# Supplementary material for: Bias caused by sampling error in meta-analysis with small sample sizes
Source: PLoS One. 2018 Sep 13;13(9):e0204056. doi: 10.1371/journal.pone.0204056 (PMC6136825; doi:10.1371/journal.pone.0204056)
Supplement: S3 File — (ZIP) [file pone.0204056.s003.zip › results N = 10 delta = 5 tau = 1 sz = 30-50.txt]

"dl.delta" "dl.cp"
4.93590864414534 1
4.33023852154439 1
4.78735679317736 1
4.50165665505341 1
5.21748559841693 1
5.35962163183476 1
4.72707663572314 1
4.89725466918213 1
4.29452156559022 1
5.58621679380283 1
5.13471035145066 1
4.84020469423028 1
5.49751328978089 1
5.13189288076447 1
5.20683129178407 1
4.51437943072697 1
4.86641304436244 1
4.88980459471256 1
5.02594588236343 1
5.1344042144761 1
5.34724774178804 1
5.39200617980444 1
5.08539004852084 1
4.19689940986041 1
5.06842911786233 1
5.79312207007075 0
5.50237778719489 1
4.86784166300095 1
5.18086159617754 1
5.18709154612701 1
4.94767990540407 1
4.98896676633768 1
4.96810189235857 1
4.66443953255963 1
5.61500428799333 1
4.46050318652101 1
5.15454035956818 1
4.91956620062039 1
5.46246619107585 1
5.14138364545092 1
5.2838161714454 1
3.98468829030931 0
4.85900778471021 1
4.74686330125214 1
4.46939831217636 1
5.25760418996864 1
5.39275647301192 1
4.17164698699538 1
4.68224465359945 1
5.51624269802275 1
5.33414544168254 1
5.54456201800546 1
4.71062249260413 1
5.31062003206896 1
5.10703925412163 1
5.57398823125945 1
4.71663056957259 1
5.03217269982339 1
5.12797139810662 1
5.07657939253674 1
5.22060976607734 1
4.53385009215566 1
4.35682397742267 0
4.9550767808678 1
4.30523574689808 1
5.31759955902022 1
6.11990698467847 0
4.9544961783803 1
5.34900255672019 1
4.72014619451521 1
5.21849833613317 1
4.79505440825689 1
5.54160989659103 1
4.75648551292111 1
4.29710807792912 0
4.65341206442967 1
5.49889027863706 1
5.30806947743424 1
4.71781263795843 1
5.10102398055631 1
4.86812570405077 1
4.92160698999902 1
4.7411167184396 1
4.91015710418158 1
5.17268803729661 1
4.9736513402472 1
5.39369123261206 1
5.33044122704095 1
4.86601723524189 1
5.17097076313365 1
5.09883077359417 1
4.9161109977122 1
4.27263941138197 1
5.00229475951022 1
4.03873100469594 0
4.68337353789854 1
3.84206870744162 0
5.03091311609086 1
4.22010474506882 1
4.58437259941217 1
5.29105747960686 1
5.16934999561168 1
5.50489772655639 1
4.87712347323276 1
5.70127242683169 0
5.19551003931579 1
4.69986900493766 1
4.87739499361747 1
3.80606076110474 0
4.54550321554967 1
5.59078962302987 1
5.93561301048012 0
4.70450040622165 1
5.392252961206 1
5.76173901285094 0
4.82874306743994 1
5.43790834838622 1
5.30456648685572 1
4.49548966127192 1
4.62980945890632 1
4.80435803815616 1
4.39960877148735 1
5.5754003524991 1
5.16661343651788 1
4.56684603985282 1
5.43771690603727 1
5.4007446393808 1
4.13371393314366 0
4.86524293767921 1
5.12737747740181 1
4.30126970089565 1
5.75245722346528 0
5.10384376071499 1
4.78154324343601 1
4.73107403842896 1
4.4021455562758 1
4.96817728983154 1
5.07726561705867 1
5.06817687589527 1
5.24467964963145 1
5.05465340062672 1
5.73828761784466 1
5.58360459844674 1
5.59719250564079 1
5.73490521971381 0
4.91994246994796 1
5.19978416996762 1
5.45969961878619 1
4.92232807283272 1
5.05688287796383 1
5.3395956241905 1
5.26661315372284 1
4.74048095607636 1
4.37618326360957 1
5.18362382002199 1
5.10096867357261 1
4.60291764741038 1
5.04678917615635 1
5.22077936717675 1
5.24595977614638 1
5.06249457684592 1
5.112014801129 1
5.37252959030518 1
4.64022674243422 1
4.94195590192291 1
4.58268702922686 1
6.15804918196204 0
4.9489899530668 1
5.33969273895245 1
5.26858760076177 1
4.81731648258925 1
5.1178828975881 1
4.79774073284404 1
5.29973380145662 1
5.39201575882313 1
4.96519812863236 1
4.77449806046625 1
4.80369493072618 1
4.52405268113573 1
4.28585827371621 1
4.92011628573777 1
4.66636771064569 1
5.57084322304111 1
4.9599026809877 1
4.6171460447444 1
4.69854713192519 1
5.56302751182247 1
4.17737940695393 1
5.72203258603866 0
4.86578319113883 1
4.63363223764492 1
4.65823856615794 1
4.97988128509943 1
5.30631683635784 1
5.92287768609484 0
5.2074489796578 1
4.2290693042179 1
4.58153218375465 1
4.63812096930989 1
5.75196467929735 1
4.64366844975257 1
4.33194695628041 1
4.99054920153513 1
5.36611469329499 1
4.97916361279893 1
5.34880334271285 1
4.85925651804125 1
4.8507615192615 1
4.86616138630923 1
4.91758434063088 1
5.28475228462601 1
5.72002745612223 1
4.78147072788957 1
4.41324015962283 0
5.20304965635667 1
5.44869347346331 0
4.92683035136493 1
5.04235919086581 1
4.38890659135406 1
5.1385577186358 1
4.90981378726426 1
5.19006789011008 1
4.8235114541127 1
5.15475215404482 1
5.49709794324152 1
5.241345812465 1
4.46100108511305 1
4.66288626566469 1
5.33809228676452 1
5.25436760913998 1
5.71849564671194 1
4.75994786432281 1
4.37646443450023 1
5.03159372086283 1
5.05083662770492 1
5.30773801013817 1
5.55493546773859 1
4.76345929198503 1
5.87893549639728 0
5.07971696385565 1
5.78534379199939 1
5.21778043893019 1
5.37903217212091 1
5.23892650839147 1
5.45784024833319 1
5.04025061771688 1
5.55593011941106 1
4.41629767925569 1
5.00080195731425 1
5.50130452367408 1
5.06162343217605 1
4.47834166875441 1
4.65804805349601 1
5.48921271612542 1
5.30409452622891 1
5.45827605208589 1
5.8429076566385 0
5.32612038371756 1
5.05571019766246 1
4.94514609902738 1
4.713478795188 1
5.21941676405036 1
5.30994196267786 1
5.56683273915408 1
5.34610701190527 1
5.04244408851137 1
4.78008757935349 1
4.98836778294763 1
5.5365273454173 1
4.68181864350039 1
5.03038617837661 1
5.71127004989451 1
5.20709654248011 1
5.17718805819865 1
5.08119477224634 1
5.19414719719537 1
5.52995008978162 1
5.02519657646714 1
5.63624297897624 1
4.73719199578105 1
4.60061910107046 1
5.27106434167521 1
4.70746061791964 1
5.62773889545511 1
4.82273987358807 1
5.13594638862534 1
5.18119401367668 1
5.72090974964868 0
4.53460628113304 1
5.13487047080169 1
5.31748524153213 1
4.40561489514808 1
4.3926699542821 1
4.51323062957389 1
4.98337692319608 1
4.06697010073186 0
5.09504328774047 1
4.72125545406736 1
5.42432600901905 1
4.90030348306221 1
5.07810964073889 1
4.82359052555459 1
5.16585737772081 1
4.45722821482583 1
4.51545523962981 1
5.42405051959522 1
5.14589235141402 1
4.91415633529396 1
4.54219691649141 1
5.31566852973598 1
5.14556482861795 1
4.83530634585805 1
5.9327951246003 0
5.8714599021904 0
4.55597062686769 1
5.37666011794083 1
5.09793141631068 1
4.60348267213975 1
4.45086437741322 0
4.47796879502095 1
5.02093383542508 1
5.19904894357605 1
5.66661120341903 0
5.84623803780135 1
5.62716689125255 1
5.22709314032726 1
5.26519795842539 1
5.21810430971418 1
4.84878643834909 1
4.9334668157102 1
5.04242227683827 1
5.31385008615645 1
5.1234405368297 1
5.49491185349857 1
4.89588123903695 1
5.83011619680273 0
5.10939311962943 1
4.3231565610931 0
5.17525309806598 1
4.83770646399641 1
5.19595426320215 1
5.1927145652178 1
4.16481487834586 1
5.62172686221968 1
4.83815263614344 1
5.41822818200577 1
4.2965353547717 0
4.30167316463554 0
4.96292598972133 1
5.36076714720486 1
5.6694916735649 1
5.00144282479621 1
4.63197507779598 1
4.8923763981625 1
4.5928125431204 1
5.14386294699579 1
5.61654362745196 0
4.97026137320842 1
4.91482638173711 1
4.40911742934387 1
4.74114729983475 1
6.32083266328846 0
5.33026205169729 1
4.76489932928729 1
5.75564864481282 1
4.99282917646522 1
4.84481577373522 1
4.92828846162576 1
5.45293238284372 1
5.17928659978452 1
4.50009345830944 1
5.47027736028247 1
4.84816546663178 1
4.75709907915945 1
4.53742915145544 1
4.663834621558 1
5.53278775096779 1
5.10562117334138 1
4.91657891876018 1
4.76360482145714 1
5.13769133472259 1
4.84807731801743 1
4.88687020803569 1
4.73406087087877 1
5.39056416835424 1
4.90277637442805 1
4.60058905017503 1
5.15457160471362 1
4.11537453469223 0
4.72299269233305 1
5.02779373911046 1
4.62138944254703 1
5.19095736295871 1
4.93215428206141 1
5.74643806923284 1
4.5956926199507 1
5.12944729594527 1
4.91440446825221 1
4.98326522877723 1
4.71125798981135 1
5.19854498675551 1
5.29899933231437 1
4.97669546380692 1
5.01729993934834 1
4.59189698668733 1
4.80791714323467 1
4.53765660040798 1
5.52981031454385 1
4.92223904092331 1
5.26980258076705 1
5.21909386743579 1
4.3693313324156 1
4.65561441280607 1
4.5816533508636 1
5.11025383177933 1
5.2040979260379 1
5.17938363324417 1
5.45249449913346 1
4.80825134533853 1
5.19478394418403 1
5.04029039091164 1
5.4054081035105 1
4.40622155119372 1
5.02109120068285 1
5.05711825952947 1
4.88896069606807 1
4.86867693593768 1
4.89295676803839 1
4.82317827377173 1
5.58031674637231 1
4.97893783996574 1
4.31800339016004 1
4.82775019417959 1
4.48753793161972 1
5.2280141082402 1
5.73236194609435 0
4.5963706851911 1
5.18721495564289 1
4.79631792145546 1
5.08542610079902 1
5.12084924877701 1
4.9208246978814 1
5.55224847755691 1
5.76366293417271 0
5.01884853101436 1
4.94206568290309 1
5.278044897451 1
5.33491725359271 1
5.07844368001935 1
4.99489878845302 1
5.38442461518171 1
5.29256999698214 1
5.23382063735394 1
5.02424978147997 1
4.34440940467246 0
4.64019784500487 1
4.9274902387578 1
5.52916572969397 1
5.46424237139447 1
5.22969706603533 1
4.99235124883913 1
5.49570523655368 1
5.0887798057578 1
5.35089970423353 1
3.99458946596079 0
5.00608590938866 1
5.01948653000312 1
4.71993275604783 1
4.71684300363936 1
5.29472210180265 1
5.02206415518278 1
5.2671220511908 1
5.59243944892894 1
5.00546469973423 1
4.5950472281169 1
4.64516210326003 1
4.4803855653405 1
4.71145078311822 1
5.42756923878054 1
5.06194192914107 1
4.8372374636898 1
5.24094024650108 1
3.71173677830851 0
4.70629636675347 1
4.6708643176433 1
4.75860051079321 1
5.1334984733385 1
4.84673821114631 1
5.32395065557047 1
4.5216038193121 1
4.2483683338974 1
5.67114494487109 1
5.42534094175502 1
4.64441945934449 1
5.2023156040541 1
4.94369161254095 1
4.50119555890203 1
5.15393785683231 1
5.24153383684472 1
5.13617287426031 1
4.51157162824774 1
4.75168516339871 1
4.76714069985922 1
4.3351108927666 1
4.68119305913485 1
4.96104335469871 1
5.50331576998065 1
5.41759283498397 1
5.24764320752 1
4.12750460419696 0
5.29474938119281 1
4.84702592800572 1
4.74403489517239 1
4.45512798313684 1
5.27983159908374 1
5.72317077742707 1
5.65051337654088 1
5.19413826553317 1
5.06002847165074 1
6.13063464108524 0
4.18713711895716 1
5.45885505028857 1
5.3258372602363 1
4.69595384971505 1
4.46717772606571 0
4.18452464428654 1
5.29859928427491 1
5.35853420239575 1
5.30162232094327 1
5.16063178625509 1
5.23539181561259 1
4.75409648485628 1
4.96423091103027 1
5.33914351408348 1
4.90488590640854 1
4.44648883895015 1
5.58121872925357 1
4.51653066644481 1
4.73479592539275 1
4.01587778068486 0
5.54964460372715 1
5.14194477538888 1
5.59459493862339 1
4.75049584527048 1
4.7852452968446 1
5.11639476607804 1
4.79649209772423 1
5.22959104230406 1
5.23417005729377 1
4.41600088489386 1
4.20720840238767 1
5.862734049695 1
5.09637241478685 1
6.21810024343235 0
4.68279122009353 1
4.75186482501385 1
5.04405585554438 1
4.8970661029109 1
5.51502478326171 1
4.51011829847636 1
5.26538854106681 1
5.06907929752952 1
5.34961237643486 1
5.39748297834528 1
5.41133278414772 1
5.20515289736161 1
4.84088759323232 1
5.5708602912954 1
4.61154410686113 1
4.57251286368054 1
5.1334295290042 1
5.66392859833672 0
5.09974515688784 1
4.93819743088328 1
4.92463602064787 1
4.83836524067211 1
5.00743674238517 1
4.4535935878792 1
4.60871092164357 1
5.10608486603639 1
4.66361527131988 1
3.87946210345738 0
4.75928875636722 1
5.81583754382285 1
4.70514382908138 1
4.65969754423023 1
4.60954268167866 1
4.83463808332077 1
5.17367134227632 1
4.78887460514899 1
4.27122690758324 1
5.68932193994748 1
4.47520096638094 1
5.96819259441625 0
4.32671801916443 1
4.24055092539542 0
5.25761340980203 1
5.51341771441051 1
5.41165976805022 1
5.03448479127432 1
5.09288804280679 1
4.20019772372012 0
4.85861306530256 1
5.40824788112797 1
5.29227951759656 1
5.42325639741875 1
4.354934019409 1
4.46724290614981 1
5.12478940692699 1
5.42360347958608 1
5.61185254520974 1
4.9878278701721 1
5.03640402178524 1
5.17047693739322 1
5.25065824006075 1
4.44355357176988 1
4.86765707986029 1
5.06716708619472 1
4.87655360599341 1
4.84602104061806 1
5.2118930063169 1
4.93493131265061 1
5.42027020328655 1
5.2310317309072 1
5.46147294329112 1
4.40697212940715 1
5.07762654380435 1
5.03707252542302 1
5.86407342469595 0
4.75590477265953 1
5.01059661350244 1
5.53249135608088 1
5.52184386764675 1
5.03870685928393 1
5.28288440147657 1
4.62888200213417 1
4.9359099200411 1
4.94445442465414 1
4.86054485877838 1
4.50248648449687 1
4.85745134233891 1
4.94160986500185 1
5.73317269841284 0
5.0266394092259 1
4.58351735105672 1
4.83343321691957 1
4.06982160263139 1
4.7894133847433 1
4.65147628597534 1
4.23354841728493 0
5.51355062224903 1
5.3357088481357 1
5.21225594822505 1
4.93531327465117 1
4.61626543500947 1
4.58937162168754 1
4.43449970065402 0
4.37477574289194 1
4.76215892591907 1
4.79597088986217 1
5.27780724016499 1
4.43377905522188 1
5.05499204075583 1
5.40749436403462 1
4.9144124064365 1
4.40540177336368 1
4.30936630259442 1
5.28967258874476 1
5.12842560729439 1
5.32444158311659 1
4.80695630880596 1
4.2821392710905 0
4.08597666548586 0
4.72333458278831 1
4.72156580377107 1
5.09033876400897 1
4.81739720765901 1
4.83621399717816 1
5.14495381900104 1
5.1273514949311 1
4.63450908974389 1
5.28153453682787 1
4.83303508752723 1
5.21896424407788 1
4.83111110241345 1
5.17871527756625 1
4.86842609534875 1
4.31364952474372 1
4.52456959024676 1
4.47779064120922 1
4.81231913024192 1
5.16425832091873 1
5.52815447347953 1
4.73329743546035 1
6.11181050821018 0
4.49950135345434 1
4.62770494106295 1
5.28283220519513 1
5.5013876979745 1
4.2594029059358 0
5.15832330933756 1
4.92075049430542 1
4.9636839878727 1
5.01431011506505 1
4.63079811126044 1
5.10534447349019 1
4.85568659577609 1
4.86404245762694 1
4.26605414258384 1
5.12452060987155 1
5.46253489734912 1
5.33852220435288 1
3.78794685832612 0
5.04151621674024 1
5.61364364557012 1
4.31470193584958 0
4.90738123516084 1
5.91627777831346 0
5.38935629273734 1
5.15384813458043 1
5.30972074096329 1
4.43586785997925 0
5.09712981157855 1
5.15214475672871 1
5.05405812906296 1
5.35810996222411 1
5.2567665517034 1
5.02872311887376 1
5.02813783123741 1
4.98936208506078 1
5.2361295678816 1
5.24309122184275 1
4.74709542481465 1
4.498600480841 1
4.99076909415458 1
4.82739499074476 1
5.58773247009404 1
5.02707827148699 1
4.3335032109712 1
5.02303825736734 1
4.68482092278401 1
4.05396742388006 0
4.67819432022728 1
3.8301839432093 0
5.04013315844132 1
5.07734905110628 1
4.934640833691 1
6.64324717222075 0
4.38834788466179 1
5.04671930526289 1
5.37598703636968 1
5.23536940036951 1
5.28557789535348 1
4.95825620645039 1
5.49974284689911 0
5.35617557547849 1
5.39853637251521 1
4.52289645368266 1
4.50011449014617 1
4.59557258129043 1
5.1235180745945 1
5.52512982006937 1
4.51808347462192 1
4.22277266914136 0
5.6920291700074 1
4.39855323964868 1
5.0232135980715 1
5.50137708095694 1
4.23155735736462 0
4.41805039474266 1
4.24866175050602 0
5.36100470143355 1
5.59482190360616 1
5.71902193647977 1
4.47216920969604 1
4.95724933204132 1
5.46209900056215 1
5.07703526398222 1
5.24095002685882 1
5.26567915975394 1
4.77141017515892 1
5.16521871480068 1
5.65518681108563 1
5.41733464557394 1
4.92463100300018 1
4.60631796746514 1
5.8341234776233 1
4.87803205889422 1
4.81091624488338 1
5.51137331617136 1
4.61675755014596 1
5.1935029002078 1
4.81079047643127 1
5.12514398774477 1
5.54430626413664 1
4.30353923195936 1
4.68009906895292 1
4.72221280782723 1
4.28603203538239 1
5.12042085284803 1
5.46586947579534 1
5.33882958614801 1
4.10207796740689 1
5.03280229139352 1
4.6522266689502 1
5.62139403488057 0
4.38206093788568 1
5.00539715736348 1
5.53191220648963 0
4.81905403390293 1
4.4355620504176 1
5.25056641425227 1
5.43608589795763 1
5.30085451089637 1
4.88607929637413 1
4.66921360151636 1
4.60957303738906 1
5.08647620301544 1
4.76171561550817 1
4.71819439050957 1
4.56134398973295 1
4.33446657786383 1
5.23254849467039 1
4.69598503474302 1
5.50377373498653 1
4.88248960373508 1
4.27101830919721 0
5.02130398932815 1
5.01180252600589 1
5.49523799219237 1
4.94460804587678 1
5.07182379343547 1
4.52251718381387 1
4.0078542865134 0
5.32069972492823 1
5.76770735767246 0
5.93113434811522 1
5.010439113118 1
4.64520610491946 1
4.68591330980045 1
4.80309452455171 1
4.37427020940298 1
5.61038395858642 1
4.59109727409003 1
4.451791254967 1
4.35403675129021 0
4.78390941192064 1
5.4236797827346 1
4.96536815286233 1
4.99339127530413 1
5.77953230162476 1
4.49769634147014 1
5.53082534558896 1
4.88933704929285 1
5.81410100741441 0
5.42590621141019 1
4.73836651372291 1
4.88475359289166 1
4.94946296495332 1
5.55565268063082 1
4.0999928910943 1
5.6652977555169 1
4.79252915271559 1
4.76798338457094 1
4.25980750612287 0
4.8249524493805 1
4.88860692830948 1
3.88409509749651 0
5.72986573936717 1
5.07805214877064 1
4.89022784028629 1
5.01500603986856 1
5.25394410364964 1
4.32447781033619 1
5.11983337836769 1
4.70194018752444 1
5.09832104211951 1
5.45123089769595 1
5.09388087792787 1
5.00212114819397 1
4.7351729269457 1
4.80196672172607 1
4.82429837680756 1
4.8867267229675 1
4.3954482935424 1
4.13256448416997 0
3.82061552947344 0
5.45541506629789 1
4.68101202706668 1
5.0206527642125 1
5.33211601758537 1
4.93876768838736 1
5.30020486685059 1
4.77243216840224 1
4.94372475704436 1
5.3712097910244 1
5.00722530781249 1
5.36266501139746 1
5.16147232328047 1
5.20451493914379 1
5.57940350196919 1
4.79630034729308 1
5.12604916332181 1
4.61256537439113 1
5.80185490584959 0
5.42715238157626 1
4.68148144788246 1
4.89031850541596 1
5.29709967257334 1
4.60835002004413 1
4.82621681505794 1
4.64443367994937 1
5.08892317039637 1
5.30714374992045 1
4.81065544666252 1
5.37517266319665 1
4.98160195708464 1
4.24970530612229 1
5.60054845898425 1
5.08384888624207 1
4.83425685694039 1
4.55666536036662 1
3.86354317756881 0
4.79639472054024 1
4.45958409761815 1
5.15911004722342 1
4.83973092776288 1
4.9856426857464 1
5.59132101608837 1
5.31953548966164 1
4.5666438029164 1
4.07742024902478 0
4.8132222038337 1
4.03137648041706 1
4.80081875290233 1
5.27791062604119 1
4.97536255134165 1
5.02167312716418 1
5.41624762247151 1
4.2317324900309 1
5.15082972909202 1
4.71515483166872 1
5.51155491594167 1
5.29263606745214 1
5.33796124725335 1
5.42298481784879 1
4.6924820456231 1
4.51044261895563 1
5.14094273002056 1
5.00215280930029 1
5.22332433069149 1
5.02446687976876 1
5.53012172626998 1
5.21162072508145 1
5.20986449890571 1
5.06393881973886 1
6.33040364062767 0
5.24523839299015 1
5.39336031899576 1
4.93601491260621 1
5.04700127243878 1
5.39463429556855 1
5.15847336187719 1
4.43859450696492 1
4.93116588211552 1
5.52976196074169 1
4.76434469842649 1
5.16036088027399 1
5.37447363046976 1
5.13680331050271 1
5.41325078922594 1
5.41493164854815 1
4.3583436683488 1
5.28936283578692 1
4.5868920913397 1
5.00097206421538 1
5.49766228734641 1
5.13248965598535 1
5.0835108452165 1
5.07236894941591 1
5.17010578963608 1
5.19731593606271 1
5.38435444932927 1
5.0720348819651 1
4.48107928677272 1
5.09366556391479 1
4.71932583411987 1
4.39830648463391 1
5.15148374518673 1
4.91772999169532 1
4.87976820429045 1
5.51456462610195 1
5.1921748038919 1
5.12092310282975 1
4.13270576840854 0
4.54823847038586 1
5.23364030352288 1
4.19009220612126 1
5.53379741759642 1
5.55160846772569 1
5.04512706194559 1
5.28140758057867 1
5.43158136544532 1
5.11750185754611 1
5.18537405686345 1
5.62328487893215 1
4.59542441446288 1
6.06423447319539 1
4.55011711614494 1
5.45545781886626 1
4.57584847267284 1
5.79029352174601 0
4.46994328976265 1
5.08384966853068 1
5.24107930551639 1
5.2888925978756 1
5.12643430835486 1
5.81903593675776 1
4.36403191255836 1
5.05867913926147 1
5.01243871181615 1
4.55540459843926 1
4.68385746675358 1
6.03011619307733 0
4.63741078592805 1
4.81711482968921 1
4.14820971782825 1
4.85547720038948 1
4.67126754254013 1
4.43108402772232 1
4.77313952779004 1
5.2751699780089 1
5.36195223285092 1
5.48337492163076 1
5.34399281023279 1
5.32765662140406 1
4.64181227404139 1
4.69520556349072 1
4.26640886331909 1
5.17090073924415 1
5.2293442629856 1
5.47166581437008 1
4.81816354438269 1
4.81833366914647 1
4.85559408604697 1
6.26398307141338 0
4.77049227548303 1
4.61055478962824 1
5.14374106647074 1
5.81908321563045 1
5.08566361613737 1
6.17105446132505 0
4.39861016933356 1
5.37514042329268 1
5.08592171852592 1
5.73662301768954 1
5.15558605624791 1
4.78905961295059 1
5.36577566371773 1
5.13820253083079 1
4.74216483471134 1
5.29251446880648 1
4.34232740052188 1
4.48445905972534 1
5.49030248714924 1
5.32553625472526 1
5.14200928764096 1
4.98975509115398 1
4.93447920817571 1
5.61474009184681 1
5.36380994092692 1
5.04701186838161 1
5.3356470124167 1
4.06609396818412 0
5.17772357018754 1
4.82365751326254 1
4.49688313695576 0
4.63801951784916 1
5.00993509095895 1
5.61116735445167 1
4.91785601527869 1
5.367101299536 1
4.91867682758669 1
4.92301905355152 1
5.16002356410832 1
5.54807797285661 1
5.23756507668691 1
4.70252440646091 1
5.56157451035824 1
4.50374078574597 0
4.96283293031158 1
5.2936119426139 1
4.6978243778008 1
4.85675746875598 1
4.88788397867709 1
5.42502559392739 1
4.76898262339983 1
4.95486107740185 1
4.87544239114988 1
5.90292650151498 0
5.19642355857103 1
5.01776824914663 1
5.76058779918209 0
5.15826674429566 1
4.6116314307658 1
5.45718455795144 1
4.83493791716701 1
5.04840295528033 1
4.92292164964832 1
5.40110618704679 1
4.92617030365831 1
4.76906191798355 1
4.9066852359666 1
5.30902497380688 1
4.81361571763909 1
4.81481672912615 1
5.09821069972782 1
4.68106349551442 1
5.20093109128214 1
4.78672627331239 1
5.01783164187484 1
4.47176616116467 1
4.78515755682665 1
5.38273826621617 1
4.79604456088819 1
5.49243893033858 1
4.67182108344597 1
5.10040257273613 1
5.44994186766544 1
5.41923779453584 1
5.03280606418227 1
4.81659512202877 1
5.20334675384617 1
4.71998907738865 1
5.15252917237217 1
4.8901448300719 1
4.58834189614306 1
4.75818111213577 1
5.0244710521311 1
4.98839317142451 1
5.58937171034528 0
5.78782222936846 1
4.90789298596238 1
5.45793248848416 1
5.19881926771395 1
4.56993991638416 1
5.20638311937214 1
5.76247172984086 1
4.91300151773585 1
5.24878587560704 1
5.76979448995505 1
4.91280325795478 1
4.70841258524814 1
4.90536218424464 1
5.76107755710226 1
4.66101436225079 1
5.06687545610664 1
5.03575373632956 1
5.35830018954635 1
4.40888143222854 1
5.25808241949553 1
5.10241221157874 1
4.65808198302033 1
4.6208708912473 1
4.98707668538026 1
4.51798315456306 1
5.38796864183161 1
4.21110097798598 0
5.48587366778734 1
5.54073763503597 1
5.61949348240261 1
4.85743895451925 1
4.94330916636974 1
5.24639884235521 1
4.64572343242645 1
4.31574830402548 1
4.64326933546051 1
4.47222919314951 1
4.0415322276071 0
5.08755877814611 1
5.02962045665128 1
5.87135002991961 1
4.07373530991693 0
5.36163125037304 1
4.92394821036381 1
4.95470987531253 1
4.72923639307161 1
5.25907010321575 1
5.63542024115795 1
4.55004371074922 1
5.10636110561298 1
4.55406620553008 1
4.98370518089832 1
5.68437194874558 1
5.47662965750738 1
5.092331674877 1
4.78438944086699 1
4.93400678983418 1
4.8768959205599 1
4.82210637898803 1
5.24921329435076 1
4.37864697341808 0
5.45116671514869 1
4.80185994750236 1
4.96666721682006 1
5.28374636124651 1
5.27639346511098 1
4.67301411976956 1
5.0491644647873 1
5.12124661423564 1
4.82396046061921 1
4.32918418250764 0
6.08343402832919 0
3.94982749491482 0
4.98745076182988 1
4.60386218610449 1
5.09577806336214 1
4.82421049757305 1
5.26133134330923 1
4.63063243789082 1
5.6892235616792 0
4.76660774815831 1
4.38955219292321 1
5.43602406651666 1
5.72399288414702 1
5.0932473033165 1
4.96645930257216 1
5.13532959612697 1
4.50215007346319 1
5.09141246582453 1
5.82193596738547 0
4.99311398383436 1
4.25637678447886 0
5.05866376127034 1
4.53968100659956 1
5.23441816612977 1
4.65668748723673 1
4.82094177539057 1
5.24454801139707 1
4.42031572456888 1
4.93603613717344 1
5.62784238711065 1
5.82649889763857 1
5.26602975056011 1
3.9266217212354 0
4.53057501163 1
4.69707789157251 1
5.06946811144765 1
4.89215930781748 1
4.85443643944214 1
5.38205279457781 1
4.1135114391219 0
5.57111744751998 0
5.33114044386553 1
5.46306612070521 1
5.21158273338692 1
5.30649053226079 1
4.91095458048124 1
5.15995465569569 1
4.58755692279213 1
4.34956888356586 1
5.06338350428712 1
5.16422685929461 1
4.82932394094449 1
5.44893860625498 1
4.79148415442758 1
5.74849306058912 1
6.33862624725333 0
5.1679156885464 1
4.74978009281828 1
5.63823887966567 0
4.94438060235675 1
4.49410903538703 1
4.91728863935352 1
4.89261399321628 1
4.88494214062502 1
4.73554014868151 1
5.55119001195389 1
4.36479273180462 1
4.29058932767871 1
4.13440502672009 0
4.27885416335308 0
5.81034725041138 0
4.75994902696744 1
4.38677516036271 1
5.48024750963673 0
5.68681585375407 1
4.82613890627784 1
4.33091861741501 0
5.48993229306707 1
4.0076469597466 0
4.38478702911392 1
5.1335343972305 1
5.39592512019661 1
5.11154516442556 1
4.95983094783271 1
5.07386876107476 1
4.36439330867903 0
5.28572055833496 1
4.98263171262067 1
4.82702626749307 1
5.28662059955959 1
4.88225703380432 1
4.02151169126779 0
4.39416632158836 1
5.48768228596128 1
4.89966150286396 1
5.15397411213487 1
5.07518729171646 1
4.91662698375361 1
4.58312353481143 1
5.24202555596504 1
5.10903669469695 1
5.57000451153616 1
5.67696479209507 1
5.06154759275937 1
6.24877193724029 0
4.55158202082233 1
5.37964645290735 1
4.86335728287044 1
4.80191896577291 1
5.55058227244036 1
4.34303460013957 1
4.88959093503194 1
5.08078673182061 1
4.77368343820668 1
4.70840544810443 1
5.29622862508027 1
4.90658798868729 1
4.83679466620021 1
4.70577045108074 1
5.02496054908993 1
5.20741495589755 1
5.31745730308826 1
4.23444364590408 1
4.64903068198463 1
4.81373406568105 1
3.73295054973121 0
5.23180356098118 1
4.91629010570646 1
4.7623901179262 1
5.15753457782742 1
5.82049551881777 0
4.22149360003096 1
4.95318414252508 1
4.86851436633181 1
5.64549357796333 1
5.64529737139551 1
4.65012428707541 1
5.25905472778058 1
5.09681583742714 1
4.83765435642458 1
5.5713016415714 1
4.31069224990381 1
5.31302082866658 1
5.10676407604753 1
5.70311914207798 1
4.90709278731662 1
4.75056456285453 1
4.71507512148515 1
5.05903650952337 1
5.34132048256256 1
4.35228216551701 1
5.33941261080925 1
4.90426828000384 1
5.38959017249693 1
5.02863986308589 1
5.27241683299096 1
4.622398706572 1
4.93329150917175 1
5.53883104125916 1
5.43200010521848 1
4.12032417064136 0
4.89798090349935 1
5.05494775745779 1
5.11169618769348 1
5.36607510113945 1
5.36953788977885 1
5.29606954293239 1
4.7781825939908 1
5.06473078494799 1
5.36312781524936 1
6.32703201201516 0
5.45999632419313 1
4.71896474600094 1
5.70727597028096 0
5.48116675088993 1
4.77025461286016 1
4.61946417401662 1
5.6505921253499 1
5.7251697630338 1
5.43966851171237 1
5.0372398015915 1
5.43410675787359 1
5.2700270089189 1
5.3441613367807 1
5.00634993463942 1
4.61759011473217 1
4.26948218170531 1
5.25406684733526 1
5.55615401898564 1
5.64730457419186 1
4.95918095573496 1
4.91458204669707 1
4.65144145273162 1
4.62899318546829 1
6.08089143719954 0
5.13569236153208 1
5.6150907973745 1
5.44084662918207 1
4.50551516186941 1
5.02341556528119 1
4.96786638304398 1
5.67026096478301 1
4.54552986828456 1
5.64653567085893 1
5.02503726857064 1
4.83925093988884 1
4.80249903679979 1
5.0544170753808 1
5.38987200475585 1
5.107028897562 1
4.85830375304505 1
5.06012314367895 1
4.24896521859518 0
4.92721956501445 1
5.26660740810155 1
4.55181195317818 1
4.5957644941276 1
4.87876632948679 1
5.1796571113091 1
4.97936834728867 1
5.29389150029532 1
5.41911657112539 1
4.67052192217127 1
4.3671898550329 0
4.73131173227212 1
5.22439144120144 1
5.70954639607203 1
4.85772951971868 1
4.95586574542114 1
5.13851555298246 1
5.81015825398007 0
4.91311781847287 1
4.76352177965522 1
4.49409044367035 1
5.09990379715044 1
5.10345563773025 1
4.65181273816719 1
5.31868888959327 1
4.44429540740705 1
5.33663213821124 1
4.35570129726585 0
5.76622468546013 1
4.52143698739317 1
4.77596579197705 1
5.95250828146146 1
5.53096305048069 0
5.29937264535484 1
4.60585836122409 1
4.80427057927812 1
4.94291104768742 1
5.13650073919295 1
5.17421927617609 1
4.36823895172338 1
5.10068228350556 1
5.42616090947865 1
4.96098101439541 1
5.58891229413225 1
5.34572739649478 1
4.77751082151051 1
5.01989130018012 1
4.73359994454379 1
5.08198201261469 1
5.09551752250284 1
4.20851276613439 1
5.25409608861299 1
4.73809320549712 1
5.06602018085378 1
5.36046642646754 1
5.42237543697491 1
4.68672343420381 1
5.75957237934638 0
5.07876368283858 1
5.27211912960037 1
5.06360995805194 1
4.69311505543043 1
5.39064452302641 1
4.34941027526679 1
5.57908347740273 1
4.91749216434613 1
5.00798295026089 1
4.81422248743182 1
5.06350893162578 1
5.60809931769292 1
5.39140278420212 1
4.67229715739099 1
4.81243549023908 1
5.09494556578477 1
5.19098150521141 1
5.33669312558909 1
5.35684863037146 1
4.9499291479734 1
5.73386050784812 1
5.25411631897981 1
5.48641395477928 0
5.35147158220058 1
4.69649199623563 1
4.85028363860884 1
5.58482619468549 1
4.61390079810903 1
5.02951468366078 1
5.28695363255868 1
5.31802949263861 1
5.091193979717 1
5.29543900527293 1
5.04854255756706 1
5.29798773040373 1
5.2934891117669 1
4.71122229484843 1
4.38451207107467 0
4.4017723316081 1
5.22357972642086 1
5.3060032615663 1
4.92308878983987 1
4.56787927516551 1
5.07769433725241 1
5.45175491618181 1
4.25000232149109 0
4.46891339675361 1
5.66103726656067 1
4.58440478546032 1
5.08175464029912 1
5.09612198738003 1
5.4798622529568 1
4.84150587234684 1
4.59586175670281 1
5.58391859985137 1
4.82439472481159 1
4.1991149803665 0
4.64950896277831 1
3.92616479907336 0
4.09067123957002 1
5.3946536627653 1
5.20152933671122 1
4.79152986870055 1
4.70287574519987 1
5.13384402962927 1
4.64447957601687 1
5.95212361051388 0
6.13498737867681 0
5.15116264300538 1
4.65572521696312 1
5.27337312779042 1
5.29572067854359 1
5.10774407724156 1
4.71528122536852 1
5.15372297638969 1
5.29428576225728 1
4.81931149278304 1
5.51433409720423 1
5.65714114390338 1
5.0971299425616 1
5.05332606432152 1
4.8663651818227 1
5.14155069353774 1
5.00281270517506 1
4.76118074859173 1
4.91623401001815 1
4.31782494927219 1
5.25152281528735 1
5.23216804063285 1
5.19886900586421 1
4.56324458085211 1
5.74744487719899 0
5.31447182931927 1
4.21217927753195 1
4.96971418788621 1
4.79557891944135 1
4.14081402570286 0
5.3124375657577 1
5.96491402705359 0
4.79449661390762 1
4.95328184020781 1
5.26596111758118 1
5.42956720711997 1
4.46741778502926 1
4.86727136976374 1
5.29268265583662 1
5.17952361469923 1
4.53629958136212 1
5.24384495878872 1
4.89333624117481 1
5.3688499054075 1
5.20983024154877 1
4.72911874819899 1
5.26945667492859 1
5.23502030562317 1
5.10202488167476 1
4.91732876096599 1
5.63195069287272 1
4.44632359810366 1
5.23014934565822 1
5.55161570175321 1
5.21659456068764 1
4.80868547313305 1
4.84183328136564 1
5.78779310443561 0
5.39561669997924 1
4.77355858308097 1
5.04322714975017 1
4.86321564648874 1
4.84826840851045 1
5.30192970516058 1
4.33347449031956 0
5.03835766450154 1
5.4003664370566 1
4.06453460544618 0
4.69683880809348 1
4.53384504188151 1
5.26447817441731 1
4.3209805956698 0
4.78502515034396 1
5.95790680466301 0
4.8367237096246 1
4.53126423310775 1
4.63685591318987 1
5.04574932069135 1
4.51543216734519 1
4.99726968982847 1
4.68271401286333 1
6.00980395911677 0
4.78819118264434 1
5.20960677365912 1
6.1960146752556 0
4.83166937799941 1
5.64320854026129 1
4.93362898663349 1
4.92026127584463 1
4.27309920715621 1
5.60253525450111 1
5.61651159796986 1
4.6089989447602 1
5.58809938214466 1
4.87696903565353 1
5.00581541496221 1
5.17771569150286 1
5.53485633126489 1
5.52416288356117 1
5.27569766307212 1
5.44580237072606 1
4.03869030771123 0
5.54254758266305 1
5.96338181494906 1
4.01939344491827 1
4.67848389674893 1
4.91660649194206 1
4.74856863134138 1
4.22223795811717 0
4.89219405355789 1
4.41229887519382 1
4.80998251728898 1
5.31830062904309 1
5.53749226717443 1
5.1826619520005 1
4.22069142773108 1
5.05500542210384 1
5.26085539288664 1
5.51257503196692 1
5.34697052151251 1
5.06409114980695 1
5.22588954821068 1
5.03838155862217 1
5.58574122729767 1
4.77341958620826 1
4.50461363091081 1
4.51777763114238 1
5.53507635278405 1
4.98234580113095 1
5.13709789426047 1
5.37790864323417 1
5.24409222110633 1
5.29765557831159 1
5.28136011336319 1
5.5554731463722 1
4.65766991857469 1
5.80969047304887 0
5.16623781573996 1
4.31576039872234 1
4.49835850137191 1
5.18254872444841 1
5.22062034667948 1
4.64916066577199 1
4.55425572794515 1
5.2727035872981 1
5.00748387376039 1
5.39360008353599 1
5.24789269240007 1
5.0497049570174 1
4.82567589947173 1
5.2953905669165 1
4.94639707372604 1
4.94767807054932 1
4.95981184623732 1
4.18382476590591 1
4.56100086480748 1
5.5598521767119 1
4.67660165025087 1
5.02673140500915 1
5.20969282119114 1
5.04206894665826 1
5.34279721717204 1
4.89280033249832 1
5.03119146109367 1
4.62863509074976 1
5.17760410782353 1
4.79244783265181 1
4.18085042572909 0
4.97800428411734 1
5.01755986636491 1
4.54070453941633 1
4.98021688575117 1
5.88251388118487 0
5.14458286872294 1
5.24104993084191 1
5.30578229906887 1
4.86127006165078 1
4.44836991683192 1
5.73772411683695 0
5.3524844855042 1
5.54940904272709 1
4.71055861259557 1
5.99491706534798 1
4.98697512142713 1
5.0796314948522 1
4.25583774421079 1
5.13169774128645 1
5.01623512662479 1
5.15295986275034 1
5.87805639690551 1
5.28398432882233 1
4.40202983826883 1
4.62531129107058 1
4.41707799439528 1
4.77486909093017 1
5.51730396533146 1
5.12293889025762 1
5.48500235137747 1
4.55049735734038 1
4.41166598779458 0
5.6825442619583 1
5.1761860221475 1
5.10718110736885 1
5.678242977912 1
5.75619430076883 1
5.57314320205999 1
4.64136027275086 1
5.05534156830241 1
5.13609335516132 1
5.57357762298206 1
5.57088058879787 0
4.67319608760304 1
4.69552421478387 1
4.87628746034473 1
5.27850351330005 1
4.62024563305593 1
4.53637350220417 1
4.73659515730212 1
5.23328865126436 1
4.73417684532243 1
4.8432132774048 1
5.15974439730888 1
5.51354724782681 1
4.98367911936345 1
4.29507740554685 0
4.83160972712433 1
5.05254710598555 1
4.92422524961606 1
4.4278393716322 1
4.64559068593841 1
5.08417878181895 1
4.31895250828399 1
4.72324274503483 1
4.64815223856236 1
4.400535419003 0
5.25902301220412 1
4.84465259446021 1
5.33499145844391 1
4.94368737456425 1
4.13290341941651 1
4.80764536260295 1
5.88408144790102 0
5.51839867412563 1
5.13669096124718 1
4.14546640052516 0
5.14325240749961 1
4.92738978297811 1
5.39273109439232 1
4.9896568035485 1
5.81979702861052 0
5.14624792190464 1
4.88633867545455 1
4.98080093305067 1
5.37531913787567 1
4.25268055513734 0
4.87389309349217 1
4.41385818757112 0
4.58832976688964 1
4.8356584108914 1
3.76552654103324 0
4.41184121453465 1
5.07348163466252 1
5.28632145846483 1
5.155929982504 1
5.21079516059981 1
4.72887163798347 1
4.49891074318437 1
5.25670301205455 1
4.65691118992817 1
4.67914700734382 1
5.59767017979119 1
4.37456477320912 1
4.99634685844567 1
4.94724049775094 1
5.07173335274777 1
4.71112547216645 1
5.0451444899456 1
5.0243848335218 1
5.42530130526311 1
5.13512657849376 1
5.45250264742018 1
5.26140855209335 1
4.70161959117957 1
5.206267622519 1
5.32879024066023 1
4.40471801368105 0
5.12098943524954 1
4.23955308448698 0
4.97984327462814 1
5.27875661331432 1
4.9595192872415 1
4.68837083351595 1
4.63969091487279 1
5.12707943009404 1
5.58122740694261 1
4.8186574809411 1
5.98361703396223 0
5.1883144200351 1
4.75057542392101 1
5.52286599237659 1
4.77790894776599 1
5.01226210512268 1
4.68633551715251 1
5.47790709049817 1
4.98280044726108 1
4.69100503790615 1
5.3320669702397 1
5.82741824411655 0
5.26518755518399 1
4.92934732339578 1
6.03068364305242 0
5.39002357690672 1
4.52085210771859 1
4.30649077873915 0
4.78477783247826 1
4.57283676772016 1
4.57282373222219 1
4.5732887362193 1
4.90651184051627 1
5.76597359622634 1
4.22895741634985 1
5.56455390862966 1
4.89234362161382 1
5.25943138650129 1
5.51926385864804 1
4.81787083026236 1
4.9001830877962 1
4.7236226459113 1
4.9485348977494 1
4.27844075248264 0
4.61730942068934 1
4.66665861268593 1
5.04904919292801 1
4.19550285748539 0
4.90370178039753 1
4.45708519426824 1
4.5751664397874 1
4.91969196688134 1
5.0559996368603 1
5.66210191191311 1
4.75313948126602 1
4.47204056021882 1
5.65358751734233 1
5.07981035463381 1
5.49159279845555 1
5.16117083552511 1
5.64098017640356 1
4.49571641703301 1
4.80137846076521 1
4.8179639222147 1
5.00982063410562 1
5.22552373153679 1
4.56814542783102 1
4.09122838943921 0
5.08795818339776 1
4.37473028862358 1
5.11512061699984 1
5.50714145983026 1
4.83203295998107 1
4.90338847159231 1
4.69631083852049 1
4.1873078993408 1
5.31266567579498 1
4.93490071687433 1
4.92820448528452 1
4.8110088434081 1
4.24986868064303 0
4.56258777556422 1
3.77859025814765 0
5.00189635751782 1
4.97573649761996 1
5.82098849001029 1
4.84117417590377 1
5.2801232331614 1
5.44137978241791 1
4.90740378632446 1
5.95577203611697 0
4.82458341262132 1
4.27331241133455 1
4.60870738185997 1
5.20576234121828 1
5.06232788076359 1
4.91015134984444 1
4.58167974631223 1
5.32823765079581 1
4.61603669950185 1
5.39146830388514 1
4.16718344420469 0
5.11074186107559 1
4.65755344403391 1
4.81366752437883 1
4.76552073149831 1
4.84183844499878 1
4.95023331449776 1
4.73805224108029 1
5.49528540431227 1
4.61206215483173 1
4.71194974623513 1
4.51519993882238 1
4.82082251137511 1
5.1380791753344 1
5.36451956256826 1
4.75558950945128 1
5.38612592471254 1
3.9894461809739 0
5.5988142064181 0
4.75621251733938 1
5.08319058347067 1
5.27308892280726 1
4.55833595720871 1
5.30318434951439 1
4.32205128240812 1
4.92192422974675 1
4.66217401756998 1
4.16099067965484 1
4.69713535817205 1
5.45447590850252 1
4.68307919090654 1
5.28972963196057 1
4.44940423526777 1
4.48463686008248 1
5.34784216321439 1
4.94247025329812 1
5.236581907191 1
4.39773514534386 1
4.48385565583929 1
4.67075050332341 1
5.41445094244566 1
5.28727208632249 1
3.93424548639619 0
5.05881925070086 1
4.22130203088141 1
4.7706041072182 1
4.13860208001141 1
5.69523314718442 1
4.33151171329562 1
4.46874386685131 0
5.09116213843521 1
4.59215570020364 1
5.20061693737207 1
5.32927223461975 1
4.56661262662225 1
5.71904991423813 0
5.10649853091963 1
4.62634442937478 1
4.79566353085849 1
4.18877705914615 1
4.7227990718271 1
4.79168465949346 1
5.64170632185586 1
4.83954358210182 1
5.45441013521667 1
4.27383443736168 1
4.38678504059709 1
4.90724342368603 1
4.53883560416633 1
5.11901981593943 1
5.44988883455425 1
4.68097774836972 1
5.3344519883168 1
5.48934207526299 1
4.48037938664784 1
5.86059234458954 0
4.74244050974308 1
4.2254820746728 0
4.95943932514839 1
5.58066615771368 0
5.32157686823473 1
4.85960920288534 1
5.648706755251 1
4.35248414674838 0
4.44250620394601 1
6.58105530320037 0
4.66070969923133 1
5.3680212210275 1
5.18141642092738 1
4.88305916045231 1
4.72625983164165 1
4.72452468327347 1
4.87195129045832 1
5.48441073762988 1
4.90089830520956 1
5.59606251324923 1
5.15889072265375 1
4.94468812692098 1
5.18756216798645 1
5.49346778944339 1
5.14147874997838 1
5.56847508406623 0
4.85814806618325 1
5.01677860953829 1
5.4998518945557 1
4.98869942838342 1
5.28299944409469 1
4.76788348832542 1
5.42112606854334 1
5.82983640558019 1
5.21029590766912 1
5.10589024266267 1
4.58036210044243 1
4.89886680658583 1
5.11588262284092 1
5.6524237650825 1
5.39851059220916 1
4.39383212302291 0
4.13609044278031 0
5.33752312440155 1
4.71452052507881 1
5.73252239248479 1
4.73408767038673 1
4.98202891774755 1
5.37160663514052 1
4.92622370926604 1
4.55758203661922 1
5.9485985512478 1
4.70981218429017 1
5.03911629012711 1
4.96273585875472 1
4.61218214274229 0
4.71850573891052 1
5.46974369515236 0
4.6384644152646 1
5.10970750381013 1
5.00745995580936 1
4.55546508949441 1
6.02139741953427 0
4.4067907373048 1
5.80675431639041 0
5.43654478371111 1
5.32344313611853 1
4.43408108434244 1
4.69349096448725 1
4.79388069899125 1
5.4055573832699 1
5.19843190255136 1
4.43717865902514 1
4.3501336725298 1
4.52693895669015 1
5.29142790504601 1
4.77985879849114 1
5.2016118888422 1
5.35228323703633 1
4.72977732637702 1
5.3173658703559 1
4.77501802744066 1
5.33789344818393 1
4.33808284754054 1
5.17628214388494 1
4.93692336374705 1
5.38698257681233 1
4.55474163202085 1
4.90330104644011 1
4.97250057561623 1
4.6379437639938 1
5.24901005606746 1
4.91459984104977 1
5.49298389980624 1
4.31824747019983 1
5.41573358497995 1
4.9042446787584 1
4.42626369348268 1
4.77736861950378 1
5.07985900091938 1
4.33403154247882 1
5.95023735560962 0
4.98086373412649 1
5.04480419080154 1
4.39890117900831 1
4.68422319636322 1
4.71876075316046 1
5.44262592501643 1
4.3822877284792 1
4.98139889562383 1
5.00416363012634 1
4.67006949963246 1
5.15416737587748 1
5.31592073865209 1
4.91248229691784 1
4.65497481504042 1
4.38659680600109 1
4.51407372933237 1
5.20480667335555 1
4.62192102251847 1
4.95874238834262 1
4.87739073810605 1
5.00337648428864 1
5.37943169232475 1
5.68900277922178 0
5.2214979343033 1
4.613483043156 1
5.56433527568258 1
5.05881964294862 1
5.04644384029121 1
5.34736283730355 1
4.52199074895453 1
4.72244583623552 1
5.47023656504517 1
5.10057539885647 1
5.4494635980366 1
4.52834243895375 1
4.86186232221153 1
4.87859872665064 1
4.88452856250797 1
5.16148989837105 1
5.20434815436002 1
5.19718724580513 1
5.05756874262392 1
5.31606327369858 1
5.19722787136498 1
6.10005558658271 0
4.83989886703117 1
6.0281381735225 0
5.26934568832239 1
6.03826093309958 0
5.4069913709908 1
5.19703146128997 1
4.95178506196781 1
5.1485450171205 1
5.28621423807294 1
6.17597951437529 0
5.15866007635636 1
5.08254677468344 1
4.04629481478614 0
4.07228818472201 0
4.87644889229646 1
5.73570050895695 1
5.39280091727934 1
4.47011655601894 1
4.7049251297275 1
5.65373250193161 1
4.68852653696374 1
5.82364075738316 1
5.14220806397447 1
5.38433328019293 1
4.53430469970705 1
5.75271116877796 1
4.66859485108259 1
4.39381147866312 1
4.48142530572805 1
5.12523060078306 1
5.17548830209974 1
5.13312005477255 1
3.77478357259406 0
4.75014995364609 1
5.39278160355509 1
4.92218941656943 1
4.39689747616208 0
4.56057135268869 1
5.57581545064739 1
5.46767066674656 1
4.7729297092537 1
5.48953438700602 1
5.54933083177008 1
4.53921392419725 1
4.69638801323759 1
5.13059597938741 1
4.45563818602139 1
5.40621765345573 1
5.23731522533807 1
5.17547011285277 1
4.92557618549853 1
5.01566004862969 1
4.70765202696367 1
4.30430356918701 1
5.20578778229774 1
4.01290296859408 0
4.55471684017137 1
5.44296483102821 1
4.04156156130531 1
4.47615758589391 1
5.02862774469022 1
5.42384862108683 1
5.20418218266471 1
4.64785833707932 1
4.569589687282 1
5.05551776156906 1
4.9229137338327 1
5.54667321350978 1
5.19288551531982 1
5.11575358711471 1
5.41076657085735 1
4.8839701781469 1
4.80589106317759 1
5.54179301721715 1
5.1599777811935 1
5.01918838352815 1
5.54208150596906 1
4.9662344690433 1
4.94906902537078 1
4.68430226608893 1
4.95715670259318 1
5.25602066130044 1
5.09964640173373 1
4.85194333388606 1
4.81724715890197 1
4.73205415740357 1
4.76794380185217 1
5.170964793244 1
4.85138119535736 1
5.10840908370556 1
5.30665776793889 1
5.39333491692886 1
5.00769975689533 1
5.13654793039151 1
4.54166256066553 1
5.18575725593572 1
4.4250898755009 1
4.89412422794517 1
5.0554201303021 1
5.04970899079033 1
4.71620855787676 1
4.91390967643047 1
4.78071923569287 1
5.48385196143115 1
4.17685352269919 0
5.25505578524022 1
5.12939384310944 1
5.20793165816258 1
5.54274052154613 1
5.03296641056071 1
5.23237458582561 1
5.02350661417725 1
5.22320606015208 1
5.3050283607056 1
4.98674926258444 1
4.60144019603203 1
4.7762043930547 1
4.75527195768832 1
5.12065103039694 1
5.29722403300961 1
4.85263761109386 1
4.70704630112074 1
5.14604788476939 1
4.72284782591381 1
5.43334392089073 1
5.44916338886738 1
4.88387109844854 1
5.21448624945112 1
4.70255480515623 1
5.21503032830812 1
4.67126683561388 1
4.93238426895813 1
5.52152303462922 1
4.57341569277819 1
5.27841527093826 1
4.53084027471212 1
4.51028614267623 1
4.98361276836757 1
5.34831453839086 1
5.91365303286394 1
5.17314019869877 1
4.87100617794005 1
5.12035577647477 1
5.41365945942012 1
5.71663231326913 0
4.0189208177659 0
5.22676578054747 1
5.23263806148739 1
5.44575155821391 1
5.05817011809284 1
5.00262450711063 1
4.88387602125379 1
4.86293841054504 1
4.76883089141469 1
5.43744792369302 0
4.75115826859177 1
5.07405931732833 1
4.75902929055184 1
4.88577168684841 1
5.14011529719597 1
5.46167087315507 1
4.34143397808858 1
5.14769073583526 1
4.36752646433472 1
4.82181977906901 1
5.29408919392563 1
5.45384301106953 1
5.95871979213166 1
4.81307419725462 1
5.37590451819564 1
5.59403224422777 1
4.83253625948523 1
4.79946768301256 1
4.74787160545064 1
4.94807401105201 1
5.55243531982217 1
4.44753130210498 1
5.15090925929628 1
5.36359581576808 1
5.25590771689698 1
4.69074811460481 1
5.04925535123096 1
3.94655258946229 1
5.23425311743483 1
5.40368150158469 1
4.3673753689539 1
5.35350305502688 1
4.69089272989813 1
4.38925213959509 1
4.45766221902409 1
4.63574643383724 1
5.01767206888036 1
4.8000342029157 1
4.81542846773161 1
4.61007693893704 1
4.3879970839782 1
4.99445045178433 1
4.89874006370504 1
4.67664888881993 1
5.4631175413141 0
4.89462161308616 1
5.72158534572935 1
4.70969939656772 1
4.67775746768624 1
5.01450565023608 1
4.9849373776613 1
5.16259595750841 1
5.48215360522068 1
4.66935777803721 1
5.15812935243265 1
4.49922998725059 1
5.0357184659256 1
5.46339772460632 1
5.13537224570745 1
4.83789435353464 1
4.94368900969991 1
5.27330748106715 1
4.80631388925469 1
4.81068067465189 1
4.58376746102325 1
5.77018919296063 0
4.86269570804677 1
5.47687106109487 1
5.41817214461459 1
5.12294489344099 1
4.73966933349427 1
5.45629307482968 1
4.66793229850704 1
4.87059964315412 1
4.68463191416703 1
4.79350079135668 1
5.00015384947863 1
4.94221984181059 1
4.70421489755688 1
4.84436025927805 1
4.92854838697556 1
5.41867568597145 1
4.32963591694786 1
5.14106918697785 1
4.72980828800478 1
4.48164046398479 1
5.59044286555564 1
5.2375769470556 1
4.80518445197625 1
4.59740295284118 1
5.95602016172869 0
4.92676249252282 1
5.09694242291352 1
4.61554573261281 1
4.70411037543111 1
5.25382374109704 1
5.26653310269075 1
5.03617271025309 1
5.42120312649379 1
5.42208720962008 1
4.88577980974235 1
5.02467405156236 1
5.23539874954079 1
5.46158835790058 1
5.47780288721228 1
3.99554969147879 1
5.38357608348871 1
4.13803357725015 0
5.41789416326593 1
5.07516282118243 1
5.48764415593162 1
4.67150949855257 1
5.20301643854001 1
3.91295603134468 0
5.00906867213762 1
5.07892331919828 1
5.37392944530439 1
5.19754580377505 1
5.56984219082222 1
5.21569449922715 1
4.77124380893305 1
4.8318575129442 1
4.83147605835529 1
5.26157473586829 1
5.40933390826031 1
5.26553189524569 1
4.80752765032591 1
5.23962112736285 1
5.004319711525 1
5.50759715765973 1
4.93283582086105 1
4.65868715277495 1
5.17885664641649 1
5.5291332543672 0
5.99848560396633 0
5.53057993747736 1
5.1496854235026 1
4.89680805325644 1
4.86241507149554 1
5.32446511568171 1
5.02788425912997 1
4.89006615816631 1
3.712636996092 0
4.96552438564687 1
4.71447225876631 1
5.0579606066897 1
4.94656128146197 1
5.97426556180588 0
4.69682843243876 1
6.17185254570818 0
5.30094252782285 1
5.13743072187095 1
4.22354523463698 1
5.13381274515201 1
5.07265869912294 1
4.17590416367101 0
5.44379971386571 1
4.80152055254383 1
5.36854693535775 1
5.30282876321446 1
6.20182986790675 0
4.30442542625085 0
6.24230439615451 0
4.65938503215507 1
4.67596738845363 1
4.67530602605245 1
5.572121044249 0
3.79750611219966 0
5.58116774684747 1
4.1117895890043 0
4.86036297457186 1
4.78710838510195 1
5.60685473803761 1
4.99893523998628 1
4.89082126053953 1
5.38836877525501 1
5.11334134660702 1
4.81898571039494 1
4.90773476876333 1
4.94611318255314 1
5.83544175138716 1
5.10670319261551 1
4.95142303246237 1
5.07589162480006 1
4.75139454035977 1
5.58166797647567 1
4.63399733134526 1
5.19170184868819 1
4.60102074564781 1
5.4504682190246 1
5.00417244674801 1
4.99804684093518 1
5.16104201908052 1
4.65040905363063 1
4.57175710231091 1
4.55407966235112 1
5.16562242945191 1
5.08572222934508 1
5.96750138927099 0
5.22482859783265 1
4.07015982035088 0
5.37245878172219 1
4.5419075908767 1
5.28213111650153 1
4.29122262524783 0
4.50147355067923 1
4.80480741086445 1
4.81038726044356 1
5.12350647022352 1
5.04919212793165 1
4.82787158668319 1
4.50194585339504 0
5.35152808024816 1
4.7920506578609 1
5.36643236437621 1
5.37290600206006 1
4.50994666832505 1
5.4915338208353 1
5.62465543603883 0
4.8544846882558 1
5.18613769323141 1
5.27369186320173 1
5.25797056207251 1
4.82792791073908 1
5.30046545953068 1
4.79496851485455 1
5.09192827543641 1
4.875862297706 1
5.16324811752467 1
4.40328194316561 1
5.48921321759347 1
4.30322584612267 1
5.00846870976977 1
5.75834133028698 0
5.69582630764345 1
4.96980381128005 1
4.67037876434503 1
5.11328957116701 1
4.89914354932678 1
4.82797018332688 1
5.5151439148495 1
4.62593998388829 1
5.07000685487039 1
5.44095821312594 1
4.78486671797006 1
4.85163515806473 1
5.59946096761741 1
4.76101541864815 1
5.05814066988285 1
5.28345053134166 1
5.23720162928677 1
4.58094059614589 1
5.07292426914079 1
5.45141478310299 1
4.41338499721088 1
5.0664968964225 1
5.25264241212483 1
4.72951696644309 1
4.44365548389454 1
5.18273981162505 1
5.3062714136645 1
5.20436390167629 1
5.68834725165265 1
4.58188575347634 1
5.01650096984478 1
4.82382764958061 1
4.84529903854687 1
5.20602286276841 1
4.82763209551362 1
5.42260246289935 0
4.94642955347894 1
5.29789298356333 1
4.59649348585544 1
5.24950999839348 1
5.3734202889151 1
5.34033309995475 1
4.38383202265101 0
4.58465844393954 1
4.69593127646833 1
4.86580086232242 1
5.42430407232846 1
5.10549899099948 1
4.92961559357616 1
4.79803992381771 1
4.82827796442938 1
5.56372076218745 1
5.12356784006275 1
5.40903698308646 1
5.10541152551002 1
5.42399535519742 1
4.62350355209361 1
4.67836345454087 1
5.35435355447831 1
5.32452350610374 1
4.89857798600208 1
5.28031613636652 1
4.78388197872455 1
5.06019785776314 1
4.15962425441975 0
4.96392215577907 1
5.62729665706319 0
4.96199736464754 1
5.76075558319858 1
5.16992779850206 1
4.98215142675464 1
5.21971234510759 1
6.14383646380887 1
4.80263476157126 1
5.30584880587676 1
5.570194698056 1
5.19840852370893 1
3.88370146284285 1
3.97044894730294 1
5.20813060717427 1
5.3697054048046 1
5.35633869706272 1
4.7609504426646 1
5.14715869120443 1
4.8125843950813 1
4.49643947874089 1
4.64189759169464 1
5.00275161698949 1
4.00609753980055 0
5.17066254838961 1
5.03905193123347 1
4.63344708096971 1
4.445659925988 1
5.27908710766135 1
5.17619680699092 1
5.58950572627434 1
4.04734978989274 0
5.48978830262349 1
4.67304744730237 1
4.49173833452217 1
4.93299682670168 1
5.07933892972071 1
5.4005051530545 1
4.62688287707795 1
4.82400552724336 1
4.87727348908646 1
4.29423610380017 0
5.14113185628923 1
5.61391081075082 1
4.93813355290711 1
5.09763840929942 1
4.70516694716493 1
4.9717473046359 1
5.2024127809142 1
5.14638912984369 1
5.17817353204533 1
4.94094969058371 1
5.34140572804161 1
4.93586735873353 1
6.22127797187408 0
4.63017925534367 1
5.49672049560918 1
4.99905681438631 1
4.85802201301564 1
4.71494736195886 1
4.54242605733295 1
4.6008646850172 1
5.32497644059067 1
4.45859287532287 0
5.48791943950203 1
4.66003549030245 1
5.20506383683643 1
4.25439621199627 1
5.08965825636775 1
5.59253290926432 1
4.49728503940233 1
4.98971989013448 1
4.80598207198688 1
5.6758004921098 1
5.13555007445814 1
4.25703563559934 1
4.83469191119847 1
5.52496993443328 0
5.06273052009873 1
5.40196813147282 1
4.92893320459189 1
4.80689137847405 1
5.18056558675638 1
5.24588348890836 1
5.65128045071918 1
5.12380155588703 1
5.18607964713104 1
5.20664829711807 1
5.08107379696099 1
5.72139828209069 1
5.06039973618559 1
4.65772362021957 1
5.03655527727629 1
5.01290185622489 1
4.29758002747227 1
5.14975511845569 1
5.54578717578311 1
5.37719018007436 1
5.03322763602906 1
5.38108672667036 1
4.54004496115371 1
4.83152692016512 1
5.38776057944804 1
5.38707637914525 1
5.10205522026626 1
5.28973755623889 1
4.51313428310092 1
5.16895343650459 1
5.0524155195571 1
5.6636063955375 1
5.51316987314245 1
5.00889406558961 1
5.18239523899817 1
5.37314196829488 1
5.85338979778115 0
5.28958614678418 1
4.90521865632305 1
4.46995067950382 1
5.42573037176016 1
5.59300161449918 1
4.90317111202538 1
4.2048451194355 0
5.52184991766025 0
4.76679151014793 1
5.48177119408861 1
4.20701511488396 0
5.78635449919601 0
5.43006163463138 1
5.10576656468141 1
4.44502634892478 0
5.27092145475466 1
4.56778306987002 1
4.77962186678691 1
4.98893982923005 1
4.91977444819392 1
5.02981315062908 1
4.62837175975335 1
4.95014655889593 1
4.06678941524988 0
5.60950452743794 1
5.93119668840549 1
5.04586773832792 1
5.39916207905233 1
4.33724403691805 1
4.77874804671283 1
5.37435265372953 1
4.49728735227968 1
4.87662298794739 1
4.56349665995761 1
4.61489694516918 1
4.69415497042432 1
4.9438505339417 1
4.62031340402248 1
5.71699327148721 0
4.53095985892495 1
4.97610504575124 1
4.79643272940167 1
5.24849391958633 1
5.41402002781962 1
5.43310783036983 1
5.38546757707744 1
5.18298320584293 1
4.67544673991899 1
5.14736782954511 1
5.50997205995312 1
4.47350246306765 1
4.53882373691664 1
5.54521245622382 1
4.8135414916751 1
4.47747723123397 1
5.04307177693916 1
5.47156708176928 1
5.21782332053833 1
4.65010856092989 1
5.10203803570062 1
5.11327065909272 1
4.47924665754725 1
5.21087888146683 1
5.3689887168037 1
4.50114512657168 1
5.06179746172227 1
5.07409868957309 1
4.24435181888057 1
5.39003307624254 1
4.66484594444484 1
5.58886910895398 1
4.49143476071685 1
4.63701272381748 1
4.97745936117948 1
4.99660763549362 1
4.986661669883 1
4.7066074886108 1
5.77991931742664 1
5.26683394365271 1
5.6398923442207 1
4.68853073336289 1
4.65345747082153 1
4.53524550939263 1
5.68630415492566 1
5.0257054144569 1
6.01913898204428 0
4.9851227846992 1
5.37458243734682 1
4.84049526311779 1
5.19956100520249 1
5.24775572932261 1
4.75008976757591 1
4.55607900989174 1
4.85723874405009 1
4.71021917500209 1
5.17286611203145 1
5.22759208804587 1
5.05148884127021 1
3.95435551086453 0
5.57067774815468 1
5.34097239425928 1
5.0124747132785 1
5.07203681835095 1
4.81984091690056 1
5.09866954546966 1
5.4240253861743 1
5.40861995329591 1
4.66336673163881 1
4.7779963388344 1
4.5068630964843 1
4.87967469241564 1
5.07052595810338 1
5.36875675523483 1
4.59920654221557 1
5.07636859800625 1
5.98867161839879 0
5.55072001350077 1
5.31264553893641 1
4.48374055192709 1
4.85844436775412 1
4.95922564193432 1
4.85919410219753 1
5.36826899071027 1
5.49000519333301 1
5.15641234451688 1
4.82394258193901 1
4.20837954786315 1
4.85640265771509 1
4.50975426410419 1
5.16690359768502 1
4.796042672247 1
4.55691147163141 1
4.28442647614888 0
4.81379566428376 1
5.2510171152001 1
4.77726371507817 1
5.60734601799414 1
4.91010664787287 1
5.44240961585648 1
5.0397258058799 1
4.86815891009963 1
5.63478323886684 1
6.12733950127093 0
4.96475487175752 1
5.04610945098406 1
5.98361422585847 0
4.6322864018659 1
4.61632554727156 1
4.98509825847724 1
4.82408570660489 1
4.30671920363463 1
4.56189039819733 1
4.55939488125556 1
5.04278389157994 1
4.96329220324102 1
5.42777084053308 1
5.63266010029601 0
4.67671176763684 1
5.09666211913735 1
5.13317338414782 1
4.4199742968677 1
4.22313813636227 0
4.93299634365566 1
5.15410370221784 1
4.72967256764794 1
4.54033610035592 1
4.15946323276998 0
5.40435940194376 1
4.82184876613971 1
4.28048242098638 0
5.16719948962231 1
4.91343554535988 1
5.47458520088365 1
5.57220965170243 0
5.45425797528527 1
5.31715389650967 1
5.16831630328654 1
4.83539427987961 1
4.15384489959897 1
5.11580073311907 1
4.87446600650823 1
4.7772403722269 1
5.51013893144226 1
4.96642206365669 1
5.39606497713677 1
4.69062046825885 1
5.3784698571093 1
4.92176045308293 1
5.21118963756936 1
4.61842627478693 1
5.01764734136027 1
4.72852837560044 1
5.25384399434956 1
4.05243863703527 0
4.39444804381828 1
3.57104787681694 0
5.60452666223322 1
4.38312774178673 1
5.0149407023196 1
5.67068797175377 1
5.10307100339008 1
4.97390302507284 1
5.27845117239938 1
5.10566188185207 1
4.68670863990409 1
5.68663737030075 1
4.6019185906007 1
4.7594979195263 1
5.03692719200148 1
5.85484725388561 1
5.30706075454279 1
4.82578287792771 1
5.64467105365987 1
4.7995272293922 1
4.80526541382046 1
5.06897037816089 1
4.84934373166079 1
5.14287044431236 1
4.62343574471789 1
5.62915366903084 1
4.36076125583909 1
5.19182585785372 1
5.08786836418056 1
5.47649815453437 1
4.96029925880124 1
4.57942646624683 1
5.5759360460381 1
5.13173889673669 1
5.55158316299211 1
5.16742325740481 1
5.33435432485439 1
5.24612395060859 1
4.87324817591252 1
4.93501337146185 1
4.77840918914605 1
5.61971393194862 1
4.70344232701774 1
5.59160676079544 0
4.53667130428146 1
4.73879263067375 1
5.08319528134485 1
5.05705454389777 1
6.09195119853347 0
5.20475527863022 1
5.59221839308189 1
5.22879950434469 1
5.1032122032594 1
4.57711444836721 1
5.77340146123864 0
5.23845161276561 1
5.4395424329154 1
5.35861646725706 1
5.15899166115432 1
5.15787732234285 1
3.25172906089902 0
4.7976154382773 1
5.6812954625451 0
5.37314433439806 1
4.81190407952575 1
5.7219010210636 1
5.23050182068787 1
5.18211182038538 1
4.93675265937358 1
5.49159343603509 1
4.75224084604324 1
4.46631677723295 1
4.79045043770953 1
5.68100632912591 0
4.64430921536439 1
5.47496706986529 1
4.7851990474081 1
4.79465095113938 1
4.41930322822471 1
4.72578695705391 1
5.47352321516018 1
4.62303191524698 1
4.59517658942771 1
5.20211039157664 1
4.58675135628368 1
6.10124519868133 0
5.14117806466813 1
4.70375422525456 1
5.73107789552498 0
5.90038305305773 0
5.09748210303399 1
4.66340512792452 1
5.53914798207072 1
4.58428918834684 1
5.29345978696644 1
5.54480660178877 1
4.81792397309776 1
4.94037995071007 1
4.80921905371604 1
5.0524689692552 1
5.01223664947149 1
5.80706935392108 0
5.6151696239285 1
5.43667151732276 1
4.82598262215298 1
4.12975062128085 0
4.81777086487952 1
5.07194255303125 1
5.69618947821477 1
4.77842401725735 1
4.80638400003241 1
4.53787072420855 1
5.41456333783912 1
5.59851875031611 1
5.54409391352884 0
5.22086642811095 1
3.81511918507892 0
4.80816131251063 1
5.20198634641549 1
5.78281630444407 1
4.98051364914174 1
5.33758302448166 1
4.63310981133816 1
4.85678762674278 1
5.12475332883128 1
5.18192088859131 1
5.00633352678013 1
5.21224787228125 1
4.88012562077041 1
4.67741466597756 1
4.79201842176991 1
4.80809636455447 1
5.04771877882786 1
4.48970342029581 1
4.72177020376869 1
5.50171543733411 1
5.17719891722075 1
4.79157272679589 1
4.81044066971402 1
5.82561189941323 0
5.32447139747683 1
5.23572414587123 1
5.09040848638907 1
5.91054146294406 1
5.24111618465357 1
5.05910937853113 1
6.1165382446029 0
5.80385993127327 1
4.84942995500385 1
4.47520951448435 1
4.79658591395745 1
4.21292153949314 0
4.51169398710746 1
5.39772883551236 1
4.22273860213793 0
4.91619250354334 1
4.6320148189384 1
4.35186959732526 1
5.31236029634071 1
4.98210532100023 1
4.49503898135478 1
5.11177582084479 1
3.92392516988171 0
5.20198323138963 1
5.30924552360356 1
5.24525801033753 1
5.24076760780477 1
4.89635031856764 1
5.07675953953507 1
4.51968245242982 1
4.78155561152511 1
5.36291346719208 1
4.58688270180154 0
5.33399653052645 1
5.29420972649715 1
4.37482765892097 1
4.02054785018873 0
4.63527994133045 1
4.75260312540871 1
5.53025116915324 1
4.80001240429821 1
5.65281499187058 1
5.2866896448609 1
4.14953971286492 0
4.80771396436536 1
4.58443723446147 1
4.98665325656703 1
5.54867398983545 1
5.06522559359454 1
5.61600018627532 1
4.33148207165203 0
4.57316930962975 1
5.58878921980975 1
4.93063945646388 1
4.57178228383923 1
4.9399193569785 1
5.2047498787884 1
5.6006629090423 1
5.41287491712309 1
5.67980608295355 1
4.63192590299724 1
5.1080333122202 1
5.24230476284987 1
4.66561255979683 1
5.14734352585366 1
4.18659303512362 1
5.35334691471366 1
4.59120762227591 1
5.56122932766144 0
5.30395706906415 1
4.2607374557684 1
5.53943885104555 1
5.104217163611 1
4.93308345714542 1
4.87826347117552 1
5.3720112178409 1
5.14224180410069 1
5.79623461888854 0
4.0828571717458 0
4.94470110080852 1
5.43806063700993 1
5.44042356338939 1
4.40304335585607 1
4.73754157490204 1
4.97395598282837 1
5.26555785244961 1
5.74907074166865 1
5.1115977230376 1
5.01116224909407 1
4.59507899224582 1
5.19649385221065 1
5.01320368892358 1
4.95893049991678 1
5.0436831707095 1
4.93803021115865 1
4.32895138944403 1
5.57815836532649 1
5.01369941589656 1
4.69555507961312 1
4.77581303800841 1
5.05528908781612 1
4.58368455805529 1
5.10138959055979 1
5.46233059236213 1
4.82357886325432 1
4.81744809354848 1
4.13388092096226 1
4.96020631299537 1
5.59055635766461 1
5.23889222512623 1
5.6978095923191 0
4.62099788358451 1
4.74256791395327 1
5.17061985247222 1
4.96217543791151 1
5.39626179185701 1
5.41136033348628 1
5.2433391186174 1
5.27942955196028 1
4.73829586415665 1
5.0861729958479 1
4.58351155147437 1
4.77567180690506 1
5.08181249373993 1
4.98753342581591 1
4.822172188488 1
4.89382296665008 1
4.99668899141027 1
5.29444520073709 1
5.40867957723355 1
4.61100658909017 1
4.25306310840543 1
5.07704750050417 1
5.63506436521774 1
4.96198882034462 1
5.65192214117474 1
5.2265638871056 1
4.90221369953177 1
5.38456282562789 1
4.70598748867448 1
5.28197663546862 1
5.102996184278 1
4.73235331369452 1
4.91947997557474 1
4.95307085886411 1
4.4475457507109 1
4.8488308619239 1
4.93349614688636 1
5.01343377823116 1
5.40807669201832 1
5.57377004507241 1
5.12569132962094 1
5.72618314498427 0
4.88166325154014 1
4.65989780097155 1
4.8874457154146 1
5.03047799238849 1
5.04596788298073 1
4.56918546173537 1
5.58689477600577 1
5.13462555270543 1
4.79211114962662 1
4.81528852134946 1
5.09144845639839 1
4.53241145517418 1
5.27406994450672 1
4.73351206167997 1
4.29041895953065 0
5.24628550479853 1
5.37416319617814 1
5.09136820288306 1
5.17299383087238 1
4.75100147302861 1
4.4428653248767 1
5.12587804518572 1
5.21077949405478 1
4.63449275614763 1
5.65202749490439 1
5.26956061959691 1
5.40632587784543 1
5.0193197636501 1
4.77457721347332 1
5.50490239502067 1
4.92691604886883 1
5.40831481931 1
5.33356320588681 1
4.82486541352855 1
5.19328626358117 1
4.57083152623043 1
4.56154907366023 1
4.56375964494701 1
4.6855417191095 1
4.92260752275685 1
4.70456030025881 1
4.74102501745418 1
5.10510267581948 1
5.0920335936263 1
4.84502361228981 1
5.20158562817837 1
5.49844594742952 1
4.53743694443117 1
5.13376741192172 1
5.15033570790901 1
4.82699127125951 1
4.87013228400133 1
5.14746651629042 1
4.21416408468787 1
5.01440139134381 1
4.48278055669812 1
5.65765066979463 1
4.84715908344571 1
4.99938586834743 1
5.21017826441042 1
5.50894843014725 1
5.270129017612 1
4.89788035068654 1
5.21270781641051 1
5.51668053433469 1
4.76013127453673 1
4.74817686217818 1
4.84959637645748 1
3.83844244166718 0
5.91145674796104 1
4.86966870132531 1
4.88270340162154 1
5.10371314136313 1
5.14425326801223 1
5.17505653004963 1
5.79451650867285 1
5.21068342786758 1
5.04023009746292 1
4.92335637348536 1
4.79725169299045 1
4.52563894559656 1
5.15745732213414 1
5.63968854251893 1
5.28031134098784 1
5.53650771927613 1
5.19292393527849 1
4.93910323800102 1
5.46303339979912 1
4.89516723563843 1
5.21057684575797 1
5.81768014673326 1
5.33382154635514 1
5.62880522018134 0
5.27180551262514 1
4.45005447392007 1
4.48783237594763 1
5.24099342007499 1
5.59420302798725 1
5.0843343978587 1
4.72177463325199 1
4.95205990474674 1
4.93365368482167 1
4.78966702454464 1
4.78485417656958 1
5.50147871878992 1
5.60548881201563 1
4.89897349901826 1
4.92970506177599 1
5.30795670133234 1
5.63840922101526 1
4.45286095250563 1
5.16679453349364 1
5.45125928772048 1
5.12902055767779 1
4.8671238780455 1
3.86995344023205 0
5.16948710941856 1
3.87720725932327 0
4.31455867515436 1
5.77811513492237 0
5.15266417283614 1
4.88615509099194 1
5.07966959306545 1
5.50408186629881 1
4.82316499748578 1
5.27966490731486 1
5.14814053258669 1
4.92569424998234 1
4.68917426657624 1
4.85808045423491 1
4.95968953325429 1
5.60641550856942 1
4.93601339066517 1
4.59750515993996 1
5.48611327886759 1
4.92301664956543 1
4.87619109386386 1
4.74569498330645 1
4.66907903714534 1
5.17241199836868 1
5.68973556583462 0
4.97654898824428 1
5.82978309863578 1
4.6416229011244 1
4.82127704305649 1
5.26785940509234 1
5.53426469990147 1
4.27834805957026 1
4.407406961683 1
5.74217759174917 0
5.32048638770557 1
4.64973358134268 1
4.22672138061463 1
5.27419107738737 1
4.52546710352026 1
5.16482124405429 1
4.94339970509233 1
5.13277700416465 1
5.011851755784 1
4.87201832736365 1
5.04023274174178 1
4.91240578028504 1
5.12466667567773 1
5.22657555885157 1
5.16462433528275 1
5.3514667625573 1
4.74480046106408 1
4.75866242309051 1
5.04413617678208 1
5.15894744223004 1
5.47711352404974 1
5.32793576198171 1
5.21459072460041 1
5.48545003097715 1
5.08920523617145 1
5.0798709559905 1
4.57888347882734 1
4.76367779785368 1
5.55192485234042 1
4.82571771744018 1
4.69100948570862 1
5.37843005103329 1
5.04526812976256 1
5.31359626449593 1
4.87387042426223 1
5.40685156359661 1
4.36809962312721 1
4.83611904018051 1
4.96727368526068 1
5.98003567454697 0
5.61110539332771 1
4.2019045277555 0
4.30804367672703 1
4.70723255827003 1
5.51012385721387 1
4.80116887619422 1
3.93644930080548 0
4.39919994059324 1
5.5352192202882 1
5.98473893332489 0
4.7484051590262 1
4.89622870317218 1
5.393781890559 1
4.58592385413702 1
5.1614250795742 1
5.24034580080688 1
4.68313500004418 1
5.06228862023643 1
4.53980875200923 1
4.59541646018859 1
5.15643690926944 1
5.14513829977479 1
5.46303559907593 1
5.41128564133656 1
5.55972464230411 1
4.3696516025065 0
4.92717401817477 1
4.69033123245809 1
4.76939239307781 1
4.47061239723272 1
5.06447123355423 1
5.07168942045752 1
5.88272973574009 0
5.46935566482544 1
5.40400822712425 1
5.25606442864166 1
4.92689590211714 1
4.93511364708101 1
4.98641683012846 1
4.96542656455827 1
5.33415242376977 1
4.57877448655578 1
4.84102061819829 1
4.56294103266184 1
5.44774750974624 1
5.06562774238785 1
5.03291504472985 1
5.13051999473015 1
4.71684584647601 1
4.22937862223609 0
5.08997264940341 1
5.00630921633095 1
4.11809462184059 0
5.63909522852754 0
5.34377249588811 1
5.26606484793446 1
4.96379713338712 1
4.18199681940567 1
4.51430926529399 1
5.27519585324866 1
4.7991227679046 1
4.61334241204107 1
5.12055806620967 1
5.00942774180615 1
4.81870088034963 1
4.27174994039013 1
4.3005609597763 1
5.51712219647602 1
5.20026721877207 1
5.27259488331224 1
3.77748147473012 0
4.51990818651265 1
5.14916212645131 1
5.27178203805095 1
5.68748436757415 1
5.05967449411713 1
4.33626843045011 0
5.12933438329178 1
4.58850149834877 1
5.15841429449077 1
4.43261196611346 1
5.18209828274742 1
4.71953027588306 1
5.4365256137407 1
5.23696737905723 1
5.11391078669807 1
5.12396434439229 1
5.13168904780429 1
4.37953881528149 1
5.19593536667364 1
5.4042722321834 1
5.27534472131561 1
4.65496979656697 1
5.77332744030624 1
4.96435018620296 1
4.7858857398887 1
4.76970611351239 1
4.87297904344902 1
5.01097838209331 1
5.21852884052197 1
4.48275861732159 1
5.27238082115827 1
4.31078727203314 1
4.53015649042799 1
5.39514234314555 1
4.50477453017411 1
5.28435970039603 1
4.33059415916818 1
4.60723362997773 1
5.0876218276793 1
4.74509309293349 1
4.87511191910646 1
5.3670610505519 1
5.33804949286053 1
4.02566700341224 1
5.2691657089606 1
4.96039305998434 1
5.42817777520757 1
5.04517825577423 1
5.42327945790648 1
5.36053526457127 1
5.15643332885834 1
4.82611042605454 1
4.44735279178496 0
5.51141222882275 1
5.34792199075314 1
5.67555761877803 1
5.35486413336268 1
5.20036760067415 1
5.10030842600937 1
4.91192233613223 1
5.40223239869673 1
5.1980408212118 1
4.48755989088946 1
4.9220517791475 1
5.12079579995808 1
5.92432808696744 0
4.57743848750943 1
5.10288353352946 1
5.35288554951409 1
4.05864266327918 0
6.17265105413978 0
5.60686921768588 1
4.99014226005027 1
4.53119692156226 1
4.95551904087409 1
5.08809640063459 1
5.63105508836823 1
4.743785338916 1
5.45425939346794 1
4.38055811986098 0
4.53669653532867 0
4.82617882323452 1
4.98925536133068 1
4.55573706610077 1
5.16861341447092 1
4.66595328946105 1
5.0772229358897 1
5.43976901625624 1
4.05123257445509 0
4.84591867021484 1
4.92414799761789 1
4.70709172045086 1
4.63707432331275 1
4.01915009918319 0
5.05822512810391 1
5.09095235173674 1
5.15728631276019 1
5.36887995178356 1
5.05383089068644 1
5.3664985977719 1
5.36637953205357 1
5.12475164573076 1
4.86693174356475 1
4.71299384470161 1
4.90754464925312 1
4.43774483117527 0
5.5367596350063 1
5.19375475390866 1
5.38472176123744 1
4.6289701004274 0
4.78598061317493 1
4.85233836037953 1
6.2807775193511 1
5.18100074737643 1
4.88703508544206 1
5.26136415252523 1
5.56367090563803 1
5.73667657631938 1
4.56604685948896 1
4.96910545689171 1
5.14235654140888 1
4.48055930706434 1
5.08288348353499 1
4.76351366505707 1
5.14821737248838 1
4.30716873112773 1
4.98211523732862 1
5.81430889587953 0
4.33048198335789 1
5.37598662834971 1
4.87664837993146 1
4.78394178914986 1
5.49832737804366 1
5.18532960760234 1
5.18660005275679 1
4.35575674928308 1
6.31467788532004 0
5.97997055228123 0
5.03255355090776 1
5.39500191582309 1
4.5046803393914 1
5.25220224659755 1
4.76266499325064 1
5.04816747956378 1
5.30724759377126 1
5.53826491477198 1
5.70057933665747 1
4.7900365697828 1
4.79740580081452 1
4.61359746279081 1
4.71145034613285 1
4.58446651051305 1
5.63054780194002 1
4.48348619604637 0
5.09037503686795 1
4.46224353739487 1
5.04174796888372 1
4.88241629773633 1
5.03426435871539 1
4.88604476542208 1
5.08695564559083 1
5.54142464857378 1
5.02100521661176 1
4.29769740709546 1
4.86036545586503 1
5.62387893111911 1
5.16225848136164 1
5.16487319392562 1
5.71572820692456 0
5.41365315185385 1
4.71213371844447 1
4.85552599350494 1
4.90212168814744 1
5.37958152574752 1
5.97996430432296 0
4.70528338028612 1
5.21299606230382 1
4.96540495427952 1
4.86640456249719 1
4.67391895130823 1
5.00369555419598 1
5.70521381702217 1
3.87082400634227 1
5.61172561901663 1
5.04842852747969 1
4.23623737063045 0
5.01760531055602 1
5.40855911346484 1
5.01939844273152 1
5.00422643582516 1
4.31940640497021 0
5.22263409374699 1
5.00735471103273 1
4.87230713699826 1
5.68111270064279 1
4.22822406239371 1
5.30991192537194 1
4.56684394577942 1
5.3898121897646 1
5.58720130186899 0
5.22418781849059 1
5.45533014868593 1
4.26461539644885 1
4.10362359720812 0
5.04434067154278 1
5.70476588136644 0
4.59506570517159 1
4.97293043289786 1
4.81042716183657 1
4.9484317364901 1
4.07318253678555 0
4.538486038571 1
4.69878656397959 1
4.89081931625324 1
4.63433517387917 1
4.76965732771803 1
5.02061445348739 1
5.28706991746491 1
4.88767312507869 1
4.84366077425155 1
5.3907850900518 1
4.74434076028637 1
5.30343624494671 1
4.94965442538438 1
4.9437814483321 1
5.34354469306443 1
4.7268928387322 1
4.92704790346091 1
5.19454793776308 1
5.49769689059293 1
5.00919126913535 1
4.92937695199207 1
4.3804061886399 1
5.15234702064735 1
4.72855074131459 1
4.5603953735116 1
5.42768016028637 1
5.15423754938388 1
5.36661779538247 1
5.47426828918807 1
4.69303317720569 1
5.28650060571991 1
5.92533779881856 1
4.67875925872407 1
5.15779848707903 1
4.60369968127367 1
5.42232231667706 1
4.8800878523 1
4.4809949178498 1
5.33925630981026 1
5.08534497369823 1
4.56188773864553 1
5.15721083459879 1
5.04636059033734 1
5.80708166090844 0
5.10669561620963 1
4.87585124890954 1
4.77725873313778 1
5.42733101513075 1
4.85298504940766 1
5.20809512059852 1
5.41323233366554 1
4.9851017515214 1
5.18744851552116 1
5.11852063172802 1
5.66361088293956 0
3.77242794591832 0
5.87354364272579 0
4.95915932961336 1
5.26585345410019 1
3.80200997520881 0
5.90676913327119 0
4.47640943600505 1
4.93511027815223 1
4.38416424906854 1
5.26703103263691 1
4.80221373551399 1
5.25131232081037 1
5.05552333597607 1
5.2971790913186 1
5.45600292283766 1
4.44427709686655 1
4.04797044446283 1
3.4600064352775 0
4.6963041423239 1
5.1498499925439 1
6.30540758212815 0
5.04773300374339 1
4.85334409723164 1
5.19181770515935 1
4.67781046222189 1
5.39889441135769 1
4.66071327207834 1
4.34750048493964 0
4.92998292999975 1
4.41502596117436 1
4.58259899447039 1
5.33573436061354 1
4.77307408661451 1
5.67850138686631 1
4.9352119102033 1
4.89511512278762 1
4.64817296207705 1
4.82869437268488 1
4.48066513736901 1
4.88415789457032 1
4.89585884839543 1
5.0802081889275 1
4.77388617543519 1
4.86894542488699 1
4.44423488146222 1
5.65748204368034 0
5.12480649166057 1
4.38640619150653 1
4.8362959204063 1
4.47848523319693 1
4.74928401051969 1
4.74193835801791 1
4.92102992128102 1
5.46385851983022 1
4.57217685430058 1
5.02490363674016 1
5.79588147447445 0
5.63736031906667 1
4.67795156070829 1
4.59451742990069 1
5.14299626379223 1
5.26059454000166 1
4.87396419001589 1
4.46094742192614 1
5.3044349978985 1
5.86439649684355 1
5.17700388864596 1
4.38259160381482 1
5.12923130870737 1
5.02069727276556 1
5.41591507064382 1
4.91796305011057 1
5.20477466144347 1
4.76039814225069 1
5.35099077702608 1
5.08591298139602 1
5.67100553334637 0
5.09071177922839 1
5.2654856658337 1
5.05636706472797 1
4.83727302943564 1
4.76491769133077 1
4.63130705628005 1
5.24793801782589 1
5.43343606326833 1
5.41788745470817 1
4.5964159093467 1
4.94308712800519 1
5.90667805450295 1
5.43577892526549 1
5.19367138358057 1
5.19143997967057 1
4.9923670623121 1
5.16578874153398 1
5.42934529583469 1
4.94424027032954 1
5.50620536942814 1
5.70940088005849 1
5.81207121107367 1
4.80274286344689 1
5.15854049921999 1
4.95968207379834 1
5.1729323513931 1
5.02685912624779 1
4.47850133085484 1
4.33269891997467 1
4.70070662321445 1
4.69699917429711 1
5.25810687330479 1
5.52746867767104 1
4.72088405405339 1
5.10661366095997 1
4.45380067366487 1
5.77881616891979 1
5.55606264653049 1
4.22241735773665 1
5.14807245194591 1
4.51443547100877 1
5.14938965465943 1
5.33503933289318 1
4.54455099771693 1
4.93724836682864 1
5.04754549124573 1
3.88386889550239 0
5.15083159839819 1
5.43972305999949 1
4.94348308209781 1
4.93878668685075 1
4.77988128528771 1
4.89760642036458 1
4.63683849687274 1
4.85414147207441 1
5.13006435266067 1
4.84288083782427 1
4.64944184797496 1
5.64656007879238 1
5.87458412821259 1
5.5102122633486 1
4.80209313454057 1
4.81710041595288 1
5.98815422725386 1
5.06764742507096 1
5.68999916126646 0
4.64999219517371 1
5.24180114065153 1
4.52405439861771 1
5.00323937430536 1
4.77907897593774 1
5.47203794696748 0
4.06753670833068 0
5.55088560912912 1
5.16720537314635 1
5.50549069496884 1
5.50895498041246 1
4.53741807344417 1
5.07551828154044 1
5.31444106397135 1
4.84903695358985 1
5.49313643982326 1
4.35657876611352 1
4.3797682957858 1
5.78404113927921 0
4.72166485438192 1
4.91090338147969 1
4.20820981599232 1
4.62227589170031 1
5.05417311615385 1
5.48303941455515 1
4.65666115179372 1
5.48101799442088 1
5.15098950673856 1
5.06377737486383 1
5.30254941923848 1
4.60143940908732 1
4.61631843604716 1
5.21304040378287 1
5.12419537662672 1
4.88713100744024 1
4.3671718386179 1
4.23254113684647 1
5.39464031320119 1
4.73127035786001 1
5.30665694130647 1
4.55073474027293 1
3.90520433324675 0
5.56970881726792 1
5.27654334578163 1
4.33998691710064 1
5.26735526695367 1
5.30941248134782 1
5.15562531026911 1
4.52724818685112 1
4.91626470459197 1
4.83395558484417 1
4.66968333010687 1
5.29629373660126 1
5.04942424280691 1
5.34271046329296 1
5.5290667500264 1
5.18597147626699 1
4.94008002777046 1
4.83615225475258 1
4.96888183508062 1
3.86592902524431 0
4.80124624417026 1
5.79484007319918 0
4.99243235762528 1
5.2698141817571 1
4.93456612931016 1
5.12099352608299 1
4.73883110777287 1
5.45393025487774 1
4.94608886720008 1
4.60848247870846 1
4.54278351361594 1
4.39861888183734 1
4.76740860513348 1
5.51443539140397 1
5.71754269480433 1
5.43847877101708 1
5.29682252203639 1
5.03403489771072 1
5.07026060012629 1
5.34334894212562 1
5.34167002844105 1
4.44338981786823 1
4.99234253009484 1
5.04644507869611 1
5.12602010184943 1
4.93287376223228 1
5.00000885462541 1
5.18476690263164 1
4.10822391195098 1
5.00252919722297 1
5.33298023346909 1
4.86651667773418 1
4.59048191108291 1
5.40926596212552 1
4.37477708310964 1
4.93262655774786 1
5.24877363427437 1
5.13866358142152 1
5.55339100060962 1
4.96986775836517 1
6.11926397228845 1
5.09179809665824 1
5.24317103471122 1
4.99998150943737 1
5.21501151119351 1
5.45112797695436 1
5.06745520867397 1
5.08155223655042 1
5.00765517837254 1
4.25100858777828 1
4.20627817884555 0
4.10067368109986 0
5.17114635761723 1
4.68993834921925 1
5.18816975131958 1
5.34306276919582 1
4.80968763772584 1
5.55148179882404 0
5.3660538918589 1
4.54070158190093 1
4.97682734428694 1
5.15139429479202 1
5.41325662168366 1
4.67315072877555 1
4.87349956979618 1
5.12332755380808 1
4.85688375357362 1
5.00003995793291 1
4.72971360680796 1
4.84093875402818 1
4.64091401392357 1
4.44450392193974 1
5.53299746803442 1
5.89394094044525 0
4.68496852168397 1
4.59105547924661 1
4.77517010538581 1
5.42476812699065 1
4.51779002750479 0
5.33689995699993 1
5.25632763947154 1
5.98846192354681 0
4.9019622640408 1
5.36380765095801 1
4.95162541989547 1
4.62082626422336 1
5.32453553099779 1
4.75078465823342 1
5.79167307626888 1
5.20754578937333 1
5.3284422270785 1
4.8654511807057 1
4.68597605515952 1
4.37976066023593 1
5.12726757391697 1
5.06672044793113 1
5.44000049095405 1
5.49212992864782 0
4.79757982555564 1
5.88025561343211 0
5.72052281080565 1
4.38865438074088 0
5.21852943192521 1
5.21591066273922 1
5.56926716506101 1
4.30063735253992 0
4.93978004460356 1
4.44526537104297 1
4.72879544233595 1
4.68566770409178 1
4.5073246506935 1
4.37510320303884 1
4.56902034657684 1
5.75827864249748 0
5.49520531922164 1
5.62915577658755 0
5.21403805540149 1
3.95703614004343 0
5.91525607565651 0
5.45226035860937 1
5.2346599140353 1
4.92863736430472 1
4.37381322628895 0
4.36197188252431 1
5.01104178798639 1
4.95246201732164 1
5.25914053237059 1
4.51952367019298 1
4.59823685639976 1
5.77751332177137 0
5.59919509519565 1
5.47122123589916 1
5.33235258316148 1
4.66824815086217 1
5.47857981345889 1
5.06588738350864 1
4.07685412667489 0
4.70433601750842 1
4.9420625710956 1
5.06732726413178 1
5.02055188747351 1
4.83846837471992 1
4.02705092625484 0
4.61030232416863 1
4.41592997998482 0
5.35487003348509 1
4.19683497786347 1
5.43744166112744 1
4.77499926244539 1
5.61100031043668 1
4.6682851184093 1
5.29452578935821 1
4.78525536662082 1
4.60327042617151 1
5.30615412437563 1
4.63253154660148 1
4.73253685108463 1
5.5119622038896 1
4.69433384679799 1
5.30231085522814 1
5.16232387999364 1
4.82919456426625 1
5.19528017358692 1
5.13240177055752 1
5.42081925147866 1
5.27772847680229 1
6.26946478860606 0
5.53366650984119 1
5.19751668066834 1
5.41694709524936 1
4.520172370191 1
4.65131455900803 1
5.23216071413117 1
5.10204405395922 1
4.52005588710615 1
4.83056733993554 1
4.71166447689138 1
4.98984817831908 1
4.69728665574702 1
5.14600354860989 1
5.53615688000641 1
5.09760569104242 1
4.78875093619947 1
4.97008500994816 1
4.98163887041902 1
4.2074624454228 0
4.87092789916282 1
4.83339958866244 1
5.29422207856227 1
4.25523578254168 1
5.30415993215379 1
5.19299274288231 1
4.85898561989888 1
5.49856974007581 1
5.05686912153181 1
5.06506574975278 1
4.94079993586295 1
5.65578884881771 1
5.51112699704059 1
5.06205127214892 1
5.54181402065384 1
4.7436183476943 1
5.09774187074342 1
4.5228090342328 1
4.73683064893271 1
4.98255305720661 1
5.70785295261934 1
3.62835600953281 0
4.84432856026854 1
4.7511523652524 1
5.22840515096599 1
4.7251385290951 1
5.41487967833607 1
4.99038357023491 1
5.35518038071248 1
5.16313089774973 1
4.80579231357896 1
4.11195592221324 0
5.63879640938138 1
4.29246868528657 1
4.64307931629558 1
5.59860712235956 1
4.20943032036304 1
5.24197665059849 1
5.33887371017875 1
5.08318154242491 1
4.99487936144642 1
5.1800143278501 1
5.23693588348282 1
4.48492024278436 1
5.32347880647364 1
4.8059029208823 1
5.06521488803584 1
4.95786024288838 1
5.4671769957633 1
4.47773406772294 1
5.43213119253236 1
5.03931341757828 1
5.58279402731884 1
5.15025166956076 1
5.0305896597311 1
4.59940525181756 1
4.93259918706813 1
5.3402653793618 1
4.60121516393927 1
4.60599013321896 1
4.80460048191058 1
5.65733130399826 1
5.13895963947701 1
5.17877618606533 1
4.98192659109818 1
5.48292617664839 1
5.6284017089051 1
5.57637253174602 1
4.89732045017141 1
5.8697791963494 0
4.59734020146233 1
4.7140416257677 1
4.6817352405324 1
5.09337930527986 1
5.23523317151589 1
5.7137874347082 1
4.98549970816791 1
5.23778921931677 1
4.85439585006196 1
5.10045997539256 1
5.23877005132439 1
4.89745813669426 1
5.39030667620834 1
4.72828306756973 1
5.64573031165116 1
4.92628717617399 1
4.89330798293056 1
5.5593157800093 1
5.30286868795744 1
4.86879157186697 1
5.44063672777322 1
5.22959347797608 1
5.74601786466601 1
5.76033477655329 1
4.62948308845431 1
4.44774270043059 1
4.71892190218881 1
5.28104101133187 1
4.88772729549144 1
4.77927395878967 1
5.06487086188731 1
5.1639328912857 1
4.86168426976993 1
5.02465070537495 1
4.70225047788856 1
5.37328770659539 1
4.76493175108568 1
4.94441072790957 1
5.65405555410123 0
4.7088114673232 1
4.96334997600365 1
5.78341314008893 1
5.29758109007613 1
4.02961254617026 1
5.63391477592652 1
4.34852012979749 1
5.16047690208413 1
5.27448670624891 1
5.61666105361259 0
4.58489686224607 1
4.96734379826606 1
4.35894494744618 0
5.21103813187274 1
5.30677378974057 1
4.86427648526821 1
5.90314231901202 1
4.6743856903695 1
4.96179327680835 1
5.6508503463928 1
4.70057284179894 1
5.2608765076987 1
4.79340070243708 1
5.18265948222657 1
5.82296751677202 1
5.83109973683974 0
5.93242679406696 0
4.47867033021299 1
4.70064288861495 1
5.5225572039202 1
4.72836209932247 1
4.74978080037181 1
4.41096702755262 1
4.93380205145681 1
4.4167820948179 1
4.388751801372 1
5.12164752381275 1
4.43328360228598 1
5.21695702088589 1
5.68909500467758 0
4.96264212025868 1
5.44132928402066 1
4.97032860083134 1
4.79194065994536 1
6.2327153743723 0
5.34236356466586 1
4.63467240514132 1
5.38011595253179 1
4.72280286527736 1
4.90039042360047 1
5.13488409419426 1
4.79866310288809 1
5.78413707661355 0
5.31415419202648 1
5.11842298956734 1
5.05521360264743 1
4.84466862456951 1
5.58343696302876 1
5.48240870929819 1
4.7295027095138 1
4.66761665329829 1
4.42677169328735 1
4.37812114826794 1
5.00578594028732 1
5.01158804180449 1
4.55519579252688 1
4.6308199904485 1
4.83462963959904 1
4.49806339058783 1
4.89764316674535 1
4.94889505662374 1
4.88380409857209 1
4.7361258347207 1
5.1185722830533 1
4.23797242284413 1
5.46022747088783 1
5.7066780886964 1
5.66910863754878 0
4.75444854772418 1
5.17310224778465 1
5.5195689698835 1
5.00772539347462 1
4.4869499337945 1
4.89701250794284 1
4.84384753398312 1
5.18033224867055 1
5.13870008988252 1
4.68207577737224 1
5.26743125236058 1
5.13925334568392 1
4.97163870952995 1
4.6538708623366 1
4.56998030652145 1
3.96765127223439 0
4.44591935008411 1
4.81818116430161 1
4.28135734490713 0
5.31052703426927 1
5.69099900762492 1
4.43366206019043 1
4.71545367024362 1
4.58214437664152 1
5.17328015817279 1
5.99513443809765 1
4.95397212633545 1
4.4932814123134 1
4.9910482141651 1
4.60474484302372 1
5.43207237541747 1
4.92359406129749 1
5.25301498788594 1
4.71925291512371 1
4.40940252660323 1
5.1688399675194 1
4.72851983917029 1
4.70228870448096 1
5.37737026489234 1
4.62084841737078 1
5.22717047201181 1
4.29401892197938 0
5.13318149994861 1
4.65751681920812 1
5.26959775736145 1
4.94472042049761 1
5.10474835333843 1
5.27689768886599 1
4.54230269634493 1
4.9441553063913 1
5.33465314511006 1
5.11939570000998 1
4.04838638914818 1
5.58616429047234 0
5.02404719231817 1
5.66227569426955 1
5.13967848127335 1
5.26658119855367 1
4.50127073876437 1
4.32417227490523 1
5.05313324592376 1
4.95573005306377 1
5.9653737596507 0
5.27362904383119 1
4.2803883881143 1
4.78251411624602 1
4.27512392607141 1
3.94606613158072 1
5.73894611336958 1
4.4313316763962 1
5.23004887067428 1
4.80818625198752 1
4.25165274682809 1
4.6035466593232 1
4.77584640673824 1
4.11414046057602 1
5.14571208274567 1
4.61604718051113 1
4.77965758738811 1
5.31155258865468 1
5.44116196163882 1
5.21576961729783 1
5.11227767481304 1
5.78220688124195 1
5.28423457365944 1
4.97287666718707 1
4.6591714728437 1
5.12029991464516 1
4.69087331418757 1
5.00094584392687 1
5.44283472053256 1
5.66881436749209 1
4.8546331460122 1
5.25322114858568 1
5.97029224682173 0
4.41101779965469 1
5.221865571945 1
4.47343493384903 1
4.94029675630126 1
5.04930896432737 1
5.41404847005314 1
4.85568495165564 1
4.86617007010545 1
5.2495278144162 1
4.41177468493496 1
6.25420784323689 0
4.1512531103085 1
4.91798702755066 1
5.49776981797151 1
5.10684954565122 1
4.54559017686678 1
5.22022252945745 1
5.1739888256119 1
3.8849207045679 0
4.34383835857849 1
4.9176414247429 1
4.50033617082666 1
4.33339164795355 1
3.97085489129964 0
5.2888068072215 1
5.49196015444556 1
4.13629225051435 1
5.19843874387447 1
4.52138240161036 1
5.03741064780579 1
4.7137286920275 1
5.8139085098539 0
5.31153699013472 1
5.19394734629894 1
4.68993982368855 1
4.53992980768204 1
5.62507168802122 1
4.1855648892351 0
4.99305565062946 1
4.67872853600173 1
4.81326650289225 1
5.26941525732823 1
4.78948435758599 1
4.81979194996375 1
4.95412638428113 1
4.88410163217476 1
4.52834822012846 1
5.69460063088637 1
5.00447441979389 1
5.45756407462814 1
5.56571709917961 1
4.95333176687607 1
5.23251080054967 1
4.64108555290884 1
5.3187458717914 1
4.80180636915352 1
4.9734392095995 1
5.35469275169963 1
4.57574933085262 1
4.85274162835843 1
6.12171485104304 0
5.38574623723109 1
4.46516760416838 1
4.56077641431556 1
4.35134369233302 1
5.05240116855073 1
4.87387116432253 1
5.32601578899691 1
4.55526211203349 1
4.73445403193755 1
5.07361210223492 1
5.76968218236558 1
5.05120152391542 1
5.24100882194793 1
4.18795345320758 0
4.49753201305807 1
4.66492169802158 1
4.38181599308232 1
3.91022553106229 0
4.20134916335003 0
5.36124663109156 1
4.5692575957063 1
3.88574657402082 0
4.88677657446688 1
5.88571578918912 0
5.29738188176635 1
4.67133891145001 1
4.94929161114288 1
5.27329360083294 1
5.14646330030773 1
4.47415852560989 1
5.32628184950609 1
5.24480243933839 1
4.17715558577912 1
4.47416470453189 1
4.34778528598921 1
4.99601689171809 1
5.05354551811397 1
4.16123124305427 1
5.9968955179508 0
4.80195931522623 1
5.6236631910556 0
5.48800742381415 1
5.70261183591663 1
3.90157112278901 0
4.49806928901023 1
5.69567755485337 1
3.54989704024971 0
4.42495506105522 1
5.37062351659182 1
4.94206557106973 1
4.47441526836388 1
5.26828001962865 1
4.75368336249869 1
4.78007964569809 1
4.90268166000034 1
4.72037015579928 1
4.88334057508076 1
5.54129911956308 1
4.72833240124009 1
4.84872687092999 1
4.78688178312537 1
4.90618950024312 1
5.00530620145626 1
4.89136420701517 1
4.98526692730596 1
5.13772331479367 1
4.50871785764467 1
5.51834285733496 1
5.18521349113566 1
5.39807572815914 1
5.3063111402743 1
4.88428987071879 1
4.79995302577897 1
4.42525482694192 0
4.8984094454206 1
4.9422016265923 1
4.71802075782273 1
5.05603438816584 1
4.84722827175834 1
5.14022998496547 1
4.82939229087142 1
4.7141347984541 1
5.62963019983964 0
5.10452935026721 1
4.90471029407476 1
5.16932942258806 1
4.03901522665301 0
4.75098286798603 1
5.23048317698434 1
4.3310774655226 1
4.2816522580182 0
5.11903255643559 1
5.33501338655323 1
5.32389186632042 1
4.32643096876597 1
5.09262442626273 1
4.96817356121027 1
5.07359456395908 1
5.52825253795196 1
4.82864637392491 1
4.93555998647604 1
5.65135069595938 1
4.89172803229894 1
5.36788904317854 1
4.77828414705823 1
5.32664334779276 1
5.65990533440119 1
4.32688333287862 1
6.01947253312389 0
5.53530112648573 1
5.41359032773673 1
5.80780763534487 1
4.19989136020459 1
5.27840173905871 1
4.84368019846738 1
5.3903079598044 1
5.15027063967859 1
4.74937821817011 1
5.54772447042549 1
5.10392850320654 1
5.66057259376354 1
4.76246207954753 1
4.95434683976299 1
4.90868430128727 1
5.3491673925258 1
5.01613042404512 1
4.93369524772081 1
5.76999659328742 0
5.14419547320329 1
5.79818518261486 0
4.84106841961112 1
4.71263965097776 1
5.15341413904108 1
5.35501538232491 1
5.34439948284247 1
4.74974567973988 1
5.25381736438291 1
5.6410904048193 1
4.56144238629256 1
4.86343370263581 1
4.67776570618792 1
4.45750572849825 0
5.04038134569455 1
4.8750959546454 1
5.12702211764718 1
4.55027689555841 1
5.47166363022701 1
4.59438522373632 1
5.17963535202823 1
5.4806546565888 1
5.01500165000312 1
5.59764113397179 1
5.97102196672029 1
5.31629728256405 1
5.03303677073743 1
4.50835315337272 1
4.96685186294675 1
5.22288225922874 1
4.46516821298434 1
4.48307478069857 1
5.05997574346092 1
4.93154144632072 1
5.39877490454342 1
5.26533538859276 1
4.86460106820406 1
5.72378424779455 1
5.19293576456958 1
4.67064367463104 1
4.68063720487793 1
4.77912010205197 1
4.43087220536557 1
5.14462515959239 1
4.96731607002144 1
5.07973349729256 1
5.53139568858703 1
4.02824615759779 0
4.68195183157411 1
4.27128206509932 1
4.99818423213404 1
5.03946259502158 1
5.39689062371593 1
4.7552137069581 1
4.77252628903492 1
5.68612712297987 1
4.68420253266429 1
5.11624396748897 1
5.1358107097132 1
4.75107996360912 1
5.30063603620376 1
5.06303335211669 1
5.02807124702908 1
4.68477212456532 1
5.06022101423754 1
4.48983694453101 1
4.96175754245897 1
5.60663409351917 1
5.02527788472212 1
4.66266377029326 1
4.34420481342828 1
5.47079229613614 1
4.78535942246217 1
5.28935501610584 1
5.90865042978942 0
5.17525423566911 1
4.77944449029871 1
4.86168720533237 1
4.69353411548037 1
5.31617945466165 1
4.33028629917682 1
5.80103639984124 0
4.84027884584267 1
4.88854889705724 1
4.59596695264989 1
5.49287956040668 1
5.29258276714754 1
4.84283549979154 1
5.05031604358076 1
4.92024145199553 1
5.08408251541432 1
4.97896183425266 1
5.32626297459543 1
4.31387756301739 0
4.63964046156463 1
4.91072411648371 1
5.59734490641975 1
4.48608429199465 1
5.1076195847602 1
4.62438240138006 1
4.56967748622031 1
5.17622472464562 1
5.29059552761572 1
4.82446948763134 1
4.85831228206826 1
3.64870068927574 0
4.83318024422469 1
5.32229144570223 1
5.09953141412575 1
5.57526045575114 1
4.46570073766419 1
5.22090882938019 1
5.53156921867099 1
5.40277635556943 1
4.85717148137085 1
5.42705730261318 1
4.87453120052793 1
5.4266396825385 1
4.86019978134171 1
4.24127732685624 1
5.62118673814333 1
4.46458509700817 1
4.54100204109607 1
5.18838410549157 1
4.69379683278853 1
4.31037475410169 1
4.55780673583933 1
4.59022512711131 1
4.75153071580719 1
4.46449945112275 1
4.88458556391235 1
4.95742820398947 1
5.14181037946828 1
5.1251274571955 1
4.98144875485657 1
4.45646937483053 1
5.40401753994164 1
5.39855520087469 0
4.37189972412753 1
4.51318944799419 1
5.39005416286344 1
5.14446160554145 1
5.13366671215947 1
5.02517333626156 1
4.70405775856481 1
5.06029885497455 1
4.67799173275405 1
5.19065921256785 1
4.94935582062646 1
4.35516439712783 1
6.02730604762358 0
4.64686227157298 1
4.75042688080199 1
4.7858980439624 1
5.52731944153163 1
4.84984899849831 1
5.13120735633107 1
5.50425862277759 1
5.27506986167515 1
5.31378935184504 1
4.78390316028083 1
5.16087680052685 1
5.23918347435117 1
5.32078941626614 1
5.11114338928691 1
4.19139861053507 1
5.07907793332606 1
4.85122830463864 1
4.66199617727475 1
5.97479322808143 0
4.60043036219177 1
4.48431163100501 1
5.01051339065388 1
4.97486495616111 1
4.92385793302734 1
5.35121933793158 1
4.91889858670319 1
5.0789395247984 1
5.18950958429814 1
5.05105933669716 1
4.28507183869292 1
5.67486411900214 1
5.00115878668505 1
4.64502244000497 1
4.50766145139857 1
4.40772178295753 1
4.27455149776211 0
4.44322323894038 1
5.01034921488994 1
5.13445424673641 1
5.02909301921565 1
4.49677852814741 1
4.92106509480239 1
4.7549399294394 1
4.70601986779096 1
4.67708617017631 1
5.62702182322653 1
4.0313432530246 0
4.18627302905601 1
5.2293553907789 1
5.13877928532782 1
4.94574955171027 1
5.14599651730277 1
4.26047294957628 0
4.67835122581691 1
4.90155151133764 1
5.01943154225927 1
5.047290735652 1
5.16806295081711 1
4.77303637246015 1
4.93588692090609 1
4.64826414414209 1
5.38883952378441 1
5.50531488052738 1
4.45077147674588 1
5.50631110045001 0
5.64645896987551 1
4.805665588303 1
4.92607729222719 1
4.91546808516018 1
4.77799266268701 1
4.95233981360549 1
5.36966943141038 1
4.77542009968478 1
4.6277065570987 1
4.48694902613301 1
4.91904859807803 1
6.27816028110008 0
4.66201529684812 1
5.60129296207071 1
4.62528260856353 1
4.91931434339045 1
5.33494401719034 1
4.59816799143368 1
4.88582030835518 1
4.55877509170829 1
4.87587203427937 1
4.99221767209735 1
4.48867796778277 1
5.6428451229649 0
4.79839623448968 1
5.54432818693021 0
4.95457006248944 1
5.69690102370843 0
4.06741759813742 0
4.98882219593752 1
5.28637470850932 1
4.48148500986401 0
4.71982538134045 1
5.42157075426544 1
5.52869801081121 1
4.40207883623363 1
4.65962307006968 1
5.01672199225291 1
5.93414203046322 1
4.64690480557385 1
4.67244412114233 1
5.10027224551709 1
4.45506295575735 1
4.63979514702047 1
5.14513328927693 1
4.98482083968458 1
4.68209914437328 1
5.13087753182423 1
5.54781545732727 1
4.3062141564911 0
5.07145450481437 1
6.06037762581447 0
5.50220895989216 1
5.21454965910924 1
4.35592325028621 0
5.47542461606179 1
5.18161786520721 1
4.90522488368285 1
4.53995922533761 1
4.98978059693193 1
5.01630478952507 1
5.24813512357012 1
4.41448125964072 1
4.54779167173809 1
5.28768647270294 1
5.21806262160575 1
5.03516021300756 1
4.77728136006261 1
5.43371960504065 1
5.31018931909175 1
5.17270792469008 1
4.14682934987375 0
4.92778509140626 1
4.70959610309718 1
5.24362507419774 1
5.25362812090822 1
5.28037273036954 1
5.40296076377532 1
4.55180875417815 1
5.07982451978131 1
5.87229210599739 0
5.579590232746 1
5.46282532955293 1
4.91354018154472 1
5.34249699833321 1
5.58959118479251 1
4.73773606625333 1
5.68506324107228 0
4.98641008385284 1
5.50186552054262 1
3.89521773873004 1
4.45182162461169 1
4.81126853489934 1
5.45524931540812 1
5.10597128578413 1
4.91618422078867 1
4.70582518766046 1
4.84255339397265 1
4.97408959424186 1
5.31362993133042 1
4.76251895537807 1
4.82668568477286 1
4.58196033627788 1
5.43961089143887 0
5.34894327027972 1
5.1235824100693 1
5.19831454086199 1
5.3815666333011 1
5.34739881989767 1
4.88365953664478 1
4.82714848943087 1
5.61824536865662 1
5.08479055867733 1
4.83575813481958 1
5.54903463012419 0
5.66213113414894 1
4.45092314269863 1
5.27400147568881 1
4.76912860649382 1
4.79586067316342 1
4.23589452816155 1
4.59349742437663 1
5.11108805365196 1
5.12413932475544 1
5.18629373896707 1
4.79427383185384 1
5.64479928193201 1
5.3613030419141 1
5.40081469779635 1
5.05888391467375 1
5.08235444344432 1
5.08304791369314 1
5.36825015303697 1
5.16039796738676 1
4.61486364596615 1
5.01866450630535 1
5.07431240865366 1
4.6213904639329 1
5.04642773643666 1
4.44054955626892 1
4.44065364047427 1
5.19073386094171 1
4.62046628325386 1
5.06458726098014 1
4.74383802944701 1
6.00248271033772 0
5.13708008781588 1
5.27880929615617 1
5.26780074462042 1
5.69144842375996 0
5.33706111721184 1
5.08771666704282 1
5.22834812093874 1
5.34574080898046 1
5.44630628774579 1
5.03915791670376 1
5.09170320432891 1
4.39651269121724 0
5.29346583343682 1
4.9976162880236 1
4.78865694964435 1
5.27719101290295 1
4.8633672740401 1
5.2963938709174 1
4.89246742161161 1
5.58709849127241 1
5.2766178121876 1
5.22608613525892 1
4.99633831841806 1
5.01764857076561 1
4.70741903258447 1
5.67910757016858 1
4.93626391494223 1
5.35533280137383 1
5.52444777451634 1
5.63327100298748 1
5.03307744019064 1
4.79851640311665 1
5.46565096605869 1
4.23087062041641 0
4.81938372191174 1
5.26427711283781 1
5.46659671387884 1
4.55501850165151 1
5.40554759252428 1
4.54862387793652 1
4.32487300191641 1
5.31908897329614 1
4.87277571660382 1
4.66132948951132 1
5.34432315553769 1
4.95909674392122 1
5.25533199969651 1
5.15627722936796 1
5.83481341679394 1
5.08848943856132 1
4.21737740313716 0
5.40256526640248 1
4.0490699651847 0
5.18916003787458 1
5.53878204212805 1
5.28723732883913 1
4.893425166115 1
5.90392067757301 0
5.10463661159025 1
5.07960404857663 1
4.7222895733807 1
5.05371620200697 1
4.71347895115593 1
5.28776372486025 1
4.83390382355212 1
5.39413292458972 1
4.24093739566768 0
5.06674059693603 1
4.85566313651895 1
4.59615107618998 1
4.72229387201531 1
4.54340192463796 1
4.78128380620824 1
4.63431156549879 1
4.78440101824375 1
5.26389448237766 1
5.29368024029675 1
4.78841988900774 1
5.014199086125 1
4.07964130698335 0
4.98467092616439 1
4.91055647232912 1
4.87930251509244 1
5.9634919060352 0
4.10033241928989 0
4.87617657410258 1
4.56626414916515 1
5.40708164760636 1
5.26032346516947 1
4.28221166510164 0
5.5388772586072 1
5.08706194574939 1
4.75175333411309 1
4.59021708160711 1
5.26489926461741 1
4.58291722483199 1
5.86832955708573 0
5.31359986060534 1
5.38429639774667 0
4.69071357762508 1
4.46657710360155 1
4.91107389089245 1
4.63824821880327 1
4.34311914590662 0
4.62590284126559 1
4.76701640566282 1
4.91043159925814 1
5.74173247204461 1
4.58181947314004 1
5.3469788249058 1
5.63747117050045 0
5.21047788981474 1
5.28230173987475 1
5.06286715490223 1
5.51566689026964 1
5.14487549789326 1
5.15047046395018 1
6.01744298709828 0
4.30899461435639 0
5.3146379360645 1
5.25106347776437 1
4.74129809191098 1
5.40034895029162 1
5.41114617868926 1
4.65765681535442 1
4.61500362149828 1
4.39571231389691 1
5.00108659573614 1
5.09932159488864 1
5.5000590878915 1
4.79044653746396 1
5.33309146518267 1
5.66567355170544 1
4.32334614795127 1
4.70315443757697 1
5.27657449340769 1
5.2473287708493 1
4.72600087872103 1
4.94429917737474 1
5.32695436665 1
4.63553016916131 1
4.2433147342222 1
5.42245158869316 1
4.45858806397664 1
4.48324519475475 1
4.66770740174972 1
4.19719643786361 0
4.69850760555058 1
5.64067247504145 1
5.81341959311221 1
4.73805387332973 1
5.11850402836924 1
4.86157238347728 1
5.25270596575718 1
4.25830048083043 1
4.94190258193753 1
4.73842601356999 1
5.61756305550409 1
5.16806897522811 1
4.87487373597226 1
4.94592059982991 1
4.95550331162075 1
4.95965756682951 1
5.36311897411935 1
4.67814184698141 1
4.73160324252337 1
4.9306158749744 1
4.45633691277426 1
4.98197917115624 1
4.27368493138549 0
4.88071794401818 1
5.48531765523515 1
5.24973630821116 1
5.37609772291026 1
4.89479789048505 1
4.84623596528061 1
4.89631958127435 1
4.97357369047318 1
5.08268074617173 1
5.19101139148271 1
5.1085500747875 1
5.46512202769782 1
5.16418808652113 1
5.69654177343598 1
5.67445417451554 0
4.90450642359776 1
5.02312921762397 1
4.62539362837563 1
5.2988284592994 1
4.98181483175109 1
5.35491100798277 1
6.22388213865698 0
5.3018338967834 1
5.07449116309689 1
4.96444593539958 1
4.62333157039431 1
5.30978908093854 1
4.51381662127602 1
5.53145213729685 1
5.55694559236708 1
4.9357761052091 1
4.4754003281085 1
4.63418396289065 1
4.90391829367287 1
4.90784866152831 1
4.68637437930449 1
5.05729079046185 1
4.46976899825274 1
4.20931206006395 1
4.8700014058607 1
4.51468626512096 1
5.12897355244234 1
5.48327270086581 1
4.77538574151126 1
4.73407622372394 1
4.51458751385261 1
4.76757331841104 1
4.62062128834765 1
5.23347290418523 1
5.2567091287162 1
5.60058718861684 0
4.79187700515732 1
3.97484552271977 1
5.29441572965401 1
5.30128093153458 1
5.32871433276074 1
5.01350628148075 1
5.35047089012937 1
4.66842292725744 1
4.66609721842898 1
5.29500002586475 1
5.27098548513938 1
5.03478738582495 1
5.24128330003224 1
5.6834855092618 1
5.23897420988178 1
4.57432989776785 1
3.82828222476293 0
5.34788157423122 1
4.51865630896024 1
5.2705705648636 1
5.3305883939019 1
5.4584585540983 1
5.06880135203774 1
4.8129629683365 1
4.40002062984045 0
5.02337578461781 1
5.27543075927909 1
5.56400233370163 1
4.27337767010343 1
4.86750344194018 1
5.32313792189379 1
5.5695550189373 1
5.03699496509755 1
4.56049580750761 1
5.50260720486648 1
4.86864840175494 1
5.05666236053873 1
4.69257768679607 1
5.3557330395288 1
5.22763680857794 1
5.37592472712522 1
5.35148665241167 1
5.11356571091304 1
3.90774446800904 0
5.69480280620598 0
4.89424480938288 1
4.88030204422806 1
5.18343121640138 1
4.55560406069421 1
5.06830884187764 1
4.97358879209598 1
5.87053390156803 0
5.00527821614489 1
5.0056462143915 1
4.80232203150547 1
5.076476986447 1
4.79608445648877 1
6.03207060313395 0
6.04176734247714 1
4.54914254515464 1
5.18148028655407 1
5.76886038560935 1
4.70140578413778 1
5.27170503451091 1
5.84740034575846 0
4.97191948376803 1
4.72896552381534 1
5.57982562712172 1
5.35791402023301 1
5.41504057402611 1
4.74703086120719 1
5.63086520988858 1
5.27066856594381 1
5.76420347147988 0
5.27047917618604 1
4.58320936938918 1
5.8241928400524 0
5.24449190140043 1
5.44702558560583 1
5.27860231594171 1
5.18964413477816 1
5.17278949637786 1
5.55842011730259 1
4.69615511175354 1
5.11768199554449 1
5.31911156153966 1
5.00201661523784 1
4.45983682673621 1
5.13922161378227 1
4.7780157738681 1
5.39234274195912 1
5.77453690039857 1
5.17707883528551 1
4.796783781802 1
5.20111040898502 1
4.89654249899604 1
4.77538123133972 1
4.55374705607628 1
5.63099988433086 0
4.36314278614295 1
4.45119424317834 0
4.20217357000346 1
4.88217986872621 1
5.0476189807007 1
4.72752010317557 1
5.60799166917461 1
5.07773366037081 1
4.65546108148719 1
4.5774402666416 1
5.26088051166643 1
5.03040983174812 1
5.36060401757963 1
4.67352021789031 1
5.03563149052603 1
4.45292697526759 0
4.83230529524442 1
5.61319367899725 0
4.88907901735603 1
5.15119273711338 1
5.04062939274377 1
4.70282803751268 1
5.07531002818675 1
5.25729706751043 1
4.69643884910433 1
5.17424234314836 1
5.24071564751669 1
4.77041625824396 1
5.37192686200755 1
5.4299223406169 1
4.98428906292876 1
4.43960785302391 0
5.31340195931057 1
5.18946489147088 1
5.45844741833562 1
4.83243559444293 1
4.62170529401888 1
5.21674052545017 1
5.106819145593 1
4.23487899956664 1
4.68194462505658 1
4.52151516220394 1
5.43958976373601 1
5.35985834361511 1
4.23347949239188 1
4.94158838856495 1
4.8830303704253 1
4.70545805780943 1
5.578221279194 1
4.19272055266385 1
4.89696067417599 1
4.87343898804156 1
4.54652472662742 1
4.73679104038365 1
4.8938188921633 1
4.21640289110895 1
5.42121396834072 1
5.278996884842 1
5.22253511199997 1
4.85317261027118 1
5.80638234471846 1
5.09982891549346 1
4.70324705554635 1
5.30357254858494 1
4.5406871337393 1
5.33388992324802 1
4.19654045342089 0
4.87822357312386 1
5.1810923685715 1
5.74027203881474 1
5.36634493110705 1
4.68598906960484 1
5.45351125939362 0
5.0550702912528 1
5.57534209572122 1
5.59044467698566 1
4.35889718511324 1
4.62421323738948 1
4.9861001769267 1
4.79156999503202 1
4.56499591188855 1
4.8757508631436 1
5.2634680298579 1
5.613276863166 1
4.45767591236422 1
4.24748907382775 0
5.39996039203846 1
4.64893313012058 1
5.3630767584948 1
5.13489987734122 1
4.69870957438676 1
4.78392250101787 1
3.81722640580001 1
5.1007515732564 1
5.07652721356821 1
4.93928711370665 1
4.69335016352455 1
5.30036013173273 1
4.99043448736721 1
5.46300136249993 1
5.13592598330057 1
4.6164377921823 1
4.10715762921819 0
5.15821126191397 1
5.16531801518023 1
4.67834819260181 1
4.40028665989596 1
4.96026402678108 1
4.54796595306193 1
4.73675270162907 1
4.67954287852598 1
5.31049291407577 1
5.06069195948047 1
4.59987040015877 1
4.50821431278384 1
4.96090210441884 1
4.66642040379687 1
4.70104514173617 1
4.86123374390806 1
4.45798549457213 1
5.54556542458382 1
5.29543271798823 1
5.33181405023925 1
5.00382673937155 1
4.71746119303791 1
4.91245789307664 1
4.76315976985527 1
5.12937387770028 1
5.08845572011152 1
5.84228778152816 1
5.00564751359337 1
5.98216430341412 0
4.66655424113744 1
5.17323794590572 1
3.93624080070983 0
5.3683619639496 1
5.5475271160263 0
4.58516814737693 1
5.8851015315809 0
4.74008442979739 1
4.23582601400025 0
5.68500868972791 1
5.40245994277057 1
5.18546015643919 1
4.7236820380246 1
5.71195345874585 1
4.82794960532643 1
5.30735143633564 1
5.29396205306759 1
4.95953780075621 1
4.70650256675816 1
5.26977487937812 1
4.61051561895044 1
5.81839982477904 1
5.10610642435078 1
5.08753094304087 1
5.7498444890383 1
4.95124098098967 1
4.11617528379339 0
5.44582191297908 1
4.65704566096448 1
5.04345622181149 1
5.28047307620329 1
5.56353438525831 1
5.87579269559653 0
3.81978345595541 0
4.84511512562825 1
4.57317489219106 1
4.69788931144899 1
4.24882516157295 1
5.47032289626778 1
5.25726842124347 1
4.70072200622435 1
4.97750707642576 1
5.14274109998835 1
5.57855316827881 1
4.72157814274816 1
5.56969999414644 1
5.0588092908968 1
4.76267685821674 1
5.02779341975488 1
5.07401542969049 1
4.93089951530895 1
5.6730660849066 0
4.91952542763647 1
4.75181385586139 1
4.94467828724198 1
5.03920119974664 1
5.07170904338781 1
5.39975176218319 1
5.82317989482936 0
5.65185587250165 0
4.44091290112808 1
4.55373561947691 1
5.07362081448589 1
6.08774241605963 0
4.30578931890718 1
5.27386940420343 1
5.08529704276639 1
5.46623486467534 1
5.69919948034649 1
5.07653706376681 1
4.84680835796763 1
5.04831415217115 1
4.63933218504288 1
4.63261688731007 1
5.03730819169483 1
5.05347752018147 1
5.50853719172969 1
4.48755449631197 1
4.91279682785627 1
5.32330287537046 1
5.49879531423403 1
4.53802734165902 1
4.76018609397106 1
4.84223314966608 1
5.255327993273 1
4.48111272730643 1
4.81668480686884 1
5.14937543290962 1
5.31273973416415 1
4.87299898064826 1
4.63555497407089 1
5.42839532739868 1
4.66336064254102 1
5.53557619623735 1
4.21234250082539 0
4.93682395628093 1
5.15716856727667 1
5.12475897176283 1
5.23794083995635 1
4.55612827936089 1
4.62529820107972 1
4.49231992556177 1
5.61925053609403 1
4.93162229745576 1
5.21040555104782 1
5.37068007121626 1
5.86792077062756 1
4.80003691872301 1
4.86378989409527 1
5.05662179323993 1
4.43736980798525 0
5.80398106436341 1
4.42880503926347 1
5.349535346349 1
4.48745601540602 1
5.23439258322085 1
4.70400511126622 1
5.25117795144235 1
4.90920994227178 1
5.20215262785729 1
5.45217431413045 0
5.55143138036753 1
4.75996072110439 1
4.51505525266152 1
5.81511910049191 1
5.11295141988043 1
4.84032460793723 1
4.4071283268457 1
4.31153219180191 1
5.32962759717899 1
4.5693176221499 1
4.57549018123289 1
5.05411380917606 1
4.6227131506019 1
5.23458414140054 1
5.50369805226131 1
4.92080411367954 1
4.94536465510386 1
4.96840207082703 1
4.54230481378136 1
4.28876398603085 1
5.20901246612654 1
4.72427570748751 1
4.85093514005882 1
5.80362049780682 0
4.81956098309776 1
5.1634777370471 1
5.32467710607564 1
5.54675137455649 1
5.18492300382173 1
4.85586289407297 1
5.34171160360458 1
4.93149569096361 1
4.44194057783611 1
4.6720047182999 1
4.32987303826484 1
5.66282093059308 1
5.80509432001702 0
5.41960409880443 1
4.7882803499564 1
5.13036451787594 1
4.60558648740776 1
4.65589022073053 1
5.30992395754048 1
4.81725599643714 1
4.6529073617856 1
4.84530102312599 1
4.86385678190307 1
6.03532664827012 1
5.48431594602671 1
5.03351705659282 1
5.04510635052345 1
4.22197274451343 1
4.47047983507618 1
4.15272469094871 1
4.79294484320014 1
5.01087315429725 1
5.43531628747969 1
4.51567929229448 1
5.11769587198379 1
5.33349400710842 1
5.09362048565444 1
4.45581500126939 1
5.26796539518584 1
5.7700895529581 0
4.27413450848288 0
4.6514840527973 1
5.05370616421677 1
4.73184552476206 1
5.18130606031695 1
5.52176017004186 0
5.08472470368053 1
5.00151109394477 1
5.53925791335198 1
4.9902530976277 1
4.75664776788801 1
5.07848950610722 1
4.98351429534242 1
4.93100820064002 1
5.59877194007453 1
5.41300966425155 0
4.88278367814581 1
4.65620828418721 1
5.49134134187908 1
4.70621255418799 1
4.49920083466501 0
5.82758151624797 0
4.52907020650181 1
5.34104521692513 1
5.83902767167083 0
5.48641839223222 1
5.1196522100459 1
4.44599294771101 1
5.04835470240527 1
4.96284457974687 1
5.30057274797092 1
4.46096676138755 1
5.12006507843488 1
5.48111268992304 1
5.61911444201929 1
5.14693913193925 1
5.07176238686324 1
5.18856750363693 1
5.51398267092357 1
5.00784891574865 1
4.66596347149941 1
4.80126786370042 1
5.32837818817091 1
5.06105772501946 1
5.53482211843928 1
4.90135780930015 1
5.26767805125759 1
5.30154396059761 1
4.68306921759195 1
4.95210448750969 1
4.6901052364794 1
5.06443408615181 1
5.02250670273445 1
5.07872579039442 1
5.3906800958176 1
4.93439063222464 1
4.63300131049782 1
5.216643071744 1
5.25681906364176 1
5.34430573285643 1
4.72182404238545 1
4.69277270917722 1
5.09749132150948 1
4.94014490973649 1
4.40926337637643 1
4.66195096200406 1
5.53453470738127 1
5.09102951351351 1
5.31307441247406 1
5.73890563646811 1
5.00131347367632 1
4.81460111391923 1
5.12393895665211 1
4.15277087810709 0
4.82601291986776 1
5.19346158312067 1
4.48429510745648 1
4.97813490406342 1
4.49909486061358 1
5.05891949237682 1
4.67408657336195 1
4.73984093424612 1
5.99778409468442 0
4.63039548952029 1
5.3494262344458 1
5.30115552335152 1
4.68614918385861 1
4.15309372536987 1
4.80322830413211 1
5.48985280742746 1
5.13625763262629 1
4.96164745628941 1
4.55221658345337 1
5.578196402177 0
4.36858042091166 1
4.20183963984828 1
4.84535762074456 1
4.58131912495701 1
4.81249439984065 1
4.76055094359381 1
5.94695346677988 1
5.27427071523881 1
4.69387670793272 1
4.93256164218441 1
5.65770804075318 1
3.84952100866477 0
5.63881036381182 0
4.8992398809094 1
5.51517530445661 1
3.95696226754082 0
4.98458182658288 1
5.91672139169877 0
5.24532004976802 1
4.30726544629051 1
4.92975587625562 1
4.72562735499053 1
5.18527352468705 1
5.21668174293069 1
5.71428820904205 1
5.28016719739417 1
4.48981202530261 1
4.96051182818013 1
5.16950990899173 1
5.6048016776702 1
4.82433866960223 1
5.26056419725147 1
5.26466943614788 1
4.95154234272111 1
5.6816700659152 0
5.71163308468376 0
5.55140755460295 1
5.10360930009801 1
5.44678740912263 1
4.74574748445865 1
5.85076715610226 0
5.05096476525088 1
4.1552836940951 0
4.15015307847866 0
4.86990526796727 1
4.33993980393819 0
5.54787528060408 1
4.55192180076306 1
5.18861163048217 1
5.23724169745811 1
5.16567347141453 1
6.08385050893851 1
4.78721312063472 1
4.95750293792125 1
4.62332833755095 1
5.0099278749054 1
5.21321061303228 1
4.71837977148983 1
4.37850130399399 1
5.38659727679573 1
4.74801553835048 1
4.65142197824933 1
4.49800435825836 1
4.88222169841642 1
5.32959644209152 1
5.03059432224001 1
5.38256926303506 1
5.56388429796625 1
4.65532130235768 1
5.65150645361508 1
4.95469882771432 1
4.67767193694413 1
5.42221003023644 1
5.23789710450507 1
4.80761199705484 1
4.14315585603736 0
5.33874060700578 1
4.32603126048073 1
5.13515349775354 1
4.83482217573928 1
4.30201445726682 1
4.72590179669167 1
4.42205894898033 1
4.81343603511392 1
4.87409332105304 1
4.64256172543208 1
5.08448900609697 1
4.51660743144824 1
5.56961877213825 1
5.04426850692235 1
5.65772280183397 0
4.94453038445454 1
4.77274486373535 1
5.43562018328551 1
4.26973669277842 0
4.42747450680029 1
4.57001839767104 1
4.34045645552343 1
4.9361188018273 1
4.62418455598515 1
5.17929750707678 1
4.5340013685483 1
4.72649314859059 1
5.04855985421512 1
4.82060099175029 1
5.33016617258521 1
4.38981949516682 1
4.59482080387771 1
5.09230854755399 1
4.7976749411494 1
5.0529202361252 1
4.73179045955951 1
4.43286816476794 1
5.03715644484855 1
4.531167474013 1
5.07523529172815 1
5.12572863296991 1
5.31988037255843 1
4.79133391552581 1
4.65088461747202 1
4.63757409952952 1
4.64420807666359 1
4.96652176433521 1
4.42018353715848 1
4.601016442576 1
5.09895134208347 1
4.76631064665374 1
4.47000746342911 1
5.06785451978686 1
5.39883194663888 1
5.45842877760454 1
4.84871606371231 1
5.23800745447386 1
5.10178384671892 1
5.13709753960604 1
5.17417067723256 1
4.67936008740831 1
4.7725283301918 1
5.43957648305511 1
4.88243601268631 1
5.9325949808288 1
5.29897503262941 1
5.12937861600657 1
5.16151222674722 1
5.17019553072848 1
5.50502410491278 1
4.47394212773809 1
5.08080689371698 1
4.44826434824575 1
5.18380153237173 1
5.09577340720673 1
5.59287859604255 1
5.93197398192226 0
5.97406592427008 0
5.82361224151097 1
5.40971112914484 1
4.70721752325979 1
5.11308110279394 1
5.08881777457819 1
4.87884675269224 1
5.16991247619281 1
5.36290966870001 1
4.68671686731493 1
5.04638907583913 1
5.0171339058113 1
4.40890669733602 1
4.44994732000473 1
4.59469080357423 1
4.97401557298733 1
4.86385682600464 1
4.43951934665799 1
4.42618303999171 1
4.08887719466502 0
4.37977753904224 1
5.11943949725457 1
4.72900362816637 1
4.92810381911203 1
4.51633568394634 1
4.43754543372242 1
5.2137230497836 1
4.66606339439163 1
4.72469330673394 1
5.12850379379343 1
5.45349219081711 1
5.69193178151858 1
4.9276228226831 1
5.55431294653907 1
5.43051030564602 1
4.7576813318175 1
5.59382345583263 1
5.22841273215142 1
4.97781806830563 1
4.80515104237301 1
4.74947351627606 1
4.45740060010713 1
5.03333144912187 1
4.15397427072567 0
4.8262220450305 1
5.18403321816067 1
4.54283543935155 1
4.92160170671425 1
5.2111634450037 1
4.62815248097002 1
4.58118175397466 1
5.196869719317 1
4.8482891278092 1
4.97821443498094 1
5.8291152235884 1
5.24957819839437 1
4.81285628379206 1
4.91679039238343 1
5.56868597279782 1
4.94574102922958 1
4.97256124185983 1
4.9518194146716 1
5.4827018501079 1
5.00667789384681 1
5.95169273624492 0
4.99876806783401 1
5.12185340934532 1
5.15383450926769 1
4.39227205252029 1
4.89139759424012 1
5.09835622269118 1
5.07027537857265 1
5.49391686279645 1
5.82097465472228 1
4.00329877940386 0
5.09545517675252 1
4.84294371575153 1
4.25808227500906 1
4.40230555874574 1
4.53380705500294 1
5.30810007835785 1
6.02494574062949 0
4.77765289378393 1
4.63636318708309 1
4.92478358309856 1
4.36225722764118 1
4.96633312379296 1
5.07658587402993 1
5.1081397595575 1
4.85030699171526 1
4.27602014991546 0
4.43719702053304 1
5.50679736554311 1
5.17098487617169 1
5.18795219813778 1
5.15372549334514 1
5.15346097979138 1
4.37992702942862 1
4.69157154318895 1
4.96000923723545 1
4.97431652131075 1
4.44575868197699 1
5.62594722007522 1
5.61536278426215 1
4.86514818369912 1
5.61072973530063 1
5.24812610242059 1
5.16890800532498 1
5.23653347450766 1
4.628708855653 1
4.57333657125672 1
5.63765134324189 1
4.65351634351036 1
5.21399281363028 1
5.47758857957959 1
4.32258059961568 0
4.73704221976367 1
5.13952776994523 1
4.91490808364254 1
5.61245118855278 1
5.15842175334188 1
4.75069225509522 1
4.34757307729495 1
4.56922087725916 1
4.45115971013895 1
5.70634685529202 1
5.11689682968067 1
5.53241098268737 1
5.71043267080669 1
5.09098510469663 1
4.72794759199094 1
4.22709340304938 1
4.5529521438098 1
4.83888113149166 1
4.95844089783427 1
5.08861989774697 1
5.08193918150809 1
3.87902534625696 0
5.19464390283812 1
4.89684950833212 1
5.06091631015253 1
5.30761132131735 1
5.05602410949763 1
4.91085815767838 1
4.49316546930368 1
5.20376255526053 1
4.51689476161784 1
5.36385072858947 1
5.16327531187713 1
4.49192014719993 1
4.90906676107301 1
4.98705141802814 1
5.7049862184442 0
4.47520573900761 1
5.15439463937855 1
5.47103009484317 1
5.69678675735763 0
4.45492442008408 0
5.47719756492492 1
5.49165487007005 1
4.85020751499042 1
4.30135348542961 0
5.25171932803162 1
5.27365550364417 1
4.44243925828401 1
5.45875933658764 1
5.45735329512287 1
5.5713847349235 1
4.7911779336222 1
5.22971676735352 1
5.75971965321677 1
4.76986586942318 1
5.00875733894117 1
5.56111808356972 1
5.29117798454515 1
4.72002638546763 1
4.86049225523914 1
5.32027028639697 1
5.1260062886409 1
4.85552144732273 1
5.21729454900225 1
4.82106844915312 1
3.97619675130784 0
5.02995241520588 1
5.89692444501054 1
5.11061861486175 1
4.67009065678471 1
5.07397062975834 1
4.9435505189377 1
5.081573738994 1
4.69113393393127 1
5.08902942986034 1
4.68348963961385 1
4.58274812762744 1
5.16204173988108 1
5.16866211266778 1
4.10220998297575 0
5.60221640889782 1
4.77901095467865 1
4.9420900029892 1
4.90503445079046 1
5.01846747624194 1
4.56789866464615 1
4.22025735860937 0
4.6068754296806 1
3.98287323597157 0
5.34710114243248 1
4.55984073733172 1
5.58568707898172 1
5.36051726057605 1
4.80349876994995 1
5.21603581046953 1
4.9156830592746 1
5.31796211767231 1
4.80241149740322 1
4.57491133892048 1
5.08888697860469 1
5.61925934186155 1
5.4452151624781 1
5.42360334941061 1
5.10942644164974 1
4.47253014890617 1
5.66330271802229 1
5.90299357753101 0
5.1753179121011 1
4.19501856403527 1
5.4969248354243 1
5.50312913605543 0
5.79906268948839 1
5.42986228163183 1
4.52608038099286 0
5.22905311915019 1
4.87323306617781 1
5.05929693672491 1
4.9306225053259 1
4.94722994982106 1
5.12197464755903 1
4.783139369769 1
5.30301356016959 1
4.95542140445175 1
5.40856259012411 1
4.50648289579566 1
5.470498462719 1
4.63850111556099 1
5.18303342488281 1
3.79959674396118 0
4.74160323320356 1
4.48961312449786 1
5.93337998576809 0
4.96931222671249 1
5.11692058254801 1
5.56487317953609 1
4.66273888218265 1
4.6262992803653 1
5.11272343903525 1
4.78368864954603 1
5.19656601905668 1
5.62278421042464 0
5.40920555384659 1
5.08140403920069 1
5.47266979022652 1
5.15846811474459 1
5.03585661580348 1
5.3675568212107 1
4.57461141622481 1
5.10376269823706 1
5.28348548454666 1
4.41370849400807 1
5.15278254677057 1
4.74375374932488 1
4.85824432969018 1
4.55966796822634 1
5.56814158468139 0
4.96291646669083 1
5.03544471625245 1
4.66615623103495 1
4.7260440119451 1
5.29434853398037 1
4.63972839042348 1
4.8439807183727 1
4.84914664257163 1
4.67552766483545 1
4.88306572358657 1
5.49791925244762 1
4.57403917385205 1
5.23949110847987 1
5.76022764871792 0
4.96973363532034 1
4.56010936508311 1
4.84094269338164 1
5.52120765275408 1
5.1188389783846 1
4.92415077910167 1
4.94246057055202 1
4.9867777193477 1
4.77771474543398 1
4.67012313855369 1
4.28629293429011 1
5.63876475591149 1
5.95461807746061 0
4.83297858281992 1
4.98717897747555 1
5.29779113764919 1
4.28977323639639 0
4.29623754559138 1
4.74296993411902 1
4.59734550003608 1
5.02087811665686 1
5.13119344185786 1
5.07642651594554 1
5.39812830053491 1
4.99832784232614 1
5.0768955982875 1
4.46741864384353 1
5.12954164987024 1
4.843288035941 1
4.96532523850312 1
4.38095583186119 1
5.42070106861642 1
5.26351355626539 1
5.1028471949045 1
4.58598887535823 1
4.49232365514529 1
5.09968550161781 1
4.90630076537559 1
4.99249345878842 1
5.10733848170664 1
5.32784123226753 1
5.2825087886756 1
4.32495712065688 1
4.34518809955696 1
5.53561947731727 0
5.29670292936783 1
4.99730902169137 1
4.47485130748416 1
4.83008493478958 1
4.7192378759081 1
4.99727886709754 1
5.35793671373368 1
5.12044395945977 1
4.55769523682047 0
4.61776581896652 1
5.52060134427329 1
4.74886003998961 1
5.26201221239482 1
4.61734876108903 1
5.6619650059825 1
4.92060348929171 1
5.72533977348946 1
4.61267716598971 1
5.2634544616527 1
3.67322199796135 0
4.65934888672354 1
4.42023011962186 1
4.52287049811198 1
5.99643898219089 0
4.75291989318327 1
4.72920230557457 1
4.67066288346701 1
4.88924653501619 1
4.7405350426698 1
4.21068425992583 0
4.97955517697343 1
5.24243451733041 1
5.61084614657641 1
5.27357080150121 1
5.32556987807503 1
4.28388617077774 1
5.968375152846 0
5.29009588200598 1
5.12540156093865 1
5.59817141213436 1
4.86521008008623 1
4.77018907023211 1
4.5110900360533 1
4.4914182309719 1
4.59421365061173 1
5.07112001895534 1
5.229792094487 1
4.71714052090177 1
4.24122501115225 1
5.54878031283048 0
5.41449835894265 1
4.35400723009327 1
5.13393501122288 1
5.42621951021333 1
5.12285892191101 1
5.12970849739375 1
5.35084257307021 1
5.74296538980457 0
4.8625556423532 1
4.83293293294304 1
4.67457671663069 1
5.6768077720878 1
5.70068920055682 1
4.43104361965732 0
4.76372098598834 1
5.33500281596812 1
4.44040869913115 0
4.82040934685742 1
4.58701027564859 1
5.02396740719926 1
5.24254003440224 1
4.81811142783672 1
4.2402741013174 1
4.63566240067191 1
5.38462825093127 1
5.28722532534248 1
4.78892460972574 1
5.5755333602233 0
4.47376031078915 1
5.12182006706312 1
5.23281329953372 1
5.53882333609544 1
4.53398716060666 1
4.87073273126839 1
5.58621334744256 1
4.65711035585279 1
4.88189746871806 1
5.30020092796423 1
5.27029318303588 1
5.33225255376436 1
4.4463792929083 1
4.90652321205082 1
4.47172501168273 1
4.61554866941306 1
5.25994283793147 1
5.0754864968859 1
5.38686500392831 1
5.09875266647534 1
4.77841170192116 1
4.6478569183883 1
4.40045344820876 1
4.7794895848024 1
5.26774533424036 1
4.46243438227922 1
4.47268089526489 1
4.35556438573168 1
5.14223144454468 1
5.16724220448629 1
4.65370977955952 1
5.02376812063254 1
5.5089661830644 1
5.42084398060583 1
5.88540057462383 0
5.27453372312228 1
5.2632263573237 1
4.7777961136131 1
5.14024541414573 1
5.514648670767 1
4.61075138437183 1
5.50573509414395 1
5.00150201549916 1
4.67423385344113 1
5.54387558844722 1
4.45258084321382 1
5.006724804242 1
4.56816586234517 1
5.36347848199934 1
4.71367777628318 1
4.76064826643989 1
5.43028665119717 1
5.27047633457616 1
4.96638474672818 1
5.40987859836779 1
5.23624742747831 1
4.06910023573037 0
4.27109836169089 0
4.20685427037496 0
4.76836247292765 1
4.92115099095141 1
4.57151335818941 1
5.6001703834892 1
4.76770952717261 1
4.76903018435725 1
5.45215508149534 1
5.17453696634595 1
4.94974466018296 1
5.13225290781894 1
5.45124013623243 1
4.83797943774942 1
5.46991598651955 1
5.63138843965062 1
4.91758898803825 1
6.4133699763674 0
5.30253956058432 1
4.49335768802014 1
5.19892424795932 1
5.16450911520257 1
6.18319203589706 0
4.79641516188195 1
5.11670353246212 1
4.91230075251059 1
4.20503917753738 1
4.96106620093065 1
4.71608414177476 1
4.83584427067666 1
4.7332238040038 1
5.04583939120293 1
5.71648157859168 0
5.92871949529117 1
4.11998362244486 0
5.28891464502779 1
5.58281597117582 1
5.12950218426035 1
5.21060639666176 1
5.17980134880712 1
4.66735163671372 1
5.457922684627 1
5.05607104653615 1
5.10425243596564 1
4.89408180292937 1
4.38443077920707 1
5.22269963159071 1
4.92447461799022 1
4.75427528086533 1
5.85212957940639 0
4.8215097227969 1
3.79697096708593 0
4.50971988990591 1
5.37891378736326 1
4.48970800296544 1
5.31833817509392 1
5.05927022878175 1
5.37894056917528 0
4.43848632161187 1
4.42607070506725 1
5.42872826505642 1
5.12422769212376 1
5.08404026157849 1
5.09025933377648 1
5.05605738616232 1
5.29269815078266 1
5.09323023505899 1
4.29579555046352 0
4.94028797672374 1
4.58079602764905 1
4.69365470261843 1
4.93065280246372 1
4.457360518027 1
4.60218797655888 1
4.62060143797363 1
4.26418530391618 1
5.11837796475991 1
4.10428377785202 0
5.19776672495732 1
4.31147864073074 0
5.46630022480646 0
5.31365907159901 1
4.59736886454808 1
4.98835766616064 1
4.75796218496127 1
5.16941332899984 1
5.13158453889628 1
4.94100908748796 1
4.63894953087408 1
4.267871400689 1
4.71130159680841 1
5.18944917711848 1
4.91781196367098 1
5.32503119000389 1
4.71194688522138 1
5.62151134658168 1
4.78525005697137 1
4.59175300883989 1
4.82811834354061 1
5.4094050203809 1
5.08274535024088 1
5.20182239262701 1
4.22634905893851 1
5.18207696212096 1
5.38809337882993 1
5.17828532169887 1
4.31091090213136 1
4.58294328586212 1
4.75774007629627 1
5.44332718690755 1
4.60911894961874 1
4.63754046045884 1
4.42801125115098 1
4.8710714600055 1
5.15117280506119 1
5.19766173400199 1
4.75778157598786 1
4.62120716898197 1
5.74195194753556 1
5.09074292328233 1
5.88953714989371 1
5.65083613126979 0
5.70988403841014 1
4.40919518415388 1
4.74397935145175 1
5.40285790452064 1
5.01698239893093 1
5.07994064464431 1
4.77830250587955 1
4.46251701234904 1
5.28468863442301 1
4.91917656367068 1
5.13395512800838 1
5.5908912540613 1
4.55491005775748 1
5.11137073634489 1
5.21905872524677 1
5.40263319928457 0
4.69573496989037 1
5.28365949561762 1
4.95399388642931 1
4.83074696959847 1
3.95643973977132 0
4.33769349845065 0
4.92590816333105 1
5.64094040445137 1
4.52495776202788 1
5.25153204430058 1
4.80055097397812 1
5.39891432217336 1
4.58362853992331 1
5.21167084323331 1
4.72738273401658 1
4.93238332097429 1
4.79016335283224 1
4.3648432098733 1
4.69085699026626 1
5.1241316980427 1
5.07179494370432 1
4.6106589661014 1
4.81207735179002 1
5.18327625553914 1
5.21106407943342 1
5.14038968525074 1
4.27371274669934 1
5.39777590811284 1
5.0579965703564 1
5.55870750356401 1
4.68597663733669 1
5.08974981888314 1
4.56543413125538 1
5.46228701131383 1
4.44727231585131 1
4.84302892748937 1
5.74933125806387 1
5.37206399588941 1
5.0082425363056 1
5.26207389414775 1
5.35846721572392 1
4.59034733598303 1
4.90894343400979 1
4.68100336988048 1
5.35214019028413 1
4.8482026327671 1
4.99972565471176 1
5.66326234241753 1
4.93646987591828 1
4.91654943610905 1
4.44453120561969 1
5.13881321109797 1
4.53157658570132 1
5.839236252051 0
5.76675411136538 0
4.99408398387753 1
4.96891991225191 1
4.94770531285019 1
4.79412224815384 1
5.04849650818298 1
4.73780068466416 1
4.35613580726175 1
4.85753571432474 1
5.30603264720062 1
5.12980390337861 1
4.39775912856744 1
5.02887518464554 1
5.5541277242435 1
5.0051559541844 1
5.24117942175714 1
5.13456859035481 1
4.50603454038371 1
5.488577619266 1
5.1247927918837 1
5.10667740989565 1
5.18278438279688 1
5.04589748158455 1
4.66784425574644 1
5.07674149415143 1
5.03689174828891 1
5.36286757044269 1
5.63335244300343 0
5.03411976814947 1
5.23679877242902 1
4.68665684795503 1
5.52692333751107 1
4.37053281859589 0
5.14148305881319 1
4.97500746826154 1
4.74445525622203 1
4.87176200622242 1
5.12537095021882 1
5.21362509567042 1
5.08042756996095 1
5.13138657097727 1
5.69126112278897 1
4.4455881244055 1
4.94694021728841 1
4.78802935242159 1
4.96562473176468 1
5.26339958346739 1
4.95303520593012 1
5.50409616501687 1
4.93306560510219 1
4.6519577952333 1
5.00630253131408 1
5.26363703301946 1
4.33798708196085 1
4.99881307554932 1
4.25671997716277 1
4.34946013566577 1
3.92383235550339 0
4.68480426453835 1
4.74527608328942 1
4.86115593561282 1
5.54842921187075 1
5.2804272504517 1
5.14700703835525 1
4.7176151695129 1
5.2480377067894 1
5.42298845166553 1
4.9859889394489 1
5.54571844087298 1
4.61590415580851 1
5.08575832818795 1
4.51743485512036 1
5.01840623599027 1
5.15670482001056 1
4.76365095243332 1
5.60624033765172 1
4.05240621138101 0
4.33068972066567 1
4.7686417671305 1
4.88911511885462 1
5.36354562618153 1
5.11724153556824 1
4.75877831533169 1
5.16024425074155 1
5.12506120721017 1
5.59022019495232 0
5.47606534381541 1
5.52559727070475 1
4.97183090772289 1
4.57449451965241 1
4.99169345655764 1
4.58377404593465 1
5.18156375004592 1
6.12144875228912 0
5.18115283872962 1
5.23003533966719 1
5.34307998798919 1
5.18722292482155 1
5.31612471669607 1
5.54071178954195 1
4.79877456120641 1
5.51208288355062 1
5.26144775617054 1
4.78465146545024 1
5.16663002666037 1
4.45064680550371 1
5.36233142053227 1
5.21856784349181 1
4.62716598169271 1
4.405236794441 1
4.82696815016919 1
4.4095872175162 1
4.63997926366019 1
5.01321716357531 1
4.24788038150973 1
4.98561614770376 1
4.5258907309735 1
4.56084524360143 1
5.13340211464784 1
4.79028079538587 1
5.00987967862678 1
5.82477887226782 0
5.69326942561346 0
5.04332513994027 1
4.79286500552156 1
4.41141808344133 0
4.80653033363687 1
5.20840161125729 1
5.44742815662183 1
4.59069127907412 1
6.00806580403692 0
5.25375676093764 1
4.86353128770761 1
4.6744265403522 1
5.18874672731822 1
5.12142212934685 1
4.90937861513562 1
5.04293692213677 1
5.44189030396159 1
4.63553720113714 1
5.61293621293511 1
4.38233667282178 1
4.93257093388321 1
5.57351929992934 1
5.45910304040085 1
4.71850184863812 1
5.86502409621208 0
4.56687978045911 1
4.57467603646128 1
5.55488316126689 1
4.172126308776 0
4.77070419834907 1
4.80886636456111 1
5.65370751320165 1
5.2318327982202 1
5.05819076223794 1
5.88434928373457 0
5.84062660140956 0
4.75146940179084 1
4.87676816570326 1
5.07518264047305 1
5.36044397550643 1
4.77724045660768 1
5.38161654923783 1
4.57717613996186 1
4.77762447580866 1
5.45809384917801 1
4.94629049860942 1
4.80576711381145 1
4.75936184637867 1
5.69408467226741 1
3.69431022867021 0
4.55092953770257 1
4.84418418356696 1
4.40237807967171 1
4.38955294565826 1
5.39283557521551 1
5.34125703708546 1
5.50645870173314 1
4.60476361478821 1
5.10864082566211 1
4.88555990162674 1
5.05818726503906 1
6.00737959363256 0
4.96878282616475 1
4.7586093550733 1
5.24290644411799 1
4.57904920323207 1
5.21658984521955 1
4.9799018701809 1
4.50126925160076 1
4.90535766856433 1
4.09429368123019 1
5.10119931198426 1
4.17559820163436 0
4.95741396162824 1
5.04078647046682 1
4.69968944115816 1
5.24510636050303 1
4.57650901116695 0
5.15325473584874 1
5.40871819182766 1
4.08049597028251 0
5.3592577318998 1
5.4212341528164 1
4.50314729369159 1
5.17375403084064 1
4.69766483460985 1
4.66770234427244 1
4.66039912464742 1
5.44431558588031 1
4.5717616430932 1
5.04994496941586 1
5.41330922415446 1
4.78227643331486 1
4.78012657171713 1
5.0452527790316 1
4.49536721835122 0
4.64283342617632 1
4.47139225154148 1
5.00052384127738 1
4.64335384898971 1
4.26082955721254 1
4.97213809430878 1
4.57543953137823 1
4.51576822303425 1
4.9590245806 1
5.21860641648141 1
5.11190321596494 1
6.16894025406746 0
5.53421568780979 0
4.77689453428827 1
5.21337273676114 1
5.07196411841133 1
4.93368124882855 1
5.32239964412182 1
4.66164235358222 1
5.28626257032378 1
5.680475292635 1
4.87611503570458 1
5.4723615151424 1
5.48760201828472 1
4.92817074712154 1
4.50640896065204 1
4.88967571386789 1
5.69759830977167 1
5.23988162712669 1
4.87560628762403 1
5.84421239249565 0
5.60884206286255 1
5.45391637961952 1
4.67911436219116 1
5.090625090587 1
5.50610516770345 1
5.02520450259113 1
5.25046074123963 1
4.89687563507233 1
5.48618416663621 1
5.25359365938158 1
4.97751001361641 1
4.84296884353434 1
5.0014921517956 1
5.70937320360334 1
4.82734518085273 1
4.92211655909852 1
4.65661344922045 1
5.29855618250676 1
5.05372745070488 1
5.03775378416536 1
5.79965871602754 0
4.38590930304663 1
5.08269503540763 1
4.78880210122937 1
5.97292932760094 1
5.44406842399159 1
5.2310595520275 1
4.69420962442448 1
4.59769669795112 1
4.72351020019485 1
4.65349182716472 1
4.62435818022833 1
5.31421396654678 1
5.3274772181278 1
4.36566708959071 1
4.90266625190254 1
5.30090750849987 1
4.89336034280046 1
4.79878672683861 1
4.31467857951969 0
5.85239245786014 1
4.25725085730033 1
4.65471716027679 1
4.76540045172939 1
5.07677348347695 1
4.50988395597008 1
4.75881371540888 1
5.38552553048459 1
4.61815183113246 1
4.98222584926573 1
5.40463943049004 1
4.28437693142756 0
5.40700752526727 1
4.62713927739773 1
4.76709930952022 1
4.63307604162463 1
4.52374146828331 0
6.02185935612648 0
4.70147398544123 1
5.19331446084943 1
4.88590312266313 1
5.17001799794737 1
4.81818019195901 1
5.33982353636191 1
3.77079796211169 0
4.89333969983385 1
3.6641890598578 0
4.89597069298415 1
4.8820875702809 1
4.48564829977696 1
4.4238890388984 1
4.88216129902013 1
4.82777539779433 1
4.72459069488851 1
5.25405316536629 1
4.72228091200714 1
5.10654131120516 1
5.8207849397261 0
5.29015365660477 1
4.90501503320209 1
4.36750235536547 0
5.54803833302459 1
5.21031716748538 1
5.37556564796281 1
5.35563204555309 1
5.39661560921775 1
4.72661643889384 1
5.42891238707736 1
5.16109230698928 1
4.80361539784714 1
5.00785339012929 1
5.19150007350292 1
4.42181065719012 1
5.0617033915824 1
5.94266128809605 0
5.55372766284396 1
5.5388645319128 1
4.27855999255319 1
5.68400165126993 0
5.39388518478033 1
5.79783049215628 1
4.8817553358142 1
5.462245439045 1
4.92366227500031 1
5.10020908218983 1
5.36403781920065 1
5.62725442036668 1
5.57374547224934 1
5.62738742152232 0
5.38175078923595 1
5.46377201921693 1
4.19603434964424 1
4.83123912304258 1
5.7408311563992 0
4.92444822923237 1
4.43953309501899 1
5.54232632902224 1
5.11575666418589 1
5.38852611285466 1
4.88059478181905 1
5.34583714392129 1
5.78079911883772 0
5.40793326961734 1
4.60030222260708 1
4.71162036664657 1
4.61443112995074 1
5.57039570841337 1
5.4500421817465 0
5.58192929692472 1
4.35127061576229 1
4.41513541686664 1
5.68454891769805 1
5.5939861834477 1
4.45981458506764 1
4.68957795298121 1
5.04031497174212 1
5.04192763037195 1
4.87219676576264 1
4.48341444553138 1
5.04366494829904 1
5.47210995567729 1
5.11493113302027 1
5.07001114001218 1
5.46297210186897 1
6.07582690793455 0
5.34893905282149 1
5.476770077516 1
4.32110912082802 0
4.6169943721275 1
5.03641737217858 1
5.27926247664234 1
4.91940741656065 1
4.7076469114845 1
5.16346959414751 1
4.46362107426972 1
5.0455235979367 1
4.26767934036333 1
5.39441522015612 1
4.93225395812768 1
5.10819888319846 1
5.24951759633912 1
5.21095623474811 1
4.65885504454415 1
5.52068425874953 1
4.95871216171463 1
4.95400936686143 1
5.0206155139529 1
5.34856517468854 1
5.05128588581981 1
4.76205518052788 1
4.7094041175791 1
4.55837358607995 1
5.10957072285517 1
5.01945736330104 1
4.82506190639017 1
5.01108714976584 1
5.15414223091561 1
5.83911147846224 0
5.80189318996945 0
4.22460763200576 1
4.68358547525795 1
5.69030050134079 1
5.19574000867842 1
5.42148706981925 1
5.40471167236426 1
5.37168995398171 1
5.00018936399465 1
5.4615630857402 1
5.22376215630162 1
5.10002327827659 1
5.05075994571285 1
5.23697838101777 1
5.21510251625748 1
5.51739176034452 0
4.9839086985234 1
5.48822155392324 1
5.14866658798129 1
5.28691234344719 1
4.93894379735189 1
4.85121787588823 1
4.06376867514494 0
5.11098234527765 1
4.49465063525206 1
4.57222877194502 0
4.85001803540765 1
5.48074823248805 0
5.70683926789605 0
5.00905911543649 1
5.51426816817195 1
5.7076178270765 1
5.59103537141386 1
4.90694433993102 1
4.44923817863504 1
4.44729812351338 1
4.49134398343976 1
4.30915364647136 0
4.91857957821263 1
4.56495961149499 1
4.77683390179088 1
5.62930229547711 1
4.47371679223087 1
4.92303279027783 1
5.34694844506466 1
5.09668136652366 1
4.57709426160743 1
5.17964357381507 1
4.63904586368729 1
4.82061954810059 1
4.66609627275759 1
5.11072191564675 1
4.8416927719635 1
5.27477204347299 1
5.61194310473105 1
5.16304347436876 1
4.69176401538152 1
4.72673468130339 1
4.47612221390029 0
4.6763017490373 1
5.18841108031842 1
4.72511642755365 1
3.56370032948688 0
4.45076249453839 1
4.92975657213922 1
4.96032208127816 1
4.35885069021142 1
4.21882974016271 1
4.89753976888508 1
5.42097619132111 1
4.6127952002103 1
5.31309547685724 1
5.05451199779474 1
4.22441816558578 0
4.6419340777206 1
4.7287610893616 1
5.3720035070587 1
5.08573648093877 1
4.50085191872097 1
5.3426624345038 1
4.74940459215277 1
4.9881250265107 1
5.16996756307138 1
6.03069481403334 1
4.53399733963943 1
4.67145640952178 1
5.08767416416279 1
4.67190804571693 1
5.52843637112666 1
4.3945471873911 0
4.80999242409236 1
4.48326545218473 1
4.55077439669364 1
4.43520701580881 1
5.42886564149406 1
4.70324704599847 1
5.19588260164902 1
5.12015155169428 1
4.34110000588676 1
5.04974393865703 1
4.4425414946592 1
5.09357363554792 1
5.41985852191756 1
5.05111932777178 1
4.92024295721522 1
5.1962891431578 1
5.19139901728751 1
5.00331479524148 1
5.15801190925264 1
4.38950294205596 1
5.11321678024043 1
4.94680340591309 1
5.63642221853586 1
5.33531660718615 1
5.34735153827959 1
4.25082375861475 1
4.74678397422262 1
5.00787267223839 1
4.60772214408057 1
5.27535311373632 1
4.95257657680146 1
4.4141391757721 1
5.51664067682208 1
5.15498588669047 1
5.52001194891374 1
4.57722797002041 1
5.7552709060707 0
5.0674406392125 1
4.68267527559772 1
4.828451803659 1
5.44998804388374 1
4.97648524436073 1
5.31870512860766 1
5.00615020049448 1
4.57865637417579 1
4.67108090818111 1
5.12904956311958 1
5.14715400192 1
5.15576470302569 1
5.73817778784179 0
5.00286841069024 1
4.71464940592433 1
4.55628766378376 1
5.34521962434847 1
4.14813298675379 0
4.55951221899444 1
5.42518398339822 1
4.21759134648213 1
5.09611883536081 1
4.49835599836678 1
4.57694915429459 1
5.45649553553493 0
3.92749807478429 0
5.4947439443774 1
4.40048821710642 1
4.7436242375247 1
4.87435020032823 1
5.1094630249235 1
5.43035132238571 1
5.22173637316659 1
5.38913782480506 1
4.72352581440283 1
4.78425617019103 1
4.94472117753172 1
4.22714886477242 0
4.86039781864387 1
4.94300237658811 1
5.21939154463288 1
4.64898850802473 1
5.04635950659196 1
4.87968812251266 1
5.04148649009837 1
5.24374565586953 1
5.43331598961174 1
5.6598745817386 1
4.99649070834329 1
5.17030889877837 1
4.36432956515241 1
6.08806637878211 1
4.93451579605741 1
5.05962823206794 1
4.64482843199774 1
4.65022370903463 1
4.58325540983695 1
6.06067555702645 0
5.90167946208252 0
5.50251961500151 0
4.531692107625 1
5.07825082533116 1
4.86058875180775 1
5.42770157485508 1
5.47485727982496 1
5.80960340771935 1
5.25364723422038 1
4.9769849059117 1
3.90666043530378 0
5.96891810418448 0
5.58707086485081 1
4.78804011285674 1
5.05540987010781 1
5.7568109243831 0
5.00633173283355 1
4.56477111425975 1
5.94324625697358 0
5.25374947433843 1
5.25932714772646 1
5.49423852205889 1
4.66542712378095 1
4.92253535379042 1
5.28220767444164 1
4.74202266867194 1
4.05606432073944 0
6.01656897032198 0
4.49315827863915 1
4.59235011490377 1
5.01653723258989 1
5.58799966777257 1
5.44163026733808 0
4.88342124695078 1
4.99469253023731 1
4.60617184691287 1
5.18547306131954 1
4.03933132361972 0
5.72634271757056 1
5.12153646005124 1
4.39144648548789 0
5.06814419175472 1
5.41020103743084 1
4.53385617973852 0
5.13716436249945 1
6.10778855256028 0
4.98064870335975 1
5.11416888046328 1
4.70341235720494 1
5.85097242553684 0
4.88676404643392 1
4.89288940230845 1
5.06804601711754 1
5.10854047311125 1
5.09989242190271 1
4.81898709105606 1
5.52062551434436 1
4.98916204653132 1
4.56473683107426 1
4.96390934882983 1
4.81196917955526 1
4.71794248206217 1
4.56646858809733 1
4.80670634953942 1
5.1198968053382 1
4.14884395057725 0
4.96490810970606 1
5.09434304305003 1
5.48935736415135 1
5.06678708137606 1
5.33512844742988 1
5.03916825817628 1
5.36434885568473 1
5.3179573844948 1
5.12861401497254 1
5.10314563230953 1
4.5823057016105 1
5.74479583209518 0
5.35044783808453 1
5.2588108056917 1
5.12935410877382 1
4.96308167215232 1
4.54658479305657 0
5.30080033292213 1
4.93092391493161 1
4.71888466691081 1
4.10315717072965 0
5.37252652442427 1
5.34810632921596 1
5.14675959265168 1
4.85882704154352 1
4.86257106741383 1
5.10175914768931 1
4.49027751518509 1
5.46066626155839 1
5.0155147505305 1
4.98945263990906 1
6.08369436951712 0
5.19939362395976 1
5.12656040928127 1
4.77469558751932 1
5.31933221670404 1
4.75765871621738 1
5.29933780440562 1
5.41789249507 1
4.11400163933294 0
4.37192624004873 0
4.34361730244009 1
5.57331298508745 0
4.46162705938656 1
4.67056277977824 1
4.85181297507516 1
5.51232637545791 1
5.24045950291381 1
4.40641167709701 1
5.05502409790952 1
5.12455451889582 1
3.93658967394116 0
5.39362095634878 1
5.33955524787457 1
5.66945962863159 1
4.86493016947479 1
4.8654917385535 1
4.70909234634813 1
5.75339326223121 1
5.21483690399022 1
4.48003895142463 0
5.42886528006469 1
4.5126325177776 1
5.07179892579845 1
5.3222057630558 1
4.27004412266713 0
5.32668877700161 1
5.64637809620876 0
4.90034214897962 1
5.02016198247421 1
4.83394877737826 1
4.87928906053687 1
5.0575919787295 1
5.19981219302518 1
5.59243071118011 1
4.86022080984562 1
4.35739469675418 1
5.06709389861291 1
4.76792546889751 1
5.10830096463409 1
4.00630694030585 0
5.42915138635707 1
5.25472396358384 1
4.31093247109465 0
4.96282351645016 1
5.13725854557365 1
4.63222824606332 1
5.26984708125477 1
4.95324858238546 1
4.82372220680535 1
4.01698996027498 1
5.05422106038667 1
4.58422689616846 1
4.98254338030193 1
5.40530455829733 1
5.44774345582979 0
5.09747150071715 1
4.7226769836638 1
5.07509168377675 1
5.02669482807214 1
5.38014219247968 1
4.45633958261105 1
5.20076311625837 1
4.4677656492312 1
4.51199347322512 1
5.49842348414299 1
5.4812874843208 1
4.56856382831305 1
4.2979055541744 0
4.29184109778983 1
5.24823423015144 1
5.17820374691215 1
5.77575240994884 1
4.72936300973638 1
5.09807731192243 1
4.90717136191171 1
5.17800084889151 1
4.30121673125764 1
5.68162844721954 1
4.919331338878 1
5.29967076088855 1
5.35095614239148 1
4.36155430769028 1
5.50123583903677 1
4.51983736084446 1
4.97967848959573 1
5.00805253519802 1
5.27793849883726 1
5.52765748056069 1
5.1150059603073 1
5.34175416268203 1
5.47806444146496 1
4.98942745805567 1
4.42801244400242 1
4.63719840577973 1
4.58728351447224 1
5.69190033013738 1
4.51860200407433 1
5.55491637224589 1
4.88770716576935 1
4.50564183519854 1
5.18943514455318 1
4.66625187208458 1
4.65364127993458 1
4.54442929856886 1
4.64681995823716 1
5.04041759885713 1
6.22051188678861 0
4.70237728028461 1
5.43294106670594 1
5.01385986970881 1
4.98997866476317 1
4.70488646358633 1
5.10807002179085 1
5.24732202868519 1
5.86700449458745 1
4.46056184107143 1
5.64846736972037 1
5.56460504483724 1
4.67481025110435 1
4.98859490463685 1
5.20946613349322 1
4.40434186325136 1
4.77358975955951 1
5.09983616469523 1
4.47564587684865 1
5.23194150042488 1
4.39218810679598 1
5.13998309803143 1
6.59561750407794 0
5.28074432421293 1
5.90968272436278 1
5.5840840166285 1
4.8736762799442 1
4.81414260445157 1
4.63538289232906 1
4.54564200450537 1
5.49974972884738 1
4.69288247825663 1
5.05544896030513 1
4.80207895123827 1
4.76647711209348 1
4.83502824900445 1
5.47939626733065 1
5.73736850205768 1
5.58446249110469 1
5.31829264023794 1
4.84802231538122 1
5.66884501749298 0
4.683455957168 1
4.82281334135435 1
5.47655381361852 1
4.70812650280705 1
5.72614310184455 0
5.02204468248947 1
5.33283604300895 1
5.06810730566488 1
4.86140743308295 1
4.71521807767852 1
5.51089548855611 1
4.82182423651119 1
4.8323678181949 1
5.08019255232532 1
5.13864826146002 1
4.62661348818718 1
5.42900677749788 1
5.42493028971603 1
5.74959514494426 1
4.46647266425164 1
5.04582061601034 1
5.052958718019 1
5.23298051574939 1
4.23481672096654 1
4.75999248813967 1
4.60590666339021 1
5.26217527199279 1
3.95000503931606 0
4.70019709765188 1
5.56179156830873 1
5.25157905590469 1
4.95441877133297 1
5.43865261164449 1
4.84719358027498 1
4.37298969368043 1
5.30569125355151 1
4.75310744178726 1
4.98827018369948 1
4.18451539253948 0
4.87842717179607 1
4.09913325537275 0
4.60557669678561 1
5.7705670929722 0
5.57025703673761 1
5.05385215161536 1
4.20114724406091 1
5.2727079226866 1
5.44693683707632 1
4.44284238951813 1
4.95803532288099 1
4.76139134955123 1
4.05199723240794 0
5.34203250469642 1
5.1851047311541 1
4.68454875355725 1
5.28963134735275 1
4.72602376111262 1
5.35547396714184 1
4.66452736147859 1
5.52387313541231 1
5.29025403701857 1
4.20244690799675 0
4.85188427269976 1
4.78198238315389 1
4.8585712853237 1
4.90760851029469 1
4.40957846259487 1
5.31609289230439 1
5.40135787548575 1
4.88265617980913 1
5.15120341730091 1
4.81309853292549 1
4.83590891871351 1
5.2333337675737 1
4.71628954237939 1
4.33288836053026 1
5.1786250400252 1
5.13319280144814 1
4.10254166745416 0
4.91567597232011 1
4.97011909494884 1
5.54037950830947 1
4.48153653301923 1
5.37407630319849 1
4.87887454392635 1
5.70981581825939 0
4.42833603700468 1
4.81730418175371 1
4.7427357604394 1
5.36390495225818 1
4.96474079405456 1
5.22627366147171 1
5.12353622252147 1
4.43109507114316 1
4.86160696426198 1
4.63012167987643 1
4.4731087675703 1
4.81951818263247 1
4.26367569854611 1
5.09386241826789 1
5.0081905190302 1
4.83920301805095 1
5.19540318244295 1
4.99924279946614 1
5.32732101647884 1
5.77848396079739 1
5.20893940062034 1
5.26786870856233 1
5.35672085731264 1
4.50589015744571 1
5.46670160579849 1
5.10503260589306 1
4.95188801718581 1
4.94290381391399 1
4.98114986980734 1
6.18250136987859 1
4.64304155910787 1
5.61323434896468 1
4.88807364021463 1
4.81528317097501 1
5.73121591430616 1
4.82882789806411 1
3.99827354967582 0
4.14251235735618 0
4.05179909718931 0
5.36917090703329 1
4.39047389793347 1
4.79686411900956 1
4.91444963130494 1
4.69688574912649 1
5.03658790557275 1
4.45654337224648 0
4.85583332524913 1
4.42292954214539 1
5.36043376139882 1
5.62173849671373 1
5.66095117124463 0
4.73485047466753 1
5.25059761764287 1
5.00419569894087 1
5.16929872002391 1
4.66460078508005 1
5.34775281303775 1
5.22699150740186 1
5.15265859303963 1
5.10353681900777 1
4.53606151699167 1
4.68361645039881 1
4.68195097998357 1
4.69704132681572 1
4.9856970722595 1
5.34161683829154 1
4.80969205998825 1
5.50296166382699 0
5.67045041478268 0
5.34818330480815 1
4.79240251860271 1
4.66534521873449 1
5.16092352628359 1
5.98239137989972 0
5.71661519369618 1
5.02553366675699 1
5.40419282501678 1
5.39716249423583 1
5.01368484092167 1
4.9305190991902 1
6.42656799297364 0
4.92936132356911 1
5.62769387837825 1
5.06084513178448 1
5.21415050595252 1
5.3900190358067 1
4.00458759504227 0
4.30209736064503 1
4.06650766427161 0
4.95947799829129 1
5.63888345869895 0
5.149660199172 1
4.92790125505118 1
4.66510244003939 1
4.96759885189531 1
5.62349302613497 1
5.69590067786064 1
5.24371721357359 1
5.07434870353685 1
4.7885187036315 1
4.78243343997088 1
5.68421727945969 0
5.36232408268812 1
4.28337930085974 0
4.68106123844616 1
5.28080912493599 1
4.55719890256426 1
4.77780455527439 1
5.27144461741778 1
5.52000171857954 1
4.05742947484046 1
4.5740948124896 1
5.04892906249824 1
4.63604023504565 1
4.61603276502551 1
5.62262417627341 1
4.74711294942833 1
5.66277053136074 1
5.34656413203657 1
4.76122629878825 1
5.29090483437048 1
5.82280818027698 1
5.26583880065065 1
4.41074794126222 1
5.29029903822648 1
5.87018727618163 1
4.36029818147215 1
5.09604794756423 1
4.65200546739353 1
4.39359500229889 1
4.8128519388727 1
5.5542783329115 1
5.30165905346873 1
5.36936853121149 1
4.11276317223853 0
5.45520998641955 1
5.16254370585938 1
5.09138866397262 1
4.67886430309877 1
5.1953778737975 1
4.60849785740053 1
3.9690910199861 0
5.476438450325 1
6.05199727028438 1
4.1012452668096 0
5.41134425696548 1
4.96957278595068 1
5.64525241178998 1
5.35175080858667 1
4.91707949101746 1
4.2940200144056 0
4.75173242698782 1
5.20911591181552 1
6.00433369228339 0
4.85854446260751 1
5.13568686415364 1
5.17882423891174 1
4.81612456395713 1
5.30785693570576 1
5.22295696726716 1
4.38087280771499 0
5.07021967225971 1
4.41947601382909 1
4.72251039082021 1
5.56546189565908 1
4.81623563410428 1
5.17143174786998 1
4.91005013872634 1
5.34930600143139 1
5.33944185008824 1
5.65609680527881 0
4.72633773685821 1
5.51114310823432 1
4.72717289695457 1
4.39285835678019 0
5.29522490676501 1
4.89470952158735 1
4.3563901069326 1
4.54829542241866 1
4.57368112097942 1
4.58922489929798 1
5.62443312085111 0
5.36438587665109 1
5.10143309926761 1
4.07996176927688 1
4.0860053270296 0
5.40167331453181 1
4.58809961783775 1
5.33852059070855 1
5.16888638394547 1
5.06802008922108 1
5.30169278066274 1
5.25223201061043 1
5.61887078333551 1
4.46357739034155 1
4.99293693424027 1
5.8185131860308 1
5.10598754045086 1
5.22686828088796 1
5.61036301705455 1
4.81312620132534 1
5.07253992679754 1
4.65981601551783 1
4.48869707853284 1
5.22174865385049 1
4.2776782371765 0
4.85001958873867 1
4.63429027060057 1
4.77696086797472 1
5.04249251288113 1
4.80912947514796 1
5.94318062786546 0
4.84020415753738 1
4.37409471035039 1
4.10350707689221 0
5.5022330938175 1
5.21521010336707 1
4.34062878356021 1
5.1278830251833 1
3.98692998746086 0
5.11075144734888 1
5.19619000212592 1
4.76362399194282 1
5.14623134253433 1
5.05351810368647 1
4.84314977760448 1
5.7348811035884 1
4.71326713926998 1
5.4230178562414 1
4.88707293143166 1
4.14980248666056 0
4.41093260805612 1
5.11289032594686 1
4.93651928689612 1
4.3021981362247 0
4.67108882010205 1
6.12257096848291 0
4.5862169663351 1
5.12234608548336 1
5.07561293381592 1
4.7140374472537 1
5.08966136398472 1
5.38491229386676 1
5.04501666025513 1
5.28046836806618 1
4.82583508901648 1
5.89453966763766 0
4.96230107584404 1
4.52838270117828 1
4.94471694768693 1
4.62282593264089 1
4.40184826102123 1
4.76436935453673 1
4.43090427840304 1
5.35869080079286 1
5.2103754499356 1
5.41762968392536 1
4.78394373273178 1
4.61202779837229 1
5.35007205552003 1
5.5284558959968 0
4.54074957848764 1
4.28790525887459 1
4.39366429162925 1
5.37932444370691 1
5.12505063797197 1
4.7065153994825 1
4.54160051892517 1
5.35598585963545 1
5.15641749534165 1
4.69931563834674 1
4.75758569682637 1
5.6681705822294 1
4.44840340301298 1
4.92545941830165 1
5.21570308528013 1
4.62870855998195 1
5.14588658886895 1
5.39224760591167 1
5.16590044997013 1
4.63758570795755 1
5.40050211291616 1
4.86804024880669 1
5.60445313878238 1
4.81186745427259 1
4.84232570211253 1
4.37253298294941 1
4.89482941134253 1
5.38525817923006 1
5.35207122188683 1
5.04374040068264 1
4.45393850528422 1
4.24000698687978 0
5.36294144091275 1
5.30240233888316 1
5.8640457906802 0
5.26630299353473 1
4.89946626665609 1
4.805049378744 1
3.94458048649418 0
5.0205318666182 1
4.90850180597921 1
3.97891148856641 0
5.44556091530373 0
5.13891755145832 1
5.28963354327834 1
5.41436639839467 1
5.06113094189073 1
4.72219562612514 1
5.46480685290591 1
5.65026269785717 0
5.78347707159641 1
4.5014327113067 1
4.8245316014786 1
5.45205825391691 1
4.73131281796999 1
5.14767594737813 1
4.42179367592514 1
5.0441857527324 1
5.32175655736522 1
4.96851502144385 1
5.0009406664067 1
4.95714035849395 1
4.77017914230043 1
4.99985951569559 1
5.1462880563945 1
4.44168460026897 1
4.57110854046576 1
5.56679398393631 1
4.83261886356082 1
4.80113485837577 1
4.73808451148801 1
4.64915408823871 1
4.87044735630616 1
4.94116343769484 1
4.71785963989546 1
4.94201645266414 1
5.61999981801396 1
5.54027725331299 1
4.832912648735 1
5.34029569596427 1
5.15502281509051 1
5.02065462683527 1
4.58271800385376 1
5.42818457764415 1
5.32838111033071 1
5.34802679745893 1
4.27539795048026 1
5.42796726951167 1
4.15657730785618 1
5.75521700870781 1
5.00759258517501 1
4.15773136625344 1
5.28855701484506 1
5.46286268774272 1
5.23858238455699 1
4.8638851520407 1
5.20311718460641 1
4.66194524130153 1
5.61910058005592 0
5.67047555129634 1
4.63437137098137 1
5.26137570590444 1
5.67800620935055 0
4.91930321764311 1
5.42704148448101 1
5.02625657340487 1
5.6083996315468 1
5.64586714291635 0
5.60236803295284 1
4.9980540928876 1
4.94782531641476 1
5.1212230750163 1
5.11426921241513 1
4.3529867326118 0
5.69298253310919 0
4.76428061695406 1
5.06093997578056 1
5.33753648348106 1
5.46145879969099 1
5.28142105261717 1
4.80696023883324 1
4.63123881762881 1
4.79676185691346 1
4.81787749431922 1
4.76062251405827 1
5.34102829814924 1
5.21890914360963 1
5.13142123516044 1
5.64956318290854 1
4.82227539470735 1
4.81798482931266 1
5.32000591515908 1
4.80004600209233 1
5.045935181943 1
5.10376431979384 1
4.66092558755166 1
5.74060050624833 1
5.60035945030019 0
4.24552662214975 1
4.48537342124293 1
4.4329097783149 0
4.38489904704886 1
4.7630113159752 1
5.25733712384838 1
5.78882793758803 0
5.13146512107661 1
5.44529723140143 1
4.68000397379635 1
5.60941934301986 1
4.82991288930822 1
4.82490592756136 1
4.70409269796609 1
4.59397039026766 1
4.99646467582 1
4.98564787607972 1
4.98677572856543 1
5.34939457363616 1
4.15012053521277 0
5.40535795894636 1
5.18249915404766 1
5.30400965850823 1
4.21906154830479 0
5.05313008754828 1
4.41888482097601 1
5.07210319593142 1
5.58885831231954 1
5.3357333250456 1
5.2390836859107 1
4.7973460415958 1
5.28018403063604 1
5.40408038191014 1
4.52124011999836 1
5.5031207616933 1
4.75815097596584 1
4.87758103562409 1
5.22874569100576 1
4.44948669540445 1
5.15497169835088 1
5.4348824895878 1
5.26144855228652 1
5.44050907200144 1
4.94050382876084 1
5.32793625543414 1
4.25364012089287 0
4.43360233344509 0
5.10949533791322 1
4.0397925294875 1
5.03072249848771 1
5.42107546167406 1
5.33925703862286 1
4.67336442500507 1
4.80738630592324 1
5.38096277681987 1
5.68488975890642 1
5.28160292967916 1
5.61994117950244 1
5.06062221062291 1
5.10117051802033 1
4.91527883962873 1
5.36397041353103 1
4.68148403771172 1
4.30071288190474 1
4.84578360948397 1
5.43348444882836 1
5.10515382035033 1
4.60521376611027 1
5.10163419006577 1
5.18343929060411 1
4.80582261293949 1
5.25424207975109 1
4.51997978712358 1
5.12632586124708 1
4.74006777082692 1
5.31043055977872 1
4.86733613423744 1
4.84292453530078 1
4.68744139774764 1
5.0446020762112 1
4.69271665195352 1
5.58364192775489 1
3.67625996950599 0
4.54927336543407 1
5.62767936152649 1
4.79422541761601 1
5.24578386495563 1
5.55840294126513 1
4.79665721861011 1
4.90633522513891 1
4.86976437412043 1
5.62724511765857 0
5.44596248227841 1
4.92167063538356 1
4.78215465257953 1
4.93127175075211 1
4.94501792920464 1
5.0805211071034 1
6.07912537254961 0
5.10936561164788 1
5.34828402586532 1
4.34255617076403 1
6.14631324815989 0
4.68953510466535 1
4.92937216107524 1
5.46519860060548 1
5.05808318058014 1
5.02633228226072 1
4.79480451106768 1
4.66334891167378 1
4.64905244419279 1
5.13411375507257 1
5.50342503315246 1
4.76554953370298 1
5.78755314613753 1
4.57273873170506 1
4.08093428187061 1
5.20310619488032 1
5.01329188209773 1
4.97057001466455 1
5.22376793160306 1
4.93078718157804 1
5.71456959622245 0
4.76411948034428 1
4.35183349843749 1
4.5749268861698 1
4.88733879104916 1
4.48557836245402 1
4.71778140152479 1
5.35882397919678 1
5.00578318737598 1
4.75004101463952 1
3.70816174452019 0
5.15713582984689 1
4.5782582074002 1
5.23875637041605 1
4.86294041641774 1
4.83190670809654 1
4.93495214076346 1
5.76522133981894 1
4.18672238318907 0
6.17925137421308 0
4.90235752786423 1
5.76804539121881 0
4.66963340931605 1
4.73420599800704 1
5.14798818767435 1
4.79945358280334 1
4.95539755423701 1
5.0834120395163 1
4.06149319474361 1
5.38446990759068 1
5.64020465271361 1
5.24884378377487 1
4.98003009621825 1
5.29138507737794 1
4.54473756124086 1
3.73986384941119 0
5.14431970474002 1
3.62122197461011 0
5.40163599626863 1
5.52867214806411 1
5.24413982617269 1
4.90564901379655 1
4.86602240118314 1
5.20459279765243 1
4.98190126424816 1
4.13101141933597 1
5.61555327091682 1
5.09474787588873 1
5.24191300493355 1
5.51519469696787 1
5.25523633577334 1
4.89178955320498 1
6.05927542721986 0
5.07402957478994 1
5.76600184167621 0
5.23005557688859 1
4.57566646962444 1
5.25788837058772 1
4.5412452678088 1
5.30608860227032 1
5.76560932063276 0
5.15562384804903 1
5.64355767455864 0
4.25489165461694 0
6.06147160873077 0
4.69439304060879 1
4.47450677014934 1
4.78025621621853 1
4.64642080322815 1
5.18742251040282 1
4.86397496152688 1
5.58861654485597 1
5.60624970385416 0
5.42056442542121 1
5.4462651862618 1
4.91660941910594 1
4.7032505317719 1
4.50140333593851 1
5.0431376663046 1
5.39487003892089 1
5.24487021557217 1
4.18216351232938 1
5.37454123039547 1
4.23520878714111 0
4.5459378811866 1
4.55746245069529 1
5.10186946102457 1
4.56601034836601 1
5.02661008573823 1
5.26481317848519 1
5.999801655417 0
5.92614083325492 0
4.81523810099025 1
5.12810784017541 1
4.86462673844425 1
4.31685987016717 1
5.20724799923998 1
4.71520006035854 1
3.81555741823668 0
5.16217150508231 1
4.97132205445615 1
5.1928389518666 1
4.39490028268186 0
5.48730322334978 1
5.28550494201083 1
5.41559360621605 1
5.34895180832786 1
5.09131372321949 1
5.11156771199438 1
5.92319553930718 0
4.5760735106232 1
4.88845941023924 1
5.11364441465091 1
4.53235553878263 1
4.67237324391714 1
5.50000947796026 1
5.09924269258569 1
4.41698525183712 1
4.86546075167674 1
5.13053178970589 1
4.69009097026579 1
4.59497126536536 1
5.17818295172024 1
5.44687002352358 1
4.76404932279117 1
5.31675227457503 1
4.80024978680208 1
4.9728575233658 1
4.34798102660595 1
5.01306106054333 1
5.58227346636508 1
4.65397871785428 1
4.73606085206988 1
5.78856519407431 0
5.00968750737024 1
5.12694479105595 1
5.44977707133159 1
4.88382669731669 1
5.17346693277672 1
4.59831236138459 1
5.06563088951995 1
5.75739732935784 1
4.74829533324502 1
5.23932310052462 1
5.19592195469916 1
4.21267390141705 1
4.66921561137857 1
5.3163420953775 1
5.45945203400432 1
4.74298646958496 1
4.75876679112072 1
4.56016379821781 1
5.56382565548711 1
4.6517780059512 1
5.18420761940859 1
5.17151474518134 1
4.8338064530793 1
5.29449358165184 1
4.742776153422 1
4.53371847351339 1
4.18918065449785 0
5.13394438892107 1
4.35706829407527 0
4.99861363405391 1
5.3124796792554 1
5.19215057518878 1
4.82372958194134 1
5.11622608159912 1
4.78867987812432 1
5.15978364077921 1
5.06341877151256 1
4.49915304867843 1
4.29701476611522 1
4.49901927246796 0
4.914278305912 1
5.52066739806844 1
4.86514759093429 1
4.38721476542606 1
4.77133321759146 1
5.14250597131836 1
5.13765296000749 1
4.30868456540569 1
5.0942345829411 1
4.18261516570813 0
4.36754145776991 1
5.75458459913618 1
4.9595920980931 1
4.78087627177413 1
5.08860484647515 1
4.59187335703587 1
4.72697455894006 1
5.09981958745929 1
4.8513110720032 1
4.90883049818677 1
4.75870427833709 1
5.45635512174917 1
5.00384619532625 1
4.68785879805346 1
5.68772333392723 1
3.84000198949937 0
4.94356146076453 1
5.16064140433973 1
5.29102095630225 1
4.95261004562122 1
5.49435067324875 1
4.76206784584269 1
4.96251281056772 1
3.87062062394058 0
4.65487084041749 1
5.4359324877138 1
5.22792113148042 1
5.15196933682615 1
5.27024669827824 1
5.0429226659458 1
5.3341284395216 1
4.24528676843799 1
4.96557861370225 1
5.00999580154148 1
4.93765812376255 1
5.58662955718945 0
4.4133915932951 1
4.51428146676697 1
5.24934831434129 1
4.72537079311317 1
4.6439442772922 1
4.60583260991148 1
5.00037866576883 1
5.43597154111117 1
5.02423486961042 1
5.61013583131916 1
4.36379988898837 0
4.33029920111969 1
5.65927886331285 1
5.37675005497516 1
5.44797104241876 1
5.88027119688009 0
5.34274835656366 1
4.90121714465573 1
4.83883211791094 1
5.34236442786219 1
5.489876652121 1
5.15420153227709 1
5.12536229302121 1
4.85491706001032 1
5.72493911579944 1
5.4060337561151 1
5.19964091958854 1
4.57473437631043 1
4.52798280531339 0
5.02842075000718 1
4.64894761599884 1
4.95644809596956 1
4.88182453385002 1
6.38032488093787 0
5.13541179532168 1
4.55036738041287 1
4.8815421674183 1
4.60081203998573 1
5.64946557331197 1
4.57122366728786 1
3.93821182764896 0
5.25047302910884 1
5.34184832945189 1
4.20977894525035 1
5.06140481153319 1
5.15534814424371 1
5.21929467532233 1
5.33415273059214 1
5.23045114136387 1
4.65740073692135 1
5.54891493820433 1
4.86378648657989 1
4.71578555183691 1
4.91047204680814 1
5.08222750864929 1
5.64639783471488 1
5.03365851359114 1
4.74633155309153 1
4.629963389085 1
5.59955299658219 1
4.35686554439365 0
4.47647119993657 0
4.50984435170251 1
4.98801568606802 1
4.68509356857597 1
4.68129557776436 1
4.8950243769398 1
5.01735481246894 1
5.65091891216059 0
5.27390452170077 1
5.1725266042432 1
5.04755151881242 1
4.70479392264077 1
5.21065908276349 1
4.82448526108267 1
4.75953631129346 1
5.16998023705198 1
5.96464240689332 0
4.75052454504116 1
4.51892975696961 1
4.76627671796158 1
5.66325766205885 0
5.4006042852137 1
5.42258248319861 1
4.36809920424102 1
4.59997952200145 1
4.64824163072237 1
5.27246251713843 1
5.50102626525437 1
5.7505255068349 1
5.29497630283144 1
5.67633754568559 1
4.43969878636523 1
5.61877037294073 0
5.12414459444897 1
4.78938831684151 1
5.10755278411909 1
5.57858466063838 1
5.35370261781382 1
4.89126567205751 1
5.64625964958344 1
4.87365205267753 1
4.90162703456134 1
4.93748001484106 1
5.04170613375093 1
5.37418844615324 1
4.90706902025286 1
5.8225021103428 0
5.4879295397075 1
4.31317579319695 1
5.16021040166052 1
5.30816366354171 1
5.26979665618885 1
4.47083916052617 1
4.55966196830333 1
5.31754473561465 1
4.75645900222174 1
5.08981562695386 1
4.36348145416888 0
5.06241668391589 1
5.34203399582725 1
4.60388962867311 1
4.87895589454803 1
4.61668594332756 1
5.50597843838664 1
4.53529184370561 1
5.38797313356588 1
4.66685311303115 1
4.49686173208427 1
5.85133837169597 0
4.74051332889723 1
5.41441444361861 1
5.32395749717805 1
5.28489051333155 1
5.31088958869574 1
4.64030528421549 1
4.83514329221871 1
5.58642253693591 1
4.89557167913012 1
4.93103209234701 1
4.72924192977174 1
5.37236960099007 1
4.24035082480899 0
5.15319169776931 1
5.05862485473331 1
5.3118333720608 1
5.09143080050571 1
4.64071059242192 1
5.11935044303532 1
5.3025717708057 1
4.11632057803228 0
6.05940032522419 0
4.47038239992175 1
5.12987426340808 1
5.33261946252179 1
5.3456115545317 1
4.73779249057945 1
5.31092901892929 1
5.73223345554629 0
4.92707875138024 1
5.52779040764919 1
5.96933236100844 0
4.6307437305126 1
4.83508477253439 1
6.06802225900214 0
5.0292281082205 1
4.36774884462937 1
5.38911736800401 1
5.27711345489486 1
5.14054252625796 1
5.1373827789318 1
4.74896688669874 1
5.3909752292935 1
5.80482117968621 1
4.94483940310629 1
4.74624630846438 1
5.22407562413911 1
4.75595125225941 1
5.52679832533229 1
4.21422715510386 1
4.73126744608859 1
4.86188340857468 1
4.58571906730287 1
5.09534765552041 1
4.98060895149235 1
5.21262556808719 1
4.70544668886571 1
5.52088573399787 1
4.98698830889592 1
4.90311757010267 1
5.24975584919614 1
5.10658688325134 1
5.20746526360805 1
4.56224805359913 1
5.3663999845424 1
4.23601225660521 1
5.06148523300211 1
4.39047974020463 1
5.17464381037561 1
5.5137995597497 1
4.91982352652754 1
5.92385055602213 0
4.88418190565178 1
5.05685314319741 1
5.49241925328308 1
5.0581814808631 1
4.54718603137413 1
4.70849470631357 1
4.95966317001589 1
5.14739407720456 1
4.26383814930182 0
4.31472231040277 1
4.81563772587387 1
4.79431609368699 1
4.50573084070307 1
4.92166810112025 1
5.35803678048486 1
5.48748213673248 1
3.85745587061888 0
5.58972907604381 1
5.41071690628316 1
5.30634184324337 1
4.76583882869462 1
5.16141103830859 1
5.01425646204263 1
5.23639932274608 1
4.47714159399498 1
5.46233170834555 1
5.16162975792964 1
5.54884125664604 1
4.99421855871656 1
5.40465518335908 1
5.58926390634073 1
4.98132614851998 1
5.62846062454898 1
5.31636164364933 1
4.2568106929459 1
5.85024504372392 0
4.89683073254526 1
4.95675092840427 1
5.26932830339196 1
5.2234283816909 1
5.00384449982857 1
4.9933559851311 1
4.42720514281435 1
5.34095013623848 1
4.78912130617135 1
5.34383718371198 1
5.38292423247942 1
5.20865057380124 1
4.17162947585462 0
4.90544074045016 1
4.74008454750165 1
5.0722674519438 1
4.38696934213438 0
5.3575836147126 1
5.20478559251313 1
5.1284864797356 1
4.74686158591322 1
4.6264077214396 1
5.50536076607092 1
5.4850871344508 1
5.43091320921915 1
5.2867101259862 1
4.95467291700331 1
4.88193800124932 1
5.10879861678974 1
5.53980537462887 1
4.73638052808221 1
4.13531397873023 0
5.3911000385686 1
5.28891561310457 1
4.72991682195839 1
5.23275675031077 1
5.03008566442669 1
5.2724587941602 1
4.87263811864659 1
5.52760468788692 0
5.33230209858803 1
4.08015808340944 0
4.92674831746604 1
4.7036767039287 1
5.10443506119782 1
3.95354947362623 0
4.18448343752819 1
4.78808787873781 1
4.61016760631678 1
5.41554059950537 1
5.3622419861687 1
4.15363132443193 0
4.26521992743942 1
4.6368356065143 1
4.59553657057123 1
5.14950000880187 1
5.97375430164629 0
4.81646696501562 1
4.32600065299502 1
4.98285744866248 1
4.99346814360904 1
4.94750743145911 1
5.83390613556147 0
4.77558023909279 1
4.88101550654979 1
5.3045965038028 1
4.56199648122763 1
5.42844171592612 1
4.78858983352291 1
4.9830208245618 1
5.04695542040997 1
4.75782081415233 1
5.47259917530535 1
5.16192176548203 1
5.02769913662154 1
5.17398392622795 1
4.68965710305645 1
4.92551583963911 1
5.09331588945829 1
4.34304081221998 1
5.21154228227191 1
5.69034749243561 0
4.58906520380054 1
4.74692640497708 1
5.0326821874796 1
5.2499295049932 1
5.67831055445354 1
4.70347821637816 1
4.04819355570776 1
5.65588436990044 1
5.02729197034041 1
4.83114216698127 1
4.77183176101194 1
4.7247195352923 1
4.78455487209599 1
4.7575269528638 1
5.10112033021469 1
5.84989268577706 0
5.16538749811894 1
5.7416661471706 1
4.69482411774618 1
4.30019944723817 1
5.08317343288462 1
4.56350254591026 1
5.33170265215456 1
4.87193657512418 1
4.67628758958081 1
5.43129416614408 1
4.79801567799761 1
4.42475881240332 1
4.98393252086167 1
5.09817608953039 1
4.99528604994352 1
4.86319721621248 1
4.18988887438102 0
4.80955572136325 1
5.39219086544369 1
4.78507440380344 1
4.50129017850857 1
4.78118906872513 1
5.20600380580092 1
4.85657572468618 1
5.51863127314904 1
5.71761475507054 1
5.73244485093048 0
5.1718284486372 1
4.88932516341956 1
5.31043605617646 1
4.94302304463468 1
5.2130816150555 1
4.97193276346731 1
4.7276749731834 1
4.65641677723751 1
5.30636116354606 1
5.29440629213526 1
5.0670000310259 1
5.343181698764 1
4.89835927818063 1
4.92069582502978 1
4.34923668197886 1
5.13797926158617 1
4.82852600652081 1
5.01290905248203 1
5.41294113534852 1
5.55283677815244 0
5.24159121511368 1
5.59101227629618 1
4.29285540090699 1
5.73883256420345 0
5.210692510144 1
4.4715855449854 1
5.30044629158004 1
5.62905220274445 1
4.86653050577479 1
4.36015514512028 1
5.21924133094316 1
5.95584122745868 0
5.84938502170583 1
5.17902451708371 1
4.54482919392029 1
4.68721006684293 1
5.82396807301463 1
4.72266314148697 1
5.52166907189304 1
4.38713462398726 1
5.1974727247565 1
4.96323685030081 1
4.62591414141252 1
5.15289789003273 1
5.51022147548757 0
5.02744500737418 1
5.29773171002553 1
4.86591819377659 1
5.56949504958447 1
4.8270637709618 1
4.79895234313543 1
4.70667655614216 1
4.58046470897856 1
5.05561079790479 1
5.33894849849653 1
4.74494588482399 1
4.6909229747762 1
6.05851277516836 0
5.674589767687 1
5.52789636970197 0
5.7887169420436 1
4.80558976317098 1
5.75709905897266 0
5.51987779821762 1
4.27626113834436 1
4.87413218910709 1
5.45194027524554 1
5.00895293955108 1
4.96112437581086 1
5.39421406752069 1
4.67516274691419 1
5.0531313040637 1
6.06712863114597 0
5.51196166053114 1
4.75776908924065 1
5.39387009352501 1
4.50681833957578 1
5.00204296412876 1
5.41930235157671 1
4.84037560075643 1
4.87685180252972 1
4.9589822943224 1
5.37202956498325 1
4.320504287111 1
5.49877458084729 1
4.91771453474367 1
5.05453937233727 1
5.31777846678811 1
4.85308978491135 1
5.14792999231228 1
4.56987738126814 1
5.48297547518255 0
4.85353599882775 1
5.00371540889239 1
5.5343631556009 1
4.51860104476265 1
5.22909607467303 1
5.01486014255728 1
6.34572002803309 0
5.2786518362142 1
4.7224871422591 1
6.08870847368187 0
5.21585219510157 1
4.04730290493512 0
5.13663082707374 1
5.48245423684731 1
4.50625291333685 1
4.83946861905473 1
5.08500250106726 1
4.87515393352309 1
5.40399382921106 1
4.2698611291236 0
4.7134586866623 1
5.0991883234615 1
5.22528925894713 1
5.86399232123146 0
4.52949209127122 1
5.03058472794868 1
4.83412330333352 1
5.63393099055254 1
5.53010704541608 1
5.58900045491566 1
5.91898887960584 0
4.82710450206894 1
5.32933989506577 1
5.46915412529213 1
5.20613456356967 1
4.91042664975226 1
5.31537616307166 1
4.07146684840435 0
4.9120701270018 1
5.77434023025315 0
5.39925546118176 1
4.8345107696099 1
5.17962818272875 1
6.59800788937245 0
4.83725826859869 1
5.1876733687008 1
4.75606863800879 1
4.83941757128378 1
4.35608554838786 1
4.72928109236005 1
5.08873140251008 1
5.32914611848668 1
5.44039964845529 1
4.49642376026559 1
5.02120149808275 1
4.79559047495706 1
4.82830460567397 1
4.71254602118582 1
5.02987686057631 1
5.05661506562135 1
4.44656198442065 0
5.48170013927343 1
4.9596213000495 1
4.62858724693773 1
5.79692431109669 0
4.19890902349256 1
5.70295808863477 1
5.15629469381336 1
4.78651837753221 1
3.74659403816947 0
4.89786904397988 1
4.55006927366142 1
4.88777368303459 1
3.97759748002742 0
4.52151460332521 1
4.64480845095213 1
4.4429338391108 1
5.11630971215411 1
5.91252195777248 0
5.12775210011615 1
4.53935973036798 1
4.95331075015391 1
5.38656637207234 1
4.99180207211413 1
5.05774227941097 1
4.09195303065999 0
5.39101371751504 1
4.72217793333998 1
5.47144184291656 1
4.36186286714474 1
4.89586243570705 1
4.70756532220448 1
5.83931310576041 1
4.06284830722884 1
5.23412913450328 1
4.9102700597143 1
4.82719817823239 1
4.80793456708855 1
4.84206568027492 1
4.9940803215792 1
4.91950316864902 1
4.95251952586716 1
5.09581360415135 1
5.12422987525706 1
4.952899555084 1
5.00341427756356 1
4.87634985533616 1
4.8995468500358 1
5.38540252360759 1
4.70531912473764 1
4.77813381774497 1
5.02951422730715 1
3.95280152129872 1
4.68565122697775 1
4.41494904039517 1
4.56320771992379 1
4.21276995041811 0
4.94104578351053 1
4.25754153396931 1
4.54286454586455 1
5.53361299142897 1
4.24081912735757 1
4.91524178118599 1
4.79792789861216 1
5.1718658390554 1
5.14973035548943 1
4.62721322572142 1
5.57457886558753 1
4.83514001000248 1
5.04824447574777 1
4.21140309998114 1
5.17838812327031 1
4.81716213449863 1
5.09953687040707 1
5.22503019226121 1
4.52882936486157 1
4.92361113844412 1
4.20484261240388 1
4.53966584893065 1
5.14042901990774 1
5.04698208238673 1
4.50020449256608 1
5.1354842320258 1
5.24217364031113 1
5.36677621168277 1
5.73024396460489 1
4.29522062913546 1
4.91107803395204 1
4.53816797560147 1
4.58813399698657 1
5.59882267342631 0
4.30638708864681 0
4.62607768239031 1
4.73716284670502 1
3.80519920435335 0
5.78528515943213 0
5.43024471498497 1
4.63895761076208 1
4.70607039079141 1
4.05635002193852 0
5.18949986819367 1
5.49613630289491 1
5.02181435705762 1
5.73772768471618 1
4.69896931617456 1
5.5422312294337 1
4.46800171936928 1
5.54999915235096 1
5.00066319354512 1
4.57754478265835 1
5.58451572663148 1
5.25799232229413 1
4.94047016841557 1
4.32753335425478 1
5.13360533121023 1
5.16179159048293 1
4.68979248499483 1
5.21850645437668 1
5.00069312015748 1
4.32818693806079 1
5.22037992764709 1
5.55932320481286 1
4.75064114022527 1
4.99476023862642 1
4.59385039094264 1
4.09053009510135 0
5.41892049518613 1
5.6410390843215 1
4.65588018041767 1
5.2242437862924 1
4.99012583101648 1
4.38524036536336 1
5.69492864840432 0
4.07538992998564 0
4.29973855876471 0
4.07081822691731 0
4.05888132902007 0
4.96738999230632 1
5.45402473706214 1
5.16955311610243 1
4.97633556999642 1
4.70027564983064 1
4.7271677367559 1
5.43463543580556 1
4.74380201381751 1
4.78404231275746 1
4.87345826936101 1
5.20841450680789 1
5.36542321844886 1
5.04396198316137 1
6.13892493471504 1
5.5095191842788 1
4.9872227732321 1
5.38937367702699 1
5.35006929805117 1
4.83797304420267 1
4.47602160101781 1
5.04372080463456 1
4.80090153231111 1
4.94021218628964 1
5.31932546510278 1
4.65142960820691 1
5.2778236384256 1
4.43134850095396 1
4.86908886668615 1
4.53938746223374 1
4.92945307175677 1
5.27789333022745 1
3.9787232051375 0
5.074826674704 1
5.47999044430184 1
5.32700353134377 1
5.38578899805297 1
4.67514087528409 1
5.09402751272922 1
4.52872696680525 1
5.34662483971031 1
4.72253233575073 1
4.91900646825965 1
4.86908755682055 1
5.15884297687218 1
4.41701510269269 1
4.84546582349432 1
4.4201840350461 0
5.47189323131917 1
5.21825315480272 1
5.10942344502306 1
5.28355991962655 1
4.412924655889 1
5.19695771355063 1
5.51044830181627 0
5.57456231459511 1
5.2202268997772 1
4.32747473720195 1
4.89849791737467 1
4.44903432779686 1
4.96393358316255 1
5.59230012162482 1
5.54790684106524 0
5.85069603426888 0
5.03420897542823 1
5.11839604588959 1
4.80964440434714 1
5.11671330186099 1
5.34681549245953 1
5.24929673660955 1
4.54023587869331 1
4.68929176900515 1
4.22443953566211 1
5.585515706423 1
4.30814582207929 0
5.2126344810875 1
5.15954098290836 1
5.36602609927125 1
4.6912841757839 1
4.78694201921683 1
5.14106207519337 1
5.23778736508983 1
5.06388871423881 1
4.61804394958043 1
5.22322802036044 1
4.91802166052757 1
4.61547037038892 1
4.97557409198592 1
4.88624996201665 1
5.02147441561225 1
4.45705333539345 1
4.91081811982668 1
4.68318527439186 1
5.0031095153371 1
5.48772835153064 1
5.13091392260677 1
3.91971976997343 0
4.82732295649232 1
4.57432372334862 1
4.22051445119878 1
4.7476706746422 1
5.06008534080429 1
4.92355461949518 1
5.15905666222908 1
5.7461890907642 1
5.45864141610707 1
4.84668777914634 1
4.59202036213825 1
5.01420623982921 1
4.73528595747086 1
4.9505347479474 1
5.11994577197442 1
5.69932841307261 1
5.13521761825891 1
5.37033329604044 1
4.61101183467488 1
5.14548448482544 1
5.14471568607103 1
4.09682424513664 0
4.4168052008934 1
5.68230187646197 0
5.04432812832839 1
4.92115702880973 1
5.01794721029332 1
4.93673039259946 1
4.9113533103231 1
5.38677434257691 1
3.9369491956411 0
5.99502000492709 0
4.80379061684993 1
4.4360319017817 1
4.75812515444782 1
5.42978002831542 1
4.18877253166981 1
4.98496263782702 1
5.13282841115372 1
5.62936652526243 1
4.56495556122602 1
5.02196949119178 1
5.22681081914774 1
4.8192102480033 1
5.09362656674385 1
5.10571399191433 1
4.34269662042779 0
5.22813243824194 1
4.89236676628525 1
5.65419698510337 1
5.35223511071742 1
5.25141002077054 1
5.5830700828834 0
5.34475148969493 1
6.2204537415018 0
5.04998358662397 1
4.91986478680395 1
5.32814458939793 1
5.33940484010349 1
4.46241084576518 1
4.75286079011893 1
5.34674828909712 1
4.60513986507496 1
4.79323579446898 1
5.55118847942693 1
4.92713227845067 1
5.32726638949115 1
5.54198260527637 1
4.96118115495541 1
5.42691749168643 1
4.72903186285398 1
5.8313853293339 0
5.70658907704186 1
5.46358291383497 1
3.75842726297961 0
4.09966167781579 0
5.36888110886201 1
4.92178129177785 1
5.00886722529449 1
4.94161481984789 1
4.92814887995471 1
4.44725378503047 1
4.93170030205105 1
4.26894871399293 1
5.09070067979822 1
5.40460034216106 1
4.21088335131286 0
4.50208689022776 1
4.82959399170908 1
5.23016074749959 1
5.41208143367227 1
4.71001101186636 1
5.15196209548065 1
4.73856967098709 1
5.51732494960933 1
4.73935276148836 1
4.26510271031175 1
5.89371463052729 0
4.91842811396627 1
4.98918791949422 1
4.60999453478079 1
5.069118990492 1
5.57074043600153 1
5.10425322491954 1
5.07351520174675 1
5.47840943720489 0
5.22726997136325 1
5.32163530478701 1
4.91990867836385 1
5.03160854076118 1
4.25153972038518 0
5.47789741036703 0
5.08750835925914 1
4.4596482549974 1
4.75687335114882 1
4.47007368602138 1
5.010654458691 1
5.60159179075817 1
5.41655430539094 1
4.52759089232943 1
5.01126279756147 1
4.60232322863003 1
4.71025779454378 1
5.06007219828427 1
5.08876363780918 1
4.89597790150553 1
5.59929143686512 1
5.23032392293123 1
5.68910499467935 0
5.79684197455787 0
5.19989328297413 1
5.21894516482136 1
4.86997843667988 1
5.12230581476233 1
5.05133580159402 1
5.27177123533889 1
4.19620622602592 0
5.14779615629078 1
4.79445817821707 1
4.95649393144145 1
5.22539128050799 1
5.36030071619589 1
4.92094849301789 1
5.12036154491767 1
5.17499403357068 1
5.20181251829425 1
4.95818367578291 1
4.71561766471084 1
5.63214591816409 0
5.02121467480781 1
4.23434979790186 1
4.92645397267693 1
5.09338350752557 1
5.89435492792569 0
5.18586818080955 1
4.17414471928729 0
5.64608587183247 1
4.54419771022335 1
4.46591676242867 1
5.71327059913738 1
4.83776320453966 1
5.10866292336444 1
4.86395999763641 1
4.58447547185776 1
5.02552976854392 1
5.24374436435657 1
4.62200277826797 1
5.78240067786532 1
5.09026753586196 1
4.76960718166823 1
5.79195950720668 1
4.48457185757134 1
5.66620672103221 1
4.90615267646663 1
4.34148121539878 0
5.09306372671322 1
4.15839939760441 0
5.01950288436971 1
6.0059987264647 0
4.79197862417394 1
5.30823240601487 1
5.0774368316968 1
5.47808399814588 1
5.16607458626609 1
4.4834045351927 1
4.8818826510156 1
5.06771401803522 1
5.01873478492406 1
4.80116289915994 1
4.89056365121162 1
4.83911659537192 1
4.97964926728028 1
4.73653269814884 1
4.44432532018497 1
5.36298924906961 1
4.76225209361855 1
5.13674157411956 1
5.16377600168095 1
4.61860477915539 1
5.65956978021108 1
5.0564264119781 1
4.58724803844322 1
4.83684546533986 1
4.96258490235107 1
5.42502894581777 1
5.27375292142955 1
6.13996794381426 0
4.60285028334015 1
5.19938855436655 1
5.31369404322061 1
5.48997560253554 1
4.74617269881032 1
4.94076196968613 1
4.18756292803746 0
5.30437530672182 1
5.55829100165755 1
5.34669359205107 1
4.97058711514982 1
5.46621111770906 1
4.88591830768598 1
4.52939423184069 1
5.60088073976561 0
4.29033520272612 0
5.17693057797779 1
5.0381310760362 1
5.02844393031289 1
4.84385534065409 1
5.10010854822091 1
4.49415492705831 1
4.94368843866276 1
4.23225935146503 0
5.35294636892201 1
3.86965393165361 0
4.47321578023225 1
5.41027357793921 1
4.65038011367419 1
4.29679673029461 0
5.35474757124702 1
5.19561038300456 1
5.39082016034048 1
4.96268220954037 1
5.11367870600998 1
5.51315445094485 0
4.56398721279873 1
4.86910901536731 1
5.4593213655266 1
5.81812667008047 0
4.80299937709599 1
4.81909753200094 1
4.7248017615285 1
4.88551713857664 1
4.82489183174845 1
4.89760118700501 1
5.3461730627464 1
4.52616555540327 1
4.67383090547745 1
4.95540448579344 1
4.45888584501199 1
4.58782520132289 0
5.68888998440277 0
5.4974601041872 0
5.20394532557299 1
4.67003752594751 1
4.48975785549667 1
5.16987825096354 1
4.86121115819643 1
5.31565283984737 1
4.56333119239842 1
5.52170438005355 1
5.06002896258221 1
4.41929195349966 1
4.22916254291838 1
5.34774389485354 1
4.68489330552082 1
5.06822932516911 1
4.97231161052289 1
5.05366682850808 1
5.20080560214223 1
4.78587022273893 1
5.33060133954286 1
5.44476478915033 1
5.66660760271269 1
4.90516602979029 1
3.94240567901186 0
4.90560237425493 1
5.15409753919106 1
4.96060258888239 1
5.37172886451097 1
4.91508741235683 1
5.23051725524207 1
5.55202804903519 1
4.86429744673234 1
4.87068860367276 1
5.06806939102018 1
5.09166629107728 1
5.5792503320347 1
4.88687356505138 1
4.91599666318609 1
4.78256412450501 1
5.57811552158248 0
4.49203013890903 1
4.95094087155722 1
4.64842383744167 1
5.19858488306591 1
5.26397682662434 1
4.81627506628568 1
4.55705504223935 1
5.50828830848828 1
5.6994974639428 1
5.00082833780685 1
4.1223867725455 1
4.53430073026485 1
5.0963319475425 1
5.42022177955921 1
5.04089800921595 1
4.18784426872834 1
4.02611657166229 1
4.91070242369052 1
4.90009351740221 1
4.55163027593321 1
5.16850505237775 1
5.37404332062039 1
5.31438870846253 1
4.88520050451205 1
4.59135075735108 1
5.57003636877685 1
5.27774746180955 1
4.73661787320389 1
5.4744562187288 1
5.2235230006687 1
5.52540885561455 1
5.68228824969696 1
5.42522162147733 1
5.4715660164258 1
4.28647948959371 1
5.07998429405682 1
4.86108498021916 1
4.38227488304891 1
5.45529599893122 1
4.63179045086934 1
5.25985752313925 1
4.70090531421082 1
5.05924207086616 1
4.51177897584368 1
5.33393199986449 1
4.94091854030666 1
4.974016079711 1
4.91779353909526 1
4.90947877712806 1
5.72512935671929 1
4.54674388895377 1
4.46811692900936 1
5.04036692957503 1
4.63200551860318 1
4.87965297879916 1
5.10636001095929 1
5.91692368315175 0
6.26823941370173 0
5.16264779368893 1
5.13562942459356 1
4.34190244188742 0
5.74415301912004 1
4.60160365446957 1
5.22361196412516 1
4.90283404042362 1
5.13257796164841 1
4.82163245562753 1
5.1574270840195 1
6.01562603556113 0
4.00261362249235 0
5.58707643702947 1
5.33836783126218 1
5.2686090897519 1
5.10857426705722 1
4.44302432172049 1
5.14912672958844 1
4.61591190851168 1
4.44912366569936 1
5.11616001001697 1
4.53072904848139 1
4.89683228318737 1
4.15031349257054 1
5.42309818238511 1
4.57653029152021 1
4.85306337084447 1
5.16943860017618 1
4.7772624605622 1
5.6040021813021 0
5.0451430953988 1
4.89515305477193 1
4.79872824109066 1
5.92942348556461 0
4.47207687825232 1
4.7419374162863 1
4.84164215193364 1
5.03812153366404 1
4.75099858897573 1
5.39366210930437 1
4.42057507203372 1
4.82555663633171 1
4.96530924343255 1
5.19611793312624 1
5.32439447909511 1
5.12946815019907 1
4.38251081798781 1
4.28629798411468 1
4.70587091830136 1
4.30948309548811 0
4.79984685568307 1
5.2643599690134 1
4.07425152736266 0
5.5966074162409 1
5.43543705210153 1
4.65897176238685 1
4.96388922061248 1
4.79312409878342 1
4.1884369486402 0
4.5603377156576 1
4.72244063537479 1
4.99954748995554 1
5.52514470909148 1
5.26371858063928 1
5.54136136541901 1
5.93800466953263 0
4.86158193556498 1
5.65351833023493 1
5.35766641294074 1
5.1020740495037 1
4.49551462478206 1
4.3079570349441 0
5.79832168206179 0
4.47141701476201 1
5.37124158730422 1
4.84674140543093 1
4.95875603636325 1
5.19138417049017 1
4.42495987410621 1
5.29875069167446 1
4.99558172444453 1
4.66193191338786 1
4.94361712822528 1
4.66809147957993 1
5.15756185736334 1
4.56679138392875 1
5.62255478516171 1
5.27957775621205 1
4.13741821112149 0
4.96888797886277 1
4.36434802610604 1
5.36032710626328 1
5.16581318909747 1
5.24450380730342 1
4.69103022349296 1
4.34124969816211 0
4.50390680331686 1
4.72653021268437 1
5.56917130744729 0
5.92789716214961 1
5.18555539402092 1
4.92872665287347 1
4.96216945415495 1
5.48844475459907 1
5.70272818989704 0
4.74203442837676 1
5.06331325605088 1
4.32569248703353 1
4.674006320944 1
4.71511671674683 1
4.51619157886693 1
4.73397498547051 1
5.42770358317371 1
5.27297184225704 1
5.04770520387578 1
5.05621387113635 1
5.19934183363385 1
5.12168081240962 1
5.54112999484575 1
4.6992069887438 1
4.78156552887386 1
5.28463841108166 1
4.68133299190944 1
5.43070282680555 1
4.49512239290032 1
5.62661734094178 1
4.92058497659409 1
5.37842609573571 1
5.84939563353811 1
5.01189115938517 1
5.2917619918536 1
4.99923972010751 1
5.22895775916967 1
5.23780225225424 1
5.13530143406206 1
4.67778247041579 1
4.48973469968446 1
5.54130778748325 1
4.03263914361964 0
5.43210663037322 1
5.37223693583037 1
4.58146424238858 1
5.47580979804169 1
4.71324255919702 1
3.82403095062387 0
4.91848753251308 1
4.62287583254445 1
5.3767749242827 1
4.63027792106972 1
4.54483494571056 1
5.21961925054951 1
4.64869978722522 1
5.41480933951346 1
5.01112202989465 1
5.5104367331458 1
4.96107190499684 1
5.26379364574138 1
3.96822674437621 0
4.11099467829674 0
4.47597323430299 1
4.37651059847119 0
4.3357780871961 1
5.3185608650512 1
5.19799461900702 1
5.13659367299814 1
5.31341398172011 1
4.74501861934383 1
5.24172190107064 1
5.00849733014426 1
4.90674213619895 1
4.61545389933869 1
4.39445479354992 1
5.40728466339329 0
4.9146296889096 1
4.18441235206689 0
4.65987981027147 1
5.18848733349278 1
5.24759263909167 1
4.43644110351857 1
5.21006248449485 1
5.73825326147214 1
5.28960368742882 1
5.29321438026095 1
4.88703660388408 1
4.87795871756128 1
5.42027524147004 1
4.86709726545393 1
5.08314647260924 1
4.49777703913275 1
5.21472303740136 1
5.05449518927551 1
4.71151220425806 1
4.99128779847856 1
4.95684108844591 1
5.03747081863352 1
4.34266129916793 1
4.52475563341863 1
4.49137313867753 1
4.88142503874029 1
5.47934539998928 1
4.41138732957808 1
5.36340148767396 1
4.63665576433948 1
4.36700715471702 0
5.67117464477074 1
4.83750295457744 1
4.35235433661879 1
4.74227898391454 1
5.19728500401386 1
5.57164192036017 1
4.87347862353657 1
4.25929351112125 0
4.99272185172341 1
4.5601417972762 1
4.73767641768275 1
5.13136972787807 1
6.11751525023832 0
4.82810999966569 1
4.65657166530581 1
5.68647596629733 1
4.91505759951019 1
4.89469367016498 1
4.43806163735742 1
4.8460737474562 1
5.40756597716463 1
5.17798995918914 1
5.10328687890202 1
5.0364928430438 1
4.32668531485851 1
4.83786824459385 1
5.57018670338726 1
5.79010744395408 1
4.92021895106111 1
6.09689807840815 0
5.2251964668138 1
5.68719217966774 1
4.84666088905909 1
4.86499993334467 1
4.68950197905674 1
5.29194600709431 1
4.09978208323665 1
5.13220474513673 1
4.38254481112373 1
4.75221230520418 1
5.226483258733 1
5.69564661257061 1
4.86615826878313 1
4.91415157788927 1
5.27803176357248 1
4.89470855665659 1
5.4797846239662 1
5.29773797605616 1
4.97381414269528 1
5.45969528310089 1
5.65126158603797 1
5.16331900892626 1
4.79296330465174 1
5.11723500086553 1
4.85746891869182 1
5.90534430926608 0
4.8742329079578 1
5.33212851208332 1
5.28472645681146 1
4.61689109104848 1
4.24235989083408 1
4.82265801863465 1
5.65746451089584 0
5.37344169938868 1
5.18877107763992 1
5.29781932546519 1
4.60638432225255 1
5.45818605729838 1
4.76312654771128 1
4.81690781029321 1
6.04422496588445 0
5.58655607509567 1
4.82020244394607 1
5.89790002839182 0
5.07075821903175 1
5.79759187385891 1
5.19329704285466 1
4.86376609577853 1
4.97058145469467 1
5.70788972362884 1
5.35381901022849 1
4.11398538601457 1
5.46430697188737 1
4.51345007003696 1
5.12332212569331 1
4.4913288477154 1
5.12165061112973 1
5.05249339433273 1
5.41959588892572 1
4.7647421101918 1
5.02194254557077 1
5.23891360898173 1
4.79003961440427 1
4.55228767340395 1
5.51079843315569 1
5.06159138244473 1
5.26693330850039 1
4.43200697779868 0
4.74996881331298 1
5.14176337526186 1
5.02069414819191 1
5.51679216438052 1
4.13516331397919 1
5.30067336894714 1
6.03538941863838 0
5.43383507839768 1
5.46190686406185 1
3.9484468865069 0
5.15292566366288 1
5.5792322884144 1
4.32965802287514 1
4.86142115152435 1
5.00605044046243 1
4.99926964827225 1
4.49859094288289 1
5.53518758176026 1
4.72442572633475 1
5.1416022196804 1
6.18632078438178 1
4.96381422336756 1
4.49284957390444 1
4.70920720748219 1
4.78418220289803 1
4.66804490377395 1
4.78208130295722 1
4.16383557069707 0
5.11612738948938 1
4.33792944108701 1
5.45452379371192 1
5.4638331837596 1
5.43793960596608 0
4.95199928349176 1
5.10701069648211 1
5.21379948883604 1
5.79360121373868 1
5.27109037653319 1
4.68649566675893 1
4.77490609236176 1
4.94471184565152 1
5.73313058557975 0
4.57064881805319 1
4.79461866573793 1
4.39488496805644 1
4.80586381693112 1
4.83777439564848 1
4.95128494308462 1
4.12596425464249 1
4.60383895319865 1
4.91827210028377 1
5.17910990967588 1
4.98953292700223 1
4.68257591598475 1
4.35100760095792 1
4.2515599448503 1
4.84161562701398 1
4.83089741158522 1
5.01194833613654 1
5.00783851578727 1
5.20413753956026 1
4.46454153327726 1
6.02227916387856 0
4.58979695956076 1
4.68646129966843 1
5.26537736530335 1
5.34371589984181 1
4.43202950247062 1
4.77252588971574 1
4.8257106432955 1
4.99533226730667 1
5.03504033348089 1
4.59688438325562 1
4.55686771996368 1
5.17476011105469 1
4.67264148417468 1
4.67378315491944 1
4.68138885354781 1
4.68719981288772 1
4.51473915281824 1
5.44582655330997 1
5.21818596927686 1
4.63969161650217 1
5.14230449912133 1
5.1615991791864 1
4.51375440721337 1
4.68100779909339 1
5.10791640002879 1
4.77332387059091 1
5.0775968090909 1
4.83112455962301 1
4.73942271499619 1
4.73597394861155 1
5.57859594320536 0
4.76043375898891 1
5.30359925642705 1
4.70186364319404 1
5.0090943857243 1
5.57089582621118 0
5.2316163190016 1
5.59357580194602 1
5.885305136903 0
5.08640731548177 1
5.00017477181905 1
5.15374012373148 1
4.63077754900902 1
4.89476836374268 1
4.9052551631423 1
4.8072685165047 1
4.96951006483999 1
5.38437315151713 0
5.24804369262509 1
4.74180288851655 1
5.00051297985801 1
4.70955450587495 1
5.11050333300851 1
4.59792327565157 1
5.10253884601557 1
5.00293270798046 1
4.76187118304115 1
4.75648258085126 1
5.24551712228955 1
4.82421940173165 1
5.86621521258779 0
4.80914259543681 1
5.42302908200714 1
4.17570822487695 1
5.7563453134734 1
4.96252209012931 1
5.00013467496874 1
5.78450245178254 1
4.72165586797223 1
5.03884815686077 1
4.45248018982318 1
5.10473047286383 1
4.81982991856559 1
4.91156525526869 1
4.63031885481603 1
4.9313090047175 1
5.28465286287065 1
4.78240261422606 1
5.23138379810675 1
5.00438747333862 1
5.00567356482447 1
4.52949467426334 1
5.35679323187354 1
5.46663941024827 1
6.05612800461894 1
5.15894972142349 1
5.51124161151786 1
3.97582660769643 0
4.65745483875767 1
4.55751081987242 1
6.15255984151884 1
5.57850246071335 1
4.77957643460783 1
5.08079666327002 1
4.08445737289688 0
4.67821360063184 1
4.97245645227617 1
5.04682724881595 1
4.98549808057833 1
4.91036180127254 1
5.38771732070032 1
4.89385470559395 1
4.65115470604333 1
5.35369193121703 1
4.30659708385288 1
4.35169640359208 0
5.0506602069474 1
4.94618402328928 1
4.76954473389561 1
5.49734382389181 1
5.77007855747543 0
4.87536017847324 1
5.47692708623364 1
4.18627843180299 1
4.59369619261402 1
4.7913033147695 1
4.92915106605212 1
5.38546335455315 1
5.38605424070399 1
4.82626275137046 1
5.34013609157742 1
4.54404993578483 1
4.77518401345754 1
5.69124426864321 0
4.4791252275129 1
5.52609008456368 1
5.27249987277482 1
4.26437938085346 1
5.57036065618425 1
4.96772438246688 1
4.52015619193442 1
4.82437278919681 1
4.81489112610404 1
5.54036095894005 1
4.97860822183137 1
5.50038002359235 1
5.42770702549598 1
4.79231983058664 1
5.18091765723862 1
4.89979671458901 1
4.61852685816042 1
6.13206172704862 0
4.92292910443318 1
5.64705760736779 1
4.72170035296191 1
4.62086153266001 1
4.81265883125759 1
4.94217093519797 1
5.19420739793735 1
4.40102853940277 1
5.99883786093331 0
5.12771658166311 1
4.86413051096463 1
5.63136811266027 0
4.6220968319322 1
4.70380633933063 1
4.71618799175912 1
4.46021129290163 1
4.41152602796645 1
5.21698630241836 1
4.89240807590537 1
4.70061561695581 1
4.75177860859128 1
5.48270760578497 0
4.23250147753438 0
4.51034531357104 1
4.25001667498386 0
5.16185957639167 1
5.3258397774334 1
4.57435420229413 1
4.53687449993532 1
5.36341929538611 1
5.12651485262041 1
4.4165997898201 1
5.19716036382541 1
5.49302405057444 1
5.07708397886409 1
4.74942724014334 1
4.91042934483587 1
4.79956651515288 1
5.16506653700969 1
4.73072604466007 1
4.41298259057797 1
5.34039176843488 1
5.1646415345276 1
4.73559752508415 1
5.3816709299438 1
5.14407688060664 1
4.96795473171575 1
5.13358516561802 1
4.92614147229401 1
5.82338917005721 0
5.66555198079783 1
5.61553448730298 1
4.22710904581056 0
4.60455914427589 1
5.53915501859505 1
5.43096559123473 1
5.07230453777084 1
4.78664179647965 1
5.23787924003147 1
5.12426988359455 1
5.12610749828308 1
4.65346329298207 1
5.18531112060398 1
4.58681091028383 0
4.50377205947368 1
4.52165597344171 1
4.48786600441156 1
5.4175217189417 1
5.14681679780306 1
5.16901388357501 1
5.07775865638348 1
5.06595165071107 1
5.20359159470079 1
4.85831930357702 1
4.27796648902604 0
4.89886235114583 1
5.21222672589981 1
4.75306264968196 1
5.34136242723874 1
5.35851204358194 1
5.03914147342713 1
5.08834047338656 1
4.62195504996312 1
5.03161626224013 1
5.29497103583964 1
4.6187135611806 1
5.64236156566466 0
4.88986608609187 1
6.04325269500949 0
4.3799764236181 1
5.32752267263822 1
5.65270981501493 1
4.24740923763391 1
5.27297017772369 1
4.96900500953774 1
5.24793123187919 1
4.47180998035247 1
5.3276790427984 1
4.12697863943802 0
5.25309832524663 1
5.11108784195821 1
4.6055338432553 1
4.73299340518152 1
4.82767291315848 1
4.84055299132523 1
4.16500247625774 1
4.86157020267463 1
5.48233105946337 1
4.96810463970844 1
5.32449377217914 1
5.037931927653 1
5.40897892188955 1
5.04167895398032 1
4.77138942137891 1
4.13108393311257 0
5.32922308572708 1
4.63517797252655 1
4.69618928444132 1
5.03191529872092 1
4.89019257292668 1
5.38110959240437 1
4.60445027795407 1
5.30925125935699 1
4.31734498965121 1
5.12867269633808 1
4.66795394564089 1
4.4544047527207 1
4.58273736313306 1
4.033901087571 0
4.19935543516829 1
4.70053464883254 1
4.64993136130688 1
5.30030343538017 1
5.1504217469709 1
5.9702411980809 0
4.74466216880689 1
4.52378772638441 1
4.23272820503035 1
5.94959515824017 0
5.3446214968282 1
5.0093333485497 1
4.47896785803973 1
4.65030486397074 1
4.91405563846635 1
5.36359394195319 1
5.31451278150494 1
4.87302670539193 1
4.75169150375577 1
4.46256975311572 1
4.94185116491348 1
5.48052360760463 1
5.52079579098215 1
4.65107834212768 1
5.25514452001962 1
5.34156760227359 1
4.7138332648571 1
4.36403053693866 0
5.58701804708442 0
5.82484296723582 0
4.73383330960171 1
4.88451275173253 1
4.91422445123482 1
5.17181491011844 1
4.49085135347901 1
5.18391199464438 1
6.04302173746642 0
5.45865605091096 1
5.63626511418992 1
4.90044855320243 1
5.48219762025482 1
4.11170091153576 0
4.71598510248477 1
4.8481200099243 1
4.67521840865182 1
5.62497294832774 1
5.65230790273362 1
4.79526163470221 1
4.69232604611914 1
5.97403169622944 0
5.54082385178205 1
5.2687729522284 1
5.60790369948696 1
4.27353060000792 1
5.3026926139978 1
