# Supplementary material for: Bias caused by sampling error in meta-analysis with small sample sizes
Source: PLoS One. 2018 Sep 13;13(9):e0204056. doi: 10.1371/journal.pone.0204056 (PMC6136825; doi:10.1371/journal.pone.0204056)
Supplement: S3 File — (ZIP) [file pone.0204056.s003.zip › results N = 10 delta = 5 tau = 1 sz = 5-10.txt]

"dl.delta" "dl.cp"
4.50613778168527 1
5.30077279853031 1
4.86822378404325 1
4.85384077124912 1
4.94532174557398 1
5.35612840924662 1
4.45820235504954 1
4.61816738444049 1
4.76022460112396 1
5.40214625762139 1
5.69873939195049 1
6.59059408657944 1
5.9654192980385 0
3.64826542448348 1
5.08984875821007 1
4.02250468353858 1
5.57458915849427 1
6.17886095999889 0
4.72458370819842 1
5.35771079757253 1
5.24973736806093 1
5.04931432184634 1
5.04687220198953 1
4.45929201866319 1
4.36754815660008 1
4.96665796398525 1
5.53441441455158 1
5.37506808213835 1
5.61341171752325 1
4.6933396005902 1
5.31641187332672 1
5.24408031968248 1
4.9364111935599 1
4.11296967473996 1
4.86861824072418 1
4.15636178858966 1
5.02367566209483 1
3.95972773471884 1
5.46280156404749 1
5.51730753449515 1
5.27066513703 1
4.48421719430857 1
3.71026716927478 0
4.54776510680145 1
3.79032444995035 0
4.93985656296693 1
5.76944963207534 1
3.17721860002433 0
4.66889162500724 1
5.16644578060831 1
5.26035673243142 1
4.35999768382754 1
4.29177716775832 1
5.77831806064836 1
4.66671410624498 1
6.21844769071301 1
4.49991246328841 1
5.29805123222387 1
5.80174591923761 1
4.92917580903509 1
3.50362444609706 0
5.25093128748744 1
4.59648581839326 1
5.70121289365964 1
6.08608246698361 1
5.26953845651417 1
5.39209752724356 1
6.50106730498115 0
5.34203531899723 1
5.36370360638881 1
5.59207781798531 1
5.23261786045429 1
4.35452631349574 1
4.7433262411729 1
5.82494965190243 1
4.58133340894355 1
4.74083254080231 1
4.44787177412022 1
6.21723795649225 1
4.60344184501355 1
3.26955932297485 0
5.73714541306806 1
4.91205085591088 1
4.56152111953372 1
5.87744808327067 1
5.60270332111746 1
4.66520827767414 1
4.15392302931678 1
4.780284294883 1
5.8099890416628 1
5.15624124484588 1
4.73320385696635 1
4.43769773967183 1
5.79138258830543 1
4.33531884467704 1
4.60419740193097 1
5.50494612244925 1
6.02644743984037 1
4.50090154147253 1
4.75881646782288 1
4.10450138442164 1
5.32810053737932 1
5.73202818147859 1
4.44781977705163 1
5.25990761861976 1
5.33169225664282 1
5.53028057899876 1
4.25314702022488 1
3.72054099470042 1
4.79281187513512 1
5.37317839505918 1
3.58746399868582 1
4.83113722793783 1
5.02017426841414 1
5.91887144674318 0
4.81019903781209 1
6.16910436066635 0
5.41052643833322 1
3.85014796976043 1
4.31112844735516 1
5.06246419895843 1
5.54967855700196 1
5.62829847823735 1
5.13935283823082 1
4.08197221080802 1
5.58063254616625 1
6.15612224796797 1
4.94636272478963 1
5.18167241268584 1
5.24528496717918 1
4.21500107571701 1
6.7185527708579 0
4.88352967190959 1
4.66548690016093 1
3.67173648085811 1
3.73376363065739 0
5.42582889933802 1
5.30150901812612 1
3.58256291915251 1
4.41859131613409 1
5.72311330021572 1
5.59981710235833 1
4.16476912916042 1
5.60268735005875 1
6.3585868896912 1
4.90941338693816 1
5.42612719577605 1
5.2725221842607 1
5.3614855029142 1
4.16851617338919 1
4.72264530844102 1
5.93500853950742 1
5.29515805251868 1
4.07909300696189 1
4.65278878049337 1
5.14410063813658 1
4.7820305966518 1
7.04615123079222 1
4.25100896480213 1
5.47680977269699 1
3.77128233975098 1
4.85100899692375 1
5.06284383000243 1
5.39573280610959 1
4.3819857497528 1
5.49015351654639 1
5.0428594256029 1
4.86209696747225 1
5.31638064073314 1
5.68933061471628 1
4.71732330604025 1
5.53831749660623 1
5.14751784961716 1
6.20607134139574 1
5.30265855905449 1
5.15520120052171 1
5.55396645649242 1
3.61891167516339 0
4.26232796710241 1
4.64837964386592 1
5.23688704540972 1
4.81509565330683 1
4.98332840467496 1
4.99123787979259 1
5.19695682428705 1
5.52394745409732 1
5.07492482988761 1
4.04261201362902 1
5.41712995820597 1
5.94059071700324 1
5.16593014258858 1
5.33919229870119 1
4.5758048392801 1
5.31972561459923 1
5.17915420872527 1
5.15140059545518 1
4.16970650743793 1
3.51610520512043 1
5.65768530658897 1
4.25502339348544 1
5.00170109763938 1
4.3788038416808 1
5.08335465344157 1
5.69377369047612 0
4.66228872801145 1
5.73535824576649 1
4.90491080305293 1
4.5138515068883 1
4.75190899224263 1
4.90312170872921 1
4.35039602994709 1
4.70776271985182 1
4.27908174458771 1
3.33896274708522 0
3.77449928032929 1
5.01926288750101 1
5.83712623619414 1
5.51535679735697 1
4.82752396425717 1
5.40080938374734 1
4.39447875356526 1
4.93974675091809 1
3.72843219636978 0
5.58199991184422 1
4.44303530591515 1
5.72501163975189 1
6.59621222496463 0
3.37594986414649 0
4.38804817082733 1
4.09976318462426 0
6.80133681130856 0
5.5890933463041 1
4.61043378102281 1
3.50445570061787 1
5.68553879771349 1
4.87284878755699 1
5.09951306699716 1
2.60768947284605 0
6.01466102209285 1
4.59682010629361 1
5.71677918854059 1
5.45724672835484 1
4.81174221068858 1
4.11679858733798 1
5.1640636869404 1
4.39008457115882 1
5.41511254906665 1
4.95183724758651 1
5.04010203146347 1
4.71248741280551 1
5.85480107222075 1
5.77608204917663 1
6.01031918533035 1
5.66381670447551 1
4.62976994039747 1
5.3125492783856 1
5.41442689757259 1
5.26434932895917 1
4.92235631499584 1
4.04271494915765 1
4.90983586151243 1
3.94599967728616 1
5.47746566033003 1
6.04169953294189 1
6.98715110754124 0
3.6630140695994 1
6.16449675540341 0
4.96575516635391 1
4.25581418094849 1
4.93464491345785 1
5.52652482252017 1
6.31996172900207 1
5.16962638992801 1
6.69624490458292 0
5.50559352415267 1
5.23997837393697 1
5.08093986042087 1
6.35908377331096 0
5.93500367697611 1
4.72929381715028 1
4.00722509803313 1
4.86091904597295 1
5.66805262839285 1
6.11602417550202 1
4.85026832848008 1
5.52360147449905 1
4.46269176684437 1
5.41243125134477 1
4.97950916825513 1
6.09808727891107 0
3.99909400275009 0
5.2914564454118 1
5.41019828426808 1
6.07818344481698 1
5.35039442063834 1
3.58601404556609 0
5.66368507036224 1
5.80949720746518 1
6.03095635207406 1
5.52018159619543 1
5.70611548852758 1
4.23640589630902 0
4.99250195732687 1
4.56433548800159 1
3.97475052033661 1
6.13431071969052 1
4.63287718098521 1
4.82719981281706 1
4.78012858474576 1
6.37191111782009 1
4.94415221206055 1
5.87998032059586 1
5.70017594142545 1
4.30428108956782 1
5.01914981078467 1
5.70835719124119 1
4.35195450803957 1
3.7699978732673 1
4.81587968250287 1
4.8823698038392 1
4.36512896448398 1
5.56292672673472 1
4.88697899010295 1
6.17080390369601 1
4.9646964681246 1
5.73539625427749 1
6.63119679591005 1
5.07686979593065 1
5.4671833958736 1
3.81983425734651 1
5.99036235740351 1
5.56492412888525 1
4.72384179170692 1
6.2715128897299 1
5.18470774687142 1
4.45784909247158 1
6.10273722065175 1
4.94581279005986 1
5.83851235355653 1
6.77902596293816 0
4.68461837761853 1
4.36742670900225 1
2.76895681686695 0
4.85774452236817 1
5.64967473860889 1
6.05622041228368 0
4.38066901682958 1
4.85200981317401 1
5.02437045925502 1
5.52771640252029 1
4.56550428684794 1
4.02775894371482 1
4.11156777035114 1
4.42076078422063 1
5.55582347591873 1
4.26148673564483 1
5.94236177252059 1
5.05014839246181 1
5.21018948505489 1
5.04510754460287 1
4.46228694989564 1
5.146224423908 1
5.37731561920557 1
4.44652911475917 1
4.73533660579623 1
5.16363690247957 1
5.17543365409044 1
4.89423825466045 1
5.51776786222301 1
4.44856989872041 1
5.94918739594952 1
4.24272237105455 1
6.21329944561387 0
3.91361334734416 1
3.69464099463092 1
6.32929680345684 1
5.66235684598974 0
5.64261571053229 1
5.7656400235652 0
4.5466944243304 1
5.19975122286981 1
4.00978058910379 1
3.58716274978994 1
4.14631393017261 0
5.88289800624334 1
6.88450472228519 1
3.812782382062 1
4.62294403892651 1
4.19417736722755 1
5.20988524085057 1
5.0362346241345 1
4.54284587643403 1
5.35803270050174 1
5.39389566965724 1
4.74368946890791 1
5.27584118075931 1
5.45224900556426 1
4.74013910015907 1
3.82383315296658 0
4.26340112020866 1
4.83503218681372 1
4.80121148614006 1
5.70072023812261 1
4.67092223348151 1
3.87359287687872 1
4.24468372432872 1
3.5545012736847 0
4.96965749815337 1
5.63088282188973 1
5.77043229279332 1
5.34103390102897 1
4.29731955421174 1
4.66869679792595 1
4.74578390648859 1
5.31520904566715 1
5.53854800092024 1
4.59234990828442 1
5.22584197489793 1
3.89668681496429 0
5.28552215519597 1
4.23685536341787 1
5.01630129861101 1
5.42865553320973 1
5.3681320549216 1
4.46817723213587 1
4.28758876699979 1
4.35119777575492 1
4.10507290271123 1
4.75419224146706 1
4.59652076244823 1
4.98576019209512 1
4.71603768434767 1
5.26526027890905 1
4.73032135575815 1
5.6890354686595 1
5.57340893745322 1
4.60389898927899 1
4.55174262090119 1
4.88407156421096 1
3.56982927090324 1
5.24320462118355 1
5.43330920902635 1
4.43312748801467 1
6.72526302537119 0
4.92148434853322 1
5.91913221830362 1
4.61985950507406 1
6.5165512085651 0
3.9670752237088 1
4.19657849478381 1
6.28297445326415 0
5.26049191154453 1
4.78742789512831 1
4.79018948091919 1
4.63166501562385 1
4.86110069297339 1
4.17380508819281 1
5.59768596424304 1
4.46072440992024 1
5.25921301286344 1
5.38139417618269 1
5.03356983381189 1
4.83848311779144 1
5.5613749362174 1
5.41769654318639 1
5.38801756539323 1
5.22606348748321 1
4.38377257866162 1
4.93370166472416 1
5.7639548510665 1
5.63637432758008 1
6.10240749721442 0
6.19725473568835 0
4.99700259615175 1
3.93282645262157 0
5.38443200978836 1
5.46639417536792 1
5.16154944405841 1
5.9018457091264 0
4.15251720431239 1
5.53261916069995 1
4.48610007024084 1
3.30298513191477 1
4.34737827328691 1
4.78900276499679 1
5.45627399474605 1
4.07450928036117 0
5.09509196388254 1
5.59485435315612 1
4.98177811088423 1
5.84197073282996 1
4.89081963074578 1
4.0588696623078 1
3.99921154868268 1
5.00194079855032 1
5.12098034714519 1
4.72618087588693 1
4.14270394389871 1
5.0760331864446 1
6.31308942722556 1
5.30486530679794 1
4.46647143044927 1
5.51436061777543 1
4.11595868499424 1
4.06661398883528 0
4.57448865257589 1
6.46850800589529 1
6.52297467251547 0
4.93957735939573 1
4.61742003469541 1
4.99681503852067 1
4.28647562832988 1
4.58455490050269 1
3.52828203527619 0
5.49100160914702 1
4.48948140557885 1
5.9419922133743 1
4.32977777378067 1
5.31345772296622 1
5.70082881736002 1
5.4535719533872 1
6.82138332535189 0
4.95832599513399 1
5.1406579181194 1
4.69328380209435 1
5.09728219220669 1
4.79271715091116 1
5.62235814191708 1
4.55275017618985 1
5.82848145688483 1
5.87608678543352 0
3.18759576356383 0
4.86660916989308 1
5.81182074301419 1
4.36281075491379 1
4.11260879328133 1
5.37817630706883 1
3.29625391560474 0
4.44073268681069 1
3.20225959213228 0
6.01518933940197 0
5.76765981392792 1
6.09593406177777 1
5.26936767807415 1
5.09718933453417 1
5.24637636145867 1
3.1002211619881 0
5.58984885687597 1
5.4375294963444 1
3.95795632271843 1
4.86375755394953 1
5.62133568142232 1
4.58692541348501 1
5.57232812939545 1
4.40711092768089 1
4.90626961650512 1
5.14536010073961 1
4.980657987818 1
5.02034617369085 1
3.46981476094941 1
5.04367990137384 1
5.89288534691265 1
5.47089650429246 1
6.73998643229381 0
6.3529842493999 1
5.3949282259928 1
5.30059918671735 1
5.40848605525487 1
5.14098390016976 1
5.31393580696716 1
5.67829274898226 1
3.96315086689864 1
5.06940739770811 1
4.72856779699655 1
4.76035756940609 1
5.15195548882167 1
4.8120522987905 1
5.86140389416388 1
3.98844213106615 0
5.48851969838041 1
4.60189438235309 1
3.51326299214106 0
4.59981480026389 1
4.96982757006958 1
4.50121530595498 1
5.12011234946922 1
4.63988622408744 1
4.95484787475809 1
5.32693679451247 1
4.0095581219643 0
3.59693742259472 0
4.19073389530707 1
6.25507327846705 1
5.84739544575071 1
5.13134355586588 1
4.90314264267668 1
3.48439317676157 1
6.86124775435082 0
5.57067113547638 1
4.30523796790587 1
5.01788595182061 1
5.85943018326306 1
5.12278776005764 1
4.78290839933945 1
5.63274777362355 1
3.84470492051016 1
1.73295923702469 0
5.46647441375048 1
4.20968025817899 1
4.95186763170919 1
4.79836116778762 1
3.90345250680634 1
5.23756918736268 1
5.81990088464969 0
5.03088056071396 1
4.9856547612014 1
5.36252436728736 1
5.07115275344705 1
4.46553547741561 1
5.10536336005302 1
5.74111178635965 1
5.01546869754752 1
4.74657943441468 1
4.60056967536184 1
4.25054314203054 1
5.74185856322076 1
5.34765387247053 1
5.39919118959158 1
6.63886272712737 0
3.85447795260759 0
6.51909859211155 0
5.67915225647986 1
5.13451088972066 1
5.83295649250472 1
4.43486137657143 1
5.69367016813383 1
5.26924088499302 1
4.87735671310128 1
5.2871794161172 1
5.50738828135741 1
5.21472555065092 1
4.78159723878221 1
5.47789585673972 1
5.64378793165081 1
5.90936333436582 1
4.40278003542361 1
5.31205704867498 1
4.59467048840013 1
3.75762065393236 0
4.93730372018173 1
4.8973860894985 1
5.70147197916899 1
5.33712654751535 1
5.36036739616929 1
4.64910240289171 1
3.24367917774589 1
4.25164960086793 1
4.26253290082942 1
4.34042358148429 1
4.52392892723784 1
4.16976053552636 1
4.51222972560694 1
5.65814477094768 1
4.39210063920708 1
4.89425395170676 1
5.46164923938137 1
5.73085288827835 1
5.25595141937753 1
5.60465793321059 1
5.27929156338036 1
6.41612425170298 0
4.94235546724862 1
4.42696027410297 1
6.1588725828499 0
3.96613286062316 1
5.6294753020503 1
4.99592151082153 1
5.22977546783297 1
5.46465770946855 1
5.86740267049555 1
4.3460349681253 1
4.25856464659414 1
5.64181326311698 1
4.69272438418706 1
4.77169829570262 1
6.43381557143865 1
6.41814036604632 1
4.92316059874431 1
5.32159757603528 1
4.92408221158051 1
5.16890148600512 1
5.21612706356725 1
5.86728795395184 1
4.03011095301971 1
6.60782152247033 0
4.1806600926534 0
4.38559435803581 1
4.73248259687426 1
4.11332123675699 1
4.84675767884464 1
4.67161736034515 1
4.28869664838734 1
5.66449092680715 1
4.73865027301792 1
5.73039616998131 1
3.67784442547838 1
4.36629443307641 1
5.70549789108955 1
5.86127889704954 1
5.27289603634793 1
5.44738409489591 1
5.9591317377623 0
4.76282793989029 1
5.09085636836705 1
6.17246599899971 0
5.0748447487908 1
4.89531264602569 1
6.36162045481846 1
5.09426590556731 1
4.72465517375434 1
6.81465837136386 1
3.92265737990121 0
5.26805140536079 1
5.54755541951052 1
6.20174972612086 0
4.13347588260767 1
4.82980904841624 1
4.64298508182995 1
5.05524428225294 1
3.94930577575745 0
5.50491690060558 1
5.51814957121817 1
5.05506319627639 1
5.42707242455191 1
4.45091086437794 1
5.1646677871846 1
4.5534456174784 1
6.2546265883713 1
5.3052079529917 1
5.1171345941251 1
4.34618728809816 1
4.49829063355745 1
3.92642886099154 0
3.82583927076572 1
6.20360666134249 0
4.57905680936745 1
4.04887568753266 0
5.01063537922976 1
4.25773533389332 1
5.24950008468224 1
4.89966876768277 1
5.88277437440886 1
5.34459508975665 1
5.25441768119687 1
5.67657134969334 1
3.36988019689668 1
4.6614159939693 1
5.71286354150615 1
4.30715696443167 1
3.28395415064756 0
4.37014583319251 1
5.0643532772443 1
5.13873596832869 1
6.22504783722297 1
5.55769748830943 1
4.58849059429608 1
5.42297461269374 1
4.20231284507156 0
4.13658639073876 1
4.3064695557601 1
3.98506126054581 1
5.33264847072861 1
4.93662293600654 1
6.25974354925553 1
3.72494668473789 0
3.85965752594737 1
6.3954876607238 1
5.89140529534772 1
5.46705849868089 1
4.74326743549413 1
4.83682720612225 1
5.06236894671546 1
5.61645978456443 1
6.0525279877327 1
4.52205548521004 1
4.48214542205646 1
4.57382595994788 1
3.81661683068953 1
4.7938464305397 1
4.35566955032224 1
3.76723375291125 0
5.26287461775746 1
4.57054243920377 1
5.80560099073299 1
5.21061687564988 1
4.81400295059393 1
4.86661173188277 1
4.61522103200529 1
4.21044427443274 1
5.61011355542995 1
4.12850538976152 1
3.66184458928024 0
4.39332563176937 1
5.11571986391482 1
3.70427067682338 0
5.44623852697596 1
3.824792806154 1
4.93213463335229 1
4.8643480327377 1
3.90322040660262 1
4.33600516666042 1
4.66544639372284 1
6.05719187718436 1
5.85599776984859 1
5.39310891531826 1
4.93225349974051 1
5.21639906222963 1
4.29792741128422 0
5.3509645912695 1
4.82330824890037 1
4.4488777742207 1
5.01461149503833 1
5.93688330330148 1
5.50839151452512 1
5.73708391307707 1
5.28343757473813 1
3.95308445450509 1
4.89828476323232 1
5.11893954996733 1
5.71717235205802 1
5.81776805252724 1
5.59858321388372 1
5.04654629643923 1
4.42471590137734 1
4.41099101888452 1
6.13177910391289 1
4.39250600915057 1
5.27534240361745 1
4.17149556287617 1
4.03823601503786 1
4.09213059489726 0
3.59949416923023 0
4.84161716340279 1
3.86210161447591 1
4.47806811900963 1
4.90020984272843 1
6.21808185888619 1
4.94190588564789 1
5.56343670191752 1
4.86171815458495 1
5.75997863411187 1
4.30594290549611 1
5.20164896076009 1
5.44440043464956 1
3.78793791560332 1
4.35078433803519 1
5.14777365938252 1
5.12614252912625 1
5.71357216310161 1
4.46422906641619 1
5.60054335306503 1
6.28057261014106 1
4.43211174753573 1
4.64847810977663 1
3.85207816894045 0
5.40983872082651 1
4.42163555071364 1
4.29300077747438 1
4.41307735360979 1
4.07858258507292 0
3.8180095728029 0
5.4236380356298 1
4.56885986857174 1
4.15904534616355 1
5.7890516113063 1
5.3789518647958 1
6.56579664259429 1
6.42221882087042 0
4.51607276679384 1
4.31185142516884 1
5.94368188638322 1
5.02808101956857 1
6.67112096556122 0
4.94846036752559 1
4.71601102522109 1
5.16439708498311 1
3.48995306059366 0
5.2219922144677 1
4.84250361970358 1
3.70602307735378 0
5.61607988959019 1
4.31262185249309 1
5.02528501867401 1
5.00882254868108 1
5.46163426676727 1
4.04931765432288 1
4.51673057138253 1
5.49432255811458 1
5.61835566541923 1
4.99111726666027 1
4.12385732869456 1
5.23864828751212 1
6.3539852077627 0
3.41825687938372 1
5.67718821818837 1
6.43802957045697 0
3.93466946362327 1
4.5902208584177 1
6.30926231773697 0
4.46427334762081 1
4.28973279948181 1
5.00128813422051 1
5.47147819058566 1
4.44399512680141 1
4.28856507021503 1
4.88858701778409 1
5.33744684821232 1
3.96536976366625 1
6.0437166422385 0
6.94669919266226 0
4.03790319754641 1
5.62623705004866 1
3.41569220487231 1
4.65356014755779 1
4.81545717440622 1
4.08991724717511 1
5.42919819321875 1
3.75468046813212 0
5.60897534534841 1
4.42764097241095 1
5.2912183935197 1
4.35169577515042 1
4.56534221240509 1
3.57663398695241 0
3.55423940565802 0
4.93510496320136 1
4.00329796595496 0
5.81140783157352 1
4.71603277083803 1
3.74707182034642 0
4.74085940808905 1
5.85435636792204 1
4.96342617005828 1
5.01892430276495 1
6.63642825955229 1
5.0496410855216 1
4.91325380358965 1
4.48088772681541 1
4.08567736287092 1
4.84933385176258 1
4.6365932950249 1
5.10393774575076 1
5.83726558206239 1
5.43431715031148 1
5.33197625219524 1
5.97934262530944 1
5.88382405786323 1
5.14675772030135 1
6.25022397608157 0
4.7552909019213 1
5.85114898967435 1
5.64606585785386 1
4.1992814001126 0
3.0253928570085 0
5.14182264510824 1
5.10962599141824 1
5.36074138020127 1
5.53918674282466 1
5.38565825052833 1
4.4675581013817 1
3.86591187347254 1
4.4502168695679 1
3.8012128929341 1
6.80509012719439 0
5.53552864454888 1
3.53357758990639 0
4.09654674583478 1
4.76895680467853 1
5.4229303827254 1
4.51477399451402 1
4.70604241361796 1
4.73682276289617 1
5.42937440395858 1
4.29950393502267 1
4.16555567339095 1
5.61778865526965 1
6.10315244954521 0
6.20504783394506 1
4.46616682568364 1
4.44189827615808 1
5.11500554417608 1
5.70750893378859 1
5.27163871769958 1
4.90833302917509 1
4.51653595214639 1
5.85677690136346 1
4.05292995226104 1
3.2343171930532 1
5.4611948976351 1
4.66296259256664 1
4.70712330666822 1
4.7946065670006 1
5.21882465951359 1
4.1561881252875 1
4.41608022077165 1
6.37198317283414 1
3.89334863483298 1
5.92371872692687 1
4.91054698050231 1
5.22751898419408 1
5.1647633351457 1
6.28805280398884 0
3.36966572923022 0
4.31829045748767 1
4.71060443515662 1
5.8182841081059 1
6.10417304864751 1
6.35353032755521 1
5.86735165442077 1
4.08587261544673 1
5.74737086040333 1
5.1336099398705 1
5.21708869183963 1
6.49828347029697 0
5.28862779936236 1
7.22990834689407 0
4.15051752313751 1
6.14837221825951 1
4.99250472529886 1
3.82373556972088 1
3.50259916251571 1
5.39274717683983 1
5.41922273463591 1
4.30950241493859 1
3.933947199944 1
5.47151469212461 1
4.68498965008604 1
4.21558872277059 1
4.15667301061793 1
4.79282878702414 1
5.39682727282114 1
4.29614368906888 1
5.91381869023619 1
4.17928289706968 0
4.58071631706858 1
5.18256184668925 1
5.50237625969005 1
4.7599435055388 1
4.27333025118331 1
5.56510522948442 1
4.64389266474679 1
7.14781068175622 0
5.10779463960347 1
4.72623963072289 1
6.26511494022515 1
3.40642155615689 0
5.52985497969578 1
5.81044891510967 1
6.03693969691734 0
5.51463925868878 1
4.52840713894965 1
6.70353219022533 0
4.75981476851507 1
3.38785773581343 1
3.96076800498143 1
4.83774745265242 1
4.29581369630066 1
5.54615163498628 1
5.11392945044972 1
4.42947442424029 1
3.84837166509269 1
3.73393696211467 0
6.1899011460146 0
4.09874674422564 1
6.35150781404343 1
4.4036635966125 1
5.39421620961661 1
4.59946659042508 1
5.22114870798069 1
4.81495827959631 1
5.6606703102266 1
5.3356046137142 1
5.41328301475187 1
4.1473440988012 1
5.89863048354377 1
5.03024215947964 1
5.62446388507735 1
4.3749869565229 1
5.20192584189295 1
4.44671770638153 1
3.6073377110135 0
4.1563786036223 1
4.94306680822165 1
4.99501671752549 1
5.54730447697662 1
4.36935084938316 1
5.48801141630669 1
4.20582181274861 1
4.4719112150905 1
6.52930340708445 0
6.82616941893039 0
4.76453922688938 1
5.12395056528574 1
4.52791455065886 1
5.79123036345896 1
4.31067302336128 1
4.53514898388547 1
5.30174922249229 1
4.70056889300705 1
5.84077678824688 1
4.46087426263906 1
4.68004988472725 1
5.28251871701138 1
5.05094433292691 1
5.57477362579957 1
4.74818229396631 1
5.31919282011758 1
4.54657471655704 1
5.28405555707816 1
4.43723292261713 1
5.30318129851017 1
5.11720525268338 1
5.83669908053642 1
5.08781816396489 1
5.00060130492464 1
6.11196717533565 0
4.31547255931184 1
5.40090012584815 1
4.88413799899459 1
5.51251137742966 1
4.13470947527761 1
5.19410005476749 1
6.21553480853704 1
4.05991776889203 1
4.29025494208032 1
5.33993260567094 1
5.37218359788927 1
4.24555961757929 1
5.77755604911488 1
5.70957399052736 1
4.04672826919376 1
5.02247082988121 1
4.93444648856519 1
4.93813691825698 1
6.51900047787317 0
5.08755612938643 1
6.37447290999509 1
5.78290581352152 1
5.49049670788379 1
5.12563635556753 1
4.99593709067827 1
5.61591319839372 1
5.72289815164024 1
5.25242021695232 1
4.91439496132922 1
4.52090732788496 1
3.6681370266585 1
4.02018922735891 1
4.05409664370118 1
4.12343558249894 0
5.40165669471994 1
4.375461677338 1
4.09759091196315 1
5.37534949635433 1
5.18398187832678 1
4.52184512854719 1
4.96351385114532 1
5.71430510254902 1
5.57879491395325 1
5.83853255265965 0
5.54675328153533 1
5.04584789043049 1
5.68376485616471 1
5.04796821300759 1
6.24977761790254 1
5.46745992579591 1
5.75674709827346 1
5.89762295342136 1
5.15497247418245 1
4.0876809888973 1
4.53413797622449 1
5.54034737891483 1
4.6832109918754 1
4.74098160808798 1
5.1890237469242 1
5.95683113517602 1
3.77455337931202 0
4.61706006469748 1
4.65004122153882 1
5.19165200059953 1
4.79274930399337 1
5.33136466998247 1
5.53041254018173 1
4.99904677029073 1
3.70848793606368 0
5.09464212560612 1
5.47128344230494 1
5.20219920717415 1
5.12266555552219 1
5.56056107890538 1
4.29688674587553 1
4.47882732012353 1
4.50068874818425 1
4.4836916018166 1
3.87339058314706 1
3.45295622278654 0
5.25464866999304 1
4.43665979455559 1
4.46054358425897 1
4.98465046817102 1
4.49353171914954 1
4.19678074605506 1
5.11081917171934 1
4.48386237320794 1
4.2486155532484 1
5.70501445472412 1
5.34347740159432 1
6.58467096233343 0
4.68464027567711 1
4.27603780855293 1
4.24593197610156 1
5.40999825145061 1
5.24460081975511 1
5.34997440277601 1
5.17986445535568 1
3.98381440144726 1
5.0130019652104 1
6.55956077861284 0
5.11850406639043 1
5.43581447959542 1
5.51560267658957 1
4.72742597145718 1
3.0598768731662 0
5.42015768396523 1
4.69806162173664 1
6.45940079744635 1
5.61000987574086 1
4.29059373797178 1
4.83199790369257 1
5.04460750896019 1
4.94992284075972 1
4.65139832256224 1
4.40274311229541 1
4.64907837510136 1
3.9428491758981 1
4.95794379999166 1
4.32336916064811 1
5.51796281037785 1
4.42638118639577 1
4.77014724544839 1
4.54990935868129 1
3.39816879972467 0
4.86380614963583 1
5.78894007208561 1
6.22514556922238 1
5.48914820276852 1
4.33717495506388 1
5.05164658654204 1
5.43212082390681 1
4.95486351253191 1
4.8824842521332 1
5.37825844644172 1
5.46906779788536 1
3.20728658621751 1
5.50882660202171 1
5.25272178548258 1
4.28240867697798 1
6.60762811093383 0
5.35995572995675 1
5.61559263604125 1
5.54494958110001 1
4.51010867650113 1
5.54868777410386 1
4.53387402789735 1
3.15077190861906 0
4.84931229424007 1
5.61032589782522 1
4.09320865883673 1
6.05600964366131 1
4.45719108608911 1
5.18213935375443 1
4.06986544887457 1
5.40227327499652 1
4.57768953514289 1
3.21754224190547 0
5.45615923002548 1
5.61727061857001 1
2.06411323288153 1
4.95203870363674 1
4.26742568553066 1
4.74045532226275 1
6.1305578716809 0
6.37218118304501 0
4.50756092462569 1
5.35344552264321 1
5.83174654781054 1
4.92742112132183 1
4.62003553207134 1
4.87164494865612 1
4.93957659243824 1
4.60687936416422 1
4.19412712803592 1
4.59590704741268 1
4.49329071706368 1
5.38808275393026 1
5.65408725037529 1
4.16755477417764 1
4.79692378146685 1
4.70126418409083 1
4.9350282744448 1
4.26273076581419 1
5.39779446660599 1
5.45512691834069 1
5.08943347154465 1
5.80268557670181 1
5.48332705839618 1
4.75637861143492 1
4.18576854082991 1
5.35198464695758 1
4.02984598619493 1
4.86759605335334 1
5.46309734435695 1
4.91457166016092 1
4.81775375659036 1
6.26192963454745 1
5.00620123680181 1
4.08331393719766 1
4.6940079198922 1
3.85296372981074 1
4.87829435696944 1
6.14482004244399 1
3.76632245360776 1
3.09481166013452 0
3.92548675093527 1
4.46839992013208 1
4.41370493264117 1
4.38555578992717 1
4.25582858326301 1
3.66405522147406 0
5.66604536813539 1
4.85027830730727 1
5.54378705401799 1
5.39040339332896 1
4.54502545964443 1
5.2909483802705 1
4.9828406403049 1
5.73065934626252 1
5.23243577104504 1
4.74299312178946 1
5.30580189853752 1
5.76733860439398 1
4.54657337355908 1
5.12571554307405 1
4.60019993534674 1
5.84020015208264 0
3.66127470855986 0
5.03080093712637 1
4.53337589059176 1
4.777746748248 1
4.28720319065199 1
3.68317014976896 1
5.89779808870898 1
4.99364604042377 1
5.52151795597376 1
5.7159653669567 1
5.45686644259228 1
5.29768359320077 1
4.31458289612662 1
5.41375697028146 1
4.2592327224855 1
4.75399687827282 1
4.92058134583123 1
3.10715585405541 1
4.30708703569461 1
4.96601126744667 1
5.05858883955429 1
5.40509433587352 1
4.43568953822121 1
5.58804009079263 1
4.3546706297073 1
6.1332666999578 0
4.85939447273157 1
6.17131327475337 1
4.92956786601793 1
4.91119899171625 1
4.85028395588714 1
4.31740316492311 1
4.35014115001477 1
5.38363098151085 1
5.45075337232316 1
5.10387219381607 1
5.58706228455779 1
4.58712985861924 1
5.65879609067398 1
5.10186955202465 1
5.81389418456592 1
4.45964328222305 1
4.25738101075588 1
5.29672535212825 1
4.75512420596917 1
5.17194718297501 1
5.93883098837931 1
5.70212031753281 1
4.55366448935918 1
5.87520462863599 1
4.12950926023407 0
5.75902353224297 1
5.05037605175229 1
5.54328989839691 1
5.82742302857425 1
4.30941079822605 1
5.31892370462029 1
4.44369126092704 1
4.90263367930411 1
4.22483606947187 1
5.57375528668574 1
3.88040530054716 1
3.80366910908341 1
5.53780899057063 1
6.2158365380763 1
6.72395859095358 0
6.45291587409283 0
4.35668232022977 1
4.6892156956156 1
5.73068483939502 1
5.39049594029776 1
4.61110450680578 1
3.19727188063932 0
4.23709130902615 1
5.26144079884578 1
4.97810645073033 1
4.14078510397754 0
4.54548344214371 1
6.07784501790135 1
6.62000168904695 0
3.8884036591987 1
4.94952183662226 1
4.86193605641003 1
5.6109821488465 1
5.00661120653661 1
5.5470455299361 1
5.01923386628246 1
5.15405171874826 1
3.72242654916474 0
4.16805318863348 1
4.72447281074667 1
4.76696046214483 1
5.01401353332773 1
5.4198995670644 1
4.92225376269447 1
5.52791618804432 1
4.91042135886651 1
5.19276163162155 1
6.01460648535909 0
4.68330257689666 1
5.94556623667662 1
6.09143956287434 1
6.17778480120266 1
5.08755824632336 1
4.3695513709266 1
4.84089435699988 1
5.10916225690707 1
5.65502366163072 1
4.17754265041849 1
5.27068075202535 1
5.6847017756569 1
4.27229927227785 1
5.36103799441713 1
5.95841233141341 1
5.13535839955352 1
5.40364555485309 1
5.31008717122479 1
4.93224266729317 1
3.55567868584622 1
4.95815080656552 1
3.2434773752196 1
5.49407318705409 1
5.11823801772141 1
3.90550497016247 1
5.20606125748906 1
5.58867361243215 1
4.85054815271446 1
5.01589537963079 1
4.81531298494383 1
5.69412266931758 1
5.08034802445954 1
4.40443913228858 1
5.02670461777943 1
4.67654919385259 1
5.42909070600046 1
5.26926114248007 1
4.47298167785322 1
5.65403327752767 1
5.00386761893344 1
6.81658205381193 1
6.30003622109364 0
4.76651104021935 1
3.38816800464937 0
4.22742492991508 1
6.28588680928273 1
5.73910466888362 1
5.85875586319449 1
4.41465011824599 1
4.71497632447734 1
4.5971351516622 1
4.95647007875873 1
4.81194702814975 1
4.16027231477684 1
3.82765386347729 1
5.26063695938657 1
4.48097773785833 1
4.78216464852265 1
3.35779583096848 1
4.99725080959397 1
4.69624334179103 1
5.78297086631633 1
5.63218287976378 1
4.91440100476625 1
5.02155808426938 1
4.00904574117235 1
4.20248689337807 1
4.28260889862484 1
4.78448349331219 1
4.92413319558305 1
4.93217902129045 1
4.27824870830881 1
5.28265188132244 1
4.99960673669562 1
5.17221298931256 1
4.84980221419846 1
5.53334639236466 1
4.68111761892089 1
5.99851286305741 1
5.86953439485324 1
6.14003692879595 1
4.90157235602637 1
4.68008478052381 1
4.38073042413898 1
4.92614997640237 1
4.35036820683943 1
3.80959995587713 0
4.19904523530148 1
4.25250780782509 1
5.39157371252133 1
4.79960576139209 1
5.18096796014124 1
5.5136215536699 1
4.57829212123152 1
6.35846928033549 1
4.8812888203575 1
5.48900063729462 1
5.86676884774781 1
5.56181689948779 1
3.6723960691021 0
5.77568792795764 0
4.76042081365763 1
4.50353445509863 1
5.53186919422241 1
5.43862050067 1
6.03743242022175 0
4.67807746926072 1
5.09368473715775 1
6.11078384693325 1
5.16531197298583 1
4.37265166313248 1
4.94118253654309 1
4.149056599838 1
5.21284628186943 1
5.08230405558552 1
5.20303606925121 1
5.05724482056807 1
3.00889516614006 1
5.01796410173902 1
3.81005317185849 1
5.17264134331132 1
5.36890473701936 1
4.45407133573845 1
5.6574251847375 1
4.47773500181338 1
3.91432465879519 0
4.72266808068928 1
6.47698631840998 1
4.90647980394456 1
5.377674157052 1
4.40851899173553 1
4.18297926048936 1
4.48168092277677 1
4.92663474740064 1
4.64838888377238 1
6.87694814316736 1
5.71602707413728 1
5.0887204204935 1
3.57903337823174 1
5.00947622875044 1
3.0808193194207 0
3.98545671434781 1
5.44358593591596 1
4.97423640324871 1
4.58124123398661 1
4.54983567528331 1
5.01888401414926 1
3.83415346388223 1
5.37473924119931 1
4.74454019092368 1
3.0343962204676 0
4.00978238229319 1
4.98902965797092 1
5.8766686937201 0
5.72735255281319 1
5.09028106357058 1
5.27462083016209 1
5.31875495394838 1
4.58312750208622 1
4.85124290243871 1
4.34361858720019 1
4.78320728053896 1
5.79011317504517 0
4.37609613793454 1
4.91277507509711 1
5.96945670301093 1
5.47066392448433 1
4.21515576042676 1
3.89379940806863 0
5.72771276996834 1
5.07954100943005 1
4.04087504867403 1
4.28933843234866 1
6.10270285406959 0
4.11531776822777 1
4.87443397037477 1
4.78498070575541 1
5.77747822480614 1
5.21810950515422 1
4.8196358402025 1
4.68833635249477 1
4.55396237730014 1
4.78418608574414 1
4.50959659455655 1
4.4011142005658 1
5.15807600167101 1
3.73740121397656 1
5.15908609378896 1
5.50488041585033 1
6.4467619567822 0
5.00380879823183 1
5.29379215981876 1
5.3173184488552 1
4.51925941985901 1
4.24183630638208 1
6.06881937364053 0
5.52671002961341 1
4.3663672016551 1
5.60021251392987 1
6.56130608672087 1
4.81668917319548 1
3.70124478172581 1
4.86503381113913 1
6.25919715803051 1
3.12798182977733 0
5.07564975261708 1
4.72440586795283 1
5.36758386914935 1
4.83474311308673 1
4.46691647508304 1
4.54068776501178 1
4.31020000935116 1
5.28244510097488 1
4.76220062207537 1
5.27632156830802 1
5.44565589737416 1
5.43976294541211 1
5.06356119869564 1
5.38786739776398 1
4.60349304434638 1
4.77473632347982 1
5.60858945402966 1
4.41156126154634 1
5.70902798086853 1
4.91812054600248 1
5.33909709592144 1
5.48966048626547 1
4.50950687416177 1
5.13489450239502 1
4.86936163301936 1
5.90993607703282 1
4.68800301322282 1
5.89442284683644 1
4.50384376973583 1
5.17282950866102 1
3.94874674478598 1
6.07860931145189 1
4.64439489085512 1
5.43067658754661 1
5.18806743942574 1
6.23503355093062 0
4.80575526465714 1
6.5233767743976 0
5.55984835079777 1
6.29123412722996 0
4.57009119231127 1
5.98436245255125 1
4.3271205400578 1
5.1802728367312 1
5.63208678792531 1
4.04286596270621 1
3.14801479810194 0
6.32810442137002 1
4.9061972602201 1
3.91696263290492 1
5.51295158430638 1
4.41295706734297 1
5.3992935530641 1
4.04250254482484 1
5.63030865547478 1
4.25768866935471 1
4.33931809077962 1
4.40213674451032 1
5.4181127072352 1
4.82136220264117 1
4.70825711862811 1
5.17826072068705 1
4.91110509953895 1
5.11293197467855 1
4.9031076272 1
4.95864080509727 1
5.17907806976037 1
4.02456131344798 1
4.40542955024806 1
5.55149244290999 1
5.43125506957479 1
4.15801009832645 1
4.90739960559725 1
4.67994799478587 1
5.88327355796041 1
4.94612152152337 1
5.21305085037313 1
5.47981327889247 1
5.58194356769122 1
5.21106421379121 1
4.69605266088268 1
5.79865664356887 1
3.94994717722287 1
4.89908845455857 1
4.7830875716517 1
5.23276394494662 1
4.10374198927244 1
5.72854780451305 1
4.75840425627605 1
4.8889229806848 1
4.54913040166296 1
6.03812983250505 0
5.41487168798184 1
5.24078374106445 1
4.67175541648709 1
5.04184268186986 1
5.6643742298343 1
4.6162025931289 1
4.56128358484804 1
5.12881756239566 1
4.7756354063845 1
4.57754795234589 1
4.62599776751649 1
4.76387160251024 1
5.73462916786615 1
6.02824916270109 0
4.96625792822437 1
3.95225793420214 1
4.58618864398621 1
4.57016733513833 1
4.37931084624739 1
5.3509251048823 1
6.14777065324716 1
5.14586635071042 1
6.00886442107082 1
3.36889783723085 0
6.0411533857697 0
2.93574958190029 1
5.07334747347799 1
3.9085631083767 1
4.65437616749734 1
4.79894843050987 1
4.36666783439206 1
4.74948167828376 1
4.43897419183811 1
6.66469791560797 0
5.83856293703363 1
4.14313727069475 1
4.33851730303516 1
4.52692960883184 1
4.07691631681331 0
5.04255523634736 1
6.67820095460805 0
5.84989112029854 1
4.56854540681768 1
5.42092756941807 1
6.63838261188577 0
5.17266181353218 1
6.03040601111236 1
5.71485847079 0
6.1174652333816 0
5.96470239816985 1
4.13393413463805 0
4.78995154864317 1
5.04351720245782 1
2.04304533908862 0
5.37801430098366 1
3.51076738674385 1
3.83774162141584 1
4.69287811649062 1
4.3640146117058 1
5.35999629590642 1
6.17948312292325 1
4.55431280014435 1
5.7921626476003 1
5.25221252890813 1
4.68656273110093 1
3.88705420764138 0
5.91929545120849 1
4.59035994264514 1
4.16796059739145 1
6.77453838412526 0
4.10618943819829 1
5.33453346413789 1
5.72149089275078 1
5.35815238239407 1
5.61283750971642 1
5.12361908650766 1
4.7256310140063 1
5.07032410903405 1
5.85585462828478 1
5.38187626430038 1
4.12826017323358 1
5.30351601045593 1
4.37934460791624 1
4.93493767838068 1
4.56523027299047 1
5.01354692297893 1
4.01867856907857 1
4.59579609225148 1
5.3737689287031 1
3.79217120157309 1
4.30715316709154 1
6.18405593188221 0
5.89325934845589 1
5.32870554505241 1
4.39166196261315 1
4.90532454173616 1
4.5224295286635 1
5.22541611124648 1
4.89558136267546 1
5.26191757584164 1
5.40119144760876 1
4.75005185187702 1
5.40851226059212 1
4.92586629000461 1
4.37751540587172 1
5.5624670551704 1
5.02348839743406 1
5.86049570174959 1
3.87068916426815 1
4.76540360161125 1
4.49364989946169 1
3.92297712186901 1
5.73246227431845 1
3.77964823577926 1
4.79812309684945 1
5.67082146208368 1
5.15171579193517 1
4.62994245234645 1
5.68152393045654 1
4.10485289713785 1
5.95246314066828 1
4.59511718995271 1
5.92961940160271 1
4.56237801524339 1
5.59991951326602 1
5.38446121651133 1
4.71861756674976 1
5.41597270534283 1
4.30094711313849 1
4.23605124226675 1
6.05353935149191 1
5.18334562872726 1
5.86843023553572 0
5.39470290606204 1
4.87562547713991 1
3.23945200889476 1
4.95673752194275 1
4.96689310930475 1
5.06001252069879 1
5.83991658195295 1
5.2356106252568 1
5.28599543628196 1
5.78131897343662 1
5.62345545592595 0
4.99938132603999 1
5.43684858999993 1
5.521326269477 1
5.325630857508 1
5.5340370095099 1
4.57664893639753 1
5.02608544760921 1
3.63246031221805 1
3.49738043692749 1
5.08282361940524 1
5.46559655380907 1
4.92769692475621 1
4.04863431558614 1
4.12635814868149 0
4.4696270677493 1
3.87066761442537 1
3.5258932502597 1
4.38421608227507 1
4.43971541842216 1
5.86411198496448 1
5.72388040783918 1
4.50901023206483 1
5.76707291883249 0
5.25030323540325 1
4.76318674994872 1
4.8286811132117 1
4.55352269317157 1
4.98920640565838 1
5.66911047541189 1
5.44815213876649 1
4.35957197625265 1
6.24132868528369 1
5.13904829218551 1
4.39732588323907 1
4.79036161538203 1
4.16515731288354 1
5.41536960322207 1
4.37856038304381 1
4.7997516281602 1
4.97740414019745 1
4.92768529498396 1
5.28181763313102 1
3.73993063968437 1
5.56180621506802 1
4.23524782974136 1
4.93220381778226 1
4.53547831589064 1
5.06501152325366 1
4.57175968502594 1
4.82844171591915 1
5.09806176484581 1
4.96517053019257 1
4.89803219707635 1
4.81150815940854 1
4.22568217140076 1
5.86259576257545 1
5.88826640842066 1
5.96147246917992 1
6.12437304187318 0
4.10831572146769 1
5.29920291339365 1
3.89802350110893 0
5.53737760777312 1
5.41918406748735 1
4.85705444853778 1
4.85744388200212 1
5.20586833488432 1
5.54338413799878 1
4.50564680142784 1
4.18158219445854 1
7.50890581311319 0
6.12030503127777 0
4.66591582919653 1
5.88642415431418 1
4.29655527097722 1
3.29909904092034 1
5.73230126602403 1
5.16770173999696 1
5.73199432940452 1
4.25592488532217 1
3.94386571460226 1
4.94043242253835 1
5.32144863656014 1
6.48455186414611 0
5.72928169945311 1
5.41100802446542 1
4.91081711446287 1
5.33146179960543 1
3.44922029015922 1
6.15685503283487 1
3.38892280991559 0
4.58751249404366 1
3.19415628191311 0
4.26219992312246 0
5.25286110737071 1
4.90711305812364 1
3.79739540717898 1
5.18212044332634 1
5.66802480988853 1
4.18328559175802 1
5.03369734582936 1
5.27859045295253 1
6.6631830183733 1
5.85336986670538 1
5.5698540979743 1
5.80786296830419 0
5.24693557522842 1
5.26193388114439 1
5.47543674974724 1
5.59178698556622 1
3.89580396621262 1
5.02996754406121 1
4.89689236800403 1
5.36877907565407 1
5.51236205589966 1
5.42283332155945 1
5.13370152629754 1
5.56223236116484 1
3.3693512762939 0
4.24765383593662 1
3.10051083438484 0
6.13665844379713 0
4.44483783017577 1
5.73125893387813 1
5.41956266608207 1
4.52285303012073 1
4.8556254133637 1
5.78681518875813 1
2.7719725517615 0
4.955055931619 1
5.97443707551503 0
4.35690607444722 1
5.38695103337002 1
2.91394799651812 0
5.44262467365419 1
4.67819207059048 1
4.36199877162363 1
6.2598706069175 1
6.68592422178109 0
5.35856663267522 1
4.94372800197607 1
6.1290775172517 0
5.11415573803416 1
4.47221086217159 1
4.40899511823514 0
5.66883521308074 1
4.80715148614577 1
4.18094609748278 1
5.81879117955193 1
5.11280639085668 1
4.84087286252775 1
6.47891069534244 0
4.13244388787872 1
4.50081639497854 1
4.74933645411704 1
4.00039223201108 1
4.63500574341942 1
5.64163271758219 1
6.06299805079595 1
2.98676641257824 0
4.23466111225346 1
4.84206695596825 1
4.81579015956913 1
5.60005744768639 1
6.69458171113315 0
5.43463706836569 1
5.68952954828083 1
4.93127319636361 1
5.47412244568192 1
6.39336770386857 1
5.26230770872853 1
4.95745244422937 1
4.08979411708971 1
4.11462028229349 1
5.6407153035954 1
5.24425654365559 1
4.86302212586864 1
4.77481639203051 1
6.26335346783391 0
4.82957336358548 1
5.1061202313204 1
4.42465564191954 1
4.5323982533037 1
4.88373267694447 1
5.43467655520085 1
4.91679283119051 1
5.0800316115911 1
5.10176619251697 1
4.66430840216725 1
5.43711537272757 1
5.89992402161347 1
4.45878638788628 1
4.05921789962023 1
4.48753940273184 1
5.44459962164788 1
4.1839117660775 1
4.43108770116033 1
3.86830003877566 1
5.32385803368337 1
4.85445604876049 1
5.75098877187529 1
4.82793010374286 1
4.34199755870708 1
4.87992237518146 1
4.15027996406583 1
4.86696982545356 1
5.43082828619391 1
5.96788906018747 0
5.29558017899015 1
4.46468248724175 1
5.25594703680639 1
4.59667500229102 1
4.87517563913281 1
5.61782758773836 1
5.76641523316006 1
4.59944560125939 1
4.45038961156528 1
4.15702560600656 1
5.82861823379952 1
6.668622404047 1
3.89466809181541 0
4.38983959744853 1
3.37914901538577 0
4.92267962672063 1
6.43987988073419 1
4.19463514880246 1
4.27100238952187 1
6.44319626279171 0
4.50156104464728 1
4.78761127489417 1
5.11173127134796 1
4.73559435258882 1
5.11217816142905 1
5.93146041568117 1
4.09033411340066 1
5.02587868035654 1
5.22192871696524 1
4.63952331389551 1
5.87575153549224 1
4.11495689113584 1
4.72391161213561 1
5.69982143429036 1
5.39802435261715 1
5.2264608196099 1
4.22257633587336 1
5.95335799419826 1
4.24905270987138 1
3.38294784275942 1
5.31285828274769 1
5.92012916965347 1
4.82868112718424 1
4.98063353913489 1
5.32803514238457 1
5.48862902807651 1
5.27618317696871 1
5.88551964287455 0
4.3679709124664 1
5.09134339073279 1
2.86116614374879 1
5.82775214431416 1
5.03022263583114 1
5.32837364300579 1
5.80878075303873 1
5.99288062313014 1
5.40903888712819 1
4.79087522263684 1
5.43725404520151 1
4.55220552415696 1
5.81330370728079 1
5.49324070096604 1
5.88081877878363 1
4.63629807904537 1
5.49562799672859 1
5.08573410886256 1
6.00919067524 1
5.37517400966404 1
5.43069428266627 1
4.40582829204293 1
4.88448328957907 1
4.12002846231695 1
4.5890869811842 1
5.17122797113625 1
4.75702692699242 1
4.63594934874787 1
3.83707117116276 1
4.53896681865162 1
5.55269482665682 1
4.94352960635448 1
5.60870836439159 1
3.50253722737592 1
4.69716969681937 1
4.74938378222691 1
5.16332011764588 1
5.28049044556758 1
4.95045644382932 1
4.32142645405418 1
5.69396037090952 1
2.48969683772198 0
4.99143025026782 1
5.6002920461133 1
5.81336889000303 1
4.23950151883648 1
4.17796833801054 1
6.33436458159727 0
5.12423291569363 1
5.41426537002455 1
5.05938212589467 1
4.32866424996953 1
4.51627192697717 1
4.89913323717108 1
4.95540222776859 1
5.26015815764279 1
4.72514044845829 1
5.055043388648 1
5.76133355296281 1
5.09327075663978 1
6.17091655110786 1
5.39839432576354 1
4.51674553752393 1
4.08643662027357 1
4.07556572177551 1
4.92183227059089 1
5.3407013245054 1
4.27074436828571 1
5.36290088671352 1
5.40282649845209 1
5.44964752583411 1
6.91458995300941 0
4.22558800509996 1
5.21814064014447 1
4.07358771576177 1
5.35004928187082 1
5.98594343277027 1
5.26071518967278 1
5.20570713919066 1
4.05064492047138 1
5.05680162415394 1
4.60494295542142 1
5.24289432828658 1
4.80656626252983 1
4.96161020082074 1
7.34341740878893 0
5.46255088960666 1
4.48782336622001 1
4.75689317954495 1
5.34528055162709 1
4.40389821624344 1
4.38180721461804 1
4.72390382669444 1
5.0826325222528 1
4.75038528961389 1
4.47781577612206 1
4.73678676741466 1
4.4261339584027 1
4.54837279852469 1
5.80946314714644 1
6.58801204158187 1
5.63178252054308 1
5.09341310749315 1
5.55118270051983 1
5.1458770358121 1
3.73225525181328 1
4.4175815026319 1
6.05654143363113 1
4.17746597284416 1
5.79242877704653 1
6.01281476300264 1
6.14954529416236 1
5.2161955369775 1
5.53941415914542 1
5.53450905821722 1
5.16956407653621 1
5.91043484513269 1
3.20342372052182 0
4.90671752980019 1
5.51511386832595 1
4.44643979306917 1
6.24048605589741 0
6.27450923588421 0
5.92579808600957 1
5.80695868219912 1
4.60413515744043 1
5.45952225506876 1
4.88257909507667 1
5.40277305490522 1
5.51668064591863 1
4.491878727919 1
4.30322976520527 1
5.07964303656138 1
4.3983438530517 1
6.18562240740621 1
5.4582629595035 1
3.77771045378027 0
5.33556127560361 1
4.75514989789061 1
4.79281750420898 1
3.50782921569696 1
4.64854948841387 1
5.11856944338875 1
5.98264749533739 1
5.02416138349915 1
4.66529689235773 1
4.43453179923568 1
5.64930073837398 1
5.41426713352642 1
5.85913073420029 1
5.14144427813459 1
5.80592500663433 1
6.87433781365735 0
6.51926115593469 0
4.17241975482725 0
5.96196965141142 0
5.1519901267929 1
5.50723930808547 1
5.08686112707571 1
5.33532986071258 1
5.68332043184775 1
6.24465996723772 1
5.19633150046231 1
5.35868207292369 1
3.40689931949276 0
4.04428681113026 0
5.27902859524846 1
5.25752082857889 1
5.1352631102165 1
5.5045715332137 1
5.34903620131028 1
4.98036435381989 1
3.99011417574925 1
3.48991580159028 0
4.20042317432567 1
4.32712350030096 1
3.71639787744635 1
4.59837736673248 1
4.76277287154853 1
5.9493826245647 1
4.29798061262899 1
3.86208647284217 1
4.85999417890085 1
5.55855755484094 1
5.80252567214499 1
4.331648947472 1
5.29475671734309 1
4.45028317736534 1
4.63156347656042 1
4.09835319401239 1
5.07407272259616 1
4.55899577945233 1
4.33069976917623 1
4.61219452640467 1
3.25145398439182 0
5.78120439217958 1
4.91641422320104 1
3.57175412530364 1
4.46225928430691 1
3.58913085896077 0
3.96271743336017 0
5.59293029405759 1
4.28235517207095 0
5.50480118070663 1
4.49744207796041 1
4.70620623392531 1
5.17520915903786 1
4.89134031410768 1
6.0112194062499 0
5.07256380180842 1
6.09552089324925 0
5.47714102423621 1
4.59663992749775 1
5.7466306114926 1
4.93288547826053 1
5.25970589084228 1
5.62085922243839 1
5.2335640823199 1
4.02825173715437 1
5.11211263040826 1
4.27706486984499 1
6.34932282032372 1
5.05443305183864 1
4.16282946889064 1
4.48153857320304 1
4.56625492766894 1
5.11769535464646 1
3.71654060059982 1
4.63646943939368 1
5.03473817736324 1
4.79844034429799 1
5.5698159124469 1
5.26057021379065 1
4.64071487153661 1
4.70741323950286 1
5.60137970945829 1
5.19056306969347 1
4.37345777326225 1
3.68039079405365 1
5.37676091504369 1
5.83809005517095 1
4.19819381014551 1
6.39281167177581 0
4.33950138470165 1
5.0899419874991 1
6.08908022582762 0
5.36457205971273 1
5.16035020665553 1
3.98252034536799 1
4.95583888936912 1
4.53751845032512 1
4.47092356397597 1
5.70180945841863 1
3.87058190771141 1
4.83664489200819 1
5.94742716449592 1
5.36734373182973 1
5.19581561769457 1
3.90190982308743 0
6.58849789239139 1
5.92938189063302 1
3.03904148375142 1
5.71597690628358 1
5.72960833611033 1
5.98523586625005 1
4.47774496488655 1
5.94598030916617 0
5.02688002255842 1
5.06637542781193 1
4.44248043724593 1
5.79555657892445 1
3.41289163967065 0
4.9986101392211 1
4.73310199604372 1
4.41498314641803 1
4.0833234334146 1
5.01882556640715 1
3.80462070401121 0
4.95653509841076 1
4.93378241070356 1
4.89386443189707 1
5.53791256548989 1
4.8335770707339 1
4.66057135031329 1
4.68544949287674 1
4.38083817725363 1
4.23337509439355 1
4.91507719411245 1
4.48234422352726 1
4.3635476445602 1
5.83292098373303 1
5.27794315577004 1
4.81880305272269 1
5.61609992327803 1
4.75608947847165 1
4.53221780554034 1
5.13306459288475 1
5.12963098382351 1
6.43143619251786 0
5.6507947627771 1
4.58475658758184 1
5.22816109798797 1
5.47613143934701 1
4.86696727369561 1
5.05908003076495 1
4.71756178545654 1
4.68551436300759 1
4.74907747604145 1
5.83037609071505 1
4.51290356678991 1
4.74458786449534 1
4.50289126904465 1
5.17353058013601 1
5.66801201255618 1
3.65976865680457 0
4.95648501055924 1
4.26767912563223 1
5.44285562229218 1
5.37799573324416 1
4.97201360121931 1
5.01686431881868 1
5.63016257999708 1
5.01431371177447 1
4.76198584044088 1
6.67172694361372 1
4.21922016586133 1
5.15975785513487 1
4.34189518413281 1
4.31361401394761 1
4.36220585357648 1
6.09779255438651 0
4.70374872861242 1
5.29309315268177 1
5.16804725119192 1
3.53840485791732 0
6.16032699216284 1
5.74800655325247 1
5.02380628554056 1
5.24324046267901 1
3.45809809535589 1
6.06158588215187 1
6.35115408846921 0
4.28916190291764 1
6.11476618897313 1
5.34648297638392 1
5.45971510827527 1
4.06222150153951 1
4.92309081368871 1
5.31455029855715 1
5.42489447339245 1
4.7247724962247 1
5.20431018018972 1
4.3078543060041 1
4.51356058772914 1
5.15415196553961 1
5.21320679439345 1
4.38792651196052 1
4.20495801126164 1
4.22532307335573 1
5.45287578027969 1
5.67681429538684 1
4.84623557782172 1
5.73667777346164 1
5.00865304093969 1
3.21227959792435 0
5.20319345701866 1
5.20277089273013 1
5.0739541070219 1
3.45136330373212 0
5.12406946759737 1
5.4811916562164 1
4.16516281663234 1
5.27690490642902 1
6.18389831483524 1
4.0084195196776 1
2.80735012861443 0
5.69662222171452 1
4.44468181287647 1
5.10605563825409 1
6.4682630622198 1
4.06815772013493 1
4.85656906378121 1
5.83513128192025 1
4.84453426292073 1
4.07205417729435 1
3.39487263843975 0
5.22695966462142 1
4.33578430110456 1
4.59274120848774 1
4.55822364329704 1
5.87186236677619 1
4.43999026665774 1
4.01916066913645 1
4.45135767315004 1
5.23891398764103 1
4.79539301582118 1
4.7152209816366 1
6.23332745095614 1
5.33066187949857 1
4.39459895636679 1
4.54199864099018 1
4.82005175796345 1
5.34863465263833 1
4.15703214271199 1
5.05697111455834 1
3.70359113938646 1
5.1070885115508 1
5.64760198957365 1
4.19425213340706 1
6.21127892323755 1
5.60944536021725 1
4.88382365902892 1
4.66249224677011 1
7.62253748343396 0
4.3540533927108 1
3.52078169600714 0
5.13421248486296 1
5.588083157863 1
4.52824051876668 1
3.83398595954214 0
4.83781179387082 1
5.05717611048804 1
4.44593194866369 1
5.26058771534775 1
5.1004005494871 1
5.43724899935292 1
5.52818402451474 1
4.58974802737936 1
5.42434417427526 1
4.03964674439136 1
5.04049781758082 1
4.85787596089256 1
4.92338695795443 1
5.59019300432558 1
5.35245136587227 1
6.69404937320102 0
4.46337398851666 1
5.47813144244809 1
5.66269802299996 1
4.78082202203798 1
3.99441213361627 1
4.86165517853894 1
5.14030129568875 1
4.56459259073538 1
5.53304729806086 1
5.13593686987338 1
4.78155039834474 1
5.76358618221058 0
5.22123658269484 1
5.98865078424421 0
4.7537586114966 1
4.63263036914529 1
4.41621653144754 1
4.33895263308249 1
4.66400471921358 1
4.42491808374926 1
5.59304564160139 1
5.29290066377602 1
5.39611597550566 1
5.42666208076029 1
3.12474326041326 1
4.17938911663228 1
2.81106729924467 0
4.87337589071549 1
4.84928033430642 1
5.09502304406323 1
4.55225543159652 1
6.81157007357631 0
4.64509785269508 1
4.95676485234693 1
5.00577490464812 1
5.43204150571988 1
4.45754312613669 1
4.91057719717411 1
5.51194581587888 1
3.31929318185492 0
2.83739699083099 0
5.46031245776971 1
5.10046257357406 1
4.03146303235109 1
5.39607288055714 1
4.58615343804888 1
3.62750825222729 0
4.50279225044766 1
5.02653950779709 1
5.26100793744962 1
4.20761892179034 1
5.62171293813476 1
5.70801547986643 0
3.27657153923771 1
4.99120641672308 1
4.58427437596847 1
4.79687430080569 1
4.09117710593169 1
5.53383543010864 1
5.91637643823922 1
5.383603332049 1
4.78719602986575 1
4.43385334348302 1
6.4145190147044 0
5.69545922258361 1
3.95772323013837 0
5.36915790156017 1
5.36537638691707 1
4.45904577667481 1
4.7368176474367 1
5.71760475752919 1
5.45816531764117 1
6.0020572948445 1
4.65363817953956 1
5.6017022653251 1
2.7496442221536 0
4.46873885958526 1
5.24277437706153 1
4.06002778781501 1
4.71381849769162 1
5.17339162916798 1
6.53611818802499 0
5.33677496644398 1
4.52587487378983 1
4.70240066157464 1
5.69554683816163 1
4.05977429477642 1
5.59470240093219 1
5.63987833329336 1
6.388487329371 0
5.43068909829386 1
5.62500540292259 1
5.4629012970866 1
4.13214446188737 1
4.32861066154816 1
4.65557136735851 1
5.72912636367917 1
5.36331511640919 1
4.85549577535632 1
4.14945382814665 1
5.31254299122845 1
4.89195497007462 1
4.79044699118089 1
5.46652261027814 1
6.03324944928922 1
5.02695646562862 1
4.89776912928042 1
5.04625246129346 1
6.11575492858448 0
5.46441465819979 1
4.19464896074118 1
6.20669107684374 0
4.94234672871198 1
5.68118712178345 1
3.74661697495709 0
5.02821602547773 1
7.1863778722562 0
3.98507116762747 0
3.18683045749194 0
3.91088316365485 1
4.91394595066876 1
3.99921685207694 1
5.52301896105208 1
5.04236834946435 1
5.05467342983718 1
6.20088719959658 1
5.76511553734145 1
3.83017810093375 0
4.60900656579136 1
4.39649408572844 1
4.20528327427842 1
4.55887629218181 1
5.68131221204048 1
4.28927945207739 1
4.8221605138985 1
4.99140462275187 1
5.88476386535954 0
6.08856707890245 1
3.92476587846916 0
5.75615511541475 1
6.04605750912311 1
6.2563133823506 0
4.53663572368603 1
3.88477327055621 1
5.17425364258636 1
5.22843479408074 1
4.98787701232597 1
4.42241323668545 1
3.63371636763206 1
4.83624398620531 1
3.40933512937607 0
5.92664652680281 1
5.092893124718 1
5.09980317345237 1
5.37146973260778 1
4.96437584037747 1
3.8539148890263 0
4.11354108228166 1
2.93033305237539 0
4.87723386301567 1
5.87973126143584 1
5.27630564227056 1
4.29805097519255 1
4.97564281777951 1
4.05023667135083 1
4.05934027608981 1
4.15367901258323 1
5.02915059622238 1
5.38089522199626 1
5.14802051362525 1
5.74916741050694 1
5.21662839932598 1
5.02251860150085 1
6.40215166103551 1
4.83217431500168 1
4.4791066085119 1
4.42987863869389 1
4.34475686292532 1
4.26905798341002 1
4.04205290276113 1
6.74787324433274 0
4.51285457071387 1
5.70551659931793 1
5.15107168712633 1
4.69329768715045 1
5.4121490693892 1
5.58496482626377 1
4.65541493810492 1
4.78751255335608 1
4.95662097586797 1
5.15056663224825 1
5.64835581147497 1
4.84112419629195 1
4.2385207767638 1
5.24496078939945 1
4.5892372061472 1
6.03062415142376 1
5.21913157208994 1
4.73772891580798 1
4.87724455597832 1
4.97903057809885 1
5.54769868401669 1
4.42456567560836 1
5.32100485432369 1
3.38769172894513 1
5.98413109310313 1
5.62065401632113 1
5.71108131413536 1
6.08369266346884 1
4.21097059998326 1
6.72076321842021 1
3.83678074236977 1
4.62440278154121 1
3.48004824317078 0
5.19054884408663 1
4.00203474322919 1
4.88359113847149 1
5.09274777813817 1
5.37723940012515 1
5.54537288781194 1
5.469482782 1
5.38536477346617 1
4.11039752746397 1
3.7375844046754 1
4.59795042050578 1
6.56860896455015 1
4.71126395527434 1
7.27263411076244 0
4.98863549433081 1
5.70851508053185 1
5.53528023998576 1
5.81847869518225 1
5.24465567493741 1
5.27063184920983 1
5.59721965814149 1
4.87586767138123 1
6.41366711836237 1
3.91262527528998 1
4.5099896943785 1
4.23903372600675 1
3.71773230054055 0
5.55881065035333 1
4.96862997186962 1
4.77267496199026 1
5.24638844219385 1
4.95880391459072 1
4.29999077088165 1
6.58164768214352 1
4.75145741008635 1
5.18286032435094 1
4.50171164790419 1
4.29490439735026 1
5.24885214273769 1
5.67327554900273 1
5.90257150483971 1
4.85825483977163 1
4.22364449002455 1
6.24863177895844 1
5.88416733845746 1
5.7093227307818 1
5.53817367757997 1
3.73530499957385 1
5.05889334397417 1
5.59749628274806 1
5.25597197765799 1
6.4555888996015 0
4.89019691334873 1
5.23751739899988 1
4.11471268739348 0
4.1748824506805 1
4.65687415241512 1
5.88920552121368 1
4.57431805980256 1
5.49765183781218 1
4.73163281183647 1
5.67870043456223 1
6.00919261766343 1
4.21312313797829 1
5.66394670185969 1
4.5677620938827 1
6.20053925135428 1
4.62081430959579 1
5.3247378018252 1
6.29354057875192 1
5.83045737302217 1
3.68044711668033 0
4.70735682498196 1
5.45053764943589 1
4.95135112064681 1
5.44792008372494 1
5.66800357000967 1
4.05031347282244 1
5.69053777027355 1
5.18049991359055 1
4.7407862703683 1
4.88807552189552 1
5.16344605700541 1
4.91672270590403 1
5.5520954855513 1
6.70206709777034 1
5.93378490770987 0
5.11333463533865 1
3.818177026334 1
4.67742242569994 1
5.16819089879116 1
6.84455342466178 1
4.81446264254801 1
4.97693319083076 1
4.76982467593169 1
5.17562194551391 1
4.39342938225063 1
4.93782556571123 1
4.98858818637592 1
5.23530750669188 1
4.33068922268708 1
5.88075926757898 0
5.1667790175201 1
6.40622698386984 1
5.17848649104152 1
6.58364939140259 1
4.37411951268973 1
4.4960244762483 1
3.94511741950195 0
5.48442725225932 1
5.77530133974855 1
4.4043481741299 1
4.54374072401904 1
4.86213717690743 1
5.58555358466614 1
5.49835208585123 1
6.2435940327488 1
5.12232810652258 1
4.43168774457401 1
4.4833647466479 1
5.18344950710388 1
4.14293751006971 0
5.55799063667052 1
5.28308397403698 1
5.20247562485249 1
5.12759357926431 1
4.50549315472349 1
5.36769417612759 1
5.13328303208182 1
5.7733384864015 1
5.94596200929735 0
4.6343098335284 1
5.1474222749701 1
4.92755978264309 1
5.0477443438584 1
4.09227189988009 1
5.87610010598117 1
4.57133214309254 1
4.93881370822611 1
4.52545231539237 1
6.93947604794052 1
4.80670334914468 1
5.21861604194714 1
3.75816480098448 1
4.28611924345452 1
5.94491379345883 1
3.3339612676835 0
4.7238523308226 1
6.00380936398579 1
3.67322293114435 1
4.97875788170385 1
5.90028962710724 0
4.48955623317702 1
4.60511076804811 1
4.54921360634778 1
5.7371097066171 1
5.13862492652798 1
5.52998834256163 1
5.23284889639 1
5.08609566591171 1
3.46341055254321 0
4.45705228720062 1
5.01125982568679 1
5.48344930568532 1
5.3559158424174 1
4.64045931575192 1
4.76752895081458 1
5.47938337466499 1
5.33684136052591 1
3.30536610857864 1
6.47329885316557 0
5.39926275692513 1
5.65414505212598 1
5.55319303592625 1
6.50470185977259 0
4.62731351499763 1
4.64464465772494 1
5.53960729236165 1
5.36959693715882 1
5.60489973197794 1
5.42601213449585 1
5.06346579846672 1
3.50016334760716 1
4.7066194891559 1
5.55342175762278 1
4.80443651232918 1
4.62616543871932 1
6.16045472625854 0
5.7134135578425 1
3.57989064774391 1
5.00290349919277 1
5.84511269642924 0
4.81524617842541 1
5.03541756441962 1
5.92983277789446 1
3.95079368341944 1
3.76446398327987 0
6.79402172934593 0
4.8375262738528 1
4.4382900977297 1
3.82984495189931 1
3.26039912397457 1
5.40822846957666 1
5.40835325284497 1
5.80868945922899 1
5.32010597542663 1
4.42179077062831 1
5.28854266829959 1
5.28310185877793 1
4.20696130800787 1
6.01828631730123 0
7.13292071722615 0
5.24048696858794 1
4.32334463579 1
4.69064271060637 1
4.17679385796034 1
5.63899764790332 1
5.65810845529773 1
5.70549746205524 1
5.0271280362069 1
4.64526708259186 1
5.23781235789594 1
4.5187710608636 1
5.53095997798218 1
6.70572154527203 0
5.19864386114082 1
5.00177148291595 1
5.35339199376425 1
4.32594621535416 1
4.60244555289247 1
4.76442119868861 1
4.33279662012287 1
6.10567123249368 1
3.76256370614017 0
4.93991565320551 1
5.5082310696718 1
5.2731746245874 1
5.1721811418613 1
3.12002133441852 0
4.12474770402506 1
4.38692270543771 1
6.10307067382813 1
5.18945862186754 1
5.03365459668216 1
4.61057515710073 1
3.75567163696026 0
4.68051621986759 1
5.19584192911839 1
5.11559544194213 1
5.49578726211688 1
5.33118216187975 1
4.71108374319624 1
4.57117581811498 1
4.44514673296689 1
6.17440166826356 1
4.81447424667094 1
5.08879078873484 1
4.0498980531622 1
4.7242025580552 1
4.15549039879175 1
4.65968783160749 1
6.9032413293917 0
5.14176840377492 1
5.78589845117289 0
4.19427070771723 1
5.79767236292764 1
4.77181397770783 1
5.23032935340841 1
5.66152021022547 1
5.62581525183555 1
4.97403924706831 1
4.58748541579603 1
5.30863489962441 1
5.15230007767534 1
4.5917338003412 1
5.48713006281309 1
4.33301577986936 1
5.48041398670003 1
5.25262453390731 1
5.47933996535971 1
4.9234249408946 1
4.3102839591555 1
4.32037992719603 1
4.72298391993619 1
5.0823191674441 1
6.41684265709901 0
6.20072285163376 1
4.21986551771923 1
4.73157321897044 1
3.62251241460865 0
5.79085276260239 1
4.98161030457787 1
5.79559579495458 1
5.13306856932131 1
5.03785535846714 1
4.87673255147031 1
5.85667729300565 1
4.34394264724381 1
3.2041284860693 1
4.40079355226931 1
4.43534714621856 1
5.56347385340576 1
4.52775729275674 1
2.56945643222363 1
5.53896080783703 1
5.27902485564156 1
4.80339010539038 1
4.82530065508852 1
5.44346369502966 1
5.65865493227271 1
4.57618667220031 1
4.24625420369107 0
3.94681077667431 0
5.45552286267529 1
5.04801516441651 1
3.9530588477151 1
5.77110509136124 1
5.14378470645034 1
5.46206140816343 1
4.86544350832525 1
4.32571519566966 1
5.04938971464366 1
4.02753589233788 1
5.31624825010685 1
4.710980771601 1
4.39014800153361 1
6.59034464212696 0
3.95659350538022 1
6.38575908133765 1
3.55415762324267 1
4.99709600086732 1
5.07434981306036 1
4.30362974632347 1
6.66400306091932 0
4.48347029625815 1
4.92320957497948 1
4.83838233131683 1
6.05282546117274 1
4.65171206985418 1
5.59894321963668 1
4.98789355807458 1
5.35423479866963 1
5.2150406737887 1
5.31642100496984 1
4.59483419050639 1
4.27164516637221 1
5.05040742061751 1
5.43343280685005 1
6.26299969143144 1
5.33225314870599 1
4.72591186138317 1
4.55494313191222 1
4.35160535802197 1
5.11414918487651 1
4.29151027235484 1
5.96758014545586 1
4.54300519588432 1
3.98084762028567 1
5.20264161263592 1
5.09667604447187 1
4.4972577951017 1
4.4392303739335 1
6.49355597165793 1
5.43294399647949 1
4.81311420987792 1
3.46314163620258 0
4.707802964819 1
5.56771440792532 1
4.31944971158325 1
4.84298418457247 1
7.51199827167908 0
5.2680976846736 1
4.74377876286132 1
4.34114268576955 1
5.27837040881585 1
4.82966320602796 1
4.84006476383232 1
4.93272910736206 1
5.59902827813515 1
4.00126032297688 1
3.07660877600493 0
4.34350423141134 1
4.71818768173321 1
4.62914003680602 1
5.2324549610001 1
5.40375659279309 1
5.79750146771684 1
5.31844345326031 1
3.64130050630595 0
4.86718979992217 1
5.47734214862453 1
6.08035938781002 1
4.08246414804411 1
3.99979497606037 1
4.64868080896902 1
3.56374744677152 1
4.73853763087108 1
5.97143377879055 0
5.3146236603923 1
2.9775534344325 0
6.50410532656265 1
4.19652132157502 1
4.53838925288882 1
4.21733973721696 1
4.75236179870987 1
5.61346980085335 1
5.04971943491935 1
4.64360472509179 1
6.16540999382592 1
4.03220315724245 1
4.28957870562944 1
6.24092665272251 1
5.85433175832679 1
4.69059599642043 1
6.76646973432263 1
3.34094114918143 1
4.74437661363559 1
4.02169945923341 1
4.93772631150318 1
3.95463148186665 0
3.59553371646827 0
5.53746873373426 1
4.40901159478639 1
4.66503404713194 1
5.10677409516945 1
5.18956460749755 1
5.07945298657872 1
6.0262763425522 1
5.05159725737576 1
4.67795355323183 1
5.27970803443101 1
6.37749629607405 1
5.17773590973941 1
5.28759882780767 1
4.06584444395845 1
4.27775536947077 1
3.70199307523551 1
4.90333684032232 1
4.94486519678491 1
5.72230371666818 1
5.2547045648681 1
4.79889383392391 1
3.38012727015763 0
4.52409992851538 1
6.10217390805354 1
5.51315563106547 1
5.07306917208579 1
4.70501314639257 1
4.38499188247739 1
4.03813078911876 0
5.29410629560961 1
3.19521835510648 0
5.31916616699764 1
4.66434137686904 1
4.18537181060424 1
5.46779859982971 1
4.13309761469355 1
5.14346706194634 1
5.57840550625429 1
6.2157142603622 0
5.09410614139545 1
4.69651069982835 1
4.16580443711563 1
5.24639952190418 1
4.49593665131806 1
5.69570230532656 0
4.7498787622303 1
5.92976462950813 1
5.51338968325472 1
4.95139972548081 1
4.02160734372002 1
6.09362658840671 1
5.48851353823696 1
4.32792058959109 1
5.92811541535967 1
5.71497095702982 1
4.99873299657435 1
4.67842328264203 1
3.48792724556849 1
5.17468619183398 1
4.82426429748593 1
3.65403923872663 0
5.98478966596873 1
3.51327238012938 1
6.1271316172219 1
5.67190771468669 1
5.3478188927831 1
4.53676041217994 1
6.0824511280167 1
5.62922204082984 1
4.21054546809057 1
4.49742674287695 1
4.79522990413356 1
4.46464466682016 1
5.27835218268712 1
5.41668832460994 1
6.02543964389385 1
5.74311820533076 1
5.50021975354529 1
5.76417505772583 1
5.46333138937228 1
6.2613113727231 1
5.71355833176036 1
5.21584482972464 1
5.91730484205765 1
5.88939938216114 0
4.41319642781475 1
4.87654862451789 1
5.39050152036901 1
5.5266081106838 1
3.55443265932085 0
3.29615521293737 0
3.73724925455328 1
4.04369742629497 0
4.05876774470732 1
4.69462891755528 1
5.29016503962912 1
5.94222151063195 1
3.99241661313891 1
5.02762583748591 1
6.16018347181571 1
4.92333174740403 1
4.12970290221116 1
6.70297680208571 0
5.42086860816075 1
4.23595664219687 1
5.57177357426275 1
5.70621861414662 1
5.42071998882377 1
4.64033973560762 1
3.31926173941817 0
4.53693078282826 1
4.88307890873066 1
4.41852037698295 1
5.34713120749296 1
5.19952755282509 1
5.30424981404482 1
3.92996016509722 1
6.12306258097887 0
5.07012265703256 1
4.75928365713995 1
5.39881189716706 1
5.34881182481501 1
4.61092230366627 1
4.03415885454084 1
3.64667377054629 1
4.60474319284011 1
4.63305250616517 1
5.34747373429493 1
6.86921287221531 0
5.3947430519202 1
4.41967184003984 1
4.98808153767111 1
5.1521505679336 1
5.39700920627463 1
6.01983361749599 1
5.80761763834735 1
4.79150789405396 1
4.80832431622767 1
4.03634513971441 1
4.46582333821369 1
5.76629762777248 1
4.03921254740229 1
5.42455667180591 1
6.13607841082798 1
5.43729022027037 1
5.03483355221202 1
5.02994518283186 1
6.45760510651033 0
3.98135699608726 1
4.84597139955342 1
6.57146591625585 1
4.97663865326932 1
4.44158206268704 1
4.3489564964735 1
5.72109540147574 0
5.30570718645597 1
4.51059238142169 1
5.62127650814029 1
5.35812241708009 1
4.38260403759539 1
4.60338479717728 1
4.9974436433774 1
5.91402218644415 1
5.44665445680153 1
6.09915438686243 1
4.72967658937084 1
4.85314131344267 1
5.95007245996187 1
5.01118680834673 1
5.14118573680975 1
3.75760615210186 1
4.39411499119124 1
5.5218994273445 1
4.57024564119706 1
4.07240756721251 0
6.19501628909634 1
5.0900670858528 1
3.72984904093197 1
4.17775771918748 1
4.92314910382173 1
4.79182597457606 1
4.98261427072304 1
4.95928802636135 1
5.17779048202236 1
5.94569838286418 1
4.19062350351211 1
4.00967671369965 1
3.75688482295511 1
4.29638809514874 1
4.62196391621072 1
4.38842504092045 1
4.63609469589198 1
5.24216962549236 1
5.25017509204991 1
5.28306738224753 1
4.4304735288728 1
5.09120997584037 1
5.3270059202559 1
4.50942667228181 1
4.63698276616121 1
4.40162199898794 1
4.2482285191375 1
4.94913394721552 1
4.71381540699925 1
4.92411075763442 1
4.72940829325669 1
5.0871656319351 1
4.50078937852739 1
5.43634575437385 1
4.44242935675014 1
4.8762528333869 1
4.34865374505317 1
6.28527785273954 1
4.07608250542335 1
4.34615446630388 1
6.07969177120197 1
6.22554854815002 1
5.37579771670116 1
3.77434754634703 1
5.79839523196784 1
4.97026457366881 1
4.88406626857499 1
3.60338239068517 0
3.39421586585777 0
4.78758825257333 1
5.69566750620924 1
5.59836302375802 1
5.48389335586803 1
5.91368201283847 1
5.48992974443326 1
5.18735270497077 1
5.0581041726097 1
4.45856177448977 1
5.313252513121 1
7.31575034168686 0
4.21015236554246 1
5.02151757738025 1
5.15489773237994 1
5.26837348815788 1
5.64275353049403 1
3.98238445602946 0
6.59845780279262 1
4.77208187843737 1
5.5459967546188 1
4.82355049900845 1
3.95224592303466 1
5.22545908755854 1
5.29624800741946 1
5.46138843443546 1
4.34747313818918 1
5.33103287025608 1
5.85514317663217 1
3.70962653657369 1
5.59456881783561 1
4.08964744095701 1
4.3759792569303 1
5.74256695162467 1
4.67856707597083 1
3.6071996315548 1
3.96842508381968 1
4.66276333608785 1
4.57103704812118 1
4.24457738903585 1
6.07339239989731 1
4.66414059024524 1
5.53536180191041 1
5.49786893660649 1
5.95902449607026 1
6.01441956624777 0
6.49367124162872 0
4.76490808008273 1
5.98082704078444 0
3.57348012753124 0
3.86199662468072 1
3.70251437425972 1
4.39310545745035 1
6.07581466573955 1
4.11923708177548 1
4.95740404770237 1
4.92020111319194 1
4.74395286658358 1
3.97920713122283 0
4.99959625767268 1
5.69137511836408 1
5.26714533986569 1
3.88134832431418 0
3.85975488588836 1
3.58872226695228 0
4.97051883484484 1
3.74000279993101 0
5.78247499479091 1
4.36976978003477 1
4.1858981849093 1
5.06659280571125 1
4.32422203592607 1
4.46115661075063 1
5.56207962949884 1
3.66144111229586 1
4.87380850175311 1
5.17168989569294 1
4.35257141812536 1
4.8313717149207 1
4.46324157232694 1
5.71133103330365 1
4.98940375639269 1
4.94070256134431 1
5.65257193518187 1
5.11959266868381 1
5.54863686356983 1
3.79879542193289 1
7.14989884343792 0
5.80059310421719 1
6.20939762882619 1
5.99223089365418 1
5.25502689375605 1
6.13689872763034 1
5.48862918774324 1
4.19214940776659 1
6.20473225208221 0
5.04199772418908 1
5.73288137079409 1
5.27953030133451 1
4.60604948586851 1
3.93618913323414 0
4.39549579589715 1
5.39135700637229 1
5.66455974336009 1
5.7168642163885 1
4.02497895300266 1
4.07724182525192 1
4.28776450909827 1
5.36737900980148 1
4.03713469073898 0
5.44274724291573 1
4.5429974430261 1
4.48591835189936 1
4.65067467643377 1
4.85825066078351 1
4.53590537181124 1
4.98393520184419 1
4.47080545788654 1
4.20639619862091 0
5.16050900778569 1
4.44514651404624 1
4.67484867758169 1
5.11908008856022 1
4.31481555030488 0
4.35001879964397 1
5.57322667438428 1
4.63869338581505 1
5.29071443717904 1
5.17152879164026 1
5.91788894984755 1
5.15673702459233 1
4.99549915170355 1
5.26811309606846 1
4.4192061241304 1
4.43345688649718 1
4.97493193710336 1
2.92768160623603 0
4.14910233877092 1
5.85703859480278 1
4.76749038816289 1
6.18080854026043 1
4.97747424930972 1
2.78996119360484 0
5.28197221331004 1
6.32501449343585 1
5.60582233703406 1
4.88157291514114 1
4.45164677936397 1
5.04801474118622 1
5.34504386904191 1
4.39044200727263 1
5.34451357112677 1
5.08718996250732 1
4.04500336441675 1
5.11047035269006 1
4.98508232298752 1
4.54991251744341 1
4.6380652563908 1
4.6824348363946 1
5.23243579057475 1
4.74575884289534 1
6.58284493815742 0
4.72016648410438 1
4.49677698641757 1
5.65116548288111 1
5.04683996543365 1
3.85225520317337 1
5.56104784235551 1
6.22607513683641 0
6.55243126843621 0
5.81479217688449 1
4.67511522756078 1
4.49506857125305 1
5.02207289643897 1
4.57343634287707 1
4.8795243517905 1
4.96250945244564 1
4.70732149650041 1
6.76669450322173 0
5.29202820010152 1
3.61205586292846 0
4.73757748592795 1
4.28980983476496 1
4.95909456166698 1
4.48899239267282 1
3.74869958007358 0
5.75343832889925 1
4.30126096968605 1
4.49885029112655 1
4.85032189607124 1
5.29364968601766 1
3.81872781706293 1
4.78483248929919 1
4.23315582854623 1
5.9084852830332 0
4.98503485155876 1
4.49509891386761 1
5.55208445025168 1
5.00904517719655 1
6.24615921594123 0
5.79450837256052 1
5.36688112056088 1
4.54477254730002 1
4.57530892387842 1
3.74875787525072 0
5.19825773486946 1
4.54028316592525 1
3.56663065529015 1
4.22585762148173 1
4.85753099675071 1
5.61972595587213 1
4.55266251847251 1
5.69923611486712 1
6.27170626575453 0
3.59483152695872 1
5.25937396018146 1
3.44096204099355 1
4.08744368197907 1
5.09809527299253 1
5.87531655033661 1
5.08942473530461 1
4.71407218292672 1
3.3224540369477 0
5.08530326734501 1
5.79142438493378 1
5.12662471326519 1
5.95345926961853 1
5.99198051478062 1
5.91379605195135 1
6.04912739252988 1
5.71839395153135 1
5.33034012025025 1
5.92082803019317 1
5.75417253473789 1
3.47063801680919 1
3.81332170659354 1
5.18627534181821 1
5.91840357073513 1
5.33641498177831 1
5.45157470155986 1
4.16771250526838 1
5.06698424637218 1
3.81353568405941 1
4.58768950793557 1
5.53440031788689 1
4.81996514476292 1
4.39688134716388 1
4.5102834202699 1
5.50030256563507 1
5.07848959130484 1
4.52172118412038 1
4.70603742119488 1
4.65077617573577 1
4.48810526847139 1
4.37452031168618 1
5.66381576605449 1
5.64887122037512 1
5.32933514230991 1
4.51166437152002 1
5.109563098642 1
5.74778642914156 0
5.13987036264488 1
4.45599696495014 1
4.50923960183261 1
5.61259608141792 1
6.0912987071793 1
4.28446880758051 1
4.39926116514903 1
6.81837283156039 0
5.56764067141042 1
5.26624471468825 1
4.80591380060771 1
5.27691414609711 1
6.13370970534183 1
6.60332136846123 1
4.84888048032426 1
5.37037444853907 1
4.63343685136183 1
5.75776210362621 1
4.711185248004 1
4.75977017309041 1
4.74133784513826 1
7.09375790593588 0
3.5487721854158 1
5.13378645280981 1
3.96522226461927 1
6.71289631093601 0
6.49082821414511 1
3.5352251188026 1
4.15650837986897 0
4.58425969074443 1
5.34137971853822 1
5.47339757861728 1
5.54337938457236 1
4.37666068040617 1
6.15810792382577 0
6.39947013239568 1
4.0560299697366 1
4.00695163574817 1
5.70972175171485 1
5.0190935315205 1
5.74453875735655 1
4.00600115912418 1
4.64466728772323 1
4.86990427374448 1
4.23514460962006 1
4.86837130042715 1
4.98815738727727 1
4.15596045817639 1
5.58292593893774 1
4.72191507307799 1
4.87366242590573 1
4.67781573642869 1
6.57586705640847 0
3.98436720734252 1
4.60265054635325 1
4.71265139941231 1
5.14386501104524 1
5.87352809773147 1
4.77254137405823 1
4.09461000911948 0
3.8199553059464 1
4.84717432517231 1
5.75067217795702 1
4.64875357381219 1
4.75628661441014 1
4.50004240090148 1
4.6942865007977 1
5.54118134534357 1
4.16251669187918 0
4.90571768846418 1
5.82522672654298 1
6.71601015293262 1
5.8551571239307 0
5.00053608210699 1
5.4176465360432 1
4.74253191199348 1
5.21467276325542 1
6.67266158320117 1
4.79070425501546 1
5.48647055606798 1
4.5290199560648 1
5.75387392756481 1
5.68188404550171 1
4.21452243566905 1
4.29584879792753 1
5.61307160704854 1
4.19824481383336 0
4.26747062524685 1
4.10660240142602 0
5.05507840367378 1
5.93105826409164 1
3.92055052480457 1
3.8451138748131 0
5.42589610932432 1
4.07920992873328 1
3.56746155159298 0
6.05287418615727 1
5.58678684515442 1
4.95591871358378 1
3.9689900802901 1
4.3467910027907 1
5.38253716032033 1
6.43437083280387 0
4.17959316394033 1
4.41498828330478 1
5.76987372880153 1
5.37055299444564 1
5.86574541316465 1
7.0835572640854 1
5.98008925258188 1
5.04231354028899 1
4.91826076379739 1
4.83560436154464 1
5.7849266362482 1
4.14571827190835 1
5.31324982355946 1
4.79976374397868 1
5.19986605043837 1
4.64309337450348 1
4.78217471299184 1
5.66480748612413 1
4.91590662598147 1
4.81323562819257 1
5.73739982986097 1
6.1720373257142 0
5.1666263003444 1
5.34129570935499 1
4.3934260928947 1
5.6684065258593 1
5.32943179613335 1
4.89272918515978 1
6.77838157660766 0
3.64857012232619 0
7.48479475575468 0
4.74937198194474 1
6.29800979666693 1
4.57446632404848 1
5.74623171106229 1
4.50819546533559 1
4.69532295001545 1
4.41545818814309 1
4.44014620256973 1
4.38542415447103 1
5.71381996903025 1
5.53470774477802 1
5.26426285045978 1
5.13982445959228 1
4.9362502752728 1
5.42269725683057 1
5.61697832202353 1
4.99188962424522 1
4.93327874660395 1
3.81192699152858 1
4.88174227628023 1
3.91159805296081 1
6.11741205566277 1
4.90042325079071 1
5.65760032371854 1
5.05741770683901 1
3.46469821048757 1
5.68749098534804 1
5.92538094481515 1
5.66219231685027 1
5.63801853871814 1
4.80131534329564 1
5.76078680995467 1
3.87967042238813 1
4.20335713408881 1
4.52525185624424 1
5.98019073151552 1
3.55582146171504 0
5.17252115414615 1
5.35108400706915 1
5.59323385301705 1
6.66083059877017 0
4.85473410395075 1
4.48581035237576 1
6.33396292999916 1
4.76863459292185 1
5.56962511524237 1
5.35910127014683 1
4.79309513990817 1
5.86910808261727 1
5.00309278110695 1
3.97593148086866 1
5.6104873100521 1
4.19645348502295 1
5.53632694974376 1
5.42606418197201 1
4.76270985119134 1
4.8988419985779 1
4.51879049707487 1
4.37241579710602 1
5.2253109092273 1
5.32062362571024 1
5.64032456990653 1
5.20835918239879 1
5.14788785833677 1
5.70452999260606 1
4.56523719250942 1
4.96813071845165 1
4.99338121606818 1
5.47716555131067 1
5.61620258657139 1
4.18365728621226 1
4.86642723178472 1
6.14897854358041 0
5.59869045903722 1
3.6570205616743 0
5.28543034128572 1
5.78727962567798 1
5.34816214025041 1
5.44193390732544 1
5.51512296841561 1
6.36514547851846 0
5.28881634682043 1
3.97946609157051 1
4.26405173802483 1
5.11724972140273 1
5.11856149106284 1
4.78328896736781 1
6.30451796815439 1
6.28580833314125 1
5.10670770368745 1
4.88501150599129 1
5.79361802111641 1
5.25942865231816 1
4.48085585371374 1
4.05730601870339 0
5.82255084764861 1
5.15225200508913 1
3.67107652919148 0
5.14488522987264 1
4.82349761944114 1
6.08854061041435 1
5.71058275779727 1
5.46357775370264 1
5.0074847198411 1
4.73228293776334 1
5.21999908924666 1
4.50507331188549 1
5.10037165629824 1
7.00105800742413 0
6.26620760476435 0
3.90255448072746 1
6.01411836307497 1
5.51459282460996 1
6.62177733650464 0
5.82652993727752 1
6.73930867183278 1
4.43585116607786 1
5.24487328905554 1
4.36942463849801 1
5.63530550418444 1
5.39304849812815 1
5.50417499143471 1
5.10992191218703 1
3.88330182834269 1
5.57148058895528 1
3.94514826172488 0
4.97164503814632 1
5.06868252743706 1
4.29306033152795 1
3.84567169495432 0
5.84962168556607 1
5.72485043212403 1
5.07399687066318 1
4.96734209232417 1
5.9974072540425 1
3.13045855379776 1
5.17963376657313 1
5.61227603150669 1
4.10748723437895 1
4.38054964414945 1
5.32601578491376 1
4.20340908724312 1
5.57244774531085 1
5.40048498063804 1
4.90962865730137 1
6.11024324238572 1
4.03337388266013 0
5.37668754899774 1
4.32446848631116 1
4.11761744984002 1
5.39268184320965 1
5.26664512669385 1
4.7992249744488 1
5.30377948346442 1
5.24245325799736 1
5.4155486272124 1
4.27132856553068 1
4.15158152850297 1
4.85620907399047 1
5.23247611604834 1
4.78312893314882 1
5.4783353496556 1
5.50765953901581 1
3.81875294485496 0
6.08464570085035 1
5.22783250913498 1
6.66426442984896 1
4.94696681945143 1
6.01606690265326 1
5.27741496721821 1
3.30659124191184 1
4.89712851843365 1
5.88234776502846 1
5.09403224186606 1
5.02764119735236 1
4.93740385228236 1
4.69900420210164 1
5.04887232141376 1
4.2585891914791 0
4.33351253490693 1
4.01809285798135 1
5.08200616533148 1
3.05399407172658 0
6.07117255795061 1
5.02919326935439 1
3.88223334533683 0
3.78166343258353 1
6.44441540924609 1
6.49624233269164 0
3.64834118768618 1
4.94819935621674 1
4.81792893930108 1
6.34350669114078 0
4.87445186595101 1
4.95706979349211 1
4.59166011429623 1
4.07802325114319 1
5.79324871061178 1
5.4827365960633 1
5.00497152353772 1
4.77210232668678 1
4.39208864540765 1
6.40524929095231 1
5.14811228838806 1
4.4886759874878 1
3.71577382136207 0
5.79480592994184 1
6.46069587049556 0
6.25537887920643 1
5.51185884018241 1
4.63180168292657 1
5.6984603270672 1
4.84619304002589 1
5.46293287862465 1
4.79140738242522 1
3.22328547646092 0
4.13333024893163 1
4.90323479577455 1
5.01188153982049 1
3.30926977896926 0
5.06418001255926 1
4.88855692540353 1
5.67521628491536 1
4.564985027893 1
4.55776984191312 1
5.6243157188062 1
6.41508419679314 0
4.46098346873662 1
4.03086223421346 1
3.6861131666087 1
3.70994095225683 1
6.14967141252845 1
4.39236744833845 1
5.85932269320035 1
4.90883290840754 1
3.30125009112214 1
4.09171342887996 1
6.33961932975699 0
5.74797748142064 1
5.5501537607577 1
5.13710631701954 1
5.47359596811429 1
6.11918007226116 1
4.41592542581796 1
6.0128130689885 1
5.1614691149455 1
4.80034866944728 1
4.17557028903228 1
3.58127754005274 0
3.7026893865845 1
4.39719383554412 1
7.0971680031542 0
5.47225696220305 1
5.71599225620438 1
4.59711216917908 1
4.22862064162651 1
5.75177424853159 1
5.43693276120457 1
5.26480430249662 1
4.29034006898413 1
5.29916219292728 1
4.51344821373195 1
5.42718176767856 1
3.81825359345955 1
5.2396250199147 1
5.35009321142192 1
5.23880131424874 1
6.75270632089234 0
6.15990182732988 0
5.66179671851034 1
4.18499606694175 1
5.29788283391142 1
4.85074348575077 1
5.83199211341139 1
5.5146838723392 1
4.15156001658983 1
4.24893831914475 1
3.48621896024249 0
4.41396315163683 1
5.22648879265111 1
6.93276278178336 0
4.49091952505301 1
4.41595260413628 1
5.5922444449564 1
5.71218693115582 1
4.4451649626685 1
4.67665472319427 1
6.03351802982922 1
4.46533537429925 1
5.58292109309982 1
4.28403710995237 1
4.79062699962447 1
2.84940070416326 1
5.060470587336 1
4.36703008490873 1
5.62752833226988 1
4.96049597198821 1
6.53387946263301 1
6.03566869216427 1
3.95623881361004 0
5.4421516213869 1
5.35911435655919 1
4.30997155721273 1
5.55815275956154 1
4.80667867988305 1
4.76038128431183 1
5.11311459617302 1
6.31902086677523 1
5.86184759902463 1
5.3792290191015 1
6.5890654766532 1
4.94111035413303 1
5.97832538896041 1
5.91462194735397 1
3.2551841559277 0
4.66665315998174 1
6.00778925523077 1
5.28891080788488 1
5.49513909420708 1
4.49020164606062 1
5.93266839798379 1
4.62739303572417 1
7.04109437708149 0
5.03303841233184 1
3.90966951437226 0
6.64863373781787 0
4.27305012270379 1
3.8154411019784 0
4.20550236715399 1
4.5400871728619 1
4.96716121526278 1
4.47558007680042 1
5.80363871917293 1
5.77049115765492 1
5.64574500772857 1
4.51291333717297 1
5.37258691116264 1
5.5838677235684 1
4.37836961020493 1
5.74749420156 1
5.40693096304141 1
6.31279092750634 0
5.37490289179235 1
5.6645244795602 1
4.89355401298518 1
3.7325463155034 1
4.31131711961283 1
5.03167111845758 1
5.193032273627 1
4.76646787962944 1
4.97957912934298 1
4.45501755052483 1
5.12912376982783 1
5.36170185733204 1
5.98263018584936 1
5.37379250092393 1
6.01329605279186 1
4.53148776356915 1
4.57896014516812 1
6.91246023518167 0
5.57862522419289 1
5.33290138802246 1
5.17608223205505 1
3.28016622836444 0
3.55401681830894 0
4.15679563744616 0
5.76160095520374 1
5.66782757590459 1
4.95776064220999 1
5.46685642198676 1
4.72146933869297 1
5.40436757960044 1
4.23767517692904 1
5.10077631898418 1
4.64226567154883 1
4.04924607636887 1
5.77385959573903 1
5.01983541635924 1
4.91100229366671 1
5.06525920644183 1
5.18479380457678 1
5.66506045470721 1
4.80682304795486 1
5.5243568174746 1
6.7755513898211 0
4.65684424679007 1
6.38403880501311 1
4.84608347445201 1
3.64246863980334 0
4.55057809265922 1
6.21485679138413 1
4.61882500536975 1
6.2468301538547 1
4.82642831026596 1
4.74512633904498 1
5.47497279693272 1
5.77772347624786 1
3.52582733358778 1
4.14434922004399 1
4.3756763957552 1
4.80246763315498 1
4.51463117560912 1
4.79083288788996 1
4.86019907595056 1
4.67447352650288 1
4.8508629759062 1
4.39411128592191 1
5.40329125095148 1
4.35058201788932 1
4.82976599499263 1
5.37269021813258 1
5.18916948772409 1
5.48623044432618 1
4.37220187548799 1
5.15696174716897 1
5.63246101418748 1
4.74658848795841 1
4.74228600713748 1
6.55504278104809 0
4.77612504815008 1
4.52608435379566 1
5.73759208192138 1
4.47042534975678 1
4.11715123331904 1
4.14736281968484 1
5.11314355497807 1
5.63515114186121 0
5.15154242459959 1
4.86259341717298 1
5.26056313949531 1
4.15268568206688 1
4.66014774727672 1
5.58051706086358 1
4.10404854646563 1
4.93160429319532 1
5.85339173126382 1
4.09481349027609 1
4.73364280444096 1
4.30613114337488 1
4.58407420593456 1
5.50514206888975 1
5.43806375109099 1
4.76006166149378 1
5.59757401912789 1
4.99453478665816 1
6.25770003962666 0
6.64040111424967 1
4.99994353860109 1
4.26595685013192 1
3.84492987867896 0
5.62387746460428 1
4.32206488158576 1
4.99601427120992 1
5.3124556515908 1
6.08017027494133 1
4.80746926395453 1
5.54581087893992 1
6.03298934391741 1
3.93315101678197 1
5.27372257558562 1
5.93585153651464 0
4.92505108341382 1
5.17679634167791 1
4.00505853193006 1
4.18912211486053 0
4.35762962767294 1
3.95180944836617 0
4.22988947172379 1
5.52199130116043 1
4.81332041800686 1
4.60285414393936 1
5.08790158299992 1
4.46915968500589 1
4.84808522945821 1
6.05163997702283 1
4.83466023098984 1
3.03564269302195 0
4.6707807968493 1
4.72424159322914 1
5.82971420259723 1
4.88125326411988 1
5.87174535149183 1
4.30685700732027 1
4.61598258790761 1
3.34900320308395 0
5.97637960671795 1
4.01843371391102 1
4.82753970808181 1
3.74862466046611 1
3.26604582055878 1
5.63690211496901 1
5.97437472911274 1
5.18240281316147 1
5.23807077264518 1
4.73523112836085 1
4.24730057124259 1
4.33867161159236 1
5.51836793169478 1
4.74685469583528 1
5.25299718575455 1
6.27039223586235 0
4.11005083908181 1
4.35466590432305 1
5.64477277253861 1
5.56179572042799 1
5.8055617451392 1
4.61171873306786 1
4.21391299211271 1
4.00514299829288 1
4.74664704858889 1
6.40231459241965 1
5.35790371402755 1
6.67434616604228 0
4.03335311168459 1
5.6836914980769 1
4.75099353815971 1
6.04433446131511 0
4.56852352148501 1
3.70386518524611 1
6.14256156332057 1
5.09387510929945 1
3.76430137092921 1
4.97709432999726 1
4.43493219661338 1
5.48107456316448 1
4.37487748306962 1
5.42965065777454 1
5.70016817459614 1
5.15052707709615 1
4.2416125723936 1
5.40853081747244 1
4.1044408272274 0
4.16033801893697 1
5.67393959044632 1
5.38666076436188 1
5.49277409467346 1
5.8667998192748 1
5.51617204719393 1
4.63236607088381 1
5.05569078290271 1
5.36871150840403 1
4.23995188107047 1
4.92264529821474 1
5.07460415902565 1
4.2401890135794 1
5.83971495032467 1
2.94772116483065 1
5.07068222962196 1
5.45756332184709 1
4.74064854291206 1
5.86909108311828 1
3.9164100874134 1
5.65033674253034 1
4.4110332145555 1
4.70508913314492 1
5.594197214808 1
5.75726658857147 1
4.47469570111795 1
4.838400007825 1
4.70846939779783 1
5.68967151777431 1
5.11951290262225 1
4.16857718661159 1
6.63882344427164 0
6.27484894288353 0
5.58497268930618 1
5.45343721033942 1
6.32837821347865 1
4.90572524945437 1
5.46295703068022 1
5.24144483235922 1
6.31533661823109 1
5.95416133077226 0
6.38026289994782 1
5.91921538675816 1
4.44731597392279 1
4.54215981389232 1
4.25299173405616 1
4.69938653392492 1
5.7157907683609 1
6.73531842976941 0
3.23381682470391 0
5.25561192294508 1
6.02202648560186 1
3.96801865902425 1
3.62810945860102 0
3.99144701929948 1
5.91902009108705 1
5.85889815583019 1
6.16191244487932 1
3.68795940721898 0
5.75158905181576 1
4.61773195173107 1
4.52101348045831 1
4.74071784590222 1
4.77789042321059 1
5.50703003287895 1
4.82523471927608 1
4.8549986984428 1
5.33068441018223 1
5.7725910696596 1
3.64207434530825 1
6.05811380271515 1
4.12943370385696 1
5.38176211477481 1
5.38428705962395 1
6.41344364251 0
6.26720393272889 1
4.03386476146816 0
4.65107091112021 1
4.82292677743032 1
4.46079782415928 1
3.76579270454663 0
5.36093081854619 1
4.02336350495691 1
5.02686821812021 1
5.42587430936776 1
3.17762342918926 0
3.54968261478083 0
5.36529414198002 1
5.53535589079195 1
5.0122356952456 1
5.52170938605738 1
4.70401789286941 1
4.73186336051495 1
5.72714681531894 1
5.92341329375882 1
5.18612652318619 1
4.14394368894364 0
4.94818693500271 1
4.09367484854961 1
5.59404218464426 1
5.77602499851634 1
4.53769811402039 1
2.96508461667018 0
5.66562760686837 1
5.53157271630973 1
5.8010685042447 1
4.84328483672966 1
4.52217423100155 1
5.36016888914122 1
4.4758456258927 1
4.78357062657727 1
4.02788426210465 1
4.58921764636671 1
6.1969875404258 0
5.33153237056624 1
5.40448373789363 1
4.47003485678696 1
4.15246251011806 1
5.5153016123233 1
3.91084663645262 1
4.93681031348735 1
3.34703375469247 0
4.87826107078779 1
4.93053484067332 1
4.85930636030257 1
5.93679828257558 1
6.52064718344385 0
5.32862905395385 1
4.63556599162651 1
4.29017820489348 1
4.1924412699618 1
4.7920731115512 1
3.97935344968064 1
5.05720487864028 1
3.4563311398301 1
6.03117803768121 1
4.74710290875956 1
5.10975634791345 1
4.55611212041947 1
4.21114937316987 1
3.95843535013899 1
4.49025200169353 1
5.56771918600214 1
4.61849224630769 1
6.34716473269862 1
6.26622211157545 0
5.74854390153998 1
4.21902815791916 1
4.47619539228089 1
4.23077608076312 1
5.25557670750096 1
5.57105193500584 1
5.57942740064666 1
5.30154943085931 1
5.69380645498453 1
4.62073314206953 1
4.3997959126847 1
4.94819886537805 1
4.89382450849777 1
5.78656811956634 1
5.23888000825373 1
6.62048452741197 1
4.57427283388695 1
5.13653706461713 1
5.09228423736964 1
5.38724827305241 1
5.49588417238273 1
3.90807593041333 1
7.44942867205647 1
2.63353384332814 0
5.08800183165284 1
6.70582644946239 0
4.23070208172744 1
6.62253847286866 0
5.0712964465509 1
4.0437782400388 1
4.02679461523533 0
4.34484253601979 1
5.05348796278841 1
4.55831343683227 1
5.46925999698993 1
5.05256508407224 1
4.78191035375724 1
6.04489793582628 1
5.92101864391757 1
4.88695111499481 1
5.50549996930733 1
4.68157555438733 1
4.35166146490841 1
4.94420653288272 1
5.0855399108801 1
5.42464717371652 1
4.98838755250646 1
4.15551865933228 1
3.64424575274055 0
5.12994945902146 1
5.73657000639362 1
4.51840018578307 1
4.22281844788194 1
4.08650947740957 1
5.41268995462081 1
5.59969410806404 1
3.91175710603137 1
4.15939656533294 1
4.43593413254895 1
6.16874203640568 0
4.07251764626703 1
5.67451523833952 1
5.42354402327577 1
5.56252000027055 1
5.71294485811049 1
4.3295257744732 1
6.00244902336127 1
4.89030889694492 1
5.42320703768987 1
4.95530926551426 1
4.61448829296542 1
3.92414556256185 1
4.89966273990651 1
5.34684907701966 1
5.05544611060671 1
4.72359810041282 1
5.34153216099738 1
6.3125596204955 1
5.68358567700493 1
5.1788323596651 1
4.45797556472538 1
5.95122362811762 1
5.70316477745337 1
6.34451227103933 0
4.9729041539222 1
5.58252859944962 1
5.01537066038118 1
6.28956922742586 0
4.66670041256921 1
5.60258025940373 1
5.61308528264535 1
4.91239551742838 1
6.26266597826567 0
5.18247667761672 1
4.59528264609705 1
5.20433083408515 1
4.692569583717 1
5.27569391185611 1
4.68738418670571 1
3.71467103323869 1
5.53246194275528 1
4.67600224887377 1
3.88977828331496 1
3.97856865751015 0
5.65908944008694 1
6.08077801629361 1
5.98820032295576 1
5.05008902330091 1
5.58390913759237 1
5.20843941015671 1
6.11765913263068 1
5.51021887742689 1
5.26809618782203 1
4.46062127007327 1
4.45617935520212 1
5.60569618924574 1
3.92954142543458 1
4.10050595763598 1
4.88564712483429 1
4.06714457906301 1
5.66329310964469 1
4.49354663089815 1
4.87315338678124 1
5.02834745825059 1
6.15210962448812 1
4.67416512606586 1
3.36233706973718 1
4.87483523208329 1
4.04075215533235 1
5.36333591876329 1
4.62129989037823 1
4.60758303833541 1
6.37790273066476 1
3.86470330560213 0
4.4781819639286 1
4.41811743596212 1
6.0841842490282 0
5.2972400792868 1
5.05003940961492 1
5.31897943916301 1
4.53249606887149 1
4.68783681340019 1
5.07744699180684 1
6.35894512461925 1
5.4731530338794 1
4.87881613578965 1
5.08921102857873 1
5.00313932546549 1
5.25406285560272 1
4.11922607035055 1
6.969087626392 1
2.65480044820511 0
5.52636514526366 1
6.75027355225431 0
5.18084942078962 1
4.65879855623495 1
6.51922864897421 1
4.65988662252936 1
5.08507007646428 1
4.08091343306386 1
5.94191918843262 1
5.12599695920169 1
4.83838321887533 1
5.08804969897027 1
4.79740185939517 1
5.78079590801591 1
4.44696281162121 1
7.04439786957524 0
4.40380795840541 1
4.90299586735969 1
4.498148436444 1
5.13494838396458 1
6.05098706515184 0
5.92081889678966 1
3.77629624074665 1
6.279508808093 1
4.83635345236819 1
4.81757591154207 1
5.37152810745852 1
3.97219804501202 0
5.11708129558596 1
4.90188824933781 1
5.1168053198005 1
4.81355336856874 1
3.96006278384356 1
6.85460253178369 1
4.6666730896932 1
5.13463245090955 1
4.70653748517284 1
4.92778924729874 1
4.96583387084686 1
3.94925218057718 1
4.40882671471199 1
4.68710587776626 1
4.23398652203112 1
5.73741740400995 1
5.01600577002488 1
4.46118749919454 1
5.42145473113628 1
5.32962587542561 1
4.68158859726956 1
4.63072629716502 1
6.30251509171304 1
3.65606999831883 0
4.55174829123555 1
5.38969581784886 1
5.84082353821294 1
4.79257666867729 1
3.81658735963795 1
6.63594375660976 0
4.96151996735232 1
4.80390655288378 1
4.86762607452713 1
6.2988355414599 1
5.10657315924204 1
4.52956926667518 1
4.89391684686049 1
4.23959313940188 1
4.41825846735243 1
6.04181571713594 0
5.39663136485928 1
5.51746451995288 1
5.01281689995186 1
5.51362024189943 1
5.60331235810258 1
4.82376028585422 1
5.40877295844403 1
4.99337872919642 1
4.52531360569465 1
4.60682850351655 1
4.31223921488841 1
5.41109824820806 1
4.78647766362725 1
5.99486451359407 0
3.4248841897156 1
5.45740751097428 1
5.8520387034096 1
5.41469354764251 1
5.54818168640236 1
5.75892473650189 1
6.1910232112491 1
4.49246245041451 1
4.25335553449373 0
4.37510441988143 1
5.17018049511885 1
5.30837040734165 1
5.5001903073574 1
5.36684809604157 1
4.3929062788829 1
6.32056729068282 1
4.557630179596 1
3.91126666753691 1
5.42125608535012 1
5.66119645745593 1
3.66384265257903 1
5.42927406362664 1
3.22392295176924 0
5.28405139382525 1
4.34603257459294 1
6.32132432009496 0
3.23401187002278 0
6.24952703105389 0
4.85908881617321 1
5.14673895578094 1
4.90615339788035 1
5.09643542146334 1
5.01458471796009 1
4.97311681747671 1
4.84120136625744 1
5.43089810593931 1
5.40800924020947 1
3.63519161626445 0
4.02468138989404 1
3.83301568786259 0
4.70132211936048 1
5.64480982028954 1
4.38651040220024 1
4.61388086227973 1
4.38078323016939 0
4.72946661869783 1
4.45435306153377 1
4.73580603833127 1
4.48923286898763 1
3.46768492146514 1
5.31463761501512 1
5.19307204217242 1
4.65161563906361 1
3.70694465166635 1
5.65796779974906 1
4.81174193801801 1
4.32721740015388 1
4.08653639299575 1
4.36103224725751 1
4.99736533106595 1
5.67956432452875 1
4.55456847299558 1
3.98358657556129 1
3.96055413832284 1
6.3906334585792 0
5.83092301918773 1
5.0166686549292 1
5.45254037369638 1
4.92725865468484 1
5.50524721928483 1
4.83373269503122 1
5.41600170642986 1
4.29553808737126 1
4.74030317052151 1
5.05262377978392 1
5.04755499220314 1
4.33114560904979 1
3.75561139738837 1
4.0835021150878 1
6.00927503296193 1
3.48905223369966 0
5.36808927961931 1
4.32581316841303 0
4.12803792174551 0
3.69382749335984 0
4.86030643843224 1
3.11211539682659 1
4.73691436244873 1
4.42407659115881 1
5.23274103208254 1
4.17912213638917 0
5.57888183161024 1
4.2514415552235 1
6.14029757217 0
5.1445662062635 1
5.78776416384299 1
4.40358053332386 1
5.2759669384253 1
5.43767171146325 1
4.92537865407747 1
5.13583197045011 1
4.97662458861751 1
6.16411701683042 1
3.9902548129549 1
5.62304359940664 1
5.20127795544853 1
5.01273491042583 1
4.04228685160424 1
4.43302463489725 1
3.88849353110952 0
5.54397594155975 1
4.19204082292555 1
5.08007789436846 1
5.4698693636629 1
4.70924319977406 1
3.87569807624338 1
5.50454853010311 1
3.75028596474661 1
5.18578416868405 1
5.74092810505352 1
4.28938705872741 1
6.29472585467611 1
4.62187612493855 1
4.52605690604606 1
5.00803882145744 1
3.13232859933366 0
4.43557080692197 1
5.51996652277122 1
5.37622759260707 1
5.5445441702303 1
4.78513594764564 1
4.2828252166355 1
5.1362916418112 1
4.28831946395468 1
5.00448467082992 1
4.69262409161031 1
5.19924522328413 1
3.42051617573311 1
5.20036725794181 1
4.63321142227534 1
4.59168148458393 1
4.41014341294834 1
4.69402253020631 1
5.50864938818482 1
4.97433755069931 1
4.81946191307673 1
5.95385186428978 1
4.64176588676728 1
6.0451792470317 1
5.54344829131963 1
5.26773874130333 1
5.36217585780533 1
5.40221086248565 1
5.39378036364472 1
4.50389159327292 1
6.43407753982703 0
4.36621665509195 1
4.62603327447152 1
4.6074091668569 1
4.71270043246547 1
5.1918680139247 1
5.87423589106884 1
5.18248666546385 1
4.86304765208834 1
4.97710719674279 1
5.08800815052905 1
4.15308271601799 1
5.86525946311929 1
4.790558720416 1
6.96914068335741 0
3.53967122918805 1
5.45846445592719 1
5.25023089433704 1
5.83941595418069 1
5.15389085124702 1
5.32271773066065 1
5.31309692017028 1
4.49625897221251 1
4.32595486508505 1
5.47038797082853 1
3.90108406735283 1
4.76070886999387 1
5.46468674379275 1
6.11285938463294 1
6.55892613299303 0
5.17685461747288 1
5.07722894436887 1
5.27939171671911 1
4.8267490832136 1
6.17307804691659 1
5.55496244445715 1
4.75608755728198 1
5.55440044306495 1
4.31356715488068 1
4.69908231701325 1
5.07789348293852 1
4.75472309349323 1
5.08254588109063 1
4.32497844160867 1
7.38627664975288 0
3.97997869458978 1
5.47687949633118 1
6.36548049162349 1
4.66159099582008 1
5.2664788268039 1
4.84295225437098 1
4.05822953754118 0
3.99876745989744 1
5.29285650071945 1
5.77829366116705 1
6.05624974047642 0
5.09796556003494 1
3.29621130804784 1
4.91976639928127 1
4.20533476078769 1
5.13954900825446 1
4.43777576398761 1
5.8783668969343 1
5.34642850617087 1
6.67752493286482 0
5.96782891190555 1
5.53951210951623 1
5.26770932682909 1
4.65443459450663 1
4.90811735525731 1
5.02371900435443 1
5.39471411782158 1
4.43670149997441 1
5.10715114389116 1
4.3556826714754 1
5.61584211559937 1
4.82261778183974 1
4.18441041823403 1
5.27307336297902 1
3.76681490912702 1
5.41062073779804 1
5.31121466136973 1
3.4086513740423 0
4.65965631703575 1
4.91700387437109 1
2.77209115989936 0
5.81918588339288 1
5.42573951602884 1
4.78206114963086 1
4.17239519843555 1
5.74878208957015 1
6.26018469772495 0
4.2731201747765 1
4.70937535721651 1
6.35824051451168 0
4.84474122933414 1
5.4208112234385 1
5.25751563733204 1
4.41550942268457 1
5.68986056200069 1
6.25340295205437 0
5.32334763702859 1
4.03441011479648 1
5.11203301585079 1
4.69223934894706 1
5.54843816608542 1
4.1360030048747 0
4.81548671041356 1
4.87729777555323 1
4.56341633925218 1
4.17260146658419 1
4.13230021483423 1
3.94742993697089 1
5.84874538414955 1
5.75378060965303 1
4.29908786909236 1
5.64447617216797 1
5.12394063355375 1
5.38962484525745 1
3.869070772979 1
3.66022906913799 1
5.94758135489958 1
5.33330050149457 1
4.15118474878489 1
4.59796882405047 1
4.21068804032192 1
5.20052815849524 1
4.79956947695208 1
5.09099306407579 1
4.93256543612926 1
3.68738596223248 1
5.27082533138721 1
4.7448899127737 1
5.24113005419452 1
4.62447037233659 1
4.87106051648441 1
4.51797078781583 1
3.69784663364048 0
4.11027194375172 1
5.86947469573388 0
4.56190438799416 1
5.32823481144338 1
4.5245073959475 1
4.14705439169397 1
5.15667836436494 1
4.52555147457922 1
5.70389244469744 1
4.46553983593453 1
5.82751877722721 1
4.74338578832151 1
3.76905327931439 1
5.091962590062 1
4.78317232959497 1
5.23219261052449 1
4.68096092390406 1
4.82344950609067 1
4.0155114916625 1
6.0385504246657 0
4.10539079969853 1
4.92469785909359 1
5.56070763857363 1
5.16712590963925 1
3.71657167611357 0
4.99249719095015 1
4.39874275767875 1
5.10113575296822 1
3.28517350952119 1
4.33656803404295 1
5.69371215543139 1
5.27204963929712 1
4.57157491394186 1
4.84250811238481 1
5.37967209407786 1
4.03044673402159 1
6.01724281926991 1
5.83241342785903 1
5.85733985553632 1
3.76100993822397 0
5.1391887514393 1
6.16376860912282 1
4.34533117241387 1
4.70215978432241 1
4.87480008925752 1
4.22526602972277 0
5.5745586489446 1
4.11195820127076 1
4.50405215762706 1
3.9574389569059 0
4.4109720804677 1
5.11434464966703 1
6.72297123726829 0
4.77898879076244 1
3.18251277870388 0
5.27486963526548 1
5.6740744897432 1
4.57384610426602 1
4.42416952940785 1
4.79081786791045 1
4.86154354790273 1
4.8291062490034 1
4.3172084470289 1
5.69779211741544 1
6.04640767317461 1
4.44562888543405 1
4.97160983537491 1
5.11289953651456 1
4.49451825364168 1
7.26628198988357 0
5.58054334442525 1
5.41858415323324 1
4.35437613738211 1
6.14908465371537 0
5.30255583979731 1
4.77286072562935 1
4.76667178543446 1
4.84173200493629 1
6.02434713447344 1
4.42754951937248 1
4.88935385115376 1
5.64510273606766 1
5.34878796732457 1
4.97974863092204 1
5.91872265875739 1
4.33697874239397 1
4.20134284107065 1
6.10367895976972 1
5.47473067336683 1
4.55063373309208 1
4.79713483959647 1
5.12134832347551 1
4.95595026607308 1
5.47733331861438 1
4.86032338177546 1
3.97219583580774 0
3.97465262620416 1
3.87777496159859 1
5.69505213187401 1
4.06316048542398 1
5.83390290566647 1
5.82181718385249 1
5.1051302142663 1
6.22115354613175 0
5.21068999168771 1
6.10281675699218 0
4.5232629023114 1
3.634282810991 0
5.67000870985088 1
5.30135609330616 1
6.40404148589183 1
6.71100988355166 0
4.69756550590834 1
4.18917450622172 1
5.63537719775197 1
4.88816675330499 1
4.38261710315805 1
5.21469571927264 1
4.51394018260107 1
5.14353463861929 1
5.6931206010266 1
5.74470358194588 1
4.6338551646706 1
4.41037471536083 1
4.80217871213118 1
5.30581261715478 1
4.52841983463177 1
5.3466422806884 1
4.5904662431518 1
4.47844952688832 1
4.2930913604022 1
4.27132386469635 1
4.90747835805545 1
4.47621031382519 1
4.15685523557814 1
4.52487952608342 1
4.23735581132172 1
5.01682656192075 1
5.21676487784116 1
4.79708124080651 1
4.63668427227364 1
5.87245135887842 1
4.22771270174258 1
4.34987464352931 1
4.32996330319636 1
5.32843673882912 1
6.67191944814713 1
4.97530287636253 1
5.76134984848057 1
4.2916487638664 1
4.83755219225563 1
5.3001852044763 1
5.64046535009738 1
4.00569116781035 1
6.00063924836712 1
5.53109681516524 1
4.59886546415578 1
5.60680353944167 1
3.90006384002017 0
4.57045251235522 1
5.9418447146225 1
5.36343450358046 1
5.32628623895781 1
6.09900445498623 1
5.44844017272556 1
4.63797164954858 1
5.51956162702827 1
6.555358823531 0
4.49796526699218 1
7.00916365426605 0
4.78782280246382 1
4.92753407267031 1
4.57079458681123 1
5.80485867159158 1
4.5788207752171 1
5.62365695958533 1
5.05327604704269 1
4.78040986878155 1
5.4781600224835 1
4.55825778686266 1
5.24175265660677 1
4.59264695342012 1
6.2803811758404 1
6.1260977858228 0
3.66307796824434 1
3.85109771822251 0
5.41457420752661 1
3.76743604505742 0
5.2725377987277 1
5.27419298906613 1
4.42220826588751 1
5.17214504239501 1
5.43880424197583 1
6.85176910927926 0
4.40682426215188 1
4.94897086043052 1
5.37590183862711 1
5.09720104386015 1
4.19428686654194 1
6.05547923884854 0
6.45836702755723 1
4.96817820620537 1
5.0507396527934 1
6.53241064963859 1
4.50814344258608 1
4.18203550627313 1
5.41227662445158 1
4.17429994362303 1
4.56584448857869 1
4.60964379849924 1
5.11321245146774 1
5.29503789283916 1
4.57602076347362 1
6.43689863564127 0
5.54886383660105 1
5.31285305870771 1
5.07226297164086 1
5.10770073662507 1
4.61797573588507 1
5.23264094056975 1
5.61454217883215 1
4.08813791578105 0
5.20299359690885 1
3.64363856572861 0
6.49211302454577 0
5.25330170527776 1
5.68422455307012 1
5.94032405317346 1
5.32553844127119 1
6.9779076931728 1
5.08097531637021 1
5.13964462437947 1
4.54503189857445 1
5.75237043096892 1
3.90335204273466 1
5.68989277510682 1
4.42824544056064 1
4.3993233383602 1
4.2781193921756 1
5.44506275157095 1
5.07410932284199 1
4.25989018117744 1
5.88643947832498 1
4.57218846970011 1
4.41091227756898 1
5.27704415292529 1
5.3686641685719 1
7.43287365371321 0
4.76994015253904 1
5.423346111527 1
3.85045191640854 1
5.59710783642108 1
4.50103010746413 1
6.52192505338375 0
4.97288278812672 1
4.93601582118644 1
4.61513878950007 1
4.86033489571472 1
6.2556848307082 0
4.82147210030727 1
5.06194546812051 1
4.63861733346332 1
5.33207437771604 1
5.66221792359512 1
5.47403478184838 1
5.32997036047472 1
4.09904072542029 1
4.33961935949926 1
5.36794806612735 1
5.80081386483698 1
6.36607639539238 1
3.4317985490846 1
3.51101750507092 1
4.973168655753 1
4.77377768699213 1
5.33632149175352 1
5.92496896876475 1
4.71326257960202 1
5.29508714625144 1
4.5010662405631 1
4.15334075987162 1
4.67743750779358 1
5.05235849529171 1
6.0224332684226 1
5.25062322364322 1
5.682879680549 1
4.38697354882549 1
4.52135250177863 1
5.62680536132445 1
5.38888735326314 1
4.86149420487267 1
5.08110691453573 1
5.11101212498592 1
5.00097921468949 1
4.11382316231819 1
4.87633880334786 1
4.53290579647605 1
4.80747891645833 1
5.09100884227616 1
4.68302764821 1
4.62342357665881 1
5.45233935007805 1
5.31260772937887 1
4.8567615933956 1
5.50875147029269 1
5.54776570693327 1
5.56117219871173 1
3.90644720100901 0
6.61985445583203 1
5.03573520567895 1
4.56004513684503 1
3.95335201057025 0
6.59059000779274 0
5.28287486270812 1
5.28662648690146 1
5.35857652694397 1
5.80791037893219 1
4.44190259353151 1
4.89772732265233 1
5.02117144317557 1
4.30977870490321 1
4.67286620593173 1
3.36136040080327 0
4.35057239436475 1
6.32320196668163 1
4.63966119458519 1
5.27065998687422 1
5.33772502898629 1
4.31505770028624 1
5.01965908230466 1
3.0141690691932 0
4.6656600292247 1
4.27232377243692 1
3.77436718090035 1
4.73570976261794 1
4.81609021133773 1
3.90853829375469 0
4.62418540976918 1
4.83795287517759 1
5.04364413451897 1
5.17496663697332 1
5.00049632370307 1
3.91659132582125 1
4.44783086365625 1
4.59791016423045 1
5.79917258329495 1
4.58492844745935 1
5.09796740193919 1
3.58572606303546 1
5.0728487609343 1
4.97749582469295 1
3.98920818066605 1
3.95049773833821 1
5.71330151202003 1
4.30804853375943 1
5.58336389484878 1
4.05006541073886 1
4.54733361105518 1
4.51128839933947 1
5.46069633063949 1
1.89688592915077 0
4.11639987993019 1
4.44152576030227 1
3.84666166334288 1
4.99237416835277 1
4.45430571085878 1
5.86746391757348 1
4.94368842934843 1
5.08814601698927 1
5.1385148103107 1
5.80937932334714 1
5.52833905583687 1
6.18869880603146 0
5.5360646634127 1
4.53907415001562 1
4.98372915843656 1
6.07906216975896 1
5.67950586747125 1
4.42799218874249 1
4.97851499012379 1
4.08595095365063 1
3.07611230781947 0
5.05476739039804 1
5.13540474604733 1
4.55021480839354 1
4.48054715329774 1
6.18543202259717 0
4.69425723236419 1
4.45516104963985 1
5.75644813972333 1
6.28235178825393 1
5.40112450011457 1
4.4673590149942 1
4.45518791934919 1
4.23745907875435 1
4.83037165912955 1
5.51758616479153 1
6.2063156452905 1
6.12748256004186 1
4.54237365131491 1
4.9931218593077 1
4.70383072759203 1
5.0911371881301 1
5.35089958791938 1
5.35417861359032 1
5.68845622474309 1
4.16583797396818 1
5.67129803803816 1
4.3644560152862 1
5.79701093394163 1
5.45458616262861 1
4.83800392205335 1
5.02281481983376 1
4.51381200201325 1
6.21865916778777 1
4.26090006390023 1
5.83503001276915 1
5.38786532348959 1
4.82707425250447 1
4.88143259621445 1
4.57044832957997 1
5.66313284751775 1
4.88158035010102 1
5.22401529640997 1
5.49927892239435 1
4.27194132467369 0
6.00117645369816 1
4.23386857801364 1
3.6220254313994 0
5.04137053846024 1
6.80106969462518 1
4.77273438788309 1
6.26672732003649 0
5.27994481044544 1
5.80240416729794 1
4.22228471006924 1
5.37689192567376 1
5.8347402068642 1
5.16159653237253 1
6.33126871168375 0
5.33844877857364 1
3.07480200170984 0
4.65271863007268 1
7.07214740506735 0
4.82652600442046 1
4.47958482681812 1
4.2041757418669 0
6.73345507002873 0
4.5003901400911 1
3.67089282689049 0
3.96516950660785 1
4.53749349970077 1
3.83574037465408 0
5.4469124933181 1
4.66893461074254 1
5.5322788289844 1
5.76488641293518 1
5.95748939356928 1
5.25709688002532 1
4.24969404600871 1
5.56803955884106 1
5.71480550684002 1
4.06178071148092 1
4.32110605104749 1
4.28741968867141 1
4.65752158255033 1
5.05932226505542 1
4.40822016532841 1
4.91619393758387 1
5.55379373536398 1
3.71915340101648 0
5.72805410245767 1
4.34854537375997 1
3.6142038181182 1
5.86538174792521 1
4.7825687879729 1
4.56879022397303 1
5.15412617607889 1
5.41907427084123 1
4.07480752912533 1
5.15939552360891 1
5.95326585994651 1
3.61006870727581 1
4.87064074537659 1
6.6399267320211 1
4.65192312350811 1
5.83881735966885 1
3.81760948384993 1
5.64213531484053 1
4.7345278563992 1
4.54893766026005 1
4.75906345456896 1
6.15245636255178 0
5.72076953469702 0
5.36261743657695 1
4.60639396511595 1
5.32828575564413 1
5.2592027397406 1
5.32313951047074 1
5.85038093177171 1
5.80285530765279 1
6.31172004811576 1
5.1775615220951 1
4.77496341926911 1
4.4715806039723 1
6.32855347908791 1
5.96207488891564 1
5.35548203780286 1
5.66652460390443 1
4.34440646324915 1
4.61166741479063 1
4.93447890323643 1
4.89911892621312 1
5.03413088178659 1
3.24934303069113 0
5.43075602468003 1
4.58551811807927 1
5.68263170352501 1
4.470916011731 1
5.02603171154491 1
4.950141041087 1
5.2331925707781 1
4.38444655513364 1
5.77576725766178 1
6.14063813024359 0
4.48045922371944 1
3.85755453583472 1
5.10939877501401 1
5.24639406253517 1
5.02474862916676 1
5.12194136992068 1
6.59828964813912 0
4.75152190445421 1
4.07553536914758 1
3.16623561196351 0
4.41614961134215 1
4.38475226939287 1
3.39239714928092 0
3.89919771709954 1
5.06949283433424 1
5.01756242152999 1
5.48865847979877 1
5.0751616402382 1
6.14889074618051 1
4.65313381420353 1
3.06005071121007 0
5.1663025188446 1
4.53767485981282 1
4.77724488006685 1
4.11108252716214 0
5.31104938732825 1
5.74882297427613 1
5.66029159277567 1
3.7837152849142 0
4.63548490216174 1
3.82031849361428 1
5.00106617649099 1
5.9189023556845 1
4.12541104003737 1
4.73407235665828 1
4.74059897835477 1
4.1779529306476 1
4.83471557646684 1
6.13478106925963 0
4.97990755705377 1
4.62215671855783 1
5.18548517368102 1
3.56010197479831 1
3.7165446338248 1
4.46683039672167 1
6.56950054914507 0
4.34309359689613 1
5.12814708293564 1
5.61575475129062 1
5.95140439276516 1
4.00624565991375 1
5.24654051983965 1
4.78217899472083 1
4.89328357934436 1
5.46515160690077 1
3.31778241921214 0
5.57063235289091 1
5.12352360161564 1
5.68732788645185 1
5.96103156377238 1
3.81154791666769 1
4.42039229692602 1
5.55964598476317 1
4.13911965310679 1
5.28179191386219 1
3.51445227128093 0
4.23814568482396 1
5.72429037326903 1
4.89529299619607 1
4.27765949260958 1
5.59907223143537 1
5.07754102165491 1
4.95704663626261 1
3.11566215023626 0
5.39928685506072 1
4.78680884603373 1
5.01439476048354 1
5.58208511486213 1
5.89678319327582 1
3.88437480164034 1
4.33316278548704 1
4.94985393436662 1
5.47463931801799 1
5.31977787306037 1
5.97650920195609 1
4.03342041500125 1
4.72644383999004 1
3.94496688734756 1
4.31208945764704 1
5.27965149056385 1
4.73837912873475 1
4.70148699619317 1
4.70999607779523 1
4.09783689694922 1
4.65923362704488 1
4.87744384915245 1
5.17769228208885 1
4.95939788839062 1
4.7700858824848 1
5.10185498896161 1
4.9271077857087 1
5.39506335641198 1
5.31964896553769 1
4.60493809674541 1
4.53337885400082 1
3.84532376143618 0
3.45938988075547 1
4.48584536018109 1
5.37226980643147 1
4.42395525298637 1
5.0022244652231 1
4.60246362681339 1
5.94699299285071 1
4.40805608355075 1
3.33771372469253 0
5.0161804902927 1
4.7888273443452 1
5.61082026148251 1
5.47029194176873 1
5.7558612912475 1
4.33354564330347 1
4.78006499005881 1
6.97495876178709 0
4.13626793435544 1
4.6790825346105 1
4.88886660086338 1
5.58665476250215 1
3.67322713103092 1
4.24106274230869 1
4.86907892522727 1
4.97382287191386 1
5.76741230247625 1
4.81460658687368 1
5.48557505185572 1
3.40057963408725 1
3.58614022131359 1
4.9640857675734 1
5.63743236826867 1
5.26021888155583 1
5.49671774902061 1
5.52749703373351 1
4.1305548533069 1
3.90301469625995 1
5.3740789568274 1
5.86816051263074 1
5.32124048412556 1
4.234129647737 1
4.62358633670018 1
4.61411744717061 1
5.49733808367487 1
4.09028117159856 1
4.95519641155788 1
4.83104901413336 1
4.42585679874006 1
4.8201002344653 1
4.49702587102142 1
5.00561841187131 1
4.08865943008438 1
5.94090300791849 1
3.54655301846877 0
4.77379153189328 1
6.18277506615083 0
6.21089495252151 0
5.86991517227506 1
5.5349308594671 1
4.99766662928624 1
3.7549561553546 1
5.67616403766704 1
5.11503517767331 1
5.70612053081446 1
5.149085268897 1
4.3928229317381 1
5.48995841347439 1
4.86648572280328 1
4.98376633462619 1
5.80345328686363 1
5.13775047061698 1
4.30762335784764 1
4.80265466389335 1
4.7107475279074 1
4.9868968857899 1
4.13787306653018 1
4.52519285575688 1
5.16247345902885 1
4.95270564682008 1
4.95823990291076 1
5.48401058147149 1
3.93642797544165 0
4.62689329929178 1
5.04273283015569 1
4.94084557125448 1
5.19800753417632 1
4.66673625862917 1
3.76525417629282 0
3.22736193438486 1
3.69799297222078 0
5.95746201951417 1
5.25536535271365 1
4.01404656110226 0
4.86726384662759 1
5.0594075229682 1
5.57438057757615 1
3.45774739825857 0
6.23563967360292 0
4.27807918456578 1
4.70383318255101 1
6.42936520988135 0
4.5651916792566 1
5.57386135359696 1
4.78935079258925 1
5.18601849127541 1
5.73803340630989 1
4.79207998663236 1
5.95325091290697 1
4.89086855502741 1
4.74515963666546 1
6.00350924925749 1
6.50863440318182 0
4.3642591805532 1
5.22467879114874 1
4.90869954884887 1
4.85100552690007 1
4.28066742248694 1
4.90902408677155 1
5.39890510545496 1
3.55216692053219 0
4.52632121558268 1
6.82621896533594 0
4.24616556584686 1
3.96097240200927 0
4.88627927079876 1
4.18465936468834 1
5.66665541414958 1
4.05253463342803 1
2.99508297851785 0
4.3576199312298 1
5.40885226237196 1
5.48371855602116 1
5.43724647370126 1
4.50749596832158 1
5.36512165055518 1
4.69477620497468 1
5.83576928218812 1
5.77835008716111 1
5.18625183429831 1
3.53458247217172 0
6.05941045781498 1
3.82761830568167 0
5.35599595131121 1
6.37867556629006 1
3.67130086163402 1
5.13700809735338 1
6.45139822018805 1
5.24653578678813 1
4.46241838255617 1
5.30167354412793 1
4.18968767723057 1
4.87966313343026 1
5.23570276785061 1
6.33407031406148 1
4.92111072966252 1
5.34330720482328 1
4.53458765171937 1
4.36911994763363 1
4.88390471254346 1
5.28138067686746 1
4.52226961748118 1
5.87948578636274 1
5.71170825962628 1
4.63146889212818 1
5.03181613251898 1
4.76933958148367 1
5.43572567239138 1
5.42806192429217 1
4.0720557040378 1
4.88581910349915 1
3.76352306196721 1
5.65948945172983 1
6.76188219414737 0
6.5292869200898 1
6.95694636069884 0
4.64492140849066 1
6.08240875430123 1
5.44151685235426 1
5.2432300922926 1
4.20323286069768 1
5.87173875375468 1
5.32790808955139 1
5.14739310959682 1
5.41733451168263 1
6.26955981914376 1
4.67793126704219 1
4.79442339001999 1
3.66958344838389 1
3.95495844642935 1
4.73315148175526 1
3.38367233327013 1
3.71397298267832 1
4.68229032552309 1
4.69386606380005 1
4.78771991386061 1
4.96708317380335 1
3.21275103356581 1
6.17454705851832 1
5.71604647729273 1
5.55985527472936 1
5.20182235039002 1
5.86881877099641 1
5.10476309280431 1
5.11897246898355 1
4.85675281972583 1
5.57286575148614 1
5.34594873304477 1
5.64104605263118 1
4.72033064114473 1
5.13301094052537 1
5.68768284972886 1
4.97436865397137 1
4.00126040476367 1
4.34256191718838 1
5.41819603502483 1
4.98561369714718 1
4.8701877516984 1
4.60745733004133 1
6.04593930328358 1
4.11829802898368 1
4.4078144215741 1
4.46159986242977 1
4.75677949694989 1
4.76330436697765 1
4.22890522376915 1
4.5596320746378 1
4.32706698696127 1
4.95706423594631 1
4.74645692621609 1
5.27789457431883 1
4.23236935054724 1
3.27266956312388 0
6.49160623012998 0
5.64623032842421 1
3.86963954646039 1
4.70718072219938 1
5.43680672636814 1
5.32176180213634 1
6.80545546420536 0
4.09425140009209 1
5.84859471044179 1
7.55429630932499 1
4.17236206105648 1
5.12053386838557 1
4.29106114386427 1
5.52087842989404 1
4.89885423408357 1
5.66083856279159 1
3.63146554267644 0
4.99752779591118 1
5.5400086520368 1
4.56829762800449 1
5.32525978366864 1
4.13806499815223 1
4.85942002702184 1
5.17315687722771 1
4.26140764914531 1
3.90375919215355 0
4.86388679272121 1
3.8953336195057 1
4.8206644771322 1
4.39958354520842 1
5.61269781629811 1
5.68586175631491 1
4.65878470385481 1
5.2873578156685 1
5.68289818909268 1
6.74985918633282 0
4.65871711021386 1
6.65823396866252 1
4.39232859206236 1
4.79491097456036 1
5.50713711203049 1
5.28053137424388 1
5.52621633294033 1
5.39636767436882 1
6.09981384279164 1
5.23917096148826 1
3.82875229242722 1
5.22945954372723 1
4.9106432022189 1
5.27927941444002 1
5.48121124288039 1
4.64445915532209 1
4.80658156531914 1
4.78902205068534 1
4.54251511442267 1
5.96221128142882 1
4.37708432286151 1
3.70057927194332 0
4.87543626801659 1
5.74898917012783 1
5.37365241786327 1
6.8977024817135 1
5.11637419326093 1
4.89888704163498 1
5.04711333182281 1
4.0892084908087 1
4.27805637115227 1
5.36064193694047 1
5.19095603574907 1
5.72571866060967 1
5.54562300234112 1
5.30178951803889 1
4.32978972477262 1
4.06520482304394 1
4.80134406783276 1
5.41799881056795 1
5.83823669213575 1
5.19774419152792 1
5.15782819925394 1
4.83496681087525 1
4.99374704966138 1
5.17435567740306 1
6.53424093145941 1
6.01006852577497 0
6.6108552042864 1
5.57730203353967 1
4.22701421062129 1
4.54794292208494 1
5.43137776466759 1
5.43851693429357 1
4.63476931859595 1
4.21931593772929 1
5.17250695704665 1
4.31353673989381 1
5.32353758635575 1
4.85205717996777 1
4.95852785230287 1
5.62320387671878 1
4.34995288131601 1
5.73702413103251 1
4.63102365242237 1
4.56788500794951 1
6.06360936617421 0
5.45339635239791 1
6.13272153383604 0
6.41652463967911 1
5.94448042649545 1
6.25252457393915 0
5.04093892969608 1
5.76295882997112 1
4.34159189290421 1
6.63278622978747 1
3.71428559825241 0
5.10816784290634 1
5.23646722927764 1
4.51488020465203 1
4.61442795863294 1
4.64855716938322 1
4.6184810583816 1
5.35095467157355 1
5.29270846901389 1
5.05801064852611 1
5.65143460779697 1
2.52129195673624 0
4.08652017750392 1
5.54328343221056 1
5.92198508256341 1
4.34683552582235 1
5.09556171296035 1
5.52447762842539 1
4.83334986638828 1
5.51374587765907 1
5.094249224353 1
4.79815916289938 1
5.86058273677039 1
5.37248973233429 1
5.3813022699061 1
5.84848276379457 0
5.39027301048287 1
5.00714018115563 1
5.9019847176138 1
5.3009686366957 1
5.20358708467919 1
4.1720808609842 1
3.03757216968961 0
4.22928392491983 1
4.35119374247535 1
5.73904481681099 1
5.54229781972908 1
5.02396905503724 1
5.66972731458341 1
6.04893523154521 0
5.04714721321668 1
4.53295273023633 1
5.12555237038327 1
5.76241036067927 1
5.15202487434066 1
3.32410422193665 1
5.66893123741955 1
4.61396526588963 1
5.09521544838681 1
2.46756233329668 1
5.62278382321442 1
4.85687090333646 1
6.80153922154828 0
4.88208196214542 1
5.81097413358119 1
4.13490612714041 1
4.76076850465367 1
3.92178119302401 1
5.94660007479073 1
5.8679076471261 1
5.60317497654387 1
5.28172374586367 1
4.79779696309119 1
5.32901269324219 1
4.57142306860087 1
5.28046239960436 1
3.60250484194824 1
4.72275694172622 1
4.8082726354795 1
4.01987005338426 1
5.60188080514374 1
7.18833661501458 1
6.59987939467523 0
4.91883644255124 1
4.53077465222277 1
5.37397110837868 1
5.0509459992294 1
4.86450146060743 1
5.70672983095059 1
5.46293002173107 1
4.58920911701866 1
4.89345137825789 1
4.63834556772851 1
5.77492059171636 1
5.60992755689623 1
5.9679323315028 1
6.02008126333432 1
5.61984958702945 1
5.8481461119317 1
5.44767742646992 1
4.53721671971828 1
4.9243744458103 1
4.34763150893702 1
5.05437632150636 1
4.96142587200113 1
5.25071090118582 1
5.54817028190322 1
4.81746409501105 1
4.73072322032064 1
5.04627652800774 1
5.4648318170026 1
3.2725093141484 0
4.0163743229165 1
5.5621410115536 1
4.62643133143774 1
3.88292872081771 0
5.26626012526451 1
5.914397674711 0
4.46548575032683 1
5.62183991408226 1
4.66816632481539 1
4.18065991004467 0
5.03775376706904 1
3.82915399259474 1
4.28489867363844 1
5.62711494106636 1
5.41657895969343 1
5.31710373080368 1
3.49903968571339 1
3.71482397561111 1
5.61128480182511 1
4.7379036041016 1
4.9381503106218 1
3.29947550927694 1
3.2331156833359 1
4.54806769820741 1
4.62462547563492 1
5.08877968212183 1
6.71344497748502 0
5.7249049444717 1
5.64011738239658 1
5.27033329684728 1
6.50753015525363 0
4.22452804991177 1
4.84822353954978 1
4.85710866097181 1
4.24494974415915 1
4.3864746923889 1
5.00829911247951 1
5.19886955506509 1
5.8652929998674 1
5.25477481386768 1
4.3611602668255 1
4.54737245848337 1
5.22499730684931 1
4.86254997394909 1
3.38019665927835 0
4.21251732865206 1
4.96385251498064 1
5.8099725630926 1
4.206326590364 1
5.70483289241822 1
4.84244439339923 1
6.13603359091129 1
5.15676356999234 1
4.64512764698132 1
5.34343848300852 1
5.90763887721486 1
4.42926917283484 1
3.52143141183144 1
4.34699699420937 1
6.68824581554713 1
6.52362024640094 1
5.52530199565684 1
4.98291428230838 1
5.68706890851399 1
5.86218130962063 1
4.29587027916613 1
4.38339638757448 1
5.9246937139987 0
4.6789805214438 1
3.43823236483226 0
6.0248221205529 1
3.74613864111047 1
4.17863994860525 1
5.80077859730309 1
6.89059349646886 0
4.76670676172092 1
4.55807077029963 1
4.95968329869189 1
5.23745280342429 1
3.96856852847498 1
5.96667561468468 1
4.03240479458755 1
4.78009914721461 1
5.16267496602427 1
6.53695371665999 0
4.95433405953744 1
4.44312383051386 1
5.17918510008943 1
4.48734379277126 1
5.45426136277527 1
5.93834315851246 1
5.51156824311038 1
5.13032651687998 1
5.72807472527128 1
5.99861070356421 1
5.10323493134011 1
5.91274303425462 1
5.67479613402531 1
5.17859601686477 1
4.39129306174204 1
5.37428641079504 1
4.93643476052471 1
4.88736323639942 1
4.29062848332563 1
5.23550171785745 1
5.3250892783995 1
5.31086480080431 1
5.50435796152542 1
5.71554155502889 1
6.13032176046901 1
3.8468984706376 1
4.75358543222261 1
4.84736248012829 1
4.90235347268146 1
5.04832044621372 1
4.38703873184156 1
5.37549448866378 1
4.81436614172037 1
6.16807745874073 1
5.22660468004571 1
4.63325711620085 1
5.28281734340147 1
5.27366193533012 1
4.85532542563865 1
6.18730742743672 1
5.14056258741563 1
4.35863892498169 1
6.0342098872194 1
5.05180675094598 1
6.06044497557625 1
4.42836857039493 1
5.07397685990978 1
4.13356600373755 1
4.1736379552759 1
6.10824027356768 1
5.06754515593303 1
5.8163206024485 1
7.10108556149136 0
4.95747342763414 1
4.99627135273578 1
5.13921793236364 1
4.39112106543951 1
4.43165407378315 1
5.4805969702494 1
5.41334364416511 1
4.57383375938636 1
5.25740338709482 1
6.65957553806805 1
4.9125901043339 1
6.2504143340769 0
5.46319451722049 1
5.20926438511434 1
5.2240459359565 1
4.9844141810413 1
5.51098179526303 1
4.99713457829589 1
4.73063403445355 1
4.28522234761051 1
5.04960651115681 1
5.20672984095757 1
3.89222290691422 1
5.58319703798758 1
4.54040893368462 1
5.98330814588448 1
4.67453490079119 1
5.38790409082397 1
4.2956647575674 1
4.90249642761016 1
4.03760077518772 1
5.36418577737937 1
5.41825398749531 1
4.58913705914517 1
5.25365455427414 1
4.84788993629708 1
5.35962311577639 1
4.32908302302493 1
6.24872843342007 1
5.21214883097373 1
4.51247346314367 1
4.85053953591257 1
4.68251069345831 1
4.79210285832826 1
4.47083369638929 1
4.36689740032144 1
4.8512315248429 1
4.83755191336526 1
5.84411744940578 1
3.99998468465074 1
4.72015459225598 1
4.85654190714903 1
5.45611523407753 1
5.27655925134078 1
4.19071449163905 1
4.11971953145672 1
4.23424955043171 1
4.4501929562135 1
5.02623664396595 1
4.74772394605419 1
6.10291130003111 1
3.82677179648815 1
5.65866932215824 1
5.15789169521809 1
4.44478558299557 1
5.58464697643413 1
4.1863797092826 1
4.37597685242583 1
4.81303736050896 1
3.2586666936801 0
5.24365009334709 1
4.5690290241439 1
4.63409104784578 1
4.55669748495972 1
6.23260285408061 1
6.53643586542548 0
4.73983346218539 1
6.2311538961066 0
5.78229646812157 1
5.08958134020511 1
5.68088054774691 1
4.48098397697232 1
5.56371790185313 1
4.0945325634394 1
3.7210018341979 1
5.36778158064688 1
5.00532991452341 1
4.63734338749506 1
4.52870509175867 1
6.11159463472858 0
5.16899296239212 1
4.32439619801608 1
7.00900050752943 0
4.63122019304478 1
5.30886536220633 1
4.27150321756559 1
4.69704323566617 1
5.62941722277297 1
4.09045781240095 1
5.74102931867858 1
5.27601757592119 1
4.40181762282301 1
4.51427678281003 1
5.4169817673797 1
4.7113634125442 1
4.65875315225696 1
5.07664132876989 1
4.87703162774578 1
3.83213217028117 0
5.76045046612981 1
5.27042117266302 1
3.92143173045188 1
5.57327264759994 1
5.45224499566738 1
6.06488195299731 0
4.9700431830842 1
4.58547486377531 1
4.67127373702171 1
6.26837576607639 1
5.28414135417953 1
4.49357088450246 1
5.22000832404394 1
6.28761420788454 1
4.4848606797836 1
4.25786618004919 0
4.28949172763879 1
6.24642343766244 1
4.81041674461788 1
4.41361414839026 1
4.72363670338667 1
4.52006061832086 1
4.59466023793996 1
3.95650197366189 0
4.15586718182613 1
4.52987232934812 1
6.63760417085834 0
3.74343948953511 1
4.72661231129512 1
3.43649318658834 1
6.31735275454197 1
4.31856481789142 1
4.80642890287688 1
5.54908983704342 1
5.37930781560513 1
4.47807300660139 1
5.23261321839108 1
3.32038390724396 0
4.48866195918692 1
5.17981705623908 1
5.49616070119053 1
5.01220297096983 1
5.46823100095341 1
3.19439894951986 0
4.68853759971057 1
5.08693967444644 1
3.47899923462694 0
4.90103170702769 1
5.29102761688125 1
4.31789584064906 1
4.67048483428004 1
5.66953478437006 1
5.94143910940206 1
5.86516421878248 1
3.33438214541315 0
3.82824660361523 1
5.39746738714031 1
4.93607919908202 1
4.84897896365389 1
4.59391074931899 1
4.2195338538247 1
6.23593489803497 1
5.77056249501076 1
6.32162687702557 1
4.67674081994152 1
4.88539395692442 1
6.70407340077139 0
6.18971772269189 1
5.12036752410202 1
5.23096829737666 1
4.81442846876288 1
4.46557738995471 1
4.85010202095808 1
5.52255858357413 1
4.50294719252664 1
4.56798150187226 1
6.04381835915365 1
4.357636274599 1
5.31129909829689 1
3.22584649698836 1
4.82873845376412 1
5.58248243647655 1
4.86866552731653 1
5.31624829177864 1
5.56456757062791 1
3.86884043673798 1
5.5000606334994 1
5.35032851966374 1
4.51246848377599 1
4.56963149856856 1
3.40330757804102 0
4.54345966183351 1
4.59083194427793 1
5.64773067802841 1
5.8866454441915 1
6.39420479794148 0
4.78702528904577 1
4.7847044194066 1
5.9072292186507 1
5.26291326411754 1
5.32183428638488 1
5.61624849859216 1
5.58119963138415 1
4.91228089944556 1
6.06068718939611 1
5.04065638487828 1
5.10849794963293 1
4.46041294222302 1
6.38993793062634 1
4.22338478225129 1
5.55892699195629 1
4.80280871618543 1
5.73170523548209 1
6.3431539259677 1
3.9410042936846 1
5.27266012280768 1
4.57179237326067 1
5.10889705038669 1
3.94792189149036 0
5.36642939942053 1
4.27088521688935 1
4.97528232671295 1
6.10930454477876 1
5.33219190624383 1
6.01717152543577 1
4.92170597878156 1
5.56492193921084 1
4.17159826438745 1
6.17871579371323 1
5.10657767768386 1
5.51722557751924 1
4.45616770697807 1
5.25787133262943 1
4.3084304226717 1
5.62097043210239 1
4.09092422134328 1
4.24491085798786 1
6.09894330262655 1
4.41085245684167 1
6.22761847622784 0
5.32731593378727 1
6.08156606666222 0
5.36981558331116 1
4.43773384824872 1
5.56105014433046 1
4.7446314068975 1
5.21353102645324 1
5.96249385810947 1
4.90907931689852 1
5.35721699443484 1
4.70466624474973 1
3.62337318442828 0
6.51331839569746 1
5.6610860682991 1
3.66428557483029 1
4.15684643344689 1
4.97671932142238 1
4.05305010948883 0
3.9598806255971 0
5.06000950323737 1
4.6730623455784 1
5.05455122574184 1
4.9980170309801 1
4.53710453519141 1
4.44982719335174 1
4.33885810070979 1
5.08128341788697 1
5.65785589039263 0
4.10692124414719 1
4.95313655351784 1
5.6953049047742 1
7.21893362698429 0
4.72007163844186 1
5.13294552858537 1
5.6824020624765 1
4.58085938036131 1
4.70434728215885 1
5.10032809225234 1
4.73324690516191 1
5.31596773565333 1
4.60565963815389 1
5.4875198312305 1
3.9822102299997 1
5.03417569517519 1
4.20253740480936 1
4.95849270757907 1
3.91579825761633 1
1.66569628042051 0
5.245980593382 1
4.14759896971247 1
4.65694323630632 1
4.7098003600843 1
4.48908656447463 1
4.36823158156923 1
5.17688278705888 1
3.24700093537411 1
3.80229813083895 1
4.7872164782305 1
3.90439278497548 1
3.57264193825465 0
5.4947492663428 1
6.17527840724504 1
5.06406894857678 1
4.01898694688736 1
5.55527416348352 1
5.90338411755664 0
5.02775207217098 1
3.84936793767449 1
3.89533049798864 1
4.87380013658471 1
5.19744112790288 1
5.15256800047758 1
5.36020375400209 1
5.68486816123547 1
4.71029188771139 1
5.57218972664857 1
5.06045949453743 1
5.33375101735543 1
4.61152742737275 1
5.24062569519456 1
5.75656920435732 1
4.14774123925791 1
4.75831899864692 1
4.57239685107742 1
4.35485240100043 1
4.99632041532313 1
5.20541399563377 1
5.57846499721082 1
6.30094548429525 0
4.29993021952367 1
5.42305935193943 1
4.98228292105338 1
5.80084405014282 1
5.53168601386514 1
4.94426840243844 1
4.98451592868061 1
5.82588524044748 0
5.0355993247103 1
5.19510869528289 1
4.85272663751401 1
5.48888199395902 1
4.24883280915968 1
5.35887772647949 1
4.42214355385678 1
4.9416309304444 1
5.38346398397858 1
4.8550902695705 1
4.03367257434689 1
5.37803302804752 1
5.25942647308174 1
5.73608034501947 0
4.11327931939731 1
4.89280041240976 1
3.76473816596409 1
5.43280506979938 1
4.78775541334858 1
4.87387931395136 1
3.58365622186019 1
4.90067653138196 1
4.8820090951437 1
5.30477870038555 1
5.20258224106381 1
3.95083656815629 1
4.18069855292064 1
5.03964134495114 1
4.46635601257104 1
5.07735671591088 1
5.36976020026515 1
5.07132760497336 1
4.88233410648067 1
5.84366101172698 1
6.1627590310462 1
4.12829967168652 1
4.85783277032978 1
4.83036206305657 1
4.66040040609109 1
5.72581588908608 1
5.77515185170681 1
4.37164294751664 1
5.39420123183184 1
3.98276597533999 1
4.60180817398304 1
4.2787356469625 1
4.92335255140393 1
5.71520425029716 1
5.03161496339937 1
5.85012769852338 1
4.54469179636375 1
4.37095971599841 1
5.92315850920895 1
4.80349120120581 1
5.73549506576133 1
5.23560021438859 1
4.95291747927303 1
5.12561923970634 1
5.21705376801332 1
5.40759497413912 1
7.18495802406602 0
4.3484290293114 1
4.99913247202566 1
5.24470973426657 1
6.10674425760081 1
4.50830385894567 1
6.99454790856899 0
4.94086394558014 1
5.11859358747076 1
4.5255930203642 1
5.27575810990875 1
7.02159607722235 0
6.65976647364485 1
6.06469383494129 1
4.5921759273219 1
5.05512374704653 1
6.33631414270946 1
4.52942742685749 1
4.07116834658328 1
5.48359696030879 1
4.61994932672358 1
4.01243861783609 1
4.44958374426995 1
4.5143757869985 1
5.43482816069189 1
4.72029389878597 1
3.9419617579572 1
4.11741249783218 1
3.15042666774003 0
5.46253548737067 1
5.30270048865286 1
5.83433127176172 1
6.37195673756624 0
5.21381296954749 1
4.51646177042564 1
5.5655585137725 1
5.3783831256144 1
3.41298405975895 1
4.48117604046707 1
5.65030606082258 1
4.62365933509142 1
4.84330087938315 1
4.54290796309801 1
6.1279034029021 0
5.40035738355719 1
4.27511724678855 1
5.33752343166123 1
5.63849823647708 1
4.25888710262503 1
5.1637156768307 1
4.13479826731206 1
4.8183950296586 1
4.66150892013427 1
4.78826915145664 1
4.45952202705535 1
4.26848858107846 1
5.15071008083919 1
5.02629642304765 1
3.69700043358441 1
4.96015162041822 1
4.71783996103669 1
4.3520342262525 1
4.32955314793524 1
4.64594811536506 1
6.85093672758251 0
4.28040403347417 1
4.95283193707326 1
5.04953404627458 1
5.36276905062907 1
4.36084230230436 1
4.37349675013117 1
5.04304942817035 1
5.12959548418725 1
6.90437523599442 0
4.51801439640355 1
5.72045982289929 1
5.29245091830755 1
4.69164778233418 1
5.1199961994623 1
4.0136077856854 1
6.92846857565145 0
4.97742459872716 1
5.00302668502261 1
4.08396336487 1
6.02027724363965 1
4.6506828525941 1
4.65431488032588 1
5.20209773816252 1
5.85143298919763 1
4.9043907170763 1
5.01971123419045 1
5.07847484568597 1
4.92671982678947 1
5.37422091155405 1
5.80859236782849 0
4.11390021388553 1
6.58018576045914 1
5.30676839798835 1
5.47719054533061 1
3.77385091419818 1
4.6847777803817 1
3.97961726102469 1
5.62120559723363 1
5.97527662025689 1
6.19005350131101 1
6.85429489534406 0
4.59810086418473 1
4.56602920164923 1
6.6346663666412 0
5.89537690573319 1
4.20409583141104 1
4.99338699297312 1
4.92755740086414 1
4.63136542748632 1
4.71272879073905 1
4.52971906434098 1
5.78613448602749 1
6.71466350679579 0
4.48801434394281 1
4.48164494236136 1
5.35673303739488 1
4.61645483637024 1
4.59437757683218 1
5.11524294137155 1
5.1909143601683 1
6.23751408994984 1
3.81457941813336 0
4.70424261551481 1
4.82829763717095 1
5.18779937015232 1
5.02968494416629 1
5.32576571992333 1
4.51659785853852 1
4.45333365132554 1
5.17516718447988 1
3.82459040610333 0
5.81549025161811 0
4.49454976493871 1
4.9620151816622 1
4.24143719932142 1
4.49008763969643 1
5.44271547462682 1
6.38000391261756 0
4.28374438488731 1
3.81339122583966 1
4.41328542154553 1
4.89130324494021 1
5.0578895378958 1
5.50636113095643 1
5.08735276614615 1
5.45259185237853 1
4.89561745970289 1
4.75976744502121 1
5.01254184882034 1
5.10206296994205 1
6.36466770086574 1
4.54523148166376 1
6.62543609890293 1
5.58892187403438 1
4.76245210793323 1
5.69033138285049 1
5.04147075803068 1
4.78181954646376 1
4.05979977773163 1
6.21151197874258 1
5.05147629367094 1
6.138947089527 0
4.17779386130682 1
5.45845989622405 1
4.80643054543378 1
4.74428656151912 1
5.07132684045851 1
3.27119672567795 0
4.93576055875053 1
4.98585682017066 1
5.73251780327425 0
6.86542310741636 1
5.14028336019355 1
4.23774507692527 1
5.45647752169074 1
4.93210640115109 1
3.44747792081632 0
5.21102400277388 1
6.00453384402182 1
4.86426345864688 1
5.40607166975383 1
5.42020895263949 1
5.49788668256664 1
4.7720217538627 1
4.24324430454131 1
5.53571158728652 0
5.79987496141118 1
4.80573424828265 1
3.49279918436337 0
5.27003858916992 1
3.37505346873808 0
4.92053718349991 1
5.66123782348254 0
5.70132894414683 1
5.0598613235231 1
5.45795569267678 1
5.31192692732347 1
5.83518142904362 1
4.17435375578542 0
5.66516631825455 1
5.9921858919915 1
4.82317146388104 1
4.76619904739955 1
6.12243218242108 1
4.58788531700399 1
5.76932332600595 1
4.8858419148069 1
5.01870261781216 1
5.81928355573146 1
6.19630210030226 0
4.70858715918002 1
4.07643147060978 1
5.12449171959629 1
5.46193783356077 1
5.85610754113857 1
5.0287332921041 1
4.07296075383152 1
4.57153093732797 1
4.05080673193145 1
4.32770575835206 1
5.08251575022712 1
4.96192624196029 1
4.60806506526515 1
4.68951100917988 1
5.85478706818021 1
4.35961882023472 1
5.34334418220204 1
5.5334770932611 1
4.92640080726576 1
5.5852605536052 1
4.8595410017999 1
6.14502482914756 1
5.98366989135132 1
6.03028220554678 0
4.29572228449831 0
5.13429714779788 1
3.96360423997711 0
6.39889115343342 1
4.50706852140128 1
4.72228166950548 1
5.91748767780706 1
5.74739680002118 1
4.47301189943875 1
4.79004175454387 1
6.62662094221627 0
3.89080157955176 1
4.95365207179175 1
6.01666710186289 0
5.17803319304527 1
4.29358065048062 1
4.46316767134346 1
6.63695006298756 1
4.3258372726795 1
5.02649514188834 1
5.44930879328808 1
5.20453524127148 1
4.78262006564447 1
5.19913272865116 1
5.145791237197 1
4.88958918856549 1
5.16132337355769 1
5.52494000759884 1
5.092457176915 1
5.36553982139102 1
5.11781512106923 1
5.21775284765851 1
3.85272041332028 0
4.28637282966881 1
5.91286426061271 1
5.63380060368232 1
5.49017204884576 1
4.57065501610086 1
4.95724593256086 1
5.69199347884234 0
6.48346250581525 0
5.26550185609889 1
4.484486303362 1
4.5007221574417 1
4.45268245352299 1
4.10575696061108 1
4.7801873158488 1
3.45005193982585 1
5.87795648515163 1
6.2051139334407 1
5.7636338260853 1
3.40928366933501 1
4.79455478898689 1
3.36279807064739 0
4.79444148838829 1
5.29430149316955 1
6.16659360517353 1
6.23394781621113 0
6.06640391690414 0
4.53325748829697 1
6.41486650118299 0
5.24032779102901 1
5.26140368709293 1
5.15342052035844 1
6.02718486439865 1
4.37561355732503 1
6.89616209935401 0
4.11971720853926 1
4.86922268354322 1
4.69833766868839 1
3.94197636945046 1
5.76956038544218 1
4.47759788273674 1
5.06690779441855 1
4.47659719758144 1
6.69236866627019 0
5.228489777217 1
4.86161338860199 1
5.61962547587348 1
3.33485178838532 1
4.51859672624209 1
5.05911469551833 1
4.97069809779909 1
4.41097727198652 1
3.29601624582893 1
6.06758049749584 1
6.20785668833028 0
4.76206416936911 1
4.4926426177559 1
4.48509566916478 1
4.3610135924769 1
5.48274687308828 1
7.25676003966094 0
5.54626996759466 1
5.25591074684157 1
6.09370288529133 1
4.41878364941509 1
3.80035422084839 1
5.19526403116033 1
4.31118859563825 1
4.9144185472672 1
4.42604196460439 1
7.11730450737166 0
5.10628482152172 1
4.85805181008646 1
4.23783446188292 1
4.85830608201685 1
5.36299338384001 1
5.98342443762936 1
3.66505362652599 0
5.9844844235706 1
4.59301949771281 1
4.64789202633238 1
4.68395791650892 1
6.63919615408422 0
3.92119091019217 1
4.20539879870101 1
4.39895515736771 1
6.77764016684381 0
5.43231042188748 1
4.25896240435303 1
5.05593428752362 1
4.38478403777247 1
5.72464926730274 1
3.14335845987277 0
3.96105712255772 1
4.71643513730189 1
6.85068781174639 0
5.91243389168556 1
5.90703516456067 1
3.8251032280967 1
4.96136079250504 1
4.24770139676176 0
5.41086238550264 1
4.86022734882647 1
5.35017274577347 1
6.21238576823984 1
4.97609389076424 1
6.02418158198191 1
4.30026621560134 1
4.28267768097346 1
4.68961743055091 1
4.91671059660125 1
5.3657011559028 1
4.88023579041187 1
5.01985678375714 1
4.47419844055814 1
4.47422433108927 1
5.06198398161886 1
4.46315698552708 1
5.41290370653423 1
4.27038387419536 1
2.80681540066036 0
5.19646293224549 1
4.30982747688403 1
5.8613550626864 1
4.38582877299985 1
5.43282892435179 1
5.49786968919989 1
5.28055645595085 1
4.70666171916319 1
5.39898232444493 1
5.02245106737585 1
4.62452035458961 1
4.48724484767046 1
4.27805089237973 1
4.09386237137377 0
4.34043283017138 1
4.9159978447253 1
4.6832346962539 1
6.93850995336492 0
6.61442968238451 1
4.80098458752125 1
5.12734613346029 1
5.15393090118756 1
3.65792253627334 1
5.49144253192219 1
5.33610764596039 1
5.4002245704403 1
3.83537996187376 1
4.82466917854332 1
3.47141257974602 0
5.51904386978295 1
5.06573741460117 1
5.55484599516937 1
4.78270190096794 1
5.15585704712271 1
4.13350985857114 1
5.62486720762148 1
5.06548931754201 1
6.33084473811571 1
6.34008159838711 1
5.23706847028602 1
5.01006987773512 1
4.56462460816374 1
4.35254824829858 1
4.76718892264897 1
4.99351802324321 1
5.49617389508424 1
4.98838449190335 1
4.0245881077007 0
4.38682989082427 1
5.13582461715215 1
4.88166243140669 1
5.72156694965442 1
4.40903278780607 1
4.61775489696435 1
5.02692778571921 1
5.06720168500278 1
5.80673327205438 1
3.89487046769593 1
5.25872245800371 1
4.40077967167722 1
4.53389276479855 1
5.11528921775228 1
5.51522386080746 1
6.84492348678905 0
4.64328135731489 1
3.59937915986489 0
5.3260169493144 1
5.02750150932516 1
6.16417029965467 1
5.88929747140105 0
4.67764584114034 1
5.32624514823601 1
4.18569110805808 1
4.96559137248442 1
5.25646177090082 1
5.29964497371688 1
5.13207912392172 1
5.94032750898913 1
5.73077633475665 1
4.31201059464487 1
4.76618154791364 1
4.78966682091816 1
4.6548652307275 1
5.5513240673782 1
5.25101712412056 1
5.52526127949386 1
4.82934732167118 1
4.98117228039143 1
4.07290021876611 1
4.29666754326886 1
7.27626021552669 1
4.86933144093448 1
4.50664972003135 1
5.3476728447747 1
4.08037834153662 1
5.39082131027487 1
5.16433984800219 1
5.80176474213963 1
4.89895171192478 1
5.16063629941197 1
5.76902106071191 1
5.84473678457961 1
5.40348682837028 1
3.84261836575397 1
3.35391527111035 0
6.47065354241923 0
4.25597505909835 1
4.88269241474363 1
6.09651461067186 0
4.50813379006755 1
6.12353778094247 1
4.30545402695531 1
4.94429528859873 1
5.16212975037132 1
5.09589724644763 1
4.09282140381984 1
5.27416027909839 1
5.6983547021713 1
5.0559642064482 1
5.59954499005921 1
4.56459644578484 1
4.73483339407887 1
6.12095801317531 0
5.439205094743 1
4.48484757112736 1
4.44672682177775 1
3.93140947792257 0
5.57664525223227 1
4.16802524396142 1
4.7771751874999 1
4.67307485255127 1
5.73835922780468 0
6.59565864092602 0
4.78965148566438 1
5.49052290935456 1
4.70484028834427 1
5.50527809497821 1
4.51588813806565 1
4.83127323606652 1
4.84872812122562 1
5.14446062216804 1
6.25045026274338 0
5.59595715270235 1
4.29754922594333 1
4.49450779871321 1
4.86021256024027 1
5.53026116100009 1
4.17644129544807 1
4.99023203395345 1
4.53826333945698 1
5.53983258501413 1
5.22444145753382 1
4.85681269671656 1
3.91963021230524 1
4.27931516871609 1
4.9333866565091 1
6.89639327502494 0
6.2374513137554 0
5.18744281579631 1
5.41720758552797 1
5.53787319763417 1
4.30221732351382 1
5.44989951064329 1
4.9904927385218 1
4.30465478152237 1
4.61447515073352 1
5.07970799773709 1
5.04937903455711 1
5.49560454164463 1
4.84426077910546 1
4.39814663457432 1
5.78175116780704 1
4.13336782800528 1
4.01100588345694 1
4.74328248621303 1
5.20629721903857 1
4.24342808584466 1
3.70710669585724 0
4.56004027682424 1
4.90852673918662 1
4.32765350827749 1
5.76484990642261 1
5.01986258871514 1
5.86434623847189 1
4.62264634357369 1
5.35667499110441 1
3.91195724307444 1
4.55769760806727 1
4.9685979006003 1
4.30190940838933 1
6.04240613816643 1
4.83729934593225 1
5.13138098380122 1
5.39935434810575 1
4.67497993557491 1
3.91923745748684 1
5.10001526990311 1
5.16846893931521 1
3.55625592247356 1
5.36924501510044 1
4.71590354383263 1
4.27332065630112 1
5.52902714206591 1
4.32070034114948 1
5.7031172592989 1
5.53706187024598 1
5.18583390374136 1
4.6992471292399 1
5.32447147052385 1
4.56629129157141 1
5.32548099983364 1
3.75898347318757 1
4.80994825813324 1
5.17389906214518 1
5.39184108979881 1
4.81260847635236 1
5.30800925180277 1
5.29322718831199 1
5.5304899847692 1
4.28604488356478 1
5.0960999524426 1
4.44186545901687 1
4.62127198663963 1
6.03988843031149 0
5.12400238854415 1
5.13701726412701 1
4.45056744009083 1
4.83065836518246 1
4.13530375578506 0
5.99856713841877 1
6.02686005015878 0
4.86810081434374 1
4.87150888485718 1
4.94157285381264 1
4.58869922960061 1
4.75004238325723 1
3.5875308041597 1
5.07333472487298 1
3.56406613400044 1
4.02858083980703 1
5.47365278844111 1
5.99275796154373 1
3.6822132006524 0
4.5489127056179 1
5.44785168061917 1
4.5199482446401 1
5.25933893780758 1
7.24450738296532 0
4.74985701570872 1
3.69278542274453 1
5.60329662264269 1
4.64525381773232 1
5.56613876848098 1
3.81779553748875 1
5.83645597906209 1
3.6309642185912 0
4.66506498313427 1
6.45921599333925 1
4.57673603899166 1
5.27265237321023 1
4.39200311275115 1
4.83148751237699 1
3.93223398126995 0
4.59722482472516 1
4.87684001164742 1
5.06923801820873 1
3.96779260989489 1
5.60880461669085 1
5.14280273346778 1
4.51814289257031 1
4.68011282987242 1
4.38192248563643 1
5.70335561011215 1
4.72061206999263 1
5.43897760901484 1
5.40639750729129 1
5.98440391521935 1
5.12784681651554 1
5.78303868720638 1
5.12398989785373 1
5.5401689367859 1
4.17712829650657 1
5.62975846928441 1
4.44118817108689 1
5.50875803137521 1
3.99947835588867 1
4.92711916386583 1
6.05944396650953 1
5.41418843695834 1
3.86992265277177 1
5.52760085599598 1
4.03633572761546 1
4.88111517241552 1
5.55821874624276 1
3.29196876288323 1
5.27573633876635 1
5.03659728473874 1
5.2468219632947 1
6.09311196031742 1
5.41722323421077 1
6.73763977998939 1
5.19185534540419 1
4.38176592721953 1
4.97826994587156 1
5.43600255834984 1
4.27643538230054 1
4.905537991342 1
5.24409084496593 1
5.56969971420648 1
4.34762888009268 1
5.35549309404627 1
6.24196189774199 0
5.57724845348754 1
6.14785485875268 0
5.87715444903026 1
5.9406060930065 1
5.2780488798585 1
5.81162510306809 1
5.31293975326141 1
4.63161484504445 1
3.51136472232393 1
3.87127546766446 1
4.97385629388004 1
5.48039395432427 1
4.23370806057376 1
6.29983452491594 1
5.02084387159706 1
5.35647683600843 1
4.78570126175807 1
5.21954898059745 1
4.3029144026711 1
4.86905600472372 1
4.23939960299578 1
5.49425688116932 1
5.44197999650035 1
5.24287522420221 1
5.75237351159472 1
4.38681153636559 1
4.47436515594173 1
4.97353799363381 1
5.86151523802527 1
2.70809017535313 0
4.43751227835869 1
5.81501438498956 1
5.24172113753112 1
4.7317724030357 1
4.90725321565283 1
5.46452109420259 1
4.27483528297325 1
3.91513850656055 1
4.39748138945043 1
5.12994758174932 1
4.12109687271712 1
5.574560113873 1
4.33568324575074 1
5.4543047857069 1
4.01278733988881 0
4.7547994628111 1
4.54197666526158 1
4.67082867813829 1
5.74665228984482 1
5.67391434566642 1
4.42119233188024 1
4.27293205406179 1
4.48701645399121 1
6.04586088436997 1
4.84176665279905 1
5.77670997701882 0
5.05379597039263 1
4.14291477821877 1
4.17567371238756 1
5.14108977280743 1
6.37751150114564 0
5.91615758190648 1
5.05149884524053 1
4.21110036490753 1
4.79200035837021 1
5.26974733854443 1
5.66759756502711 1
5.01534025946921 1
4.9078719968099 1
4.52668329923348 1
5.13559580992139 1
4.9937261398264 1
5.20441923592874 1
5.29868315132754 1
5.25741364797012 1
3.30681719240487 0
4.73370832012731 1
3.77683567588664 0
5.22584165010487 1
5.20240295717826 1
3.33115230987568 0
4.58442415131687 1
3.96724599275745 0
4.80332872981539 1
3.63221058986472 1
5.57897835647602 1
4.64772039740066 1
4.80655570304404 1
4.42945836225068 1
5.58356132130378 1
4.04571167301248 1
4.6042211118772 1
4.6085200298885 1
5.59348766148398 1
4.42093583300864 1
5.35196623458901 1
4.54940912174071 1
5.99859435926821 1
4.02176171855622 1
4.22632834180937 1
4.54192250331131 1
5.79467302476483 1
4.78741713336851 1
4.08186282734539 1
4.587162141331 1
5.42712714212943 1
4.33630286453996 1
6.94368945791279 1
5.64458547181451 1
4.61678943225574 1
3.73552369918676 0
5.8021097727655 1
6.11972401261518 1
5.35260923764313 1
5.28846880199594 1
4.4277983448227 1
4.9316222388464 1
6.04689206366679 1
4.96065272661931 1
5.33163133710071 1
5.34449635880573 1
4.43718763835318 1
5.12750826739693 1
5.41735059929694 1
5.29349878702374 1
4.99048291564593 1
3.59069579315337 1
5.17502939350563 1
5.41194958078268 1
4.4196104697422 1
4.50708849326971 1
4.91633432398236 1
4.75586343230696 1
5.88326459781123 1
5.22339250682173 1
5.09716407580618 1
4.45943008749609 1
4.75069359671903 1
3.8552267814272 1
4.90867145960215 1
4.51376061732297 1
5.01118963235154 1
6.0601791416391 0
5.65640618777342 1
4.82755452804446 1
4.169058652681 1
6.21517711050247 1
4.98509338302239 1
5.51918813052224 1
4.12954451253192 1
5.09949110070132 1
4.4016227376124 1
5.43374601647275 1
5.36303638447112 1
5.26638281717095 1
4.78861264009415 1
5.19435471052678 1
4.63002811935537 1
5.64809834796601 1
6.62404660161132 0
5.31915447116888 1
5.38096937941224 1
3.94897283753512 0
5.38308074350298 1
4.31917548998131 1
6.26386537953103 1
4.84306246449013 1
5.92713110427227 1
4.7102248247751 1
4.84787393268061 1
4.68878889649686 1
4.59633331533711 1
6.69961106254608 1
6.02733106604509 1
5.59121247748723 1
6.39027608900866 0
5.09958069324027 1
5.0769558483724 1
4.02364408726963 1
6.25750292828967 0
4.94821395065043 1
5.06405240088944 1
5.50413568998422 1
4.58948768064596 1
4.53122228920308 1
4.7171435461716 1
4.22415310082903 1
5.5160658961463 1
5.1858722294767 1
5.50446822415626 1
4.31008891320467 1
4.68340772888008 1
5.32375953417549 1
5.79012703451203 1
4.01624009472037 1
6.07499654849431 1
4.27694069353634 1
5.05731703486505 1
5.54357294628035 1
4.56440633647587 1
4.94704696020613 1
4.6853948036177 1
4.65773011245512 1
5.05885417340819 1
5.29181791200712 1
3.64898325036664 1
4.54818104008182 1
6.57129290973608 1
5.12747646910301 1
3.27476261588139 0
4.96632824833666 1
3.56783520351788 0
4.76744183453504 1
5.81077751860452 1
5.66114601839533 1
4.57980148286374 1
5.18227563941203 1
6.42262877428883 1
4.6541266385769 1
4.99936474609609 1
4.91111977570144 1
4.86654804230631 1
5.44759744823789 1
4.81024817689285 1
6.10561420495659 0
4.34845852069983 1
4.00419065751754 1
4.9588931749057 1
4.95757704138724 1
4.63481386942271 1
5.38964370679044 1
5.05077989876359 1
4.85080154373617 1
4.85672400613691 1
4.74931793303968 1
5.81029639288984 1
4.76269485495335 1
5.26026686746656 1
5.63313229386 1
2.85629208053537 1
6.01626280869155 1
4.43190091778806 1
3.4446306607601 0
5.55502005415562 1
4.62145199033587 1
5.66603627486969 1
3.73387652501733 1
4.64810780913813 1
5.43183869120479 1
4.04847959221665 0
6.90176347832626 0
4.97726044589602 1
4.0174703711023 1
4.34287899427976 1
5.35324316204639 1
5.65116363607229 1
6.42475495488515 0
5.54535208176763 1
5.51876466618007 1
4.94278748560942 1
4.68666527647939 1
4.8666848104461 1
4.7339849914908 1
4.5705672094521 1
6.15783091520781 1
4.38217113226878 1
5.56941808695947 1
5.9952856203712 1
4.89418544884565 1
3.39977851893852 0
4.72577708076426 1
4.83914645475828 1
5.29164247728557 1
5.24020112659763 1
5.36992779859509 1
4.2151627519005 1
4.90118669463675 1
3.89491422937066 1
3.88589118443847 1
4.74060789136645 1
5.29000771012052 1
4.02674829890399 1
4.52596494680023 1
4.69920589548458 1
5.24960892559013 1
6.33194504749813 1
3.74574842523556 1
5.16336050680962 1
4.72079491243025 1
6.01551456119152 1
4.54568761233395 1
5.21030436734719 1
4.34021490203471 1
6.51162863865001 1
4.89996258454223 1
4.49561539868203 1
4.5198280427969 1
5.42661040395408 1
4.31234633454036 1
5.90877010388941 1
5.03324116916197 1
5.18579315428231 1
4.68410122962617 1
6.05041635823168 1
5.27561758805003 1
4.19530096240635 1
4.5938120984075 1
5.1863404642549 1
4.59690871308274 1
4.07754230098822 1
4.02197445558711 1
4.57898240621645 1
4.77327230616603 1
4.93476310630678 1
5.39447862450512 1
5.85038353732678 1
4.40158339429601 1
4.93111012672448 1
5.92981274779337 1
4.19994748996741 1
5.57742507295678 1
3.47435700308886 0
5.20902247642492 1
4.99343088781172 1
5.22481813202907 1
4.30884282136299 1
5.08109379978279 1
6.80014341464831 0
5.55140648220682 1
6.19162901132551 1
5.20451676887881 1
4.81888501641353 1
6.45513630937801 1
7.03435559175634 0
4.8211387483645 1
5.73920811954103 1
5.08739074031528 1
3.61640459741275 0
6.07802073363986 1
4.72070428812436 1
4.64771744154821 1
4.11157350012417 1
4.83236038077235 1
4.05903467363233 1
4.20878668913129 1
3.78057301633645 1
4.65170420873391 1
6.10241145987222 0
5.0335202536863 1
4.44225271947386 1
4.04796425763372 1
5.27421554590952 1
6.74950141292608 0
6.08695070169868 0
4.08136110205701 1
4.7443422564104 1
5.33184085567369 1
5.10366298217865 1
4.79965807921163 1
4.83613641472038 1
4.2246531338684 1
5.55471746455105 1
5.18420977976988 1
5.39012788640247 1
5.28840741471573 1
3.51363780127355 1
5.45045025929606 1
5.38737233114 1
5.79627463364781 1
5.89001390743079 1
5.45462531748603 1
4.18792608946995 0
4.24879650744249 1
5.58344150608 1
5.37738777429974 1
6.34330755675278 1
3.66807457945304 1
4.60576178860836 1
4.41836999314269 1
5.55546502764309 1
5.89911716743122 1
4.92882882935195 1
4.5316145341598 1
4.74744179837127 1
4.68814293660574 1
4.68670627292297 1
5.86221842270107 0
4.079727053983 1
5.77631967309257 1
6.8482996593597 0
5.65926972665941 1
3.22239227511476 0
4.42559357545679 1
4.75968671115413 1
3.89482942123409 1
6.04289588235426 1
4.99447816608067 1
5.19922930866039 1
5.31526218964171 1
6.49183992037852 1
4.94904237361686 1
5.84184944958404 1
6.14379899257257 1
5.33884447371249 1
5.00833590296502 1
4.05111399250531 1
5.85961056837931 1
5.61145477999042 1
4.92555138895474 1
5.59955943509122 1
3.48488100464736 0
4.89319433745658 1
4.5649547939006 1
5.17709587999976 1
4.52827111022349 1
3.59095770606782 0
5.58481875642898 1
3.75849957776659 1
4.4886621951099 1
5.2841215504799 1
6.04192270765357 0
4.72533984573107 1
5.68834682682771 1
5.9517193765695 1
5.39552578828313 1
4.7958593634534 1
4.68438808658733 1
4.63305769766384 1
5.66589487897128 1
4.67974037592237 1
5.00147265243942 1
4.82187807871456 1
4.66559445116818 1
5.33466926549408 1
4.68505357672615 1
5.01472272061094 1
6.30757112185504 0
7.37520665726485 0
5.41113755598711 1
4.18245567078825 1
6.60082735202226 0
4.97305528505026 1
5.77775486854662 1
4.08440523432361 1
5.79343735811959 1
5.05303314805054 1
5.35623175643402 1
4.29427586842491 1
3.95314093769123 1
5.15078880138948 1
4.97398625906821 1
4.84743984966895 1
4.98788878647101 1
4.81337780772928 1
3.60316410461852 1
3.89686036797753 1
5.64676295736788 1
5.76029379100521 1
5.40757453032733 1
5.7351829801897 1
5.61248498403275 1
4.67233262316288 1
5.14220203852454 1
4.22562118134148 1
5.45819893539715 1
4.74630000308976 1
4.47882013978097 1
5.65662775551743 1
3.39489184955396 1
6.12256628558159 1
4.37585784673732 1
5.98428606255024 1
6.23421789364899 0
4.48526761770822 1
5.20514045890625 1
5.40753511603772 1
5.05304496450186 1
4.28954944311426 1
4.07152976955494 1
5.00617192636842 1
4.7637634046374 1
6.44584370458449 1
4.00330896112332 1
4.85154555422992 1
3.87754676956247 1
4.37523611058569 1
5.04427583312256 1
6.52228771540722 0
3.43249935374252 0
6.00422637717935 1
5.31216304847902 1
3.3391136668759 0
4.90172945418355 1
4.92329646394543 1
4.01157343177746 1
5.0731912584517 1
5.74133124164675 1
4.55030573273178 1
4.19795577836406 1
4.75039851136643 1
4.50710846380455 1
4.23324651838112 0
4.69396067745944 1
3.61829423217629 0
5.12773089258869 1
5.13837519423849 1
5.09999206639276 1
4.1537351639703 1
5.22829232466894 1
5.47888321383141 1
4.8099924277697 1
5.35734327975466 1
5.09207773290364 1
4.53219680458541 1
4.36132675885002 1
6.07848449862704 1
3.69243411138684 0
5.27653469126242 1
4.73414421648481 1
5.87303894010017 1
5.02545331769276 1
5.63033618991676 1
5.02256816658785 1
5.78225451318416 1
4.14091056354878 1
5.79167683699769 1
5.89309539826109 0
5.69904404634661 1
4.63410892258804 1
4.80997326507471 1
5.73509059128089 1
4.97410719950696 1
5.71423107870619 1
5.69188522940814 1
5.99192755326425 1
5.85070851093741 1
4.87254217732178 1
5.01717307385679 1
5.521092059793 1
4.40163412909758 1
4.79584786807243 1
4.94759449894305 1
4.70936409072031 1
4.54082500200604 1
4.36430779092064 1
6.99203959695642 0
5.93330040567624 1
4.8347146243805 1
5.22996092814523 1
5.73806589141582 1
6.26034983070276 1
5.47944301991343 1
5.60207069721887 1
4.60958733355578 1
4.37496966965552 1
6.05931465353832 0
5.72926151116105 0
5.2985356878099 1
3.92060316459822 1
4.75000384825609 1
4.83794744374262 1
6.05650631701379 1
4.99638528354594 1
3.66189803423352 0
4.99982381700692 1
5.46231580920809 1
5.01776732347764 1
3.66657472437794 1
4.41481478106937 1
3.56796735018762 0
6.1595554870124 1
6.85782713352732 0
5.44245998880313 1
4.04422479645195 0
4.4789241349509 1
5.56548059945899 1
5.88917054864977 1
4.61679359682267 1
5.69739099955534 1
4.55618940842165 1
4.39227387710391 1
5.61745687589828 1
5.8184321247458 0
4.47382680052549 1
4.42880148502005 1
5.30468014214438 1
3.8413976942111 1
5.07840112232038 1
6.03737036806226 1
5.92022893337092 1
4.91619994024639 1
4.86927738365803 1
3.65434024422511 0
6.04785452993123 1
5.39524174506008 1
4.56212676755608 1
5.80269664498108 1
4.19864509352786 1
5.69487308180185 1
4.25337600868782 1
5.02689225661582 1
4.70254648173866 1
4.77345245751682 1
4.26592376807734 1
4.46785732778076 1
5.27206471414369 1
5.06450123645392 1
3.96450563027212 1
5.23331444362019 1
4.94364374130061 1
5.63676253998792 1
4.8079012156991 1
5.01301472895171 1
5.60871194175257 1
5.59919185797752 1
4.73548135356892 1
4.75238423073947 1
5.7081030623667 1
5.49688306294742 1
5.90880569583786 1
7.29685626471969 0
4.53908080923211 1
5.26493078969609 1
2.80890747496755 0
4.3924985249198 1
5.45372599918657 1
3.34880899197021 0
3.97606937126685 1
5.0745499342086 1
5.56883091034898 1
5.05014008029678 1
3.2328122135637 0
5.99815388437028 1
4.14285119629022 1
5.12955304767954 1
4.85047636554723 1
5.0453728412659 1
4.4156481137693 1
4.93387498487151 1
4.88742951632278 1
4.47647298624882 1
4.39096491811316 1
3.25105462842582 1
4.85805015397746 1
5.29306780947844 1
4.6929423032617 1
6.05817265909797 1
5.12943993972655 1
4.67980628940602 1
5.64074183275753 1
3.18690454033756 0
5.63301467806408 1
5.44993034373511 1
5.50637637495517 1
5.18096706540834 1
3.38567408341654 0
3.64672313807848 0
4.30271419566485 1
5.02465382235258 1
5.33656557804496 1
4.54030925842504 1
5.41861207996714 1
5.08096468000884 1
5.03430261468505 1
5.85804426016119 1
5.28849868310332 1
5.49220365988101 1
5.06282347647486 1
5.32362886516693 1
3.11176075257281 0
6.71029609301918 0
5.86807408749002 1
4.20317373542026 1
5.57981129792157 1
5.15839637208162 1
5.46288359784267 1
4.99637054062517 1
5.91397252200813 0
6.64898883749107 1
5.07543852490667 1
4.45117901456829 1
4.12943842918749 1
5.82477381580608 1
4.22533932893735 1
5.90915521681487 1
5.79678284935788 1
5.90676944568125 1
5.64226331109202 1
5.81750350757515 1
5.55118333761909 1
4.15101130714796 1
5.46566045326263 1
4.95878858298184 1
5.79879058352107 1
4.21769514635088 1
6.24280920288226 1
4.27452368268693 1
4.32643416010507 1
5.08271632102652 1
5.38437827420811 1
4.47630803765557 1
4.84335793800506 1
5.75105029112993 1
6.38554653549647 0
5.92751076553171 1
7.55546986200841 0
5.09106093795201 1
5.22346823824989 1
5.65176967464215 1
4.31270829375339 1
5.00672741919836 1
4.25015346781047 1
5.62660202412548 1
5.20354585483515 1
4.89687873886055 1
4.16470196274396 1
5.32614706830026 1
4.40985987916604 1
3.61348117235053 0
3.91817382278141 1
6.48897884134575 0
5.40900524849352 1
6.19846683792667 1
4.75533274447823 1
5.37344889289143 1
4.26445942672702 1
4.90428521198395 1
4.45373015493001 1
5.44410158967255 1
6.3222047818138 1
4.46966061314199 1
4.76077167686396 1
4.70476747042738 1
3.55807049013215 1
3.51187201691038 0
4.55691948601933 1
4.98811307747793 1
5.37090666716204 1
5.10757114098762 1
3.45270413777206 0
4.5010850864377 1
4.43377643353007 1
4.12960738802924 1
5.20286736609123 1
4.01230736552358 1
5.45683842049469 1
4.81288874383721 1
4.92245481381902 1
5.40744366164988 1
4.5990348104134 1
4.92767710122505 1
4.21608203045979 1
6.02908848939534 1
4.46788907005105 1
5.09246932356913 1
4.94203155120513 1
5.30518390799821 1
5.22208615345632 1
6.55018709310227 0
5.24664394240459 1
5.07144199131558 1
5.79366183324767 1
5.33052327509229 1
3.78372778653921 1
4.67318538791414 1
4.99964875339684 1
3.08635953669286 0
4.67826719786104 1
6.06554307144547 1
5.9716247284807 0
4.87376840602806 1
3.96720872996401 1
4.61062429335145 1
4.0533687126517 1
4.63562771264078 1
4.7138832649331 1
5.71569008276732 1
5.75670885394784 0
4.91177520986468 1
4.72178305957624 1
5.03878766047506 1
4.53310029202526 1
6.20615378379796 1
4.91374357260179 1
4.07671170036874 1
4.88417038865862 1
5.45489239410526 1
5.80191887687112 1
4.81164195188307 1
5.08483936028036 1
3.84551142704992 1
5.46467711274536 1
6.64191107807929 0
5.09269665428319 1
3.3509130104477 1
5.66643759553722 1
4.49574709568733 1
4.9085211461588 1
5.87897975211138 1
4.86489245943073 1
5.35255530712913 1
6.50068461426075 1
4.78058552563876 1
5.23070856104695 1
5.17801286782104 1
6.70122442763911 0
5.60226808092755 1
5.99143381089639 1
6.06324996706649 1
5.0642839752682 1
4.31965045030808 1
5.49671906967842 1
3.99413759261585 1
5.4407600966706 1
5.61738927564264 1
3.85718098800847 1
5.79887465497897 1
5.86123986399104 1
4.61564749036788 1
4.72567759972617 1
4.40625213039174 1
6.2735208242827 0
6.05854157243461 1
5.39127434335359 1
5.68974401628389 1
4.71060315946376 1
3.66786460207107 1
4.98765800691127 1
4.63021354280595 1
4.53033643926114 1
4.43081308943121 1
4.08302942671823 1
5.95123405892878 1
4.36558915346326 1
4.89490306949404 1
5.03731815796925 1
5.27273857990343 1
4.82214457135266 1
5.73757388993915 1
5.57425392900877 1
5.24584507405311 1
5.52956624553581 1
6.63693564700264 0
4.02531231530832 1
4.75688709273584 1
6.11726291263524 1
6.12305016038613 1
4.77685222375309 1
5.5740353118226 1
4.59984247035972 1
4.66047389190891 1
6.74969761118516 1
4.85176476949727 1
4.9663952527014 1
5.26553987168166 1
5.43722345767542 1
4.81230329908334 1
6.48453311325554 0
6.1322166755804 1
4.66847540256837 1
4.32879354175183 1
4.64659087735219 1
5.23938805529221 1
5.48787327134534 1
4.23461030567972 1
4.22932278587128 1
6.56385241227184 0
5.61926921572952 1
5.33701391518355 1
5.5983675690583 1
4.97949293899373 1
5.00442980049444 1
4.73581625954392 1
4.61231967693905 1
5.83116951711508 1
5.34975828360043 1
3.71556798635547 1
5.67129501267753 1
5.3441539555251 1
6.48851602670586 1
5.65168993501606 1
5.43578991614397 1
4.05052266860777 1
6.27458968533344 0
5.36596078348996 1
5.33508472520421 1
4.73073590770007 1
4.45203048419068 1
5.74090549257618 1
5.76585287349403 1
5.25991109302654 1
5.23369524380675 1
6.65628989013703 0
5.73629869078931 1
4.69939892764975 1
4.04785042297573 1
6.66068632273116 1
4.36292046520602 1
5.05408067844426 1
5.02123503786671 1
4.93602684321115 1
6.14570063633541 1
4.93965653631527 1
5.01870394046221 1
5.39238986799518 1
4.17139773260865 1
7.3916191844926 1
3.60341085722123 0
5.32038910865565 1
5.67111789680218 1
5.98271827582864 1
5.46534047808192 1
3.88646549362584 1
4.5752279140119 1
5.15528058037023 1
5.7245520449129 1
4.14386597330032 1
6.21980704560969 1
4.18441923184386 1
4.72237150300641 1
4.84811837976874 1
5.70633841888953 1
3.81810117520382 1
5.5209038094596 1
5.4124899377148 1
4.15311346612349 1
6.34800513654469 0
4.85170543213159 1
4.44147494864271 1
3.25345826939248 0
5.80385339629326 1
6.25715605886143 1
5.2166766049983 1
6.31000318165302 1
4.31477289010695 1
4.98504335112261 1
5.78249214387227 1
4.31384255455494 1
5.11044094373417 1
4.78278031553115 1
6.70288910605692 0
5.37748837105401 1
3.83494277999479 0
4.92732723725861 1
5.90251593176858 1
5.5905420857771 1
6.03412199185335 1
4.22736004392877 1
5.28345899357933 1
4.37793440942383 1
6.04080509771366 1
3.42587447734942 0
5.12635469843889 1
4.57118316848085 1
4.67412185532533 1
5.48655040168014 1
4.25080055878876 1
5.19775613524399 1
3.77824220224716 1
6.0884820677498 0
5.34040898250417 1
4.67295965521148 1
5.61344226659699 1
6.06580741258467 1
4.72200999154257 1
5.62995833661434 1
5.61291159939205 1
4.97368870131344 1
5.07963257725844 1
5.98429757164964 1
6.56553895682306 1
4.4677821797087 1
6.03996787725607 1
4.87391637159817 1
6.0780449552279 1
4.26967781004806 1
3.70655215274551 1
5.42646292369157 1
5.33011706276519 1
5.98114898819361 1
4.87951782254091 1
5.0006748113733 1
6.11167536791408 1
4.23369634952076 1
6.31066930074555 0
5.01125984590791 1
4.943474229973 1
5.78615058677871 1
4.67261168670948 1
5.28612142810841 1
5.97233833413208 1
5.08390472572322 1
3.64881692386134 0
4.71651591554813 1
5.06222141121597 1
4.90983049147757 1
3.91853970589771 1
5.5007267626159 1
4.1731604920891 1
3.25958199827968 0
5.44802831965735 1
4.6396429774929 1
4.81777568976642 1
4.20760398524372 1
5.33732864529752 1
5.03324084362893 1
5.2743571367936 1
4.9920522319588 1
5.24964200621438 1
5.29916168896412 1
3.98962814775095 1
4.63418559265402 1
4.92779384682096 1
5.52813553244535 1
4.77531743589597 1
5.27054373346569 1
5.04039676487938 1
5.21904195832067 1
5.3531832045483 1
4.62490792988422 1
4.88740829774859 1
4.89382208971853 1
4.5270254503055 1
6.42997431109132 0
5.52253738457704 1
4.66677735371867 1
3.64349242320836 1
5.59173931717184 1
4.03281243935258 1
5.92069123520474 1
3.42384831818102 0
4.62492674053272 1
4.41511182969875 1
5.15725987438757 1
5.83099926819601 1
5.7410481249976 1
5.42382341873266 1
4.37333997362449 1
4.55613334410588 1
4.4494654127088 1
5.02554157181884 1
4.98717466884344 1
5.1913024318323 1
6.31185619831278 0
5.07858899502975 1
4.734895996718 1
4.65743977627673 1
5.59874431426015 1
3.99842230087644 1
4.287312717947 1
4.35122124030476 1
5.13383204082742 1
5.49031848830232 1
5.01103726894028 1
3.55800211097103 0
5.29157281540653 1
5.4486352320992 1
3.62381818465968 1
5.72740613307603 1
3.92183177641797 1
4.78301952355979 1
5.90946434952739 1
4.63408780043243 1
4.50812249311387 1
4.9297652031956 1
5.67251330312954 1
5.19520219419321 1
6.26489959395913 0
4.44921335314744 1
6.17467833672094 1
5.35834580913701 1
5.252692919799 1
5.34763258402444 1
5.6672880341355 1
5.17565554718183 1
4.61320558839059 1
5.40640881916427 1
4.56574256029354 1
4.80958398222157 1
5.03011316517701 1
5.26135848080946 1
5.9751342342704 1
4.44534078722167 1
4.62490733658245 1
5.35612599377475 1
4.96218847818085 1
4.61742048770449 1
4.27317900716399 1
5.29042589748547 1
5.14413711944081 1
4.08211139956189 1
5.4030948713979 1
4.00715254427821 1
4.79204520025541 1
6.19886794142581 1
6.19941297305907 1
4.15135348934271 1
5.79416869409393 1
5.19243962019144 1
4.83748160447315 1
4.99123274870733 1
6.02022959087947 1
5.65401572543708 1
5.57824871568872 1
3.93182985901814 0
4.46991538720768 1
6.30068846251354 0
5.69102710015822 1
6.4172530203228 1
5.09313535529053 1
4.77695843249596 1
3.79478969844256 1
5.31315136502446 1
5.33412709932275 1
4.82232473106437 1
5.12776632750353 1
3.42268793594406 1
3.44857485576298 1
5.68170562748438 1
4.78173310876793 1
6.22815912689695 1
4.40092372228214 1
5.40746065750897 1
5.01651544443104 1
5.73449978118616 1
4.22334198766178 1
6.37562422922369 1
6.88902689371151 0
4.99230425861646 1
5.58196697598954 1
5.05161383733418 1
3.76398191985996 0
5.75071124368429 1
5.80788123447668 0
5.58826770920177 1
3.61626056273383 1
5.29696775494548 1
4.50280169886283 1
4.9082878055173 1
4.75104393546625 1
5.36517993572734 1
5.55078263690478 1
3.7632732804999 0
4.89310971639106 1
4.95645189932432 1
4.2546735862875 1
5.48282521801331 1
5.01516731272895 1
5.5640679095405 1
4.9705396887204 1
5.1198203212441 1
4.44967512469719 1
5.26538506515777 1
4.27311345442315 1
5.25656097958356 1
5.45381576658038 1
5.3203160841923 1
5.55675729485119 1
5.28593315162082 1
4.77274567782364 1
5.06653473802447 1
5.90746753810009 1
5.6876558995811 1
4.95970512388411 1
4.80839639068857 1
5.60075875890154 1
4.75070660358591 1
4.46768738353246 1
5.33362558227916 1
3.70139291327343 0
4.77150474233691 1
5.10579537500321 1
5.80474292474487 0
5.08550891932767 1
5.40895737141335 1
4.90645528897723 1
5.62513652651245 1
4.15384560951269 1
5.59427818612886 1
5.90746026279676 1
4.27577969323049 1
4.44219476466371 1
4.83154174287702 1
6.03717515261524 1
3.96290770516242 1
4.27803017386336 1
5.45491638258366 1
5.69298288431124 1
3.76730190483359 1
3.77525859459104 0
3.79188884062068 1
4.48182902651081 1
4.13959197890281 1
5.64412567809627 1
5.6925426636841 1
5.19402375687757 1
5.69497689773335 1
4.9069296616195 1
5.1391303671456 1
4.06462362635041 1
5.46456990548586 1
5.04634643014266 1
4.77755711574833 1
4.62943894354001 1
4.95203527675194 1
4.4879475018393 1
4.99706158146781 1
5.42548699763416 1
4.51162098753405 1
3.61664977014913 0
3.84501714824033 1
3.26063826770884 0
5.23398531534601 1
5.0430956758742 1
5.35837516876103 1
5.12935853668642 1
4.90693644086012 1
5.52121426415374 1
4.56051027025676 1
6.34981214699467 0
4.92625006327634 1
6.17615912336406 1
5.28921960419223 1
5.92888041417472 0
3.46011893638244 1
4.33404608439208 1
5.67816733406923 1
6.23237250936341 1
5.38891732611198 1
5.42390365926351 1
5.09867970067491 1
4.27319006623549 0
5.88336089812737 1
4.52047906150121 1
6.03333909652057 1
5.42549022612848 1
5.71762714710797 1
4.45269476037347 1
3.99425279998969 1
5.72386233797596 1
6.24512904458072 1
5.22541048265595 1
4.75760503042794 1
5.17105743235982 1
5.04637175515018 1
4.61668797749153 1
4.70586421870476 1
4.78977978908153 1
4.37693784026342 1
5.2158688095047 1
4.99153453393531 1
4.57516822755807 1
4.21229357417845 1
4.64409530215095 1
5.37894678033708 1
5.0191971775561 1
4.86975830617531 1
4.87403628055752 1
6.7751454649571 1
5.23612882842743 1
4.56371887001339 1
5.3983684195023 1
6.0336569989353 1
5.22960747918203 1
3.24717931905683 0
5.15080688015451 1
4.36421062149584 1
5.87596949544728 0
6.15226467455755 0
4.93742560279889 1
4.95416239727333 1
4.81418642848926 1
4.32347147731989 1
5.06554497272273 1
5.59812852389784 1
5.49627166659163 1
4.43766043824183 1
5.27893820424912 1
5.5190428333827 1
3.54792884565769 1
4.27658722893329 1
5.10158088330492 1
5.79970948521354 1
5.47805938667503 1
5.51310762298 1
3.92941031927231 1
4.51041853504565 1
4.71493824995484 1
5.53462611187776 1
5.51551297628899 1
6.02713451599353 0
5.95421019658064 1
6.08219996746357 1
5.27795475165234 1
5.13852779973327 1
5.5856493537685 1
5.1692876513215 1
4.50485983813085 1
4.09546468656545 1
3.25190179640017 1
5.17076666975687 1
5.91477566585491 1
6.00602505100817 1
4.31688093703052 1
4.62926139193715 1
5.68090563123811 1
5.15518214249145 1
4.93130957111851 1
5.27938587076634 1
5.79849768065498 1
4.49917024922175 1
4.42702189451179 1
5.38369680804122 1
5.35767669601729 1
5.55136918029345 1
4.68093095559974 1
6.39719993708433 0
4.82864737812123 1
6.25238346952983 0
5.0622831481711 1
5.98583149884015 0
6.83994780536532 0
5.4639046279068 1
4.08377243965493 1
4.89939168195779 1
3.21718534977501 0
4.80977053833008 1
4.61120210337709 1
5.37782625941606 1
4.85125886177957 1
4.13482030164776 1
6.60087138473398 1
2.95649292449186 0
5.28999406725155 1
3.91896771873982 1
6.64249430841454 1
4.64154584198992 0
5.41469098882262 1
4.7796828688799 1
6.17295550506576 1
4.76299885771611 1
5.1291655023795 1
5.01974534165842 1
4.30048802381198 1
5.38368754977764 1
4.35564628909913 0
5.94211973337414 0
4.52318473463239 1
4.33478350688682 1
5.31294012371 1
7.18016654431553 1
5.30696800904637 1
5.67685434167093 0
4.26447277306285 1
6.14327121533818 1
7.17132686843689 0
4.72447466451911 1
3.57210583154727 0
4.61262235676337 1
5.81573225217478 1
5.38490382067216 1
4.38026477921805 1
4.0399763770846 0
3.6141808967746 1
4.52159505715583 1
5.20347545719419 1
6.6943808053922 0
5.2304403450616 1
5.20003625285135 1
4.87812304495409 1
5.32706637732135 1
5.5692379671029 1
5.18430387268623 1
4.52399510430931 1
3.79879357032393 0
4.234431161311 1
5.7085200624131 1
4.29849359324493 1
4.74866849198822 1
4.08133818848813 1
5.19236749955896 1
4.44230893139904 1
4.8495503812037 1
5.04552880646031 1
5.58510457475941 1
4.31946044797906 1
5.52491959513074 1
5.07128729587902 1
4.86527270012612 1
5.87213435679793 1
4.73512581785731 1
5.8940666949024 1
5.32607254971057 1
5.0499754777197 1
4.20248797368876 1
5.10127043034161 1
5.79065503025909 1
4.9645524439691 1
5.44920179268295 1
4.03421709116563 0
5.83757495161716 1
5.18031319510857 1
4.25557131488744 1
5.11016982916897 1
6.07390352824749 1
4.6604000366613 1
3.89096277254925 1
5.49699137114398 1
5.08061162677419 1
5.83001744529052 1
4.84190389416343 1
5.31623594386597 1
4.82778137726922 1
4.76985067197317 1
5.2315842762685 1
5.25390371715429 1
5.56653599955632 1
4.84578967606197 1
4.43319201675925 1
6.17342827012822 0
4.21377594455093 1
5.98918843147807 1
4.56628232651975 1
4.15007982891613 1
4.23072424349072 1
3.57521109858918 0
3.935183899781 1
5.59226798898628 1
4.63720154036761 1
4.59595789693925 1
5.09979950088965 1
4.90958602432824 1
5.03853619959373 1
5.32934080046039 1
3.98765754001327 1
4.90054624147283 1
5.28016514691932 1
4.70657089080702 1
4.16231189137872 1
4.62738589212324 1
5.23163196609636 1
5.38897844918607 1
4.39114817385302 1
5.95336275820425 1
5.44534925635582 1
3.86541596577475 1
3.88331422110715 0
4.43707985187113 1
4.90935304534885 1
5.320170855416 1
5.19863560666697 1
5.66923306674892 1
5.22665290681576 1
5.22903183546872 1
4.46984539398096 1
6.11784351210664 1
5.53326580679221 1
4.19340952851418 1
4.86273552606612 1
5.18309888680548 1
3.93244171442071 1
3.84418519289945 0
5.5884622901581 1
5.86893684361838 0
3.78040909713242 0
5.33175904659874 1
5.08432093882675 1
5.30695222826336 1
4.94108483301823 1
5.94890161049899 1
4.99794792509859 1
4.35977477059017 1
5.79975087196039 1
3.25969345592631 1
5.862968850363 0
5.56053136387965 1
5.51522517965736 1
4.44157309209712 1
4.757727130134 1
4.81724740594623 1
5.94421071005217 1
4.4934387869749 1
4.03212684775747 1
4.10867731136539 0
3.75533267399516 1
4.1692288130359 1
4.97748550593354 1
4.29184806462803 1
6.09834461984427 0
4.71388392794919 1
5.65958634089821 1
6.0351130543343 1
5.71258740858989 1
6.17572801071231 1
4.7487150632286 1
5.17183593675122 1
4.38581284071296 1
4.8281061711786 1
5.9546511735323 1
5.38217878402105 1
4.48920246616112 1
4.48911457557269 1
5.07543924934998 1
4.14928849010694 1
3.85211885224974 1
4.70872553703491 1
4.72559644497164 1
4.65661639463345 1
4.24981322742496 1
5.16574757481631 1
4.3360211049018 1
5.83956759031979 1
4.02298102672098 1
5.19069571137924 1
5.20801556285686 1
5.92430109267668 1
4.93255964481744 1
4.40462137112401 1
4.94238973300491 1
4.89541986626458 1
4.21739255658934 1
6.33015489951936 0
4.56935575819261 1
6.54595398495813 1
5.68833087847555 1
5.5547228050478 1
3.94608882945887 1
4.53947057627425 1
4.67693264936849 1
4.78987097648044 1
4.70882931993691 1
3.1438958576415 0
5.433297010883 1
4.00980025229138 1
5.07831397418084 1
6.26681216934205 1
4.65963447557256 1
5.47800449683162 1
5.56363974987201 1
4.29892192338539 1
3.93163997355052 1
4.7133927900095 1
5.02135756073528 1
3.98052939100161 1
4.53147919544405 1
5.7237160676882 1
3.97442152698837 1
5.46646412010044 1
5.53007077918946 1
4.92273137203902 1
5.32028853457442 1
3.96835679654896 1
6.12404990521935 0
5.37205997485892 1
4.5306505925372 1
3.11203403348768 0
4.69405908321785 1
4.43686619925217 1
4.33613753377146 1
4.07583961601908 0
5.55111495943198 1
4.08359864676941 1
4.98098438208144 1
4.52823065437136 1
6.31641089677677 0
5.75645126058715 1
4.32752270118049 1
4.9018562361649 1
4.83090237441024 1
5.36117453136034 1
5.37154967247818 1
4.91938073475212 1
4.86604596282153 1
4.72226565890071 1
3.61502791111034 0
4.75079716301749 1
3.66255142689161 0
4.19193957795171 1
4.6079290710367 1
4.57498726918114 1
4.94478243279437 1
5.32666158656128 1
4.32114606942058 1
4.8647389800726 1
3.78056608780801 1
4.99757148207516 1
4.63587833090685 1
5.37968171755025 1
3.9470751796935 1
5.82068120194523 1
4.79791076912332 1
4.18439085279907 1
4.99748476889919 1
4.04418781787566 1
5.62298879287646 1
4.90952300210695 1
4.22276362140502 1
6.0726888292423 1
6.54373814570828 1
5.44039714085181 1
4.65848197673126 1
5.38538504324014 1
3.52252928450108 0
4.00133044548633 1
6.26601192525661 1
5.01595338295689 1
4.43889895456737 1
5.32600249385332 1
5.62463385532733 1
6.25887748245218 1
4.75916202419772 1
5.02235662786842 1
5.32024524004142 1
4.52930084631158 1
5.37679372657145 1
4.53976681814774 1
4.62687001421097 1
5.01052739524981 1
4.76520359800923 1
5.21065499284316 1
5.80646141456047 1
4.26536355974283 1
4.98280739891348 1
4.57759876619375 1
4.65029756594893 1
5.55549743430282 1
4.93294215965013 1
4.67365332810373 1
4.61469143419418 1
2.32064483505147 0
5.44163246169454 1
3.89335753280917 1
6.06137410035221 1
4.44860987575001 1
5.58424373649533 0
5.8731477469322 1
5.61737455445676 0
5.48198811824665 1
4.75672710338886 1
5.96009494759113 1
5.1455124928599 1
4.539442971387 1
5.30186411867663 1
4.90938691810803 1
5.31462878771895 1
5.6588435149197 1
5.77992629928722 1
6.27064388484601 0
5.95459650282603 1
4.76444470325053 1
4.21423815752897 1
5.08642477211825 1
6.67139858501571 0
4.80896363624098 1
5.78416194863702 1
4.91669522760075 1
1.79464309821232 0
5.82423818202481 0
5.35865929150831 1
5.38032119608445 1
4.62712219154002 1
4.82342461067056 1
4.26795299851831 1
4.51211461185458 1
5.04992844345409 1
4.40606835991266 1
5.76189515408106 1
3.54088125529286 0
4.95245607035565 1
4.64480014506013 1
5.51297690529659 1
5.0991755078028 1
4.60444401520451 1
5.70087562089168 1
4.05263823945901 1
4.98523058612655 1
4.80184576900638 1
3.56068084730297 0
5.94649016269449 1
5.68172410824885 1
4.90026214393169 1
4.72799210690597 1
4.97931266364524 1
5.24523003913887 1
4.82382156048146 1
5.43623211853234 1
6.38734537109121 1
4.83808707003961 1
4.56973850355505 1
4.96895772188626 1
3.87095461017594 0
6.30166847318679 0
5.91977004373423 0
5.61730828314616 1
4.39692072920796 1
5.77259595556933 1
4.68828377273048 1
4.63938708336409 1
5.84744212091242 1
6.05518958001942 1
5.13704346653486 1
4.91898476987569 1
4.89021942339442 1
5.55706967068003 1
4.8205499872963 1
4.41608971192533 1
5.06586475919702 1
5.75702909992546 1
5.19786350751755 1
4.43045985928685 1
4.14677585231465 1
5.309188261958 1
4.27409046875903 1
3.14101404114775 0
4.67577826486742 1
3.64545765279789 1
6.133079855235 1
3.18633929732316 0
5.34372714004367 1
3.83676279512009 0
5.9443278305806 1
5.43702357555052 1
5.9643680225972 0
5.86833342870909 1
5.98627157792881 1
4.22283966002443 1
4.95762505368442 1
6.12819659046935 1
5.34909083535327 1
7.30660355469784 1
5.07398152300221 1
4.65377340815113 1
5.61768520661871 1
6.34711992756908 0
4.22479222858605 1
6.00881524582299 1
5.70917810957003 1
4.4589104615404 1
3.10687261338513 0
4.87956306123587 1
5.31967993379362 1
3.9706975569683 1
5.34750097363984 1
3.96604934675789 1
5.98269539370383 1
5.00014053579828 1
6.18461366187111 0
5.43050501470815 1
5.34441825269341 1
4.37475141201523 1
5.52721813222511 1
5.94025409892697 0
4.98843641093663 1
6.84563527530593 0
4.59588151432627 1
6.87689365038002 0
5.18239434802766 1
2.75163376090088 0
5.15283383854711 1
4.83597894303883 1
3.48105692922269 0
6.64500010398175 1
5.22222267963399 1
6.98063883682951 0
6.36942228961476 1
3.19376739886883 0
4.26640269343032 0
5.92891853700481 1
5.10162577039987 1
5.26862300290763 1
4.71504804579938 1
4.39583246042393 1
5.25144574061568 1
4.0706347777843 1
4.00195960154221 0
5.23010637918859 1
4.14893258500819 1
5.75414575108123 0
5.92820037246298 1
4.99059960084859 1
5.82785206160524 1
5.9032930515672 1
4.84328950705432 1
4.15829424225748 1
4.7063339060869 1
4.60378262332295 1
5.4635451713156 1
5.89453459767303 1
6.62977384204986 1
5.45659199723869 1
4.35061374005405 1
5.60997551791478 1
5.80435159741736 1
5.12064888576347 1
4.91094482285678 1
5.13281047310559 1
5.08024077019703 1
4.93317546811238 1
4.78864457441665 1
5.41271387545148 1
6.08893123866182 0
5.18433854089792 1
5.23840801066821 1
4.65096846725974 1
5.49641062960283 1
5.10518259265295 1
5.48018354346054 1
3.64179388702266 0
5.23225872887796 1
5.27452101554422 1
4.88255722287234 1
4.17826160507026 1
4.81150079949825 1
3.46884532050721 0
6.40527817231335 0
5.06517366414173 1
4.19287299853454 1
5.07773246973176 1
4.91681187488033 1
5.96089268090325 1
6.65213936372233 1
4.33614026811665 1
4.93791726473927 1
4.62833326286542 1
3.73184671309128 1
4.55458597005756 1
5.73616330182511 1
4.97148134179666 1
4.27758528608485 1
5.99810250502981 1
4.52648087754398 1
4.68442444923177 1
5.34469352386684 1
4.91114237409192 1
5.79052045171658 0
4.75782378530542 1
4.71064655398927 1
5.40559061200944 1
5.66804521760775 1
4.05849501621389 1
5.67903970389931 1
5.06034438974499 1
5.20036252074962 1
5.19442660856923 1
4.31208034066402 1
4.69995418532687 1
5.35798782003287 1
5.74411116123217 1
4.40892913931218 1
4.28265264514591 1
4.54269596221883 1
5.50767445861674 1
5.8032592936613 1
6.98747818678679 1
4.58021235422976 1
4.6407001125549 1
5.89753293503094 1
5.39898243470537 1
4.72963954455157 1
4.46673654531033 1
5.63374667169368 1
4.74476548673759 1
3.75850596292134 1
5.03392851591115 1
4.64259729965391 1
4.95008961020072 1
5.7707814376376 1
4.42279608220554 1
5.1469311135411 1
4.64543155145043 1
4.61251680125945 1
6.27948350304475 1
4.0893539996828 0
4.49302792585811 1
5.20740220216728 1
4.43929824172568 1
5.56788691079554 1
5.25875248126725 1
5.2493157444314 1
3.78150485101527 0
5.24325462790797 1
5.43120649328247 1
5.1566846504112 1
6.13040442734047 0
4.83733388964258 1
4.89250636169737 1
5.40304968542222 1
4.92849196591934 1
5.66308522314546 1
4.59296722646264 1
3.9531651605345 0
3.8964321503308 0
5.38762142607986 1
3.96783427080183 0
6.28871984416795 0
4.91055201790519 1
4.21718240265019 1
5.54497332583742 1
5.80127170459076 1
4.5774943287368 1
5.91778026889951 1
4.85822743813656 1
5.15717387010059 1
5.81624688286456 1
4.43205495001409 1
4.72725796364233 1
4.89901520648493 1
4.71378324596551 1
5.37624255199391 1
5.25907726839909 1
3.6651467995955 1
4.84881681312494 1
4.94523556856871 1
5.63621918766428 1
5.41148965791468 1
4.2586587822035 1
5.67145492723085 1
5.49032851811786 1
4.8801692388481 1
4.73584518932871 1
4.06116195721258 1
4.97812493160531 1
5.73440059837635 1
4.0272558009555 1
4.775683210166 1
5.62029940955241 1
5.29717616152469 1
5.3576602517219 1
5.30859474303032 1
5.31826449443384 1
5.76158872633665 1
4.99067454456219 1
5.01604987424424 1
5.82239022535536 1
3.95889232108614 1
4.02521323934837 0
4.80803745711526 1
6.05813089837685 1
5.0396961760027 1
6.23610956593135 0
5.29594011952339 1
5.54537047400128 1
5.17239874497251 1
3.36601531005795 1
3.82911538544175 1
5.54351702580959 1
5.38088948657238 1
5.82979030232707 1
5.03889765592887 1
5.73284337358953 1
3.30912683583868 1
5.32671081834354 1
4.54538030319992 1
3.71450361036233 0
4.91548299503199 1
5.24984129592112 1
5.68172312216971 1
3.75016281674431 1
6.25095885886393 1
4.21154261304683 1
5.40058731063229 1
4.32608359735237 1
4.77289768847598 1
4.36532660236526 1
4.63864481597224 1
4.65341109565084 1
4.92263988582756 1
5.0255524844603 1
5.66638034577695 1
5.31686149746462 1
5.45190274618462 1
4.17701576347288 1
5.70851116143994 1
5.24725586393517 1
5.59471135070737 1
5.72034762234155 1
5.84207214152794 1
5.25633143183381 1
6.31843738313499 1
5.51799276950324 1
4.45294181673689 1
4.37668917030726 1
5.26316615316149 1
4.47882994611798 1
4.83394268091205 1
3.60116663486871 1
5.19224719071228 1
3.64869207224854 0
5.14669696722985 1
4.49488091025794 1
6.65932077261969 0
3.97188547018322 1
5.44580075349115 1
4.88015779482461 1
4.24109808009725 1
4.93137872145127 1
4.74883535740867 1
5.35232281305517 1
4.82910450552992 1
3.99525959207594 1
4.69392497131615 1
5.07740528115657 1
4.97661886545071 1
5.8310936942054 1
6.1971150376659 0
4.30125039786861 1
6.50498299532692 1
5.96108460471696 1
3.59045439843785 1
3.96591516528159 0
3.18310970651512 0
5.60400780025177 1
4.63865144398814 1
6.45176858411065 1
4.10136074314851 1
4.52729384184741 1
5.48750150934908 1
4.38508436384907 1
4.5639914288066 1
4.48834419303911 1
5.48550660423087 1
5.92051786629264 0
5.02027628191803 1
5.82550463685499 1
4.99796604230572 1
5.86939055913678 1
5.47589105442444 1
3.53296963908973 0
5.98413726225263 1
3.94976428936684 0
5.03467192622233 1
5.45915819795709 1
5.09892304640071 1
4.79926363849564 1
4.20318264156113 1
5.04377375829506 1
4.39076358232918 1
5.65294991898781 1
4.76242618175421 1
5.49550067267718 1
4.89568758723118 1
4.41016694357186 1
4.80735890531924 1
4.80832587965836 1
5.39686925478853 1
4.91480160441114 1
4.36594895119327 1
3.48031068726046 0
4.10337636098886 0
4.06216103159661 0
5.27016282119374 1
4.96786828645607 1
4.61411423520174 1
4.86439403343 1
6.01999922165379 1
5.22727102096418 1
4.88483978403917 1
6.52627860147729 0
4.03347876666803 1
5.64033463719745 1
6.82022372153747 0
4.33606682635475 1
3.92139661956345 1
5.76260375102734 1
4.70793201540105 1
5.49245052173386 1
5.8425921015061 1
5.45909431817542 1
5.3854976311164 1
5.64791715511996 1
5.09285128530872 1
5.14352391280149 1
5.24974310661259 1
5.01304730926084 1
5.48616979452489 1
4.59130210748504 1
5.21798719136506 1
5.03068869795008 1
5.66462611196557 1
5.76762128180074 1
4.62756867288425 1
5.10510139352342 1
5.94967574792654 1
4.68049946480725 1
4.84937915198813 1
4.70782725508501 1
4.5389249976061 1
4.25960647209376 1
4.10442943837193 1
4.40228510411165 1
5.29702317852793 1
6.76015135593568 0
4.51658693476592 1
5.85752918476333 1
5.08854434721592 1
4.72251359392563 1
4.41402593947898 1
3.90980547249714 1
3.60038817436101 0
4.08582547042903 0
4.82509562886027 1
4.9040221372358 1
5.44082820648437 1
4.76597271970388 1
4.95647910915025 1
4.84065697005818 1
5.81806512583044 1
4.59132635342432 1
4.64370345710512 1
5.01413360580311 1
5.85633349772383 1
5.39133456685842 1
3.27864557339944 0
4.09316488017602 1
5.32912964815915 1
4.55727182988666 1
5.00245677984594 1
4.22926424857657 1
4.12064176773632 0
5.49131661092009 1
4.52743539546897 1
4.75093944503819 1
4.51279859405173 1
5.07379921611776 1
6.46637052275181 0
4.21932698452018 1
3.27526863436841 1
3.97066725144567 1
4.8826016865005 1
5.20467017919487 1
3.63233485313897 0
4.77571023369271 1
5.59592604842252 1
4.94103946954752 1
5.10990258919067 1
5.97939785414867 1
4.12968801361366 1
5.38865625339234 1
3.68828157303586 0
4.01969757926437 1
4.40991570211365 1
4.76699342975364 1
5.47416631987865 1
5.68916418903993 1
4.81381521841118 1
4.49062712432505 1
5.28640672292901 1
5.21448764921459 1
6.10830469990731 0
5.95387232504818 1
4.10236389284705 1
5.06652664996118 1
2.68866018791637 0
4.68067056877952 1
4.51480625590678 1
6.06942519328352 0
5.73622088922447 1
3.92569474594976 1
4.85761183458983 1
5.2657869541084 1
6.75756909028142 1
3.40640324109634 0
5.99441297255158 1
5.63046091715529 1
5.52580742023448 1
5.05617165585847 1
4.6157327133301 1
5.47639509992114 1
5.79662841437863 1
5.98863333288898 1
4.3336563401352 1
5.55531589414834 1
5.18442615974563 1
4.61037678379233 1
5.86591454574223 1
5.60874863235599 1
5.50038350259678 1
5.46516230323059 1
4.88641365808777 1
6.04658481288453 0
4.74816222964061 1
4.32472979155793 1
5.03412206422717 1
4.68655068652094 1
4.98717066973496 1
5.6212794447766 1
3.83932252788203 1
4.59357866542945 1
4.87600881793502 1
5.69520709482261 1
4.47186206171546 1
4.94929213076933 1
4.51959411983715 1
6.02480133702969 1
4.64240532999022 1
4.65294521555341 1
5.30605545115022 1
4.93927516378366 1
5.34147293607739 1
4.75697092520597 1
5.20793493646256 1
5.00770865119772 1
4.9788939581896 1
4.50147542130796 1
4.64314550726202 1
4.0780520277867 1
4.72905962002519 1
5.06036622262755 1
5.00557659099299 1
5.1460773563928 1
5.37455062803452 1
5.59350746904805 1
4.70976440445688 1
5.17951244107035 1
4.97893159981215 1
4.84849238224346 1
6.62937865848463 1
4.96312835760252 1
7.23507771940402 0
5.37516556889511 1
5.14611510449124 1
4.64365538782195 1
4.44770292660634 1
5.57766497189837 1
4.18482408139903 1
5.02137440252812 1
4.7417675821414 1
5.44829425679452 1
3.66267753394061 1
5.4011235253324 1
5.60679790075156 1
5.07269666607742 1
4.04104342629318 1
5.3679319896809 1
5.18625073128891 1
4.28116380183442 1
6.40286021019103 1
4.88933416254827 1
5.36122996905373 1
4.64604490299888 1
4.64309539012481 1
4.74706186623705 1
5.8436204962337 1
5.44392789474016 1
4.61930645158236 1
3.27244050286408 1
6.07555005283549 1
6.21988740331889 1
5.05703428045 1
5.70929320013891 1
4.10297167550214 0
5.81372396798075 1
3.61699738724436 1
4.138504802008 1
5.39145107649182 1
5.98035736519816 1
5.83008366978446 1
3.88541493798751 1
5.59991191960813 1
4.51160737451823 1
4.48516802456863 1
7.09742104480369 0
5.33093420493293 1
4.77753332906621 1
4.55446565224283 1
5.02912433205954 1
3.93125365891363 1
5.26697269692384 1
3.28752808066689 0
6.13184992823354 1
4.85813503228187 1
5.58263092071059 1
4.72279640020601 1
5.74162686448463 1
6.17336356664423 0
4.48128384542625 1
4.09385245690042 1
6.05267079044347 1
5.79335760758087 1
4.08039189094874 1
3.71082081453217 0
4.51500411482141 1
5.95866080650551 0
4.07443129531315 1
3.42281678473982 1
6.39231194597901 1
4.62066330086139 1
4.07092396303595 1
4.96183449196362 1
5.34748184284685 1
4.33905187481869 1
4.12416547685492 1
3.34079564186142 0
5.29346962569156 1
3.6457387919997 1
4.63176606139521 1
4.7158694109114 1
4.25376227467312 1
5.94633757816996 1
4.70809411365797 1
5.46629812969108 1
4.77418406967233 1
4.90488994760146 1
5.31682884894193 1
4.42916337449446 1
5.60670862042159 1
5.84765902116593 1
5.06004350547127 1
3.39052883089187 0
4.45981914283452 1
4.84401617621542 1
3.76804361406548 1
4.73334076120925 1
5.00724962285504 1
5.52754328256268 1
5.65392274012745 1
5.1229077948888 1
4.34887578500146 1
4.89024585257389 1
4.84276537169827 1
3.85561224344861 0
3.68862926063165 1
4.9878206429816 1
5.13868029397087 1
5.62023605322382 1
5.33757169305581 1
5.788820132342 1
4.16047944204938 1
5.33689683004362 1
4.34992211941754 1
4.75776924338363 1
5.53028204082251 1
5.16051392696922 1
5.59721352714503 1
6.36237363742967 1
4.70807394633735 1
5.54675179159726 1
3.8232981640706 1
4.58414291446967 1
4.32694886599461 1
5.96871422148208 1
5.53545388705006 1
5.30464109927934 1
6.62166541147744 1
5.14822197362622 1
4.43476324581882 1
3.99456655394806 1
5.78140490103667 1
4.63586223044344 1
4.96560473543456 1
4.09036574247776 1
6.39631187805638 0
5.55296969604343 1
3.70244011870837 1
5.80589634202339 1
4.72181959536572 1
5.42557327283872 1
5.67964400445395 1
4.39937187352359 1
4.32528525690053 1
4.03846220444931 1
5.67123940212626 1
5.4665748773874 1
5.18737781704153 1
5.22652277286432 1
5.41038163364318 1
5.45491917374126 1
3.76302931552669 0
4.83986212192878 1
5.59786954858222 1
5.32147642578947 1
5.00683043007143 1
4.17925130447954 1
3.80744250944737 0
4.80718849529854 1
5.6738631620723 1
5.49532323501772 1
4.42825702302751 1
5.16840341389611 1
4.59197360370433 1
4.4437151033903 1
5.10770475695528 1
5.30301733372545 1
6.03505813832779 1
4.44830674393445 1
4.66969943316965 1
3.52031304546922 1
5.78215094998547 1
5.56590673955892 1
4.48451678711343 1
6.16025474857584 0
5.68272261825817 1
4.3604156947158 1
5.64635057495985 1
6.05806711379603 1
6.03286978168098 1
4.32804497862597 1
6.21127162232993 1
3.99183518537991 0
5.14696816719449 1
3.95889313766552 1
6.38493434377071 1
4.73224344487779 1
6.18704873245327 0
5.94017688277402 1
5.60277651271927 1
4.75432107199376 1
5.70312807436994 1
4.71990617316248 1
4.91014995700406 1
5.53170290838147 1
4.89093447602519 1
5.11825041933876 1
6.2149597970597 1
5.67969415375283 1
5.5079766428853 1
5.23938517307408 1
5.02047941372966 1
5.17781823130801 1
5.75517438347497 1
5.54274663031126 1
4.68763168996166 1
4.68910444160073 1
5.22878722567975 1
6.79311911090052 1
3.68905192006618 0
4.92934002923334 1
6.12182643831074 0
5.08721399204976 1
5.96240265514758 1
4.3762673452966 1
3.65672301244228 0
5.23404984952402 1
6.01400998907499 1
5.91278841521527 1
5.54639696859202 1
5.90888180861523 1
4.92018499050488 1
3.81859259409501 1
4.04436229822823 1
4.53894710791905 1
4.25193428577979 1
4.01780238712071 1
4.66441086108277 1
4.93578161519095 1
5.48652801690514 1
4.76327324889994 1
5.52579886250651 1
4.34250167285887 1
5.22298638546012 1
4.32747797095364 1
4.5063935940029 1
4.47502431993479 1
4.45352763392368 1
5.43225611804925 1
4.97440847610333 1
6.01178810013107 1
6.11942558523519 1
5.71435784901295 1
4.29319578052932 1
4.22595735610979 1
3.29784788898368 0
4.64093272961985 1
5.580290219659 1
5.6802891957436 1
3.04136465919124 0
5.25225073579281 1
5.18943288145162 1
4.18065967833326 1
5.18382044005877 1
5.03989387971209 1
5.0642269418655 1
4.43918917175644 1
5.00553687414446 1
4.21164020497709 1
4.94904975717202 1
6.3675818907308 1
5.69585291158293 1
4.83131659632059 1
5.31422307815706 1
4.8044772453674 1
3.89039926214813 1
5.17306515479988 1
5.02949008624077 1
5.83884211474194 1
4.22378261249456 0
4.61153751798171 1
4.96070529393077 1
6.0650309916574 1
4.66298919468653 1
3.83094458663955 1
5.00581861364121 1
4.87708607646758 1
5.68708481785627 1
6.1826812399495 1
5.47094863574917 1
5.47365888848071 1
6.29274903838489 0
4.47340260443097 1
5.40815155484419 1
4.99085965325662 1
5.52299760120691 1
5.88581467990007 1
6.21834640448442 1
4.80830326840909 1
5.64839005762754 1
4.91733960740681 1
3.73432459309099 1
5.03230368059798 1
3.81307653065647 1
4.58302363675087 1
4.27052192419698 1
4.63807684447578 1
5.9937362794535 1
4.10172066550413 1
3.79332442115989 0
5.02951286916005 1
4.26140209820009 1
4.31808101611928 1
5.11326145174063 1
3.96485620363793 1
5.73434233611387 1
5.17795682580648 1
4.2728046085003 1
6.18063804744312 0
5.24922960546783 1
5.53355359711857 1
4.295502558599 1
5.4345998551569 1
4.96315449301856 1
5.62383094264037 1
5.58010436876909 1
5.19645367510769 1
4.42314382131633 1
5.55628226419706 1
4.36510076420695 1
5.7642287615532 0
5.22347638388646 1
3.84830303511332 1
5.33800916955277 1
4.49280385753966 1
4.80200578627555 1
5.45486287400489 1
5.03797798372024 1
4.91861674526031 1
5.88307755864815 1
4.377043195406 1
5.09662946657214 1
3.80066739945285 1
4.64197727960182 1
4.73014116858891 1
5.01270678678211 1
4.25761841091907 1
4.89831322238743 1
4.95171647086287 1
5.5523474904392 1
5.81666665758772 1
4.41540818594552 1
6.16701900092082 0
4.64073576255223 1
4.00259770870033 1
4.87865664644346 1
5.10711757450376 1
4.27454502874557 1
5.17499002666564 1
3.3969894011448 1
5.23480742795091 1
4.59995888012216 1
6.42083533340002 1
4.84899592008635 1
5.30203280927758 1
4.81925206289625 1
5.01956732226439 1
4.21170785703803 1
4.83737341582224 1
4.79358678670528 1
5.15795067901234 1
4.67005777854045 1
5.26585401109519 1
3.97350970851434 1
5.78672202336641 1
5.72378323483611 1
3.86419046180007 0
6.24980099617098 0
5.79436291880472 1
5.00261234634796 1
4.66018888644747 1
4.0991590357829 0
3.69715545950901 0
4.58934095739582 1
4.28569062934933 1
6.43223722633457 1
5.68159241950187 1
4.86073532111137 1
4.48857935115153 1
4.14657041867839 1
4.74779636257225 1
4.50978926902521 1
3.33003968546481 0
5.75906591583063 1
5.46240006494914 1
5.77555311175404 1
4.90207406858927 1
4.47514375277187 1
5.5847429019981 1
5.16265790416115 1
4.47674835799475 1
5.49994259715718 1
4.46855459495239 1
5.07993868285932 1
5.22569805223872 1
5.65131782204248 1
5.15995230795427 1
5.30663262619055 1
5.56795352085659 1
5.53219277265383 1
5.07571576439394 1
4.90586149130223 1
4.1566337946306 1
3.77792957528324 1
6.47811004246331 1
5.81694406021662 1
4.34793231530978 1
5.58821053736047 1
5.14727581061959 1
4.51704679686417 1
4.83211563005298 1
6.55561162912525 1
4.30429711720968 0
5.60664660309604 1
