# Supplementary material for: Bias caused by sampling error in meta-analysis with small sample sizes
Source: PLoS One. 2018 Sep 13;13(9):e0204056. doi: 10.1371/journal.pone.0204056 (PMC6136825; doi:10.1371/journal.pone.0204056)
Supplement: S3 File — (ZIP) [file pone.0204056.s003.zip › results N = 10 delta = 5 tau = 1 sz = 50-100.txt]

"dl.delta" "dl.cp"
5.24534740301799 1
4.17406819818748 1
4.75702480781261 1
5.17838345863026 1
5.26400953271586 1
5.55000437829363 1
4.49685888236976 1
4.31993485536255 0
4.44715493478736 1
5.19192083017393 1
4.88386532259231 1
5.07494689029374 1
5.55898316898614 1
4.69120238762343 1
5.51540621953566 1
4.33718623080548 1
5.27892451358788 1
4.75103108986934 1
5.16347068179343 1
5.18753029829468 1
4.97843987025471 1
5.30531913469291 1
4.88259024423138 1
4.74424547006376 1
4.74757567517691 1
5.51795537835125 0
5.70512767784527 0
5.04316217698092 1
5.26073409317992 1
5.01445331194099 1
4.85827743770216 1
4.64738850840851 1
5.01815780164452 1
5.06672275244801 1
5.57732511184806 1
5.05941411132518 1
5.22884933461045 1
5.19084767249733 1
5.43657261524501 1
5.1731625945058 1
5.04370921594964 1
4.44735074791729 1
5.53734833815257 1
4.57064959506715 1
4.66038894702186 1
4.64634733343089 1
5.41066384967996 1
4.39495888545242 1
5.30550235203001 1
5.4454668155503 1
5.35007917755792 1
5.22425125803609 1
5.15169987489491 1
5.27402429031909 1
5.17304676096754 1
5.43592206872581 1
4.57121910428745 1
5.52838014043647 1
5.05416805975548 1
5.13548591945323 1
5.18408024935115 1
4.51343913712188 1
4.73226892782413 1
5.60252098524984 1
4.31653358885326 0
5.54670877996043 1
5.40089805426738 1
5.34228425556656 1
5.07599652772585 1
4.94034431226241 1
5.06289476092257 1
4.79843910734784 1
4.82693735794345 1
4.99863263346503 1
4.49375614766173 0
4.83408841332172 1
5.4893595743676 1
5.34095011450375 1
4.69892975626561 1
4.46976175499906 1
4.95329009043438 1
4.51924325092445 1
5.23358049515118 1
4.43271769524726 0
5.50676208965174 0
4.93682801149042 1
5.00614250756833 1
5.26249103168229 1
5.55207532488338 1
5.19212211668901 1
5.06193390499038 1
4.77984598311269 1
4.78890206258407 1
5.12455946774267 1
4.39640006242938 1
4.67457021212255 1
4.25677534732601 1
5.46121193310172 1
4.90393705194854 1
4.74447285256759 1
5.6883018431342 0
4.96431778168258 1
5.43864744147685 1
4.43576683944411 0
5.45237855901638 1
5.19439722060352 1
4.30807645030474 0
4.8465501225343 1
4.34435481686866 0
4.34067261628854 1
5.34702998113466 0
5.06122946591764 1
4.44329580353603 0
5.23764609117913 1
5.65366729319243 0
5.24201955473868 1
5.54276574449992 1
5.50815343210213 1
4.8589501170577 1
4.65519874894825 1
4.8857859275136 1
4.92045603422171 1
5.22961247361078 1
4.69333463697956 1
4.63495251708291 1
4.94809444284687 1
5.848584988934 0
4.30206056526966 1
4.88937974087163 1
5.06588795954947 1
4.61288324316051 1
5.68077061076296 1
5.01017770963315 1
4.71627334458739 1
4.89576046782906 1
4.42487059954156 1
4.90319631382888 1
5.15330000560725 1
5.39698473032948 1
4.67036841416346 1
5.48219078297635 1
5.23844373316101 1
5.6416122985194 0
5.97403516155426 0
5.28284149055522 1
4.47858083647857 1
5.03491127203782 1
5.66189963360222 1
4.68737972534781 0
5.16135466320485 1
5.03496232555551 1
5.52206019785232 1
4.81172235619694 1
4.97010447173458 1
4.80331819700684 1
4.77023290382517 1
4.92582811097084 1
4.96686975172306 1
5.55886237138861 1
4.98557033895897 1
5.17509626904385 1
4.90245925344748 1
5.19249290299082 1
4.95437737360363 1
5.07648254122221 1
4.99700213100131 1
6.13622884224416 0
4.815142763755 1
4.86192507369153 1
5.03109571613469 1
4.8271521307823 1
5.14453416916182 1
5.03509401883132 1
5.35167556390218 1
5.16451481285736 1
5.16221785866966 1
4.82610788484534 1
4.66151025507668 1
4.68688707654426 1
4.47720376269397 1
4.85053816149544 1
4.75371833272721 1
5.60881120110856 1
4.71702786790023 1
4.596270731385 0
5.28375660696827 1
5.77800271239216 0
5.11755005054337 1
5.13950320997198 1
5.25669834503165 1
4.65103516371035 1
5.17032122863137 1
5.07716431855329 1
5.6011272347052 1
5.13211605979308 1
5.49632205803714 1
4.95785201348762 1
5.15365435407653 1
4.65948275847008 1
5.12333628460398 1
4.61789284140248 1
4.4756711127726 1
4.86357100368978 1
5.08665272827946 1
5.32894043630475 1
5.28271860809094 1
4.56787776303082 1
4.728252289942 1
4.73832886710099 1
4.73572819209251 1
5.12871097586013 1
5.29847893484121 1
4.83892380421018 1
4.54107996217722 0
5.07364956569675 1
5.33133783786533 1
5.12850847043578 1
5.29920277535488 1
4.86422819704118 1
5.34727056219457 1
4.77440323132231 1
4.96721838075775 1
4.66503100398369 1
4.65067528931454 1
5.24696067311821 1
5.37923869541387 1
5.0229920984636 1
5.13210131261322 1
5.22283995570614 1
4.82340856134879 1
5.65762127169761 1
5.38811142937939 1
4.98383880749739 1
5.42002315664767 1
5.10842385585121 1
5.32970128538636 1
5.07458884093586 1
5.28897249686763 1
5.45518771997587 1
4.95133960142847 1
5.48687131832822 1
5.26313960100017 1
5.41390079636387 1
4.27499025687944 0
5.40400404084032 1
4.96184949400927 1
4.78921567711593 1
4.91826447949396 1
5.55450280379878 1
5.103662397981 1
5.30537449941665 1
4.91786494919506 1
4.58483572366025 0
5.44796347578026 1
5.7480516264732 1
5.58957285882262 1
5.44346383081042 1
4.9249761466468 1
5.20591572640805 1
4.92799491744206 1
5.05012140554115 1
5.34647419600097 1
4.72023668810904 1
5.56365919377015 0
5.25196301312801 1
5.29867905871868 1
5.3223174138014 1
4.96145288263999 1
4.55137842469634 1
4.68111898420923 1
5.05908528417204 1
5.72105417271743 1
4.96183419959104 1
4.55142578333073 1
5.09859513173557 1
5.31265697839611 1
5.41468772504219 1
5.18998133660699 1
5.93422624992959 0
4.82642493071763 1
5.04139568369958 1
5.22151345014646 1
5.05838022329586 1
5.83047614171986 0
4.92743733014314 1
5.32632396202583 0
5.23806558869814 1
4.84486766259977 1
5.07867542313123 1
5.16809387163704 1
4.88894837562647 1
5.06370294561956 1
4.40904818988606 0
5.74207968174515 1
4.25121459158939 0
4.24702451422057 0
5.14037100701101 1
4.87067118405299 1
5.15299272391355 1
5.22659346707226 1
5.01350946489111 1
4.20543456193134 1
5.29720245754118 1
4.85275023900185 1
4.53597830257414 1
5.48827599372644 1
4.67884656305135 1
5.01755805109084 1
5.02857644598185 1
5.97548042392423 0
5.49193232478356 1
5.31373601231246 1
5.63433016653806 1
5.25082559800733 1
4.76388396590825 1
5.38153407253684 1
5.00142616079419 1
5.03156948546163 1
4.67039462864498 1
4.6986429806691 1
5.19796037248953 1
5.02647644873646 1
5.5481057039086 1
6.13286648759586 0
4.91780283855544 1
5.29162930522769 1
5.10919120737936 1
4.86743997654603 1
5.34501317721174 1
4.44694684622413 1
5.10860745882768 1
5.29928240709649 1
5.57591549036747 1
5.40841335135371 1
5.20675432956959 1
5.94221786788565 0
4.94929487757356 1
4.83573373141657 1
5.1348292807548 1
5.27410245621092 1
4.66103527609401 1
4.85647404852759 1
4.68958926776593 1
5.31815714096504 1
4.77168392252746 1
5.37190646740655 1
4.52070733043313 0
4.62631409454271 1
5.31593201221858 1
5.28380812784149 1
5.4942640078041 1
4.50850617347325 1
5.02243378003786 1
4.41530977297237 1
4.5589222143512 1
5.11105777696946 1
4.93911026834645 1
4.5800367203529 1
5.47125204981274 1
4.95379332325766 1
4.5986547610065 1
5.41097041377178 1
4.67451630554653 1
4.47631826469831 1
4.89907706905058 1
4.92436671236855 1
4.60947515255703 1
5.0549563549939 1
4.83382810005108 1
4.47581780392035 1
4.30599265907795 0
5.37219572036818 1
4.93547045717483 1
5.28048180587427 1
4.6221008123242 1
5.10557356832668 1
4.87794222506599 1
4.72955538588322 1
4.95549038803932 1
4.8212502076731 1
4.96040488569028 1
4.94618526865245 1
5.16400738790929 1
5.08327155875538 1
5.24527517533919 1
5.46891467098872 1
5.12875713675693 1
5.70196497788681 1
4.32593999317341 1
5.19840805613004 1
5.29789741878999 1
4.51804812314879 1
5.0174430682186 1
4.81497288204127 1
4.9782467060481 1
4.79911951553124 1
4.88077416795767 1
5.33979654553347 1
5.13220803386908 1
4.77881000733767 1
4.9819192441565 1
5.16169497573266 1
5.75259333260086 0
5.01194689617969 1
5.51391540663993 1
5.31866839568628 1
4.73047761898783 1
5.31440755776987 1
4.71728993083397 1
5.04551747156049 1
5.06781637926154 1
4.77504541653986 1
5.28588522194121 1
4.39435048318972 1
5.06457920990661 1
5.22792380248971 1
5.20526651169377 1
4.76633453625498 1
4.72751239453849 1
5.22299869470872 1
5.21319621609646 1
5.07155005902513 1
4.57601008437436 1
4.93496592177816 1
4.86470710091731 1
4.57814941548347 1
5.1613699711486 1
4.94612294837618 1
4.72114843779944 1
5.05222984138344 1
4.72059741357255 1
4.20365857151898 0
4.75287392234838 1
5.01416620319454 1
5.28325367981301 1
5.66956419657564 0
4.7428991987261 1
5.2599477795355 1
4.66468784036074 1
4.94761022078763 1
5.27951537216116 1
5.01194576435202 1
5.57930158389887 1
5.61492609633463 0
4.88725299237437 1
5.36496404498924 1
5.46688522340702 1
4.78147183871166 1
5.16795846806344 1
4.88361521427796 1
5.14452820596194 1
5.06974344689255 1
5.29074978941446 1
4.87693995272907 1
4.87468262177899 1
4.69868491243535 1
4.72434419006544 1
5.68130786880079 1
5.31493640963732 1
5.47977275114233 1
5.08599613842179 1
5.49280411328382 1
4.72294409245683 1
5.22107381789197 1
4.68414583530252 1
4.82397617160681 1
4.9494739932172 1
5.05616859252959 1
4.67987874487333 1
5.09418819247083 1
4.8738395165848 1
6.24215257905964 0
5.37729331275366 1
4.99204990653869 1
4.09499077355042 0
4.87709566997093 1
4.45275017395017 1
4.72952268636377 1
5.10137257345417 1
5.19758369505552 1
4.97471196142792 1
4.87180227957495 1
4.37471452577088 1
4.64379468569651 1
4.64026139359757 1
4.85108991271153 1
4.95311013031074 1
4.93764848265538 1
4.98033968557838 1
4.44996558634984 1
4.51575085131312 1
5.67703279269165 1
4.82419101700239 1
4.49519941787154 1
5.36420855269165 1
5.3668690959426 1
4.50717404869294 1
5.38578405021235 1
4.86050752333786 1
5.73668000610399 1
4.4586124600118 1
4.42702998041375 1
5.04113887982836 1
4.50415216921702 1
4.62950840345262 1
4.95837235112408 1
5.05280568803602 1
5.13414862918663 1
5.24442070062765 1
4.98528251051649 1
5.62121866766724 1
4.94244864110063 1
4.85294637949309 1
4.93252379137035 1
5.26463851637881 1
4.95184405761363 1
4.98607301800735 1
4.96375144342648 1
4.53674944894853 1
6.09175581927772 0
4.9725903973478 1
5.25829649111879 1
4.87991325992311 1
5.09276447409154 1
4.59900863893961 0
5.19491590658458 1
4.86979443030005 1
4.89391864830696 1
5.01067329005973 1
4.80859086329989 1
5.02407785784873 1
5.20386455654696 1
4.68771424909703 1
4.92969544198543 1
5.29725940399243 1
4.70380700177772 1
6.05988609253164 0
4.36120592140682 1
4.75642903214069 1
4.5704354848 1
4.80365072847672 1
5.66461860713206 0
5.350586939138 1
4.88698449759716 1
4.71476203515895 1
5.43097119488522 0
4.29739961296154 1
5.14193641833227 1
5.0013069824528 1
4.66210146967889 1
5.07782019354764 1
5.40006208650639 1
4.98054146308796 1
5.7034145052408 0
4.83994866699774 1
4.36341989134832 0
5.11596281605295 1
4.67622577672146 0
5.19193428038876 1
4.344114134596 0
5.40454724327857 1
5.122920065461 1
4.92752548244649 1
5.30683285937594 1
5.48260771249862 1
5.01944322774971 1
5.54114504961496 0
5.32309307759404 1
4.86059971580944 1
4.60312205557566 1
5.25955587162365 1
4.63202842718312 1
4.86823883061626 1
4.5577223633242 1
5.02519928113945 1
5.26332423786143 1
4.95362005860717 1
4.18052968412747 0
4.63312235465474 1
5.39370311044835 1
4.77515837034592 1
4.40485944525661 1
4.73289600243878 1
5.05287582043507 1
4.62106134491668 1
5.10012981843547 1
5.09633998960377 1
4.4596093259389 1
5.35402030015196 1
4.96236047194166 1
4.43545332012932 1
5.23785493986395 1
4.85233417330278 1
5.4562106281398 1
4.45606009731158 1
4.66370076665823 1
4.76115135507378 1
5.39947489781468 1
4.7574846914823 1
4.91831142905873 1
5.23040396411923 1
4.80902151309573 1
5.25289778298724 1
5.28308905392583 1
5.19412868791992 1
5.53582060224216 0
4.17289813900525 0
4.75834527789531 1
5.56007910329629 1
4.78892476303761 1
5.47905308771265 1
5.22274951899422 1
4.96834443826136 1
5.32122002884152 1
5.01879813135643 1
5.04498078061762 1
4.62512671404615 1
5.01127774409346 1
5.07821653911361 1
5.19793710018773 1
5.30836008348978 1
5.29505361664183 1
5.31441725187159 1
5.10171863370065 1
5.01316442486318 1
5.13893474355916 1
5.31294908560456 1
5.16018022352002 1
5.95678195887886 0
4.49511321594151 0
5.09074472069255 1
5.7492646153155 0
5.57682702102544 1
4.98454425639791 1
5.43766374782172 1
4.7962377470659 1
4.97368273345178 1
4.60271786012523 1
5.28695189828367 1
4.46161888916163 1
4.67542040697026 1
5.24762919422955 1
5.62735746788558 0
4.73766800673478 1
4.80189683206261 1
5.21532895248555 1
4.36802875308332 1
5.18624295062178 1
4.79588971151244 1
4.67495508405432 1
5.33173758043353 1
5.72332255793141 1
5.3679821978421 1
4.87105778677475 1
4.82614470456767 1
4.4107386258125 1
4.85463367118609 1
4.88385671202062 1
4.74303958319507 1
4.98258492417065 1
5.44128160860713 1
4.46517885397743 1
5.17082402382561 1
4.94862871460772 1
4.39725311810224 1
5.02763241135389 1
4.57163566261286 1
5.26369051580189 1
5.47634369500042 1
5.20136698175073 1
5.35718662058529 1
4.88117487989202 1
3.9697427653352 0
5.49887266950438 1
4.00849890278089 0
5.41113627251083 1
4.6147428680786 1
5.28133331054469 1
5.44327540616559 1
5.03518806821831 1
4.86243013314859 1
5.05102101251611 1
4.42426885554279 1
4.87029614878995 1
4.86659261754246 1
5.60969417442279 1
4.94044463285377 1
4.35782098566504 0
4.79414379032598 1
4.38139584500727 1
4.5302776953073 0
5.52039919639197 1
5.49510818942583 0
4.93516261172747 1
5.74263209034626 0
4.84431292694855 1
4.97714492498401 1
4.99460472439268 1
5.33503051993106 1
4.23775890122674 0
5.30723512607366 1
4.86326462336779 1
5.12438889953891 1
5.22027251420895 1
5.17289166137826 1
5.36248986675203 1
5.00572105115299 1
5.38929276131221 1
4.85861506920702 1
4.72644900583902 1
5.1311477079706 1
5.27398684253264 1
4.48874459350896 1
4.90359029276709 1
5.32330014894326 1
4.33147626381851 0
4.92437376804498 1
5.48006534716025 1
5.27333930765434 1
5.14224185062569 1
5.14321190626317 1
4.41391915072497 1
5.05366341353153 1
4.44672923032271 1
5.18358269095563 1
5.52838911000363 1
5.03414427461739 1
4.83479564351893 1
4.98833904487636 1
3.98886325362951 0
5.21086189504349 1
4.94461537882282 1
4.5694125255676 1
4.58681891604239 1
5.13886575501548 1
4.85521694475382 1
5.32534825568067 1
5.09762517902787 1
4.45815492517705 1
4.8936839673446 1
4.80608901592597 1
4.61154212684482 1
4.76720891234458 1
4.093456410636 0
4.85479366300371 1
5.1678704379164 1
5.10427538202182 1
6.69670887174386 0
4.73975033389959 1
4.92347932887246 1
5.64796867290037 1
4.79788482141938 1
5.24872234315245 1
5.14060099530415 1
5.60758216478685 1
5.3784269935633 1
5.90459439751413 0
4.13862390348105 0
4.60691416898935 1
4.40429465273147 0
5.03410423005249 1
5.02793333111551 1
4.72847085553162 1
4.81511624289653 1
5.4970046852776 1
4.79439852235235 1
4.83247484169767 1
5.1428234441113 1
4.4994650345157 1
4.59709184155912 1
4.51919440110421 0
4.67917231575476 1
5.34680438473851 1
5.62007532442552 0
4.37779182111307 0
4.09708851148463 1
5.35517626796902 1
4.64895206848342 1
5.18433476971231 1
5.07005760080004 1
4.85745985175023 1
4.64882594705364 1
5.34507363053199 1
5.46032485011189 1
4.42011176517068 1
4.70913512359766 1
5.16444124259592 1
4.54219003991937 1
5.11712853899212 1
5.82125815818126 0
4.61098217770982 1
5.3832062036225 1
5.15186905751666 1
5.81057343292194 1
5.38578539114874 1
4.8953598291381 1
4.98876365374342 1
4.88968603452788 1
4.72773602612663 1
5.32820209284472 1
4.95315625358576 1
5.2986785717623 1
4.8054191267538 1
4.9801040933252 1
4.7088627795924 1
5.22782436252183 1
4.80572473010102 1
5.24878695748207 1
5.16354894030357 1
4.88442924020462 1
3.74505805926246 0
5.21950594989144 1
5.41208743082436 1
5.31809339504307 1
4.81704437920152 1
4.69464646070223 1
5.0907145802063 1
4.76800558723224 1
5.12747671672272 1
4.91810210974917 1
4.988876007809 1
4.00842263044426 0
5.41119716065729 1
4.69127259108435 1
5.43105006145013 1
4.96293988302122 1
4.40881765330423 1
4.59508244064573 1
5.06568976071623 1
5.34181084563807 1
5.10975556148102 1
5.53713333551342 1
4.64805570131872 1
4.18914555619256 1
5.06253310663635 1
5.66107407975202 0
6.08454900715852 0
4.7527671921556 1
4.78390264133712 1
4.73696128620596 1
5.0042965592832 1
4.74674369157893 1
5.2942270085482 1
4.57406446404465 1
4.25334249395825 0
4.62959529958962 1
4.79576619521081 1
5.163320808766 1
5.31613138570626 1
4.40141614880023 1
5.4698517476896 1
4.60361406006621 1
5.12305346766463 1
4.72196295188089 1
5.21917167488453 1
4.92310421242298 1
4.91520588188797 1
4.74286162032348 1
4.93296231789005 1
5.37255568319402 1
5.13194374522331 1
5.81623253890779 1
4.43887948281951 1
5.02433070424592 1
4.53277921698179 1
4.42738529152985 1
4.60494100997445 1
4.0781386954213 0
4.73128315056474 1
4.9899975941289 1
4.50054251962751 1
4.99077475244074 1
5.21967636060587 1
4.29620108318845 1
5.03184548980721 1
4.49974108287329 1
5.07488672904286 1
5.66695611443204 0
4.39173120222295 1
5.01401308430937 1
5.07703840704904 1
4.62459882604778 1
5.4344201790236 1
5.1014174182447 1
4.08611621372781 0
4.54612937599895 1
4.02050580298984 0
4.97136627460188 1
4.82307167693283 1
4.95623378065365 1
5.91380780278059 1
5.10510219310309 1
4.77626337520701 1
5.10576396365666 1
5.33762700056002 1
5.61573912872444 1
4.70130958320498 1
4.85248214941555 1
5.51937127603398 1
5.20587388236819 1
4.74691073787087 1
4.61154456603808 1
5.0060682601317 1
4.42831819015395 1
5.24356965956022 1
5.14765391183662 1
4.82712211853996 1
4.92075930398637 1
5.41330705745303 1
5.12408821995512 1
4.75749427002469 1
5.27881690516623 1
5.4100545185915 1
4.59354041426537 1
4.73197256489511 1
4.72372863687787 1
5.3944743967614 0
4.20190323240695 1
5.03257122414533 1
5.89667129170262 0
4.65121186025348 1
4.90207847739764 1
4.80378387620341 1
4.93703816879109 1
4.64033006525011 1
5.51451731286869 1
5.5057585076718 1
5.34584577310178 1
5.67240220522417 1
4.86323641714795 1
4.55401297730237 1
4.60587532139248 1
5.1488331280364 1
5.0106260923721 1
5.16695399421662 1
4.64066538717554 1
5.23671264012429 1
5.46997383160578 1
5.28657230793461 1
4.15912492204215 0
5.24456877122109 1
4.63957944851738 1
5.481053407328 1
4.89036763260335 1
5.24297863168037 1
5.27386252698452 1
4.73407535525315 1
4.49729149565786 1
4.96772470179504 1
4.9748682513239 1
4.86635807614935 1
4.95813796333249 1
5.38821036489762 1
5.23252014399729 1
4.9877683551651 1
5.22197349870125 1
5.89146480843076 0
4.93344808453289 1
5.63487800946444 0
5.00425981739286 1
5.27421878218574 1
5.15869631721722 1
4.99995633178947 1
4.76763490451666 1
4.95107428887045 1
5.6237492792177 1
4.75102391662016 1
4.68833218585044 1
4.99658721448774 1
4.87907205530711 1
5.11501360652062 1
5.02330896495941 1
4.56341343074227 1
5.54960104709144 1
4.23192359771105 0
4.81910919308498 1
4.94096806667003 1
4.71335587137264 1
5.68315769151067 1
4.66788248364004 1
5.10500198927454 1
5.64453366836681 1
4.9921034707749 1
5.06638914215492 1
4.78075341125927 1
5.11320456419002 1
5.2395570842887 1
5.0455667979408 1
5.3029060221931 1
4.76206671747613 1
4.6825433574707 1
4.94872119299963 1
4.82700720330084 1
4.88073447090218 1
4.64108753278839 1
4.74697563417315 1
4.78620385546397 1
4.3695948408741 1
5.42010107116978 1
5.12146405679852 1
4.71339723994648 1
4.86525168548682 1
4.96687939715508 1
4.85594729090499 1
5.25184553080997 1
5.60755624850902 1
4.56581739713365 1
5.36832691860884 1
4.66078186210388 1
6.00974769109935 0
4.86202206834296 1
5.54710875889913 1
4.35195507924196 1
4.68734986244784 1
4.82523236651757 1
5.47939790371557 1
4.95862618248301 1
5.56303324825759 1
4.47326225930414 1
4.70249491103003 1
4.69983652063621 1
5.01054369388434 1
4.78841848911897 1
5.27059639736313 1
4.32843107353025 0
5.14628986443871 1
4.7045777856616 1
4.9038549945345 1
4.25261803737026 0
4.32557799337335 1
4.47151061661537 1
5.07051286413366 1
4.47174957890954 1
4.84409050867122 1
4.96369421264912 1
5.52064914252101 1
4.81895336390539 1
4.4627469421256 1
4.62774617297728 1
5.32648910481951 1
5.80605147641138 0
4.98764744052987 1
5.21893926788808 1
4.77541198088426 1
5.07019170526842 1
5.36058841015099 1
4.98783619547585 1
4.73183690118123 1
5.24518534905399 1
5.74208827623984 1
4.97919520944248 1
6.16782149503102 0
4.666732767739 1
4.7083988277572 1
5.32288419478885 1
4.63925838404677 1
5.10743162170293 1
4.55809153661515 1
5.62506961677634 1
4.95724831068467 1
5.18608116840006 1
5.16948511784562 1
4.39974271495334 1
4.58389012092707 1
5.32288102144532 1
5.24580334646859 1
4.91013667458687 1
4.60343555944672 1
4.93598426291937 1
5.37337927287717 1
5.33091464930084 1
4.81971160029879 1
5.3833976803318 1
4.25389656334749 0
5.52941987427183 1
4.83434277365758 1
4.75813164606712 1
4.91029433554535 1
4.96569412950075 1
5.50812392451439 1
4.81189642716781 1
5.07910168251953 1
4.76014209504373 1
4.79031716190106 1
5.36248713722794 1
5.26768598653498 1
5.3061323971755 1
5.10378964350058 1
5.0368418329549 1
4.88635729904765 1
5.00652167723653 1
5.21744166647451 1
5.19962153264933 1
4.83159962728263 1
5.01183426633821 1
5.3221374193743 1
5.30140504277874 1
4.53362081470475 0
4.53075317426569 1
5.5831893423161 0
4.67703689972254 1
4.7257986761999 1
5.36196357539169 1
4.69693803569027 1
4.59943192158279 1
4.57127104261077 1
4.4382903111186 1
4.92212716074577 1
5.53228360705117 1
5.22848102243456 1
5.30537291158344 1
4.49632338035829 0
4.55908710276073 1
5.15005517461275 1
4.82333548625706 1
4.81102505743873 1
4.5981064869881 1
4.68608922479758 1
4.63267008694947 1
4.7064448093513 1
5.08701077827021 1
4.81534337602339 1
5.43789839062882 1
4.82285416066214 1
4.37337822578358 0
5.93133642733279 0
4.52267637748492 1
4.88562805396714 1
4.60828512445239 1
5.44740951970322 1
4.5675308802331 1
5.01186658023845 1
5.0745666841145 1
4.54141687667458 1
4.79244024636318 1
4.83381058527615 1
4.50934481726489 0
4.4651801356595 1
5.39367712417163 1
4.77601705158052 1
5.05218894639175 1
5.24525325223205 1
5.00811301059405 1
4.8398727329494 1
4.96373101198567 1
4.89039932138811 1
5.26299096700301 1
5.77033398328627 0
4.61113597846668 1
5.02258860594454 1
5.40220956490134 1
4.40532485347391 1
5.38469019042533 1
4.71269991484944 1
5.12847450786276 1
4.42218334017523 1
5.17414728707239 1
4.69385008429076 1
5.44096041613427 1
4.67266287776939 1
5.18375964729961 1
4.90681012650113 1
4.51231613378144 1
4.42259355726287 0
5.10024067616689 1
5.10470141408306 1
4.86930963044306 1
4.59461692677489 1
5.11206331105722 1
5.32616769985903 1
4.67998246933534 1
5.15967137053354 1
4.72411310420095 1
5.21560353492525 1
4.75952363148768 1
4.42004488202636 1
4.46573824389065 1
4.37515477819483 1
4.95738109844244 1
5.07483377897599 1
4.98959967353309 1
5.34357254125673 1
4.48686692170944 1
4.9976944658113 1
5.19136957471408 1
5.36744531223846 1
4.5279130162301 1
5.45295217405142 1
5.48435187233226 1
4.66008737625155 1
4.48438388449421 0
4.87003791756615 1
5.44891961760354 1
5.3865453204597 1
4.84802426250758 1
5.17365388743413 1
5.08227451066852 1
5.07639080389902 1
5.03376079156132 1
5.08361010921766 1
5.0637743761627 1
4.36222290301077 1
5.38759077270051 1
5.06631074263977 1
5.07872676560402 1
4.78059214710157 1
5.34839017647058 1
4.80516039459751 1
4.55564622847774 1
4.82361984717058 1
4.78836120266906 1
5.06880805720675 1
5.10020981496538 1
4.10135668272489 0
5.24758121822476 1
4.92338460365827 1
4.89872959518035 1
5.08205215183351 1
5.30829623715976 0
4.28594434468003 1
5.38191354179558 1
4.80527121953319 1
4.75484010887759 1
5.33225919203142 1
5.50674597557003 1
4.98978986058638 1
5.1230526530929 1
5.79030897122609 0
4.6863763359065 1
5.22064773793407 1
5.52330414291311 0
5.61561309400332 1
5.07804791153571 1
5.08222266042064 1
4.99234960926595 1
5.32467981102568 1
4.42750961376471 1
4.4191017203813 0
5.2524550323867 1
5.09147510463824 1
4.91027653012228 1
5.31886360503821 1
5.23014518561467 1
4.93150295224602 1
4.73836708717904 1
4.38347081875417 1
5.21402439009486 1
5.65877171927658 1
4.47363927413204 1
4.62175858951269 1
5.22626186186546 1
5.10646139519507 1
5.49462730014866 1
4.97342515177277 1
5.08321576284277 1
5.10869450738658 1
5.12788888274064 1
5.05092442445023 1
4.65483023981036 1
4.59921190319729 1
4.88544370764046 1
5.02372030672797 1
5.10984851768028 1
4.92292997307896 1
5.10414920081261 1
4.72653059611434 1
4.61556125179851 1
5.55781890523824 1
5.15891244399245 1
5.01108845208694 1
5.42938379527202 1
4.87295158724026 1
4.72049033222864 1
5.13418855389085 1
4.91126707893449 1
4.91590778114241 1
5.08378699701859 1
5.00211406923908 1
4.9426838952813 1
4.07793383109633 0
4.97726474186375 1
4.38135293163165 1
5.7199536096745 0
5.08057257330884 1
5.16474037641927 1
5.48082287491874 0
5.22378808107895 1
4.85821777020115 1
4.31980972672479 1
5.32483074381356 1
4.47743201966713 1
4.99864650150849 1
5.35530026039053 1
4.76245369110634 1
4.94609523907227 1
4.58021895074783 1
4.95336543906705 1
4.77078388194868 1
5.43060965525101 1
5.11650459154343 1
5.14896429279072 1
5.72938316067471 1
4.8835313976865 1
4.59363735646767 1
4.73031842639347 1
5.73213222350218 0
5.34693317603145 1
5.00912145124224 1
4.88544155386393 1
5.40939061083733 1
4.72546202436489 1
5.27975985791067 1
5.55305808625007 1
5.4310553740199 1
5.37942595247414 1
4.69083955906748 1
5.27711794421427 1
4.82548532694983 1
5.49999695925349 1
4.81723487009298 1
4.77823575781216 1
5.54048121847227 1
4.48231227064508 1
5.27831622251134 1
5.39227545944999 1
4.66221964598101 1
4.87387183843753 1
5.51102619294312 1
4.86600071600249 1
5.05840708302868 1
4.78173264454402 1
4.80795660767659 1
5.18287220308872 1
5.38595452304022 1
3.73933902297582 0
4.57774674320246 1
4.77794671907797 1
4.04389115060534 0
5.12952207983789 1
4.86358650410784 1
5.01802887011764 1
4.74041954913958 1
5.87066601758111 0
4.86804440431182 1
4.95059511025653 1
5.13641418081598 1
5.72277832800102 0
5.16615978108177 1
4.87894245143853 1
4.61470155520076 1
5.34344220808657 1
5.02979695804247 1
5.54484497326528 1
4.70223448269953 1
5.58870230265919 0
5.18507805966502 1
5.00514110340067 1
4.87033434095293 1
4.47043779742128 1
5.35309367139295 0
4.92349145838209 1
5.49078693334627 1
4.45045345697601 1
5.33114481565704 1
5.32744664452644 1
5.03006349693177 1
4.92250107810503 1
4.93157385141015 1
4.72962804599229 1
4.85014992873428 1
5.81802793519753 1
6.02651357658667 0
4.90035842356066 1
4.67424615730875 1
4.83700554412132 1
4.62000802991352 1
5.41819971577223 1
4.9476872051836 1
5.51467891540347 0
5.2912611088381 1
5.60912673470797 1
5.13626309460965 1
5.69550665436997 1
5.78153079302734 0
4.82263203754913 1
5.42307770790477 1
5.36928197637036 1
5.39024862246862 1
5.07654409345184 1
5.40843858166577 1
5.3144845697577 1
5.8212029925942 0
4.9120864150865 1
5.46794021972545 1
5.26818436587525 1
4.83438660793635 1
4.44890836884885 1
4.68191501782708 1
4.5331586357498 1
5.29063592770532 1
5.49140829475901 1
5.16094111762488 1
4.71679964886398 1
4.88727661193197 1
4.95126107265346 1
4.78038922561193 1
5.25708024498574 1
4.35227980093611 1
5.45217313394719 1
5.41857154597131 1
4.09426987854505 1
4.80733814572362 1
4.78836964902805 1
5.44847173913593 1
4.80750456769456 1
5.8422949191019 0
5.28777323802529 1
5.24407160702007 1
5.1757496739004 1
5.40850006647881 1
5.11916124358499 1
5.36230105399347 1
4.83570763168439 1
4.93270631828743 1
4.4964469410611 1
5.20183442978895 1
4.44749127254691 1
4.37798070832569 0
4.55615386564051 1
4.59418538109526 1
5.21610516366401 1
4.9530786280948 1
4.91224184350966 1
4.89099807927007 1
5.44981397488922 1
3.9196076195223 0
4.3686912042862 0
5.00027606531967 1
6.11631353032932 0
5.76066457032078 0
4.97944177926339 1
5.25817403557228 1
4.94124062374155 1
4.7670173158341 1
4.55655017711418 1
4.71772309699934 1
4.88264381203323 1
5.44999428394647 0
5.35927950153283 1
4.79625623796585 1
4.92275842950351 1
5.19674835191428 1
4.75629686556843 1
5.58075290017992 0
4.56997022004203 1
5.20549416909421 1
5.50900364248756 1
5.43933959636675 0
5.01732546584493 1
4.86395396621464 1
5.14009023026269 1
5.01214637925664 1
5.38770825725369 1
5.19788972123423 1
4.66825245072282 1
5.17218078318698 1
5.2343829674255 1
4.84033556697483 1
5.33655576365896 1
5.04597867199389 1
5.14144758742568 1
4.94074018785738 1
5.2151621613559 1
5.19875779753894 1
4.82171859006992 1
4.1459894705741 0
5.15240373804047 1
5.28031354028257 1
4.78569239658558 1
5.39181614510302 1
5.26738738449515 1
5.06930710234584 1
5.67600020878895 0
5.19357731579136 1
5.13359228107312 1
5.3056621589511 1
4.66052834360546 1
5.41121613347719 1
4.06202323674899 1
5.3306942453412 1
4.61961003800795 1
4.80809875848495 1
4.56065922030955 1
4.98041004353097 1
5.4823256119668 1
5.23887252865426 1
4.77814418702875 1
4.66036499715391 1
4.83253454846755 1
4.98908899797981 1
5.02730145879604 1
4.95303681686345 1
5.21289001678968 1
5.64307047811887 1
5.04369464057062 1
5.50371905525199 0
5.43339755946581 1
4.41048981178319 1
5.27887756700509 1
5.26539061092055 1
4.30210744444874 1
4.94988219416485 1
5.1152798238749 1
4.98006087293578 1
4.85823196847184 1
5.37898109950155 1
5.04868015336789 1
4.73978614811305 1
5.26310412444143 1
4.65537737420797 1
4.46292211510853 1
5.0423206886571 1
5.25505633358596 1
5.19801342342959 1
5.12942929182617 1
4.39978544954653 1
5.64854080988428 0
5.46482671620205 1
4.77566187865617 1
4.84616913993677 1
5.04364483852577 1
4.85370375166693 1
5.28935235429085 1
4.95095616554828 1
5.62139597264142 0
5.33952106429603 1
4.70353982112708 1
5.04744040570608 1
5.1340005893015 1
4.91404158407291 1
4.08130298708458 0
4.13018419774374 1
4.68627723840056 1
5.82637168494404 1
5.53876616056243 0
4.91869036302845 1
4.90441764421328 1
4.9026388119363 1
4.78296635828453 1
4.79691123967601 1
5.96605319673999 0
5.36394084630242 1
4.85098800159257 1
4.3449521895672 1
5.34932683010195 1
5.03073327877446 1
5.26088843098667 1
4.76917440702458 1
5.60746419210049 1
4.68123677687842 1
5.03950238513463 1
5.52711750040277 1
5.28498375860578 1
5.11731225564986 1
5.0036612044174 1
5.15063882875754 1
4.80098069183374 1
4.80387328332969 1
5.02965335522447 1
4.99327580333425 1
4.84102331255943 1
4.7063899602245 1
5.11525869861894 1
4.95786344579568 1
5.00854956360582 1
5.31903853669161 1
4.58511160728571 1
4.9863460260265 1
4.89400708208241 1
4.65881812344016 1
4.99194765419367 1
5.39318605865559 1
4.6722464819347 1
4.7565041693307 1
5.50661765919954 1
5.26038584776738 1
4.94532008815891 1
4.96987506678142 1
5.40040029949047 1
4.76618814237881 1
5.22255818575396 1
5.0784270721298 1
4.83638119031793 1
4.8734698609613 1
4.41569216766514 1
4.49977312012916 1
5.18769404030611 1
4.91201604984357 1
4.50190590248616 1
4.76272458959872 1
5.00091089859114 1
4.586418506813 1
5.40700551557364 1
5.60245979550279 1
4.74375487656874 1
4.40577367836711 1
4.61263761040647 1
5.6862729125958 1
5.64498402618556 1
4.85604112750156 1
5.28887468961232 1
5.21047223316014 1
5.04637114284625 1
5.14559979186545 1
4.7820384999178 1
5.25036088554221 1
5.23066140546313 1
4.42194177329221 1
4.77788424989289 1
4.51294403829003 1
5.04505713507342 1
4.9636093491054 1
4.82699118397155 1
4.86535610573177 1
5.18549650387868 1
4.98142748541736 1
4.72687243780594 1
5.63436271277944 0
4.39026409493849 1
5.1149991454522 1
4.56233942687056 1
5.37493198418665 1
4.80029765371549 1
4.93769162735883 1
6.06972562726806 0
4.28565180395243 0
5.53579515889644 1
4.53779451835001 1
4.7992309061692 1
4.29958012888861 0
5.29740738260588 1
5.59561900699192 1
4.77716387977755 1
5.23773073574635 1
5.03380336805914 1
4.67314396911353 1
5.29259449987192 1
5.27259999417862 1
5.1119966092526 1
5.36310565158363 1
5.21077078286371 1
4.57055101313455 1
5.45197173353961 1
5.45961033933481 1
4.61695059434655 1
4.79893501287053 1
4.90679264914142 1
5.33423861312027 1
4.39174956320531 0
4.66241443933482 1
4.68371647057159 1
4.41891438578534 1
5.16300491714806 1
5.24792079590237 1
5.12976036206931 1
4.99963064009103 1
4.90470412349072 1
5.50680364161704 1
5.28047932878197 1
5.24524001586057 1
4.81193395157255 1
5.30679701837682 1
5.41252055990144 1
5.09358485253596 1
4.97070107519591 1
4.96631371679581 1
4.55850569452644 1
5.25354748503546 1
5.44422435356308 1
5.19055559232363 1
5.24505720003359 1
4.8035373279558 1
5.12634484415464 1
5.15937030178796 1
5.4578594597992 1
4.56841467545972 1
5.29313512971568 1
5.3211781697613 1
4.44179478696002 1
4.84464311764887 1
4.9532911225624 1
5.28621770740961 1
4.92802583529708 1
4.46420435557444 1
5.86249383437805 0
4.53655021871641 0
4.7824853687586 1
4.62368151797857 1
4.95560398695446 1
4.93252677601281 1
5.31571950685383 1
5.0550937398577 1
4.8701894568251 1
4.89601572525538 1
4.45668453579709 1
4.43286934483758 1
5.2950532656787 1
4.16163706190989 1
4.92675152121855 1
5.23765052259566 1
4.93799430663887 1
5.28623504144977 1
5.1708507432083 1
4.96428313438933 1
4.45254707580517 0
5.51920961045938 1
5.24377313528354 1
4.60822547661623 1
4.7637014277835 1
4.87141683724077 1
4.96901271933877 1
5.34012287871844 1
5.27891299625393 1
4.9583124419797 1
4.98053316399221 1
5.67490361476134 0
4.8730649296605 1
4.67466748634334 1
5.4804928382137 1
5.19200034134745 1
5.49131619967286 1
5.07242958096899 1
5.35462256877784 1
5.22811414612854 1
5.12321650718871 1
4.53602721173102 1
4.97571967206132 1
5.37271089502174 1
5.41174710451051 1
5.40287888964021 1
5.51595521125365 1
4.62513809481307 1
4.85712654329156 1
5.2325744258749 1
4.48180702018052 1
5.78511692716714 0
5.42724383632264 1
4.95217915796949 1
4.55634993574 1
5.24052861810768 1
5.51011705755989 1
5.51206270761738 1
5.32029159970592 1
5.6100576400317 1
4.93109660576072 1
5.40251349124558 1
5.10184986059334 1
4.90086970213356 1
5.50607953205606 1
5.73257206174315 1
5.38085874141335 1
4.7963101538939 1
5.06903406723025 1
4.78339669728367 1
5.09983922690368 1
5.10979849356944 1
4.41267411470265 1
4.7078754597246 1
5.14136474498283 1
4.63118251224474 1
4.95090362043609 1
5.18226211940089 1
4.89866226093171 1
4.81165497502956 1
4.41848899482456 1
5.05825847007547 1
4.72282999835139 1
5.22118228209476 1
4.7303280543029 1
4.91901070354292 1
5.18351971473811 1
4.73346854822475 1
4.68251998778185 1
4.68785137659874 1
4.66550298379043 1
4.9781475529351 1
5.1202714025086 1
5.44809223190334 1
4.53484535610767 1
4.65207311056637 1
5.08174315594523 1
5.38725468824152 1
5.27441000698387 1
4.94319252818461 1
4.28655450233945 1
5.44190431431024 1
5.55885812773222 1
5.48906026263894 1
5.64625803995666 1
5.79721750460903 0
4.86210874210998 1
4.46105912663048 1
4.70495318360343 1
5.499207487618 1
4.36634251163861 1
5.1463895633895 1
4.72098531872858 1
4.06408212650456 0
4.54453067543327 1
4.47055107078373 1
4.63504544393926 1
5.1389294485493 1
4.60246474403219 1
5.37474546847399 1
5.13102322409994 1
4.83316848424792 1
4.97535511744735 1
5.4541397856128 1
4.9400387305109 1
4.63346113103675 1
5.37946185916036 1
4.5467870656289 1
4.90676614230946 1
5.3951620999881 1
5.42062977373881 1
4.7884016768907 1
4.41310509974158 0
5.44203065204573 1
5.10007843590805 1
4.73401389520869 1
5.25797047669604 1
4.66554416845275 1
4.99412672557907 1
4.82099563590082 1
5.45760126047654 1
4.67029911987856 1
5.02452059496127 1
4.64093863453386 1
4.6064364793938 1
5.37365313018314 1
4.84310363583972 1
4.71140337122522 1
4.81628596208304 1
5.98758915427035 0
4.96607633988471 1
4.75313133894587 1
5.31667013324809 1
5.18655216312441 1
5.090056411186 1
5.25292918583047 1
4.62561670201234 1
4.81750620851342 1
5.45632674530464 1
5.45301409095368 1
4.56643575417568 1
4.87334754908939 1
5.36574613509653 1
5.24429165971506 1
5.28620206315784 1
4.57248742721711 1
5.522922214307 1
5.17900891564502 1
4.40559223504686 1
4.4295986928224 1
4.84551750693283 1
4.36598209113136 0
5.12480747186719 1
4.46883808075348 1
4.85583250882591 1
5.84783090151364 0
4.50911864052501 1
5.29075530163475 1
4.73585986133926 1
5.06918379423207 1
5.3743520101651 1
4.94438672403939 1
4.97209073243851 1
4.89987790118742 1
4.83189498087787 1
4.15598228859477 0
4.92917612726806 1
5.28806022460104 1
5.26843214786392 1
4.0162537911734 0
4.41616672738016 1
4.71738300640262 1
4.19569324331877 0
5.70573961473888 1
4.69072051387873 1
5.44960014375017 1
4.67105553300069 1
4.52138201153333 1
5.17332812934074 1
5.08373537497723 1
4.74044434418838 1
5.63678873047296 1
5.06734967512951 1
4.6888055071673 1
4.92351418251712 1
4.91649059381518 1
5.17454649214177 1
5.06715417786442 1
4.43327025245364 1
4.57846024592815 1
4.75661462151096 1
4.87447218554377 1
4.9136441258972 1
5.41511186204727 1
5.20293517674805 1
4.60057239020944 1
5.04954249938517 1
4.63186636070359 1
5.55157212593739 1
5.11792335641336 1
5.0467749273977 1
5.19827057605411 1
4.32578141150096 1
5.06917979961638 1
4.52937284274619 1
5.09932648875089 1
4.77002703458285 1
5.93721164021831 0
4.95447663641961 1
4.89371118229459 1
5.43160228819446 1
4.6466233529011 1
5.4147699697491 1
4.82750770354136 1
4.62996716456501 1
5.25234583444792 1
4.19258929481718 0
5.39523050556232 1
5.45087328858704 1
4.74273517348225 1
5.54349595510811 1
4.7872486171913 1
4.92424192311822 1
4.72685879980861 1
4.55671658860172 1
5.01388946080278 1
4.84347860810734 1
4.52112309412865 1
4.79670863954651 1
4.73108408622109 1
4.83807867059651 1
4.72923599278499 1
4.51168030871943 1
4.75099287459617 1
5.01896715161673 1
4.39252478903348 1
5.20764867659348 1
5.5911290558179 0
4.82926036910587 1
5.65870762041334 1
4.42737979522188 1
5.56543492025413 0
4.11677861357691 0
4.92796658460403 1
5.26796253808271 1
4.49910012284341 1
4.938563678606 1
4.80237839155778 1
4.83834040193706 1
4.57183374543612 1
4.23584197041533 1
5.02109428689505 1
4.87786774337072 1
4.67203321314424 1
5.72555493990421 1
4.70805029936174 1
4.66049077667822 1
5.42906559037335 1
4.92196813568784 1
4.85730473905958 1
4.36875687094879 1
4.57805885990344 1
5.42927350099365 1
4.98046233757695 1
4.67558563345071 1
4.41233378950949 1
5.10074049053491 1
4.28361439180984 1
4.89736068336119 1
4.64059461383047 1
5.17452514092761 1
4.35480308334927 1
4.57830080956872 0
5.14371469256602 1
4.77279554764421 1
4.98963189687771 1
5.19008181133248 1
4.60302840168131 1
5.32415884283833 1
5.09654076351355 1
4.85295615435276 1
4.69415812187371 1
4.64676940160343 1
5.04337194870852 1
5.25491324550656 1
5.37543655301739 1
5.40199884029491 1
5.22639950164608 1
5.16385708286563 1
5.18119807656848 1
4.77387655045388 1
4.35133118052011 0
5.15424673570553 1
4.94628888108369 1
5.29723084896221 1
5.30986675947636 1
5.37641709038066 1
4.73539295323045 1
5.94402869004801 0
4.85060928501291 1
4.60923401257484 1
4.17189792910741 0
5.80098939557338 0
4.80863321110997 1
4.62537925256674 1
5.55210613067863 1
4.87059370214099 1
5.01135858176712 1
6.38197740381481 0
5.08869706150154 1
5.20135547820777 1
5.07035714433873 1
4.68685562651186 1
4.76525423231413 1
5.09093689003417 1
4.85082980256679 1
5.75652188192463 0
5.05673742749899 1
5.63145053675936 1
5.43377494293805 1
4.76216524224161 1
5.25466813545172 1
5.75411465491696 0
5.1146580083109 1
6.03679638001566 0
4.56458767831879 1
5.4077563864607 1
5.39330662719797 1
4.416398839553 1
5.26630113719541 1
5.15525125390015 1
5.31278860679879 1
5.11439983758094 1
4.62810187854892 1
5.19745559325289 1
4.58696379523412 1
4.56762369893055 1
5.22025914632608 1
5.10208306918731 1
5.15806863781868 1
4.46635907570349 1
4.55070127525586 0
5.20200430930527 1
4.40797220816294 1
6.08912869010788 0
5.25224595727414 1
4.10435694612648 0
5.09240869626324 1
4.75323389619968 1
4.93261536966333 1
5.72896773281824 1
5.11512615024804 1
5.06301880234404 1
5.25044875428817 1
4.5969505995952 1
5.1565560830087 1
5.48855718414027 0
4.37954234566687 1
4.59196248144342 1
5.26111173831357 1
4.73972122565594 1
6.07389053169801 0
4.7188135743252 1
5.21455250307023 1
5.02017370719303 1
4.86332762576113 1
4.20593369025227 0
4.88898750567343 1
4.71983940646818 1
4.69892826785739 1
5.78147084771431 0
4.70381326292167 1
4.33351954000687 1
5.11561095022601 1
4.82407743553684 1
4.40861056135745 0
4.9650757935873 1
4.99879768052374 1
4.861152318245 1
4.73013598603266 1
4.68648591188374 1
5.07916251980453 1
4.09418631375834 0
5.11609722937278 1
5.22372469227666 1
5.33597241268769 1
4.92309958605454 1
4.80099668201761 1
4.71589838037271 1
4.38907896075257 0
5.08854783713157 1
4.98398312702684 1
5.25163617173887 1
4.49830113665663 0
5.34458834846727 1
5.09896228600731 1
4.67216284999332 1
4.94659203619631 1
4.45551138290352 1
4.16641205657281 1
5.46261624558247 1
5.07030174517795 1
5.11611932036066 1
4.90071382122572 1
4.94026655212724 1
5.0538698802772 1
5.08430480905224 1
3.90410167844918 1
5.09816941550868 1
4.74877216170803 1
4.2370340866317 0
5.1641477251552 1
5.17153484655515 1
4.6764695460465 1
4.47802577468472 0
4.39192707680115 1
4.73101780328965 1
5.57127663928115 1
4.63186745806203 1
5.36353535385836 1
5.20882266656456 1
4.84296753813685 1
5.04227502908372 1
5.3985140582523 1
5.39310775574314 1
4.78846440641342 1
4.76038499336947 1
4.80286960957281 1
5.01890438279729 1
5.15049369980641 1
5.06776021945047 1
4.99440251958222 1
5.32315396970016 1
5.09407936522905 1
5.21066417782216 1
4.68928510905522 1
4.94310139461217 1
4.84167501367075 1
5.58769896801406 1
4.64063978182256 1
4.77547430512126 1
4.67146910957938 1
5.6326206613635 1
5.13303969019899 1
5.48841958389571 1
5.99889490815096 0
4.919215558364 1
5.64034104751929 1
4.79226163657386 1
5.35017765717523 1
5.41321844842004 1
5.19077596883227 1
5.31377649158138 1
5.63792028866465 1
5.31307965991843 1
5.53979613561133 1
5.13325372843686 1
4.91828297279499 1
4.53330621235859 1
4.33026520493672 1
4.56313634013864 1
5.08140507142163 1
5.14791095554248 1
4.99062668129403 1
4.36286154672818 1
4.919086113696 1
4.73400007071367 1
4.94861924062321 1
5.64938810621511 0
5.2834009833382 1
4.23807818530515 1
5.09645310425332 1
4.42267307896304 1
4.70810398214009 1
4.50468315589435 1
5.03693481216934 1
4.47290887194782 1
5.52415651320484 1
3.8952513904948 0
4.95618438854337 1
5.40932150801498 1
5.05696147125307 1
4.61817618120525 1
5.12007053262817 1
5.09191213490839 1
5.02185568958445 1
4.38952306514913 0
4.89363430567094 1
4.92501690998552 1
5.41671902478582 1
5.14598093913157 1
5.16579782027409 1
4.75267037504553 1
5.03156465202975 1
5.65255944976086 0
5.0288824609049 1
5.18649970150769 1
5.36648938850304 1
4.88507910905171 1
4.46081360115559 0
5.07476564816567 1
4.29372833526359 0
4.63263260106159 1
5.05802664388774 1
3.99130303968918 0
5.04252739554839 1
5.47440869627396 1
5.4154130754652 1
4.81049044458265 1
4.82297637874668 1
4.83471950076623 1
5.87186338541841 1
4.84135838188494 1
5.37464789002646 1
4.98450495370833 1
5.02849148785435 1
4.98731224155787 1
4.895422020242 1
4.74455022121707 1
5.7263072397273 0
4.84986602723457 1
5.04036290806928 1
5.33486927640188 1
5.27702136425655 1
3.86061897484446 0
4.73708974049816 1
5.21720149778519 1
4.60187572844944 1
4.74564102341961 1
4.77186710540172 1
5.34851495067657 1
4.78980896234215 1
4.93282413598447 1
5.09202905763386 1
4.75944538941638 1
5.24233195462586 1
5.82728739469461 1
5.03082094621122 1
5.4970660824926 1
5.31189867335708 1
5.28733680153308 1
4.90039902011337 1
4.60859706958926 1
5.15400722672874 1
5.49890649744202 1
5.44472738981522 1
4.96180439517076 1
4.98024526820058 1
4.88444433727479 1
5.57338152162274 0
4.68991287167806 1
5.28364690004076 1
4.84605773536039 1
5.30380785416762 1
5.53357332187078 1
5.11155352617541 1
5.13052578533882 1
5.0228332385373 1
4.77243103916629 1
5.21629424389275 1
5.80093156517979 0
4.67531317496307 1
4.97765562087043 1
4.78299586456598 1
4.97095983805678 1
5.33863949628708 1
4.58866877674362 0
4.41699358462778 1
4.89489034577836 1
4.84899691539722 1
5.35486201675075 1
5.04231060021363 1
5.05265078474238 1
5.33480274943861 1
5.02762379513301 1
5.01212420357572 1
4.23098741312839 1
4.50633505972834 1
5.54154829946923 1
4.8507283736264 1
5.2204155185916 1
4.89700422411827 1
4.48263519517865 1
5.03586426699571 1
5.24104989966632 1
5.18714344517276 1
5.06907381912789 1
4.56006939818829 1
5.21073487654454 1
5.64610055554679 1
5.583077562486 0
4.4585445534193 1
5.44329981508256 1
5.01673432065716 1
5.13270830543912 1
5.09656073679893 1
5.16222502256096 1
5.24169604242275 1
5.26288447828743 1
4.44735351108238 1
5.31823174938032 1
4.84125354278405 1
4.99684721169336 1
4.39258101746778 1
5.19134393816959 1
5.31744047845958 1
5.77666970645439 0
5.23329229337433 1
5.02206555243739 1
4.36133423125879 1
4.96682257577475 1
5.0904997330754 1
5.38483621381967 1
4.69762363413951 1
4.6053312535914 1
5.13125190477739 1
5.36909654497638 1
4.64641585337268 1
5.03619888310597 1
4.85983045227036 1
5.08108113782238 1
4.92720689048981 1
5.02467081692879 1
5.23592925553441 1
5.14018248713666 1
5.07752270616637 1
4.62280403712626 1
4.6579523709967 1
4.62656298852632 1
5.37586804064356 1
5.33541867509064 1
4.35823026598086 1
5.17007877120809 1
4.90081357492545 1
4.56114262767166 1
4.56126559210964 1
4.41678170875955 1
5.19937634706642 1
5.09790498723101 1
4.73872343784531 1
5.27708762435459 1
4.46367578759348 1
5.17235779555518 1
4.40041685343346 0
4.3733228637503 1
5.21828877855758 1
5.44266791146511 1
5.76916487864445 1
5.23565369622134 1
4.74730005232045 1
5.40331098862263 1
5.29693704587529 1
4.7260953782132 1
5.47249691458101 1
5.21942417831875 1
5.05895475796423 1
4.3190468292671 0
4.88001092099308 1
4.87393481620131 1
4.87020950425075 1
4.1323472368385 0
5.30130029393167 1
5.16983435629489 1
4.75743422036609 1
4.91195748394816 1
4.3715064070334 1
5.54062022110635 0
4.67227112557494 1
5.38679566954509 1
5.13284770281087 1
4.63418095053329 1
4.79992247948351 1
5.39444915873775 1
4.63649057428909 0
5.05208388424766 1
4.79938623760904 1
5.15383615716375 1
5.28050843580695 1
4.63613904724548 1
4.82010098246574 1
5.02240212419543 1
5.02773710855788 1
5.08249215471211 1
4.57794265908506 1
5.4650788205048 1
4.6751052383213 1
4.36109990330969 1
5.34958098756899 1
4.90480252761195 1
5.05253747811306 1
4.64049413226265 1
5.3709569779768 1
5.52567059260808 1
5.21276929181891 1
5.11743903830253 1
5.09796420782234 1
4.70879018022967 1
5.21762255522987 1
5.58176079045341 1
5.45296543886466 1
5.05780273801971 1
5.07865996067613 1
5.20457862454225 1
4.64957137464485 1
5.13208643589496 1
5.44136117619813 1
4.18349331598796 1
4.99381844459504 1
4.55565853538789 1
5.5003951272107 1
4.99487438863133 1
4.90884042835394 1
4.19010634360075 0
4.62446440269968 1
4.93971682430174 1
5.27937293644268 1
4.64500539727666 0
4.93848180154481 1
4.47022320526202 1
5.2296522560178 1
4.98120322167929 1
4.9370794342001 1
4.79761399083421 1
4.89055334237344 1
5.03958884748328 1
5.30308868696045 1
5.12478054798871 1
5.20113996587995 1
5.5336679089125 1
4.95306540522674 1
5.24277960223918 1
4.65811434824347 1
4.87324862839453 1
5.25901797100178 1
5.64493740966959 1
5.81632156426813 0
5.43442604644201 1
4.8320122128958 1
5.15815579636155 1
5.00082059915387 1
5.36274625279668 1
5.00688215144953 1
4.49778961413675 1
4.05985911808277 0
5.10401834744464 1
5.39227254420781 1
4.76973314557716 1
4.76343854821627 1
5.29107226870067 1
4.89920670272115 1
5.38090613950687 1
5.3099070116715 1
5.18738984857855 1
4.3002129256428 1
5.44203512188078 1
5.5370838996728 1
5.18682119561966 1
5.36357577330231 1
4.87884291679199 1
5.89977240452524 0
5.30184637171541 1
5.98002582910084 0
4.36247606875053 1
5.47616771691714 1
4.25829453525877 1
5.00537382872606 1
5.02656078767214 1
5.49804075229934 1
5.04461343277794 1
5.11545109226249 1
4.52139883188149 1
4.71401109825687 1
5.35266533528203 1
5.55908129770155 1
4.78262364115023 1
5.44704589778095 1
5.44922893388315 1
4.98241232643741 1
4.71876425614332 1
4.63822056716237 1
4.87283466593611 1
5.3622085137379 1
4.85907601589571 1
4.82811568540501 1
4.52908524987091 1
4.98571888184307 1
5.67575788112906 1
4.73549596411546 1
5.12726662438245 1
4.51731366252651 0
4.84480421320291 1
5.57979470768939 1
4.95848855537492 1
5.24376333642331 1
3.97227747486589 0
4.91478657193438 1
4.79534399500355 1
5.00342468716092 1
5.24375867279679 1
5.29471709840378 1
4.99005541557937 1
3.95890298906405 0
5.41774319149058 1
4.57971426836212 1
5.51763678648754 1
4.49808003226686 1
5.04259291289103 1
4.73038346368543 1
5.41158487779977 1
5.50309375592179 1
4.99489167647665 1
4.72153599796333 1
4.63564910008885 1
5.54840069297182 1
4.69656257588495 1
5.11644340451141 1
4.90859834830984 1
4.74440669025445 1
4.69481743304427 1
5.50730670833138 1
5.06650281158556 1
4.6016853433278 1
4.76438464867641 1
5.10184346718781 1
5.01695036478261 1
5.27759273717198 1
4.37054227869262 0
4.97882992525826 1
4.94470679915701 1
5.18485307824408 1
4.57819693715393 1
5.51747329596314 0
4.9515250658478 1
4.65126499890886 1
5.71614462211817 0
5.91045676108939 0
4.75083324795997 1
4.82729489022281 1
5.44308991199177 1
4.87970424723835 1
4.64594362716802 1
5.07253128242612 1
4.90504954555571 1
5.45235746491687 1
5.33806340764673 1
4.69090563831081 1
5.73356953851153 1
4.99600309922569 1
4.90388824643402 1
4.68814767960045 1
4.81055292242055 1
4.94212640531257 1
4.22537110610149 0
5.11297625061877 1
5.26616790990351 1
4.15097492285188 0
4.92229298557557 1
4.85936813468 1
4.77215899274498 1
4.89861244593381 1
5.18253475357785 1
5.4670310360906 1
5.03816866084226 1
5.35751212177777 1
4.81479796523908 1
4.82726751060844 1
4.75654455536507 1
4.81084278862045 1
5.04030245081093 1
5.00313143968504 1
5.53720971520921 0
5.06519751578161 1
5.30874842323304 1
4.85605049232198 1
5.2710053971127 1
5.43127322283496 1
4.99875433551528 1
5.69649892404785 1
4.74928240709761 1
5.02964315363323 1
4.58906182790795 1
4.91694425688045 1
5.46699240694463 1
5.175953383093 1
4.9239409416468 1
5.19822431960015 1
5.17162798153132 1
5.15342711504375 1
4.49081532969418 1
5.09512536222334 1
5.12956471955819 1
4.59440582183687 1
4.35729850390225 1
4.91583204720929 1
5.3262494907864 1
4.89786577945484 1
5.14905853483311 1
5.05705013963386 1
4.45015535606659 0
4.37956988246926 1
5.38501720401538 0
5.51394700266111 1
5.05154354955251 1
5.90392924100335 1
5.02308799874574 1
5.27022269589509 1
5.01519491706393 1
5.99371538645127 0
5.45453814686048 1
5.24906713869709 1
5.19495020547127 1
4.77360089513479 1
4.95758077976534 1
4.15436816206038 1
4.83289401548312 1
5.12770746082133 1
4.88101984348566 1
5.15552169811918 1
4.56097814456542 1
4.54100591239488 1
4.64872208164067 1
4.84210298036177 1
4.74218250683638 1
4.20141439710613 0
5.15759614140119 1
4.93334645917104 1
5.29268817834858 1
4.73081112175215 1
5.65551068691876 0
5.25113065115939 1
5.71179354339987 0
4.92355043924584 1
5.11788127493417 1
4.97794060678731 1
4.8037798609633 1
4.72767999079426 1
5.10891828759316 1
4.90178221417854 1
4.92672715896288 1
4.95973409413932 1
4.51776406765006 1
4.58121313019729 1
5.07696454279537 1
5.28350464175649 1
4.66156942787752 1
4.89994366775549 1
4.68345525883101 1
5.49119541804463 1
4.20363713272782 0
4.65349506427391 1
5.87943309225526 0
4.80664614483478 1
4.82588719418257 1
5.03133439157754 1
5.54374862754053 0
4.69451865679351 1
5.32812505079462 1
5.2765608535597 1
5.00249027067142 1
4.57035515513501 1
4.79749100627168 1
4.54123608028008 1
5.40847618475943 1
4.9222552173902 1
5.50558124799732 1
4.93315490218228 1
5.02012783888106 1
4.51889952765032 0
5.31185636596217 1
5.29530094505933 1
5.09060067799791 1
4.61906369337555 1
4.93034729012457 1
5.31163941372459 1
5.40206264279609 1
4.59132973386618 1
5.00872077162927 1
5.26565421119641 1
5.42946984128309 1
5.05149718211279 1
4.51182748938196 1
5.54331599688905 1
4.94089512712665 1
5.25800241274936 1
5.1110367114744 1
5.08603627202494 1
5.05454995247 1
4.97702277637604 1
5.7927974652583 0
5.3102709146014 1
5.05633088613804 1
4.85991523116235 1
5.15812899702909 1
5.07572004369255 1
4.46846926960675 1
4.93680593873068 1
5.20726423132565 1
5.47313687270194 1
4.79033128103014 1
5.2329505686259 1
4.43168308355376 1
4.38921823073104 1
5.26540266914198 1
5.72450591800641 1
4.84220263568573 1
4.97807179233154 1
4.73267610853538 1
4.89288506556039 1
4.53720486194428 1
5.16138579583316 1
4.98067431942686 1
4.84882313945932 1
5.22012074311105 1
5.22857231777015 1
5.61073765671043 0
4.80150383916371 1
4.70195829209552 1
4.49376810798477 1
4.78784874898741 1
5.37819727957433 1
4.82816265809594 1
3.76878155156765 0
5.05800511446105 1
4.29488140521984 1
5.19095295585681 1
4.55575715662516 1
5.35580060114513 1
5.40944209599836 1
5.12371266472968 1
5.17994291157047 1
5.35535470906086 1
4.54317551043838 1
5.06016598789599 1
4.6448990968533 1
4.84286908611643 1
5.16860792503222 1
4.86394536227797 1
4.56065152350715 1
3.91407713016685 0
4.96414067261584 1
5.57037249873334 0
5.30295052613065 1
4.74617248120403 1
5.13906203205013 1
4.21941100000965 1
5.09672262614601 1
4.59419777961355 1
4.86261662159485 1
4.60294889930192 1
4.51014797598886 1
4.90367777703302 1
5.38503420708755 1
5.13302496132807 1
5.64999192343633 0
4.81011760310771 1
4.72568105276423 1
4.63842223561498 1
5.00088769006629 1
5.18851444961086 1
5.11129921444446 1
5.41487712456745 1
5.34992473530454 1
4.80964572392459 1
4.997346788858 1
5.0033980016189 1
4.67261282774372 1
5.04964743466501 1
5.52791710094065 1
4.99384563953222 1
4.74034838715682 1
5.25882253311224 1
5.44417733624671 1
5.12036225530705 1
4.03840290977744 0
5.5017824132734 0
5.52314693749423 1
4.67856478712994 1
4.67782469753066 1
5.60558902597893 1
4.95630737299672 1
5.21872983926994 1
5.21706916250825 1
4.22854827458439 1
5.06154549183345 1
4.38850260424163 1
4.79559380050479 1
5.09864586391907 1
4.78602790507591 1
4.97212789088917 1
5.09291461145123 1
4.91798445829599 1
5.43515937608816 1
5.41508386082648 1
5.45337012779905 1
5.35784941632909 1
4.82619372972924 1
4.7840302768961 1
4.95115097581128 1
4.69039982713143 1
5.15209974482641 1
5.40622337947989 1
4.7098488237055 1
5.27918766673003 1
4.77772362893124 1
5.58870626006714 1
4.98892947949011 1
4.73733969412431 1
4.40431454747462 1
5.12853805552754 1
5.19028593794226 1
4.77518830846398 1
5.18990750734121 1
5.14237285382306 1
4.4523685394642 1
5.27706821277093 1
5.40901386841718 1
5.32694324250203 1
5.11679261661257 1
5.17497697909146 1
5.09934313686149 1
4.99784109203883 1
5.46253921987472 1
4.018412249107 0
4.35115711958111 0
5.09032465474794 1
5.17960863018239 1
5.53858105657604 1
5.3786977871716 1
4.63990960691406 1
4.97216188433202 1
5.08265768892858 1
5.09828257418258 1
5.02402225571685 1
4.86389692990891 1
4.81340309434334 1
4.90196938955183 1
4.81991447200871 1
4.94365695079745 1
5.37255322052856 1
5.07466131427957 1
5.36292549230393 1
4.55141551387069 1
5.37368919453735 1
4.58214491796125 1
5.51633561245124 0
4.64434272825248 1
4.63425848687723 1
4.55503463717792 1
4.68867861095141 1
6.09160853216465 0
4.89730951212647 1
5.30060358745269 1
4.34122742164669 1
5.16291717538171 1
4.4947195892779 1
5.50447015189434 1
5.0758061580827 1
5.41522309398273 1
4.667037133326 1
4.87211120359497 1
6.09385211670039 0
5.23285883485889 1
5.01836518772029 1
5.69780995885344 1
4.48496443173544 1
4.64910151229694 1
4.85683120529006 1
4.80509866950669 1
4.40041080373948 1
4.92052445929621 1
4.97592785083305 1
5.50780006268814 0
5.36229193597747 1
5.16895763216063 1
5.07669202134686 1
5.27340661565844 1
4.48846127808094 1
5.15564945746247 1
5.67397696338628 0
4.91446206220012 1
4.44369046476015 1
4.6779897605262 1
5.36301562450859 1
4.9214646716367 1
4.47578368607515 1
5.49236292179549 1
5.2085368280818 1
5.68485541084257 0
5.22009679418368 1
5.71682174318184 0
5.23682493683874 1
5.08056274764756 1
5.1535575429541 1
4.41994605015115 1
4.73916150764607 1
4.60844039753991 1
4.60178288564977 1
5.20429482296664 1
4.50192560733452 0
5.09298497266419 1
4.24951412663717 1
5.61698869362569 1
4.79843677253628 1
5.3840954898489 1
4.5512537912334 1
5.04033254912185 1
4.88486087727189 1
4.8204882438129 1
4.32696229018619 0
4.75151744279801 1
4.55790103202654 1
5.65850762778262 1
4.85399104935774 1
4.81500864758564 1
5.49707152687128 1
5.71473409838884 1
4.6219376953133 1
5.34749659319932 0
4.79287122946923 1
4.49582298208428 1
5.1358815905512 1
4.85629591113568 1
5.01268066161433 1
5.43552375161871 1
5.02277400391826 1
5.41342436444389 1
4.44941841305795 1
5.56204859148256 1
5.17372516196513 1
4.57012417995827 1
4.53141274535102 1
4.94222359326623 1
5.72662354247957 1
4.64422878160972 1
5.40291779900338 1
4.81380643021532 1
4.50990183575702 1
4.85118814581334 1
5.23230556913406 1
4.57948676574841 1
5.2041365458222 1
4.79219599811976 1
5.05546617068958 1
5.37890403059228 1
4.90571868542327 1
5.45636516958659 1
4.99224769111942 1
4.6541940166413 1
4.84877834631642 1
4.89281977985794 1
5.28945536939297 1
4.70723927190011 1
5.0911452073479 1
4.54671355665171 0
4.82027339077189 1
5.39229425995681 1
5.06827184339208 1
5.31873954112521 1
4.89883011281503 1
5.32729303035194 1
4.78795253398331 1
5.45775572094254 1
4.34089028144374 1
5.45836387462163 1
5.11594924595089 1
4.87883651130421 1
5.2059547449065 1
5.53254567473797 1
5.02414971179201 1
3.66106939979039 0
4.81028548949351 1
5.41065690032454 0
5.25544735681624 1
4.72602512473781 1
5.871978222846 1
5.48701959379248 0
4.68202535510318 1
5.15600923206268 1
5.25945106617498 1
4.77774781269082 1
4.86571293682525 1
5.21249946052127 1
4.90080654967466 1
4.65993599059023 1
5.30768188297196 1
4.90805369568122 1
5.1191143057868 1
4.63942856123875 0
4.4500827816517 1
4.98008476876949 1
4.99819631882659 1
4.31793931677941 1
5.10841592822506 1
5.14877403219802 1
5.28080510625242 1
4.97300241982159 1
4.64591041836248 1
5.1089462348041 1
5.7614546448175 1
4.59959444457234 1
4.65355581635847 1
4.86247323094258 1
4.58339440944563 1
5.35392531212955 1
4.82968274525048 1
4.69656203768339 1
4.79506859112467 1
4.85688141500035 1
4.94758658525494 1
4.1917400842766 0
6.07287061296224 0
5.39784435673037 1
5.3205854630076 1
4.47996550242314 0
4.4732412188688 1
4.77914066227364 1
5.09978164215353 1
5.3255399898072 1
4.46408320170382 1
4.65474514539251 1
4.65129973344553 1
5.39042805563087 1
5.27907105331279 1
5.2035227811103 1
5.26919655097661 1
3.88667821910876 0
4.76503890974038 1
4.87555314078144 1
5.63406311779917 0
4.965003933071 1
5.53059339644039 0
4.77267727917089 1
4.72713720256788 1
5.33464715512113 1
5.18737634474361 1
4.47119957574338 1
5.67141132640345 1
4.7813251084789 1
4.6127327052735 1
4.69190233276828 1
4.58040159354589 1
5.29308447023204 1
4.96427971846792 1
4.99462556139363 1
5.45839008510817 1
5.36568642812998 1
4.82396880248801 1
4.77862934677701 1
5.09308052136072 1
5.05908543350082 1
5.16274354857 1
4.86090858680674 1
5.27653374289006 1
5.00952719965077 1
4.85802730653656 1
5.77096598190041 1
5.78984540815988 1
4.4258581115002 1
4.69189224219099 1
4.39355093897526 0
4.84140803404897 1
4.68620076710492 1
5.23523840090522 1
4.367082364697 1
5.11041253478931 1
4.64731653324169 1
4.77928734616501 1
4.55526540543829 1
5.2139052695416 1
4.85540884132078 1
5.08404307059712 1
4.27628307591585 0
5.18617377834986 1
5.23299652578822 1
4.70506683619725 1
5.33441704835088 1
4.26679130254908 1
5.26233939947012 1
5.01193324744079 1
5.2229271358472 1
5.44296651003559 1
4.75937078476037 1
5.17030744419198 1
5.50104559423603 1
4.50049925649147 1
4.494858607027 1
4.31594527690348 1
5.16147479871791 1
5.35623533736762 1
4.80185530872535 1
4.99525275796555 1
5.24922427472966 1
4.7113785905116 1
4.83079828220154 1
4.78690626137462 1
5.46527252373444 1
5.55480481772915 1
5.07633491637846 1
4.5670670134347 1
4.14843859655291 0
4.7265782900182 1
5.36940854048429 1
5.3948493546735 1
4.37725260186868 1
4.0479022515382 0
5.47991218927092 0
5.71202619504424 0
5.42567260763602 1
5.33447003118224 1
4.37793513594312 0
4.60367891682076 1
4.70916603119651 1
4.86168215104041 1
4.87640916576284 1
5.16827413190318 1
5.22868355110856 1
4.73266584491123 1
5.43447652862229 1
4.97546638117039 1
5.13760328805449 1
5.28386090741329 1
5.20996728474483 1
4.26995582251652 1
4.99553862431128 1
5.16844342088985 1
5.66411813174223 1
5.65662395697062 0
4.34024325125919 1
5.06284474101133 1
5.33422986536648 1
5.23734079364822 1
4.5106518441095 1
4.41531017511871 1
4.67733546430267 1
4.99344007615028 1
5.30756467524214 1
5.16149735968699 1
4.91900623686352 1
4.69795196644271 1
4.89116627880808 1
5.3540747047062 1
4.59142988939748 1
4.80883826189847 1
4.83210915436172 1
5.08447482361185 1
5.59650713865194 1
5.21673390989598 1
5.07850829937211 1
4.61281194405699 1
5.07180933322259 1
4.65422534088209 1
4.46985419805132 1
5.46717565432099 1
4.76809492877761 1
4.97545577634508 1
4.54668133179469 1
5.21390730122748 1
4.78805332861496 1
5.17915724772954 1
5.69559860437182 0
4.95698623280239 1
4.5562692951919 1
5.56494002893726 1
5.15281964012627 1
5.3073358376915 1
5.33643858202387 1
5.31390402303713 1
4.96192172448567 1
4.71417688967283 1
5.47465053562297 1
5.37328342763899 1
5.13505691807648 1
5.28813895177396 1
4.49724546304406 1
4.68668616617485 1
5.26542149709604 1
4.989295590206 1
4.92498258263484 1
5.32241738489359 1
4.60745674793123 1
4.63973568391019 1
4.93862915607101 1
5.51151667409318 1
4.94356934479456 1
5.3948656451522 1
4.90608768313266 1
5.09647560315985 1
5.16725052643565 1
4.84670237557218 1
5.06357015281198 1
5.51719170484927 1
4.54927735978122 1
4.74768749104898 1
5.0125410163165 1
4.78418843877008 1
4.93790231217477 1
5.24939797359616 1
4.53110262282373 1
5.17844568009196 1
5.57750084005981 0
5.23284460948453 1
5.31571777524877 1
4.42528563578643 1
4.74656358284782 1
4.92214644419162 1
4.94644783330028 1
4.92798648561323 1
4.68971492462462 1
5.40767699948907 1
5.09850513312822 1
5.08584349878456 1
4.54186651853981 1
5.12594027397585 1
4.63084933516676 1
5.28441263225383 1
4.53948058292397 1
4.78690326783767 1
4.34854779650082 1
5.49770954131775 0
4.70564136233512 1
5.15265916665593 1
5.08004000668108 1
5.05575374712629 1
5.2573664366814 1
4.73206477947155 1
4.83706708498742 1
4.85840780664255 1
5.13022096014608 1
5.13427256135944 1
4.74827873642449 1
4.6550347238924 1
5.7013046728072 1
4.94102643300194 1
4.91809059322414 1
4.86158457042234 1
5.26979956755598 1
4.79818466206964 1
4.30569451955064 1
4.47310511052438 1
4.58642791885223 1
4.622758527745 1
4.86831233135039 1
5.34121974728528 1
4.93160239974336 1
5.28413646260544 1
5.38846061196073 1
5.22472925127985 1
5.00782403771747 1
5.28449841974801 1
4.61895540304338 1
5.16466564763796 1
5.22207811927322 1
4.72652999126873 1
4.85788902472399 1
5.43489825205398 1
4.85656603233443 1
5.09942137415714 1
4.55813238665722 1
5.40306544508769 1
4.74743400345429 1
5.02874716662242 1
4.69427026962283 1
5.03075241625627 1
5.185130954618 1
4.7407075764639 1
5.19186812793221 1
5.30270898274297 1
4.80790061300093 1
4.65820709297519 1
4.99360530609314 1
4.89216577503272 1
5.42603123992833 1
4.80850061627382 1
5.09024981451915 1
4.80950174312284 1
4.77633242978457 1
5.41140516166704 1
5.36705793799037 1
5.24389452656078 1
5.01139347611464 1
4.354606172619 1
4.88052030103607 1
5.02828606416573 1
5.46144543330919 1
5.72725347701112 1
5.25718142601961 1
5.66441984793767 1
5.10174105723325 1
4.72930242113225 1
5.33579386268294 1
5.12799051625353 1
5.36476680715215 1
5.78138215584934 0
4.94743518909321 1
5.41534975309222 1
5.87772429772707 0
4.72642932238495 1
4.61389950057198 1
5.50792506512717 1
4.68412035114506 1
5.24131661309127 1
4.9894427695884 1
4.23810952960826 0
4.91670527125101 1
4.59890254227294 1
4.6013202370358 1
6.00096819142059 0
5.11567300029907 1
4.83216091379421 1
4.83922249089062 1
5.11934145536496 1
5.75425762653122 0
5.09507147372577 1
4.87879771278659 1
5.2794113160938 1
4.92334722122011 1
5.07742976776178 1
4.45351570236378 1
4.78807755910101 1
4.36256229545276 1
4.40336434308394 0
5.46427764385695 1
5.32420435080747 1
4.73021473251796 1
4.89584965772151 1
5.57715058136548 1
5.21080167076658 1
5.36799716781761 1
5.09352522429335 1
4.66119403180865 1
5.12953725512641 1
4.7304485775868 1
4.62120956042299 1
5.49973606910825 1
5.45339476347345 1
4.55070378343063 1
5.4930215802146 1
5.13538732621872 1
4.98985025132516 1
5.17413327678206 1
4.41302878776707 0
4.66199804001756 1
5.39492437604443 1
5.02439508991503 1
5.33395499660596 1
4.89225024914801 1
4.70228132140544 1
5.01402747036721 1
5.77707640372425 1
4.27256043606366 1
4.97299708365789 1
4.8905340186614 1
5.51653910757668 1
4.61783519732156 1
4.68083420420077 1
5.16411346646891 1
5.46413921654245 1
4.85653099646041 1
4.92522218256095 1
5.12191294416804 1
4.80421514350829 1
4.73631460611254 1
4.74721800877676 1
4.91412380634101 1
5.22436404217327 1
5.14306055241383 1
5.1065817903118 1
5.16241392591426 1
5.09289649942785 1
4.74712515481148 1
5.8013216334969 0
4.81714803690994 1
5.34112757914413 1
5.2362745401514 1
4.80104912720532 1
5.00833995153534 1
5.14312211341767 1
5.17530244448824 1
4.67981666032323 1
4.52599675009893 1
5.69588573073346 1
5.51730049463626 1
4.69195313141735 1
5.03891697854553 1
5.38407632866027 1
4.62314153229054 1
5.16256264816566 1
5.31941692191119 1
4.42207631376702 1
5.16714431006967 1
5.3651455850685 1
5.2022553974945 1
5.67334494186429 0
4.76639447366328 1
4.57208529920323 1
4.66334069517776 1
5.90572400497424 1
4.44766379516184 1
4.62374526456092 1
4.77796542487684 1
5.44221565977225 1
5.53025420610178 1
5.08206824662464 1
5.17518389979049 1
5.27563596643203 1
5.01556387555666 1
4.93298819664952 1
4.80840180499199 1
5.0573047199418 1
5.5077387471334 1
4.90461459698455 1
4.94733614646809 1
5.05999016607832 1
4.93526265991538 1
5.18817000148552 1
5.17793769663412 1
5.22534394451789 1
4.55726580829777 1
4.651830672027 1
5.17332817725625 1
4.78453601392341 1
4.82416041135221 1
4.78373313959673 1
4.85223113374729 1
5.20658481532166 1
5.16652083733008 1
4.78351349850869 1
5.14038471482751 1
5.24534554615662 1
5.10945604309847 1
5.15554527458584 1
4.62923057535716 1
4.82247923505084 1
5.13530083474145 1
4.94631995813541 1
5.0844842746634 1
5.42833673233946 1
4.76274841184132 1
5.17731144549901 1
5.22391356968438 1
4.68579101543284 1
4.04657109932194 0
5.02839488371476 1
4.96093760177862 1
4.44783374773526 0
4.99475468763471 1
4.9857638454183 1
5.46159509362829 1
4.67360106387389 1
5.56372634704903 1
4.92451197256198 1
5.42398255395371 1
4.97710351437905 1
4.40343646517206 1
4.91208766352973 1
5.13300115727527 1
5.29026836068699 1
4.70831385339277 1
4.38892794554989 1
5.12075849898609 1
4.75096489004961 1
4.78174940501918 1
4.56338933292661 1
4.6958402910692 1
5.24043865902265 1
4.97606724795367 1
4.99517767965923 1
4.99525726712682 1
4.69223653456814 1
5.06755015720285 1
5.02065006615872 1
5.28893786920834 1
4.79746424963407 1
5.40428664570719 1
4.53236738860068 1
5.88497002777082 1
5.22160849498723 1
5.28862297200726 1
5.54416653753634 1
4.95994585138172 1
4.29410879324214 1
4.8003157235139 1
5.19199491347762 1
5.40478750177084 1
4.73305664862163 1
5.31210336614908 1
4.90317914261577 1
4.9755404136545 1
4.55918859153466 1
4.41040933579456 1
4.65470214555646 1
4.82725109878268 1
4.86397646689759 1
5.17893993389592 1
4.54087208589415 1
4.53885790081464 1
4.97142318548645 1
4.09317323083358 0
5.70967786028497 1
4.45373081541621 1
5.09407531916114 1
5.00171359372526 1
5.19984779814141 1
5.33035707743345 1
5.28033106980653 1
5.48164493878243 1
4.63959033526771 1
5.29217859558811 1
5.0515242053293 1
5.31486133386962 1
5.03187288734602 1
5.08738995270168 1
5.21162994562025 1
4.96080822855109 1
4.34314188689796 0
5.16572452667582 1
5.59647020960742 1
5.28613483383705 1
5.46494520531142 1
5.40257418136647 1
4.42110759398059 0
5.30370398739528 1
4.97760770235492 1
5.43831303192618 1
5.03537183780763 1
4.80465286156585 1
5.43419250667041 1
5.611832128592 1
5.13983976620026 1
4.84239604043196 1
5.19458616453544 1
4.82398854466984 1
4.4738324237262 0
5.45101413210777 1
5.78205674104353 0
5.41576970226625 1
4.46892812205583 1
4.58814227486222 1
4.72109540135455 1
5.48652223624308 1
4.39796917365926 1
5.55956077281244 1
4.4429959307827 0
4.70306782824006 1
4.39754085191317 0
4.66682754909279 1
4.99808003312712 1
5.73729653235638 1
4.53449161727634 1
5.26376399251233 1
5.30156039372769 1
4.50470859063775 1
5.14498095504045 1
4.99856448158759 1
4.75485685591654 1
4.90792990335163 1
4.22560706224908 0
4.53668386594963 1
5.61464722314375 0
5.23722558378225 1
5.16437713322319 1
4.89783334145011 1
5.62564603612368 1
5.24692261382507 1
4.63531426312429 1
4.9065505337756 1
4.69538229887481 1
5.02377029825247 1
4.21962000700035 0
5.4778141124238 1
4.92148265611003 1
5.18773817748693 1
4.58832955087298 1
4.77649302852029 1
4.99103714945956 1
6.063115432299 0
5.24959279074372 1
4.8952538687903 1
4.4840416495333 1
5.14925244145547 1
5.96692985468583 0
4.93448257782828 1
5.00668336490517 1
5.1096188714822 1
4.42195978613238 1
4.97716328195615 1
5.15576126382049 1
4.65286491160693 1
4.27524437497385 1
5.12189667615483 1
5.2954330416876 1
4.86861973980296 1
5.80002741897479 0
4.60540205617754 1
5.00593984188278 1
5.41365252768895 1
4.88531121246631 1
4.64964762648841 1
4.52553655977022 1
5.63182491109329 1
5.87651994969502 0
5.0914422144655 1
5.40468577303871 1
4.47776340612038 1
5.08656795045111 1
5.50675392424351 1
4.98352909822466 1
4.81940093026534 1
5.38963105697163 1
5.2541216054036 1
4.72500564531202 1
4.68569300650268 1
5.18669609805276 1
4.31659337820134 1
4.9616914334009 1
5.99603225493254 0
4.69434610520567 1
5.23160458943306 1
4.64725642319318 1
4.98959288889147 1
5.6201503336221 1
5.51072714718383 1
4.78594616157312 1
5.00971810368776 1
5.53135698165533 0
5.2344844553415 1
4.29518204066167 1
4.20607910005568 0
5.145635350522 1
4.95922718950225 1
5.60154370919556 1
5.39340951986214 1
5.57440821263741 1
4.82771786453208 1
4.82012815702275 1
4.9230790265642 1
5.1625139849774 1
5.57535182085447 0
4.8469105133181 1
5.1392111464151 1
4.85711438764675 1
4.07230789832527 0
4.64660110780895 1
5.35399525984973 1
4.8346319815091 1
5.07995329651055 1
5.65938537209461 0
5.11932165448196 1
4.3827700786792 0
4.94026913969535 1
4.93015923244283 1
5.10520580512001 1
4.87514300995625 1
4.49153741303465 1
4.69255706878074 0
5.18323038141682 1
4.82795370942573 1
5.28009888162285 1
4.33894571743149 0
5.57167135775808 1
4.85224023646746 1
5.4654938543856 1
4.83963798135351 1
4.96050387180927 1
5.84523425918063 0
4.67595961091053 1
4.31620793898052 1
5.05605909472786 1
5.45969392666321 1
4.49947071598018 1
5.38276330638242 1
4.69074076447762 1
4.94188150373621 1
4.54348442108295 1
5.46567778382478 1
5.16567044363341 1
5.50687791679291 1
4.7225271179452 1
4.89248253033077 1
4.8262046431289 1
4.88496608152635 1
5.09557232675771 1
4.76651772498011 1
5.31957807176928 1
5.18020845984291 1
4.73846180767172 1
4.88705622234801 1
5.34915363355522 1
5.4064391001902 1
4.93729929234664 1
5.14894242275598 1
4.81659869166752 1
5.64116804023339 1
5.39726283304954 1
4.60869771617309 1
4.82215120305654 1
5.42661268185154 1
4.62187808024897 1
4.91968644994986 1
5.03981876161342 1
5.08132215807809 1
5.46995603896489 1
5.36174132155714 1
5.03263170035128 1
4.82513086320745 1
5.78911273567393 1
5.24221601007847 1
4.60781552379484 1
5.06484135181429 1
5.19098396631428 1
4.75624470572145 1
4.56734421423233 1
5.06694063993771 1
5.63163555044435 1
5.26815128500607 1
4.56115047704131 1
4.61830776093549 1
5.26201018167928 1
4.21385433385231 1
4.8381124782006 1
4.71368382314508 1
5.20559061458691 1
4.96390024805171 1
5.20736847963825 1
5.35774765440406 1
5.37203084564503 0
5.26840245867649 1
4.95075999107059 1
4.98053593880973 1
4.8216673419614 1
5.31180219005906 1
5.10577217141771 1
5.33677524788349 1
4.03683155341325 0
5.58251458474273 1
4.62081847080276 1
5.20712371749826 1
4.98502967632431 1
4.6419387041525 1
4.97813655229202 1
5.24311866108769 1
5.19765528137853 1
5.07890010155434 1
5.79105702812215 0
4.79782422873225 1
4.13680452326738 1
4.31298598466495 0
4.95836583448869 1
4.87082166739625 1
6.02935325092458 0
4.28796020402175 1
4.74916685944279 1
4.80535338314032 1
4.69819177947933 1
5.20765445898037 1
4.32995754895471 1
4.18945204616406 0
5.13933437616605 1
4.48156031007495 1
5.46118368918969 1
5.0029591855823 1
4.91279833443962 1
5.62737847432779 1
5.27060932874828 1
5.21312260946913 1
5.14960079043452 1
4.30485517232055 0
4.57532502360838 1
5.18208715131706 1
4.86596951792451 1
4.7925362453861 1
5.05786905654359 1
4.58896048463827 1
4.74486582244868 1
5.51292696976217 1
5.02089559395088 1
5.0273703726494 1
4.97643885819972 1
4.39255025599852 1
4.42536379993828 0
4.94329262077851 1
5.1628442474295 1
5.00702775245703 1
4.60091476364982 1
4.89672243007041 1
5.34134953135069 1
5.49930461139533 0
4.6028115056318 1
4.7096447404413 1
5.34112527686229 1
4.95088341093821 1
5.27293982443594 1
5.01178403554325 1
5.4025897477812 0
6.04517870101672 0
5.34753863253776 1
4.47622481375413 0
5.19397773121757 1
4.91744044011988 1
4.95582883167177 1
5.29095422006166 1
5.10915576667322 1
5.18677643403517 1
5.40552333413511 1
4.64345146623316 1
5.47228291568729 1
4.78874169040517 1
5.07559518531766 1
4.88341029310744 1
5.57465453031597 1
4.97368845490987 1
4.66575911300925 1
5.31942345410645 1
4.77744076625148 1
5.38390624450708 1
5.27092599638144 1
5.17355253597197 1
5.12811415135888 1
5.38679847765874 1
5.19522934788339 1
5.16516387919101 1
5.15161815071389 1
5.10941824575413 1
5.49274472823828 1
4.6916922417291 1
6.01946347243392 0
4.91592023108571 1
5.74595216850624 1
4.57889064384292 1
5.01815072944547 1
4.63764756295756 1
4.93418957137165 1
4.59088897943008 1
4.63162559413481 1
4.41913819010135 0
5.0178367576781 1
4.41979926786838 1
5.15957252264976 1
5.29209228723173 1
4.80860910270943 1
5.11129630772163 1
4.56692549596798 1
5.25064389697247 1
5.65922049381699 1
4.23926312436889 0
4.53895608283529 1
5.04136460745649 1
5.33158743046531 1
4.44829992960151 1
4.65203989435675 1
5.15136719524136 1
5.16329682256922 1
4.20744766046147 0
4.90943840126075 1
5.625999449291 1
5.11209004617915 1
4.74520112112861 1
4.84669178920766 1
4.9625946938116 1
4.1688832706286 1
4.90192465833158 1
5.81539247643948 0
4.16427249474524 0
4.94043569741096 1
5.86894944926956 0
4.98978092041605 1
5.87663029616867 0
4.8153735858518 1
4.75291879552829 1
5.49142488691874 1
5.1612846572298 1
5.6356374620888 0
5.22226311401181 1
4.64133387675627 1
4.26210280375676 1
5.11310397434458 1
4.70649746727067 1
5.61190020520216 0
4.36154053246152 0
5.03995189289741 1
5.43047041568518 1
5.3486956857996 1
5.57666329633472 1
5.01066385173326 1
5.37055650092759 1
5.24596158494771 1
5.30145558387341 1
5.26499096455592 1
4.79753671177908 1
5.20062240939662 1
5.39672465776392 1
4.92417470599322 1
5.13734432231965 1
4.73399706580513 1
5.49416885812578 0
5.64520995275022 1
4.96104405409258 1
5.09732580026578 1
5.15008544337519 1
5.20114633798164 1
4.96566975790197 1
4.52645770454703 1
4.63422614825781 1
5.15496411119719 1
4.57134607129003 1
5.53257490472833 1
5.2319151922535 1
4.70200858987699 1
4.39395760423521 1
4.99554433154691 1
4.56084876067052 1
5.02035275788964 1
4.67947166870876 1
4.56749318393694 1
5.7021713159589 0
5.11704387497687 1
4.28347764150791 0
5.11299978776652 1
5.5051083254837 1
4.71065759868594 1
4.25509064171239 0
4.78203939689935 1
4.72797949483934 1
5.28422072515524 1
4.70582615380501 1
4.71956241900928 1
5.18508147567263 1
5.69701583706767 1
5.07352900546811 1
4.76767288837828 1
4.96598536995232 1
5.22013917664865 1
4.76008653679072 1
5.19089754431669 1
6.06680188514991 0
5.80829666020034 0
4.64124375318039 1
5.30253314596846 1
4.98104998424684 1
5.76798501294566 1
5.58672354750588 1
4.90768561760884 1
4.71337144762248 1
4.69984021704381 1
4.75235251615724 1
5.12212567385648 1
5.3224868989792 1
5.22303581302779 1
5.14484296847125 1
4.64012520218325 1
5.11846261815718 1
5.19592099749462 1
5.00641895103906 1
5.03166942983578 1
4.28114221281337 1
4.82219867550366 1
5.4161422427612 1
4.66691302245833 1
4.94191732963936 1
5.02964393480931 1
4.8813726131982 1
4.80022035545673 1
5.31011786632399 1
5.25672893689405 1
5.16308877800823 1
5.21601907590059 1
5.4698997762498 1
4.53542684938908 1
4.91866680726474 1
5.30185733371959 1
5.13272573567171 1
5.10360176622194 1
4.7033710521659 1
5.21606358501623 1
5.13068777453589 1
5.01115074058425 1
4.26153972590072 1
4.85896385006454 1
5.27041790562076 1
5.25410368224933 1
5.29716210064848 1
5.27145943368846 1
4.59500475649271 1
4.8070446975974 1
4.68888625086994 1
4.71751827231639 1
4.92412452832525 1
4.8952437420462 1
5.46781065592022 1
4.95508128441234 1
5.33764091881872 1
5.41253049637783 1
4.81722912218632 1
5.01556253473891 1
4.87404929634924 1
5.43207735370851 1
4.93804162257468 1
4.71004364614913 1
5.20182802468694 1
4.4865467324556 1
5.22827938670619 1
5.10197661373345 1
4.97059669318938 1
4.5403878516918 1
4.3608799929603 0
5.11017690469456 1
5.87859007715945 0
4.41839560943662 0
4.73782335287418 1
4.96902486874637 1
4.94995581666775 1
4.31944166413969 0
5.16418484453759 1
5.36175074117252 1
4.95535089567464 1
4.69551972117641 1
5.13743308054469 1
4.95447412799494 1
5.61310446997678 1
5.09119456440438 1
5.0131874390923 1
5.86690083171435 0
5.01622118495816 1
5.36335022028875 1
4.93242353232002 1
4.99422118041213 1
4.77083437921469 1
5.51601034972134 0
5.08397606853047 1
5.30341749045616 1
4.89795458983832 1
4.50815247491385 1
5.40878823172741 1
5.01636762499412 1
4.81361016172638 1
4.90983172983973 1
4.97349592009493 1
5.24780087589517 1
4.74993844225804 1
4.64698286818594 1
4.84155155693991 1
4.19110228916792 0
5.0678502031327 1
4.97069211212697 1
4.86738182854922 1
4.4761058173669 1
4.79458736007731 1
4.90809662547044 1
5.55041393577835 0
5.47403644046167 1
4.46029707553429 1
5.49116626370019 1
5.87905193710692 0
4.54839164525883 1
4.71355727868169 1
4.04401866745875 0
4.8364603369724 1
5.16636395848244 1
4.62119247089605 1
5.04589279780471 1
4.88041280029441 1
5.28606537378462 1
5.34164593741639 1
5.70006783360972 1
5.56987603365107 1
5.37585279235994 1
4.8617582357936 1
5.20981741336721 1
5.22021682204219 1
4.12780973671799 0
5.54346058071035 1
5.1036790794037 1
5.12274142831138 1
4.47709492232796 1
4.51374564033417 1
3.80130251984962 0
5.18259473160606 1
4.58973285034984 0
4.7605730585443 1
4.631609223566 1
5.09773656005981 1
4.98162789904741 1
5.43946666618166 1
4.96924633986717 1
5.23225134485819 1
5.27705426896505 1
4.3594883704943 0
5.01086553020037 1
4.86736333102179 1
4.93262222774047 1
5.95241654069825 0
5.07096218456207 1
4.61014634049612 1
5.66770132554709 1
4.6773709121859 1
5.3867937361514 1
5.361551930907 1
5.11223314042918 1
5.28152515659535 1
5.76802038755229 0
5.48118400095859 1
5.02631334607476 1
5.30404119540299 1
4.68858518955884 1
5.18090857572007 1
5.09828786166455 1
5.32299913773222 1
5.07260507985476 1
4.90329549244349 1
4.48494432682437 1
5.28219262636788 1
4.62501601638622 1
4.83410816197219 1
4.8224519854032 1
4.67912586117259 1
4.70593948468033 1
4.82982123797882 1
4.76394517195356 1
4.60582425552073 1
4.6989004984271 1
4.56251671669318 1
4.61715890721691 1
5.0498426891096 1
5.45931788497778 1
5.39496309604035 1
4.56711417780509 1
4.99960446857008 1
5.0026660248494 1
4.95689136302328 1
5.1130167349103 1
5.2758509278045 1
4.51747172510961 1
5.44740390191053 1
5.77626666296983 1
4.91736657977692 1
4.85540861309011 1
4.76986614026644 1
4.52848673227263 1
5.15025199869312 1
5.48208477563848 1
4.07863483008847 0
5.12112669523471 1
4.60569710739234 1
5.3409110036495 1
4.72726853266356 1
4.77178378126883 1
5.34955290009026 1
5.34842328607767 1
5.27776534592475 1
5.11982879566286 1
4.4070179569494 0
5.32917940315831 1
4.40574112813625 1
4.6908977149444 1
4.98478058125461 1
3.97680133262082 0
5.27755513884782 1
5.50353797171751 1
5.10241509341212 1
5.35027441333682 1
4.7333929741507 1
5.17129736502336 1
4.33289877020865 1
4.54648109208744 1
5.28551917075 1
5.17527738531609 1
4.75181900738762 1
5.22850328501846 1
4.39602958005997 1
5.17824462617633 1
4.82863059416567 1
4.84667347736544 1
4.89992181802567 1
5.06334157108591 1
5.01020071541591 1
5.2539003844543 1
5.22559619031693 1
5.36363611718445 1
5.27779670386318 1
4.53680812041303 1
5.45023143876166 1
5.47636336629537 1
4.72302295069155 1
5.00037492045421 1
5.13629919079146 1
5.27285720655021 1
4.75134352862669 1
5.03424937107931 1
5.50522765265258 1
4.35048022313662 1
4.50343390375128 1
5.03132089483692 1
5.14713494648488 1
6.02268240204337 0
5.04594652027515 1
5.72008700256441 1
5.26351438048435 1
5.15449770269896 1
4.96255419086156 1
5.46648038934317 1
4.88150014195738 1
5.48704938337545 1
5.18661727351093 1
5.71061576421208 1
5.17935520516379 1
4.97806109649115 1
5.40704646001285 1
5.39902620290551 1
5.05914610531376 1
4.8340608420875 1
5.38102863314827 1
5.75333688892499 1
5.52567046252977 1
4.64063782834671 1
4.31738592908869 1
4.57888868495561 1
5.53966464257902 1
4.84511775065512 1
4.8584923525525 1
5.13546490350301 1
5.24045516819819 1
4.8022269590242 1
4.77466577132001 1
4.52727225744839 1
4.99380902675908 1
4.82241903308812 1
5.13170683593839 1
5.46801183862936 1
4.78922949991308 1
5.00540348071654 1
5.02000852573378 1
5.64887334104014 0
4.37906900507323 1
5.62877379058295 1
4.36992979170536 1
5.6056483931039 1
4.62961498435127 1
5.59469708531242 0
4.77987107808307 1
4.0932094916873 0
4.38467205689369 0
5.35197121571288 1
4.90693161431282 1
5.12226546013208 1
5.99900991966542 0
5.29156113701121 1
5.29065202466501 1
5.428478809039 1
4.7159665767177 1
5.37685042340438 1
4.94087500218002 1
5.09013257569457 1
5.18167629680225 1
4.93760118264429 1
6.03817906556784 0
4.79458256692315 1
4.12438322635629 0
5.03131110196383 1
4.85012368818383 1
4.48886128702668 1
4.56388684696189 1
4.98312645145414 1
4.55402628945748 1
4.7432954651542 1
4.27202860306084 0
4.6639327682153 1
5.10227278944934 1
5.09726682775152 1
5.23253037875973 1
5.53910237256554 1
4.91057724407767 1
4.71335541780395 1
6.10847903912818 0
5.2084441475133 1
4.34737403725687 0
4.87721317458052 1
4.50836044367514 1
5.00692106508203 1
4.82423488568466 1
4.88775312134477 1
5.72284912073063 0
5.3739059864882 1
5.28423811178299 1
5.16024864457136 1
4.58890230868777 1
5.12477866425732 1
4.87629719865089 1
5.00155828393097 1
4.87510163189917 1
4.64689959165032 1
3.79955807935429 0
4.991079433109 1
5.21367488469884 1
4.30604170242981 0
4.72944972724663 1
4.93132438902572 1
4.95777957167276 1
4.78971833231255 1
4.425641971292 1
5.16701500185313 1
5.02598456510908 1
4.41546942830534 1
4.4786790789446 1
5.10504968117151 1
5.15596611675347 1
5.64016704362734 1
4.46341003728754 0
5.55752087778997 1
5.54461607705642 1
5.47085048027012 1
4.6480804799286 1
4.71380137165163 1
4.7700962719088 1
4.83073097091523 1
4.73556194277328 1
5.28348265029554 1
5.04204080514332 1
5.00808731592553 1
5.03110253764324 1
4.97464879545036 1
4.33082774023932 0
4.07956106296977 1
4.28653896129302 1
4.77506554769016 1
4.5527590195839 1
4.91088494394042 1
5.80404970407451 1
4.80420404887822 1
4.75431260423954 1
4.61720113035298 1
4.99768441242098 1
6.23777984669332 0
5.15148666393259 1
4.80162080420049 1
5.14856222234242 1
4.67695958545658 1
5.55949344205678 1
5.08481572032167 1
4.98960188131933 1
5.20093134784437 1
5.14273548643764 1
4.83783022778243 1
4.74953287771819 1
5.14909546515825 1
5.58825623335931 0
4.74893993710862 1
5.15888292486235 1
4.54857841515959 1
5.32278581962012 1
5.09139773679032 1
5.21663822952903 1
5.16140210446631 1
4.47648858199038 1
4.85310514775564 1
4.90418336193152 1
4.67320331046134 1
4.56374691990994 1
4.78642780338076 1
4.44716972198299 1
5.79055359534946 0
5.11719968426874 1
5.33836387880602 1
5.10462708030137 1
5.26484468674132 1
4.20049992287375 0
4.72381788261756 1
5.34457976392079 1
5.05833401820232 1
5.44691654266587 0
5.32287409683513 1
4.8441672091992 1
4.86304062387859 1
4.03410144462715 0
4.21814895532905 0
5.2915602471885 1
4.72334793769271 1
5.16294394448298 1
4.75459709202753 1
4.82833581142563 1
4.91106317615106 1
3.88077445856121 0
4.56876162737336 1
5.21836636779437 1
4.8152128045157 1
4.8698970572704 1
5.07582134780588 1
5.19666195451369 1
4.81569830037001 1
4.57545309209535 1
5.88746629340659 0
5.53467881685138 1
4.87215428953762 1
4.85652622950612 1
4.97025361723568 1
4.71334336069206 1
5.01245853166244 1
5.02878533273716 1
5.28819932891016 1
5.31817642262881 1
4.89454948762376 1
5.58100240371017 1
4.82792248161219 1
4.49596286606807 1
4.57169655046171 1
4.77874638682999 1
4.56754524055513 1
5.37792255778405 1
5.16208150908972 1
5.24399562702028 1
4.79542021887133 1
5.30641684517401 1
5.78190103867037 1
4.34264532319871 0
5.24214123589341 1
5.28229067321256 1
4.75100627567319 1
4.6614047798763 1
5.61981909043322 1
5.52027850848521 1
4.2394381258891 1
4.74986511064571 1
5.01234859643979 1
4.70506638169376 1
4.56254630680918 1
3.87425587666811 0
5.526890787736 0
5.5764356863395 1
4.04718188193897 0
5.15235973670278 1
4.60048783793171 1
5.131243138134 1
3.9785389822198 0
5.17381058481259 1
5.34270625402048 1
5.17158697019315 1
4.62033356242387 1
4.42497657890462 1
5.3058387430074 1
4.26510691464165 0
5.19775621190414 1
5.16862151266941 1
4.69047646442265 1
5.34452195462707 1
4.17634184465343 1
4.64996455526648 1
4.71012454565199 1
4.92211912974726 1
5.00541977213869 1
5.14203552897918 1
4.26918455446706 1
4.51172384675717 0
5.0508439598663 1
5.04933031193498 1
5.52762917068101 0
5.02084891211622 1
5.16199662520118 1
4.71071590228227 1
5.28603374976165 1
4.97061332306851 1
4.5831825108543 1
5.03461597775568 1
5.7632918429131 0
5.31525276847754 1
4.65124910364854 1
4.91969488098752 1
4.38166980038682 1
5.10215623455734 1
4.98668124940196 1
5.65246483123068 0
5.07587275936473 1
4.66634313925901 1
5.07202002016301 1
5.84565801807642 0
5.15675676402589 1
5.31782514404171 1
4.65456774547094 1
4.76534981135936 1
4.91182795221885 1
4.33461294322813 1
4.01316263878065 0
4.33665204637592 1
5.08484171488075 1
4.70524923969624 1
4.65400772479481 1
5.33026825835583 1
5.79997610705419 1
5.02934227309193 1
4.88299230450091 1
5.13814718251069 1
5.19696303505902 1
4.50230750477574 0
4.66293580792942 1
4.31098252848876 0
5.52402846302329 0
4.77465314337256 1
4.480189507452 1
4.56507684650492 1
5.43798737489255 1
5.5053300044717 1
4.92340776482836 1
5.57603627150578 1
4.98030525217385 1
5.41754766472657 1
5.51027696839476 1
5.15939795047607 1
4.64070452981752 1
4.75674526880957 1
5.93096521788232 0
4.69058910909067 1
4.59680208905989 1
5.09599912665135 1
5.29555664959019 1
4.74958875475717 1
5.84075029050003 0
4.81403329543052 1
5.44846754909095 1
5.14500803223077 1
4.57740272234787 1
4.62768081281291 1
5.34954893805178 1
4.75101270621026 1
4.60830456085442 1
5.36795932122288 1
5.02059627432612 1
5.09024089415986 1
4.90294260603709 1
4.82746984155455 1
4.72792330788918 1
4.97334567711515 1
6.11946394033458 0
4.99432920200766 1
5.51394883858771 1
4.71651216644542 1
4.28005372516874 1
5.08723634522483 1
4.17182414459114 0
5.21548581284088 1
5.05585821332491 1
4.64007102133472 1
5.17130782976204 1
4.79569742909989 1
4.55590347138515 1
4.88315820369198 1
4.70840394721132 1
5.42645605279263 1
5.19471601162027 1
4.54309418983542 1
5.25300958813203 1
4.20005118104351 0
5.15492581351634 1
5.07308165717752 1
4.6129177397746 1
4.24184935315516 1
4.92477954904333 1
4.60366468363833 1
5.41280485013005 1
4.73595304662126 1
4.86966620202583 1
4.71522031677275 1
5.53236394743723 1
5.27751546790832 1
4.48086068281571 0
5.1776131829145 1
4.93272314646206 1
4.99872267588697 1
5.68291344262888 0
4.68390248154368 1
5.28137391085274 1
5.40325893658795 1
4.80811890479474 1
5.58635910866201 1
5.52405733427638 1
5.50119068683286 1
5.33527446297129 1
4.6475701020725 1
4.14010785942513 1
4.90810972030628 1
5.18062683611987 1
5.47853109675032 0
4.7643476131461 1
5.11728234821678 1
4.88430545756336 1
5.37647071549337 1
5.56651310915225 1
4.7115842290548 1
5.08283484239039 1
5.117681193223 1
5.21490918648864 1
4.94525195843707 1
5.07954903444187 1
4.83741132134389 1
5.64580853914453 1
4.96438641812909 1
5.29969130650555 1
5.20666774566808 1
4.99536108734191 1
5.27411299346426 1
5.03890170619478 1
4.90735010284776 1
5.57324699461573 1
4.56146566322602 1
4.50113887784899 1
4.75449048762336 1
3.82670539988477 0
5.27958329258987 1
4.83738302121614 1
4.30711895345009 1
4.93845257649634 1
5.29042284562085 1
5.11298529409559 1
5.03426120154941 1
5.58701248586929 1
5.0165399919826 1
5.38616179080986 1
5.61342006239478 1
4.91438136423757 1
5.00627087804431 1
4.95713558114842 1
5.0179257034655 1
5.67489239789694 0
5.25119669140581 1
4.3331354142236 1
5.11624637164647 1
4.88666708080342 1
4.61981175025806 1
4.3260207347911 1
5.01208434923136 1
5.65930978110845 0
5.35990615002647 1
5.07502545338866 1
4.69648778809686 1
5.03446297451014 1
4.26330443049127 0
5.51133775204777 1
5.00763606195304 1
5.49890390046804 1
5.37613148374883 1
4.21365210201481 0
4.58227758552165 1
4.60017306363573 1
4.88941695547582 1
5.14980561342679 1
5.38395565051483 1
4.40573781048417 1
4.91302682393235 1
5.0379685362538 1
4.89629164527525 1
4.94561587018696 1
4.97429578531793 1
4.70426563351956 1
4.15803698884427 0
5.01557321680141 1
4.8224982271643 1
4.45720781440959 1
4.91557728248599 1
4.67347328621384 1
4.72460182075981 1
5.68422728005182 1
5.1089378963603 1
4.37849376674199 0
4.92767197843065 1
5.37080207133525 1
4.10546411137214 1
5.00417037974101 1
5.91814701679577 0
5.11785091516572 1
4.53522133411781 1
4.38367043585407 1
4.86163777846514 1
5.23874804599361 1
5.06271580804845 1
5.38463411744953 1
5.15609562972317 1
4.90058652285068 1
4.9543784387704 1
5.54186290690298 0
5.28633154776691 1
4.93142092322456 1
4.74634252759492 1
5.50757272063924 1
5.35481933259978 1
5.26014814016863 1
5.11379718798695 1
4.01541950973112 0
4.50118945220032 1
5.45156565502809 1
5.39027249401614 1
4.93502948941171 1
4.9743921312218 1
4.84932405839123 1
4.70341293262877 1
4.99930206318182 1
5.00447902068524 1
4.89236810851939 1
5.12378104145109 1
4.41156156921921 1
4.83724960261157 1
5.02934601978448 1
5.39275663100931 1
5.59074595255869 1
4.82374374566887 1
5.13714730337004 1
5.23694192465029 1
5.84038876489232 0
4.47249028935166 1
4.70288313973306 1
4.58622012932885 1
5.07585698600851 1
4.70035549012095 1
4.47372198536964 1
4.929845787066 1
4.89945450999658 1
4.54376931679393 1
5.33047349954134 1
4.71115859659451 1
4.61870243916524 1
4.75856083815697 1
5.24311671237642 1
4.32451512852722 0
4.86850545188187 1
4.73672720905774 1
5.02696498767952 1
5.02905465270186 1
5.66758365063638 1
5.37545227087106 1
4.64293701874271 1
5.40945292709128 1
4.84578698862977 1
4.96994385921424 1
4.66496881212965 1
5.63000531081513 1
5.46861250227488 1
5.38402245949583 1
4.7960201322949 1
5.1555271810926 1
4.92996949694626 1
4.77564567692844 1
5.60861245812639 0
4.8657464773701 1
4.89949343408239 1
5.79939235709901 0
4.77652668341855 1
5.05752379613597 1
5.01276864175688 1
5.42574788353284 1
5.29559042245764 1
4.91701891840747 1
5.3614216085386 1
4.79223297862355 1
5.31288458503352 1
4.92444552700892 1
5.33520515852671 1
5.27637082016822 1
5.29349587883919 1
5.45661606245557 0
4.50677334056418 1
4.99062563770704 1
4.96468630514488 1
4.77578886532679 1
5.5425311997163 1
5.05006782707877 1
4.83100359555757 1
4.87642004913564 1
5.34572215157104 1
5.08342811333181 1
5.06868151535549 1
5.18029227423583 1
5.43745433028246 1
5.22259920230916 1
4.39306649375678 1
4.97446661253901 1
5.087308436722 1
4.62375888153296 1
4.77841944389089 1
4.54637944584936 1
4.54046618328084 1
4.88786012994978 1
4.36083991272275 1
5.51312840783306 1
5.0344489721328 1
4.53553949059857 0
4.98532188671308 1
5.00104877019111 1
4.6137037476396 1
5.26129770027506 1
4.83787300083166 1
5.39287373229757 1
3.8358388042981 0
4.09741278898787 0
5.31232972908725 1
5.546674924825 1
4.43524033061922 1
5.17180660940627 1
4.51491064535524 1
4.86712636173327 1
4.90835154491302 1
4.82915995164569 1
5.08782614207047 1
5.1564011722757 1
4.80031931679756 1
4.59412045386632 1
4.22815576574588 0
5.05490981354965 1
5.42558343876859 1
4.38411664217704 1
5.28105336418543 1
4.52569761246866 1
4.73156319903077 1
4.84168659867661 1
5.52856774958392 1
4.19252362850872 0
5.24018224142264 1
4.7376262802264 1
4.81041214086684 1
4.37992549671118 0
4.8507141749781 1
4.77871744478548 1
6.17838897105671 0
5.13967246729087 1
5.07177594247614 1
4.6826434126031 1
4.85007393686777 1
4.84407846085175 1
4.77926646877394 1
5.02670775029385 1
4.54374174541813 1
4.35286236318863 1
4.99950304679907 1
4.39146964779592 0
5.84176039282989 0
4.64155650963676 1
5.51635396759971 1
4.95965227944348 1
5.15819676563449 1
4.01109447798295 0
4.87923995023867 1
5.29799417553512 1
4.61726987500851 1
4.65494861569088 1
5.01070102372812 1
4.66474625549932 1
4.3654990457866 1
4.54480089539447 1
4.28385575126071 1
5.44567567924257 1
4.63393882458754 1
4.82828404398639 1
4.56181923103354 1
4.47566279904136 1
4.9426791805586 1
4.6712019710444 1
5.34891704434845 1
5.14764384271424 1
5.0841388305117 1
5.36457526084487 1
4.51075268647972 1
4.97404861570933 1
5.09605971337933 1
5.77911277872383 0
5.50629120127049 1
4.20045153546474 0
4.87984952021865 1
5.26084323469148 1
5.04460543410734 1
4.85889217657166 1
5.48800233652399 1
5.13220767602012 1
5.53806595306196 0
4.49956933329869 1
4.52208812948128 0
5.33798915649313 1
5.1059741093191 1
4.90758698947158 1
5.04431789278179 1
5.60757286834218 1
5.27862784075048 1
5.18221804973505 1
4.55128528893863 1
5.25826583777278 1
4.49572586554362 0
5.06110938825559 1
5.01374022857443 1
5.24792312196846 1
5.85248488782053 0
5.03448823834196 1
5.34937087628547 1
5.50052028101861 1
5.39738647596309 1
5.01787691730396 1
4.94974160734934 1
5.88821571189996 0
5.49924752900724 1
4.56984610190824 1
5.69369543306322 1
5.61926551746981 1
5.26793707207228 1
4.05932488999387 0
4.3812250326406 1
5.17139537545863 1
4.88337910302388 1
5.32930298477521 1
5.04609800704073 1
5.65173533912975 1
4.82806396146039 1
5.37485237822637 1
5.3710339109424 1
4.72616367391205 1
4.91953410416031 1
4.31842873670206 1
5.43222509904739 1
5.29567296455601 1
5.10834288042502 1
5.01096434967829 1
5.08994857037564 1
4.70381708757374 1
4.46721503591394 1
4.61713503239967 1
5.42928896006787 1
5.51234368202016 1
4.71153120441272 1
5.43057800064966 1
5.83545081892915 0
5.64537234195115 1
4.91310151931622 1
4.60140683008588 1
4.92418688586276 1
4.63240869151961 1
4.43835858074131 1
5.25105709430292 1
4.80139895464509 1
5.13519849312871 1
4.78591243442303 1
5.08217680055343 1
5.29858607141212 1
4.87151448756003 1
5.03767197087967 1
5.07824800382456 1
5.52561344788522 1
4.92584879766654 1
5.05612541437377 1
4.68723144699404 1
4.79106688898972 1
5.39378914163601 1
4.684805957856 1
5.23207365334029 1
4.61825734683323 1
4.62494271688808 1
5.33096757560545 1
4.7314273310784 1
5.21208444223046 1
4.69086306171377 1
5.86529616240337 1
4.96694453388429 1
4.87987524557507 1
5.39904175414155 1
4.99308779363667 1
5.38599560362133 1
4.89491768443643 1
5.50396102470165 1
5.41973073979719 1
4.86002608836815 1
4.71059666987438 1
4.82317343346005 1
4.90204035769657 1
4.73613366214167 1
5.25107402940891 1
4.53883998201205 1
5.1406179133495 1
5.20984286049259 1
5.10229454786422 1
4.91459218849589 1
5.41238720117533 1
5.10278641510941 1
4.94162114624427 1
4.89768776380871 1
4.21837654766583 0
4.70702764551106 1
4.94502219540652 1
4.90713172995503 1
5.40298379941727 1
5.03604744587878 1
5.02876623605622 1
5.22693165802886 1
4.56872241427874 1
4.94736838540761 1
4.74479541419519 1
4.38678703874568 1
5.27636841884535 1
6.00803956688146 0
4.68016631412329 1
5.23381725229999 1
4.31715903951542 0
5.20857463268257 1
5.06818450842417 1
4.48866559810529 1
4.39064387805176 1
5.28403791615419 1
4.84406986747255 1
5.58762415785879 1
5.19397730834313 1
5.33845297861655 1
4.58052293931397 1
4.81884161122456 1
5.13703560605717 1
4.33760698474271 0
5.23391212710555 1
4.51207956546625 1
5.18891328891501 1
5.05277096437518 1
4.79932157739425 1
5.26713330149139 1
5.33047878712142 1
4.66964805641894 1
4.97843466293656 1
5.08740144414294 1
5.35295484118208 1
5.29830497646691 1
5.31181056777954 1
4.59846976257236 1
5.63772710849305 1
4.80599286218102 1
4.65688993579253 1
5.44359259739968 1
4.74911615406221 1
5.02832341464542 1
4.91024028122582 1
5.20626389672381 1
5.20397344442893 1
5.49307416194035 1
4.79171541975595 1
4.90828249221623 1
4.55700207240187 1
4.87401104467181 1
5.17336227678387 1
5.38822578000215 1
5.61306192929578 1
4.97327847394432 1
4.78586382241277 1
4.7908408607708 1
5.18309104273747 1
5.20211317478602 1
4.09056849607031 0
5.27984996720019 1
5.06914370038198 1
5.19384821001704 1
4.76530863022458 1
4.44826415031239 1
4.31295812289793 0
5.08907888320794 1
4.47420366182407 1
5.67972558286441 0
4.69775393785804 1
4.69464879188437 1
4.81304396323125 1
4.58743562704465 1
4.24744972950307 0
4.60101344712448 1
4.65597795450218 1
4.3521545849362 0
4.40616336886761 1
4.46164148575574 1
5.47319885189739 1
5.67987763360542 1
4.89971592638519 1
4.74620892582352 1
4.89572190194647 1
4.91440272821818 1
4.88483262848614 1
5.03215817142953 1
5.86522404432696 0
4.70211283656125 1
5.24328414058654 1
5.08115108751971 1
4.65120388754699 1
4.5310643229713 1
5.51186027049017 0
5.212046083706 1
5.16139193152714 1
4.82827647774013 1
5.32278281834263 1
5.05240811332268 1
5.29778531457722 1
4.95119925207415 1
5.49530009450938 1
5.32971074174105 1
4.21715307620883 0
4.69887111691829 1
5.55350190420102 0
5.24567299349779 1
5.04555650909503 1
5.27451465680922 1
4.72061831267625 1
4.69038817387879 1
4.90693260129487 1
5.72007053681959 1
4.35779228997452 0
4.91784712993944 1
4.44151942576767 1
4.89838040294655 1
5.20755404951479 1
5.27008350758491 1
5.43516286089899 1
5.12864764827939 1
4.80803284330659 1
4.59467336606032 1
5.01146691210728 1
4.83912369684457 1
5.25688787764672 1
4.80046449146161 1
5.26096578185754 1
5.09991820272889 1
5.14630779214855 1
4.73675030616864 1
4.69734758177295 1
5.17735915779043 1
5.4118607520302 1
4.57920917381613 0
4.80151761831873 1
5.17450050234887 1
4.27102004653429 0
4.75567438044665 1
4.81410418004336 1
5.29041879678436 1
4.84125305302402 1
5.24907934931113 1
5.23200941083005 1
4.56494319536975 1
4.29940986370988 0
4.93137891289747 1
5.20876377061328 1
4.94577641065931 1
4.64454402370276 1
5.33831656331564 1
5.29289254149121 1
5.30858200602767 1
5.37498946437159 1
5.52184606665938 1
4.85607247676051 1
5.25049086056605 1
4.93021557926826 1
5.12712772219499 1
5.332192594822 1
5.41813376724685 1
5.78001458421881 0
5.39026979048079 1
5.30359461932035 1
4.70236800703109 1
4.46805932797302 1
4.95625530856075 1
4.79332621951406 1
5.52882744137609 0
5.47409390034467 1
5.32170000671336 1
3.96380296024223 0
4.70932061011983 1
5.17435067243156 1
5.11766815450127 1
4.79709508253583 1
4.92351840154283 1
5.65057109446626 0
4.62297220288384 1
4.76046393993307 1
4.3206221511071 1
5.14505254469856 1
5.53144880832778 1
4.49355936998709 1
4.60538586420176 1
5.22542779550827 1
4.989164955582 1
5.04753549531059 1
5.10894009650999 1
5.30439070835105 1
5.21065534971936 1
4.45806687555769 1
4.18857503823185 1
5.1137448659872 1
5.07852307667667 1
4.84331121141298 1
5.47031278742908 1
4.99813213712816 1
4.64721088591414 1
4.86321221572765 1
4.5975268135227 1
5.07735844323504 1
4.84758109186592 1
5.58638626880176 1
5.51117492972491 1
5.05090629315072 1
4.91633832765391 1
4.07553473613073 0
4.9037937958717 1
4.42622306014644 1
5.1878525838522 1
5.11805031014976 1
5.24528564278324 1
5.26441783175932 1
4.71789919151092 1
4.7188147745293 1
5.42169631586275 1
4.91893376641298 1
4.92008235912396 1
4.58174037698396 1
4.79754232104328 1
4.97438248121943 1
5.52760643221939 1
4.73658554621185 1
4.85521090179909 1
5.13472678938316 1
4.95203604867881 1
4.90205242436918 1
4.78172098347376 1
5.01709649025056 1
5.28167606199007 1
5.74783510771549 1
5.53115670033088 1
4.90925605937556 1
4.07681720823597 0
5.4492349578014 1
4.9320582333826 1
5.22540294714531 1
4.78098373510282 1
4.64686383953951 1
4.99540904162173 1
5.03014012513279 1
6.11354784658625 0
4.68833635988462 1
5.00530582486182 1
4.08110520079113 1
4.82972627171651 1
4.78931255539422 1
5.25621453689976 1
5.7650894263049 1
4.78849286690572 1
4.7428315836248 1
6.09974603266086 0
5.46979041090063 1
5.17308087984148 1
5.60181111120624 0
5.05810119206644 1
5.07460072750936 1
5.35441942260164 1
4.98960366749245 1
3.95758628381199 0
4.62257190084496 1
5.11843357621885 1
5.1673444518919 1
5.40417164938006 1
4.83851187723939 1
4.38884786855125 0
5.40362312275478 1
5.38987517892451 1
4.84883242843226 1
4.67356534999064 1
5.12532286614351 1
5.26554285508833 1
4.50278715102086 1
4.97262737651004 1
5.31443596322622 1
4.86166076055518 1
4.7833951672138 1
4.78148752279223 1
5.38239416465571 1
4.7986803460864 1
5.49628420993052 1
5.63521315270294 1
4.89910175727995 1
5.10137920453304 1
5.27844267854633 1
4.97718503583164 1
5.05242040992394 1
5.23726904083198 1
5.4398566227717 0
4.67021892019406 1
4.87294278846724 1
3.87008738837081 0
4.84293447009271 1
4.76573621504063 1
4.94561720157606 1
5.03294431001687 1
4.69798926955106 1
4.67495378297984 1
4.68292345045424 1
5.25290679169606 1
5.01596489201099 1
5.34719851106536 1
4.20055293498758 0
4.98104467081613 1
4.48507944790229 1
4.73649732478116 1
5.72417872092496 1
4.40891193804288 0
5.26543401217561 1
5.08541971908404 1
5.62057384774299 1
6.03735598369707 1
5.36867520530057 1
5.23654362779795 1
5.24334684091299 1
4.97164138005679 1
4.61927095902375 1
5.55229561963567 1
5.05076070100557 1
5.09178312413173 1
4.38562168971863 0
5.14630703573765 1
4.81822892737569 1
5.08617091468813 1
4.88550729469976 1
5.05226555718791 1
5.2996976854165 1
4.45618035674081 1
4.41800099119366 1
5.39842270141463 1
4.93101243418448 1
4.95444248780455 1
5.05446448957693 1
4.88750014178095 1
4.8824241708762 1
4.98512250289232 1
4.95610843252365 1
5.40200040276803 1
4.87690740781241 1
4.81956922178338 1
5.106915002348 1
4.7561062390913 1
4.75005512388558 1
4.92154085834171 1
5.2283029604759 1
5.12173052142611 1
5.12837781533447 1
5.26735240120749 1
4.68635029974969 1
5.87800954590914 0
4.55095523726938 1
4.71448671393683 1
5.47892587813876 1
4.64775613227111 1
5.58579566154699 0
4.19438777861335 0
5.36481291155881 1
4.89566981571627 1
5.08984463685578 1
5.07002853724311 1
5.17559473450631 1
5.27562964037407 1
4.54159660341357 1
5.77618875684438 1
5.37491932948104 1
4.02694311234608 0
4.72973609208221 1
5.12132257700379 1
4.9683617430455 1
4.2315479067736 0
4.73595724629146 1
5.04469292734106 1
5.43893934895631 1
4.85178279782677 1
3.87137064251132 0
4.26745477013398 0
4.51171209969722 1
5.24039881236496 1
5.21735501950421 1
4.57730557844418 1
4.76579249344145 1
4.93896492433076 1
4.94914975360292 1
4.77668172866642 1
5.00168753911891 1
4.70054545437184 1
5.45171857556258 1
5.42958290160572 1
5.327612596805 1
5.00424922774343 1
4.79323133019306 1
4.61927399020574 1
5.31069784917016 1
5.08561286460162 1
4.44406061204668 1
4.8824021426683 1
5.03455087167957 1
5.26971887299449 1
4.87681936266863 1
4.87502342733572 1
4.79730638844369 1
5.12116160139337 1
4.94313685228819 1
4.9023072391669 1
5.37002913407986 1
4.7235893727992 1
4.80270952959712 1
5.08600457620527 1
4.34826673504933 1
4.98842527519132 1
4.93901783582402 1
5.41927448016212 1
4.65511966683873 1
5.06057357295855 1
4.95589085446735 1
5.37920149629639 1
5.70940757389522 0
5.6208851686065 0
4.99055676848202 1
5.59216076096229 0
5.20758790427514 1
5.09847785868681 1
4.46520633311146 1
4.54283257586953 1
4.92590516108849 1
5.46996733829836 1
5.0743081059674 1
5.71189127267803 0
4.28239592593461 0
4.59096733179177 1
5.29044879769403 1
5.21896528900806 1
5.18093782829052 1
5.03251038570798 1
5.32783815507139 1
4.38147078701795 1
5.35343654025925 1
5.1295824385248 1
4.67336138999695 1
4.82306003209313 1
5.44099091112364 0
4.55403175421374 1
5.4926900835898 1
4.60200306759848 1
5.29880881779582 1
5.44138381364147 1
4.9664153766928 1
4.22285906813595 0
5.21815828614358 1
5.20422209973869 1
5.31324736275739 1
5.23533594403641 1
5.20490926260512 1
5.47067673055113 1
4.44262054538698 1
4.66730000306328 1
4.51646972241964 1
4.8391894915385 1
4.55592332649965 1
4.92718839406693 1
5.64851284494214 1
4.61365725006498 1
5.24067886014253 1
5.05431126088038 1
4.96546348903945 1
4.78523925623123 1
5.41027306289238 1
4.94798358038574 1
4.87874388806732 1
4.81759036840502 1
4.8595102344888 1
5.61054850880499 1
5.4181623441633 1
4.7182048120782 1
4.82702830307304 1
4.49566006119703 0
4.94030745503068 1
4.4160174178666 1
5.59038755894629 1
5.81672213230314 0
5.49126074306091 1
5.02550332207611 1
5.29294441962514 1
5.12085480628543 1
5.72705734213421 0
4.75475155922122 1
5.61021327401698 1
5.41273286775817 1
5.64246888180238 0
4.77775014367882 1
4.86231533602173 1
4.70570833829154 1
4.86864326004707 1
4.92347411351288 1
5.00352068371817 1
5.58523498436624 1
4.80302992208783 1
5.55100069009112 1
4.70366314596828 1
4.79611988499646 1
5.19162756508046 1
5.45573500132198 1
4.87937145479415 1
4.78048961988978 1
5.1759899952125 1
5.61769075829568 0
4.50676758317839 1
4.90496454549272 1
5.13755662317605 1
5.52188446678173 1
5.124119473374 1
4.63628030862046 1
5.59963742379518 1
4.55178019321771 1
5.62671331114278 1
4.93161094127192 1
5.03320856505685 1
5.29768146966687 1
5.38921604380429 1
5.62323655153349 1
5.18984850804864 1
4.76523530017399 1
5.01287763462903 1
5.446616723358 1
4.78546568223791 1
5.04250606158523 1
5.32177917105991 1
5.34647400799115 1
4.32780363749295 1
4.97941377814775 1
4.61199494603186 1
4.74075127024647 1
5.41846572153216 1
4.88123101981746 1
4.81877165673202 1
4.58411550865108 1
5.21272709787237 1
4.59202323344942 1
5.02399535838166 1
4.98255934172636 1
4.89131935617339 1
5.43792494898335 1
6.13826267120991 0
5.09176369109739 1
4.51462583751525 1
5.49622263091053 1
4.85637264945391 1
5.46537397925503 1
5.16351960020596 1
4.66004312434722 1
5.50441353058546 1
4.62299277023934 1
4.64089411638809 1
5.42806937299689 1
5.27111289243448 1
5.5124553215892 1
5.31573552734592 1
4.80915321436482 1
4.95453470850022 1
5.29054679899013 1
5.1631929842222 1
5.25242906704603 1
4.78162046238593 1
5.04776319443318 1
5.17745853726825 1
5.94109539808829 1
5.00042956983265 1
4.59661715797636 1
4.95229945131753 1
4.99082278010038 1
5.06300644762773 1
5.39111268853481 1
5.11579424064412 1
4.60069330252353 1
4.43908809071046 1
5.23949344820277 1
4.24916289295174 0
5.50155030607924 1
5.67222034661176 1
4.58196045304013 1
4.8274506900666 1
4.65834182097011 1
4.46371582849689 1
4.51290854967612 1
5.11453625821938 1
5.38420080121402 1
4.66972169954687 1
4.84024248882645 1
4.85309034307762 1
5.1688305963439 1
4.83436264037296 1
5.55012636129916 1
5.23656474977563 1
4.11789323956296 1
4.56302542050372 1
3.98052018598436 0
5.07077526824185 1
5.16241009090646 1
5.55482862190128 1
5.64767232082591 1
5.15466302617022 1
5.40371176299082 1
5.33409278208762 1
4.13874659513527 1
5.52300687541164 1
5.26891945759189 1
4.20667168933187 0
4.436330178884 1
5.14184330758784 1
4.89784438308382 1
5.46090892683228 1
5.66374468472118 0
5.62462686328935 1
5.01810489763931 1
4.84742700553786 1
4.64869828253865 1
4.87663419787039 1
4.86735860864125 1
4.90944360782655 1
4.9072266945048 1
5.09470728692099 1
5.38506741959226 1
5.04667314912427 1
4.29797019000184 1
5.24686142115793 1
5.4125690245522 1
4.98539580236825 1
5.40757981152707 1
4.81285549306336 1
4.92151089035475 1
5.38195959132303 1
5.15880845229891 1
4.52885752592841 1
4.39056755093454 0
5.01038210785715 1
5.11605916159559 1
5.25837825809214 1
5.03016739415095 1
4.79553631462577 1
5.18962302834418 1
5.26940200049008 1
5.16617374085786 1
4.81300825425076 1
4.87911388252084 1
5.07697921898657 1
5.2879857462095 1
4.54679140009408 1
4.81533575575688 1
5.24681466328244 1
5.14522113688718 1
5.19024995683315 1
4.57204022777366 1
5.17698409150823 1
5.20334886279359 1
5.07082643586261 1
5.2641551753428 1
4.3525854998192 0
5.13841112615437 1
5.14583339563778 1
4.94839192396195 1
4.91821765089272 1
5.11943522040927 1
5.10576699818904 1
5.0014070001227 1
5.05668840438676 1
5.22496978321869 1
5.20493993452781 1
4.97660068585122 1
5.08599471950335 1
4.60708605658424 1
4.22479991737478 1
4.51377893903437 1
5.42602738106613 1
4.43833554800583 0
5.2853752029201 1
5.24125463085483 1
4.59956671508707 1
4.83583431824827 1
4.9668955409641 1
4.41017724695661 1
5.11292673485916 1
4.76135150315153 1
4.79889648996189 1
4.84520731198744 1
4.75124951047997 1
5.23685565932073 1
4.56734598867431 1
4.97766423475574 1
5.60572374083055 1
5.06875802013501 1
5.57303836133295 1
5.6467533186937 1
5.12455673945475 1
4.09534234118218 0
4.8541895140237 1
5.09524921606166 1
4.85568164540117 1
4.98909879090413 1
4.75091271219775 1
5.05650185921815 1
4.46359505979552 1
4.60785946891872 1
4.63873967976771 1
4.57991755530784 1
4.42452061541237 1
4.36081085268423 0
5.41294950382421 1
4.28315486900372 1
5.10790065472565 1
5.22537823760689 1
5.53539739828294 1
4.04875220219795 0
5.36297973395058 1
5.58403837234641 0
4.89134170089927 1
4.38139867760461 0
5.33356331251457 1
5.66472218120683 1
5.17805933688828 1
4.85123979549446 1
4.76962169686311 1
4.88648237097369 1
5.99395736103964 0
5.32717901415402 1
5.64233208351019 0
5.46678415991166 1
4.86662284952626 1
4.93870310036549 1
5.14988879000376 1
5.06686574052256 1
4.80278415704249 1
5.11029934450894 1
5.13387486526863 1
5.02831743952214 1
5.49597128173051 0
5.18364665888922 1
5.38339394474226 1
4.94183351193427 1
5.15119572773268 1
4.67947516054374 1
5.87246649959888 0
5.27314521060173 1
4.64745771390468 1
4.05976779745035 0
5.13914600696063 1
4.64566911199261 1
5.27205168529454 1
4.69314071298598 1
4.91745612339438 1
5.49696056453147 1
5.21743059798525 1
5.33689867506947 1
5.02567854403837 1
4.8246940476463 1
4.49390606339647 1
4.79698428363574 1
5.12730857468266 1
4.85624324977934 1
4.57732191084012 1
5.65043767960304 1
4.814865077233 1
5.04621941742821 1
4.92641055610674 1
4.74770973664451 1
4.89724089968098 1
4.78574815243532 1
5.21146021006377 1
5.65466618377154 0
4.97746778196648 1
5.1920256274154 1
5.53670112153048 1
5.63944265456371 1
5.18168666716435 1
5.1360067320726 1
5.51463552618121 1
4.67215456135623 1
5.07597669691966 1
4.43990719499908 1
5.05644374501634 1
4.89492465404105 1
4.83461134260764 1
4.49568705117562 1
4.66313911867799 1
4.66848490696614 0
4.73408477037867 1
4.82961359184802 1
5.34004773770286 1
5.19624001474668 1
5.54884106617525 1
4.20157304231348 1
5.82498874929181 0
4.82820298961919 1
4.74597369239803 1
5.02437339329771 1
4.02059411777978 0
4.87999572068229 1
5.02113032213038 1
4.75687452073975 1
4.66828167273323 1
4.74443052802588 1
4.87388211783426 1
4.6705075294946 1
4.83644914796966 1
4.81310871379323 1
4.6832787486761 1
5.12422942900108 1
4.72342931426007 1
4.64760644551198 1
4.34484379369199 0
5.24162621683632 1
4.85934515091652 1
4.43653800297173 1
4.84114537346259 1
4.81936217504365 1
4.25344168909636 0
4.86671791686939 1
5.45266664327074 1
5.16128600234119 1
5.170801165149 1
5.00262597095576 1
5.09866098755824 1
4.82209863164019 1
5.16505477506548 1
4.41104153520472 1
4.52458877012184 0
5.24765316651803 1
5.13778240715494 1
4.39655612952107 0
5.16024440486382 1
5.08762413172665 1
5.41820461853763 1
4.63759842488157 1
5.45630117163809 1
5.03035840906776 1
5.15234094458935 1
4.93767626310973 1
4.98170757928458 1
4.80872072891302 1
5.37671606641987 1
4.92414694295587 1
5.92149662209874 1
5.33478471904809 1
5.18582963398328 1
5.13672237679138 1
5.11565982372099 1
5.74121393227833 0
4.5259263135055 1
4.58436795537789 1
4.65522105915758 1
4.94623839448545 1
4.4237118692616 1
5.55918775045719 1
5.3748883618528 1
5.78609315539098 0
4.57998075120543 1
5.59509382356678 1
4.36053097541814 1
4.87847027266384 1
4.57664476626199 1
5.11049574144679 1
5.35363577156939 1
5.2029883174414 1
4.88456272336474 1
5.1482412386489 1
4.77449548023075 1
4.77487613988377 1
4.76833317497237 1
4.31593278644698 0
4.97036040013835 1
4.85673737076624 1
4.5909186709376 1
5.29987412679095 1
4.56108670638415 1
3.97529276381422 0
4.92552358052648 1
4.47246489062643 1
5.27184863045314 1
4.31695753040376 1
4.62561084766388 1
5.3233970921599 1
4.90100238712725 1
4.96677882776535 1
5.23257972403877 1
5.12666323682493 1
4.94365537626709 1
4.88509805436624 1
5.23327598275615 1
5.56225939521446 1
4.69132989217272 1
4.85748722025781 1
4.98180050655075 1
4.66728177699671 1
4.76383345441907 1
4.68422762653553 1
4.65338384846243 1
5.02550391189918 1
4.64128684180639 1
5.5290373380777 1
5.09806859513844 1
5.32680814068378 1
4.75094121621028 1
5.36092310351497 1
5.01145754797551 1
4.93250510436132 1
5.31032981793671 1
4.86505453198983 1
5.43929591308683 0
5.52396333838252 1
5.73122087801548 0
5.29013642359666 1
4.88859384383137 1
5.45955115784381 1
5.00514242467416 1
4.94377299152724 1
5.23311363380553 1
5.08469654626873 1
4.84145209174407 1
6.1158820821124 0
4.66302153611979 1
5.36097787513472 1
5.60964008979506 1
4.7874623060307 1
5.62797774834408 1
4.7461343706469 1
4.66555984664074 1
5.12387406509334 1
5.04962704277355 1
4.22253539623262 0
5.29755959379725 1
5.25272884785607 1
4.4586428436366 1
5.07872941713417 1
4.40104262064219 1
4.85968750528801 1
5.38071870300762 1
4.6463770520101 1
4.39916702391633 0
4.82526005316269 1
4.52689046952218 1
5.21387070679581 1
5.23333442789204 1
5.14684374000123 1
4.73387133904813 1
4.34091969539251 0
5.05894453623162 1
5.5113921774273 1
4.66041279293085 1
5.67052845940771 0
5.24580056789349 1
4.47492045992769 0
4.29798089533492 1
4.82746450982193 1
4.78215594147763 1
5.32194197699931 1
4.86531190041191 1
5.22209374424442 1
4.65407089164922 1
4.90320181155176 1
5.47696453869543 0
5.24508869179271 1
5.38642941642223 1
5.06344967602424 1
4.63666824422294 1
5.13772350052026 1
5.1731703958727 1
4.90232494724606 1
5.03809422547288 1
4.78924076567295 1
4.5040346335835 1
4.87761110085022 1
4.92700867544979 1
4.79571487596462 1
5.6025326844113 1
4.68369455355497 1
4.83586133864645 1
4.59262723511122 1
4.64529404675833 1
4.77666475573873 1
5.37210940091949 1
5.28957135224608 1
5.64870370562084 0
4.99571133041018 1
5.12052635841657 1
4.99199208920418 1
3.67387405514237 0
4.75054161691841 1
4.83062361995056 1
4.828378091039 1
4.8906129566361 1
5.09502394853848 1
4.04151063623986 0
5.09449964382745 1
4.75515828572282 1
4.61805636813583 1
5.50452833587897 1
5.62299845781512 1
5.12641509439232 1
4.42359192166755 0
5.79091685294212 0
5.15315575312785 1
5.1047700557784 1
5.14118414097542 1
4.77523882150142 1
4.80035625049375 1
5.01445084344575 1
5.24720667737903 1
4.52444593623826 1
5.16365288353458 1
5.12887191989234 1
4.96207024367723 1
5.07366526788589 1
5.16880383578813 1
5.29041636663383 1
5.83682475541194 0
4.4898016019082 1
5.02240719587483 1
4.82434409083343 1
4.25564167743681 1
5.58361011789876 0
4.88180372944904 1
5.92040295357245 0
4.66559786288054 1
5.45006161468442 1
5.3366363367141 1
5.29751996100068 1
4.7722749945607 1
5.23322192648772 1
5.47102769920073 1
4.71852901582035 1
4.73921041073965 1
5.1290404935455 1
5.42226400217127 1
5.47238390441447 1
5.26487200001382 1
4.10505968396722 0
4.31480774725201 0
5.17784450282525 1
5.28903479462422 1
5.199766447769 1
5.05765208371385 1
5.21404167015561 1
4.57936666832133 1
5.5285345604462 1
4.8768928036917 1
4.97966979064728 1
5.06646253640891 1
4.71642665639983 1
5.20761732103227 1
5.53145476913054 0
4.67465618126941 1
5.6861532226327 0
5.41105401327683 1
4.87395936835652 1
4.98456687038537 1
4.97559055176976 1
4.47933748625487 0
3.90364965561428 0
4.61292093049952 1
4.20126092841588 0
5.03874752031213 1
4.6790684253897 1
5.08926797023959 1
5.24035923060127 1
4.96357627983108 1
5.01533585690925 1
5.05767048533885 1
5.01243155336626 1
4.45380257885306 1
4.68394419254953 1
5.27475342529013 1
5.12947066501294 1
5.29314167262584 1
4.75454292054578 1
5.38376050278773 1
4.48246559279238 1
5.21151572645334 1
5.58143258198605 1
5.44127632285331 1
4.63129894244226 1
5.57791847411465 0
5.3144786014791 1
5.60649112249995 1
5.32889756550693 1
4.95892331332354 1
5.72707345692002 1
4.98646757079068 1
5.29900064364372 1
4.90768525081544 1
4.80070827599938 1
4.5053705780625 1
5.16970092750252 1
5.00456958474757 1
4.52328092255263 1
5.06035687957721 1
4.39598074474727 1
5.48276763030612 1
4.67598970926129 1
5.27830141597993 1
4.48009095594269 1
5.06143828262442 1
5.18536861872791 1
5.227108976321 1
5.06713027547 1
5.13550529072963 1
5.15724022677732 1
5.20480875373539 1
4.69209116292106 1
5.17431203303726 1
4.87696726929663 1
5.34449181030717 1
5.44851509062957 0
5.11105741838205 1
5.45100384037927 0
5.2631346775196 1
5.42615666534865 1
5.05116656761616 1
5.15522435762792 1
5.28352360923128 1
4.54324535079746 1
5.41830726435319 1
4.24631161780299 0
4.70689813825018 1
4.86999122484591 1
5.07030339690985 1
4.32631935896126 0
5.44929502792621 0
4.87266182197795 1
4.81914690470402 1
4.93655827715369 1
4.47406971835118 1
5.08611371502544 1
5.02402914334263 1
5.00685117031753 1
4.80864833273815 1
4.74688863656266 1
5.06414395392184 1
5.41229831116207 1
4.18952893880533 0
5.61882755587872 1
5.25495664563949 1
5.09273067298375 1
4.65769912517793 1
4.32112518813564 0
5.71675916839531 1
5.17184111911508 1
5.10066020311731 1
4.41754029581984 1
5.2572075631618 1
4.96867028018821 1
4.7682764877261 1
4.67941800974459 1
5.58319168025314 1
5.57910061689693 1
4.92824977649401 1
4.83032537541424 1
5.40163310642449 1
4.43793003852442 0
4.86290607083021 1
5.1559246326263 1
4.74424592391926 1
5.25281714653802 1
5.52645794611358 1
5.3013455460349 1
5.54931353736514 1
4.89266708223271 1
4.62473744073782 1
4.73699990486398 1
5.08072569228597 1
5.00451612857873 1
4.72933847651536 1
4.923458384098 1
5.31601461663233 1
5.10316248279268 1
5.01479122588972 1
5.16593739235492 1
4.65513621579598 1
5.11979542520006 1
4.89311304443148 1
5.44378554108565 1
4.90465119673436 1
5.20028235001628 1
5.40777190662788 1
4.73186088286471 1
4.73290473622993 1
5.56370025124436 1
5.826702625944 1
5.01065115084973 1
4.67588660380799 1
5.37213743022434 1
4.83997767596551 1
5.11486214535228 1
5.04128368198773 1
5.46249434715155 1
3.82862677571254 0
4.59790183821703 1
5.39527478939841 1
4.53134035062048 1
4.99284871242297 1
4.79304699971613 1
5.69910758058216 0
4.66892009712785 1
5.13913339042969 1
5.13827476393902 1
5.48619509512711 1
3.87383312948498 0
4.95900139627264 1
4.77919892166816 1
4.79545843553963 1
5.49862255028138 1
4.877695605188 1
4.98604886601938 1
4.66402129407066 1
5.28314064909392 1
4.71990236238047 1
4.90169483069044 1
5.40135119084177 1
4.93865446728783 1
5.2914713973239 1
5.1353270507762 1
5.32670779003901 1
4.40173182582671 1
5.90621650075868 0
5.05843488250115 1
5.29780245559422 1
5.60263208839628 1
5.27451255447135 1
4.91483415903761 1
4.84156600155324 1
4.79945875132151 1
4.43008132638331 1
5.43476429884402 1
5.49365104865961 0
4.61874766458374 1
5.03922098460802 1
5.45620800651925 1
5.37520064614687 1
4.63169364091419 1
4.69726031287442 1
5.66406952893158 1
5.44337039965621 1
5.13974772976535 1
4.85918910593145 1
4.9848346712958 1
4.67012198382706 1
4.81522830482148 1
4.76271436398313 1
5.96871261750307 1
5.5988224440375 1
4.91259919239262 1
4.80909579962816 1
5.32415809688406 1
4.930182084783 1
4.65774065958018 1
4.85566447016373 1
4.6486136166505 1
5.26292154490116 1
4.90471868253141 1
4.31340968735657 1
4.85804549151587 1
5.23655706160691 1
5.21206107064018 1
4.57939570896191 1
5.00040812480452 1
4.20885637025751 0
4.66940984007364 1
4.90840354105276 1
5.19139207414101 1
4.3796822299178 1
4.76741938982991 1
5.56435917159525 1
4.8383828500975 1
4.8798803255683 1
5.03105530425669 1
5.16620610172166 1
5.52406505242553 0
5.01847934473915 1
5.16343673583755 1
4.72194149629438 1
5.25746162772077 1
5.13668052376304 1
5.14527727873137 1
5.06952615460769 1
4.67841290629468 1
4.50867687712292 1
4.62686826744967 1
4.73929234248281 1
5.03661291014862 1
5.64116595152207 1
4.89400375258095 1
4.92891030720629 1
4.22213878615792 0
4.48157897743287 1
4.98794548781381 1
4.98409486384617 1
5.21024359456414 1
5.22202647507376 1
5.59246213430268 1
6.03965878505425 0
5.33431923582339 1
5.49116493007664 1
4.72550752359881 1
4.62520680866976 1
5.42711640217128 1
4.62318134359112 1
5.6650115170904 1
4.68854332785935 1
4.85069425634306 1
4.61914439698911 1
4.8099533645473 1
5.42886390693688 1
4.80544800458976 1
5.20812894908115 1
4.54605779833341 1
4.90520511452941 1
5.0421555212164 1
5.65550943295829 1
5.41636841772798 1
5.4968077323418 0
5.21911702522412 1
4.59637726865533 1
4.54067935595137 1
4.71007835264276 1
5.00263120967338 1
4.47800001264725 1
4.84197803422018 1
5.41271420761325 1
4.69190141364097 1
4.94284242077533 1
5.09260395181185 1
5.13931955015066 1
5.27775403451224 1
4.73832176613603 1
5.42091010274246 1
5.03225386556915 1
5.52158871736089 1
5.32497448611609 1
4.59398236015404 1
5.74740117655636 0
4.86863414691138 1
4.51318113798079 1
5.20771431708834 1
5.32162100131438 1
6.11482989973927 0
4.84570103225504 1
4.7518342206202 1
5.04180133556377 1
4.26363199606239 0
4.41787847975827 1
4.60510974636933 0
5.24280606485633 1
4.89099029699045 1
4.75498959584421 1
5.59783566390303 0
5.33072421066063 1
4.33772510393132 1
5.62935777251456 1
5.4014837378173 1
4.90865251713273 1
4.70337311499899 1
4.90733751329423 1
4.76184817422698 1
5.31532342125217 1
4.93708438952836 1
5.10748176497414 1
4.61559760573308 1
4.83130811122496 1
5.49995760498977 1
5.06348945527378 1
5.09162408077994 1
5.51599236974388 1
4.89466388195632 1
3.98634896035277 0
5.34266200442034 1
5.25138988934349 1
4.5550341652952 1
5.13501753571497 1
5.02481216716069 1
5.11678732226487 1
4.65694305823242 1
4.53218059057587 1
5.00692372014004 1
4.96250363131128 1
5.54102018025212 1
4.81650404636625 1
4.98359165046777 1
5.260351145931 1
4.94516980640039 1
4.42491468722919 0
5.07155463340658 1
4.91891721657544 1
4.68263735428888 1
4.94320593056143 1
4.21898944833271 1
5.16027801500153 1
4.42804024070246 1
4.17653835407526 1
5.2735948808785 1
4.47222425978461 1
5.10450220464022 1
4.9985848721546 1
5.67294492304165 0
4.64565688993956 1
4.82257255936651 1
5.23324665957172 1
4.49697603727003 1
5.21269796092079 1
5.25677396057482 1
5.08355151578009 1
5.43938968074722 1
4.23492055655924 0
4.79166016151059 1
4.91033085014587 1
5.128900687976 1
5.14666379974619 1
5.15859199326926 1
4.82669773867541 1
4.63825003938444 1
4.51597357984409 1
4.96365660800625 1
4.90256684999084 1
4.92374817782167 1
4.56120132548466 1
4.65638107986385 1
5.49099085644464 1
4.81573888089535 1
5.29689756536983 1
4.81317239633335 1
4.22947490615454 1
5.36964979352674 1
5.33532557205667 1
4.42865583855001 1
4.12455221993443 0
4.56490491818719 1
4.97535643887922 1
5.34938212099138 1
5.29419980750216 1
5.03208736918552 1
4.34941931766415 1
5.49856918452018 1
4.74675899591113 1
4.8005581509134 1
5.20901880974106 1
5.36390582640976 1
4.49220088621249 1
4.86937075867987 1
5.31637053675474 1
5.03057456910012 1
4.44511155588777 1
4.47167557692844 1
4.79269695336495 1
5.42618654637818 1
4.6667218914061 1
5.72960792415351 1
5.73490179575562 0
4.67371972510336 1
5.53286283194498 1
5.27029551241629 1
5.3977294207814 1
4.78411986814533 1
5.03370230460366 1
5.12796397700023 1
5.0675658798349 1
4.0683552944075 0
5.05392230973433 1
4.4271553791752 0
5.24514889407847 1
4.90722054723458 1
5.35942904092969 1
4.90570977453275 1
5.33741757381077 1
4.34439569114628 1
5.5147183623268 1
4.73162425645826 1
5.28692778202422 1
4.72770301459775 1
5.02770207887603 1
4.6561268085411 1
5.13688340092563 1
4.9601039745265 1
4.88076030703588 1
4.86956310195724 1
5.11129228405905 1
4.91875453660191 1
4.97168385697846 1
4.92040780807642 1
5.12265406703489 1
5.09797950585987 1
5.05921267190729 1
4.6116145046183 1
4.98809706644935 1
4.66423857159282 1
5.18883669634887 1
5.00477566041094 1
4.90353019738103 1
5.6066122100045 0
4.82654837719112 1
4.88162443023653 1
4.40827850157538 1
4.97785344309653 1
4.87711966662783 1
4.32452631998559 1
5.02841205612759 1
5.32020012636726 1
4.80988959386181 1
4.50891909275104 1
5.03592991559813 1
5.39500612444893 1
5.14988011062943 1
4.84834257881561 1
5.35080995103802 1
5.29293371979397 1
6.140653132514 0
5.70562087612943 1
4.6581442769033 1
4.70970549015159 1
4.88049987099248 1
4.87279359483495 1
5.1718226992985 1
5.12864837488527 1
5.08807662635283 1
4.92370211217483 1
5.48667617465539 1
5.30486316612158 1
4.38576047124241 1
5.41213044308943 1
4.43278541326537 1
5.13876050525201 1
5.42761713870056 1
4.88286708904582 1
4.96107869108186 1
4.79256165999953 1
5.43510392188525 1
4.7540960073355 1
4.92693427132587 1
5.37599407924643 1
4.61948142592854 1
5.54691354292827 1
5.37405963318719 1
5.62880601016692 0
5.55441391227844 0
4.60740612010397 1
5.19943754465497 1
5.07802621465748 1
5.24494390744441 1
4.36869027435169 0
5.09042477240414 1
4.5727434009206 1
5.15873836638788 1
5.14813576171292 1
4.66666911195978 1
5.21040873379509 1
5.12196273911392 1
4.68743782372886 1
5.34567654013807 1
4.7044070295615 1
4.33352162703667 1
4.67156641976595 1
4.73335911151796 1
4.82074576445875 1
4.48301989264443 1
5.43659223432699 1
4.76327901641006 1
4.69270683203839 1
5.55739458817166 1
5.1977326081682 1
4.60563667079445 1
5.61075844658824 1
4.58046781858479 1
4.65316139438723 1
3.71228533589141 0
4.62716497569897 1
4.45963052345874 1
4.81183282535466 1
5.25536851061356 1
5.69029275144982 0
4.99120340918402 1
4.7257628824338 1
5.2317800212674 1
5.00468495780034 1
4.38272000634324 1
4.62398249080029 1
5.1559011123783 1
5.01969940904816 1
4.91411724114652 1
4.69343179347667 1
5.24433080776913 1
5.20316493253897 1
5.0910072987069 1
4.1034805668315 0
4.61409759093575 1
4.79150691249908 1
5.11049914292376 1
5.60113435446393 1
4.85121870563226 1
4.68854547389709 1
4.50851172761932 1
4.73573069207293 1
5.23941251952283 1
4.38563142793169 1
5.014050990412 1
4.90652317630284 1
4.60003056836565 1
5.65593738937356 1
5.20938813069229 1
4.99019613314419 1
5.76542610091863 0
4.36968672837572 1
5.47269849534543 1
5.30402427830503 1
5.10976856632556 1
5.24618193377385 1
5.49067082925176 1
4.73591620958949 1
4.75668470251396 1
5.57647471644176 1
5.48993194389192 1
5.17437176845478 1
5.40963175130125 1
5.41702189520939 1
4.85646649593562 1
4.87152451304897 1
5.02021151617698 1
5.24418356411708 1
4.75260107030769 1
5.53209049507465 1
4.81201427226425 1
4.76274115069918 1
4.80957453757606 1
4.76929403638402 1
4.26041112920394 1
5.16467966663598 1
4.93905241087432 1
4.82883963760302 1
5.38589426783561 1
4.96826344521514 1
4.99614922488147 1
5.16645767454498 1
4.96868165049552 1
4.84624286239475 1
5.11341078877859 1
5.18521809331206 1
4.81011767007777 1
5.51689964927745 1
4.68015156006729 1
4.90737722420933 1
4.59722372239946 1
4.49267576540701 1
4.70830576018155 1
4.85550857784006 1
5.04995714084949 1
4.93772466600555 1
5.2887035801549 1
5.48301785378481 1
4.63793457149905 1
5.01780576217697 1
5.44622760943442 1
5.46648012858574 0
4.9352248979379 1
5.36515560077005 1
4.34394704765906 1
4.7256343875954 1
5.48147186690277 1
4.8561689175966 1
4.85593204179268 1
4.72939814720012 1
5.13500577564901 1
5.53246790077881 1
4.98842961121076 1
5.31808377533324 1
5.61990942102452 0
4.73440094370248 1
4.9860836398509 1
4.89948471161029 1
5.57219496556743 1
5.04042385818517 1
5.12030595117662 1
4.3607068136351 1
4.72808258731725 1
5.45509630036814 1
4.65040054005427 1
4.57490502139486 1
4.78260169976416 1
5.87360036093486 0
4.57358911760092 1
4.51155384367281 1
4.23154542356855 0
4.72842994346792 1
4.74457284806095 1
5.44010711078199 1
5.17752146424044 1
5.52854193791678 1
4.97964895813654 1
5.26360729239235 1
4.89860614778089 1
4.92715721038626 1
5.79147454713094 0
5.29651638726205 1
4.52748826099156 1
5.10016303842266 1
5.40814940784644 1
5.20643484132612 1
5.30814533449039 1
4.7036993005299 1
5.1888907022387 1
4.37790321430153 0
4.98567734509154 1
4.21075849428893 0
4.90539258737426 1
4.64020657650424 1
5.08226275637983 1
4.92793536785665 1
4.61934580433787 1
5.30001115995796 1
5.11726759773454 1
4.43156767506808 0
5.69738696081357 1
5.21689680985115 1
4.51683732017554 1
4.90101201796872 1
4.72608047010262 1
5.02363547127192 1
4.84585343532657 1
5.44650374702923 1
5.03260956230877 1
5.10950963191258 1
5.09164583859447 1
4.82709352566662 1
4.0410159856676 1
5.32723799197166 1
4.86602598444822 1
4.16080920344874 0
4.3803808734379 1
5.00989770861305 1
5.0451070597322 1
4.65233235164676 1
4.56199070293135 1
4.25525070587869 1
4.52059179018251 1
4.89095404000471 1
4.79101948347414 1
4.85443992856365 1
6.00691001015361 1
5.19855758544606 1
5.07678065406085 1
5.64769235548059 0
4.95551907903819 1
4.6947353517724 1
5.13987692185032 1
4.73924457130909 1
5.73367728359648 0
5.61678712531898 1
5.48514976296645 1
5.11357676802697 1
5.3946735907228 1
4.61625128730961 1
4.76705522271573 1
4.9230260451619 1
5.69132954405087 0
5.05394640743031 1
5.11982749583777 1
5.01696328954568 1
5.1682421243805 1
4.98352269619668 1
5.06406731068516 1
4.78446564075444 1
5.0060233419826 1
5.2757903270453 1
5.21342999416321 1
4.71961085828536 1
5.15411285960368 1
4.92392722942504 1
4.69536242009461 1
4.8833425295043 1
4.46928817511021 1
5.55925880655187 1
4.58907872557405 1
4.8320754285674 1
5.2411167497335 1
5.29847975446133 1
4.38725126182583 1
5.2826656647518 1
5.43494381688553 1
4.37853574276417 1
5.15779755328745 1
5.27817208624256 1
5.64589976609043 1
5.49673183847997 1
5.05854410332273 1
4.3711930207356 1
4.73768200697197 1
4.98181059787823 1
4.4007744163875 1
4.53340523502464 1
4.99448936276689 1
5.72440877703458 1
4.61609536029843 1
4.59392410066707 1
5.43201866731932 1
5.04752539147849 1
4.74875454747894 1
4.63092758266198 1
4.84878301338761 1
4.48884954165009 1
4.81014638108037 1
4.8526508041348 1
4.56572561137002 1
4.99911758247281 1
4.71911653076413 1
5.14938832789492 1
4.64015735194411 1
4.74094178376356 1
5.8103991743849 0
4.30303518923492 0
5.37647618154774 1
5.13746975113443 1
4.61253340774928 1
4.60910186245378 1
4.4284062604011 0
5.83223837749655 0
4.82886708600742 1
5.24144840584365 1
5.04338348032368 1
4.98185743859391 1
4.97480770836183 1
4.76840362644833 1
4.13886648217489 0
4.56843395282109 1
4.63707355810463 1
5.17089845137263 1
4.54502415052974 1
4.43921393318209 1
4.63230123573949 1
4.5458056321376 1
4.87812365952641 1
4.96146157845796 1
4.92695390249249 1
4.74460530136388 1
5.23991293047103 1
5.42215552112802 1
5.04007754248059 1
4.87492876218618 1
4.37267442819604 0
5.19162669809538 1
4.68120156798933 1
5.34756926073929 1
5.02284958997787 1
5.25610389283841 1
5.05075158019248 1
4.83929977277961 1
5.41160423286106 1
5.05150618442172 1
4.79215404476921 1
5.1006295717874 1
4.37991673997106 1
4.87405332191804 1
5.79126064022665 0
5.29235604158716 1
5.14730287021971 1
4.28362721641457 1
5.73502781445476 0
5.21504501196368 1
5.26709148699688 1
4.88240540921736 1
5.28279345530514 1
4.66670958726804 1
4.93131467119155 1
5.37357946471094 1
5.07300011027653 1
5.32406144154376 1
5.33123420434521 1
4.97307596476584 1
5.80249957952608 0
4.55489391581223 1
4.4657302929326 1
5.52477368210522 1
4.9683606649177 1
4.46138342399499 1
5.41683444851677 1
5.09239210765847 1
5.28629339195983 1
4.71387083750822 1
5.48451102174221 1
5.40893648012396 1
5.83776214176737 0
4.71976991529104 1
4.5072793344867 1
5.14738398102903 1
6.3760322127783 0
5.2707457010358 1
5.64807655224329 0
4.32529359779732 1
4.60826970530705 1
5.50510063208799 1
5.63809877042359 0
5.15770846417427 1
5.0502870809286 1
5.21324874259041 1
5.09723133921677 1
4.73296083212867 1
4.20555327275178 0
5.09892373125887 1
4.94701448021399 1
4.81037670115002 1
5.19996852262093 1
5.50252325639314 1
5.60822295063648 1
5.44960558490003 1
5.14722289703126 1
4.94727750999091 1
4.84795305266937 1
4.71128970463822 1
4.83008882242163 1
4.68916842233302 1
4.78061950907369 1
5.10617263315466 1
5.19808884569485 1
4.71552013194919 1
5.46610140767428 1
4.96592191017638 1
4.75172786734516 1
5.26857211491779 1
5.34024658497307 1
5.12171181050503 1
4.77883816839219 1
4.98445753162981 1
5.21876323254684 1
4.93352073811165 1
4.57666719635184 1
5.0955877563175 1
4.94712800097947 1
4.6953689346638 1
4.70103037752232 1
4.93000127316883 1
5.18999184601157 1
4.42876517457061 1
4.77049311644143 1
4.46945359930314 1
4.96464160220479 1
5.73395912222465 0
5.45566172458164 1
4.52469956328253 1
4.445232593048 1
5.12137661725473 1
5.22631098708109 1
5.2169878617742 1
5.37985055322919 1
5.10413907351427 1
4.87186140323871 1
5.34717655490967 1
5.24043497786366 1
4.81601716272103 1
5.07118834093731 1
5.20497898772463 1
5.0284115319343 1
5.37748081479617 0
4.65418104036136 1
5.75458039211323 0
5.25319282924426 1
5.78394461199283 0
4.97037971033119 1
4.53424445625101 1
4.49768566969151 1
4.81824466477038 1
4.52355878299284 1
4.50447844434784 1
4.79727660853083 1
5.46931971028794 1
5.20407987920908 1
4.94729845815931 1
5.04235878150858 1
5.28822133017683 1
5.55094123893122 1
5.16631200085212 1
5.05081967421005 1
4.6448470573709 1
5.06769152245202 1
4.1850050865896 0
5.16969334646079 1
4.36043613582777 1
5.37941518575771 1
5.39418930030449 1
4.22119506417136 1
4.87534864346904 1
4.94349145984554 1
5.35016945267162 1
4.36516767953543 0
5.23625810980465 1
4.89259226434617 1
4.93229233607317 1
5.1033086256315 1
4.85646409135933 1
4.87364265914499 1
4.71979368779667 1
5.22170585238384 1
5.01552910467514 1
4.59692695128543 1
4.65543270481252 1
4.23772318107012 1
4.45439840801591 0
5.08151284961418 1
5.05574702443012 1
4.30004681316807 1
5.1237013526805 1
4.89790268535317 1
4.95526664666837 1
4.57000027223308 1
5.23688127790735 1
4.96670303339971 1
5.50722609316689 0
4.58192184539822 1
5.45360824276258 1
5.09661544104808 1
5.1496547649594 1
4.60118437754178 1
4.68390706449643 1
4.94295064324778 1
5.24732455704298 1
4.62773955700463 1
5.70497937797761 1
4.59870060212348 0
4.9253762808901 1
4.98297460184793 1
5.46110962138405 1
4.7608815152874 1
4.74447696147752 1
4.63997248790057 1
5.03573331315871 1
4.9315096383873 1
4.62971435741732 1
4.89681868148523 1
4.48635914424922 1
4.42216905946265 0
4.45689113122681 1
4.8006085623705 1
5.08767810920196 1
5.42024308715573 1
5.5534232151675 1
4.78980412419034 1
4.32583529594471 1
4.85302674788858 1
5.30004269240053 1
5.07374449285497 1
5.04889177767262 1
4.8623901053541 1
4.51492290915048 1
4.83548429427366 1
4.95382140344135 1
5.09404324020239 1
4.84009572733154 1
5.06724108897095 1
5.03198911945282 1
4.77354129963914 1
5.08528724627818 1
5.30515543541679 1
5.24586844189204 1
4.67264684916902 1
4.80545478447111 1
4.80938450196791 1
4.87595576470122 1
5.00730743396648 1
4.10366292270884 0
5.32660299061873 1
5.49134773004132 1
5.18167644419133 1
4.60753483420776 1
5.8628057648862 0
5.17153967783 1
5.14479184274488 1
4.80043722254183 1
5.16754456332538 1
4.92944117380701 1
5.39788727429661 1
5.35779279863756 1
4.50568293557807 1
4.6675638700672 1
5.2577204525402 1
5.02772097805639 1
5.27604600807925 1
5.67681335165129 0
4.42847163216462 1
4.88762320562593 1
4.65151495248502 1
5.16170405110195 1
4.64189568012407 1
4.90954480818549 1
5.20361157521153 1
4.71649999760094 1
4.37549721816823 1
5.4062625529088 1
4.97918862589974 1
5.49744308273837 0
4.22870778996892 0
5.63727213363986 1
4.93796280908369 1
5.03745652182597 1
4.53235786662281 1
4.90078535427679 1
5.4356404545476 1
5.20549517846886 1
5.27384445930283 1
4.84603199587411 1
4.83887949372708 1
4.85246922174804 1
4.19101459172285 0
4.65036186632083 1
5.32710566682835 1
5.4009376038335 1
4.82490140725312 1
4.73755042456753 1
4.70996967834415 1
5.05673387127346 1
4.88953041031319 1
5.34053944528245 1
4.86162039090968 1
5.29553321775076 1
4.6364710526578 1
4.4978211560943 1
5.30415771923926 1
4.59635227510941 1
5.62416296362942 1
4.67265137454465 1
4.85274182019832 1
5.00400615901123 1
5.9093371887604 0
4.95700656932789 1
4.93853118881105 1
5.15929643255176 1
5.22327332231181 1
5.16073943646142 1
4.68378622417941 1
5.59793587606546 1
5.7928591685159 1
5.29066576768797 0
4.85628622551098 1
4.45038099504596 1
5.27779356285398 1
5.95716643748744 0
5.08334393682311 1
4.7859148722976 1
5.55390706795509 1
4.84470101471833 1
4.95215462912325 1
5.31817846089979 1
5.03576711523483 1
4.91475260659137 1
4.88196856488224 1
4.29051125141387 1
4.85155662613139 1
5.11228724547678 1
4.57284924417802 0
4.41624321845723 0
5.24298630936519 1
5.25070405191938 1
4.97114642010945 1
5.03576959724492 1
4.98769306291781 1
5.29527179392795 1
5.46258791171504 1
5.16075521323366 1
5.16050447157081 1
4.86303294944466 1
3.93501532554719 0
5.23696742735016 1
4.91110912315201 1
5.1525420070194 1
4.52900649732132 1
5.34716102111235 1
5.06891732447852 1
5.24997796608455 1
5.77765371570539 0
4.25073615111815 1
5.40324468074779 1
4.89209186017461 1
5.20290985264076 1
4.76447599590334 1
4.92444587881511 1
5.05742727605031 1
5.03773601648995 1
5.30364477085912 1
5.13736500019932 1
5.36385587017964 1
5.00170325968935 1
4.53543768491352 0
4.68931910176003 1
5.81768727078842 0
4.80184643217674 1
4.59884549739789 1
5.12794359022619 1
5.04645167638979 1
4.64283545232494 1
4.80021056141648 1
4.85917055974148 1
5.52568070303562 0
5.16937072164161 1
5.89977551129298 0
5.34161102700886 1
5.14084826606924 1
5.42566137654294 0
4.52900640291677 1
5.18313665746781 1
5.06879705637312 1
5.52437655092125 1
5.16287471009341 1
5.16873111287469 1
5.30106603343661 1
5.19282378752426 1
4.74680945162584 1
5.02627568405658 1
5.01385129524381 1
4.99954723895326 1
4.42968100966524 1
5.20399334373148 1
4.96768024712556 1
5.55081865030839 1
4.28501814777681 1
4.94164678297284 1
4.98386386141713 1
5.71466427404559 1
5.18090089761441 1
5.20224886540192 1
4.6188485179254 1
5.72784645907299 0
4.85901496000354 1
5.08658330487065 1
4.8873620375955 1
4.78074629451582 1
4.78333085437324 1
5.21584538966287 1
5.33092592393812 1
4.1627384920047 0
4.63130910715043 1
4.9051394808309 1
4.95369409728752 1
4.95870043983699 1
4.94811652802328 1
4.4842303578353 1
5.00305352947239 1
4.60815638904822 1
4.32693478629961 1
4.56724192159022 1
4.6335670447711 1
3.80256550458096 0
5.10127819527512 1
4.74124025976688 1
5.18376438044594 1
5.11717646241838 1
4.67757566845475 1
5.08246315943149 1
5.5603194515336 1
5.36417884808286 1
4.3877666306433 1
5.10983127063043 1
4.98680708007286 1
5.17884676911228 1
5.2528994725159 1
4.50832386843885 1
4.90347607701561 1
5.47689001986221 1
5.11398101042014 1
5.19191122453916 1
5.21787099524851 1
4.95416090799219 1
4.56256387120494 1
5.00815345345279 1
4.96675419190802 1
4.72316709309727 1
4.41673815177349 1
4.59702864993814 1
5.29133894066943 1
4.44739973312205 1
3.85798654005618 0
4.96221547118308 1
5.14259111667053 1
4.64935238419556 1
4.41513912822548 1
4.58663945709503 1
4.66649173947001 1
5.30476883368136 1
5.28287576092529 1
5.18027520254008 1
4.25454299434861 1
4.67463169483859 1
4.7934531910848 1
5.15882114900839 1
5.20205739879228 1
5.26261406248412 1
4.88022205411629 1
4.81550967588617 1
4.98370121646576 1
5.28589894460135 1
5.49642188278729 1
5.12666931329167 1
4.8439134390558 1
4.81623572432512 1
4.90600790488085 1
4.95268457622 1
5.7289296109808 1
5.17374954500855 1
4.53617986852576 1
3.94674151782602 0
5.16698327471304 1
5.20193303150899 1
5.08694152766706 1
4.67124996076227 1
4.99680114907094 1
5.36992020580323 1
5.12745362828159 1
4.17857613563457 0
5.71471699687578 1
5.05803615341198 1
5.06208734169039 1
4.88352190007939 1
4.41943805574814 1
5.62874633254672 1
4.33536462711606 0
4.92316302553195 1
4.72856896323329 1
5.19127715555333 1
5.17310136338533 1
4.92030812616018 1
5.00051304628563 1
5.21706731228289 1
4.87403856185275 1
4.79448613765369 1
5.07777005735844 1
4.22953581090883 0
5.10699657773526 1
4.67637719434047 1
5.23042656798919 1
4.70164201699388 1
4.52335554799454 1
5.04187792150162 1
4.84720798775961 1
5.13275689085168 1
4.64631102072978 1
4.74739414334625 1
4.78969542146161 1
5.6717230079334 1
5.20238869490833 1
5.06534214575241 1
5.42420057654247 1
5.27268372385046 1
5.07104701931507 1
5.68358955292274 0
5.19835814418633 1
5.39510678003643 1
4.95618897081141 1
5.61699885980725 1
5.11542452258323 1
4.81142755277649 1
5.22196856504529 1
4.85555193269748 1
4.14375143529173 1
4.79045782279867 1
4.97884021567418 1
5.06488230341859 1
5.40511925444356 1
4.61956214193101 1
5.28596074990686 1
5.75390607895539 1
5.18748085583092 1
5.15042216970258 1
5.4257748203565 1
4.68059242624109 1
5.08221517003506 1
4.84779136179145 1
4.43570936649992 1
5.09314215147325 1
5.35703716817685 1
5.09013473959619 1
5.17972506904391 1
5.04185671828522 1
5.33983761499074 1
5.4170711856373 1
5.28619609271834 1
4.8647086302347 1
5.32083013293702 1
4.64151270042248 1
5.32325129415494 1
4.64801519796234 1
5.35859073006166 1
4.96425810930696 1
4.52495019628631 1
5.84629134575704 0
5.24931095742279 1
4.64404476360363 1
4.95664228970099 1
5.35540166710164 1
4.90525590538473 1
5.0530038348374 1
5.02855457074303 1
5.15121043031448 1
4.85898677541739 1
5.17909625123063 1
4.66084255239998 1
5.13539868123019 1
5.3227223116661 1
5.27239974046414 1
4.42712124944427 1
5.02609850672964 1
5.03668713918397 1
5.30011678219985 1
4.25399755773162 0
4.40643235028723 1
4.83532176954478 1
5.2652855097792 1
4.1307285090128 0
4.77493498351556 1
5.42012017668179 1
4.82904740039721 1
4.95946575251276 1
5.41701752505133 1
4.92219123834502 1
4.84257124504327 1
4.81014334682965 1
4.90318303815842 1
4.62711401385364 1
4.75577005320248 1
4.58052931588006 1
4.5399899241019 1
4.22316250302196 0
5.47043076652865 1
5.3205881117425 1
4.8579981248567 1
4.79422987066359 1
4.87143595579685 1
5.15577183577496 1
3.92742251297098 0
4.9917540542898 1
4.99778829233466 1
3.84690575807058 0
5.41242123577983 1
5.89266984009688 1
5.14928719000495 1
5.64147581449466 1
4.85545928873263 1
4.80996510268633 1
4.2000461552564 0
5.12235467466977 1
5.44415968029424 0
4.52457706315828 1
5.10290418595277 1
5.07700362375921 1
4.75346346946935 1
4.90143289686096 1
4.66621402504139 1
5.27121856312566 1
5.57718761710289 1
4.85322227002235 1
5.36660402981449 1
4.85623275965965 1
4.81776512139366 1
5.15849925123361 1
4.26840578461798 1
4.80626053983349 1
4.90728257717385 1
5.32248473332046 1
4.55014779487648 1
4.81190330809 1
5.46625739204623 1
5.13874523799215 1
4.64287284070382 1
5.51535031433259 1
4.9530862179829 1
5.22954458486386 1
4.18234883304884 0
4.42703265905221 1
5.23044996789869 1
5.28166950169147 1
5.10820859375349 1
5.24489041601105 1
4.91573305334018 1
4.65886011718635 1
5.0592776725888 1
4.75961875340681 1
4.50939437154322 1
5.29340341528073 1
5.00979461468389 1
4.96935983799891 1
4.57158454590544 1
4.99702166946589 1
4.99536305645458 1
4.79435207358931 1
5.14917540906364 1
5.22909073743848 1
5.40493451970839 1
5.46425255100319 1
4.83171914740544 1
4.76313660753783 1
5.81492776175986 0
5.12291287071741 1
5.37297892099139 1
4.26298473113867 1
5.227243422066 1
5.69792106902876 1
4.27263246933042 0
5.02924731863228 1
4.91222165536579 1
4.94976438180339 1
4.88766376607451 1
5.18555666646034 1
4.52372268849248 0
4.43136403808629 1
4.63088003356046 1
5.18155844942447 1
5.00172029804872 1
4.88035505274784 1
5.64871068270318 0
5.18384668509837 1
5.08142453410641 1
4.49063956363146 0
4.3375871841829 1
4.6338612907553 1
5.28147765215912 1
5.59838836646688 1
5.48359070504407 1
5.33785909391079 1
5.20211353908542 1
4.84077601941253 1
5.23640047079626 1
4.9821358118848 1
5.49542595143947 1
4.30818496247787 1
4.83696519461754 1
5.2744600025853 1
4.66888734002518 1
4.85384361607051 1
4.32806904448951 0
4.64584993181573 1
5.39208897733705 1
5.45495050438825 1
5.05047934642265 1
5.7416377593426 0
5.10813960846505 1
5.17897750409961 1
4.85201135153501 1
4.79968974723146 1
5.36577118299197 1
5.95232718092861 0
4.63543791772226 1
4.77026432279036 1
5.21080883493697 1
5.01755651120611 1
5.11053804213901 1
4.47842715133352 0
6.09392421954434 0
5.1820014081713 1
5.53146197568333 1
5.17980512692527 1
5.14157450496572 1
5.40811999268063 0
4.47237321752178 1
5.23945698329645 1
4.2585877173768 0
5.27439424898249 1
5.67625958491852 1
5.0468045259911 1
4.66768023364744 1
4.99700834849955 1
5.14972468558395 1
5.42199842319924 1
5.70809276668798 0
5.14718518061851 1
5.04006928535995 1
4.35985221963561 1
4.95046603187647 1
5.48083796941933 1
4.98102434271074 1
4.5288042191858 0
4.63621790011772 1
5.67866581481859 0
5.1317556111318 1
4.57011982247825 1
5.39616527690865 1
4.65231157975952 1
4.22594181140689 0
4.79109461563803 1
5.12949960238368 1
4.35802401139242 1
5.15097110776446 1
5.36557355505 1
4.45597864925379 0
5.01092127137919 1
5.34244841727251 1
5.17985572477834 1
5.3156583029171 1
5.47223865449589 1
5.19083965977024 1
5.48913837954305 1
4.30976991189485 1
5.57486566536303 1
4.32563965224743 0
4.8343696022295 1
5.1493369709019 1
5.19369120816644 1
5.27012971263113 1
4.71309732107366 1
5.60675758766345 1
5.30174803069724 1
4.22420230966487 1
4.98239788985875 1
4.83367938217721 1
5.15858192782597 1
5.37859963207082 1
5.07897291149201 1
4.0838380608706 0
4.52620675134411 1
5.52160285291184 0
5.29786902417416 1
4.16320646672354 0
5.15807520507365 1
4.69172660933686 1
4.89907907833067 1
5.9300676982348 1
5.26484086216386 1
4.53190201527993 1
5.41100939406937 1
4.3852627468388 0
5.8180024118752 0
4.69019514267711 1
4.9087073186015 1
5.30058551263971 1
4.68289522519052 1
5.49269418835489 0
5.00968048367265 1
4.52582188258241 1
4.70880136936368 1
5.12287472917791 1
5.07720746962109 1
5.4370986149277 1
4.90086171960072 1
4.9567401249929 1
4.91083323272247 1
4.77127064826793 1
5.48798522670207 1
5.48686217020444 1
4.81122818625379 1
5.16864287649524 1
4.61172988361251 1
4.88572787919405 1
5.62207253312631 1
4.46024340748733 1
4.01697772827941 0
4.21870381406281 0
4.42189911860506 0
4.75074280679319 1
5.35805512206411 1
5.23393952284665 1
5.05789226936249 1
4.61421581777282 1
4.39573249651484 1
4.96326274674307 1
4.99072028291866 1
5.04550493476469 1
5.11679912127517 1
5.02259760606994 1
5.04571662236278 1
5.44153482882809 1
5.04167429082975 1
5.39130943036658 1
4.66712958286424 1
5.03776542317743 1
4.32167848650322 0
5.11568159931657 1
4.92190522056162 1
4.77502044233446 1
5.2747138366681 1
4.53332750119285 1
4.4517341356891 0
5.01207256207767 1
4.53669174836472 0
4.97733572070803 1
5.55127347960291 0
5.02235024468191 1
4.72343819672976 1
5.15839037304623 1
5.41831914888893 1
4.97666274191736 1
4.35843756076213 1
4.51776641849229 1
5.22526316906022 1
5.49903378867528 0
4.30071450213782 0
4.89343693078092 1
4.69652177258659 1
5.01524599135687 1
5.26772459655203 1
4.79483719518647 1
5.42936909709114 1
5.14989201934636 1
5.17594959726818 1
5.7203025452835 1
4.48417851492984 1
5.03870775681855 1
4.74905184221207 1
4.75358326847132 1
4.51027587564496 1
5.68808546654814 1
5.27936539137779 1
4.9140671123423 1
4.72821675896626 1
5.68088634477269 1
5.09195456175205 1
5.05104988826404 1
5.06269523711367 1
4.86256856872375 1
5.31658324871277 1
5.12420904605294 1
5.59498159598964 1
5.42743293478582 1
4.78872294610393 1
5.90407059902019 1
5.04967570583068 1
4.47292017302871 1
4.89522530321613 1
4.90473923519249 1
4.65058034593749 1
4.65412934047518 1
4.79372747293051 1
4.87340654131558 1
5.1865840544033 1
4.81630534298823 1
4.75770436788282 1
4.58811150053947 1
5.27084257807042 1
4.97008686540125 1
4.83194100784343 1
4.60198045725545 1
4.31942709168887 0
4.79917396755083 1
4.55175565615577 1
4.87646452535314 1
4.24345536404031 0
5.02862003219554 1
5.34066988825877 1
4.96445526580016 1
5.20329438726361 1
5.79043772042744 0
4.86943521163762 1
4.9666115685442 1
5.08883848609106 1
4.83523807246067 1
4.87293493267847 1
5.62336816110988 1
5.38364870452118 1
4.492620814743 1
5.22136729898895 1
5.27027911351294 1
5.43270114421304 1
3.86153395285667 0
4.70555910205348 1
4.88237467714981 1
4.71919104468008 1
5.4383700380584 1
5.65514779558922 1
5.38805791462442 1
4.22740902786351 0
4.43122291668585 1
4.96222695894984 1
5.47260296933847 1
5.28020140363533 1
5.23597350564701 1
5.18943340163418 1
4.92664937445601 1
4.92926621053185 1
5.35796531000815 1
4.70287834568724 1
4.24988279449916 0
5.58984473628896 0
5.20525885156307 1
5.14630885523328 1
5.34769009629797 1
5.37550590579765 1
4.66896589817596 1
5.30290902685786 1
5.23584711469324 1
5.24470639942102 1
5.03271400640911 1
4.94820756271565 1
5.44157172169909 1
4.76387451258981 1
5.11570217702111 1
4.62308768269832 1
4.59399755471677 1
5.36011612497413 1
4.98010747582204 1
4.6570245877552 1
5.25928932409567 1
4.68925454786956 1
5.27255720275174 1
5.08461854333238 1
4.95248855136881 1
4.83040307507244 1
5.66339653163205 0
4.54323736526771 1
5.02927975269228 1
4.8188754042496 1
5.04398328815676 1
5.38972728438604 1
5.0447482952123 1
4.69197333249699 1
5.18565525124955 1
5.41477938227617 1
5.45625138722626 1
5.4300072139388 1
5.20210777043831 1
5.67950419098823 0
4.86622863390413 1
4.59632432505528 1
5.4067793632726 1
5.40474917984656 1
5.07971776741531 1
5.04630576403573 1
5.36968646054245 1
4.45276922682707 1
5.48165545413611 1
5.01168529699082 1
4.32597087199666 0
5.20385017996387 1
4.48874056380647 1
4.73959060580345 1
4.68433748423213 1
5.0775212656482 1
4.80562762761577 1
5.55259568221593 1
5.4702233762354 1
4.78153088731612 1
4.97257282326348 1
4.85935369720048 1
4.89485441471928 1
5.80496095767974 0
4.85879317633515 1
5.15852287110329 1
5.25745360039586 1
5.29384386327686 1
5.30129882073397 1
5.40202488951179 1
5.0873914474172 1
5.23417983499898 1
4.51364917566375 1
5.36390651761462 1
4.93401450435322 1
4.82934839351011 1
4.61161770920621 1
5.28116359779836 1
5.0603245106038 1
4.55971489941698 1
5.24725830744571 1
5.00321605597902 1
4.97520945643222 1
4.90040985816571 1
4.78754084549002 1
4.92677678520648 1
4.87607658326562 1
5.63621278976171 1
4.88272824913305 1
4.264459697358 0
5.26471590480779 1
4.90458271903714 1
5.03754551486983 1
5.32440930070674 1
4.81785266830824 1
5.21799817901855 1
5.24512757630297 1
4.16090970419664 1
4.56293445423469 0
4.57085058098826 0
4.43244733605044 1
5.03114757599053 1
5.02607031760803 1
5.36338308024429 1
5.15047102263629 1
5.27836773350824 1
4.65753698123161 1
5.72080670716434 1
5.04086683567952 1
4.87565515251818 1
4.61511573025374 1
5.11509235392483 1
5.05101912715859 1
4.80357674140261 1
4.76212866338581 1
4.99417976949826 1
4.58637479889021 1
5.01419831689473 1
4.97527945063331 1
4.9739633098191 1
4.58753159183808 0
4.70796376563475 1
4.43263352386912 0
5.61686842196871 0
5.11463740979843 1
4.83397106786902 1
4.58262089485913 0
5.2528194018158 1
4.82534115911578 1
5.23667307446732 1
4.55780247686639 1
5.34033179807456 1
5.1920089085192 1
4.83393518163412 1
5.22278938136247 1
5.73239031538194 1
5.46589715037478 1
5.23230922173852 1
5.36677005380131 1
5.39906640079088 1
4.60168870922341 1
4.94782666417248 1
4.44052878375304 1
4.87060327085814 1
4.97190412434862 1
4.55850593786073 1
5.02821818126029 1
4.96123912723966 1
5.11700917162389 1
4.94705847323782 1
4.84664689720503 1
5.53998703611226 1
5.58531782836649 1
5.41746508597039 1
5.10586118041711 1
5.38180536898314 1
5.09782905622535 1
5.31623437812339 1
5.14936653700655 1
5.18159323127222 1
4.4049186362676 1
5.5212369125765 1
5.26051755823916 1
5.15511916274099 1
4.57468466849448 1
5.58801019742542 1
5.05835425260678 1
4.78947577493928 1
5.3353058129314 1
4.85068989542298 1
4.64432405786297 1
4.94933718108117 1
5.08799691359104 1
5.13042426381578 1
4.91015325163561 1
5.30469288166099 1
5.27890094738273 1
4.84047897052959 1
5.68541592396224 1
4.00751801952823 0
5.39193024997469 1
5.22012768624748 1
4.56787911616142 1
4.93454481593399 1
5.01110914066396 1
4.75623389398274 1
4.99726374236609 1
4.80690002097387 1
5.61290168385181 1
5.37148694524758 1
5.01236640988194 1
4.50477324288045 1
5.25515915985358 1
4.91113623588471 1
5.51177547870286 1
5.29461085865637 1
5.03619823782799 1
5.59856394116291 1
4.34565637662256 0
5.8001249336416 0
4.60941255489615 1
4.25785058327253 0
5.31221251426989 1
4.92661008782963 1
4.89654934549642 1
5.07431285370051 1
5.20447088031943 1
5.1568646361335 1
5.42989201767169 1
5.38662494285847 1
5.32092758182977 1
5.53840358731485 1
4.6383316588907 1
5.85121245079899 1
5.34773877014619 1
5.31702367899334 1
5.24849029183719 1
5.04974107685637 1
4.57081635999226 1
5.63400965808367 0
4.67517305991023 0
4.53081252027117 1
4.98758879183839 1
4.79399670867962 1
4.74769110959998 1
4.9740266500755 1
5.08674524567407 1
4.7026835304798 1
4.37498615987425 0
3.83364258275862 0
4.78713428641237 1
5.13827918278704 1
4.58912233034178 1
4.92146721204954 1
4.76695505614922 1
4.49196985531837 1
5.84950714449784 1
4.32050873716212 0
6.54836981524186 0
4.71321981798504 1
5.87670790912822 0
4.35722158653748 1
5.40108539465631 1
5.33649861147148 1
4.94470861698242 1
5.35869107828113 1
5.06743344097931 1
4.44082559534711 1
5.17348243353637 1
5.4804822037874 1
5.2577435774405 1
4.83356816440839 1
5.01971722595659 1
4.68245373340865 1
4.67356093167098 1
5.37583239821683 1
4.05724434908742 0
4.60276581638989 1
5.17518050381864 1
5.12121502478813 1
5.097693979472 1
4.83012260316963 1
5.18556181611445 1
5.14493008589317 1
4.22720805517315 1
5.52738360810503 1
4.70683313480771 1
4.86309543211275 1
6.09587608956175 0
4.3853540410944 1
4.92225404795628 1
5.55943906787847 1
5.0365980488909 1
5.27155429611395 1
4.32137669719785 0
4.4613960174018 1
5.70023458111817 1
5.29945129763822 1
4.67025407300756 1
5.24970929657202 1
5.52232169936675 1
5.28559066222481 1
4.25517374500936 0
5.55663013679378 1
4.79368718828378 1
5.0059955220939 1
4.22284220032492 1
4.99416105155639 1
5.61903031652456 1
4.62819985633057 1
5.18638694344717 1
5.63004728143058 1
5.51510827492204 1
5.49703438569678 1
5.41415270961831 1
5.07561456463249 1
4.66271966632279 1
4.74720245526326 1
5.53914710381969 1
5.13568008724559 1
4.68222708315698 1
5.06512544057857 1
4.66198002762956 1
4.55977492499671 1
4.95637917096328 1
4.99923185646053 1
4.52825294181086 1
4.86824993171436 1
5.35742040869819 1
5.80136950150495 1
4.98051227311353 1
5.31348507823286 1
5.49800162325974 1
5.57456917727483 1
4.76401029288821 1
4.92321701341383 1
4.66730883470486 1
4.31670848788805 1
4.89403057797855 1
5.42235600005322 1
4.9327429504058 1
4.47968632362216 1
4.92063628157935 1
5.07447557713388 1
5.13512457426426 1
5.36536026738361 1
4.1843086590152 0
5.25740383688685 1
5.62260737530103 1
4.73180648597618 1
5.11219887352657 1
4.40695563592253 1
4.84529066648663 1
4.99685395631154 1
5.3749054337296 1
5.09870301479166 1
4.66331948932622 1
4.62615060343918 1
5.03029936225184 1
4.8156685593111 1
4.97042393249897 1
5.18016395242055 1
5.46618341699372 1
4.89384241547578 1
5.12794189174561 1
4.76205983574765 1
4.85473704407591 1
4.75556134078161 1
5.45570025830072 1
5.27121145349165 1
4.83110945104228 1
5.32913287331251 1
5.36002778027588 1
5.35947218824001 1
5.06661838243532 1
5.15497626977233 1
4.22826706377318 0
4.29727707466295 1
4.86360421289 1
4.86178982786612 1
5.86987103855265 1
4.96042765898801 1
5.34473399604538 1
5.19211205340744 1
4.76045506079177 1
4.32090361319201 1
5.02951828845341 1
5.79276052767932 1
4.87311238075729 1
4.29116773112309 1
4.98969937125924 1
5.15870064949981 1
5.01985519655939 1
4.50329420559184 0
5.54459348361505 1
4.79178965674048 1
4.5907987988507 1
4.38178825853025 0
4.73804869350747 1
4.22523668819744 0
4.79179860207138 1
4.4059419166133 0
5.33701425792692 1
5.36211752810219 1
5.28153590087705 1
4.47069680590034 0
5.44602338017408 1
4.75549088305275 1
5.22464101133421 1
5.10998067338651 1
4.49408994162276 1
4.98609108579388 1
4.89274269007047 1
5.53409761553632 1
4.96966113836017 1
4.85768369960661 1
4.67970375965496 1
5.16189846228118 1
5.21640697595259 1
4.90754857806331 1
4.56103262149117 1
5.29996723997881 1
4.54401257624217 1
4.56087425289943 1
5.44190682154757 1
4.97807585491885 1
5.27738177857148 1
4.72559164691819 1
4.77402123051288 1
5.03241432455349 1
4.89409113119 1
5.26928749171815 1
5.00449090884205 1
4.59516269210576 1
5.22104909312168 1
5.105778581184 1
4.84669367364866 1
5.45781702960118 1
4.35660483914613 1
4.96807836855159 1
5.20661186337729 1
5.37608010871574 1
5.25663535423241 1
4.99242853826788 1
4.66661852947718 1
4.74379413325743 1
4.10700564702847 0
4.61768675372959 1
5.01518473582245 1
4.74288362264239 1
4.97957441173469 1
5.00467134176413 1
5.01718114382931 1
5.05497888430856 1
4.79480551375952 1
4.63943324235044 1
5.23371501454724 1
5.37977196339621 1
4.74363106900735 1
4.98156368276272 1
4.52631976229546 1
5.06147584148138 1
5.23940708487855 1
4.28307966015572 0
4.92624455699109 1
5.34433946895509 1
5.73140467198335 0
4.8921095817061 1
5.87602880094709 0
4.29595977263544 1
4.41726404122425 1
5.09437735119576 1
5.01060128295407 1
5.12134631910526 1
5.28979944902389 1
5.31397848964576 1
4.52737465848695 1
4.58556278631671 1
4.70157277147959 1
5.17597354154696 1
5.31331377877848 1
5.23410265464933 1
4.59872593564861 1
5.45944110858804 1
5.1284149826976 1
5.06084325686148 1
5.17682830282238 1
4.44052289525318 0
5.17360760273296 1
4.87204934152783 1
5.78446731226732 0
4.69278330629611 1
6.01190714321439 0
5.1538627175179 1
4.57701718348117 1
5.57551982597048 1
4.93957384556294 1
5.49509663657623 1
4.55427901542591 1
4.2784451628964 1
5.1418212141223 1
5.45641050314335 1
4.8410341399711 1
4.92736513952232 1
5.05176596716628 1
4.84808180065165 1
5.44560406305254 1
5.58027203062752 1
4.6185811634172 1
5.52068452148051 1
4.90583894289379 1
4.5236823262175 1
4.45713027029112 1
5.19565230606366 1
5.364137043108 1
5.48050033755394 0
5.0046943247052 1
4.79667360084595 1
5.60748699345882 0
4.90616915895791 1
4.13774144199816 0
4.52635229372846 1
4.8918259050755 1
4.88355510541186 1
4.74070405706568 1
4.80495533178155 1
5.01768536632974 1
5.37476541269102 1
5.06411371644659 1
4.90863279648728 1
4.67540691601325 1
5.14734860070804 1
5.18640969716637 1
4.55302455198828 1
4.64952177259208 1
5.38049399730386 1
5.25844368844518 1
4.97930257709314 1
3.95922334262543 0
4.25981229488149 0
5.33223791216115 1
5.32282132781463 1
5.27701304351443 1
4.71525453225524 1
4.66650242312624 1
4.74197946512088 1
4.88050589653998 1
5.95983077788513 0
5.31909732543735 1
5.50940294103409 1
5.27222680997719 1
4.53741284871358 1
4.93018688494496 1
4.80080545290252 1
4.8182229035824 1
5.03974688846629 1
4.95385324799976 1
5.62457789113837 0
5.35941071985845 1
5.17021975293294 1
5.26449087699005 1
5.00254077900037 1
4.94182450638738 1
4.93595351389715 1
5.14458372276219 1
4.80854363497956 1
5.81134633219447 0
5.34243731770218 0
4.33032240260675 1
5.32628795763588 1
5.60239613573502 0
5.21130107674592 1
5.31280255661515 1
4.43575732153545 1
5.46956063840921 1
5.18795789867637 1
4.9632673329313 1
4.91825931839095 1
5.00144120696596 1
5.13661893665996 1
5.2752934391832 1
5.21642658828477 1
5.36444326358196 1
5.68753454897069 1
4.98256076782066 1
5.96661309328476 0
5.045437302839 1
4.70118957637956 1
5.91739931014911 0
4.69192183538074 1
5.49709846749354 1
5.28142110004381 1
5.32858223529124 1
5.22835086015643 1
4.79568384440151 1
4.93642752700378 1
5.03539359575111 1
5.075223893673 1
4.91883512404719 1
5.03370937864148 1
5.23679545202024 1
4.68937265755344 1
4.88303190009563 1
4.64957596110241 1
5.34122026374055 1
4.82996146561557 1
5.15627143852739 1
4.92905356720102 1
4.94215668216459 1
4.53482935787834 1
5.76754855130319 0
5.14639744732087 1
5.21977915997633 1
5.37527927016004 1
5.32900297620025 1
5.13915418150377 1
4.88012852533575 1
5.24476862608951 1
4.7050472949611 1
5.51328606009464 1
5.07322980182344 1
4.97150572524944 1
4.4666818959824 1
5.57328835473637 1
4.47962658406589 1
4.95272660853707 1
5.09644478480846 1
4.72131479064562 1
5.23490178890407 1
4.92456731096055 1
4.66855486688422 1
5.12056623570388 1
5.58058938298799 1
5.14655914252526 1
4.69327069492913 1
5.59391498786251 1
4.85275118332745 1
5.1540879398512 1
4.50872821031566 1
4.57598568400583 1
4.85095203272348 1
4.30633822926193 1
5.45521931325962 1
5.22088067260671 1
5.22718631388406 1
4.92179349816269 1
5.18097581264398 1
5.26597179417112 1
5.05793310132292 1
5.13869836745069 1
5.18182934273896 1
5.32995803007319 1
4.33982888736237 1
5.26285699081444 1
5.0091282517922 1
5.02144454135372 1
4.44449918440303 0
5.65906207872023 0
5.41152020451222 0
4.87467222567756 1
4.76722358110182 1
4.80456404150745 1
5.48083511592453 1
4.83387969823913 1
4.72450085533187 1
4.55243579926107 1
4.75939356164394 1
4.8439083068304 1
5.2594068523719 1
4.97595434485834 1
4.96357607345699 1
4.60159281831525 1
5.05317345394898 1
4.82630629637947 1
5.1366213147833 1
4.87253384668821 1
5.63006404872762 0
4.40437728515057 1
5.42889730503831 1
5.11067286223315 1
5.2095100595664 1
4.81958738361331 1
5.05498097414484 1
4.83263373081629 1
5.60201040411537 1
4.50837128607178 0
5.33073369928887 1
5.38763410836274 1
5.25859223820173 1
4.80351659504231 1
5.28552788235562 1
5.20479765850702 1
4.93061896059105 1
5.62603655870315 0
5.56083373738972 1
4.79281140915083 1
5.80094068842816 0
4.22680370188681 0
5.24022204218307 1
4.69638062641984 1
5.49588454947117 1
5.13492841444732 1
4.69221933865086 1
4.68347327122803 1
4.94202338175823 1
5.20248772582472 1
5.25341689735608 1
5.16221662312752 1
4.86883822864256 1
4.49605215616305 0
5.01484708413194 1
5.11953854138074 1
5.0413720478063 1
4.93096681120771 1
5.08045578905317 1
5.23751160177613 1
5.06997089360467 1
4.99974781591543 1
4.81078316984816 1
4.79219763431256 1
5.64012606841617 1
5.3063251150622 1
5.45249741493405 1
5.63967410366646 1
4.90771894987807 1
5.09638195926437 1
5.24214822119989 1
4.46824658971099 0
4.91269216986243 1
4.79815611228047 1
4.79501487969067 1
5.194353149822 1
4.90822952005199 1
5.27164815365302 1
5.55949009694563 1
4.850873778225 1
5.20157860116729 1
5.26658302913226 1
4.67221259432959 1
5.26500653863994 1
5.250368540465 1
5.08066935563732 1
4.75845486405485 1
4.18393685007441 1
4.84561168921877 1
4.78432978943517 1
5.13404265030511 1
5.57115801395543 1
4.84996196261032 1
4.17657821573408 0
5.59878960690954 1
5.17159466480534 1
4.43379373535993 1
5.29034888329518 1
4.90493880815777 1
5.96038776218172 0
4.78188805748864 1
5.47069436328054 1
5.08389137996856 1
5.77690842680908 0
4.7131725347102 1
4.78576578878351 1
4.60876870860059 1
4.50091236431437 1
4.79323746156957 1
4.84801979024747 1
5.24720106513124 1
5.04075961388526 1
4.58849009649202 1
5.29085281853737 1
4.40989537948026 1
5.04007457509543 1
4.78898413286587 1
4.7853744551661 1
5.69578442543246 1
4.26270231061918 0
4.49251722551425 1
4.50942578486835 1
5.34245888669691 1
4.84501382386361 1
4.76530169704316 1
4.91214716381034 1
5.23980625822692 1
6.32714649845058 0
4.55101917240919 1
5.14233461346973 1
5.49431947835354 1
5.88070413566805 0
4.79692883123869 1
4.59415739894541 1
4.83334005027376 1
5.31922294314137 1
5.1713074632201 1
5.14403274597423 1
5.0543128929392 1
5.16361804426942 1
5.21397628587102 1
5.18692597250048 1
4.127524838511 1
5.01957900848677 1
4.42093758618308 1
5.0381275557352 1
5.01604540742536 1
4.92236131883278 1
4.92111415901975 1
5.08258357274099 1
4.51812884149322 1
4.40144036182626 1
5.45184284925704 1
5.20621903946787 1
4.56925434932675 1
4.66240389276433 1
4.32479004033151 0
5.16111301357215 1
4.91951436391861 1
4.11116813793458 0
4.68673819077513 1
4.84547965520923 1
4.78047763069616 1
5.54198238001594 1
5.52058875720437 1
5.47851451390998 1
4.77973932897421 1
5.18697726260366 1
5.55318956928421 1
4.67610959752971 1
5.41082065067687 1
4.907284555831 1
4.51127132233811 1
4.84165955213328 1
4.95440837655834 1
5.20482010250143 1
4.97986797315729 1
5.02197452751697 1
4.60454492812327 1
5.08031427800501 1
4.60180186433243 1
5.13059047445344 1
4.81574941378985 1
4.98936941265568 1
5.12088695550326 1
4.99305608231685 1
5.34481540888854 1
5.5246713243779 1
5.08088012470054 1
5.18659788545432 1
5.15605402239475 1
4.6094145777584 1
5.38536149643666 1
5.48805127228985 1
4.76981169504343 1
4.45655287832206 0
5.5536354922102 1
6.05737162832028 0
5.40463007112122 1
5.31757508113117 1
4.70440957488579 1
4.72232492462424 1
4.7971606107884 1
4.74615984156354 1
5.28549580640233 1
4.39817862238608 1
5.47523363975495 1
5.094495111873 1
5.22491707676347 1
5.27507143140651 1
5.17890651959812 1
5.14507370123957 1
5.28027445736247 1
5.06371795600436 1
5.53269207678249 1
5.14253879881505 1
4.71274556412201 1
5.05425206762358 1
4.35086274539497 1
4.89895138804065 1
4.8350570149977 1
4.83966105935078 1
5.0037647656582 1
5.6244657598976 1
5.83544466455781 0
5.4598030996434 1
5.70714394980221 1
4.88423084261436 1
5.42528036187647 1
5.32384420696587 1
4.70113301370403 1
5.1126639333776 1
5.65937415055696 1
5.26469554990551 1
4.75840018426611 1
5.33763486355699 1
4.51728851426148 0
5.00853054433676 1
5.46525205295359 1
5.5437107633386 1
5.14706285233035 1
5.31020117472585 1
4.59939715808256 1
4.99593279545257 1
5.09696541560717 1
5.16400718267565 1
4.46669525956958 1
4.96682457904498 1
5.38408734191383 1
4.07376144516738 0
5.49794761025888 1
4.75037331699823 1
5.14923636588385 1
5.0668908989501 1
4.88373468712372 1
5.25940014665903 1
4.99974279357361 1
5.59526031816165 0
5.32296777647881 1
4.95244087194228 1
5.41540656380133 1
4.79138285794342 1
5.066523481616 1
4.91608149846906 1
5.87921404737282 0
5.41701849909404 1
4.44597438960969 1
5.70396061084436 0
5.05505146430311 1
4.33347817964906 0
4.39799798314885 1
5.54456021679068 1
4.37355385185746 1
4.45770307821313 1
4.89056159146215 1
4.84966637359407 1
5.38045904371546 1
4.8239030255049 1
4.27925422761114 1
4.92779491189234 1
5.55868788596182 1
5.05767912949899 1
4.89868429369911 1
4.86718957114205 1
5.37935931388213 1
4.81830992446074 1
5.52543006003059 1
5.43813486237399 1
5.45273637643527 1
4.53590169491492 0
5.33574379727856 1
5.46719014329066 1
4.99992134386793 1
4.78674889071132 1
5.03343470323927 1
4.17397950309219 0
4.58036962612305 1
5.24494044443007 1
5.06733900657022 1
4.99262229296693 1
4.81011760808881 1
6.32185782555018 1
4.47228952230749 1
5.48461343746104 1
4.7512472540271 1
4.49435940698734 1
4.33332705539752 1
4.20098715775946 0
4.95447813929641 1
5.50497457641018 1
5.09990366740398 1
4.76843999277213 1
4.84312715200515 1
4.71045397132046 1
5.19320159057228 1
5.0097480865121 1
4.81326719643043 1
5.19150892217041 1
5.04361198442838 1
5.33025353258749 1
4.9190700398851 1
4.63045879837797 1
5.41508644480918 1
5.16906289099037 1
5.11553419853237 1
4.89199790799236 1
4.66169712844141 1
4.15389439872515 1
4.88789144428226 1
4.9454502849534 1
5.33330539509789 1
4.45278821603608 1
4.5079587413599 1
4.46916885235887 1
4.49588523687647 1
4.92419123546541 1
5.48397791308158 1
5.32312708219296 1
4.59829187746556 1
5.17375893441594 1
5.30268351297461 1
5.09952640153593 1
5.20593140757119 1
5.10740543361438 1
5.03365418723899 1
4.52441130799901 1
5.44615059724076 1
4.92141747317275 1
4.80030708372408 1
4.82720735625023 1
5.24225588244001 1
4.42994768290162 1
5.38058253231486 1
4.74571191779718 1
4.69282092849601 1
5.44750983652918 1
4.64891040799312 1
4.6146093410569 1
5.46174397774906 1
4.98652329474099 1
5.1980723067711 1
5.61603514232779 1
4.90322749389648 1
5.15299422679041 1
4.91723796505227 1
5.05921166067093 1
4.93749701093259 1
5.24328525723214 1
5.01018451934428 1
5.08344850134726 1
4.45146316953519 1
5.00991330883033 1
4.31414052325201 1
4.90043657839209 1
4.50256934503199 0
4.81275258835789 1
4.62594488757957 1
4.63474533064873 1
4.95870544592884 1
4.60883591038451 1
5.02503438771595 1
4.93688957475157 1
5.38221039632832 1
5.41861700487473 1
4.28120621604762 0
5.18139769770809 1
4.84800462209262 1
5.46856355001033 1
3.95620980130678 0
5.47077502336304 1
5.02782020872159 1
5.07015245905934 1
5.3778687960844 1
4.68561759354344 1
4.94638520255748 1
3.90312150114853 0
4.55417281216061 1
5.15190274455506 1
5.12086343775154 1
4.60523418948614 1
5.29815973217267 1
4.7585058151795 1
5.30763017219032 1
5.40137365659126 1
4.24847843749434 1
4.69522276722494 1
4.71068289724156 1
4.67582180133616 1
5.24937247304887 1
4.46753387446119 1
4.90844029408723 1
5.15773100322962 1
4.06635646107545 1
5.71214394201931 0
5.1839956099604 1
4.51815614439328 1
4.43592709331128 1
4.64756173189575 1
5.25736011058026 1
5.38495755610384 1
5.2858150060113 1
6.13400806255321 0
4.79366495549999 1
5.22991953560779 1
5.1010329443087 1
5.88215919882498 0
4.69784157657754 1
4.74834817956109 1
4.74163581180256 1
5.53741992051447 0
4.86767185710269 1
4.82523364134191 1
5.15835531007342 1
5.26990541617816 1
4.86569615690939 1
5.28977183865012 1
4.94288711885267 1
4.79695745354638 1
5.09465176561607 1
5.54362638922138 1
4.86258199509176 1
5.27377434525073 1
4.58685073228755 1
4.04308055975867 0
5.22684470070234 1
5.79340429812501 1
4.76806627808762 1
5.01087280599981 1
4.46192755823016 1
4.68386502049823 1
5.48881448676627 1
4.12084636849864 0
4.87258395138184 1
4.33631493559261 1
4.48609163222475 1
4.65975889990599 1
5.09713943037052 1
4.49280650721533 1
5.12912932287066 1
4.95279251992206 1
5.17322152687116 1
5.64337914970064 0
4.97525924439507 1
5.37382287610161 1
5.41980248818196 1
4.69337380650905 1
5.3535008451208 1
4.66854943079116 1
5.61330509532959 1
5.82281465904754 0
5.13693372817713 1
4.8877304979126 1
5.27065435427683 1
5.194256491618 1
5.63218879378223 1
5.21177116482119 1
4.60186710688419 1
4.74068079161503 1
4.87913531742709 1
4.85807705964984 1
5.48032746792232 1
4.77669180637009 1
4.58422870111467 1
5.07860319644563 1
5.23597018131496 1
5.07185396957742 1
4.86922252715655 1
4.97187164961457 1
5.35181764175124 1
4.69615327719402 1
5.42508717994876 1
5.14343290945319 1
5.07830319960233 1
4.2972784799788 1
4.81387288605403 1
4.9125963873135 1
4.96347927530329 1
4.66926119312483 1
4.15870209487487 0
5.09964702008803 1
4.99409327942375 1
4.68193369753129 1
5.21334298212349 1
4.76460586845458 1
5.25076325319298 1
5.40631689218836 1
5.0226657161144 1
5.37120146563232 1
5.17913832397282 1
5.58567652714204 1
4.82686735524265 1
4.49175948489237 1
4.85762065306881 1
4.9580056382131 1
4.78069042846309 1
5.55785486465818 1
5.09725680099221 1
5.55935384493608 1
5.19831275905893 1
5.07754851084823 1
5.3099128522248 1
5.28162082209805 1
5.35519446058102 1
5.51407163300564 1
5.13053335177112 1
4.85119212555399 1
4.84984187867445 1
5.00489276897453 1
4.27957127863103 0
4.98578807159234 1
5.23525496762464 1
5.01890605003702 1
4.94729534538511 1
4.42043148525412 1
5.02118368327381 1
5.2311808790201 1
5.19278458816822 1
4.79547829200502 1
5.36182044901188 1
4.6900996790795 1
4.94798497226276 1
4.77366264161679 1
5.01674117194691 1
5.42130728173272 0
4.19419033575065 0
4.57671717286033 1
4.63313364474723 1
4.98581080787574 1
5.26453337780689 1
4.78536929341946 1
4.52240427032408 1
5.23221014698273 1
5.199517580919 1
4.40901963592648 1
4.66052565371345 1
4.39990657978147 1
4.50501701283654 1
5.11450001767825 1
5.30958114216959 1
5.44116600091943 1
4.57532022282506 1
4.22989287532284 1
5.13060548345085 1
4.92846785416314 1
5.46755813396712 1
5.09568149822575 1
5.16146642588241 1
5.03153609202026 1
5.37048522235369 1
4.53226399620151 1
5.01279352404052 1
5.21111426661265 1
4.39930208417903 1
4.55547702156497 1
5.10663623871941 1
4.7340885852421 1
4.95427327664763 1
4.90851501003784 1
5.20893937816349 1
4.63494758023573 1
4.67792207350819 1
4.22605014854065 0
5.79332379911226 0
4.94743969448767 1
5.31284180358322 1
5.23301346632393 1
4.78598452905566 1
3.9757110202662 0
5.47570141390819 1
4.7969935539889 1
5.43606665424474 1
4.89532299142047 1
5.06296107472537 1
4.97077380390377 1
4.97188394281014 1
5.69714715416434 1
5.35338368047838 1
4.40602021931418 0
4.9742345347213 1
4.38998877270106 1
5.66808574595442 0
5.08746474642883 1
4.73549856171414 1
5.47447301953526 1
4.80354945590891 1
5.65693505786174 1
4.66543321852266 1
4.54460548470959 1
5.42228533494975 1
5.04736771099113 1
4.92906471541757 1
5.83536015879918 0
5.23804210248258 1
4.49859655172233 1
4.99173785132732 1
5.15625198840213 1
5.19317978526681 1
5.3413047449934 1
5.49201045868622 1
4.77046827173956 1
4.68431968566115 1
4.63022132589617 1
5.68554724656411 1
5.35927965980907 1
5.53876205460733 1
4.36887018027337 1
4.94212205490507 1
5.33687990463884 1
4.85875710430653 1
4.90476418094135 1
4.70355601007977 1
4.84401725828265 1
4.36975401836887 1
4.73935437668272 1
4.39723269745351 0
4.64020500914515 1
5.03055906487738 1
4.6870974897392 1
4.99019001967554 1
5.02625464101751 1
5.75743672264636 1
5.32855186844184 1
4.92398867650644 1
5.45067381457248 1
4.08815090065357 0
4.53022229361791 1
4.72020938756377 1
4.02637496182465 0
5.78098826184344 0
5.02749846557491 1
5.04618893342938 1
4.64776824656433 1
5.4010252658399 1
5.46688530424951 1
5.48158052665657 1
5.23726780362092 1
5.34078736539988 1
4.90062218387308 1
4.72077034755181 1
5.11964845096203 1
4.95944418507804 1
4.28032945765216 1
5.19446938232819 1
5.32029096457141 1
4.8672185653554 1
5.18161088998994 1
4.69462090856172 1
4.75819252891671 1
5.18216394856805 1
5.43591269068032 1
4.65398485800284 1
5.34750037047685 1
4.9389853243015 1
5.0676645674241 1
4.99728081874193 1
5.44201596482343 1
4.98438074757651 1
5.30162618533101 1
5.01533863133231 1
5.35888141093932 1
5.84906918832832 0
4.89515677072932 1
4.95612994615213 1
4.28824703528381 0
4.4348531704002 1
4.88546091404471 1
5.47218973863108 1
4.01372493605204 0
4.79620571907119 1
4.73069847298906 1
5.20331351395678 1
4.57798802753623 1
5.30867999304424 1
4.77076482120769 1
5.14464038819181 1
4.79950781695669 1
5.1271073558601 1
4.94733484906372 1
4.85157632106101 1
5.34301971647581 1
4.71398722407088 1
4.60288932193274 1
4.99799828671252 1
5.58294700617927 1
5.61200952200392 1
4.88932290078959 1
5.06766145486706 1
5.66713157069259 1
4.61252571824598 1
4.9583864149881 1
5.15651673412443 1
5.26171254709303 1
5.23264993335803 1
3.9657397307977 0
5.04018462250311 1
4.92608896681798 1
5.23853267437201 1
5.06604379041204 1
5.34085585649052 1
4.85963942551135 1
4.85093421590256 1
5.87923659284348 0
4.77641868857602 1
5.48009741854397 1
4.98152663289858 1
4.52432819522017 0
5.34042249699357 1
4.54239430240796 1
5.01281345491148 1
5.38858184390704 1
4.70885142316881 1
5.13016019087078 1
5.09611543902252 1
5.25178197026626 1
4.86380803760444 1
4.72361636495227 1
4.64558585755465 1
5.41919625029695 1
4.96005010746773 1
4.88073299295475 1
4.89958986238077 1
4.8613230569025 1
5.34254898851969 1
4.8664010396953 1
3.97751142283587 0
5.28090750560208 1
5.36433909493685 1
5.075260199632 1
4.69524510347673 1
4.89351657988507 1
5.39294512018529 1
5.06434991162429 1
5.09399372638524 1
4.77679995095095 1
5.68709280849602 1
5.45210472418091 1
4.96530904039779 1
5.75880163224141 1
4.94573336073374 1
5.32642277414565 1
5.20883366684747 1
5.53589737016161 1
5.14825332954937 1
4.690416291689 1
4.37773789903776 0
5.036900419248 1
5.06338415302587 1
5.56641847944005 1
4.78442660904502 1
5.57536829823636 1
5.01385033783638 1
4.73423520447921 1
5.30942961692657 1
4.98687874518124 1
5.22568621225046 1
4.63374169110814 1
4.92814762379389 1
4.57855564653593 1
4.81911148686925 1
4.91507969936793 1
5.1401323422263 1
4.46093351139177 1
5.5151777194681 0
4.64334057893959 1
4.86956333814314 1
4.95358821265632 1
4.82780499078449 1
5.02042543415328 1
5.12266778369203 1
5.07313658962256 1
5.27934738078287 1
5.22481440793071 1
4.95091908999922 1
5.47546498440973 0
4.82948838120702 1
4.43287504362496 1
5.53676178538302 0
5.6234037289023 1
4.76873315752497 1
5.18438449386009 1
4.85730473942592 1
4.64717471011804 1
5.32963438968625 1
4.60165859305245 1
5.27961599441028 1
4.42169356145356 1
4.96445602639923 1
5.1925310030066 1
4.49442899604282 1
4.73312441518124 1
5.40257146314282 0
5.31092056604616 1
5.31722123889883 1
4.81874680588431 1
4.49511574380302 1
5.05075153514158 1
4.49225368411708 1
5.0279039858986 1
4.43890380488925 0
5.49925199057994 1
5.10610910870588 1
5.55140461749772 1
5.35268938146814 1
4.9076896715605 1
4.57410114151011 1
4.63921697596433 1
5.21667610739448 1
5.49504678228776 1
5.29043812109164 1
4.93785008225715 1
4.84812840882117 1
5.2081219440184 1
5.65815611937638 1
4.91073908135758 1
4.20758075536071 0
5.34350112804956 1
5.49962104684838 1
4.78407671054314 1
5.58757817606856 0
5.14946666679273 1
4.93263324979896 1
5.56754748590746 1
5.48851775190279 0
4.9794791045887 1
4.68447197073336 1
4.81990054891024 1
5.45057201574063 1
5.06585620845908 1
5.57625846278323 1
5.1794297138759 1
5.74571356761234 0
4.92376534343787 1
4.96447009894422 1
5.04300448068919 1
4.88959501818339 1
5.35863511091862 1
5.03135935777213 1
4.80258020517989 1
5.75892259086034 0
4.99460007948175 1
4.38450925676135 0
4.37013537203721 1
5.02609411970222 1
4.83769913146484 1
5.13137686796052 1
4.92174618802694 1
4.47842858009963 1
4.5453495099973 1
5.26506802463515 1
5.01115547219069 1
4.75496576387712 1
5.12061248089374 1
5.13166203825606 1
5.13201149846652 1
5.21161522797561 1
5.12093512382994 1
4.95747981020829 1
5.2167897394756 1
5.33749078464611 1
5.28796774328803 1
4.90427115169726 1
5.12872565850325 1
5.56335702238792 1
5.17758628756622 1
5.05861413686918 1
4.59660911749786 1
4.97154019553876 1
4.96759995166516 1
4.76303106969376 1
5.36841478493978 1
4.54842028355745 0
4.86805974809026 1
4.44345428098225 0
4.80804463030988 1
5.23049022191354 1
5.38036369741221 1
4.71986232287673 1
4.91338408150682 1
5.38295718934092 1
5.31844494897285 1
6.03904045554854 0
4.90083753319191 1
4.80514281001416 1
5.13611620732932 1
4.4216241164788 1
4.75986738269706 1
5.63584737140445 1
5.49719926570273 1
5.33603636220027 1
4.89777335315574 1
5.24439385187544 1
4.9819323306139 1
5.55443324249725 1
4.69882899066829 1
5.66275153486419 0
4.79797807672425 1
4.97757701188151 1
4.54521048299552 1
4.94390765007808 1
5.5624499802475 1
4.48459529213414 1
5.45684806753349 1
5.49710351556292 1
4.7962995157547 1
5.4511777990767 1
4.64947394839849 1
4.709907579107 1
4.73200520287016 1
4.3322327565718 1
4.97809994622991 1
4.87984417648069 1
5.53100975271347 1
5.26482935247924 1
5.08998861853012 1
5.12318738372303 1
4.8370265296252 1
5.21315381363584 1
5.01979779869059 1
5.42216887518894 1
4.66375000659302 1
4.95342947412834 1
5.01898770680497 1
5.72671884826819 1
4.19346269107401 0
4.95018225286808 1
5.34948928867785 1
4.70633882965616 1
4.95365033845187 1
5.09428845473692 1
4.65405097186628 1
4.59608384053874 1
5.19523972497557 1
4.94261019600625 1
5.02463504111829 1
5.17986395588886 1
4.75824217977458 1
4.49727379483767 1
4.64515039086025 1
4.45150908144401 1
5.4932120538131 1
5.38307311293626 1
4.26316745977202 1
5.71078037808359 0
5.83606932352885 0
4.79338710074865 1
5.06475103588407 1
5.03090557192775 1
4.62828371750257 1
4.81325091281173 1
5.26135659102012 1
5.0120573045801 1
4.96294354620565 1
5.08795506816482 1
5.26736385741867 1
5.7426857538171 0
5.14544558932618 1
5.58241783137852 1
5.48736216151172 1
4.5197571127408 1
4.87679299686797 1
4.79248526074902 1
5.76221664761995 0
4.41517255241626 0
4.4422766139109 1
4.87148425603238 1
4.77959327099833 1
5.46863973350353 1
4.6191564293408 1
5.51732249171625 1
5.68501462281363 1
5.01530752084978 1
5.81162868009934 0
5.27067327035206 1
5.00747766894824 1
4.43882237228401 1
5.21750320660659 1
5.2995638595454 1
4.31284013357614 1
5.49782312624833 1
4.42562553644035 1
5.27120542569602 1
5.0775371744083 1
5.13496099047097 1
4.8283186953121 1
4.83201919425564 1
5.10625380243376 1
4.32302251677165 1
5.54365230675811 1
5.5122350041396 1
5.74713432631243 0
5.10086932935467 1
4.87878329167286 1
5.22143705159514 1
5.34004933609644 1
4.8466650231255 1
4.68881454093216 1
4.95903351713041 1
4.74559057998656 1
4.87560439361902 1
4.31181096962811 0
4.44530315206045 1
5.32580387047912 1
5.25626546852772 1
5.65690920960202 0
5.0749838986591 1
5.14463212367865 1
5.05073014900831 1
5.87164535361521 0
4.80420353035919 1
4.84430081489459 1
6.2433652321692 0
4.88764264487999 1
5.16664865776703 1
4.25169922629984 1
5.19223789278988 1
5.09974183190881 1
5.02102953183688 1
5.68779676873779 1
5.29615484834197 1
5.17796790398986 1
4.81561137751686 1
5.02399032617038 1
5.27916025999679 1
4.89388324628451 1
5.08954515667057 1
4.59724006024661 1
5.61522980714784 1
4.67129157508443 1
5.54247478049688 1
5.2769436443475 1
4.51547702556722 1
5.19390926620981 1
4.87712024027357 1
4.16943514787871 1
5.29561973549797 1
4.6452904301403 1
5.61976374457757 0
4.71470558901265 1
4.39424500729513 1
4.98447178679965 1
4.69358420647844 1
5.54136126978609 0
5.27979447175722 1
5.96640891185025 0
4.81891740592936 1
4.77793193585222 1
4.18627449478338 0
3.99294821231565 0
4.63264595033355 1
4.34857356168099 1
5.19490922147366 1
4.89291023932931 1
5.36890689704956 1
5.10170802969283 1
5.29745105957185 1
4.62336008512371 1
5.41371128912538 1
4.91185855338597 1
5.03585892663785 1
4.57255947356834 1
4.6733363618129 1
5.22912959845629 1
5.24490383293998 1
4.17260932656379 0
4.46786689575818 1
4.13809206579261 0
5.2090020921463 1
4.83784002642081 1
4.79334713829135 1
4.94998427695107 1
4.88556767470772 1
5.28320033245387 1
4.64398007524129 1
5.50912017886482 1
5.15351130674679 1
4.70049240730689 1
4.63112095972207 1
5.09590885169803 1
4.93423429119202 1
4.93759272997878 1
4.13423844583471 0
4.72107934058276 1
5.07765889664512 1
5.0379818846493 1
4.72930723405961 1
4.76553618154914 1
4.4858105382101 1
5.06625900407103 1
5.21336323137997 1
5.0196280827947 1
4.91014280775412 1
4.55761861759548 1
4.70578455917435 1
5.50020028650227 1
4.88099541897869 1
4.90847407151983 1
5.38665157002297 1
5.22179674070305 1
5.08277875228707 1
4.90942954562825 1
4.69791910401907 1
4.83533633644985 1
4.78543668108622 1
4.51325421640648 0
4.68959887264051 1
5.31511442864997 1
4.43903202649923 1
4.71934870163753 1
5.67055042168624 1
4.69601805497915 1
5.07962346389725 1
4.51001330840942 1
5.2856774046678 1
4.41470083216202 1
5.31419315394765 1
4.98363453426916 1
5.10431531591471 1
5.33396289743589 1
4.97111305612647 1
5.59869722721861 1
5.3921183069141 1
5.10488881837349 1
5.46725896780159 1
5.32231426599191 1
5.21899761845409 1
4.96455078577621 1
5.19498680802918 1
5.05437829146894 1
5.13640420292315 1
4.75371053235166 1
4.87863997145532 1
4.54635123449223 1
5.34294439649405 1
4.80005707108393 1
5.59866858102855 1
4.88409356747797 1
5.24356901613074 1
4.89640633649251 1
5.3751842996752 1
5.08412693591213 1
5.47089073422835 1
4.91181906724426 1
5.34519857530277 1
5.18329676218962 1
4.84682442234151 1
4.66794334526786 1
5.16312773911621 1
4.99482830598482 1
5.21625189703276 1
5.17082656433821 1
5.35403989962632 1
5.25901039123745 1
5.00932664549636 1
5.05393050851881 1
5.38136310815448 1
5.51449067807663 1
4.92810664078791 1
5.00522973636474 1
4.80065668542804 1
5.0056080502591 1
5.18705070998929 1
5.00950144852999 1
4.75497613583286 1
5.7494045360309 0
5.18352641880002 1
5.04451637161199 1
5.90100486984296 0
5.22682082886467 1
5.32391128784577 1
5.05511909219651 1
5.52876257997652 1
4.8328131293271 1
5.462306913702 1
5.3314128738306 1
4.89902851031003 1
5.51352872213224 1
4.11942795787127 0
5.59692967508608 0
5.05962359916307 1
4.52436683752645 0
5.08779028850577 1
5.03195649126173 1
4.65127420201052 1
5.43355426242004 1
4.74919096019729 1
4.7144306155447 1
4.59644125278652 1
5.45824871738154 1
4.92143687114578 1
5.04872498121685 1
4.17988708147328 0
4.90212453189567 1
4.74197834493198 1
5.2490424324646 1
5.25417923458881 1
4.39272052896189 1
5.19451612032059 1
5.61153394693994 0
5.2022137416026 1
5.45414044734426 0
4.21354221521465 0
5.459386128153 1
5.02525930120964 1
4.92101994663395 1
4.75872831236529 1
5.73285172096376 1
4.74881427930043 1
4.53673131620958 1
5.47406641164856 1
5.21490634640332 1
4.95715937582854 1
6.04432463102838 0
4.87328622847349 1
5.04125403526235 1
4.53380318862237 1
5.10066627274138 1
4.08681064011632 0
4.58895584765372 1
4.52740687445394 1
5.66290309560262 0
5.09371327864748 1
5.29336809852245 1
5.24554797105674 1
5.97079827966127 0
4.8165975591948 1
4.89047112948252 1
4.96699667147931 1
5.35211137216885 1
5.35156734116521 1
4.91491833085032 1
5.19712372466367 1
5.38743995297494 1
5.73237254203374 0
4.55579184310139 1
4.13422951758173 0
4.31939599561769 1
5.13121531579267 1
4.63662898333751 1
5.15182583548063 1
4.62946851578735 1
5.05441318982201 1
4.69068888082213 1
5.3587271372212 1
5.14728501134987 1
4.8952827217446 1
4.78140140790874 1
4.49459305686171 1
4.77419157982874 1
5.08439000279085 1
4.88310517184123 1
5.78931334684019 1
4.73934638176664 1
5.16699282114885 1
5.68851113275477 1
4.45991810600793 1
4.74884051036573 1
5.52769185291119 1
4.84531345523692 1
4.28206009040667 1
5.11852360898512 1
4.93342144438594 1
5.25435944195801 1
5.21279396281594 1
4.84855455210045 1
4.8469803378338 1
5.54387614114652 1
4.84498670595818 1
4.99332608432715 1
4.95641983604533 1
4.35758413777473 1
4.64564693711603 1
5.38395083841157 1
4.9472059645686 1
4.53188713017988 1
4.77230866510048 1
4.94682324280589 1
4.94370041419534 1
4.81097233399871 1
5.05082074508876 1
5.28697405359767 1
4.82736242752376 1
4.52075014675948 1
4.7739738366997 1
4.81614630840655 1
5.58715312008209 0
4.36218532144439 1
5.25345693827109 1
4.79513289491225 1
4.5521547971284 1
5.16631333839356 1
4.85292478845703 1
5.65668231264035 1
5.32730903307707 1
5.33729696766015 1
4.80145797275532 1
5.0367864589806 1
4.78182236861207 1
5.42303726383945 1
4.82645069453657 1
4.8998761911858 1
4.92480114422455 1
5.73382155430818 0
4.4782914835222 1
4.75134862387799 1
5.32758897925324 1
4.65151448117898 1
5.49144878778994 0
4.98962115726183 1
4.82968590958166 1
4.91623856658245 1
5.09263906888699 1
4.55201960819484 1
5.50150963760659 1
4.65130778892388 1
5.21541136041559 1
5.44674695956305 1
4.89877650897319 1
4.8327487558259 1
5.46675583125476 1
4.74374526274847 1
4.87836006815838 1
5.74046313753558 1
4.91842661543393 1
5.01253605208902 1
4.87370285432527 1
5.05774740930565 1
4.81679154898382 1
5.01257585868546 1
5.26574911710599 1
4.84712445162654 1
5.5010540112023 1
4.49696502987423 0
5.13231274713188 1
4.83166937948249 1
4.56317730834347 1
4.64605185737341 1
5.59317807711528 0
5.78494845658717 0
4.81594732627771 1
5.23390756277849 1
5.5830786999227 0
4.28326759493645 0
4.97437121377251 1
4.79652698138443 1
5.86398295336653 1
5.25646222989513 1
4.58131520727651 1
5.33204008195824 1
4.35763674279679 0
4.78408422360658 1
4.74487069909106 1
5.23693183381841 1
5.24648677085935 1
4.90310236988742 1
5.1753474016297 1
4.81279289803821 1
4.88769152773043 1
4.73488786306014 1
4.93070305996278 1
4.52892892886705 1
5.46715862412192 1
4.96679845670081 1
5.07834087956177 1
4.84817181285641 1
5.32405267212929 1
5.08074951835599 1
4.85009267340755 1
4.90029535861927 1
4.89992605266643 1
5.06610528825778 1
4.78871798337013 1
5.30601681003607 1
5.30844873134053 1
5.04079631352512 1
4.88934468621577 1
4.46198458754172 1
4.73807912716047 1
6.08488181525601 0
4.50944766684408 1
4.79660045284637 1
5.3113524485485 1
4.51475347650127 1
5.30854072202781 1
5.09735141450191 1
4.84899404301518 1
5.07641237218372 1
4.58863388510663 0
5.42796601495494 1
4.98484342785295 1
5.41279829793582 1
4.88187588820479 1
4.98184329503199 1
4.9577790502779 1
4.78235409757187 1
4.96903452539788 1
5.05162279869711 1
4.99799961774131 1
5.40806317250524 1
5.07670200220282 1
4.95511301298129 1
4.73354516830944 1
5.17309023866864 1
5.00848906530902 1
4.92884877081189 1
5.06248414095822 1
4.84544208481386 1
5.48030555247387 1
5.34872564173159 1
4.41052893014627 1
4.79535599041682 1
4.74772716312079 1
4.46725301408313 1
4.36527065698794 0
5.22045520052241 1
5.18185657477427 1
5.06207905081278 1
5.01152720830058 1
4.8471108167631 1
4.22703259691435 0
4.56081119611819 1
5.27132509595188 1
4.7065231451692 1
5.51116773804334 1
4.99066626829908 1
4.63597451917183 1
4.74984188510693 1
5.10719787279795 1
4.57574295568428 1
5.11797780328275 1
5.92192483961809 0
4.9196791890185 1
4.64894520266657 1
5.23131121128745 1
4.66645393217174 1
5.12481534338814 1
4.81111354371084 1
4.65830531762805 1
5.40246968518533 1
4.6224340415849 1
4.73408641502435 1
5.9008676749398 0
5.29443141088838 1
5.12962545683914 1
5.55390423420806 1
4.68435229675318 1
5.39826818449386 1
5.92814526728315 0
5.05476801755237 1
4.3344768905528 0
5.13189321808626 1
5.20325862616377 1
5.27446249481864 1
4.80310926371198 1
4.95335663638059 1
5.12683733597359 1
5.06466264117849 1
4.98451817798718 1
4.73119903695323 1
4.82534397603293 1
4.59827490057836 1
5.00495874286195 1
4.42763504637062 1
4.95629236379245 1
5.07755201965916 1
4.35813580941371 1
4.74482373970726 1
5.77671217250401 0
4.78985569886292 1
4.76193774152501 1
4.97295600479783 1
4.64696151027543 1
4.86953735006354 1
5.15032586853908 1
4.48423693033475 1
5.49772213361467 1
5.56589211254372 1
5.44103953997071 1
5.27089243219634 1
4.41264104931854 1
4.59560752305426 1
5.48718788926232 1
4.62787018624346 1
5.55575175203855 0
4.50518822520756 1
5.26810317072128 1
4.0536757818851 1
5.13024200199256 1
5.57262055590304 1
4.33732429614063 1
5.23937637115031 1
4.65237688655503 1
4.63510822790981 1
5.10755209795743 1
4.91842851128561 1
5.19454200842253 1
4.57822743030071 1
4.7743132281406 1
4.93594428960097 1
4.78798502543909 1
5.21527627250771 1
4.71398915637531 1
3.9733039082571 0
5.04818764161988 1
4.84265912612476 1
4.37451832129222 0
4.96439928632314 1
5.05230452276474 1
5.59187740804039 1
5.15939558930291 1
4.86889708373496 1
4.61663113741471 1
4.72188154745769 1
5.25348910163604 1
5.13651434554362 1
5.14348445514498 1
4.41550892602599 1
5.18173169402549 1
4.95147848862927 1
4.77913438104723 1
5.41289698912503 1
5.36941918335043 1
4.69678257849559 1
4.93872974004851 1
4.69490554841228 1
4.51085240201774 1
4.3389726240753 0
4.74345064401538 1
4.59103062182754 1
4.79644594080101 1
4.65054809418148 1
5.74051969593144 0
5.00217854516952 1
4.45787844283973 1
4.28124911337761 1
5.57500262317671 1
4.94926545140564 1
4.95274196411005 1
4.66046591983618 1
4.90769950198071 1
4.2821468025798 1
5.39022535065008 1
5.13504606074591 1
4.66354955821178 1
5.05012443576789 1
4.37865582738716 1
4.88175393789963 1
5.37706464736222 1
5.37962298753898 1
4.62100778308597 1
5.1018622480473 1
5.80881207046299 0
5.29675520880453 1
4.78676719268105 1
4.91132225126943 1
5.29176885319171 1
5.09775448514816 1
4.81512550425204 1
4.95736157937871 1
5.3137896459458 1
4.88287506062336 1
5.49680924658981 1
5.72414865332322 0
5.35708257544032 1
5.6489004460021 0
5.35291151244249 1
4.9314555615129 1
4.78998917852625 1
4.86150117786686 1
5.26517042434279 1
4.68865650211135 1
5.5629962949743 1
5.52496430495779 0
4.7209785419144 1
4.59398987291845 1
5.96702954975367 0
5.18191250552361 1
4.70406013194473 1
5.35423537294698 1
4.52253332943417 1
5.1414367594796 1
