# Supplementary material for: Bias caused by sampling error in meta-analysis with small sample sizes
Source: PLoS One. 2018 Sep 13;13(9):e0204056. doi: 10.1371/journal.pone.0204056 (PMC6136825; doi:10.1371/journal.pone.0204056)
Supplement: S3 File — (ZIP) [file pone.0204056.s003.zip › results N = 10 delta = 5 tau = 1 sz = 500-1000.txt]

"dl.delta" "dl.cp"
4.9682883093742 1
4.30257144439258 1
4.87372446295863 1
4.97415055326954 1
5.07693481186281 1
5.38535588702284 1
4.76523250149142 1
4.84838000868324 1
4.48488314898593 1
5.30794449525617 1
5.0157317430261 1
5.12079407539189 1
5.42012473769335 1
4.94924865425596 1
5.42463370988522 1
4.63063348898875 1
5.34071488759472 1
4.98689072789315 1
5.10273219612853 1
4.91116006220491 1
5.1996669293134 1
5.19757726212771 1
5.24446552750457 1
4.77325930912558 1
4.55739899655797 1
5.42415073565536 1
5.82477008345167 0
4.91759259009169 1
5.16033487789168 1
4.77760732855556 1
4.73380846031403 1
4.36215830857807 0
4.90056581958918 1
4.76128599610141 1
5.48962281134432 0
5.05967919083927 1
4.79459154686405 1
5.38329615503056 1
5.39073645123705 1
4.98813827773685 1
5.27952724941313 1
4.46200424014771 0
5.18021873990224 1
4.70986643349891 1
4.57019580008589 1
5.06829800438351 1
5.64903976731431 0
4.74206231214339 1
4.80026680790408 1
5.37607185036111 1
5.30538839791972 1
5.04661661332857 1
4.86229888741512 1
5.28236016624581 1
5.13972908489467 1
5.70516172883214 0
4.79946988261412 1
5.29378407331342 1
5.11372473673209 1
4.92428083908152 1
5.03259418129546 1
4.66429621693669 1
4.86616504713094 1
5.37924037859806 1
4.58147085225805 0
5.18583007292945 1
5.57643812416342 0
4.79351286581906 1
5.19034803210969 1
4.59792352489593 1
5.27487055523671 1
4.82069426268212 1
4.91015315476314 1
4.51993407810883 0
4.36248458636108 0
4.59723785716615 1
5.13918176799534 1
5.36030717062885 1
5.11419700659141 1
4.65136830934463 1
4.95039278399396 1
4.67282017007397 1
5.25054604506964 1
4.93933684037459 1
5.387589368128 0
5.01280959311118 1
5.09277327272874 1
5.34463772672376 1
5.14615522211093 1
5.12746463026011 1
5.02643659372287 1
5.10263285417768 1
4.88664060843373 1
5.44832328943138 1
4.51390913430987 1
4.7792084052782 1
4.72492385621624 1
4.99899040860226 1
4.6972290906103 1
4.56905724746722 1
5.50923953473669 0
5.22880439633891 1
5.25543016401176 1
4.85461737903281 1
5.20142398150851 1
5.44649891764835 1
4.63227046536882 1
4.70550174457661 1
4.10917503412194 0
4.55737397863095 1
5.19870913405558 1
5.19465200970797 1
4.69202620607307 0
5.39967054461401 1
5.74652457703649 0
5.17650556672307 1
5.40919316591631 0
5.22697895992335 1
5.11070442229706 1
4.79360174551079 1
4.99972304694493 1
4.50820816024628 1
5.3232662201959 1
4.93232117272745 1
4.31242247214471 0
5.09988464869568 1
5.4493062402444 1
4.56565414844873 1
4.88355579578749 1
4.98696666362236 1
4.80041568825758 1
5.45096331827847 1
5.3403556465267 1
4.60523948484812 1
4.82526597585002 1
4.41850208433518 0
4.74336637570115 1
5.1049306712133 1
5.23204620823803 1
4.90769813492704 1
5.47627886954773 1
5.60304852820977 0
5.49600292493194 0
5.54524028052105 0
5.32299215417548 1
4.53790441099367 1
5.1848343172535 1
5.33147890096353 1
4.87610823133215 1
4.83812158469626 1
5.09663039187651 1
5.46190942873574 1
5.12281783838447 1
5.01778610295577 1
4.729855983394 1
5.00279925552479 1
4.71518932085371 1
4.91239030213572 1
5.28200781140825 1
4.96719667334684 1
4.66245969392679 1
4.9167614882408 1
5.14710045257254 1
4.83176499670016 1
5.00507841361624 1
5.01968254038229 1
6.03384184932082 0
5.16159739527423 1
4.97730472469038 1
5.20060362753728 1
5.03582919843955 1
5.053459804208 1
4.89635207099387 1
5.33076561645284 1
5.25667990963151 1
5.12144475812871 1
4.75254049741837 1
4.90332960000675 1
4.65999356332338 0
4.25416363429444 0
4.64480340975294 1
4.74107089394854 1
5.67262797557816 1
4.9612832651429 1
4.92420143602641 1
5.1896478859493 1
5.33330090545693 1
5.04941493885557 1
5.30280434269283 1
5.1826346229751 1
4.79590766548047 1
5.14348203318374 1
4.9926982095113 1
5.53297321524087 1
5.37353909989413 1
5.25432951635202 1
4.63740563501347 1
4.74146266733818 1
4.73334738400938 1
5.30195874336022 1
4.80378818436135 1
4.34564134195136 0
5.26798114522011 1
5.1350188920178 1
5.03356255804817 1
5.08785029747453 1
4.94465887729862 1
4.98572392656835 1
4.81252998712825 1
4.65794934040489 1
5.36524597081052 1
5.68102084845636 0
4.59168780632381 1
4.84562282454163 1
5.21261658578059 1
5.53811373790635 0
5.27173722543008 1
5.14514311186017 1
4.79545234992939 1
5.4153049165955 1
4.78922193890773 1
4.68650598696233 1
4.99265141629418 1
4.77645014401709 1
5.10894032944207 1
5.27163338834157 1
4.81279955619466 1
4.89846244600178 1
5.46676312724778 1
5.31545516197565 1
5.46098272259554 1
5.29761652280032 1
4.7607385364606 1
4.886318253851 1
5.13667132303084 1
5.31843142346467 1
5.14733281050576 1
4.83694732925318 1
5.45689377161233 1
5.09161993704671 1
5.16160536205187 1
5.15365355824414 1
5.32953528835638 1
4.53542615180263 1
5.30632569666198 1
5.09506771712712 1
4.94082493533265 1
5.0635107374717 1
5.43630949224756 1
4.89225936896254 1
5.00633589443612 1
4.59171727713375 1
4.81311483808413 1
5.60232146238724 0
5.57522947400985 1
5.62531861012522 1
5.50344609709317 0
5.26344970164021 1
5.21210776906948 1
4.88384052391114 1
5.17497761555694 1
5.10837629828088 1
4.73976889427936 1
5.50834722085936 1
5.0747575416583 1
5.13912452842804 1
4.99683367118282 1
5.2065080100168 1
4.77876166492382 1
4.88715052579866 1
4.96995554558268 1
5.77756833738545 0
4.77349390854465 1
5.03318881039096 1
5.10343382912775 1
5.10364641875631 1
5.26294010009389 1
5.0315827582749 1
5.73806714117787 0
4.80090509163554 1
4.60640934502057 1
5.08131850859376 1
4.99519888673408 1
5.72038121701667 0
4.54702942399909 0
5.47190325767163 0
5.30948555371465 1
5.10719688122735 1
4.8538247004218 1
5.20805185985062 1
4.89352895266639 1
4.98900695863982 1
4.49420524267523 1
5.24556949667162 1
4.78206914449337 1
4.19315979884632 0
5.25854502958644 1
4.96907048354409 1
5.17667713355136 1
4.80002394020627 1
5.34875234699296 1
4.69320516014964 1
5.72708856630782 0
4.79168372214347 1
4.73005212947504 1
5.24324524689289 1
4.77634104732498 1
4.98742681101099 1
4.6328231625556 1
5.61203330109505 0
5.48004012636456 1
5.01653346154391 1
5.4738226699499 1
5.41494531019519 1
4.72819104309587 1
5.29261821132278 1
5.12899525046266 1
5.27416079570462 1
4.43357173335675 0
4.66366371218819 1
4.68514107495647 1
4.91505481390115 1
5.34618915586154 1
6.11528162334989 0
5.04351511098454 1
5.38859694139528 1
5.1026813426068 1
5.05355608698625 1
5.38503023333351 1
4.76007935933424 1
5.14309837475021 1
5.11174934164685 1
5.35260578427065 1
5.3127962210145 1
4.90071918052978 1
5.49548619998514 1
4.86578177031173 1
4.84002533041605 1
5.27910481121293 1
5.3210096252379 1
4.88045795775408 1
4.91168226949114 1
4.36870119873216 0
5.25815993244829 1
4.94556205137977 1
5.23982371207405 1
4.7907050752313 1
4.51375535302844 1
5.06069392369128 1
5.50047272584785 1
5.31204848134093 1
4.69541159819161 1
4.93254389874419 1
4.3113247375619 0
4.3415095575413 1
5.10867569230965 1
5.23841686754821 1
4.676375241086 1
5.27500879163986 1
4.63816277493622 1
4.7644060331001 1
5.61022343129575 1
4.81202717613513 1
4.46704933603672 1
5.00253136136466 1
4.74810248203251 1
4.42600730947923 1
4.78048005081405 1
5.21145541605607 1
4.5992205442055 1
4.6615634624999 1
5.12109911045151 1
4.63255505429804 1
5.43828403019242 1
4.56646832518045 1
5.2610549209571 1
5.2399058625764 1
4.88676246694293 1
5.06857781793154 1
4.76819075477914 1
4.94010082950732 1
5.14019811521405 1
4.93236760733625 1
4.69940810877005 1
5.17434325042042 1
5.29416701252882 1
5.24149572460496 1
5.23620578535068 1
4.5112969383232 0
4.92529012522646 1
5.14215110538096 1
5.20617684686024 1
5.13252513501025 1
5.1384575351007 1
5.11700338016013 1
4.73506908147091 1
4.79531162688774 1
4.92539067080699 1
5.19339284943413 1
4.81668775549513 1
5.09832261742595 1
5.19473824430184 1
5.11498254694192 1
5.12313295704015 1
4.91707278179133 1
5.26349828179946 1
4.69065739785865 1
5.41957489191811 1
4.87322070288745 1
5.23946151258778 1
4.99469793932326 1
4.83618524004866 1
5.07674618098231 1
4.56320355107138 1
5.10453075847436 1
5.1414722580767 1
5.27196668284055 1
4.86384019896698 1
4.85443385411275 1
5.19141469244785 1
5.07886853028712 1
5.09034761824837 1
4.73025998183046 1
5.0992569350218 1
4.86133157769831 1
4.65924132662843 1
4.94083974725934 1
4.89424414836799 1
4.81301061253754 1
4.87008201083989 1
5.12127129095735 1
4.17095608605283 0
4.9027132329261 1
5.11493918098693 1
5.25786660566996 1
5.64911355264057 0
4.76462898013854 1
5.16992962320362 1
5.09120458381131 1
4.7019515842986 1
5.17238652914091 1
4.97710840589414 1
5.1650017248357 1
5.59840178237571 0
5.03701806873637 1
5.35943961778665 1
5.44070089866516 1
5.05654959082102 1
5.09374053867006 1
4.75468854430886 1
5.21738014178498 1
4.91417397387955 1
5.52158637441552 1
4.87887699444887 1
4.80591215723128 1
4.65639517054398 1
4.81182309111681 1
5.4880503120488 1
5.29489571726461 1
5.38160926045942 1
4.95806648117812 1
5.31780259598808 1
4.95644646766281 1
5.15263757179062 1
4.62587142632143 0
4.94129595021233 1
5.07443060059933 1
4.71176080929618 1
4.69435571828547 1
4.9570263820847 1
4.78705636941491 1
5.81487255941231 0
5.5176848251415 0
5.10713653195086 1
4.32277729806315 0
4.96101777374195 1
4.6811390833718 1
4.955024389452 1
5.18414902665707 1
5.32869589161762 1
4.77391910754336 1
5.29224277702745 1
4.32968442788552 1
4.57138455059045 1
4.32423991290149 0
5.02699302624708 1
5.0578976766014 1
4.76904359374492 1
5.05904115358657 1
4.86285367672573 1
4.81370670991872 1
5.70880199657095 0
4.94046640561967 1
4.67932726291464 1
5.29862277958056 1
5.25305262549319 1
4.81299960178596 1
5.11866740008561 1
4.70971772981078 1
5.46236673646316 1
4.46518027610752 1
4.82405747715713 1
4.78898391732207 1
4.74421413198032 1
4.73433129776908 1
5.21228324512767 1
5.11752120152645 1
5.26544836325708 1
5.09999161132933 1
4.93059355498414 1
5.20853926177974 1
4.4523958765229 1
4.97887500051044 1
4.78734574019769 1
4.97425444205499 1
5.08521464969054 1
5.25459274314136 1
4.68718191969042 1
4.64430414275925 1
5.97522210755051 0
5.08496020360676 1
5.3502033070784 1
4.91226680351156 1
4.85600770607348 1
4.63771578747879 1
4.9804630007593 1
4.88317895466818 1
5.01374791044948 1
5.08733138335719 1
5.2518228124663 1
4.92119793490115 1
4.93636310000037 1
4.9156157075574 1
5.27135567097231 1
5.13361469788012 1
4.5381127875626 1
5.52570236444378 1
4.45537900864515 0
4.97261305108375 1
4.21420158982907 1
4.78175574648364 1
5.24798671139478 1
5.24852538900612 1
4.77009706317072 1
5.03602891547912 1
5.25511770086314 1
4.52849051078296 1
5.18083520812282 1
5.14291706169313 1
4.53550024846356 1
4.85076361300635 1
5.36332894534308 1
4.86394623844518 1
5.83953226294012 0
4.67949601275158 1
4.44340116712946 1
5.01034940067219 1
4.39392960744008 0
5.55121459272156 1
4.69735811721661 1
5.20848358679046 1
5.08573377657528 1
4.93714559004956 1
5.04421042532215 1
5.28359055843849 1
5.36675897636072 1
5.19869132964935 1
5.51134517366725 0
4.80950723452032 1
4.59815347857144 1
5.22666886601554 1
4.76475156564306 1
4.67207344673602 1
4.63954692278522 1
5.00698716312849 1
5.06003663339928 1
4.99105938058698 1
4.58050458079961 1
4.62434094353593 1
5.48901839069719 1
4.78373171524527 1
4.43421879125683 1
4.97723061822063 1
5.44252276449469 1
4.67532673061676 1
5.13972683159543 1
4.84400977913954 1
4.85484733960621 1
5.48146976187287 1
4.79018316971631 1
4.54432862283857 1
5.08531341221042 1
4.67186501934539 1
5.51530189167275 1
4.38293699404714 1
4.42927401646836 0
4.79021138478707 1
5.11542362458129 1
4.9969291009383 1
4.88444872743632 1
5.13773118667377 1
4.35841397160064 1
5.27410174372288 1
5.26796120845569 1
4.99693357080069 1
5.38951096567541 1
4.63715711707009 1
4.71136088884966 1
5.2476056202875 1
5.08510218053489 1
5.31769057099154 1
4.95067528267466 1
5.16824539804328 1
5.10642616945254 1
5.12869215674595 1
5.25921196783536 1
4.57823888240912 1
5.09080580199383 1
5.19555652818944 1
4.88326734482421 1
5.27097585861139 1
4.91348197139335 1
5.34555730887275 1
5.03939227111192 1
4.96906708000285 1
4.78482987062308 1
5.18453430869252 1
5.20722321941138 1
5.73133817867569 0
4.79910424764524 1
5.16203002658712 1
5.30043786616936 1
5.46410130492158 1
4.84866500999177 1
5.4493320144969 1
4.93065796384057 1
4.89269973334057 1
4.87925796021384 1
5.15984252791613 1
4.44850937104217 0
4.80647046519235 1
5.01819952482549 1
5.74155283194101 0
5.02715978763497 1
4.89807688456549 1
4.74979963061114 1
4.45779502843143 1
4.96216249384841 1
4.89336231244587 1
4.32532341150207 1
5.22432153356183 1
5.58775242672545 1
5.23722250536841 1
5.20435568283027 1
4.97190204555181 1
4.6399336323625 1
4.7308214015273 1
4.61827677360039 1
4.81755613349838 1
5.08807632104983 1
5.35921671398664 1
4.27295929788165 1
4.94616840786497 1
5.23315038288333 1
4.92193433941981 1
4.86802643170727 1
4.83546549114547 1
5.12698093833123 1
5.09548911816558 1
5.40046448259905 1
5.35879555581332 1
4.64016697705673 1
4.084124134816 0
5.28346933586929 1
4.34882392205178 0
5.43452082139704 1
4.44182710096428 1
5.11182661731031 1
4.9004183777922 1
5.10090696486148 1
4.47752833404353 1
5.25880989867439 1
4.89037784923681 1
4.97319100318842 1
4.95390227300104 1
5.55436404484487 1
4.78261001194883 1
4.53487491034931 1
4.79779194583238 1
4.50227312681932 1
4.72123266947998 0
5.24039472489328 1
5.29286434850321 1
4.87658652821451 1
5.46133389699996 1
4.79697226013556 1
4.78659116153527 1
5.17251662065108 1
5.24017322974094 1
4.31661947716878 0
5.19208378781404 1
5.05701386938493 1
5.11874654754559 1
5.10853545093374 1
4.92940098986457 1
5.17377776537722 1
4.9688302030291 1
5.07039125120079 1
5.13088284684319 1
4.74928860933335 1
5.09132135338808 1
5.08680459702229 1
4.19619506776719 0
5.03341489468238 1
5.33449018281046 1
4.43070757418655 0
4.94820588564823 1
5.26256126187675 1
5.18735763977428 1
5.25541674417393 1
5.17580667851959 1
4.68493412730223 1
5.06213704497376 1
4.79433592863674 1
4.98555664715487 1
5.3845080539356 1
5.17603143640944 1
4.93551719781291 1
5.04264863285869 1
4.50701125613095 0
5.3629640804468 1
4.97604040563599 1
4.77036561722325 1
4.57193752258497 1
5.37977662832441 1
5.26805948393746 1
4.99407414538192 1
5.18503963123861 1
4.8078953000262 1
4.79442220630745 1
4.63142705609858 1
4.69085817502903 1
4.65109806230221 1
4.60173224265939 1
5.14232645399929 1
5.20508592403431 1
5.03179337025334 1
5.94398111107006 0
4.77044409743051 1
5.03533356814539 1
5.39816426323091 1
4.94903938606766 1
5.29207522515545 1
5.33307686551668 1
5.16859659680299 1
5.15061920681967 1
5.45301358260387 1
4.45343740320876 1
4.70692020168118 1
4.64368486364995 1
5.1431591495729 1
5.09649899798946 1
4.92239855226795 1
4.95710488578946 1
5.63662168950686 0
4.68813044950679 1
4.71236891578779 1
5.1311382717983 1
4.59486251740935 1
4.47806740059166 1
4.60922391132865 0
4.97727844185221 1
5.26481657090397 0
5.58437758108553 0
4.64872010635073 0
4.44406916060544 1
5.63687281096644 0
4.93263376577694 1
5.0479253592014 1
5.23036491912245 1
4.92076403195327 1
4.88156290601413 1
5.3882840802134 1
5.32849915442213 1
4.80749418994299 1
4.89699269882644 1
5.27766209639123 1
4.54258521856236 1
4.8719174130681 1
5.13996920691408 1
4.83030543007262 1
5.44802498137539 1
4.78473164233138 1
5.47147081098034 0
5.24842508682707 1
5.04981329009582 1
4.9996831860648 1
4.78104182475794 1
4.30290153871413 0
4.94407893466307 1
4.998025961593 1
5.39719170385564 1
4.7596924343806 1
5.14198770769087 1
4.77678730100704 1
5.40081667837682 0
4.53074716991888 1
5.20259937291153 1
5.62481280532456 0
5.08347812444428 1
4.52713020593889 1
5.21087898867848 1
5.31733089855103 1
5.06806460604267 1
4.95847412848395 1
4.68200740932994 1
5.03949674949355 1
4.7746145425724 1
5.01663839354087 1
5.22978910648793 1
4.82345017379141 1
4.24421492538556 0
5.57823521525055 1
4.70517923578469 1
5.25795740273358 1
5.06736661830129 1
4.4916492944418 1
5.20768905370956 1
5.27745936559505 1
5.4884879245177 0
5.47523686876149 1
5.32237100122931 1
4.8299528808321 1
4.13964411860935 0
4.9863092382642 1
5.53231276981498 0
5.89012405872837 0
4.89593488646837 1
4.67139208472661 1
4.42650422844761 1
4.53616548563831 1
4.39560055981791 0
5.34003961683245 1
4.6019453720032 1
4.57427712208694 1
4.58644196310802 1
5.08059335392912 1
5.66487249111517 0
5.24499152535719 1
4.68447896887016 1
5.32033151580907 1
4.62522908688245 1
5.42106806115115 1
5.15561946781911 1
5.31328503288992 1
5.26250944455026 1
4.8249168998105 1
4.63973004228228 1
4.83047458655227 1
5.42439768270229 1
4.81667697771172 1
5.42707506693435 1
4.5876746208624 1
4.76159233924708 1
4.63007619319801 1
4.52873760932545 1
4.50315047742373 1
4.47276162445925 0
5.29947453578993 1
5.12691622101441 1
4.72632125334291 1
5.02948439547287 1
4.96694748519037 1
4.50916772324557 1
5.09735762247671 1
5.0886049753138 1
5.21568097190534 1
5.56581188376394 0
4.88721306661025 1
5.14056055752814 1
4.93984048749361 1
4.77219953940944 1
5.29269951914655 1
5.22536529398966 1
4.45675109139948 1
4.37603125564782 1
4.16912440953042 0
5.11881174127796 1
4.90501092150146 1
4.64552143509754 1
5.54396798413558 1
5.06728157439277 1
5.21681327299375 1
4.62525755301875 1
4.99297606765216 1
5.23369444950203 1
4.80114573431078 1
5.28900381578462 1
5.41328695080782 0
5.28335758500371 1
5.23702221624931 1
4.79145449679788 1
4.956926198755 1
4.77916241196368 1
5.57496547149871 0
4.99756798086596 1
4.73968185290547 1
4.94355165450922 1
5.36075830787217 1
4.89843006857795 1
4.48305618678264 0
4.98401843008785 1
5.49186731021738 1
4.77115177073626 1
4.78803619124477 1
5.04070556107404 1
5.34030242390102 1
4.49314381522879 1
5.3244282372093 1
5.47037468667919 1
4.63065204102084 1
4.8579813306788 1
4.45008901571562 1
4.80744604332815 1
4.67492722204797 0
5.01827089231088 1
5.50861737049577 1
4.98381687303124 1
5.26081992604482 1
4.95505230986169 1
4.62098979417818 1
4.51862364860185 0
5.34014920849734 1
4.62712313300961 1
4.74418142698137 1
4.81062545681285 1
5.29629509577924 1
5.31546829213713 1
5.35568801388971 1
4.53812631061527 1
5.02570265372327 1
4.85131027821982 1
5.3590209878516 1
5.16636361612579 1
5.29620796795094 1
5.48430116235683 0
4.78503217053239 1
4.61782177690416 1
4.93256955121224 1
5.15101217341841 1
4.79534264289096 1
5.11989766155775 1
5.56126014002469 0
5.49998698078465 1
5.04037093771746 1
5.24341032906199 1
5.86521758772103 0
4.82934640009647 1
5.51851908212295 1
4.96152048220641 1
5.43098177792274 1
5.00444136452544 1
4.89492137217857 1
4.58081960991312 1
5.22389636789146 1
5.62287635958422 1
5.11633336885143 1
4.53564310107811 1
4.93673385856525 1
5.07221550039535 1
4.98819172824646 1
5.27329586733199 1
4.59807295021179 1
5.16266229978406 1
4.65940897884757 1
4.67725133205142 1
4.8800831879469 1
4.73820879176318 1
5.55155051437707 1
5.07206191888857 1
5.18449480032165 1
5.54970836674682 1
5.17625846980621 1
5.08963894962906 1
4.63785998020133 1
5.13084832354197 1
5.08538289775833 1
4.67323194526234 1
5.20293347577574 1
4.84007468509708 1
5.06154918473386 1
5.07201188445188 1
5.01489593381102 1
4.97065758133742 1
4.57661883954772 1
5.19206804073294 1
5.18881720229736 1
4.58160080860406 1
5.2394560758435 1
5.24256054883363 1
4.70864012848895 1
5.21596928828202 1
5.0158380343349 1
4.75269748750394 1
5.40316442395203 1
5.61603844707118 1
4.66284432249759 1
5.68466215409267 1
4.71648602649088 1
5.30012998224636 1
4.98087776697075 1
5.6513582294914 0
4.30558936629826 1
4.84401827242257 1
4.82061596667601 1
5.20070931817455 1
5.26228329223099 1
5.80618258970694 0
4.46951329091928 1
4.73573372370387 1
5.24549816599366 1
4.73068685474091 1
4.62464418369152 1
5.11160117356876 1
4.59348830330048 0
5.21748654458763 1
4.62319415419692 1
4.91990364410026 1
4.3692559311204 0
4.93627306342227 1
4.50302807793671 1
5.53987185864133 1
4.85462835928854 1
5.1002276266395 1
5.32824406982651 1
5.3893960959429 1
4.88920153605478 1
4.61079038247984 1
4.7265539102206 1
5.43207758373955 1
5.43558243982952 1
5.09956843308287 1
5.18084877513649 1
4.92930631561249 1
4.85120319021518 1
5.33988045044608 1
4.77662953655317 1
4.82376876682961 1
4.98908944700552 1
5.68760483604333 1
5.21717047174192 1
5.80604187793225 0
4.67496031323539 1
4.76710964854764 1
5.33857696148741 1
5.28024680936875 1
5.58864570596403 1
4.56364675971293 1
5.15925585225651 1
5.19431102384557 1
5.15192907032306 1
4.97388615834009 1
4.60615635550215 1
4.5368183877179 0
4.74008016081356 1
5.39506529485112 1
5.02904695006983 1
4.81442820295481 1
5.02490655274466 1
5.27722538522276 1
5.29110047488063 1
5.08065475562623 1
5.42680455194063 1
4.35830991781237 0
5.12546947713214 1
4.61719498738629 0
4.88193149960273 1
4.76074227498 1
4.93024930725563 1
5.32945303571594 1
5.21070849022981 1
5.19823687019695 1
4.94246439428841 1
4.95376558788722 1
5.31145219613048 1
4.82699598879349 1
5.15210931690564 1
4.96299071694968 1
4.81046476785845 1
4.85416745044337 1
5.05644293317877 1
5.13631287592034 1
5.08864090472552 1
4.94378564119875 1
4.75080630795511 1
5.08287870627653 1
4.95499253258545 1
4.60870448454765 1
4.99301359935016 1
5.04372100630119 1
5.08253501935294 1
4.74330449964329 1
5.39078594487941 1
4.8769225936936 1
4.78227734259854 1
5.17143926997251 1
4.55177996353613 1
5.24945407273493 1
5.3684690890307 1
4.87302912190904 1
5.15778022040264 1
4.66735131515072 1
4.31349373873875 1
5.30036877495744 1
4.96916041812404 1
4.98368317997297 1
5.0266395685384 1
4.66069771817285 1
5.07686545225027 1
4.60736690178671 1
5.18898792225619 1
4.73885962040768 1
5.35564008545051 1
4.9065746351889 1
4.56633628724442 1
5.61104116513759 1
4.40720269908782 1
5.03725388765695 1
5.01805361497425 1
5.33915733067734 1
5.08369205299134 1
4.84372191211 1
5.31932210178804 1
4.47262089260973 1
4.8732208966518 1
4.73766226941251 1
4.73869282884996 1
4.7924018583618 1
5.43042425483077 1
4.86847348046664 1
5.3287398066212 0
5.23262634084606 1
4.85860140970004 1
5.22223188191385 1
5.13137108095504 1
4.92768980565849 1
5.22239164485481 1
5.53808112742744 1
4.93388842208263 1
5.05926997500972 1
5.44359936419317 1
4.47856676237385 1
5.400546615581 1
5.25007036409446 1
4.84678189966034 1
4.50973503776653 1
4.85097835103193 1
4.8827861291179 1
5.21685314848935 1
4.60400311352055 1
5.25874542215291 1
5.11979972779657 1
4.62514843293993 1
4.69041521065803 1
5.16064190739715 1
5.03778131833514 1
5.14034491063368 1
4.47102543104374 0
5.04389323627553 1
5.35317578775612 1
5.02430693368127 1
4.92680893636631 1
4.74675166938875 1
5.60819046306867 1
4.8046346249208 1
4.62758397008457 1
4.57073228317307 1
4.87738961464735 1
4.94664366230348 1
4.88573352564996 1
4.91291727725021 1
5.39371077629115 1
4.64377225129758 1
5.26537947859297 1
5.18076186849911 1
5.12472535451788 1
4.63411239006874 1
5.55420783585466 1
5.08924590512897 1
4.62806505811635 1
4.95382635227136 1
4.76878280727474 1
5.2994282303269 1
5.57132346572392 1
4.83921484757802 1
5.20327014888033 1
5.03398044724223 1
4.91617611586714 1
5.10373578182307 1
4.92075738456259 1
4.91466709419639 1
4.06649874350792 0
5.4353921281042 1
5.02480348937985 1
4.93075427455237 1
4.77732180741677 1
5.1454840041018 1
4.76261945339978 1
4.6989903592544 1
5.166585294726 1
4.76972384024543 1
4.91774734909739 1
5.36694159778134 1
4.32567262700782 0
5.19589027973341 1
4.72065779638256 1
4.74371230738509 1
4.83676506101796 1
5.07108687062042 1
4.71272622195047 1
5.74654106600997 0
5.05704588746492 1
5.03608952698365 1
5.27601331745975 1
5.18930633297483 1
4.68152561191565 1
4.95683934237545 1
5.51911713380343 1
4.86659048912975 1
5.1096523269447 1
5.62362496500896 0
5.60569684623174 1
4.38334573948099 0
5.06589406786689 1
4.65131996333189 1
5.19102068048976 1
4.84698456598989 1
4.80256189380445 1
5.0989978987539 1
5.00800964927875 1
4.94580822667486 1
5.23973109358142 1
5.31072399610567 1
5.05506037794093 1
4.69407461180427 1
4.62606195046948 1
5.05043075423086 1
5.18212251997684 1
4.3304510076372 0
4.65541246217287 1
5.18892224111678 1
4.63229493903153 1
5.24960853652474 1
4.9712828324738 1
5.37711196458831 1
5.09042909526577 1
5.30106351429914 1
5.17146563488974 1
5.13543734972261 1
4.3216566405379 0
4.66021173477602 1
5.25583052147354 1
5.00685165532 1
4.69719009829372 1
5.24661881908375 1
4.7678789491107 1
5.39171598002219 1
5.53701071521762 1
5.04035368108474 1
4.8820530331407 1
5.34892100413288 1
4.91431302154682 1
4.62504833328822 0
5.19232005273775 1
4.84403970282586 1
4.96770693374548 1
4.75036451231538 1
5.27715307366266 1
4.87194433671698 1
4.18348936232151 0
4.59617646708643 1
4.30618713748083 0
5.75111149569373 0
4.90888168563817 1
5.01530864005931 1
5.28934976915821 1
5.34592225610841 1
4.89105643334947 1
4.58139962357937 1
5.18156173351826 1
4.32092170663088 0
4.89285201038237 1
5.16231578745447 1
4.81215799650253 1
4.85289843725217 1
4.68559876034003 1
5.03545318539885 1
4.67046634842986 1
5.37365553808163 1
5.12551195892368 1
4.90394525458074 1
5.27751144056161 1
4.98935318238819 1
4.84599232985571 1
4.84161565307525 1
5.67291743579764 0
5.11607620341929 1
4.948781809628 1
5.2096917851475 1
4.91296403116694 1
4.72587037916586 1
5.40490785462934 1
5.37161554915119 1
5.44046933248429 0
5.47405165090487 1
5.10843407291115 1
5.61391150689461 0
4.8405696905453 1
5.49881577759881 1
4.88640166307895 1
4.75670058118526 1
5.45950665372372 1
4.57819632934538 1
5.13168579391173 1
5.24225811181576 1
5.10976851130388 1
4.77203353359129 1
5.57414297830718 1
4.94273553153067 1
4.59406691300258 1
4.71943574417913 1
4.73056944399659 1
5.0003584121122 1
5.02999655654505 1
4.10102538336671 0
4.82571481019378 1
4.86311750830939 1
4.46028619526839 0
4.96640307651738 1
4.85873867702061 1
4.78684206982342 1
4.99609258968616 1
5.74450990953194 0
4.36569032529481 1
4.80457720153736 1
5.25009434935039 1
5.63829465402926 0
5.36514817754446 1
4.80639057116849 1
4.87134223948521 1
4.97852690016915 1
4.97306848940748 1
5.47605602806118 1
4.16382110158743 0
5.48021204592923 0
4.80360326719624 1
5.20442028678133 1
4.44072617991291 1
4.68464356381995 1
5.09129669074006 1
4.59481930503781 1
5.27819801395056 1
4.67561194722635 1
5.32939904603287 1
5.21591149789406 1
4.99992419099457 1
5.03193394634072 1
4.62027827841288 1
5.21577416148331 1
4.58977311376366 1
5.24839613842296 1
5.87989130724424 0
4.52536579543305 0
4.80933552863418 1
5.12418803426554 1
4.70525378536682 1
5.16433835364117 1
4.92820748430968 1
5.13894604768739 1
4.99124702946584 1
5.15897557603563 1
4.97388548654674 1
5.82173185365315 0
5.59118415750946 1
4.58407449755393 1
5.46709772229278 1
5.22155255673388 1
4.82879930597267 1
4.85325929088251 1
5.350096915274 1
5.43399097334527 1
5.45251501952939 1
4.92810813013478 1
5.22094449670439 1
5.02340953560365 1
4.7547588644417 1
4.76602816522521 1
4.72541212287727 1
4.53306261473318 1
5.059155262113 1
5.21426614909409 1
5.37647647526062 1
5.11228152289306 1
4.82270217350418 1
4.90504297323142 1
4.69673976267212 1
5.30504148091759 1
4.75302468079236 1
5.20119860559127 1
5.52484308082759 0
4.67111414092604 1
5.09268109864828 1
5.01098173352193 1
5.31415418386009 1
4.72699300586345 1
5.5506169461657 1
5.00744100588546 1
5.18387579063428 1
5.10556450196485 1
5.02863782444468 1
5.69115188682459 0
5.06714135353013 1
5.12083473223277 1
4.76173567579128 1
4.4361214103662 0
5.10203307969893 1
4.69533973987631 1
4.32579432921185 0
4.68368368654425 1
4.91510614793541 1
5.0718241591253 1
4.84568769476416 1
4.68018891942963 1
4.71968183999991 1
5.05467042613061 1
4.28123727335997 0
4.80143697499025 1
5.04080572350572 1
5.36468443990613 0
5.3503023753285 1
5.04474579859783 1
4.99486676935231 1
4.7724594556764 1
4.58944270868601 1
4.77290745918013 1
4.5979757925416 1
4.80952749432325 1
5.39235159787562 1
5.22283909742026 1
5.08293948944822 1
4.69709217019841 1
5.3376027117344 1
4.5073241539805 0
5.74356902685982 0
4.60437323176405 1
4.94092571848855 1
5.4381074553099 1
5.49877438471496 0
5.18973527959337 1
4.86803408827318 1
5.0058084545751 1
4.96318057837173 1
5.41808609436565 1
4.76928007616101 1
4.44704755325389 1
5.07906147161775 1
5.27301294249643 1
4.95152162388983 1
5.35814240322367 1
5.41324525384689 1
4.80009256818864 1
5.22045922371531 1
4.89078669560082 1
5.1274559563692 1
4.98490999007121 1
4.083724014722 0
5.03309647967396 1
5.2681546383934 1
4.90079621619241 1
5.06509445535242 1
5.35876936781118 1
5.24905987841063 1
5.31064917346456 1
5.09533278880139 1
5.40018606431399 1
4.99950204570742 1
4.64881761315475 1
5.36864787411987 1
4.48083215879871 1
5.52368563723651 1
4.97341620444113 1
4.92321499654896 1
4.80643405353499 1
4.91946490353556 1
5.67952653077342 1
5.03370704049015 1
4.83226235778458 1
4.99006221666216 1
4.86686258601697 1
4.92705518505429 1
5.32538542627815 1
5.16416859355228 1
5.10885954928978 1
5.25123282030415 1
5.25799046248776 1
5.4308592093708 0
4.98783989101754 1
4.84021815388347 1
5.21013399573379 1
5.2784622272752 1
4.68234988599859 1
4.96190955421435 1
4.88052078525778 1
5.03458637998088 1
5.3551742009876 1
5.11067676562687 1
5.18133064101113 1
4.86955553065391 1
4.790576886867 1
4.87119453100858 1
4.78312607168069 1
5.07195684257694 1
5.25823726584535 1
5.49750318940552 0
5.04502510391029 1
4.49687939106132 1
5.47523306739275 0
5.43862803156386 1
4.84439596005733 1
4.80810487308426 1
5.29896082378867 1
4.82796366177029 1
4.99176905100275 1
5.12402730620473 1
5.30237436608895 1
4.80726963110252 1
4.88429043332572 1
5.271871899975 1
5.03740147466204 1
4.55710085146066 0
4.44305642991579 1
3.95764440325083 0
4.64489675080611 1
5.41056240774629 1
5.01471759120841 1
4.57831211377643 1
4.6164199015021 1
4.98779904689751 1
4.82827320978287 1
5.1867149184769 1
6.00031304358132 0
5.25095411621832 1
4.83491772869744 1
4.86959050626108 1
5.39221005243095 0
5.05684720517981 1
5.12303953374814 1
4.59022566303437 1
5.25300026538839 1
4.87688480187635 1
5.06562500137448 1
5.32593688934938 1
5.10560933345932 1
5.01726529058065 1
4.71994225974847 1
4.93417940855259 1
4.6342778178361 1
4.83395114514146 1
5.03396221609933 1
4.66924254733001 1
4.92596969364953 1
4.8735635685188 1
5.09885176259698 1
4.81177383578496 1
5.22160173946277 1
5.1383976082188 1
4.67262730415801 1
4.80940011586318 1
4.75016548182221 1
4.73634382436694 1
4.96518773115479 1
5.62178214215444 0
4.64588173257982 1
4.82298419762675 1
5.03524142374837 1
5.25036722311379 1
5.00076446985057 1
5.02513973143527 1
5.36561318991316 1
4.96775044664092 1
4.97336686237844 1
5.10729171247781 1
5.31791192365121 1
4.86645848096257 1
4.279755948049 0
4.52597289140887 1
5.2101117206112 1
4.81153898559708 1
4.93559393850773 1
4.83680719820374 1
5.00463530167705 1
4.48078218083606 1
5.45417163968247 0
5.59531758753438 0
5.00181850533762 1
4.64988483361118 1
4.39369010651445 0
5.75896568006164 0
5.2066060059434 1
4.81022300017575 1
5.44683828967239 1
5.13175065006763 1
4.90488980537054 1
5.38896774139661 1
5.03345718703792 1
5.1042748931849 1
5.2910382136216 1
4.3734791831625 0
4.91933735651406 1
4.3605915294302 0
5.08743138062278 1
4.83840968433096 1
4.86025735575701 1
5.58056419583538 1
4.96185448414659 1
5.24149839760655 1
4.52665766076232 1
5.35022238844624 1
4.57420628067641 1
5.02166169820825 1
4.71200601996427 1
5.51009372739754 1
5.02003421376419 1
4.88558402372154 1
5.83034890752291 0
4.62800193905638 1
5.46699379976315 1
4.70942373253306 1
5.34859100735154 1
4.17058696233923 0
5.22013958609772 1
5.12992219097908 1
5.19319066902166 1
5.38062384950095 1
5.21622272578991 1
4.99850168645864 1
5.51071155753251 0
5.09469476759815 1
5.15917104350814 1
5.31211476682877 1
5.22870553948003 1
4.72435308343844 1
5.1719890675149 1
5.4091936602768 1
4.75042195637635 1
4.66212191340156 1
4.92145832629819 1
5.39545026242095 1
4.29401975018328 0
4.60887972543077 1
4.52901187216091 1
4.86140772924809 1
5.0385003968135 1
5.31700423696661 1
5.07796886114703 1
4.89458533530868 1
4.96279589350582 1
5.19126866972703 1
5.11051897143983 1
5.3048913977374 1
5.09854329321411 1
5.07007553776365 1
4.94255963294284 1
5.11224782470652 1
5.06844311042481 1
5.26416483181531 1
4.56137362567298 1
5.64637077821645 0
5.36316295851191 1
5.22493128788349 1
5.3506025655745 0
5.07032036343388 1
5.13529155628086 1
5.22940136492086 1
5.36376664490501 1
4.75490406340863 1
5.4068995961331 0
5.0820951714628 1
4.53426395270658 1
4.48407344778066 1
5.13308530107569 1
5.35613410895088 1
5.08693349687851 1
4.64854670056129 1
5.18704785184746 1
4.85396952090857 1
5.02311387490685 1
5.07277947708878 1
4.93963607029092 1
4.72881457241382 1
5.2796321650215 1
5.16705115963503 1
4.93197494561212 1
4.93517975553304 1
4.47091756727554 1
4.68125153933309 1
5.48987007577477 1
4.31142359576059 0
4.83296963503484 1
5.06363408061183 1
4.56939123371244 1
5.12953183771776 1
4.99305572505555 1
4.68078852325665 1
4.60398453539318 1
5.34616518754724 1
4.8272692899816 1
4.69398303019748 1
5.3046960026829 1
4.95445571000696 1
4.8870758741707 1
5.01856877293385 1
5.49829741182815 0
4.88205051693332 1
5.01838067044508 1
5.48212318121529 1
5.05288067959616 1
4.4614992998874 0
5.81290293016713 0
5.0523733001117 1
5.4226741760393 1
5.09423184357264 1
5.37975679736982 1
5.15914464246537 1
5.03388299098475 1
4.69152689918153 1
4.72054527803381 1
5.20715704782223 1
5.2060162044144 1
5.24443178214293 1
5.50488592978152 1
4.42683895462921 0
4.63749237256849 1
4.90189662540035 1
4.55680079895843 1
5.02028114364643 1
5.21972458614153 1
4.94219956854504 1
4.59756998932221 1
4.88418591502252 1
5.26308218788027 1
4.98580602667245 1
5.01903726100323 1
5.8390065413238 0
4.89076468734733 1
5.25890581082057 1
5.11122993025424 1
4.93850097436956 1
5.18958480375724 1
5.62224104455195 1
5.86952047461389 0
4.76103723294044 1
5.23208085889133 1
4.61784435175595 1
5.25963939073635 1
4.77221500340587 1
4.61851565185005 1
4.98787092416772 1
5.2622118024225 1
4.73252018863277 1
5.2159051763275 1
5.00306909337248 1
5.31465547520469 1
4.84768085449738 1
4.6538552211965 1
5.06548880310542 1
4.91676114722095 1
5.00445655740378 1
4.57931313489254 1
4.90292143852265 1
5.37279265624329 1
4.93832519839712 1
5.06904593455887 1
4.95664493013645 1
4.79488272631434 1
5.05587723615123 1
5.03112394352038 1
5.41844524080753 1
4.43428877705261 0
4.26733530925281 0
4.98074281006016 1
5.53804412624012 0
5.21332213646 1
4.68007368411382 1
4.40134135220461 0
4.96208462034924 1
5.2130152880385 1
5.23268963789529 1
5.17520775964099 1
5.7015093011769 0
5.24098389589467 1
4.99950526252674 1
5.01020591162242 1
5.51504754670149 1
4.50232089291967 1
4.96203615991217 1
4.45104319339449 0
4.3059772295822 0
4.62722517739521 1
4.62158126393649 1
4.73765620735654 1
5.33721284272935 1
4.75016892090373 1
5.33385182718679 1
4.96275654060003 1
4.95194123523688 1
4.68128285461647 1
5.18494271748876 1
4.67581487383112 1
4.64152411046024 1
5.30090719634539 1
4.70735057261165 1
5.12177162602316 1
5.23415947312373 1
5.3287700401896 1
4.77090018019617 1
4.66550348943348 1
5.19828909422083 1
5.29157462836831 1
4.86069958914269 1
5.19776425013868 1
4.45495337790033 1
4.72361305170971 1
5.07827667840351 1
5.13445509106835 1
4.69437890505949 1
5.0354925261201 1
4.75383847656916 1
4.95974444119289 1
5.07621950746126 1
4.6957351795542 1
4.71199553749515 1
4.91439537883984 1
5.5524577955639 1
5.40276784947497 1
4.85537695466315 1
5.47485466574237 0
5.15451887541152 1
4.87114768820364 1
5.38534536013496 1
4.80372364501508 1
4.91561384228251 1
4.98303529819296 1
5.37649211624254 1
5.01039378306891 1
4.73876297442474 1
5.17279078797503 1
5.12034957547499 1
5.05635867858429 1
4.70870529899502 1
5.56291038633692 1
5.16435246380401 1
4.71935836749857 1
4.39889208439074 0
4.90454658082085 1
4.62680279955259 1
5.14029244841603 1
4.50490424750451 1
5.0263592280186 1
5.30054064718902 1
4.94531737087338 1
5.28221628590714 1
4.94445609291839 1
5.165862488543 1
5.52656462973191 1
4.73882719849502 1
5.1368337493658 1
4.76215887393442 1
5.1133382068766 1
4.55910122989688 1
4.88680891420999 1
5.34296100418434 1
5.37096820147017 1
4.41423799166516 1
4.56788077940167 1
4.53347568782028 1
4.17368127863631 0
5.32345567568783 1
4.66473230147087 1
5.6186245117597 1
4.619007218617 1
4.385001766788 0
4.99992908416056 1
4.86028854643911 1
5.35845850320265 1
5.24095334680209 1
5.09773953741905 1
4.55144187773605 1
4.78525341649655 1
4.73241879993748 1
5.06813420329651 1
5.13085677753437 1
4.35158957300432 0
4.44278735931111 1
5.01661777477105 1
5.03433437182336 1
4.45509623656347 0
5.32084390224676 0
5.11506317749124 1
4.41110296790574 0
4.94332715983234 1
4.77504475265167 1
5.11185145132939 1
4.99488919212637 1
5.18653123690411 1
5.45174576954918 1
4.46824155370762 1
5.00186592142172 1
4.70554196694355 1
5.51020729992656 1
4.74507440484173 1
5.62717442930257 0
4.8449619201568 1
4.80202658204996 1
5.45450419603329 1
4.83977179926394 1
5.4539224595584 1
5.03696723235087 1
4.61872450050322 1
5.01964578383651 1
4.85693109554413 1
5.09308470160649 1
5.14991741216603 1
4.80424139072928 1
5.39242479207079 1
4.50841021163559 1
5.12605601847285 1
4.48140934499633 1
4.76675894785399 1
4.63485525634514 1
4.90446783571147 1
4.71436572051711 1
4.95609221040372 1
4.76587541848331 1
4.81884149512693 1
4.79639313881177 1
4.66953972151303 1
4.75857682107178 1
4.84967463227515 1
4.60055151931243 1
5.3599912580908 1
5.37637424210326 1
4.84980731359517 1
5.51606865360661 1
4.45101976997903 1
5.49302164331393 0
4.8455294002666 1
5.05048879355041 1
4.82962080650193 1
4.60222879847052 1
4.95545771492908 1
4.75814467722546 1
4.77787901472402 1
4.89774213474354 1
4.32289658525907 1
4.87126024080054 1
4.97703337462931 1
4.88029940848748 1
5.41555091033157 1
4.57887074121945 1
4.73070241362787 1
5.44390675503644 1
4.83418134950812 1
5.15619993968169 1
4.83727234721522 1
4.62713444037918 1
5.27873781109192 1
5.05475267410731 1
5.01975893720352 1
4.55267095004154 1
5.01932861977611 1
4.38439299420613 1
5.04458883242777 1
4.65191427371604 1
5.33532225104008 1
4.27399011309522 0
4.85959026511242 1
4.77359474272154 1
4.69008357331735 1
5.27808599341845 1
5.13413249747197 1
4.58363301148595 1
5.27294718518304 1
5.29425686158565 1
5.19066254307713 1
4.65539815378621 1
4.5475363108901 1
5.40806425802497 1
4.884228110157 1
5.18329432385504 1
5.16504385184664 1
4.98299235473881 1
4.50533146950846 1
4.80159016593497 1
5.08977784785883 1
4.25935815878198 0
5.1122856000893 1
5.49906347144056 1
5.01147693240782 1
5.13093487871706 1
5.38531765090985 1
4.79496194217128 1
5.47732250132725 0
4.69121381306657 1
4.65800401103915 1
4.58211799892052 1
5.57310318906397 0
4.86463227326169 1
4.59889413263806 1
5.31444998474779 1
4.76774366933854 1
4.66723201255643 1
5.88381886728317 0
4.68456381008097 1
5.21370527617535 1
5.4139425570652 0
4.78590973487129 1
4.84228342364435 1
4.93876837787547 1
5.25438192760368 1
5.62901421432258 0
4.86307457910729 1
5.61040213886543 1
5.33079272268369 1
4.72201603934204 1
4.97505839948172 1
5.6131766886713 0
5.29554788074953 1
5.65228446489763 0
4.62170161944113 1
5.17992633844364 1
5.13368542122129 1
4.63573458382285 1
5.17247177306966 1
5.03310938712378 1
5.01285008034538 1
5.4096541889476 1
4.94458198252521 1
5.30398703400466 1
4.79214150652195 1
4.69177184627695 1
5.03276332546996 1
5.21055421285235 1
5.18023205510288 1
4.42067360002032 0
4.68372470660152 1
5.40630124782485 1
4.42222748394304 1
5.86789432905465 0
5.08532778421067 1
4.63600827462652 1
5.36151308481951 1
4.90934794230787 1
4.77368218270108 1
5.82245568608874 0
5.04357428128629 1
5.01826724655912 1
4.9697893329754 1
4.49787931702812 0
4.85644270656217 1
5.21319186712633 1
4.79584643728415 1
4.86892735575341 1
5.25148211425693 1
4.6098212694133 1
5.6142872685252 0
4.68585985528209 1
5.33737410219113 1
5.32324747647332 1
5.07317487162615 1
4.15157533794906 0
4.75753518083369 1
4.65571396664201 1
4.95543450255024 1
5.38189162986355 1
4.45402378293382 0
4.62791069638168 1
4.9480383218867 1
4.88607926913739 1
4.59265141540256 1
5.32258153883377 1
4.62876339207102 1
4.89567506535978 1
4.8574376395524 1
5.08198524652028 1
5.18213284810685 1
4.32980481781025 0
5.39450156522824 1
4.76080045760567 1
5.28283675330843 1
4.75648629516986 1
4.79631045361495 1
5.01180959857408 1
4.65257796556366 1
5.03147844576612 1
4.96622884262283 1
5.46579879781116 1
4.63400247155656 1
5.68022051185999 1
5.18286563692776 1
4.99186025971944 1
4.96853524431246 1
4.64939717021676 1
4.45891970414713 1
5.83271229500891 0
5.02224711055406 1
5.24424718975325 1
4.89171902950491 1
4.90728015716706 1
4.81832149553416 1
5.0489716869623 1
4.15062562822243 1
5.42335603982174 1
5.14357713446027 1
4.63755877065436 1
4.97202296465054 1
5.29215657633035 1
4.94065804319649 1
4.91928655567175 1
4.52446899340969 1
4.72981774659481 1
5.34023883919107 1
4.69363183354395 1
5.46659186556898 1
5.01774019301641 1
5.0359556458222 1
5.01664799081776 1
5.49505391139114 0
5.14185104598162 1
4.58614528611372 1
5.12419698941073 1
4.98697092396772 1
5.03298836336969 1
5.22786064829137 1
4.94195167960639 1
5.10425175856453 1
5.28752875390485 1
5.10557077610205 1
5.51900937929291 1
4.61712345157082 1
4.75991797399501 1
5.08377692539016 1
5.08798357971571 1
5.03451999045752 1
5.03704970958901 1
4.65265615638827 1
5.33215100904247 1
5.14110603973884 1
5.43632806869488 1
5.88450948534663 0
4.94813570245053 1
5.60682731724645 1
4.88304032417296 1
5.58174210571867 1
5.62642666766071 1
5.36535179831818 1
5.04121607279523 1
5.15947105541441 1
5.089566706633 1
5.62513504318452 1
5.34201624789777 0
5.08213495907228 1
4.46749006593577 1
4.23251158146077 0
4.96256810322516 1
5.20904258128517 1
5.17264479580042 1
5.01056343536217 1
4.64936111707989 1
5.35246357764274 1
4.93196708867918 1
4.9550528807944 1
5.44430102529851 0
4.77263869402694 1
4.5204204733356 1
5.01404052288128 1
4.63801247877945 1
5.10276565009767 1
4.84384638384703 1
4.7598244101449 1
4.74735659270656 1
5.14354205290844 1
4.56057685805785 0
4.92903291132426 1
5.15760176756808 1
4.9580206266591 1
4.52202468566361 0
5.23472988976824 1
5.14359593808719 1
5.09570636224275 1
4.56428357121841 1
4.94609247783699 1
4.98096713885349 1
5.21293463526654 1
4.98679841826881 1
5.0135574587011 1
4.72654615436887 1
5.10094353037629 1
5.41652081027302 1
5.14641548228658 1
5.06975479283446 1
5.36895727266491 1
4.87255865193608 1
4.49954198639563 1
5.24390898951796 1
4.59414932736109 0
4.89976227416576 1
5.21150022036749 1
4.76421552760654 1
5.10640273669 1
5.1734080828332 1
5.4386641320926 1
4.80998387829573 1
4.85027398844848 1
4.80472394390136 1
5.56792905490242 1
4.87023814591882 1
5.19050189955635 1
4.89725871548436 1
5.10509376030317 1
4.80749802775246 1
5.30939929548069 1
4.78131145576297 1
5.45373480162683 1
4.74179533009269 1
5.05633667937316 1
5.52274996122397 1
4.8754832881454 1
4.33248726498809 0
4.8387547592077 1
5.15787595897478 1
5.08134383257963 1
4.77388332259362 1
4.87919669182242 1
4.80183346351363 1
5.0965671273154 1
4.85430090239282 1
5.27919504375398 1
4.71027769980791 1
4.91057193361539 1
5.44129043423021 1
4.95304597060877 1
5.33513151292555 1
5.55744349894554 0
5.04116903304623 1
5.26599749547172 1
4.44879317859524 0
5.12507673373496 1
5.36645473311084 1
5.11687366956476 1
4.90645726814144 1
4.96855794442248 1
4.94122635997115 1
5.36174755281219 1
4.57852986793109 1
4.87818088280552 1
4.85087792574006 1
5.12567525897173 1
5.31534511225143 1
5.16102680085283 1
5.29828911970201 1
5.14147318535578 1
4.95894551069383 1
5.00325125416062 1
5.56627837344882 0
4.74070205358797 1
4.99014451227306 1
5.03382924649983 1
4.85652836780448 1
5.09516240402221 1
4.79310067914076 1
4.56425211869758 1
4.98224590212327 1
5.09071219130254 1
5.36649575894258 1
5.0969027226464 1
4.81621407907762 1
5.26010684983621 1
4.85671013175816 1
4.878819032565 1
4.83421728449449 1
4.54993288220915 1
4.88555212257741 1
4.75496234768337 1
5.49188883293645 1
4.96866093955704 1
4.87181820031182 1
4.98144821988686 1
5.0508473677835 1
5.0771645367346 1
5.13894348528265 1
4.66584219544112 1
5.35472212471946 1
5.69767202002062 1
5.56870949558097 1
4.6573958579628 1
5.35157586067586 1
5.52042252143719 1
5.19124117683895 1
5.18834417304138 1
5.06082504121905 1
5.15061459821822 1
5.04827698013078 1
4.90678666189431 1
5.10060166464011 1
4.55510788588242 1
4.64832220757246 1
4.78703369310937 1
5.04714597000447 1
5.06584482812655 1
5.59852070550741 1
5.01828293172491 1
5.09754235256172 1
4.54286529539399 1
4.92625174944968 1
5.19505025714086 1
4.92595011743387 1
5.51757388427154 1
4.61587422338677 1
4.9764346319599 1
5.50351857253551 1
4.73610719365791 1
4.43842173963185 0
5.17722007678194 1
5.15728910825509 1
5.45092826553756 1
4.62231812067913 1
5.11524136306105 1
5.02831613481768 1
5.31183422078532 1
4.33580482704515 1
4.86685400184064 1
4.38721243021906 1
5.37137001622993 1
5.24770739323331 1
4.38260996399453 0
5.31115920048123 1
5.00249391559194 1
4.69879334931817 1
4.52304835211363 1
4.58679621472908 1
5.08822232431917 1
5.01859179249654 1
4.96704914305741 1
5.12720530850976 1
4.72475860548512 1
5.08977408530642 1
4.66290128053408 1
4.82868524972286 1
5.45723858735153 1
5.09582788304541 1
5.71322637142232 0
4.9421842543613 1
5.12141161733435 1
5.41768294912171 1
4.99373477032502 1
4.8850369500736 1
5.16858286757114 1
5.11154316672127 1
5.09082094071209 1
4.57898088834272 1
4.78459172513622 1
4.92073097825104 1
4.8580333494069 1
4.68984169120213 1
5.35393635440642 1
5.35425814315963 1
4.82685240847912 1
4.94568115668268 1
4.48627235310323 0
5.47779166981563 0
4.81324335559186 1
5.12225030017116 1
4.80086898793246 1
5.01292947130246 1
4.74941222482466 1
5.24786290212152 1
4.76251559043113 1
5.06999499701696 1
4.56730088887679 1
5.17252033020207 1
5.18458349269241 1
4.65689879935003 1
5.03227500309993 1
4.96017537967729 1
4.96329066357348 1
5.34950707930641 1
4.64945391285418 1
5.12842297888848 1
4.7645863448361 1
4.33428385217145 1
5.24193726504313 1
5.096953151871 1
4.9726171335054 1
4.40709235882697 0
5.35124373125049 1
5.30104884076068 1
5.06154244393678 1
4.76007280532562 1
5.07942976196253 1
4.89226960910576 1
5.35533316330048 1
5.09225924472595 1
5.266986986622 1
5.17519377922844 1
4.7956195527658 1
5.2598657575756 1
5.18014109237861 1
5.19460539161411 1
5.06226751866875 1
4.30575573460773 0
5.06465709938038 1
4.90403113140406 1
5.32565454213332 1
5.18255988783867 1
5.05587186162608 1
4.27872298386996 0
4.74464021454897 1
4.61627706056689 1
5.1249911340993 1
4.79178826517666 1
5.12532080301181 1
4.66913459449599 1
4.93178049477293 1
4.92643619349797 1
4.77191353427942 1
4.72735407434008 1
5.05760520089724 1
4.93478661591901 1
5.14141635027672 1
5.10047257334196 1
5.16936933518742 1
5.29826863893011 1
4.84238727342178 1
5.25047642557292 1
4.83106636490626 1
4.96090404900019 1
5.49818924416124 1
5.44464111312629 1
5.72052098200757 0
5.27452493229772 1
4.83133647155357 1
5.32690322969767 1
5.05482771976944 1
5.05654097911905 1
4.78042245504111 1
4.82476064289885 1
4.10743376176066 0
5.00777249348119 1
5.45901547374793 1
4.60132300233662 1
4.9028737538282 1
5.07172886620581 1
4.67871598536564 1
5.4096795404816 1
5.34582387033372 1
4.79385916421885 1
4.70617290067715 1
5.2706588949094 0
5.48773213604874 1
4.80871090130947 1
5.6168209126745 0
4.74160232718734 1
5.63204572574923 0
4.98289531821211 1
5.84146359176895 0
4.30732747857901 1
5.63844840301592 1
4.45052552073353 1
5.08423955888759 1
4.6120662947629 1
5.41785139415313 1
5.1575077222981 1
5.24760403489375 1
4.69957679740147 1
4.93105193131668 1
4.95379118348052 1
5.25764508214731 1
4.62540328594185 1
5.28475767435964 1
5.1233548427652 1
4.97819889887424 1
4.67687060864482 1
5.02128328870497 1
5.05185765576287 1
5.42115643053431 1
5.02591083024763 1
4.83672731943252 1
4.52689840392925 1
4.80099943466385 1
5.57863274747711 1
5.25385700569318 1
5.09648973991666 1
4.68397692728457 1
4.88893246477843 1
5.3068333610175 1
5.00662938213665 1
5.16312445583619 1
4.52287567968554 0
4.97335058730382 1
4.73743658670798 1
4.99286766548135 1
5.07359958182798 1
5.43869281696762 1
4.92681239480681 1
4.26620231683339 0
5.47885454194176 1
4.83477568159983 1
5.49898651327558 1
4.82112059429863 1
4.81849359849699 1
4.74609422678567 1
5.33534761473303 1
5.21379883912562 1
5.29532447478726 1
4.80233791213981 1
4.50698573738842 0
5.46868713183971 1
4.80164193851287 1
5.15138090751955 1
5.00047692691305 1
5.04386813914315 1
5.00662418431654 1
5.61336201364465 1
5.09116479307894 1
5.0583529551018 1
4.83922113622885 1
5.08444405265935 1
4.84865001149485 1
5.30582987293717 1
4.5261266796484 0
5.08801782220146 1
4.98919564238565 1
5.05794329157894 1
4.70268305171292 1
5.13608374126745 1
4.94754824244375 1
4.7891971917671 1
5.29260602151062 1
5.59889860704804 1
4.76106481349914 1
4.8524350109954 1
5.18290056233889 1
4.95119773092761 1
4.91295468569398 1
5.25898684754078 1
5.0433616537542 1
5.37897985462025 0
5.08762117125066 1
5.03811533095254 1
5.32653165124907 1
5.26658296971785 1
5.05372522085789 1
4.95796385216209 1
5.21503107577692 1
5.2405887891865 1
4.47995099980526 1
5.11137244981773 1
5.49254298828185 1
4.37229587999483 0
4.46880074126007 1
5.31989288823754 1
4.89079814130347 1
4.6938023922328 1
5.0311627256861 1
5.24791469492401 1
5.5129680935267 1
5.25933078379891 1
4.79184028452289 1
5.20697769072619 1
4.77083831835392 1
4.51137792428534 1
5.02021258386757 1
5.25296325567986 1
4.9771913116573 1
5.09324105508633 1
5.06854760009593 1
4.81386502637864 1
5.29557891255323 1
5.13718911513467 1
5.33421984582771 1
5.41194364460748 1
5.02185600267611 1
5.05612723252958 1
4.67679884115716 1
5.39793482700958 1
5.17870486328605 1
5.13430967631584 1
5.02880279330281 1
5.08273216886653 1
5.46819622587022 0
5.0274493341447 1
4.64588114773701 1
4.91296668027574 1
5.34735174449435 1
4.96611336771257 1
4.73829106301545 1
4.71621881070913 1
5.02874982953734 1
4.81787146049813 1
4.97160730420708 1
4.89286592550537 1
4.58086890454152 1
4.62388902433143 1
5.16957381576175 1
5.42942040245421 1
4.87357650174945 1
5.52309012008095 1
5.14135331036019 1
4.97344774740689 1
5.1437458577554 1
5.79703183814093 0
5.37211156943067 1
5.06149197128352 1
5.89123035853611 1
4.90515544390329 1
4.25965635299367 0
4.10029239119008 0
5.0665742287462 1
4.96421284613458 1
4.9802332975167 1
4.81255414108554 1
4.72186037453055 1
4.60621067733569 1
4.91840281246813 1
4.77276853263579 1
4.8305790064628 1
4.63611644645074 1
5.19182623262766 1
5.1143554903051 1
4.98951432930662 1
4.78156299209884 1
5.5159911893902 0
5.09911171722643 1
5.53363652158624 0
4.51571901236738 0
5.23997574130525 1
4.85429988927512 1
4.53280765730666 1
4.8198623442953 1
4.93761724482902 1
4.88292627372118 1
4.92472781037803 1
4.87728096843773 1
4.823818361642 1
4.58550387672983 1
4.92106747419259 1
5.29096179558792 1
4.56197524934239 1
5.19326549558825 1
4.97971139964007 1
5.26404997755314 1
4.81357553745187 1
4.7655703548963 1
5.39159162596504 1
4.71992081071834 1
4.72030138850196 1
5.21597531107105 1
5.79014161374306 0
4.88623284074015 1
5.30234932074107 1
5.09612612269754 1
5.03566645101894 1
4.61873445520527 1
4.73813522973729 1
4.72595829213586 1
5.28483717903581 1
4.71064020206928 1
5.086869232168 1
4.78870057641796 1
4.85816695807222 1
4.72864174088093 1
5.17451897780837 1
5.39210220154089 1
4.86854977262268 1
4.93106923883179 1
5.04962644889613 1
5.39225981921132 1
5.24929360012746 1
4.76456877986311 1
5.55006253030711 1
5.35301858842937 1
5.31406456262511 1
5.15836925902859 1
4.85461396766361 1
5.13342798657621 1
4.9292272458701 1
5.66441633163144 1
4.81047469575993 1
4.96613517589307 1
5.08075236680392 1
4.93610137565144 1
5.15592547216027 1
5.47599403767618 1
5.17261098452461 1
4.71824879881403 1
5.0483563612987 1
5.14093842875224 1
4.68644049414361 1
5.15733922103301 1
5.49415490561228 1
5.50371718715523 1
5.12460563038738 1
5.21989785253679 1
4.73847616978998 1
4.51791649451104 1
5.36441169641806 1
5.37300769674102 1
5.00861564498755 1
5.08762870885183 1
4.8265284417642 1
4.73283334283006 1
4.744268646108 1
5.08780699556113 1
5.38971497774079 1
4.82077992680937 1
5.23454070465661 1
5.33618665250108 1
5.4399142653547 0
4.77161405721734 1
4.56235036964614 1
4.6719703734603 1
5.26597625091016 1
5.36405587678956 1
4.85196250641253 1
4.21186651656508 0
5.12209695873011 1
4.44009175765663 1
5.47505593578515 1
4.17811514667644 0
5.14923818842641 1
5.26243227963635 1
4.82146712998484 1
4.69946709031486 1
5.32028258275342 1
4.24036501675784 0
5.12924637888525 1
4.7887010331448 1
4.80289003369115 1
5.21381164068327 1
4.64049974455463 1
4.74057901772973 1
4.12216771062823 0
4.9513644656205 1
5.35744925065921 1
5.36130704212547 1
5.19361868193758 1
4.78563567364179 1
4.70987326483153 1
5.1679332018592 1
4.97302271327496 1
4.90346944066965 1
4.55931621921049 1
4.42195212881602 0
4.86598531790977 1
5.32249183121673 1
4.98593867579819 1
5.1733466461165 1
4.5311365000108 1
4.72381737014517 1
4.88379953717519 1
5.12323155360486 1
5.29219895855282 1
5.30920081560162 1
5.44369692332139 0
5.38537008751628 1
5.05888045630236 1
5.17465673278691 1
4.9970369056922 1
4.96293561866115 1
5.12445355246455 1
5.36767986587185 1
4.93888846238386 1
4.67980629033319 1
5.1771483512244 1
5.27458000817389 1
5.13430254956346 1
4.47469668863387 1
5.23766768986038 1
5.40315483031948 1
4.86707938927856 1
4.96214740782392 1
5.44648404937231 1
5.00288992536609 1
5.0947399347418 1
5.34429995655598 1
4.37689722944825 0
4.78160370851143 1
4.52116855847309 1
5.11256567184688 1
5.18559723497025 1
4.47603372332631 1
4.87505132688712 1
4.9196616740534 1
4.80785655426749 1
5.10126762670115 1
5.51022982925071 1
5.27914622083914 1
5.19417232278937 1
4.75268722128989 1
4.82944770307862 1
4.75774265880864 1
5.12344372920662 1
4.75776998189363 1
5.76929049950553 0
4.86634724522721 1
5.35722893299132 0
4.9493691039668 1
5.48658590801325 1
4.89005137422914 1
4.90617527005158 1
4.59446643808232 1
5.34845937740879 1
4.60278836106105 1
5.24391157948472 1
4.82690364300475 1
5.23171750164058 1
4.68511113231459 1
5.00727512191672 1
5.23058352698853 1
5.05754639741088 1
4.93825035957555 1
4.9629121391443 1
5.14637073927692 1
5.13918628063784 1
5.233902378489 1
4.60074873464877 1
4.65688363217857 1
5.08018188538755 1
5.26972150776197 1
5.27632340786923 1
5.54986166281845 1
4.55956835342647 0
4.92212470197645 1
4.9491213986071 1
5.26912559572214 1
5.15313990987159 1
4.75946995242027 1
4.93318772512005 1
4.81638244355359 1
5.12641227475144 1
5.02263678423325 1
5.53849810433536 0
5.13742074846922 1
5.32750918749382 1
4.55865861570331 1
5.22233717521971 1
4.45921449249464 0
4.99637113617447 1
4.97026759302283 1
4.92383939507103 1
4.39172762998186 0
4.96591871727833 1
5.74366952049405 0
4.98322456343762 1
5.41656516185878 1
4.56360867325822 1
5.14790000568308 1
4.99616316583193 1
5.1703051242782 1
5.21410147690578 1
5.38757891918421 1
4.77749173926119 1
4.98977322865455 1
5.90673573737688 0
5.06853871916457 1
4.97508607914076 1
5.47915255100195 1
4.8237113471502 1
4.63530296196752 1
4.97800814391142 1
4.81389602337639 1
4.71255661140678 1
5.08251964991581 1
4.87004917159187 1
5.8147386974966 0
4.9928040514555 1
5.22036826535837 1
5.02213095722271 1
5.00194966191772 1
4.70910401645143 1
5.27102862482628 1
4.92951791471479 1
5.20367488120231 1
4.67840669805755 1
4.43136320844041 0
5.29551087124651 1
4.81863256202389 1
4.32691469886055 0
5.34054472898291 1
5.44391401427379 1
5.47269537163406 0
5.32691209528379 1
5.50708730581245 1
5.05739694377652 1
4.78397242905371 1
5.03190950329753 1
4.25132851484129 1
5.00781413511176 1
4.87280778574214 1
4.91978298288269 1
5.27445989938093 1
4.67329458045996 1
5.28454518329242 1
4.60921000197709 1
5.46893125063655 1
4.79956394794601 1
5.38370466574573 1
4.73276527736714 1
4.81572681992543 1
4.9578411038946 1
4.7517152279194 1
4.36575589956374 0
4.89102837084873 1
4.571550882296 1
5.2738317751173 1
4.6874173589966 1
4.99911321549918 1
5.33324423878468 1
5.24658206421417 1
4.85960259942736 1
5.21050228233545 1
4.87424478074358 1
4.58608822336229 1
5.13607388410328 1
4.58985909799445 0
4.7565671139616 1
4.90509534816145 1
5.45921957847779 1
5.35750437922827 1
4.76599796537582 1
5.2914319284103 1
5.00207538382336 1
4.80736658148547 1
4.94951419193518 1
5.02994704201367 1
5.59464549566242 1
4.5353337044429 1
5.42191206452323 1
4.97617559230911 1
4.6217048732662 1
4.71493738634049 1
5.03971882906558 1
4.82676055815151 1
4.86714292413176 1
5.19848737246117 1
4.97218430506941 1
5.13628889385741 1
4.91100595242537 1
5.1296711894417 1
4.8791967129477 1
4.98085292175351 1
4.75206954726305 1
5.01840644110752 1
5.59077315013185 1
5.01036118677479 1
4.96072735268137 1
4.95999811511666 1
4.87088148411283 1
5.00814655829455 1
5.07163798771608 1
5.70937766368882 0
5.21667837506951 1
5.2086993302391 1
4.8794680770357 1
5.40929261340064 1
4.47858072116406 1
5.51362357426649 0
5.06107988808128 1
4.60849777470204 1
4.98664900166459 1
5.00728305660579 1
5.01794134342055 1
3.97129842016874 0
4.90265843162274 1
5.2603640211804 1
5.05969297785995 1
4.7995233889691 1
5.83960218692113 0
5.23724094816188 1
4.75803536295769 1
5.21189151574087 1
5.59122799820239 0
4.5552877936452 1
4.89666790309369 1
5.07705238353438 1
4.46108944562193 0
4.75704563112036 1
5.19150084011545 1
4.89173590768262 1
4.92051592416287 1
4.84691025436994 1
4.56454798704401 1
4.88593571420294 1
4.80756123681793 1
4.33772791336474 1
5.07240568215863 1
5.16344290190308 1
5.47453074410477 1
5.37953507144186 1
4.37767077734076 0
5.08204037102936 1
5.69664710583446 0
5.08552846829436 1
4.59590976815244 0
5.46421413577862 1
4.70401717211585 1
5.22359246395149 1
5.47551647833737 1
4.86305567655631 1
4.98556360667648 1
5.15881441004345 1
5.01553515506027 1
4.68066163313942 1
5.76650941134372 0
5.23294893131255 1
5.17372535151896 1
4.85755002900233 1
4.51179785273038 1
4.93402344889322 1
5.005124965207 1
5.45218581204549 1
4.81635307077126 1
4.79265805396153 1
4.74219353250748 1
5.25702961015943 1
5.23732869852952 1
5.17336501610831 1
5.34204196289027 1
4.02558767412757 0
4.93469050988263 1
4.71475909470633 1
5.52138265001317 1
5.06573430278062 1
5.13989308059298 1
4.67148664563187 1
4.76043239045406 1
5.30219850239971 1
4.95952816558445 1
5.06706043527375 1
5.37838102849965 1
4.80303587393016 1
4.66216303234054 1
4.71281456762014 1
4.63632085033341 1
5.1088338182723 1
4.89905778017323 1
4.7865102293796 1
5.4140521405832 1
5.33459432765753 1
4.79480468207399 1
4.60034080449534 1
5.3529158952431 1
4.92698937966764 1
5.10641625745098 1
4.7817084082817 1
5.307796405865 1
5.08445504046086 1
4.79686069399533 1
5.90916043849251 0
5.213891758049 1
4.48257590646473 1
4.74129234366585 1
4.78699084844383 1
4.75731639982344 1
4.64049081882767 1
4.94400955106953 1
4.39611904691938 0
5.10728983906381 1
4.8538954366081 1
4.80751692625229 1
4.8581700746466 1
5.14581420870167 1
4.68079767017236 1
5.22262970406798 1
4.21763455769296 0
5.54889606022626 1
4.98850777528064 1
4.86504416789692 1
5.20200870352159 1
4.87618583749555 1
5.05625073656123 1
4.83060917715839 1
5.07202199689087 1
5.16358959018481 1
4.75040495025446 0
5.03436712590516 1
5.48363738572078 1
4.6691587236892 1
4.39081561705471 0
4.63669593812784 1
4.60613447222567 1
5.66326965281916 0
4.64398811481896 1
5.39332411585636 1
5.3311439745434 1
4.50899430667457 1
5.08864749899131 1
4.76447531384055 1
5.42162826657214 1
5.21054823211508 1
5.2190456162969 1
5.10500576293559 1
4.35288757102571 0
4.65680276078152 1
5.24303516353547 1
5.06154938170203 1
4.48420801187101 1
4.53047102697706 0
5.19401996647417 1
5.46008736150425 1
4.8487546259204 1
5.24024358080408 1
4.68117436141747 1
4.93692585811591 1
4.60518749171512 1
4.49847564352431 1
5.28347815394427 1
4.83012766935718 1
4.96010357672176 1
4.72400215192589 1
5.30238153775372 1
4.86143264896656 1
4.99804205671722 1
5.21500049136609 1
5.30693154656629 1
4.41621163235521 0
4.88366529060639 1
5.22439041470142 1
5.36507684319102 1
5.69711823643621 0
4.62566900613305 1
5.12021891216413 1
4.84902013335592 1
5.10503822458385 1
4.71008289232316 1
4.70518255952703 1
4.80795217075117 1
4.95037054395305 1
5.62825635137733 1
5.38261534193608 0
5.1034192518055 1
4.67428822264483 1
5.33263673617258 1
5.21827566158143 1
4.79773645674759 1
4.82489959835061 1
4.85890364112768 1
4.79930923227271 1
5.61216696972716 0
5.24575967341635 1
4.91185443307519 1
4.79405132520334 1
4.96256227793848 1
4.61483197552184 1
4.85818280698089 1
5.03754104263416 1
4.83271460158357 1
4.85701458627675 1
4.54431304341286 1
5.06479073801147 1
5.08982124575417 1
5.30922812628377 1
5.16735477108953 1
4.63811574570971 1
5.02839727034251 1
5.11769238997186 1
5.08893724786064 1
5.30370747899921 1
5.29266948697355 1
5.10877891439128 1
5.19504827050345 1
4.92982141467645 1
5.45465174729713 1
5.13273588841551 1
5.10198567657142 1
4.94248299378658 1
4.77032827905563 1
4.93885182254946 1
5.22011840393266 1
4.98283721399511 1
5.0602295545426 1
5.42734993399246 1
4.6828773733408 1
4.45294972126223 1
4.96165113844709 1
5.24170649040718 1
4.81415596548456 1
5.22763903017278 1
5.13271990305805 1
4.90980671851722 1
5.12931313568779 1
4.83291747833541 1
5.31862278174975 1
5.12733159389523 1
4.67028330115626 1
4.70385154668807 1
5.00960878239065 1
4.74792648799985 1
4.84038389922032 1
4.87417749984525 1
4.62253348770096 1
5.2493771176964 1
5.31614494864482 1
5.23009326065694 1
5.3824972635606 1
4.74630564949841 1
4.72584393419096 1
4.79134421876535 1
5.20899902534173 1
4.8369901310237 1
4.43550971525833 1
5.38523354818017 1
4.67184649202247 1
4.8535970149327 1
4.75030632912747 1
5.0814686895101 1
4.79244362828818 1
5.17809958427741 1
4.82062219856962 1
4.6704427653931 1
4.54580498748728 1
5.53627666360207 1
5.13763121537797 1
5.09142571738146 1
5.1563375100053 1
5.02177405532023 1
5.23221970836291 1
4.51800181275304 0
4.85980803175281 1
5.07127800328774 1
4.86222546727798 1
5.36315348091401 1
5.17869709142246 1
4.84562156610425 1
4.97682488095915 1
5.08363774724309 1
5.47230875955279 1
4.96076868616169 1
5.1435990376796 1
5.16118539792713 1
4.49486525830705 1
4.67775457478992 1
4.58364134554935 1
4.90854392170029 1
4.85320447779684 1
5.46179545563314 0
4.90718490739664 1
5.5267634914849 1
5.4594841587809 0
5.20313323727372 1
5.04496222364912 1
4.97231436850992 1
4.73987034587665 1
5.30646112373749 1
5.31857230274542 1
4.93392750147301 1
4.87286204929871 1
5.01234089669722 1
4.98142228120668 1
5.10490331105324 1
4.84862958715508 1
4.99669125495052 1
4.8323376107525 1
4.97684762807776 1
4.71465769545297 1
5.05191601133134 1
4.91629487838493 1
5.03549288650426 1
5.00681006291035 1
5.45395328681302 1
4.85312931473623 1
4.74060786635013 1
4.89736067220626 1
4.7652678729975 1
5.33862634055269 1
4.89897123467214 1
4.94121277724321 1
4.7304983454232 1
4.88117175178425 1
5.66832849504533 0
5.07363941421233 1
5.35466478708292 1
4.78723311771687 1
4.46695078627219 1
4.94840815982611 1
4.68766531729317 1
5.11910558094255 1
5.93404655529127 1
5.27089765575515 1
5.37619596221875 1
4.8607545390057 1
5.0032081915855 1
5.24697668140362 1
5.06307808489113 1
5.3360928790263 1
5.26357466864102 1
5.25837447338762 1
5.39472160224214 1
5.46702242621361 1
4.63303190539855 1
4.66592080444582 1
5.28632484949387 1
4.95879816022498 1
5.29285444474899 1
4.96681013224641 1
4.54083967765694 1
4.96755308502385 1
5.0006328807587 1
4.84501444390999 1
5.68841019618018 0
5.27677148762474 1
4.60611934731405 1
4.70892285129678 1
5.21950820513236 1
5.61985599621137 0
5.09406514563736 1
5.31046233377456 1
5.26867338183857 1
4.92586607384484 1
5.07091073517248 1
4.22199915367944 0
4.99288351306731 1
4.56152066764505 1
4.59925423680741 1
5.60441860710167 0
5.32337943450752 1
5.02515442531912 1
4.90050431266951 1
5.49686509408367 1
5.19669958093007 1
5.33858260581738 1
5.10177828250856 1
5.2259927127946 1
5.0226471940927 1
4.77737961112435 1
4.733363331912 1
5.43211155594554 1
5.03270033602573 1
4.19187353683288 0
5.38072766461547 1
5.00807767023592 1
4.97976370023762 1
4.97833378512276 1
4.64328317995458 1
4.72607962806583 1
5.58359969379934 0
4.91393970266284 1
5.32658434718328 0
4.75136191928872 1
4.80699685406182 1
5.22783578075712 1
5.53181359154174 1
4.75965983878702 1
4.63888549268969 1
4.92201126216784 1
5.36470315463003 1
4.79765627721427 1
4.76916264336496 1
5.23822317402071 1
5.38234793531219 1
5.05673521652195 1
4.79653730000211 1
5.10919047511157 1
5.00627908773303 1
4.79843643043638 1
4.94032911177736 1
4.6406901055181 1
5.14487243885964 1
5.46760110090051 0
5.11159769057959 1
4.88721655456671 1
4.92870406037997 1
4.84257092729881 1
5.3170239179908 1
4.93447619625733 1
5.6243468310528 1
5.06526817871256 1
4.9840951046989 1
4.97964916713161 1
5.21751192950428 1
5.00922901175907 1
4.79917040300049 1
4.64578207934298 1
5.58531317301755 1
5.16749734465384 1
4.94120449678553 1
5.48950703360849 1
5.00650086189926 1
4.8435964511138 1
5.02905215280296 1
5.4308106227686 1
4.41583942360625 1
4.95279895485723 1
5.13766208067125 1
4.9527547168152 1
5.70234947232438 0
4.88691457765672 1
4.43889749948611 1
4.74035153897824 1
5.51878202035536 1
4.17047041648114 0
4.48405342783223 1
4.58445548339664 1
5.0666678767539 1
5.25891700203511 1
4.81821565893977 1
4.88166036800744 1
5.25608610772329 1
5.1067537756171 1
4.61619503107286 1
4.61486248855986 1
4.68341731205312 1
5.04990138298603 1
4.94894575847341 1
4.81400593605851 1
4.82781213295672 1
4.7242625359648 1
5.08827139124496 1
5.11056025371251 1
5.38367038644376 1
4.51801058117457 0
4.76086828650479 1
5.02079614755479 1
5.15826320805214 1
5.01121720901691 1
4.74371463714963 1
4.95732205954041 1
5.66364025296215 0
5.40300682198774 1
4.75998592264019 1
4.9953482693694 1
5.13039577742001 1
4.86774641609423 1
4.98732669007827 1
4.7706743391892 1
4.92210314016088 1
4.81846458962054 1
4.99806309026756 1
4.98605587038221 1
5.26773416798954 1
5.22018194519367 1
5.23561008003917 1
5.15381235168458 1
5.16709315338172 1
4.22710951194781 0
4.83840058974134 1
5.02212075823368 1
4.69604739636764 1
4.95201449145746 1
5.15354193861638 1
5.45773137925665 1
4.94652673685302 1
5.29318143992039 1
4.91047818797527 1
5.31816314155027 1
5.38922929323974 1
4.69435193349906 1
5.12265477131526 1
4.63407011997163 1
5.13055815460941 1
4.78599298650578 1
4.37797017360728 1
5.05822356438965 1
4.7633520984822 1
5.03267720693412 1
4.46005737569939 1
4.84830523277958 1
5.197495927576 1
5.20774075894639 1
4.87804004207313 1
5.10910260937392 1
4.66167830589941 1
5.00722290651875 1
4.93329820999211 1
5.23193800246867 1
4.63922496394007 1
5.21294788965484 1
4.7501740260131 1
5.61070252530807 0
4.94113965353377 1
4.9911257113791 1
5.43185285460211 1
4.88778106689993 1
4.17663063080566 0
4.95610976513552 1
5.22261649761001 1
4.97810336185551 1
4.71998527243024 1
5.36879669176084 1
5.20266578466307 1
5.02783428374996 1
4.66431537044689 1
4.61020524798116 1
4.72682949923939 1
5.05021533011088 1
4.87709788763205 1
5.38897993392957 0
4.56268261893031 1
4.64631659319069 1
4.93358892472763 1
4.39812914615506 1
5.45938307259333 1
4.54164294914667 1
4.83762224258312 1
5.28535697068563 1
5.23140863382083 1
5.19231199938003 1
5.23519710627785 1
5.38802922985055 1
4.42885443691071 1
5.1121222236817 1
4.78070836371945 1
5.35644186482818 1
5.33350132568739 1
5.26080748795309 1
5.12298676911728 1
4.87927755574255 1
4.96274960731898 1
4.98983690267122 1
5.13960123578901 1
5.07181095648238 1
5.48625031642515 1
5.4294784675822 1
5.00421638903974 1
5.35529844596936 1
5.15107745189539 1
5.20734348312728 1
4.96880445532083 1
4.97815306615583 1
5.03755328354854 1
5.19840765453723 1
5.16224476065318 1
4.76540969303282 1
5.1314970785084 1
4.87785635217764 1
4.32148756495727 0
5.53021828770847 0
5.26158783744787 1
5.15856690879333 1
4.59262141863787 1
4.63788763050626 1
4.94845336739175 1
5.47355429538727 1
4.61864554517 1
5.71035735384708 1
4.57290637784672 1
4.76186117271675 1
4.42841189553616 0
4.77938361934012 1
4.79292213510631 1
5.55252546654736 0
4.47452588367009 0
5.00800570371871 1
5.20110482253901 1
4.56003122926596 1
4.9869322274382 1
4.9113402256618 1
5.17535952530341 1
4.65296244552727 1
4.57378652741796 1
4.95691889684089 1
5.69489654133903 0
5.04459834052286 1
5.06528730667642 1
4.65142608430268 1
5.46814370972863 0
5.13899318424506 1
4.63768600285847 1
5.0096988145364 1
4.60999225530126 1
4.84245939178431 1
4.67251742208978 1
5.47291565493888 1
4.88289699948107 1
5.17735742708713 1
4.62201423488874 1
4.78448523250921 1
5.09420594589983 1
5.70983735900023 1
5.4561926399903 0
5.0345103310671 1
4.96630045758985 1
5.24028336696008 1
5.55254089661072 1
4.7589422606192 1
5.09101921839434 1
5.09152559517552 1
4.41275778570573 1
4.87689877983233 1
5.03845117897948 1
4.95943221852901 1
4.16119343525559 0
5.20895781509246 1
5.39701362133351 1
4.61714009103661 1
5.64474108539868 1
4.72375343504039 1
4.90835023635517 1
5.0464982028834 1
5.07555773583425 1
4.85868368565915 1
4.69809495625965 1
5.62199089310572 1
5.80082949407045 0
5.14665539176955 1
5.2010739843671 1
4.61242425294699 1
5.04305918136017 1
5.2167359386078 1
4.98279762334645 1
4.66175702633745 1
5.29803348545501 1
5.39409021881838 1
4.79905215705973 1
4.91616542652434 1
4.74232884403591 1
4.76651013870653 1
5.16921418438486 1
5.64878034614829 0
4.81617894283184 1
4.7251074506525 1
4.62599033251985 0
4.99010795106551 1
5.11802592804167 1
5.19880511692983 1
4.80562985087049 1
4.87126117638766 1
5.46591924635843 0
5.17778936626965 1
4.21029365371256 1
4.96824562792673 1
5.36113206708479 1
5.13399711161335 1
5.33212656815091 1
5.59093186788719 0
5.29623386204385 1
4.79531331012407 1
4.91106239555264 1
4.65051384135715 1
5.10810864542521 1
5.42585640148896 0
5.0491122204761 1
5.11010750289621 1
4.80330948059367 1
4.3905383840662 0
5.01220728280981 1
5.29295353528327 1
5.31463787446757 1
4.57671457676267 1
5.27575712274026 1
5.11214445402467 1
4.39604468386626 0
4.81063699160419 1
5.14549176700568 1
5.09148004689311 1
4.87879302469411 1
4.59792104402413 1
4.96651602651082 1
5.15434940935588 1
5.00090805097752 1
5.35965813486209 1
4.34931795048654 0
5.36437644864312 1
4.93718169630107 1
5.10831942835933 1
4.84951982347305 1
4.89872874250503 1
5.81860975887223 0
4.6851712296019 1
4.40273062515443 0
5.17450672805759 1
5.47814479527815 0
4.62697634222773 1
5.15515263179873 1
5.10217015297733 1
4.65608254264928 1
4.38115060327119 1
4.92922810740002 1
4.86451681252838 1
5.31500471394832 1
4.88039989764206 1
5.12523572302751 1
4.6846851118642 1
5.15692268580161 1
5.19979126798052 1
4.92714938183147 1
5.37591588083686 1
4.92803933974901 1
5.0978029115536 1
5.18488107522315 1
5.05817523528304 1
5.04823611467396 1
4.79388304896867 1
5.05720675577796 1
4.91998269974762 1
5.54808746255453 1
4.98751767748253 1
4.94287847134906 1
4.56961713661924 1
5.26002142915031 1
5.02059431040091 1
4.74987126899016 1
5.00724555315734 1
5.13185753029548 1
5.16334919961941 1
5.28463927760292 1
4.85151827439613 1
4.98840496379682 1
5.47436125293609 1
5.05714376597388 1
5.04898620376021 1
5.11487748074165 1
5.42589456201183 0
4.89519960135744 1
4.78363617115726 1
5.08661724038007 1
5.46971919080227 1
4.87143672340025 1
4.74074366493677 1
4.85616681752078 1
5.32225872930946 1
5.08640493286111 1
4.77022239754699 1
4.8553709066846 1
5.04222262604138 1
4.85659520152693 1
5.16663788132144 1
4.95142368749432 1
5.13355673376203 1
5.02199748581713 1
5.30957652499872 1
5.20838320423697 1
4.62701899702694 1
5.21014981904033 1
4.99503788692113 1
5.23535888397248 1
3.98585124395053 0
5.19523337279674 1
4.50858851281826 1
4.78802094594286 1
4.7550338070954 1
5.03555913938688 1
5.07170307036798 1
5.11463234957354 1
5.31841499693691 1
5.06561544111798 1
5.15015776250393 1
4.80710687173557 1
4.37256100556074 1
4.33409099478641 0
4.8758947735397 1
4.81682312996675 1
6.03464403570504 0
5.06547078832708 1
4.90371133856187 1
4.83100646006941 1
4.87129763506979 1
5.20024047358139 1
4.35327637919195 0
4.82123859009848 1
4.9765166404886 1
4.59169096886362 1
4.97127329856232 1
4.9767965450158 1
4.85415443307167 1
5.61337320296646 1
5.31849301625879 1
5.16270952455371 1
5.31821209038827 1
4.75608419694272 1
4.57376299412235 1
5.30766887031801 1
4.95165811286244 1
4.90872027742141 1
4.97659432843968 1
4.65757553447742 1
4.9475938553035 1
5.67950502757329 1
4.68423514362567 1
4.9697567045173 1
4.95111459720089 1
4.81176371671756 1
4.4700851367592 0
4.83493589640086 1
5.18251712207449 1
5.15928964391994 1
4.73377460496496 1
4.65632895928766 1
5.481771714481 1
5.28082736129024 1
4.8409287028803 1
4.80462439693163 1
5.29028945083512 1
5.05885262185453 1
5.40400930656864 1
4.91171300859218 1
5.5186777053059 0
5.54416241560054 1
5.14020880147205 1
4.81841311545424 1
5.03145330100918 1
5.04269149616725 1
4.95824366558918 1
5.3411570714681 1
5.28331144910464 1
4.78947846644391 1
5.16231955056895 1
4.92548777153313 1
5.65761991035824 0
4.7664460940768 1
5.00165427339035 1
4.90609485855446 1
5.19198348120351 1
4.76019472530467 1
4.78471135955319 1
5.11696799078423 1
5.00517862330655 1
5.3991604049509 1
5.2098872857642 1
4.96236164617739 1
5.60813114066378 0
5.45422612797181 1
5.28665420172648 1
5.04852780457049 1
5.24413694365328 1
4.797532316414 1
5.27166672940115 1
4.81560428526794 1
5.80663768662342 0
5.33932737127589 1
5.64326200248541 1
4.69140057800291 1
5.22350211408801 1
4.66716601177994 1
4.84661069598955 1
4.82443170168183 1
4.50199903872706 1
4.51226938308572 1
5.2073122267387 1
4.91001771559509 1
5.15980418536595 1
5.39021985056904 1
5.09260320608552 1
5.22950443410702 1
4.94239430655965 1
5.31696864252032 1
5.62092978980082 0
4.59388078889747 1
4.7353594438702 1
4.91084137092312 1
5.27654589738725 1
4.70611594231104 1
4.99266520928147 1
5.08460391116136 1
5.26746260422879 1
3.82090532192205 0
4.80195170574772 1
5.37313416056095 1
5.35372143716602 1
5.18225548816789 1
5.05923625279871 1
5.14103410765344 1
4.59268908538097 1
4.68707328952051 1
5.50956005296669 1
5.12571066829716 1
5.06224413372017 1
5.70672102903348 0
5.03327966851514 1
5.45692999760331 1
4.78683392236584 1
5.15275286606813 1
5.57123183106335 1
5.09958636920226 1
5.57099981724953 0
5.13061022592626 1
4.90941228372424 1
4.33240270341387 0
4.94486873025538 1
4.81606913441208 1
5.55305845030573 0
4.15553072313751 0
5.02283815626678 1
5.33107191895894 1
5.3499522457034 1
5.19639574073602 1
5.18722590645965 1
5.06815416328041 1
5.33420205750443 1
5.12880136769112 1
5.16965560144018 1
4.45339314650472 1
5.10703342178197 1
5.49946137583671 1
5.2738830254696 1
5.113544519125 1
4.72190593844263 1
4.56917783811661 1
5.74982485842045 0
5.00923743263169 1
4.87436818362221 1
5.42610899683211 1
5.34856606751368 1
5.0518797852735 1
4.97092105842903 1
4.69147608796445 1
4.96389070465571 1
4.9726661847606 1
5.35807583587597 1
4.89643809452162 1
4.92757241787479 1
4.49275298072118 1
5.20309615245786 1
4.82600021113703 1
5.15471611912109 1
4.74237423787101 1
4.59535784351152 1
5.39839050457223 1
5.25790526481164 1
4.42379855120235 1
5.36590883730808 1
5.51705168654945 0
4.96032592317859 1
4.45110487126841 0
4.76454133581238 1
4.92160219995577 1
4.85528598472019 1
4.63958548047888 1
4.81571406417846 1
5.37178711550612 1
5.39383357971991 1
5.02172608973916 1
4.81032932001598 1
4.8801494781194 1
5.13451025542921 1
4.65910289928893 1
5.4037275007274 1
5.79539481618898 0
5.08283851670665 1
5.01399226098092 1
5.58201220036485 1
4.88568061934808 1
5.516478711691 1
4.92299582862622 1
5.01527917957919 1
4.5891205094109 1
4.44795245044841 1
4.80218353475699 1
4.85787642030146 1
5.63049580698826 1
5.34605113402953 1
5.21378555564011 1
4.64980172723455 1
4.9382358871337 1
5.00817090283355 1
5.26627529476171 1
4.91812443665438 1
4.69528437526492 1
4.96729814160988 1
5.15055470183248 1
4.92798650144546 1
4.85880858598669 1
5.183137312752 1
5.03853999005785 1
4.3438138531697 0
5.46637740898639 1
5.46422845182838 1
5.04934728135455 1
5.03040299962577 1
5.40970767389984 1
4.54140176441093 1
5.16453349118228 1
5.38425150644356 1
5.12171391992279 1
5.28074101979944 1
5.01456041625902 1
5.69405059713464 1
5.25501827663959 1
5.20514352471487 1
4.65597853319666 1
5.12026315715368 1
5.305038673986 1
5.09830630969037 1
5.08601437584069 1
5.17883881413638 1
4.69265040791001 1
4.74213254527924 1
4.6118911941078 1
4.99554526564167 1
4.93155734963414 1
5.08940991403988 1
5.51392654654592 0
5.09329323896958 1
5.37269140042376 0
5.20651588775034 1
4.72936740763299 1
4.70090792658218 1
5.1037575221805 1
5.22337723681171 1
4.66285401552721 1
4.92152475571617 1
5.43116552672478 1
4.69695450969899 1
5.11505568673749 1
5.08991613608576 1
5.11778734468138 1
4.63527267733726 1
4.70442722458443 1
5.00450591940969 1
6.01142864022425 0
4.66170615935662 1
4.84654524948423 1
4.8816753630975 1
5.00491043287801 1
4.66564952136636 1
5.13494025468872 1
5.5001431974475 1
5.31757191928725 1
4.86438322529262 1
5.10766725735646 1
5.48078445084877 1
5.09374080106746 1
5.10440067317092 1
4.78706307408143 1
5.82050519256339 0
4.86829001846453 1
5.33067577569654 1
5.00894602844508 1
4.41535480213095 0
4.89537834234923 1
5.00785193856906 1
5.24642022688533 1
5.08784883203296 1
4.95602833773901 1
4.65492150985591 1
5.25533595345013 1
5.22892786728627 1
5.04622519648717 1
4.98950656312283 1
5.04844877853726 1
5.40706281510832 1
4.57221981683092 1
4.84238134620274 1
4.71909699299434 1
4.47541950307752 1
4.92362415352978 1
4.96108042794112 1
4.7898905940521 1
4.42399125249413 1
5.00880563127905 1
4.81101765245428 1
5.53888366483711 0
5.06607157499872 1
4.57005165209783 1
5.4426992841597 0
5.30477113689499 1
5.23801129759356 1
4.65377347149547 1
4.2471717856105 0
4.72690736482432 1
5.01641874615793 1
4.95141538766306 1
5.16016991868595 1
4.81370028151996 1
4.90989192936055 1
5.14217290511174 1
5.66197651671001 0
5.58210881964212 1
5.32210587641086 1
4.93664477087927 1
5.41281236467344 1
5.32811781442024 1
4.35612858101405 0
4.77192984796586 1
4.86093402791618 1
4.92628799423253 1
4.50149147216548 1
4.627635262159 1
4.06788090454067 0
5.20568525795213 1
4.88504045569103 1
5.18978427058677 1
4.66530759839089 1
5.08068488309514 1
4.5675377359791 1
5.5524532454092 1
4.85650558006009 1
5.12280607322409 1
5.11652560282844 1
4.56876995153402 0
5.0150401930731 1
4.75816555325441 1
4.68005049168365 1
5.78662151232755 1
5.0645322618244 1
5.19090617905433 1
5.61807561547503 1
4.81830283502805 1
5.51706801274984 1
4.87828359827517 1
5.47125043206737 1
5.33840671827021 1
5.93350886211567 0
5.2611101953614 1
4.95723133436839 1
5.28973558599802 1
4.81204081944085 1
4.97495519469013 1
5.24044270931553 1
5.26883512718314 1
4.8520507166795 1
4.61782199354073 1
4.8942710127241 1
5.29908454627476 1
4.40606636274984 0
4.7136889058152 1
5.1640446340308 1
4.73619887344198 1
5.03555411595117 1
4.94860496556317 1
4.54629644161338 1
4.0973828635969 0
4.93898517736703 1
4.72678028973054 1
5.09282463717795 1
4.89363582912895 1
5.09393539145615 1
5.40618366629423 0
4.53178324445269 0
4.82064969191962 1
4.91229652405462 1
4.90052867287893 1
5.1042896481527 1
5.23114735460098 1
4.97752113568416 1
5.21075741402278 1
5.30970234330299 1
4.93916454828837 1
4.83501556202738 1
4.77284837675316 1
4.70517565298652 1
5.25771665811939 1
5.36204115073652 1
4.36486838312207 1
5.23631215405552 1
4.71556268080439 1
5.30501949331204 1
5.13556776569424 1
5.00362669210028 1
5.34545453085478 1
5.71186453515327 0
5.34474069925852 1
5.05774754069935 1
4.39824269529596 0
5.30778012701151 1
4.42417344172206 1
4.52879355041441 0
5.1658811560843 1
4.51638387068169 1
5.36575663094966 0
5.14003330064758 1
5.44118791117688 0
4.73972713298793 1
4.66464704378203 1
5.28926162276376 1
4.45547299627692 0
4.72760714689524 1
4.76008012738077 1
5.51704564509036 0
4.8387684207532 1
5.09298476883043 1
4.68841066677748 1
5.26094136516531 1
5.16385893184515 1
4.5402132110979 1
5.03830664151473 1
4.99656660840394 1
4.67936842065702 1
5.1042559674736 1
5.18411529491558 1
4.87678200262891 1
4.89057573942959 1
4.81981048476746 1
5.40350178932837 1
5.28956128622725 1
4.9891361751118 1
5.00221169847089 1
5.1352306141244 1
5.30164383508456 1
5.10654966379021 1
5.07767231295594 1
5.32288961369114 1
4.70458603531462 1
4.80952286764609 1
5.1198590035398 1
5.22970309817178 1
5.68109049836446 0
5.32681789616866 1
5.18685256356578 1
5.22587562812509 1
5.07101507193909 1
5.1567087239571 1
5.30121190310945 1
4.88766348532898 1
5.33096115821969 1
5.07170148543181 1
5.48740722074385 1
5.29572484626205 1
4.89254500216424 1
5.29791747684381 1
5.46528929052557 1
5.11493424303389 1
5.25172795965571 1
5.10363179716353 1
5.59529112089946 1
5.19456072039115 1
5.02783334908284 1
4.04362731086605 0
4.7770720846927 1
5.23937388273805 1
4.77397382962967 1
4.79558271426653 1
5.16991832088124 1
4.9934876776628 1
4.64066699749963 1
4.77993764268303 1
4.945493643246 1
5.09216124545629 1
5.04222550295981 1
4.98293619990179 1
4.96921640780204 1
4.71124093850204 1
5.21731258777073 1
5.1989209822332 1
5.42811886386837 1
4.29138479772911 1
5.73651282323912 0
4.75168453468116 1
5.34433505033423 1
4.85202569881407 1
5.35449848541454 1
4.58465961545226 1
4.89081232294709 1
4.54089670848589 1
5.214037728004 1
4.93111365171614 1
4.9436127348398 1
5.78873539772212 0
5.0606868398468 1
5.2236678388615 1
5.31247787394615 1
4.97557253159229 1
5.23575397371844 1
5.08902123348937 1
5.29872051950738 1
5.32208357417654 1
5.26449816151539 1
5.63815724578813 0
4.68350574183169 1
4.1524820577605 0
5.20198727128999 1
4.98768417106477 1
4.43304877787544 1
4.71752636068535 1
5.22767421081989 1
4.70648576706547 1
4.77539154228964 1
4.59920951740768 1
4.69229831446723 1
5.16994741676179 1
5.70143178442128 0
4.94956578331636 1
5.2508025878974 1
4.77125271084221 1
4.89006301129579 1
5.51753142468866 1
5.11133033733088 1
4.9082002897392 1
5.13353015379 1
4.59701601006916 1
4.79409891223883 1
5.00699024974843 1
4.79954586786726 1
5.52239547450628 0
5.38932103262788 1
5.28726002349141 1
5.00252766616854 1
4.69548192378384 0
5.27240618101552 1
5.05708685322367 1
5.02583651204553 1
5.17662120391286 1
4.5723689782663 1
4.31230078276863 0
4.90375346617276 1
4.68078941447976 1
4.32319976220175 0
4.67705280423057 1
4.80539108993136 1
5.01930086830514 1
4.62294101643077 1
4.32060251232844 0
5.01033579217465 1
5.13297240630978 1
4.70067272304202 1
4.42813283645177 0
5.07270695551025 1
5.12214178367008 1
5.40268396991853 1
4.58904839717368 1
5.2908289655297 1
5.29835041238403 1
5.10967096858474 1
4.38676200946269 0
4.81727822802351 1
4.76154948684298 1
4.98055095960259 1
4.82974016301498 1
5.04175545818989 1
5.4090674613378 1
5.12413161172793 1
5.15923030101263 1
4.93748503284317 1
4.74424141437761 1
4.41155560101881 1
4.54161520192923 1
4.63396794855618 0
4.55749136655198 1
4.95142447181393 1
5.35845264251646 1
4.91435225827917 1
4.77742174696137 1
4.98762072582419 1
4.97726086901273 1
5.95801175933473 0
4.95906225841433 1
4.71710958448203 1
4.95391484485008 1
4.80818099230012 1
5.36040441455664 1
5.13816462830713 1
5.39216314186236 1
5.06299496801341 1
4.91174069523131 1
4.90551304889657 1
4.88264966822487 1
4.94888657247647 1
5.3855793663348 1
4.86641800274208 1
5.24247768843583 1
4.5128419278967 0
5.42319955718216 1
4.89855964714426 1
5.19618041579358 1
4.65726405970085 1
4.93702425669668 1
4.82818977276306 1
4.92951761840961 1
4.70560650165713 1
4.83699542638191 1
4.79584442037059 1
4.67662499589047 1
5.30984765625925 1
5.04262920778082 1
5.66039956398439 0
5.39551939706254 1
5.13954814753841 1
4.34685397523818 0
4.80093838602466 1
5.41592677428042 1
5.12648678902384 1
5.3432833325315 1
5.15128146924613 1
4.53666997588259 1
4.56524121184012 1
4.41201807420196 1
4.2967531207566 0
5.33739376326775 1
4.54911639676147 1
5.04386471784988 1
4.91521581048394 1
5.13039789344269 1
4.97758158396644 1
4.58084374088477 1
4.83992271573981 1
5.0148311045065 1
4.63894305703049 1
5.08878160372346 1
5.123861024815 1
5.40527465099696 1
4.73127853195862 1
4.98810195108397 1
5.60537263922817 0
5.55849916383278 1
5.15567788842887 1
4.68876171940185 1
4.69048667576547 1
4.49087317459987 1
4.86631859044989 1
5.39360550478048 0
5.77373275384361 0
5.22837228407418 1
5.03245777997177 1
5.6951355130887 0
4.66738987659759 1
4.78924613106912 1
4.71158937951567 1
4.84952059322268 1
4.65010511194543 1
5.53354745140453 1
5.15240569334193 1
5.08871654634374 1
4.67614553148507 1
4.93982689566932 1
5.09170901516921 1
4.64157407265453 1
5.39875045815819 1
5.36372705579763 1
5.32046742926572 1
4.60422712878885 1
5.00150071501556 1
4.82362238440825 1
4.35690466574432 0
4.29218629205397 0
4.88229770321638 1
4.95146506184735 1
4.56406392018372 1
3.85785189812416 0
5.13771884466587 1
5.54032382314556 1
4.08270649593455 0
4.98401256466572 1
4.69855865976336 1
5.18895771464084 1
4.44320596936945 1
5.34288266917876 1
5.26525496851134 1
4.96995040706048 1
4.54552016172783 1
4.54314950276008 1
5.32389118482765 1
4.11071674012543 0
5.20295885359836 1
5.04817855805206 1
4.91428116046652 1
5.24024416719821 1
4.7103838006199 1
4.72043187473639 1
4.87453684715494 1
4.77823415875136 1
5.02426455503658 1
5.46610247062083 1
4.4945690347542 1
4.8698685744263 1
4.94310086967191 1
4.7937933484924 1
5.38998298554737 1
4.81657248266569 1
5.47381086782189 0
4.42186388977122 0
5.09184805749665 1
5.01948904840208 1
4.6108684203591 1
4.84406873287892 1
5.65377869074932 0
5.43089093999754 1
4.7299750520611 1
4.75931903048368 1
4.20951979203608 0
4.93472674006919 1
4.8654564667261 1
5.23542918752114 1
4.88477307357621 1
4.80660195408233 1
5.06481190917053 1
5.50630176686976 0
5.10969077961687 1
5.06269488140329 1
4.98650385966187 1
4.75064038225845 1
4.75380159461239 1
4.60213923296347 1
4.3071338733346 0
4.72181721868255 1
5.26042881413217 1
5.07485357531976 1
4.35546874793922 0
5.29121815240864 1
5.53563812480073 1
5.12868043974944 1
4.74950657837424 1
4.84194111028832 1
5.19049790600621 1
4.66841489995523 0
4.79636549155495 1
4.99741066505254 1
5.34423065416094 1
5.00173610135074 1
4.53802911515999 1
4.78080745488137 1
5.24708323107199 1
5.364191686696 1
4.8168824697377 1
5.69801716155102 0
4.97343609634192 1
5.52754676928561 1
5.40042198400907 1
5.39208406827541 1
4.33566297450635 0
4.6810658619247 1
5.24069831186227 1
4.43345903658074 1
4.55158262287628 1
5.02049872796688 1
5.38108927964209 1
4.57261368551053 1
5.54314364750914 0
4.77285875089996 1
5.12175069577041 1
5.25522305091845 1
4.48358824627457 0
4.79780237749898 1
5.36937877707216 1
4.69854493656585 1
4.70321612764323 1
5.26239480237399 1
5.24448466066371 1
5.017488003555 1
5.16112696043764 1
4.90938364627838 1
4.92689267857826 1
4.94710724249167 1
5.53168883609865 1
4.97934464444659 1
5.22349982513512 1
4.49980147636461 1
4.87484850560777 1
5.03548586588888 1
4.29868192495425 0
5.30900881680765 1
4.73687924658287 1
4.6458213706545 1
5.2434354820773 1
4.76385519603929 1
5.04626440630711 1
4.84458628521973 1
4.76914558373784 1
5.59552868469774 0
5.1705161149765 1
4.74262493366577 1
5.04347678412201 1
4.27887476658767 0
4.92828451411683 1
5.08550516200644 1
4.64077979881408 1
4.44653192545569 1
5.08965267666033 1
5.04505487175756 1
5.2247896359115 1
4.95990632338869 1
5.05634407302311 1
4.76964739552894 1
5.28658005176168 1
5.00935755945438 1
4.58989476517406 0
4.88104427839106 1
5.31804207657447 1
4.81332778093972 1
5.53293635225263 1
4.71339273997282 1
5.3166910675038 1
5.20038980549319 1
4.65368135786545 1
5.48964129582558 1
5.46316871195054 0
5.17659559093573 1
5.42714945026273 1
4.60608875034733 1
4.52215956838772 1
4.71563347608959 1
5.17999040958722 1
5.46536338741535 0
4.66704940562724 1
5.48588298689459 1
4.97192656129248 1
5.33865462709837 1
4.9304694592388 1
4.93558947250846 1
5.04058594785554 1
5.37312013559293 1
5.05544075221808 1
5.3046636945863 1
5.19832603468784 1
5.24805187760623 1
5.14731374410441 1
5.01596759146901 1
5.14805382542822 1
5.04374290098657 1
5.07534048279612 1
5.25531493771369 1
5.06171732325113 1
5.28408409332796 1
5.58935293441626 0
4.71673443299967 1
4.3288416599238 0
4.71606955539201 1
4.67938363842109 1
5.16007981417126 1
4.97252136364681 1
4.77457394193469 1
4.79902001733011 1
5.33335302373378 1
5.02751494433975 1
5.20234732038654 1
5.24117438263866 1
5.13609130338365 1
5.23554508561352 1
5.65099921140772 1
4.76597544859043 1
5.1245158742098 1
4.87580775645926 1
4.92706730581277 1
5.49663828119027 1
4.98882771521989 1
4.34207131318265 0
5.11905073970672 1
4.86633687251562 1
5.059589488736 1
4.68082366645127 1
4.97329532138888 1
5.12150100535244 1
4.82939512723998 1
4.98263337163486 1
5.08069281697366 1
5.03804473756947 1
4.30742389521973 1
5.28315883470417 1
5.04215833495605 1
5.26064055296985 1
5.06631862826655 1
4.30631785832694 0
4.85943627877704 1
4.83541325516419 1
5.20181525625267 1
5.01022549673023 1
5.29071241223705 1
4.67204486737708 1
4.90763068852101 1
5.08745741766947 1
4.59777394773723 1
5.20478643640861 1
4.83286455198907 1
5.18746658159185 1
4.82138081878828 1
5.05907605775385 1
4.54394967560315 1
4.86938767635972 1
4.96583998236063 1
4.86419096296109 1
5.03396758307176 1
5.39273986222413 1
5.02360250128345 1
4.64003530815486 1
4.84042961707212 1
5.14637985690011 1
4.67128950910653 1
5.2095173083396 1
5.73116683073745 1
5.0362007587197 1
4.57606770382205 1
4.7875642250503 1
5.0622879949536 1
5.02187310513113 1
4.84883526773036 1
5.44890797815246 1
4.96345468649832 1
5.09495193859665 1
4.94281312577895 1
5.18463427487306 1
5.15512428667845 1
4.65474932933983 1
4.9412142366369 1
4.83344903315808 1
4.94988909955523 1
5.29046931678241 1
5.1809721118107 1
4.27402600784869 0
4.94193668154217 1
5.39136747755986 1
5.24613177188234 1
4.96038516182767 1
5.04159238057238 1
5.369377713397 1
4.82692422724069 1
5.02074181215108 1
5.09507429412503 1
4.80735994145432 1
5.09921998040803 1
4.23279266262701 0
5.06892245585665 1
5.18788992858565 1
5.05352422248651 1
5.53234015200649 1
4.76674409709118 1
4.9093959049795 1
5.08976498823932 1
5.64439100064243 1
4.57342508494524 1
5.08078325301746 1
4.6083353022648 1
4.91086285461365 1
4.98826653273105 1
4.43089469173942 1
5.20568641772056 1
5.11409847873487 1
4.62968862440168 1
5.46127010103047 1
4.70521541630792 1
4.55098151302248 1
4.49866887716796 1
4.73437498124832 1
4.58797804190972 1
4.68295785162998 1
4.9703853292582 1
4.90850820612711 1
5.10490780426487 1
5.41949851425638 1
5.2599562857161 1
4.87845410961349 1
5.31038783892066 1
5.0001695705753 1
4.72598547669509 1
4.4008436640333 1
5.29874643247075 1
5.57502961181758 0
5.50501329071569 1
5.06811898452446 1
5.0953540738514 1
5.06451320300459 1
4.70813022378734 0
5.38050748432732 1
4.68956924027507 1
4.72062702468312 1
5.57391809618465 0
4.84002196696971 1
4.9152942783318 1
5.00723903089635 1
5.23572797752627 1
5.18488598535364 1
4.80807092688468 1
5.1473975680343 1
4.97153453907571 1
5.27577484450939 1
5.17629467559386 1
5.16366351805724 1
5.45995393138776 1
5.26274927168997 1
4.92122820454506 1
4.41111325483444 1
5.00269224502489 1
4.75110862332696 1
4.97525800526261 1
5.78388830131268 0
5.00691395983669 1
5.22600399047714 1
4.95657898994187 1
5.4123635632972 0
4.91526226146881 1
5.08367854244955 1
5.0752608127489 1
5.13354341344449 1
5.41306830974183 1
4.61064534425482 1
4.62508315513236 1
5.22779895618498 1
4.92780723780574 1
4.62766364733856 1
4.7306888579828 1
4.66103276618775 1
4.49049142886628 1
4.67571383295039 1
5.34750833420596 1
4.82959265568549 1
4.68263580241425 1
4.9123732152785 1
5.22794311582898 1
4.74378034168149 1
4.95821575440739 1
4.84990015601314 1
5.36903990212097 1
4.52011252799717 1
4.44785840923746 0
5.17249102264847 1
5.13940602332965 1
4.7820847018615 1
5.17504211499736 1
4.43540335956302 1
4.7633330150902 1
4.83116954212576 1
4.6056816050963 1
4.93330189289014 1
5.14114844345183 1
4.93288120756129 1
4.96663615090838 1
4.46935254881937 1
5.26848850334944 1
5.62197305397975 1
4.51134991447123 1
5.53124136393843 1
5.08128272324308 1
4.88867785438847 1
4.79445941927086 1
5.25295258054242 1
4.47874350763847 1
5.18014132184021 1
5.68454571483411 1
4.65545170195788 1
4.27413214109449 0
4.72243754507096 1
4.74027590880858 1
5.9363538226388 0
5.07097636137603 1
5.1058767580553 1
4.4945512543226 0
4.89452356128606 1
5.11231647843305 1
4.79699721080194 1
5.03324471327209 1
4.62251840063705 1
4.83313891540193 1
5.11082125159382 1
4.49863722926533 1
5.55237459365571 0
4.85354508444709 1
5.48717053724577 0
5.08347334368779 1
5.12477263047609 1
4.48788241517751 1
4.92800979739625 1
5.04084650955525 1
4.8250944641436 1
4.72607588985873 1
5.21454425399397 1
4.72309776877446 1
4.93278252477345 1
4.7493973034818 1
4.82412081631905 1
5.56667524862374 0
4.53693976978679 1
4.70907700984904 1
4.93378316568275 1
4.73570420543737 1
4.90969051315647 1
5.0107719850223 1
5.21006771120661 1
5.05649457918939 1
4.832227888344 1
5.09893772761021 1
4.92756579690123 1
5.07518394533851 1
5.15629600475337 1
5.16513769243624 1
5.33820041798538 1
4.18716871368992 0
5.27824257224556 1
4.8975546692954 1
4.64540608758623 1
4.91842940893641 1
5.29837956758919 1
4.94302872098216 1
5.41910152729693 1
4.68210052815677 1
4.7609124809175 1
5.14198937435192 1
5.01063487832159 1
4.87099308346833 1
5.07109409618475 1
5.1069781564646 1
5.45361424569459 1
5.32690616486282 1
4.48608497845294 1
4.98585655063849 1
4.47254240715884 1
5.24087566967069 1
4.97577714875104 1
4.8819776510168 1
5.54732152336793 0
5.23920529328577 1
4.98638163032417 1
5.30580590674839 1
5.6030993575697 0
5.24238888943698 1
4.99647287606545 1
5.74687569166547 0
5.4974189394413 1
4.89781531117906 1
5.63314284551342 1
5.26923107754978 1
4.9906559527241 1
4.1497204574087 0
4.24819078257604 0
5.20699059221303 1
5.20824984610974 1
5.27071624814393 1
5.0803575592642 1
5.2876158905378 1
4.73003065099502 1
5.09574440336539 1
5.34382228367638 1
4.96854513768385 1
4.68183814010231 1
4.61332401337547 1
5.21032120131656 1
5.30322137851533 1
5.08980674542441 1
4.82442395150558 1
4.99000859239764 1
5.17248311418862 1
4.51545097138064 1
4.61409890489903 1
5.55795651711126 1
4.98201675738047 1
4.66469322334881 1
5.39847519586714 0
5.70879384776865 0
4.99145903508638 1
5.0516150274918 1
4.91111105357996 1
5.00809937387456 1
4.58321836811258 1
4.72017103151338 1
5.24724028633353 1
4.79105500005687 1
5.17517151576267 1
4.77990208544028 1
5.20936821009203 1
5.17388377657494 1
5.19194836167552 1
5.06489570309307 1
5.16552745912872 1
5.40539890322469 1
4.97784465366757 1
5.24801204240615 1
4.59835222318244 1
4.82536826250004 1
4.98068000846093 1
4.5258427520654 1
4.93563103675263 1
4.7884878762355 1
4.66549688759586 1
5.34359232790611 1
5.16975690019994 1
5.19758845420124 1
5.12074919352005 1
5.75067973479633 1
5.27639814058535 1
4.84253003281606 1
5.15516306562876 1
5.29508154238517 1
5.05558121174588 1
4.760643303314 1
5.28943910762252 1
5.31595464354859 1
5.27780647591834 1
4.73083028663417 1
4.72795404070938 1
4.60873396909586 1
5.1461659146568 1
5.00481425779823 1
4.59224421726536 1
4.96441956251666 1
5.18642866646474 1
5.15077322402022 1
5.1038889290744 1
5.34485837505177 1
4.91348156705372 1
5.46089260327752 1
4.74930723188337 1
4.80528301894134 1
4.80693256004493 1
5.08765222266641 1
4.76892501460009 1
5.25357776289372 1
5.08656972469911 1
5.14198602235275 1
4.90303541093742 1
4.87770587998962 1
4.9405704374503 1
4.66693848781725 1
4.74248506613657 1
5.26281647870913 1
5.74657271462828 1
4.92074485806924 1
5.01898303160255 1
4.56832320852138 1
4.83345455255269 1
5.29783945958839 1
4.84092789038067 1
4.49846368699463 1
5.12459740531546 1
4.85703536489821 1
5.58855306271863 0
5.1083477469901 1
5.35292508710604 1
4.92737021926948 1
4.708505850424 1
5.25038103881231 1
4.3760614093561 0
5.11677882745814 1
5.07417553068293 1
5.21304186330481 1
4.73000169401405 1
5.39707420521595 1
5.2920014155 1
5.21739303633857 1
4.82963827234504 1
4.63092242301514 1
5.35544306981994 1
4.97102563818721 1
4.80201498108616 1
5.35765765586131 1
4.78896209352161 1
5.42182743380079 0
4.81788240948214 1
4.80462742137026 1
5.17920396975462 1
4.77744897574274 1
5.00419107856383 1
4.87619067555934 1
5.1675982399645 1
5.03429013370822 1
5.25420253569763 1
4.94798408834213 1
4.90076443376039 1
4.62897652848504 1
4.56848102089509 0
5.31778694208617 1
5.11602781922029 1
5.48900817040058 1
4.79299264759988 1
4.86989335303348 1
4.66585765146663 1
5.33892748826662 1
5.09377626692495 1
4.50816573882395 0
4.83942861478719 1
4.73536649831982 1
4.88584687069041 1
4.67663725820798 1
5.05668462984115 1
4.74556248341144 1
5.26946846344247 1
4.61886992037413 1
5.51546065345477 0
4.84261202293376 1
4.70664416233847 1
4.80659095179555 1
4.70610326763611 1
4.4231254730143 0
4.61134966922815 0
4.66168758224913 1
4.71862420771523 1
5.0418388907381 1
4.55262064572554 1
5.25731543817439 1
5.38931961927877 1
4.92733620996628 1
4.78355671449017 1
5.0395319500099 1
5.16845882621722 1
5.1100829629585 1
4.99488049237271 1
5.56562758145632 0
4.59272279057345 0
5.31878948725527 1
5.23347914499031 1
4.73856172455216 1
5.00361707025688 1
5.41189966847933 0
4.68136725403994 1
4.59646096004674 1
4.87945079477978 1
5.57941077561231 1
5.20495690673732 1
5.2052392230677 1
4.86748027368141 1
5.44612664732041 1
5.34666590753908 1
4.38334070797074 0
4.86791320398113 1
5.40336780682488 0
5.45993618052494 1
4.97834287339963 1
5.37573616800754 1
5.27913586363238 1
4.51787994834464 1
4.87338291024423 1
5.68691627794379 1
4.88242149168834 1
4.67523611766597 1
4.58838739836204 1
4.61080813046043 1
4.90200671721665 1
5.04777283970152 1
5.66178821353642 1
4.9765382518166 1
4.79783157751318 1
5.01101726191637 1
5.08093004771341 1
4.68147886803727 1
4.77267825035107 1
4.80392221348675 1
5.16344875118993 1
5.12789005379689 1
5.12221763228084 1
4.62078873960299 1
4.63731824947059 1
5.13140612936417 1
5.46417558280547 1
4.8393444023397 1
4.65002482892566 0
5.37517118932491 1
4.4638984914514 1
4.77701105714389 1
4.67540298903131 1
5.01259568952738 1
4.92930768327308 1
5.14211157237484 1
5.24494490312867 1
4.7737217803005 1
4.67586600684287 1
4.75378882215162 1
5.17228668424079 1
5.01862615903401 1
4.90509218526372 1
5.36401398959119 1
5.14069613908421 1
5.30776989987978 1
5.45815229729492 1
5.33619859453723 1
5.07097109841818 1
5.24786882548697 1
4.90609917608091 1
4.95927086369052 1
5.49389083172611 1
5.13498534714348 1
5.37035757017967 1
5.16296704070311 1
5.13007299598906 1
4.95412369343446 1
4.93514994434816 1
5.11780208174987 1
4.69770320253558 1
5.32367038477098 1
5.42856187233417 1
5.0396678889327 1
4.55609607559131 1
5.08062022647393 1
5.32584511305928 1
4.76724213186928 1
4.81916476902387 1
5.27553705643535 1
5.01420819802569 1
4.5346334450457 1
4.81009064718073 1
4.46598766700353 1
5.10243375593355 1
5.12435852736589 1
4.60711821273122 1
4.70314676665433 1
4.75368787641906 1
4.98572648384257 1
4.83958602011835 1
4.90641551671569 1
5.47327741498659 1
4.9786058675112 1
4.50273736636858 1
4.30535703845099 1
5.26105221171304 1
5.02857931728922 1
5.10653606700306 1
5.21512662898466 1
4.86135183269206 1
4.88285140552991 1
5.03362144570321 1
4.82704691645933 1
5.13693123007725 1
5.09963094225996 1
5.26807895801901 1
5.52821500049344 1
5.27995983435094 1
4.94851415687675 1
4.23184590147998 0
4.81738812519847 1
4.58794285774199 1
5.30238203610299 1
5.24559206241972 1
5.32358770215082 1
5.1504037535384 1
4.80037672793823 1
4.75929390915449 1
5.12365365840858 1
5.10009396743267 1
5.08664918085245 1
4.64380112210582 1
4.61667984222386 1
5.15638443326337 1
5.19341005983777 1
5.20978811977073 1
4.76407038119831 1
5.01176095718327 1
5.04673276583856 1
4.99920583505553 1
4.82833519266112 1
4.82177857719124 1
5.31834408473534 1
5.01330556607776 1
5.52683553180976 0
4.49525560388755 1
4.14951532909686 0
5.41107970977701 1
4.93360502887516 1
5.26169218522354 1
5.0032273280273 1
4.88158454736179 1
5.07285635607781 1
5.19700770032069 1
5.81553726514772 0
4.77007731917614 1
5.09028492194557 1
4.66553588183137 1
4.80851786405937 1
4.74762712195741 1
5.16367682256073 1
5.57912999577376 1
5.01484287999532 1
4.91015979005589 1
5.7321515382624 0
5.22770653107812 1
5.08074462592286 1
5.56814197586895 1
4.84809679388169 1
5.06743560471146 1
5.21411412862497 1
5.13573876600049 1
4.42416706223131 1
5.01132155986281 1
5.44649954390902 1
5.20080703060126 1
5.7156977189301 0
5.02205724076428 1
4.36346366957254 0
5.28321002809732 1
5.37108389100793 1
5.21128222305605 1
4.79584982732349 1
5.05368963855514 1
5.12527871007471 1
4.87623614536288 1
4.7605820389087 1
5.26200244240308 1
5.28816159620505 1
4.8806954424849 1
4.72853691118344 1
5.41446072680725 0
4.77516465948948 1
4.9682188180379 1
5.46050196089922 1
5.01226640132202 1
4.73924870145272 1
5.05498247409891 1
4.79989718379288 1
5.10928648849888 1
5.03757962988119 1
5.34169248273576 1
4.63080708174365 1
4.95613002049582 1
4.54629601259307 1
5.3093058614545 1
5.1257729378197 1
5.1053230315086 1
5.382888057762 1
4.60282518829505 1
4.90991730201986 1
4.75264117242632 1
5.23554442498957 1
5.08949969886332 1
5.36230923053147 1
4.64314207125551 1
5.0880929661986 1
4.5878978784648 0
5.05609082503086 1
5.43652150941165 1
4.49109733041459 0
4.91568134229144 1
5.19141515750516 1
5.58546333200849 1
5.76952223446696 1
5.35517755837438 1
5.17846924025148 1
5.04743205967648 1
5.07359096923098 1
4.77498006013908 1
4.92251785167346 1
5.31137149640829 1
5.13181192660616 1
4.76591729691238 1
5.39384867279987 1
5.07386468954037 1
5.15725348014963 1
4.83905550458333 1
4.87757812857705 1
5.50765536480654 0
4.43647135875983 0
4.51790124322139 1
5.10519787554051 1
4.58551485762922 1
4.88162303181617 1
5.25404947653943 1
4.72128138353337 1
4.68149908166488 1
4.79263707940722 1
4.67572119570576 1
5.24885759152684 1
4.83953465624156 1
4.89665907400488 1
4.7999288301535 1
5.10945703082689 1
4.89164797730036 1
5.21520200105818 1
4.82700781198537 1
4.96200353497435 1
5.25598919763946 1
5.42074439375529 1
4.83345254114677 1
5.65905190946541 0
5.11399812336525 1
4.78355257715322 1
5.33006965300374 1
4.75809543059034 1
5.18004172475334 1
4.03836221199376 0
5.0779548401542 1
5.04370479012018 1
5.18768398847281 1
4.940838934363 1
4.91590571257843 1
4.986875402712 1
4.71742822833654 1
5.8800521733401 1
5.4214840827855 1
4.20058866713571 0
4.76262177669755 1
5.23688945498283 1
4.86762873561277 1
4.0855104094611 0
4.90758717096603 1
4.99200631086348 1
5.42663445011836 1
4.88706671091729 1
4.38545974119016 0
4.64758542131542 1
4.77714489200694 1
5.12363364786986 1
4.97728515346121 1
4.76827600362368 1
4.86600399437374 1
4.63512532858019 1
5.10504334329953 1
4.93005127667519 1
4.93425235661759 1
4.69306314760804 1
5.31838340986728 1
5.23646780167098 1
5.18588024376669 1
4.96142107514367 1
4.69664817758208 1
4.89112507873413 1
5.1118659448071 1
5.02565016386982 1
4.85966681195033 1
4.63567762397914 1
4.88475683703513 1
4.94097558563951 1
4.85980414680592 1
4.83355440363996 1
4.91340285742512 1
5.26133771797419 1
4.83375757284363 1
5.19024449946567 1
5.44497549166337 1
5.02936449015249 1
5.07848905190821 1
4.98044922405841 1
4.26163176623287 0
5.24708850424294 1
5.16513261851601 1
5.14287441473793 1
4.88551662727732 1
4.96017175008622 1
5.004755973752 1
5.10853838689195 1
5.65447729809727 0
5.39209860377743 0
5.21783957883958 1
5.57227052014912 0
5.46542031894959 0
4.97966380454933 1
4.8793598332396 1
4.19393691296906 0
4.62744836882735 1
5.43824936961372 1
4.8473306203384 1
5.14477705956923 1
4.85776865406645 1
4.55890584548763 1
5.45547914993254 1
5.08342384571848 1
5.03868751555645 1
4.83012062007204 1
5.43801877199074 1
4.84348806759921 1
5.1150228868446 1
5.29298606412444 1
4.98997384849317 1
4.76878456152279 1
5.12312980280326 1
4.67482918433945 1
5.23251784907137 1
4.85405594726127 1
5.00996654231352 1
5.43000841896498 1
4.95887985252615 1
4.51714759267771 1
5.11618699482326 1
4.69510820341596 1
5.28720440672693 1
5.31672514562809 1
4.98419959868045 1
5.68350272720513 1
4.25293356721072 1
4.85113414842539 1
4.55143336363387 1
4.7273995601909 1
4.38606838307215 1
5.0016928687197 1
4.98843711962165 1
4.37812882397212 1
5.12280933682552 1
5.00752344309873 1
4.92177027331861 1
4.9420480533286 1
5.63141041389907 1
4.80877912095822 1
4.7624545473655 1
5.28343443049828 1
4.5378957503073 1
5.20283970936615 1
5.27329647310614 1
4.66072471895524 1
4.95342664127081 1
4.92951623372619 1
4.94165132820935 1
4.6964516922974 1
5.39059774135277 1
5.57612827585744 0
5.39263260201255 0
5.04064934521371 1
5.10857070091995 1
5.41174171910615 1
5.78595137491521 0
4.92933122415611 1
5.418207477679 1
5.28599627320541 1
5.63441836617798 0
4.86653773998763 1
4.95137596833417 1
4.95474196479501 1
5.23824497671703 1
4.97111876313874 1
4.72918668142935 1
5.33178877757946 1
4.78094042166567 1
5.10536834168844 1
4.54862025336724 1
5.07188231724853 1
5.16914133627501 1
5.25395295972789 1
4.8048370562652 1
4.93423502278391 1
5.22039693445944 1
5.09553802831334 1
5.13146247721389 1
5.16840337100774 1
5.40972157528354 1
5.27326793479901 1
4.7453181999358 1
4.65031938566439 1
5.10504267818415 1
4.41192838873766 1
5.60361126717959 1
4.60361297270023 1
5.0431085004594 1
5.29691662958541 1
5.20783679337228 1
5.27487978807556 1
5.08859043105226 1
4.87373262189694 1
4.93425283327638 1
5.23344844007231 1
4.83934898105529 1
5.36354709046345 1
5.39889102318108 1
5.54191758904294 1
4.81555101926753 1
4.77371904310978 1
4.64420047367688 1
4.72766033999909 1
5.47611732998734 1
4.50613430359898 1
5.0177274316019 1
4.75057923347162 1
5.25263215240478 1
4.9920202171781 1
5.17407995859628 1
4.86160038400375 1
4.9270688362398 1
5.57554914051729 0
5.42330972746276 1
4.86343209449107 1
4.6752287213513 1
5.25558777457216 1
4.81256913229676 1
5.18998969400974 1
4.88451467955914 1
5.20234883275514 1
5.3109717552028 1
4.59802630413243 1
4.50325577904368 1
5.20612870199709 1
4.93200185533651 1
5.65623446358852 1
5.32593418642135 1
4.95998319988215 1
5.07961708043888 1
5.18539195557951 1
5.06315937128104 1
5.0951782184942 1
5.16078213391849 1
5.05917930810702 1
5.03092348174031 1
5.50613728816079 1
5.0700425456849 1
4.52763137042574 0
4.90635655744654 1
5.04091831048582 1
4.95110246289491 1
4.85450002417444 1
4.93639861625189 1
4.56928261400594 1
4.23252449568557 0
5.02081421317201 1
4.4268027499395 0
5.31786293218044 1
5.46169283782849 0
4.81543337633337 1
5.02481369236659 1
4.99242498228254 1
4.56470765433405 1
4.82030272127718 1
4.95965005809894 1
5.15567091861226 1
4.86962362932883 1
4.90273452257436 1
4.67657059285931 1
5.58349545182341 1
5.15353385735055 1
5.06487460137385 1
5.18665888946254 1
4.42494912349355 1
4.66893637887658 1
4.3010996490896 1
4.96882828938232 1
5.11610079395731 1
5.48980195961608 1
5.01224473818124 1
4.93015504232475 1
5.45755261192826 1
5.44220080945854 1
4.48070130879525 1
5.33385167167249 1
5.56427218057937 0
4.50667034322944 0
4.83881430628607 1
4.73407650359688 1
4.91625729552623 1
5.52353525615711 0
5.63750865696579 0
5.36825885287758 1
5.07194950227387 1
4.95457080967651 1
4.70900847609103 1
4.94144637696138 1
4.91899236877601 1
5.05973848095737 1
4.74028852907425 1
5.25560349854816 1
5.03420933475469 1
5.12076033527356 1
4.42327065215671 1
5.31027107313254 1
5.26004606960234 1
4.85680814737324 1
5.29501536912696 1
4.68980998114843 1
4.8469232688073 1
5.20573545089109 1
4.86420137270016 1
5.01097333230075 1
4.69656267121256 1
5.05786051219873 1
4.91688208780449 1
5.08931604001727 1
5.07942059968628 1
4.86253549901116 1
5.10149437645229 1
5.28855706154573 1
5.2642350867233 1
5.11511553818755 1
5.03373953579005 1
5.04984402714797 1
5.30336490812368 1
4.53513557351418 1
4.79197342979375 1
5.01140056638236 1
4.82419405038729 1
5.42025184825454 1
4.42639667318035 1
5.11056590352254 1
4.9559265299162 1
4.86832338136573 1
5.22713902538379 1
4.6636941323359 1
4.94347911205916 1
4.96497644453293 1
4.94221899655563 1
5.07388066403235 1
5.24551993515333 1
4.90554943774318 1
4.90175404613632 1
4.99539520627606 1
5.171869318894 1
4.77725834529405 1
4.76987230390974 1
4.75706333653294 1
4.64347205126751 1
4.88572970398327 1
4.75861086363314 1
5.38213529943548 1
4.91641526846006 1
5.33177436689377 1
5.17573264161476 1
4.89983880223841 1
4.88167683239435 1
5.27230971344872 1
4.72884150198316 1
4.99127823032682 1
4.91157832248472 1
5.08657951225947 1
5.04769376511169 1
4.66166262659936 1
5.16335550896154 1
4.38850038084413 1
5.16593238358969 1
5.50078168372614 1
4.98917746964742 1
5.31586116041107 1
5.39596016879354 1
4.91085339338396 1
4.39955653246253 0
4.98102098895692 1
5.22978572097821 1
4.77002699460815 1
4.7761428262489 1
4.73662916690096 1
5.41799386838859 0
4.52185651547957 1
4.63528925154785 1
4.96729479070214 1
4.48471753612814 1
4.6758005905885 1
4.60756806446671 1
5.37905894687893 1
4.76869427119444 1
5.00605114755206 1
4.96902613434905 1
5.40582023275084 1
4.45799270281812 0
5.27512022003283 1
5.35621713674971 0
5.03614888375979 1
4.55391310872835 1
5.57389551936771 0
5.68980281802825 0
5.17976403753597 1
4.58890567376455 1
4.34437406921579 1
4.87584835151978 1
5.31635682201737 1
5.33683141333961 1
5.52101616847768 1
5.37859198326023 1
4.93517627036414 1
4.96005175799359 1
5.00644550008755 1
5.38826874569405 1
5.03734755803804 1
5.17215999499438 1
4.99287089391379 1
4.93758940737153 1
5.21746535260373 1
5.52678734394217 1
5.44931795663077 1
5.10434362395646 1
5.30337031497013 1
4.77990264541654 1
5.45639281004857 0
5.14128261120493 1
4.81306074811094 1
4.40952691942074 1
5.12814853546407 1
4.81157956834214 1
5.42113458374146 0
4.85328630882991 1
4.70271273566616 1
5.36347948359285 1
4.96100393341287 1
5.44468301213341 1
4.88423914245716 1
4.73890995893076 1
4.47648152752336 0
4.75713972531641 1
5.23122774841305 1
4.71838000798463 1
4.25771184682404 0
5.84288418037793 0
5.16187514896245 1
4.95630653779781 1
5.02630547741781 1
5.05543724815667 1
4.97325261545193 1
4.94176691200224 1
5.12666849819973 1
5.3630037250773 1
5.26925584515692 1
5.47804116482897 1
5.54108046740807 0
5.36364515511354 1
5.41247926258551 1
4.83787558775322 1
5.19383994696759 1
4.62703485359907 1
4.96315897638665 1
4.4482266874589 0
5.25680624194747 1
4.65512804225629 1
4.82598153088122 1
4.661241371563 1
4.86006165189212 1
4.78665835788005 1
4.86805088141743 1
4.90378985853168 1
5.18529026165226 1
5.34462968327217 1
5.57991427343516 1
4.62795584717632 1
5.42711012635393 0
4.66214783036324 1
4.81233046254728 1
5.10663855697376 1
4.16241547613227 0
4.68738149092716 1
5.11786039266534 1
4.79600883935472 1
4.83597549457407 1
4.85662032825211 1
4.92911216620066 1
4.66570354324479 1
5.10208176803573 1
4.73345785357568 1
4.6587618212019 1
5.24790844010221 1
4.82798223303774 1
4.77016788540708 1
4.65134323306134 1
5.11035282969408 1
4.71780227413658 1
4.78673532251106 1
4.86719174068021 1
4.82225768465518 1
4.93868800056206 1
4.89840083772591 1
5.27498194888372 1
5.06428730618482 1
5.02336232850355 1
4.93913781672901 1
4.97149767962962 1
4.94689015318734 1
4.84615629784689 1
4.56056940900133 1
4.76388537009771 1
5.29330892640316 1
4.85282249748824 1
4.56358736558493 1
5.2153109001713 1
5.02028722397216 1
5.29677305818368 1
4.74156311135333 1
5.12187040656467 1
4.78235875468583 1
5.46985928431111 1
4.86248880145515 1
4.80097555538898 1
4.79844396217232 1
5.27252648502057 1
5.09896696670391 1
5.84892649350141 1
5.39565142173754 1
5.30538498968297 1
5.28618005294475 1
4.84107767448033 1
5.66200968862433 0
4.53426549874188 1
4.48793637939679 1
4.58787644067296 1
4.96931475317555 1
4.68858664494853 1
5.70269308688597 0
5.40503565036376 1
5.54395932355613 1
4.80515910256985 1
5.19448040675348 1
4.31969404995578 1
5.11672612831926 1
4.80077470372872 1
5.24507961508476 0
5.28432489658981 0
5.35390513797663 1
5.12015390457357 1
5.19222864809158 1
4.78608773373657 1
4.51300948092091 1
4.5591047063005 1
4.60218544099287 1
4.83763893641443 1
5.00969140704185 1
4.48639544052369 1
4.94431920535322 1
4.25563822156143 0
4.34554401291708 0
5.11150186932193 1
4.44195410759495 1
5.19192782348404 1
4.57237229641205 1
4.83003102136437 1
5.20577210058883 1
4.90726157233342 1
4.69299351953958 1
5.0958966850835 1
5.28720795445518 1
5.2294434607218 1
5.10889918255965 1
5.05387442472666 1
5.3761444085724 1
4.50282141464861 1
5.22705097776134 1
5.16189792489018 1
4.82776958098184 1
4.84897115849614 1
5.02766337022466 1
4.68758657361519 1
4.9430243736387 1
4.43440384402382 0
5.50275300946082 0
4.77621700704062 1
5.0003501280238 1
4.88867858704467 1
5.31732124388024 1
4.99177858759972 1
4.6585803466005 1
4.85630852490652 1
4.72673695756291 1
5.05608231650762 1
5.40602163068988 1
5.36239007354671 1
5.00321752851007 1
4.66153745422665 1
5.76343162077016 0
4.98798529818569 1
4.92967974971304 1
5.14663292114797 1
4.65024690954001 1
4.77592187331181 1
5.8070916319222 0
5.0217117567946 1
5.32188703169524 1
5.4000130684039 1
4.76036153519119 1
5.40618546722955 1
4.82760567001736 1
5.23804028728937 1
5.10314848666003 1
5.31677286906858 1
4.25823425662899 0
5.13337870144106 1
5.19247093557542 1
4.36029767861823 0
4.72746082290937 1
4.41451384251036 1
4.87449335870433 1
5.40476642222391 1
4.64379918873038 1
4.76588734089659 1
4.66268442861001 1
4.92477547010908 1
5.04140208806659 1
5.02587009148958 1
5.10150850589837 1
5.01584903851354 1
4.52175702461619 0
5.04796200875395 1
5.70912580864023 1
4.75341434457225 1
5.15415500161021 1
5.23321831860382 1
4.80737281234297 1
4.35769911131568 1
4.89081596185574 1
4.9448884832157 1
5.10296143933178 1
4.4404088017588 1
5.46607625272702 1
5.10157340400904 1
4.82590976196988 1
5.31207006903293 1
5.11430752220174 1
5.32432349754465 1
4.92821462930001 1
4.89824775599101 1
4.65157185443344 1
5.23384096638985 1
4.97827510600068 1
5.16275677436466 1
4.80222071292824 1
4.66166901958332 1
4.77699714138039 1
5.13748005708546 1
5.02714923364871 1
5.42823399536425 1
4.66999121971604 1
4.89387950531588 1
4.59107144072268 1
4.66262698591363 1
4.64887232447611 1
5.59740215155958 1
4.92722989314032 1
5.31790138227206 1
5.22807972138947 1
4.95412379709851 1
4.90656168030263 1
4.25538992349865 0
4.70163667261626 1
5.00416816691627 1
4.90558572520083 1
5.18232268463114 1
5.13068551555809 1
4.56694706303658 0
5.01847674467761 1
4.8437682933404 1
5.00336685062963 1
5.42753506827793 1
5.18146750060716 1
4.78168280956375 1
4.85090931930177 1
5.34451460021895 1
4.97582065038468 1
5.08469948369093 1
5.101258212689 1
4.90174364388684 1
4.85105398382166 1
4.84162825765088 1
5.2578081395978 1
4.61013351214475 1
4.86710221487267 1
5.22829721115141 1
5.06664446756149 1
4.93949431824745 1
4.99298193774478 1
5.47643898113663 0
4.93682036439006 1
4.62894635473045 1
5.20856786217725 1
4.76551143001652 1
4.45992802842635 1
5.27862034557279 1
5.04410100459907 1
5.61269932970338 1
4.81753783209548 1
5.09314506192772 1
5.16878616383104 1
4.94895572947924 1
4.87580731607179 1
5.29612166882307 1
5.10660714090402 1
4.54572077515596 1
4.89368500799851 1
5.23729869955081 1
4.93830365172262 1
5.45659689221881 1
4.97163075947877 1
4.53510237897618 1
4.02662817780495 0
5.0498595554238 1
5.11912086140051 1
5.21272269785433 1
4.95375611303082 1
5.33577828809246 1
4.73709283315745 1
5.22686319978887 1
5.00171615732607 1
5.08789333252007 1
5.06032502311309 1
4.95831201689108 1
5.13987076659505 1
5.12296826262867 1
4.70419059147934 1
5.50891393729326 1
5.22753136352579 1
4.80625032614866 1
5.04408453616107 1
4.94200372780663 1
4.79371553482493 1
4.25546030188789 0
4.64568279908647 1
4.71825198552603 1
5.19592665129807 1
4.75623904559284 1
5.18054397074377 1
5.31816201932511 1
4.95881901412161 1
5.20243336582014 1
5.0994054806917 1
5.34591558544135 1
4.60049625874384 1
4.59543319492285 1
5.54382221461438 1
5.56971046191226 1
5.35543770356233 1
5.00476081840646 1
5.19791602936253 1
4.61291969333082 1
5.21132819253298 1
5.57086046909156 1
5.23196535719074 1
4.58233635608549 1
5.23210255705139 1
5.62250701219521 0
5.74867066592812 1
5.5768572099343 0
4.93945809717445 1
5.38917401224745 1
5.27022938217402 1
5.25195922740434 1
5.08413611816333 1
5.23586941121049 1
4.72522865130236 1
4.83914467484469 1
4.93719769841156 1
4.87738538446398 1
5.18487920406707 1
4.53761086486023 1
5.31471439098 1
4.72571762835703 1
5.12297413916723 1
4.41296306705397 0
5.17035332197043 1
4.97149289466121 1
5.62673620911923 0
4.73691544927125 1
5.23830719004936 1
5.05870600064979 1
5.21151862229198 1
4.86818656775992 1
5.11121906978264 1
4.78611289752377 1
5.2895636512249 1
5.49957785216221 0
5.50866217139926 0
5.24619509126035 1
5.04074173123463 1
5.16586015709281 1
5.2364468704834 1
5.08186156327886 1
4.9819150065028 1
4.70350876495021 1
5.15091565877285 1
4.55080057484365 1
5.2063568265583 1
5.0413618102253 1
4.96436007926767 1
4.69161876958525 1
5.35647259782732 1
4.8376737164843 1
4.89419405592992 1
4.91528046437895 1
4.63322782154586 1
5.3991791056292 1
4.96577111114618 1
4.9842979747409 1
5.00615915049931 1
4.77581865899383 1
5.00637794475326 1
5.33835281647911 1
4.53744633263301 1
5.51555611112381 0
5.2162371742014 1
5.04475040619541 1
4.70379900576685 1
4.76082136970835 1
5.55741745874062 1
5.23863588704859 1
5.16366043232694 1
4.69886756430855 1
4.88277751756875 1
5.12027707467544 1
4.87283825609792 1
4.69513985313916 1
5.46542512842787 1
5.46016068138838 0
5.15352713028886 1
5.06838275870999 1
5.4472961835358 1
4.39385581836115 0
4.7016826660551 1
4.71274297843231 1
4.52046627488176 1
5.2150960581516 1
5.25761596905065 1
4.88628912010633 1
5.47580106496677 0
5.19452433646139 1
4.6343833890054 1
4.55330944421457 1
5.03338453278414 1
5.24254317873679 1
4.69743934343439 1
4.69669619911024 1
5.28116792400462 1
5.20378669731477 1
5.11700308224587 1
5.33383775890072 1
4.60859631648841 1
5.37427784125375 1
4.68921282323018 1
5.37170588129553 1
5.04712464170444 1
5.33739470425007 1
5.32754408977525 1
4.82314814235165 1
4.58333590330639 1
5.44707542249781 1
5.65804465863599 1
5.06809338270865 1
5.00422346063147 1
5.18530046600661 1
5.07048509184558 1
5.12312042365041 1
4.96083069019732 1
5.19002516656151 1
4.29625314351679 0
4.90905747959705 1
5.66479784726854 0
4.67029549013215 1
5.03886221019574 1
5.24190762657968 1
5.84266222564966 0
4.58545140782447 1
5.4150267760488 1
4.76555299709798 1
5.47898497087261 1
4.0591244643006 0
4.76478878792793 1
4.72142570887685 1
4.63396160721449 1
5.52170183820926 1
4.72879270900368 1
4.84266833447903 1
4.80612948093713 1
4.73888784980953 1
4.8422776160486 1
4.84120666025195 1
5.34004346009289 1
4.84987898282414 1
5.32471562450593 1
5.08853325285101 1
5.35649284840281 1
4.40035465509452 1
5.71597802542223 0
5.12305801302186 1
5.15435989580788 1
5.46021504565723 1
4.91441013345659 1
4.63696323487337 1
4.65905670706727 1
4.71771736767562 1
4.44934077874487 1
5.00062914212314 1
5.35023899944413 1
4.85021980595847 1
4.76866353929613 1
5.32880246416133 1
5.25718858069528 1
4.73223123625181 1
4.6421045759003 1
5.38605766024897 1
5.1460645659616 1
5.00331449465962 1
5.21420966752825 1
5.19015563620308 1
4.71219641920274 1
4.88107692249678 1
4.59086274290115 1
5.86335624809332 1
5.65002565299457 0
5.21974632108454 1
4.66531946685397 1
5.21649803916407 1
5.03424193359368 1
4.7470896021648 1
4.52756238781403 1
4.86375860393338 1
5.17830820510361 1
4.89570307350743 1
4.5165127187907 1
4.88101332214225 1
5.33898909891343 1
5.4505970378261 1
4.61182915558619 1
5.20629729892674 1
4.45636342385883 1
4.96540286926689 1
4.99810568520013 1
5.17367794201837 1
4.30402536582643 0
4.81498903550071 1
5.10683309963746 1
4.95288310352936 1
5.10252093616269 1
5.04210871945451 1
5.04329335412502 1
5.2927050585109 1
4.90759276502073 1
5.10233444300052 1
4.97295444466443 1
5.05938218779273 1
4.99336554059481 1
4.89779050713671 1
5.20528154910328 1
5.00820373168982 1
4.97182716160543 1
4.61145207473891 1
4.60432514276785 1
5.19407944704296 1
5.4964191942899 1
5.11912820835112 1
4.84602438348003 1
4.33006433980735 0
4.48711941068566 1
5.0406337004572 1
4.90174889474399 1
5.09396362214883 1
5.1152335684262 1
5.30679404523318 1
5.71115518669633 0
5.46223606739721 1
5.37000278909718 1
4.80196773056323 1
4.74792271401626 1
5.29805391452861 1
4.75627573281116 1
5.35294433346652 1
5.06051086614144 1
4.79971922373546 1
4.98075126124406 1
4.82969353178196 1
5.58405309352311 1
4.79906349313784 1
4.8187835109358 1
4.62584536488892 1
4.81993505140991 1
5.54704048907172 1
5.21077786507023 1
4.89808227111963 1
5.33732881980192 1
5.41872356728204 1
4.8045232711689 1
4.56001254436991 0
4.74487224011131 1
5.17858363022436 1
4.92489608121721 1
4.70342121171705 1
5.42510521911481 1
4.85847916036471 1
4.73837859137595 1
5.19615462930621 1
5.15826877792714 1
5.04417766203437 1
5.11337103481161 1
5.09899554911799 1
4.69176939836045 1
5.53849223915299 1
5.63800074176206 0
5.00856958601314 1
5.79785042461253 0
4.89660800753603 1
4.3771281275809 1
5.00921015433551 1
5.48313371763534 1
5.49327066921328 1
5.07160191855567 1
4.85308125181371 1
4.76282975332446 1
4.69892399622827 1
4.59609311615444 1
4.42784462223634 0
5.10455136221573 1
4.72843536479564 1
5.10421107588905 1
5.55571801435486 0
5.15285629100327 1
4.6388257193799 1
5.46807224494413 1
5.07715575040058 1
4.82557412691013 1
4.77727904691025 1
4.78306565666297 1
4.84155241953484 1
5.33981904405487 1
5.14514326658955 1
5.04016352762843 1
4.94664703095039 1
4.57190395338017 1
5.04738871740477 1
5.03032118003089 1
4.74706973104541 1
5.63257373414412 1
4.93305841064443 1
4.13594633678165 0
4.87576155915153 1
5.28757984282809 1
4.77219815950767 1
5.11759001796464 1
5.1934157360226 1
5.05997690730814 1
4.6771749578804 1
4.70621698808075 1
5.07496013215307 1
4.93938707622521 1
5.04864632743177 1
4.87648556296095 1
4.8170626893346 1
5.28875271065148 1
4.85009836443707 1
4.55104190281617 0
5.03695698041827 1
4.93477497618787 1
4.71694257008592 1
5.16375535021765 1
4.57817152661179 1
5.01233481816898 1
4.44427331640604 1
4.27936200576237 1
5.05302297746191 1
4.74727851806553 1
5.27027044461789 1
4.72483939586322 1
5.39901100527478 0
5.16265650198687 1
4.57801670275379 1
5.11050387249992 1
4.6464451902283 1
5.01652592214909 1
5.11350416073897 1
5.0752492352598 1
4.86784559066907 1
4.62101605798803 1
4.96207270007743 1
5.22284557476093 1
4.92574248665462 1
5.02404436277296 1
4.85112492223242 1
4.96003262699188 1
4.50757582362671 0
4.57913790800152 1
4.79755116947237 1
5.04133040210837 1
5.10240646286898 1
5.00895762392051 1
4.73444596062585 1
5.51354128718151 1
4.91673800389104 1
5.06495477980861 1
4.30675410631027 0
4.59858940222681 1
4.73938733329362 1
5.06770789703366 1
4.51341831277967 1
4.70169653576892 1
4.57559538585811 1
4.96553152685721 1
5.3757297169082 1
5.38265625815692 1
4.92678175839609 1
4.62756686844677 1
5.3421242584121 1
5.1571675694356 1
5.05090854013711 1
5.12766467127413 1
5.59789795169756 1
4.7288414190553 1
4.90386836390378 1
5.04579813173194 1
5.37794660357445 1
4.91882169244529 1
4.87767197524716 1
4.51079476105093 1
5.3771084402617 1
5.10170801011704 1
5.4161549798942 1
5.62360210025931 0
4.76242105213743 1
5.38139660926802 1
5.14941544408692 1
5.4159683953217 1
4.70338222347216 1
5.18742074750837 1
4.86440262690788 1
4.89870254785133 1
4.04791097004705 0
5.00724052075577 1
4.58885174037219 1
5.63663319921039 1
4.93119027495389 1
5.29674078621043 1
4.77747548668526 1
5.25120635966077 1
4.89784814443299 1
5.29305955159196 1
5.03397780301399 1
5.14901746043105 1
4.47810246475652 1
4.86319197156429 1
4.86735712320532 1
5.1587689374093 1
5.0696548167499 1
4.94655692522517 1
4.52163718912538 1
4.94918507767331 1
4.84821518157685 1
5.03350748065115 1
4.8063978233946 1
5.39315372495828 1
4.85507674872647 1
5.19992734547254 1
4.86824436663267 1
5.09655327974871 1
4.62353138183009 1
5.27154375581777 1
4.6261510979728 1
5.1847634139705 1
5.12065617031632 1
4.71679909494761 1
4.87448973594422 1
4.84012702581589 1
5.25291444068256 1
4.89231775328851 1
4.75568287730608 1
4.95541542585929 1
5.12833907843845 1
4.76187734651778 1
4.87145768291172 1
5.2817717757574 1
5.1891685881721 1
5.07145187748588 1
4.72998255731978 1
5.28744074394836 1
5.25584697332051 1
5.85845920039871 0
5.42142348204085 1
4.53830640636765 1
4.84314846747939 1
4.8974293408226 1
4.87578065584416 1
4.94887076511734 1
4.94736742229956 1
4.50692434356598 1
5.3523293493911 1
5.45007440325085 1
5.07165490287179 1
4.30502436670084 1
5.36624224709764 1
4.63796494321802 1
5.09375975733036 1
5.19011898707236 1
4.84930651336301 1
4.83563277690124 1
4.62637810275099 1
5.13003093895774 1
4.64904028858003 1
4.75886041055249 1
5.13752507127032 1
5.08618150979712 1
5.11488780173984 1
5.27111127740269 1
5.39691930452341 1
5.59579640753148 0
5.03097612794062 1
5.32056808349832 0
5.32375026956942 0
5.32128123537961 1
4.26645960892231 0
5.09551174243011 1
5.02106233304515 1
4.82361447636757 1
4.82578511819921 1
5.11977303360141 1
5.18671474544009 1
5.00533221623454 1
4.99828483584861 1
5.68020871019611 1
4.68423549262086 1
4.80638384892686 1
4.72951248448498 1
5.02285095328803 1
4.84322179424811 1
4.54979331194365 1
5.40290902164337 1
4.81477400110401 1
4.9187007272189 1
5.42611695164752 1
5.29752655336279 0
4.37401803054784 1
5.48019873937276 1
4.6630575929821 1
5.05009420847713 1
4.50239224289131 1
4.676434721451 1
4.78021199890349 1
4.95730591229783 1
5.27021389933513 1
5.58706453266699 0
5.03202327985262 1
4.89084348251596 1
5.42827624067212 0
5.18945144247526 1
4.65258261135456 1
5.18276975744504 1
4.7242312691344 1
5.03908140139475 1
4.8094467517623 1
4.70456778113924 1
5.0905536700989 1
5.01364106590004 1
5.16848987588046 1
4.18469481591229 0
4.48961330319144 1
4.73380874837818 1
5.17634800574721 1
5.21048319546041 1
4.88448983393345 1
5.00550083570631 1
4.66011334620812 1
4.97793246737494 1
5.27860019589714 1
4.90828209634736 1
5.02079484271479 1
5.16860115958174 1
4.74693314679201 1
5.09381762424935 1
5.19323301556115 1
5.06775459941432 1
5.75143356442889 0
4.5903422281454 1
5.31844789728439 1
5.3392867300136 1
5.19979845695792 1
5.39732700187241 1
5.38163611843294 1
4.9724534948627 1
4.75022039936338 1
5.48632188376413 1
4.91905350262208 1
5.12018826859452 1
5.01396357813202 1
5.38144967610039 1
4.96937272611344 1
4.65916104060083 1
4.54742315290892 1
5.00588237139128 1
4.44958497926722 1
4.94954527189482 1
4.72539154318581 1
4.66106596456018 1
4.75045121582931 1
4.88762383694632 1
4.63810498002783 1
5.28184631453843 1
5.28155260800228 1
5.0620394575636 1
5.45595583488209 1
5.02143930715937 1
5.01265082469171 1
5.05391298840398 1
4.64192390390891 1
4.73342498906458 1
4.98246820534153 1
5.14723364201297 1
4.97090424927142 1
5.3494810671434 1
4.88436806280743 1
4.95760285073723 1
4.89987713849506 1
4.84351105245287 1
4.84746237806327 1
4.78864229204079 1
5.09947180939149 1
5.14848518888899 1
4.98184300801788 1
5.31726892995149 1
4.31414092806802 0
4.7742721441205 1
5.29177496144406 1
5.29538397245529 1
4.67171280047822 1
5.41332810255644 1
4.2031308193479 0
4.6176886569833 1
5.29837466698444 1
4.75322559967787 1
4.58484773205288 1
5.0159670037173 1
5.10597988925172 1
5.1973213385708 1
4.75928594498408 1
5.35949251299284 0
5.58762780097174 0
5.00597773469634 1
4.76384680224816 1
4.89070443498914 1
5.21108864136247 1
4.87868920455667 1
5.05894641190097 1
4.57882800121495 1
4.83626825638705 1
5.658993076406 0
4.9127761974833 1
4.75272472955635 1
4.65529683418237 1
5.58071453808835 1
4.39322073184643 1
4.8230921990389 1
5.05334260874382 1
4.56591962232813 1
4.56333732815634 1
5.51872068701657 1
5.21616451399941 1
5.65032916893041 0
4.6215637933298 1
5.23480081335285 1
5.02791048841134 1
5.04474455381868 1
5.67992144593122 1
5.22046818113443 1
4.73245970022054 1
5.3511996112028 1
5.37184958338731 1
5.23025055130655 1
4.85238095315982 1
4.75993894465367 1
5.03575287147906 1
4.59282914789679 1
5.07634118749914 1
4.66466192626777 1
4.95450846701289 1
4.76433252570886 1
5.21078211846798 1
5.10093495361708 1
4.72715687402871 1
5.21124598349598 1
5.26172307836044 1
4.51422856157285 0
5.20684746370781 1
5.3297541528169 1
4.69968128331722 1
4.87402442359746 1
4.53646239219839 1
4.93795199307221 1
5.06107532883035 1
5.33215307908977 1
4.65365890063455 1
5.37549296616517 1
4.99276739139231 1
4.71182334033087 1
3.95654906879878 0
5.01731858167632 1
4.80755528833444 1
4.43027121524497 0
4.77960765534295 1
4.86991361709111 1
5.26661401647349 1
4.35195306386306 1
4.52200531567665 1
4.81733256480457 1
5.03674492357216 1
4.94419751082572 1
5.16621315299386 1
4.84365798442673 1
5.73513307224169 1
5.39953844925559 0
4.86853595266121 1
5.09796359347515 1
5.04630534002056 1
4.71482502133704 1
5.14812389072457 1
5.25515040652235 1
5.3688202072229 1
5.49039162111114 1
5.21913707555546 1
5.31071798190347 1
5.52966067949895 0
4.96330623500211 1
4.70836006926325 1
4.61718826217534 1
5.56606804676899 1
5.00369474542261 1
5.03078687103908 1
5.35397864473362 1
5.2824411982878 1
5.10453553660447 1
4.7144022616098 1
4.71392862076726 1
5.62903561113164 1
5.16107902982433 1
4.84386370546104 1
4.99063019276103 1
5.0989324938473 1
5.1777560908807 1
4.87566389765436 1
5.19517670167528 1
5.02727057602574 1
5.56591977827399 1
4.60707665932667 1
5.11775327555167 1
5.12529797466361 1
4.96055207379508 1
4.76723928992372 1
5.04309705741438 1
5.37727413543 1
4.7914381565462 1
5.04426728497578 1
4.7743076106644 1
5.48559063080722 1
5.47131015929643 0
5.06460064279283 1
4.51922404591403 1
5.07946892798754 1
4.65346192506043 1
4.35708713776414 1
4.91995759754066 1
5.03247130662989 1
5.51935326321058 1
4.79388693432452 1
4.75586737054778 1
5.24116399163151 1
5.11756959100145 1
4.88057332232019 1
5.05300239845834 1
4.85119624022837 1
4.35350544884493 1
4.52820665754621 1
4.74313168520458 1
4.86136235043157 1
4.98791698480601 1
4.5621328212093 0
5.3613643989322 1
4.93320446341848 1
4.76278970474068 1
5.61566452237627 0
4.52124912875827 0
5.32037902732495 1
4.88833693701066 1
4.95000369763595 1
4.43335979773554 1
4.45101894184337 0
5.61794599662667 0
4.73922535962646 1
4.78791729761057 1
4.99099340000874 1
5.11152346157258 1
4.88095448810742 1
5.03066677732323 1
3.9125863237795 0
4.72282800938493 1
4.32582649211121 0
5.11118051083356 1
4.96947259438731 1
4.73032007397892 1
4.61042351894977 1
4.75543983853019 1
5.26989098937191 1
5.01053216061797 1
4.99939272772812 1
4.62161007055209 1
5.27456731373392 1
5.31110482210733 1
5.08600267871422 1
4.80120050620383 1
4.42486065147735 0
4.98295638062336 1
4.8887020751607 1
5.03952740798659 1
5.04786344976262 1
5.20440107757573 1
4.85239886611458 1
5.3287495150892 1
5.50657273762726 1
4.62795647304271 1
4.63578493233529 1
5.03358825198799 1
4.5789288030479 1
4.83365375616603 1
5.56589042515472 0
5.13207099939374 1
4.66360257972917 1
4.66314274884675 1
5.52463671396553 1
5.4276427730328 0
5.6961677451682 0
4.99131734087958 1
5.3258487827361 1
4.48648698836411 1
5.32059996180104 1
5.34773770670841 1
5.38295838889645 1
5.26853706851439 1
5.10652530439633 1
5.11563850260054 1
5.18600270398106 1
4.49227507876413 1
4.46913940782374 1
5.5236080684276 0
4.79096386511041 1
4.62326325446954 1
5.48146245991811 0
4.94175237321124 1
5.41616651170921 1
5.15495620697314 1
5.22072464528566 1
5.40652867369336 1
5.63410835747786 0
4.85956606926494 1
4.83838962989949 1
5.00837256235205 1
5.68442137953757 0
5.42205516788435 0
5.34129863259498 1
4.58317047429171 1
4.61077827423105 0
5.20904065022194 1
5.36971451314025 1
5.0533024780549 1
4.85946371219087 1
5.14544715681286 1
4.96267058179059 1
5.15899091642622 1
4.6092685176537 1
5.49504032560366 0
4.89210009299497 1
5.09444935087886 1
5.24855051305178 1
5.51562707750839 1
5.59191728647186 0
5.3825022807767 1
5.34813864760705 0
4.71373936639505 1
4.89582453387008 1
4.71942728131583 1
5.17021406699125 1
5.13627700630267 1
4.65865691245423 1
5.19541212727161 1
5.18142322447653 1
4.63346773366072 1
5.32715733115544 1
5.19756424096022 1
4.74502228674041 1
5.02226446850256 1
5.37751123337308 1
4.80919049364478 1
4.87643177004362 1
5.2208176740451 1
5.19752289415391 1
4.99045133273067 1
4.9922459258718 1
5.39671229428377 1
4.88856308333557 1
5.00006612255668 1
4.94146443271111 1
4.67287392142684 1
5.41177184059262 0
4.80094385420832 1
4.81504821642554 1
4.71516442061057 1
5.06801033972337 1
5.72248303707282 0
5.28282201619439 1
4.23599365897931 0
4.78975619065651 1
5.44444199701645 1
5.23014194779062 1
5.60578258927567 1
5.15578612456383 1
5.09444886213191 1
5.03737515987887 1
5.28222680321787 1
5.29355551691741 1
4.70134572575118 1
5.04486209608293 1
5.20431836309962 1
5.15080570121292 1
5.16990735530665 1
4.80473176839272 1
5.37133630120729 1
5.27716730623922 1
5.35944073824813 1
4.52963387515927 1
4.52634285468907 0
4.49474055490061 1
5.1087560397772 1
4.61362426997019 1
4.73545748110641 1
4.92929883687107 1
5.5617774093666 0
5.38571999111312 1
4.85956523437218 1
5.30285044151112 1
5.25778297873454 1
5.57988200800829 0
5.03087755156244 1
4.94286443884572 1
4.98795984769058 1
4.74432442455417 1
4.43399684504721 1
5.0918330864228 1
4.62753148805468 1
4.95910922680846 1
5.30141159492433 1
4.74657133167327 1
4.89878004147378 1
4.85261753599238 1
5.25628718867631 1
4.55931680413213 1
5.24233851488589 1
4.66696696251186 1
4.49225015779047 1
4.75482266869617 1
4.94035262394831 1
4.61198503620638 1
5.01980825275271 1
5.45678546332401 1
4.97524821965632 1
4.39001273909126 1
4.5402962893386 0
4.90058976305509 1
4.57679109058816 0
5.20957621014269 1
5.01683337061685 1
4.55993046428294 1
4.92651984112835 1
5.12909772408738 1
4.80274592539698 1
4.47603903773413 1
4.676449920152 1
4.71207031062817 1
5.3584066192817 1
4.47057735619856 1
5.32301396493805 1
5.24970377431941 1
4.60351794447782 1
4.68912244868534 1
4.91565513418147 1
5.18882022555787 1
5.31407338132442 1
4.45353838552781 1
5.69108163581125 1
4.66379446751031 1
5.07024179808237 1
5.22648661540897 1
5.61874193378586 1
4.85701752528583 1
4.75448298498907 1
4.76015567275645 1
4.98976337069676 1
5.20790250064926 1
4.5301271677012 0
4.68063728404723 1
4.44112607106096 1
4.57676515144511 1
4.59923096286688 1
4.79236030510305 1
4.76837937886026 1
5.25287793347543 1
5.15554915980318 1
4.72065442934992 1
4.79533534148716 1
5.02363539499941 1
5.4245184915336 1
5.1064751283019 1
4.76971534907779 1
4.67386055050005 1
5.07676527382637 1
4.95215485838312 1
5.05681294890311 1
5.00202510615375 1
4.52711143388952 1
5.39312799889503 1
4.90615760303566 1
4.76702049407193 1
5.10985043195727 1
5.21012561810612 1
4.83711705638727 1
4.68279571172031 1
4.96979194237956 1
4.86062831291148 1
4.75165707517755 1
5.12253923030896 1
4.22287137352963 0
5.10123934985766 1
5.27382627019429 1
5.175373294394 1
5.08631827245577 1
5.7118947169174 0
5.10328087913606 1
5.04866747526824 1
4.82853128742892 1
5.10470755677258 1
5.13071860242801 1
5.4488380348256 1
4.97635587390024 1
4.68012635588434 1
4.46959481259859 1
5.18523020444135 1
4.92858885136039 1
4.86221400374946 1
5.62477084971001 0
4.77773255250736 1
4.9351135494559 1
4.60823967043314 1
5.28668964106934 1
4.6418519628266 1
4.870435369616 1
5.31704457907199 1
4.72595306204214 1
4.8625519929386 1
5.16579620341164 1
4.91633158000039 1
5.40575200825939 0
4.38126953677997 0
5.50635595776684 0
4.95863542933851 1
5.08178769964949 1
4.68666245391803 1
5.01508872355796 1
5.38236741176326 1
5.24650524061475 1
5.13106939955417 1
4.86833439492549 1
4.96661534004043 1
4.66079846793351 1
4.11808631264804 0
4.91953950983835 1
5.16702018076718 1
5.56340755886038 1
4.61887174317767 1
4.80293315796655 1
4.70184459343564 1
4.89444086134437 1
4.95792529108711 1
5.06386912976412 1
4.87416502209316 1
5.02139012229222 1
4.79444146393875 1
4.67457769474634 0
5.11301834525693 1
4.7625404967286 1
5.37172076279036 1
4.55273835470806 0
4.6970364459023 1
4.7570506935338 1
5.79466794932459 0
5.39828458652646 0
5.14679732968777 1
5.02173981058253 1
5.15078471487872 1
4.90420302921691 1
5.0816347548552 1
5.61839355662757 1
5.5811650732252 1
5.36910593601474 1
4.86991664971678 1
4.45754559395174 0
5.34203819270626 1
5.52818423213768 1
5.11430448331475 1
4.97283314305756 1
5.27757165539634 1
4.9858647700159 1
4.4719766223991 1
5.25124235778154 1
4.88799383187833 1
4.87111867332779 1
4.9758961267796 1
4.72740875781609 1
5.00743599622968 1
4.92247734560462 1
4.79726381472864 1
4.25647864440142 0
5.10054328779575 1
4.93710533603123 1
4.94586183601338 1
5.09038422837658 1
5.17373458736429 1
5.15752503374034 1
5.20862620673059 1
5.33713683765374 1
5.00548394529126 1
5.06428423285503 1
4.21085588536144 0
5.43403591325142 1
5.21022015388062 1
4.58634303231968 0
4.7479839502823 1
5.42688577878733 1
5.01416921505486 1
5.11092084762495 1
5.99777441688149 0
4.83235338292371 1
5.13019374179295 1
4.63419663444016 1
5.44693356593636 1
4.86187278832127 1
5.02499984642001 1
5.09839068017821 1
4.81852203376064 1
5.33773908878255 1
5.18731276792504 1
5.16416845839012 1
4.96057083805214 1
5.00807525520073 1
4.96302772781634 1
4.97049795943164 1
5.0260998275901 1
4.70688255586281 1
5.08272557344196 1
4.8710927529722 1
4.51356120379075 1
5.17214490027707 1
5.1194531280692 1
5.43201035416726 0
5.08382221874445 1
5.10725427688421 1
5.08987561862723 1
4.90728344408273 1
5.29533085206257 1
4.84022528000709 1
5.19203803002255 1
4.76224257689499 1
5.42863019270915 1
4.97814824976692 1
4.94407673587709 1
5.12643790709079 1
5.13135848842846 1
4.84863986908306 1
5.050838666905 1
4.99782124933956 1
5.04619442141402 1
4.34693027527293 0
5.32272397790989 1
4.88780318809085 1
5.53414651363092 1
4.58654289894571 1
4.72818821246681 1
5.26791274768125 1
5.19948396508708 1
5.36186909188876 1
5.20039257700827 1
5.2276039194524 1
5.61468854811234 0
5.15865158564799 1
5.22985148938169 1
4.80263118061814 1
5.04233227198236 1
4.86702973333567 1
5.0670728712144 1
5.35075948523964 1
4.29901246144051 0
4.65956041587128 1
4.63867851946962 1
4.96933106833768 1
4.93530525035304 1
5.0362064620823 1
4.83185090224031 1
5.08670697015809 1
4.58847443141542 1
4.47512696519694 1
4.74880111120473 1
4.59919903359599 1
3.96227998740755 0
5.11107503358253 1
5.11868554401257 1
5.03479097524396 1
4.94675950062732 1
5.10219325512077 1
5.12427148900799 1
5.80368390998896 0
5.15210746882266 1
4.63687311861876 1
5.29083371563115 1
4.66324749954336 1
5.05943912108226 1
5.24928329254113 1
4.37146252363683 1
4.80891816898999 1
5.25372805795969 1
4.91490710618922 1
5.13329243870393 1
5.02216517801713 1
4.67523913991432 1
4.55174446222219 0
5.25557887237122 1
4.93406509616446 1
4.87754326579733 1
4.5865873708698 1
5.20409236309207 1
4.77865709468545 1
4.61377408519677 1
4.49081070772396 1
5.30637862861724 1
4.81434026719902 1
4.63440917121701 1
4.54967834151834 1
4.81845262255247 1
4.80598296116339 1
5.29346096804008 1
5.2638808572992 1
5.01643523111581 1
4.4030540294739 1
4.76127568400073 1
4.6171729400473 1
5.10969509015503 1
5.04229299989775 1
5.04162752121596 1
5.01892552970576 1
4.83339852130054 1
5.14873516888339 1
5.41390806102707 1
5.16994154204326 1
5.08056083400529 1
4.8092854858302 1
4.906804088136 1
4.96466243807237 1
4.93644560730043 1
5.31174063701268 1
5.21395675366562 1
4.72071786266296 1
4.25272875824095 0
4.98103499838115 1
5.20700620836188 1
5.20306316692347 1
4.65804623838519 1
5.32071253639118 1
5.19365374732553 1
5.20540792000264 1
4.56078163216293 1
5.2490811601103 1
5.01702390782822 1
5.34699772190636 1
5.00243051982573 1
4.47785196201685 1
5.49805063977577 1
4.8234447012087 1
4.679992391034 1
5.03044497566636 1
5.33135637278973 1
5.33476991793536 1
5.20979202918184 1
5.12682910208905 1
5.23144195849256 1
4.95336598751632 1
4.41407955199259 0
4.84554141315018 1
4.34764187972753 0
4.98365039327998 1
4.67267366757899 1
4.87528285896321 1
4.92391471804055 1
4.65367934783288 1
4.87350903695821 1
4.90141687166784 1
4.95943909014178 1
4.53244038660172 1
4.70295912071466 1
4.99038541732117 1
5.80334414694774 1
5.19165209639715 1
5.22348639337342 1
5.17209585207422 1
4.85525489784775 1
4.9793367467888 1
5.22611728865456 1
5.32093701858927 1
5.54240187678739 1
4.93531822015301 1
5.48573972289714 1
5.03837203012017 1
5.07159840336535 1
5.08798320983406 1
5.12950830981485 1
4.39433563217012 1
4.69451151891043 1
5.09613988713213 1
4.67262773660552 1
5.20047913229118 1
4.52955064698581 1
5.28314356086125 1
5.6556227639974 0
5.20199936677112 1
5.17694181431775 1
5.1497494564038 1
4.8790299720641 1
5.22173825527525 1
4.95519186615942 1
4.92248057241914 1
5.25567241432689 1
4.84968155676531 1
4.76042610942896 1
4.82498371022459 1
4.93063304406154 1
4.94120630383369 1
5.43037307369391 1
5.13700224870033 1
5.20962675874934 1
5.12247184072452 1
4.59614106152483 1
5.54764760152446 1
4.76022119869179 1
5.15086885913549 1
4.87347008982828 1
4.90388898562379 1
5.43567805335047 0
5.04835005332184 1
4.87983570548281 1
4.94497823332111 1
5.35166610677914 1
5.03523921717336 1
5.27014575453272 1
4.90256279935254 1
4.80097917215079 1
4.87878898066208 1
5.00958903646999 1
5.05227568395827 1
5.29508442100333 1
5.14152610882371 1
5.50114981819387 1
4.51026157072269 1
4.93295712603074 1
5.11533342575284 1
5.26768520321921 1
4.36171370564844 1
4.24193260394286 0
4.78241695294057 1
5.42344892182322 1
3.99073557763525 0
5.16958515984835 1
5.44582345600566 1
4.87118250912033 1
4.72916862472066 1
5.12301962115906 1
5.05718798748084 1
4.70634193154348 1
4.7083796454538 1
4.79442435657207 1
5.07168485999077 1
4.7466642532593 1
4.6882358116368 1
4.38616130922323 0
4.40855265101258 1
5.44459170208786 0
5.39958250025521 1
5.08625148041375 1
4.81688166822681 1
4.96721252204641 1
5.20073496222826 1
4.39709632328174 0
4.88210746302713 1
5.51017239102772 1
4.13383558138684 0
5.40813428923774 1
5.61987730190781 1
5.36829853349192 1
5.58208336204991 1
4.77847827403423 1
5.02214251028049 1
4.56717226705588 1
5.29559921405078 1
5.39427904785635 1
4.69774663317849 1
5.10065268267743 1
4.795306523136 1
5.23656551229555 1
5.04643901967757 1
4.87948160313082 1
5.57260227860975 0
5.4152714062322 1
5.05995200332797 1
4.97721877967437 1
4.77369555882158 1
4.72503976347413 1
4.8774121731457 1
4.06635201397564 0
4.65249879680791 1
4.99142775910024 1
5.13158869675506 1
4.37167450649186 1
4.97946281227164 1
5.11321294017368 1
5.11195615851956 1
4.3349234410684 0
5.46766129104486 1
4.76668128604283 1
5.14830287925395 1
4.31193265120837 0
4.50964891880289 0
5.12989476926543 1
5.24698023061947 1
4.91400793190749 1
5.23165910438638 1
4.77646907595406 1
4.4615102035889 1
4.68287010771005 1
4.67780179146143 1
4.85507320602739 1
5.08688189341951 1
4.98967231479915 1
5.15893447299097 1
4.70303434487278 1
5.07455397148644 1
4.93914718434615 1
5.06959683030473 1
5.10293021320765 1
5.44884966270397 1
5.08231445611887 1
5.2416427739485 1
5.01804884434257 1
4.56964812011292 1
5.48077689643959 0
5.00808580951587 1
5.1680974845772 1
4.30778831131674 1
5.2091638538152 1
5.51727789830111 1
4.78862676221151 1
5.28390343513656 1
5.0990219521496 1
4.73903158371548 1
5.18025226543824 1
5.10879112038314 1
4.88463735274438 1
4.38274740947045 0
4.34543608349875 1
5.21332446700407 1
5.29028140580893 1
4.75555425169211 1
5.55230146744873 0
4.88451117490869 1
4.91355253525778 1
4.86633704423204 1
4.67222882678521 1
4.73992134935295 1
5.20936406700619 1
5.30186300794621 1
5.44538413592266 1
5.08666173566843 1
5.30265500489472 1
4.77445436004839 1
4.91137646952857 1
4.85234988392098 1
5.23307907980018 1
4.7996742032046 1
5.01505920327811 1
5.09419434989853 1
4.66187432747519 1
4.94977016094091 1
4.38703859678066 0
4.973225715258 1
5.23087818818112 1
5.41472029218013 1
5.14491494591898 1
5.36744874243541 1
5.27441755387196 1
5.33263138107412 1
4.54266523941946 0
4.65382566806217 1
5.04235696055119 1
5.44678902908045 1
4.95163127397101 1
4.87369901285589 1
5.24924761380667 1
4.87855890737556 1
4.78885750108854 1
4.84362639861805 1
6.23669094153068 0
5.11308344733816 1
5.36758824021363 1
5.28166136134626 1
5.20789590386249 1
5.18884818175976 1
4.68795672387973 1
5.11889534509416 1
4.3877299922696 0
5.32027753343455 1
5.41825033505993 1
4.90277144261656 1
5.06263649072114 1
5.05596881872066 1
5.12129263161175 1
5.24708529869357 1
5.54863588828062 0
5.31582555683351 1
5.07199989383816 1
4.70533696754144 1
4.9558853508437 1
5.25932013225799 1
5.05257972337933 1
4.76917727392322 1
4.88351067062319 1
5.11173009797092 1
4.92148904846026 1
4.6410169572523 1
5.2014512797187 1
4.84576759714237 1
4.4030197226031 0
4.71124421343911 1
4.874965452422 1
4.48605403547744 1
5.22458799330618 1
5.36982714160865 1
4.63457737923855 1
4.96805325108789 1
5.35918104028397 1
5.03241205283784 1
5.39838033402533 0
5.12536686309613 1
5.41080278765569 0
4.78188723850801 1
4.86317684937271 1
5.61743851115463 1
4.6844630515717 1
4.82540579342733 1
4.6780058615522 1
5.05335344811191 1
5.65922072104309 1
4.84108577244374 1
5.1878989574876 1
5.29699830727281 1
4.40967842530575 0
5.04222303113276 1
4.81413848670269 1
5.19751161908564 1
5.07279528952997 1
5.36914974282379 0
4.45252014811376 1
4.56361837618976 1
5.48372439048787 0
5.40284226294049 1
4.2448994467615 0
5.51190834680262 0
4.74545264981262 1
5.1045267077877 1
5.30475872588993 1
5.25065593146245 1
4.47082291942339 1
4.987302959646 1
4.79816945280698 1
5.57136442332126 1
4.69396153704442 1
4.85780273671825 1
5.05052467329646 1
4.64307607036602 1
5.13579716099234 1
5.44940203757688 1
4.49112105256637 1
4.76310146416905 1
4.81393677165251 1
5.31959380100063 1
5.44637541720286 1
4.841597000555 1
5.21041654129561 1
4.9234025910434 1
4.89969627031429 1
5.27492861127203 1
5.18897558125686 1
5.07759849342451 1
5.31394922623161 1
4.76569037383311 1
4.81990954336518 1
5.54927178232288 1
4.48441743701923 1
4.35584482994045 0
4.64750897006825 1
4.40411382424149 0
5.01584832514218 1
5.41295937255443 1
5.1584595965196 1
4.78726329684612 1
4.3877831016209 1
4.26825778619159 0
5.53525832543686 1
4.70822608832405 1
4.68939997010555 1
5.07369052345731 1
5.23189663733635 1
5.25250266298755 1
5.46576384492757 0
5.16250633368698 1
4.80938871380271 1
4.87233964508038 1
5.02050448305073 1
5.00594229386801 1
5.15267071208466 1
5.30195730521137 1
4.48304886687733 1
5.40112769347533 1
4.63159271853149 1
4.5746042060355 1
5.28553304906335 1
4.76702633666714 1
4.99887986461346 1
5.59263856896849 0
4.79725218888505 1
5.04021409102032 1
5.27447552283709 1
5.662359680377 0
5.09917594765601 1
4.60957126238299 1
4.58870682054344 1
5.09823306222558 1
5.15505914058003 1
4.59226382989525 1
4.90983700755128 1
4.57248506013028 1
4.70884936186609 1
5.51971054110455 1
5.22904865786644 1
5.0280161392485 1
5.24336627084831 1
5.0072776836483 1
5.90333888540924 0
4.31675937840923 0
5.05371097077689 1
4.87918908769033 1
4.5898903672816 1
4.82285983196425 1
5.2239170792383 1
4.89081081992276 1
5.03741012949659 1
4.7411865916104 1
6.13149807553056 0
5.1550540146863 1
5.02006417899601 1
5.12977183344035 1
4.76113042820033 1
5.04608477289776 1
5.05952252554361 1
5.38302142286664 1
5.04923714130679 1
5.13899363148394 1
5.72999697382058 0
4.67890920951268 1
4.7723492585581 1
4.91268664066823 1
4.76829801654912 1
4.57610727264371 1
4.68808023682807 1
4.58615905456894 1
5.17242010168482 1
4.99457880361572 1
5.35969121099066 1
4.84492660425497 1
4.57118283084897 1
5.58250159862626 1
4.94064577354652 1
4.88718138261942 1
4.71662621214786 1
4.69394750926682 1
4.73706448880526 1
4.97123481777608 1
4.67697647447599 1
4.83804400258742 1
5.25569592729318 1
5.08470176622695 1
5.29879160763118 1
4.88247393215924 1
5.4211666402952 1
5.04621454607182 1
5.24712398381262 1
5.38543444978972 1
4.55626038952225 1
4.93460748427987 1
5.59239604084035 1
4.93152508960562 1
4.54594360657063 1
5.32711780614268 1
5.2456771709962 1
5.34859839320424 1
4.25825530639417 0
4.77121905217872 1
4.84574735473032 1
4.95202194486043 1
5.64936387627692 1
5.47165900844689 1
5.19590367448152 1
4.55240962608785 1
4.34337722165698 0
5.14615856480578 1
5.13124571246795 1
5.2493305342491 1
5.36297089060777 1
5.23607605469531 1
5.48982035509656 1
4.61441822761914 1
5.17091124873518 1
4.7320091540415 1
4.33930627771206 0
5.51657592090686 0
5.1172280359294 1
4.9938177238966 1
5.19437738580169 1
5.04581589326237 1
4.61548274283504 1
5.34473686229842 1
5.36816378726184 0
5.31985070861444 1
5.18603752864586 1
4.82589197659272 1
5.67924955404854 1
4.75955303673048 1
5.13136500340265 1
4.59108386814266 1
4.75692356675818 1
5.44038807957788 1
5.12621959193413 1
5.17025604283489 1
4.87241910799434 1
4.95115750141888 1
5.293276981348 1
5.00693342893849 1
5.07225687801003 1
4.59826754553058 1
5.40551756732665 1
4.71149234371159 1
5.43687566062025 1
5.17610837426868 1
5.17154089990702 1
4.9573062278586 1
5.356573342746 0
4.64419669894746 1
5.04299349417168 1
5.42453436102581 1
5.33681023090527 1
4.85860626157485 1
5.15015219965105 1
5.53435330657668 0
4.62865144398685 1
4.67932690232623 1
5.46698769693444 0
5.58895288291938 0
5.13693571711149 1
4.5139878226357 1
5.22939309910325 1
4.33102271555697 1
5.52966735945247 1
5.02112826331532 1
4.29985479426421 0
5.21469254764915 1
4.63499545929434 1
5.10045771303746 1
4.70963575415917 1
5.34462006711369 1
4.97282710403475 1
5.16980305855745 1
5.54470362090859 1
4.80773555146287 1
4.89268182818546 1
5.00623519637152 1
4.83790294644234 1
5.5415631709906 0
4.99264633215636 1
5.29194471777664 1
5.21392611192646 1
5.3085217644816 1
4.87727009476126 1
5.2385293128787 1
4.99460071058062 1
5.38584477135823 1
4.76047914377482 1
5.51277628875392 0
4.8094464910699 1
5.21719270025407 1
4.83323001384748 1
5.54192161653543 0
5.26387224998964 1
4.63211363173187 1
5.28684146400131 1
5.29863115485404 1
4.99652803061689 1
4.85404025158902 1
5.17988567887051 1
5.21455162521832 1
4.76301082361049 1
5.78285429327198 1
5.28639944395546 1
4.49367119536092 0
5.16425766401028 1
4.88995785613364 1
5.02582858845918 1
5.35092384285509 1
4.74032381727774 1
5.43056040969496 1
5.29183683244312 1
4.10856085258499 0
4.62900007397625 1
4.47235279624106 0
4.28538496673018 0
5.06558928563981 1
5.08525351607407 1
5.83857613211341 0
5.37991156730776 1
5.13920551149928 1
4.89133083752048 1
5.43520125481761 1
4.91081447624934 1
4.76265862693163 1
4.88097889971185 1
4.89448897069833 1
5.15568333283953 1
4.28229223654726 0
5.04453682149604 1
4.90245709477577 1
4.67521529801291 1
5.41540818994936 1
4.82098432064373 1
4.7248312439139 1
4.57677204877319 0
5.10195136147006 1
4.5403520984362 1
5.30058578388219 1
5.16224206478859 1
5.12042784159186 1
4.85781314742777 1
4.94379827252558 1
4.95837037086504 1
4.75832186008305 1
4.60255814580752 1
5.27990318824763 1
4.98387000880522 1
4.87938138872977 1
5.03943207843163 1
5.25282881602269 1
5.16165239338709 1
5.45485959401353 1
5.0302156707727 1
5.19920830727688 1
4.78270088087195 1
5.15712279846669 1
4.68549392715083 1
4.86553463649651 1
5.03240426980182 1
4.72263732401193 1
5.32042684845027 1
5.17748021420732 1
4.81047426102568 1
5.04575234081658 1
4.87014694809777 1
5.12559450158134 1
5.55167544895423 1
5.16825733082673 1
5.36402555183629 1
5.16783330707442 1
4.94042671604174 1
5.13471216884448 1
5.50933283826491 1
5.3279172541952 1
4.33386359508496 1
5.12445351691264 1
5.24035132299352 1
4.981949342296 1
4.47034969331289 0
5.16605382433086 1
5.02820692993268 1
4.66996383234342 1
5.30023411871104 1
4.49189157557375 0
4.61910021659844 1
4.92085659542202 1
4.87275690972513 1
4.76423903245882 1
4.97513330875874 1
4.73934802167107 1
5.51758211668733 1
5.22585272598875 1
5.34049127081044 1
4.03977741027141 0
5.07543915646038 1
5.3213936915939 1
4.75808881728534 1
5.18350131430798 1
4.96110682707684 1
4.47723575024409 0
4.8206301466613 1
4.96971255519064 1
5.55660471227689 1
5.24530004044785 1
5.24951986782603 1
4.35313157220617 0
4.91634860031007 1
4.78838611278172 1
4.90574055141579 1
5.49306112421921 1
5.02610444780813 1
5.60989511641633 1
4.30182114860492 0
5.64504040390195 0
4.77827061004862 1
4.5810760892488 1
5.12062521725521 1
5.12823189980594 1
5.1558337269033 1
4.96984397769651 1
4.83060059079393 1
4.95398855184812 1
5.21174048220997 1
5.03927745426865 1
5.04157061751042 1
5.52092851523479 1
4.77546142028029 1
5.2847343870148 1
5.40591895163049 1
5.26901479426671 1
4.82962157425099 1
4.94775062373217 1
4.41444013066855 1
5.5046515140996 0
4.81893338991 1
4.70340444214826 1
5.1193632080983 1
4.7794371813058 1
4.75472966957942 1
5.10471366742613 1
5.22149946905757 1
4.94724175544957 1
4.74186090825787 1
3.75938693295105 0
5.22458801274746 1
5.07185408638479 1
4.77520774540895 1
4.75892949044023 1
4.90234252516982 1
4.99946752793691 1
5.81799725515876 0
4.63473744296062 0
6.6316477858503 0
4.79078182227538 1
5.54838567788491 0
4.84082038257604 1
5.02767707619609 1
5.13593667329516 1
4.89699802255844 1
4.78583260639043 1
4.92111261585774 1
4.37757630318498 1
5.34023923582912 0
5.28366277079975 1
5.31516250546704 1
4.75323218850988 1
4.91367498894387 1
4.64506626326283 1
4.43977179124655 0
5.22374243263131 1
3.64572417753315 0
5.12519704544289 1
5.01295119737533 1
5.13857356945951 1
5.13586985665776 1
4.53274130562342 1
5.44911300623325 1
5.04197983412551 1
4.14518452807897 1
5.60240975892974 0
4.83229364895163 1
4.9930300205767 1
5.25159218513069 1
4.97494164891908 1
4.85308674618873 1
5.65022257203446 0
4.88677712369943 1
5.04902060968172 1
4.95679640629269 1
4.53205380889011 1
5.76998775114624 1
4.88477609989027 1
4.86825540526208 1
5.30918669322338 1
5.00971403954723 1
5.21402514614903 1
4.62743303380502 1
5.63824708145735 0
4.52510338909391 1
4.45742480222118 1
4.86553621168332 1
4.86849417209121 1
5.29566287996435 1
5.03893209860291 1
5.29809786193405 1
5.41771062583387 1
5.20237308694444 1
5.1710807704454 1
5.3598107088341 1
5.05693970301061 1
4.59055770700465 1
4.83399903915667 1
5.40883106132535 1
5.12944618161813 1
4.70051456383261 1
5.53687811216206 1
4.37752463487543 0
4.67854597681586 1
4.51345162796332 0
5.23376498912846 1
4.64097358592459 1
4.93441797722674 1
5.28471291260704 1
5.72777902185727 0
5.11163674094139 1
5.05286420121072 1
4.91865478030367 1
5.48526837504024 0
5.12100172476691 1
5.07514945619022 1
4.47035470130198 1
4.25935588202183 1
4.97217481653644 1
5.15997021318546 1
5.04831519440952 1
4.65837587851129 1
5.09840107863963 1
5.20233259489249 1
5.25325345075953 1
4.9213471030297 1
4.63350159493975 1
5.12115069005182 1
5.82589482185942 0
4.60640910518938 1
5.2303601058319 1
4.57388490611659 1
5.33527895446978 1
4.71072598358916 1
5.17008847403987 1
5.17207592563969 1
4.6741143736933 1
4.74844570819282 1
4.98743405254546 1
4.94521798833422 1
4.8131148919843 1
4.74533274953512 1
5.54364867476922 1
4.91169787769256 1
5.25280503826731 1
4.80028309207536 1
5.13395112869119 1
4.66464138015685 1
4.81128456740393 1
5.2687776715105 1
4.72909168014724 1
4.99920040571309 1
5.26687014892651 1
5.33166692940818 1
4.96520024451877 1
5.08176202139661 1
4.63515932208501 1
4.29936333869757 0
4.70989142857476 1
5.06233990258309 1
5.5416448065195 1
5.01257780658312 1
5.28733901516937 1
5.16279103503604 1
4.67194026938981 1
4.44225867768819 1
4.94577394258517 1
5.0816163557116 1
4.94374387261702 1
4.86964096718259 1
4.75487959980525 1
5.2359802689612 1
4.901540862151 1
4.50401026070839 0
5.27929977073779 1
4.66396281725393 1
4.84419828606818 1
4.51941384763771 0
4.80590391334631 1
4.4662342997679 1
5.09519457658361 1
4.43145979022167 0
5.25065823703426 1
5.35119340375656 1
5.10425799141485 1
4.80328387872568 1
5.19890560878706 1
4.60091439018466 1
5.33719009522633 1
5.10787128919298 1
4.5410737138202 1
4.71997051913992 1
4.96663874614864 1
5.17428453890202 1
4.94631608696016 1
4.76404528974452 1
4.61726874221916 1
5.40918131685728 1
5.14444418200306 1
4.99513361017403 1
4.5892248214988 1
5.21463172459588 1
4.39060050296143 0
4.63189661282059 1
5.71099968465303 1
4.85193958075138 1
5.21854724485092 1
4.85101266334509 1
4.65111836519144 1
4.76454155443289 1
4.65439423735393 1
5.35099333697335 1
4.90655900017867 1
5.08298082655195 1
5.3192635268254 1
5.21801397250708 1
4.70865113279866 0
5.43684084609588 1
4.45100059775958 1
5.04873349469121 1
5.19485077846536 1
5.46930714621771 1
4.97804878897723 1
5.39850186481364 1
4.81689895990295 1
4.89185273550393 1
4.26202225966696 0
4.89368303625295 1
5.40278603765937 1
4.76399183280017 1
5.08841997162167 1
5.07071851903707 1
4.7497483218957 1
5.48803645066779 1
5.07283667391792 1
4.86128447365944 1
5.11251872622245 1
5.05781050385201 1
5.33706004543992 1
4.77380964697389 1
4.33191438706083 0
5.36423844490168 1
5.01491833417773 1
4.31449840782935 0
4.78807857813522 1
5.31392072649054 1
5.57139156022022 1
5.07239084723353 1
5.79842503106283 0
4.82247917274042 1
4.40439315541738 1
5.4665183131907 1
5.16071467662291 1
5.00774503546927 1
5.0700620150415 1
5.06864141146132 1
4.40664113090857 1
4.9891348390474 1
5.03347617551713 1
5.17614348922444 1
4.90558992735437 1
5.10544041170887 1
4.80353306787031 1
5.64543534888076 1
5.08442860783703 1
5.21529010385499 1
4.61924385530279 1
4.42771642527072 0
5.04369442632572 1
4.92456045662805 1
5.70023116215781 1
5.03306466587779 1
5.38878466694154 1
5.14624401179464 1
4.5053841085438 1
5.10991224039742 1
4.92605417761997 1
5.40435301541168 1
4.46692189892254 1
4.67094043696483 1
4.68667964310114 1
5.13526861524652 1
4.72537732132589 1
4.78896811970247 1
5.19174639444017 1
5.01212231511577 1
5.57224427936398 0
5.46873692420465 1
4.61130271091291 1
5.15649509959929 1
4.84835142788144 1
4.79586696661614 1
4.68697557646247 1
4.94687255371782 1
5.21149710244693 1
5.27905999080987 1
4.9030284360141 1
4.80176976038271 1
5.74672537504227 0
5.01380477815215 1
4.77050048984277 1
4.64882537191303 1
5.33000843907757 1
5.06175387765665 1
4.79124452831333 1
4.81555207177929 1
5.08084175083665 1
5.2962805939356 1
4.98023940995897 1
5.15008204721059 1
4.90658870157629 1
4.94865165754183 1
5.33240331087094 1
4.60022157159748 1
4.44897470196995 0
5.38838399224461 1
5.2835161011924 1
4.85991616979217 1
4.95841595963038 1
4.65852179603712 1
5.38896249095168 0
5.4768157093605 1
5.16553715374556 1
4.48870547232748 0
4.72926147879123 1
4.84439214829508 1
5.10222843422068 1
5.62691989596335 0
5.29040638754641 1
5.48330033995664 1
5.31720774849041 0
4.60155361216869 1
5.11421325356699 1
4.86010918077668 1
4.81961886265674 1
4.86790406533285 1
5.23786204744604 1
5.56269035586511 0
4.93244475839352 1
5.2609429704001 1
4.86498042972264 1
5.03620706214821 1
5.09365113927142 1
5.22523304958159 1
5.27428091927817 1
4.95878245855338 1
5.88696505720583 0
5.7385298980948 0
4.54772642614942 1
5.30270214046169 1
5.46811807508692 0
5.13354527467038 1
4.75509086612716 1
4.67607716831152 1
5.17404033101636 1
5.11008803360946 1
4.80640870330891 1
4.96701758673549 1
5.03981437253977 1
4.81812959098315 1
4.95035493413164 1
5.06616916535814 1
4.99783568376821 1
5.33022235003632 1
4.39297797593176 1
5.65872844922204 1
4.72951769370646 1
5.09863593742149 1
5.72024362016146 0
4.89725168166861 1
5.14567757339123 1
5.49928345862515 0
5.27496731054472 1
5.00252807269874 1
4.86106267425905 1
5.15943469372268 1
5.08000580995623 1
5.0901744947349 1
4.98628537541187 1
4.64450724859853 1
4.79466580902609 1
4.42690475402428 0
5.01713986907993 1
5.12635048304967 1
5.37996442360318 1
5.10690405356685 1
5.15748813025113 1
4.7210178198271 1
5.07250138489887 1
4.45941739473394 1
5.81893752717 0
4.88713460349047 1
4.9928506495789 1
5.30153968463146 1
5.40435092294653 1
4.99832423257907 1
5.10501505143728 1
5.29218039975735 1
5.04356214972106 1
5.48012686282402 1
5.04482325182317 1
4.83649824214473 1
4.72949719491017 1
5.46719288472607 1
4.84558931252715 1
4.59634738726747 1
4.98359389551075 1
4.94602771920885 1
4.80473892437307 1
4.81042060789439 1
4.71094267784895 1
5.23689215467993 1
5.8021873659395 0
4.88090114192271 1
4.86974665239212 1
5.32457965457412 1
4.79843133709094 1
5.30854972453665 1
4.57006498332761 1
4.76054009398679 1
4.67843600348824 0
4.46518063258524 1
5.07243854837475 1
5.00565792144988 1
5.07149365306403 1
4.71695018710008 1
5.22259399631568 1
5.09416616006781 1
5.00898151667651 1
5.02458890423168 1
5.20032023977243 1
5.13299893581817 1
4.47903501689295 0
5.37378539340358 1
4.97777012027013 1
5.36401667732288 1
4.35785486966309 0
5.40948109119511 1
5.23853615245601 1
5.2829427168086 1
5.16344894775273 1
4.75150224396455 1
5.21020833277501 1
4.86126943436916 1
5.01763328067093 1
4.75717327927414 1
4.89144894282465 1
4.98839415829207 1
5.35353297033846 1
4.92415590240926 1
4.94881607458554 1
4.99624309639033 1
5.07545246043315 1
4.95090498704475 1
4.66615319029675 1
4.7244753041575 1
5.23517513857007 1
3.79204312618635 0
5.30723631732862 1
5.10348208787302 1
5.15707882757925 1
5.29284931496929 1
5.40784281766471 1
4.49205453268902 0
5.44145280839673 1
4.6951888764685 1
5.10529560374153 1
5.27591994932384 1
5.29868643193343 1
4.54769893283239 1
5.07666648984801 1
5.25082053682993 1
5.18533057580248 1
5.3643503251734 1
5.26900762293806 1
4.71275638150294 1
5.55840547516365 0
4.76358843034055 1
4.84867679120503 1
4.97759467000289 1
5.29333550219277 1
5.0659592766387 1
5.08069643543492 1
4.70305343457878 1
5.01924600864067 1
5.18671647444963 1
5.22218557339271 1
4.98212825325013 1
5.2673566226467 1
4.4941668499703 0
4.90143001967409 1
5.25647900863414 1
5.18340370136935 1
5.09966974788853 1
5.43767959594147 1
5.01973201644523 1
5.29755307082724 1
5.06434949195594 1
4.58126465292059 1
5.20653159430694 1
5.5362906517389 0
5.79203392361231 0
5.23797906678118 1
5.45660796595123 1
4.85371586880664 1
5.19884972395853 1
5.38467163510639 1
4.41507926687187 1
4.81298139966717 1
5.1192944853286 1
5.39672038748403 1
5.10548852151139 1
5.17565487628253 1
4.98364384722468 1
5.24832319518737 1
4.87189244922005 1
5.31855290599903 0
4.7401702721545 1
4.61120572629313 1
4.96727286435443 1
5.26832586101381 1
5.17908102313701 1
4.53253165916527 1
4.60888266321781 1
5.00117675777692 1
4.879559373369 1
5.27819310819494 1
5.0194187051184 1
4.7287033084978 1
4.47603532438736 1
5.19456744199482 1
4.98189950335991 1
5.2324543512698 1
5.70653592179675 0
4.81149731330003 1
5.19244836732695 1
4.76202209642115 1
5.07021352489656 1
5.44604406978936 1
5.7127223528288 0
4.98932032023774 1
4.58594993750632 1
4.95941014147002 1
4.30777481891518 0
4.95600298271729 1
4.68952586865033 1
4.87223842171872 1
5.17464564242712 1
4.67929029341246 1
5.37917129385803 1
4.86816952409349 1
4.70004537741383 1
5.01053581580452 1
5.01691637422113 1
5.50913105810105 1
4.66211136337644 1
4.49914901655071 0
5.12017713737192 1
5.48738045605046 0
4.84258640483572 1
4.44101941906402 1
5.06721238878021 1
5.34252124681768 1
5.61376193622317 1
4.49946355216502 1
4.62562393598357 1
5.3510709161457 1
5.26145554451431 1
4.86665808844731 1
4.69954005609811 1
4.78280007578633 1
5.03867480121519 1
5.14232793259833 1
5.22414791836312 1
5.46208622695116 1
5.29337314760249 1
5.31955213173666 1
5.00969258043717 1
4.16975918852843 0
4.80301375144358 1
4.39911506692076 0
5.40668974600825 1
4.91063668718036 1
4.62726933455956 1
5.33322637151396 1
5.05758192537028 1
4.70866975176664 1
4.73156903803942 1
5.10158406052304 1
5.14311805887308 1
4.78637593713059 1
4.66854915886325 1
4.71515394899795 1
5.39934333999829 1
4.54490593966349 1
4.72296058300224 1
4.53028961618402 0
5.09953649971527 1
4.59576529620155 1
5.59463763253774 1
5.1840228212552 1
5.11658557043499 1
5.06217498212545 1
5.10798970279844 1
5.50761291763135 1
4.96265637610723 1
5.35565438275783 1
4.93734831612045 1
4.47921027056679 1
4.66717798402505 1
4.92515654163332 1
5.29123595085612 1
5.01894850587157 1
4.96025599718013 1
4.76378318558301 1
4.9915752021375 1
4.91317676275018 1
4.89780986926776 1
4.86080481739817 1
4.83246618702869 1
5.12942371671781 1
5.02436507577013 1
5.20417453313268 1
5.07290067976716 1
5.19090574214419 1
5.31747898226501 1
4.86246284128565 1
4.99352248273351 1
4.88929754737556 1
5.25322634722976 1
4.74593341267832 1
4.57231800615848 1
5.12122796394285 1
5.48385260306574 1
5.55326809427014 0
5.29634783837521 1
4.72140416673661 1
4.50872690849364 1
5.16153714770132 1
5.07356710624987 1
5.32886300592509 1
4.81323088225329 1
5.15581137231317 1
4.96816322220425 1
5.25847104198807 1
5.21223330543083 1
5.2136117094842 1
5.01401455890981 1
5.03986860768221 1
4.9625987115677 1
5.70790948960649 0
5.31145669307293 1
5.17257757999107 1
4.98999889587092 1
4.64254901723069 1
4.95341791548482 1
4.91839291405751 1
4.81530330340388 1
5.16622282417311 1
5.4292223204954 1
5.5887215761271 1
5.29899870405246 1
5.7052437964133 1
4.6729856213968 1
5.5744255269722 0
5.08636278208393 1
4.43825185010982 1
5.31795062763303 1
5.51675228557446 1
5.15496553621288 1
4.9036245386268 1
5.2025328467971 1
4.67106932514547 1
5.09749099145686 1
5.45566731515316 1
5.77967411523429 0
5.22910172343653 1
5.25605736662517 1
4.90662396713224 1
5.05331850125575 1
4.9857147757482 1
5.11630241133161 1
4.47141336045856 1
4.92575217847664 1
5.42056427618092 1
4.15798552887791 0
5.47522871807763 0
5.30684108810003 1
5.21547380758409 1
4.74609234650286 1
4.99679914415663 1
5.19166764517574 1
4.75824725542182 1
5.60965377930835 0
4.97285065691925 1
4.92056082444726 1
5.35700334125359 1
4.62453806733554 1
5.2726275631045 1
5.0447940396196 1
5.68136007497383 1
5.09291424891267 1
4.79983598062039 1
5.27653375552068 1
4.76425896517188 1
4.41736629795106 0
4.94476214239432 1
5.37317664346557 1
4.58983583668959 1
4.64192750702546 0
5.13580912333292 1
4.74753641377218 1
5.35848154645998 1
4.79985799748896 1
4.56749509185597 1
4.99157495198296 1
5.21884184355426 1
4.92187353023754 1
4.65630272895759 1
4.82509255416234 1
5.19043958586139 1
5.15970363102572 1
5.50866856000851 0
5.55316153311437 1
5.42849858457625 1
4.51439112598426 0
5.26328182633064 1
5.38667445387313 1
5.02497154206801 1
4.64711684319852 1
5.16134230782066 1
4.72526322257219 1
4.62210062893589 1
5.22629800809592 1
5.10870441208064 1
5.09549738319659 1
4.83148082459832 1
6.21882765406712 1
4.77577883493092 1
5.1701642616213 1
4.58293397232545 1
4.63564494034824 0
4.59112418993939 1
4.2854282501881 0
5.14162721012376 1
5.38686668910377 1
5.34270909455612 1
4.61294996298579 1
4.86083963285428 1
4.73583986508768 1
5.18111606770924 1
4.9357117345742 1
4.98942725329335 1
4.83015559178364 1
4.98025079392853 1
5.26853913801706 1
4.82902042664374 1
4.97495429296191 1
5.41444275182988 1
4.69474861131469 1
4.96762784171062 1
4.83345445651785 1
4.80853699165934 1
4.29115862668609 0
4.84509542420328 1
4.82618075847199 1
4.96998772394987 1
4.43857979610159 1
4.55546928702294 1
4.61388054047473 1
4.60757257944963 1
4.60875950773394 1
5.62428636378474 0
4.97483841412091 1
4.93525968923232 1
5.23993347301412 1
5.37960639119332 1
5.15625847087458 1
5.42508061177003 1
4.98610233323532 1
5.12042315434209 1
4.63443740164646 1
5.43758187668719 1
4.38355495306567 1
4.99377939517732 1
4.66087834891914 1
5.18357148472711 1
4.50050553367216 1
5.43633346530112 1
4.76389844977301 1
4.99571736644486 1
5.28985210516559 1
4.69947645254716 1
4.60932281409221 1
5.51892654981282 1
5.53400331715417 0
5.00882490359118 1
5.47862327124007 1
4.82289505451135 1
5.20374122301075 1
4.70401642202666 1
5.33399623109561 1
5.11121651236148 1
5.12579529573589 1
5.14694994966919 1
5.15718076668523 1
4.5999192135714 1
4.94920140012819 1
4.47009372886011 1
4.86198221120056 1
4.4549167533569 0
4.66020855815841 1
4.609316855695 1
4.82688585669956 1
5.30828519391999 1
4.53886643923405 1
4.99720606358495 1
4.88360422880557 1
5.29482456265077 1
5.37577558785504 1
4.36877702740355 0
5.11957775330344 1
5.30327086773955 1
5.26604141295415 1
4.38720327727569 1
5.19651177022487 1
5.13783165836978 1
4.48657170809484 0
5.29326122459254 1
4.70424409591667 1
5.07861902048632 1
4.23665850418404 0
4.36457378766556 1
5.20126407569359 1
5.00370227402629 1
4.52262337837443 1
5.20899743810602 1
5.17741477660097 1
5.14316333299311 1
5.50411411596252 1
4.41032675808478 1
4.99407785235094 1
4.77733543937273 1
4.65867709609346 1
5.14661886018316 1
4.59286515880282 0
4.89934436686736 1
5.17701307338006 1
4.44004017637072 1
5.68985215171728 0
5.06682747957388 1
4.60078922428784 1
4.75851721404318 1
4.37665065124275 0
5.22606810396469 1
5.24199919216295 1
5.18218659342486 1
5.72588216676272 0
5.1194299957518 1
5.4006963566512 1
4.62720728934632 1
5.39691445610611 1
4.9184569267981 1
4.38222649426254 0
4.97515022343062 1
5.21302080589207 1
4.54757798795224 1
4.57943544129932 1
4.71470819955272 1
5.35770139794597 1
5.02463811671057 1
5.22802873038467 1
5.04010811733597 1
4.8912322928593 1
5.18737031331151 1
5.55307933401926 1
4.88087501679864 1
5.20438753880026 1
4.61578245057316 1
4.29928913769646 1
4.999952139334 1
5.66049014588414 1
4.81509115993749 1
4.92960933660413 1
4.75550980551369 1
4.57300598704115 1
5.34902206482956 1
4.39516876240008 0
4.7895540726248 1
4.17883179707919 0
4.13744037515268 0
4.69768618191817 1
5.38727012783229 1
4.93138659252319 1
5.10155437994827 1
4.97671286632324 1
5.30868199191998 1
5.33329307961142 1
5.14733561466441 1
5.20975006586172 1
5.16432858589896 1
4.91731895950889 1
5.580356380685 0
4.59165403304549 1
6.00577233637452 0
5.59674456277468 1
4.8741232216435 1
4.94449827089959 1
5.2259800327156 1
5.42436299025696 0
5.09431502775137 1
5.01976341231343 1
4.8593734393472 1
4.93985572760852 1
4.81233106408158 1
5.0212931792611 1
5.22225408311862 1
4.45389810957752 1
4.76872174963788 1
4.94485863821368 1
4.74240560992647 1
5.43226132630531 1
4.82852046696461 1
5.02258517708511 1
5.44259476260918 1
5.22638716909897 1
5.46100340741924 0
5.09113163479386 1
5.08844945276075 1
4.66213803658435 1
5.0302215293847 1
4.77742380685277 1
5.14512925151732 1
4.38218695452092 1
4.4461090839809 1
4.68886808882939 1
4.98865490560729 1
4.41185845311203 0
5.38606012300936 1
5.2553739411715 1
5.37188119514882 1
5.24691505849756 1
5.02091117895791 1
5.15225067512809 1
5.04823112003891 1
5.74988626341203 1
4.78294559361027 1
4.5874389967892 1
5.20557369599928 1
4.76418639119297 1
4.99514736276802 1
5.85980594632266 1
5.2990938999231 1
5.4891915791028 1
5.32232156624028 1
4.96364118004518 1
4.83999582815673 1
4.93321490849337 1
5.14805027289906 1
5.39342098975736 1
4.88323521892384 1
4.95829427513457 1
4.73821623065349 1
4.84180719922786 1
4.5253188415461 0
5.10370611855828 1
5.33162495426155 0
5.18918568739582 1
4.65940156835607 1
4.78608905307846 1
5.35837167476752 1
5.09115035274339 1
4.95329183092451 1
4.96849826853005 1
5.26196236788683 1
4.82181061047888 1
4.75277875198755 1
4.87471192697816 1
5.03194438975151 1
5.47428811047772 0
4.0807305196044 0
4.72257488390646 1
4.79663850365259 1
5.11482955573064 1
5.30938093519458 1
5.10330365073103 1
4.34051708471504 0
4.82756748304989 1
4.94949338155535 1
4.70412070404456 1
4.56240900365476 1
4.91627371739024 1
4.69092760521979 1
5.20531183262366 1
5.1782737895763 1
5.35885071649011 1
4.5728870898975 0
4.57030111239544 1
5.05540119551778 1
5.03679171872385 1
5.24192819468611 1
5.05871469589429 1
5.21245598864678 1
4.93350945929574 1
5.4746599015951 1
4.56601862286108 1
4.91297713130056 1
5.09963057714065 1
4.33952392362142 0
4.64106520961985 1
5.0862392047332 1
4.74449763016803 1
4.99155331604212 1
4.87185115080597 1
4.97864105093088 1
4.92061667388965 1
4.73116491203369 1
4.18979675533766 0
6.04495525485482 0
4.68133990819976 1
5.35507427681356 1
5.09273843925056 1
5.20106757862993 1
4.27557055609222 1
5.11055642255162 1
5.1121656387385 1
5.66627340636986 1
5.16157729190186 1
5.08852091438966 1
4.84968390376515 1
4.84895162187805 1
5.12491131949116 1
5.11480227363715 1
4.54662288146586 1
5.22611881224799 1
4.94931408827657 1
5.47743433606945 1
5.06766510735564 1
5.23269906378249 1
5.26275420903449 1
5.19100397218384 1
5.87955479489554 0
5.04066531982668 1
4.76197599229855 1
4.87600261384346 1
4.97625104368129 1
4.84277213522827 1
5.11538270013324 1
5.25336804506651 1
4.37869896732554 1
4.81426244778419 1
5.3841934937693 1
5.09168013390123 1
5.11775704036856 1
5.44209562812129 1
4.78161094256811 1
4.72778993712148 1
4.81190804030468 1
5.70419845368292 0
5.13124374487828 1
4.90193291326646 1
4.40504960205388 0
4.54813833455958 1
5.37854918771718 1
5.18087113240352 1
5.01845727952924 1
4.88892374610523 1
4.98327190024376 1
4.66057371890755 1
5.009898987781 1
4.47746010261973 1
4.93563794820469 1
5.14513957792106 1
4.61499475916005 0
4.63145673319151 1
5.03227485543635 1
5.57883696520363 1
5.47007135937277 1
5.08565891310124 1
4.99603497580827 1
4.53428574081131 1
4.88262150577817 1
4.89960227502759 1
4.4992402583471 1
5.54681180874474 0
5.2132050941828 1
5.07519971001425 1
4.91733730549842 1
5.15928636243101 1
5.37447708281751 1
5.2087652733666 1
5.30868460711699 1
5.06231720456803 1
5.21175491223599 1
5.16101719513985 1
5.11821086410093 1
5.00245109974808 1
4.44629824449999 0
5.27901860978471 1
5.12322073346336 1
4.55337381346781 1
4.84727897408526 1
4.8273908568959 1
4.96758441030634 1
5.02956279686067 1
5.5363622913665 1
4.60561882163232 1
5.09243908765364 1
5.07568465930874 1
5.05979878870472 1
5.15621439860752 1
5.0651488506083 1
4.7839719062697 1
5.20610181018024 1
5.05625230059854 1
5.42847797726259 1
5.64469499647032 1
4.90004480680501 1
5.2568420274337 1
4.30153488974118 0
4.97675339118675 1
5.24454196365789 1
5.34431116166013 1
4.21083659132527 0
4.77735447076487 1
4.82044067482706 1
5.10401663047551 1
4.78703891801958 1
5.27560789193344 1
5.10430790402063 1
5.08104864089146 1
4.89477745270362 1
4.94321668750817 1
5.06028705031301 1
5.04187811257323 1
5.61855055257325 1
4.92814437991165 1
5.02722425901341 1
5.14601655954945 1
5.26259680467126 1
5.23731040440366 1
4.92442150885896 1
4.37704422086718 0
5.29166615698543 1
4.3226317826269 0
4.6954649119188 1
5.34716281742107 1
4.88413063204311 1
5.0362270658948 1
4.53042700533841 1
4.95948218338763 1
4.92866724176463 1
5.10326866331326 1
5.01035450828923 1
5.59143174077453 1
4.92774895196314 1
4.90410952313622 1
5.51663546313725 0
4.58165625237802 1
5.34555418029046 1
4.93856182299929 1
4.66422062935577 1
5.20645001975227 1
4.28353610229073 0
4.86662400714681 1
5.50510490428594 1
4.65955277746709 1
5.12737314518702 1
5.13995317827401 1
5.49635453760831 1
4.81281098973203 1
4.61329503417842 1
4.89681275543394 1
5.35631656767344 1
5.31655256065479 1
4.98574413677065 1
4.83902211514383 1
5.05830182673235 1
5.19312965093725 1
5.00225359950425 1
4.4470392001388 0
5.22370923196123 1
5.230629107146 1
4.88467241132731 1
4.90366202556859 1
4.88620906343277 1
5.35591029607256 1
5.14134802300025 1
4.92664135233291 1
4.95017974651307 1
5.02585233452875 1
5.31069947643249 1
4.8098639003499 1
5.7150441880334 0
4.66925507013769 1
5.21612913147891 1
4.94502756880212 1
5.45295868317616 1
4.93620945793839 1
5.13510204304819 1
4.4455005283137 1
5.15245303681693 1
5.03513216048434 1
5.47584167650325 1
5.05454110283861 1
5.39049123277918 1
5.0905403729451 1
4.43002358559842 1
5.29099068764403 1
4.81951039706659 1
5.22656108588697 1
4.79329881136487 1
4.94172361508309 1
4.7907141261109 1
4.98238951777718 1
4.84664555260832 1
4.93981182396607 1
4.54734984653304 0
5.27057652725956 1
4.40022357679468 1
4.77830820508734 1
5.29036259162926 1
4.95416813574498 1
5.08657524054001 1
5.15576848840056 1
5.13673389815151 1
5.165434764224 1
5.2217726646085 1
4.93481136459161 1
5.285234800138 1
4.4891062930781 1
4.61612163712442 1
5.58256816992932 0
5.45226491302025 1
4.68346764800325 1
5.18546877305189 1
4.72949421398531 1
4.74667135877805 1
4.84562721819776 1
4.81492497806636 1
5.13215194529568 1
4.73650607290817 1
4.93625502988796 1
5.31443459781499 1
4.32067761944309 0
4.40710937765159 1
5.34290660048527 1
5.49931316937238 0
5.34085013933763 1
4.59343219424951 0
4.57787850800082 1
5.10269393844028 1
4.69386767444329 1
5.07935484970602 1
4.63145468725288 1
5.25070384048271 1
5.11621547542549 1
5.21473422636102 1
5.18402674271471 1
4.9096924288044 1
4.525892086593 1
4.78395334004819 1
5.22623509319748 1
5.26224789613618 1
5.35451417835373 1
4.95088045440812 1
4.84853205814749 1
5.50841008912732 0
5.53512284864485 1
4.64769986140211 1
4.28465102265424 0
5.00144476179606 1
5.37806943951579 1
4.7384790318913 1
4.98641886292203 1
5.04451341248834 1
5.11817012346909 1
5.37384184560418 1
5.19510108111023 1
5.00650269893071 1
4.7867217464764 1
5.01739550855762 1
5.52327922120259 1
5.08901352808904 1
5.13988502024719 1
4.88334481570054 1
5.55335491378131 0
4.78026420925629 1
4.88642533982563 1
4.87931091508403 1
4.71367000306357 1
5.05415587561368 1
5.06825965204192 1
4.72987494593878 1
5.62345578401662 1
5.41564279670799 1
4.3946288618826 0
4.69290507916646 1
4.89338462594379 1
4.72332836096329 1
5.74003823953836 1
4.90703824158392 1
4.54117294301826 1
4.94750357832819 1
5.06218798600749 1
4.77892207174647 1
4.82247726784769 1
4.84454751895206 1
5.58335583815802 0
4.95266160863687 1
5.10460875536507 1
5.02380996804438 1
5.15861519579804 1
5.10533483154896 1
5.18869004904059 1
5.27989272805971 1
5.04626694391343 1
5.5216754328724 1
5.64271377638061 0
5.07930685537313 1
5.18934378392631 1
4.44015350681297 0
5.05777857722562 1
4.90300682321749 1
4.73879119171443 1
5.31654610193471 1
4.21888011474939 0
4.73578670902662 1
4.62448131396042 1
4.83209181362906 1
4.90073258177981 1
5.04508933703031 1
5.20028443792787 1
5.26050786426701 1
5.20544119516406 1
5.52550886721014 1
5.62341348800232 1
5.10612299548052 1
4.67065247859881 1
5.06992391075694 1
4.82539179829463 1
4.77424732951881 1
5.38623746425559 1
5.52384469192355 0
5.34550144017012 1
4.8732990397549 1
5.04115022724764 1
4.66621587521214 1
5.57456900281699 1
4.74383148573258 1
5.36102768063543 1
4.8325220059302 1
5.16810550615927 1
4.85613589818239 1
4.96721446662118 1
5.49617073439486 1
4.52122069469242 1
5.29223010659428 1
5.50644233637625 1
5.20947653142341 1
5.17870928081151 1
4.69677354048501 1
5.12728732408974 1
4.86045174285213 1
4.46177580694869 1
5.33902990380438 1
4.99500966892807 1
4.98204600292953 1
4.9431935552243 1
5.12564094837656 1
4.72793931641441 1
4.87734786103032 1
5.29592800680985 1
4.96409362465373 1
5.21158235686796 1
4.8942711652309 1
5.29856312438987 1
5.08959117118402 1
5.83993849061604 0
4.67708778306815 1
4.47283696061951 0
4.96411268106859 1
4.69442225774168 1
4.919645081539 1
5.24959126109815 1
4.68630988268102 1
4.61465700378455 1
5.20648230056708 1
5.31202331007641 1
5.13483290835104 1
5.46323192900569 1
4.58681673598631 0
4.82464485283877 1
4.7202165745871 1
4.68501040864225 1
5.24480289499854 1
5.24751372470595 1
4.42564251514351 1
5.42137474392634 0
5.49030807273404 1
4.8494828292868 1
4.96140155109545 1
5.02950285985311 1
4.55582185272573 1
4.74560050342852 1
5.04955296258202 1
5.07594758229774 1
5.06918980899083 1
5.41073475425452 1
5.39850609992834 1
5.37730707049557 1
4.96753183012335 1
5.47756582133043 1
5.41091897374386 1
4.65388319341463 1
4.77712005076352 1
4.45536766598454 1
5.84306059687114 0
4.43573086376062 0
4.99779154046871 1
4.72594770374092 1
5.09335078724596 1
5.35858047338776 1
4.55695115077295 1
5.04819616144046 1
5.24379029889278 1
5.05483168896534 1
5.64116934161097 0
5.24894929636182 1
4.63693689223599 1
4.82774702062 1
4.97604145617492 1
4.99297735527291 1
4.78207395554325 1
5.34735306445816 0
4.65030741537834 1
4.95332934635292 1
4.61551762010702 1
5.19119079325903 1
4.6082905040013 1
4.81823677522335 1
4.74402725276205 1
4.48151874916715 1
5.32554114755838 1
5.48120242030199 1
5.27763934078918 1
5.09176402909123 1
4.88364385499743 1
5.3131766413018 1
5.0679940890202 1
4.87066724363963 1
4.50946388501701 1
4.82028168087997 1
4.81427955246884 1
4.61793206155661 0
4.27579430034231 0
4.55280820525143 0
5.09504724317466 1
5.15000735211527 1
5.19253328188917 1
5.04895503564551 1
5.06477924879532 1
4.9966809332562 1
5.35468045120634 1
4.84600720257833 1
4.99482257855037 1
5.62889267261455 0
4.89423175846865 1
5.23584533731699 1
4.67802536356939 1
5.62887209441749 0
5.04053234727193 1
5.17009615617261 1
5.52024708424977 1
4.95401218293541 1
5.20231751162103 1
4.99054796062084 1
5.0093751218629 1
5.20884840607541 1
5.04856876477545 1
5.01329257471348 1
4.64817305880641 1
5.62866680489646 1
4.64777924675661 1
5.36249238633763 1
5.25589246605601 1
4.79605600237036 1
5.11474071278882 1
4.90009624925854 1
4.34238079067871 1
4.88685695786897 1
4.66252383710476 1
5.20407210682272 1
4.88374237694198 1
4.39528834798644 1
4.72590625135124 1
4.75836329873198 1
5.39420509166817 0
4.96683547731372 1
5.61518684075017 1
4.83511046329541 1
5.1567371269395 1
4.63124079586938 1
4.14934975252246 1
4.82248833313384 1
4.60892112948567 1
4.96173788109824 1
5.18835204987636 1
5.21416600757888 1
5.39620097821738 1
5.2566201400499 1
4.62053375421129 1
5.46460678229097 1
4.86095609260275 1
4.88561538840925 1
4.8873245690601 1
4.59977660409841 1
5.4801965908311 0
4.98767997352613 1
4.04651864518691 0
4.86684148639127 1
4.442993351604 1
5.31482034858458 1
4.42195076321973 0
4.84462645390188 1
5.07672475147089 1
4.79641227246576 1
5.23324233817233 1
4.62148377931183 0
5.14999689556228 1
5.40335979150968 1
4.6363327256293 1
4.87140133586233 1
5.0051468224781 1
4.91793349058277 1
4.99181997122476 1
4.26362145573407 0
5.03841729613453 1
5.03230554898028 1
5.02749393339824 1
4.69755571642929 1
4.55210943871757 1
4.68810990512494 1
5.02371908757312 1
5.14903941874264 1
4.70365836927998 1
5.0517909400174 1
4.70762581570066 1
4.89828209197027 1
5.57656938872836 0
4.97023875024087 1
4.52691873314423 1
5.06209726207488 1
4.79147864448539 1
5.31196312210469 1
4.91842172796637 1
4.71777634883399 1
5.0590192683366 1
4.78438306327014 1
4.84365414429481 1
5.33394005688266 1
5.17725521973111 1
4.94126030029442 1
4.90403215476803 1
5.59478639253477 0
4.73108264156968 1
4.82046249959718 1
4.29291528395137 0
5.22903958692737 1
4.88453499939309 1
4.91757706577894 1
4.70012951360872 1
5.11338011869696 1
4.97158057122053 1
5.08717179809175 1
5.52114093260144 1
5.56096998301731 1
5.01327020652006 1
5.74476398258103 0
5.01850185718078 1
5.18764243744747 1
5.18945003168192 1
4.85882890038545 1
4.83631737894444 1
5.23669474343213 1
4.51622911410993 1
5.19554303596376 1
4.5560935085594 1
5.17043140935738 1
4.81926622511675 1
5.47504206337607 1
5.02991400443863 1
5.03573290822124 1
4.87164359647173 1
5.13292316586828 1
4.99199499946716 1
5.3121246498553 1
5.09440768188092 1
5.18952002705213 1
5.3301821749037 1
4.78903172887315 1
4.99391369197814 1
5.11747739766856 1
5.18890012638868 1
5.23066393454073 1
5.28747951447922 1
5.07987193212565 1
5.09953051615017 1
4.58762956109137 1
4.85409023697186 1
4.78047290828867 1
5.50588785320697 0
5.08834392625291 1
5.57648724716863 0
4.45892258367497 0
4.91328248747062 1
5.32308861562777 1
4.78141289941165 1
4.72637995531979 1
5.79112469102511 0
4.86935711597111 1
5.02125427221054 1
5.55464231061861 1
5.0974112510485 1
5.20327954545094 1
4.89964996101413 1
5.14460456526568 1
4.99805935962571 1
5.6927899582476 1
5.20542726592613 1
4.87002529870958 1
5.6927774846229 0
4.42695817369128 1
5.28258203149677 1
4.84040077196578 1
5.13168424329299 1
5.06915683299045 1
5.3006727109242 1
4.84829272095815 1
4.73684063492812 1
4.98264261958889 1
4.7210554603696 1
4.46638116782834 1
5.27870255290507 1
4.8623868155521 1
5.25990256802966 1
4.35491643225487 0
5.04466415020758 1
4.9682874807529 1
5.11086720234251 1
5.02320645226228 1
4.64079121303821 1
5.62643812571971 0
5.87034673018933 0
5.13378447348918 1
5.47915154986019 0
4.46838115855321 0
5.29305843015489 1
5.40729209526005 1
4.56947753688573 1
4.93856237884653 1
5.51405886593175 1
5.01981533944704 1
4.40799739166725 1
5.29086402747425 1
4.98542832243276 1
5.00448362097236 1
6.13371173418179 0
5.14290267429113 1
5.07692374916329 1
4.78799996272551 1
4.6557082355152 0
4.55870802463241 1
4.71083742696336 1
4.53602477228516 1
5.33922279367764 1
5.05045006680685 1
5.50473318019784 1
5.07201335566054 1
5.80415634697248 0
4.92806323841286 1
4.86816305106356 1
4.84651872593259 1
5.48105189396046 1
5.39415349059511 1
5.02781606460174 1
4.92057290223022 1
5.15986595729677 1
5.65740429319406 0
4.60712039252804 1
4.73711065047149 1
4.64925323789642 1
4.90647425641833 1
4.53191769293143 1
5.08242357031425 1
4.43131420928644 1
4.67417573592707 1
4.59765006578348 1
4.9094641125147 1
5.13058096171181 1
4.93422590772248 1
4.72847177894412 1
4.83797077004725 1
4.92688934274867 1
4.95340461876502 1
4.6988832609227 1
5.25768461668797 1
5.14831042856386 1
4.70663194868022 1
5.54867295864587 1
4.6728595849833 1
4.60206962418428 1
5.54789824860261 0
5.20579785898461 1
4.33980520651248 0
5.15953717906457 1
4.64187726658694 1
5.06757228689209 1
5.00979409677003 1
4.64454812115291 1
4.94930904355332 1
5.03679694354839 1
4.71604490629776 1
5.24850225597844 1
4.9848064650426 1
4.78600241643618 1
4.7622701563506 1
5.16964231740506 1
4.89293618813683 1
4.71201358938126 1
5.18934843545576 1
5.0957562667022 1
4.71373652672541 1
5.06491726141794 1
5.10912060237503 1
5.18194752767961 1
4.88789650133186 1
4.36022474448373 0
4.85371264144138 1
4.61063106621245 1
5.36016583658493 1
4.80901131115227 1
5.69568112681971 0
4.87793588443746 1
4.71380776654108 1
5.33834694173538 1
4.9745600908529 1
5.59812407630505 0
5.65265185870626 0
5.04066200467334 1
5.07799575242931 1
5.12056571883299 1
5.00223626386147 1
5.51481777714987 1
4.97898684537933 1
5.08797204815172 1
4.66910954148974 1
5.60685773503071 0
4.94690423029564 1
4.62113624984002 1
5.24651352019771 1
4.59627704307321 1
5.52899580153985 0
5.01017571663541 1
5.0519330753419 1
4.97541506128787 1
4.91485559898206 1
4.45335685856241 1
5.3582478923816 1
4.81225411820773 1
5.63660714879484 0
5.11429417143797 1
4.92994129304517 1
4.47878121332561 1
5.59903224547191 0
5.32144729434834 1
5.14177460219273 1
5.69932358898048 0
4.82247127501019 1
4.92566934180727 1
4.96011039426109 1
4.94652479451265 1
4.8191926467448 1
4.8090429965386 1
5.28481876993454 1
4.89966987643037 1
5.40469820727422 1
4.70932046060881 1
5.34247813846099 1
4.9405624909222 1
4.59686627719006 1
4.78935507432305 1
5.16593501373404 1
5.32387787228734 1
5.29490941625712 1
5.10716632703305 1
5.20969899024203 1
4.29284658110449 0
5.10173271444068 1
4.66385056655955 1
5.76938265266154 1
5.28922897135959 1
4.45573990034047 0
5.12897443433691 1
4.21843114576711 0
4.77716594968342 1
4.60694495052645 1
5.18218434474334 1
5.04800865773961 1
5.10954369986337 1
5.36930406543128 1
4.66587050276128 1
4.93305494150435 1
4.9051471039846 1
4.80662520956093 1
4.68340205030912 1
4.87494835524627 1
5.03241206989735 1
4.73423784584872 1
5.23034898568637 1
5.23940164604548 1
5.41042817876745 1
5.2691392607372 1
4.70549253878326 1
4.95786221010598 1
4.86014030510252 1
4.97535839468723 1
5.30427911632603 1
4.92461432210536 1
5.00199327634139 1
4.95172894459194 1
4.39951439664252 0
4.94783333452395 1
5.54048333903109 0
4.43753100076887 1
4.89517446317308 1
4.84769006798232 1
4.35684258961428 0
5.25397417154811 1
5.20634456398481 1
5.0277874221828 1
4.88089176186682 1
4.92109695479659 1
5.43258053419548 1
4.80827714385987 1
5.15170281734562 1
4.78745140474292 1
4.69369805648926 1
5.15569608895753 1
5.06028039092446 1
4.93271971302109 1
5.7028184978946 1
5.17284685991849 1
5.28652082645587 1
4.84099773930468 1
5.17026097721309 1
4.99576003536172 1
4.79798721526331 1
5.07545136758325 1
5.05290704100207 1
5.0939971650401 1
4.76742756997901 1
5.35604186262338 1
5.08421416457687 1
4.34292613385854 1
4.81923395494642 1
5.07236316865282 1
4.72995431720408 1
4.41375718014166 0
5.13858896237219 1
5.11130424515886 1
5.3032804500168 1
4.89294060306154 1
5.03872480448187 1
5.17403776939732 1
4.468623217451 0
4.90565991048628 1
5.27805092294351 1
5.27396761862082 1
5.10195077983267 1
4.60924765588051 1
5.37937424757509 1
5.02326383369234 1
4.86273265235277 1
5.39316116517858 1
5.87814228954677 0
5.16633632612605 1
4.5743942689685 1
5.20301417602133 1
4.80114519891673 1
5.44629833455245 1
4.98844300619699 1
4.67865384466165 1
5.0548001604893 1
4.50527012245467 1
4.83114713461058 1
5.59027680714235 0
5.1820723968271 1
4.85530201630054 1
5.16216934970707 1
4.72377639375119 1
5.24183834305784 1
6.01412548596694 0
5.45119093323435 1
4.71127018421415 1
4.96016958879246 1
5.41937314758103 1
5.57991867330804 1
4.86109617058435 1
4.77036359770476 1
5.1911939766586 1
4.97404603528191 1
4.83175725393476 1
4.31326821968409 0
4.81189447328596 1
4.51541329038363 1
4.82412759675095 1
4.48388830402303 1
4.53764467976255 0
5.27906578306953 1
4.87657876652043 1
4.87478556413893 1
5.20215481764213 1
4.81179778143792 1
4.9356011502212 1
4.95666176116861 1
4.64826695058645 1
4.87261590713209 1
5.36151192544509 0
4.72794117701168 1
5.50725882733209 1
5.54180337905027 1
5.4800093442965 1
5.12996785881565 1
4.42908270171269 1
4.56049734842457 1
5.26303776811188 1
4.95962147466436 1
5.63832903713692 0
4.84958227997866 1
5.39920647187436 1
4.66988321868254 1
5.13340928681851 1
5.12213068763852 1
4.26296373085938 0
5.3422728095503 1
4.87101866895371 1
5.0264982680613 1
5.05551657270648 1
5.05264028184562 1
5.21988713550255 1
5.0025359838218 1
4.82962533526834 1
5.00446443538258 1
4.82606047505189 1
5.22534319325782 1
4.81450288296192 1
4.05404571060736 0
4.97796079893548 1
4.98002445734343 1
4.77327829931295 1
4.93301190984144 1
5.04734786396094 1
5.21917109902212 1
4.93334043803863 1
4.88040914943596 1
4.56719924293865 1
4.99123254766122 1
5.00826032446769 1
5.23025431309763 1
5.1113159860684 1
4.62104829105737 1
5.05917275754839 1
4.69567714620842 1
5.00946869299219 1
5.03095857792915 1
5.24871285940791 1
4.82493542007723 1
4.74628993779901 1
4.77050457195025 1
4.33916749994064 0
4.27269632513317 0
4.65420977678189 1
4.83390784047294 1
4.86363860102708 1
4.57750300795098 1
5.66046258556257 0
5.09492449520805 1
4.40769378266425 0
4.53163755789739 1
5.61270559694489 0
4.99586329701849 1
4.99370406680063 1
4.90788039948183 1
4.5868077667835 1
4.60352176500167 1
4.94127091696959 1
5.15314119414051 1
4.79308800608874 1
4.90190066635769 1
4.3193138097634 1
4.86417300011652 1
5.04508783983806 1
5.27944506042608 1
4.88017154993352 1
5.24358039806433 1
5.32464529156263 1
4.8603267247054 1
4.58516953895381 1
4.32058205624552 0
5.35868855304273 0
5.00920400567865 1
5.06730204597544 1
4.63076220573858 1
5.40938758653739 1
5.10074380962841 1
5.22015042925264 1
5.85158952441756 0
5.31183405745172 1
5.49825151763979 0
5.17648496438667 1
5.43258473507986 1
4.57570321374432 1
4.74743967255842 1
5.11132923060133 1
4.9562295317836 1
5.54568639887521 1
5.55102964829973 0
4.83145976317628 1
4.83909914456693 1
5.32910809251239 1
5.56286731012577 1
5.02908280449543 1
5.37556861043366 1
4.67100927152992 1
5.1606997169775 1
