# Supplementary material for: Bias caused by sampling error in meta-analysis with small sample sizes
Source: PLoS One. 2018 Sep 13;13(9):e0204056. doi: 10.1371/journal.pone.0204056 (PMC6136825; doi:10.1371/journal.pone.0204056)
Supplement: S3 File — (ZIP) [file pone.0204056.s003.zip › results N = 20 delta = 0 tau = 0 sz = 10-20.txt]

"dl.delta" "dl.cp"
0.0605676448752812 1
0.0997136190747594 1
0.197453843696884 1
-0.377457667090889 1
-0.45916786957869 1
-0.0698047395431403 1
-0.388955241823834 1
-0.0574312964518405 1
0.152073932206877 1
0.126494495359391 1
-0.118074383242269 1
0.610085904917394 0
-0.48611813993502 1
0.38568988233811 1
0.211797713429434 1
0.374438794074467 1
0.0908941208511897 1
-0.238309820406377 1
0.146824377822586 1
-0.0259670157203483 1
0.161785241823667 1
0.0993777446101163 1
0.160675988052782 1
-0.0438584357985963 1
-0.0466078445930066 1
-0.0585802636283088 1
-0.120294033882069 1
-0.126606244340036 1
-0.0960317432076574 1
0.372352354196229 1
0.28505457320474 1
-0.105707121728739 1
-0.075588408168665 1
0.239888822570088 1
-0.69753699610942 0
0.0110763544086815 1
0.116673145665375 1
0.225567098484356 1
-0.467025721404582 1
0.043472826733887 1
0.236710843609992 1
-0.303391444617727 1
-0.271451097326402 1
0.165660951048398 1
-0.230486490869886 1
0.0410717275678395 1
-0.19396223152715 1
0.244684269968438 1
0.219133708225797 1
-0.0265470722157589 1
0.00840821784056048 1
0.0623678034361384 1
-0.237502404243564 1
0.656541001142588 0
-0.340170633177363 1
0.0414732772043438 1
-0.273403118380162 1
0.499267579082576 1
0.787921996135452 0
-0.282241483019852 1
0.143283355120593 1
0.336945573901012 1
0.020176082983128 1
-0.187245247348102 1
0.305600768443128 1
-0.464887579942568 1
0.384494058064205 1
-0.110575991754548 1
0.4825698686928 1
0.426733556720169 1
0.396442260921802 1
0.00343316295744764 1
0.125056412387937 1
-0.11934363586063 1
0.602968576659242 1
-0.423955832417667 1
-0.00316979489380539 1
-0.34438723062973 1
-0.0945327458851879 1
0.599592069560559 0
-0.061878589366606 1
-0.346745047423991 1
0.00345410060001205 1
-0.382114396938517 1
-0.0685899673631169 1
-0.167230050404395 1
0.507512377940562 1
0.04669079035101 1
-0.112388717772448 1
0.124181616973062 1
-0.286732088013697 1
0.501196965490633 1
-0.0119877221414181 1
0.379139166909513 1
0.240420359741214 1
0.0211640187267147 1
-0.314925726267038 1
0.140972717309916 1
-0.118028131183847 1
0.182564298187614 1
-0.0296157448275945 1
-0.0473265772459923 1
-0.608959054915531 1
0.235988340063297 1
0.0702416686476202 1
-0.290723812858434 1
0.297699657869958 1
0.230983500292868 1
0.139096914698536 1
0.173615271910803 1
0.784026294135614 0
0.00676860003810104 1
0.0632323261583058 1
-0.613011464236543 1
0.228491101436822 1
0.160812587010796 1
-0.193719523734317 1
-0.110337554417309 1
-0.0781267447095285 1
-0.194816875246998 1
0.298241108488609 1
0.228917098801538 1
0.534964768202718 0
-0.160077172200591 1
-0.178466222510621 1
-0.0664709100975444 1
-0.15902298937991 1
-0.368204545978673 1
0.27265250218868 1
-0.0840876045489388 1
0.012084545463003 1
0.274749565121949 1
-0.556282647028422 0
-0.135434723236875 1
-0.0497563957686026 1
0.124368921232263 1
0.209359398852706 1
-0.00501831429816687 1
0.186880106727133 1
0.253947037541332 1
0.218122708409448 1
0.476909031365934 1
0.0535992852744651 1
0.192911469600779 1
-0.225710822043665 1
0.564996400261303 0
-0.594001063180563 1
-0.172489428236795 1
-0.206730993837099 1
-0.561390510220054 0
-0.0420395096269752 1
-0.26190622717209 1
0.395788580401617 1
-0.0679449618219047 1
-0.120522250628673 1
-0.2240160810033 1
0.0251951106768577 1
0.0308573315336905 1
0.674090293750408 0
-0.450430078092565 0
-0.0644906369226059 1
0.566633275711874 1
0.041746846642072 1
0.187825507494208 1
0.17037252626646 1
0.289585949067138 1
-0.660768945329602 1
-0.0770878658917426 1
-0.268757198533799 1
0.28354280079757 1
0.130549531201977 1
-0.343097225487059 1
0.614200900899409 1
-0.869653779878709 1
0.522889690673403 1
-0.162457570355772 1
-0.175338644670707 1
0.129555257200814 1
-0.302010576167933 1
0.325409605294462 1
0.0508729643108877 1
0.197441561113142 1
0.137870031468525 1
-0.388908176124194 1
-0.269118304695087 1
-0.511862447651392 1
0.0615461337024962 1
-0.101953160215035 1
-0.228720416446819 1
-0.31984457705549 1
-0.294060850254599 1
0.342628440408685 1
-0.181923790940948 1
-0.264793774422541 1
-0.190349726698301 1
-0.33235748687815 1
0.147086718910078 1
0.189843565774855 1
-0.326127605872977 1
0.448084373896428 1
0.0848719414783919 1
0.453285045692133 1
0.0281169060624453 1
-0.192809536245163 1
0.521424842304884 1
0.0423165034667012 1
-0.652020180761435 1
0.0350883335410204 1
0.0476403596735662 1
-0.265474445312666 1
-0.150595199636422 1
-0.268757694084067 1
0.125979579288602 1
0.0452574588856684 1
-0.0255531390587498 1
-0.368997009285042 1
0.986047202940622 0
-0.141102062183646 1
-0.0784792381284337 1
0.10312107206689 1
0.0347395700210694 1
0.225375478260471 1
-0.116601601894352 1
-0.160410336188696 1
-0.138464501529573 1
0.615337343741529 0
-0.213426618029417 1
-0.423204482441683 1
-0.145771587576603 1
0.330692742213181 1
-0.538501016253397 1
-0.251122259539417 1
-0.251837188505801 1
-0.167095228979969 1
-0.698774179942208 0
0.217015854300684 1
-0.25875609772122 1
-0.361924242046256 1
0.651165237465202 1
-0.0819919292750691 1
0.0296274546809036 1
-0.0976232271417709 1
0.289734087668234 1
0.0514663127032183 1
0.349044137144828 1
0.0763245997380654 1
0.276670737076281 1
-0.140193003956708 1
-0.11146551109062 1
-0.0696319630313689 1
-0.305145656648656 1
-0.190676367091672 1
-0.370982643241568 1
0.488648804044766 1
0.146327284031145 1
0.366024262770904 1
0.119173651860093 1
-0.154670406537572 1
-0.275333701489846 1
-0.0844979186328508 1
0.634932651499972 0
-0.521887395171888 0
-0.278950950299063 1
-0.25714088483837 1
-0.599882795581285 0
0.0828461354907024 1
0.106389888233533 1
-0.305940528968379 1
0.0844658649157103 1
-0.0367652205534068 1
0.0821061241654379 1
0.108417422596946 1
0.657368047719468 0
-0.115624772960002 1
0.391263973359346 1
-0.450529125335983 1
0.231343749282967 1
0.128174797490936 1
-0.179142056259047 1
0.0662552179833919 1
-0.0250358676989143 1
-0.540757696745313 1
-0.203937017261051 1
0.0172302500531678 1
0.139249651877796 1
-0.286191431903794 1
0.324108239970227 1
0.37927776865609 1
-0.0424386133030604 1
0.0561993867538945 1
0.00120913868060872 1
-0.731939887885487 0
-0.51258621526365 0
-0.318731252099381 1
-0.177493726091606 1
-0.252204662635539 1
0.138989403095435 1
-0.498108110830892 0
-0.458872370225339 1
-0.108667353919396 1
-0.00662862538370202 1
-0.150542055784945 1
-0.261832423520006 1
-0.213689295871833 1
-0.0967593287692866 1
0.281290689750301 1
0.0180255423625191 1
0.43503423476122 1
-0.0555832264184963 1
0.32198963427671 1
-0.215371935553716 1
-0.400352285321237 1
0.102667565083302 1
-0.361217730056012 1
-0.288212419752964 1
0.262726704945125 1
-0.448533381468929 0
0.0925335351460706 1
0.0404138255790217 1
-0.91775327732115 0
-0.46800183745154 1
0.240352111393907 1
0.201827538211308 1
-0.393491127406235 1
-0.162849877061254 1
0.547661254590056 0
-0.210665480480876 1
0.266639346263639 1
0.016753899213723 1
-0.335394017549109 1
0.669415909568346 1
-0.178517191273499 1
-0.382599485695428 1
-0.0270439999444167 1
-0.0261124991611221 1
-0.339332355644809 1
0.0834860488800197 1
0.04441233244379 1
0.114899137873032 1
0.265525243457306 1
-0.0317701102797154 1
0.0705342245692906 1
-0.103720405103127 1
0.232131429857094 1
0.0188910665914055 1
0.536306767179567 1
0.190447701096624 1
-0.0931797032435955 1
-0.0601564955937031 1
-0.116959828086144 1
0.275370970950737 1
-0.179640784270457 1
-0.100962097876284 1
0.00384583784796124 1
0.373761374946423 1
-0.572983521019712 0
-0.056078530666725 1
0.395411328547004 1
-0.016140792248172 1
-0.401597143092028 1
0.146757026045124 1
0.254129078566228 1
0.424350800722858 1
-0.104856435493685 1
-0.304296612682244 1
0.0927712447833969 1
0.102120542583401 1
-0.249664685854607 1
-0.0652602528015563 1
0.0275043081323863 1
0.2066943246379 1
0.0594021035704256 1
0.271766575368699 1
0.247527168258014 1
-0.55384501226466 1
0.43717873633747 1
0.27069506024491 1
0.165973616984665 1
-0.319662424198312 1
-0.174727722131359 1
-0.686103840150432 1
-0.254938918997184 1
0.0983331276132652 1
0.200639699232974 1
-0.378932469280842 1
-0.289934232099317 1
0.649289911418919 1
0.110307822221155 1
0.154750330080718 1
0.0467465224397296 1
-0.0153323297609399 1
-0.518282278146046 1
0.00520545897100509 1
-0.53065925965585 1
0.0412034827316544 1
0.406740514117855 1
0.239809690217043 1
0.259434494446581 1
-0.0740847241869136 1
0.399370535359609 1
-0.0460248624516141 1
-0.419981892999563 1
-0.445618358609946 1
0.161079473344289 1
0.014510333850624 1
0.229778646063547 1
-0.078766463660778 1
-0.159060017680263 1
-0.0571424862311459 1
-0.172091640834912 1
0.0399208329826961 1
-0.647186052880139 0
-0.0405579562874707 1
0.296984600267163 1
0.460359873637876 1
0.318263198281916 1
0.369092139371957 1
0.193329697536676 1
-0.0528738659451949 1
-0.524100763764058 1
0.35896061604817 0
-0.422111505646091 1
0.665989954816027 0
-0.394378641250887 1
0.0745153307515553 1
0.23054242539918 1
-0.209338699916258 1
-0.304007008903606 1
-0.109235100414329 1
0.0552013243601098 1
-0.223094203259467 1
0.187014878364072 1
0.202112700902883 1
0.26890622958761 1
-0.0390795755427995 1
-0.138818102222075 1
0.360751668056143 1
0.139028072711872 1
-0.347552107541273 1
-0.0256917544153281 1
-0.168957872683983 1
-0.641826961947376 0
0.494777687175203 1
0.0818164841376418 1
0.158308396161922 1
-0.360331963531884 1
0.129979603413111 1
0.301865470370378 1
-0.303796710093977 1
0.106906431222163 1
-0.0153763210445981 1
0.398791525099076 1
-0.497916856970649 1
0.160486385544721 1
0.412530976117297 1
-0.126641664508758 1
0.386246346879566 1
-0.128289170805184 1
-0.152276051363851 1
0.129656738852193 1
0.472494007932242 1
0.743779289823101 0
0.104246449563143 1
-0.245768646223969 1
0.399659062001207 1
0.0186405952916004 1
-0.190347269476153 1
0.0218753632575576 1
-0.069410531910439 1
0.456103295969267 1
-0.935347111397926 0
-0.38614870385426 1
0.100371860876577 1
-0.218261268043354 1
0.111330474341384 1
0.045927713273135 1
-0.154242123806206 1
0.225950397019997 1
-0.0633066389216585 1
0.0753514986543484 1
-0.202905005828861 1
-0.357515229086993 1
-0.0609901676891772 1
0.0211397168960536 1
0.0547851441224751 1
0.161689874539497 1
0.30754667891306 1
-0.230743516569379 1
0.115304693101223 1
0.227011323597801 1
0.064476139551976 1
-0.0676888911498961 1
0.0960707376929982 1
-0.224052582243661 1
0.187968971807075 1
-0.322865695121771 1
0.248985145422539 1
-0.186985900714885 1
-0.160391355714357 1
0.548059915060026 1
0.0189530297370538 1
-0.0757710334538139 1
0.359718643458564 1
-0.154526555695181 1
0.356381587405324 1
0.221395537299069 1
-0.423171850000248 1
-0.266570108540459 1
-0.34219293733225 1
-0.141597232666553 1
-0.0180871765372912 1
-0.273584871563732 1
0.138521362826614 1
-0.0868041442855546 1
0.0444375430045927 1
-0.166313262104271 1
-0.349207345395074 1
0.3333956451823 1
0.404917504566856 1
-0.375443115996906 1
0.237807276773467 1
-0.0094980809260703 1
-0.0815382221685742 1
-0.056443518208353 1
-0.159527347950569 1
-0.0324079075062271 1
0.336243084002189 1
-0.0248692347899952 1
0.176392927203118 1
0.649646008140929 1
0.734413249252877 0
0.0857534417949352 1
-0.159356696756527 1
0.318424475625976 1
0.280351261298239 1
-0.289036116926131 1
0.188643638506154 1
0.361889715386252 1
-0.433617488655435 1
-0.0794585913913396 1
-0.361777916142407 1
0.68179062092734 1
-0.206486300235438 1
-0.209931889765936 1
-0.296524057421191 1
-0.199650615568001 1
-0.496608614897895 1
-0.477680222027564 1
0.0845390620917951 1
-0.388066346319037 1
-0.0298698567422536 1
0.246952803848257 1
0.24037095969417 1
0.246437757121073 1
0.344435089012469 1
-0.159081400491954 1
0.135148248277927 1
-0.39148875765934 1
-0.31958478408358 1
-0.561303727750195 0
-0.0707038879383859 1
0.183357937286233 1
0.0742662840532275 1
-0.190218476563647 1
0.570364390547388 0
-0.594608085416197 1
0.641388905983395 0
0.291283115015234 1
-0.124304524873374 1
-0.0244555797756922 1
0.106592191349739 1
0.106840157889796 1
0.19639856695061 1
0.20335498360241 1
-0.340427965305731 1
0.121348277209237 1
0.166894764288599 1
-0.106488428071613 1
-0.354502167214157 1
0.126871265219104 1
-0.222010781328206 1
-0.0213848918691864 1
-0.141869324816467 1
0.299576815803199 1
0.117050793878135 1
1.17488058153437 0
0.594310691260078 0
-0.0993562201952131 1
0.00872193164585424 1
-0.188839353182393 1
0.189899736480447 1
-0.229696700925411 1
0.497386332075317 1
-0.245464795590487 1
0.0995569719222452 1
0.217765208269588 1
0.0689194149483486 1
0.188203496220656 1
0.251134059730439 1
0.125484335220494 1
-0.191948225975202 1
-0.141025496469845 1
-0.324689963943346 1
0.241321340976293 1
0.321992614117892 1
0.132026408411062 1
-0.237221146638201 1
-0.494664634961501 1
-0.379316060794488 1
-0.175288369128517 1
0.180586607537003 1
-0.478248907109856 1
0.109178357435336 1
0.0818483107887814 1
0.0647145742084546 1
-0.431793390193402 1
-0.264003006574296 1
0.0866299379487445 1
0.295197571501961 1
-0.205535553587433 1
0.273053337421633 1
0.228589368593204 1
-0.0794702512746187 1
-0.411852979978555 1
0.0547421282120295 1
-0.0838408737349926 1
0.345132347559965 1
-0.0358346144288636 1
0.071119102478178 1
-0.306463156509757 1
-0.282032480393045 1
-0.437427542313026 1
0.170723216023213 1
-0.0109805577390064 1
-0.274604482146773 1
0.251259150637158 1
-0.114699332939717 1
-0.0693705225185593 1
-0.143065654174463 1
-0.380127773988075 1
-0.277231811571161 1
-0.0875086150950521 1
0.287213188758733 1
-0.201333978918086 1
0.190408252583727 1
-0.460344915594082 1
-0.106115349389082 1
0.0516724996040723 1
-0.077445756787634 1
-0.106908506038695 1
0.436519758941218 1
-0.282793810503708 1
0.0745870470465311 1
-0.294313394483693 1
0.261974858222633 1
0.0589930095021568 1
0.423539286482097 1
-0.517718101532156 1
-0.470371999508918 1
0.320525691546666 1
0.253632518238233 1
-0.373067036497863 1
0.403332734780255 1
0.326146915145783 1
0.0719770090290394 1
0.267675364119558 1
0.398679171930836 1
-0.0165188005293406 1
0.261911148235833 1
-0.700295648112053 0
-0.279783207470875 1
0.148215440590307 1
-0.0500913074680573 1
-0.251654113757417 1
0.410425523631152 1
-0.743375917590593 0
-0.313431001715944 1
0.119027551999454 1
-0.360798275436894 1
-0.0458695128421096 1
0.111378893830545 1
-0.402038560141823 1
0.291624050490157 1
-0.00412216251446612 1
0.159313731420023 1
-0.199066914573581 1
0.363496680346292 1
-0.166311932518972 1
0.258485948711838 1
0.310771176923409 1
-0.0166955010075316 1
-0.518280659175187 1
-0.525134057307462 1
-0.28826519504129 1
0.177537448828659 1
-0.393607113784954 1
-0.0242039266874191 1
0.367724949098516 1
-0.102974548340014 1
0.436627717066802 0
0.318421800110194 1
0.270280594380542 1
-0.076690659531449 1
0.493019712881257 0
0.388463612152946 1
-0.394110219263117 1
-0.291724292403351 1
-0.142369648186647 1
0.659049533509145 0
0.575207979648693 1
0.239009473440798 1
-0.159415580329111 1
-0.0500236371125273 1
-0.389118431168274 1
0.126917208244365 1
0.15564396824528 1
0.157839789231425 1
0.350009390026469 1
0.0166828263885078 1
-0.132328573317013 1
0.610618930867171 1
0.365249367290096 1
0.292626111516195 1
-0.150430373155376 1
-0.00893093312442263 1
0.145934182444071 1
0.246039993617516 1
0.00435782518100326 1
0.454957388151975 1
0.36282491447614 1
0.0254828670993172 1
-0.377942711014552 1
0.449776071477731 1
0.273738198359605 1
0.087391385898641 1
-0.0636457273510023 1
0.103362909065069 1
-0.0293071887234026 1
0.440642537954629 1
0.118312607186837 1
0.0504852540348138 1
0.121949631920538 1
0.577107129760257 0
-0.0360844513387645 1
0.114910642749298 1
-0.363313201253425 1
-0.184059423600464 1
0.100259781375218 1
-0.4308278446283 1
0.232209778633789 1
-0.456802662593791 1
-0.370809550263941 1
0.169648347759017 1
0.0536321840275978 1
-0.0519358491177434 1
0.0395357172823293 1
0.115912364020148 1
-0.0795142291941429 1
0.0982317957681371 1
-0.26187582367265 1
-0.361890483156954 1
0.424346374804141 1
-0.287124242395073 1
-0.120377575531566 1
0.447482813651213 1
-0.18486374410446 1
-0.483147266483629 1
-0.098904113961091 1
0.136078783618204 1
-0.0456288303016671 1
-0.140277029813557 1
-0.160510336377182 1
-0.090708134127632 1
-0.104547137108383 1
0.119075271686731 1
-0.189783198429495 1
-0.117021569045785 1
0.133900896378636 1
-0.349618826213703 1
-0.175469350643779 1
-0.242509953960931 1
0.188219175606331 1
0.106725641275456 1
0.0568719022823594 1
0.236773146304698 1
-0.489175374177843 0
0.375698811373143 1
0.217999961237586 1
-0.216708863371021 1
0.0619740216411423 1
0.335248227116925 1
-0.330332274815327 1
0.196547393740925 1
0.0510122299969332 1
0.364492332723825 1
0.100382084196984 1
-0.657418251525334 0
0.0704930725303731 1
0.368517214734713 1
0.49970656061975 1
0.456428282851188 1
0.379877311111251 1
-0.687789943984549 0
-0.0796284487820594 1
0.128238178585206 1
-0.132832787053059 1
-0.158633857416432 1
0.280093588454124 1
0.671308677105366 0
-0.0565349291193597 1
0.16030106544339 1
-0.171426974488732 1
0.0998275150499593 1
0.0794498150284362 1
-0.223634767042013 1
0.0247000724160778 1
-0.696445758314714 0
-0.195688332764127 1
-0.114924821563731 1
0.482250311628762 1
-0.246449752972621 1
0.374432651700256 1
0.112765555911681 1
-0.460525821663276 0
-0.149813601568001 1
0.0907800154842628 1
-0.192211140824741 1
0.298851101859822 1
0.500436111496595 0
0.0675571792182719 1
0.249726994439688 1
-0.205032284504231 1
0.457285723245227 1
-0.309025003288877 1
-0.34666826690019 1
1.42971192003717 0
0.144661651650127 1
0.109319496489117 1
-0.240705023046285 1
-0.406653363900908 1
0.137188361853882 1
0.037787916774442 1
-0.0692451579769129 1
-0.133809832953824 1
0.100247521995331 1
0.489005039116533 1
-0.0686182667189293 1
-0.568427135241604 1
0.328419574910467 1
-0.0834321404341608 1
-0.230158135754815 1
0.0249261830296135 1
0.188121107609975 1
0.258855976723527 1
0.346180849700919 1
-0.0539213270869628 1
-0.713403151308113 0
-0.0897452903281801 1
-0.365210135321705 1
-0.0798948322071273 1
-0.467071044548715 1
0.530163040057705 1
-0.731019855821192 0
-0.500880315727892 1
0.139547251378371 1
-0.102105245229754 1
-0.18028534355937 1
0.507899295087355 1
0.355881967831389 1
-0.124084408110008 1
0.584230361099465 0
0.0264447059473461 1
-0.398068257376188 1
-0.346778243968613 1
-0.107363810984742 1
-0.548482408472188 1
-0.0695193184148569 1
-0.0171454401105815 1
-0.199835725952901 1
0.250851738694511 1
0.0443206989948521 1
-0.539910025741108 1
0.24357777185666 1
-0.20216146141851 1
0.0509721790116218 1
-0.122409327595031 1
-0.24511098451074 1
0.0850405829168174 1
0.0427308522692701 1
-0.1493768660339 1
0.192893823440719 1
-0.180723679142835 1
-0.296374607541786 1
-0.176487415835528 1
0.0371198767007064 1
0.531469544439953 1
-0.341927931952265 1
-0.0657166642352058 1
0.433944236095615 1
-0.0814703829636626 1
-0.251292516405719 1
0.201658638310636 1
0.213031837160193 1
0.628746058952777 1
-0.254819061476999 1
-0.107621051430432 1
0.165475996304361 1
-0.270496759966116 1
0.28184027119585 1
0.176863769484191 1
0.0616722237594944 1
0.0729545732980099 1
-0.0357952775995469 1
0.610630577513238 1
0.581894116224578 1
-0.419802298035529 1
-0.34450077177834 1
-0.0687620154501476 1
-0.410165092062223 1
0.0881403216608328 1
-0.241265710265309 1
-0.379642128003307 1
0.169547885645694 1
0.138209399165795 1
0.0409659057618108 1
0.298654916777716 1
-0.438723610548395 1
-0.246193713592849 1
0.0718130163763834 1
-0.00309919008978948 1
-0.456448255144844 0
-0.0994618614070158 1
-0.201432888137214 1
0.0168625665228388 1
-0.18590593527754 1
0.176016275663569 1
-0.0312135540655027 1
-0.54737386343949 1
0.331057951725168 1
-0.127828723627062 1
0.277871296258274 1
0.182732112805058 1
-0.0372751795521313 1
0.291442265049761 1
0.352346680861714 1
-0.0291761217818647 1
0.0227286276432798 1
-0.0701124277447902 1
0.0543110022644137 1
-0.0815742416891615 1
-0.318004306445754 1
0.321614377534496 1
0.515867549973613 1
0.3364844794962 1
-0.221331799090221 1
0.353577159461935 1
0.175423983646899 1
0.191289375763531 1
0.194766037908916 1
-0.317881324661512 1
-0.741722802119765 1
0.444866663323327 1
-0.185596505803057 1
0.0364391873090845 1
-0.282617179922468 1
-0.434429403502378 1
-0.182759050833335 1
0.249810760904992 1
0.162820813301106 1
-0.502882458312049 1
0.0230754111203763 1
0.367534812878678 1
0.0988961156055962 1
-0.133389441674126 1
0.0655788352327132 1
-0.843912502985205 0
-0.0274460938180904 1
0.113887949893554 1
0.287786082572081 1
0.632972376284387 0
-0.193991918998404 1
0.372489186752103 1
0.0600802232388915 1
0.351892861760438 1
-0.0893256096941321 1
0.177037238715664 1
0.102618741155846 1
-0.441862703973282 1
0.06996572924966 1
-0.0704506564003892 1
-0.0707746068221064 1
0.413248392799518 1
0.262638029632363 1
0.157375067704775 1
-0.117528666432743 1
0.141236648620688 1
0.302922666972638 1
0.273216570134215 1
0.360372214035239 1
0.155391719275193 1
-0.750866215644844 1
0.28531019100005 1
-0.149297064917442 1
0.170024466884568 1
0.290878816563133 1
-0.579041604192479 1
0.54128378964003 0
0.0669647299601297 1
-0.439605329241962 1
-0.157908217246054 1
0.285568297470197 1
0.153754583722214 1
-0.155691509772143 1
0.213714630895247 1
-0.116043195797861 1
0.0248962660361566 1
0.00831934405942113 1
0.475845812319533 1
-0.361451721053622 1
0.37804049844487 0
-0.184340449353698 1
0.0829041149201769 1
-0.0301420362971419 1
0.634093773796709 0
-0.0763619879541277 1
0.269710734060606 1
0.0515084096706751 1
0.315863587479437 1
0.432768475362942 0
0.320735156001243 1
0.0777549118983249 1
0.208929280501933 1
-0.120640932012693 1
-0.218370607835832 1
0.0214906413056063 1
-0.0625017313706711 1
0.11381639053752 1
-0.211485437045231 1
0.0578945147851901 1
0.563178878993644 0
0.049933121814874 1
0.278579271224806 1
0.193876863686498 1
0.243610435340455 1
0.326196042649043 1
0.020996713396495 1
-0.552542470266883 0
-0.514244634467913 1
-0.0657991878564735 1
0.237811764519245 1
-0.026737431657014 1
-0.369692286527264 1
0.214136883047393 1
0.0308093578137131 1
0.198669960074594 1
-0.046015649726488 1
0.198044332076453 1
-0.0410874855895277 1
0.558503354571405 0
0.0746505249090001 1
-0.0671648889779483 1
0.295083509138954 1
-0.192633041680363 1
-0.264104959703351 1
0.0150618903071584 1
0.350257402979897 1
0.155874054173788 1
-0.0661251140829225 1
0.324426544837735 1
0.124372723637603 1
-0.0548732757404019 1
-0.626824870923689 0
-0.198783558498411 1
0.176723219351995 1
0.283790241835849 1
-0.0415137657604375 1
-0.470501024683939 1
-0.342291983017633 1
0.124517325761248 1
0.294330010364555 1
-0.513513404986608 1
0.543816992715742 1
-0.0396790604187538 1
0.0340339513253258 1
0.305717896375943 1
-0.127173764121515 1
-0.107287107451294 1
0.347536892987217 1
-0.0516506231968878 1
0.133434013463095 1
0.193069447476022 1
-0.109677434668234 1
-0.13376463258324 1
-0.411034262488235 1
-0.0593980367707204 1
0.143821409174632 1
0.376075233140449 1
-0.0864298713847794 1
0.343847205963476 1
0.0111250800734339 1
0.30272335624956 1
-0.00506171276535402 1
0.112586676677155 1
-0.0549169072760912 1
0.0462520057913745 1
0.252392415010492 1
-0.945771803021177 0
-0.153902343263199 1
-0.0650057164480767 1
-0.16117563683419 1
0.00285843590232859 1
0.135488539852302 1
0.33361381953351 1
0.339560596076039 1
0.278249123857467 1
0.279490027059177 1
-0.223083670044545 1
0.26149940668673 1
0.135517868404613 1
0.218762038409649 1
-0.087299417317634 1
0.279612091668576 1
-0.448520721668038 1
0.158578073873266 1
-0.369496326603198 1
-0.00269918354095869 1
0.537960156750351 0
-0.396076038580158 1
0.0169196028879005 1
0.0300272016182292 1
0.16121564634591 1
0.227999595636158 1
0.347367334524689 1
-0.11538198439426 1
-0.0160310564829652 1
0.429764433783748 1
0.0215387802355398 1
-0.346569058964674 1
-0.408252055968921 1
-0.173598861726017 1
0.1393614298158 1
-0.384401925810357 1
0.150000288982743 1
0.177208701024476 1
-0.0543074547566899 1
-0.480202101620478 1
0.0164300710828942 1
-0.319315082471956 1
0.469017620529288 1
-0.0189671192634032 1
0.435608073986406 1
-0.134394682083228 1
-0.212337915049172 1
-0.250325979130196 1
0.0299492016371293 1
-0.313248282814387 1
0.172670985584931 1
-0.0379669712862008 1
-0.139190240263708 1
0.142812406569711 1
-0.275952027364394 1
0.0366102273230971 1
0.330516943018967 1
0.294425594154979 1
0.424371175313444 1
0.132827131601251 1
-0.336422802051867 1
-0.7785637105518 0
-0.186632835136838 1
-0.0955944995502841 1
0.0416170032087178 1
0.0950396727164213 1
-0.0387387603004431 1
0.147554320279915 1
-0.0172470073161327 1
0.0476294352504855 1
-0.0443675154953402 1
-0.212159719893571 1
-0.485223264802926 1
-0.0490568651280964 1
0.382199273404645 1
-0.343195337740428 1
0.203816792758878 1
0.487560328544606 1
-0.597077272232743 0
0.140187307018362 1
0.118094821320315 1
-0.261814868986073 1
0.15071683964659 1
-0.0486487472943219 1
0.101454531554497 1
-0.0969122446695881 1
0.525413857392056 0
-0.314634563547515 1
0.413536338637 1
-0.56385770662867 1
0.0864939458871696 1
-0.0459385202128353 1
-0.320678224217399 1
0.0427806460384644 1
-0.473538785705966 1
0.28484836167766 1
-0.248163336490587 1
-0.258606999106867 1
-0.268599471565704 1
0.711815086102 0
-0.26930892399159 1
0.402501582489191 1
0.315858543767573 1
-0.36257467217179 1
0.222597806958127 1
-0.0898291601027568 1
-0.444709516227089 1
-0.267229161388663 1
-0.252259497460654 1
-0.392951639290966 1
-0.100477363379972 1
0.0338365756029862 1
-0.243019280591425 1
0.20344815635887 1
0.139995935395115 1
0.0118546518469106 1
0.317349688479916 1
-0.184923421719655 1
-0.15366746069623 1
0.17810906386204 1
0.0534967192048651 1
0.367020914412381 1
0.293553565662575 1
-0.261145633548576 1
0.133170659850748 1
-0.0306614274029569 1
-0.283764064360695 1
0.213453481408271 1
0.332337972803249 1
-0.322463269706088 1
0.0349439020328189 1
0.0358612432213389 1
0.167667649254682 1
0.20295992587395 1
0.00895191634231442 1
-0.407318444520959 1
0.148511750402638 1
0.309212992895093 1
0.0985096099926387 1
-0.642059971077564 1
0.0158179792150459 1
-0.414097650922186 1
0.780578363413747 0
-0.121441230299213 1
-0.218844984307338 1
0.0629268524304557 1
0.00357298959099028 1
0.223406790737622 1
0.353928935704236 1
0.752757070546794 0
-0.0584965545716484 1
-0.128542847222419 1
-0.579671709301197 1
-0.00444330736624659 1
0.11231361650318 1
0.0241593908219342 1
0.30640346065323 1
-0.232079129105077 1
0.463876590663247 1
-0.228613733823738 1
0.0512285311674028 1
-0.235393205540899 1
0.117630939237799 1
-0.0599054310466948 1
0.047814022804829 1
-0.231378182940191 1
-0.262733313766317 1
-0.0766608236741584 1
-0.268408334228136 1
-0.264900108433923 1
0.062064465085104 1
0.127022644391271 1
0.0821930039298013 1
-0.101372523542029 1
-0.151563215209306 1
-0.00963466346499108 1
0.363060191320144 1
0.00861395322931206 1
-0.376461210194916 1
0.186288430332325 1
-0.196818059913409 1
0.0926109925182508 1
-0.199854794039315 1
-0.343010762397932 1
0.0231221506584201 1
-0.171200309289438 1
-0.501530123257381 1
0.257920360633615 1
0.481095496529668 1
-0.072713084876484 1
-0.0730585698633674 1
0.278864068541644 1
0.353145652166117 1
-0.0874923213608335 1
0.316553331084624 1
0.00162183257634632 1
-0.0315395047396187 1
-0.282192424535187 1
-0.020773637518348 1
-0.20753376610188 1
-0.595848318909749 0
-0.688939047133185 0
0.540345288625994 1
0.20144824391593 1
0.220346015674436 1
0.483465352873861 1
0.140230917811454 1
0.0617581771710443 1
-0.393425072147284 1
-0.127140910222431 1
0.398949287371208 1
-0.170769469201026 1
0.346367896267382 1
-0.149125185187355 1
-0.19496363087398 1
-0.25388325870494 1
-0.231496362825206 1
0.164212714923881 1
-0.264614371477199 1
0.0712438010783066 1
-0.32581198937874 1
0.872961470312947 0
0.428730147002019 1
-0.0287200934832833 1
-0.0470229812515912 1
-0.131644994083524 1
-0.0451999270174135 1
0.174363417511423 1
-0.327324911400735 1
-0.180490185516783 1
-0.00225161690750755 1
0.0340801446515396 1
-0.393869286021228 1
-0.303159995318486 1
-0.294220859867946 1
0.166895449170808 1
0.0860703371838149 1
-0.0142193100729829 1
0.0411647091335333 1
-0.26252932545439 1
0.402368387249749 1
0.209685633910613 1
0.206918251322828 1
-0.0881919067052919 1
0.0142208440529927 1
-0.00718306735871731 1
-0.453247916107518 1
0.180160196318913 1
-0.618780090732342 1
0.132715740923052 1
0.228105762504901 1
-0.105135234765301 1
-0.0700379192977996 1
-0.168383612051431 1
-0.0492555865764454 1
-0.48581683618064 1
-0.010045414454531 1
0.123994968133214 1
-0.0957258014748311 1
-0.281277647961227 1
-0.765256299078093 0
0.0612642205898661 1
-0.236154258304391 1
0.373668076463503 1
-0.457116228789508 1
0.103124219512287 1
0.0559089917262561 1
-0.340217160303147 1
0.107206991629326 1
-0.232725415762697 1
0.658674495988821 0
-0.437947933597924 1
0.833683667508478 0
-0.307911989735253 1
-0.26765764734189 1
-0.356778958816785 1
0.0569624703395664 1
0.027881322261526 1
0.236795413596794 1
0.407034970174228 1
-0.15347013771517 1
-0.0280919923505147 1
-0.402526893404549 1
-0.541396960781863 1
0.213634605170019 1
0.26113485596868 1
0.172482265292368 1
0.166358202828124 1
-0.0842628252654404 1
0.215029447748167 1
-0.221938436851889 1
-0.138953783454126 1
-0.313245723548506 1
0.47114851963035 1
-0.034487180239442 1
0.068499738702631 1
-0.0748899598903182 1
-0.25289009668493 1
0.314160263040223 1
0.185389780093989 1
-0.115353409805747 1
-0.398727844434615 1
-0.121894224440643 1
0.137763023794039 1
-0.101250118618006 1
0.211102923529276 1
-0.135654807141074 1
0.670248142409279 0
-0.0713898985736871 1
-0.217147118877146 1
0.147369954924985 1
0.0440240141586424 1
-0.162082960895296 1
0.00665004528820854 1
-0.264685075761404 1
0.507375128835742 0
-0.79181336276911 0
-0.20457475589393 1
0.00730152224538551 1
0.239838613759537 1
0.622786906087942 0
-0.328561332687684 1
-0.285234271773577 1
-0.15965193052042 1
-0.301729437742435 1
-0.245859299676764 1
-0.38633206380033 1
-0.33779859591149 1
-0.367501795621006 1
0.334184369075794 1
-0.00816711779946429 1
0.335140587716566 1
0.239627037303624 1
0.39272625766426 1
-0.696860112597157 0
0.0328026202309434 1
0.298897441854 1
-0.181383532038249 1
-0.106328254228753 1
-0.111006293554143 1
0.345592463129937 1
0.393279876089171 1
0.266932105456728 1
-0.244366213120337 1
-0.408975343858674 1
-0.412845418985904 1
-0.165283550896108 1
0.521308257632379 1
0.177287630383106 1
-0.311063821625681 1
0.256008428177087 1
-0.628245973978334 0
-0.323436187965506 1
-0.0874642326585999 1
0.270370439206242 1
0.438261941917914 1
-0.168785366912029 1
0.0030278979042639 1
0.0299965811533695 1
-0.069989632073473 1
0.0498210025019856 1
0.255147031969077 1
0.0737130956242903 1
-0.446040174526776 1
0.564274837730288 1
0.422954860192586 1
-0.238551876815488 1
0.238775231293929 1
0.125261110652606 1
-0.13815575513799 1
0.21948802115592 1
0.111021266860074 1
0.391518421411334 1
0.168354544632689 1
-0.0637293048375372 1
-0.00771296106925562 1
-0.22106921744625 1
-0.464698161944711 1
-0.643578849519159 0
0.0510444632181879 1
0.0322860894629338 1
0.422960869984141 1
0.179975913605626 1
-0.0992237185233323 1
-0.574355969537254 1
-0.223201451879009 1
0.548743642083153 1
-0.0757934801929976 1
-0.340599120635415 1
-0.250240392189887 1
0.211837249887238 1
0.188133861134563 1
0.0260272542136084 1
0.266300371190723 1
-0.22188016347732 1
0.170210673409279 1
-0.217498210227629 1
-0.101770648323814 1
0.276773288150198 1
-0.0735647009077301 1
0.0494433466528266 1
-0.332181719935792 1
0.186751589489168 1
-0.140072977465437 1
-0.0236801240332644 1
-0.228173998713077 1
-0.0611123731802601 1
0.135406646294361 1
0.122486061336551 1
-0.412692441956146 1
0.317319728149657 1
0.0288392463071554 1
0.247819325236184 1
-0.156912806757201 1
-0.123443311189901 1
0.57104908614478 1
0.000913778051061589 1
-0.404201696866921 1
-0.10763189953639 1
0.164693800907373 1
-0.285594857683019 1
-0.352217756156002 1
0.193225900532375 1
0.305562388452614 1
0.0176326519897877 1
-0.131575570913138 1
0.459335769306872 1
-0.0864104530594055 1
0.22107037065894 1
-0.173094550550015 1
-0.322237766789941 1
-0.0113555574154031 1
0.664805749002324 0
-0.285262943686467 1
-0.312538676863562 1
0.166861202924972 1
-0.341023271026287 1
-0.164602671439567 1
-0.119524706914364 1
0.103758782027742 1
0.286447773128872 1
-0.12432946466631 1
0.443776319821066 1
0.022363779426411 1
0.188897126933698 1
0.265093730084663 1
-0.0919917724394067 1
0.63942321691458 0
-0.0597260226323384 1
0.19088469098521 1
0.346168730335826 1
0.100926644252451 1
0.251544197942833 1
-0.165785919629636 1
-0.380278549247622 1
0.505219274627156 1
-0.267904084361104 1
0.0373485963244053 1
0.0789557825569797 1
0.201889225633491 1
0.131210216040288 1
-0.0851303644147433 1
-0.0975566711066426 1
0.319856112358403 1
0.0895447086854308 1
-0.411454049585105 0
-0.448095510095714 1
-0.141566672619237 1
0.218364100368667 1
0.0515657808618531 1
0.316967561317869 1
0.340648007117592 1
-0.31795361825349 1
-0.272962900433862 1
-0.212456511546335 1
0.0633993769449449 1
0.00760452695989551 1
-0.0385918156701432 1
-0.105197904208309 1
0.211431959657819 1
-0.0713904511062504 1
0.591880058987365 1
0.195745175615923 1
-0.187134945566726 1
0.210211698130472 1
-0.224616258572444 1
0.0225438662050947 1
0.377555999600749 1
-0.191237925496047 1
0.0724103092422655 1
0.205205139553461 1
0.0793396518316085 1
-0.104567146711376 1
0.219708995302571 1
-0.110679106359748 1
-0.0042732579499875 1
-0.139330868324706 1
-0.0216392427799298 1
-0.118654350158729 1
-0.127790117344187 1
0.405963386866902 1
0.0337548525696456 1
-0.243607348445637 1
-0.0706642392387424 1
-0.250216246638184 1
-0.211105927308879 1
0.349948005063343 1
0.483234045747809 1
-0.0010839399585865 1
0.309441820217879 1
-0.438402255338218 1
0.0167088955872571 1
0.352373894737713 1
-0.20018689286483 1
0.101651447341082 1
-0.300027937106306 1
-0.503936140415903 0
-0.195560530361279 1
-0.172610829040174 1
-0.0691401218948881 1
-0.00687028161782269 1
-0.258880756051476 1
-0.126325210056599 1
0.0068429359672798 1
0.220232977147296 1
-0.203710369715909 1
0.380509535525813 1
0.331104155980374 1
0.30828029428592 1
0.0391590325276411 1
0.321494097040874 1
0.235383020465767 1
-0.0633032224723576 1
-0.132064895157598 1
0.132719716065599 1
-0.349103960010732 1
-0.155203896577916 1
-0.309302565751938 1
0.196146648973346 1
-0.243126126517502 1
-0.200625536003077 1
-0.327811053660828 1
0.0323020224919065 1
0.0205875758773812 1
-0.508641370798388 0
0.242805618346883 1
0.630687283856642 0
-0.0475085421669965 1
-0.036528220305176 1
0.35690962293374 1
-0.22651483809964 1
0.042476304333055 1
-0.117185109005409 1
0.0363724763939136 1
-0.187039471321298 1
-0.387133444404547 1
0.0473994632950709 1
-0.168487780926659 1
-0.256766121239734 1
0.593357465990775 1
0.494121469929707 0
-0.153546433894902 1
-0.55410074966912 1
0.486345506627166 1
0.142291848615009 1
-0.0632751359284639 1
-0.0212544478650991 1
0.106806042376014 1
0.0558337029985663 1
0.00831804710274292 1
-0.210926981609412 1
-0.912332081893591 0
-0.267176913205019 1
-0.00578093210587693 1
0.0939981366077551 1
-0.0257524216234566 1
0.027907662691341 1
0.135832646115345 1
-0.268623254553065 1
-0.171417107246086 1
-0.680932026367822 0
-0.110361030142651 1
0.106208533351441 1
0.204183966314155 1
0.191140712749696 1
-0.651801083392594 1
0.401733526193904 1
0.238462626987534 1
0.0055343170723336 1
0.30180513383265 1
0.281678051968383 1
-0.010447268434031 1
0.141663395100939 1
-0.141740532199849 1
-0.119400834936068 1
-0.202622214490225 1
0.446334086612304 1
-0.19125157459098 1
0.377204759760413 1
-0.245147781972353 1
0.213273082018103 1
-0.33783781816052 1
0.186130688975817 1
-0.610625139771024 0
-0.627214032867525 0
-0.234958166197563 1
-0.330255388010478 1
-0.6161466648242 0
0.0944350973664312 1
0.0799204709904333 1
0.348534599525281 1
-0.00971225274681143 1
0.0404627989993629 1
-0.466312215956957 0
0.011950745748006 1
-0.0746822908429708 1
0.133455788636902 1
-0.388669668304519 1
-0.63034564013219 0
-0.175935306096852 1
0.361495404618314 1
-0.167669304018486 1
0.00964860028394054 1
0.106634558248281 1
0.148143752771797 1
-0.118987298598451 1
0.0746753662753048 1
-0.25333968425528 1
0.187607891024929 1
-0.416484898510948 1
0.160211597859619 1
0.0166291162929785 1
0.146379989922422 1
-0.0544121081186675 1
0.213406870780917 1
0.099009759117498 1
0.173954057993047 1
0.399083438856592 1
-0.177120090177473 1
-0.201011941505034 1
-0.0139946645743478 1
0.15168168777962 1
0.164254577659447 1
-0.0489975675081851 1
0.107098494625425 1
-0.34798526179029 1
-0.268293261783555 1
0.313795898515604 1
0.26405748674489 1
-0.275200919590246 1
-0.0700442418807412 1
0.299609069273005 1
0.207961299369871 1
-0.63036884668578 1
0.0689443124969671 1
-0.0577919785685603 1
0.100307284381818 1
-0.0258315832333785 1
0.357399903258527 1
0.128661105384286 1
0.0301905092091932 1
-0.344751672459175 1
-0.421675209413311 1
-0.325974505876277 1
-0.353425961754019 1
-0.0931284241177021 1
-0.101103656385862 1
-0.226199441538549 1
0.0488080385542921 1
-0.265800872477881 1
-0.025350865411406 1
0.212738983001031 1
-0.154863621505094 1
-0.165042463337888 1
-0.108195060420632 1
-0.225022561944567 1
0.0864481216737892 1
-0.25588435731989 1
0.0910094596237373 1
-0.342830457276547 1
-0.120260694264576 1
-0.00258350809024668 1
-0.207938333657623 1
-0.421753193212835 1
-0.0581639144469482 1
0.0637120737229983 1
0.110305912335809 1
-0.518271175560498 0
-0.202732258335416 1
0.0872215859319778 1
-0.572901039979675 0
-0.336034562077789 1
0.282809765706392 1
0.519543437551981 1
-0.219344195341723 1
0.0310326503027559 1
0.359616891583467 1
-0.0677954805850443 1
0.444816104383676 1
-0.0781109125328228 1
-0.212378239440947 1
-0.0461580125246518 1
-0.40130408015232 1
0.0137543566917912 1
0.166818826114199 1
0.265751623807406 1
0.130077945825573 1
-0.177401230138743 1
0.319215932746229 1
-0.0475431740005536 1
0.14739403751833 1
0.283837619568046 1
0.0888547588507801 1
-0.132531598174646 1
-0.0755228970255211 1
0.63817788282867 0
-0.0112722808975458 1
0.192431516646012 1
-0.106310629372793 1
0.19035219690553 1
0.427583538557742 1
0.448838040907148 1
0.425880403408245 1
-0.580028103085965 0
-0.24817719873824 1
0.0693449971928558 1
-0.316680692575828 1
-0.129130377375039 1
0.238291784371481 1
0.673059522257618 0
0.00258771997022673 1
-0.112880970447537 1
0.413444054653304 1
0.0693167536043747 1
0.18188363104099 1
0.155576885494864 1
0.239575432682038 1
-0.481128035912255 1
0.663635140435737 0
0.587215547211043 0
-0.478990675219008 1
-0.0118283566296239 1
-0.122756024402556 1
-0.327657988264687 1
-0.303556751789943 1
0.0106121262566735 1
0.150061073724701 1
-0.396430235013441 1
-0.148856074618841 1
-0.113110929659995 1
-0.411630867761701 1
0.527822798791638 0
0.269340226366376 1
0.252244747479341 1
0.433648547916366 1
-0.124834764261291 1
0.0177577448869647 1
-0.374419464101137 1
0.166475221335179 1
-0.153108184914736 1
-0.0685413233747665 1
-0.12412591257541 1
0.109090494271891 1
0.272416386407512 1
0.141278044112406 1
-0.0676590610897966 1
0.425576794805838 1
-0.0281862903950634 1
0.535175878753477 1
0.148391007013612 1
-0.0172371716419878 1
-0.12725956664849 1
-0.0434115350487362 1
-0.218181619639621 1
0.547588937125953 0
-0.0195534644632611 1
0.0319295578586798 1
-0.161353003503426 1
0.282810181406772 1
0.218991182093377 1
-0.0101277370439383 1
-0.0599364241723356 1
0.488273989773918 0
-0.262174296823532 1
-0.127516933575634 1
-0.22772185242616 1
-0.301203849333241 1
0.0849237243616913 1
0.0407954037437685 1
0.351248488362378 1
-0.00858057227224535 1
-0.36177694591035 0
0.300207387728034 1
-0.169038297614325 1
0.168930100808276 1
0.0819635006237879 1
-0.130520487624737 1
-0.00643432860086342 1
-0.378188164651557 1
0.0905351889864157 1
0.0560424282370471 1
0.148906499823591 1
0.760534448456758 1
-0.130595765646091 1
0.138898056251139 1
0.276635005869758 1
0.0339101512861154 1
-0.211899087654824 1
-0.194690840344376 1
0.207758752864867 1
0.0331089234175674 1
-0.143746344812935 1
0.378346913672385 1
0.156021410340453 1
0.367432769438677 1
-0.287231283785564 1
0.38642893239484 1
-0.201349204230432 1
0.0369503201050514 1
-0.315385867588312 1
0.0225856981200895 1
0.337560264135436 1
-0.0220227798950529 1
0.115349211940782 1
0.522071686070976 0
-0.368863478794844 1
0.0906274888808931 1
-0.127910337597975 1
-0.705974581280083 0
-0.0946160787388491 1
-0.127127483115733 1
-0.152677841398566 1
-0.527926385618474 1
0.423701389240084 0
0.653804235167172 0
0.403767513409594 1
0.434084870123889 1
-0.0480664762670242 1
-0.232615681343601 1
0.196537764240811 1
-0.0953850288085929 1
0.120337440430845 1
0.0195472248637345 1
0.342776349223066 1
-0.216383193062143 1
-0.108417170822084 1
0.136755390797667 1
0.344176400184701 1
0.262145222288543 1
0.218948810560864 1
-0.208182988843723 1
-0.1164404680193 1
0.112314280272909 1
-0.207108895548286 1
0.36804368224527 1
-0.00706277827652089 1
0.146203333696599 1
-0.36490397119279 1
-0.272959792679414 1
0.68306006814034 0
0.711427375357228 0
-0.588606473211843 1
0.201153533221475 1
-0.0792403325331955 1
0.235293179173533 1
-0.30157890001382 1
0.122371216018518 1
0.314322475171728 1
0.224003846531952 1
0.117115732590517 1
0.209620585105524 1
0.222748557459668 1
0.337323850490759 1
0.261579787986343 1
0.216186168836455 1
-0.121075955807259 1
-0.0474394131604849 1
-0.362038344047888 1
-0.0625628320018315 1
0.185100191709588 1
-0.0449988703507713 1
0.0757741709335423 1
-0.124135508754556 1
0.183929141747429 1
-0.361881695958006 1
-0.120996619483625 1
-0.48809518497968 1
0.144006694861901 1
0.46200149876313 1
0.304566327451498 1
0.0969028349382363 1
0.212910339933627 1
-0.115290202478455 1
0.286542920380169 1
0.0901152651747105 1
0.329841669366992 1
0.0946360090702807 1
-0.742012024825229 0
0.0139817977238299 1
-0.522553735271934 1
0.104196809016253 1
-0.042427287642845 1
-0.0772434574136841 1
-0.0705399175030501 1
-0.381919253939554 1
-0.189961967998391 1
-0.556256303512845 1
-0.423530760805901 0
-0.204972841955779 1
0.0738987259934822 1
-0.176132956221796 1
0.765637360660315 0
-0.0834465160898525 1
0.338118834380411 1
-0.397109360571651 1
-0.105968368939372 1
0.338053009797253 1
-0.114062483686018 1
0.46985658903995 0
0.0198834030252062 1
-0.432749422912779 1
0.0240979766782126 1
-0.26614246603187 1
0.0389436363095105 1
0.120477289092323 1
-0.107342244402176 1
-0.857845507866405 1
0.358093052578435 1
0.179122912264359 1
-0.00727556792358711 1
1.16353099592656 0
0.196067660611438 1
0.0698579569438472 1
-0.0957195674537267 1
0.132228151005359 1
-0.313658473534472 1
-0.665353344128646 0
-0.156663698500476 1
0.383479502679755 1
0.242326615492367 1
0.0438925274550333 1
-0.0901291557777631 1
-0.170347126762903 1
0.295483979716327 1
-0.0791494796335745 1
0.47325618177904 1
-0.0402194399589377 1
-0.988391520545659 1
0.0320032121027783 1
0.169890031063927 1
0.442768762362749 1
-0.146588298101085 1
-0.379739497736375 1
-0.0485562564488838 1
0.240791229040343 1
-0.7633985754157 0
-0.295786910456471 1
0.250064621752783 1
-0.085534832301033 1
0.0785099040284309 1
0.200137158570742 1
0.197224824890688 1
-0.0826195787404907 1
-0.0875186857708745 1
-0.0366239680889026 1
-0.105159120252957 1
0.397170079868745 1
0.116500725366021 1
-0.155425157313423 1
0.148713598338389 1
-0.157318967259489 1
0.203683890621741 1
0.0271612538045361 1
0.162518512384097 1
-0.301531325267252 1
0.163938083652441 1
-0.204331002317293 1
0.12289606203069 1
-0.148522197965847 1
0.393033885137806 1
-0.036494639781156 1
-0.560723898770406 0
0.532177140852888 1
0.204023197352944 1
-0.0219284968404297 1
-0.131425650919358 1
-0.156510132221075 1
0.270103152585884 1
-0.116458895591944 1
-0.400790066536352 1
0.167925566431792 1
0.439895178006149 1
0.405189584548074 1
0.0234798728259196 1
-0.00375521132757249 1
0.305323667119685 1
-0.225114787869752 1
0.214816097082921 1
0.457373410106108 1
-0.191261593805837 1
0.449650745960854 1
0.0747726161992383 1
0.335021067714326 1
0.615405625462769 1
0.383385535575284 1
-0.0177969585533009 1
0.191902358774421 1
0.35319679384416 1
0.153931740994158 1
-0.0803451119569891 1
-0.166159051567222 1
-0.119534265408283 1
0.320415472076058 1
0.190804139402988 1
-0.461122147905146 1
0.223147292129643 1
-0.354255213399235 1
-0.384095624018919 1
-0.127193046279977 1
-0.215608919832891 1
0.49665684694981 1
-0.341176919559835 1
0.324307468022854 1
-0.0570514254842728 1
0.502315896014622 1
-0.22172234777492 1
-0.141850068008449 1
-0.445364755636994 1
-0.20904826667008 1
0.0697707819745781 1
-0.304477184570876 1
0.203833600242362 1
0.39450441672907 1
-0.021924833603572 1
0.823108348260599 1
-0.364693686607754 1
-0.573284379545507 1
-0.0970524179206006 1
-0.202433209283718 1
0.0233735448213288 1
-0.420261159486787 1
0.364296744282272 1
0.289306058940266 1
0.292157077876485 1
0.20972771328708 1
-0.205709304983163 1
-0.11063854109156 1
0.0602232636259796 1
0.0494228363592071 1
-0.190353482523467 1
-0.0402976909888467 1
-0.162078457028803 1
-0.117706034563545 1
-0.123511718076524 1
0.422199079573 1
0.263584055172996 1
0.360838947454235 1
0.487346183353606 1
-0.381045198777416 1
-0.0923557095703308 1
0.35962274139676 1
0.166674169144215 1
-0.0163224912081115 1
0.301331833690524 1
0.00306356308510265 1
-0.28879709491155 1
-0.094102297420655 1
0.0615281410029651 1
0.715720025482637 0
-0.276283789193197 1
0.524931199411821 0
-0.341012639670553 1
0.337513847582316 1
-0.0166251906857177 1
0.238906729275568 1
-0.0292787333249823 1
-0.878496659294201 1
0.0021002611412011 1
-0.0133604076698037 1
0.264327942089933 1
-0.0695524799560081 1
-0.365101575170762 1
-0.00876097579091843 1
0.230101561150185 1
-0.261835018522957 1
0.404930286501163 1
-0.281983881256299 1
0.132536176474156 1
-0.0453559864000773 1
-0.180352205112351 1
-0.160994893869205 1
-0.403543843100027 1
0.236488226613737 1
-0.0782035705309535 1
-0.222500015311865 1
-0.311449861981061 1
0.406370097837294 1
0.408404739903786 1
-0.318264660384339 1
0.292510020810482 1
-0.321322922496001 1
0.0778569214187098 1
0.225570694193809 1
0.250571888872461 1
-0.0337527927337779 1
-0.0657990496221574 1
-0.0618230625830147 1
0.16122013398939 1
-0.117762479532035 1
-0.144689379405244 1
0.301296730824956 1
0.170811158515301 1
0.189455133506299 1
-0.0622724180726582 1
-0.416144148023199 1
0.551433308278617 0
0.545411386048219 0
0.395281767310038 1
-0.0528290182095787 1
0.373556461670346 1
-0.291335824973934 1
-0.13268297149828 1
-0.238515961468087 1
-0.392946773688641 1
-0.044088588287254 1
0.00769295112564886 1
0.196247843864725 1
0.0402838089773758 1
-0.197686603786041 1
-0.02845941034768 1
-0.00943754323656029 1
-0.124386878780172 1
0.218450041473859 1
0.172820740348732 1
0.264671869906795 1
-0.193074507419334 1
0.367034327592278 1
-0.109360355251377 1
0.142142475656866 1
0.241880952224329 1
0.162492269182649 1
-0.183676049813549 1
0.406051402795672 1
-0.0818923766834981 1
0.148684072819463 1
-0.24682734667157 1
0.164076942370908 1
-0.0579227970863339 1
-0.0440748143295375 1
-0.620195612699565 1
0.186607568571328 1
-0.246135280969689 1
-0.148586167505911 1
-0.439308739865984 1
0.0277040997622403 1
0.245665684098119 1
-0.0137521386573643 1
0.0947246290697923 1
-0.28692070561025 1
0.0734755434417569 1
0.496715140452772 1
-0.120596601831475 1
-0.367059847033097 1
-0.104243769142672 1
-0.159638749677112 1
0.0619630390258333 1
0.596049560411223 1
-0.24647014437288 1
0.13538583413585 1
0.0940057970687345 1
0.027245527880953 1
-0.00761075877517681 1
0.117583166479699 1
0.267727277207493 1
-0.00177774260389048 1
0.137658119795237 1
0.115838301826753 1
-0.140167672172713 1
-0.0619573449825854 1
-0.0961633251586234 1
0.310339532406823 1
0.0253363420047371 1
0.241487620849402 1
-0.124481663310295 1
-0.168782507529919 1
0.417084158739187 0
-0.0159434308035915 1
-0.0286617706664179 1
0.223955735741755 1
-0.135372051905502 1
-0.17241926290813 1
0.0614398425606742 1
-0.192991251386783 1
0.0623908898162207 1
-0.134136012079185 1
-0.364135642333451 1
0.0906855502343731 1
-0.0896597090451531 1
-0.169862014457077 1
-0.083659024982932 1
0.09488412919281 1
-0.0584720009197076 1
-0.00363923661369277 1
0.0138270691202422 1
0.160612302835372 1
0.0777681260123004 1
0.164686576868889 1
0.204056149936411 1
0.00665763820420131 1
0.0375085560846541 1
-0.132411423888272 1
-0.38872608010902 1
-0.26120762079168 1
0.346726605454253 1
0.463901880493211 1
0.0147642069807379 1
0.106783667273292 1
-0.39627981141351 1
0.210543508616923 1
-0.612211587529157 0
0.0941167078608526 1
0.148429421355589 1
0.0862561889710853 1
0.328397028039801 1
0.499216532739916 1
-0.362069313468421 1
-0.011950199101909 1
-0.188053714549544 1
-0.089339263497589 1
0.245178704953486 1
0.0885271954902546 1
-0.0710843421433784 1
0.0308313974862413 1
0.143198076634927 1
0.45002414956439 0
0.191003034424371 1
-0.211116147134643 1
-0.200534500265313 1
-0.0855497506219064 1
-0.542341234381211 0
-0.298276219217143 1
0.00676403194516231 1
-0.196648244869354 1
0.0270322460339042 1
0.0378764384623815 1
-0.165936242979575 1
-0.0839108616226545 1
0.574669994643633 1
0.280269747096606 1
-0.118481460266159 1
-0.165775921090958 1
0.14629600406513 1
-0.127589351963829 1
0.29969432831612 1
-0.0182568964204287 1
0.191480791444921 1
0.0258898038577226 1
0.104205222845394 1
-0.280801662940163 1
-0.530827473865512 0
-0.471061548347618 1
0.53127509183052 1
0.0574766027538011 1
0.690872915725699 0
-0.0473297461216779 1
0.0546236793518816 1
-0.211112109782977 1
0.197832785518071 1
0.230558135936335 1
0.374350954799515 1
-0.0787489519421849 1
-0.809445100387557 0
0.26815667115294 1
0.0262009715689926 1
-0.251534684072558 1
-0.0345840946879194 1
0.0781055452675503 1
0.178832343581427 1
-0.336775381824488 1
-0.032415282315441 1
-0.0383486950822865 1
-0.155876418728825 1
0.552930858048167 1
0.140459044289269 1
-0.467419440355879 1
0.13481054481827 1
0.0315450861883717 1
0.0300013697864668 1
-0.403546912727464 1
-0.321197906112194 1
0.559468890726442 0
0.493754705036858 0
-0.570786958253863 1
0.347277674364755 1
-0.0451776000097812 1
0.282972006473942 1
0.30780065110318 1
-0.089696781645045 1
0.0945397599372765 1
0.27469479586402 1
0.291370909785053 1
0.328972330078967 1
0.360875961985998 1
-0.0589339836011118 1
0.0995044423563902 1
0.171616138180947 1
-0.355044967947828 1
-0.273699512435946 1
0.542531864952506 1
-0.155974166058126 1
0.341070889019208 1
-0.139154155893296 1
-0.17036375654157 1
0.527166813344548 1
0.215272593995745 1
0.209491226853947 1
0.328920976262662 1
0.142127851820063 1
-0.278261448296584 1
0.0600075333358587 1
0.314749171383131 1
-0.0481519640257589 1
-0.248138648914685 1
-0.213193387776746 1
0.152820191757663 1
0.243698655749572 1
0.155754462550065 1
-0.397331443952689 1
-0.348379011009991 1
0.361803572102882 1
-0.160783861308495 1
-0.102816589474486 1
0.071721932194534 1
0.28851683664633 1
-0.32706712905445 1
0.0747835962883707 1
-0.242280221476471 1
-0.0660900576548999 1
0.172385157077562 1
0.694653819478478 0
0.0204097480416557 1
-0.0315878423003328 1
-0.111982586742522 1
-0.421830698400815 1
0.141817530020406 1
-0.0743934808899505 1
-0.199964191577178 1
0.173824184919115 1
0.223280528237168 1
0.185297617678882 1
-0.080459219890685 1
0.184025448712176 1
0.313866824550639 1
0.275016978704668 1
-0.14244300881634 1
0.217586122488734 1
-0.371598101748655 1
0.351951414395158 1
0.361170136338076 1
0.28825773852086 1
-0.427060909447416 1
0.020334547416542 1
0.686421555924919 0
0.496649320719968 1
-0.234569954283571 1
0.28212384810221 1
0.0861813046553963 1
0.397492034406725 1
-0.0901333026413401 1
0.486435056755719 1
-0.0973523393760676 1
-0.434654426534354 1
0.319680213750401 1
-0.236126804523085 1
0.182357297880018 1
0.157941859158322 1
-0.317838322584812 1
0.0391645990111597 1
0.117713524295572 1
0.139827367183348 1
-0.515918486492278 1
0.00433471795693562 1
-0.0265408370128628 1
0.60180081692627 0
0.617760832022582 1
0.169799718036859 1
0.0749317635888621 1
-0.427286991361834 1
-0.200058703673118 1
-0.140456469911209 1
-0.516793988300622 1
0.391819916914331 1
-0.198395100143351 1
-0.191312651182588 1
-0.00608572160937715 1
0.261824576517982 1
0.39079568779986 1
-0.255458247409648 1
-0.407856962936423 1
-0.440312500731894 1
0.346226540420623 1
-0.566741779932365 1
0.213252719463353 1
0.0342585076059313 1
0.103607196437037 1
0.0270857693875533 1
0.139603603890107 1
0.238031807661106 1
0.258765796190698 1
-0.252285090726544 1
-0.0215558625958594 1
0.269034416259344 1
0.56665975194561 1
-0.0744789832492552 1
-0.188859336028091 1
-0.102406489045813 1
0.02901767154401 1
-0.521269151702181 1
-0.458412688187061 1
0.380205250745923 1
-0.109440854181122 1
-0.141470765361806 1
-0.125370689312782 1
-0.105798578754105 1
-0.155044380933544 1
-0.112944782037762 1
-0.490820567877578 1
-0.125775331444335 1
0.188103741834225 1
0.480521692494898 1
-0.466520026409757 1
-0.103161757179718 1
0.143294583791347 1
0.517224737175901 1
-0.637726954062572 0
0.360744291225508 1
-0.247304707904755 1
0.325947061477458 1
-0.182317635271186 1
-0.249786385674377 1
0.0862587096923209 1
-0.38724926314924 1
-0.107092472138292 1
-0.0434373347021912 1
-0.568308123216115 0
-0.356941470629747 1
-0.271392773382217 1
-0.0731662102420183 1
-0.092877434803728 1
-0.252660312635181 1
0.051852117913333 1
0.00693686331016828 1
-0.56657703261255 1
-0.123712536151365 1
0.300512107681421 1
-0.0788729465984809 1
0.149402952342498 1
-0.0622259959510859 1
-0.120007700730236 1
0.396245933518928 1
-0.109733709296908 1
0.36889104737741 1
0.0868625613720654 1
-0.259650869656994 1
0.168743812247672 1
-0.113022306393496 1
0.256421489601579 1
0.0212061842133336 1
0.043197238807868 1
-0.0522256550392532 1
-0.501958568122925 1
0.284256280324916 1
0.290196554680853 1
0.327607571534063 1
0.117864837678465 1
0.0606211919521771 1
0.0709246345654519 1
-0.105548036574002 1
-0.303625531283739 1
0.0841390016849942 1
-0.473442468660818 1
-0.827872134157407 0
0.283274338135262 1
0.113356964048445 1
-0.0882521764601254 1
-0.416640201908845 1
-0.054280580687047 1
-0.16121389219943 1
0.342791220458898 1
-0.0215763587088954 1
0.214119715115866 1
0.598870262041099 0
0.211328464381279 1
0.332886059925297 1
-0.14830634450904 1
0.660460337017897 0
-0.0634016205617006 1
-0.134748078727913 1
0.287630814216805 1
-0.00953594349159051 1
0.30463742751198 1
-0.0328247766758942 1
0.0132776037719385 1
0.0940362550397845 1
0.518727508612052 1
-0.0861299247292367 1
0.331298571688752 1
-0.338469223482808 1
0.195931233072942 1
-0.0532018643491879 1
0.018752868361176 1
0.165237411480431 1
-0.234338290368755 1
-0.210122834527123 1
-0.262831284137533 1
0.269895603987912 1
-0.245959014903741 1
0.0593007048528369 1
0.1896042475509 1
0.142566551101368 1
0.21133412650164 1
0.531460160122607 0
-0.198783928868566 1
-0.026045810655721 1
-0.505994675291745 0
-0.0335266102014478 1
0.225534064075889 1
-0.0174433341261348 1
0.169638540832357 1
0.366241904813227 1
0.191282304065548 1
0.0306913979599944 1
-0.30600603723637 1
-0.140454637164054 1
0.0964097199491013 1
-0.199271974700716 1
0.467604641907875 1
0.315373832313462 1
0.0696015776528861 1
0.227735072775466 1
-0.00641073905717428 1
0.470934465102116 1
-0.123518013867223 1
-0.126834658850251 1
-0.177568250001678 1
-0.273641689614329 1
0.0670785366114102 1
-0.206323443270507 1
0.471253207426754 1
0.136159915113874 1
-0.0824315845427895 1
-0.0532443974694864 1
0.140245447451959 1
0.328098723424011 1
0.124750043973019 1
0.260890734566803 1
-0.161838481920055 1
0.0899588291806271 1
-0.191222303509065 1
0.0136754723786911 1
0.262968708680622 1
-0.23914550620697 1
-0.102745985017857 1
-0.0319230019838297 1
0.242466274980734 1
-0.552791069995021 0
-0.0843714538767314 1
-0.28452675433989 1
0.196968607162682 1
0.107591533198411 1
0.239894193098769 1
0.117302746266758 1
0.189978597095372 1
-0.821245106319979 0
0.113368635419021 1
-0.375698319194318 1
0.312329524347514 1
0.131963850707459 1
0.252760470837492 1
0.107211797757475 1
0.567709159024601 1
-0.396032658401705 1
0.455405485559209 1
0.0819231819808173 1
-0.4602742656722 1
-0.393728867525593 1
-0.29946179708125 1
-0.0118348975473762 1
-0.556553358474324 1
-0.0622262867111867 1
-0.171163939445444 1
0.285721053174521 1
0.0409073671694149 1
-0.122979366837517 1
0.139393078917466 1
-0.0578720248824502 1
0.221660301731126 1
-0.0509940504952624 1
0.0588438718785256 1
0.166845438759924 1
0.045717121141461 1
0.0989473374088188 1
0.126981423891446 1
-0.242935153985199 1
-0.201355236432391 1
-0.29046356492589 1
0.565495756174573 1
0.107126187093688 1
-0.0525947623062463 1
0.183830043504941 1
0.438574081730633 1
-0.0753068727156454 1
0.302787262192444 1
0.23494667254475 1
-0.195978518050521 1
-0.0623474328412251 1
-0.0111881249554166 1
0.31750822950024 1
-0.214491236032624 1
-0.286757286345434 1
-0.156093107860796 1
-0.120405957526804 1
-0.0201278193638507 1
-0.274531080119284 1
0.0668917427083658 1
0.0513717004623274 1
0.305111748582624 1
-0.202058107735791 1
-0.349694741446644 1
-0.512226382607055 0
0.152459021938933 1
-0.266801168059781 1
0.238061773158462 1
0.116125512944952 1
-0.0260958006274576 1
0.227735463798545 1
0.245266358094168 1
0.0887668213193878 1
0.129425259571487 1
0.0417753862336516 1
0.127082589545158 1
-0.0609179047100095 1
0.256811904999395 1
-0.00930340998565524 1
0.405611091420613 1
-0.1225909614427 1
-0.232107955271091 1
-0.287055092924437 1
-0.376308981208097 1
-0.00226861058576195 1
0.00630882879645611 1
-0.0926597695386218 1
0.708289049935276 0
-0.0271366549418537 1
0.198601781030785 1
0.413156439512144 1
-0.121662936810812 1
0.308479752605494 1
0.0230554648832572 1
-0.0481649408384949 1
0.270471968288619 1
0.0579518324836577 1
-0.0923124616461873 1
0.162657595814167 1
-0.29684828746802 1
-0.0587657612551734 1
0.174881255641131 1
-0.383747229158881 1
-0.0306223278030822 1
0.580122253671284 0
0.0919489004948045 1
-0.226333330927535 1
0.233398960710523 1
0.289286006827172 1
0.0905936097986732 1
-0.377940660181457 1
0.533859003315192 1
-0.559667162877827 1
0.338426247086934 1
-0.0980110269313531 1
-0.00667035834569599 1
-0.160791724446326 1
0.101438543128701 1
-0.432926339528153 1
0.207640144552455 1
0.0454269931424602 1
0.36010596775431 1
0.126895951336748 1
0.39613222647988 1
0.242689041284364 1
-0.0819069845181592 1
0.447294249520673 1
-0.0491005736009487 1
0.351330001653596 1
-0.094330254566871 1
0.122309394770044 1
-0.135205003432973 1
1.03241997629591 0
-0.257344019659587 1
-0.0110960595841065 1
0.0453786200638419 1
-0.0299664424673797 1
-0.261429063111862 1
-0.355198168414995 1
0.0430150452114557 1
-0.457762633987688 1
0.214473309136468 1
-0.625665946775127 1
0.339709846481717 1
-0.413492424221837 1
0.208138565441059 1
0.0176465520411407 1
-0.198070032636762 1
-0.518941374081059 1
0.0607039733143258 1
-0.0470038594503208 1
-0.210390408871378 1
-0.495515564156797 1
-0.150084184020795 1
0.154819261081646 1
0.0508035559452745 1
-0.421853816349983 1
0.175197887796894 1
0.231575104756885 1
-0.205002200801806 1
0.200252305246162 1
-0.318366023770792 1
-0.122528192353676 1
-0.228623319500248 1
-0.0778813074003425 1
-0.104950740340918 1
-0.380737539289275 1
-0.34458211852005 1
0.25444827905903 1
0.12253997292044 1
-0.483520499109809 0
-0.0348466947451695 1
-0.319673791499409 1
-0.273315916292068 1
-0.358275807887687 1
0.00763586904144284 1
-0.42084636074508 1
0.402867920569305 1
0.1619572865626 1
-0.587638510109556 0
-0.229976441833483 1
-0.279112664246882 1
-0.442872519344277 1
0.204489949536759 1
0.586250012907406 0
0.103560346560037 1
-0.056970008256795 1
-0.579339184724558 1
-0.158712919973495 1
0.30479706713712 1
0.186247638406138 1
0.0775085164154533 1
0.689597302127328 0
0.00717837835830924 1
0.566722214611526 0
-0.397697641281201 1
0.0119265133803441 1
-0.311482972222025 1
0.336651481477343 1
0.573324303791781 1
0.102285564236982 1
-0.15877920929499 1
-0.387260306508707 1
-0.172295680104396 1
-0.260592077780595 1
-0.34378811005559 1
-0.328405100222875 1
0.46080178344949 1
-0.151669269564875 1
0.051577995639602 1
0.490493622696793 1
-0.185490177128577 1
0.0532495306347955 1
-0.0718445758050457 1
0.30326942337022 1
-0.0710547717558275 1
-0.0636934449890532 1
0.137318189117197 1
-0.197921628463596 1
-0.2406245079402 1
0.39432670783807 1
-0.263004102274942 1
-0.403521212972634 1
0.0134521915101326 1
0.161659535742905 1
0.231834093770785 1
0.204979330431332 1
-0.227653858506741 1
0.221871300955776 1
0.512604507032873 1
-0.244802377385352 1
-0.307726068481329 1
-0.703936372682522 1
-0.146438988289564 1
0.251750238872365 1
0.108032451052847 1
-0.04938798674018 1
0.000224258788674978 1
-0.149765037554159 1
-0.285054658180302 1
0.163183808571074 1
0.0906137640347446 1
0.247212292558669 1
0.579421267685789 0
0.0353890529985002 1
-0.100957250822 1
0.0551323470466744 1
0.170468589730069 1
0.382848219035632 1
-0.368791537921394 1
-0.0712567540268369 1
0.25886046698201 1
-0.0742050143002292 1
-0.0722443289123923 1
0.411039273808119 1
-0.241268538366639 1
0.11804589212684 1
-0.297799593748866 1
-0.0390966227162145 1
-0.543272517982662 0
0.15851335609733 1
0.0642824489085002 1
0.166318745108229 1
-0.0456928848860209 1
-0.109439875906052 1
-0.357655420449311 1
-0.161187648104648 1
-0.301661366855463 1
-0.0567932492892891 1
0.189123733699162 1
-0.331033019622544 1
0.0650991403284224 1
-0.0965108734070319 1
-0.829788927268581 0
-0.254681941242471 1
0.0453660179314624 1
-0.111262832523698 1
0.615733064650295 1
-0.0421479819888523 1
-0.324345547123733 1
0.608159366133641 1
-0.0944288197347677 1
-0.394283902408407 1
0.337187498640812 1
0.223330877842391 1
-0.429428578420352 1
0.0287396418481991 1
-0.00575056552782567 1
-0.187507728442463 1
0.248869309583682 1
-0.313944762072735 1
0.24226699494795 1
0.312502909525871 1
0.254749795240187 1
-0.555471344118422 1
0.0708380629329654 1
-0.324815574108256 1
0.00560464553521484 1
0.153724213201231 1
0.316509820127308 1
-0.00317889597114637 1
-0.0677791492639486 1
0.676558210983607 1
0.0988894632461335 1
-0.356777130728927 1
-0.192067392058705 1
-0.109452558716801 1
-0.183092885978799 1
-0.0589643289834869 1
0.00479017315985578 1
-0.45201392759133 0
-0.136090737859426 1
-0.142031525338457 1
-0.0163649776169808 1
-0.0692065783626931 1
0.0546906702275974 1
-0.0582147242442753 1
-0.178233213286053 1
-0.195580074363973 1
0.20174724368485 1
-0.106028890313359 1
0.496712947038955 1
-0.517966464747808 0
0.171531248217913 1
-0.151192561792503 1
-0.0226008862954388 1
0.232895511839938 1
0.32171759051158 1
0.0626069143427238 1
-0.197894911214461 1
0.183962033268352 1
0.187585357625087 1
-0.506806686203952 1
0.286468807979307 1
-0.0668154398482698 1
-0.18314384441015 1
0.477731424330095 1
-0.549055881498781 1
-0.670115409928258 0
0.17943777412381 1
-0.361480788271939 1
0.380033106514176 1
-0.0934547653581859 1
-0.165768541073237 1
0.282249080129264 1
0.446494958330744 1
0.307917044024071 1
-0.299053343026264 1
0.223948161222026 1
0.466816950313134 1
0.0966179296622509 1
0.340345988684202 1
0.129900074283006 1
0.489481021301692 1
0.158075464564996 1
0.30605420127738 1
0.211914607645009 1
-0.266249017436677 1
-0.415626378415363 1
0.011317055331892 1
-0.016974989135347 1
0.204582981874876 1
-0.115197297071451 1
-0.354023371323464 1
0.793353760081632 0
-0.288554549668576 1
0.436914412958045 1
-0.411812609652373 1
-0.344548526203387 1
0.0929650558410111 1
0.350618655894951 1
-0.229990953293775 1
-0.0239575381149292 1
0.246670768939569 1
-0.101391094965222 1
-0.349263570495339 1
0.247233930796909 1
-0.112168139003255 1
-0.233197684260309 1
-0.0413782514377201 1
0.480294099841262 0
0.40089513904493 1
0.0318086562485378 1
-0.294324006092572 1
0.358694361472579 1
-0.110157174278363 1
0.243020231023977 1
-0.365888582440135 1
0.0845909029990254 1
-0.246362113154303 1
0.256378751393299 1
-0.199911638514935 1
0.0717748369084633 1
0.205336277730088 1
-0.324428025327835 1
0.120012515502939 1
0.330475274139652 1
-0.187695500361776 1
0.102997311261225 1
-0.0612048466890706 1
0.0905107818197444 1
0.390301759276441 1
0.118280231262926 1
0.128245205268703 1
-0.121155703841065 1
0.273703529340667 1
0.574423012245554 0
-0.239160400640506 1
-0.520327384065597 1
0.15508655096373 1
0.0972959223659525 1
0.0658309095922422 1
-0.0248882579254638 1
-0.0429885737781682 1
0.370308962190098 1
0.0735996831613887 1
-0.114740426709694 1
-0.274776450043552 1
-0.257025432719265 1
0.0470115529567689 1
-0.155515720968297 1
0.290456574151271 1
-0.391234955739309 1
-0.00882084737424997 1
0.17074273892511 1
0.0641087375674634 1
0.525390336886556 1
0.436359153018016 1
0.029866702630154 1
0.30145951982298 1
0.222398990970533 1
-0.22417848313084 1
0.21558372713164 1
-0.242782157578511 1
-0.000710356084091764 1
-0.292024482132553 1
-0.214058419283629 1
0.211189682502359 1
-0.294972149058749 1
-0.201953376668326 1
-0.469629052957593 1
-0.178891534385215 1
0.164827109849071 1
0.0457057153637077 1
-0.167886969978653 1
-0.236329404704308 1
0.413907702761584 1
0.0532482456941281 1
-0.169534860152482 1
-0.217019963572719 1
-0.709796895463034 0
0.0631612186795193 1
-0.125445703638568 1
0.120854697494622 1
0.123650412613342 1
0.338641971193749 1
-0.0158170232776425 1
0.0265889658187705 1
0.125089064274059 1
-0.304552752485186 1
-0.0539871845521593 1
-0.0458981106745031 1
-0.587728954878491 1
-0.188061997410137 1
-0.0690048128587797 1
-0.0717621579985447 1
0.562607689540277 0
0.0209974530873869 1
0.119943984274796 1
0.266520952196221 1
-0.0299692724811149 1
-0.0970395083185988 1
0.118257835469837 1
-0.345584587880191 1
-0.201851377360196 1
0.22794755792831 1
0.0384258374928762 1
0.396377604276881 1
-0.197707061612277 1
-0.0164564719258132 1
-0.117261351358082 1
0.076733639734573 1
0.043912980806472 1
-0.346088704728116 1
-0.144233763023279 1
0.0949369216502876 1
-0.210186789237822 1
-0.454537078283283 1
0.424508043286869 1
0.119446683984309 1
-0.245460627265344 1
0.282443524561523 1
0.00716478931561025 1
0.232629952309141 1
0.682004723908855 1
0.362574590714839 1
-0.362710754346846 1
-0.10850598471361 1
0.0758264760140824 1
-0.159371498589598 1
-0.193879480089702 1
0.324963119591817 1
0.168427710925702 1
-0.301510172166223 1
-0.0364564701918649 1
-0.182403916539641 1
0.323249645285114 1
-0.388953644220442 1
0.301912814255237 1
-0.672871701069551 1
0.00162020102449544 1
-0.147266434590995 1
-0.212989274149043 1
-0.146991132952442 1
0.0164573150116373 1
0.013637775442789 1
-0.0808801254298026 1
-0.178981535871564 1
-0.138933268572112 1
0.0990893145883537 1
0.404437866767024 1
-0.579223596722459 0
-0.154901191946269 1
0.186369451427242 1
0.143884544109339 1
-0.312891164975923 1
-0.188462122067887 1
0.0407240799143972 1
-0.330599444831203 1
0.184537888844762 1
0.251054410944028 1
-0.297776490894836 1
-0.158641044855866 1
-0.121353626352362 1
-0.106496486448565 1
-0.408801758919273 1
0.096237039051672 1
-0.56738817502066 0
-0.291065852573718 1
-0.374456257012613 1
0.298918157737689 1
0.0217346387687391 1
0.0872969679167433 1
0.260026061771467 1
-0.0582564663678605 1
0.144769053868436 1
-0.000343752684653216 1
-0.0637347383649843 1
0.323185972819649 1
-0.448201976783882 1
-0.156676303128902 1
0.0177712484855807 1
0.174022456993632 1
-0.298789652875155 1
0.163893336374458 1
0.0584171963192327 1
0.0897995946483897 1
0.127234871922657 1
-0.0887123988796908 1
0.0684119245846325 1
-0.303377754188065 1
-0.101781124304962 1
0.215324984346294 1
-0.117590911506792 1
0.0234786002071486 1
0.278270752905834 1
0.142562548328804 1
0.0301835991812842 1
0.133759966990695 1
0.670568929491399 0
0.268137183424394 1
0.245447455923731 1
-0.0960106968864554 1
-0.314578382729643 1
0.0636903656995412 1
0.0626388106665503 1
0.32457196469832 1
0.313070067330626 1
-0.203047212204207 1
-0.0336458303647658 1
0.153054640455142 1
-0.00329591487924969 1
0.60622869834627 0
-0.000670155094357207 1
-0.00738566533581982 1
-0.104880896862803 1
0.16808132802361 1
0.675440908482575 1
-0.0806692425735838 1
-0.334026108617619 1
0.230558205247504 1
0.206387953267965 1
0.104172173203249 1
0.165069481911839 1
0.186911056846826 1
-0.214579898097839 1
0.376488851749736 1
0.092310589073538 1
0.0110640327357185 1
-0.00303519156942247 1
-0.0316935062651051 1
0.286566459347234 1
0.162384039377689 1
0.279255323922967 1
-0.399950131062305 1
-0.404723438758229 1
0.256963759770067 1
-0.393835478528827 1
0.138383679582884 1
0.272944933232442 1
0.0842912971078161 1
-0.552560905546857 0
0.203569782637418 1
-0.0704367187934851 1
-0.217844943983698 1
0.139018288469464 1
0.188244842908364 1
-0.149261635423032 1
0.0558085541381402 1
-0.102413965951796 1
-0.428065535681165 1
0.0219108564506188 1
0.246332087361223 1
0.168060634095468 1
0.0496341255050053 1
-0.0270299151225264 1
-0.431064424503052 1
-0.465642052406763 1
0.100916746499139 1
0.220613434145344 1
-0.256444876294235 1
-0.649591962268871 0
-0.289746375779521 1
0.353914788327446 1
-0.373238796668955 1
-0.0668022068501675 1
-0.21251587937402 1
0.60036983569611 0
0.183696757672104 1
-0.224575881250362 1
0.418877642809049 1
0.295230750592913 1
-0.0357129236593929 1
0.126772963638406 1
-0.0274856416213471 1
-0.0173228801421745 1
-0.390521670228355 1
-0.126592268264558 1
0.15672960564491 1
-0.308414822411091 1
0.281054214246447 1
-0.152730605316253 1
0.239764439982343 1
-0.0533443987717566 1
-0.278732330460211 1
-0.0682396710117779 1
0.209846879561006 1
0.0612424032637813 1
0.211141551300211 1
-0.15490844743486 1
0.103490605313058 1
0.0217707104765661 1
-0.0276282138313859 1
-0.40701516796445 1
0.107700417267811 1
0.906390902703895 0
0.233955201276123 1
-0.328724974262507 1
-0.10716630470501 1
-0.258936419666739 1
0.174209650157735 1
-0.0864012542789992 1
0.750074791311999 0
0.264371489785955 1
0.0282774151768021 1
-0.155923678511814 1
0.004444677991358 1
0.102078530421792 1
-0.0257603582890039 1
0.125642212845407 1
-0.509557410207624 1
0.349806524421366 1
-0.156677732106645 1
-0.414683448255988 1
-0.00186618273104994 1
0.0999769485319729 1
-0.300485951839645 1
-0.400388708909789 1
0.254557087274443 1
0.207950942763314 1
-0.107176488662473 1
-0.111040768901786 1
-0.0684876993689166 1
-0.010186872503664 1
-0.241923849948449 1
0.287550528034302 1
0.21055846680701 1
0.541223797890342 1
0.316420405967675 1
0.421376059090284 1
-0.126115722974017 1
0.016350151242476 1
-0.645190575558384 0
0.295399611826586 1
0.187424625702527 1
-0.310602703556901 1
-0.216278752919978 1
-0.179827139109352 1
-0.422405339605459 1
-0.0207242818503217 1
-0.0589104002884974 1
0.319118208717434 1
0.00437843423540862 1
-0.0152785453704511 1
-0.0597366453180667 1
0.259225362914538 1
0.292909736091094 1
0.0539658696583133 1
0.549786712462399 1
-0.00996796764653749 1
0.138381771567528 1
-0.245347954574079 1
-0.163614848807152 1
-0.31608508008162 1
0.479290821300715 1
0.0719138237024222 1
0.123486134592218 1
0.0209159825721576 1
-0.427760595536178 1
-0.0868384683326051 1
-0.137579721946039 1
-0.267837603563346 1
-0.304889311238441 1
-0.134202023676146 1
0.0144270852818975 1
-0.112906378292876 1
-0.154338204966971 1
0.32655261482845 1
-0.237107393822759 1
0.335429213089317 1
0.0147706602957308 1
-0.221853037844303 1
-0.10059963490135 1
0.153372539023297 1
0.273616661483672 1
0.0698329437528873 1
0.00841247574901212 1
0.0357074703507912 1
0.0928765337783755 1
-0.125674661843548 1
0.0746922223843916 1
-0.330308141431198 1
0.157489784604944 1
-0.0358802350827777 1
0.00232329965871546 1
-0.184519112537966 1
-0.00642177253952144 1
-0.14008766512699 1
-0.0374364979554919 1
0.0566045689379363 1
-0.535052585744229 0
-0.215543061256122 1
-0.36477805261042 1
-0.0926520044698406 1
-0.0532372781016517 1
-0.137455255072802 1
0.117541117424167 1
0.0121697639268213 1
0.447364615172948 1
-0.194219504716342 1
0.616407223903143 0
0.449921937437192 1
0.0480906302294128 1
-0.432949296943226 1
0.044978516994487 1
-0.0412741610078993 1
0.139409942849732 1
-0.253165714024111 1
0.314654256533538 1
-0.2164636737683 1
-0.0518179759911685 1
0.20261629167139 1
-0.396494068596548 1
0.206311721274206 1
-0.389478786783556 1
-0.492033586883018 0
0.375339744951759 1
0.0485478089876832 1
0.190978037713678 1
0.204190517708799 1
0.565163171621405 1
0.0826259252344418 1
0.3782888366946 1
-0.0805198625402178 1
0.680192536637156 0
0.521728588915974 1
0.394098116639737 1
0.290307556040343 1
0.433467407008048 1
-0.273756949497365 1
-0.021809640939877 1
-0.0581135480306289 1
-0.354128015076467 1
-0.459057784446382 1
0.39102869992468 1
-0.0117685108883259 1
0.409494984488126 1
-0.321106344144241 1
0.292224122319258 1
-0.0476417854866886 1
0.0988262409489642 1
-0.135071312348149 1
0.0677874533433605 1
0.030559006486889 1
-0.360351593013184 1
-0.0301930429079555 1
0.182075015515421 1
-0.493592201645525 1
-0.188764001443689 1
-0.376214840117203 1
-0.478792009332034 1
-0.0815629895013412 1
0.0101632274223479 1
-0.0204993315420272 1
0.138026104198307 1
-0.155774985409498 1
0.558924681405667 0
-0.0717258811330266 1
-0.0219692193486563 1
0.10302633420891 1
0.291448205348856 1
-0.146708403967805 1
-0.598773487832061 0
-0.350972955694568 1
0.515574045120829 1
0.50645023003319 1
-0.294975035438451 1
0.102484467727504 1
-0.435554803594751 1
0.354203388127375 1
0.313883925864337 1
0.177206753726498 1
-0.453340611865862 0
-0.0838342385090612 1
-0.0959179523171319 1
0.0266414861775914 1
0.40792515112773 1
-0.33449013378088 1
0.419249648795185 1
0.14265381345557 1
0.273745005319544 1
0.193832773289123 1
0.216239354745991 1
-0.597310940300476 0
-0.0384391000873272 1
0.0671909680063736 1
-0.146435087283302 1
-0.510059053477432 0
-0.101694622959916 1
0.308415154340764 1
0.19222393263196 1
-0.267051334449551 1
0.248121069604863 1
-0.284695003660592 1
0.228413728437676 1
-0.0911684769723269 1
0.23191589924282 1
-0.121840092393686 1
-0.402273111472503 1
-0.0800834121676978 1
-0.224107834592409 1
-0.222377573902344 1
0.04954954792225 1
0.181345941001033 1
-0.208663906696861 1
0.35190330528012 1
0.307150995395403 1
0.351365960685604 1
-0.263319812662673 1
0.158108881149261 1
0.0210209765076741 1
-0.111077192938351 1
0.521643426835825 1
-0.0576267386279271 1
0.010544979596158 1
0.185221968583589 1
0.268581276410025 1
0.245134955587219 1
0.0852609488355419 1
-0.140289248358422 1
0.159436103117892 1
-0.310537094591323 1
-0.485899518891703 0
0.0560059279725472 1
-0.0233725566070556 1
-0.241437235898416 1
0.0446765877094165 1
-0.390802418985321 1
-0.229144604692286 1
-0.114369129914956 1
-0.622172045567874 0
-0.0660540758279411 1
0.211858596207554 1
0.716994645302277 1
-0.113523068374315 1
-0.472447113147259 1
-0.190761784384875 1
0.0175293053299862 1
0.00113629572490203 1
-0.400208716629682 1
0.123073892485104 1
-0.145287189379136 1
-0.323340114743082 1
0.143922819736789 1
0.0681504825514958 1
-0.124271802040152 1
-0.175576799999106 1
-0.057148266218304 1
0.0399625399724524 1
0.0359426685139856 1
-0.213106288501819 1
-0.246446865562541 1
0.394446831998735 1
0.10297059794323 1
0.384201568064026 1
-0.584720043664135 1
0.089337228760839 1
0.14910013739934 1
0.118049864750037 1
-0.257378733229977 1
0.0184546819117167 1
0.0766731345703315 1
0.00232982028894 1
-0.189987832956028 1
-0.125145758896112 1
0.406197241779895 1
-0.0869178319013279 1
-0.507936424688951 1
0.0614382057031852 1
0.047705407366887 1
0.0559478645816599 1
-0.0402087093569554 1
0.107831547901181 1
-0.114919439956481 1
-0.217733466613154 1
0.153098507239257 1
-0.130498432796788 1
-0.0204217847420359 1
-0.500237237140618 0
0.0550960840198731 1
-0.29876640719136 1
0.396541610694112 1
0.182354261002966 1
-0.207864342515705 1
-0.366784340051582 1
-0.56164152283789 1
0.270274641367049 1
-0.0723483829505913 1
0.0373547082849483 1
-0.337184117609249 1
0.00254754485456412 1
0.299853256608717 1
0.164159119782715 1
0.3711568460146 1
0.270476261946869 1
-0.313942259677017 1
0.295579259011969 1
-0.419049666070141 1
-0.484541447332552 1
0.0119726529443184 1
-0.0360603854149856 1
-0.252562736496505 1
0.256250844403722 1
-0.284077338461404 1
-0.428079738843611 1
-0.175964924556614 1
-0.171316409628541 1
0.0322990285294681 1
-0.0834632289076658 1
0.134052816987274 1
-0.192987598255544 1
-0.151826493246871 1
0.480803636102661 1
-0.363289808568148 1
0.00910477890112225 1
-0.33158356498547 1
0.303668344007574 1
-0.244957891420014 1
0.144703009530532 1
-0.35179285536293 1
0.167927566895569 1
0.116239260864217 1
0.113238986555823 1
-0.387581484810226 1
0.163482963376332 1
0.0552204364211188 1
-0.347255587343068 1
0.240919485128958 1
0.166876250457333 1
0.407999225184803 1
0.291521011551894 1
0.0736118675705482 1
0.536810409436733 1
-0.407438826143427 1
-0.00216211779329435 1
0.110025339151864 1
-0.135792336536977 1
0.0126142180843627 1
-0.0336907808908149 1
0.424281880004354 1
0.0381646848127092 1
-0.0210432991683853 1
0.0638981483347671 1
0.0507026417190081 1
0.421779614475933 1
0.300385122059183 1
-0.075275351883457 1
0.25567845557112 1
-0.0428721107627816 1
-0.273120335505701 1
-0.0917457743811886 1
0.285555091705284 1
0.0347766635432638 1
0.187120542045773 1
-0.0886482537236546 1
0.216205165726258 1
0.663543439763979 0
-0.570596956023107 1
-0.579049839563854 1
-0.065016346992228 1
0.120139742989036 1
-0.242129400231465 1
0.179993718113602 1
0.32011286238527 1
0.0946868887912201 1
0.798745027838849 1
0.229624927666963 1
-0.115375300127628 1
-0.416111377601853 0
0.358683321317454 1
-0.0884652768302807 1
0.138960709437213 1
-0.490877923721671 1
0.278936822882666 1
-0.270986565613985 1
-0.110371873740468 1
-0.430394493940402 1
-0.0584140755637418 1
0.397395711921012 1
-0.124376700975737 1
0.042037749541176 1
-0.0272781747558548 1
0.0572649580664107 1
0.340875142087253 1
-0.100147909132872 1
0.296485692148173 1
0.0235769064318645 1
-0.446719774191005 1
-0.206483674619923 1
0.0678232245164053 1
-0.0622657908931313 1
0.183745983312849 1
-0.0577722508295869 1
-0.340876271656598 1
0.197479436765997 1
0.184628595723918 1
-0.132425024141401 1
-0.0370782514523797 1
0.106539196753502 1
-0.364963852235965 1
0.237711781064562 1
-0.192931990649199 1
0.00659847350630789 1
0.602902822063855 1
-0.217043345045493 1
0.722391481436696 0
0.232787889754458 1
-0.0480828191869169 1
-0.0458344663541039 1
-0.393739459368291 1
-0.184492355453518 1
0.155885496077793 1
-0.0406887697461832 1
0.476491244329487 1
-0.00105982249175206 1
-0.0928813629338734 1
0.766913561237112 0
0.0673936925262379 1
0.107405913880838 1
0.197206033129587 1
-0.0136062742271735 1
-0.215732440878525 1
0.470465884485988 1
-0.0121562658489242 1
0.158313242284325 1
0.244520071044219 1
0.573400436477301 1
0.271346778693115 1
-0.205921603555613 1
-0.248732955779108 1
0.705547290818302 1
-0.10898655983509 1
0.154457267235196 1
0.265094656157009 1
0.0966764355129956 1
0.298860783579086 1
0.413653222555793 1
0.196313602593462 1
-0.337273661634993 1
0.393836780877829 1
-0.150019732134401 1
0.152356677131753 1
0.0823749099631158 1
-0.405385598824646 1
-0.0289935869548419 1
-0.0973535476447542 1
-0.23481662020119 1
-0.16104541369844 1
-0.0446923802712532 1
0.153500782554326 1
-0.0845092541551853 1
0.20636022785376 1
0.138090494632953 1
-0.00740420892136752 1
-0.551182362541093 0
-0.0197103029238723 1
0.265036376058593 1
0.138863534089916 1
-0.00875571219569865 1
-0.246123135891174 1
0.338274135248481 1
0.364742899269383 1
0.0548848997433594 1
0.139350603819094 1
0.0308906267044738 1
-0.296628538932355 1
0.414093144080962 1
-0.0502907455985809 1
0.276313880342372 1
0.350867965125374 1
-0.182208432583271 1
-0.244106723450852 1
-0.0169003314221866 1
0.418284075639176 1
-0.156812185250954 1
0.0372583240885336 1
0.072125046975678 1
0.075875241619816 1
0.0927456873941018 1
-0.333380228675006 1
-0.0119321462911834 1
0.452766258059056 1
0.217895743728802 1
-0.452565195832873 1
-0.110672635776882 1
0.353178206809022 1
0.176440523423126 1
-0.626515410597463 0
0.0343308488313048 1
-0.304193312354199 1
0.0414175226263961 1
0.330197483761745 1
-0.496531120621109 1
-0.117963588936416 1
-0.316241595237901 1
0.0158952851314702 1
0.356308555331753 1
0.547717472966351 1
-0.0440939993593564 1
0.345690975347792 1
-0.0722111945874392 1
-0.359238973318837 1
-0.134095552840906 1
0.251260619310001 1
-0.424498581862097 1
0.56335187200271 1
-0.0834982357374586 1
-0.129437125360891 1
-0.210145989345723 1
-0.0966720167421783 1
0.0309041114773463 1
0.494358565952245 1
-0.160460610688769 1
-0.331603233852929 1
-0.0782880658808512 1
-0.135317306750254 1
0.466753867937319 0
-0.0731527297203075 1
0.0684820185722783 1
0.035702846309058 1
0.270953896385202 1
0.0438540292344404 1
0.421080919244493 1
-0.405303461773119 1
0.309373227697512 1
-0.0503143414995865 1
0.0881012446931723 1
-0.232596673839845 1
-0.804737420135267 0
0.132820233984707 1
0.0509485844061172 1
0.409211334271145 1
-0.441058169958411 1
-0.31679285160346 1
-0.071295918817536 1
-0.397370157309834 1
-0.610357354041569 0
-0.19446100572214 1
0.103716117974005 1
-0.138824770375695 1
-0.0969168159061481 1
0.463932112360115 1
-0.234524242826856 1
0.309974203441077 1
0.352920241455142 1
0.443843396141234 1
-0.401264082135328 1
0.0981209883667856 1
0.294866535094461 1
0.268538103994697 1
0.0852372732212807 1
-0.471250113892346 1
0.145963628735816 1
-0.0221902586976741 1
0.309088150359072 1
0.390648933920866 1
-0.24840918940016 1
0.0567537274703323 1
-0.437933382968724 1
-0.693611220547749 0
0.129423107285799 1
0.0751493631309329 1
0.570951009642416 1
1.09420363060433 0
0.297492784053042 1
0.314458126903847 1
-0.408561195118985 1
-0.247754670987488 1
-0.56992780070715 1
0.0749510561167296 1
0.323006087974628 1
-0.133085100538979 1
0.0230822259688123 1
0.113091005597941 1
-0.229209170923163 1
0.309611954506342 1
-0.577460821840129 0
-0.213797665001055 1
-0.514989078040159 1
0.295410292801171 1
0.0987327002485208 1
0.0474271987231704 1
0.211154107627289 1
0.0605199490322194 1
-0.208455201234979 1
-0.161651533312805 1
-0.0757439144678784 1
0.17123613742011 1
0.477240833415231 0
-0.0772078107708177 1
-0.0875034113396162 1
0.682831171519817 0
-0.839111204929819 0
0.0648677547735257 1
0.0393185346269528 1
0.200256701091825 1
0.54971975581929 1
-0.015785190451864 1
-0.636169005636546 0
-0.248202950257811 1
0.164631259693116 1
0.0877920340472293 1
-0.0988480797027231 1
0.0232292906276235 1
0.322011958929348 1
0.29072842732566 1
0.521999494165 1
0.0392093796458884 1
0.38159563876969 1
-0.0434755600181063 1
-0.0123203665569981 1
-0.613273367936583 1
-0.215480388384056 1
-0.107207860819638 1
-0.124841638857715 1
-0.158768180414047 1
0.263617984207884 1
-0.0283752457473844 1
-0.277245427409263 1
0.0490363738513303 1
0.709458605361637 0
-0.48564060334605 1
-0.197069623353666 1
-0.325394125054416 1
0.187884994352601 1
0.00179525708426218 1
0.364683090260292 1
-0.0511781637971792 1
-0.156852185043615 1
-0.281271890805813 1
0.437111919795437 1
0.441968281423401 1
-0.531243050712605 1
0.617970081441722 0
0.200812181302645 1
-0.145774619763233 1
-0.174692219327909 1
-0.118556474019714 1
-0.0510708269578184 1
0.306228694540517 1
0.132457997718254 1
-0.265435616879972 1
0.489064820963361 1
0.49431694672647 1
-0.3874649846533 1
-0.0120581277183041 1
-0.229611577982219 1
-0.211464253585768 1
0.274322518660363 1
-0.119997845555114 1
-0.000788527078339367 1
0.00703259651002748 1
-0.400087503940617 1
0.4746659009686 1
0.0366497709271977 1
-0.162133765053974 1
-0.252504845374169 1
0.332930052850789 1
-0.39290667769155 1
-0.0177410956723438 1
-0.194103002483407 1
-0.270443026129907 1
0.195333100997118 1
-0.463655900712368 1
-0.335295238954668 1
-0.267921754304981 1
0.100672460246324 1
0.0832114720767557 1
-0.0733018235136296 1
0.13665641175283 1
0.212782683721331 1
0.610963044419155 1
-0.459292612182927 0
0.626412943298407 0
0.270707869195751 1
-0.381175208685848 1
0.295108512615944 1
0.490425273437561 1
-0.0353038667372119 1
0.369781355695614 1
-0.277077232700433 1
0.291959190578837 1
0.0367012461288108 1
0.316934777652237 1
0.150825689070225 1
0.500218084920759 1
0.125700252064521 1
0.294383364633013 1
0.0980370613547094 1
0.24077416120709 1
-0.408458301604044 1
-0.416112350014337 1
0.18625829399831 1
0.0028186743673361 1
-0.454334602312431 1
0.132829554518576 1
-0.433551583347795 1
0.317330591492041 1
0.263247896381146 1
0.126084608626832 1
0.134716745057938 1
-0.0459503128918575 1
0.232626030542904 1
0.24111003684493 1
0.645833385160273 0
-0.101470344640527 1
-0.43182092701967 1
0.756735739812266 0
0.395585157234459 1
-0.0735373146533722 1
0.800670812008593 0
0.0622861547299158 1
-0.0776046336719268 1
0.426181770797283 1
0.461497565923265 0
0.398622549724478 1
-0.115843946621342 1
0.132213393408185 1
-0.0516017717531432 1
0.358736856391222 0
0.0587623147243266 1
0.378849299003239 1
-0.0538771458198546 1
-0.50139442848608 1
-0.0664804056380905 1
-0.143018612121496 1
0.0612368190470874 1
-0.0621198567039288 1
0.181591869112009 1
0.0884373568586273 1
-0.458828180226279 1
0.234042921496573 1
-0.0448095951883719 1
0.330241123583655 1
-0.135975151775436 1
0.164269611628862 1
-0.915239243938852 0
0.484354129723101 1
-0.377807423110413 1
0.0156538771438314 1
-0.458214481717023 1
-0.109234208677416 1
0.647734873717921 0
-0.0719732040991337 1
0.38529853433456 1
-0.495789434070443 0
-0.227745188453634 1
-0.29248811893068 1
0.154017862409658 1
0.677414657577892 1
-0.453648217729473 1
-0.338828002284473 1
-0.0396468691017672 1
0.743497003470581 0
-0.0803026589961429 1
-0.127685196762281 1
-0.159381758737025 1
-0.216709684461442 1
0.114863546621218 1
0.0824780660515211 1
-0.394541542871261 1
-0.258160662782896 1
-0.1842901563077 1
0.138941089425556 1
0.2174267484895 1
0.247749503498731 1
-0.51970034508786 0
0.100707940970182 1
-0.0825514959007033 1
0.320088247534719 1
0.210190380766113 1
-0.114043911263086 1
-0.020915300032266 1
0.0711181649993076 1
0.35545018579377 1
-0.196862288459875 1
-0.0789060340929982 1
0.197218782661849 1
0.145743464672815 1
0.207558783770285 1
0.0431782608497144 1
-0.129119132036856 1
0.0655311102076211 1
0.363175392141881 1
0.0856465492013635 1
0.213417968907472 1
0.128875925227441 1
0.136258844148975 1
0.329140040616287 1
-0.441243237201058 1
0.31058210934912 1
-0.150749115203842 1
0.177109427104309 1
0.300329268854929 1
0.280486902417327 1
0.497057237744553 0
0.0413183300406059 1
0.629330054606549 1
-0.222033018120537 1
-0.117038775751862 1
-0.00292335059000715 1
0.0831042232978989 1
0.101066353595364 1
0.17598171848198 1
0.156325242847457 1
-0.0115417642971097 1
0.334461091923045 1
0.222420019628969 1
0.0501825231718555 1
-0.0482390305456764 1
0.0988324112571174 1
0.154917820138414 1
0.369268229466337 1
-0.330259576153957 1
0.24034062018003 1
-0.298507104478768 1
0.0698136741019421 1
-0.277081687882944 1
0.170848634030219 1
0.121152225674843 1
-0.797140631731534 0
-0.00732051875570883 1
0.342564034236441 1
-0.452990350289432 0
0.371461990203463 1
-0.425991393921565 1
0.31686245060453 1
0.170313251926519 1
0.145228431713227 1
0.0435355819314376 1
0.191027899799783 1
-0.176706482767375 1
-0.116854686668883 1
-0.226582135043334 1
0.139560941683317 1
0.0180622822142776 1
0.223717066107465 1
0.0268267248831682 1
-0.433932103709839 1
-0.210442362625719 1
0.226134946362729 1
-0.00140339188862023 1
-0.148349677539841 1
-0.0130606107554881 1
-0.0480580737545313 1
-0.208500964041894 1
0.105512657547234 1
-0.24571502388912 1
0.0133612568907067 1
0.377598579079855 1
0.594921367995079 0
0.249756863909038 1
-0.0990860873953342 1
0.0102615467599318 1
-0.269429416271339 1
-0.686895419415886 0
-0.357772377440136 1
0.423167927628922 1
0.04802926882522 1
0.77963836154733 1
-0.548218834218078 1
-0.0680832976996534 1
0.167945733447253 1
-0.0292316220500669 1
-0.537346873594475 0
0.501140329135397 1
-0.453617126270354 1
0.0434851943790322 1
-0.421977713690232 1
0.15991827194023 1
0.062267066076559 1
-0.0158607181477389 1
-0.238874440133248 1
0.1126962598471 1
-0.0568933124391863 1
-0.177541929182011 1
-0.23790930144667 1
0.339274078634481 1
-0.413980647524567 1
0.105697732685432 1
-0.297934998554334 1
0.25329664463502 1
0.168812220912282 1
0.47220728252168 1
-0.557328466802914 0
-0.422120802501584 0
0.271148495109642 1
-0.0744401534895677 1
-0.436787301221729 1
0.054506518619606 1
0.13332947019182 1
0.22536759802387 1
0.313955615356953 1
0.250282204455682 1
-0.339895981600193 1
0.00141079121582166 1
0.134548846055011 1
-0.0960100818627827 1
-0.398587436287702 1
0.290902702561973 1
-0.245757909298997 1
-0.100897386545205 1
0.155353418170131 1
0.273728441625106 1
-0.298783496819187 1
-0.117902796567862 1
-0.431461829939753 1
0.0268219614793 1
0.222344056714944 1
-0.0697942884597967 1
0.170135603329462 1
0.356448414268181 1
0.150010249109775 1
0.228428095316762 1
-0.443319164642666 1
-0.366726540573026 1
-0.115410364665731 1
0.596577328486897 1
-0.458849158606456 0
-0.134194991403486 1
-0.938968329246292 0
-0.380534217172844 1
0.281292602798089 1
-0.0254642464161777 1
-0.319309196647756 1
-0.0179718576561778 1
0.0309707187573894 1
0.329256264062127 1
0.0477246610931392 1
0.282766986441827 1
-0.421367002043002 1
0.135301597255521 1
0.740461414220339 0
-0.0592203294221185 1
0.211882242737015 1
-0.255659090578924 1
0.21804441304256 1
0.29004628388639 1
-0.91685613181373 0
0.434587792892501 1
0.0650097604725951 1
0.326816974264051 1
-0.354453977272211 1
0.0275687913196687 1
0.385983442315124 1
-0.0308065675584265 1
-0.100474174698596 1
0.00181449045015043 1
0.175270081121751 1
-0.632251287907766 1
0.263799174156179 1
-0.0381573946007693 1
0.100804258316291 1
0.560409606284663 0
-0.244229562122172 1
0.0468056210798678 1
-0.150230662142289 1
0.342790050005926 1
-0.0369360385983276 1
0.106107933020766 1
-0.138138302232021 1
-0.597672042769224 1
-0.344567353182518 1
0.00712852024540859 1
-0.0111010690002414 1
0.18489837351783 1
0.0798010517364247 1
0.460670376364779 1
0.134345994274566 1
0.446563847854934 0
0.234956282598207 1
-0.0892423364144819 1
0.117412622080817 1
-0.488070237259018 1
-0.25825951680832 1
0.27832766630086 1
0.205010363874149 1
0.413413716389396 1
-0.169234406920947 1
0.270323002730438 1
-0.00504564711100509 1
0.203291056782487 1
-0.0351291638787921 1
0.0060006011170558 1
0.0831970072332069 1
-0.247613095528051 1
-0.109829328292349 1
0.256061711100806 1
0.066341189813824 1
-0.162800040284833 1
0.0446492806182734 1
0.349112867537616 1
-0.279764290280805 1
0.180473040167744 1
0.135052188407148 1
0.143126325683448 1
-0.13270120872643 1
-0.19884999751536 1
0.420279941097951 1
-0.177665977400255 1
0.0148315929966934 1
0.22599396955918 1
0.0024013166130058 1
0.616602262677694 0
-0.275621986584518 1
0.156574051698794 1
0.0253685732730944 1
-0.100133270361978 1
-0.0418386006749777 1
-0.355071423183732 1
-0.131608979054732 1
0.212751290188266 1
-0.541073377715462 1
-0.166727686974036 1
0.355431401085314 1
0.101445665927299 1
0.518458365248054 0
0.180292872060024 1
-0.514402377720823 0
0.576917462258694 1
0.0753788352376027 1
0.45077330942955 1
-0.304414269956776 1
-0.31704468943248 1
0.0429060832728105 1
-0.0100642156377228 1
-0.0754783267915478 1
-0.142775829649697 1
-0.534530800787876 1
-0.280433437054682 1
0.0671878124571405 1
-0.202975137537345 1
0.389480305613638 1
0.152452561973205 1
-0.0408208749365034 1
-0.197814848786831 1
0.630112234333093 0
-0.280550219724049 1
0.196956931148644 1
-0.185040533842142 1
0.192068809944599 1
0.309705561649371 1
-0.223178869734039 1
0.0949446821213725 1
0.0880446597243283 1
-0.138279544968016 1
-0.0174441234856881 1
0.252330102682911 1
0.254065453420895 1
0.371140981421056 1
-0.0883712894791043 1
0.273181116990971 1
0.110473609748747 1
0.247429112655625 1
0.0834360564841806 1
0.0861520179440916 1
-0.0424132676133481 1
0.618940498091905 1
0.175147237820221 1
0.325904195378531 1
-0.174828562507809 1
0.144144379234924 1
0.134662448544939 1
-0.223551022160743 1
-0.113703266823259 1
0.0158228964883363 1
-0.232499545343572 1
0.323593143914702 1
-0.143529009448484 1
-0.506933227085893 0
0.0439145330082174 1
0.0307177642432616 1
-0.113979552937485 1
0.244148535394723 1
0.592199551953648 0
0.517177500894947 0
-0.345502905766998 1
-0.707448855400966 0
-0.697223418928227 0
0.13388173501926 1
0.0649478741292897 1
-0.189186749150684 1
0.0739585687929294 1
0.324977992144254 1
0.107518578023978 1
0.229353321053284 1
-0.296671390322823 1
0.251921619594254 1
0.323255791995515 1
-0.0886527982137471 1
0.147138602549734 1
0.0450818606735929 1
-0.0988815433025929 1
0.175854708893272 1
0.229172309333801 1
-0.350821135485731 1
0.0314686640896267 1
-0.0682382934301044 1
-0.405659439091219 1
0.287328997175933 1
-0.012080679824798 1
0.263918254536576 1
0.318499590996822 1
-0.128857535157366 1
-0.081982725847872 1
0.203924234478265 1
-0.274916497405759 1
-0.286872340900594 1
0.147532480822437 1
-0.375919485820518 1
0.236199838897976 1
-0.206681219023054 1
0.397877263097193 1
0.658281132336611 0
0.0545319097868335 1
-0.232616717076959 1
0.0321477209171379 1
-0.255893725400217 1
0.0392882011739297 1
0.537531963194209 0
-0.0992134058769797 1
-0.391773023740977 1
-0.362610422688621 1
0.158852909216904 1
0.270142463170802 1
0.267214826933116 1
0.29683939209317 1
-0.0106181586805701 1
-0.11408352192415 1
-0.148228939754564 1
0.383311311337488 1
0.0479706252853029 1
-0.0681663752383706 1
-0.157551132946827 1
-0.602659511308382 1
0.000346786451490008 1
0.0200725173070905 1
0.168937115292362 1
-0.0022057666425755 1
-0.403303877839938 1
-0.238663217327258 1
-0.421703451994836 1
-0.687512494793298 0
-0.125898540909043 1
0.134815947315502 1
0.358442602516867 1
0.423431846338381 1
0.405482115507333 1
-0.41325863078949 1
0.285766113679604 1
0.233148056475411 1
0.494718660360225 1
-0.191243319915532 1
0.125098708225946 1
-0.234528061615698 1
-0.0373638392213751 1
-0.238470114570474 1
0.0782225908538367 1
-0.951323721007533 0
0.535694193022888 0
0.873151818116323 0
0.0385045269832549 1
0.214915757344127 1
-0.330256477193966 1
-0.0978967738606707 1
0.441276964105919 1
-0.35454525018936 1
-0.656728668043952 0
0.326164732394312 1
-0.0263236037151718 1
0.32918781872161 1
-0.0904420619294102 1
-0.0980834431924373 1
0.390560227139056 1
-0.292117656099862 1
-0.532702290868167 0
-0.0415068678639584 1
-0.370898014235132 1
-0.338219453404579 1
0.438198491399972 1
-0.25699648288427 1
0.137338806954797 1
0.0211303258731879 1
0.229576046940998 1
0.671074314252871 1
-0.156045366604623 1
0.0376612425256209 1
-0.144750528109615 1
-0.184562314157253 1
-0.403654913881389 1
0.6481964387771 0
0.0820932866535573 1
-0.324370036900835 1
-0.18257722895992 1
0.355324437452677 1
0.393393363957639 1
-0.39507382876537 1
-0.0421757574228366 1
0.32225002472827 1
0.259515007133519 1
0.195487327922116 1
-0.023708536822336 1
0.266109127809322 1
-0.0655306847346768 1
-0.604821692959974 1
-0.134342490264041 1
-0.0888997924589702 1
0.372323941247768 1
-0.00422099948950297 1
0.326249782205406 1
-0.0881331359055343 1
0.2779319313045 1
0.132868311067328 1
0.336290286969053 1
0.647062131376956 0
-0.378640928779086 1
0.401781452159968 1
-0.276978269650096 1
0.266716443134708 1
0.0549451104775446 1
0.710583351813767 0
0.201438492961769 1
-0.0440256352897434 1
-0.291000686736696 1
-0.0110400568307098 1
-0.0578504165587967 1
-0.383160157045853 1
0.169109778120314 1
0.356434705689392 1
0.243113258512483 1
-0.189279030919613 1
-0.210410524127685 1
-0.0797588532354555 1
0.148948836781631 1
-0.311209787067155 1
0.58890055570699 0
0.564850052137309 1
-0.287497702411852 1
0.244520700665576 1
0.0260259601264228 1
0.222443961608576 1
-0.155161566555301 1
0.236023690861163 1
0.131475309232593 1
-0.210121724017409 1
0.252532909378304 1
-0.00734359707275624 1
-0.161651786324668 1
-0.0319083461022129 1
0.0242123030313414 1
-0.566370449903888 1
-0.9632766809007 0
0.112867125574483 1
0.442090514613549 1
0.409578126242281 1
0.37780094079203 1
0.0445219387401767 1
0.189370346264154 1
0.446690693684937 1
-0.281413863049564 1
0.0178829366927832 1
-0.0786226371331183 1
0.0112980175770938 1
-0.14431614587939 1
0.231932163475484 1
-0.319730477639019 1
-0.196492090401268 1
-0.278534030655388 1
0.132276238315765 1
-0.351510916343298 1
0.368602745889467 1
0.159206569728806 1
-0.461264962701296 1
0.220551784490527 1
0.0356309869331597 1
0.0850745450992829 1
0.108276225097686 1
-0.275632282000619 1
0.110295528314796 1
0.1012732579772 1
-0.0789533386376965 1
-0.152765515467662 1
-0.516002377067764 1
-0.231973223282597 1
-0.311758906783484 1
-0.138395813956013 1
-0.146691541664445 1
-0.288424765014824 1
0.336051440080982 1
0.0372659198130337 1
-0.238782338403293 1
-0.389832668593939 1
0.285879391818884 1
0.46244405972702 1
-0.209369759044546 1
-0.317209724354384 1
0.186478993152205 1
0.0834639697351285 1
0.449765453995311 1
0.212169880217207 1
0.332450949909254 1
-0.368232168362455 1
-0.210557752332637 1
-0.251861836776618 1
-0.148760817041635 1
-0.0454267446856159 1
0.133410641725319 1
-0.116230755238199 1
-0.422020455658283 1
0.122652228718278 1
-0.279493085115225 1
-0.0415630163215079 1
-0.541059381562415 0
-0.101856423249836 1
-0.285671736902869 1
-0.0514924355954087 1
0.074932765215774 1
-0.567368945156379 1
0.0528392538690702 1
-0.243049640487375 1
-0.117754826136914 1
0.163091681870954 1
0.0701511666678967 1
-0.0769267418387803 1
0.133700794748251 1
0.0608991419968074 1
0.383616759751687 1
-0.45125385308108 1
-0.0164988766046308 1
0.137634175311796 1
-0.205063312770939 1
-0.291322343368467 1
0.315882942473912 1
-0.669529065668999 0
0.127442311322071 1
-0.0274404280990393 1
-0.211957209800488 1
-0.159651044340567 1
-0.00143985196561015 1
-0.440199380118835 0
-0.486749614967864 0
-0.0733885994806818 1
0.0614980307819512 1
0.290025138368802 1
-0.0842580829311653 1
-0.235855934500261 1
-0.707689668518781 0
0.278723683897672 1
0.28886705679659 1
-0.244369956537849 1
-0.135757706577792 1
0.198271614841205 1
0.15869516713087 1
-0.265758384107184 1
-0.182132869230839 1
-0.0557807256106639 1
0.350627284784799 1
0.0461918863014928 1
0.0466414504824484 1
-0.0836845008282825 1
0.131174279041736 1
0.117543682850638 1
0.00113627000687581 1
0.178368355225396 1
0.428015425498816 1
0.143151067171172 1
0.299945931654397 1
0.093285431407857 1
-0.0447835822229456 1
0.346015820473646 1
-0.0995685264997939 1
0.697869170165528 1
-0.0590007744216492 1
-0.00215072378442005 1
0.601015632237835 1
-0.316891148132548 1
-0.221841049193173 1
0.703422118547059 0
0.0454975920139389 1
-0.0475315275209758 1
0.124573559043858 1
-0.0624768102095145 1
0.000320875231474707 1
-0.162899060424252 1
-0.0794095881186083 1
-0.184516220698764 1
0.220304740410971 1
0.134575770354185 1
-0.123861683014377 1
0.0786839509878677 1
0.037819203053455 1
0.183468518003768 1
-0.530788616584459 0
0.347365363727423 1
0.354546586930384 1
0.112952411135945 1
0.049791666886132 1
0.0793355871071111 1
-0.51853163548954 1
0.359855212346955 1
-0.186333476264173 1
-0.158418215712186 1
-0.303778558440809 1
0.0614662935850554 1
-0.500265256582637 1
0.372779584217355 1
0.0731473835379766 1
0.226168353716589 1
-0.0456834556719029 1
-0.263688981283599 1
-0.144069290141528 1
0.118405204310245 1
-0.0554522584527262 1
0.143453788369633 1
0.269534587651011 1
-0.381278968881955 1
0.304231595161889 1
-0.109956610657274 1
-0.248028524133939 1
-0.327789449414818 1
-0.102155375439653 1
-0.297169561869714 1
0.883019261273174 0
-0.520499106739855 1
0.224191291635392 1
-0.374890725803135 1
0.104805857735481 1
-0.177466607349136 1
0.0150704462670465 1
0.0492879529049827 1
-0.373680666232964 1
0.370726812129292 1
0.173136334459232 1
-0.359930519598987 1
0.07131142988742 1
-0.247874422608147 1
0.483166828605544 1
-0.0315570212701878 1
0.283051901298359 1
0.300492942997571 1
0.0760188071341972 1
0.0862249922349713 1
-0.131463819394613 1
0.184877711859946 1
0.280240968386523 1
0.182525634619027 1
-0.209223553099645 1
0.244390451879407 1
-0.274362393892299 1
-0.045940355275351 1
-0.210988693015497 1
-0.447573949257193 1
-0.584751446900584 1
-0.222366548843324 1
-0.0320503440740821 1
0.202652053950969 1
0.309025211619855 1
-0.313203287896036 1
-0.122436320456433 1
0.305081244708678 1
-0.403808642888038 1
-0.267651224668138 1
0.370164695441393 1
0.312427941256131 1
-0.396929107220502 1
-0.006811800826533 1
-0.396461284557923 1
0.227537381938183 1
-0.347973928290478 1
-0.10909304603763 1
-0.200382979284136 1
0.455079622946275 1
-0.237642541063906 1
-0.400728875097537 1
-0.305505676907476 1
-0.482826917613457 1
-0.0741224928052765 1
0.225177067337032 1
0.0581115579771141 1
0.439871861876605 1
0.0342401829312361 1
-0.261800391125377 1
0.317023283154448 1
-0.125683084635537 1
-0.425280441605918 0
0.282451360248878 1
0.520907491049731 0
0.0314190859449941 1
-0.091543208145859 1
0.0046264771992653 1
0.360777587234961 1
-0.142607284296496 1
0.104622530121203 1
0.313670262610041 1
-0.328391702391253 1
0.0762154472383747 1
0.157152919217267 1
0.234270406014998 1
-0.031531086464545 1
0.218842943005463 1
0.106785298284243 1
0.148897504781322 1
-0.124306576430102 1
-0.346561865119826 1
-0.0492063397915099 1
-0.379333922105936 1
0.0557392325227014 1
-0.36986532711793 1
-0.310829007019639 1
-0.00621969498030032 1
-0.0531642900741472 1
-0.552273013606284 0
0.427107287159364 1
-0.348990859233086 1
0.145906767262857 1
-0.0562200233013675 1
-0.213972940740201 1
0.110656104253649 1
0.424132984317082 1
-0.324460895579547 1
0.132449275309313 1
0.086762505134166 1
0.389017792578618 1
-0.204402552220585 1
-0.352760525055377 1
0.0916521782812965 1
0.144841880177402 1
-0.000554908075852414 1
-0.00449984863034802 1
-0.446536711846265 1
-0.240386773518127 1
-0.0184383597335116 1
-0.141040738977188 1
0.152220133546844 1
-0.119311088727397 1
0.0171511157528695 1
0.198353668949296 1
-0.0602819034263625 1
-0.387265744805005 1
0.536625918528698 1
0.449839306868472 1
-0.0450899842516828 1
-0.440223726824546 1
-0.0939390737050982 1
0.417854475551854 1
-0.0542048496313474 1
-0.0432439465200955 1
0.319808736963077 1
-0.276893773266391 1
0.478478767657734 0
-0.0656216255658918 1
-0.172339128626205 1
-0.229467302424725 1
-0.353916074582466 1
0.103805824854532 1
-0.0451942747853752 1
-0.0792693554679631 1
0.980101370779456 0
-1.18157123312946 0
-0.632370031310376 1
0.600995292588108 1
-0.02125098153607 1
0.159346981857411 1
0.0120926181557497 1
-0.255850416065966 1
0.148609625584181 1
-0.642348764506268 1
0.253808933275153 1
0.728189751036384 1
0.339792520720115 1
-0.00997862355929563 1
-0.42758935332893 1
0.0784368913175327 1
0.128368407696265 1
-0.0594038762221859 1
0.148375212888903 1
-0.112611233567925 1
-0.671587523871567 1
-0.305579383233847 1
0.17170048141471 1
0.17391441107884 1
0.604383476952519 1
-0.23089978853608 1
-0.253825876426912 1
0.0930621058570355 1
0.188979301133043 1
-0.348395633363524 1
0.410194913722776 1
0.262617696274925 1
-0.309931820417028 1
-0.0660811615010531 1
0.0664792481977187 1
-0.111690183459622 1
-0.0425034474355173 1
0.276601020067673 1
0.440727355454099 1
-0.00837029928815477 1
-0.470416204726139 0
0.230273572255969 1
0.129933700156184 1
0.437562461810124 0
-0.0491339854341158 1
0.07342837481709 1
-0.307174277051348 1
0.281714271130158 1
-0.480906555956876 0
0.412371262920734 1
0.388803256737938 1
0.0807418069650739 1
0.363026814200199 1
-0.326869083237066 1
0.0901118865642842 1
0.201570605339762 1
0.243350269459427 1
-0.0812873411516336 1
-0.321167314130772 1
-0.161902639489087 1
0.417831588627524 1
0.558403243323365 0
0.271851232437085 1
0.247069821415518 1
0.290863058963171 1
-0.254931470193461 1
-0.3043291560673 1
0.0840100426763042 1
-0.3119974174762 1
-0.198908083470951 1
-0.0626581910325897 1
0.0895272320239585 1
-0.250713242883888 1
0.31309047537387 1
0.0752404060849216 1
-0.406913934045749 1
0.00177889914415424 1
0.342414482104153 1
0.136975807676419 1
0.587931299457305 1
-0.0952492401393036 1
-0.340271175335453 1
0.000561205814233259 1
-0.264965404093208 1
-0.105840569314225 1
-0.0103840654796042 1
0.011285848426626 1
-0.278075018882373 1
-0.0860882109598788 1
-0.543823035432402 0
-0.0742589387196111 1
-0.0253229173374809 1
-0.309472731587503 1
0.0933286307830591 1
-0.33778430365967 1
0.0210473739484728 1
0.0921260338803031 1
0.00498016958096288 1
-0.134005245550191 1
0.824732010655772 0
0.0885294295930759 1
-0.309109195757501 1
0.0737432962017006 1
-0.769947570886171 0
0.348834582312095 1
0.101713795703998 1
0.179054775387627 1
-0.0744646392485232 1
-0.133475728475409 1
0.412017487321348 1
0.762241339950521 1
0.186690910959556 1
0.196175622011157 1
0.206359292012215 1
-0.641946819847827 0
0.273583278892818 1
-0.11852923122339 1
-0.254535371152685 1
0.195227468223909 1
0.0191420350853185 1
0.202646526409543 1
0.319195099018075 1
-0.141194111248029 1
0.606288685434736 1
0.793331554286058 0
0.307840464400264 1
-0.237039228407479 1
0.146428006809893 1
-0.568365177857689 0
-0.106552806973433 1
-0.408073625540467 1
0.294159615526821 1
-0.304198881782574 1
-0.863379774044722 1
-0.332348651792956 1
-0.532803554377669 0
0.287370343133226 1
-0.0650435484420924 1
-0.463675977803785 1
-0.225389642717439 1
0.667868351831593 1
-0.167971764051177 1
-0.0837471639122526 1
0.0975674206904321 1
-0.10888054839678 1
-0.306873162991873 1
0.0919622055977388 1
-0.469093340277093 1
0.332359561708518 1
0.0665407487172733 1
-0.0743066496732677 1
-0.0760151946933195 1
-0.127642570152283 1
-0.117444522111835 1
0.360030761704081 1
-0.0749622966214186 1
0.271150373459676 1
0.23610463759386 1
0.0218075643909501 1
0.0918259303612509 1
0.00587357715436388 1
-0.198333640360461 1
0.368921454375018 1
-0.112571002279365 1
-0.323187657760354 1
0.347909928699927 1
-0.447595286765261 1
0.901334307270518 0
0.0825990465201472 1
-0.0174119615183569 1
0.38668442065128 1
-0.4538808097812 0
-0.0521029715342567 1
-0.0861102102707716 1
-0.142962258364316 1
0.408243607158659 1
-0.0960154784957148 1
0.255774165198847 1
0.0750443833757909 1
0.570561358652236 0
0.0789804642743307 1
-0.126254265640222 1
-0.466758900666778 0
0.115002195623021 1
0.0644613698013375 1
0.284283495241947 1
0.0932567053388714 1
0.507432939500241 0
0.342859561619586 1
-0.0551557115485386 1
0.19201888221235 1
-0.0685370234611587 1
0.498139211857053 0
0.0731705447860214 1
0.0284763583588786 1
0.0570808539300702 1
-0.172984262162691 1
0.302402871374548 1
-0.00106078331412444 1
0.094908861631093 1
-0.330511581668465 1
2.23945497672129e-05 1
0.401964169133443 1
0.2620205247928 1
0.574293465682883 1
0.256030438648903 1
0.16657067887331 1
-0.0236652165286009 1
0.239029439804886 1
0.249227190714727 1
-0.378285263931308 1
0.291258069215705 1
-0.137163330008777 1
0.490862179323505 0
0.0517070815492583 1
0.18777926066191 1
0.0848530913034171 1
-0.00197735271140152 1
-0.191778214786926 1
0.229613854985235 1
-0.346750184936825 1
0.640789861181969 0
-0.310441664093003 1
-0.33955769272374 1
0.141225551716765 1
0.355286062535496 1
-0.0357613778965799 1
0.276324513693152 1
0.140146803821895 1
0.104977099279429 1
-0.0472675189993489 1
0.432314022254957 1
0.363692909179849 1
0.269159083339689 1
-0.111716496242875 1
-0.242714181222371 1
0.274061387044514 1
-0.102301382181091 1
0.510169230857897 1
-0.470391667876444 1
-0.111745938464776 1
-0.394390888665001 1
0.364864882914625 1
0.210533191777049 1
0.22685771782394 1
0.129737093595237 1
-0.372175947152217 1
0.198952644170221 1
0.0436670653679257 1
0.100164745790423 1
0.277473787699194 1
-0.360091859451084 1
0.462911412239676 1
-0.0973411301186083 1
-0.143129728658472 1
0.0615723780424317 1
-0.339631102242209 1
0.189593834648906 1
-0.0905224058596311 1
-0.0496831730715875 1
0.18050095962989 1
0.274236054357334 1
0.387438646675929 1
-0.242395731400323 1
-0.00117993190490007 1
0.615312532628171 1
-0.12634400834413 1
0.103708301102211 1
0.322677406910076 1
-0.38767988889314 1
-0.22328922649364 1
-0.188748666353415 1
-0.0656399077366732 1
0.0882457568292264 1
0.157062823995155 1
-0.0792254456730489 1
0.0348583847289723 1
0.0680869047782929 1
-0.574242611966542 0
0.6100986717981 0
-0.572763164888923 1
-0.00797320208115065 1
-0.191465417526104 1
-0.335367886980079 1
-0.054782406569911 1
-0.117984401046392 1
0.168369428845309 1
0.694946952298489 1
0.185317044092633 1
0.259969277060345 1
0.42068549174617 1
0.111577185799463 1
0.256115353256353 1
-0.479538504114131 1
0.772835858570668 0
-0.259121316284306 1
-0.293169192292838 1
-0.205062818187365 1
-0.109497096054196 1
0.248081923038952 1
-0.232468322805672 1
-0.16572324434453 1
-0.466000056455321 1
-0.131198972845452 1
0.817964438957865 0
-0.0501307500518521 1
-0.0957740720768447 1
-0.225141980587379 1
0.297266441390193 1
-0.485608581028755 1
-0.200911609084294 1
-0.11597828449042 1
0.0169234159613626 1
-0.0201287179131054 1
0.110829716060077 1
0.0147798191896317 1
0.263140915331057 1
0.205461335690388 1
-0.00721335283859758 1
-0.141153586707069 1
0.0143557603693317 1
-0.288151688457778 1
0.0676758111319353 1
-0.59789970794962 0
0.359403832812124 1
0.138150350027118 1
0.106393367650279 1
0.389138628896075 1
-0.16078735927405 1
0.259890266557144 1
0.467269313644673 1
0.0596128790465831 1
0.0339696075028544 1
-0.573392755082353 1
0.161632978275587 1
0.195621570336388 1
-0.24975602459307 1
-0.369889859182062 1
0.147794215401707 1
-0.221971009021235 1
-0.0109336850253893 1
-0.0826803083890544 1
0.161437838969439 1
0.0904937910562265 1
-0.500227443131191 1
0.325678198493962 1
0.172447923584651 1
0.0361775561334033 1
-0.107667258801733 1
0.334651246329375 1
0.260301286168525 1
0.085172220541739 1
0.0819181875355359 1
-0.461375119748492 1
0.256754550132926 1
0.100114003943978 1
-0.763412572676304 1
0.127420478646071 1
-0.150525324190959 1
-0.0237805227423895 1
0.0715977750276408 1
-0.200284375935857 1
0.0210560137744721 1
-0.365301033866499 1
0.0243282478355051 1
-0.15010390125924 1
-0.199933526755767 1
0.149001542332755 1
0.00970886089006356 1
-0.715109313598261 0
0.0803329714118641 1
-0.0790579389433003 1
0.135168881127182 1
-0.206912505983698 1
0.148819896761128 1
0.0090747938222712 1
0.146991444858588 1
0.190701918314982 1
0.029525684999326 1
-0.00454076460986813 1
0.234876216143415 1
0.31396229516376 1
-0.146877924829307 1
0.335568583464975 1
-0.261709980528144 1
0.0231003892600941 1
-0.512773769575047 1
-0.230752700580996 1
0.454601980964563 1
0.116185605602272 1
-0.213551791339523 1
-0.17858753524092 1
0.269841197670493 1
0.150592123247696 1
0.583560812571781 0
-0.107763554698176 1
-0.0555523357069864 1
0.0280502214712464 1
0.028969460670016 1
-0.242420063902513 1
-0.177668448262286 1
0.442743987573529 0
0.221158563625459 1
-0.150139027949954 1
-0.0400862210661132 1
0.0264615228706032 1
-0.200985782529744 1
0.144949955025664 1
-0.339224429709318 1
0.406935232114028 1
0.0294128721096075 1
-0.651081232108878 1
0.250822048379205 1
-0.192100332356403 1
-0.306289396968531 1
0.175382175572104 1
-0.221680212720612 1
0.202217697086048 1
-0.171767026580529 1
-0.225990847222966 1
0.0357608909730232 1
-0.148626124322879 1
0.525108722476505 0
0.375891305562222 1
-0.429066251675564 1
-0.139885038027065 1
0.284092724845788 1
0.317695317128244 1
0.0656910499792907 1
0.227260149273342 1
-0.116515036374587 1
0.109237615837054 1
-0.0787920737708775 1
-0.169676871278559 1
-0.127312795109413 1
-0.395384438456772 0
0.375771121230319 1
0.394884071514401 1
-0.0266414488288292 1
0.0215920940421069 1
0.0483114617767856 1
0.180442530369601 1
0.396122749145798 1
-0.353462320225647 1
-0.143379043948209 1
0.364704440241256 1
-0.391220825795917 1
0.180921614139423 1
0.136294056243179 1
-0.0568879001408947 1
0.159274605026278 1
0.200125928329827 1
-0.0467303171038223 1
-0.323927311187731 1
0.265058049068226 1
-0.331776439375653 1
0.186984116063936 1
0.0120992405938672 1
0.0738888908240454 1
0.140638679648522 1
-0.399943193122456 1
0.14650157337988 1
-0.180548275205155 1
-0.302465245482812 1
-0.473435442372603 1
0.209973887655229 1
0.441367669114 1
-0.105505389509229 1
-0.180003943636431 1
-0.0103851101533843 1
-0.131319874463963 1
0.0214970433265331 1
0.000461645887725837 1
-0.162380740077098 1
0.214006677942499 1
0.160110445401175 1
0.0837393161108396 1
0.136729591379492 1
0.2515905649662 1
0.579561418664078 0
0.1860194585337 1
-0.264625299925235 1
-0.0946300010208788 1
-0.0154401594000984 1
-0.236529279958135 1
-0.65537461013526 0
-0.116369907453462 1
-0.164966056039856 1
0.143628357888185 1
0.013757759923075 1
0.10681427354521 1
0.219460304524916 1
0.0249076849214376 1
-0.183832213397599 1
-0.0376559637533937 1
-0.0415046599306299 1
-0.195794292122928 1
-0.402865958693857 1
-0.054126577923221 1
0.354548645837616 1
-0.345560185214774 1
0.107271113368627 1
-0.394667534659134 1
-0.0912689718174218 1
-0.35006676049294 1
0.0504172660942859 1
-0.383831755374223 1
0.0804308500330405 1
0.175066738679174 1
0.335791869030789 1
0.349216003234725 1
0.0353305221516697 1
0.0941173518772574 1
0.0850692596203601 1
0.426614147586217 1
0.00227887037574922 1
0.0409845842990674 1
-0.0930430020114612 1
0.214351259443053 1
-0.0704927138454992 1
-0.146223577704715 1
0.182479358356378 1
0.0150372896672813 1
-0.04220136318003 1
0.130706464356106 1
-0.292947780783025 1
-0.226612936617981 1
0.280259033175467 1
-0.332458856207008 1
-0.245299085985425 1
-0.0199707207491006 1
0.324293322987111 1
-0.540792476832866 1
0.273004018760155 1
-0.324125300734052 1
-0.218566814721477 1
0.384566970498241 1
-0.628621181082429 0
0.250251305377874 1
1.26579102058605 0
-0.159675586559873 1
0.418714883522606 1
0.336584179706745 1
-0.0879275405746845 1
0.0106879222577474 1
0.0958215278151504 1
-0.0808827026669794 1
-0.164368939224427 1
-0.240035712866995 1
-0.00363426390172937 1
0.0148111321220983 1
0.0493737362341784 1
0.244335908524318 1
0.283617853850858 1
-0.235618886433253 1
-0.141549625230467 1
-0.126433764804627 1
0.00262416405089364 1
0.292235417795163 1
0.207651587387803 1
-0.118252259254585 1
0.391096644185308 1
-0.167927755514641 1
0.183995544032056 1
-0.0997088453185105 1
-0.0866863678376308 1
0.32490651003252 1
0.176664268833232 1
-0.0375866936831186 1
0.118522374743023 1
0.822577747286501 0
0.0577701581274315 1
-0.422981245477168 1
0.109641117455966 1
-0.1189673934704 1
0.0933120223204935 1
0.0107189094742637 1
0.217719055984372 1
0.360780222570299 1
0.0177290634309774 1
-0.195252467762854 1
0.13313047451385 1
-0.00621013987636586 1
0.121920814583115 1
0.152571026302714 1
-0.428791270440862 1
-0.163335773665782 1
0.316339984891118 1
0.0532695676832634 1
-0.219141881977629 1
-0.272120980153437 1
0.27553793791421 1
-0.373212005591777 1
0.42444147028172 1
-0.387059941107981 1
-0.0832294355927597 1
-0.146695659675824 1
-0.173713353111646 1
-0.140739646291377 1
0.116437632344622 1
0.0953436985217386 1
-0.0330836927048452 1
0.376457583944082 1
0.286855293682807 1
0.0216958614953199 1
0.390574064160671 1
0.471589898757 1
0.498505246003322 1
-0.245115397053014 1
-0.0984785788805469 1
-0.901976958062705 0
0.188846802219742 1
0.021481464064817 1
-0.250226760043669 1
0.0576528964655666 1
0.484742696502293 1
-0.180732801696175 1
-0.0207316652451582 1
0.14106961076208 1
-0.394895748390013 1
-0.390700551643182 1
0.104848716969833 1
-0.496891655498331 1
0.358056517336016 1
0.0458640198613132 1
0.308197370341144 1
0.280652223173131 1
-0.0184235159978574 1
0.420685035615624 1
0.262277775082693 1
-0.133072217721362 1
-0.681873332736356 0
0.101402713764982 1
0.528422405852165 1
0.236149628153415 1
0.392853025607301 1
0.0739452342943177 1
-0.0472977181828781 1
0.265417158118884 1
0.0712209742138697 1
-0.815279909654623 1
-0.0985618986928898 1
0.195635872135615 1
0.396674855940229 1
-0.462309969117335 1
-0.318088282223222 1
0.22003743883926 1
0.0677203193394349 1
0.433636452046687 1
-0.178546593809374 1
0.404396149195597 1
0.0412898740275257 1
0.383984409871876 1
-0.302817300538936 1
0.228614693371336 1
0.167361762641913 1
-0.46757125174904 1
0.0241250373019826 1
0.0175655587285373 1
-0.0694701087873235 1
-0.607697958742557 0
0.562203436928437 0
-0.0816442389981749 1
-0.132214555305563 1
-0.174592790380432 1
0.0795733348750141 1
0.301914092542024 1
0.529987448043695 0
0.0354158434367072 1
0.722323472968166 0
0.74452908659735 1
0.0241442888808001 1
0.249176204240178 1
0.342817397726364 1
-0.216274649119586 1
0.0481211987838895 1
-0.016166664987782 1
-0.364942034432701 1
0.409886292677628 1
0.186035788783859 1
0.185401322152079 1
0.0434669746503668 1
0.32598646468374 1
0.354228922595823 1
-0.374929746701636 1
-0.335922608062862 1
0.0415122333535536 1
0.486290049424043 1
-0.311390790073602 1
0.0475072130392494 1
0.517104684010929 1
0.127089401231656 1
0.187288161776796 1
0.144717437854171 1
-0.244394339149983 1
0.0100375223880776 1
-0.376085099490071 1
0.0644163365460248 1
0.356936267782669 1
-0.0863695102809663 1
0.673994212611168 0
0.303605527323124 1
0.44862697187616 1
0.444682983987177 1
-0.0101919519169981 1
0.0332063740715701 1
-0.126125579545976 1
0.269831279411387 1
-0.146094863208131 1
-0.0436034856272474 1
0.458889342799631 1
-0.189320088671951 1
-0.186627647000163 1
-0.339714764727002 1
-0.028544971833524 1
-0.299001496386726 1
-0.0971252654803022 1
0.2557341491712 1
-0.197169706867487 1
-0.206519354113524 1
0.28702096031681 1
-0.249427665131353 1
0.330096055085384 1
-0.112556427776152 1
0.172774224011751 1
0.555020810565743 0
-0.235136987054182 1
0.544591862720142 0
0.290849653556991 1
-0.0892802542125518 1
-0.00757031807524234 1
-0.188132038985052 1
0.128144140911608 1
-0.205529660615681 1
0.282800381729524 1
0.202539325431444 1
-0.362486182335893 1
-0.129419956154317 1
0.191234061083461 1
0.219122178423118 1
-0.0932051057736931 1
0.240534444927233 1
-0.0612810698376936 1
-0.203751858081887 1
0.347407168058513 1
0.0857646195289179 1
-0.322445155972952 1
0.0690273540424391 1
-0.0267988481036745 1
0.133878402872725 1
-0.250784243673493 1
-0.215247312672403 1
-0.365486283573047 1
0.283529157194829 1
0.564742769807104 1
0.110684390822999 1
-0.141602902852826 1
0.27792889536315 1
-0.242937770408681 1
0.259249767940936 1
-0.148792498920829 1
0.232177732322285 1
-0.484946784318256 0
-0.216099320231383 1
0.551087741477079 1
-0.345755904250268 1
0.256099954839148 1
0.160117803841652 1
-0.370590864998299 1
0.0213316312945366 1
-0.039787547096056 1
-0.184757955509161 1
0.0896594509259224 1
0.121835423789331 1
-0.215549718486863 1
0.52412028363957 1
-0.10381577412288 1
0.188224015389944 1
-0.0782996559035763 1
-0.0558231909154155 1
-0.310205345489291 1
0.418525343372397 1
-0.0118061032497458 1
-0.284311957133615 1
-0.222126521258361 1
0.0756424395923504 1
-0.110648435675676 1
0.145268601573985 1
0.138380184538934 1
0.440007419550138 1
0.0144468670645404 1
0.0169870079777835 1
-0.516837832860322 1
0.128217189249888 1
-0.143047956885553 1
0.230699766704646 1
0.0463518886217275 1
0.4426211449018 1
-0.350882536214602 1
0.0936562459833495 1
-0.243810571729051 1
-0.0157203194143257 1
0.0095449177758003 1
-0.0401220093827011 1
0.126658774854684 1
0.0808737610156851 1
0.206007691096929 1
0.336170053263164 1
0.350025963328769 1
0.00920155833773364 1
0.281030578727984 1
-0.190279844168668 1
0.250078227564264 1
0.0394075118269515 1
-0.28863324106575 1
-0.0154261082385588 1
0.279076185639388 1
-0.191889698735963 1
0.0228253553999246 1
0.106394251418203 1
0.311316258383488 1
0.323905267711554 1
0.558025050078219 1
0.253329986440778 1
0.0812860384703558 1
-0.0299736147557992 1
0.212543789313763 1
0.204983645507507 1
0.137723059512472 1
0.121340823946629 1
0.211103466889769 1
-0.653808310593362 0
0.236728751136953 1
-0.278652485062603 1
-0.516386584311473 1
0.151596617905534 1
-0.193929329872137 1
-0.228862414725258 1
0.322924713665358 1
0.172544041865545 1
0.354754091437382 1
0.0509705865998148 1
-0.0827473152575285 1
0.382685262694103 1
-0.0856883161613489 1
-0.0914536633540269 1
0.0372426770971224 1
0.0831700669079614 1
-0.264516338184703 1
0.129299490539716 1
-0.0677723763475455 1
-0.27685955039641 1
-0.242294694143344 1
0.000879623914150481 1
-0.759353145334972 0
0.353958013914254 1
-0.412228532201079 1
0.67177508341615 1
-0.168882416921962 1
0.361990994635652 1
0.205143456047454 1
-0.0397403807035907 1
0.299776223936668 1
0.0217611522404019 1
-0.174144262243614 1
0.0128378089538537 1
0.237290832753165 1
0.383944164340243 1
0.00388211038301984 1
0.339427390220494 1
0.349592479406058 1
0.111556459883152 1
0.558454961834163 0
-0.101175889979714 1
0.554766119353207 1
0.357497635786047 1
-0.13168661444211 1
-0.112415255450631 1
0.220467578982428 1
-0.215707435357294 1
0.172890592066834 1
0.0092553729228543 1
-0.588839959212769 1
-0.486940680601028 0
-0.658422465285571 1
0.643650151033715 0
0.350661413925495 1
-0.233669945784803 1
-0.0115816615285856 1
0.273337305673427 1
-0.395585025686831 1
0.079085655438516 1
0.100345416017038 1
-0.0569298195509011 1
-0.224626301658456 1
-0.00121666257460094 1
0.0655862869829085 1
0.150840016042504 1
0.0257720409421728 1
0.529260215458447 1
-0.039368522775345 1
-0.0124381026709736 1
-0.488274254262008 0
0.203280578034899 1
-0.0499842798994248 1
-0.236116170377771 1
0.199380837407128 1
0.0947840265974914 1
-0.296032814970439 1
-0.222134374455704 1
0.130968279728252 1
0.00868297804191932 1
-0.235175750169196 1
-0.159033732554882 1
-0.0342917767669656 1
0.130689010198319 1
0.16725198436392 1
0.262491760752359 1
0.0071464124880617 1
-0.374981457340589 1
0.336665826787741 1
0.569573783729536 0
0.21809524626844 1
-0.276979087192708 1
0.0659878001516558 1
-0.395302612419486 1
-0.00468817416014067 1
-0.139245808532165 1
0.361448295609025 1
-0.113824230790675 1
0.316835283195624 1
0.537608292072594 1
0.0658660422729761 1
0.35288587376587 1
-0.147911610764762 1
0.347577226422305 1
0.0616350190722837 1
0.620744726267142 0
0.167460888287459 1
-0.426173349245386 1
-0.208111760972703 1
0.211972433579626 1
-0.0153013357672415 1
-0.0664160134582215 1
0.482198699758952 1
-0.0112736958635849 1
0.225780243453815 1
0.182786466404733 1
0.372746249814556 1
0.229594585194426 1
-0.208746096284004 1
-0.336179315259829 1
-0.265235452165694 1
0.399336275948074 1
0.117062411170986 1
-0.0414815264990863 1
-0.157067854686292 1
-0.290180316452465 1
-0.174880195815298 1
0.073623045444536 1
-0.0107952563302908 1
0.0337806107833145 1
-0.514671892363712 1
-0.336444306915953 1
-0.123819638837543 1
0.0869918134760365 1
0.290435281938474 1
0.248610807430905 1
-0.0469665662110852 1
-0.295337863736294 1
0.024866446099242 1
-0.168776868141355 1
0.186478512633575 1
-0.564029704766971 1
0.0991098247602969 1
-0.169430649355207 1
-0.23184265830635 1
0.537071439136026 0
-0.339805188561996 1
-0.134122725928955 1
-0.228254830790331 1
-0.301207224136336 1
-0.245962995847223 1
0.462066277222439 0
-0.399974211595261 1
-0.0474876607989022 1
-0.360518623025814 1
-0.162344447444167 1
0.184034645838315 1
-0.0259193097083713 1
-0.536451160510807 1
0.215984144852774 1
0.504668409943164 1
-0.0470180375341125 1
-0.249010842669383 1
-0.466236523734202 1
-0.264220819582937 1
-0.51123665243508 1
-0.0316646684981214 1
0.225641742106159 1
0.198225191676571 1
0.0829334652647815 1
-0.410123762626457 1
0.00111193375865969 1
0.417653032046377 1
-0.389655126735849 1
-0.371656421709533 1
0.117158171339858 1
-0.112654654951414 1
-0.019009592810335 1
-0.0511722888273921 1
-0.312419214639772 1
-0.415716953059515 1
0.906455542327337 0
0.0396703637906533 1
-0.474577253117537 1
-0.0538412173611935 1
-0.270264127957224 1
-0.318786299173282 1
0.141722204415834 1
0.064247134852433 1
0.233000191196804 1
-0.0403384700680434 1
0.218528337101281 1
-0.026647127649896 1
-0.0262892524843339 1
-0.20301828755073 1
-0.285408466065904 1
-0.00081457198481338 1
-0.129268317968528 1
-0.181891236070818 1
0.144609796651242 1
-0.166001007480653 1
-0.411849482398938 1
0.248729680018278 1
0.431763763953743 1
0.748269163405817 0
0.1418441652568 1
0.185402373315989 1
0.211682940861279 1
-0.00988716275335715 1
-0.263909478038376 1
0.175126188040672 1
-0.0357517390137644 1
-0.369503842149902 1
-0.0677776506121578 1
-0.346987028640663 1
0.0679740186445702 1
-0.106814894143733 1
0.0863294745452758 1
0.304149021918327 1
-0.158205517453043 1
0.3397257991963 1
0.104160957300755 1
-0.537011865411051 1
1.18070717324045 0
-0.286768279814217 1
0.470293786947634 1
0.0717396932359076 1
-0.00620166940703953 1
-0.174446950053922 1
0.525395363821955 0
-0.120088447994753 1
0.441350266089024 1
0.00804107809324146 1
-0.413667544829893 1
0.432326823269909 1
-0.137139439763822 1
0.05226351966693 1
0.322537443889476 1
0.00255525252922527 1
-0.214887605754678 1
0.310663827287345 1
-0.351547171121829 1
0.0211524617310432 1
-0.0792537848662469 1
-0.179240058162656 1
0.31170204593395 1
0.000858440831382007 1
0.00347001945852906 1
-0.898489336079849 0
0.158437737737813 1
0.219558455290779 1
0.0979879601955359 1
0.10531912527507 1
-0.519135259616857 0
-0.887595310643716 0
-0.817151147707313 0
-0.182631495041571 1
0.124605091037375 1
-0.221167159852102 1
-0.23560423091634 1
-0.102650630394433 1
0.169142277972434 1
-0.617833462875013 0
0.315381992526049 1
-0.253495452079976 1
-0.536344827613587 1
0.104482137083552 1
0.537059246139648 1
0.195701897271447 1
0.148521711881118 1
0.210612841561373 1
-0.221367436784729 1
0.870680014983373 0
0.120213615923371 1
-0.0583756579846086 1
0.216737693539886 1
0.233740538386731 1
0.110736306700928 1
0.284871913630855 1
0.283705885359857 1
-0.264267267992602 1
-0.114134178336697 1
0.160511135022731 1
0.088035495418526 1
0.0585098177397927 1
0.00357504852700648 1
-0.0319179599758176 1
-0.216635392758794 1
0.316006925394913 1
0.351519698437957 1
-0.0287739453453492 1
-0.452509811694417 1
-0.156541940766201 1
-0.196894660558969 1
-0.0622928409748323 1
0.111262778789166 1
-0.180841995511228 1
0.047368899896905 1
-0.461092499979155 1
0.741067653999457 0
0.341375500008315 1
0.177787472936317 1
-0.102471346153818 1
0.0600652108213712 1
-0.226119584094431 1
-0.410598323240018 1
-0.18927450654692 1
0.056263673607512 1
0.465792143406036 0
0.342072887861406 1
-0.215340001164969 1
0.0696185311354455 1
-0.0806795854121725 1
-0.251620625909738 1
0.209136706740988 1
0.377244542681741 1
-0.138579850589334 1
-0.0610371080424122 1
0.180663420744934 1
-0.0216961184614735 1
-0.0121297421865206 1
-0.338452551558787 1
0.21061939377769 1
0.315359815545487 1
0.0611598675670757 1
0.112925351836689 1
-0.406917439979437 1
0.0566092976685494 1
0.465638183545407 1
-0.21723207603843 1
0.315221174657972 1
0.707066235300138 0
-0.192085207583798 1
0.122202878857229 1
-0.0255398634527071 1
0.2722654787352 1
0.0736648694381037 1
0.131210486534608 1
0.164268092383998 1
0.263583465932944 1
-0.0178597716401951 1
-0.168036753408037 1
-0.244720986678351 1
0.575640614257621 1
0.0995665489938835 1
0.29006387624698 1
0.105123765853824 1
-0.482161198419928 1
-0.0158637833784327 1
-0.0923702319891609 1
0.235418250360043 1
0.209854996827008 1
0.424558554436582 1
-0.18597215368894 1
0.194627164372993 1
-0.0674509074040611 1
0.400162437657921 1
0.183482735180648 1
0.100136461914659 1
-0.173996827406914 1
0.371189213749978 1
-0.166867442262604 1
0.0248164748076379 1
-0.160373315157805 1
0.314108504042294 1
0.0108588190007154 1
0.245112520371261 1
0.329696377955997 1
0.167147360688362 1
-0.359045485044702 1
0.254193020259017 1
0.0120013683280779 1
-0.544096851156654 1
-0.262304164459088 1
0.317091253831716 1
-0.200740030060456 1
-0.836582019239282 0
-0.0590868149898506 1
-0.370798863457083 1
0.0498592305478434 1
-0.10447704029404 1
-0.0682049868228008 1
0.213087926448727 1
0.470152429206787 1
0.094505033434226 1
-0.245508775270873 1
0.290373007705704 1
0.158721662473398 1
0.0437023369014377 1
0.178015858477588 1
0.0179167898425115 1
-0.233434276592599 1
-0.211013978372416 1
0.118923706993922 1
-0.313737628074662 1
-0.36157726376321 1
-0.233395553996121 1
-0.265207630235072 1
0.407256569965613 1
0.298851093351928 1
-0.0435753038278933 1
-0.259836922583604 1
0.181603569021923 1
-0.320881274399419 1
0.271263782408016 1
0.519386981359475 1
-0.550647406352233 0
-0.0532370291753339 1
0.0265139339172401 1
-0.724268957756561 0
0.4369567795071 1
-0.132850621622449 1
-0.346462343388936 1
-0.717484666152273 0
-0.372487248883111 0
0.192585984750839 1
0.151821231059042 1
0.180559728276117 1
-0.434066906773147 1
-0.520768441439366 1
-0.027148188617039 1
0.180085064533778 1
-0.664727322625761 0
-0.048412951381099 1
0.242487400564176 1
-0.0120726167743404 1
0.482882093850746 1
0.33964160298157 1
-0.484591352885371 1
0.0443578857380346 1
-0.641917356662125 0
-0.00949887058971434 1
-0.159886807343717 1
0.0780985977757424 1
0.737956924744808 0
-0.353128942497878 1
0.329318802831717 1
0.274006195274568 1
-0.231478077570223 1
-0.463297633878966 1
0.100714795085415 1
-0.106553942577547 1
-0.305339888458007 1
0.321126958985247 1
0.373348426831457 1
0.386795084540122 1
-0.234513826012066 1
0.112032913896797 1
0.442281889069061 1
0.285478291635245 1
0.0189888077931569 1
-0.0203011916396417 1
-0.761913056559208 0
-0.0609907279530293 1
-0.355977470375222 1
-0.305206743667317 1
-0.0373632867697088 1
0.38910286772684 1
0.314442728602858 1
-0.145942828850003 1
0.199153471308611 1
0.0594381385507953 1
-0.349217138803358 1
-0.251705729408707 1
-0.673482855424874 0
0.0440468124717722 1
-0.0526897714178492 1
-0.184929584129383 1
0.0469945576014281 1
-0.0912966941993905 1
-0.112650676090983 1
-0.266267337453075 1
0.275720467955258 1
0.36660436022255 1
0.0056484576616026 1
0.192221288479567 1
-0.0219765967920301 1
0.147501349750883 1
-0.0566064631685274 1
0.0218187147344993 1
-0.0683414795101178 1
0.034858238454264 1
0.158060069876213 1
0.219923889311668 1
0.2769208231779 1
-0.0566570799952984 1
-0.164747954136596 1
-0.32317700413889 1
0.187303202728375 1
-0.13870354060827 1
0.205676107849526 1
0.072466389964104 1
0.00172114271124406 1
0.322606194779276 1
0.0166415351435421 1
0.0987338446548595 1
-0.441445990719178 0
-0.0893962467734147 1
0.565330410985449 0
-0.0897216343752401 1
0.0523045373686079 1
0.117965077790293 1
-0.425807529478082 1
-0.247768848967474 1
-0.137333970524314 1
-0.105946109830526 1
0.600679348846865 0
-0.224106358823774 1
-0.308852485111351 1
-0.129423178271708 1
0.272207552190296 1
-0.132568154994342 1
-0.236756080541495 1
-0.0745318236634411 1
0.343577860529963 1
0.13409200499184 1
-0.0115622716348437 1
-0.183472476776319 1
-0.0634867851932777 1
0.207027348011864 1
0.391683064351174 1
-0.357034207858014 1
-0.277823903984698 1
-0.0145971941187171 1
0.0998734902380029 1
-0.153172552577576 1
-0.0712755018794617 1
0.257653747568946 1
-0.44167720007934 1
0.0702189030866769 1
0.163147574805876 1
-0.0808103653227081 1
-0.0165812814213687 1
0.00416832340589674 1
-0.217426768512786 1
0.340682915007565 1
0.076628653582816 1
0.2140405387098 1
0.195327828376219 1
-0.226517952517357 1
0.0251053185202215 1
0.194034974942538 1
-0.119605807057306 1
-0.0536763812576832 1
-0.236493277683586 1
0.372193743971326 1
0.0235025873223995 1
-0.0430894948789825 1
0.0937214939321516 1
0.181009220407969 1
-0.175764857266072 1
0.148285852903281 1
0.077376708604468 1
0.132224983110934 1
-0.310679827912222 1
-0.113503575650171 1
0.167539918101496 1
-0.0381955643478662 1
-0.237902443098321 1
0.294901176778442 1
0.134085309448246 1
0.539464182182275 0
-0.120543839604584 1
0.236042017063926 1
0.438150970250231 1
-0.357841937470671 1
-0.189634042950403 1
-0.368303657730933 1
-0.00631268412144147 1
-0.0984502743645327 1
-0.271554779856036 1
-0.176196511164118 1
0.137040399113394 1
-0.214271463312475 1
-0.0313611047649485 1
-0.0273361187566298 1
0.326084214162365 1
0.0374164545599703 1
-0.0511174948290468 1
0.209898617659754 1
-0.259444637520941 1
-0.101376679071323 1
-0.0479094030256696 1
-0.35803484142744 1
0.0391281871451459 1
-0.443054414562543 1
-0.324790909154625 1
-0.0456012675402163 1
0.182529443590952 1
0.118613030456106 1
0.503724437850111 0
0.0683501890427962 1
-0.0402038727247295 1
0.421680376962531 1
0.378993698882262 1
0.116008873698477 1
0.324397862241969 1
0.224374889213342 1
-0.295032490302933 1
0.10508101047708 1
0.0958150265390585 1
-0.287132551002999 1
-0.045953958150482 1
-0.190030083321882 1
1.0953470862048 1
-0.0174159402482377 1
0.0910124187432425 1
-0.0892121890906752 1
0.482737400685012 1
0.315317332011342 1
0.344202653909647 1
-0.0860955915626753 1
-0.135639643924317 1
-0.310437856640675 1
0.153591693701859 1
0.0413997482077261 1
0.378021763682869 1
-0.0240102775310645 1
0.228433527673027 1
-0.206041467108336 1
-0.239147431055174 1
-0.0994012973693565 1
0.426832562368624 0
0.0663478625659022 1
-0.136782288174622 1
-0.175912987790415 1
-0.0307237476696622 1
-0.267896253070049 1
0.276001112507912 1
-0.391690311701789 1
-0.0585749143400435 1
0.0624982839560782 1
0.115646370099125 1
-0.00768486624737332 1
0.300202994106552 1
0.0334947621073209 1
0.00849802366523242 1
-0.452591204355666 1
0.403658875358791 1
-0.101362813365947 1
-0.509290046213789 1
-0.181360504650501 1
0.23173919795269 1
0.253751485121563 1
-0.174935172806851 1
-0.321124548138268 1
-0.0179972680169103 1
0.109125881939886 1
-0.33285320927307 1
0.282613390253485 1
-0.360489401943867 1
0.179973847718621 1
0.238112875193012 1
-0.451804891365223 1
-0.0997755508764933 1
0.456681279969671 1
0.204470558311897 1
0.60525600245716 0
-0.47124110900218 1
0.301930863847661 1
0.115867415451623 1
-0.0833479502126219 1
0.00279550861252197 1
-0.0284419810335311 1
-0.15716845610874 1
0.223367444807945 1
-0.181164568186407 1
-0.0961609848389715 1
0.270802589055021 1
0.167610610701388 1
-0.257053233238329 1
-0.699019709391876 0
-8.96882389077938e-05 1
-0.211237909083093 1
0.0549231743475141 1
0.120306078697125 1
-0.192407473516599 1
0.136683509838727 1
0.234919125902997 1
-0.517020393969567 1
0.0383484122043595 1
-0.0977979217462282 1
0.0407152350289895 1
-0.0593062985558317 1
-0.291876053496011 1
-0.218108740730359 1
0.0255546406966981 1
0.327740098684579 1
-0.361086474142112 1
-0.319774677225112 1
-0.226708525661702 1
-0.0251602872556208 1
0.545580484627718 1
-0.324429510147152 1
-0.353009191270421 1
-0.550532889839114 1
0.0981909585298846 1
-0.227359475242179 1
0.178729785091406 1
0.252847538042674 1
-0.213747184748556 1
0.360245163763732 1
0.018538082135653 1
-0.245599333289214 1
-0.251706236739278 1
-0.359171566964614 1
-0.274939876645818 1
-0.214043500281529 1
-0.100564641838869 1
0.610108023837185 1
0.612313390875906 1
0.116876320566809 1
-0.143736353763585 1
0.252251409344491 1
0.151735958928626 1
-0.0719934892772987 1
0.0154171947710547 1
0.197134494301583 1
0.169246727520529 1
-0.28434744298738 1
-0.398975473984001 1
-0.464602121162908 1
0.303763239976192 1
0.0440241333283089 1
0.051915137837272 1
-0.404188703045145 1
-0.0810374049719046 1
-0.308332665260701 1
0.0818613203603744 1
0.105016239596527 1
0.111879736439724 1
-0.0258696775615375 1
-0.601717386485822 1
-0.646125670003472 0
0.786119847605478 0
0.129575173669536 1
0.104130011773228 1
-0.0676945326309931 1
-0.0131050896115608 1
0.521281098926894 1
0.149111285600857 1
-0.466740206007596 1
-0.0371930656834074 1
0.225601384732729 1
-0.464558374678121 1
0.0130168267875151 1
-0.0744201163567656 1
0.358588582026051 1
-0.106261020800927 1
0.104908090569823 1
0.345940185577642 1
0.026652429242508 1
0.455051084933085 1
0.238456781607782 1
0.0865691865963278 1
-0.0271140618067476 1
-0.0427606499908037 1
-0.162101332995353 1
-0.129040771428906 1
0.195456367494217 1
-0.54770077007582 0
0.203882649566845 1
0.119218525786422 1
-0.326141933796812 1
0.2196752574263 1
0.603627524187436 0
-0.24065178010496 1
-0.227138470398015 1
-0.0704251070371768 1
-0.325043460942843 1
0.0458379893463444 1
-0.401653566996709 1
0.240586778003101 1
0.280360253586574 1
0.0203312831177662 1
-0.0213849586764139 1
0.0682044263686887 1
-0.49471497000729 1
0.0420373819491062 1
-0.0924235801726107 1
-0.191918072603762 1
0.465095983522284 1
-0.425456766781501 1
-0.0849199894558833 1
0.309852943063945 1
-0.357552344594407 1
-0.0263084386860616 1
0.253239193707196 1
-0.0654072321592633 1
0.284653435163568 1
0.186514440255672 1
0.146918129533108 1
0.338803756015463 1
0.20061217523336 1
-0.33568843583183 1
-0.055348693678185 1
0.254720086341328 1
-0.287306583681526 1
-0.660856105930415 0
0.0466515897308395 1
0.227202407079914 1
-0.603473934936474 0
-0.201392573939028 1
0.583554957525694 1
0.413559361149925 1
-0.240930542034832 1
-0.131760613980559 1
-0.245432783619146 1
-0.146263154525972 1
-0.158545208134778 1
-0.537318085931625 0
-0.0258872710475158 1
0.087747703729192 1
-0.0870668744021711 1
-0.510529437232538 1
0.00223495555600722 1
-0.189850928241916 1
0.321097849086092 1
-0.338077525558045 1
-0.355060119825637 1
0.411031564567412 1
0.203765230460444 1
0.2623742882339 1
-0.268192018885781 1
-0.492269049958236 1
0.507668586995208 1
0.0887890882291574 1
0.240796865784673 1
-0.35319671807357 1
0.503147303779319 1
0.299300141715148 1
0.437127626420877 1
-0.0640599323293359 1
0.266304925887374 1
-0.215336626068102 1
0.129609905247517 1
-0.037394153484783 1
0.378106729227992 1
0.248606687064428 1
-0.493593669039136 1
-0.513822641172792 1
-0.142287387149058 1
-0.192649586669771 1
-0.0176377204169506 1
-0.154354670251901 1
-0.014611475525177 1
-0.0568977916802516 1
-0.399222559617078 1
0.223984913350652 1
0.224888242220392 1
-0.110709078635166 1
0.217887735787688 1
-0.342778165992933 1
0.00467782388957665 1
0.0435152634079166 1
-0.376172416388515 1
0.0489897518429784 1
0.133943062764343 1
-0.0524946351032581 1
0.33940971643913 1
-0.188453403989156 1
-0.348816603086779 1
0.466617012148206 1
0.0466700709155071 1
-0.378366427056429 1
-0.328605585979624 1
0.301579793027392 1
-0.218637551683953 1
0.0598199603105408 1
0.0477459225175731 1
0.190575391847313 1
0.177360380237204 1
-0.712214306613006 0
0.310253618465089 1
-0.289881664045432 1
0.221734986338068 1
-0.519109081845778 0
0.158719354415522 1
0.046718011718812 1
0.314139486448215 1
-0.385739481312281 1
-0.17705974318352 1
0.192626498693846 1
-0.842162280645101 0
0.182138789397641 1
0.252681309005693 1
-0.0901087457026873 1
-0.0492835374581071 1
-0.216586132052347 1
-0.421210039192602 1
-0.0488736945963151 1
0.553492456299539 1
0.816616495467054 0
-0.00474515107291142 1
0.770499535326402 0
-0.190915179748123 1
0.0641421144611119 1
-0.0459066946956058 1
-0.660531409044256 1
-0.325969584414948 1
0.158177994159608 1
0.669444149914678 0
-0.0380583032828808 1
0.368777536978968 1
-0.131569585388513 1
0.387525158692066 1
-0.33728484470331 1
-0.196364225112671 1
0.347427236172491 1
0.199016026947539 1
0.119438646537772 1
-0.0156511749976082 1
-0.163683330356038 1
0.762987235202735 0
-0.136318975336755 1
-0.37233571431064 1
0.361524757524563 1
-0.177822857308174 1
0.147385682584459 1
-0.050780648590572 1
0.0460937655142341 1
-0.255141910740385 1
-0.171818157785775 1
0.0368479164576331 1
-0.438325104915247 1
0.188444800430775 1
0.0765575417566405 1
-0.0335386997052895 1
-0.0522642190612207 1
-0.364067323595367 1
-0.0114720469664797 1
0.157299340986272 1
0.0378314890761255 1
0.0398034118853319 1
0.582713781156312 1
-0.244046215850313 1
0.0470198146903482 1
-0.0955419681036596 1
-0.117952433795517 1
-0.0729163814958278 1
-0.0234723230279663 1
-0.334208179759755 1
-0.599041594556051 0
-0.0806227962463134 1
-0.108636704460433 1
0.115621124629213 1
0.13296390890288 1
-0.461631033803353 1
-0.0927624477271082 1
-0.35013640973997 1
0.15721144718196 1
0.172075783696285 1
-1.19797558521923 0
-0.311627298104893 1
-0.721091967557058 0
0.0372479373550829 1
-0.558202022756953 1
0.0125803748757105 1
-0.0790213100901714 1
0.141119776596345 1
-0.0997965673320961 1
0.681341981920916 0
-0.165944048861181 1
-0.0226399587035566 1
0.401157687982823 1
0.287107147978354 1
-0.0103672304216252 1
0.303881565762797 1
0.0743619150623484 1
0.183644588940276 1
0.0404684196913375 1
0.299112773282309 1
0.122145937121246 1
0.0476721158219466 1
0.527711758572085 1
0.2413344209234 1
0.250805821694587 1
0.173473670186328 1
-0.473074253245241 1
0.372761445851385 1
0.294595401120681 1
-0.120350040011009 1
-0.609410785700003 1
-0.183881742497803 1
-0.129561795574718 1
0.211222592865351 1
0.407624618091217 1
-0.124944065326018 1
-0.0744928769282075 1
0.159431651264806 1
-0.134314182481947 1
-0.20468197958226 1
-0.420958384569323 0
-0.131833406801069 1
0.0278515338649847 1
0.862721534587342 0
-0.062680993368717 1
0.0502955226413203 1
0.196976323768905 1
0.0325515838045885 1
-0.638120882866505 1
-0.0950538636575882 1
-0.184111460877318 1
0.00683688526927925 1
-0.381748439066955 1
0.66036360363622 0
0.141948800369027 1
0.115434361661169 1
0.0497777368831608 1
-0.0882577944263009 1
0.681955679209542 1
-0.244527949141585 1
0.383042170900201 1
0.0936304352179086 1
0.0394064863937142 1
-0.00974255959531258 1
-0.285192958929312 1
0.270142401913637 1
-0.487714015576915 1
0.283849797457472 1
0.0148472719119856 1
0.062764684175795 1
0.214357037161957 1
0.12279037198406 1
0.227837843735557 1
-0.109768199318896 1
0.115164223794494 1
-0.0598481309782811 1
0.0830290529043725 1
0.281136968597134 1
-0.0215121180046813 1
-0.0873154331782403 1
-0.300207480041462 1
-0.0887895270869148 1
0.554811202178999 1
-0.277707283212915 1
-0.420584727190391 1
0.136030697245553 1
-0.0645667032967382 1
0.320797741348582 1
0.177250867085344 1
0.486424523051932 1
-0.0457244698172417 1
0.600085469956284 1
0.102295162539375 1
0.396171351562576 1
0.264248995657939 1
0.25371190669561 1
0.681693825985045 1
-0.0530490417802061 1
0.0950867469481881 1
0.365599510314719 1
-0.210490008702697 1
-0.73200415412149 0
-0.377335383960406 1
0.28390514459342 1
-0.417489611229257 1
-0.314276952259989 1
-0.0814286367010219 1
0.185305305360563 1
-0.0214512719616886 1
0.162390154866314 1
-0.318641679653178 1
-0.137083881781361 1
0.0761113399701847 1
0.18067145453835 1
0.0902947616491527 1
0.359598161342097 1
0.0125125029405025 1
0.0702036375172872 1
0.42300462134068 1
-0.477595009308915 1
-0.477173695047841 1
0.305974638527143 1
-0.244200043836014 1
-0.113515622016942 1
-0.438393528376226 1
-0.239472747526696 1
-0.403549883449771 1
-0.152206006083742 1
0.0625733610249365 1
-0.199618416454671 1
0.229016727175102 1
-0.0731996801941102 1
0.167813208367868 1
0.868030420601332 0
0.529308937042692 1
-0.360350458600588 1
-0.220866544253297 1
-0.0953352992387074 1
-0.142575293559281 1
0.403037240462756 1
-0.129063708982848 1
-0.0105760783180194 1
0.260820275608745 1
-0.162227054374675 1
0.294151518469725 1
-0.676431060275523 0
-0.192960111590194 1
0.317754263518617 1
0.222903312406917 1
-0.291778729996502 1
0.30070120169332 1
0.501980169466066 1
0.158235407457011 1
-0.692644027703158 0
-0.246559404145696 1
0.610277251500696 1
0.00799131546768424 1
-0.042121034438972 1
0.314604200771542 1
0.316621886946828 1
0.590491348932399 1
-0.592964697475695 0
-0.05364232593389 1
0.745517548496327 0
-0.468094333794008 1
-0.102010620875929 1
0.0215435216978917 1
0.266023616762606 1
0.187228288040923 1
-0.0520282345956475 1
-0.215557024682427 1
-0.0167353022075752 1
0.215634326259543 1
-0.209447197393613 1
0.545264867406317 1
0.323703862431188 1
-0.573728424265033 0
-0.313345905893083 1
0.124903629526751 1
-0.294662385975702 1
0.109899284586452 1
0.0816276558880104 1
-0.0200162601220875 1
-0.166518606847568 1
0.0629490550726633 1
-0.279810913056965 1
-0.0923111326616315 1
0.385747625107175 0
-0.173071510382778 1
-0.116995920082828 1
0.0235670655268078 1
-0.00550414143186628 1
-0.0286872775066769 1
0.196540230310338 1
0.157093348462492 1
-0.159064715648855 1
0.258151231717358 1
-0.622316128055699 0
-0.404728684977545 1
-0.371164667318317 1
0.104889573706387 1
0.319565755533337 1
0.401645552313819 1
-0.451393238825563 1
0.0677095700216899 1
-0.442338980631778 1
-0.449883315899762 1
0.0650096347593581 1
-0.0861790278765315 1
-0.609823737130142 1
0.339145390540729 1
0.545059482559439 1
-0.330629814653503 1
-0.310632157104775 1
-0.0376407242485686 1
-0.173719974477651 1
-0.565742341278305 0
0.331185025795648 1
-0.394945532643401 1
0.139112411846024 1
-0.234647981622066 1
-0.453323356025814 1
-0.314296640245549 1
0.121927766126235 1
-0.263863144471884 1
0.00422188762356229 1
0.37713155004262 1
0.222782084990821 1
-0.288928860309738 1
-0.25908813209523 1
-0.318193198827414 1
-0.105800672747818 1
0.0428391109898466 1
0.104094205630392 1
-0.501060342116292 0
-0.0406589359466698 1
0.365614972237962 1
-0.0163613488844344 1
0.190953964211246 1
-0.375612057671338 1
-0.172458684131313 1
0.154936655786057 1
0.183843200847614 1
0.0701605739835403 1
0.221161574286497 1
0.434489189923201 1
-0.0235445995935486 1
-0.0386288436680411 1
0.326650798677029 1
-0.19652141941962 1
0.0796090190849759 1
0.171253452134849 1
0.0762381320833725 1
0.177214713608688 1
-0.285693069261823 1
-0.365783989691455 1
0.266517515981879 1
-0.0237159303143348 1
0.0365216694779235 1
-0.394373073764564 1
0.109450058654327 1
-0.0104023689496061 1
0.0917403306246473 1
-0.0482616406993646 1
-0.143073470949749 1
-0.292003703976205 1
-0.260623098345774 1
-0.685234597471063 0
-0.487356532213419 1
-0.525597935028935 1
-0.0518111763178308 1
-0.136440464502059 1
0.00427518517224836 1
-0.257008218853428 1
0.21179392369634 1
0.315018941563683 1
0.380717992208408 1
0.5288505282349 0
-0.124405437646834 1
0.194977163507539 1
0.050651942552772 1
-0.00766422599618147 1
-0.21918856437816 1
0.625189477335484 1
0.527561433609755 0
-0.0327857894238837 1
0.111242174918442 1
0.00171793027082108 1
-0.219758768610577 1
-0.327607698401508 1
0.25390877288593 1
0.10144310011926 1
-0.12875060883582 1
-0.0356419178880532 1
-0.202322996567293 1
0.185333458537287 1
0.0765501530611159 1
0.541084272800211 0
-0.101044735038023 1
0.552067399237969 1
0.148357205275799 1
0.0627992979979367 1
0.108197103850298 1
-0.217707023467954 1
-0.111926720558919 1
-0.0655725942003602 1
0.167348613751684 1
0.0466819369602347 1
0.20626398517329 1
0.785455034307068 0
0.223541483053025 1
-0.293114149873792 1
-0.311589919130334 1
0.0483520593446112 1
0.681309722157275 0
-0.484646764597214 1
0.0575162132423485 1
0.0714017218563351 1
-0.660315970659673 0
-0.21700733481389 1
0.0897959421847444 1
0.036577043273572 1
0.27396483202151 1
-0.206767739639622 1
0.0782261333800394 1
0.248327133804922 1
0.21601672097492 1
0.190898045357982 1
0.175603850773796 1
0.479849025429644 0
-0.0574912977897006 1
0.116856849213735 1
0.0534414338710899 1
0.119432493267637 1
0.0594886802795393 1
-0.0730306875738557 1
-0.24280381736563 1
-0.115314078291885 1
0.159993586033917 1
0.0659412458252691 1
0.0054354959409002 1
0.326182227264289 1
-0.0552527232758023 1
-0.233807134734174 1
0.36172627520263 1
0.394863936815218 1
0.112260372016036 1
0.606293214251863 1
-0.0661766262063546 1
-0.0666139305333928 1
-0.0276802808459143 1
-0.662727737029396 1
-0.274713377243256 1
-0.338569902487449 1
-0.159780514537645 1
-0.0474649263073352 1
-0.400548163896593 1
-0.515363462549006 1
-0.326629467708205 1
0.192981786075696 1
-0.116374500239067 1
0.515066943902954 1
0.375962027851532 1
0.122977864690832 1
0.202761182284174 1
0.368288298283307 1
-0.288666192104458 1
-0.908305140317647 0
0.387466413067472 1
-0.459455826228819 1
-0.383276291508569 1
-0.238862881707901 1
0.188667055082016 1
-0.238409973512755 1
-0.0179164481252913 1
-0.133253873674808 1
0.436163834609112 1
-0.0972880257297478 1
0.337684344798315 1
0.177087433346011 1
0.0061445585785816 1
0.0109229787279842 1
0.712399366405852 1
0.0127115333489817 1
-0.401709439350859 1
0.310985562170183 1
-0.0143467570648927 1
0.243715947671813 1
-0.361924144373504 1
-0.172863630986031 1
0.55799231877529 0
0.269228934667473 1
-0.383386743976746 1
0.0688547286487532 1
-0.157453501463044 1
0.00921622067334734 1
-0.443598425324276 0
0.292242897707994 1
-0.269053260857037 1
-0.25907680738158 1
0.0712115939651993 1
0.123547220562613 1
0.0265742647882949 1
0.233331342783182 1
0.231982670093955 1
0.286995626236731 1
0.0220561368047365 1
-1.0598423683678 0
0.0674858997445277 1
0.570605246786471 0
0.303779953576072 1
0.590820531130296 1
-0.45094709215734 1
-0.61522536025652 1
0.120561199538441 1
-0.78647873811296 0
-0.729807361592078 0
-0.269414038814612 1
0.159161264079268 1
-0.183466352278104 1
0.350606093025974 1
0.297061782685585 1
0.226594396661367 1
-0.075487929049039 1
0.287499375722529 1
0.151131771008367 1
-0.385087580904735 1
-0.209593957011267 1
-0.231479167565375 1
0.203560961214483 1
-0.28297268489018 1
-0.387626601639508 1
-0.0468582292980846 1
-0.206812050239112 1
-0.041724927424591 1
0.184263494569075 1
-0.294680809721444 1
0.304471748981629 1
-0.476495047827724 1
0.740893086075074 0
0.0357012987563726 1
0.178507647609284 1
0.0294123765524902 1
0.10037526888956 1
0.405256005022314 1
-0.331506991193751 1
-0.480888350077319 0
-0.331595420847378 1
0.53079068595189 1
-0.0248993713624007 1
-0.24649527590562 1
0.108271763317138 1
0.266443347565817 1
0.25699199174558 1
-0.166732750713846 1
-0.00330551775595337 1
0.133399161703292 1
0.0837722815908124 1
-0.32810918088675 1
-0.0952147640294791 1
-0.082337721398261 1
-0.0819912299243757 1
0.168735152887446 1
0.388352202627404 1
-0.344937032468034 1
0.163540552991123 1
0.108911697019307 1
-0.135818931809548 1
0.423710820418406 0
0.110097469315266 1
0.11186879342438 1
0.0374142476709366 1
0.298479749685571 1
0.468910474636535 1
-0.230097487358869 1
0.423220162193499 1
0.460656568775189 1
0.458496408977697 1
0.578853279819093 1
0.462301876246122 1
-0.725846213243929 0
0.676765952931665 1
0.0859048366378786 1
-0.541323628044849 0
0.298383830370129 1
0.0500437929140069 1
0.218063752753804 1
0.0220003883570677 1
0.431458486528613 1
-0.139829948625127 1
0.15815754389512 1
0.218147585127301 1
0.393360971577957 1
-0.117677793785887 1
-0.528984372945013 1
-0.169499679677033 1
-0.066414682962377 1
-0.522811973873045 0
0.46720580405362 1
0.1622153728052 1
-0.429490070353941 1
-0.143396431865507 1
0.872400988489116 0
0.170813613736435 1
0.21439925173464 1
0.08241688567029 1
-0.0136157064939029 1
0.39747705945329 1
-0.160205059909916 1
-0.276828844082611 1
-0.00563342093476161 1
-0.383513997607386 1
0.0821534572176127 1
0.15304071223592 1
0.146348724145932 1
0.281891279535306 1
-0.193219732436698 1
0.267499948091228 1
-0.00544191603390495 1
-0.0729649649232564 1
-0.167615393397786 1
-0.0759457673228662 1
-0.111962956320477 1
0.14470505642389 1
0.273095511169498 1
0.117028500968639 1
-0.342188243098686 1
-0.0644785280010924 1
-0.281675172313 1
-0.169848343026564 1
0.0732243891463564 1
0.203655500619977 1
-0.125961309996548 1
-0.0335041645074081 1
-0.199935391585039 1
-0.910983183078537 0
-0.428997104043809 1
0.151954558315267 1
0.16069974014827 1
-0.705367856543904 1
-0.149711937372505 1
0.373579581218716 1
0.0309993844498646 1
-0.0703471826076501 1
0.00393296953801692 1
-0.253222188289892 1
0.322182619637354 1
0.12070383041341 1
0.283071436163913 1
-0.259991288581242 1
0.456098530059031 1
-0.0217744998257297 1
0.064528149994773 1
-0.00422244588597116 1
-0.0312940046523926 1
0.092427117149708 1
-0.154398917379442 1
-0.00829318941787341 1
0.274083700571466 1
0.0580745902181396 1
0.131632744181484 1
-0.144703443380753 1
-0.144377190600104 1
-0.127639448996596 1
-0.620023072868935 1
-0.118947145611117 1
-0.268653586599602 1
0.0443274422375335 1
-0.558021149775968 0
-0.143787026429216 1
0.085114916799289 1
0.0683487472230548 1
-0.323394201624342 1
0.39816231958514 1
-0.714826848135992 1
0.29108321593148 1
-0.0104159222243285 1
0.222485557181626 1
0.0635195996414236 1
-0.346646490310036 1
-0.191784773597755 1
0.427342035120364 1
-0.178995133481432 1
-0.0388513531334387 1
-0.283907654879335 1
-0.548185256147034 0
-0.0989794076809647 1
-0.629690420592231 0
0.138206028215787 1
-0.535772463444388 1
-0.30650115109579 1
-0.12928477374542 1
-0.0038188493980726 1
0.146154281818912 1
-0.112896053486183 1
0.446346590100745 1
-0.364769694086345 1
-0.74436603169142 0
0.0167604898154166 1
0.725263985757219 0
-0.423712831660278 1
0.49543609472605 1
0.0666305717776517 1
-0.604059895706677 0
-0.59504819960592 0
0.409223655112806 1
0.299410776198483 1
0.186370209381453 1
0.405704194487635 0
-0.229329254772787 1
-0.105207869663152 1
-0.119677062805426 1
-0.623079378036642 0
-0.367123590034546 1
0.04021606808219 1
0.721336854728854 0
-0.347676834013339 1
-0.0488392107144397 1
0.323215793652332 1
-0.548267838935019 1
0.204817157162638 1
-0.160492216326269 1
0.190658631732013 1
-0.0779939077311789 1
0.230811203487268 1
0.0251305381282489 1
-0.237812874234185 1
-0.265621432542986 1
0.246714218322821 1
0.135569575135489 1
0.0960487151824327 1
0.164321071107428 1
0.130642914965996 1
-0.125396421261381 1
0.163724298338797 1
0.0135104936631331 1
0.316064355919419 1
-0.0781232556792607 1
0.11503094629303 1
0.256256049773222 1
0.0507757304891557 1
0.114260951438941 1
0.0856419288162441 1
0.153759782386747 1
-0.606091859105129 1
-0.362362276692844 1
0.0734776321186401 1
-0.216163044624378 1
-0.20441821113364 1
0.0400179480380607 1
0.0745774831745455 1
-0.0831001955243758 1
-0.438503908227362 1
0.0311256496616076 1
-0.617789444086074 1
-0.452770084574016 0
-0.143474361280086 1
0.146836622984019 1
-0.0894744324504815 1
-0.191418253979299 1
0.73045468839619 0
-0.19118263131611 1
0.444854881233644 1
0.443847858818735 1
-0.571811104972311 1
0.36783179902849 1
0.293613303291344 1
0.229944951416606 1
-0.443867774518265 1
0.0737499819674791 1
0.366822663416372 1
-0.44381255997841 1
0.0636384816630111 1
-0.298594711954653 1
0.175258329179827 1
-0.552512004827608 1
0.016077071815394 1
0.273711308056398 1
-0.175155440014368 1
-0.0575392332847601 1
-0.242995957695295 1
0.0488404048950658 1
0.14186909811888 1
0.101821876456562 1
-0.201246431400004 1
0.0188242068513688 1
-0.256961197774157 1
0.725563511558218 0
-0.55608160041274 1
0.127299918532354 1
0.202177007728766 1
0.0651887049609494 1
-0.104276097710391 1
0.200963328149203 1
0.214305214187811 1
0.222361582874835 1
-0.00770183043338779 1
0.17640906335734 1
-0.177827496333621 1
-0.0255434085237367 1
-0.117055274285451 1
-0.26783375717566 1
-0.0804991475462468 1
-0.438200570255494 1
0.605316523033976 1
-0.292906049350221 1
-0.215735749072078 1
0.4341765805719 1
-0.271958863277569 1
-0.175655737444375 1
0.153836355894289 1
0.159904422358194 1
-0.0990091426227037 1
0.114903586849647 1
0.201776522766207 1
-0.124398897861197 1
-0.163932049515903 1
-0.408272990951846 1
-0.105413522408359 1
0.270217572316277 1
0.534580165377922 1
-0.131385429899649 1
0.178674448961186 1
0.103291682426972 1
-0.396352737779559 1
-0.198510831502375 1
-0.0263997223043827 1
0.18701686780257 1
-0.332260750383367 1
-0.103494859907741 1
-0.0776600478964767 1
-0.688457256929677 0
0.10975272346972 1
0.0640352423244509 1
0.500503459248157 0
-0.0784511944674736 1
0.758868808786312 1
0.308485013484801 1
-0.370164402735426 1
0.0471259892392518 1
-0.0676802389114315 1
-0.138037876477655 1
0.39851740691089 1
-0.279159097893042 1
-0.787587724922043 0
0.0271581531568465 1
-0.0689954029457882 1
0.0969544509018267 1
-0.46759736333726 1
0.47051607747476 1
-0.291658230751906 1
-0.578144878283763 1
-0.493998653114244 1
-0.34025718980306 1
0.150453726480935 1
-0.0705684345883431 1
0.0843119942578313 1
-0.128880779529464 1
0.105269152369044 1
-0.138256671289433 1
0.339291385486805 1
-0.106238123811887 1
0.165996089463001 1
0.0827389159051336 1
0.0835705134568083 1
0.129422849005699 1
0.0926604700687027 1
-0.201011898577892 1
0.333312051485227 1
-0.00970179355887054 1
0.231212611735595 1
0.29897555566722 1
0.11882290292376 1
-0.178043589923032 1
-0.0617879493097705 1
-0.198870607837138 1
-0.186503098395555 1
-0.0946132225373965 1
-0.0956312461236624 1
0.162221886649171 1
-0.103071529291178 1
-0.00375427213205071 1
-0.230730324200107 1
-0.256494584211173 1
0.120649580589614 1
-0.0879520385977322 1
0.000742636510465966 1
0.0931248700708559 1
-0.3704398992303 1
-0.318121275330657 1
0.487024145963697 1
0.281206282612285 1
-0.185922104877702 1
-0.168251391760693 1
-0.0852691717566685 1
0.0748843088129852 1
0.135257180764907 1
0.211849824510874 1
0.407483172242528 1
-0.619570266001806 0
-0.188895586532311 1
-0.504341766875892 1
0.0470233427447827 1
-0.446129061264112 0
0.207906878089291 1
-0.0670216109430803 1
0.240962147881232 1
0.185732188100242 1
-0.0559155941882036 1
-0.0509609414922364 1
-0.313017283458911 1
0.28918834429937 1
0.0329045566513248 1
0.0320126299796586 1
0.26183055382884 1
-0.23472296826955 1
-0.348959430203923 1
0.0811791508805784 1
0.292762881272441 1
0.0235137327318068 1
0.532702837097276 1
-0.452632924790286 1
-0.598918058546031 1
-0.177366438522162 1
-0.0557826048424552 1
-0.16533174291599 1
0.194110710705976 1
-0.161518547472241 1
-0.0227205499871698 1
0.291230774561888 1
0.0488977892800925 1
-0.646519614636775 1
-0.361683918671574 1
-0.0365206140150627 1
0.0216285543574515 1
0.0139036428408182 1
0.541614363434595 1
-0.210624045604221 1
-0.240386079342263 1
-0.356771418265585 1
0.143832834156506 1
-0.0462808002829861 1
0.0660069255885919 1
-0.238432358552134 1
0.0945519191662239 1
0.0159554008673296 1
-0.103266469429652 1
-0.48404198366969 1
0.447507423285544 1
0.240081613400449 1
0.0216248735366568 1
0.404386082671542 1
0.202348578325845 1
0.489960087733986 1
-0.182043496789243 1
-0.548226153611604 0
-0.472273674954206 1
-0.600193097927198 1
0.086267707464378 1
0.176738442114728 1
0.457212531308143 1
0.0302359017467223 1
-0.322215179067277 1
-0.541887728894394 1
0.0573881596793622 1
0.338430450624906 1
0.290157526520688 1
0.118272170496517 1
-0.00626294838867524 1
-0.266722563174807 1
-0.353147673798201 1
0.350976642638602 1
0.0845611954109171 1
-0.0873392194486466 1
-0.182392409237974 1
0.155923836386994 1
-0.323727597152336 1
0.231720384967866 1
-0.0603275367066714 1
0.455324215697341 1
0.162930860143044 1
0.151628143837258 1
-0.153946777705133 1
-0.105645576922263 1
-0.0404410098917331 1
-0.0960550355960059 1
0.116948673060004 1
0.37574339333766 1
-0.504152962161227 0
-0.191289973207164 1
0.143212541216687 1
-0.2848709869626 1
0.506698980397516 1
-0.352574106603804 1
0.133173554148901 1
0.426029090212959 1
0.0384233829717922 1
0.0335586084756504 1
0.419975952458094 1
0.00252637231968482 1
-0.28339489328555 1
0.126913191441508 1
-0.00331884035087677 1
0.0782458508000759 1
0.00166145645584962 1
0.032905142054738 1
0.412075794058147 1
0.221253269992219 1
0.100505073783505 1
-0.560532477450645 0
0.11724586974963 1
-0.391438111239933 1
0.0102106461459588 1
-0.111420720377395 1
0.438420595106844 0
-0.587763514725413 1
0.135867177078402 1
-0.047733005640331 1
0.0171686596611178 1
-0.163295244995968 1
-0.057266304041314 1
-0.241585143562793 1
0.179401259582743 1
0.154200705240099 1
-0.164214384206762 1
-0.667218141696845 0
-0.0851709024587524 1
-0.115586055208051 1
-0.162034253036914 1
0.400957707844057 1
-0.129665891346025 1
0.0377013055842399 1
-0.570600311114467 0
0.481344968019093 1
0.0706270331144615 1
-0.181117515119041 1
-0.127471885622756 1
0.351587797480439 1
-0.597826071872106 0
-0.0839117244560147 1
-0.0729364304841178 1
0.248091602468617 1
0.00419192078123404 1
-0.381693905501369 1
-0.300109228627471 1
0.552802287288396 1
0.289592001164971 1
-0.512776194378778 0
-0.155470094657613 1
0.612913942075117 0
0.364760212247497 1
-0.0490506440312578 1
0.378723043569767 1
0.00644464824028358 1
-0.0258007054100081 1
-0.274332560785654 1
0.0624615410275439 1
0.233174552500782 1
-0.665209825342154 0
-0.335495976700765 1
-0.504272022036076 1
0.0212985825472375 1
-0.444776385651817 1
0.238944131994712 1
-0.287451647925835 1
0.204822378632725 1
-0.513905196602101 0
-0.153365622248149 1
0.541823239801759 1
-0.412756596167623 1
-0.67129021204632 1
-0.0552253505331619 1
0.0125257474699974 1
-0.230055328639385 1
-0.0934895836595953 1
-0.240718358924178 1
-0.0309563886154745 1
-0.0825667293840128 1
0.071658141037047 1
0.120428498847654 1
0.268245294672214 1
0.0526137883751887 1
0.327566356010011 1
0.0114693105050279 1
-0.212101273731644 1
0.534872108182757 1
-0.0738661697959239 1
0.08835382652591 1
0.601882586234513 1
0.380307581069735 1
0.297726624018381 1
0.254833874842014 1
-0.103497177072089 1
0.189864579944003 1
-0.234451090627084 1
0.0914134478073123 1
-0.254974747590407 1
0.110503979188202 1
-0.509919467658745 1
0.00386084000667267 1
0.25000397822106 1
0.215904102856466 1
0.0867593213202391 1
-0.316987369628097 1
0.287916754291445 1
0.0407095651969766 1
0.136684349350018 1
0.0861022611775094 1
0.807218011056906 0
0.108563675176679 1
0.314733477026233 1
0.330783511838466 1
-0.501964206640243 1
-0.275443198534746 1
-0.265684719010694 1
0.330982181588566 1
-0.434485608942575 1
-0.0743557566176351 1
-0.0578129673850113 1
-0.36341292226504 1
0.00891659290032322 1
0.0541326754565085 1
-0.255350539490809 1
-0.268518129086878 1
0.0359463186934738 1
-0.198896771055006 1
-0.430122826167225 1
-0.205851120166987 1
-0.142450411442735 1
-0.122501500301747 1
0.418519203889042 1
0.372050482091077 1
-0.132002512797935 1
0.298471957396532 1
0.0278249323595518 1
0.18344635911507 1
-0.47853963231358 1
0.0846225761508481 1
0.0664010414961809 1
-0.19443137408349 1
-0.0273181661182654 1
0.380307037518275 1
-0.260367672627579 1
0.487363780933794 1
0.624223969313507 1
-0.102088304862101 1
-0.195515895067801 1
0.0676400128526421 1
-0.351345248207165 1
0.198010851475285 1
-0.304184750616622 1
0.375733579519002 1
0.228162016943838 1
0.295270379554635 1
0.370313183658904 1
-0.0559148816255185 1
0.212767935531921 1
0.0417030215916579 1
0.357500569978907 1
-0.774588185469017 0
-0.239314664865231 1
-0.120757813892646 1
-0.289995131914452 1
0.16120873691286 1
0.109962129719894 1
-0.0857421112009917 1
0.448620548615311 0
-0.183896195837419 1
-0.21564460884266 1
0.345846016666647 1
-0.475447448729578 1
0.157122884684177 1
0.108306681397978 1
-0.0965007553648661 1
0.372962901347047 1
0.0188551959380847 1
-0.521332285271886 1
0.339584688375467 1
0.117459474819497 1
0.22614183458094 1
0.011509694395814 1
0.207892496327038 1
0.218882881413648 1
0.00788843017873739 1
-0.097658364259468 1
-0.0773369467706571 1
-0.091379114831554 1
-0.0663514122687016 1
-0.104983830728874 1
-0.0723452864137616 1
0.465301338139934 1
0.102931889618436 1
-0.279340323832542 1
-0.145323835244287 1
0.65776515003541 0
0.0991820380242295 1
0.302291518742492 1
0.289389492871005 1
0.378358965358544 1
0.351099319336462 1
0.908885684840215 0
0.220632425442438 1
-0.438742568582848 1
0.206892066757001 1
0.578607385658262 0
-0.222251364492201 1
0.0450632541764651 1
0.300343017737389 1
0.316574421150594 1
0.286447707492551 1
0.497481672926633 1
-0.187578026156414 1
0.142550740328148 1
-0.140901136260601 1
-0.498692372848734 1
0.0216597788798849 1
-0.39674642324638 1
-0.0999182372589223 1
0.0952665526511793 1
0.129356895756777 1
0.217934804703653 1
-0.445931086830987 1
-0.258817712442603 1
-0.439707209933739 1
-0.00457377541042902 1
0.421902013397806 1
-0.0983682015919966 1
-0.132536724317994 1
-0.321690806759164 1
0.3763852340166 1
-0.380323101272128 1
0.556696743008349 1
0.606943503799187 0
0.0547414960836997 1
-0.0301287563012231 1
0.385244391628392 1
0.199233815911299 1
-0.350402919652955 1
-0.884512794219278 0
0.127381022120408 1
-0.958195596708051 0
0.136585882582721 1
0.368977779156947 1
-0.233524840209104 1
-0.174546027515104 1
-0.0398770029064314 1
0.243655602183817 1
0.192781436434099 1
0.139475580488411 1
0.111017512423096 1
-0.0402088788971373 1
-0.271840164343215 1
0.0600497405677115 1
0.211735467615708 1
-0.0753080605679236 1
-0.0896664495979343 1
-0.33422987940226 1
0.0820071209624477 1
-0.0115530505412799 1
0.27419037826489 1
-0.159674583622733 1
-0.16794038608203 1
0.0169316416108841 1
0.125072570775951 1
0.318311115825877 1
-0.0060652769505163 1
0.285286151314907 1
-0.453561273071906 1
0.208745708194038 1
0.0401623449752927 1
-0.288418305839083 1
-0.0179058038454912 1
0.0800956437258423 1
0.452295858816861 1
0.282192641117046 1
0.198856122229043 1
0.435041784472547 1
0.217854513816792 1
0.571882939978072 1
-0.13004485134294 1
-0.0138399607707268 1
0.154613326864997 1
0.0956922019022249 1
-0.298027466095925 1
0.263133539629895 1
-0.884938196345684 1
0.122055651050897 1
0.0223530086193107 1
0.211709270100736 1
-0.0790599026193248 1
-0.536941705850496 1
-0.294512122248412 1
-0.472746189400544 1
-0.113779637093827 1
0.0958367029476143 1
-0.221982909105467 1
-0.120059071336139 1
-0.17079611164085 1
0.357482207337259 1
-0.347779237853912 1
0.339200438140775 1
-0.00951645063493355 1
-0.140849935963082 1
0.0950943974003086 1
-0.655967526657957 0
-0.142290624215057 1
0.195876167117317 1
-0.202504619454895 1
0.468960069635954 1
0.191522552685976 1
-0.165141223409918 1
-0.174672919940479 1
0.136748487300335 1
-0.218643869400029 1
0.287853546908762 1
-0.0500738832750887 1
0.624547961526942 0
-0.566585845358824 0
0.817102334348841 0
-0.0218696606607519 1
-0.0103211075511951 1
-0.00966930621825816 1
0.134791275993451 1
-0.115310100281251 1
0.112488735470713 1
0.115130545351417 1
0.448053964758186 1
-0.421843913078084 1
0.228710042655174 1
0.313213841570673 1
0.0450005853965346 1
0.116480233433653 1
-0.0714990481367273 1
0.433985341871281 1
0.267637146285896 1
0.520208873152005 1
-0.216247431105885 1
0.625072542680062 0
-0.0541111271424052 1
-0.184651926548996 1
-0.198795766736091 1
0.288295458346663 1
0.111682746375275 1
-0.55322296064723 1
-0.169345882044444 1
-0.555729567655048 0
0.320742028035636 1
0.427106473281479 1
0.124591894376688 1
0.0963131729559117 1
0.300244141058398 1
0.0205453876174789 1
-0.223357303726757 1
0.172836192744026 1
0.208346413774229 1
-0.0260922864201677 1
0.211671109816623 1
0.312339776131474 1
0.273479917135394 1
0.222753239156686 1
-0.0546355138806373 1
-0.60564061530766 0
-0.564555764809755 1
0.0677595656876442 1
0.0410345167765255 1
0.05365211331728 1
0.506815826391268 1
0.356413460418968 1
-0.149784121751755 1
0.117431382785097 1
-0.0402959225476198 1
0.0940780711609301 1
-0.323718542297274 1
0.125065377548049 1
0.331577106232726 1
0.107113016035931 1
0.156913719111311 1
0.27382435148332 1
-0.546250931906443 1
0.49172348209003 1
0.526434477336676 0
0.129943818293853 1
0.390338843569288 1
-0.400259970824727 1
-0.0376147882180841 1
-0.236738388094653 1
-0.321407171543956 1
0.319778347106955 1
-0.073264999165342 1
-0.410793143810455 1
0.520623873592069 1
0.127762959904345 1
0.00180538212625325 1
0.167284407349446 1
-0.0702369213171388 1
0.235798096707021 1
0.146988261053816 1
-0.251699601315458 1
0.0808093369039202 1
-0.18715682496085 1
-0.139929769684077 1
-0.109330756975142 1
-0.254382772661734 1
-0.0362265245398723 1
0.217323372689427 1
-0.451390393036703 1
0.0556981964523737 1
0.138514636589675 1
0.00375427096552135 1
0.000884563061883854 1
-0.0904543021665827 1
0.367212425918998 0
0.119569455155356 1
0.303615752321881 1
0.303669134277477 1
-0.354108174443955 1
-0.0545728893256162 1
0.0301112159719553 1
0.322733242714293 1
-0.0356039637059794 1
-0.10392526741502 1
0.0322117986267624 1
-0.18044957746989 1
0.591269024986694 1
0.0158474280371551 1
-0.256150961294308 1
0.341989949144174 1
0.334386921454957 1
0.469232903991862 1
0.0361814322437422 1
-0.227131267422117 1
-0.222579776393931 1
0.398001261497845 1
0.0837656075590961 1
0.0421906084052317 1
0.0793213224888776 1
-0.23893906311984 1
0.201103599343688 1
-0.341794433981941 1
0.206126767102983 1
0.172681164659285 1
0.436816063865661 1
-0.630658695014226 1
0.0302447964145503 1
-0.104285669441616 1
-0.0820398006098118 1
0.0558444338313356 1
-0.0196037708749594 1
0.22454984525529 1
-0.521303319698851 0
0.00534463962549937 1
-0.0433033306034556 1
0.100206795299779 1
-0.54916072130872 0
0.248121752590673 1
-0.306797424359451 1
0.640734490314201 0
0.0261342974118037 1
0.28285629379237 1
-0.248859998018554 1
0.023159707791377 1
0.0855499077742975 1
0.305481811869526 1
-0.41965296683117 1
-0.278099001257667 1
0.494732132227389 1
0.357186210852322 1
-0.207849861179524 1
-0.0815928056399317 1
0.628847806719555 1
0.0235912151011583 1
0.162216200025191 1
0.301596178047981 1
-0.097825217828976 1
0.0241663299981284 1
0.0854899673665535 1
0.579204868573288 1
-0.0498892555490987 1
0.218385313137803 1
0.339400258486964 1
0.199511354482788 1
0.290464938702059 1
0.070905321402509 1
0.0382110991585974 1
-0.0789105230064052 1
0.588254032880587 1
0.141702089199244 1
-0.102858742501479 1
0.00684810731875771 1
-0.237723519071962 1
-0.698274375518095 1
0.366414904005896 1
-0.0771914605914478 1
0.00126558895115698 1
-0.106742246602936 1
-0.1553003625033 1
0.276989883513329 1
0.150789229944475 1
-0.203079902570523 1
-0.0517081890080462 1
-0.0329800768617752 1
-0.606359021366904 0
0.217499260441221 1
-0.0892646510979847 1
0.112815852368234 1
-0.217342259872383 1
-0.350802767853217 1
-0.41655348731289 1
0.31113306698723 1
-0.0280127087788096 1
0.216004684455658 1
0.220366641626993 1
0.450053906351128 1
-0.0496784234917788 1
-0.079618313079216 1
-0.0818918384705706 1
-0.195378455581094 1
0.6969543665812 0
-0.105860295441068 1
-0.338474234482868 1
0.124322358721236 1
0.0661398427257956 1
0.116086983895415 1
-0.132888226882721 1
0.449553588719638 1
-0.0266837934697837 1
0.00610946553518548 1
-0.338136743697659 1
0.149136248093404 1
0.281713689938959 1
-0.123358655342236 1
-0.404521682758416 1
-0.124563115977627 1
-0.247631140753476 1
-0.296565055487037 1
-0.00220396463775507 1
0.0166538965166504 1
0.116239615505814 1
-0.137826922958115 1
-0.1952296648884 1
0.0463782539350425 1
0.160900983107205 1
0.277747104837045 1
-0.224772984519159 1
-0.374784139148633 1
-0.126723970688525 1
0.104468006881547 1
0.30050915155903 1
-0.11235385593103 1
-0.400455256432951 1
-0.587230676141908 1
-0.0600431557938938 1
0.2169180927836 1
0.0897931490778093 1
0.433646603275871 1
-0.425217509790731 1
0.312959735112797 1
-0.398020985209962 1
-0.0821447219410344 1
-0.100270544344337 1
0.0235001135597828 1
-0.0765982473636679 1
0.34174756750477 1
-0.279258067394602 1
0.480051547083203 1
0.268427221843977 1
-0.103519302381842 1
0.00169616813108371 1
-0.0993146897784204 1
-0.0916313140433463 1
0.197516384236086 1
-0.193151409475889 1
0.00125091798241052 1
-0.000979985491900537 1
0.583541806392817 1
0.34495323621675 1
0.281055043190496 1
0.133891659540118 1
-0.393401617504414 1
-0.101948608843998 1
0.168742448322004 1
0.416184731573568 1
-0.0538860020160795 1
0.518046087185808 1
0.0330843162070771 1
-0.073450459435204 1
-0.106616413157832 1
0.304652303400779 1
-0.461405762880666 1
-0.256748242107053 1
0.111732792679565 1
0.141018777233318 1
-0.0425420994452969 1
0.050409494386306 1
-0.256817696078591 1
0.392263492836089 1
-0.0515387937698576 1
0.148382083362135 1
-0.285341122496462 1
-0.0164713309271094 1
0.066104933117912 1
-0.0724779427104471 1
0.0872054686103169 1
0.197167659245543 1
-0.148057746689859 1
0.449661808977486 1
0.0802727302560418 1
-0.173454240108164 1
0.222414373410585 1
0.321785421712754 1
0.181547331298825 1
-0.0753825916132207 1
-0.0650428190004069 1
-0.0281082955129563 1
0.222878717268535 1
-0.340432327853994 1
-0.281842246320995 1
-0.014359028659354 1
-0.0550157226666573 1
0.26697352896366 1
0.217742869117899 1
-0.44473652831457 1
0.0159537337959722 1
0.0330318428131937 1
0.537197382209043 0
-0.307251325389496 1
0.514595877392253 1
0.183118906027467 1
-0.566536662251904 1
0.300104017928874 1
0.236585736609312 1
0.231544981695643 1
0.0229814609692669 1
-0.477959062162229 1
-0.14031785675663 1
-0.529670616975554 1
0.168739824145809 1
-0.710757725423015 0
0.29773296603285 1
-0.558813240396464 0
0.114895091198086 1
0.187342431966267 1
-0.0174424495612351 1
-0.451084930758648 1
0.0886514795930427 1
-0.299694701837302 1
0.0515170453144567 1
-0.340899519003639 1
-0.434731855259814 1
-0.103581589672154 1
-0.0550835773613512 1
0.192395252587456 1
-0.39473764435907 1
0.0632513791468067 1
-0.421788504213 1
-0.40963415149132 1
-0.394276800993069 1
0.159642229273908 1
-0.181127858651162 1
-0.223197138070246 1
-0.327150711785587 1
0.217072281501261 1
0.239710403737433 1
0.219007163592721 1
-0.093739702411339 1
0.0607785058824485 1
-0.266148354443981 1
-0.775264456424969 0
0.0116743954506998 1
0.160036600133527 1
0.0437131421957092 1
0.118763662563024 1
-0.064785191994336 1
-0.0516354944718811 1
0.375986222647939 1
0.415301301599238 1
-0.836654879304951 0
-0.414562076515829 1
0.346614292833092 1
-0.415245472809078 1
0.609330256836147 0
-0.23456113274712 1
-0.618071185224491 0
0.186381717021347 1
0.085778199598167 1
-0.379990687164335 1
0.258106984865255 1
-0.100728793027462 1
-0.0972276028004019 1
0.435994003050302 1
-0.0428619634388344 1
-0.063605772026711 1
0.247032836978462 1
0.220821173401037 1
-0.208438434466844 1
-0.0673426175114755 1
-0.217513376195139 1
-0.033371136273916 1
-0.242630319601381 1
-0.0585896735687929 1
0.297000604355923 1
-0.315409559135577 1
0.263440384839835 1
-0.339647926320703 1
0.940310495191881 0
-0.09275102926895 1
-0.218667093967938 1
-0.0632741988877815 1
-0.086022881213213 1
-0.179161565541531 1
0.212612361059787 1
-0.0151604955794548 1
0.0910903812326471 1
-0.69580121603976 1
-0.374530443461567 1
-0.0559250514605413 1
-0.114894526004819 1
0.492206882086704 1
-0.0952711836360953 1
-0.36825271525838 1
-0.20239125626313 1
-0.0504598322120698 1
-0.471750176143801 1
-0.375573387288102 1
0.175873923424746 1
0.0546600945756297 1
0.309900783547054 1
0.193392684737207 1
-0.424075727801157 1
-0.382914468448969 1
-0.229242329568328 1
-0.00150169052191663 1
0.13385041534125 1
0.455029310030892 1
-0.0264501217157401 1
0.271146197151416 1
0.0359297051716448 1
0.532351051213958 0
-0.182741924863676 1
-0.0734204030777152 1
-0.657041732154029 1
-0.197095649451071 1
-0.123879269691233 1
0.0812527791534647 1
-0.0849830462806673 1
-0.0259733751696669 1
0.107482437091393 1
0.0963359355722915 1
-0.170723885857501 1
0.354658866393603 1
-0.0608675823366823 1
0.00813096590315786 1
0.425383082896218 0
-0.0439445953066994 1
0.170533021987948 1
-0.00616000753851105 1
0.191862777113335 1
0.12987913897043 1
0.127944524784136 1
-0.269269195131504 1
-0.131473940738169 1
0.323623098683535 1
-0.0831749255464337 1
0.539221308426604 0
-0.195539878905172 1
0.0515161733721074 1
-0.0932405268607531 1
-0.0500692867432091 1
-0.249240213466375 1
0.228260760039891 1
-0.159370804143026 1
0.152966803572327 1
-0.686181008166442 0
-0.150275151338935 1
0.00108387892070613 1
-0.25330826121851 1
0.273173215915485 1
-0.228946092294918 1
0.193151937164114 1
0.551922301088583 0
0.319695737474369 1
0.0781916697545726 1
0.376787094264889 1
0.0579505796541238 1
-0.264047167039702 1
-0.230429859229462 1
-0.00502345337186783 1
0.1943010464294 1
0.227619545921061 1
-0.309023484625524 1
-0.0686283462487409 1
-0.204551418832921 1
0.190199497032021 1
0.255121463639639 1
0.248334279851046 1
0.0385165341974402 1
0.264074887012844 1
0.156692769811629 1
-0.0595898530317607 1
-0.337019868533528 1
-0.193898062391704 1
0.246076276945105 1
-0.135590733153808 1
0.0189936432495539 1
-0.310589174178005 1
0.205139912198691 1
-0.218962101193772 1
-0.25042296781696 1
0.232220766138443 1
0.225394336586756 1
0.223324863498337 1
-0.327831442027528 1
-0.00147876689325417 1
-0.728496197864177 0
-0.170018297103364 1
-0.275689233520956 1
-0.261364868340149 1
0.275200968452668 1
-0.386530017917658 1
0.875801671044467 0
0.390619764402902 1
-0.0522292321295724 1
0.194969745603271 1
0.261367303107282 1
0.131004335346732 1
0.349365583474934 1
-0.176323598616635 1
0.0594425480475465 1
-0.398729454031764 1
-0.145906614903229 1
0.407328113847106 1
0.436670891672563 1
-0.0422186969483041 1
-0.368511549516529 1
0.118976908506947 1
-0.0653982035376377 1
-0.0563738055936147 1
0.11975188017721 1
-0.33272416276909 1
0.160124323334133 1
-0.115463662248705 1
-0.145999953742957 1
-0.266686301513141 1
-0.43874408609096 1
-0.588085551272974 1
-0.191582307060976 1
-0.0886487532305719 1
0.3232576413973 1
0.0975506948598914 1
0.238858729310658 1
0.272263251250999 1
-0.173306054479242 1
-0.101703618935222 1
0.0845867861299533 1
-0.136752858696902 1
-0.499066709586473 0
-1.00592677735795 0
0.662681794344163 0
0.686205498191184 1
0.226360635842078 1
-0.00735052486149196 1
0.586788596773752 1
0.074907542659898 1
0.312344029984285 1
-0.299412309695412 1
0.226872155836286 1
0.0738302721297936 1
0.140000838358021 1
-0.00765622512923513 1
-0.496886629822103 1
0.184194403967147 1
-0.409785838870948 1
-0.0609268507299517 1
-0.121348480143072 1
0.0539259680036639 1
-0.0779015652740502 1
-0.261768165824856 1
0.0789661795626233 1
0.275411360507099 1
-0.0183113753468127 1
-0.00611039880125794 1
0.234956538923842 1
-0.135697882854858 1
-0.107990217864273 1
-0.0188775096107991 1
-0.440473059858559 1
0.568477442152305 0
-0.151196651959189 1
0.400732260362513 1
0.123971753803805 1
-0.288962113324905 1
-0.182731936841293 1
-0.0738792236914885 1
-0.190759558359748 1
0.440682161245966 1
-0.146379559934299 1
0.0527279670045556 1
-0.0339287463562049 1
-0.304308217752061 1
-0.344041641225787 1
0.471561858244229 0
-0.261439520950161 1
-0.177457467722285 1
0.440357003719999 1
0.270187118853414 1
0.272925723229201 1
-0.272948129479322 1
0.165631432319353 1
0.236944357059969 1
0.15444003556928 1
-0.200642086362302 1
0.0558797186224143 1
0.251630995403881 1
0.188985660685364 1
0.0700415606293489 1
-0.260802001665834 1
-0.040581878399698 1
-0.167815055603829 1
-0.174102167354792 1
0.254916861592022 1
0.520619509964384 1
-0.644041460718284 0
0.16458354633281 1
-0.483990293261165 1
0.104140536974733 1
-0.0273189891777056 1
0.0532210050701446 1
-0.331294947062813 1
0.289112829012601 1
-0.300160231685101 1
0.564612390810236 0
-0.0849892158471854 1
-0.579277367269015 0
0.521801144116949 0
-0.0522252298227574 1
-0.304896010444778 1
0.432954279959185 1
-0.0121623732270358 1
-0.281883538569508 1
0.122581827995848 1
0.597362748367547 1
0.49387805929371 0
0.453200584733185 0
0.102579604137686 1
0.538546651013958 1
0.553054460240128 0
-0.264526289156261 1
-0.0130404631439895 1
-0.32434267531905 1
-0.0181640265766935 1
0.00865659254399131 1
-0.273726814542141 1
-0.107715861413953 1
0.495135855774995 1
-0.393944206242642 1
0.513457676943971 1
-0.390253602058202 1
-0.573406296452737 1
0.0449510010624327 1
-0.290040169015608 1
0.192140946486351 1
0.013233001086789 1
-0.305806354162488 1
-0.167719948577438 1
0.179171284785611 1
0.100221053813779 1
-0.0189388545365796 1
-0.0942176817494361 1
0.0206274679573657 1
0.0493629468886168 1
0.240337995889754 1
0.557927583510432 0
0.364807874600182 1
0.141744721461264 1
0.223312331446638 1
-0.026161751203024 1
0.20074594843272 1
0.631718522972318 1
0.38227567231464 1
0.416459631977054 0
0.112240749007591 1
-0.0902605520935289 1
0.210147099021092 1
0.419157776722888 1
0.0510862454580116 1
0.4165930228973 1
-0.208387052556435 1
0.1393524078548 1
-0.0808869737722097 1
0.342060245345815 1
-0.195732640532716 1
0.165717573297999 1
-0.0744297714062192 1
0.102783856374209 1
-0.0765736003258134 1
-0.426912987346514 1
0.140726827909728 1
0.547775801906757 1
0.0287757930237962 1
0.0184113785183081 1
0.489824083860178 1
-0.118562064442403 1
0.304655925206557 1
0.217793210591297 1
-0.0968911751606331 1
-0.194969978265364 1
0.154012554154634 1
0.0401701274140824 1
0.302840186318598 1
0.0853151545901296 1
-0.724553290549202 0
-0.021226533776784 1
-0.0280646943881489 1
0.0466702385916362 1
-0.197716501093958 1
-0.653360904219413 0
-0.26796603782081 1
0.0180322886401841 1
-0.137820382127846 1
0.411712032886232 1
0.36622416965541 1
-0.0613124579481771 1
0.419292875010604 1
0.0445290612315571 1
-0.0194361937888923 1
0.276183482154516 1
0.161330411176422 1
0.365222779442714 1
0.066455669615885 1
0.0587694689297313 1
-0.195317171172191 1
0.632433071326413 1
-0.493199781869761 1
-0.114318309169649 1
-0.470257570158667 0
-0.66752254736804 0
-0.392568873657379 1
0.201849580597985 1
-0.235923626911547 1
0.468744960539014 1
-0.5586734297697 1
-0.251302651169602 1
-0.234235772768862 1
-0.407827292592788 1
0.613218984192523 0
-0.098233388312894 1
0.11420883954156 1
-0.186971150428575 1
-0.326414181614399 1
0.0455149576204294 1
0.191328917787055 1
-0.303986470933113 1
-0.552825220602826 0
0.0482314704395236 1
0.45062346362321 1
-0.0427225999425215 1
-0.200017909581116 1
-0.196161523679289 1
0.464456100298957 1
-0.25131165916508 1
-0.644596917497922 0
0.362868029301137 1
0.192251151861617 1
-0.238267918412348 1
0.552025967754909 0
-0.00676124790643236 1
-0.454947717879507 1
0.0222131606477689 1
0.133686119732021 1
-0.278897350576305 1
-0.301884616354928 1
-0.0727217710525461 1
0.254827748154858 1
-0.297609648116626 1
0.312331172655613 1
0.0557641751420333 1
0.464826413097597 0
-0.0865707004604087 1
0.551250809851523 1
-0.129611421943811 1
-0.151573606351085 1
0.437408634202194 1
-0.490608499586965 1
-0.327485323078273 1
0.18238721657801 1
-0.361368849561749 1
0.404004897521666 1
0.258102632637712 1
-0.316903218318056 1
-0.759345288114895 0
0.215200884218814 1
0.240556158936861 1
0.0585214927792256 1
0.554304645639518 0
-0.214223270055466 1
0.243716203659821 1
-0.218574919553233 1
-0.0744798195148955 1
0.0800150645000403 1
0.275732382497829 1
-0.317641851474856 1
-0.444467677220381 1
-0.409659540624718 1
-0.566765338009887 1
0.0430465165854221 1
0.0359991655131796 1
0.0133077435167674 1
-0.227989331804538 1
0.0609393692901319 1
-0.388967176935196 1
0.583731849576716 0
0.202095731625114 1
-0.278439013878899 1
0.209267774488312 1
0.141457087510304 1
0.540316769844074 0
0.0596395120319339 1
-0.466700535633352 1
0.497549846432861 1
0.485960548489395 1
-0.840235470830834 0
0.138828931479506 1
0.423724176933793 1
-0.400286283622895 1
0.0820071278306146 1
-0.205978246724862 1
-0.282360982791311 1
0.188850498659802 1
-0.0282256472645092 1
-0.0540971329484055 1
-0.0252077833333984 1
-0.244992669589013 1
-0.257139832210572 1
-0.465096933153086 1
-0.632735652518698 0
-0.859767853625939 0
-0.0303063867690213 1
-0.203923736991391 1
-0.315963684913729 1
0.452021089469476 1
-0.0402051090289578 1
-0.217361833004704 1
0.146306648646724 1
-0.257202855140984 1
-0.268952188722287 1
0.305258982000659 1
-0.357690565583868 1
-0.0757092349293131 1
0.0417719320238853 1
0.336647472235252 1
-0.149022334898299 1
0.138460727007568 1
-0.389225886327485 1
0.139706629371295 1
0.286013329601716 1
0.00958529363059008 1
0.286282064572605 1
-0.369910527696252 1
-0.337121156153345 1
-0.572334408647863 0
-0.684626182407845 1
0.317928899932507 1
-0.121910777655427 1
0.0592139865801981 1
-0.475277837844552 1
0.187235233587081 1
-0.0663641896398679 1
-0.0277317727249818 1
0.141244011461448 1
-0.0463132171093804 1
-0.284356761498076 1
-0.134547082864641 1
0.436978156808074 1
0.20004169760131 1
-0.227144666799954 1
-0.466436174717745 1
0.253595074074415 1
0.134374629976099 1
0.456783524905967 1
-0.295682043658434 1
0.0638312315365661 1
-0.0431843723359425 1
0.434633867843004 1
-0.433585983567877 1
0.391748270258706 1
-0.115391012621574 1
0.0984875960057641 1
-0.248969518154273 1
-0.240801914703261 1
0.333242320832281 1
-0.189837326542916 1
0.0677973080364149 1
0.187229447074414 1
0.103102139275471 1
-0.413583285309559 1
0.196598195716459 1
-0.126423040578116 1
0.270224654924038 1
0.0989764847988553 1
0.0134294039108289 1
0.143279935480566 1
-0.167638175403521 1
0.0831783832150806 1
0.250178263353613 1
0.410770277457343 1
0.139070620407601 1
-0.313655218869716 1
-0.45167325682956 1
-0.114474380427707 1
0.139501607639895 1
0.14593739012839 1
-0.605912104849523 1
0.00745828536674434 1
0.4116509562914 0
-0.00348316090222289 1
0.628890436568672 1
-0.0433411037505984 1
0.189724882801822 1
0.262860943220954 1
0.00113854253660485 1
0.02582896200601 1
0.69837718286374 1
-0.122450277529961 1
-0.032503467668326 1
0.219715711779525 1
0.157081213864298 1
-0.2191695964202 1
0.0733257545437557 1
0.0988448297359802 1
-0.046898578076957 1
0.00546413455499441 1
-0.569722356024374 1
-0.0304571377189631 1
-0.254132483732404 1
0.354952597931818 1
-0.784569842558765 0
0.0997644192767238 1
0.0193997053228769 1
0.234311785158654 1
0.828452895445583 0
0.132626860763549 1
0.20466059475473 1
0.11657111703047 1
-0.79558631431028 0
0.146193033246768 1
-0.167734118261148 1
-0.370913077106809 1
0.329709366329314 1
0.0925536748810137 1
-0.146934793617721 1
-0.0984608805867218 1
0.0760893400887377 1
0.55092826757666 1
0.0498012193921922 1
0.341894053109999 1
-0.0542475444402275 1
-0.0299860822462246 1
0.0804992666055227 1
-0.363589201383527 1
-0.0781874456152072 1
-0.353816308169307 1
-0.123868660103316 1
-0.120563785961851 1
-0.214036538021062 1
-0.487014584501636 1
-0.332512597516972 1
-0.086251856850262 1
-0.209685669555711 1
-0.0163308393218761 1
-0.133484012301356 1
-0.671381577802171 0
-0.176405164833364 1
0.159272714621238 1
-0.48396802662097 1
-0.167570206527339 1
0.258499467554541 1
0.359227773457637 1
0.108095523515736 1
-0.125522752171772 1
0.401959528905281 1
-0.0321927455301728 1
0.306346972047652 1
-0.282545435437511 1
-0.30112480976558 1
-0.281957910581206 1
-0.0591543514448443 1
0.0843782978759049 1
-0.0599632595557983 1
0.423142592033846 1
-0.212436923462444 1
0.563834928496332 1
0.190052611723729 1
-0.0834153038784869 1
0.479416778414832 1
-0.301578669520079 1
-0.165052170384292 1
0.616462480632284 1
-0.303031457723486 1
0.345265645614795 1
0.212888661658661 1
-0.142848850285119 1
-0.340415107824463 1
-0.184796222986365 1
-0.515707049889126 1
-0.592514613986931 1
0.270600294734901 1
0.38280753261187 1
0.0242472017990515 1
0.0456748119440786 1
-0.513252891231649 1
-0.25169787370244 1
0.0806367416137484 1
-0.201457966457686 1
-0.236965559244042 1
0.037186152051138 1
0.426168000660589 1
0.119894031382116 1
0.249897104907407 1
-0.196139492370089 1
0.269168190840575 1
0.236243295716088 1
0.189826837032836 1
0.160747363822253 1
-0.147792963998621 1
0.0300303582835712 1
-0.356272744936142 1
-1.36514283196816 0
-0.232930013989708 1
-0.0127212520486809 1
0.414056384750778 1
-0.460163662099032 1
0.288621091908521 1
0.187413839252516 1
0.312032339647866 1
0.227686637815664 1
-0.262768689368159 1
0.284507341412669 1
0.146202037044368 1
-0.124820767028787 1
-0.212095263243593 1
0.0425623615013645 1
-0.156545094895409 1
0.0253397484389984 1
0.0663704655080366 1
-0.0307616398878736 1
0.117637654776309 1
-0.085427899803963 1
-0.263401078901769 1
0.067827015652595 1
-0.00683624612795422 1
-0.313866069030955 1
-0.0670913654890347 1
0.35991040564334 1
0.569511561905512 1
0.2501880723971 1
0.247868202010963 1
0.396735953231491 1
0.261709104402767 1
0.10674073520437 1
-0.219992635830384 1
0.0954110050734147 1
-0.598234832784022 0
-0.0535433179938806 1
0.003067001968181 1
-0.150941693135848 1
0.0405285899782847 1
0.0548756201664633 1
0.18860979141619 1
-0.559809797799009 1
0.0445112917307152 1
0.606265500290558 0
0.0334712638520786 1
0.0734863158580647 1
0.118912468294921 1
0.54505168935163 1
-0.0544567126880596 1
0.0228866575339755 1
-0.280483434480553 1
-0.326668197413358 1
-0.154296660998706 1
0.0923670851239298 1
0.359681765548667 1
0.156453781765293 1
-0.226199907245838 1
0.184942112852808 1
0.272879361590792 1
-0.301268775901739 1
0.105933163172123 1
0.129126565181975 1
-0.107812077111034 1
-0.123177383590352 1
-0.0774570118133458 1
-0.334535017622793 1
-0.0186728979294235 1
0.716186063445726 0
-0.210798489028378 1
0.343186179769481 1
-0.0763631022610669 1
-0.20276794997055 1
0.156203072535671 1
0.349860680464205 1
0.371549733861267 1
-0.178303459885828 1
0.151285696983581 1
-0.00300164796557007 1
0.477363226396452 1
0.450567584025848 1
0.376473505668834 1
0.384508777805874 1
-0.192380767405109 1
0.462598882962191 1
-0.116855245397274 1
-0.00175033413016511 1
0.357145647216026 1
0.134125921669336 1
0.323844207364263 1
0.294864508452822 1
-0.172101533551599 1
-0.475801384979224 1
0.0980685514529794 1
-0.0206130221504913 1
0.112185311294117 1
-0.384116246242803 1
0.199143159410907 1
-0.139217695086886 1
-0.28768586611663 1
0.0561712258098844 1
0.110635112334897 1
-0.16348541746765 1
-0.179046959497765 1
-0.379248107479025 1
0.918883978819024 0
0.619526015055398 0
0.0409619959226303 1
-0.10035276997704 1
-0.277308106657829 1
-0.345383999965342 1
-0.152612500960445 1
-0.070939519361843 1
0.160458645547826 1
-0.864103163419404 0
0.106366043292992 1
0.0600736537824997 1
0.0967177766532416 1
-0.0577885898320955 1
0.0430070454402408 1
0.315718337473088 1
0.233047257945557 1
0.129971929357193 1
0.10484010137547 1
0.142505919340391 1
-0.0758144081362226 1
0.364118092239894 1
0.156846120067475 1
0.0452261202316712 1
0.0789681072362384 1
-0.0975370941361388 1
-0.0223774692995562 1
0.161844043943108 1
0.297125634166372 1
-0.00774413097502389 1
0.142037544646556 1
0.0464476721905562 1
-0.0140224980150352 1
0.413620393414282 1
-0.186642320045118 1
-0.422269864052666 1
0.265029239669462 1
-0.0587502498218525 1
-0.0257096250895359 1
0.284535209557959 1
-0.0256958512002053 1
0.00711733234829032 1
-0.00377148758554158 1
0.189553974200749 1
-0.0366125208323275 1
0.526090247231432 1
0.129747972939727 1
-0.0489926570884941 1
0.0775035369458422 1
-3.29018751860366e-05 1
-0.458857265788467 1
0.232771911239182 1
0.134283485927729 1
0.361142549132242 1
-0.0949701095454237 1
-0.585526536435347 1
0.545189188311672 1
-0.11242370048758 1
0.649815561522542 0
-0.547093105946468 0
-0.0112750192643343 1
0.0328628606958578 1
-0.0753004942904898 1
-0.267907191648529 1
0.123653924949474 1
0.0167902088048558 1
-0.224412416087518 1
0.117447229288781 1
0.167098787115135 1
0.477293496107757 1
0.286956656949832 1
-0.168884559895935 1
0.0535621453977089 1
-0.200524561799013 1
0.117979706671758 1
-0.197027719367349 1
0.368131197366555 1
-0.410821901082159 1
-0.234181220691001 1
0.031215751462316 1
-0.118240869085109 1
-0.0742415106699997 1
-0.166790009719045 1
-0.552620460580079 1
0.27932590153458 1
0.0909870167302376 1
0.107338474657825 1
0.259641567760488 1
0.843318937998788 0
0.0759626067143441 1
-0.171737952366942 1
0.0809008570548677 1
0.557813639604164 1
-0.344274185125598 1
-0.362525365381448 1
0.00855368165740696 1
-0.408378017630856 0
-0.212946014122942 1
0.0867876359317148 1
0.0685021235241668 1
0.0107976914923489 1
-0.303029629245368 1
-0.409722466774172 1
0.341251031008754 1
-0.137845741050125 1
0.243520011166164 1
0.384508596737196 1
0.184394149602381 1
-0.122447076018824 1
-0.0158008959174285 1
0.504147403347005 1
0.0246879594854615 1
-0.0305303566047768 1
0.00149525982475944 1
-0.219844369714979 1
-0.0941794078566002 1
0.366914905966784 1
-0.155751466642675 1
-0.0377505130924923 1
-0.0301790936742888 1
0.141892011212876 1
0.10209744381132 1
-0.451420526591835 0
-0.0719369725742307 1
0.175992814916938 1
0.141456310569305 1
0.086011811115661 1
0.105918988564241 1
0.0132623713601038 1
-0.708356883510116 0
0.194959864265422 1
-0.150381512661535 1
-0.0926626641431961 1
-0.074140449464132 1
-0.17701349823413 1
0.525300297829601 0
-0.233714046752826 1
-0.123395236608379 1
0.206384461233941 1
-0.24334738297168 1
0.456083060510453 1
0.000735415381042822 1
0.083515987701249 1
-0.168125127473996 1
0.105768578681121 1
-0.089955561575128 1
-0.28439366737608 1
0.0241918084306413 1
-0.075119203314776 1
-0.0491047645275372 1
-0.0420109539935218 1
0.0101051702333593 1
0.0888251113795506 1
0.0421890719027919 1
0.115579273061321 1
-0.127179688777184 1
-0.752463064385684 0
0.205460471228386 1
-0.0882495143219893 1
0.183619068658141 1
0.0474199450421876 1
0.739182060283024 0
-0.407783494954725 1
-0.228478202268039 1
0.0169399533709213 1
0.411639447599143 1
0.0302327757516681 1
0.351003847139378 1
-0.522147826981445 1
-0.0956118067943738 1
-0.0407831610361314 1
-0.0313484728567477 1
0.0663014570437193 1
0.359280847797876 1
0.253129850627767 1
-0.00525923955177061 1
-0.203028809386302 1
-0.284341661583354 1
-0.636107549162763 1
-0.292312292144147 1
-0.23865438689976 1
-0.117405458836252 1
-0.195633726234144 1
-0.136038117750948 1
-0.0280147412983715 1
0.313556807478354 1
0.300812666242319 1
0.357741293485016 1
0.0416767283087031 1
0.33401475602413 1
0.41192860830162 1
-0.402976457582694 1
-0.126083195892227 1
-0.341100975093652 1
-0.252262979124228 1
0.268287062712912 1
0.651168657403734 0
-0.0483781654941014 1
0.0821422113834951 1
-0.338755782024129 1
0.162050333978536 1
0.107835425811678 1
-0.425656131045191 1
-0.278103461276838 1
-0.470951813541158 1
0.443325037448337 1
0.338303387761834 1
0.0705715522004079 1
0.507590324336252 1
-0.498346803575439 1
-0.0686855269625932 1
-0.154047896798999 1
-0.0126718093700793 1
0.0616589671551303 1
0.199337945864845 1
-0.0538186897789545 1
0.346851442316728 1
0.182492439966517 1
-0.186462098643443 1
0.481420957595453 1
-0.469311345876851 1
0.175633734257357 1
-0.205121950540853 1
-0.455288191591771 1
0.346594833834956 1
-0.313668962893538 1
-0.835369261402673 0
-0.0111371654200695 1
-0.0898724307141796 1
0.27315942569044 1
-0.111254885048375 1
-0.210429611606777 1
-0.11713976300038 1
-0.204469832529552 1
-0.282546600400845 1
-0.126025234978508 1
0.059553530258592 1
0.0091076210949852 1
0.0560921254836169 1
-0.267867595381423 1
0.278834601240431 1
-0.3575268253392 1
0.184771050853063 1
-0.172059369870543 1
-0.125267696457186 1
-0.0932993884858174 1
-0.038871625718482 1
-0.22657891739935 1
-0.384211733051073 1
-0.20142780077922 1
0.0845554567069011 1
0.0582855963809903 1
0.0465089723797519 1
0.0501676665588172 1
0.345202793147826 1
-0.36800995434352 1
0.0552156490615235 1
-0.201354814617877 1
-0.391955426670101 1
-0.251154850206798 1
0.0410968411663882 1
-0.0735155338666137 1
-0.026937459474097 1
0.666594897006917 1
0.0398154472751898 1
0.339943078239071 1
-0.0957134660395322 1
-0.40537567656064 1
0.0967216946782696 1
-0.467724485264283 1
-0.211255662720228 1
-0.377896991262983 1
-0.184906708758164 1
0.118688621419443 1
0.127334881012931 1
0.176284336779981 1
-0.00726984865463776 1
-0.387883281264771 1
-0.0632849590157335 1
-0.0317171889340785 1
0.39863649222368 1
-0.10834080352228 1
-0.146822304571182 1
0.640507489367158 1
-0.582190288499049 1
-0.366898884916197 1
-0.152757082290999 1
-0.113620648806277 1
0.135188761143872 1
-0.433144287311752 1
0.0892926496024498 1
0.0818996306666521 1
-0.010861652260944 1
0.0443589232558515 1
-0.225619465149678 1
0.165109190342978 1
0.845923177675181 0
0.494985745198634 1
0.0353416026915539 1
-0.235370177019761 1
-0.114754326379254 1
-0.149220245684796 1
-0.041526883847894 1
0.188616630440595 1
-0.583664379251682 0
0.181989306596854 1
-0.146431527914332 1
-0.245913406473383 1
-0.464302259189486 1
0.0997390720147022 1
0.235885800060853 1
-0.18748217795849 1
0.326491166145838 1
0.0700942178942675 1
-0.133595662781692 1
0.143229341954564 1
0.277726018590676 1
-0.0101415234576311 1
-0.196013086850511 1
-0.789371474413644 0
-0.178460377063021 1
-0.278627471447156 1
0.48159224577385 0
-0.409162170454951 1
0.550285268863709 1
0.353356425281253 1
0.285520121970521 1
0.516722028788836 1
-0.215483928497522 1
0.144786328803234 1
-0.385794024934969 1
0.0827674165266082 1
0.0887900409878607 1
0.286628691794189 1
-0.081693252625955 1
-0.477728078362222 0
0.212555377071708 1
-0.00936333243120181 1
0.447184619493671 1
-0.110275929967289 1
-0.239522839896716 1
0.0757793818523778 1
-0.444842744575306 1
-0.263912174461367 1
-0.546621527321092 1
0.237756875224356 1
-0.0804063908329346 1
0.120093236618075 1
-0.0160050327232511 1
0.130774555579096 1
0.103930688694925 1
-0.0824368064319122 1
-0.0560436723550896 1
-0.378348084614247 1
-0.719116387396157 0
-0.148135347705153 1
0.192511354231536 1
-0.199801586757438 1
0.222622779561325 1
-0.0760170041942279 1
0.452851428413306 1
0.0739470781483069 1
-0.618851545448535 0
-0.123713952354317 1
-0.316153827418143 1
-0.188399385018205 1
-0.0454920504894169 1
0.16062187144803 1
-0.304859842728162 1
-0.0798554053256021 1
-0.0466647330620233 1
0.370503250597575 1
-0.170174300047875 1
0.25352075989323 1
-0.0568841771775011 1
0.680680953822524 0
0.598369131194693 0
0.627873449722944 1
-0.258348032337927 1
-0.103848515566353 1
-0.0634455304554051 1
-0.286263503993009 1
0.310150072597894 1
0.145069175513956 1
-0.164456696870044 1
-0.658281387719616 0
-0.414453146678149 0
-0.0557177411638044 1
0.226828216087373 1
0.247982203316929 1
-0.12153972669897 1
0.286807235555308 1
0.756975696022263 0
-0.506430946586365 0
0.0343780383360825 1
-0.107430844174834 1
0.385550663697189 1
-0.316063868575199 1
0.315040756191437 1
0.0323012107367402 1
0.0157856623298035 1
-0.1895066761381 1
-0.0674334619046285 1
-0.0575145263059643 1
0.0259623037742096 1
0.252521300743329 1
-0.0675269481767999 1
-0.429169052781038 1
-0.0514838357788153 1
-0.428420887107281 1
-0.2051843200893 1
0.179735304068489 1
-0.277128127818674 1
-0.143282098962023 1
0.863318189950853 0
-0.0999737871299339 1
0.588932687191038 0
0.108759108914262 1
0.230845660694094 1
0.0517984021077147 1
0.135576411119784 1
-0.287544635162392 1
0.0540438851915902 1
0.0910587872940167 1
-0.00513180546522212 1
0.115977744974745 1
0.442091874920339 1
0.0384859596732674 1
0.18170314351048 1
-0.287833531944677 1
-0.127519444879847 1
-0.527654186815827 1
-0.0160907387641069 1
0.530154291896581 1
0.054867484356306 1
0.329396566455461 1
-0.415686522708888 1
-0.102766290587633 1
-0.0637637058528884 1
0.116375586496954 1
-0.0839299550626148 1
0.163116627379899 1
-0.243750671564786 1
0.174470662407921 1
-0.393414402168035 1
-0.142040158855737 1
0.614175940018946 0
0.044230271912859 1
-0.744310576064009 0
-0.0992960101090009 1
-0.341074215848007 1
-0.0310455418024921 1
0.334685843309708 1
-0.198973248411224 1
-0.10189642358179 1
0.336862046395345 1
0.0582572378997155 1
0.315350557569953 1
-0.0315019318805713 1
-0.56750662992492 0
-0.104091508038849 1
0.339963113996216 1
0.106245329914476 1
-0.213763764598992 1
-0.150415539809346 1
-0.0378401449814676 1
0.208895473055768 1
0.333092614560992 1
-0.0149335867747745 1
0.10103174423908 1
0.146015574945903 1
0.237958739421702 1
-0.175663323160665 1
0.871364867708828 0
0.285456943626898 1
-0.445905625302152 0
-0.00518155786099609 1
0.0444310030315029 1
0.269200950914367 1
0.290779850726574 1
-0.49790563596542 1
-0.00955394152867359 1
-0.530272057908571 1
-0.121014281894888 1
-0.168559592016421 1
0.316644344127444 1
0.644858200142507 1
-0.157800155297619 1
-0.0165012119585346 1
0.187299716090585 1
0.102247057587115 1
-0.164708910697143 1
0.427780777259269 0
0.15374572454502 1
0.21399330751959 1
0.00821585999818271 1
0.0496147775420108 1
-0.0330534716139719 1
-0.232716811586597 1
0.408234467789814 1
0.19235267412306 1
-0.192727016582217 1
0.0266084967633481 1
-0.314518966197875 1
0.0729362808458208 1
-0.183131293467403 1
0.491921004185491 1
0.0670615470639245 1
-0.469008543144475 1
0.0485513079192551 1
-0.153478056522302 1
0.530553637787698 1
-0.308756366964532 1
0.00866256720904404 1
0.588215010272264 1
-0.240606538929395 1
-0.354282848623393 1
-0.00595977969052204 1
0.092144527756826 1
-0.50936274992052 1
-0.0445286014816939 1
-0.096264969649472 1
-0.403006252317789 1
0.21813952167227 1
0.329135470789361 1
0.576315037490148 1
0.0921337816682823 1
0.249867499854775 1
-0.225098216745324 1
0.545951044903487 1
-0.150079593622796 1
-0.0935162576275109 1
0.133832052784457 1
-0.151295670608767 1
0.742134185953744 0
-0.446364221275852 1
0.307503416498973 1
0.832450718940708 0
0.394884594687132 1
-0.216525009601823 1
-0.454728826654852 1
-0.423692768874458 1
-0.745450937766547 0
-0.630474217973797 1
0.0467150777592029 1
-0.132121191799103 1
-0.28988469297092 1
-0.432783207649047 1
-0.220656600105224 1
0.100658970081375 1
0.415273297523092 1
-0.261908090525994 1
0.205190981122511 1
0.22211308451956 1
-0.1704079205713 1
-0.440894393218328 1
-0.0899142431750053 1
0.147446993226553 1
-0.272348991785651 1
0.108169365377612 1
-0.424560745632481 1
0.165148994241666 1
0.65916015630161 0
0.14943796900408 1
0.110208618002232 1
-0.0204677439823133 1
0.36207490163702 1
0.0211178823347287 1
-0.246757344414587 1
-0.33577264292969 1
0.154091117765663 1
0.147790822395489 1
-0.20138054145758 1
-0.406353982536122 1
0.326177345159619 1
0.0684117784205682 1
0.369022446413245 1
-0.444090900124254 1
-0.0609556024057363 1
-0.0605916539299123 1
0.158928828316696 1
0.0658296637451343 1
0.512680361872403 1
-0.395030760870845 1
0.0727127034019886 1
0.249662149269751 1
-0.342152762094094 1
-0.2847624049205 1
0.141114263186814 1
-0.269539467171084 1
0.141246636340409 1
-0.0349152952369734 1
-0.0875572768414216 1
-0.566064785675254 0
-0.522696616434223 1
-0.0922242474245704 1
0.395795185932776 1
0.318358628873738 1
0.210960655512397 1
-0.383798375318028 1
-0.166427489285255 1
0.320343359624381 1
0.170790489112074 1
-0.586830861721353 0
0.461936101003875 1
-0.210673723126766 1
-0.276326037699413 1
0.168424185548039 1
0.131533727376532 1
-0.534286343879596 1
0.252862960008177 1
-0.259526936489297 1
-0.287810657979147 1
0.165777323661482 1
-0.0940590898901073 1
0.0019017324071177 1
-0.494738358274701 0
0.0764039839741406 1
0.1083367910901 1
0.165856285206419 1
0.0242312700190933 1
-0.133353755518099 1
0.054136396279216 1
-0.250637447646779 1
0.0137149922540527 1
-0.37811248008561 1
-0.250771802975745 1
0.00185873580111175 1
-0.310346910766633 1
-0.0364670407056768 1
-0.0886392053423317 1
0.0295995258153819 1
-0.102131988624524 1
-0.124289488543666 1
-0.0216346668006598 1
0.0559767171004425 1
0.227304032162034 1
0.837290648381879 0
-0.27764937124691 1
0.0678045263300388 1
0.348305800164834 1
-0.406970394411416 1
-0.0280536438220508 1
0.106762601257787 1
-0.0844213565637844 1
-0.0287794875086274 1
-0.102653245384512 1
0.327457818449245 1
0.359630258114905 0
-0.0641935722325784 1
0.357295570056761 1
0.10222698732929 1
-0.0373968818216345 1
-0.15638944959532 1
-0.168252988390016 1
0.38081789677672 1
-0.177871029092967 1
-0.204344820165907 1
-0.372795680705197 1
-0.296891560710912 1
-0.609276958377598 1
-0.288851027894746 1
0.146478614611031 1
0.367835453991367 1
-0.0931701523405115 1
-0.011403397643934 1
0.0249555192454946 1
-0.146771004628211 1
0.00767657661591337 1
0.369180546972488 1
0.164802064594389 1
0.233803559444225 1
-0.170031595812329 1
0.314571527286399 1
-0.114160186986822 1
0.113284479236695 1
-0.376476619100055 1
-0.193814241362147 1
-1.08233546112395 0
-0.0358392599440668 1
0.0868740215254283 1
-0.729506206698694 0
-0.324956245428201 1
-0.226964779924014 1
-0.36103904420067 1
0.0519465940284222 1
0.298046090174844 1
0.389892382298712 0
0.0914556578098213 1
0.149920050663934 1
0.145171444591928 1
-0.612347176034544 0
-0.168928761212841 1
-0.318464269818287 1
-0.135862496080305 1
0.332872143950037 1
0.0837682805895869 1
0.256447688991506 1
0.417518036683561 1
0.375173011986135 1
0.24437077724683 1
0.0987145740055527 1
0.0331503020338771 1
0.22372502731641 1
-0.0904974075315387 1
0.0273216812935596 1
0.0839250117420822 1
0.146656871663814 1
0.368524346371307 1
0.172605250540673 1
-0.263065497770433 1
-0.0945901643182719 1
0.0740563452430512 1
0.191592635340023 1
-0.0689478652491413 1
0.556968295839799 0
0.203662010833118 1
-0.160089696524389 1
-0.0743874046350637 1
-0.0826071082766928 1
-0.485698400818167 1
-0.0537877059173029 1
-0.0479281968526656 1
0.0740631032348016 1
-0.427019815206071 0
-0.00561574353660948 1
-0.0578275978125009 1
0.00395178812380939 1
0.533955533571967 1
0.078735888690389 1
0.298878810293027 1
-0.192838132655805 1
-0.0423061903861315 1
-0.104932244495113 1
0.0405991602682702 1
0.152034357327887 1
0.00800303128956043 1
0.0832163249616114 1
0.157043422905142 1
0.95197176559231 0
0.194115698914757 1
-0.557267123068587 0
0.149382237866091 1
0.027540510382242 1
0.206338444865568 1
0.450154104012505 1
0.124108096841559 1
0.458996912797876 1
-0.164976722271959 1
-0.333352865351712 1
0.107703141108978 1
0.281301565433405 1
0.172724160483882 1
0.230186761331823 1
-0.299286595751306 1
0.244324939827406 1
-0.125959059266997 1
0.503627886458039 1
0.158938045825662 1
0.128825897389537 1
-0.256926097422471 1
0.31752197908652 1
0.393780002876682 1
-0.250143232917349 1
-0.320407340289202 1
0.439710774660549 1
-0.061323700464432 1
-0.27685488436661 1
-0.114710617921197 1
-0.310906534129414 1
0.337342235649859 1
0.0334899594904496 1
-0.103579525597859 1
-0.637633543936442 0
-0.451876473798929 1
-0.199362033778503 1
0.0425882821692295 1
-0.157025252300178 1
-0.427445389225129 1
-0.199633649880844 1
-0.399635038367992 1
-0.417536870968575 1
0.785110006493966 0
0.160683245980695 1
0.325777122200134 1
0.814591226389512 0
-0.0489125597756259 1
0.241959011606404 1
-0.56873437544267 1
-0.357490703923509 1
0.17002608262492 1
0.0035439616657227 1
0.158962254632255 1
0.270166998462425 1
0.37730970776398 1
0.396602405371251 1
0.1582767946248 1
-0.258425835793212 1
0.0986750374989092 1
0.356142866930724 1
-0.44804352753185 1
-0.120930620574724 1
0.11922856831926 1
-0.37283175735518 1
0.248658491352078 1
-0.178044291738308 1
0.207152022637232 1
0.274741099889109 1
-0.0788189692617629 1
0.0219462088421106 1
-0.344971632663744 1
-0.196102466637625 1
0.326366728729093 1
0.038175051954558 1
-0.168897661885306 1
0.0714523799738398 1
-0.325382416458494 1
0.600714565202027 0
0.571957381279732 1
-0.516351274030353 1
-0.145470211908715 1
0.432102682933392 1
0.130860769408419 1
-0.113155989680798 1
-0.1809886829063 1
-0.273537904178134 1
-0.18832153513317 1
0.00779133116791026 1
-0.127953581928591 1
-0.11074296985979 1
0.0417896733170321 1
-0.341160963970463 1
-0.64771421316889 0
-0.235611041077444 1
-0.689255163741405 0
-0.105010277990169 1
0.597058235722112 1
0.352146826689043 1
-0.119851590808633 1
0.430798909925225 1
0.0373762892118631 1
0.327510859893302 1
-0.334973434278275 1
-0.0574197424134619 1
0.13667609067049 1
-0.0435063883769294 1
-0.299969175128485 1
0.174417960688542 1
-0.668486882053301 1
-0.430080462556586 1
0.401844889960306 1
0.130167935129913 1
-0.0207854110889759 1
-0.106678423897614 1
-0.0830399366440144 1
-0.100543084683432 1
-0.116761397242807 1
0.283091261421678 1
-0.451879485811729 1
0.292901724462121 1
-0.152985308675052 1
-0.00687545158668106 1
0.737547574932569 0
0.384495852858387 1
0.108692663409944 1
0.135448628557618 1
-0.116183921231762 1
0.188381806687268 1
-0.116215781664432 1
0.420069079592617 1
-0.199313139739453 1
-0.0683685581125889 1
0.0873771075560213 1
0.294375572940003 1
-0.619240083885704 0
-0.427579164292741 1
0.587912071603122 0
0.217009062778105 1
0.472528371443484 1
0.196021758405664 1
-0.447273041481196 0
0.08235099202635 1
0.293739057393307 1
-0.246442402033076 1
0.539041312633104 1
0.254763407927845 1
0.205219481916208 1
-0.0370661519754444 1
-0.307092573166741 1
-0.146423317111776 1
-0.278720333381378 1
0.0963003682391497 1
0.0502925148433122 1
-0.252705171373507 1
-0.432769324998315 1
-0.230440127874186 1
-0.126296191334754 1
0.775407698749552 0
0.581875727896045 1
0.334603491646834 1
0.144149345655896 1
0.1788388065246 1
-0.0394437365409427 1
-0.0222285110033574 1
0.603098430300041 1
0.0352878845911493 1
-0.288528016648378 1
-0.0387952657091805 1
0.116889665700262 1
0.323722060865903 1
0.121349198057702 1
0.704294449102108 0
0.313430316282269 1
-0.134716474467821 1
-0.171038020062716 1
0.345520279651367 1
-0.1100100370862 1
-0.213122836565675 1
0.102454357288139 1
-0.0982550723987434 1
-0.314360464660509 1
-0.379890813012772 1
-0.0105218915529019 1
0.418747966259102 1
-0.288303847059988 1
0.581613209793278 1
-0.634346182880339 0
0.518420942907992 1
-0.0947291400225543 1
0.262331468988877 1
0.145005448121387 1
-0.446025942506913 1
0.0342511377044088 1
-0.233459987926781 1
-0.1049832390497 1
0.161260706321261 1
-0.194430348090147 1
-0.676630987241763 1
0.0138585627364225 1
0.294169197026852 1
0.0587590108952241 1
0.0547412274909263 1
-0.00764884368316309 1
0.141849451183648 1
-0.164324790097416 1
-0.121480219107671 1
0.349510896118251 1
0.395370499180533 1
0.367163686601183 1
0.584785028415324 0
0.0384462660152904 1
0.335043877423889 1
-0.513551242303439 1
-0.0902530325341206 1
-0.144451995219624 1
-0.0734227577487879 1
-0.111358361978891 1
-0.374017906246862 1
0.280331081196563 1
-0.149227226094043 1
0.198684271069972 1
0.106105759823318 1
0.00236495731430189 1
-0.265851949201629 1
-0.0158136210221458 1
-0.0800418959191122 1
0.154245220991227 1
0.141971666746879 1
0.0217818819258461 1
-0.238015445023764 1
0.148425402232336 1
-0.17080351969379 1
-0.228403104156273 1
-0.322469244750207 1
0.410332027013464 1
-0.177809856873999 1
-0.459295376789201 1
-0.433003523694172 1
0.118563801983184 1
0.120601771188134 1
0.0956962684896124 1
-0.365159945693184 1
0.316294988882549 1
-0.495700045023474 1
-0.064603874532341 1
0.0206417030284608 1
-0.74518500300896 0
