# Supplementary material for: Bias caused by sampling error in meta-analysis with small sample sizes
Source: PLoS One. 2018 Sep 13;13(9):e0204056. doi: 10.1371/journal.pone.0204056 (PMC6136825; doi:10.1371/journal.pone.0204056)
Supplement: S3 File — (ZIP) [file pone.0204056.s003.zip › results N = 20 delta = 0 tau = 0 sz = 100-500.txt]

"dl.delta" "dl.cp"
0.025286964509719 1
0.0406804641709218 1
-0.09898537362033 0
0.0166058450686596 1
-0.0820454452607152 1
-0.0139211526471743 1
0.0863949008883126 1
-0.0461167763228438 1
0.0733281486556388 1
-0.0603161802899716 1
-0.105516722836692 1
-0.0199018435973516 1
-0.00789986079695707 1
0.0903153127807407 1
0.140937662272742 0
0.0505734946603966 1
-0.0469544608273949 1
-0.0761876455255305 1
0.00404271247977824 1
0.083877705761023 1
-0.116167438127347 1
0.110338085572575 1
0.123087472519637 0
0.020173592632708 1
0.0989262821919371 1
0.126920543520536 1
-0.0476991479272401 1
0.00286463174923569 1
-0.00141057716163685 1
-0.084280903064882 1
0.000769094989228664 1
-0.0172431017594036 1
-0.012867292732077 1
-0.0466819432544769 1
0.0262335842886147 1
0.0140069875825165 1
-0.035951933110046 1
-0.0216462276055965 1
-0.0132690643029006 1
-0.0440739316139385 1
-0.0757341939257514 1
0.0202458023822108 1
0.0633062804742163 1
0.0205731371159821 1
0.0206729839076274 1
0.032280837358389 1
0.0400025938330707 1
-0.03570027643161 1
-0.0289809695137122 1
0.0263385976963484 1
0.00255574295582077 1
-0.0331683813200877 1
-0.0470738057465668 1
-0.0483624320362194 1
-0.0898600550673683 1
0.129603118992008 1
-0.0212541807353022 1
-0.0683814809872841 1
-0.0385047753849522 1
0.044724676217844 1
-0.00171042688275434 1
0.123326115313687 0
0.0233742059664708 1
0.0198339133353108 1
0.0235293789973758 1
0.0242852106320457 1
0.067979793445384 1
-0.0366026451851644 1
0.00104510482594441 1
0.0283158626232702 1
0.0503606274611618 1
-0.0979300995460403 0
-0.0812213530592642 1
0.0725023864227485 1
-0.012631107994776 1
-0.0555510668080514 1
-0.0470694973156413 1
-0.0938469637455154 1
-0.0592967170235025 1
-0.0398677442955801 1
-0.00203272297320149 1
0.00132039457015823 1
0.0449614337139997 1
-0.0388296218817947 1
-0.107504409733184 1
-0.00144673534110494 1
-0.0596171045272588 1
0.146286218673826 1
0.0882579410496777 1
-0.075715321966514 1
-0.0385826262051022 1
0.0329531551902838 1
0.0818277216046698 1
0.0690205420390746 1
-0.0771056937516967 1
0.0629152480473393 1
-0.040521457383123 1
0.0275621145718637 1
0.0354435224295487 1
-0.00998658740110379 1
0.0181776489999019 1
-0.0277228826407041 1
0.0149968187912244 1
-0.074423276231209 1
-0.0454043675082865 1
-0.0692266421475252 1
-0.046522731404478 1
0.000713045374869757 1
-0.0567721345020213 1
0.0282174377648018 1
-0.00339442867531736 1
0.0371808401016291 1
-0.0198877445551216 1
0.0538637220090602 1
-0.0528318316565532 1
0.0618342247616443 1
-0.0707778338059584 1
-0.00838718618105881 1
-0.0200881853163993 1
0.0303908975829089 1
-0.0857002205514048 1
-0.0614966589862368 1
0.0508726689729458 1
0.173844515849739 0
-0.00217108197701091 1
-0.0371164808681606 1
-0.0232904261658148 1
0.0308056926181351 1
-0.0808839315161668 1
0.113376167365198 1
-0.103452491359307 1
0.0716678963741475 1
-0.128837004142842 0
-0.0214961002323479 1
0.0664660455052166 1
0.0220199228525436 1
-0.0998082947197733 1
-0.0754572564584102 1
0.0303339336004201 1
-0.00896761759034838 1
0.0919014855781473 1
-0.108442271925679 1
-0.154504538240233 1
0.00236693129258778 1
-0.115377287023211 1
-0.0501937876886573 1
-0.0745537772468808 1
0.139184534927199 0
-0.0340720620247588 1
0.0750016081804274 1
-0.0594817499286643 1
-0.105815368948312 1
-0.125442446173145 0
-0.0745779048281068 1
-0.0425112589224157 1
-0.0407883065592575 1
-0.151219976360343 0
0.0153061539324365 1
0.158936375504672 0
0.0418527908900746 1
0.0301091053597392 1
0.00734042650157725 1
-0.0834403588301301 1
0.00953648513639904 1
0.0401914852779903 1
-0.00760536284283758 1
0.035760122344088 1
0.0199843292292255 1
0.0320391956973037 1
0.01097136899245 1
0.0266987041820594 1
-0.0479200090327741 1
0.0230377434023237 1
0.0914254508227806 1
-0.024418321324024 1
0.0513098115428003 1
-0.0486346423366861 1
0.000267243222030611 1
0.0542642414783967 1
0.0114060682268753 1
0.0590433168825453 1
0.0997461245579505 1
-0.0556043613259411 1
0.0758997017489854 1
0.0129837911831293 1
-0.0321929648356416 1
-0.101188826983961 1
-0.0789027135470618 1
-0.0788812482433222 1
-0.099856442468856 1
0.0655914799559007 1
-0.0241973687541012 1
0.0757967790951803 1
-0.0139843136254612 1
-0.0408393250479304 1
0.0861050457087864 1
-0.00805314779321147 1
-0.0733633035830352 1
-0.0198287429680485 1
0.0285203305602643 1
-0.04153069995753 1
0.0232289058709829 1
0.0426537759747415 1
0.0881360484702886 1
0.00988934498203748 1
0.0488881426856017 1
0.0229871066855689 1
0.0582745339327808 1
0.0885504848556904 1
-0.020688597049085 1
0.0869345556569895 1
-0.0843448005419187 1
-0.0422592463619597 1
0.10259852210783 1
-0.020437109532426 1
-0.061602959829727 1
-0.0511449309358996 1
0.0397659733074247 1
-0.0421983423178551 1
0.0818352753653745 1
0.0434848615068735 1
0.06874879962529 1
0.0610907871617886 1
-0.0157140460665065 1
0.0832620315660916 1
-0.037368850561041 1
-0.0609440769576812 1
-0.0547070557265114 1
-0.0219226633210114 1
-0.134148821208632 1
0.136828396320708 1
-0.0433698426653839 1
0.0268610109232059 1
-0.0736681787398665 1
-0.142274475062664 0
0.00109061527560903 1
-0.0699628840645957 1
0.0759434772534193 1
-0.0401065732993328 1
-0.0297676310188787 1
-0.0338312951513975 1
0.00811318630134442 1
-0.0411042350016915 1
0.0567862570398164 1
0.0546931864334953 1
-0.0116641559080311 1
0.0795513504387764 1
0.00808720695567325 1
-0.0014782521222877 1
0.0211711657890919 1
-0.0900838419413058 1
-0.0741775180842386 1
-0.0399086410120609 1
-0.118281083888734 1
0.00938240677162104 1
-0.0156068423179544 1
0.0866048240813467 1
0.0973910597819598 1
-0.00153680452906465 1
-0.023998508344918 1
-0.0306128471169962 1
-0.0146199905222197 1
-0.104644906566216 1
-0.00200886368819419 1
-0.0131182884555716 1
0.0253420635688597 1
0.0463774143230251 1
0.044872502791395 1
-0.0570613893437931 1
0.0293792315365856 1
-0.0141512494720772 1
-0.0401205957082849 1
0.0559864096707055 1
0.0206455226365009 1
-0.122139135294643 1
0.0623764366222952 1
0.0296948661841977 1
-0.0523096852887156 1
-0.00523516250066124 1
0.0261491615265608 1
-0.0611885832992659 1
-0.0319170736743891 1
-0.100722114755696 1
-0.088832475634384 1
0.133027541739367 0
0.0249121138905348 1
0.0540335789676823 1
0.0555850545913428 1
0.0208712616761346 1
-0.0855462329415642 1
0.162833196516096 0
0.0358058937482433 1
-0.00283389014781491 1
-0.0293393254481853 1
0.0353192805723202 1
-0.0189859769137047 1
-0.0284778744762964 1
0.0283361304665991 1
0.0141979382805521 1
-0.0203366563764295 1
0.0465763875426635 1
-0.0658597128035899 1
-0.0353769712398121 1
0.0394666140937362 1
-0.0405467217449466 1
-0.17386376166759 0
-0.0226449401368688 1
0.0322257219926324 1
-0.0843987948811986 1
-0.0104213994276899 1
0.0545527600020171 1
-0.0357584553190642 1
-0.0562484762831666 1
-0.0965014259919633 1
-0.00749413824940626 1
0.0308287097658535 1
-0.0074521660054783 1
0.00311953060118287 1
-0.0107276363405577 1
-0.00638222008038741 1
0.0825331894970538 1
0.0134328097671008 1
0.0178671577672515 1
-0.0296529763156698 1
0.0412249508177679 1
-0.0206465025841112 1
-0.0158161213462473 1
-0.00417932538558179 1
0.0952092124209596 1
0.0300515619099947 1
0.0609341490065459 1
-0.0624764954924483 1
-0.126142762308435 1
-0.0551640050738807 1
0.0954557311999963 1
-0.0332128510178272 1
-0.0268103030727639 1
-0.0210037824132944 1
-0.0039668923691847 1
-0.11985619944042 0
-0.0289739946144286 1
0.00397224391218587 1
-0.0136412772838106 1
-0.019161369205145 1
0.045051110453217 1
0.0143378417862229 1
0.030998039853512 1
0.145724644746315 0
0.0921222708927835 1
-0.178108724582746 0
-0.0740928962530275 1
0.0842094627321616 1
0.0222019606019519 1
-0.0910166598342864 1
0.123656334382161 0
-0.0373029307676653 1
0.0309192084913004 1
0.0577186272967117 1
-0.0168702647213049 1
-0.0196541614135466 1
-0.0155961033451762 1
0.0579288150747605 1
-0.00319607679679858 1
0.0075632887123247 1
0.000870155896001486 1
-0.0401620954993786 1
-0.0571623350589187 1
-0.0573347454767326 1
-0.0860627718140983 1
0.0222442286415762 1
0.0570778542693539 1
-0.0335294611941737 1
-0.0300911877470412 1
0.00797763140746074 1
-0.0425089111704414 1
-0.073718706498669 1
0.0429030138429339 1
0.00232663875890524 1
0.032284039714938 1
0.062538033903562 1
0.0592206961896076 1
-0.056368408260388 1
0.00830674559369476 1
0.0280084660787408 1
-0.0149004848348967 1
0.07270196140771 1
-0.0395086673884127 1
0.0217931178559576 1
0.0350402609883041 1
-0.0272194259321882 1
-0.0213581882881502 1
0.0198204668899216 1
-0.0135858796904281 1
0.0313433228821822 1
0.0876371215068521 1
0.0211622809774193 1
0.153282779039664 0
-0.0468141659293141 1
0.0470211337116829 1
0.0322123196474315 1
0.049651186794174 1
0.0440059002211206 1
0.0297305019690955 1
-0.0760599819003716 1
-0.021976062176868 1
0.0740455371307008 1
-0.0807136357579538 1
0.00730692907534243 1
0.0693298290120432 1
0.0211586470708983 1
-0.00236301825242578 1
-0.0768357504391695 1
-0.043634354495818 1
0.0589792123914323 1
-0.067702858754605 1
0.0376585018222906 1
-0.0703650510642874 1
0.0625662798071484 1
-0.0535090107007608 1
0.0894429767975686 1
0.00712361658860396 1
0.171578578818911 0
0.0752569986652855 1
-0.019933189321903 1
-0.0111434630912047 1
-0.0500653584987667 1
0.0373502676469428 1
0.0668890193405498 1
0.0247323569404238 1
0.041254862247097 1
-0.0226767804914957 1
0.00957578301359169 1
-0.03665687193413 1
0.0674362930284091 1
-0.0238166802235689 1
0.0140315613732545 1
0.00352364892028616 1
-0.0789272986146069 1
-0.0282252674522251 1
-0.0436077300650478 1
-0.0271026548807736 1
-0.160065809551244 0
0.129879974777662 1
0.0522905448868247 1
0.0376034934191029 1
0.109075113708074 1
0.0448408206967989 1
0.0883095838533642 1
0.0807477804851884 1
0.0333638876194196 1
0.119130509763446 1
-0.010783546574723 1
-0.109953698055613 1
0.0197735984728487 1
0.0147854541334846 1
-0.0605560410879481 1
-0.0768999212312179 1
-0.1020279048313 1
-0.0319745283404295 1
0.0439317708403598 1
0.0773712809813732 1
0.0157890561891994 1
-0.0494208082208738 1
-0.0321235276600911 1
0.00407624858499504 1
-0.0130935964263739 1
-0.0674858016886426 1
-0.0121113067937227 1
-0.0257213823859286 1
-0.0109062209864524 1
-0.0154866256250093 1
-0.0390202499183464 1
-0.0535616816477975 1
-0.0777502770476658 1
0.0677575748800917 1
0.0466724593153374 1
-0.175904635034668 0
-0.119989684639746 1
-0.109848868570507 1
0.00234800654536057 1
-0.0565930620881277 1
-0.0555934414921406 1
-0.113887140645106 0
0.0728776520572671 1
-0.0235525034678548 1
-0.0225701144781338 1
0.0107854029121816 1
0.00566089115721571 1
-0.0167080814636004 1
0.0312263364638599 1
0.0107946097087622 1
-0.0516901142014131 1
-0.00382994563734641 1
-0.0674986284590995 1
-0.0387484521431967 1
0.00155759967334491 1
-0.0284161091794758 1
-0.0888577653896099 1
0.0222460943317591 1
0.0470439554194303 1
-0.0370595461124328 1
-0.00121513049965935 1
0.00593041010270062 1
0.041345752295789 1
0.00569390437969111 1
-0.117710976857384 0
-0.0134240365052607 1
-0.084439165234297 1
-0.0151860695163928 1
0.0376645166027425 1
-0.158348300427626 0
-0.046338229377072 1
-0.0472783971419242 1
-0.0346376555192116 1
-0.00812067184072668 1
0.0148310211539531 1
0.0263959589010577 1
-0.0143013396279582 1
-0.0384739444402472 1
-0.125746535200421 1
-0.0300482328198861 1
0.053228072831133 1
0.0646364934766853 1
-0.03941712816945 1
-0.00482530255891206 1
-0.058544587632848 1
-0.0991745286466095 1
0.0196476637487478 1
-0.0260524139904085 1
-0.0448688933202771 1
0.0614399132845999 1
0.0544906672738526 1
-0.0363734541520691 1
0.033954585260918 1
-0.0794407103884955 1
-0.059030103631339 1
-0.0288273230788849 1
0.0212973129777064 1
-0.069194236988271 1
0.088221923580267 0
-0.053595378085036 1
0.027440930292396 1
0.0242543052313229 1
0.0257730793961674 1
-0.0654574258622944 1
-0.0707914862811559 1
0.134594041940351 1
0.118439540117833 1
-0.073700831439123 1
-0.0186739589775441 1
-0.0783623545269564 1
0.0130364508079978 1
0.0412903875632238 1
-0.048379089040647 1
-0.00977283641803403 1
-0.0240397991439387 1
-0.0217754972738471 1
-0.0856649422660355 1
-0.0712184208384667 1
-0.0383325169668349 1
0.0191036724832314 1
-0.00954299998165293 1
0.0459731719991074 1
-0.000369459244590078 1
0.0870162691437358 1
-0.114936271637002 1
-0.111560618826593 1
0.0443957517256374 1
-0.110765232091786 0
0.0671646454521147 1
0.0146943347419009 1
-0.0335291209113514 1
0.00846512935698283 1
-0.0238264088834451 1
0.0486894717699613 1
0.0137736768309456 1
0.00310759947661099 1
0.049639192864125 1
-0.0449955410406948 1
-0.0143340618496484 1
-0.0269380993719856 1
-0.0388683176744672 1
-0.0631566548883819 1
0.0861401699549533 1
0.0535323927512468 1
0.0757097262961434 1
-0.115150087755327 0
0.0500939570594635 1
-0.102860192938718 1
0.0214806427093207 1
-0.0278995707105592 1
0.0145584872212589 1
0.0379093037172446 1
0.0758523914074665 1
-0.0651421064127402 1
0.0704339518282305 1
0.0555562036019484 1
-0.0450797506280892 1
0.0839120275536436 1
-0.150853902324516 0
0.0540434653292956 1
-0.00395062785839171 1
0.00303674307697693 1
-0.0424395079989659 1
-0.0508567605328136 1
-0.0585741852707035 1
-0.0205486255583228 1
0.0541077430706136 1
0.0635420714180906 1
-0.133378981379297 1
-0.0516608432755008 1
-0.105027587765691 1
-0.0146459591303016 1
-0.129684583635957 0
-0.0195443807209297 1
0.112428488035009 1
-0.0751053338144069 1
0.0335464220571533 1
-0.218825490454849 0
0.0828044939414128 1
0.0784191792138801 1
-0.0269701634276244 1
-0.0022312391650333 1
-0.0749515402788979 1
0.0529692003766053 1
-0.0109359221230171 1
0.0657369905615365 1
-0.0205505128429204 1
0.00110343904917067 1
-0.0541716614366623 1
0.0445932262784404 1
0.0788586180020316 1
-0.00996371040086032 1
-0.0783268371206672 1
-0.053376247942594 1
0.0332995518520867 1
-0.0246316506276837 1
0.0595966433376857 1
-0.0625406011746479 1
0.0528469760276981 1
-0.0390841522488951 1
0.12661663476699 0
0.0516044588152696 1
0.105481814748029 0
0.0232828956030033 1
-0.0839512499769058 1
0.0903424987633729 1
0.042122292821567 1
0.0189475652713808 1
0.00767577177255682 1
0.0897110119343327 1
0.0571307236518729 1
0.145108697105645 0
0.0997633301066354 1
-0.0096157720034061 1
-0.065473578517929 1
0.0571878001588068 1
0.0306597309724406 1
0.0975241652805366 1
-0.0535375481592642 1
-0.0825527243941503 1
-0.0790884757759372 1
-0.00560424160487913 1
0.0239365412466071 1
0.0422045452788174 1
-0.0647497582439827 1
-0.124415363710183 1
-0.0218801487229381 1
-0.0767880254141359 1
-0.115421519242236 1
0.0111258515781289 1
0.0763090165426606 1
0.0220049735016465 1
-0.0452260398261793 1
0.0107138483372276 1
-0.0602994751686969 1
-0.0167107787159444 1
0.00213234218816133 1
-0.0135788773967091 1
-0.0010787149951431 1
-0.034238146245996 1
0.00534178195453253 1
0.0734473477161071 1
0.0176369926479502 1
0.0329837394807685 1
0.0302505506981898 1
0.0256622321055932 1
-0.0696712644382154 1
0.00276745851745861 1
0.0484251459847711 1
8.43757539473432e-05 1
0.00329546513125507 1
0.00510351968286649 1
0.0521339424691475 1
-0.0586613225411388 1
-0.0705178325311172 1
0.00107934454525459 1
-0.112876659502859 1
-0.00340993327207684 1
-0.0272564905964657 1
-0.0273063282349888 1
0.0362532775148647 1
0.0507792777747514 1
0.0043136072536776 1
-0.0798148558199501 1
-0.0769396690521202 1
0.0319011465710296 1
-0.029010059465608 1
-0.0296063618720387 1
-0.113025235592658 1
0.0518192083680187 1
-0.0545640258822799 1
-0.0556965071025734 1
0.0370868827260467 1
-0.0195883177229379 1
0.0177605103799468 1
-0.0462999146602871 1
0.0434948798372514 1
-0.00253941571985869 1
0.0255520479080785 1
-0.221644607229707 0
-0.00589310103750929 1
0.0799396714996449 1
0.00260080307177627 1
-0.0389939217540499 1
0.0359889594145877 1
-0.0380513542669821 1
-0.0479305719284645 1
0.0258443442440928 1
-0.0495113499078364 1
-0.0599457028631862 1
-0.0551929753042372 1
0.124813280941756 0
-0.0366368648310704 1
0.123912477066396 1
0.0749777506478724 1
0.0176302613186278 1
0.0356851500772541 1
-0.0729467431456398 1
-0.0181291089554868 1
-0.0306364953902264 1
0.0372323270436314 1
-0.0170162496714194 1
-0.000833405671422079 1
-0.0496537892453186 1
0.0520070357052065 1
-4.89374301060807e-05 1
0.0223957958410434 1
0.113402884548463 1
0.0159970127977487 1
-0.118903946546611 1
-0.0796852518918801 1
-0.000161860462689999 1
0.0174428845626637 1
-0.0193839093053013 1
0.0474425733460876 1
-0.0477277520265586 1
0.0659251520427759 1
0.0476816669981811 1
-0.00697754582238529 1
-0.00429991253586895 1
0.0441248901302755 1
0.0597283219132152 1
0.0952608069391707 1
0.0727922132859758 1
0.0723768191447979 1
0.0697083969270781 1
-0.0714132589514365 1
-0.00683842751158245 1
0.0213552360247437 1
0.00869752081009174 1
0.0173227396959149 1
0.0289121208849024 1
0.0654826606403837 1
-0.152589687294341 0
0.0161171251702307 1
0.0396000547571689 1
-0.0435323725912028 1
0.146410852568045 0
-0.0239377186680124 1
0.02890061452395 1
0.0175485984685463 1
0.0736917287020209 1
0.105727535430101 1
0.00722492357110021 1
-0.0159572877021831 1
0.0211896692044579 1
-0.0355756386781647 1
-0.0798120006497776 1
0.194067102973417 0
-0.041958945771125 1
-0.0163009227128279 1
0.066130552215668 1
-0.0649781469892814 1
-0.0337913037499053 1
-0.0948187241496023 1
0.100539391105121 1
-0.0434925852572075 1
-0.015622720008413 1
0.0020755969385115 1
-0.0182498236341108 1
-0.00921308868275142 1
-0.114268278899605 1
0.0261827843122292 1
0.0993665562673664 1
-0.110885070073745 1
-0.0184998222545592 1
-0.0304798740485544 1
-0.0493089052932913 1
0.0975986032036842 1
0.00491477214335997 1
-0.00365371766597981 1
-0.00180389823765053 1
-0.051275294413949 1
0.0835465352717224 1
-0.0404372965020683 1
0.0289681675250681 1
-0.0503232850094562 1
-0.0222467828260983 1
-0.0465135250473582 1
-0.0208350674289278 1
0.132170656937852 0
0.0207179268685136 1
0.140451865002589 1
-0.0437633631413314 1
-0.0117748219733997 1
-0.0209515434935018 1
0.121802434126294 1
-0.137625932413709 1
-0.0473822533323963 1
-0.00226406948030547 1
-0.00135630235148001 1
-0.0176791915078893 1
0.000718136783179829 1
-0.00207354794791977 1
0.142050820420896 1
0.0148786527611595 1
-0.0229534328479197 1
-0.060426656572431 1
0.0125861626843227 1
-0.0608676940135787 1
-0.139054630725705 1
0.0151234595649978 1
-0.0162380032324565 1
0.0239126166646486 1
-0.000919990872384768 1
0.0189261939068103 1
-0.0629442246557118 1
0.0593342010265289 1
-0.053567491149442 1
0.0426903564269658 1
-0.115956569502462 1
-0.11371354483727 1
-0.0313330262135714 1
-0.062617554054012 1
-0.051964644255285 1
-0.0857684876719189 1
-0.0183471439030552 1
0.0372038903728465 1
-0.0117450737446055 1
-0.0379466142425242 1
-0.0680331557596951 1
0.00684198255694528 1
-0.0548431657287881 1
0.0558297629577543 1
0.0345487657981745 1
-0.0164935676586834 1
0.0173009696719271 1
0.107288743385013 1
0.0810174649496092 1
0.056319158184577 1
-0.061696594329909 1
0.0501924966040059 1
0.0434508998407436 1
-0.0411785212703901 1
0.0412754842023742 1
-0.0450231780522544 1
-0.00907406242046253 1
0.0753508814276286 1
0.119177606779278 1
-0.00083847673973866 1
-0.0936259270314248 1
-0.119187913130118 0
-0.0170937744612502 1
0.0218170549777868 1
-0.0852755482576888 1
-0.01789185846641 1
-0.0237770181235851 1
0.0519348623123763 1
0.114514909187038 1
0.0366893525634865 1
0.00547065006042893 1
0.0353502162256521 1
-0.0717284986950771 1
-0.0585679266032858 1
0.0281144020428736 1
-0.0671627258282655 1
0.0300589558594372 1
0.0491385245780854 1
-0.029553827027392 1
0.0551160765887869 1
0.0573184793705909 1
-0.0582538358012853 1
-0.0137210142767402 1
0.0316142166540321 1
-0.0405588578397567 1
-0.0499270743407809 1
-0.0258071593236913 1
-0.146700885202071 1
-0.0723015141592612 1
-0.0292927011182989 1
0.164145026001402 0
0.0395356963000335 1
0.00185363663678311 1
0.117418358900249 1
-0.0192703034155856 1
-0.0296252836596776 1
0.0372443196367759 1
0.167523241323802 0
0.0615232490068606 1
0.0817617195518344 1
-0.00600129581521833 1
0.0643747431448933 1
0.033889145929008 1
0.00980545877428525 1
-0.108744941101949 1
-0.019320412126706 1
0.158380319751289 0
-0.110461818810918 1
-0.0615748023407074 1
-0.0773885768313038 1
0.00405940684350061 1
0.0102320729310701 1
-0.0553348844169976 1
0.020946391087656 1
0.0183048318117574 1
0.0684225407837772 1
-0.0514403571919548 1
-0.0582831128317374 1
-0.0673286783621422 1
-0.0412955774219595 1
0.00413612434492774 1
0.0438916389136874 1
-0.0491311977855391 1
-0.0942286269014295 1
0.0795213247787709 1
0.0733120044955183 1
0.0195054685171057 1
-0.00440146023058384 1
0.0475027841769257 1
0.000670766966831847 1
-0.0180399612047513 1
0.0630354518927209 1
0.0377609305700154 1
0.0181824098661406 1
0.0164670279300901 1
-0.0286572644147637 1
0.0901802969562159 1
-0.020721084142207 1
0.045964151465768 1
0.0362484040284731 1
0.0701120757788672 1
0.083309316867756 1
0.000786435924025994 1
-0.0507003855292482 1
-0.00389175711576578 1
-0.0560850100546479 1
0.0270377259715513 1
-0.00457266553680163 1
-0.0632998032049362 1
-0.00916356730249175 1
-0.0450421667062725 1
-0.0791680097028234 1
-0.110371956504174 1
-0.016003811924662 1
-0.0307818203795246 1
0.0916261793121907 1
0.0936171870358007 1
-0.0219706916829508 1
0.160536698848931 1
0.0817064087072528 1
0.0292973828698216 1
0.0618285941236401 1
0.0455606026671671 1
0.0832118842076102 1
0.0595847110461597 1
-0.0280113762462687 1
-0.0380670453996949 1
0.00761784110645318 1
0.0751072320259634 1
0.0233712323161688 1
0.0926232702171036 1
0.0502367124910156 1
-0.0649740489550595 1
-0.0400386054820173 1
0.023457101958838 1
-0.0299087732301411 1
0.0415375695936213 1
0.0281356794898042 1
0.0814269923552748 1
-0.0863642777859303 1
-0.033902453278865 1
0.0627889665582295 1
-0.0292638091260545 1
0.037501449012912 1
-0.0699296217936412 1
0.008717080103752 1
0.012810886949305 1
0.044760477174555 1
0.0579668461973677 1
-0.00164351471095286 1
-0.0308501457072076 1
-0.00313177893833852 1
0.0845251427582225 1
-0.112351410639245 0
0.0111434750269122 1
-0.0918246208426174 1
0.0351720177673595 1
-0.047608731651384 1
-0.00749044099580643 1
0.130968494722638 1
-0.118411689737211 1
-0.00718701865411147 1
0.0767995193554467 1
-0.0456310261154533 1
-0.0596540378157645 1
-0.0166907800205937 1
-0.103684568860473 1
-0.0475279131745599 1
0.00865614138452547 1
0.0740674486454198 1
0.0508430000470252 1
-0.0215955465483705 1
0.0465386549717176 1
-0.0853332653436735 1
0.0383769302615556 1
-0.00584257300791581 1
0.0435718208729766 1
0.0344191999228397 1
-0.0110762061084352 1
0.0831498357161183 1
-0.0155871142531867 1
0.00271444047791915 1
-0.130451883099969 0
0.0514530201541294 1
0.0203117150203581 1
0.114170250376735 0
-0.00619612247687471 1
0.0207731150114361 1
-0.00561804351732981 1
-0.191991046826585 0
-0.0119665006322339 1
-0.126529197172303 0
-0.0586121409400574 1
0.0121175969176767 1
0.0460303525103924 1
0.0146041359234769 1
0.0429644763787807 1
-0.0399540455080931 1
-0.00800701689666252 1
0.0332976216719006 1
-0.0664775810270022 1
0.0305321133811734 1
-0.0448165986410613 1
-0.0730897509363582 1
-0.0715855918086984 1
-0.159497920780784 1
-0.0593592770188213 1
0.0561582888921416 1
-0.0172885368375019 1
-0.0335811336289968 1
0.0338428931166142 1
0.0106878463355206 1
-0.00903676966289504 1
0.0484637405223514 1
0.0754384411737962 1
-0.100399199771335 0
-0.0512536016374923 1
0.00399992392128399 1
-0.0720975664667866 1
0.117608206628679 1
-0.0310739840345433 1
0.0454763242069321 1
0.0517238990989874 1
-0.154260102034137 1
-0.0549504337536095 1
-0.113276467146267 1
0.0747710173070766 1
0.00714812956006795 1
-0.00664305438921719 1
0.0775767882779462 1
0.0684113792121344 1
-0.0129158464356491 1
0.0230360655258044 1
-0.0252501190161211 1
0.040615491166379 1
-0.000557106357765333 1
0.143678268978323 0
0.0635814378785802 1
0.0472493505482923 1
-0.0398029645260799 1
-0.000664693001939869 1
0.0140447682281916 1
0.007266948940819 1
-0.00304316869034213 1
0.0445943843703325 1
0.075914772265764 1
0.0526728116739189 1
0.00862874068081248 1
0.0580055403625811 1
-0.165290502391182 0
0.000420134855716772 1
0.0356956696954237 1
-0.0392095404945491 1
0.0972331637075231 1
0.0954361432658188 1
0.04439739685198 1
-0.0157219269244896 1
-0.00885378471480129 1
0.0308953717100913 1
0.0299328049751743 1
-0.0218025778206097 1
0.0905762575064253 1
0.0132605230462659 1
0.0158087573304627 1
0.0587905136971513 1
0.0466094426824149 1
0.0524512617280276 1
0.123322882881743 0
0.018999600854101 1
-0.135758259495062 1
-0.0927418823874788 1
0.0245147799481766 1
0.0436876763438901 1
0.0979162610805755 1
-0.0764579236027829 1
-0.0204799845772484 1
-0.132865366546798 0
0.0617253803170785 1
-0.0634021973436272 1
0.10454074361237 1
0.0133491526556479 1
0.00979119787482742 1
-0.0911701442541844 1
-0.00120733381266453 1
0.049843755490931 1
0.0998404729450371 1
0.0506984160548461 1
0.119785434185217 1
-0.0503189575167423 1
-0.0990525916553235 1
-0.0436272033004899 1
-0.0229628459962635 1
-0.0545379280707132 1
0.0150287312910646 1
0.0074546507397367 1
-0.0389190232857562 1
0.021899095254218 1
0.023345124986522 1
-0.0893143603705563 1
-0.0257585277883731 1
-0.0692431620497942 1
-0.0174721312211003 1
0.108778425587779 0
0.00558252249667533 1
0.0112954252597154 1
0.0560282463945528 1
-0.0125583571355229 1
0.0919948546020474 1
-0.0647039749583916 1
-0.0396897924810302 1
-0.00328145113609846 1
0.0402341053804125 1
-0.0475313113567088 1
-0.00120264678511434 1
-0.0011682608451818 1
-0.0166181188633895 1
-0.016138140194576 1
0.0872051912193829 1
-0.142036797516524 0
0.0175749974803674 1
-0.000948268062191596 1
0.0355648495564504 1
-0.104705918044906 1
0.0531150237359563 1
0.0191976013805449 1
-0.0117053491544399 1
-0.0709150622414423 1
0.0641532751783861 1
0.164506232423068 0
-0.095451855324127 1
-0.032807312325091 1
-0.0327845503737829 1
-0.0266861263174275 1
-0.032524490055367 1
0.0371925863422329 1
-0.0313539683938116 1
0.14929379823057 1
-0.0428028698189693 1
-0.00496939802110814 1
0.037175138080755 1
0.0743665056059402 1
-0.0787555884058163 1
-0.0422909305837492 1
-0.123691699813562 0
0.0440298313646264 1
0.0456685606550641 1
-0.0661218269347145 1
0.0536815575839739 1
0.0186546836715597 1
-0.0333240174157706 1
0.0225577109663278 1
-0.173226454707146 0
0.0101173169849916 1
0.0294662858915056 1
0.092147781107917 1
0.044977493055561 1
0.0356101449534386 1
-0.0823709047299102 1
-0.0398736230135454 1
-0.00426850344312979 1
0.0825565332031227 1
0.0753547933718068 1
0.0247385099637848 1
0.0113694830235729 1
0.0232059774828876 1
0.0333596115810077 1
0.101629516503271 1
0.0204061867754846 1
0.0627612063950528 1
0.0711330835191256 1
0.00184092395481274 1
0.0406777001608275 1
0.0356166956937028 1
0.0849543549009621 1
0.0348700995612307 1
-0.0114015239757909 1
-0.0714077105827037 1
0.0303772371009763 1
-0.0883140168079376 1
0.0443396984222186 1
-0.0283910905706886 1
-0.0485401266206889 1
-0.0807634880714384 1
-0.0161822348559493 1
0.0357370543739005 1
0.021891436002196 1
0.0598759604513522 1
0.0025305753863156 1
0.0400432140370933 1
-0.102268417101728 1
0.018837359666916 1
-0.0594787894753208 1
-0.0303450732349405 1
0.0180158481510837 1
0.0600789537576061 1
0.0186960018239174 1
-0.0311438936119961 1
-0.0007282151041853 1
0.012817659629472 1
-0.0323960591443427 1
0.00874872087703729 1
0.00152121337853153 1
-0.144807110640991 0
0.0508089639749441 1
0.0233842400767261 1
0.00648176387395956 1
-0.023267953239671 1
0.0243870492221557 1
0.0803890320358715 1
0.0788120266840469 1
-0.0734063732419457 1
0.0356461598991806 1
-0.0160658071624816 1
-0.0308758023921902 1
0.0776367461355471 1
0.0210089050879729 1
0.0203136359074041 1
-0.086707894625625 1
0.0443293377909133 1
-0.0855995793673229 1
-0.0651401501690543 1
-0.0914714506210278 1
-0.0920030187176169 1
0.00651959409890975 1
-0.00449384535728143 1
-0.00757020123213809 1
-0.0875465964362873 1
0.0220233237158247 1
-0.101029356749005 1
0.00438023865167578 1
0.0641542262462278 1
-0.0351841031293651 1
-0.0212925872302313 1
0.00943271829842075 1
0.00471790320384257 1
-0.0977187445644292 1
0.0215166024845282 1
-0.0354106338548184 1
-0.0736236404141037 1
0.0944989455284629 1
0.00236550566785644 1
0.0751344634844541 1
0.0099181298751211 1
-0.0409522600678782 1
-0.0701636968390904 1
0.0894130181186139 1
-0.0586161598365572 1
-0.0244846064321188 1
-0.0637455672066966 1
0.0245329869053375 1
0.0402548024210467 1
0.0694134589718177 1
0.00104438606711288 1
-0.0273318495141657 1
0.0301010079449779 1
-0.085724198170497 1
-0.0299968864612409 1
0.0457701550696581 1
0.0147620410202257 1
0.0119407867706275 1
-0.088912124319029 1
0.113637984448087 0
-0.0680436850519457 1
0.102359954604206 1
-0.104997917514823 1
0.0107732059848877 1
-0.0252911494551456 1
0.0283429543848335 1
0.0244818162582335 1
0.0106249994330487 1
-0.00465119379005529 1
-0.0816598019633929 1
0.0994360698132872 1
0.0132715304678741 1
-0.0923788408015675 1
-0.0273106196762839 1
-0.0260983037772265 1
-0.0748100994286395 1
-0.0815281664430753 1
0.0156490487454507 1
0.00976054904902153 1
-0.00541251756355911 1
-0.00980687011835052 1
0.0565786860788765 1
0.0322213034329438 1
0.0325435593050617 1
-0.0791231434892738 1
-0.0211434999803778 1
0.0092070575172127 1
0.137008166633514 0
-0.0453441983221791 1
0.155394741143909 0
-0.000493625918653494 1
0.0535937271706896 1
0.0082882048969126 1
0.0935902805560525 1
-0.0135951241629203 1
0.0594208850646565 1
-0.0649703957583668 1
0.04115720956737 1
-0.102417862353579 1
0.054561716137681 1
-0.040350107834099 1
0.0301943285454023 1
-0.0304282516193014 1
-0.0640223631472242 1
0.10939506918959 1
-0.0113115550414429 1
0.103804135440743 1
0.0848172553951314 1
-0.0139694357594901 1
-0.0492132021443797 1
0.0222608108863868 1
-0.0730695596451171 1
-0.0657243360351408 1
0.0335073068997347 1
0.0215210621569361 1
0.0602094191692567 1
0.00585435696678437 1
-0.0364870544082482 1
-0.0167593062046751 1
0.0610557451363066 1
0.102624586436991 1
-0.0655334521448706 1
0.0838932320970974 1
-0.00527678944755104 1
-0.0129958865621355 1
-0.00701412356629866 1
0.0117517663693857 1
-0.0286614378852607 1
0.0756290161987654 1
0.0483677274110184 1
-0.0591177566527868 1
0.0342228344333565 1
-0.0833074423809449 1
0.072167786017783 1
0.0550395230969139 1
-0.0152501783306363 1
0.0210157789156733 1
0.0950920262901273 1
0.0314167612288554 1
-0.0340270534583767 1
-0.0170748525020231 1
0.0311907482709813 1
0.0244488149314215 1
-0.0104436277044775 1
0.0473971733450291 1
0.0757214421688223 1
0.0105525073631739 1
-0.0187335053629228 1
0.0919748942464229 1
0.0795621824424394 1
0.0365505057383795 1
-0.00271168849958309 1
-0.0646187203115126 1
0.000356475980660827 1
-0.0264188330760953 1
0.0583567331160808 1
-0.0220062221769969 1
-0.0569793763498805 1
-0.0754770276725995 1
-0.102390980465939 1
0.0305677842500472 1
0.0805229451295685 1
-0.00333553344730936 1
0.00116495391687386 1
-0.00215830360722222 1
0.0830100965467589 1
-0.0425982850544199 1
0.0512026468986777 1
-0.0462310917969604 1
0.101946287066611 1
0.035387678199547 1
-0.0124514688201101 1
-0.0154292311312678 1
-0.0391446623434605 1
-0.0209219206766841 1
0.0174312941819958 1
0.00294928725607106 1
0.0722656310441046 1
0.0105729700768804 1
-0.0118518142664281 1
-0.0441985644610015 1
-0.0235030792909821 1
-0.0988045000386761 0
-0.0278076580017454 1
0.086666602531151 1
0.0102011913022713 1
0.0606330143423876 1
-0.0161350066842478 1
0.0256091856451662 1
0.00314377717715243 1
0.0170094767396441 1
0.0733012693877999 1
0.11732944454293 1
0.0321238242394217 1
0.0495997859266424 1
-0.0327082917229548 1
0.049954846132123 1
0.00539559963965632 1
-0.00448546580497328 1
0.0187359320140039 1
0.0704671660029481 1
0.0249355285365742 1
-0.0393035523701601 1
0.0284004971668566 1
-0.0163267402098777 1
-0.0554386313271421 1
0.0226053816824478 1
0.0228313896399066 1
0.0619372768763718 1
0.0899350594866257 1
0.0173660642420779 1
-0.0676609290567495 1
-0.0200981267189552 1
0.073896296891408 1
-0.0511257538938069 1
0.115106564468117 1
-0.014520556943724 1
0.0751899946847706 1
0.0981373693431687 1
0.0763882253469455 1
-0.0791875887838113 1
-0.0234377220088794 1
0.0844862795249049 1
-0.0312133257173597 1
0.0641050334479657 1
0.0950984109887599 1
-0.0763120605695971 1
0.0291468886144204 1
-0.0100287361373923 1
-0.0436560119081019 1
-0.0366470587876258 1
0.0635739379354747 1
0.130149861358767 1
-0.0151182039935378 1
0.0993887944091225 1
0.0276773268833495 1
-0.0673405139006051 1
-0.102156831918115 1
-0.0403191334540516 1
0.0550178075276204 1
0.0469356060749423 1
-0.016751668358534 1
-0.0156245534607432 1
0.0895735787837811 1
-0.0128969559879767 1
0.146365148056163 1
0.011606077026852 1
0.040307580908101 1
-0.0691797736369432 1
-0.0492932632510382 1
0.116192379206122 1
0.0191668603442407 1
0.0172149503746853 1
-0.0163952311269079 1
-0.0177958730879403 1
0.0101751986091135 1
0.0126812137899064 1
0.0570693615327208 1
-0.00547344761792891 1
0.040502218733245 1
0.0200128976287673 1
0.00524989591755181 1
0.00818134761155455 1
-0.082241376599556 1
-0.0637670632034638 1
-0.0189256905764699 1
0.0292576026326769 1
-0.00294216298191052 1
-0.00240141115577564 1
0.12578202101052 1
0.0442491956278296 1
-0.028981100228663 1
0.0789146689773491 1
-0.154156522035558 0
-0.0264971413542796 1
-0.0448454572808525 1
0.0837057023622178 1
0.00450820076783792 1
-0.0211913581340627 1
0.071833394886919 1
0.0220208683315898 1
0.0505875090579275 1
0.0142214960138186 1
0.0696721849530474 1
-0.120311570164785 1
0.104419473486014 1
-0.0504839451070496 1
-0.00693366114407573 1
-0.00197886946330404 1
0.0710639648609862 1
-0.010943928819751 1
-0.0338581349235794 1
0.0606526584004276 1
-0.00548953902460451 1
-0.0245093923368033 1
0.028478735885824 1
0.0305590202179554 1
-0.00142712253037132 1
-0.0183089202679436 1
0.0110858523045236 1
0.0167127546944765 1
0.101977796311827 1
-0.00231848740166321 1
-0.125278389516991 0
-0.0708815447181944 1
-0.0564303244778284 1
0.0101465600789519 1
0.0651550358647193 1
-0.0351628013758778 1
-0.0550738819620386 1
0.0511717789139715 1
0.133831917949359 0
-0.0798587611926695 1
-0.130436428241623 0
-0.0395242414888782 1
-0.118177281628935 0
0.0179424206475675 1
0.0525226717986652 1
-0.0448879175183083 1
-0.0587582518863406 1
-0.0338095031306332 1
0.0090038688366879 1
0.0294986198881529 1
0.0328112313708446 1
0.0316361807333695 1
0.0339582903877129 1
-0.0167190833992278 1
-0.0356053451706114 1
0.00158382904634044 1
0.00612533335841311 1
0.135962811023189 0
-0.0984553270483115 0
-0.0786496144893427 1
0.0797824471965975 1
0.0518894399417288 1
0.055676725678185 1
-0.0456137843335093 1
0.0352048884519772 1
0.124043242525941 0
0.0629700046028057 1
-0.0827187738304922 1
-0.0563043526476512 1
0.0870658730112919 1
0.126892411016032 1
0.139640796784663 1
-0.0908146033217136 1
-0.00871357495802331 1
-0.113786171877094 1
-0.0187404004782323 1
0.0230420636470923 1
-0.0557694105373757 1
0.021212881029994 1
0.102876329990149 1
-0.0683291777012822 1
0.0383156395931933 1
-0.00296324338465913 1
-0.0530937763980287 1
0.0434128137690261 1
-0.0514525357029 1
-0.0138619875871614 1
0.0302875446761403 1
0.0231398825708675 1
-0.0631334173172745 1
0.0660994719094223 1
-0.00383088964080371 1
-0.00915513124250598 1
-0.0129126998748004 1
0.0244721134834791 1
-0.17035872113878 1
-0.0281313145726237 1
0.0810274837942308 1
0.0231095810629952 1
-0.0986500012626498 1
0.0460573989311719 1
0.000276527280568782 1
-0.0655536376546168 1
0.0555856673125926 1
-0.0405944956123108 1
0.0581178252791952 1
-0.015699134056445 1
0.025104653081692 1
0.0804147863775302 1
-0.0608064100794941 1
0.0873164073562685 1
-0.00372742419640525 1
0.0391008579296813 1
-0.0361462270473614 1
0.0549595405313112 1
-0.014788702221201 1
0.00819332905637943 1
-0.0368588410124462 1
0.131111098006166 0
0.121487825074539 1
-0.0408075908218598 1
0.161660919347542 0
-0.0125813725705489 1
-0.0804864613111394 1
0.0121218388152942 1
0.00484197275765327 1
0.0363755157628089 1
-0.0214055621477515 1
0.0837933259159683 1
0.0416747840048034 1
-0.0143943220596414 1
-0.0736715277812123 1
0.0390411119202739 1
0.0478852528926831 1
0.00419843278226933 1
-0.036415314649579 1
-0.03528915457743 1
0.0193867836276467 1
-0.0124972285830914 1
-0.0750702199848255 1
0.0479285628579602 1
0.0554142956344293 1
-0.03275463563432 1
0.0350182923310207 1
0.020109485131468 1
0.0390860971466639 1
-0.110470656024284 1
0.02373133150155 1
0.0994741930425043 1
0.0623851055585872 1
-0.0189861839519854 1
-0.0238660907188825 1
-0.0429179903513777 1
0.0526761089235098 1
-0.0531869978956199 1
-0.0182327960658758 1
0.0684888653698749 1
0.0298308409694149 1
-0.091157951892161 1
0.103150102120226 1
0.0398592437179168 1
-0.0144538140751598 1
0.0417435834151809 1
-0.0114981126311777 1
-0.0642141342419051 1
0.024034141895676 1
-0.00772290503249469 1
-0.0874295657907531 1
-0.0304518117573182 1
-0.0798161486020689 1
0.0903109189361741 1
0.054951098407624 1
-0.0270371466200843 1
0.0126825873674673 1
-0.0873014858643363 1
-0.0964347557716913 1
0.059127747397444 1
-0.00336819276785145 1
0.0241955133838801 1
-0.0128829296828975 1
0.0852234813811625 1
0.0929042107957724 1
0.0484917678767825 1
-0.0237972261289071 1
0.0968872708931682 1
0.0933151155001496 1
0.0647734356570336 1
0.127446480729593 1
0.0801411733518119 1
0.0329049637974297 1
0.0292659734070167 1
-0.0789126627358425 1
0.0163314606624098 1
0.125388409274448 1
-0.0880181280923623 1
-0.0429986638692671 1
-0.0450976733800609 1
0.0467933195458936 1
0.0472451069429525 1
-0.00130879391601663 1
-0.0484625022425351 1
-0.0693171116336938 1
-0.00370349051189929 1
-0.0705437084696104 1
0.0876499353846655 1
0.0188216110953223 1
-0.050749772414025 1
-0.0214258788081505 1
-0.0563993428446081 1
0.0160048533255533 1
-0.0396407734262794 1
0.0222288584203407 1
-0.00496876683806541 1
0.0379521141620634 1
0.0786683622942576 1
-0.130054582279215 1
0.131153590208947 1
-0.0729913846604585 1
0.0536299923138019 1
0.0195475449833519 1
0.105327902660661 1
0.0623772729159002 1
0.0177071020591077 1
-0.0485537811582659 1
-0.0356573624969507 1
-0.0515739742422961 1
-0.0690614324131167 1
-0.0498266192108049 1
0.0440302419029535 1
-0.016334956080663 1
0.0332353087747964 1
0.0346284431394417 1
0.106131784449321 1
-0.0553071326265652 1
0.022489197823429 1
-0.0522647855278497 1
-0.0658352789765327 1
0.126452771707434 0
-0.0466011450044487 1
0.0139318423359024 1
-0.042360326560766 1
0.0639840580015568 1
0.0427842868491094 1
0.0117278880390965 1
-0.000826825553363685 1
-0.0740141420451197 1
0.0288501993714069 1
-0.0603289625319954 1
0.00892998316549788 1
0.00489352148822068 1
-0.111331531360958 1
0.171914188339611 0
0.0642333234139053 1
0.11108429537964 0
-0.0798830707311851 1
0.111882539353131 1
-0.0309487788785546 1
0.0432042989928472 1
0.048766065941016 1
-0.0685309515607892 1
0.0405695728578692 1
0.0558411581013702 1
-0.0226846284524999 1
-0.014032798606361 1
0.0545364521735736 1
0.0255888031702564 1
-0.0772762632598909 1
-0.0752354209712848 1
-0.026488332800308 1
0.0423276685265854 1
-0.0137362098908161 1
-0.00266248616119011 1
-0.0504236017192117 1
0.0125943176800728 1
-0.000253189269609914 1
-0.0436593868586207 1
0.00573678733497474 1
0.0582638060787801 1
0.0264462934108243 1
-0.0446091944925111 1
-0.00752877368439681 1
0.0276275451538625 1
-0.124365313065582 0
-0.0177599034292612 1
-0.0137066911355361 1
-0.0311088091747058 1
0.0590015268898134 1
0.0260681209422186 1
-0.0393835872046855 1
0.0654736189616225 1
0.0357865744042773 1
0.0356109160390703 1
0.013298140691017 1
0.118111497342012 0
0.00951450163920105 1
-0.0953190899201174 1
0.0462311738517789 1
-0.055738713917311 1
-0.00726358297302519 1
-0.0375518736811291 1
0.039403478709713 1
-0.0328160883249484 1
0.0263067616883115 1
0.0636398762836587 1
0.0675615208189383 1
0.00475743236964915 1
0.0529615835512279 1
-0.018874741043279 1
0.0289554394026502 1
-0.0521674575350205 1
-0.0113445382154205 1
0.00311674729772023 1
-0.077293304659471 1
-0.0688460232271748 1
0.0100659634636506 1
0.111909985334446 1
-0.0851866055141237 1
8.62473794767012e-05 1
-0.113984399068035 1
0.0598195762173607 1
-0.0397122652951646 1
-0.0582124229414025 1
-0.119587853245416 1
0.0716949758786178 1
0.0465179184290562 1
-0.0242281188459217 1
0.00427679055545665 1
0.0238031177400213 1
-0.0507402260212199 1
0.0591640693664656 1
-0.00211296668053122 1
0.0516154522115517 1
0.00240774319281792 1
0.0917190727435545 1
0.0549311462978198 1
-0.0736649871227658 1
0.0151240256688012 1
-0.0270274347487593 1
-0.00308161413614121 1
-0.055149133337486 1
0.0614575765409663 1
-0.0104858678593083 1
-0.0105392289439708 1
-0.0631977864014583 1
-0.0848958777094742 1
-0.136926145730685 0
-0.103027943931309 1
0.00216001946715424 1
0.0331702989368603 1
-0.126673931240097 0
0.0646155824395994 1
-0.00502933002316866 1
0.032427330275735 1
0.04594077815637 1
0.00117791910352702 1
-0.078931364799601 1
0.00872046157548769 1
-0.0279695362304487 1
0.0114431963201578 1
-0.00220526607698625 1
-0.129503927615913 1
-0.00567944616101239 1
-0.0662638919386759 1
-0.0736984001525666 1
-0.0376181117763106 1
-0.151709863187973 0
-0.0601870654820404 1
-0.161667559418845 0
-0.0748867402009474 1
0.0152731927822752 1
-0.00527806032468196 1
0.0306851046093416 1
0.0779585144065963 1
0.014469499599742 1
0.0457740154450159 1
0.0526870593929222 1
-0.0452179512096036 1
0.00464418238475018 1
0.0190987780626357 1
-0.0328512220985963 1
-0.0862046420711507 1
0.000804885283244423 1
0.0201932250084924 1
0.0465191878260523 1
0.063597340305131 1
-0.0576819696335948 1
-0.0986562922790676 1
-0.0413092341005019 1
0.0402158619806925 1
0.0501186754816287 1
0.0901195042608493 1
-0.0281297195427514 1
0.0361886551296227 1
-0.0455087748068225 1
-0.0596217553970975 1
-0.00300154827941274 1
0.0270553641760653 1
0.0453218307568684 1
0.0217446331715366 1
0.0422196175513743 1
-0.0141834987713991 1
-0.00597457845046114 1
0.0380027856600066 1
-0.0153023493794645 1
-0.010939745108213 1
0.0268967961255698 1
0.173480973688015 0
-0.0107985681959567 1
-0.0597920612395069 1
-0.0227550534089955 1
-0.00477473721706479 1
0.0394131521674434 1
0.0216530370204664 1
0.0126872620693857 1
0.129828725250023 1
0.10823950594823 1
-0.04753919737479 1
0.103126978783846 1
-0.0521905721200122 1
-0.00496099060797966 1
0.00491002894761223 1
0.0382157022288672 1
-0.0324457659216176 1
0.00133721402877575 1
-0.0143533145753222 1
-0.0226063550130484 1
-0.0271253395709774 1
-0.0560686341091693 1
0.0807508777534742 1
0.164516127394329 0
-0.0445795848994655 1
0.0449482919679765 1
0.0955844185590835 1
0.0113201271108999 1
0.106467545315109 1
-0.0127843420478193 1
-0.00490888346215624 1
0.027411382714793 1
-0.00510709415103751 1
-0.0598390433595844 1
-0.0569009256752585 1
0.0116589372084649 1
0.0313782476579532 1
0.0650395392465723 1
0.0357249606642606 1
-0.0854894257952073 1
-0.05643443655442 1
0.107987165296445 1
0.0383670330847107 1
-0.00563535396361661 1
-0.140969821088892 1
-0.0299663690038083 1
-0.0350911783648741 1
-0.0796367363945644 1
0.0122118262485661 1
-0.00152248895267072 1
0.0761780977897406 1
0.133139655641767 1
0.0177923385063358 1
-0.0220323633079314 1
-0.0287335157595292 1
-0.0283112386877307 1
0.000891357128251283 1
-0.0655825357836298 1
-0.051871883999908 1
-0.025073890968131 1
0.00684319043996312 1
0.0537209997692896 1
-0.0307353393011974 1
0.010269265110203 1
0.0447964137705567 1
-0.00789976707479154 1
0.0553590745892121 1
-0.0078518108122747 1
0.102329407755746 1
0.0698717589312282 1
-0.0455136594514989 1
0.123778872067678 0
-0.000346490841212885 1
-0.0576026964746071 1
-0.10087466333231 1
-0.0183062929039956 1
-0.0892192125149425 1
-0.0170930403974759 1
-0.0474236578117719 1
0.029072087067401 1
0.00108349665655756 1
-0.0615460478005148 1
0.0149002548704393 1
0.0511121569186058 1
-0.00206613688181877 1
-0.114204975149547 1
-0.0192591630310084 1
0.0541372150958825 1
0.0590215716156687 1
-0.0099670048063334 1
0.0356677627612553 1
0.0239548340046806 1
-0.0196418076852604 1
0.0781768369575251 1
-0.13666031630385 1
0.0106367289402167 1
-0.0441838630398613 1
0.0535722408679137 1
0.0761061536875424 1
-0.0412479556459497 1
0.0381911469681304 1
0.0531365609129906 1
0.0261136288186273 1
-0.0859212916350118 1
-0.0740183427813247 1
0.0856618893417949 1
-0.0437136775614402 1
-0.0496505597360544 1
0.0458340991791906 1
-0.0348429972419138 1
0.0387656430956388 1
-0.155405287782581 1
-0.0201918213391602 1
0.00989883117866435 1
-0.0326451259599023 1
-0.0223076258072578 1
-1.40018076300735e-06 1
0.00969003449402459 1
0.020983167909742 1
-0.121215318411148 1
-0.0299249690212012 1
-0.0169797037268427 1
-0.0752305924326181 1
-0.0265912595040373 1
-0.0123817185467702 1
-0.0345180535977801 1
-0.0208830308487565 1
-0.0631604037070087 1
0.1423124681746 1
0.0436366234168767 1
-0.0489292535047846 1
-0.0746775553128969 1
-0.0343673092254087 1
0.018447226069695 1
-0.0232243569593884 1
-0.0145959556298999 1
-0.010775262732587 1
0.104246217463283 0
-0.0131209673874162 1
-0.000489802693605017 1
0.0564085482957998 1
0.00336103224072295 1
0.00644484898076123 1
0.0504680842487975 1
0.0379873124229764 1
-0.0885825863453407 1
-0.121941419805232 1
0.0940899192990598 1
-0.0601051059214616 1
-0.0773508302750794 1
0.00268370374151734 1
-0.0721671401657342 1
-0.0507097731374869 1
-0.0917474100532612 1
-0.0228366564578231 1
0.133223054967257 0
-0.0202092752404336 1
0.107159754584976 0
-0.00587505615447492 1
0.00756959047575211 1
0.0483339522033517 1
-0.0452393052185697 1
0.0147849786608048 1
0.033894975562025 1
0.0623484532840555 1
-0.0409972832292742 1
0.00622288392853171 1
0.0535240377377797 1
-0.0537718414559187 1
-0.060300768527433 1
0.0207567861584414 1
0.0677948770936188 1
0.0444126635692786 1
0.0125377365813053 1
0.000623039610159037 1
0.139232437110543 1
-0.0492125988152582 1
0.021534536987275 1
-0.0256563126743106 1
0.0248207451613932 1
-0.0499600680957664 1
-0.031212488049569 1
0.0502699105455895 1
0.0146745407190816 1
-0.00201801443188297 1
-0.0339133515826263 1
-0.044391774575348 1
-0.0433138660543372 1
0.0586734551941509 1
-0.0110604891532851 1
-0.00328840590871117 1
-0.0394286938682014 1
0.00777373420657316 1
0.0448861900139523 1
-0.0736517863779154 1
0.0154774815970921 1
-0.0967284598940196 1
-0.0283035841712363 1
0.0310296426421329 1
0.0393359235824945 1
-0.000847377788636433 1
0.0440531147807472 1
0.123072442088986 1
-0.00203456763990351 1
-0.015788232135578 1
0.0560849158745211 1
-0.0834368517118185 1
-0.0807568558329723 1
0.0447239190881769 1
-0.0328135221809101 1
-0.00915040384624157 1
0.0103146230133099 1
-0.0145546542623896 1
-0.0213599129747472 1
-0.0360566402702519 1
0.0390881393167261 1
0.0317867740144016 1
0.124774298129391 1
-0.0358064823667064 1
0.0358935371290888 1
0.0561445491871262 1
-0.0579417305424458 1
-0.0489702424040934 1
0.0577612198683385 1
-0.0679222824367302 1
0.0602866531022951 1
0.055155820468169 1
0.00472468709107915 1
0.0191308099735907 1
0.107054390684934 1
0.00683972833869196 1
0.0116575865208272 1
0.00758141990539224 1
0.0705021338158157 1
0.0816657589344429 1
-0.140601770689219 1
-0.0252730674939834 1
-0.0388173554910298 1
0.035963290641409 1
0.028838676658361 1
0.0660451968308583 1
0.0658299875724467 1
0.00805851599377745 1
-0.057296806779571 1
0.0312026470830393 1
0.0320861630061672 1
0.0575909606090499 1
-0.0378467493144576 1
-0.0415109653979484 1
0.0179300079652381 1
-0.0130558380342871 1
-0.0157934025980481 1
-0.0532091695552997 1
0.114168568320791 1
0.0506522552330869 1
-0.0136885906883267 1
-0.0262814177818062 1
-0.0269560123720347 1
0.00471361529569978 1
-0.169558210814056 0
-0.041279673334541 1
0.049130055389595 1
0.0746974477358438 1
-0.00987027421648556 1
0.0689180349231285 1
0.027480757943961 1
0.0135674466260165 1
-0.0727850416733479 1
0.118914179724487 1
-0.19760367734911 0
0.0221887460585148 1
-0.00237060687339113 1
-0.116865639925389 0
-0.0868209037791609 1
0.0171475731195218 1
0.148043792949512 1
-0.0955802800546107 1
0.0163967507717626 1
0.0532096897803505 1
0.0307515695581094 1
0.00169676095134918 1
-0.0866458645894334 1
0.0272404518609253 1
-0.0494784841771289 1
-0.151838829211457 0
-0.098207694280101 1
-0.0842122149525075 1
0.0592559020359082 1
0.0130778723167221 1
-0.00811854422854291 1
-0.063493537958143 1
-0.0654845603073301 1
-0.0411452948037609 1
0.0199363249300991 1
-0.0230620116044491 1
-0.0361546856477958 1
-0.0909368084720419 1
0.0143554460741133 1
0.0579515802243461 1
-0.0764237056635407 1
0.0745567665401294 1
0.0725536631500734 1
0.0460760742028753 1
-0.0858585751126785 1
-0.040576243256151 1
-0.0913937579154366 1
0.130932726971396 0
-0.0291576625546461 1
-0.0615250568179472 1
0.0236189795289379 1
-0.0796623662683757 1
-0.0105546326621233 1
-0.0707753851014304 1
-0.0295352926768284 1
0.100170205962635 1
-0.0191133786206954 1
0.0447181787891528 1
0.101895380163508 1
-0.0575291866713632 1
0.0158556920266398 1
-0.109305601557881 1
0.0830432097403607 1
0.0291478725348111 1
-0.00131606181982256 1
-0.0305545321645432 1
-0.0702725320194162 1
0.109992775014171 1
0.0471188627548702 1
0.137182400292172 0
0.00606880422215947 1
-0.0425898301990233 1
-0.0597547881901823 1
-0.103794703294775 1
-0.0164731191878657 1
-0.108095952553415 1
0.047711803296412 1
-0.00148898755631087 1
0.0116481801486603 1
-0.102593569469571 1
0.0252164500671485 1
-0.0230017499618504 1
0.0486375648126849 1
0.0649728438157789 1
-0.0235133676969826 1
-0.0336661088797659 1
-0.0701393926914786 1
-0.0307257840115969 1
0.0530857342270782 1
-0.0219514291600845 1
0.0110079527240848 1
-0.0190812268686447 1
-0.0693402820564973 1
-0.0140068139401752 1
0.0145127253841441 1
0.0209134588335305 1
0.0506560737090265 1
-0.0670251966671488 1
0.129176325964612 0
-0.0646035085878643 1
-0.0274656138735688 1
0.0956873481476327 1
-0.0473450458976832 1
-0.00378854167430466 1
0.0416707611573106 1
0.0666643962522044 1
0.0127908676575065 1
0.0591135174155894 1
-0.0070391731376912 1
-0.132536375437427 0
0.0481866748612009 1
-0.0451426852077393 1
0.035373178130656 1
0.0223504920257752 1
0.038450228293435 1
0.067316206589531 1
-0.0346560080112369 1
0.0468071841014412 1
-0.0227353540717184 1
-0.0898296423763261 1
0.0413247677351286 1
-0.0852539232062074 1
-0.0177486094719661 1
-0.0302248526102772 1
0.012402594669935 1
0.0361341671802187 1
-0.0614554708295922 1
0.105564825985681 1
-0.0692045645155339 1
0.0560373836371415 1
0.0465763496465785 1
-0.0239354469200033 1
0.0683326733469109 1
-0.0176721902216824 1
-0.0159640541005727 1
0.0189998249861295 1
-0.163002299048253 0
-0.0595127620749122 1
-0.0198626271935093 1
-0.0386262471928576 1
0.0154934353174972 1
-0.0416454005042768 1
-0.0657061638592724 1
0.0583088254781985 1
0.0489102530549264 1
-0.0539136912626343 1
-0.0191151667365216 1
0.0289189498343185 1
0.0141382290340855 1
0.0203193148895681 1
-0.024203209804381 1
0.0554834195716151 1
-0.105965072700627 1
-0.0794125559945069 1
-0.0400078366424428 1
0.0769925293664039 1
-0.0523971996526777 1
0.0159687569746059 1
0.0525654206739438 1
-0.0231370821699051 1
-0.0721622390590583 1
0.0965711548485979 1
-0.0436112476373906 1
0.0253346255408415 1
0.0392258228336255 1
-0.072329789048927 1
-0.0711070931124632 1
0.0670507673842205 1
-0.147362747905425 0
-0.0759314992614209 1
0.0416496420990727 1
-0.00645611782737927 1
-0.0333126106365649 1
-0.0588813415654016 1
-0.0197617567595718 1
0.121536455924453 0
1.68911745889542e-05 1
-0.029191413473642 1
0.0812190821809146 1
0.0728641349131559 1
-0.054944443499162 1
-0.110113039671285 1
-0.0639422412811183 1
-0.0584246711177799 1
-0.021355266290561 1
0.138089904627342 1
0.023689680495795 1
0.123068358761419 1
-0.0413703405327611 1
0.151836302381437 1
-0.0594782260190443 1
0.043075081853042 1
0.0332873430130072 1
-0.00844855918648085 1
0.0115925092315133 1
0.0239316858187373 1
0.00356681528639551 1
-0.0421784966334389 1
-0.0811050343009953 1
0.0477042158100873 1
0.0259799569556863 1
-0.0115737723619906 1
-0.128685326640386 1
0.0371543308905586 1
-0.0453242460430133 1
0.00381662713709738 1
-0.167156888048842 0
-0.145816138255493 0
0.0586307737019657 1
-0.0216993819560208 1
-0.0168545157192708 1
0.0663916469347468 1
0.0631641351342301 1
-0.0193013260976042 1
-0.0704380122350545 1
-0.0103499003286324 1
0.0449678825454309 1
0.00258983858228611 1
0.0751407163391539 1
0.0715329079545325 1
-0.083102143903586 1
-0.0733275432252731 1
0.0823040510317047 1
0.0824154104823738 1
0.0312544914396376 1
0.017033155974214 1
0.0549729076143143 1
0.0546416119975607 1
-0.0214848861145706 1
-8.24480224648518e-05 1
-0.0375803140733937 1
-0.0387349778305437 1
-0.0350895953976255 1
-0.0212808580390308 1
-0.0255330062116009 1
-0.0217103458137267 1
0.00187958719293749 1
0.0456342980146251 1
0.0730057335612812 1
0.0543489073188697 1
-0.0314315064988612 1
-0.123228274709108 0
0.0772201999402832 1
0.0705347092990059 1
0.0674914461670095 1
0.0804647884724058 1
0.127654915071413 1
0.0839831837108413 1
-0.00088798424111414 1
-0.0264476573785121 1
0.0205340669835087 1
-0.0124569487153242 1
-0.0205711336295715 1
-0.0484027326086303 1
-0.0600341593777304 1
0.0735748540470325 1
-0.0218482988537268 1
0.0324838740252369 1
-0.141565587141089 1
-0.0606610927894668 1
0.0596761193144173 1
0.0345995116639097 1
0.106554084135528 0
0.0266643566289619 1
0.0993327559677293 1
-0.103359409591718 1
-0.0137521460756798 1
-0.0939039020235508 1
0.0721725365397271 1
0.0113522462143183 1
0.00430462950208571 1
0.0796640467188037 1
0.0123642161969807 1
0.0617506724378692 1
0.170614013607943 1
0.0664280033713395 1
0.032060073247001 1
-0.0701721869110628 1
-0.0717209399631916 1
0.0482181689505588 1
0.0237187245944299 1
0.00560519438036301 1
0.038046392571737 1
0.0782034924738833 1
-0.0992529266034989 1
-0.0831545645661193 1
-0.00568712991856001 1
-0.0653455360782145 1
0.0404998936142208 1
0.0441139628937696 1
-0.053153299514015 1
0.0375272258894598 1
0.0669671527218811 1
-0.0527239473929265 1
0.025595756997619 1
0.0729075437853761 1
0.030589384521112 1
0.0243705053215095 1
-0.148696547127319 1
0.00117471608775862 1
0.0531234727532787 1
-0.0376589819682888 1
-0.000365488929233089 1
0.00439945994174524 1
0.0394030430025394 1
-0.035826653453029 1
0.162692809983551 0
-0.0235897835121776 1
0.0354186987414194 1
0.0922007132248611 1
0.0655085294678102 1
-0.00571622981332095 1
-0.00463382824629047 1
0.0219411191350206 1
-0.0077589130853281 1
0.0269008486392864 1
-0.0143154755113728 1
-0.125345562311354 1
-0.157332442423185 0
0.0118526944357428 1
-0.00508633763360103 1
-0.026646366557317 1
0.135337682103852 0
-0.0220222219102659 1
0.107118851371802 0
0.00334033492220081 1
-0.0424529281827075 1
0.0452661498091319 1
0.0492127246942202 1
-0.0336239456144973 1
-0.0355059039534754 1
-0.00655971218545698 1
0.029339691415641 1
0.00163797235799263 1
0.151555315674929 0
-0.115596220872014 0
0.0925479641243371 1
0.00696005743852671 1
0.0869486949163455 1
0.0434978696332632 1
-0.0510895784707394 1
-0.0785273340261142 1
-0.00480923409770545 1
-0.0104406546515136 1
0.0333877444837891 1
0.0718216705953415 1
-0.00130099249531624 1
0.0386402019837173 1
-0.0210330077059964 1
-0.149177993353229 0
-0.0426070435708594 1
0.135787425725294 1
0.0207629976863255 1
-0.0903711755337097 1
0.0582551982551736 1
-0.0169628898604075 1
0.0533407475651212 1
0.115066700383765 1
-0.0375424295062021 1
-0.0146809275805618 1
-0.0359602920115796 1
0.00228811324837012 1
0.0776888047321734 1
-0.0117439242338068 1
0.0017850462441808 1
-0.125211923736948 0
0.0132886844517176 1
0.128211187032487 0
0.108885401899737 1
0.0353249466499403 1
-0.0642531855560703 1
-0.0536106127684565 1
-0.0434596961750981 1
-0.012761480741806 1
-0.0245748175568795 1
-0.0519204065873688 1
-0.035453108248315 1
0.10008102189218 1
-0.046462290272013 1
0.00984009903521981 1
-0.0629888667493196 1
0.00707780770890871 1
0.0668463823870975 1
0.0517472692757812 1
0.0266934900418622 1
0.0879362358210742 1
0.122605497576398 1
0.0148241301043836 1
0.0358420322148054 1
0.0674923791963466 1
-0.0289574906248286 1
-0.0498079529923796 1
-0.0400843822636511 1
0.0312930640858246 1
0.0753132100889952 1
-0.122188059352233 1
-0.0507137860859911 1
-0.101595652986928 1
0.0233886998157339 1
0.0636363330019405 1
-0.00935512052233483 1
-0.00134459845852447 1
0.0883441761615421 1
-0.00269336075907081 1
0.0854036687329526 1
0.00159630082169582 1
-0.0338696618534568 1
-0.0245758433263696 1
-0.0317332423519946 1
0.0370088452216857 1
-0.0639959235729687 1
0.00244607222070766 1
0.0440530535721035 1
0.127643122539593 1
0.0515397403837405 1
0.0230732456956841 1
-0.0318273638922263 1
0.0881065599482679 1
0.0180957205282407 1
0.0609519708193779 1
0.069470267680743 1
-0.108501335341866 1
-0.00746435355417812 1
-0.095577677902282 1
0.014728207453311 1
-0.0910104951381026 1
-0.0640933649642874 1
0.0566584860453772 1
0.0777968898227624 1
-0.101668131010413 1
0.0280796572877796 1
-0.0833666641432653 1
0.0122621544704605 1
0.00927883253999816 1
-0.00563883635325876 1
0.0670641752424583 1
0.0346808596372365 1
-0.0205830494134512 1
-0.0272469024502991 1
-0.074132972393899 1
-0.00476655924473353 1
0.0253333906199742 1
0.0816163461148025 1
0.109931716835614 1
0.102842404229566 0
0.0217632610501415 1
0.0204706924768398 1
0.0426131770204233 1
-0.0543725101220005 1
0.0403554466311382 1
-0.0306162182335254 1
-0.0107372654399723 1
0.0380557184893087 1
0.0714303033043993 1
0.065319073060063 1
-0.00179403194696063 1
0.00594182314530848 1
0.0399335719352235 1
0.0187480669184473 1
-0.0417535280777113 1
0.0166391044686659 1
-0.0767979097264877 1
-0.0764337086001866 1
0.108544400547727 1
-0.00613862899223281 1
-0.0125902065256747 1
-0.0186584614887 1
0.0720386668193149 1
0.0229233722003366 1
-0.147874172052089 0
0.0112424880217317 1
-0.0573547882197716 1
0.0174478619052585 1
-0.0447997789466756 1
-0.025901001534833 1
0.0163481498515467 1
0.111611838736516 0
-0.00278314883392545 1
-0.0080375138502295 1
-0.0044085175989221 1
-0.146090842896739 1
-0.120298450518023 1
-0.0646077273444876 1
0.0286258696147471 1
0.054896944299772 1
-0.0255530171916051 1
0.160448923845387 0
0.0412247016819641 1
-0.0544406436450661 1
0.0074587971620531 1
-0.105204633759033 1
0.0142168301885338 1
-0.0294086344674661 1
0.0942900862603827 1
-0.0218499100170911 1
0.0512460555637211 1
0.0918226983546397 1
-0.0100628646920311 1
-0.00616775529499767 1
-0.0341441960440588 1
0.00823215653005146 1
0.160569926879408 0
-0.0793949940914223 1
0.0559621705598514 1
0.00249583066581382 1
-0.0543731246488609 1
0.0937251075544426 1
-0.086839582433834 1
-0.0727152065357918 1
-0.0142843182570216 1
0.146445153615436 1
-0.113453759692476 1
0.0993727496985007 1
-0.0206110561434315 1
-0.0109504380601154 1
0.0858018892534531 1
-0.101488128166855 1
-0.00178668869719242 1
0.0020090524871806 1
0.00155789585625556 1
0.116205250290702 1
0.0699795421924331 1
-0.00516134865686976 1
-0.105818558335746 1
-0.0276353125833798 1
-0.00507369734975954 1
0.113423849917256 1
-0.0505798576311402 1
0.0511586335695995 1
-0.082888441682252 1
0.006889364546675 1
0.11356234404204 1
0.0242146768057568 1
-0.123057542958312 1
-0.0204782830450277 1
0.0992648012074255 1
0.0542286137452672 1
-0.152810020175718 1
-0.0104465196654027 1
-0.0227110453690638 1
-0.013507929398617 1
0.0334592794603017 1
-0.0283064703619853 1
0.045092700759826 1
0.0577305763082464 1
0.0873327377357698 1
-0.0326838588471902 1
0.0542522487734361 1
-0.0577900893525776 1
0.073962883480719 1
-0.0689241302033574 1
0.018193554497691 1
0.109541086408381 1
0.0035331698801976 1
-0.144652647789409 0
-0.0171122216627263 1
-0.0316828998743475 1
-0.0451442033517368 1
0.0492568212949073 1
0.00510633846717239 1
0.00950020509096898 1
-0.09331509393914 1
-0.0226100797759002 1
0.167391797712852 0
0.0337494153971055 1
0.0677366617954766 1
0.0710751825557133 1
-0.104017438570496 1
0.00566639707871393 1
0.0291720426838645 1
-0.0170696623644628 1
0.00155630077542706 1
0.0140416061578921 1
-0.144823141437136 1
0.0120887975641871 1
0.044579624381913 1
0.119566371110598 1
-0.000255579416632125 1
-0.0128366045455263 1
0.0749040006323946 1
0.00359802617838831 1
-0.0156818704576765 1
0.0458344868592656 1
-0.00723320828560918 1
-0.0683455226012736 1
-0.011942654596555 1
-0.030618808291931 1
-0.0379226211878015 1
-0.0320190491167567 1
0.0337388558418049 1
-0.111254595609707 1
-0.127620305083765 1
0.0398291803826667 1
-0.145749107120331 1
0.0674073383596488 1
0.0102509993025678 1
-0.0897999025757259 1
-0.0187029716230604 1
0.0717812383799861 1
-0.0273775118874075 1
0.0554500764165434 1
0.0212783144768941 1
-0.069619770879085 1
0.00144521469492845 1
-0.0922966999589381 1
-0.130521354021929 0
-0.109439695292024 1
0.00702375263509247 1
0.0946766224092713 1
-0.0114129695344622 1
0.0201353525584776 1
-0.108513809138738 1
0.0339653076286721 1
0.101350461941882 1
-0.0488965901505215 1
0.0657261542848151 1
-0.0296765817402989 1
-0.021874965307517 1
-0.0329700295037498 1
0.1141951054773 1
0.0273353797546977 1
-0.0303563948713812 1
0.0148090532334887 1
0.0478983412578386 1
-0.0505238018423668 1
-0.0275008569808854 1
-0.0251804751848012 1
-0.036351881295586 1
0.0146840211803958 1
-0.00997641989000866 1
0.0481988786870138 1
-0.0379885717321449 1
-0.0179124774521447 1
-0.0969792393838872 1
-0.00675223349021725 1
-0.0177490991911743 1
0.0430855917876685 1
-0.0935811148528483 1
-0.0128043742011705 1
-0.0679739097038316 1
0.077237507167335 1
-0.0613016255259332 1
0.0231877704997208 1
-0.0502322514012966 1
0.00845416441992711 1
0.027299285737632 1
0.0533049386852075 1
-0.0809214259791124 1
-0.0399721916330784 1
-0.0162505694163476 1
0.0428527249044463 1
0.0524291946797587 1
0.0366291141402059 1
-0.0612037785045681 1
0.1283771328099 1
-0.0296454912098792 1
0.00671467390691853 1
-0.0022937611412684 1
0.014224633248441 1
0.0343218119553681 1
-0.0515231596985111 1
-0.15169089734776 0
0.0292643890284036 1
0.0705527449254586 1
-0.00121568690289433 1
-0.0593775742286296 1
-0.05500597308995 1
-0.0135078609501209 1
-0.0133772385022424 1
0.018924900854338 1
0.0227473547216495 1
-0.0529861998997924 1
-0.00507791033020846 1
0.10010245524907 1
-0.0528546056280472 1
-0.0155974050603406 1
0.0797310803878419 1
0.071341503725703 1
0.0588811415125647 1
0.0118155214707402 1
-0.00899726296330502 1
-0.0570697956721946 1
-0.013893657223095 1
-0.0418343248153007 1
0.0125419889074716 1
-0.0749592076631415 1
0.121080480112705 1
-0.0358451151725812 1
-0.049108842088941 1
-0.127682527533669 0
0.00809806289714762 1
-0.0232599467044107 1
0.105998982089119 1
-0.0939434067826136 1
0.0331561841918594 1
0.00480746163417827 1
0.00525104349793958 1
-0.0226944122637469 1
0.0328398352533421 1
0.0537137380257613 1
0.0226790380784232 1
0.10756043386176 1
-0.0305167954957403 1
-0.0291538060747236 1
-0.0921764859635806 1
-0.055524976132608 1
0.118965849043058 0
0.0237386173038031 1
-0.0581809153560456 1
-0.0384104710674582 1
0.0519721939760898 1
-0.0368492879383483 1
0.0640776110006023 1
0.0216005864437886 1
0.072914455961947 1
0.0545395246002006 1
-0.029483489789068 1
-0.0845851909652215 1
0.104500052344164 0
-0.0832240436390198 1
-0.0220423329445675 1
0.0203717546904352 1
0.0542688303385933 1
0.0465587346455023 1
-0.0144568901050893 1
0.120661832059867 1
-0.0848836031942512 1
0.00972321973567844 1
0.0990215803213141 1
0.133561572977717 1
-0.0399722546150641 1
0.0674414910239291 1
0.0140520131410518 1
0.0310062373743718 1
0.0470683999657454 1
0.0167353520097598 1
-0.0226439676984509 1
0.030209379229588 1
-0.0196734995825824 1
0.0240142523316245 1
0.0536915765813998 1
-0.135533991636248 1
-0.0588978251844975 1
-0.0330796177300567 1
-0.036537788790969 1
0.040047595882634 1
0.0115635825071918 1
-0.101062458571409 1
-0.0523600510040601 1
0.0865707935380977 1
0.0745994609720478 1
0.0428152965832968 1
-0.0155068362493454 1
-0.0520048634941974 1
-0.00468672274803887 1
0.118440929563419 1
-0.102845556916797 1
0.0749046687090389 1
0.0215559059356606 1
-0.118105251986245 1
-0.0335432693860184 1
-0.0978706768192011 1
0.00556159829199078 1
0.0595361344893925 1
0.118327063070707 1
-0.0645459183506298 1
0.00273714928714421 1
-0.0392207770963376 1
-0.0406757923002661 1
0.0434805374883644 1
-0.00692511495828461 1
-0.0446071633209308 1
-0.0445209145445438 1
-0.00120529646668286 1
0.0218239445226458 1
0.0360979524178958 1
0.127490677831134 1
0.0446954333040187 1
-0.0484046037912284 1
-0.0206232232672795 1
0.0348609707460035 1
-0.0610306305626039 1
0.0735041616583832 1
0.00553514039054576 1
-0.0751389085026523 1
-0.179353201529443 0
0.0628464357728295 1
-0.135633728786495 1
-0.0276683037402554 1
-0.000902782483917093 1
0.14606252185778 0
-0.0903747400671427 1
0.0216923338933557 1
0.0159304440415256 1
-0.0556331950079439 1
-0.114892165526416 0
-0.0616192720885296 1
-0.0902572015741887 1
0.0189681644465361 1
0.104021866692617 1
0.0734243114095512 1
-0.0209711442390696 1
0.051094207281925 1
0.00526005220445393 1
-0.0908186714014156 0
0.060438618587215 1
0.00366354466825994 1
0.13491847771826 1
-0.0118255774695875 1
0.0750733852594724 1
-0.00567404613152443 1
-0.0700061612903895 1
0.0350495736491267 1
-0.00330128414895505 1
-0.0165859469267594 1
-0.0570128379267849 1
0.0638917536769623 1
-0.0296539631221812 1
0.046124118366379 1
0.0930450933616223 1
0.141332517599282 0
0.0484276492064103 1
-0.104398447581304 0
0.0921146584488849 1
-0.126596029613952 0
0.226787757585945 0
-0.0256545390517158 1
-0.0672422672758753 1
0.0376403032136155 1
0.0897706419622269 1
0.0465415296991624 1
0.110039832414201 1
0.0489091170491324 1
-0.0547222461511452 1
0.0214782030485666 1
0.0304655646673881 1
-0.0538136099269088 1
0.0476234953990363 1
0.0293935573081784 1
0.0166072734302493 1
-0.0149544582791807 1
0.0909487303951711 1
-0.0752251873127125 1
-0.0274084247096444 1
-0.0216214615568804 1
-0.0934603772730712 1
0.0214412044742921 1
-0.112835953970991 1
-0.0715825209921139 1
-0.0515014906272671 1
0.0995055176372726 1
0.0554060149872829 1
0.0511168817349874 1
-0.12066101980628 1
0.0188046161361583 1
0.0401858106105573 1
0.0567898657359687 1
-0.0359673386920044 1
0.00770747582563205 1
0.0603864719504014 1
0.092086986678094 1
-0.0454357209135519 1
0.0321136325502474 1
-0.050274071879563 1
-0.0255056644797467 1
-0.0493225964248492 1
0.0514336899919887 1
0.000797836072619809 1
0.0264440706838981 1
0.125677153458604 0
-0.0574953535937395 1
0.0204902124168383 1
0.0731372848114036 1
-0.0441065699991064 1
-0.0470463212468836 1
-0.0797431440307286 1
0.00260733012879726 1
-0.0281783230199173 1
0.0960874769326996 1
-0.0354488218033994 1
0.151363897926146 0
-0.0417678768267743 1
-0.00703549851207906 1
0.069445007311319 1
-0.00463879281087045 1
-0.142259962372814 1
-0.0550568801419195 1
0.0942240625309859 1
-0.0677108235421788 1
-0.0111784948624885 1
0.019732582213301 1
-0.0606543633226785 1
-0.0274011590180273 1
0.0265483624476302 1
0.0169393942955417 1
-0.0795509027576803 1
0.0668231662670727 1
-0.043399489624445 1
0.0611810746021622 1
-0.00778641444889195 1
0.0147867539789315 1
0.0554736096198881 1
-0.0374863331262651 1
0.0742576303423998 1
0.0397425796630257 1
0.0609415796424748 1
-0.0243825708078835 1
0.0538890081412483 1
0.0617533732612172 1
-0.102344142903059 1
-0.107420132331488 1
-0.0233579687279944 1
0.0119559722007245 1
-0.0616688644758766 1
0.0661028108291647 1
0.0408854231559504 1
0.0551115376917079 1
-0.0565107318800015 1
-0.0199798931442349 1
0.0280519167864876 1
-0.0409119622033272 1
0.0298749069998556 1
0.0593909512263677 1
0.135746470711472 0
0.0311491726498449 1
0.0442163081912693 1
-0.0742321254783586 1
0.0936890427244425 1
0.00332039039777182 1
-0.0221422008269012 1
0.0448392891245585 1
-0.0264400385817376 1
0.0493295728395263 1
-0.052966708923273 1
-0.0785420431309986 1
0.0333794521654242 1
0.00999263559862267 1
0.0548860124880435 1
-0.0826080154715969 1
-0.12257013209703 1
-0.111657711243033 1
-0.0846566596564229 1
0.0327670523782714 1
0.0588800297117172 1
-0.00855845040067685 1
0.0312501511194515 1
-0.0966964450875713 1
0.0463166264870919 1
-0.031140484158741 1
0.105444571566641 1
0.013785321708948 1
-0.0334310732558119 1
0.0331878336955083 1
-0.0679640630404924 1
0.00243019559853076 1
0.0126721322782849 1
-0.0466852314122874 1
0.0444539391056267 1
0.0713117634970277 1
-0.101305900998331 1
-0.11475143660719 1
-0.0268062512487516 1
-0.0450165259281544 1
0.0379752385315998 1
0.0398895426478286 1
0.0552026653619876 1
0.04523902514702 1
-0.0209354154488157 1
0.0607702639821001 1
-0.000858571029431505 1
0.00510570584435667 1
-0.173120744878987 1
-0.0177655293230184 1
-0.0403003388724352 1
-0.0318604083295628 1
-0.0817592339235576 1
0.0148691804271013 1
0.0610593169737826 1
0.0739387753780021 1
-0.0913706516810361 1
-0.0301851848336828 1
0.0737175072064541 1
-0.0871473377794665 1
0.193335214029306 1
0.026063663289738 1
-0.107289674376709 1
-0.032197507028233 1
0.0812892576076727 1
0.0953476924815562 1
0.0180806695264989 1
-0.00620520335173353 1
-0.0397173584679301 1
0.0341577039136029 1
-0.152560234463542 0
-0.079605055676057 1
-0.0561793800910273 1
-0.0600866772424011 1
0.0506124575603931 1
-0.076854957765645 1
0.0475619637882318 1
0.0703135930301984 1
-0.0078435837416673 1
0.0443888183458821 1
0.028426758036336 1
-0.0883904416805891 1
0.00108834449930291 1
-0.0690020303741284 1
-0.0660679616244163 1
0.0316397317382308 1
0.0284133406913581 1
0.0187497376154415 1
-0.0453026309028473 1
0.0114430522021476 1
-0.00976071800766815 1
-0.0771106917190637 1
-0.0342163092715142 1
0.0214919694658073 1
0.0311100932123577 1
0.0837754303316632 1
0.0711351218910003 1
0.0480653375299142 1
-0.00918252884650496 1
-0.0839183716457773 1
-0.0314750761653142 1
0.00798173046478502 1
-0.014911453424379 1
0.0446000058096953 1
0.0211966601619997 1
0.0606524331717745 1
-0.0207957057214581 1
0.0470542219249145 1
0.0151358968857875 1
-0.0803561817721715 1
-0.075031711704723 1
0.0387771146101817 1
0.0300430274388166 1
0.0595526205870068 1
-0.0841078361007743 1
-0.0666561053255705 1
-0.0646162868066899 1
-0.0417556101601858 1
-0.0273336393528105 1
-0.0420512231684537 1
0.0730131181419773 1
-0.0190478144783466 1
-0.0389512118114115 1
-0.0213915761366986 1
-0.0364348516929394 1
-0.0732477364989828 1
0.0512636870082674 1
0.0898840042320543 1
-0.151627580072667 1
0.0739167630600646 1
0.0601058351989396 1
-0.024930687384626 1
0.0165501816532326 1
0.0468860732426493 1
0.0107223665965993 1
-0.0717195626068926 1
-0.054103947204437 1
-0.0714485475379372 1
0.000143264386241813 1
0.0493710937564576 1
0.00448054071128259 1
0.0826974482503599 1
-0.0318138421006907 1
-0.127388835248007 1
-0.0459838391945998 1
-0.0731614090968908 1
0.00209305198707603 1
-0.00411322724241303 1
0.0372613631600741 1
-0.1506049337462 1
-0.0515992505130853 1
-0.0199381333737227 1
-0.00822427370254276 1
0.0433354897747026 1
-0.0938534790333342 1
0.0648294328596627 1
0.0315141422372334 1
0.0453591098484535 1
-0.0270515172510419 1
-0.0183210170492993 1
-0.0472058082173911 1
0.0626092898201454 1
0.0533246824429075 1
-0.0891015170777764 1
-0.104208353028016 1
0.0661108969943703 1
0.0111984351074564 1
-0.0399583258592363 1
0.0534732521475508 1
-0.0116578048167115 1
0.0732159950204603 1
0.0358847606314079 1
0.0270700343913171 1
0.0221352242862306 1
-0.132172774876904 1
0.0618891902602377 1
-0.0657825588937176 1
-0.073963163401031 1
0.00818820838239488 1
0.0556781591098095 1
-0.0510935258230948 1
-0.00756550347941998 1
0.0303144445717332 1
0.0263985464148534 1
-0.0311309352755424 1
-0.00869434308047022 1
0.0238252681147525 1
0.0782479835044383 1
0.0777848678854755 1
0.0781574023615943 1
-0.0291490772753899 1
-0.0193871968422642 1
-0.058081679282826 1
-0.037312483914289 1
-0.0238959096051381 1
-0.0608248520239151 1
0.00105256340938073 1
-0.0162834676014064 1
-0.0173018311885854 1
0.0496053080826427 1
-0.0398367576528484 1
0.0527541556851913 1
-0.0285445666459797 1
-0.109806909063606 1
0.0544674003522015 1
0.0303959985724263 1
-0.0401034274171792 1
0.0166010785274886 1
-0.0307836164130103 1
0.0199843331273752 1
0.0484552037489251 1
0.149622747764725 0
-0.0377624633128951 1
-0.0952421711681701 1
-0.013224575012156 1
0.0343744288313401 1
0.0394720813999477 1
0.0779039982281439 1
0.0107056614392789 1
-0.0358324192087179 1
0.0197825844766862 1
0.0124594042652386 1
0.0210906013962539 1
-0.01780357618336 1
0.0193730081425056 1
0.0149445137470402 1
-0.0629658334625373 1
0.182044329072437 0
-0.0609809627955303 1
-0.128567708373204 0
0.00558286751766366 1
-0.0445172960350951 1
-0.0380208764244325 1
-0.0378264613462038 1
-0.0787470401605265 1
-0.068490447510319 1
-0.0491457242180485 1
-0.0117902801384977 1
0.02866739637553 1
-0.0198531811141318 1
-0.0981870378277881 1
0.0436369935998957 1
0.0174924212186682 1
-0.0687302213303138 1
-0.0663954332785352 1
-0.0922530553304521 1
-0.0387809841115632 1
-0.0546733026805072 1
-0.0568914437773485 1
-0.0496895912545828 1
-0.0199384500149298 1
-0.0466262910677316 1
0.0433074266023088 1
-0.0125039125893637 1
0.0299772711720661 1
-0.0757390706459083 1
0.0721005425910497 1
-0.0878584449607257 1
-0.0234051543651248 1
-0.0543075448947173 1
-0.044742346929789 1
-0.0611055682600678 1
0.0720984547569599 1
-0.0449038908182225 1
0.051815938441484 1
0.0345233274065925 1
-0.141923767179888 0
-0.0622571900091067 1
-0.0348259000103392 1
0.093734380371993 1
-0.0227543478375077 1
0.0479333571296846 1
0.057311494627108 1
0.0989572834391664 1
-0.00581293111989659 1
-0.0449995498048511 1
0.0580216904418085 1
-0.0536684588151989 1
0.0267818148616081 1
-0.0180781125474483 1
-0.0377559968036345 1
-0.111942170251602 1
0.0311873468774772 1
0.0210688128813148 1
-0.01915613973877 1
-0.036738079073958 1
0.00340234630850089 1
-0.00314305334618306 1
0.0167817326977212 1
-0.0189988479122512 1
0.0143731287079787 1
-0.0028515972706148 1
-0.120095153584561 0
0.0291517216375539 1
-0.00965672136905571 1
0.0264223390031733 1
0.0187913180226087 1
-0.00211615789096727 1
0.121546881660027 0
-0.0639617958625696 1
-0.0140810541419386 1
-0.0626207539801331 1
-0.00056141440219556 1
-0.0213319044780021 1
-0.0236838702743558 1
-0.103287226942972 1
-0.00323860555991294 1
0.0179608913672354 1
0.0567017963667812 1
0.0401807522730616 1
-0.00141672072914038 1
-0.00921748656172053 1
0.0338409490831941 1
-0.0717903142408061 1
0.0555292430061159 1
0.0778858945258544 1
-0.0195170224848825 1
-0.0886685526063106 1
0.149783922787677 0
-0.0383169639676508 1
0.041618012837588 1
0.0239776518061847 1
-0.102821641178268 1
-0.0803237826879964 1
0.0969311722441651 1
0.0618387121541819 1
-0.0160639004355826 1
-0.0295976859605935 1
0.0495045239527612 1
0.0335254950920142 1
0.0867537908225641 1
0.0140728808065293 1
-0.0672816440728406 1
-0.038982846650548 1
-0.0485569116584457 1
-0.00895187295666513 1
0.0497046687461637 1
-0.00453489026677918 1
-0.0776841573371633 1
-0.0645690681663216 1
-0.0304043445501175 1
-0.040023607180329 1
0.0458656086343726 1
-0.00190480446924311 1
0.0447621888647763 1
-0.0867626759957925 1
0.0399019636856597 1
0.0251242587912411 1
-0.0145197193844717 1
0.00998140366406621 1
0.0357111447748951 1
0.0323972011952447 1
-0.0017610169868399 1
-0.110820941972369 1
0.0367738431216654 1
-0.0725794814060958 1
-0.0544879519414898 1
-0.0331994286607292 1
-0.00661519516381451 1
-0.0864926008973317 1
0.0174751771327439 1
0.0686592980552374 1
-0.0580146059074797 1
0.0119773806079027 1
0.0666528631910612 1
-0.0857398249908238 1
0.0376843480734717 1
0.0217875643412681 1
0.0592247213701852 1
0.044331060814836 1
0.00588320145132738 1
-0.00816828294962882 1
-0.0184440941356437 1
-0.0629704336593972 1
0.015614928452078 1
0.0106476556197241 1
-0.0798146872103524 1
0.176003758107306 0
0.014254291090301 1
-0.00762384178895677 1
0.115741297168115 1
-0.00294601389777639 1
0.111382692651427 1
-0.00445347901974047 1
0.0571909216215494 1
0.0111924326325085 1
-0.00956943145271872 1
-0.0263442230975428 1
0.062246569406856 1
-0.0424894115070079 1
-0.152670776309165 0
0.112552545481803 1
-0.0737735542100744 1
-0.0034061217572065 1
0.0653180572643191 1
-0.200151251411904 0
0.0172930261283561 1
0.0650094518945935 1
-0.0263171095094315 1
0.0295446625044861 1
0.0343074999747771 1
-0.0193286099904886 1
0.128640665372934 0
0.0232415048217021 1
-0.0127595483571177 1
0.0762555721666749 1
-0.0449422833268135 1
-0.133193284550278 1
0.00739602864648339 1
-0.0189468101380113 1
0.0211669238930538 1
-0.00246068644869723 1
0.033035419391144 1
0.0297321713088008 1
0.0628230546539293 1
-0.016476797816655 1
0.0447666439906064 1
0.0973330509454067 1
0.0182013699241095 1
-0.00643253284525834 1
-0.0308482603446483 1
0.0590494479160686 1
0.0850426070504493 1
-0.0583102097740278 1
0.028626684932787 1
0.0156830128392019 1
0.00268282710951566 1
-0.0590726007333965 1
-0.141553204700929 0
0.109803876987478 1
0.0481018865032385 1
0.00148971356788763 1
0.0900075263531782 1
0.0586904329852228 1
-0.120799622726216 0
0.0707143083559906 1
0.0118124700452147 1
0.0990918993448459 1
0.160502027768903 0
0.0210480884463516 1
0.0404478392402636 1
0.0500257280910009 1
0.0386124232454098 1
0.0151422947735622 1
0.0317380763242777 1
-0.020641689539103 1
0.136903332413978 0
-0.0178386417696514 1
0.0470300566065285 1
0.000915212212380861 1
-0.0467271875028029 1
0.0692371041490165 1
0.00792449746482211 1
0.0930286883369334 1
-0.0539052020258525 1
-0.131097005521126 0
0.00553263290073165 1
-0.026600611013863 1
0.0260422362163093 1
-0.051400317384607 1
0.03521290763173 1
-0.0364283812911315 1
0.0114237722909036 1
-0.0482269733680743 1
-0.0250948152264361 1
0.0251807041521138 1
0.0480350921962225 1
0.00859513910765502 1
-0.055150968427504 1
0.207046323588155 0
-0.134649219861916 1
0.0968394369679387 1
-0.0212103001716149 1
0.128151622195506 0
-0.0254157923942137 1
-0.001106691218586 1
-0.049890762948816 1
0.103123956865681 1
0.0318465138069614 1
0.0526889378114858 1
-0.0398704114227674 1
0.0135756210509739 1
-0.0206047686237506 1
-0.0345446948471724 1
0.0221898804234092 1
-0.0156578767246048 1
0.104751253650156 1
0.0312151223106912 1
-0.0640447510729586 1
-0.022785538052194 1
-0.114386006806342 1
-0.0119025239561468 1
0.112422714645692 1
0.0236133527971445 1
0.0281005102962047 1
-0.0383501025610298 1
-0.0944123862257921 1
0.0541559806177173 1
0.0258857985592291 1
-0.0393931602276009 1
-0.00302996983700021 1
0.0231174398347636 1
0.0380613417118355 1
-0.0132870944923768 1
0.0167511259561539 1
0.0143609813407236 1
0.0328416781873434 1
-0.088280506767748 1
0.00794550041422754 1
-0.0236496782398488 1
-0.0432919323938536 1
0.00659983173544752 1
0.0518230159588487 1
-0.0820155358214575 1
-0.127727692944998 1
-0.0429798866337765 1
-0.0474162247155905 1
0.066599509001672 1
-0.106470499926275 1
0.00745027340588742 1
-0.0817645660348803 1
-0.0468490798657615 1
-0.110148948759133 1
-0.00189358206304701 1
-0.0183583875034715 1
-0.114579228048283 0
0.0285240741870232 1
0.0171187004210782 1
0.0129775109310489 1
-0.0187914474961588 1
-0.00538457741059404 1
0.00380796767558459 1
-0.0186691450625521 1
-0.118273470648445 1
0.0445698195515428 1
0.033228720569477 1
0.0354733863626243 1
-0.0307580595842422 1
-0.0116250030066174 1
0.0416783682410228 1
-0.0890106772480058 1
-0.00896417001336913 1
0.0196805380854411 1
-0.0884396160375247 1
-0.0159697844650063 1
-0.0957493264616346 1
-0.0184387719534702 1
0.0203834151132113 1
-0.0354275764601083 1
0.00399440686222327 1
-0.106552708769726 1
0.101024823498173 1
-0.0671411815734216 1
-0.0316911180634247 1
-0.077161951479959 1
-0.00834858113280435 1
-0.035121067893997 1
-0.0515294007193139 1
0.0938178419134161 1
-0.0132058136766678 1
-0.0607741158008566 1
-0.0538720257511779 1
0.0101021453782015 1
0.032536291010621 1
0.0370905797043479 1
-0.0578595236609097 1
0.111541407869087 1
0.034468673163626 1
-0.029829286768873 1
-0.0553609621757747 1
-0.0112540142164952 1
-0.0458240494199341 1
0.0564503580265924 1
0.0382744063357815 1
-0.0497534729321364 1
-0.016931625981002 1
-0.0438730065923429 1
0.090762603948361 1
-0.0165237523350544 1
0.059599001723665 1
0.00633118327928006 1
0.0299777157942082 1
-0.00183232831778356 1
-0.0097905172718337 1
0.0531298357333077 1
-0.0198417148840941 1
0.0584108380339354 1
0.0201324183149029 1
0.00223854494140681 1
-0.0442862103849759 1
0.0291210817927319 1
0.0473317890054231 1
0.0459663659577472 1
-0.0892211371325479 1
0.0209892834417231 1
-0.0580845986643751 1
-0.0171808648588436 1
-0.0312428759293198 1
0.00760124159727561 1
-0.154170014320006 1
0.000527504824628497 1
-0.0266795836696212 1
0.0662804764754934 1
-0.0240342964258882 1
0.0421020329391729 1
-0.0223334906457631 1
0.0263557540483944 1
0.056371706536654 1
-0.0344239759127516 1
-0.122974611702305 0
-0.00169211730117172 1
0.0307907350407699 1
-0.0510363079238578 1
0.00755291918434323 1
-0.0922222218791012 1
-0.0384965978510193 1
0.0917898607953756 1
0.051246729683731 1
-0.103704449956203 1
-0.0933264114481086 1
0.0330614637727467 1
-0.00926110236560364 1
0.0190777079890711 1
-0.142702429751092 0
-0.0241308965944555 1
0.0200937236572164 1
-0.00476688200146809 1
-0.0452593997548676 1
-0.0594568234136951 1
-0.0642713559551368 1
0.0535341893822148 1
-0.103183908634913 1
-0.0146370852709981 1
-0.0527688146756674 1
0.000381964125855714 1
0.119706898581459 0
0.0463499087246309 1
0.151322728079364 0
0.162767466427771 0
0.0880054348512876 1
-0.0606113051239922 1
-0.0309659326421491 1
-0.0623332132329511 1
0.13560532938901 0
-0.0771490349094223 1
0.048608793542028 1
-0.0745466690918635 1
0.129939641309304 1
-0.023700533651863 1
0.0789668128223148 1
0.0957996047456106 1
-0.017006256882886 1
0.00678459968853044 1
0.0235638317412973 1
0.00609942098943112 1
0.0293364281472607 1
-0.112178723526165 1
-0.049983245485644 1
0.0276212815181456 1
-0.0116011499853653 1
-0.0529004034220375 1
0.0721945609800396 1
0.0475894196161192 1
0.0436504440499348 1
-0.0149896480353821 1
0.0797244262033137 1
0.0439564530644121 1
-0.0339475987152289 1
-0.022921876761395 1
-0.0181456485129407 1
-0.00588769668718104 1
-0.00963652757771319 1
0.0978087314956261 0
-0.0180845388040725 1
0.00453853327261084 1
0.0875739036760239 1
-0.12493185114197 1
0.0417641529431531 1
-0.113435639483531 1
0.0327932900931097 1
-0.0279607177357906 1
0.00861928556503894 1
-0.0678713201051104 1
0.137183239337344 1
0.0472786580475328 1
-0.000217933559425319 1
0.0281240532800208 1
-0.118800038869066 1
0.0201616094195556 1
-0.110007432154158 0
-0.0215807841183131 1
-0.020676006169198 1
-0.0789790842466197 1
-0.0278613210738092 1
0.0712762165251254 1
-0.037973499178327 1
-0.0148834986445317 1
0.0276248965475468 1
-0.0164284707654816 1
0.0147384574535325 1
-0.0597308789856067 1
0.1051881899584 0
0.00220307821267624 1
-0.0512545823627382 1
-0.0298445850766036 1
0.0170881783791281 1
0.0294083061950755 1
0.119957662037675 1
-0.0112234161909887 1
-0.0122838082505194 1
-0.0544864641816314 1
-0.00119107723205035 1
0.0285592496488004 1
-0.0392510570069393 1
-0.00567819128421229 1
-0.0522578001948373 1
0.124170159809216 1
0.00392972818188592 1
0.00611791779353246 1
-0.00984476552422528 1
0.0408900190250792 1
0.0730580228665556 1
0.0692743201509565 1
-0.00132235407245949 1
0.0679373214677076 1
-0.0977907530814012 1
0.0730379659195159 1
0.121332678892086 1
-0.0239178138675785 1
-0.0293095475488253 1
0.0474010910910711 1
-0.0207231667510729 1
0.0277330838440773 1
0.0183898661763793 1
0.0209212235833758 1
0.0219921294329796 1
0.068073389226836 1
0.0300050785245012 1
0.0213776445821946 1
-0.0996856839244804 1
-0.139947336499878 0
0.0621991582057291 1
-0.0249355489383042 1
0.0382723355326462 1
0.0308542358884161 1
0.0840311538331794 1
-0.179334493623717 1
-0.0588590839789513 1
-0.0863313103440965 1
-0.0283665573697096 1
-0.0377557779692466 1
0.0412831925494174 1
0.0892305432091827 1
-0.00676868647367072 1
0.0624373873701382 1
-0.0604362003527523 1
0.0343809144211021 1
0.0704450697693639 1
0.0860336661781505 1
-0.0185329939048497 1
0.00914841154499909 1
-0.0333089574966697 1
0.0331380055352522 1
0.0566885254266188 1
-0.03557463959464 1
-0.0669106272488143 1
-0.130483684357421 0
-0.104527853794442 1
-0.0257175944922958 1
-0.00809302845232253 1
0.108299125800199 1
-0.12491572811265 1
-0.0619058649104603 1
0.0873051403323171 1
0.0208272430193746 1
0.0645742400640825 1
-0.0166137078270531 1
0.00299592632447378 1
-0.0152459649402045 1
0.0287927359374363 1
0.139911089318889 1
-0.0308593339476969 1
-0.0122001862750101 1
0.0919047787168678 1
-0.0276617393040759 1
-0.055371614287158 1
0.0151104402045575 1
0.0381242623079971 1
0.0651583225961654 1
0.0564916032469501 1
-0.0109090355335937 1
0.0501963052376847 1
-0.0226468927252712 1
-0.0029214814083685 1
-0.0116880998984267 1
-0.0362106429234619 1
-0.0811679335656359 1
0.0480133125052602 1
-0.014933198957501 1
-0.0459803551453579 1
-0.0231598796483764 1
0.0371030309912839 1
0.0120836508001948 1
0.102344468737237 1
-0.0831158284418047 1
0.033092766681515 1
0.0451313147976529 1
-0.0669332731426383 1
-0.0137123785859046 1
-0.0917199479123841 1
-0.0587831259578449 1
-0.00156885146122029 1
0.0727819184215967 1
0.015637300121469 1
0.0869294203447657 1
-0.0887432390472478 1
0.105972940014864 1
-0.015964858714266 1
-0.0908509133132747 1
0.113668395943756 1
-0.00293772850098605 1
0.0715238015141647 1
0.0888310555161615 1
0.122926457491116 1
-0.125041434127293 1
0.0867624047521541 1
0.117232623113071 0
0.0581628162319994 1
0.0437101800578116 1
0.00686621458255786 1
-0.00313299035632405 1
-0.0282247970521261 1
0.0388558966520738 1
0.00262163273295798 1
-0.0703722732388763 1
-0.0309155913824585 1
0.0461863988538717 1
0.00254448362641463 1
-0.0461334439709942 1
-0.0315673971804833 1
0.0468556326236033 1
0.090340098370944 1
-0.0111701290482628 1
-0.00503202646821756 1
-0.00411236445309175 1
0.155343762078423 1
-0.0198025867524223 1
0.00691336516554512 1
-0.0465828478404529 1
-0.1185478187253 1
0.127405804760504 1
0.0327486123427708 1
0.0831607436221447 1
-0.0919068260067564 1
-0.0127764422891895 1
0.0639705033217302 1
-0.0118245544231386 1
0.0148791612903159 1
0.00339889274562338 1
-0.00551881083394705 1
0.0249052292099572 1
-0.0050303076799645 1
0.0607410816987639 1
-0.043767287709791 1
0.0173384074315528 1
-0.0644233795141486 1
-0.0213295289576595 1
-0.0894433148213731 1
0.0186345653848288 1
0.00779160511341373 1
-0.0149157831689968 1
0.0383821584519311 1
-0.00221312212134409 1
0.0110539688164561 1
-0.0362546740778066 1
-0.055385216401526 1
0.0116142346293023 1
-0.0181808178293969 1
0.111418101711613 1
-0.0946076206158842 1
0.0511342175878478 1
0.00691799627359242 1
0.044226129796146 1
-0.0174596907600501 1
-0.021856217951533 1
-0.136582494770771 1
-0.0194789552586731 1
-0.00311837204838448 1
0.124463371460851 1
0.0419357581679706 1
0.0591303370677501 1
-0.0110851580947528 1
0.0540439828939362 1
0.0106864627561967 1
0.0779459010533039 1
0.00669937950475076 1
-0.0643001765151236 1
-0.0182553879425972 1
0.0772101507369057 1
0.0365839811076668 1
-0.00321777848641678 1
-0.00250031005742002 1
0.0235404602420562 1
-0.059143496702089 1
0.0783757275322901 1
-0.0854479043889036 1
0.0129074919150083 1
-0.0210282975181232 1
-0.010515673135806 1
-0.00710846867318177 1
-0.00438132235070215 1
0.00859393968706417 1
-0.0338418676693022 1
-0.0118171679762199 1
-0.000721322112234959 1
0.0471321615013001 1
-0.0195609896470083 1
-0.010375868979474 1
-0.0524230144114146 1
0.0515564481920874 1
0.00163674865046774 1
0.117249595099943 0
0.0262012794847094 1
0.0136904624611453 1
-0.130833259560682 0
0.0621199801853728 1
-0.0180031116925961 1
-0.0489453671699756 1
-0.106517042498047 1
-0.0122775250059049 1
-0.0321355938164188 1
0.0679434908700348 1
-0.0152912509024599 1
0.0557288944200616 1
-0.113591141739232 0
0.0861934710532524 1
-0.0672768704190903 1
0.0250581962747183 1
0.136638596744061 0
-0.0185507331577768 1
-0.0118597076456667 1
0.126506605365657 1
-7.07222973333325e-05 1
-0.0335410118948106 1
0.046770026789959 1
0.063633981310539 1
0.0505428278820844 1
-0.127464129000294 0
0.0179289770635324 1
0.125062818552578 1
-0.0218975993194912 1
-0.0464988251486977 1
0.0789047006171347 1
0.0130338548372606 1
0.0280643822437732 1
0.0249775008472938 1
-0.0924439623007052 1
0.0186099083323417 1
0.0855045724531678 1
-0.0175828346520496 1
0.0696422049523803 1
-0.027699622678068 1
-0.00311192216488907 1
0.028119653293041 1
0.0409374995387506 1
0.0249287370357204 1
-0.0298047829908164 1
0.0285580809153599 1
-0.0134272109864486 1
-0.0162452825705616 1
-0.0145139091551278 1
-0.0981195568671415 1
0.150119173823529 1
-0.000314254534696402 1
0.0577579320187913 1
0.10107779618411 1
0.0095595088346712 1
0.035726993856668 1
-0.0136069926681722 1
0.0589363862127959 1
0.0524748295547317 1
0.0180295674132117 1
0.038154838850571 1
-0.0331834374972778 1
0.0413901207644923 1
0.0244696215714158 1
-0.0144795244895367 1
-0.0269725946175101 1
0.0941654980311318 1
0.116021643648752 1
0.113872801305797 1
-0.0691052492995622 1
0.0193134674203758 1
0.0934149525838377 1
0.0326055794742234 1
-0.096352525688797 1
-0.0544907202430136 1
-0.054466391836624 1
0.0624935284169351 1
0.0541664904195135 1
-0.0569119804008085 1
-0.000512386831777821 1
0.0435940791873489 1
-0.00710215573227321 1
0.000928836775597601 1
-0.0575727808676085 1
0.0495695821821422 1
-0.0279664339497819 1
-0.00986788943683639 1
-0.0604089100974511 1
0.0785879534911479 1
0.08508152290327 1
0.10459169521949 0
0.0820292287162797 1
0.0654351534252311 1
0.0214707938558924 1
0.0322812732835654 1
0.0197630139224701 1
0.0722310506822682 1
-0.0440102260392928 1
-0.0279947660424368 1
0.0329742784981195 1
-0.00687931061826712 1
0.0147201817148178 1
0.00761310429026129 1
0.00689204323909067 1
-0.0239660857121691 1
-0.0798764546805551 1
-0.0484920887158649 1
-0.0470313338535924 1
-0.0451995354269243 1
0.0274097486989861 1
0.0543641899364316 1
0.0615069451948806 1
-0.0506612857965036 1
0.0341616529809601 1
0.0101652536180322 1
-0.104185202562201 1
-0.0204592272711127 1
-0.0344218985992922 1
0.00300926838157362 1
-0.0235826612839627 1
-0.0480974498056106 1
-0.0603002036283278 1
-0.0232109816563335 1
-0.169467743004329 0
0.0886247045137472 1
-0.0821126579374832 1
0.0537475817132716 1
-0.046768295179815 1
-0.0768296945518506 1
0.0151661010088412 1
-0.012058065422365 1
0.0194388045712474 1
-0.0278843243839973 1
0.044459081419739 1
0.0606727731972447 1
-0.0424541804398061 1
0.00454326199051146 1
0.0416527840461146 1
0.101896532966519 1
-0.0629992140079085 1
0.00917550944109361 1
0.0615088864449725 1
0.0457649426362218 1
-0.0210249156990228 1
0.083537205799993 1
0.0232548786296805 1
-0.0395963429337644 1
-0.163204855476489 0
-0.0194351921183096 1
0.0793086485722051 1
-0.0265490107638829 1
0.0241673983637209 1
-0.0839320002145699 1
-0.0129691279839583 1
-0.00158131311699999 1
-0.0500673384472294 1
-0.0073880735052826 1
0.0179265158171601 1
0.0012282029329152 1
0.0251363864371233 1
-0.0193009336467386 1
0.0191836456280637 1
-0.0147233442175085 1
-0.0316988094482442 1
-0.0212629588493456 1
0.114128348281696 1
-0.109397582930367 1
-0.0112608682302974 1
-0.0497070029171947 1
-0.0886553834292958 1
-0.0662091171801907 1
-0.0216437406321476 1
0.0149134673118092 1
-0.0559951259812726 1
0.00146240995137376 1
-0.0812135438878935 1
-0.00463448371322709 1
-0.0405114953329304 1
0.155212623773095 0
0.0781789831437444 1
-0.00309032257190744 1
0.0029316161145925 1
0.0704286167702496 1
-0.0234323692192255 1
-0.0684004764758807 1
0.118833421088467 0
-0.0111404813605709 1
0.0487472991955511 1
-0.0187220101209073 1
0.00955381143630406 1
-0.0230106998630074 1
0.137468076017568 0
0.0290774775549437 1
0.0318092324071052 1
0.0390884263528901 1
-0.0599398961027397 1
-0.0269641848846868 1
-0.0369419865843314 1
0.0495955506107616 1
0.010055763490921 1
0.0147291688210793 1
-0.0764268738546474 1
0.0483085442567663 1
-0.00968558954428972 1
-0.0653806628506856 1
0.020059057955193 1
-0.0291224241941201 1
0.0314678202380774 1
-0.020912588472756 1
-0.032373221279181 1
0.102872181371255 1
0.0462248708185076 1
0.0631935798291938 1
0.0675046417599334 1
0.102010328700455 1
0.102928486961564 1
0.0218342515667543 1
0.0853419297853588 1
-0.0132663864697127 1
0.031230564192175 1
0.0540297123611541 1
0.023857587981349 1
-0.105132425328267 1
0.107649082551273 0
0.0516956206561294 1
0.0246830044470114 1
-0.0521309430605699 1
-0.0397686328439406 1
0.0100503998395891 1
0.0154543188166228 1
-0.0667865141107171 1
-0.0004287255442627 1
0.0114161538635872 1
0.0237832076053489 1
-0.073257410341223 1
-0.0316498811077476 1
0.0658473211241553 1
-0.0750588429074316 1
-0.0185579996734984 1
0.0882951941630487 1
0.119320858718207 1
0.0569592114182273 1
-0.0647069537989249 1
0.0735793016961541 1
0.133883900829387 1
0.00518726906575159 1
0.0816332464613547 1
-0.0597334798067409 1
-0.0448267983735138 1
0.0554475385490802 1
-0.110747959221151 1
-0.0798565884916884 1
0.0361093379841278 1
0.0291685232746097 1
-0.030644071321684 1
-0.063065499708901 1
-0.0451843816423007 1
-0.0129537470184781 1
-0.0341251239702354 1
-0.0222695914539323 1
0.0725710808901255 1
-0.031261881975033 1
0.00905406821107218 1
0.0997481512065804 1
-0.062227017588218 1
-0.0576280884205335 1
-0.0939970118503164 1
-0.114645474564837 1
-0.0548880883871199 1
0.0263931068721014 1
-0.0679044147521752 1
-0.0166856282332668 1
-0.0518166192141705 1
0.0622587522129318 1
0.0213010456167157 1
0.0727949033824823 1
-0.0302051337257485 1
-0.0203171948822287 1
-0.0527569638526045 1
-0.127831012796803 0
-0.0704006375976515 1
-0.00115502340589992 1
0.0259734743714919 1
-0.0552591190628417 1
0.0102245590874258 1
0.0591235102937323 1
0.102217250149409 1
0.0225421923243266 1
-0.0141155594479757 1
-0.00333115268487124 1
-0.0154293793302056 1
-0.0177417457690887 1
-0.0409414460924858 1
-0.103471161201285 1
0.073353552071157 1
-0.0237914806653924 1
0.0375879517497265 1
-0.125835078191969 1
0.0775217244799841 1
-0.0509296684479258 1
0.0878244828232513 1
-0.021145868618125 1
0.047231090761503 1
0.0247714387306394 1
0.0667902150003835 1
-0.0282268346913942 1
-0.036423141942927 1
-0.0607718689247801 1
-0.0349826846894689 1
-0.0463656665590392 1
0.0125076397248655 1
0.00518760483174488 1
0.177026561715273 0
-0.000693374921473283 1
-0.00463145574898885 1
-0.0247955002872651 1
-0.0649710170179563 1
0.00604098908738116 1
-0.113121661258211 1
0.0307525197688679 1
-0.0660234580518907 1
-0.0372466215885622 1
-0.0249916001535827 1
-0.0615449829867937 1
0.078631043794328 1
0.0102670995365073 1
-0.0709124810890413 1
-0.0440784825646609 1
-0.00823358221747613 1
0.113400546370635 1
-0.119172397150251 1
-0.0892552212485607 1
0.0580007904779557 1
-0.0446902289328789 1
0.0389060158693724 1
-0.0298999170583331 1
-0.0396173648986966 1
0.0042484650349119 1
0.0747915897126837 1
-0.0409323723262192 1
0.107871150001407 0
-0.0171319683125823 1
0.0437138547383975 1
-0.0645272478943636 1
0.0151475072169827 1
-0.0541505224598006 1
-0.0278980615773431 1
-0.0219905976602503 1
0.0201375332196073 1
-0.0208078507794257 1
-0.0901210640549892 1
0.0257404964629511 1
-0.0773928792499338 1
0.0589519011835927 1
-0.047420704741803 1
-0.0121771352098318 1
0.0502271355665921 1
0.037926839932227 1
0.0864415436730874 1
0.0667598957564798 1
-0.142529151135566 0
-0.00665290899288331 1
-0.119972998852117 1
-0.103326849481904 1
0.0331195085444138 1
0.061072921510242 1
0.113107810821272 1
0.0548107007991422 1
0.0210994271946964 1
0.00268810491607168 1
-0.0115994051940589 1
-0.0101205331846353 1
-0.062481444744111 1
-0.0265103902136753 1
-0.0109213680565975 1
0.0608449880293363 1
0.110203831988363 1
0.00893183612981457 1
0.0566802786944015 1
-0.0586648335983826 1
-0.0315386724486175 1
-0.0191960031680647 1
0.0100142740071598 1
0.00815963054921567 1
-0.0216854148975641 1
-0.0248752611264567 1
0.107077087640556 1
0.0100961202820304 1
0.0451096657091442 1
-0.206792771339507 0
-0.0235057560564988 1
0.077180664209699 1
0.0145472904521876 1
0.0786935500977729 1
0.0567174694347374 1
0.00712615345052938 1
0.0347996714842129 1
-0.0177361166407029 1
0.12990518018232 0
-0.0160359018435659 1
-0.0490223528952613 1
-0.122948714648878 0
0.107308056321568 1
0.0750537182536321 1
0.0725824005532849 1
0.0502055274028759 1
-0.0880715856168146 1
-0.0602293479993492 1
0.147669070921444 0
0.0480680557968023 1
-0.0399204890028165 1
-0.078512242018104 1
-0.149561370146891 0
-0.0768754180091075 1
-0.0319257027761411 1
-0.097676871616286 1
-0.0161465846413411 1
0.0103364191869909 1
-0.138050090881535 0
0.019080784034963 1
-0.00734521266946092 1
0.119816024356039 1
-0.0755879178819923 1
-0.00256686402657107 1
-0.0680866312376541 1
0.0540357311277134 1
-0.00935228590587796 1
-0.0623116250701486 1
-0.0901795429466226 1
-0.0204772209438925 1
0.0148978739582616 1
0.000537885893387276 1
-0.0830584644527645 1
-0.0797954539347688 1
0.038597846566162 1
0.00446689157720067 1
-0.066679636209406 1
-0.0291613657192432 1
-0.0513553469980958 1
0.026948640201822 1
-0.0583336738900461 1
0.02186267605486 1
0.0441882442204707 1
-0.0538148559617309 1
0.0116134974928202 1
-0.0213985519791143 1
-0.0465025833692008 1
-0.0192430349495632 1
0.000864794476091574 1
0.0545854028719174 1
-0.0507672176086221 1
-0.0799028908990873 1
-0.0217895102179672 1
-0.161867173143492 1
0.0129466785139119 1
-0.021355045847474 1
0.065480660072649 1
0.0138652965195375 1
-0.0106446113329832 1
0.00442175860084631 1
-0.0520294278792244 1
-0.0821188815281663 1
0.0323732416176516 1
0.00309850447963786 1
0.000861569667336161 1
0.0783323715947526 1
0.0678674362229489 1
-0.0675604306307444 1
0.0776715017079685 1
0.0268489645251764 1
-0.00799992477479741 1
0.0234683923916933 1
0.0962351520972616 1
-0.0197533630454537 1
0.0865666748019173 1
-0.00106530596812036 1
0.00204134976405024 1
-0.0237388152612256 1
0.0657356638759182 1
-0.113355587792937 1
0.019068601740794 1
-0.0387787026064156 1
-0.042830799508865 1
0.160880088871341 0
-0.00272276179588336 1
-0.00906583952821587 1
0.0318651336941447 1
-0.0822293620016463 1
-0.129489588006185 0
0.0656291079548753 1
0.00864940509451646 1
0.0364474925058941 1
-0.0502108711181026 1
0.0710215849788644 1
-0.0125780242591111 1
-0.0158955100578506 1
0.103973381338128 1
0.0623271112452995 1
-0.0430526295962865 1
0.0622514856388572 1
-0.0854216549328519 1
-0.101489949725421 1
0.0501975056471093 1
0.0157091352994319 1
-0.0539344971477862 1
-0.0680187892305628 1
-0.025759600781061 1
0.0959656290475608 1
0.0846118851530576 1
-0.0328755674249014 1
-0.041617301967435 1
0.0778173197154495 1
0.0365169640236883 1
0.0625135856820393 1
0.0577935598130142 1
0.0551131859586249 1
0.118918414547891 0
0.057952338944897 1
0.109590980150279 1
-0.0401023765985094 1
-0.026074402112072 1
0.0147547397786784 1
-0.0304234248829416 1
0.0308451178681473 1
-0.0937761225705146 1
-0.0131573041152577 1
0.130454860307351 0
0.0891626833024406 1
0.0170126784096102 1
0.0262351711796288 1
-0.0772099407349758 1
-0.0358965310742706 1
-0.0588639528409557 1
0.00604272646063235 1
-0.0177700168934019 1
-0.00650567043179852 1
-0.0393839899000809 1
-0.055504674193975 1
-0.0464154797826789 1
0.0952645145459503 1
-0.0355519812136781 1
-0.0399147020938418 1
-0.0123585108828491 1
-0.0124759029394466 1
0.00613111186788749 1
0.0652655604149671 1
-0.0132424419047155 1
-0.0138041939238614 1
0.131318457533216 0
0.0759949246222276 1
0.0236523516853228 1
0.0287758216556698 1
0.0842507970748362 1
-0.00124753046360294 1
0.000349144261192573 1
-0.054154089350652 1
0.0949921308859776 1
-0.0746794994821321 1
0.0448870633944625 1
-0.0516084979577831 1
-0.0804399697140574 1
0.0942447356589798 1
0.04573508144377 1
0.0834164969161322 1
-0.0408115287181745 1
-0.00311998092035718 1
-0.0970816859721023 1
-0.00399548866507034 1
0.0148574322629259 1
-0.0488779942303144 1
-0.00672327589820392 1
0.0287779848097282 1
-0.0261960492859433 1
-0.00603803606126335 1
-0.0758668571930097 1
0.0677470610220509 1
0.111438834438243 1
0.0114170655740092 1
0.0270144385030872 1
0.0520915820227779 1
0.0504896977592742 1
-0.069267166643427 1
-0.0475799906569557 1
-0.0602160650861775 1
0.0551951957841047 1
-0.0309804720046354 1
-0.0817271493171401 1
-0.0120346666338268 1
-0.0639739170659941 1
0.0698508847804048 1
-0.0876492267244023 1
0.0455645689445587 1
-0.0205129808257323 1
0.0715657921131044 1
0.00305927667119825 1
-0.0544753899272039 1
-0.0222528324094706 1
0.0126997877731978 1
0.0521602006504766 1
-0.0752699601706528 1
-0.000551652842630297 1
0.0131445384104881 1
0.0594056752956622 1
-0.0327830099674784 1
-0.0241787095172126 1
-0.0582245512966606 1
0.135048327520612 0
-0.066079597792572 1
-0.0522280355170121 1
-0.0576958304174082 1
0.00364797360430405 1
0.0319760075697131 1
-0.039607181590164 1
0.0189528075420394 1
0.00327509791249961 1
-0.0510763430149212 1
0.00883859288904021 1
-0.0560362776302874 1
-0.0363241451630232 1
0.0527233251043445 1
0.0905028217226595 1
0.0655489627734755 1
0.00475745975144205 1
-0.135809272042452 0
-0.163445984553936 0
-0.0749340376680405 1
-0.00631146616334419 1
-0.0367432584693307 1
-0.0334136959778822 1
-0.0238686623281539 1
-0.0188854745408209 1
0.0865388579740105 1
0.0984387840828792 1
-0.150569845570119 0
0.00975718700946129 1
-0.0597533893241742 1
-0.00820122670099325 1
-0.0995556350960723 1
0.0355408180659578 1
-0.106101088291903 1
-0.00939691128145799 1
-0.0493784596433126 1
0.162842377062314 0
0.0219547082281434 1
-0.0290576628799241 1
-0.0640803405191096 1
0.0642844238604368 1
-0.0581369461046054 1
0.0194985935869834 1
-0.0309636001031035 1
0.0101953829208672 1
-0.0378073451261414 1
0.0454761761562755 1
0.0815374256074273 1
-0.016613628829376 1
0.0115511242134822 1
0.0868671128386835 1
0.0669531225842333 1
0.028671142749278 1
0.0356302479710976 1
-0.0352298998712799 1
-0.0550538044134805 1
0.0510620301731741 1
0.0516399790343058 1
-0.069283895177867 1
0.00203269869903244 1
0.102525486003555 1
0.151462489932377 1
0.0332852128845899 1
-0.0277918486819885 1
-0.0181412278002538 1
-0.0711555579243476 1
-0.0364791548453925 1
-0.116373900671865 1
-0.00303089423416067 1
-0.0846644625458948 1
0.108789811594289 1
0.11305414080506 0
0.051895802379943 1
-0.0220618190673605 1
0.059197690092913 1
0.0424548842523368 1
0.0176444332244244 1
0.143847884555148 1
0.0737046730734115 1
-0.0813830218554538 1
-0.0811590391899578 1
-0.111731915966637 1
0.0198263709854303 1
-0.0546322738826249 1
-0.0200156200541414 1
-0.0358865318014778 1
-0.106504106899234 1
-0.00366843606964026 1
-0.0358956101141156 1
0.0953659509995153 1
-0.0142774142759109 1
0.0348443886292385 1
-0.0384978880713338 1
-0.0528157814466271 1
-0.0502534474137592 1
-0.0133495424906524 1
-0.0111919086149747 1
0.11528045507337 1
0.0421493243412928 1
0.00624486721745196 1
-0.0704926895581421 1
-0.0233367306954437 1
0.122137404005695 1
-0.0249040254188364 1
-0.0897430133451465 1
0.0481233000094154 1
0.162288168248288 0
-0.0905481422043585 1
-0.0625426855621125 1
-0.0214565340386945 1
0.0480798211004277 1
0.0716390736983423 1
0.0189578578055101 1
0.0293758048166796 1
0.0517699480207399 1
0.00576311379019296 1
-0.0666422632707115 1
0.000716643642143053 1
-0.123695434848067 1
0.0423942831827787 1
0.0782769566015492 1
0.0169307363251692 1
-0.0193075497161626 1
0.0679627094167456 1
-0.00304701042189022 1
-0.00375259671429365 1
0.0908131974686425 1
0.00392946194754127 1
0.00890755257059459 1
-0.0363697761398525 1
0.122304190526435 1
-0.00104792918202597 1
-0.00512589963948177 1
-0.0671933381113073 1
0.0365852626461558 1
0.0216137180997443 1
-0.0296876690727058 1
0.0718003104114234 1
0.0129667300050876 1
-0.0190457790865631 1
0.0151425948942761 1
-0.0601028389980788 1
-0.0976454054541388 1
-0.0397176149245047 1
-0.00914670082907339 1
-0.112757429091081 1
-0.0449000050802646 1
0.0110962767648021 1
-0.000389177132484991 1
-0.107497235626124 1
-0.0448178481082235 1
0.0466693548141904 1
0.0849005850811059 1
0.0334880525186434 1
0.0195961802903361 1
0.051408003101696 1
-0.0470676812497402 1
0.119093598804557 1
0.086376024665036 1
-0.0363546025335005 1
0.090515846132057 1
0.00666318382215721 1
-0.0575864718360682 1
-0.0317776974816775 1
0.0506554301768814 1
-0.0545427985030313 1
0.0918060635665738 1
0.0472946186024167 1
-0.0529412409604919 1
0.102635500312375 1
-0.0646642699323028 1
0.135997667820613 1
0.0420692240601322 1
-0.0494733902828024 1
0.021110585687084 1
0.0123007628045521 1
-0.00893158704318738 1
0.0153217774786359 1
0.0530958125673258 1
0.0128058039936608 1
0.0690651341184678 1
0.0472887453986554 1
0.0452724754161079 1
0.042685182891138 1
0.0796349887381509 1
-0.0191543154740143 1
-0.0311273514916707 1
-0.0853745757488143 0
0.00920943792863489 1
0.023637855139815 1
0.0103961431443475 1
0.0838928434096236 1
0.0947058494137703 1
-0.106538829504103 1
-0.12489722369176 0
0.0582554605838876 1
0.0859636188666758 1
-0.0459283544036002 1
0.014752695877788 1
-0.0396240527884328 1
-0.0349278558968493 1
0.0544448804013505 1
-0.0727460840955185 1
0.0515098533145017 1
-0.0455108067152415 1
-0.120921734442489 1
0.0517701921579559 1
-0.058348612760887 1
-0.0348603964150617 1
0.000639160783607852 1
0.0693094154870117 1
0.0150470760208745 1
-0.00951008518407434 1
0.0347204797213072 1
0.0230881583134019 1
0.09860327414262 0
0.111778481292722 1
-0.0329197922619331 1
-0.0323711278054984 1
-0.134941729648688 0
-0.00210593149709497 1
0.0171785109611648 1
0.0373509851963309 1
-0.123508466981123 1
0.00418045154447639 1
-0.039909716241863 1
-0.0970013385489817 1
0.00730328437049374 1
0.0805864058986008 1
-0.0279974360870014 1
0.0735792845649272 1
-0.0848573012758079 1
-0.00926988787647695 1
0.140482411070175 1
0.059856549525144 1
0.0363446758869331 1
0.096358409693278 1
-0.0396933394691995 1
0.0166045900382928 1
-0.0667608935888606 1
-0.02931619159658 1
0.0352718567541938 1
0.0677211207974266 1
-0.0666164962876602 1
0.0966833097307076 1
-0.0856824770493192 1
0.00606151120602739 1
0.0488628192358929 1
-0.0323593027605189 1
-0.0166646181715165 1
-0.0794392779119599 1
-0.142147683047304 1
-0.0571662035438182 1
0.0172654250681785 1
0.0177030872541507 1
0.0835639614964409 1
-0.0618530838821289 1
0.107924585689708 1
0.0242227778063395 1
-0.0296536239842321 1
0.00467496099299072 1
-0.0252339284928187 1
0.0199883129283696 1
-0.00822662348748623 1
0.0495560578284786 1
-0.0329225950624991 1
-0.105068561402566 1
-0.019992338240093 1
0.025766542415302 1
-0.00679094085770158 1
-0.0825979033136684 1
0.112596433310586 0
-0.0167161446615173 1
-0.0259093742689507 1
0.0583894609558095 1
0.0980751581012387 1
-0.00457576114495854 1
-0.000699590965040909 1
0.0903749725588526 1
-0.0202806373629143 1
-0.0196292682113318 1
-0.0338963890768703 1
0.120258574006703 1
0.116945181561024 1
-0.0308141105292632 1
0.0694526926065722 1
0.00404062659482132 1
-0.0102160514865625 1
-0.107704608368523 1
-0.00226262927762837 1
0.0167719738295548 1
-0.140004126281889 1
-0.134137648465477 0
0.0448300587493075 1
0.0624231712442692 1
0.0202667712847223 1
0.00126358713128852 1
-0.0200836561412763 1
-0.0181441781901071 1
-0.0206127836125817 1
0.0055343431932692 1
-0.122362658203659 1
-0.0766567117814121 1
0.0178442280105832 1
0.00169441990907814 1
0.00981469800683307 1
0.0903713473414536 1
-0.0379832079512735 1
-0.0179951918288215 1
-0.0385451549204757 1
-0.0170827489189924 1
0.179208177131318 0
-0.101664465381937 1
-0.00512303324213741 1
-0.0838349444578822 1
-0.0535328465255479 1
0.119289928655562 1
0.0506972797498019 1
-0.0245908603018383 1
-0.0308740995734304 1
-0.123506191465265 1
0.0110454263555133 1
-0.135815496953257 0
0.0762703600557385 1
0.0453269503320035 1
0.00527628949960933 1
-0.0954885767706007 1
-0.12247267170291 1
0.0326054491501417 1
-0.061476637000426 1
-0.0221877606311241 1
0.0522564767096902 1
0.0294201295874821 1
-0.0508624884996564 1
-0.103667788430888 1
0.0210366071590009 1
-0.0397687929022134 1
-0.0168920499257858 1
-0.0729346495546976 1
-0.101931289638382 0
-0.0471278607401912 1
-0.0568904174960538 1
0.052337936427683 1
-0.00541464177926853 1
-0.119851808647295 1
-0.0213793339597244 1
-0.0251904075778719 1
0.0729197701279356 1
0.0931290220786195 1
-0.0981233808571369 1
-0.00343841021776288 1
-0.0311838587319385 1
-0.0303185744288095 1
-0.0423577106991794 1
-0.0354101257511762 1
0.00290501249181598 1
-0.0490034639341902 1
-0.0411665430156135 1
0.0561794347979115 1
0.138659129055131 0
-0.0788717855122821 1
0.0142238938062108 1
0.0174133538946691 1
0.0781485483134063 1
0.0153323829823322 1
0.0344557539432406 1
-0.0704365852215686 1
-0.0543325163530513 1
-0.116123879744368 1
-0.0868425865331256 1
0.0146619177277929 1
-0.0217946175630581 1
-0.0558188588641695 1
-0.0856105915556389 1
-0.0148157871810797 1
-0.0396761262766712 1
0.0542881099252237 1
-0.106751976695746 1
-0.0197531647929516 1
0.0548392592496844 1
0.0491206031711752 1
-0.0140554551571358 1
-0.0133205627231588 1
-0.0246956083685844 1
0.0174571664937996 1
0.0542698277782997 1
0.0867790806951279 1
0.0181998080368339 1
0.0688369244090871 1
-0.0138002401059091 1
-0.0649912435043706 1
-0.000309931639670066 1
-0.0423449875504977 1
0.0142420969533627 1
0.00497756381172088 1
-0.0471770325457106 1
0.0496320309421519 1
0.0710128519436866 1
0.0241512213205696 1
0.0876953729899054 1
0.0616926040619916 1
-0.0151735325476184 1
-0.0496767773639437 1
-0.113223187511572 1
0.0103264170621097 1
0.0148616305455705 1
-0.0136611210259596 1
0.0270481799155933 1
-0.0742707470428737 1
0.0670962721010564 1
0.0287861652494863 1
0.0277206075464853 1
-0.0362332396981418 1
-0.0359620252554587 1
-0.0062115986331255 1
0.122294027304402 0
0.101647795354677 1
0.0559276352451011 1
-0.0228614466714306 1
0.0620424323367209 1
-0.0174215187649112 1
0.145847890198657 1
-0.0517882114347106 1
-0.0656812995594935 1
-0.00862142154251996 1
-0.0752243494039605 1
0.0605089119366463 1
-0.0515509082156559 1
0.0148133578392352 1
-0.0261896834997679 1
-0.00414470058101118 1
0.0478851275825803 1
-0.0201237556652001 1
0.055946803826026 1
0.0709823820124183 1
0.090190434038373 1
0.0320570073682864 1
-0.00173934171167788 1
0.0737827756155201 1
0.00967626726880679 1
-0.0236863497741984 1
0.0580706291075405 1
0.0397192623888112 1
-0.0651050925102468 1
-0.0451692839596245 1
0.0274587089464121 1
-0.0133999168412915 1
0.0178905103879956 1
-0.0916606242188213 1
-0.0331855530859224 1
-0.0242802087767795 1
-0.0681049485002093 1
0.0486809256968591 1
-0.00752223107722594 1
-0.00797962707450313 1
-0.102664293620248 1
0.0933611511914234 1
-0.0227005157243241 1
-0.0547356344946264 1
0.00511365077366141 1
0.083250698075683 1
-0.0636661089036899 1
-0.0327471607591566 1
-0.10215800818459 1
-0.00784957060853864 1
-0.0100023157107331 1
0.0168925367644342 1
-0.0464717404596195 1
0.0902790241492813 1
-0.0338996659359451 1
-0.0130129827353324 1
0.000331627838267326 1
-0.0868361839563822 1
0.0409715623545057 1
0.0110287265425828 1
-0.0574188629363179 1
0.163204571097106 1
-0.126604882210713 1
-0.0188712418976908 1
0.0574585687112165 1
-0.0695152434619394 1
0.0321615791144205 1
-0.0207743541472037 1
0.0329941070699626 1
0.0961408699385313 1
0.0073813273106425 1
-0.126280675076684 1
0.0812997950076274 1
-0.107813531508205 1
0.00679642671467088 1
0.00740339100125272 1
-0.0913786082341799 1
0.0860973395720831 1
0.0470202517640257 1
0.207924390110352 0
-0.064397608435804 1
0.0120270166097984 1
0.148949792996959 1
-6.62111782549057e-05 1
0.0626447463162702 1
-0.0206923405328571 1
0.0239891796540959 1
-0.0274878747761405 1
-0.145693452903869 1
0.0749723200432667 1
-0.0852791063309685 1
-0.0328348578652737 1
0.126896323028419 1
-0.00103194124050229 1
-0.0346555836393401 1
0.0393172228823646 1
-0.0026123271715024 1
0.0221337412760369 1
0.0104167021552237 1
0.142349748645581 0
0.0254557884916708 1
0.0015688267706727 1
-0.0464832919287394 1
-0.0614454329965647 1
-0.039751558466315 1
-0.0810233993392034 1
0.0472663896485891 1
-0.0620527847918599 1
-0.0508006077163715 1
-0.0656182024872473 1
0.0571544839218995 1
0.0641044337350941 1
0.0635697109828109 1
-0.0796780023419844 1
-0.173800777983812 1
0.0937646225883125 1
-0.0300825210540108 1
0.0600819421022819 1
-0.00765434405764551 1
0.0385711076478525 1
-0.0378055844504724 1
-0.0582333076016164 1
-0.0731778904080566 1
-0.0177060359410561 1
0.06419982612132 1
0.0472929294528046 1
0.00733996124362612 1
0.0724498498266533 1
0.118561202579325 1
-0.0112452009000696 1
0.00479814127386556 1
-0.0434733852450529 1
-0.0482622097623464 1
0.15263555167805 1
-0.0943251735157754 1
-0.0194982612883238 1
0.0239890235950401 1
-0.0644936172549912 1
0.0239993764962667 1
-0.00258900275859866 1
-0.0649110384167638 1
-0.0412111702015566 1
0.0155073623916903 1
0.0169144785128419 1
-0.0368089071652086 1
0.0164048477062902 1
0.0505876249797187 1
-0.0558244556275512 1
-0.011739669957653 1
0.0228907207227733 1
-0.210954602776814 0
0.0415165337720621 1
0.0119030582136601 1
0.0126523815173373 1
-0.0844883029542289 1
0.0222158100782762 1
-0.00972456040785644 1
0.0416650403116306 1
0.043495021469712 1
-0.0623757325843979 1
-0.0678834421476687 1
0.0343415496642886 1
0.012021218065955 1
0.01615686198221 1
-0.210078028783072 0
-0.0509810604369683 1
0.0660575929316544 1
0.0037786900916387 1
-0.0144395381413088 1
0.000746862343987163 1
0.022337080958044 1
0.00292739510789399 1
-0.0275394564719133 1
0.00529869575229966 1
-0.00305944445981289 1
-0.0710673373212665 1
0.0338093258527186 1
-0.0515588131270239 1
-0.0864543119571843 1
0.0640359304275627 1
0.0332829918416161 1
0.0520915022235652 1
0.0169762294120637 1
-0.0321014361448066 1
-0.0136972868885034 1
-0.0201011110001946 1
-0.0150793187925687 1
-0.0900604306275631 1
-0.0742195644157273 1
-0.089806830510344 1
-0.0668956772483684 1
0.0253823009273731 1
0.0218912032666411 1
-0.0435928573317886 1
-0.0920566943318723 1
0.0218272965378919 1
0.015945855146759 1
0.00794948447238713 1
-0.0867612242641142 1
0.0333594064363278 1
0.0478559542877003 1
0.0825469248083571 1
-0.00408518471608626 1
0.0829078159305522 1
0.15125912678361 0
0.0326386817174535 1
0.00382630912171132 1
0.0189066790603999 1
0.0418491207206849 1
-0.0246855620835052 1
-0.0159647512780368 1
0.0291286253936541 1
-0.0260451949051254 1
0.0391576411635809 1
0.0228359716559382 1
0.0271694340201716 1
-0.00777731198465707 1
-0.0206332365498526 1
0.0216245420897673 1
0.0782242326744755 1
-0.0557768613183818 1
-0.0899739854549568 1
0.0598412049563483 1
0.0777632903126097 1
0.0303119991159016 1
0.056042859985284 1
0.0911779739856509 1
-0.117015615341553 1
-0.00557662282100176 1
-0.0165161618114908 1
-0.0207422767569752 1
0.0186588911975704 1
0.0420477811654746 1
0.05341629571743 1
-0.00846961907008741 1
-0.0517472401565164 1
0.0163536203755868 1
0.0519511619978516 1
-0.00582552713398338 1
-0.0250094919087114 1
0.120171978848931 0
0.0700878626413505 1
0.0687950324599732 1
-0.105729392942916 1
-0.0885759807987637 1
-0.0226837634055001 1
-0.0260778918174841 1
-0.034854084630685 1
-0.0354359036761276 1
-0.0581792074699555 1
-0.0232552470340022 1
-0.0208914788392206 1
-0.014313987907831 1
-0.0152978415474611 1
0.110948724203214 1
0.00610256980309149 1
0.0807361299225364 1
-0.0764534747174623 1
-0.000114035581500828 1
0.107556290761206 1
0.0121037557057089 1
-0.0364112623307168 1
0.00148867455212867 1
0.0272136635217269 1
-0.00892372943619754 1
-0.0866217356259403 1
-0.00941319527246739 1
0.0134579219877032 1
0.144529364319234 1
-0.0335122339582084 1
-0.0799871732667612 1
0.00578424645427562 1
-0.0372630265526144 1
0.0363008029996767 1
-0.00517518749852831 1
-0.0127481429243297 1
0.0436722948956147 1
0.0140703257455765 1
-0.0586089322132791 1
-0.00764484748626841 1
0.0504893801632298 1
0.0220357064099154 1
-0.00341871309743736 1
-0.0414245068646861 1
0.00538799864908932 1
-0.0330417597167244 1
0.0780026049030845 1
0.0437190646877736 1
-0.0491046441509917 1
-0.00813215123292301 1
0.00168578776875074 1
-0.0413209669896073 1
0.024982231380492 1
-0.0482896885357935 1
0.0342948893025784 1
0.0583425592096776 1
0.0354413124717342 1
-0.0697729299392331 1
-0.0330381704534729 1
-0.0688745901130666 1
0.00686130396280217 1
0.0251677883946004 1
-0.200230919774273 0
-0.0366296032036749 1
-0.0469482134596004 1
0.0202128161862059 1
0.0781685496721547 1
0.0329372284524156 1
-0.0772756140828956 1
-0.151759366906563 0
0.00937473431956836 1
-0.0234304750073295 1
-0.0634152255264268 1
-0.0138860335723702 1
-0.117237370316078 0
0.0947815709328557 1
0.15601606185084 0
0.0496758407545924 1
0.012051692032807 1
-0.135430630736826 0
-0.0285138699788247 1
0.0694036892676618 1
-0.0471864560781598 1
0.0315686275967941 1
-0.0782610231309831 1
0.0789459659877028 1
0.108405728401964 1
-0.0467754610817857 1
-0.0982088549451182 1
-0.0101689212478327 1
0.00120680119231195 1
0.0012046736865192 1
0.049663477739656 1
-0.0334818529314838 1
0.175205830579531 0
-0.0380100781791703 1
-0.0346766250566696 1
0.0707502994528152 1
0.0313057411670208 1
-0.00875297378405736 1
-0.0653852865282858 1
-0.0166626956943444 1
-0.0279233112368882 1
-0.00618477061859864 1
0.0869917624206932 1
-0.0565287520454879 1
-0.102160067175366 1
-0.00686678014671717 1
-0.0395826175834677 1
-0.0437675503263806 1
-0.0735125515183853 1
0.0126162604591509 1
-0.0873279041549657 1
0.0201785651499996 1
0.0034965539035708 1
0.0370771195655268 1
0.110168314393032 1
0.0119135303787985 1
-0.0927439109530563 1
0.0874950892565416 1
0.0628227633521098 1
0.0384798067896315 1
0.0473281734074792 1
0.0583215102063838 1
-0.0858724170867171 1
-0.111004593247928 1
-0.0547518138644028 1
-0.0726690898922251 1
0.0475874890300309 1
-0.0187223944113369 1
-0.0464735644429454 1
0.0835595866573419 1
-0.00784474628926699 1
-0.0125681420240208 1
0.039364686031754 1
-0.0414737292070371 1
0.0442819760532677 1
-0.0437015032088535 1
0.0326979679718254 1
0.0623355871847969 1
-0.0339755563135363 1
-0.116217533996382 1
-0.0450414128684151 1
0.0728657360580657 1
0.0186251175557248 1
0.0931616977923142 1
-0.0458128929872948 1
0.00293487806799427 1
0.00740314796445467 1
0.00385644235058671 1
0.0692455543660708 1
-0.0594710808648156 1
-0.141379725700357 0
0.0263265829626681 1
0.0205716253428531 1
-0.0325625691001599 1
0.020735033748315 1
-0.0265874408856056 1
0.0538420142692324 1
0.0782693227335001 1
-0.0353333891901074 1
-0.0655751805247691 1
-0.0750808443431575 1
0.043222883537097 1
0.0338915263857102 1
-0.0364918840176395 1
0.014681163526945 1
-0.0600445581700711 1
-0.0893291879960495 1
0.093958175248858 1
0.00445965323324817 1
-0.107328697389572 1
0.11835757030647 0
0.0263241192185163 1
0.12317901424658 1
-0.0286125816876837 1
-0.0370943577220477 1
-0.0184372486928697 1
0.00294107300998957 1
0.0692738156696242 1
0.034631375216165 1
0.0440118198467924 1
0.0149904731906619 1
0.111981201304296 1
0.071813348586794 1
0.0221355239937303 1
0.0275183569728813 1
0.0721244719063493 1
-0.123231982224898 0
0.0394087677519099 1
0.0541521556275571 1
0.112715172722414 1
-0.0241954267549928 1
-0.0333007606245174 1
0.0612752939042157 1
-0.0250670415382931 1
0.0528044151248272 1
0.0929333779016134 1
0.0259567896779999 1
0.0771104485565182 1
-0.0302203674901334 1
0.0614423510609137 1
-0.0291700111941837 1
0.0407393907056426 1
0.045770395325812 1
-0.022131567332813 1
0.016100557189273 1
-0.0028059104069218 1
0.0619110679934457 1
-0.0762390347770325 1
-0.0126011799272004 1
-0.0664833189384866 1
-0.0574663266555654 1
0.117447196349342 1
-0.177898259113593 0
0.0185613839990878 1
-0.00211727607096165 1
-0.000684153950965502 1
-0.0132221046425119 1
-0.0628123141260765 1
0.000118615192650665 1
0.00428017539612776 1
0.0965095142254752 1
-0.0124908068364233 1
-0.0345952885713028 1
-0.0330338669277121 1
-0.055309938003875 1
0.00482728962627 1
0.144667192652688 0
0.0150827430383096 1
-0.0624480263389328 1
0.0966490247469678 1
-0.0214709842199275 1
0.0850158145972674 1
-0.0185658007124766 1
-0.0681801879367657 1
0.10173626665195 1
-0.050189585287003 1
0.060318774840137 1
-0.0326038269778374 1
-0.101082882670911 1
0.0169618332144456 1
0.0482356145591995 1
0.0478635763791387 1
-0.150095309044726 0
0.0989853688079373 1
-0.0104052819214531 1
-0.0338668403732739 1
-0.0692699781218872 1
0.0915025924564042 1
0.0520337218789064 1
-0.0845366819936353 1
-0.0304893288680755 1
0.0505548631462244 1
0.0216265897680141 1
-0.125739767647538 1
0.0329993370697308 1
-0.0100905686911023 1
-0.0213604756600886 1
0.0310695871540461 1
0.0337953820597396 1
0.00227457873477242 1
-0.0165754689371264 1
-0.0096454796182897 1
-0.042483589165692 1
-0.0642768070832759 1
0.0101001615215398 1
0.0822686250183695 1
-0.0120805602249452 1
-0.0420956421754697 1
-0.0229978895329504 1
0.0209975897055113 1
0.039404533241855 1
-0.0134718559329887 1
0.0505980260879646 1
-0.040528796705072 1
-0.0762015123797625 1
0.00496756011087899 1
0.0508741059378237 1
-0.0426734382314646 1
-0.0242301365919883 1
0.0827693909672149 1
0.0659404567988434 1
-0.013830800160664 1
0.0108069745481725 1
-0.0344549391122511 1
-0.0978534459737328 1
-0.0163860668233894 1
0.0240960091956498 1
-0.0599403790129329 1
0.1276609843712 1
-0.0360395896928299 1
-0.0810392281615938 1
0.00231221489603901 1
0.0867483880346565 1
-0.02009176596039 1
0.0566997993135324 1
-0.0314927782470768 1
0.02601284508145 1
0.0492319405786997 1
-0.105565703827494 1
-0.128080200765296 1
-0.0139073765826142 1
0.0572696930720335 1
-0.0273828191996825 1
-0.0510567957473279 1
0.0373170175724768 1
-0.030631479928985 1
-0.0126130884615984 1
0.105388986443176 0
-0.0408134120400786 1
0.0501283867690909 1
0.070840913994217 1
0.048804285535546 1
-0.0286191246953132 1
0.110182172089439 1
-0.0322352815561917 1
0.0240221764234771 1
0.00444004440373507 1
-0.0969616559981662 1
0.00982270385583887 1
0.00359669825366611 1
0.00431186368631287 1
-0.0106853900907715 1
0.0126054788923315 1
-0.0281243533522835 1
-0.0961926037371427 1
0.051857353018644 1
-0.0130586476311241 1
-0.00574507141852548 1
0.0656411499769315 1
0.0485772964426892 1
-0.000762758644163022 1
0.182112941937672 0
-0.0522435782281921 1
-0.0862198616453523 1
-0.0249112565241353 1
-0.00787274089249473 1
0.0619488754939055 1
0.0194526186207317 1
-0.0845660110424863 1
0.0362811635958399 1
-0.000867651252773527 1
0.0794159486044778 1
-0.0318250005134411 1
-0.0125220322218647 1
-0.0532730600594435 1
-0.04303728364148 1
0.024894567393468 1
-0.0277645208692485 1
0.0172242620595036 1
-0.0228807025714165 1
0.0555229269256274 1
0.00133100167294606 1
-0.032144082059563 1
-0.0660597960482061 1
0.0208367869592106 1
-0.0446139421414729 1
-0.0488646474899639 1
-0.0509827088925332 1
0.0469518039275085 1
0.0318280515473019 1
0.10888211088568 1
-0.0232200744913308 1
-0.0938453903210294 1
-0.0211365910286287 1
0.0127623285440351 1
0.0305902237603272 1
-0.026160924648824 1
-0.0765710058995666 1
-0.0240640775102098 1
0.0280244183286296 1
-0.0718566039706225 1
0.0587019650373721 1
-0.0665898106871673 1
0.140428000105599 1
-0.0602967151249592 1
-0.0175559048897222 1
-0.0389375629109329 1
-0.0704522621207895 1
-0.0365743193347746 1
-0.00651767187751659 1
0.0331029013133694 1
-0.0543252925857004 1
-0.127102869982173 1
-0.12277320665892 0
0.13578878451564 0
-0.0673809098412237 1
-0.0054617239552371 1
0.0563418091099428 1
-0.0708590109872562 1
-0.0338498793904281 1
-0.0319185990236151 1
0.0182193828451253 1
-0.00912903332534253 1
0.0332190588010784 1
-0.025885806161786 1
0.0324949583188012 1
-0.0624049997737398 1
0.0427588451457528 1
0.00920954774317625 1
0.00027951980122119 1
0.0916568200410834 1
-0.110595678245447 1
0.0187729674794289 1
0.0194398977011593 1
-0.0334546619393964 1
-0.0574578405152068 1
-0.0268614244222655 1
-0.00405398361776668 1
-0.0497344322122705 1
-0.000963820088019527 1
0.0238292667923621 1
-0.0415245472712136 1
0.0740777844452711 1
0.0940658022831793 1
0.0349075561644805 1
-0.0542726250173001 1
-0.0266146842919223 1
0.0151133787017955 1
-0.0431712830496425 1
0.118484919471331 0
-0.0237567402105114 1
0.0227410034361382 1
0.0581125591372903 1
0.0469187191850731 1
-0.0447557749073428 1
0.0814743112640861 1
-0.122270307434987 1
0.00402894870951543 1
-0.00582229240247397 1
-0.033313253628171 1
0.0170783068055187 1
-0.0365461275763486 1
-0.0220411671203554 1
-0.00482690571912919 1
0.0204264550777376 1
-0.0052070254083337 1
0.0317260681839935 1
-0.00192029167209846 1
-0.0725371420287898 1
-0.00620505432083786 1
0.0249585448917557 1
-0.0479823565634508 1
0.0298035788441399 1
0.0211848724164638 1
-0.053563544102395 1
0.0338761129295961 1
-0.0669733375141776 1
-0.000450245368851626 1
-0.0311146005799619 1
0.0202992434788886 1
0.0741729544275087 1
-0.00384032222590921 1
-0.00699885568804127 1
0.00542585803032399 1
0.0196695095952635 1
0.102470408212919 1
-0.0511358975936435 1
0.0245496351244041 1
0.0568322606226142 1
0.0421019643209304 1
-0.0620498768595366 1
0.0409559675549777 1
0.0494327527380155 1
-0.0155846154691403 1
-0.100226247227776 1
0.0294457798251015 1
0.12268018369502 1
0.0297386804589211 1
0.0565817600410733 1
0.0203285966910163 1
0.0279243359927688 1
0.00591178364783948 1
-0.0381041270552313 1
-0.0291380101997253 1
-0.0500871715962078 1
-0.0418097081308869 1
-0.0684657879649823 1
-0.0667524386116845 1
0.00123739090250607 1
-0.080494105647404 1
0.0579366513833339 1
0.106428658505539 1
-0.0185547604120004 1
0.0433101973653615 1
-0.0979218812990595 1
0.023261055666997 1
-0.0154598481885622 1
-0.0526202817295028 1
0.0603448136514611 1
0.112603696974531 1
0.0189129249005222 1
0.0511924270667986 1
0.0379104766352834 1
0.070109687722906 1
-0.102464761161533 1
0.00540389312562017 1
-0.0526007995211728 1
-0.0983832502023658 1
-0.0146723909920891 1
-0.0845679121008526 1
-0.00621380269412338 1
0.0240478767593318 1
-0.0237335586087625 1
0.103893006202191 1
-0.0619973155635223 1
-0.0649348438425411 1
0.0219200445795522 1
0.131548497341404 1
-0.104143428845882 1
0.0565724521946493 1
0.00667762796895248 1
-0.0658496317924244 1
0.0852700996702095 1
0.0680494383516326 1
0.0944591453977961 1
-0.0413007457020921 1
-0.068106829808118 1
0.0385569257574489 1
0.0295594330235074 1
-0.0334752206239829 1
0.0707635842626872 1
-0.0237600640967884 1
0.00193563527133665 1
0.0178642105442815 1
0.0544570025657164 1
0.00399725847241979 1
-0.0241903965349922 1
0.0423927005770116 1
0.0540253135190882 1
0.112367815474113 1
0.00732452535793146 1
0.0658216783024819 1
-0.0696939287342036 1
0.0553648074668419 1
0.0350799893159534 1
-0.138481873152296 0
-0.0206958150645107 1
-0.037367582960782 1
0.0588659213625561 1
-0.0537767819125348 1
0.0622607811668936 1
0.0293373992094626 1
0.0185039623498578 1
0.0149688004428576 1
0.0606239869073396 1
0.0689011583052825 1
-0.0791050487675814 1
0.0195336815161587 1
-0.0730266210420015 1
-0.0471294983262136 1
0.048170753091877 1
-0.0704549867575972 1
-0.0450509028519607 1
-0.105186737689132 1
-0.0447466867304185 1
-0.0560862423439442 1
-0.0832637690301698 1
-0.0760934357368782 1
-0.0439503649928015 1
-0.0997379076949401 1
0.084383702494716 1
0.0852526189801298 1
0.0207070237497969 1
-0.00105904263305306 1
0.0245492977486724 1
-0.0135308795211471 1
-0.0163120585876456 1
0.0006120215121624 1
-0.0667388177055007 1
0.0161995203869921 1
0.0172456311831899 1
0.0713131496486402 1
-0.0370652472614679 1
-0.0558021096792078 1
-0.0190448714371617 1
-0.128968068351444 1
0.063278261031456 1
0.040615469008163 1
0.018374112024044 1
0.00974352647601195 1
-0.00617382512727798 1
0.150833048829749 0
0.067115594617113 1
-0.0320342210954338 1
-0.0768783330641193 1
-0.16137463349219 1
-0.0270545618517954 1
-0.0439175063921488 1
0.026506612451026 1
-0.0441961154650197 1
0.0195927322834947 1
0.0240781882952384 1
0.0766465758993923 1
-0.0408668542270616 1
-0.133176437693274 1
-0.00123347044090506 1
0.0564631599030964 1
-0.0131447127906837 1
0.0280550201716473 1
-0.0411373849328557 1
-0.00345286482022602 1
0.000789026734137507 1
0.0759059775425008 1
-0.0574016599245014 1
0.0284169562191975 1
0.0549180576414485 1
0.0310720022827954 1
0.0666805521669877 1
-0.14752844945165 1
-0.0690711194833601 1
-0.0444517509088642 1
0.0693514521573275 1
0.0605278724061222 1
0.0438812324634303 1
0.0500895178099961 1
-0.0607452447138018 1
0.0215064703085829 1
0.0431059859864974 1
0.00159457999730334 1
0.0284295655764236 1
0.042465404267885 1
0.00115096162863561 1
0.0161067769697342 1
-0.058497293772569 1
0.0281717022337001 1
0.0487612720138017 1
-0.021297890667161 1
-0.0721833612640875 1
-0.056838625545671 1
-0.0142121460168356 1
0.0107011256330271 1
0.00931210526746415 1
-0.0508639362495615 1
-0.082818724495992 1
-0.0755560925270358 1
0.124966628616874 0
0.0760059134153407 1
-0.0459967851652578 1
0.0155246761182062 1
0.0182324326166065 1
-0.0410175491386095 1
-0.0266666263277401 1
-0.0214001502429615 1
0.0045374913876657 1
-0.0116569831460418 1
-0.0124811775397826 1
0.0882989764315362 1
0.0611154740016247 1
-0.0327017634180921 1
-0.0721373949918692 1
-0.0562328991999115 1
0.0762457683651551 1
0.0135639239148932 1
-0.0182850891454164 1
-0.030195253058036 1
0.0691398360750605 1
-0.020217616023352 1
0.161936779453404 0
-0.0457613044122536 1
-0.0442950101625366 1
0.0114342103921522 1
-0.00114534104860495 1
0.0423649022841681 1
-0.0405931690760833 1
-0.088297889244909 1
-0.0502995924730677 1
-0.0277222480254589 1
-0.116618296542124 1
0.0423795988527517 1
0.0386999722826387 1
0.110406313642661 1
0.0371687919840857 1
0.0148942394859957 1
0.0251928961465179 1
-0.0758830132583866 1
-0.0608846597744962 1
0.00783089180932436 1
0.0103618377985919 1
0.046960740304315 1
-0.019714629587544 1
-0.00816989687821206 1
-0.0157947443335601 1
-0.0388153943286227 1
-0.0101266047829882 1
0.0236276249750028 1
0.0781108859615705 1
-0.0214083672757235 1
0.0541538197119454 1
0.0177847454739295 1
0.0446058776665619 1
0.012069671054772 1
-0.0479509390148983 1
-0.0772251394270385 1
0.0398027074037039 1
-0.00534494709453494 1
0.0099347389439424 1
0.0356714486466862 1
0.0301445038795847 1
-0.00487602311417369 1
-0.0812632875182409 1
-0.0940193665504106 1
0.0802513291064947 1
-0.0502538321637034 1
-0.0494398604989781 1
0.00862255202134828 1
0.0261061540552537 1
0.0231829333718386 1
0.0625370486766377 1
-0.00309315147044987 1
0.0173823009121213 1
-0.0358633086950711 1
0.00823341641710562 1
0.104770732109435 1
0.0286693177693951 1
-0.0377098111116397 1
0.0198698697096483 1
-0.0149306321043184 1
-0.0285240637073096 1
-0.0225973305650877 1
0.0692099580600856 1
0.0940177231963223 1
-0.0645672433072558 1
0.0662386143811545 1
-0.0296946319455751 1
-0.0142201746349694 1
0.022190385200315 1
0.00693154355910312 1
0.0565987886875602 1
0.0408315906781166 1
-0.00919187329384258 1
0.069578590284688 1
0.047748150369194 1
0.111829469127326 1
0.164600290924221 0
-0.0306524077396553 1
0.097359488877247 1
0.0472213690021137 1
-0.0401857528382924 1
-0.119424148729171 1
-0.0241301442335444 1
0.0534158217923872 1
-0.0517770279326329 1
-0.0178680686994314 1
0.0596577467402791 1
-0.0721875146457059 1
-0.0432165615897813 1
-0.0670742268561959 1
-0.0221187381630696 1
0.0429892004472804 1
0.0476290917869999 1
-0.00096283306507009 1
0.0353054909322174 1
0.0863404942258984 1
-0.057300121624312 1
0.0915546166952413 1
-0.0137269657284645 1
-0.0519089188432387 1
0.0329727544592327 1
0.091287876022723 1
0.0469277518879678 1
0.00556083338164999 1
-0.00993546746926941 1
-0.167893221342296 1
-0.00934115458751293 1
-0.0147797706660277 1
0.0182900303962502 1
-0.0786135627097638 1
0.0268465679797948 1
-0.0485024306968834 1
-0.00531435736538099 1
0.00310729565096536 1
-0.0556215873040022 1
0.00263981327389623 1
-0.0468394567497167 1
-0.0574483004624987 1
-0.0986620754976303 1
-0.00609214243167823 1
0.152341519710659 0
0.0159041326888634 1
0.0195313419137115 1
0.0321452575879907 1
-0.0142405692181175 1
0.0372718819340881 1
-0.0340013294172289 1
-0.00013489390146287 1
0.00836970053056976 1
0.0475746732277356 1
-0.0879321268823261 1
-0.0598733347692492 1
-0.0422844529102981 1
0.0486475596893917 1
0.0232543070091036 1
0.0471041628133235 1
0.0307444581907959 1
-0.0744590018935544 1
-0.0363692660943274 1
0.0187864956541963 1
-0.102962034909146 1
0.171097107070005 1
-0.0648592247700025 1
-0.0522722444339853 1
0.0634325461624173 1
-0.0781786613735159 1
-0.051402483018056 1
0.119952605349537 1
-0.0495984717013911 1
0.0337365668471582 1
0.0362261413772847 1
-0.0136656347082493 1
-0.0627233058581053 1
0.0553558077553732 1
0.0279881711889313 1
-0.0209083748068087 1
-0.0281526344935792 1
0.0888646711625482 1
0.0331706885595808 1
0.0401754601658807 1
0.124063543086045 1
-0.0506418863002193 1
0.078967032184007 1
-0.0758365348724613 1
0.0500410370691882 1
-0.0152383683487714 1
0.0181790787673581 1
0.0407172717500269 1
-0.0890574195384476 1
0.0615454653407219 1
-0.0891669300076156 1
-0.0672267868813907 1
-0.0202639847426943 1
-0.0252296121393366 1
-0.04528952587648 1
-0.0651882471822847 1
0.0179365571866045 1
0.0334548923190692 1
-0.0187186161234663 1
-0.0960264452419268 1
-0.0335872794001365 1
0.0127007916437357 1
-0.00821503418328624 1
0.0214675470189884 1
0.0740834603464776 1
0.0118624610787908 1
0.0570230102978815 1
-0.0179776272784663 1
0.0446426111373123 1
0.00568243312049393 1
0.0771581636924574 1
0.0361147019557671 1
0.130278817029108 0
0.0774177488808915 1
0.0382872699931677 1
0.10888801797537 0
0.0457068066445336 1
0.0142279417176776 1
0.0405515096074741 1
0.0253021966559886 1
0.0856163096364766 1
-0.0177231155777055 1
0.127621932623968 1
-0.0529727458183429 1
-0.035335464862713 1
0.00426756564816255 1
-0.0395336731847002 1
0.0270366773820972 1
0.0408593618597416 1
0.0129949546925888 1
0.000349950270156375 1
-0.143071440835797 1
0.0960649614599072 1
-0.061151485670336 1
0.0916867962691933 1
-0.0659850185163434 1
-0.0774722998444691 1
-0.146895079546946 1
-0.0500655950498197 1
-0.0232509106839048 1
0.0371599451096908 1
0.106212820028183 1
0.0268820831765036 1
-0.0527556584381058 1
-0.0315708429608136 1
-0.0413109716398227 1
0.0455943463838627 1
-0.0222256432366388 1
-0.0994835708825571 1
0.0053864962291451 1
-0.105764235316394 1
-0.0259526067899585 1
-0.113935204297981 1
0.059898941250143 1
0.0595601338231286 1
-0.0531956972203253 1
0.00389995847466537 1
-0.0148180822990268 1
-0.0377145547163113 1
0.127809776130822 1
-0.0936337171614306 1
-0.00312209889587236 1
0.0770854479536709 1
-0.0305253919370299 1
-0.0383863570311644 1
0.0660145141423796 1
0.0698347900656567 1
-0.0059759448387824 1
0.10987325235505 1
0.0334125055142602 1
0.00831884301459256 1
-0.00217543721690064 1
0.0700205019387148 1
0.0422287601475277 1
-0.0328393877833648 1
-0.0370472103815034 1
-0.0146121144492327 1
0.104262663351132 1
0.0475070699122872 1
-0.0727070222204748 1
-0.0474502760460711 1
0.0387844475799446 1
-0.00157345175087341 1
-0.00513859771147128 1
-0.0139733722222329 1
0.0330069583126476 1
0.144180262117422 1
-0.0458685108187465 1
0.0159682926041397 1
0.0501487368444289 1
-0.0571693219535744 1
-0.0676373311165598 1
-0.0259336332627365 1
-0.0100747817853975 1
-0.0410116816426581 1
-0.0127334104781601 1
0.00949066675823217 1
-0.0197442356875775 1
-0.132152831202936 1
0.0511686009806243 1
-0.027839205763756 1
0.0141899452244823 1
-0.0593509989489095 1
-0.00142340731547378 1
0.0530599235414981 1
0.0374418036663363 1
-0.0691222264278128 1
-0.0227704341951577 1
0.0174789685135545 1
0.0214274411873905 1
-0.0439243666822928 1
-0.0379516730990686 1
-0.0404773515704232 1
0.0763808851519911 1
-0.00119972920713208 1
0.0222588350926952 1
0.0687351893163381 1
0.0450614236539188 1
0.10879536290688 1
0.0300471685133329 1
-0.0546581788062036 1
-0.11464013352446 1
0.133585388673666 1
0.00709541857903726 1
-0.0405663277391536 1
0.0182122912222725 1
-0.0028073842306234 1
-0.0351264686895862 1
-0.167076347097739 0
-0.0350310371026496 1
-0.00102752355489082 1
-0.0101674973819186 1
0.255999705474337 0
0.00749552182700992 1
-0.0858767483438827 1
0.140521083553745 0
-0.00613425526771664 1
0.026149379790955 1
0.00607004638231286 1
0.129276166327526 1
-0.0635298837516473 1
0.0321733071430853 1
-0.0725167926539731 1
-0.00335567389144799 1
0.0838397779241996 1
-0.0700229863441727 1
-0.00419819464068707 1
-0.151758103005382 1
-0.0780301482148888 1
-0.0564022537501192 1
-0.071957137037727 1
-0.000492307445549642 1
-0.0605148690619911 1
0.0428851973921741 1
-0.017878064159115 1
-0.0418628918635134 1
-0.027555822476825 1
-0.187634646133749 0
0.0283529016510263 1
0.0245915516732631 1
0.124890194672872 1
0.0658835035320593 1
0.110342531388702 1
-0.0714691486599971 1
-0.0243920576376119 1
-0.0818784268801514 1
-0.0562965731818931 1
0.0438662405454822 1
-0.0402725850695955 1
-0.0225372477403063 1
0.110078231112044 0
0.00646631779727942 1
-0.0548538021624867 1
0.0224018398371749 1
-0.0601022664682254 1
-0.0138378565103089 1
-0.0303826396376376 1
-0.0356751599212179 1
0.0498114896406986 1
-0.103612482194768 1
-0.0297612643966437 1
-0.025476646458574 1
0.124044756008544 0
0.0123216034588463 1
0.0900618678303964 1
-0.0107065532396017 1
0.00399980495977476 1
0.0598633890382797 1
0.00578226110652972 1
0.106635260979278 0
0.0255199860429757 1
-0.00717508663461589 1
-0.0279524574121346 1
-0.0185158518267687 1
-0.120474136736116 1
0.0314519062128646 1
0.0465636174042421 1
-0.0614807759009301 1
0.0208285865211546 1
-0.0552654041627919 1
0.0341164611748328 1
0.0332651406429807 1
-0.0967758352848402 1
0.044904966687212 1
0.0946113726730578 1
-0.0235430150775536 1
-0.046539848550746 1
-0.00723870666961627 1
0.0514925833929459 1
-0.0342856853299945 1
0.0162257905432895 1
-0.00634716857479659 1
-0.0354202176653928 1
0.153859180729775 1
-0.0125790219084732 1
-0.0698693590459514 1
-0.0866865302433672 1
0.0433294270040223 1
-0.0344719249801301 1
0.0253834581119153 1
0.0150959229715918 1
0.0182770111883661 1
-0.0284005228603308 1
0.0433554238554001 1
0.0736948797019316 1
0.0649242705085844 1
-0.0759082818144268 1
0.0821157139171945 1
-0.0900644199070807 1
-0.0248698791132345 1
-0.0150977579767396 1
-0.0752162978813632 1
-0.0271797494768288 1
-0.0870660551845543 1
0.113433872241585 1
0.0288348720249693 1
-0.0934594603958037 1
-0.0492353860893516 1
-0.0803687288154058 1
0.0679961223283693 1
0.0406484281777308 1
0.00937408610452708 1
0.0448823857432698 1
0.0472896782967752 1
-0.0651730695379051 1
-0.0847739460776309 1
-0.0438069903453204 1
-0.0472261753498952 1
0.0191403770091831 1
-0.0112315660835747 1
0.00347809117455426 1
0.0504486412649822 1
-0.0370920615980603 1
-0.0216764741166861 1
-0.0179947529960371 1
0.0426099142547576 1
-0.0747448295705662 1
-0.0264733464444618 1
0.0249873992292007 1
-0.0678736464979441 1
0.00245669076931923 1
0.026349623215635 1
-0.0418889351168657 1
0.018140931801327 1
0.0355750654971275 1
-0.0220585888886118 1
0.00904587113211979 1
0.00708093731488455 1
0.0410293313001285 1
0.0136670995119289 1
-0.07542177943192 1
-0.00172704172351801 1
-0.0140873222227334 1
0.0832604463023165 1
0.0677031130694533 1
0.0197619324198158 1
0.0241342852331654 1
0.023153895087809 1
0.0818086337666655 1
-0.0552508659808027 1
-0.208462137427372 0
-0.0625277281329743 1
0.00218191930984264 1
0.00746489181025476 1
0.101047558236055 1
-0.0603830153914149 1
0.119212223923261 0
0.068466431681947 1
-0.0382553675867153 1
-0.0160673776773103 1
0.0302214119332805 1
0.120317419540539 1
0.0392728506921175 1
0.00399274702207777 1
0.0146742533324339 1
0.0650109129422227 1
0.00878969608417412 1
-0.060441225693749 1
0.000755622921921431 1
0.0218301625466072 1
-0.0368011443934812 1
-0.104085077183168 1
0.020680444247169 1
-0.0403808792106122 1
0.0587198168102112 1
-0.0115545186674261 1
-0.0919568461431853 1
0.00300583383771029 1
0.000373437909828691 1
0.0135385565440888 1
-0.096946453575522 1
0.0239435837152523 1
0.0144665636004944 1
0.00631955321156563 1
-0.00884431291311384 1
-0.0537962304247924 1
-0.0260334068332767 1
0.0674933049592132 1
0.146250614611188 0
0.0550861092537133 1
-0.0620452451972485 1
-0.0239406568856533 1
-0.0760646474370622 1
-0.0433699366118164 1
0.0622497006915848 1
-0.11146600671253 1
0.00291185532278071 1
-0.014959254534129 1
0.0140012617559827 1
-0.046068982930617 1
-0.0617823318485424 1
-0.00941584320768895 1
-0.0696505044661212 1
0.0543326986173846 1
-0.103339312037613 1
-0.0372929536685791 1
0.0599582067401264 1
-0.0698332766769787 1
-0.020205166830914 1
-0.057214482499634 1
0.0163881070547203 1
-0.0730088609580389 1
0.000878905730083732 1
-0.0553390582492366 1
-0.0339728048137471 1
-0.0666958966498682 1
0.106401241263753 1
-0.0317805338397188 1
-0.0188916333300393 1
-0.000337516003830333 1
0.0265390800726825 1
-0.0242070697213998 1
0.00302847139482366 1
-0.0543967452209611 1
-0.0424769804735686 1
-0.0748306218814859 1
0.106577005444807 1
-0.0634539476360725 1
0.125163990876533 1
0.0906790739728507 1
0.0103644695292667 1
0.00408264303045676 1
-0.0178109241346107 1
0.0293878555749536 1
-0.0639722371970794 1
-0.0450077727778756 1
0.00992115410167045 1
0.0889181384919318 1
0.0867315867217458 1
0.0604853985964914 1
-0.0491648510397106 1
0.0601000042237101 1
-0.0827830379600625 1
-0.0545675284388037 1
0.0748494848561752 1
0.0351318034198227 1
-0.0752059945127378 1
0.103286388734312 1
0.0317477275589493 1
0.114997828444331 0
-0.0579594655988259 1
-0.00164289764562272 1
0.0830516140465563 1
-0.00434175397263911 1
-0.0339348578888043 1
-0.0176360246757692 1
0.0437821708411784 1
0.0299236096895709 1
0.0544351917188481 1
0.0128656430846135 1
-0.0659079341232105 1
-0.0229098422179387 1
-0.000370600787988446 1
-0.0540694393225121 1
-0.0417058601502315 1
-0.0245654731668126 1
0.00558544918145289 1
-0.000558726356261477 1
-0.054485104203231 1
0.0052003677958954 1
-0.0207098886442018 1
0.142200732341003 0
-0.0811655785652597 1
0.0375926151721593 1
0.0306924147914618 1
0.167573395096964 0
0.0328027552844128 1
0.0271946057220303 1
0.0187323646960638 1
-0.0502278878254376 1
0.0332959962206355 1
0.0169979399422377 1
-0.00720435748736323 1
0.0803007350018981 1
0.043326348972749 1
-0.0396019389891203 1
-0.0724229983000219 1
-0.103467053200142 0
0.017457479366616 1
0.0803806593182802 1
0.00297996881909048 1
0.0465412985036906 1
-0.0453063175135712 1
-0.0136035014816702 1
-0.122072366964581 1
0.0624409675728119 1
-0.0246771101580025 1
-0.0423510161045501 1
-0.0234274423791037 1
0.101742584006859 1
-0.0269291873662291 1
-0.0800400943794091 1
-0.0256778906463055 1
-0.112684137603151 1
-0.0109479210238296 1
-0.0323547099781916 1
-0.0284819224887786 1
0.126334951841949 0
0.00112140001430844 1
-0.0139397300472681 1
0.0684957418489276 1
-0.0631263294785638 1
0.0439423511030657 1
-0.00967001507087776 1
0.123651058914259 0
-0.0779315623292232 1
-0.0111602878795285 1
0.0834479560118335 1
0.167749808243599 0
0.00849191667277259 1
0.00169793273802761 1
0.0555084780279163 1
-0.00903296090781535 1
-0.0339444818201925 1
-0.114276213023631 1
-0.0547445318871739 1
0.0124918701730082 1
0.0491365228941509 1
0.00797294986728756 1
-0.0759768264018185 1
-0.104756554128004 1
0.0796027892580305 1
-0.105020265295533 1
-0.000535282184716771 1
-0.0121785901937305 1
0.0624532721794785 1
-0.0307653142121746 1
-0.0744449887381453 1
-0.0131873670329167 1
-0.0234687252441401 1
0.00206016827647536 1
0.0464902576115414 1
-0.0655374487724889 1
0.0348028497732429 1
0.117857885651276 0
0.0990087477194293 1
0.0589907706457634 1
0.0250444078581244 1
0.0602876163495418 1
0.0487119034954679 1
0.00383921867542221 1
-0.0591323564574856 1
0.0338654206106359 1
-0.0272729909253147 1
0.0434624619654457 1
0.0295995250339721 1
0.00695979150110129 1
-0.0374125729749323 1
0.0414082453792897 1
0.00970937558536571 1
0.04186123621466 1
0.0787338720093166 1
-0.0441775229643485 1
0.100745993296189 1
0.049984403777499 1
-0.125745964115279 0
0.0724679305485864 1
0.00314181499457376 1
0.0581243290218149 1
0.0124565367968399 1
-0.0806149075643379 1
-0.0764970327876488 1
-0.048510235950968 1
-0.0198163492991648 1
-0.056155558613084 1
0.0340078246031989 1
0.137045072213752 1
-0.0295063065666265 1
-0.0287155787569316 1
-0.0697910927222518 1
0.00255688605829769 1
0.000833008188134725 1
-0.00658808154796875 1
0.0758315213028011 1
-0.00680995610339985 1
-0.0423063762270915 1
-0.066663828566664 1
-0.0327695599654711 1
0.0240925852877146 1
-0.105052102043339 1
0.00506116161317433 1
0.0271035738953257 1
0.0583136736121568 1
-0.0878725020748503 1
0.036657918033036 1
0.0100090744611829 1
-0.0683994626093772 1
0.0271026829969743 1
0.104978012337093 1
-0.0474673766693812 1
0.00891635690368706 1
0.0217549584596577 1
0.0787731381792725 1
-0.073320655704795 1
0.0212413982905182 1
0.0264025607652104 1
-0.132765096858754 1
0.0439562063026827 1
-0.0233443332185529 1
0.0576988230208934 1
0.0301918088422847 1
-0.00980633127848706 1
0.00571485851518198 1
0.11013050462023 1
-0.0323263402644763 1
0.00293326956589357 1
-0.0420970324554247 1
0.0247997107194427 1
0.0157175078752196 1
0.00430554285119897 1
-0.0279185098405735 1
0.0449948699542339 1
0.0502601889535656 1
0.0490705781537449 1
0.0804804352296888 1
-0.0555509261541019 1
-0.0554662555906868 1
-0.00174203051262976 1
0.0356036519855002 1
0.126401443648642 0
-0.0150714300386019 1
0.109111028186918 1
-0.0189757633712095 1
0.0305386274928444 1
-0.00143104670903907 1
-0.0680527843773267 1
-0.0945410283063176 1
0.0372816641404476 1
0.10782004375614 1
0.0554435032813056 1
-0.047557715538367 1
0.00385734203984777 1
-0.0515166206737316 1
0.109249484856429 1
0.00378506151579806 1
-0.0734610631220382 1
-0.00635327496085819 1
0.0520214878818282 1
-0.0288707355198368 1
0.12810751061026 1
0.0740435762220907 1
0.109485389751113 0
0.0633019910259626 1
-0.00869369133780671 1
0.0738941163561393 1
-0.0169832401696529 1
-0.0489543326350766 1
-0.0219653542504248 1
-0.0362418349837188 1
-0.0698856899296151 1
0.0231975580783851 1
-0.0149484715017247 1
0.110999683666146 1
0.0593309885881109 1
0.075767619134732 1
-0.00414677390424977 1
-0.087290034610234 1
0.0114804678079598 1
0.00865370063302343 1
-0.0152573883594722 1
-0.194241243013315 0
0.107889147697628 1
-0.0348234384521344 1
0.000857375862463237 1
-0.0215248171198474 1
0.0480081859711343 1
0.046879488914886 1
0.022576728629195 1
0.015203240755301 1
-0.0351545841321827 1
0.0771387973467654 1
-0.0283456543927676 1
0.0748518163666105 1
-0.0340866140515704 1
0.0438065728565003 1
0.0351829995765985 1
0.0248630530783086 1
-0.00601017670790963 1
0.065382477181011 1
-0.0189288744992061 1
-0.0312646031678093 1
0.0352999310406629 1
0.0581657703386234 1
-0.0100263101851691 1
0.0386735044583665 1
0.0183357757101169 1
0.0278824934666318 1
0.0933303085807107 1
0.0947237672741461 1
-0.0353547653305815 1
0.0561251120335668 1
0.0740032335619286 1
0.122378790140968 1
0.0437843675539856 1
-0.0398814898510212 1
-0.0679989535442055 1
0.118241665040166 1
-0.0449134480472942 1
-0.0182370649899283 1
-0.0436463422552063 1
-0.0654343326000219 1
-0.130101485358188 0
0.0014991633566269 1
0.0150559068118637 1
0.0861417494942617 1
0.0799356992413749 1
0.0290087768077439 1
0.0407362768177637 1
-0.0315926642071075 1
-0.107002799668131 1
0.0212638007526049 1
0.0507406055717378 1
-0.0336972901527474 1
-0.0956261404888069 1
0.000687911863089847 1
0.0391163660455288 1
-0.0393727311762742 1
0.0990457063187873 1
-0.0196571934951677 1
0.114103287699353 1
-0.0866594049853146 1
-0.0190367898403453 1
-0.043693033673766 1
-0.0640243503386521 1
0.00507677711014101 1
-0.0747128748124257 1
-0.0428334542803943 1
-0.0342183841830137 1
-0.0868361193216349 1
-0.00380401546940346 1
-0.136233912277562 1
-0.0839393961645817 1
0.0515082585204592 1
-0.0418680578571495 1
-0.0545831453324343 1
-0.0135789875043513 1
0.0875427356927492 0
-0.124485732370132 1
0.0432545868129226 1
0.0757274469502646 1
0.00865177151514596 1
-0.0206997026284322 1
0.0200663510991839 1
-0.115709323188611 0
0.0273502684362591 1
0.0184276632141764 1
-0.00519064844261776 1
-0.0164901902161156 1
0.0967487200463486 1
0.0532731763896006 1
0.00257656842507306 1
-0.0453803845137347 1
-0.0998398291682018 1
-0.077725128193421 1
-0.0315429533489023 1
-0.0088878632346015 1
-0.0253276270906072 1
0.033670313382775 1
0.0074575883330391 1
0.072112979310951 1
0.0842158239028928 1
0.149590318159066 0
0.00179171477903675 1
-0.0887540586374376 1
0.00931059269881747 1
0.0157424723164844 1
-0.032976318101307 1
0.0192692053209679 1
-0.0188321275816768 1
-0.0868091330020968 1
-0.00570131646873613 1
-0.00876231598989827 1
0.0287359087956141 1
-0.0556066359048502 1
0.109279349785062 1
-0.0415749881688727 1
0.048353315544619 1
-0.0924255787953279 1
0.0149746626540772 1
0.038564138588025 1
0.0360223690159355 1
0.0248700400711683 1
-0.0571467102847539 1
-0.0280823309983516 1
-0.0329727204551989 1
0.0115646514104167 1
0.028304711672516 1
0.0381932139783162 1
-0.0499343661034053 1
-0.0427598654106847 1
0.0526584744757996 1
-0.0497427958612097 1
-0.086398831413115 1
-0.0413427157998892 1
-0.0997264032380505 1
-0.0268526592830187 1
-0.0566204918604388 1
-0.0575588590526912 1
-0.0566534067467034 1
0.10349027297025 1
-0.0530273530483906 1
0.108641282924489 0
-0.13771765498671 0
0.0351971221086983 1
-0.0510593031492153 1
-0.132187246396142 1
0.161075198043481 0
0.103787017801731 1
-0.0707636092171269 1
-0.0863521807103252 1
-0.0608766748775417 1
-0.0398600027412177 1
0.0449819727569056 1
-0.0333507985547706 1
0.0312943650947143 1
-0.0189462574716402 1
-0.0234161584955218 1
-0.005074080637686 1
0.00843308388467789 1
0.00824943051585957 1
-0.10002967916904 1
0.0271165525744634 1
0.0523989115321213 1
-0.126150333375537 0
-0.0618198701852709 1
0.0323023802427678 1
-0.0498488108441425 1
0.0316408513169095 1
-0.00367218246962458 1
-0.00524605327985266 1
-0.090958704856446 1
0.0360405222024542 1
0.0922950553952981 1
0.0199430006679718 1
-0.0809341020149328 1
-0.0503751483485965 1
-0.0167700703715589 1
-0.0182480092196208 1
0.0210925333471655 1
-0.0599259790783322 1
-0.0125561036702444 1
-0.0206752583718295 1
0.00731478532779065 1
0.0162810370088013 1
-0.0566361432816888 1
-0.073410828479885 1
-0.0233772178209186 1
0.0381332540989526 1
0.0210079233060553 1
0.0638182723221522 1
0.0183950319073355 1
-0.0638589971390943 1
-0.0434108245777909 1
0.05106267115561 1
-0.0106020156320967 1
-0.0924340558265442 1
0.0345483827910782 1
0.0281338632024982 1
-0.085385181698363 1
-0.167493190314488 0
0.0666567969347233 1
-0.0244083168501808 1
-0.0575846135790642 1
0.0169728539623428 1
0.0241025161287427 1
0.0057968901937027 1
-0.00983004507953597 1
-0.0663130849990823 1
-0.000227721430272717 1
-0.060021653254063 1
-0.103095093941196 1
-0.00610732388400092 1
0.064222844158229 1
-0.0428057969612579 1
0.0698762194862001 1
-0.00359524694018014 1
-0.091112798223345 1
0.0193904402042723 1
-0.0339696020453858 1
0.0137115382267972 1
-0.0644004566540252 1
-0.0216249028689256 1
0.10239149572694 1
-0.0527625333135752 1
-0.122784679690675 0
0.123986801434455 1
-0.0594786563189228 1
0.011148713082045 1
-0.0462895000424808 1
0.0124076724401249 1
0.0327408789987272 1
-0.0178822330722799 1
0.0174960263161377 1
-0.0431413002129576 1
0.0132871211195507 1
0.0535892161257089 1
0.0635188294791905 1
-0.0539423585025694 1
0.0239870392670099 1
0.0540616963710182 1
-0.0883044008459987 1
0.0626310226530614 1
0.0393130480915972 1
0.0688583371693482 1
0.0441144787498737 1
-0.0727790443592644 1
0.00715976853310188 1
0.0252113396289257 1
-0.0118801922825188 1
-0.0933085511751905 1
-0.0445152814386968 1
0.00577295028336804 1
0.0451138884906165 1
-0.0234869260910327 1
-0.0763182619164289 1
-0.0659529053206625 1
-0.0683908568406003 1
-0.0146571528741017 1
0.00881541629061782 1
-0.00163282236916241 1
-0.0147929580260864 1
-0.132603550288943 1
0.00534522806511155 1
-0.0613695647556416 1
-0.0319445462129639 1
-0.0506909648035147 1
-0.0722257413191146 1
0.134286872769062 0
-0.00488172085543876 1
0.142350779640516 1
-0.00173064959107582 1
-0.12445662465303 0
-0.051000049228597 1
-0.128963422741463 1
0.054203924000792 1
-0.0208031106879177 1
-0.0720645393774826 1
-0.0472324672475428 1
0.0596938053351556 1
-0.0712451204263744 1
0.0453534439399534 1
-0.0522922436413587 1
-0.0894132760697321 1
-0.0429314185748126 1
0.0886220450502952 1
-0.0104480467952037 1
0.097824095079635 1
-0.0222233379582957 1
0.0769615033502077 1
-0.108061357061054 0
0.0443673798136865 1
-0.0392578039840498 1
-0.00885044309685282 1
-0.0142361635229621 1
0.0213054815203099 1
0.0584452958242202 1
-0.00615228504060805 1
0.0604662698138262 1
-0.0403087768012731 1
-0.00822258830007828 1
0.114494869960725 1
-0.0263078591183406 1
0.0836504303699034 1
-0.0658185731179733 1
0.00119962713690389 1
0.00567977873489638 1
-0.00394766062110687 1
-0.0544834465623254 1
0.0386845206087801 1
-0.00874824542424092 1
0.0141804222906563 1
0.000490546121806722 1
-0.0297446850035641 1
0.0499766318756843 1
0.00291810465687417 1
-0.0407204325630205 1
-0.0323758703380394 1
0.0209043491463687 1
0.0421219802517743 1
-0.0239059121818997 1
-0.119176641310112 1
-0.115178202016033 1
0.103327599686317 1
0.0323795224161532 1
-0.00720871631276267 1
0.0201854048863254 1
0.0642781079015395 1
-0.0490865118959723 1
0.0993176848997273 1
-0.158433750222838 1
-0.086010680806066 1
0.0219046559391062 1
-0.00200852883500133 1
-0.030883371771044 1
0.079801925928273 1
0.0292504034860355 1
-0.0336437958149819 1
-0.0900279378554518 1
-0.0570855762106569 1
0.000812609568841256 1
-0.0119399192909676 1
0.0356720227029173 1
0.0568074840498625 1
-0.161707206449752 0
0.0182728932639101 1
0.0600376436178451 1
-0.0433952458162795 1
-0.00685587513756943 1
0.025501204429101 1
-0.0425470115131681 1
-0.0253938747076882 1
-0.0235093342004271 1
0.0968812213956856 1
-0.0878101593952757 1
-0.00596815133271767 1
-0.00245028027861706 1
-0.0498188643283374 1
0.0173670550750584 1
-0.0552191659796706 1
-0.0915084081938549 1
-0.0273365872014276 1
-0.00489628193345293 1
-0.0501579443456962 1
0.12536763600534 1
-0.0211963599985286 1
-0.00423389778981016 1
-0.0701564153625003 1
0.0115301085016891 1
-0.037798076768074 1
-0.0354702750027334 1
-0.0389013669371286 1
0.0734831453439094 1
0.0234564696526834 1
0.0957391649193451 1
0.01792092995591 1
-0.0658738383761233 1
0.0366932069775218 1
0.0935318000457449 1
0.04881998840978 1
-0.0281924967894361 1
0.0678940863157881 1
-0.0698600460622206 1
-0.0162779014408244 1
-0.0612706173266657 1
-0.0128349883410426 1
-0.0326870232265721 1
0.139870556229162 1
0.0365013248684799 1
0.021605647764162 1
-0.0877192040071532 1
0.0169544551094531 1
0.0333306830968249 1
-0.0199090239968312 1
0.0276705870012408 1
-0.0627064935848593 1
0.0728809205361608 1
0.0116031367499978 1
-0.0310101008589275 1
0.0893574831054129 1
0.0280349913874234 1
0.0473377642103639 1
0.0790962076555302 1
0.0168155860355644 1
-0.0345765413161242 1
0.012737894421706 1
-0.0249046370146552 1
0.0456550476044152 1
0.0473624246660688 1
0.0632021180031923 1
-0.0824406280972551 1
-0.0104197587895125 1
-0.105604616151948 1
-0.0871695375865791 1
-0.0617821982259298 1
-0.0767772688290451 1
0.156299418111356 0
0.0790960687896577 1
-0.0302865885022843 1
0.0688313004247889 1
-0.0475594887739565 1
0.00337098021986007 1
-0.0553092262803353 1
0.0162691469072184 1
-0.0247991356825377 1
-0.0920786857563472 1
-0.0137665606908815 1
-0.104687154799128 1
-0.132209313383331 0
0.0928390018293367 1
-0.129838750044293 1
0.0171776063025105 1
0.00368186277137327 1
0.0227530747720242 1
-0.0406778558011031 1
-0.070213286960493 1
-0.00510217630609409 1
0.0112074038023156 1
0.0403887892332381 1
0.0951724084172478 1
0.0362375412705101 1
-0.0457755399916475 1
-0.0853217075014125 1
0.0287622717746705 1
0.161873621898805 1
0.0229820048037747 1
-0.0296694593767647 1
0.032747970678033 1
-0.0118864344931009 1
-0.0471169592692259 1
-0.0177218001289118 1
-0.00302910850474675 1
0.0731953677848333 1
-0.0212971965124957 1
0.0315839728152654 1
-0.0164547566726356 1
0.0122582692749432 1
-0.0119833115698319 1
0.0364049633237939 1
-0.0420634318285562 1
-0.071506753797348 1
-0.0134667322303098 1
-0.00414801438895977 1
0.0834983951508269 1
0.0413932620565331 1
-0.133664320126219 1
-0.072051244396254 1
0.0283418506125176 1
-0.0530036978143565 1
0.0272031864794873 1
0.0698201228173649 1
-0.0686288429140621 1
-0.0635972700857841 1
-0.00333049643052996 1
0.0381391454877565 1
0.0258752015739864 1
-0.0726287103414041 1
-0.0297187074753105 1
-0.0187649069743531 1
-0.0534750571973041 1
-0.0143900129283868 1
0.0644712502488889 1
0.0194155497248333 1
-0.00204451684813212 1
0.0685946066088107 1
0.00858137708572356 1
0.0503314907586898 1
0.0985890288594421 1
-0.0197542693506761 1
-0.0818017324597973 1
-0.0787889129825877 1
0.0143020504681345 1
0.00410499631154037 1
-0.0359842358476637 1
0.0433630592461736 1
-0.04747734049616 1
0.138996350867686 1
0.0257950856110548 1
-0.0563285867390836 1
-0.0547830591131171 1
0.0301749181869557 1
-0.0804638805751063 1
-0.114229312851222 0
-0.00096118738138537 1
-0.0255665448012013 1
0.0662478862336063 1
-0.051073856101175 1
0.0216107046086727 1
0.0393987623160284 1
0.0159739105278826 1
0.0118964862297022 1
0.116704552149561 1
-0.0476233016074364 1
0.0655773808338099 1
-0.0758317290222706 1
-0.0461806936133191 1
-0.0605666440716917 1
0.00981767325809475 1
-0.0416805422024375 1
-0.0432204489533267 1
0.00110631156465827 1
0.00841973617460782 1
0.0312557927402048 1
-0.0432328433379998 1
0.0231359945504774 1
0.00939796579382062 1
-0.0355784094824318 1
-0.0539980326805419 1
0.058972206479867 1
0.00913178668796317 1
0.00823017244952571 1
-0.00653312765208926 1
-0.000213828117992405 1
-0.0462403962034105 1
0.0965952199035946 0
0.0701749408283946 1
-0.0226448431268907 1
0.107043271925298 1
-0.049401739462469 1
-0.0565514640092942 1
-0.0343694901037344 1
-0.060159700935076 1
-0.0965804115363544 1
-0.0216426419677657 1
-0.0427704789556069 1
-0.0225756569039467 1
-0.0244407764756886 1
-0.005537537636415 1
0.00879742921074625 1
-0.0909085484115272 1
0.050021375590068 1
0.00279103507357431 1
-0.0442057365303379 1
0.0388028279992333 1
0.0146580546892004 1
0.00138867246373372 1
0.0321400160968819 1
-0.0181278804510771 1
-0.041037511638838 1
-0.158395047363664 0
-0.00273557157238405 1
0.108767898387438 1
-0.103102105591227 1
0.050444629501304 1
-0.0856205448148975 1
-0.126528136911159 1
-0.0234680395126206 1
0.113199631778121 0
-0.0283454623974115 1
0.0734460339442206 1
0.03606040293623 1
-0.051077806226131 1
-0.0499203646118312 1
0.00942648523870657 1
0.0212949454462803 1
0.0221174810080487 1
-0.096976900631124 1
-0.0979871051349893 1
-0.0187686338097818 1
0.0197609405691388 1
0.0110736052887244 1
-0.0304532838395308 1
0.0411610177190055 1
-0.0295501349932079 1
-0.0221363098346279 1
-0.0106458067876303 1
0.0200186116269326 1
-0.0573617627323943 1
-0.0327852271631283 1
-0.0432657668548266 1
0.00452601965129504 1
0.0530168575027424 1
-0.0645217297772995 1
0.00973477610760656 1
0.0181463235401068 1
0.0509953563325953 1
-0.0919161051729815 1
-0.0257201107359993 1
-0.062963129719183 1
0.0436422380956856 1
0.0603698509046746 1
0.0479653810399987 1
-0.0821037572828312 1
-0.0343036924572434 1
-0.0226954642449647 1
-0.0182362161026213 1
0.0515120711598366 1
0.00720894132876398 1
-0.013799300902145 1
0.0533912418772832 1
-0.0471981229191595 1
0.0700096416455261 1
-0.0279412251911348 1
0.120309040792317 1
0.0509617830895042 1
0.00966440878084835 1
0.0739159250111224 1
0.099755239104145 1
-0.0114822181408334 1
-0.136699711955077 0
-0.046521332364543 1
0.0160753759986373 1
-0.0368871425197623 1
-0.000729470102052668 1
-0.00879196069709189 1
-0.104483857701732 1
-0.0378079660673082 1
-0.0648351155104697 1
0.00607040079750266 1
-0.0432619979381797 1
0.114010448365567 1
0.0155693665453496 1
-0.012234276692024 1
0.126282746667922 0
-0.0111978979584408 1
0.0342889990352835 1
0.0363363727792517 1
0.00617648421746 1
0.00200026142844593 1
0.000128918001543459 1
0.0104533980884878 1
0.0382255927080268 1
0.0957690981826244 1
-0.160365459717697 0
0.0751017888915088 1
0.0753624413056344 1
-0.0362470570761252 1
-0.0278687785816571 1
0.0164491401668464 1
0.0485312719596798 1
-0.0203035598880424 1
-0.0242685589522083 1
-0.0390221466427793 1
0.0287922769952579 1
-0.0284470443186933 1
-0.0402420923530583 1
-0.0281219465942362 1
0.0717023955818755 1
-0.0339230207625465 1
-0.00438997767904058 1
-0.0622501362333465 1
-0.156720487689224 0
-0.000415694859528672 1
-0.0372360416331447 1
0.0197927797527477 1
0.0533580242267893 1
0.0933042094990982 1
-0.0308108303888434 1
0.034805642103723 1
-0.0824634206080727 1
-0.0134264736254546 1
-0.0380131176673825 1
-0.0158034345393822 1
0.048899491216828 1
-0.0502804120305623 1
-0.0339580955261164 1
-0.000539238957306476 1
0.0660590961764013 1
0.0158114991482358 1
0.0172658639419386 1
0.0662408493955857 1
-0.0607303747908827 1
0.034960583867952 1
0.0979063043291221 1
0.204132508338835 0
-0.0450675811575831 1
0.0261992049643231 1
0.0302774584038512 1
0.115505769720361 1
0.00222531713935351 1
-0.0766395812897136 1
-0.129150105711466 1
0.0399070984756234 1
0.038290930152443 1
0.0208051370937124 1
-0.0669904893056552 1
0.0253617298570687 1
-0.159457278239428 0
0.076958550285702 1
0.0633690464610755 1
0.106885596149062 1
0.012069223412593 1
0.0299157436221786 1
0.145243789351597 1
-0.0711870635781914 1
0.0368729478015361 1
-0.0372141913248417 1
-0.0499345435825555 1
-0.0496911678825838 1
-0.0388121662176724 1
-0.039813044129268 1
-0.0755919213568539 1
0.0497325230966428 1
0.10919608677116 0
0.0682736818994687 1
-0.0137452756288129 1
0.0278516274346597 1
-0.0274819305067117 1
0.0134769498987205 1
-0.154306804219797 0
-0.0304592274776763 1
-0.0543860042849302 1
-0.0191352999321584 1
0.0763172446257256 1
-0.0621170222456956 1
-0.0302026544998685 1
0.0432861985393063 1
-0.0336794748875683 1
0.0751046748134211 1
-0.126034220815967 0
-0.106189205035211 1
0.044099792888959 1
0.0391897954359544 1
0.0418198694862394 1
0.00973144771890911 1
-0.0305483852076118 1
-0.101100261753581 1
-0.0889287461212447 1
0.000478993042689635 1
0.0501871886819834 1
0.0355073598194186 1
0.0515728843099173 1
-0.034478005380332 1
-0.0100006625102652 1
-0.063779524612493 1
0.0578684451899447 1
0.0377718792350146 1
-0.0477735252438932 1
0.08168644369356 1
-0.00652291125036968 1
0.0913668078967299 1
0.0120222101788895 1
0.0479834323840323 1
-0.121243561945929 1
0.0386495819360357 1
0.0266029816546805 1
-0.00841121822799635 1
0.0193325812491346 1
-0.0861233933073705 1
0.0829465823097166 1
-0.136040736243206 0
0.0386955166398221 1
0.0232069428564987 1
0.0513105046284351 1
0.0190672591045301 1
-0.0234518051895381 1
0.0948092919980442 1
-0.0168208376293807 1
-0.114817473746408 1
0.122398887722309 0
0.0172478049779643 1
-0.0419303335354826 1
0.00540945300676982 1
0.0296352243863608 1
-0.0770712535038586 1
0.00588953658627257 1
0.0755179760075423 1
-0.00381849590351146 1
0.0403036678902813 1
0.0674507795693445 1
0.00947239845490547 1
-0.0285048548246551 1
0.0592390513079673 1
-0.0714896932403678 1
-0.0650905949373874 1
-0.0478368481868614 1
-0.0659606041104969 1
0.0307818769390619 1
0.0670875180770552 1
-0.0334008885392438 1
0.118640107885525 1
-0.052500377806601 1
-0.0138777344054955 1
-0.0198231132163005 1
-0.0347053232510697 1
0.0928313221305135 0
0.14920527952271 0
-0.0249645142753121 1
0.092558027614958 1
0.0638054821049074 1
0.020324933733387 1
0.00230182770575945 1
0.103237519668791 1
0.0538607051162644 1
-0.0874812645157215 1
0.0271642930665168 1
0.0791405490031464 1
-0.0357353315080285 1
0.0481378797274954 1
0.0345878875626457 1
0.0285442301388951 1
0.0436129777277167 1
-0.0105914615063806 1
0.0741328625483919 1
-0.00919334420748367 1
0.0725378463496908 1
0.0573320756194633 1
0.0452893641468723 1
0.0398964830294863 1
0.0217667367369236 1
0.107801411840551 1
-0.0530193356733781 1
-0.0883592194537112 1
-0.0307959187259708 1
0.0720179115377033 1
0.0618361127207699 1
-0.0147455263474905 1
0.0445429112122436 1
0.0764096215120066 1
-0.00172500355993215 1
0.028756106976199 1
0.0167780264220216 1
0.199692360511688 0
0.00794168722232177 1
0.0179890368969604 1
0.044785747820852 1
0.0321104470797294 1
0.0258828143945799 1
-0.109156023835942 1
-0.0800498274732839 1
-0.0054527993022264 1
-0.0169911845728305 1
0.0763199754273744 1
-0.120583842203867 0
0.063981504611602 1
-0.0827228866570782 1
0.045452722187011 1
0.116195759344404 1
0.0607178198322279 1
0.0689464053522948 1
-0.0829082313505939 1
0.00442928039880599 1
-0.136395981141745 0
0.0660449236907887 1
0.08318940457932 1
-0.105668952952698 1
-0.122355355200302 1
0.03577204217634 1
0.0117649048617024 1
-0.0469881134529681 1
0.0219906729649231 1
0.051701263845673 1
0.0012430665823643 1
-0.0874233025292346 1
-0.133588889849549 1
0.0324270170958204 1
0.00208832317651027 1
0.010465849437834 1
-0.0464912785479217 1
-0.0981630344454542 1
-0.035602753507802 1
-0.047148454753812 1
-0.0278965427188843 1
-0.0207716154401973 1
-0.123099475064973 0
0.0552367693189078 1
0.0820649191005214 1
-0.0288318740277396 1
-0.0409128207594177 1
0.071096209510109 1
0.189037469067505 0
0.0295740085193716 1
0.0357946120763619 1
0.0465283200534179 1
-0.0290239765838728 1
0.0235404920896639 1
0.0426516197149222 1
-0.0205909783244047 1
0.0350580807455414 1
0.0927613425379054 1
0.0773819616754159 1
-0.00788676832063534 1
-0.00838319438587528 1
0.0442477649760737 1
0.0336413539323086 1
0.0355540185763709 1
0.00737821064213566 1
0.0123980498898284 1
0.0655791382570037 1
0.0236359079882146 1
-0.044864452452522 1
-0.0160585647517424 1
0.0587350312745434 1
0.0471833739533594 1
-0.0318490185203863 1
-0.0797958095655259 1
-0.109135185815219 1
0.0981552807519218 1
0.00925360968276234 1
-0.0407835319245011 1
0.0383027034542635 1
0.0251261867408491 1
-0.0152530202860338 1
-0.0106089973852805 1
0.0139347179552981 1
-0.091638785128544 1
0.0488174639200581 1
-0.119988738436691 1
-0.0907653896664886 1
0.022867796162527 1
-0.0833099986575703 1
-0.158394925705997 0
0.0041781910999744 1
0.107043445767783 1
-0.0365559771502397 1
-0.062503214610837 1
-0.0383153075502475 1
0.027725371926774 1
0.0435790303721844 1
0.0221990331166728 1
-0.059941610393549 1
-0.01300736948549 1
-0.0133011857990671 1
0.000706685095046088 1
-0.0245706983324113 1
-0.00948007054402168 1
0.00674752405633501 1
-0.0503259519841427 1
-0.0163818156120733 1
-0.0175801996220281 1
0.043545535661612 1
-0.0101000423323769 1
-0.016336041377198 1
-0.0142314361245873 1
0.00138467421947458 1
0.186817264268518 0
0.026054818968174 1
-0.0322036702516322 1
-0.0494871433188576 1
0.0578682837716763 1
0.0610318807234281 1
-0.0103402069777484 1
-0.0788132929493056 1
0.146853882463021 0
-0.0206723858714226 1
0.0341634229293391 1
-0.0011202634925597 1
-0.0643708875609389 1
-0.0294639261321521 1
-0.00254399171058468 1
-0.0838793107230693 1
-0.0379635349838036 1
-0.0333812024536015 1
-0.0439372515365512 1
-0.0133772131844291 1
0.0415444376046603 1
-0.109015785030112 1
-0.0101408109846466 1
-0.0738238478935856 1
-0.0359262555958442 1
-0.00412054968913208 1
-0.0282447280807468 1
0.0113445617924798 1
0.0560266710060895 1
0.00294481198277575 1
0.0455925829799291 1
0.014056378248337 1
-0.00876229963375054 1
0.0981875627923963 1
-0.0359726709151578 1
0.000323148258238532 1
0.066889120350991 1
-0.0563189781836173 1
-0.000457519837393578 1
0.0658520844947796 1
0.0210022828431014 1
0.0561702759405721 1
0.0667005949723722 1
0.0880740864869072 1
0.110522925251426 0
-0.0365344747510253 1
-0.0149997592718366 1
0.000599231057709999 1
0.0452258120849559 1
-0.111369189177217 1
0.0102529113412809 1
-0.0124853819962381 1
-0.0349470346545746 1
0.076838770842944 1
0.0505112097347238 1
0.00725456463625347 1
0.0244836373271537 1
-0.0223888383183452 1
-0.0192889203119957 1
0.0650082294609117 1
0.00589924385918523 1
0.0927145743052805 1
-0.0465864152133775 1
-0.0459481752399814 1
0.0663642884240915 1
-0.0860340378475628 1
0.0195923296302314 1
-0.0109890808499514 1
-0.00745778517855729 1
0.00319354567342654 1
-0.0633161309884717 1
-0.064360250570947 1
-0.0132017964071782 1
0.00979601059253527 1
0.0300055583452225 1
0.0243531433575347 1
0.0209399271358905 1
0.0400691650818388 1
-0.0751299467599389 1
-0.120635373995415 1
0.0191071841419223 1
-0.0922524317564186 1
-0.106921825106606 1
-0.0045628845925304 1
0.0462883073092093 1
0.116523379634252 0
-0.0141190913993057 1
-0.0189126361585444 1
-0.0402938327865038 1
-0.032587200899863 1
0.0211615925273408 1
-0.018846189911314 1
0.0245460221778501 1
-0.0368936403172647 1
0.122842053865295 0
0.00971214554592513 1
0.0518427345999108 1
0.0950909231223659 1
-0.0724561608550182 1
0.0787144661605572 1
-0.0553241870450046 1
0.00718851171434194 1
-0.0438396888304423 1
0.0339631760955821 1
-0.0591192247142984 1
-0.00569526994852501 1
0.00114450870263622 1
-0.0236640343866926 1
-0.00965930017373388 1
0.0369423372159004 1
0.0122852255037174 1
0.0683985291554101 1
0.0207837368696518 1
-0.0122169461748264 1
-0.186571124098363 0
-0.0150918958122831 1
-0.108172217941088 1
0.108587214243047 1
-0.0872034129370503 1
-0.0543380388105775 1
0.0881799598951777 1
-0.0947386292125242 0
-0.0903291880186708 1
-0.0265138046507223 1
-0.0437694407075318 1
-0.0267275947314319 1
-0.0511192480238064 1
0.0175052180763749 1
0.0566572705221025 1
-0.0630440536290485 1
0.0396971503917219 1
-0.0235803778565914 1
0.0396119960795905 1
0.0587227781582418 1
0.0587745660453317 1
0.0639837079916373 1
0.0620025047619505 1
-0.00608882134203957 1
0.0522404854075159 1
0.0330157333963164 1
0.0180022101282557 1
0.0355823695646486 1
0.0363177702308467 1
-0.0767990219926177 1
0.0467016596183336 1
0.0161427461986841 1
-0.0217193437496452 1
0.0643402114184061 1
0.0452549288851138 1
0.0473040190475703 1
-0.0655013017319636 1
-0.0608455794336556 1
0.0804211950944481 1
0.014337135470536 1
-0.0585370923448048 1
0.0245173602887291 1
0.0632717244098356 1
-0.0129457437014437 1
0.0233755229570855 1
0.0872295039842309 1
0.0139186801268727 1
-0.00324066134623746 1
-0.039118403818008 1
0.0428813075480954 1
-0.14026084398559 1
-0.0235929189719467 1
0.00268162749970832 1
-0.0565849496064825 1
0.114636959880197 1
0.0296143652546448 1
0.073405883139797 1
-0.0425057539208991 1
0.0664521284745432 1
0.0151802430630164 1
-0.0123479787593823 1
0.0454487369866245 1
-0.0242771507665584 1
-0.143564997212382 1
0.0156523935335353 1
-0.0418890711692057 1
-0.0291017191384851 1
-0.0082337986278166 1
-0.00542154000990451 1
-0.0277149741246129 1
-0.0433295987163632 1
0.0301457066533561 1
-0.0392594360361883 1
0.0187259899683587 1
-0.0804411706058121 1
0.091824956970886 1
0.119268715425541 1
0.062378825710111 1
-0.107094933426783 1
0.0569803230959738 1
0.00340798257022988 1
0.0790796402638949 1
0.0747940552464694 1
-0.0786397455184037 1
0.0134442082733119 1
-0.0201056700408739 1
-0.121520083837051 1
-0.0351321546461265 1
-0.0313856252520392 1
-0.0436163568470386 1
0.0287058015735184 1
-0.0160919151181891 1
-0.0944328235527776 1
-0.0380477925014133 1
-0.0263602514778904 1
-0.0367119919124763 1
0.0615127278068831 1
0.0251105811186986 1
-0.0375875767817941 1
-0.101411456180153 1
0.0181887149284101 1
0.00854720652327609 1
-0.0323689238018714 1
-0.0200997619447608 1
0.0420709227848833 1
-0.0232907804081678 1
-0.105812750225413 1
-0.0604436105969719 1
-0.115911392870182 1
-0.00665750944420767 1
-0.0241974623730604 1
0.0170166352987759 1
0.0254435709974835 1
-0.0608208061925031 1
0.0446478289017863 1
0.0175355742156566 1
0.0543549216061228 1
0.0104338626393721 1
-0.027624499856306 1
0.0118439428387486 1
-0.0536741328421815 1
-0.0193788762760086 1
0.0032529555585382 1
0.0113415075575206 1
0.00813126161571342 1
0.0302089129444205 1
-0.00282691614856689 1
0.131296215847346 1
0.0287312298891029 1
-0.0399832596302539 1
-0.126236942434518 0
0.0714236732967079 1
-0.00229157147902045 1
-0.0749447144388936 1
-0.107518831615448 1
-0.0117477881108396 1
-0.0626155746567129 1
-0.0370850381303859 1
0.145379863433962 1
0.0138983265259265 1
0.00190066919721444 1
0.115409093472887 0
0.0398130984520504 1
-0.00135232322794766 1
-0.0656812752536239 1
0.0090808902749378 1
0.0346064366051444 1
0.0619798426214053 1
0.059497147263133 1
0.115433006003092 1
-0.00667220204417892 1
0.0271661559315753 1
0.0738463931913971 1
-0.150689885989827 1
0.057096818209814 1
0.118029809563142 1
-0.0133836941173863 1
-0.0217880459622442 1
-0.00792772906140457 1
0.0414655132557514 1
-0.0247248296007595 1
-0.00483758370942776 1
-0.0031681258004664 1
-0.0984637126208426 1
0.0567475372428033 1
0.0207869483853588 1
-0.0268650058083132 1
0.0199416885685254 1
-0.0393483415165277 1
-0.0225829670916585 1
0.00214943059271652 1
-0.015753156915608 1
0.02471446159112 1
-0.044400894509334 1
-0.0551895427729929 1
-0.111775154601495 1
-0.00309903808886043 1
-0.0494208811095848 1
0.0152826946772592 1
-0.124523138458494 1
0.0316152356065246 1
-0.0468857849028241 1
-0.0117750015623725 1
-0.034124641259751 1
0.0225282577730981 1
0.0260896164741346 1
-0.0323305889212762 1
0.00295030853912539 1
-0.0696269843196297 1
0.0428919231161997 1
0.0673357510257019 1
-0.0133398111976005 1
0.00870148869572649 1
-0.0557685184510068 1
0.0426346665700996 1
-0.0028026368335695 1
0.0314046399797792 1
-0.0352792500911392 1
-0.0218764034366689 1
0.0714766270287055 1
-0.10252293757915 1
0.0314354682633507 1
0.0382906788496937 1
-0.0422627622606657 1
-8.34146262716079e-05 1
0.0846678240277663 1
-0.0548154730271955 1
-0.0939801671479116 1
-0.0996772385456591 1
0.0664681796638216 1
0.0126415505860339 1
-0.0533959588499101 1
0.14697882758997 0
-0.101814307992299 1
-0.00103716694608036 1
0.0125838629835829 1
-0.0848628855533878 1
0.0299010732557503 1
0.120035859157085 0
-0.041040323998537 1
-0.0592304508852098 1
-0.0717395292373509 1
0.0937531678429542 1
0.0468311026027417 1
-0.0309439008177011 1
0.0318103011154238 1
-0.0913609383354477 1
0.0317852819192345 1
-0.116880602942231 1
-0.0667472055368583 1
-0.0247764946840463 1
0.00450437461015835 1
-0.0441417146183539 1
0.035623046376363 1
0.172768621138324 0
-0.0266443476497878 1
0.082393939117842 1
-0.0714329691530752 1
0.0436177958865866 1
0.00660151243165333 1
0.069628179004443 1
-0.0911481569667424 1
-0.047653223757531 1
-0.00823681222614307 1
-0.0427878264477198 1
-0.0133540289715545 1
0.0314211799669846 1
-0.0604796650575356 1
0.00639016859486393 1
-0.0174850754829927 1
-0.00384983444858316 1
-0.0655810152901247 1
-0.0576959618405893 1
0.0387447430082885 1
0.169130476936763 0
-0.0556545329345351 1
0.0060284857289609 1
0.105943703451909 1
-0.0414562990268017 1
-0.0378151282496538 1
0.0402121504390043 1
-0.0488156485163458 1
0.0866473876760996 1
0.0367031827402319 1
-0.0167215327882894 1
0.00164696129275279 1
-0.0143108126638664 1
0.0200100150285238 1
0.0265981349980439 1
0.109779539515203 1
0.00206185387474668 1
0.0825053654415899 1
0.0453574771392755 1
0.0781290701140201 1
-0.00989477678471659 1
0.0406011685461178 1
-0.0196263168622007 1
-0.00360496127086005 1
0.0701107543553808 1
-0.10676122908233 1
-0.0710814371099458 1
0.0551479568871292 1
0.00261344466561434 1
-0.0989159202106455 1
0.0576050927696096 1
0.107074452123192 1
0.0604230078755916 1
-0.0404905982189574 1
-0.118140581712888 1
0.0924887113079332 1
0.120157906767478 1
0.0698103335853426 1
0.0148969268689338 1
0.0209514280114721 1
0.0414627178674947 1
0.0285565098794397 1
-0.0146659605964708 1
-0.0964118058813173 1
0.1063055323622 1
-0.0770770126203462 1
0.0326723898641718 1
0.00564325688310779 1
-0.0362455550601285 1
0.0328284437955595 1
0.0491102206472404 1
-0.0982099419181838 1
-0.109519231408555 1
0.0770590993561732 1
0.0184277639990283 1
0.0967868754174782 1
0.046667995439484 1
0.0438933365112001 1
0.0770420411841695 1
0.0360871144120003 1
-0.0277792212090544 1
0.0283463570709061 1
-0.0310042726946588 1
-0.012551872593515 1
0.076906952217337 1
-0.0723851442214123 1
-0.0763626898241675 1
0.0264936855632532 1
0.0459791945914604 1
0.0613360607585345 1
-0.0512612259194997 1
0.025086259901052 1
-0.0355028911579546 1
-0.073306771339152 1
0.0409500998756762 1
0.0666621500171435 1
0.0922141247577314 1
-0.0390243396770799 1
0.00789044712105406 1
0.085398099576972 1
-0.0846574407447373 1
0.0142073163300368 1
-0.0283194711899072 1
0.0085240661886887 1
-0.0325651929541616 1
-0.042025160251606 1
-0.0282531892527533 1
-0.00303416672918514 1
-0.113873839702933 1
-0.0065641440806835 1
0.0396073061452482 1
-0.0736544179601702 1
-0.0201249888014887 1
-0.0323739551172071 1
-0.021451156984181 1
-0.000768973861791623 1
0.0236785492996858 1
0.0265317401841423 1
0.0646926724003028 1
0.0710496936828094 1
-0.09244105968236 1
-0.0444292286827619 1
0.046846194706096 1
-0.110512639839793 1
-0.0944412498655215 1
-0.123426064118431 1
0.0772028766457387 1
-0.10346714976136 1
-0.0256029616585876 1
0.0407417580312002 1
-0.0210631643434092 1
-0.013640993973742 1
0.0315598391505017 1
0.03023223509952 1
0.0689962192155171 1
-0.117491387114139 1
-0.0623803709022417 1
-0.0228387025963132 1
0.0474057348974926 1
0.00540817521555405 1
-0.063728760482292 1
-0.0527886776377532 1
0.000700467417183478 1
0.0530948216079702 1
-0.0577290072131361 1
0.00781083867072553 1
0.0721549317074542 1
0.0206983506715586 1
0.0625761765957346 1
-0.0972132613822418 1
-0.0523982452677289 1
-0.0444109614778801 1
-0.0599006133628036 1
-0.0703279307091534 1
0.0171491501640716 1
0.0799679981145915 1
-0.0266404150733817 1
0.00760013247866103 1
0.0440261976852925 1
0.037686218377673 1
-0.00956826035096685 1
0.0171837977900875 1
-0.0658639720963204 1
0.0413705812884792 1
-0.0197707177825854 1
-0.00771216611273253 1
-0.106107353850531 0
-0.049971002465233 1
0.0365781734638341 1
-0.0531205850700693 1
0.010134613980347 1
-0.00446112558226941 1
-0.049258221781964 1
0.103132251579203 1
-0.0500338283722121 1
0.0202195037502789 1
0.0532712225911079 1
0.0206322547203575 1
0.0426986806388321 1
0.0298631571261714 1
-0.013964156042042 1
0.0660034223896768 1
0.0506543786132591 1
-0.0541799338940079 1
0.051342267890649 1
-0.0176549022626596 1
0.0319300597562606 1
0.116922792960582 1
-0.0158209033721402 1
0.077198785001961 1
0.004715376837125 1
0.0101071752091135 1
-0.0368037396495552 1
-0.0231320723825569 1
0.00404947091303299 1
0.0166279913458881 1
0.0222278348014427 1
0.0517820984662823 1
0.0474966572854812 1
-0.039174872667094 1
0.0558090774028385 1
-0.0588704235231075 1
0.160236284194455 0
-0.0161299618194106 1
-0.0203666075424653 1
0.00289050351321276 1
0.00352048550076329 1
-0.04487575377896 1
-0.0542207733403487 1
0.00263253976924963 1
0.0618923359877618 1
-0.00842996937418106 1
-0.0559315060334199 1
0.138087319802356 1
-0.0571838775417515 1
-0.110429796792343 1
0.0632663806623987 1
0.051912362487615 1
-0.00209041383609064 1
-0.0179561517569901 1
-0.109375539079447 1
-0.0920980673203812 1
-0.129494471979129 0
0.0243094405674768 1
-0.0146615294665355 1
-0.0642260482380792 1
-0.13587509314042 0
-0.0231729071579873 1
0.0282467304702751 1
0.0974391299613602 1
0.00494503712422208 1
-0.028724736375458 1
0.016218370903647 1
0.1873386483903 0
0.0702728855773378 1
0.0213174454696427 1
-0.0528269042082184 1
0.0140491166418193 1
-0.0298336970035535 1
-0.0588818877964256 1
0.0111113792989256 1
0.132680914665708 1
0.0254241506092681 1
-0.00766980131261995 1
-0.047947938358014 1
0.082622569318375 1
0.0567090587420965 1
-0.0675364187649948 1
-0.0925232112847415 1
-0.12466255097499 0
0.0124642417118761 1
0.0165372076343562 1
0.00308683172574756 1
-0.0194537085796496 1
-0.133199383632277 1
-0.148025278841558 1
-0.0794368921153311 1
0.00123045050207049 1
-0.03839891606515 1
-0.0568334642344053 1
-0.0410827760458957 1
-3.71855556966774e-05 1
0.142233563295489 0
-0.0286664238085232 1
0.0418825931232693 1
0.0260008065695182 1
-0.055464040823013 1
0.0348903024609379 1
-0.0762186563361018 1
-0.0458775470034132 1
-0.113673355141791 1
-0.0744555741126376 1
-0.102108130284723 1
-0.026967802966393 1
-0.016961878802108 1
0.0345904366578563 1
0.156295889543496 0
0.107770459394605 1
0.118324609304241 0
0.0859443095424762 1
0.0422891134306049 1
-0.0640525283939204 1
0.0270401164340443 1
-0.10016878582994 1
-0.0508014334645375 1
0.00171160949719042 1
-0.0118397844738769 1
0.00121013983405095 1
0.0291733485079859 1
-0.022860096488919 1
0.023286828728459 1
0.00111017553446514 1
0.0314021374355562 1
0.00283142742410362 1
0.0426130364255509 1
-0.00531924375995056 1
0.026521763872687 1
-0.000327888609038957 1
-0.0369238961269835 1
-0.118185380934866 1
-0.0818884292818685 1
0.0273231133395574 1
-0.131611609932275 1
0.121174084407288 1
-0.00085202230861742 1
-0.0776824678707908 1
-0.0728839805913116 1
0.052190054659619 1
0.0374469888466839 1
-0.0150693023324338 1
-0.036058126524065 1
-0.0818998014054981 1
0.00867948436350677 1
-0.00718344206615864 1
0.0228660905904399 1
-0.0583607190163815 1
0.0515347306088935 1
-0.0705136603471679 1
0.00317867691759229 1
0.075611624150236 1
-0.0427484672843846 1
-0.034229156806335 1
-0.115786219355077 1
0.0744416224523672 1
0.117224545617224 1
-0.0832480521513281 1
-0.00314617744625717 1
0.0231633095297483 1
-0.0294245651526868 1
0.042321981023523 1
-0.052878782552066 1
0.0440244873840316 1
-0.0297046550589813 1
-0.0129321475377595 1
0.00355076982110028 1
0.0791444278244168 1
-0.0194082466055254 1
-0.0188610924823525 1
-0.0613040930479569 1
0.0743870256376244 1
-0.0614673736590701 1
-0.0392723292156349 1
0.0931975594435024 0
0.0971170252278527 1
0.0502585866258274 1
-0.0724654714526747 1
0.0140518173819653 1
0.00505493698645863 1
0.0276630866384554 1
0.060493714016928 1
0.0465012299371622 1
-0.0549691736395607 1
-0.000986220989083189 1
-0.101936406199117 1
0.0274788365376454 1
-0.0147031495911365 1
0.0865052629751514 1
-0.0283361455298694 1
-0.0228223120470347 1
-0.00443992189155105 1
0.0293474317177117 1
-0.00156382469951866 1
-0.0154930706974132 1
0.014299487636291 1
0.0348227592492293 1
0.061551159406493 1
0.052544782060344 1
0.0341177377901303 1
0.0814269167879878 1
-0.0214174433498345 1
0.0977115361158407 1
-0.0718980640240729 1
-0.0652962830581161 1
0.0510817376771777 1
-0.0540460054493649 1
0.0216522356094176 1
-0.014435002255386 1
0.145523090965376 0
-0.0175949644108038 1
0.0246111504333197 1
0.0486882472944865 1
0.0183235314654811 1
-0.0222993169573624 1
0.0176913140497456 1
0.122749453255223 1
0.0166785068270236 1
-0.0983552943788523 1
-0.0233390859812265 1
-0.00145072047521913 1
0.050593833670495 1
0.000462720760835625 1
0.0214613680413839 1
0.0679307259005209 1
-0.0409712166345759 1
0.0290454383594147 1
-0.117696513722929 0
0.0480479663262344 1
0.129080815986909 1
-0.0753593533847044 1
-0.0746750935634696 1
0.0673116442429623 1
-0.0663428501009247 1
0.145951742690575 1
-0.093211027497666 1
0.0400706810353581 1
0.0147289357883035 1
-0.0315236013668621 1
0.0225648007033987 1
-0.0268984673976389 1
-0.0203384330767654 1
-0.0401637651182007 1
0.0116785672025518 1
0.0202694678529764 1
0.0246035718186828 1
0.0495518309856013 1
-0.0848022181284053 1
0.00768277336868505 1
-0.0700565001129666 1
-0.0740459686345231 1
-0.0257490758194754 1
0.0753710424871518 1
0.00516952032509975 1
-0.00845722556191971 1
0.0556279281752598 1
0.0471462225368497 1
-0.045861051709698 1
-0.00230496371582376 1
-0.0393369537554975 1
-0.0136068464848131 1
-0.0657907168407728 1
0.0828239474625767 1
-0.0394877414017512 1
-0.0154904062738496 1
0.00717240023761261 1
0.0196136053879738 1
0.0652390965435993 1
-0.0535989640577702 1
0.0530418970914145 1
0.0635756851015381 1
0.0618837007657757 1
-0.0311823400825101 1
-0.0121683642951257 1
0.0222653751152453 1
-0.063783302807338 1
0.00862030997660114 1
-0.0697262884312642 1
0.018267816026787 1
-0.0751449808924117 1
-0.0436112430996589 1
-0.0560964005503373 1
0.0435709305348974 1
0.0532659331589151 1
-0.00184008166490328 1
-0.0411300648123197 1
0.0654035447591498 1
-0.00814455061452225 1
-0.111673092452787 1
-0.0242013956324927 1
0.0116705401840805 1
0.0394675578031475 1
0.0398663092033873 1
-0.0114542240841192 1
-0.0668372034008807 1
-0.0219570649210718 1
0.0508403653765392 1
0.279774341180038 0
0.0197979619580464 1
-0.0116318933285743 1
-0.0250343592010026 1
0.0459033224638546 1
0.102611957163064 1
0.02225088983628 1
0.0853256934432438 1
0.0182100966837695 1
-0.0954870507173446 1
-0.0600456878164458 1
0.0313677133754496 1
-0.0121670851172643 1
-0.0240498382532328 1
-0.159622488779866 1
-0.00820218523612617 1
0.0557292639735464 1
-0.0383249985045657 1
0.0255040602760597 1
-0.000646158597898789 1
0.0857329190505758 1
0.0650970441633872 1
-0.0189105645842565 1
0.0710803778464942 1
-0.0273531493468787 1
-0.0379807580616597 1
0.0367725403265472 1
-0.000737396931685827 1
0.115677053385537 1
0.00118990471299357 1
0.010543303078081 1
-0.0157796678766391 1
-0.0822582327291909 1
0.0665421340264399 1
-0.0534082599434643 1
0.103989857449551 1
-0.0141610203999037 1
0.0216619393593956 1
0.00446417302891445 1
-0.150733253076882 0
-0.00630961353169182 1
0.0251021224207209 1
0.12253219525047 1
-0.0323256085383387 1
-0.0495455355444699 1
0.0172302428922783 1
0.146334018110793 0
0.000587268066313573 1
0.0343046637136734 1
-0.111646383503321 1
0.079142720305584 1
-0.0355949397649382 1
-0.0227638373944972 1
-0.0139639136104808 1
0.0761895770037848 1
0.0218226016189796 1
0.0479659802992791 1
-0.00125584568968468 1
-0.0571809752822953 1
-0.0284290437098983 1
0.0225473338844369 1
0.0597613662358795 1
-0.00742467946564839 1
0.00152933588409647 1
0.046114214545993 1
0.0180344535821405 1
-0.0831757864570613 1
-0.0908739631228174 1
0.0335903535001875 1
-0.02180102185125 1
-0.0250553492413458 1
0.0209376211303533 1
-0.0303657590005515 1
0.0229019102803242 1
-0.0240621819985024 1
-0.0398517673922173 1
0.0676945302473559 1
-0.0485464606401303 1
-0.0544890847335651 1
-0.0202274050739089 1
0.0664012664640558 1
0.00844279269334719 1
0.0168738104848336 1
0.0266142711631223 1
0.00399639214325975 1
-0.0274680695465433 1
0.0531017330797831 1
-0.0700476490333745 1
-0.0574137003103525 1
0.0357190943320919 1
-0.01241780006014 1
0.0221336243115387 1
0.0584517850922946 1
-0.0505311473350186 1
0.106510310131766 1
0.0227415219418004 1
0.0452334842775833 1
0.0559568305823251 1
-0.0702625517017239 1
0.0252391704854841 1
-0.00132192446088829 1
-0.0516385940359703 1
-0.0177128587879805 1
0.0545781541396257 1
0.0509817593547284 1
-0.0665670512260335 1
0.06367506773995 1
0.0191216734666787 1
0.0389835165669158 1
0.0338501423935015 1
0.019604818519697 1
0.0804957979759355 1
0.0793066009375532 1
0.0482579673581679 1
0.0795028372345283 1
0.114238452385315 0
-0.0317799731486906 1
0.00916926868647951 1
-0.0736453352815539 1
-0.0544292331461863 1
-0.0303960442272369 1
0.00208934945972333 1
-0.0104257466297876 1
0.0867393155787388 1
-0.0148349586168573 1
-0.0559848999177079 1
0.0183819052547702 1
0.0581643608293906 1
-0.0155276979411084 1
-0.00187393022112392 1
-0.0623495112069308 1
0.0377032720535111 1
-0.0719910745282126 1
0.0172936236588728 1
-0.163770655876807 0
0.00128541293361176 1
0.0452194467779732 1
0.0782946694217809 1
0.0739176908068562 1
-0.0181235299147578 1
0.0181902668337623 1
-0.0621494790137554 1
0.145982480919 1
0.0263500833683257 1
-0.065050601208137 1
0.0365376487924394 1
0.0775547321201211 1
0.0250761701887955 1
0.0356025768048175 1
0.0162520120175211 1
-0.0371485465510707 1
0.0624033616742417 1
0.0697467329302799 1
-0.00208470158704647 1
0.0722844889184365 1
0.0174430450984824 1
-0.0208607704457342 1
0.0574343992928744 1
0.108954272812554 1
-0.0121563934756491 1
0.0119734686366447 1
-0.0556535165228923 1
-0.066897594023119 1
0.0324406251787551 1
-0.0833721989475774 1
0.0139430718989309 1
0.0116673667887246 1
-0.0945738628407473 1
0.0748187949938697 1
-0.0659404748098776 1
-0.0188734092514728 1
-1.15336223644237e-05 1
-0.0592650433725156 1
0.0073929331001341 1
-0.0957648385242997 1
0.0485075296711398 1
-0.130707209914595 0
-0.0972805648835423 1
-0.0692496040504084 1
-0.0348879681479156 1
-0.0389933910333533 1
0.0976606129860288 1
-0.111011707300286 1
0.0758771625229829 1
-0.0767296088432857 1
0.11322413840355 0
-0.0151078997820195 1
0.017700265392565 1
-0.0456259666802751 1
0.0504601114400878 1
-0.0164858415365846 1
0.078072434199417 1
0.0516069982924306 1
-0.0518497412334875 1
-0.0517307598141886 1
0.0355747504392007 1
0.0712421210871302 1
-0.0303395424599006 1
0.0338634245624665 1
0.0840849162888697 1
-0.148481062227678 0
0.0400975217197535 1
-0.0288349765321457 1
0.0639104197193045 1
0.0766407116879477 1
-0.0780890009569375 1
-0.13754183870456 0
-0.144793104365611 1
0.0966610130741858 1
0.0227782156657092 1
0.0526988954001336 1
0.117506922965714 1
0.060787320178291 1
0.025499757570349 1
0.0262597084490541 1
-0.0645107655643298 1
0.027697324538379 1
0.0857841253045723 1
0.0255614433525213 1
-0.0872884334829777 1
0.0435418812318917 1
0.0588441974740181 1
0.0131198013346781 1
0.0168202058765716 1
-0.147764407195286 0
0.0471362347223597 1
0.0189720834790075 1
-0.0191936044374181 1
-0.0310323427533362 1
-0.0240443457429742 1
0.0839493033797064 1
0.150336720895464 0
-0.0043501330641607 1
0.00138601773706164 1
0.064454055575255 1
0.0999478756215724 1
0.0252692312086098 1
0.0541758840655453 1
-0.0602132663767671 1
0.108244678344594 1
-0.0449534143658637 1
0.0548718426131198 1
-0.0618917089087077 1
0.00186445052162109 1
0.000950716608050591 1
0.0216168466741847 1
-0.0210762198098166 1
0.0767376180945079 1
-0.0147957667636606 1
0.148929632600172 0
0.106499571037472 1
-0.0620788197960256 1
0.0782576198027848 1
0.0687065506186447 1
0.0688385921734051 1
0.0552487096152094 1
0.0833710620984319 1
-0.0879652306347164 1
0.0246019169983722 1
-0.0203566803678793 1
0.0288410897431371 1
0.070136433334601 1
0.0249708331216342 1
0.0248971182816163 1
-0.0283193918675498 1
0.211633926428975 0
0.0689482306177115 1
-0.0533213707329331 1
-0.0356329233697763 1
-0.0783646622077457 1
-0.0459057744499375 1
0.0215522496863209 1
-0.0423728808178648 1
0.0431910774921427 1
-0.048022493524206 1
-0.0536263286614895 1
-0.0020475126427199 1
0.0719437004969616 1
0.0103973173191854 1
-0.0175121127599838 1
-0.0487676061548829 1
-0.0636623623392452 1
0.00221043718210725 1
-0.13866062410521 1
0.00520287639645827 1
0.000143744734689461 1
-0.087737510054185 1
-0.06835628653708 1
0.058726600453751 1
-0.136714884794643 1
0.0319098536189983 1
0.015847593418681 1
-0.10909457912282 0
-0.0243941860169342 1
-0.0234855810353887 1
-0.00586472235369902 1
-0.0276857659525711 1
0.0715275285632733 1
0.0326789800431875 1
0.0916093277792766 1
0.0883420071411979 1
-0.031378161810022 1
0.0587819867651297 1
0.011313797130548 1
-0.034792000272104 1
-0.0526029286053107 1
-0.00315223420422671 1
-0.0869510208878984 1
-0.00603808512872699 1
0.00942177108325627 1
0.0790334335774029 1
-0.0410986989936688 1
0.110759690793732 1
-0.0316225960587296 1
0.0111853990322677 1
-0.0164113678931165 1
-0.0309650402823273 1
-0.0725827774702932 1
-0.0310518671567938 1
0.0476805545389431 1
-0.00776585382654408 1
-0.0101366362042466 1
0.00767055673275397 1
-0.025861584129049 1
0.0606947172257987 1
-0.0799533052734485 1
0.0633859845314301 1
-0.075536524403102 1
0.0965755283766355 1
-0.0546982982609356 1
0.0675661056444325 1
0.00134856980601822 1
0.0475695878280422 1
0.0770716836476475 1
0.025973287547518 1
-0.0514288316951978 1
0.0637007978009275 1
-0.0212634795053988 1
0.0671438824636215 1
-0.00874921159580677 1
0.0391954715125237 1
-0.0495451122236274 1
0.0393666538920575 1
-0.0487725385533246 1
-0.0297117873056342 1
-0.0549049826329925 1
0.0143244681647617 1
-0.143678994235866 1
0.0597795177809112 1
0.00696612204884917 1
0.103176791683232 0
0.0125874144890928 1
0.0877775959053811 1
0.138936957116982 0
0.0319795345944362 1
-0.0225040266299592 1
0.0331723145842735 1
0.177866351204588 0
-0.0183520958393296 1
0.032746427415125 1
-0.000538911644445921 1
-0.0997992067208372 1
-0.0424361428357501 1
-0.0590305038144949 1
0.00142506441256824 1
-0.0815240877656755 1
0.0732098661926308 1
0.0382971733506687 1
0.0696381401845183 1
-0.0498816892734394 1
-0.0718620895207601 1
-0.0415768733544856 1
-0.0612171124131896 1
0.0266603779887028 1
-0.0200560433985549 1
-0.0556824012190858 1
0.070431041204316 1
0.00159558590822812 1
0.115344495910425 0
0.0257962563158147 1
-0.0632037327007611 1
0.01940513906589 1
-0.0218736107814758 1
-0.0841574461571309 1
-0.069597230963178 1
0.0556621299697109 1
-0.182956659226435 0
-0.0511959025940087 1
0.122616400567596 1
-0.0842644126293376 1
0.0224172209702797 1
-0.0402306734564628 1
0.0308012430049411 1
0.0587998723127644 1
0.0669987386296465 1
-0.00275553104698255 1
0.0130886951195866 1
-0.0637234979223121 1
-0.0298845252934061 1
0.0288822319790661 1
0.0383449320845884 1
0.0143909809059971 1
0.0478810946237467 1
0.0395449875996192 1
-0.0595499318316355 1
-0.0454380325412859 1
-0.0495008436256733 1
-0.0118309819817835 1
-0.0122813031996664 1
0.0135454211406032 1
-0.105942961472811 1
0.0177024862250608 1
-0.214833151059357 1
0.0390465432085361 1
-0.0253688767127119 1
-0.139434711732995 0
0.0959807486345797 1
0.0433407082811986 1
0.00478459952954737 1
-0.0781311422412075 1
0.0286734305069819 1
-0.00702670983947922 1
-0.122077871811417 0
-0.000494451674617021 1
-0.0726063361462572 1
-0.0217580612712014 1
-0.0105776861100017 1
-0.022533169082031 1
-0.016375448477616 1
0.0972984024385771 1
0.00913091052098325 1
0.015263620832338 1
-0.02016544885756 1
0.0279235765581278 1
-0.00219430741151819 1
-0.160442649963438 0
-0.0598363150012329 1
0.0527836686889769 1
-0.0160318416879459 1
0.00950443057045875 1
0.0621299998981849 1
0.0534103943936606 1
0.0715913432698598 1
-0.0560040693361352 1
0.0238008199356536 1
-0.0310340095777461 1
0.0202226531950737 1
-0.0193032216556703 1
0.0542266635728152 1
-0.019649300991488 1
0.1185807251647 0
-0.0718154233088286 1
-0.00955708240675924 1
0.00653666479062558 1
0.0110548162158538 1
-0.0751616438706804 1
0.0146368983194214 1
0.018623772604971 1
0.00890834213605282 1
-0.0682976164840161 1
-0.0179478308741895 1
0.172909099027029 0
-0.0280386268557494 1
-0.0108373940277072 1
-0.0570377460085674 1
-0.00794631457871104 1
-0.103091783318947 0
-0.00244612055494103 1
0.0243619489809678 1
-0.0961791303281491 1
0.00979054543895996 1
-0.0416720659746745 1
-0.0218159528414109 1
0.126777827576525 1
0.0108317031143423 1
-0.026044371124578 1
-0.0447683684263439 1
0.0777336684976329 1
-0.0474644560165483 1
0.022807524756787 1
-0.0276925118437007 1
-0.00618621904154265 1
-0.0459461336509224 1
-0.00972602165425323 1
0.0281582651576309 1
0.158626732478091 0
-0.00249467425811483 1
-0.0203994760067882 1
0.0285904786742878 1
0.0596318931084827 1
0.0780035079330229 1
-0.107123236160304 0
-0.039765715419572 1
-0.0545804835352003 1
-0.0332706028765418 1
0.00907187091932005 1
-0.0404368939349811 1
0.0183617219541116 1
0.0749368372615265 1
-0.0093338967021501 1
0.00768496159184721 1
0.0371536219541583 1
0.00832969567530488 1
-0.0317878229666566 1
0.0545712772699262 1
-0.0607381376076734 1
0.0089417272486649 1
0.0720406921858236 1
0.0172137165371085 1
0.0469412909642609 1
0.0783858872948636 1
0.0816444095687742 1
-0.0471374674581426 1
-0.0691153995357271 1
0.00921218064886038 1
-0.0691736061948021 1
-0.0474105078529066 1
0.0131662696696567 1
-0.0115107758944659 1
0.0550170397610963 1
-0.0516290535925428 1
0.0614324800496693 1
-0.0612072875086157 1
0.105356608393354 1
-0.0923047298118176 1
0.0366902080310847 1
0.0290118673511495 1
0.0548227865366625 1
-0.00649694177897503 1
-0.0532669674147233 1
-0.0826561850071667 1
-0.00313556086314357 1
0.0200818156733907 1
-0.0968295814142254 1
0.0263132830395651 1
-0.0622818054201585 1
0.0458988260073165 1
-0.00352033598945265 1
-0.0183606134137169 1
-0.0192181285610223 1
0.0643473580535643 1
-0.0678083228591714 1
-0.00555923721502615 1
0.120801792707627 0
-0.0381311221262749 1
0.0491092266483599 1
0.0479495814613072 1
0.0291141567949017 1
-0.0653431656084099 1
0.121542434371525 1
0.106256545375889 1
0.0450404440828431 1
-0.0442635800807404 1
-0.115463444911496 1
0.0221240744743765 1
-0.0905495858543801 1
0.00284075720803205 1
0.122464857897473 1
0.0219974717664457 1
0.104068613451829 1
-0.0383897204854534 1
-0.0389905127358544 1
-0.0657941725637507 1
-0.0751421362882095 1
0.076747739634345 1
-0.0555594487123438 1
0.021990839718292 1
0.0224783383922 1
0.117228993027487 0
0.0746119248116666 1
0.0579119210042343 1
0.102446753383681 1
-0.020543322333882 1
-0.0226996694338247 1
-0.138840007377877 0
0.0307813227114588 1
0.0214521857974554 1
0.0014153046574502 1
0.0479312357123205 1
0.00400631252431037 1
-0.02628121823647 1
-0.0712102710190085 1
0.0325183810262712 1
-0.118357061757233 1
0.104546931497563 0
-0.00372415624486171 1
-0.00635589586552403 1
0.133162478672241 0
-0.037291865021104 1
0.068831236339899 1
0.00944238376833539 1
-0.0745657846443063 1
-0.13567465298132 0
0.00032755169844011 1
0.0948932852644393 1
0.0388769941576131 1
-0.00913460636858406 1
-0.106788671813178 1
0.0353851818062389 1
0.00933697567284874 1
0.0329890231248056 1
0.00598838506385043 1
-0.000946215238889589 1
-0.032491825838056 1
0.000571790770821604 1
0.0109499625710968 1
-0.0299655699276649 1
0.120982969322444 1
0.00422238365388796 1
0.0680699967018038 1
-0.0655699681708455 1
0.0515235550947997 1
0.0384350029624413 1
-0.102606951544292 1
0.0410227394700245 1
0.0201805747662084 1
0.123526918798249 1
0.0173770807857535 1
-0.0234426727425539 1
-0.0213419526149012 1
0.0271414672971955 1
-0.0915145605809673 1
-0.0158842409374083 1
0.0458247085553443 1
-0.0295431926994807 1
-0.0618177413346325 1
0.069136404581788 1
0.0699574299197955 1
-0.0580894161681708 1
-0.0397233534471385 1
0.0108326821494139 1
0.076230268213849 1
0.0242829497846068 1
-0.0453386806943006 1
-0.0698483797576015 1
-0.108208894875703 0
-0.138250795674746 0
-0.0215527924542324 1
0.0634789462975173 1
-0.149960610868073 0
-0.0562371573631962 1
0.0499605929507935 1
-0.0400377348795153 1
0.0198643566098772 1
0.0610346230593908 1
0.00388272760438018 1
0.00991146001551908 1
-0.0659398168724743 1
-0.0571885559371705 1
0.0769648158040533 1
-0.0592493424665089 1
0.0241664863435273 1
-0.117603467888316 1
0.0746204077695521 1
-0.0606762181960536 1
-0.00491802558595451 1
0.043337202102923 1
-0.0456512834022164 1
0.0120085377996098 1
0.00371725810865167 1
0.0637306368852285 1
-0.0902723847264162 1
-0.0539889128599755 1
-0.0556821450485363 1
0.0690308523929465 1
0.0746105726221281 1
0.0294371855364046 1
-0.028064070611917 1
0.048546747858398 1
-0.0803036634345106 1
-0.0996707578397775 1
-0.095850881242764 1
-0.0549872869708333 1
-0.0352721821559086 1
0.0275618824718967 1
-0.0205635983349123 1
-0.0684245241461318 1
0.0144664899637084 1
0.0484908815481693 1
0.0774866050886392 1
-0.0385710986365236 1
-0.0359733227827655 1
-0.110185758780716 1
-0.0188558157275753 1
0.168163384059694 0
-0.018302536817317 1
-0.0749682419240989 1
0.0447582163995846 1
0.0091565404615077 1
0.170297417509638 0
-0.0398242028726382 1
0.0356977651881666 1
-0.100707165908806 0
0.0676575219630207 1
0.0624332780940157 1
0.0483504211884877 1
-0.0426939052061076 1
-0.0217087843251756 1
-0.103988617962148 1
-0.00959965929440106 1
-0.151214602945821 0
0.027594893489203 1
0.0875096435301583 1
0.0366135963762541 1
-0.144103820205428 0
-0.0823154901168956 1
0.0754592695018878 1
-0.163045317727355 0
-0.0269704106601349 1
0.115335668201422 0
-0.0219202383380466 1
-0.128193364255212 1
0.00275991356075727 1
-0.0140872667087801 1
0.0264398346252909 1
-0.0738253720245813 1
-0.0184731464179027 1
0.117546608174008 1
0.00418834289423316 1
0.050577776660877 1
0.0158902200803409 1
-0.0977819514325727 1
0.0621074363198552 1
-0.0109168214525721 1
-0.0552387133131204 1
0.0169844977696294 1
0.0178074257704801 1
-0.0101888279059603 1
0.114797744668781 1
0.133661291128404 1
0.0125622529362545 1
-0.00698860871548568 1
0.0218059112224865 1
0.00964774665263226 1
0.0571171972021966 1
0.0338231080435875 1
-0.00602496979447066 1
0.138081193865976 1
-0.0466258534956594 1
-0.0134535758203865 1
0.00600684524363596 1
0.0196540692525351 1
-0.00630087086014413 1
-0.00664892910635535 1
-0.0732620618026436 1
-0.00151793101559166 1
-0.0522457751342072 1
-0.0214062067945987 1
0.0159585552660776 1
-0.0914258731677612 1
0.0223012283938426 1
-0.0110130318080202 1
-0.0131780451854207 1
0.0096291701232347 1
-0.0642734673883622 1
-0.0740805958612312 1
-0.0264204060817673 1
0.00833225738876155 1
-0.0402027050652934 1
-0.0495544811927321 1
0.000487085734213848 1
0.0868381277363203 1
-0.022889755011158 1
-0.0706048308894666 1
0.0777173376401969 1
-0.150562412258339 1
0.0650190890603282 1
-0.075662151339893 1
-0.0840435690462275 1
0.0607498416006055 1
0.0221247632911148 1
0.0561427236743424 1
0.110749579582894 1
0.065326905249007 1
-0.092357009245737 1
-0.0637596870978989 1
0.0687357559109308 1
0.0131060938598536 1
0.0166090127522951 1
0.12830826718651 1
-0.00385125087623856 1
-0.0388922231205274 1
0.0865807234177765 1
0.038771737971401 1
0.0476907775995651 1
0.0600952008560816 1
-0.212173156396266 0
-0.0494421824010272 1
-0.0311315615973616 1
0.028576023513617 1
0.0761855247562752 1
0.0135904795095084 1
0.0351637287699385 1
0.157374368566646 0
-0.0591329685904855 1
0.033003157805801 1
-0.0273791646486118 1
0.0122758560808632 1
0.067989716121162 1
-0.00953672004496346 1
-0.04414139182021 1
-0.0605045416465557 1
-0.0356100594914872 1
0.0822362056199841 1
-0.0776764344240654 1
-0.0945176534697886 1
0.00659502595426268 1
-0.00335938817866492 1
-0.0602290591217704 1
-0.00302393880976522 1
0.0195406820267806 1
-0.116200707972112 1
-0.00522018903107935 1
-0.0193030066195526 1
-0.0191591295886899 1
0.00776366922649969 1
0.0114578317043692 1
-0.115219750422498 1
-0.00725695813593906 1
-0.0417453688274672 1
0.0153806049743207 1
-0.00377837449235913 1
-0.0567957211418065 1
0.0744484997907798 1
0.0299427120191704 1
-0.00557663093122193 1
0.0243052931017983 1
0.0590690232781243 1
-0.133517561989843 0
0.0449113900846274 1
0.0151053875005599 1
-0.0250125945216591 1
-0.0666115199591939 1
0.0362739801228836 1
-0.0774091346567688 1
-0.00667471306178003 1
0.021320662556583 1
-0.050169493879364 1
0.0100066934817705 1
0.109442084275481 1
-0.0370358591849769 1
-0.0536628319826855 1
-0.0232899976757622 1
-0.00892208086828924 1
-0.0781943334676943 1
-0.060648564216135 1
0.00809070901646424 1
0.0531509687431446 1
0.0337500295657549 1
0.0368424992855256 1
0.147313773777337 0
-0.0705723177992315 1
-0.00241445724713376 1
-0.0219263211758908 1
-0.0864328235548981 1
0.0155665341004933 1
0.014691886010897 1
-0.0398569967586081 1
0.00633599136242278 1
0.00562259206879911 1
0.0864656525053539 1
-0.0161652777381445 1
-0.0173516684319619 1
0.00451838362899827 1
0.106794253259479 0
0.0549654401802193 1
-0.0678350093818115 1
0.0933550156618135 1
-0.0808849244248109 1
-0.00494178097653717 1
-0.039022367848 1
0.00486058669909508 1
-0.0255478729079268 1
0.0339680246471078 1
0.0801440532808678 1
-0.0157738949406097 1
0.0429681021117964 1
0.0205052633213628 1
-0.0611016743784415 1
-0.0806605620754272 1
-0.0408856547278848 1
-0.107865451639933 1
0.00288032530640723 1
-0.0465462737692987 1
0.0737515367750257 1
0.000655346077893092 1
0.062181614049742 1
-0.0311503058446239 1
0.00293486252266899 1
0.010425217259509 1
0.0544881034027487 1
-0.11300020538604 1
0.0478452949968664 1
-0.0677056130459307 1
0.010366896439465 1
0.0397196193117073 1
0.146779725807933 0
-0.0528029439285176 1
0.0690498684500829 1
0.013093133044021 1
-0.0168452124835958 1
0.047190197552805 1
-0.014365936645608 1
-0.0437727295629799 1
0.0356308738880185 1
0.064168030827251 1
-0.0738574533351489 1
0.0182769100548708 1
0.00279899787149973 1
0.0672309282620008 1
0.0191944259217157 1
-0.0799518261189302 1
-0.0374293124042068 1
-0.0637871886472932 1
-0.0573728984732419 1
-0.00196252338876233 1
0.0413557125939833 1
0.142154156089977 1
-0.0315318896583896 1
-0.157580006981768 0
-0.0799238222138098 1
0.0265890607636324 1
-0.0122641945755438 1
0.0391867428287493 1
0.0277395692970612 1
0.0754878543597452 1
-0.04917242853128 1
-0.0323757995549324 1
0.048665345424326 1
-0.1594159913899 0
-0.031063797135859 1
-0.14264433723934 0
0.106397079449039 1
0.0528295590709039 1
0.029741590857132 1
0.0292944440831771 1
-0.0365581672403639 1
0.0514159099566881 1
-0.0888721233729015 1
-0.0905111574221431 1
0.145755170038373 0
0.0546217958978992 1
0.0244230081581834 1
0.0531214429230292 1
-0.0641890749821679 1
-0.0419040685994794 1
0.136942869536195 0
-0.00420391183539525 1
-0.0985249518002806 1
0.0272576178226398 1
-0.0976307113144975 0
-0.0210853146939392 1
0.0760319474573934 1
-0.087345598010434 1
0.0429111828913885 1
-0.01165913982415 1
0.00590404173095975 1
0.0702356072089754 1
-0.237626625800362 1
0.039611322037403 1
-0.0534009545645184 1
0.0210843798428899 1
-0.0199683297610002 1
-0.0398847660321918 1
0.0273268856271336 1
-0.0969819486970144 1
0.0379225059542371 1
-0.0196287040398729 1
0.0328985431811088 1
0.0310226224851512 1
-0.143423996227563 0
-0.0553004353688094 1
0.0479810290855636 1
0.041372078840763 1
0.0207825610787739 1
-0.0407267412234794 1
-0.0515357991202288 1
0.0014988063345682 1
-0.0166741093054415 1
0.0713431668305582 1
0.0706594541431628 1
-0.040109567159414 1
-0.0131779225544054 1
-0.0293862858451015 1
0.0235160426737786 1
0.00299428738314344 1
-0.0661635329374184 1
0.0983597890962274 1
0.0991665938925118 1
-0.155641267928356 0
-0.000511880712369494 1
-0.00219592899345248 1
0.0366316569462392 1
-0.00798489948417182 1
0.0684862702592783 1
0.0183585452574425 1
-0.00746918645843976 1
0.027184943014598 1
0.0861748041519619 1
0.109692951852457 1
-0.00985207243752954 1
0.0460776748916118 1
-0.0115257053882818 1
0.00349040063641902 1
-0.0531789728994054 1
-0.0297697262132214 1
0.0231193801902207 1
0.0295679529044521 1
-0.0576295748023858 1
0.0622127494341898 1
0.109259047260839 1
-0.0673806278700989 1
0.0158935121559336 1
0.0244281746844511 1
0.0900641937670433 1
0.00181062494767435 1
0.0903268097444288 1
-0.0447886273359257 1
-0.0962440291971693 1
-0.0658690328463786 1
-0.0525000421983085 1
-0.022168998294512 1
0.0122031939762115 1
0.0295203506454173 1
-0.0114936149462066 1
-0.0534388446402844 1
-0.0530508091762176 1
-0.0388791027587533 1
-0.0589219430985455 1
-0.0128978277327567 1
0.000772769408014587 1
0.0220128191135908 1
0.0153659306925667 1
-0.0075155650961471 1
-0.0258643465496805 1
0.00251000032828215 1
0.0658088792085658 1
0.0724048174431322 1
-0.0332960704480941 1
-0.0216637603342019 1
0.0320108999032858 1
0.0399641535130161 1
0.0306831876500057 1
-0.00257622923940125 1
0.0176702362818641 1
-0.0508768627736223 1
0.0382433338740061 1
-0.184361946912634 0
-0.181106717406585 0
-0.0354653011857113 1
0.00938189663167441 1
-0.120438039487794 0
0.0251583624633097 1
0.0738032480515663 1
0.034224486404224 1
0.0308491031372976 1
0.0287441837453131 1
0.0649872627782518 1
0.0318989833524967 1
0.039699099275119 1
0.0558848355251814 1
0.00405228222425711 1
-0.0711903585857401 1
-0.0211274394986401 1
-0.0383089824761399 1
-0.0355621303433897 1
0.0174136060142202 1
-0.0489396415766877 1
-0.0706261028842957 1
0.0667310597469535 1
-0.073650224383413 1
-0.000698647262924723 1
-0.0517129200341551 1
-0.0143886368494686 1
-0.0705085155753806 1
0.00124668833164825 1
-0.028713690514428 1
0.0790119933162303 1
0.0534298252057522 1
0.078569834538995 1
0.052520900626298 1
-0.0471783126407948 1
-0.120361263960887 1
0.025889703851301 1
-0.00996195570615597 1
0.126992330369104 1
0.0249166387833412 1
0.0169112356597986 1
-0.00421343396163546 1
-0.0192650216256073 1
0.0332376115155798 1
0.014106522638023 1
-0.0657923742340806 1
0.00455806226602654 1
0.0653971479792599 1
-0.0459694155168807 1
0.12739083553375 1
0.120278672878914 1
-0.152530674925667 0
0.107479103026426 1
-0.0443148435477971 1
-0.0305359943672311 1
0.0205824162181052 1
-0.0248154185884574 1
0.0697032287979065 1
0.102291559112993 0
-0.0186996890325809 1
-0.0789930083828126 1
0.0160950021106457 1
0.0624877531830441 1
-0.0908346166823347 1
-0.0685308740167046 1
0.0391073510581918 1
-0.0264951248026314 1
-0.101515682990833 1
0.0776753619424519 1
-0.0151634805352969 1
-0.0191322389638709 1
0.0423696997510194 1
0.0874181047501539 1
-0.0203407344377781 1
-0.0523324977824592 1
-0.132556013941249 0
-0.0558449533646856 1
-0.00568951815055665 1
-0.0577588155504186 1
-0.0513794048160763 1
-0.0346666309662584 1
-0.00197447842398571 1
0.0159206793424062 1
0.00622469083515946 1
-0.0567365448100635 1
-0.0566807409648612 1
-0.0296494898869392 1
0.0941103321287217 1
0.0683408107451931 1
0.120503324249386 1
-0.078893308414875 1
-0.156373406620319 1
-0.0211072387101031 1
-0.0112663724264467 1
0.0469836972684288 1
-0.0016751276658875 1
-0.0431044384357407 1
-0.0176585624232357 1
-0.0713844856282575 1
-0.0180734899741443 1
0.00940298411504263 1
0.112389435996894 1
-0.0356049887384778 1
0.00921971744355867 1
0.00740351437187042 1
0.0120347293554977 1
-0.0335425236716137 1
0.0374452334902343 1
0.0467934506152346 1
-0.0109811044262658 1
0.0514606365173996 1
-0.0209736504200586 1
0.0959979643069103 1
-0.0620841422859324 1
-0.0164298111466653 1
-0.0732448981838545 1
0.0807015602977995 1
0.0414032995325929 1
-0.0119695672760847 1
-0.0118201014225299 1
-0.0651368630094115 1
-0.00431793215747686 1
-0.0378687802076471 1
-0.0260483369953123 1
0.0720748748888541 1
-0.0972702895806252 1
0.0226851036213888 1
0.0310054832159665 1
0.0790441004806892 1
-0.00102069436087132 1
0.016888063264993 1
-0.115865302430564 1
0.0488818899720454 1
0.0525465311555195 1
0.016428905640318 1
0.0342249283841646 1
0.0683775817488811 1
0.0232439866001983 1
0.0247255874584321 1
-0.141759980178262 1
-0.0503048184223368 1
0.0116899600558041 1
-0.0144890172229711 1
-0.0150708076471086 1
-0.00587417865866978 1
-0.0182199805628587 1
0.0479256704709344 1
0.0260507341190084 1
0.0300861276535532 1
0.0613653567871399 1
0.0331815554272722 1
-0.0193554597231395 1
0.0115464206207633 1
-0.0592126785912877 1
0.0262184265360462 1
0.0129061177078664 1
-0.0299941893936627 1
0.00890029018886954 1
-0.029144802647435 1
0.00833860041117395 1
0.0171194081125614 1
0.0659276243058957 1
-0.102897070252538 1
0.0208768422640096 1
0.0114035293781616 1
0.116718543394272 1
-0.076106943163728 1
0.0389233789250862 1
-0.0739344731282641 1
-0.104635979532543 1
-0.0421150983827656 1
-0.0745283081695363 1
-0.0883555408608434 1
-0.0284229524948666 1
-0.0417529763160355 1
-0.0467747982817796 1
0.0204215696615951 1
0.032846361738494 1
0.0843210353800863 1
-0.00976433026260338 1
0.0104764020399622 1
0.00629938969692467 1
-0.0607354083607133 1
0.0566771321847018 1
-0.0015716405216127 1
-0.0269341959767253 1
-0.0305236806928834 1
0.00685598599565691 1
0.0306381128525612 1
-0.101617377985086 1
-0.0486585051256668 1
-0.0754598451244992 1
-0.0883111547301752 1
0.0375051391104406 1
0.0134878104323912 1
-0.0781571100763673 1
-0.0469541809663553 1
-0.0862584014529076 1
0.0433348977333361 1
-0.0278392299282949 1
0.0269740220883457 1
0.0265782053629187 1
-0.118022276431347 1
-0.0352133275863083 1
-0.0720326178197255 1
-0.0657073629994677 1
0.0571076529063017 1
0.0388664029148392 1
-0.0816044886632513 1
0.0328954594525801 1
-0.0177271796656906 1
-0.0297883502906902 1
-0.121648232196243 1
0.078404603437946 1
-0.0920431946895392 1
0.0445834140959416 1
-0.0816190070791347 1
-0.0167410274546989 1
-0.0571729731470982 1
0.00979591661774649 1
0.00849291401516479 1
-0.0163778024608763 1
0.0813257404367795 1
0.0034892611894445 1
-0.0939039814488337 1
0.05606170670204 1
-0.00199293017676149 1
0.0631436912441718 1
-0.0329471372084296 1
-0.0729019575595478 1
0.0551044187274154 1
-0.115922011442285 1
0.0668065578967173 1
-0.101588452550017 1
0.00917187709426344 1
0.0319522036253594 1
0.015406196155641 1
0.0687397762719461 1
-0.122332924788019 0
-0.0233550195789122 1
0.0378538772888546 1
0.0352670044122134 1
-0.110262323447888 1
0.0627454788377494 1
0.0326040558242259 1
-0.0686210446682416 1
0.0349588126588039 1
0.0285563887164202 1
-0.0278532649303849 1
-0.0415070330334783 1
-0.0313637347585552 1
-0.0037896952998871 1
-0.0566759115905131 1
-0.0149955986821992 1
-0.00736372364646104 1
-0.0571245938957832 1
0.0196719772341093 1
-0.0148572942850897 1
0.0673345037167501 1
-0.0614256204422525 1
0.0857641120041654 1
0.119732347243771 1
-0.013843333866976 1
-0.0762187229343079 1
-0.0467622921347156 1
0.0586190534943001 1
-0.00506179103204192 1
-0.0362371816112161 1
-0.0469134801537961 1
0.0055807004342808 1
-0.00925737680122899 1
0.0664575318364171 1
0.0323618871939569 1
-0.0407372828815932 1
-0.0600761277750228 1
-0.147017645171027 0
0.0284826945964359 1
0.0412805104823512 1
0.138821662838587 0
-0.0317056653950866 1
-0.0388524181584326 1
0.0988466114519842 1
-0.02890373670894 1
-0.00783842618558797 1
0.0186094018931617 1
0.0362299701491208 1
0.0212563448559407 1
-0.0329280392022206 1
-0.0692737689023633 1
-0.00794363813699352 1
0.031659007992556 1
-0.136681081587305 1
0.0212477085601885 1
-0.0881194271737351 1
-0.00437293823568345 1
0.0709218850217808 1
0.0394662275960252 1
0.0534138009357691 1
0.111218396702477 1
-0.0455883183098686 1
0.0242354829166808 1
0.0249838939925022 1
-0.0717682075017022 1
0.045151469407245 1
-0.012690621140622 1
-0.0568772132324584 1
-0.0142500300410042 1
-0.104919189404128 1
-0.119146708316235 1
-0.0460044073025792 1
0.0351943626309305 1
0.0267726932799912 1
-0.0229497301638328 1
-0.0410132809372661 1
-0.0168579323565325 1
-0.0372867434014896 1
-0.000888828554655322 1
0.0777355219013803 1
-0.0331092255936286 1
0.093116670935758 1
0.138022873232555 1
0.095764595656372 1
0.042320513942723 1
0.00689711913838036 1
-0.115391892762024 1
0.0821247185448562 1
-0.0380269678872722 1
-0.0345156912710234 1
0.0384762419405288 1
0.132526443497007 1
-0.0567330930097727 1
-0.0415910020375698 1
-0.0643905682791993 1
0.0594641026587432 1
-0.00881747673937539 1
0.0579676280312888 1
-0.0836972522560576 1
0.0306637848354332 1
-0.0346865372190406 1
0.00557430715745797 1
-0.0420816286776429 1
-0.0108508817254771 1
0.0357961152194906 1
0.0723206803901537 1
-0.0985030997037097 1
0.0500247255168065 1
-0.0552922432659924 1
0.0195500436852704 1
0.109644451347703 0
0.0312967991013793 1
0.0214179530495759 1
-0.0838263577138797 1
-0.118712429559967 1
-0.0865370108841273 1
-0.0233350440572288 1
-0.0419557435943612 1
0.0708880475034611 1
0.0985304634656454 1
0.00398169991854184 1
0.0702985730837318 1
0.0364923872770426 1
-0.0187831780181802 1
-0.114337977557283 1
0.0107679634741147 1
-0.108301596254165 1
0.0926289736149351 1
-0.079871050130459 1
-0.0572901093386326 1
-0.0710709629595375 1
-0.0133641245470458 1
0.10626170633692 1
-0.0120315061524826 1
0.0053127865295476 1
0.0427480037740227 1
0.118136823895914 1
0.054932619447141 1
0.0339664140838896 1
0.0212732817045755 1
-0.0439396978734566 1
-0.0359932104525411 1
-0.0408963167397767 1
0.0404617256940448 1
-0.0223984638777743 1
0.0931917626372874 1
0.102374564805771 1
-0.0140393407647596 1
-0.00398486743377573 1
-0.00830781085110065 1
-0.00721918826993784 1
0.00706177101153014 1
-0.0608087318638216 1
-0.00294613552663175 1
-0.0573260377856038 1
-0.0244484932599355 1
0.0567095908599474 1
0.0254754550240326 1
-0.039800333676976 1
-0.0052603310402503 1
0.0156835423221808 1
-0.0348436403728313 1
0.0224306893752887 1
-0.0195350129823196 1
-0.131990329839204 0
-0.0340242271938878 1
0.0720348006966579 1
0.0935632857310839 1
-0.0538286053611872 1
0.0274253812389113 1
0.0190924412934913 1
-0.0156045976759042 1
0.0639765553314599 1
-0.0963341075795693 1
0.0137271771237417 1
-0.113979189397517 1
0.10928002003125 0
0.126941654211736 1
0.0552746482050652 1
0.000273497664132745 1
-0.0717266520688009 1
-0.0600187131848232 1
-0.0998535081155019 1
-0.0510179512651502 1
0.0262431832377167 1
0.0195615704154795 1
-0.0414268870311613 1
-0.0046570449881229 1
-0.035566021146243 1
0.0293465883323433 1
0.161904517902007 0
-0.0776476252725437 1
-0.138689230769478 0
0.012775039074048 1
-0.0442020697391442 1
0.0508713960635708 1
0.0599790017139891 1
0.0294261623858338 1
-0.0775495912464055 1
0.101008711211829 1
-0.0667448680653648 1
0.0727043854406229 1
-0.00225990809184523 1
-0.0523110442341695 1
-0.0163641200178369 1
0.109067691191115 0
-0.0935177729491469 1
-0.00373040133238576 1
0.145600414844638 0
-0.0266031328482672 1
-0.00897799140020668 1
-0.0702172870737671 1
