# Supplementary material for: Bias caused by sampling error in meta-analysis with small sample sizes
Source: PLoS One. 2018 Sep 13;13(9):e0204056. doi: 10.1371/journal.pone.0204056 (PMC6136825; doi:10.1371/journal.pone.0204056)
Supplement: S3 File — (ZIP) [file pone.0204056.s003.zip › results N = 20 delta = 0 tau = 0 sz = 20-30.txt]

"dl.delta" "dl.cp"
-0.00686371467822514 1
-0.125528239486682 1
-0.104432370968935 1
-0.0743983194106363 1
-0.323683571609792 1
0.0909924574711701 1
-0.110266438995621 1
-0.108910839405404 1
0.116897467923668 1
0.0402506225340164 1
-0.309871880756338 1
0.116821240618812 1
0.349161565683984 1
0.255152489288761 1
-0.116494403902898 1
-0.246397976817118 1
-0.130080640683529 1
-0.14321016687804 1
0.0308142170797273 1
0.145601515009287 1
0.345724186752988 1
0.242260023175133 1
0.0340049359897549 1
0.172316032411184 1
0.0339741493901868 1
0.418342909041916 1
-0.100982735652768 1
-0.137148350191282 1
0.0573841829063497 1
-0.228276616380708 1
-0.623936035882338 0
0.14295957558812 1
-0.280313348835463 1
0.223393321049056 1
-0.104529682631907 1
0.0113841520116437 1
-0.138764399989406 1
-0.0838380869713389 1
-0.0310989323949833 1
-0.0719703825347641 1
-0.133697157961652 1
-0.0443430057011795 1
0.18954455233423 1
-0.0571108768814858 1
0.239505550181194 1
0.0859006169603794 1
-0.0147265754630771 1
-0.289965455349804 1
-0.0338132464097407 1
-0.193684688672375 1
-0.153148295531766 1
-0.258774733685279 1
-0.19549551333951 1
-0.574703869273336 0
-0.11537308792492 1
-0.0124162290646884 1
-0.12486410924634 1
-0.309267131643003 1
0.223994570781805 1
-0.0787766770373622 1
-0.29874887909638 1
-0.0140850728587575 1
0.599014272470009 0
0.252321272010944 1
-0.143616792814808 1
-0.0923506390822962 1
-0.0509378402316782 1
0.11452172165212 1
-0.419303152437517 0
0.157894831208607 1
0.164018747519734 1
-0.0294675506359126 1
0.439836329182172 0
-0.320856484521346 1
0.151395182052828 1
0.067064642368597 1
-0.255341382873553 1
-0.0626729570932129 1
-0.448218307393425 1
-0.0787806616672578 1
-0.151631257228827 1
0.153656837792991 1
-0.0863472550641827 1
-0.0547800719963487 1
0.252816168481628 1
-0.524197055724294 0
-0.345485895626006 1
-0.432313225299141 1
-0.00167699245098679 1
-0.0158789684730764 1
0.260279389894101 1
-0.532585293869687 0
-0.0113914671438266 1
-0.0458611429177826 1
-0.394345166328254 1
0.376220984465526 1
0.172797088430703 1
-0.0126853680149326 1
-0.142452563681989 1
-0.120979820308783 1
-0.100120471137742 1
0.0394496152562074 1
0.202662312355901 1
0.106229379674937 1
-0.0468173565730168 1
0.295734704789985 1
0.290965874362407 1
0.120911830599271 1
0.00117296810870513 1
-0.318245448126135 1
0.210212405164433 1
0.429013112841586 0
-0.250625370231311 1
-0.158309046823458 1
-0.1936308346163 1
-0.3634107404305 1
0.00198076816836311 1
0.107060229612973 1
0.231302924615618 1
0.610768820346989 0
0.0871178980209373 1
0.172644401778005 1
-0.150066412660649 1
0.298929091524394 1
0.067630616497635 1
-0.450242851066679 0
-0.456191145111887 1
0.0552783123978814 1
-0.0310436813264187 1
0.129576200780222 1
-0.373011377335599 1
0.0927720105469224 1
-0.0823336362989566 1
0.187024746074184 1
0.0743279041744952 1
0.22096372742688 1
-0.12957175880732 1
0.170801934580748 1
0.079717269622704 1
-0.27371998907784 1
0.049170398302128 1
-0.172684324330061 1
0.462522016475178 1
-0.433378236714859 0
-0.506369332746003 0
0.146175721302279 1
-0.271328626849358 1
0.0482961428426945 1
-0.0860674126522539 1
0.369986420972379 1
0.0720591274915983 1
0.280186399446328 1
0.270617441060704 0
0.00209384766289213 1
-0.212086596102791 1
0.0412087516562314 1
-0.0296876328490334 1
0.0797350096479812 1
-0.157632187999937 1
0.191358972617806 1
0.391292839790279 1
0.0741483237140613 1
0.19264782975033 1
0.00609062177638413 1
-0.427151188489487 1
0.332720399271839 1
0.614187666650514 0
0.297600144359967 1
0.345676764807574 1
0.00186021008035818 1
0.11526607399448 1
0.211808880741781 1
-0.035223799848477 1
-0.137704882782573 1
0.385338772269204 0
-0.16260792185207 1
-0.0390482323009513 1
0.119903195248177 1
-0.0760817825719504 1
-0.201870466566931 1
-0.233454512575853 1
0.219767265326446 1
-0.125043044711512 1
0.0288270838373718 1
0.375911749441568 1
-0.226045372072899 1
0.208929724174328 1
0.146401297074587 1
0.243802755594268 1
-0.25442508932572 1
-0.102121199106658 1
-0.170121752374705 1
0.187188845042045 1
-0.0732309141336774 1
0.212928115961589 1
-0.294333178147622 1
-0.329380914952337 1
-0.0251422918709661 1
-0.0204047187579186 1
-0.122768103268844 1
-0.413878659758154 0
0.204519131546432 1
-0.0529972684931377 1
-0.0160654316197201 1
0.0230677183459811 1
-0.281824414557574 1
-0.214249025188032 1
0.132475622422405 1
0.0586484445270637 1
-0.147511198796675 1
0.185299678047534 1
-0.195419939072409 1
-0.0285938907218215 1
-0.178585807588319 1
0.0220071416691692 1
-0.585070342904825 0
0.157234604858723 1
-0.183273790693471 1
-0.116324989941939 1
0.248242639989419 1
-0.0697579162482544 1
-0.00198805116552876 1
0.113915939713399 1
-0.016344832208366 1
0.104664857386374 1
0.159641234732607 1
-0.125933963255413 1
-0.103000397322933 1
0.090351724644358 1
-0.0238680833418791 1
0.101245726508429 1
-0.161967003061422 1
0.435087419809722 0
-0.0805829637317562 1
0.224974204595512 1
0.0952731755202759 1
0.336435488843384 1
0.35609975657478 1
0.244928822406037 1
0.171509661969097 1
-0.10893712013292 1
-0.152895300657211 1
-0.201477015630349 1
0.0945883200064047 1
-0.264199399304335 1
0.494388451904235 1
0.143247513453686 1
-0.0025146230620501 1
0.170620489346271 1
0.447302778364619 0
-0.307341186009249 1
0.325636494391299 1
0.101488922648295 1
0.468774377218062 1
-0.00198551519314362 1
0.0170876581439672 1
0.447202152929673 1
0.101511044446965 1
0.119484555235063 1
0.157824744066247 1
-0.241178800722637 1
-0.423236123277961 1
0.280064281716455 1
-0.0310763810058741 1
-0.272795300014557 1
-0.0687143566044301 1
-0.206228260734937 1
-0.062708440708533 1
-0.0411137200387218 1
-0.189715212605316 1
0.0577167510529948 1
0.200376918941234 1
0.211815225569501 1
0.126157812040536 1
0.218920981137312 1
-0.230541909747908 1
-0.268848431047858 1
-0.0520375847750231 1
-0.125275628649487 1
-0.229404223545214 1
-0.126075457224346 1
-0.016118267194501 1
0.0688729178572372 1
-0.225013343826571 1
-0.0363118409335748 1
0.659263362891083 0
-0.076640603261483 1
-0.178562358482497 1
0.130454717605785 1
0.201065376569759 1
0.184248484199496 1
0.582526102691 0
-0.0637796064485495 1
0.00248482363678844 1
-0.200367054607903 1
0.142377564327036 1
0.0379573401580203 1
0.162078954043864 1
-0.288345472999743 1
0.236117291149405 1
0.185973662978037 1
0.0660645095344918 1
0.273306652156071 1
0.0983818592972815 1
0.00439065475675468 1
0.00104842324040398 1
0.229022951984294 1
0.0969348837031778 1
0.0681258408773141 1
0.103000847152842 1
0.0746670411768856 1
0.157197052389103 1
0.0778297107767869 1
0.101230406785285 1
0.205981474094275 1
-0.113047897847784 1
0.0423234567668737 1
-0.247675735477066 1
-0.146298082120179 1
0.406764459182485 1
-0.0846929186145301 1
0.0463371159824511 1
-0.0662947119191967 1
0.251712006341461 1
0.105575390881091 1
0.0244256683392581 1
-0.0402758972236697 1
-0.357841252605926 1
-0.221211209656069 1
-0.085796295933381 1
0.0627207396074685 1
-0.236538818617603 1
-0.0267651906163937 1
-0.0556783104099161 1
0.271627952871345 1
0.00632339209205984 1
0.0142063196591288 1
-0.0308204457757676 1
0.32830553005415 1
-0.255412793106985 1
0.0452467944139264 1
-0.325684070007728 1
-0.0357288817751714 1
0.223233313113681 1
0.0991531511774406 1
-0.0888331322292791 1
0.184629734410712 1
-0.219981319557839 1
0.0564976483151663 1
0.18703474269949 1
-0.219494091704788 1
0.280217898736448 1
0.0946863310391078 1
0.05128185842038 1
-0.313712184881874 1
0.232548133982336 1
-0.118843318385873 1
-0.201397572015953 1
0.0884104898443869 1
-0.105649354277526 1
0.138967375843291 1
0.448276482208447 1
0.27511863625086 1
0.136463640755352 1
0.122440240461855 1
-0.1965462653857 1
-0.0360706256784203 1
0.0188854724464004 1
-0.0361435032885206 1
-0.162729410732267 1
-0.142529414629071 1
-0.146046183845627 1
0.325039905989745 1
-0.297835868847229 1
0.121672926808606 1
-0.0174432176283854 1
-0.105402967449328 1
0.0312627198025111 1
0.0211449964718369 1
0.184914407713189 1
-0.311877721493308 1
0.156704304996832 1
0.0125460929700101 1
-0.187601929694703 1
0.0401108132871362 1
-0.166972585739557 1
0.239380120758821 1
0.201620903962288 1
-0.0658180419018616 1
-0.00945987571300231 1
-0.121053351465283 1
0.0627999220906799 1
0.304358056054319 1
-0.185320928910215 1
0.196434187232021 1
-0.124380673727283 1
0.301400476266566 1
-0.13371699997831 1
0.255821108641975 1
-0.133098217430583 1
0.016192804515373 1
0.11960512352626 1
0.0702751491731533 1
-0.227695753003932 1
0.00278930779662067 1
-0.217581226899974 1
0.0928172574753592 1
-0.0398972564343487 1
-0.0485599067802391 1
0.195479783762825 1
-0.271115166351573 1
-0.203180088993298 1
-0.269909335354252 1
0.369278917265669 1
0.18251025489065 1
-0.10779731891767 1
0.064538969933301 1
-0.133585492500204 1
0.116636896553199 1
0.549099843065112 1
-0.0870221629447879 1
-0.191399532324771 1
0.351466079385552 1
0.00403947371604378 1
-0.512032827910877 0
0.308965170703312 1
0.379373945840308 0
0.239167439453425 1
-0.250664682590973 1
0.267625935897305 1
0.126474661520194 1
-0.087449692634189 1
0.0639373426934337 1
0.18935787465938 1
-0.0433887821636628 1
-0.0443940855149918 1
-0.242420314284885 1
0.037526558101136 1
0.10306522969485 1
0.123252833748821 1
0.185800945966042 1
0.108923141487851 1
0.370671250506453 1
0.259339567834272 1
0.300068337275538 1
-0.0475538996869604 1
0.132471439474299 1
-0.206160805993789 1
0.178892315316039 1
0.294716222703099 1
0.151528229835787 1
-0.173027927169333 1
0.121933891757756 1
-0.0127658002461132 1
0.3950944509755 1
-0.158211413910829 1
-0.0366156654652052 1
0.26921852978564 1
-0.115096560924857 1
0.147544699123561 1
0.351863855610451 1
0.00262669121718838 1
-0.00887473996682121 1
0.173374305395438 1
0.204011154716483 1
0.0142211955885078 1
0.0380958849568675 1
0.622376372076606 0
0.175683239330555 1
-0.161762481519719 1
-0.279310309486407 1
0.0176388298707585 1
0.27439070493442 1
-0.267712118260048 1
-0.290522128405808 1
0.36401002280916 0
-0.179257898265347 1
0.0849499136961307 1
-0.106624297237164 1
-0.352541794533369 0
0.0715684618548713 1
-0.218230040766548 1
-0.400690695068996 1
0.289047445564513 1
0.167794152079541 1
-0.026944971009875 1
0.158869160804196 1
0.450108669456785 0
0.0476401410325771 1
-0.116642277621353 1
-0.247045575105105 1
0.0865434077537651 1
0.1764243727839 1
0.329692779804198 1
-0.0514748729527594 1
-0.306997862710036 1
-0.0407366225789964 1
0.234058635838472 1
-0.0726873819761534 1
0.291570488768059 1
0.174707168374389 1
0.118579603718575 1
-0.110718415009273 1
-0.0829967402753287 1
-0.167834397667329 1
-0.0294056037410913 1
-0.209180573116215 1
0.234794136021812 1
0.0639181139253356 1
-0.144762923349418 1
-0.150708935416538 1
0.23350794934611 1
-0.159982607268205 1
0.167023822388632 1
-0.339159346655064 0
0.190888114448778 1
-0.0645219169201043 1
0.0842253685541178 1
0.0574507913331919 1
0.173356368444711 1
-0.278254470270656 1
-0.114683957301227 1
0.105108679755178 1
0.169301110108155 1
-0.111150373038678 1
0.235398405305859 1
0.0171776416481612 1
-0.0763384959237437 1
-0.0755395467791736 1
0.3373285948246 1
0.0513124445857404 1
-0.206070542622483 1
0.0730868785751044 1
0.114909228975866 1
0.0658393901400713 1
-0.0641761249152635 1
0.219340542015423 1
-0.134002099504046 1
-0.209281220066603 1
0.0220937410005357 1
-0.22146620038753 1
-0.0300655737268449 1
0.26242317612664 1
0.177989044238329 1
-0.159136877301551 1
-0.00671434310486292 1
-0.038628833248074 1
0.479633002157015 1
0.173461395779408 1
-0.107067163963529 1
-0.507087291652184 1
-0.106472495334878 1
-0.256403474670231 1
-0.0323162736469375 1
0.108858585653805 1
-0.144212478396175 1
0.165850797182741 1
-0.203645112615062 1
0.181628931256342 1
-0.291267860867662 1
-0.17283316887646 1
0.210395386270462 1
-0.178309516731692 1
0.0304597981137673 1
-0.069740680033128 1
0.337227346199053 1
0.182828713412004 1
0.0635252112702038 1
-0.0416954622786977 1
0.206937605134292 1
0.251493996092247 1
0.376669568860839 1
-0.145162482703161 1
0.50144090527679 0
0.189722239791513 1
0.126339982409269 1
-0.109976856452324 1
-0.00387639858508351 1
-0.179502393819982 1
0.275499133668572 1
0.152780136445468 1
0.192074806529398 1
0.42832418117036 1
-0.464278874689722 1
-0.0821754828397862 1
0.0669929043434399 1
0.399776238762614 1
-0.348178043583897 1
-0.215642157397788 1
0.242322703783757 1
-0.14882687181648 1
-0.0631025951850527 1
0.013722023684302 1
-0.00300258282875567 1
-0.134677729731201 1
0.232552039046936 1
-0.131034634674761 1
0.0941448126654921 1
0.181566075757763 1
-0.250563442784313 1
0.180077867880253 1
0.376270309336375 1
0.0497242998186805 1
-0.249442244307293 1
-0.289777441386644 1
-0.166430940745464 1
-0.0271878192259072 1
-0.218151425705356 1
-0.205840083557292 1
-0.206695223184738 1
0.0854951557843909 1
0.220577603983877 1
0.0385516697961559 1
-0.127925203082072 1
0.195931941222965 1
-0.0341244455607013 1
-0.0214890512986418 1
0.125346967241697 1
0.113390769319901 1
-0.325700970064614 1
-0.222289963042056 1
-0.159627796448453 1
-0.0907867379022078 1
-0.297439107327517 1
0.00979655521597947 1
0.130701603300421 1
0.269705588286171 1
-0.0174521125869402 1
0.258309326271285 1
0.0593862823750386 1
-0.0282291977695361 1
-0.112641296440037 1
0.22857044384911 1
0.147114503535159 1
-0.172900272960357 1
0.280007662740877 1
-0.172743479682433 1
-0.0466514418884661 1
-0.458582276303735 1
-0.145708744253663 1
-0.275311877306688 1
-0.0426026607005294 1
0.0273251442690348 1
0.233628582886012 1
-0.211166088942586 1
-0.119493839103849 1
0.206500226022989 1
0.09788689666524 1
0.134764677229006 1
0.030549091343919 1
-0.364879338117672 1
-0.0988358008025481 1
-0.0417535709835792 1
0.0161119522794727 1
-0.0512323402078729 1
0.0657889503705605 1
-0.264337823033418 1
0.209950953650072 1
-0.298634439401543 1
0.113099591844302 1
0.290906983852082 1
-0.334337959930289 1
0.151996596092081 1
0.208932553640344 1
-0.298636026909649 1
0.354408582231832 1
0.460779026310731 1
0.0783231853404647 1
0.336470128415546 1
0.0529781665890464 1
-0.11221685565274 1
-0.0229329719859451 1
-0.299020608401886 1
-0.231220459520046 1
-0.0412815597321226 1
-0.0148521822521749 1
-0.244435288045773 1
-0.143085964594137 1
0.30952871012645 1
-0.273305387077432 1
0.263464695414873 1
0.043214015039486 1
-0.104139207727521 1
-0.192348176923688 1
-0.0151287036742597 1
-0.139574507942603 1
-0.221887730925662 1
0.0369688200243564 1
-0.0866534585344359 1
-0.0464584045704187 1
0.026659058304099 1
0.550393655670049 0
0.093679250393384 1
-0.239819344314102 1
-0.44649166019654 0
-0.490874457013108 0
-0.328293292772633 1
-0.0352105415106306 1
-0.182398082807325 1
0.276766986511428 1
-0.22994781116783 1
-0.2025159786946 1
-0.118380108757528 1
-0.149683871794416 1
-0.29215874756141 1
-0.273848255708029 1
0.0954913628616606 1
0.308243137798159 1
-0.0270645040514938 1
-0.260412782668213 1
-0.00699585952877401 1
0.0494429368736615 1
-0.168368300748343 1
-0.0759161055644167 1
-0.212741519164706 1
-0.132424495173609 1
-0.129928179729492 1
0.0684804008432324 1
-0.0681028620258221 1
-0.0934414047251086 1
0.261506104165446 1
-0.319706385090485 1
0.158086339578961 1
0.072729546847022 1
-0.113414516523018 1
-0.00641092842933241 1
0.0469657204052161 1
-0.0203909435912005 1
0.521774228210582 0
0.435200314820001 0
0.156184047826084 1
0.35229610674864 1
-0.230651908517568 1
-0.0466308314180477 1
0.249365398477403 1
-0.140634127443341 1
0.0230912880185391 1
0.0771429120591636 1
-0.349525851375841 1
0.00196281328979705 1
-0.244820704802828 1
0.0816250689720362 1
-0.0175337906942514 1
-0.34085364090844 1
0.0191974793200147 1
0.386100804921226 1
-0.181245305534407 1
-0.122737561029308 1
-0.428712430298148 0
-0.171357293329431 1
-0.125436443599709 1
0.0649519064629102 1
-0.336603314106556 1
0.290369993311027 1
-0.356961483060662 0
-0.263529774178888 1
-0.151629662316282 1
0.358250540857544 1
-0.0828703235914754 1
-0.0215999418844581 1
-0.242245885886025 1
-4.77982784420974e-05 1
0.202097035637358 1
-0.00211591019477252 1
0.20621959201674 1
-0.0973956714964404 1
-0.129551061812589 1
-0.186249394911617 1
0.0872270371724137 1
-0.0362000884022737 1
0.289414500596776 1
-0.152382553952386 1
0.0330880605290322 1
-0.230526942851394 1
0.00436834058707337 1
-0.0256911158547086 1
0.200223188264801 1
-0.0755266462931784 1
0.031946374784906 1
-0.289961621080246 1
0.00612356283406081 1
-0.199956907403003 1
0.0679236186140812 1
-0.0526214924330344 1
0.0989185157965649 1
0.392342146080539 1
0.136704083819812 1
0.0873542878640538 1
-0.286254815129009 1
0.284796921692062 1
0.132301592211182 1
-0.299553334648838 1
0.0698762240293939 1
0.172161944358774 1
-0.121747262220922 1
0.199164933839415 1
-0.168147080918418 1
-0.201061375026505 1
-0.127131700406135 1
0.0314892221345714 1
-0.03110268823036 1
-0.287136822812043 1
-0.0937514760958388 1
0.0455640214870899 1
0.252531525192085 1
-0.0862071460937985 1
0.039587683661015 1
-0.456092319656422 0
0.240623455942151 1
0.165490849295976 1
-0.039053894476533 1
0.272802428165333 1
0.479854985550111 0
0.070096340608096 1
0.00496174507102724 1
-0.182509079812096 1
-0.00469552665377378 1
0.301702842810434 1
0.0782773651326299 1
0.199840842472039 1
0.0137335065097157 1
-0.200112966421425 1
0.0012627488126068 1
-0.355985320613624 1
-0.116268853336659 1
0.000126297429820302 1
-0.118907658163885 1
0.345396035406701 1
0.314646268444467 1
-0.0921844764922171 1
0.236079741258307 1
-0.415261674663132 1
-0.0901009769473617 1
0.0651356372365561 1
0.159994609046007 1
-0.416596389518382 1
-0.348249306396188 1
-0.196087786222001 1
-0.279842411323963 1
0.0969539246047145 1
0.0149466285782868 1
0.116964617335099 1
0.129779911998853 1
-0.282442701883915 1
-0.104269130101407 1
0.263628584136932 1
-0.0509103893079367 1
0.17175604995861 1
0.295464915712478 1
-0.140524080052403 1
0.149397022235077 1
0.346080167304186 1
-0.129513990720035 1
-0.186714058446485 1
-0.444218978063362 1
0.407325450197441 0
0.098083819651155 1
0.0272174066669254 1
0.266394539313722 1
-0.0114460883271375 1
0.353291990337517 1
-0.091350920475022 1
-0.436836218009895 0
-0.00303314111799791 1
-0.285762434025931 1
-0.0919107049468217 1
0.0201877113285732 1
0.065985189926669 1
-0.4299083701695 0
0.109020816095684 1
-0.0772391071898719 1
-0.134797834855976 1
-0.0752743321912921 1
-0.129506022393329 1
0.123450436544921 1
-0.00240926036656295 1
-0.20007017267416 1
0.127970858125544 1
0.0590323514222989 1
-0.104010534721669 1
0.263708713710804 1
0.206928380953476 1
-0.0249412513538588 1
-0.0867430243975863 1
0.0102414536805935 1
-0.211439135142251 1
-0.107931627596545 1
0.280081485559024 1
0.0791289146423181 1
-0.106830691221392 1
-0.13665667481621 1
-0.171445785347066 1
0.304088716735789 1
0.138608940057459 1
0.182806267863837 1
0.0615013251155258 1
-0.036978825281726 1
0.072892562633066 1
0.0330108241651059 1
-0.259170259923627 1
0.0750759410689647 1
-0.0172909597900073 1
0.17146744645945 1
-0.32804039988928 1
0.150394748947817 1
0.468516581028782 1
0.294406415171969 1
-0.00866039592766088 1
0.461753954310848 0
-0.0365753354783941 1
0.181402826277068 1
-0.209090592438109 1
-0.328930595519654 1
0.26353717587615 1
-0.0173248681796742 1
-0.185614705949208 1
0.102779931285087 1
0.101116229852891 1
0.0478297985693413 1
-0.156292659305257 1
-0.245959769745569 1
-0.358106487330934 1
0.202557885110428 1
-0.25176053526235 1
-0.0780259238868072 1
-0.0323596038183946 1
-0.314904837506829 1
0.0620274703904413 1
-0.317175647040855 1
0.155162263325691 1
-0.239983346559251 1
-0.0915833390696743 1
-0.12430125995029 1
0.11166990134178 1
-0.0516428091721986 1
-0.107938417633707 1
-0.00398189331928333 1
-0.112099583490735 1
-0.449797165625571 1
0.581233299077162 0
-0.0459417413911476 1
-0.243804675420895 1
0.0502862469708458 1
-0.00337415077543255 1
-0.551822954806684 0
0.159241972975261 1
-0.135444789511498 1
-0.382911109566662 1
-0.132711380008547 1
-0.299410991875387 1
0.161575526867346 1
0.149396166496774 1
-0.155180399836765 1
0.151671042310207 1
-0.298751779480916 0
-0.110223416698877 1
0.422243840355562 0
0.0861270957848274 1
-0.0188405232267629 1
0.367191604773547 1
0.0424586179172162 1
0.368005456633161 0
0.207245384495232 1
-0.0284738113321435 1
-0.0729886416482576 1
-0.0149155192823972 1
0.128586806760667 1
-0.231925226217009 1
0.149117620300636 1
0.10470363164283 1
-0.179867515821374 1
0.0447386248405356 1
0.0781126103862053 1
0.611164893479599 0
-0.13386403393263 1
0.163891592701182 1
0.444391545307711 1
-0.167221887597374 1
-0.0887373781058954 1
-0.119527600275574 1
-0.149982818538255 1
-0.131348296986733 1
0.121442028353785 1
0.162855059263163 1
-0.0933672379368663 1
0.268842734029389 1
0.152043849148312 1
-0.100300697963835 1
-0.136532586849919 1
-0.022502464722254 1
-0.445327251839086 0
0.0625449389417303 1
-0.10978439652886 1
-0.320066332660746 1
0.274764865200268 1
-0.318921138445247 1
0.128554031863649 1
-0.199572976063877 1
-0.0564173421678252 1
0.093936932161373 1
-0.0482349293271211 1
0.159286972561034 1
-0.0563204875437605 1
-0.205624312134377 1
-0.0717735885889074 1
0.241869177123744 1
-0.17855843170856 1
-0.197814821693256 1
0.00290430078999621 1
-0.0707307535734918 1
-0.232031151910824 1
-0.104600450125149 1
-0.0694590194322283 1
-0.16356177155519 1
0.14889696432801 1
-0.0728903279920745 1
-0.376334148101654 1
-0.115942589743514 1
0.285780681012485 1
0.0997891678000629 1
0.137218906291103 1
-0.357149170199324 1
0.133534613639604 1
-0.155087815044443 1
0.238696900134176 1
0.0622118567659235 1
0.147820136259395 1
-0.106031783539252 1
-0.310269246279474 1
-0.305466740114115 1
0.135389942819695 1
-0.0831988579789132 1
-0.0607016107570933 1
0.306976661719496 1
0.212797524487445 1
-0.19062256136602 1
0.025506702113335 1
-0.0255323720055587 1
-0.2972968199197 1
-0.119472419866812 1
-0.268515415202095 1
-0.601356848636981 0
0.171998505391051 1
-0.0169289746394773 1
0.228663918329428 1
0.244071768926657 1
0.331323930936812 1
-0.135477292042652 1
0.248139818221835 1
0.0224819012922337 1
0.28855338187775 1
0.167074229954972 1
0.0548839327350519 1
-0.0417035247586253 1
-0.0635219814845503 1
0.398726623088516 1
-0.275984879622302 1
0.131690700530572 1
0.0596997901633878 1
-0.149890180102776 1
0.0608492210011689 1
-0.0307342805192074 1
-0.335225922453809 1
-0.00422565379512409 1
-0.17599073802422 1
-0.160902017358608 1
-0.254644323901882 1
0.0642618245052794 1
0.200774430764688 1
-0.0827857557719674 1
-0.0605602550164563 1
0.125335075037872 1
-0.101021847126046 1
0.0568857929372307 1
0.190730079167137 1
-0.110264415698595 1
-0.0135614075498314 1
-0.27191859298167 1
-0.0660246350927953 1
-0.0100472704102939 1
-0.052750143221501 1
0.0653072826394077 1
0.17880882706019 1
0.0574748476853268 1
0.17980305012441 1
-0.122050956644384 1
-0.137559064928788 1
-0.0922209873206998 1
0.255023014012259 1
-0.0639060182062318 1
-0.590219926305677 0
-0.0266591482360955 1
0.306030510018887 1
-0.16207816570312 1
0.296357122290278 1
-0.151860916064282 1
-0.0181241201146804 1
-0.387909043295334 0
0.288819538170601 1
-0.131470154098245 1
0.328455168544383 1
-0.249235686453145 1
0.0085065656572999 1
0.100455790069235 1
0.187390114834033 1
-0.328376215196703 1
0.041320599930905 1
0.0638407666643906 1
0.204215427544097 1
0.194334707232122 1
-0.559359182528469 0
0.119744913821834 1
0.00472019875247944 1
0.526429313916873 0
-0.226546568417435 1
-0.0172872404421933 1
0.160171590854868 1
-0.111041878820596 1
0.181253938081243 1
-0.201347503427771 1
-0.306418028251338 1
-0.141805611187007 1
0.044670630035658 1
-0.584473882895553 0
-0.194811342660252 1
-0.195962906244342 1
-0.0262491904962705 1
0.320283660253749 1
0.319557228609268 1
0.440467111606129 1
0.315583284067813 1
0.159619940627483 1
-0.105366006684943 1
-0.38358790576008 1
-0.061404469873506 1
-0.0979604570154694 1
-0.21917852007143 1
0.367038595301266 1
0.410488662518972 1
0.215639610571412 1
0.0564538540260133 1
0.0453196335082193 1
-0.0507704664221799 1
-0.373998093731168 1
-0.264398111450914 1
0.275444827446257 1
-0.135271755877967 1
0.178993793078934 1
-0.223176795809709 1
-0.0503984190418901 1
-0.287774955124721 1
0.00106717803858752 1
0.256832453134318 1
-0.192189708201778 1
0.0514318589804719 1
0.0392377513199467 1
-0.144928826617885 1
-0.215937244400966 1
0.28657479174582 1
-0.183893218707848 1
-0.136987381853228 1
0.294268465031284 1
0.1007812892029 1
0.342527113424774 0
0.254083494641993 1
0.0330554057417156 1
0.131322438879408 1
0.0403859221594262 1
-0.0676096975659182 1
-0.279969052183813 1
-0.147010718236389 1
0.146991584382139 1
0.145589591427385 1
0.100767273532351 1
0.160762771569186 1
-0.125414963084146 1
-0.310958227449451 1
0.46696390174668 0
-0.374807833684202 1
-0.12431366866174 1
-0.377645370150818 1
-0.20151567545826 1
-0.108258277577692 1
0.145830524806645 1
0.071128349780168 1
0.476372774134857 1
0.212833863377025 1
0.0114927842827862 1
-0.0353041425283832 1
0.0973106716967968 1
-0.0597365990578835 1
0.0501558064722255 1
0.181515317321762 1
-0.305923982154309 1
0.216786568425264 1
-0.31983654615997 1
-0.323280411223388 1
-0.179099714412713 1
0.106846880137689 1
-0.157459895364514 1
0.344674138610574 1
-0.00441565890769231 1
-0.32338684768855 1
0.0495674776329564 1
0.165909357152429 1
-0.0762802635716718 1
0.137440816255518 1
0.125780773917292 1
-0.0940959570463027 1
0.0300448705808511 1
-0.15157622345108 1
0.108609634999652 1
-0.394229664758732 1
0.00415555520265497 1
0.229965219607988 1
-0.164372789380727 1
-0.168234303814867 1
0.141173893447023 1
0.477786869123463 0
0.119174107717099 1
-0.482236719676418 0
0.308435240859666 1
-0.365497804500698 1
-0.238472939339773 1
0.105872140930687 1
0.0686685961504851 1
-0.279198052828561 1
0.1691171387896 1
-0.234774217879983 1
-0.274737636393571 1
-0.610861033355998 0
0.289108635342764 1
0.176212591841803 1
-0.140342141762344 1
-0.0644555629893661 1
0.0363189242922151 1
-0.181766659353286 1
-0.208016084280677 1
-0.0198771404404954 1
0.13661518689886 1
-0.0605377257246903 1
0.17942994957289 1
0.278373864554856 1
-0.23292567190482 1
0.0218796622316878 1
0.245570930990079 1
-0.263953729115363 1
0.299715155864061 1
-0.368725401667582 1
0.0261551348042561 1
-0.0357612411039577 1
-0.067121882875788 1
0.402630630245098 1
-0.0623339417553069 1
-0.231009023344827 1
0.067483372293568 1
0.130539009012585 1
-0.0856817561787169 1
-0.248203187192907 1
0.114194695339491 1
-0.383290982703329 1
0.150625820279278 1
0.0137840383794027 1
0.118870338084944 1
0.081845709352976 1
0.06447226362692 1
0.0954419307649418 1
0.103622641072902 1
-0.306393118669416 1
-0.0198965454804666 1
-0.253363139623492 1
-0.202064179983062 1
0.735009652274437 0
0.157892924092975 1
-0.0126889922834998 1
0.0927957801229596 1
0.174629795136253 1
0.0622392963866371 1
-0.37705330915054 1
0.000535512710776632 1
0.163643809280621 1
-0.117886201544196 1
-0.121082658160696 1
0.132721356182628 1
-0.0570002576731158 1
-0.0517831200781733 1
-0.123956710562992 1
0.282884884369383 1
-0.066038416732728 1
-0.349775270373982 1
0.501364479543414 0
0.175170200407277 1
-0.110652586432466 1
0.0370862562249871 1
0.297002271904858 1
-0.0827427383305484 1
-0.339407430276003 1
-0.13071073058105 1
-0.0434870587077039 1
-0.260917104039523 1
0.011881265349906 1
-0.0805096830279661 1
0.0817831302812469 1
0.156198257493084 1
0.287316082411724 1
0.0937301042658645 1
0.304070205412184 1
-0.0246557234773747 1
-0.0365883608231097 1
0.190532836796478 1
0.0672569004530615 1
0.267973888550606 1
0.0701563300141294 1
-0.0959406358158719 1
0.109435996822565 1
0.228876939784558 1
0.387849344316341 1
0.559595848161992 1
0.174296936085353 1
-0.0298527157489931 1
0.089471271390501 1
-0.191291248835616 1
0.0309611086087856 1
-0.0525172067136806 1
-0.142733629883979 1
-0.0880799622881466 1
-0.032392342386707 1
-0.0956812229357897 1
-0.0522707715220969 1
-0.219650167795141 1
0.0661910652532168 1
0.185291248228073 1
-0.00578216695845172 1
-0.327110609687383 1
-0.27609274210484 1
0.105083823332295 1
0.0343478652123736 1
0.224312614409923 1
-0.0206513300641617 1
-0.330669670042919 1
0.0831866183600276 1
-0.289371358032263 1
-0.244500205901774 1
-0.119902442078282 1
-0.0895305221393041 1
0.117616157040588 1
0.24578672993058 1
0.0540986369264771 1
0.0717317563419785 1
0.0588997401655703 1
-0.17715111711995 1
-0.122244425734505 1
0.214896640616404 1
0.0938022099348221 1
0.237976384954289 1
-0.397753357231593 1
0.270343323275069 1
-0.238291066585687 1
-0.183602428250946 1
0.100194548764044 1
-0.181155673324403 1
0.363079946961169 1
-0.509772322271897 0
0.0447653462412613 1
0.193469492762504 1
-0.182258022939563 1
0.0424317809323256 1
-0.108853042131495 1
0.0572548151172525 1
-0.166226704754991 1
0.087287280517666 1
0.209491009923961 1
0.0301454488375195 1
0.0781265655113475 1
-0.0415595736450535 1
0.552682364606927 1
-0.0815430143376211 1
-0.419726300053832 1
-0.00150667493980856 1
-0.0456412457567392 1
-0.168835782637467 1
0.175649597401429 1
0.356861606169502 1
0.0252721093087814 1
-0.00612756248474883 1
-0.0283696314325958 1
0.179732904172711 1
0.14386909034814 1
0.0261203082635524 1
0.242539317077297 1
0.236987583680294 1
-0.48593088613454 1
0.381443828056367 1
-0.0897776482812239 1
-0.137241096490533 1
0.137178420329925 1
-0.117228738025303 1
-0.235742887203426 1
0.1657381723561 1
0.357409226262138 1
0.139760379369117 1
0.14670459163434 1
0.227327324128484 1
0.0403078674957479 1
0.395795626329177 0
0.149674328780678 1
-0.584526072055874 1
0.167959871032056 1
0.0665613767397212 1
0.0883074866995048 1
0.0696115641517729 1
-0.196354997021502 1
0.0287543649178125 1
-0.279750024300832 1
-0.0955893681791432 1
-0.0491336460082162 1
-0.0481543850703056 1
-0.00966184441344096 1
-0.508407343534172 0
0.0829018565589043 1
-0.273936021739044 1
-0.0546742834123589 1
-0.160139389007269 1
0.35397720993799 0
-0.159634124287284 1
-0.0978186381015932 1
0.0805799282769256 1
-0.0440710380017457 1
-0.039057470045334 1
-0.0726965843851332 1
-0.247573137037337 1
-0.103709050626766 1
-0.250630320069913 1
-0.224447569864464 1
0.0706653668621691 1
0.106461008335277 1
0.0787649030240538 1
0.0986457201954791 1
0.0467477500038486 1
-0.0982806420708206 1
-0.0677837166045085 1
-0.136283409852289 1
0.170118109042666 1
-0.100658878370839 1
0.157659188948283 1
-0.00423953306045104 1
-0.35701887468173 1
-0.115099761420301 1
-0.468469063233664 0
0.0847035925458508 1
0.0778571802062364 1
0.0990484596315747 1
0.446279126980156 1
0.153869712743477 1
0.0400958191920592 1
-0.383290201007732 0
0.174575275706929 1
0.0437533150445681 1
-0.249776294595225 1
-0.33106444644307 1
0.245916656424479 1
-0.0529371577232676 1
0.108393273550445 1
-0.117937814714264 1
0.112430166499687 1
-0.149148961091131 1
0.157183573845125 1
0.131771715308188 1
0.262444979229753 1
-0.176145498271328 1
-0.269979958138663 1
-0.150974265644932 1
0.0403809740959958 1
-0.229856564643984 1
-0.20192972169411 1
0.00507199606840185 1
0.00161616938362909 1
-0.198282740580299 1
-0.340894548394161 1
-0.280429817111149 1
0.0841846476787043 1
0.219573364312762 1
0.0316850995292615 1
-0.24672813195892 1
0.233136580140336 1
0.266367248555893 1
0.251510643241339 1
-0.0331123080798659 1
-0.127784089032548 1
0.200934405048421 1
0.334516547391142 1
0.123868081705582 1
-0.144288737190618 1
0.284450802864777 1
0.485012639816965 1
-0.393962745583543 1
-0.286710731776371 1
-0.00269346946378413 1
0.178998460927101 1
0.0132296184148037 1
0.400416317029874 1
-0.128266595902627 1
-0.583712950606555 0
0.308707566073735 1
-0.108331766680116 1
-0.0359225983987258 1
-0.375734900443736 0
0.0376837193565059 1
-0.0754542044671006 1
-0.0859253995149398 1
0.0867605418174129 1
0.134715164709083 1
0.244166370278841 1
-0.131260345544554 1
-0.0401230731425753 1
-0.122140257912893 1
-0.198876159340723 1
0.142669620005931 1
0.278581042098819 1
-0.190421501079278 1
-0.23843241838636 1
0.0272223715138326 1
-0.17414182520041 1
-0.163423411071771 1
-0.115668840108405 1
-0.032531892519144 1
-0.411860611242849 1
0.10341565738295 1
0.177120187043691 1
-0.0334784314174843 1
-0.178904719949042 1
0.180115984417184 1
0.365492771442499 1
-0.0195194027631805 1
-0.168153299781604 1
-0.0920155238931139 1
0.128322030344425 1
0.138982151502604 1
0.324549069480538 1
0.307154049051243 1
0.120209354328241 1
-0.0953381899205651 1
0.0481374864180136 1
0.284327575575016 1
-0.0238854142233561 1
-0.395588876779866 1
0.138848561664358 1
0.01299323850435 1
-0.263883513558956 1
-0.0935033921467782 1
-0.166879419644225 1
-0.230153821795705 1
0.152618908419143 1
-0.118679277853643 1
0.00192506108462633 1
-0.421760642915191 1
-0.286085664712759 1
-0.116708689138247 1
0.147020883871131 1
0.151069902058847 1
0.123290448017 1
-0.0446542019972189 1
0.293038114886191 1
-0.0614710410501487 1
0.415106034123459 1
0.328022332468022 1
-0.0814379755014993 1
-0.0138173640567715 1
0.273476129035822 1
-0.0105475285608765 1
0.104644518723747 1
0.0590175702104627 1
0.112504668308734 1
-0.336314215610559 1
-0.407179739694441 0
-0.031089718743744 1
-0.0892202555676362 1
0.188706416177193 1
-0.186061273429005 1
-0.342329433408207 1
-0.285597107749655 1
0.137135676410521 1
0.114745247520036 1
-0.177997882391339 1
-0.219901848146169 1
0.374508523656826 1
-0.0175210504775881 1
0.0103629571212119 1
0.0992524735586783 1
-0.194093780076744 1
0.0881594535625193 1
-0.432843322333086 1
0.271566712156696 1
0.000722716585273273 1
-0.270300277411259 1
0.0191562582004528 1
0.0310007095178742 1
-0.427246693030608 0
-0.0545788742295969 1
0.219673694192177 1
-0.179183892211755 1
0.0321546366348119 1
0.158569506383738 1
0.0712882497692285 1
-0.0116144410599043 1
-0.202554840078986 1
0.0241085251840771 1
-0.10499875761347 1
0.0777186429456332 1
-0.351758067619225 1
-0.241733277390002 1
-0.0145836216474027 1
-0.157335222239846 1
-0.0518838317668517 1
0.099267165217268 1
0.197391795896312 1
-0.279037641859731 1
-0.0598354313478558 1
0.0939571279828084 1
0.228027091205496 1
0.0103282464116691 1
-0.0663033570030385 1
0.00308890060407042 1
0.287045868966227 1
0.0770980948474817 1
0.184378494901451 1
0.201331420776699 1
-0.0852618050945617 1
-0.105507773935868 1
0.0796701214164819 1
0.0357879619374079 1
0.439712505200358 1
0.0787233882746608 1
0.0384510576577485 1
-0.216189318678407 1
0.133366567654483 1
-0.144000011227011 1
0.14059640417698 1
-0.267443349480895 1
0.0474189519481868 1
-0.341049229509935 1
-0.201714719872423 1
0.0713059709875562 1
-0.0200605242580603 1
-0.445106183998701 0
0.281815163710673 1
0.0138402513934799 1
0.356029435016528 1
-0.0189034364596912 1
-0.00187270967804869 1
-0.08903797844725 1
-0.174096674245222 1
0.162271540845347 1
0.0708373683138235 1
0.269796663497353 1
-0.536812002745616 0
-0.0650926396968782 1
0.173543764602966 1
0.385574948486084 0
-0.172524572295838 1
0.290697007190209 1
0.0343046472230805 1
0.0112075775066272 1
-0.144441959726263 1
-0.0304733717798981 1
-0.0447928726135186 1
-0.169597545671608 1
0.158744872733197 1
-0.0676563023350152 1
0.0443749719714985 1
-0.174438777446896 1
0.544170063996605 0
-0.206153670393568 1
-0.0321115392254501 1
0.0295808648050325 1
0.278931336315932 1
0.246139456575225 1
0.374133903930591 1
0.0885435627646818 1
0.0987958188456823 1
0.116289097644274 1
0.301751352979436 1
0.148939927768109 1
0.218251463322836 1
-0.0282707183017496 1
-0.16166880091546 1
0.0112329412128743 1
0.130619246951919 1
0.0428057466610031 1
-0.0886416736718885 1
0.160332866922349 1
0.0467217096534345 1
-0.464879311717328 1
0.0247534032192338 1
-0.104110407344111 1
0.231273738074008 1
0.0963438253584507 1
0.122841598894191 1
-0.0908832955568222 1
-0.346469188013015 0
0.0606547209629258 1
-0.0910780640354285 1
-0.0377329541660868 1
0.049499260555835 1
0.152707090186541 1
0.123843787712123 1
0.257795240300534 1
-0.315365430485127 1
0.0965207213003795 1
0.189743806883143 1
-0.502162037893199 0
0.249770917473939 1
-0.256482688523079 1
-0.0410417557419302 1
0.103773301135244 1
0.0354130072265257 1
-0.0855746439178351 1
-0.198551026147792 1
0.230673057890037 1
-0.0859046092846451 1
0.107466138725667 1
-0.0756672017854208 1
0.647970647739791 0
0.144534020022934 1
0.066899813927295 1
0.102499379125331 1
0.236011737296206 1
0.080518121471199 1
-0.380781401390944 1
0.338927891844023 1
0.043283875136635 1
-0.210188041727715 1
-0.00232730089594894 1
-0.440678455194085 1
0.282048768687833 1
-0.0583511162874766 1
0.151459507954542 1
-0.437383016496341 1
0.0782013335568602 1
0.0682081611050282 1
0.346902012109307 1
-0.277778839072474 1
-0.243502900551608 1
0.0351865528513203 1
0.0976018622121932 1
-0.19412979433846 1
0.259657827923946 1
-0.254439323342074 1
0.0822092160312532 1
-0.114055741226985 1
0.184568683801923 1
0.24523703832211 1
0.148089672834713 1
-0.440376994033144 1
0.118054567712513 1
-0.256364145610515 1
-0.275854745189352 1
0.220396748207567 1
0.0658383060641347 1
-0.499341798033234 1
0.503898759721628 1
-0.122601456912742 1
-0.0120486158919352 1
0.0186999244198566 1
0.143145191318708 1
-0.151803402680271 1
-0.00636874509116935 1
-0.0295324305447234 1
-0.0528860752907009 1
0.202719745724448 1
-0.290707963288841 1
-0.22148685245074 1
-0.134141765985747 1
-0.0394052380680338 1
0.0325123571518846 1
-0.135024525206482 1
0.154257206119063 1
-0.196601854936785 1
0.0982354164974855 1
-0.0260446337139741 1
0.247354672218534 1
0.34957626894631 1
-0.100333226321103 1
0.566033804435731 0
-0.504764028940766 0
-0.199561364353757 1
0.527118619312743 0
0.410618995213909 1
0.18502085926376 1
-0.257161522507054 1
0.0704153952752898 1
0.0236615805090755 1
0.0979356966949216 1
0.087323657773804 1
-0.0556219310271709 1
0.0807452973088813 1
0.28907300716223 1
-0.119548028055344 1
-0.262954522019445 1
-0.0632647463845488 1
-0.132333382100856 1
-0.361637287781766 1
0.281645340321309 1
-0.0715043859402035 1
-0.483896822267855 0
0.365743239998974 1
-0.139171223720422 1
0.13169600350819 1
-0.471091918915933 0
-0.0577940705777672 1
0.0752963633323064 1
0.0642870773371931 1
-0.136164695753094 1
0.199567349789709 1
0.0405699715210612 1
-0.379398724046017 1
0.239746944961977 1
0.23768898637175 1
0.0656292906716095 1
0.0778133704553655 1
-0.263390379930168 1
-0.170600277724308 1
-0.102181129111681 1
-0.0224412738259627 1
0.417970322786418 0
-0.266719006268056 1
0.365929574382653 1
-0.584719203296201 1
0.310874197962627 1
-0.206422645287977 1
-0.118259637677989 1
-0.377082817841755 1
-0.344921565687287 1
0.48863809328548 0
-0.159762832249312 1
-0.169665574408617 1
0.340004674410084 1
0.0232538506784615 1
-0.418585987613651 0
0.350490774855031 1
0.107164336084699 1
0.118029608442321 1
0.0862204747565461 1
-0.349339619793769 1
0.0819821942350461 1
-0.213838173174975 1
0.103703806031522 1
0.277112217714802 1
-0.0587400329222139 1
-0.309410377427276 1
0.170821316221973 1
-0.0445715158153382 1
0.175633942273889 1
0.108879065389749 1
0.14357161996926 1
0.465218714957234 0
0.285926894651501 1
0.139883145804819 1
-0.383661667016203 1
-0.0564997579351896 1
0.122635766529179 1
-0.025562608058621 1
0.247164642356691 1
0.270894266235896 1
-0.0443184406114677 1
-0.0398426254305965 1
0.434576780170091 0
-0.177964463413092 1
-0.365226376056409 1
0.724964095783202 0
0.0702884681686427 1
-0.204605854725179 1
0.0685443368673817 1
0.231391460304206 1
-0.232097389757314 1
0.0358228357042551 1
-0.117155058367313 1
0.470387655940804 0
-0.0744021012469295 1
0.132531830045531 1
-0.356496649784245 1
-0.517185036393541 0
-0.0515127391152656 1
-0.216893650599133 1
0.343894780752785 0
-0.185104361050243 1
0.136428577607877 1
-0.379626781067244 1
-0.115120025361206 1
0.197835914964697 1
-0.0518430727394356 1
-0.064290264446356 1
-0.284280603253678 1
0.369025967535152 0
-0.233258549414123 1
-0.132614726675323 1
-0.19760998966399 1
0.140811184686085 1
0.222853671619779 1
-0.328319115670766 1
-0.0716949522586425 1
-0.126871934123903 1
-0.0871739219249797 1
0.186965343526937 1
0.282254366421466 1
0.40422104658782 1
-0.195143726870526 1
-0.249078921609466 1
0.491733257007429 1
0.448108561831541 1
-0.226106801689869 1
-0.0047359710722118 1
-0.327929589933894 1
-0.23021692486197 1
-0.647682970251256 0
-0.128601750835303 1
0.314063370952508 1
-0.274562749478606 1
0.16812602436513 1
-0.215402747812843 1
0.148707408982709 1
-0.107792067966525 1
0.114917071795849 1
0.104127706695313 1
-0.494654758350276 0
-0.0982216419034816 1
0.212343400711523 1
-0.221941840308014 1
-0.203573423794183 1
0.425294880548055 0
-0.221508753715245 1
-0.084445445748437 1
-0.179814605828649 1
-0.347847000804716 1
-0.0251253375467276 1
-0.130653310194883 1
0.0921778722445875 1
-0.188599345292918 1
0.161524078950734 1
-0.161472934399787 1
0.0171239092953096 1
0.0150642000344002 1
-0.288291669945373 1
0.249721992184107 1
0.185079560615476 1
0.301161716781225 1
-0.139906248503376 1
-0.0231985629000046 1
-0.128898500423345 1
-0.0865231102395999 1
-0.589952514790778 0
0.207989097809524 1
-0.359373746485485 1
-0.524282761881014 1
0.117768659045386 1
0.0367002781283032 1
0.165077243412521 1
-0.0111714715326415 1
-0.276249278587057 1
0.198862115088108 1
-0.390988369958166 1
0.514489249062126 0
-0.466769491890058 0
0.254006568040324 1
-0.119587817928456 1
-0.241458269662837 1
0.277871006065605 1
0.183186402563395 1
-0.223079426432328 1
0.187563083679892 1
-0.0486494273290569 1
0.298697284763459 1
0.299644521918398 1
-0.0943293448874985 1
-0.0418619371504529 1
0.113009705881947 1
-0.0357228077334886 1
-0.204962942488752 1
0.193211746438629 1
0.25138565077667 1
-0.201185877997916 1
-0.0827928027043182 1
0.13780095171266 1
0.0337149760516818 1
-0.241944584967231 1
-0.204762414180222 1
-0.0180104549738856 1
0.246722094552403 1
0.179697833759178 1
0.0634479095639144 1
-0.157970277175854 1
0.220148755039283 1
0.141736186637115 1
-0.0431915173889582 1
-0.178772015444318 1
0.40415819282818 0
-0.116510587408523 1
0.558964190040208 0
-0.0753189625749194 1
-0.0737623118591292 1
-0.155288174852231 1
0.208852636926261 1
-0.229040549779609 1
0.332334253768547 1
-0.376576499751428 1
0.181584779374668 1
-0.145377719258239 1
-0.0558208002920466 1
-0.235535913761629 1
0.103367837031942 1
0.389102521784154 1
0.0424327293892707 1
0.252180159338806 1
0.0656796760443474 1
-0.291663536775724 1
-0.0773169007898977 1
-0.220761653643623 1
0.366339512613605 1
-0.267849443253566 1
0.378417185225928 1
-0.362626619350644 1
0.177265544677644 1
0.537224019163095 1
0.07288108169892 1
-0.0050919609858978 1
0.192637253065717 1
0.161103998267584 1
-0.300717665757183 1
-0.11178124206392 1
0.237994116830596 1
-0.0271629903883883 1
0.0401391995217678 1
0.102625681853697 1
0.0208563612605637 1
0.275501899397555 1
-0.130964664521143 1
-0.0330685938333808 1
0.136892980808592 1
-0.0827161197144615 1
0.150385343066276 1
0.0939007518298513 1
0.183450614166546 1
0.0432628870699967 1
-0.189866374262438 1
-0.108661361688792 1
-0.430169778547526 0
0.0128025360892462 1
-0.114314446979536 1
-0.116343086974938 1
0.466532226844675 0
-0.0315696806272655 1
-0.278522115274318 1
0.0949286676463075 1
0.0737297660588355 1
-0.0311270611694388 1
0.131651687775854 1
-0.244334440883015 1
-0.373699450617647 1
0.250273257016415 1
-0.0398835424704465 1
-0.188512232273467 1
0.235557741175074 1
-0.0157349559598921 1
-0.0814464725904545 1
0.332053226490497 1
-0.330234467112454 1
0.219947180456864 1
0.0818610112661866 1
-0.138457677079489 1
-0.275244397809816 1
0.505339301515638 1
-0.125315884747076 1
0.0772213921903105 1
-0.204702913212088 1
0.368590141010152 0
0.114309367535526 1
-0.19703711784513 1
-0.176864215698215 1
0.225500355811836 1
0.255073228483918 1
0.131954153467719 1
-0.324487890769972 1
-0.0791588760139922 1
0.0687668886976329 1
-0.400247247983382 1
0.0954596424908371 1
-0.0940727908741883 1
-0.0345606135428933 1
-0.386208257192556 1
0.0275944770650416 1
0.14046846686926 1
0.0254367862810492 1
-0.0657289414071822 1
0.201005714729589 1
-0.0211627961996068 1
-0.287489907886385 1
0.022061965276766 1
-0.45479048249705 1
0.0975047592349273 1
-0.124780864995982 1
-0.263255312376583 1
0.458971527865075 0
0.256779538703153 1
-0.081916669224953 1
-0.211019686724523 1
0.0470319438256541 1
-0.193964590570144 1
-0.182741266575187 1
-0.158396907505206 1
0.0537695649753201 1
0.117431601915906 1
0.0402298243685224 1
-0.288809963247326 1
-0.0691776123171585 1
0.141250042157437 1
0.174235667005216 1
0.135870852595388 1
-0.291853970081368 1
-0.0428071062321942 1
-0.0557735830594105 1
0.284487981128356 1
0.0653434552461319 1
0.105849579275419 1
0.145439954940153 1
0.0360699325069495 1
0.331758339373114 1
0.243701328540585 1
0.0434652932003309 1
-0.425580055444966 0
0.156006497368273 1
0.0803684517146105 1
0.121052054731739 1
-0.49435883086409 1
0.305571293652891 1
0.338950148590475 0
-0.210837605040404 1
0.0610688513187497 1
0.170300346782777 1
-0.270614898583301 1
-0.151171067736013 1
-0.463187496065561 1
0.196834468192921 1
-0.1862174557699 1
-0.205819169383382 1
0.0109514092262393 1
-0.0878265240059346 1
0.158155248505051 1
-0.319604841961022 1
0.422223510928872 1
-0.31147458339225 1
0.0651244276408503 1
-0.0484397202701259 1
0.0030030955023416 1
-0.204009427879211 1
0.239787205389648 1
0.0861718577096205 1
0.199952114005579 1
-0.0556707465404181 1
-0.0352330191237527 1
-0.124093336529429 1
0.384712690268802 0
-0.136195827022385 1
-0.203795869440708 1
0.374760425955728 1
0.295349064394281 1
0.0312925824956145 1
-0.0609805213061173 1
0.527172918340436 0
-0.572792474483259 0
-0.191270162531513 1
-0.151221827456924 1
0.156286747912966 1
0.00682821100883146 1
-0.170831337934243 1
0.0834848389700301 1
-0.122627887656529 1
0.120884236016616 1
-0.462425962429188 1
-0.0183739075581152 1
-0.734129355439002 0
-0.156831973212438 1
0.250475375544139 1
-0.237118128068598 1
0.179200315373647 1
0.051523761395914 1
0.077769317856153 1
0.123941255149621 1
-0.104871995354251 1
0.258077916493078 1
0.0648955845917169 1
0.156993845518729 1
0.12688394567617 1
0.0555248867496265 1
0.406307214953436 0
-0.104270637159971 1
0.0325887692379643 1
-0.193951222514012 1
-0.22485789102914 1
0.0356301934518143 1
-0.122150750950229 1
0.108496902076733 1
-0.0413230861874959 1
0.10081935416673 1
0.165067637331107 1
-0.0766477594513455 1
0.0924341571843961 1
0.117507539283989 1
-0.264929071101934 1
-0.265958590702222 1
0.439626399656845 1
-0.10332340778923 1
-0.11257742216046 1
0.11111026283625 1
0.153823680316905 1
-0.387048847341204 1
0.195522021014683 1
0.342135930936395 1
0.250603966894487 1
-0.154657370804128 1
-0.284578404685179 1
-0.258263832799816 1
-0.246702319696094 1
0.0941184812556253 1
-0.0272622104270446 1
-0.149820248270891 1
0.240153202078945 1
-0.133564591696343 1
0.185715639180198 1
-0.10799097827286 1
0.305071822511441 1
-0.375969666650018 1
0.0557878045228992 1
-0.207526778555156 1
-0.111073882459736 1
-0.0951335563237568 1
0.0725928013966131 1
-0.205259515934644 1
0.21502617564719 1
0.14129585070109 1
-0.0781819021623698 1
0.225085766655149 1
0.154128302016778 1
0.157085740309055 1
-0.108013683476996 1
0.163117063726682 1
0.0909470145696763 1
0.296045625847591 1
0.0968174208234658 1
0.176045025148211 1
0.0942117381257804 1
-0.537950281142744 0
0.0920740552265995 1
0.258620402941435 1
-0.0819601682735423 1
0.174314627880978 1
-0.349603866264662 1
-0.365673692101336 1
0.252444885450778 1
-0.0689777962932928 1
0.373152674256565 1
0.137729625092608 1
-0.0952836559322778 1
0.260886888974438 1
-0.0712025228152213 1
0.0271404763519814 1
0.240359722359638 1
-0.321375502899596 1
0.162282341985244 1
0.388135040671191 1
-0.0952599561486892 1
0.179531828759939 1
0.514653889314187 0
-0.210268668476145 1
0.112615063271012 1
0.735521984021081 0
0.184945153626218 1
0.0794852132106877 1
0.234712178681475 1
-0.348807518367492 1
-0.0980146808692475 1
-0.115410568688513 1
0.135355759493913 1
0.0917278399884488 1
-0.263129950688808 1
-0.192073035974936 1
0.217679257990301 1
0.0764720064430152 1
-0.0558213532707484 1
0.00353254476885219 1
-0.0156115422942845 1
0.101163945757038 1
-0.0953561798230466 1
-0.0873258411792009 1
0.0013295764680676 1
0.0576892906840162 1
-0.0210572156135637 1
0.198562214094632 1
-0.243757663978268 1
0.0105699804505229 1
0.198689301765897 1
0.160662349851986 1
-0.0623384191098285 1
-0.0232314036250213 1
0.103057183385793 1
0.0654415269903112 1
0.0150741950828126 1
-0.0279811551422422 1
0.252003703930486 1
-0.195313391785244 1
-0.212809010370393 1
-0.145898445774602 1
-0.0504475791708707 1
0.0982944145626978 1
-0.386741054610256 1
0.470877245121333 1
-0.102163402743454 1
0.1002111807701 1
0.109242245053331 1
0.292934956139056 1
-0.351973323287159 0
-0.257756980389676 1
0.0275920096829386 1
-0.192195532398514 1
0.106640051308202 1
0.140608960639943 1
-0.144111404476603 1
-0.347149835790222 0
0.0657043466858695 1
-0.105268806666703 1
0.191083076191236 1
-0.364987646549028 1
0.45525933910068 1
-0.0710184599703719 1
-0.234704794527919 1
0.232187805165127 1
-0.044273026803445 1
0.0370833649190583 1
0.00172677205602707 1
-0.220473711961782 1
-0.296533444700519 1
-0.0595169228287419 1
-0.272120379169032 1
-0.354960595844821 0
-0.100239245675073 1
0.0221967140154735 1
-0.2970419943438 1
-0.137051816680343 1
-0.223503488136292 1
0.0447038938818094 1
0.00513704983794859 1
-0.00432780976214297 1
0.141422398419318 1
-0.125246010395956 1
0.0224467732463407 1
0.0555979846133272 1
-0.0307941023142407 1
0.13863378071004 1
0.0443283305097573 1
-0.298327947859428 1
-0.278899126515509 1
-0.124813928930603 1
-0.194532847607376 1
0.221762984225966 1
0.126507993410673 1
0.204311180497163 1
0.0795333781517173 1
-0.499823165322409 1
-0.160196449288658 1
-0.222953160867317 1
-0.183065307236218 1
-0.0721694893149161 1
0.0683756299488962 1
0.11983863850185 1
-0.0322049245367717 1
0.0431608556482852 1
-0.0506953670339839 1
-0.376933712607135 1
0.11924899781609 1
-0.0715659399630015 1
0.0508777603332658 1
-0.175861563315518 1
-0.0211998795687895 1
0.103290218029681 1
-0.458203605989605 0
-0.502615521168855 1
-0.0606870226218464 1
-0.166100464772985 1
-0.061396089864374 1
0.170332289513242 1
0.198108930210868 1
-0.314020095396919 1
-0.144885580239871 1
-0.193813080458684 1
-0.184688123231872 1
0.0984530010729818 1
0.0412276908597702 1
-0.0667852164893147 1
-0.0639103456564124 1
0.0766985406898385 1
-0.220472768988683 1
-0.0926378198079129 1
0.281028462197034 1
0.0412657253912873 1
0.122572490946361 1
-0.0487807456234757 1
0.0877364746434781 1
0.239256348236888 1
-0.0764489318941148 1
-0.10628298238586 1
0.0290753778197845 1
-0.0269657576582251 1
-0.258894906785038 1
-0.125624287241025 1
-0.298384612962959 1
0.0196749500807974 1
0.0403867705764128 1
-0.367690499724652 1
-0.122403695984074 1
-0.0565988324726524 1
0.151166269446531 1
0.0518628203108295 1
0.0722368878909821 1
0.087096203742955 1
0.105640667613748 1
0.443833581394997 0
-0.111360501279975 1
-0.0972808885519435 1
-0.0354273862759975 1
-0.0843032025739509 1
-0.457331455436568 0
0.176695215485965 1
-0.0818481658695975 1
0.119154500766783 1
-0.26297905932429 1
0.17438810999317 1
0.599088138603668 0
-0.0575318972509268 1
-0.35828116494673 1
0.341309557820514 1
0.173840091537298 1
-0.217329609231108 1
0.0820684990759713 1
0.0898610297130431 1
0.240825734625571 1
-0.0347301393076626 1
-0.185271595526051 1
-0.175237550132336 1
-0.126683034945077 1
0.128141506327286 1
0.272598167481858 1
0.249242749130085 1
0.0665477222295663 1
-0.175163729925838 1
-0.184380171857404 1
0.162579266872647 1
-0.268682645368636 1
-0.454445461713787 0
0.0849165345727977 1
0.000368253337417235 1
0.772366774329185 0
-0.1368795495723 1
-0.345418048456401 1
0.00277655004194 1
-0.0278177383693848 1
0.0147424926380881 1
-0.099505420382734 1
-0.135289933205016 1
0.292365778440203 1
0.0354384865029582 1
-0.0780230489156329 1
-0.0178676707803198 1
0.412153887745362 1
0.0716775423820413 1
-0.0787528705107179 1
0.58731489111312 0
0.0409632465365838 1
0.379811282332029 1
0.11641718638131 1
-0.0534954204243159 1
0.0362372597655864 1
-0.108236087903951 1
-0.097783779585952 1
0.356023803856236 1
-0.11734797076015 1
-0.148301960667677 1
0.119356076822261 1
0.211498875347448 1
-0.326786912505866 1
-0.299665042447525 1
0.244337113638459 1
0.6493702485186 0
0.148840869938017 1
0.0530847074866127 1
-0.171861686419308 1
-0.115861126724833 1
0.204472234931922 1
-0.383790189080614 1
-0.0616354247521564 1
-0.0199781763182225 1
-0.0481265647970383 1
0.28453456193556 1
0.235024764604084 1
-0.00191553674122847 1
-0.0588932882655321 1
0.218754976191907 1
0.0355342711154451 1
0.189445213381675 1
0.423146753245089 1
0.273030920140202 1
-0.17163503500386 1
0.0297287228515011 1
0.0598761146610622 1
-0.456734953135418 1
0.736169110648679 0
-0.205737740544083 1
-0.32975533051605 0
0.154902591686413 1
-0.306242534489022 1
-0.564329836622227 1
-0.0530763625206777 1
0.0775037640159628 1
0.203105382986145 1
-0.00387389150063902 1
-0.055293190002356 1
-0.167296573476949 1
-0.12536993953311 1
0.128716103416984 1
0.174321074217407 1
-0.212057881178722 1
0.0487833101328435 1
-0.0664911665125475 1
-0.0795549857603526 1
0.226498147166104 1
0.112244074478218 1
-0.0635054320600332 1
0.473886409197739 0
0.0125904609855416 1
0.384476060852329 1
0.104679825181567 1
-0.34558231305877 1
-0.286757855387396 1
0.137619089750492 1
-0.172346441474788 1
-0.147444045185842 1
0.049655914001853 1
0.117978155198869 1
-0.00923373314349437 1
-0.3010537863887 1
0.259664058550596 1
-0.251724675517105 1
0.26791702241016 1
0.0730754168034731 1
-0.059162872772491 1
-0.0331752341254322 1
0.00210088498701405 1
0.201161912420427 1
-0.108810346442818 1
-0.214412871964146 1
-0.225087300481676 1
-0.0116845414895701 1
-0.333979186901081 1
-0.300512383860648 1
0.000773762042309473 1
-0.225746169725727 1
-0.00613396646074587 1
0.0258512006633218 1
-0.0987565274136704 1
0.110241140630503 1
0.137190510290029 1
0.204363641129208 1
0.102583470274483 1
-0.23137724259641 1
-0.195689601428968 1
0.182163278916603 1
0.138018296103283 1
-0.0822899395161736 1
0.0826050068746544 1
0.153653953984065 1
0.0220406143528296 1
-0.034988399010276 1
-0.0463416471282237 1
0.217682615101963 1
0.247007455725333 1
0.0787608480286478 1
0.0466874083749744 1
0.197882467093397 1
0.0966344187188921 1
-0.034850990119017 1
0.316552498342 1
-0.0211989169506343 1
0.0515143922395925 1
0.315854774318331 1
-0.156455570253255 1
0.0633051047374569 1
-0.22341327836858 1
0.250991051243824 1
-0.16132823298455 1
0.273183731424325 1
0.206357310992227 1
-0.0770077185523977 1
-0.228372256400622 1
-0.215552953270799 1
-0.405635511383783 1
0.299566099934884 1
0.314487252053325 1
-0.460341051317141 0
-0.0267849952460357 1
-0.0553721488354758 1
-0.244573757067355 1
0.00761983198205422 1
-0.0127776807700056 1
0.436450446003919 1
0.329556264379101 1
-0.190886325012113 1
0.0519263064710248 1
-0.134518796973681 1
-0.0165566570562328 1
0.412687002115176 1
-0.103866216596203 1
0.0477954186084277 1
-0.42469408715555 0
-0.481743407127457 0
-0.131762067933188 1
0.0212002910037194 1
0.124099657461846 1
0.116135469541249 1
-0.322954390032963 1
0.279918261351026 1
-0.204276909411262 1
-0.140310586468514 1
-0.100351384969897 1
0.374169626490372 0
0.188443391123433 1
0.209394775010599 1
0.0378396323076957 1
-0.0909614729301744 1
0.00622877046527452 1
-0.10061050446583 1
0.0203709085907774 1
-0.170609396326371 1
0.155833993762761 1
-0.166456204913577 1
0.0253052068096957 1
-0.123953774848976 1
0.331550967940021 1
-0.0129267510305741 1
0.162047679705725 1
-0.150172592656752 1
0.33089084581183 1
0.128919736558017 1
-0.0344022304212946 1
-0.159116897374074 1
0.20155413700624 1
-0.254956977796706 1
0.0546490448616632 1
0.141845945402996 1
0.0267694773016618 1
0.121666796927181 1
-0.312482765112442 1
-0.173693524706606 1
0.0394297251081604 1
-0.181761630945684 1
0.238148714790567 1
0.156575420622365 1
-0.0201127299884518 1
0.0944682786666387 1
-0.127981802353162 1
-0.0914618471429818 1
0.44948580145487 0
-0.14623475930774 1
-0.0613678409725775 1
0.242548318594604 1
-0.177331684045591 1
0.160355267359354 1
0.211473277251008 1
-0.293625570583382 1
0.29854664435889 1
0.199567261932034 1
0.0593575169819236 1
-0.383263227648723 1
0.0485537950745143 1
-0.28159547461601 1
-0.17077868930603 1
0.376605834882808 1
0.100814241577246 1
0.151329043790724 1
-0.0373193756705468 1
0.3116727021545 1
-0.0474494521078416 1
-0.0992633242371233 1
-0.0917045464301989 1
0.161190967087964 1
-0.0277031586240045 1
-0.0867566914923924 1
-0.409484900293956 1
-0.214753886398832 1
0.252467814355639 1
-0.0574777999493923 1
0.143330863185347 1
-0.463714345488373 1
-0.184692621804868 1
-0.347950794606665 0
-0.187186699817956 1
0.48742704153559 1
0.244532651145058 1
0.0200563427239446 1
-0.125686968676275 1
0.138660036764314 1
0.155092766931726 1
-0.247216324121919 1
0.238391226119586 1
0.106549998810494 1
0.39622382004523 1
-0.162484520119585 1
0.0723603840800913 1
-0.28146408969914 1
0.173368542083904 1
-0.0188163651875777 1
-0.0304336617723472 1
-0.208654279245251 1
-0.0923417371684135 1
0.198891532615004 1
0.0792273094165928 1
0.0933640323684015 1
-0.284362991602632 1
-0.291424726384768 1
0.120012078067884 1
0.207520422947005 1
-0.0546527556059525 1
-0.221871876454579 1
-0.123013412181261 1
-0.0206523056309715 1
0.53145175394747 1
0.00217974435688915 1
0.0931801138014769 1
-0.0672184576062758 1
-0.0356087309434193 1
0.178989638387753 1
0.552615075950379 0
-0.133204311071446 1
0.0766142452297462 1
0.0880277116935891 1
0.13316073409737 1
-0.0983451468158011 1
0.00086077945116491 1
-0.0323934949325133 1
0.401229439331365 1
-0.0852235283317517 1
0.0107668201780404 1
0.263097067453594 1
0.0211127374427098 1
-0.0774328674495367 1
-0.1529744897524 1
0.354170712862837 1
0.253721607351257 1
-0.219930613069592 1
-0.134541100829627 1
-0.19613363537612 1
-0.20632948232705 1
0.0728151645810906 1
0.0707311548578962 1
-0.0386320141228181 1
0.0812684153148623 1
0.0760168164541777 1
-0.0454700425630679 1
-0.0834584361391795 1
-0.183804672254586 1
-0.145404737282908 1
-0.18605625242469 1
0.411468545985699 0
0.0693870929780643 1
0.0555003531489363 1
-0.366649777410359 1
0.216427232310236 1
-0.147031655464208 1
0.136328066191082 1
0.328922299495046 1
-0.108839499592877 1
0.0756566755722125 1
-0.332066365445481 1
-0.010310746178127 1
0.306796553407243 1
-0.00622557000363431 1
0.485931310622969 0
0.209385424355893 1
-0.352018735708538 1
0.291354787818343 1
0.130329564949148 1
-0.37799364679041 1
-0.130769450747227 1
0.434589565540858 1
0.174009040829431 1
0.296393088708397 1
-0.145519736710251 1
-0.16240661613762 1
0.362903820457278 1
0.08137413902618 1
0.211012965496998 1
0.203991119697594 1
0.188334030136501 1
-0.40725684990096 1
0.452885505575235 1
-0.101109857038026 1
-0.191952180265799 1
-0.246765347135229 1
-0.137646862770304 1
-0.0233835495308786 1
-0.0377112055423731 1
-0.113463785464919 1
-0.094035510876352 1
-0.131536495425431 1
0.173135824744001 1
-0.120115340523336 1
-0.245897136258662 1
-0.131538254803483 1
-0.104781562311063 1
-0.361703511096357 1
-0.102337029866006 1
-0.669858675584194 0
-0.0637122805426855 1
0.00796157316009735 1
-0.170121759812216 1
-0.0974753757459273 1
0.0945722080163388 1
0.182700084371862 1
0.328114541830254 0
0.133971025309155 1
0.192736963613102 1
-0.190133670040605 1
0.117991522507562 1
0.203790101862693 1
0.320355915787108 1
0.291878558549754 1
0.313429737759316 1
-0.338473248798085 1
-0.123864854493247 1
-0.083523953582312 1
-0.459680589317178 0
-0.566936977964757 0
0.302768694938774 1
-0.0546907811179465 1
-0.0398158140047942 1
-0.445602006745223 1
-0.0251824484968131 1
0.178174761185412 1
-0.00431737588054022 1
-0.660016530260828 0
0.0609928473442611 1
0.137947125194801 1
0.210313241813663 1
-0.302197674177805 1
0.0771694179011106 1
0.0857365389185531 1
0.0780523288940232 1
-0.093732015688282 1
0.121064076436969 1
-0.14420728592099 1
-0.107640051618975 1
0.174537492527419 1
-0.126697215862217 1
0.048893136027292 1
-0.0977952621195653 1
0.10516579294523 1
0.25040505401459 1
0.209166106950687 1
0.406378844285988 0
0.416609362894861 0
-0.179450947943818 1
-0.0670639395277466 1
0.0742845746948227 1
-0.122043782212741 1
-0.220884419542801 1
0.188031983048383 1
-0.0181719645299982 1
-0.0211617682003764 1
-0.11456612909637 1
-0.112031633089934 1
0.213096431095825 1
-0.243082582341524 1
0.21146136151032 1
0.187256528946379 1
0.0586886120382465 1
-0.0205504338172753 1
0.0892596711878603 1
-0.325099713495477 1
0.00513381204330944 1
-0.2280018613682 1
-0.506111664848246 0
0.285721968869965 1
0.0453267451762289 1
0.0534295245892159 1
-0.0490787129354887 1
0.0290882945185978 1
-0.38181352947296 1
-0.086169832099021 1
0.273677148225711 1
-0.109575532126091 1
-0.163972264943944 1
-0.125916737498859 1
-0.215201730460778 1
-0.106913494157429 1
-0.110728104306287 1
-0.128691664933035 1
-0.00800264110278869 1
-0.10303894460803 1
0.153888293891623 1
0.199764462079544 1
-0.0220347573492511 1
0.140870002526471 1
-0.014898985217442 1
-0.0805043302709112 1
-0.00438881223922519 1
0.0800748618114079 1
0.221419422994149 1
-0.346385754024004 1
-0.216872182144937 1
0.214002114895033 1
0.10980108332014 1
-0.460384399694696 1
0.069744823556172 1
-0.105378264600059 1
0.000465489911520504 1
-0.208473839279731 1
-0.354347377968286 1
-0.0240255333837584 1
0.0462791852730653 1
-0.402818419981492 1
-0.445884871458326 1
0.032803958236953 1
0.24944277661399 1
0.0668632297992628 1
0.0494805743663351 1
0.0923459663263092 1
0.186924421308946 1
0.0749818869531902 1
0.152209288061684 1
-0.00690274354023149 1
0.283474321037915 1
0.0291577916045384 1
-0.440136112404573 1
0.156358251187395 1
-0.106193112322969 1
-0.31413734217476 1
-0.0654047423611758 1
0.0975495675674361 1
-0.0726167336401466 1
0.174228235436557 1
-0.285766588286462 1
0.372026336553117 1
-0.319316447731503 1
0.016991608997848 1
-0.0768570690426958 1
0.181972398859143 1
0.16505269419167 1
0.0752820865957982 1
0.21125822085902 1
-0.0650116662357591 1
-0.301213183643163 1
-0.0396911446691385 1
-0.191088234099413 1
-0.434506178803542 0
-0.186011793561713 1
-0.0865724368155653 1
0.649066434822546 0
-0.093371524177226 1
-0.267707355786699 1
-0.327405156426753 1
0.076152943040275 1
-0.453011479437077 0
-0.0190401073447087 1
0.287109059045425 1
0.00392172960774158 1
0.0635523507305031 1
-0.191780423280739 1
-0.0256178583836988 1
0.203586618205202 1
-0.0303416420985405 1
0.0370274837267531 1
0.20478565157746 1
0.00532776316319207 1
-0.0781149609290859 1
0.137155695357324 1
0.0545037229318177 1
0.0251784190371527 1
-0.242076911557265 1
0.00308642122677374 1
0.189716262273277 1
0.343873506526908 1
0.111850553903665 1
0.108343397568788 1
0.142641365209003 1
0.0239395300897631 1
0.0782980405663316 1
-0.165113974000211 1
0.39865028620383 0
0.234162147053596 1
-0.00762417195447246 1
0.218684830942415 1
0.264693466252217 1
0.0672666673979465 1
-0.304046402769686 1
0.0812077128478749 1
-0.154432385104766 1
0.405375881540449 1
-0.0766755750936109 1
0.0383217886324403 1
-0.21676397118442 1
0.154727339988318 1
-0.122893200243114 1
0.151738235576356 1
0.0595812084973742 1
-0.0536583898492627 1
0.1094640949658 1
-0.377923965052755 1
-0.0918519633956396 1
0.018493271487785 1
0.375145096481451 0
0.168549579776768 1
0.138496133800203 1
0.240744965102609 1
-0.0661739399312486 1
-0.392544139268483 1
0.439877398323314 0
0.341209197176979 1
-0.132952489333462 1
-0.0899508772124927 1
0.237711804328635 1
0.033475528172037 1
-0.0987098380407501 1
0.319098629691853 1
-0.0473744927612696 1
0.260111150905187 1
0.0415557572463718 1
-0.122822265089749 1
0.119691071896863 1
0.272705921643239 1
0.221222626562276 1
-0.279882271464064 1
-0.0471573964335878 1
-0.237653731553835 1
0.428803235380587 1
0.115280643193468 1
-0.312224770242422 1
-0.181235486180506 1
-0.0608804090584297 1
-0.130923443714883 1
-0.459805688756602 0
0.199841883333636 1
-0.303782162061798 1
-0.0705172430793258 1
0.521779880217352 0
-0.0356354999220664 1
0.131444685783677 1
-0.173464632337564 1
0.134620381624669 1
0.238360934630595 1
-0.0631406322162871 1
-0.0601878913094311 1
-0.094747818188056 1
0.136138003955675 1
0.0553886209688421 1
0.502498106677382 0
-0.200315946030157 1
-0.0572394704710525 1
0.179684862736208 1
0.0981196521361834 1
-0.0231867933944607 1
0.0726644036843772 1
0.301706418826536 1
0.232427752252933 1
-0.315018917450467 1
-0.0822380101077675 1
-0.126193224447329 1
0.331493265734177 1
0.215399550845809 1
-0.337606010166083 1
0.074943876085172 1
0.121648546026398 1
0.189140281488078 1
-0.0265365015712277 1
0.0988935328092425 1
-0.181431411528626 1
0.0897222321691279 1
0.06949888542841 1
-0.10192992938757 1
0.187296838584584 1
-0.546158307533362 0
-0.0538459555673581 1
-0.0474930523033256 1
0.0861971466129914 1
-0.0441198583655235 1
0.10292865629347 1
-0.200279523894793 1
-0.381350757539877 1
-0.0604588475009657 1
-0.328510042387266 1
0.102473199901219 1
-0.0937564523064874 1
0.000760129169617835 1
-0.0862483521227238 1
0.0262555447139166 1
-0.0532392317812207 1
0.165731880929304 1
0.180478885428147 1
0.0294186211766148 1
-0.518761450821853 0
0.275696934076643 1
0.0288117859377734 1
-0.0152622736629291 1
0.119351542021568 1
-0.231654215557903 1
-0.334967713571508 1
-0.144585513909396 1
0.0998152730779577 1
-0.0874946375511026 1
0.347168118704414 1
-0.140932904590179 1
0.119357891846185 1
-0.180588649654486 1
-0.107518347046219 1
0.0334286515452989 1
-0.291070787208659 1
0.0540946179648462 1
0.0170074339953519 1
0.156105365451482 1
0.0505178712287616 1
0.254834885187539 1
-0.065136015352227 1
0.0271109354581737 1
-0.285495717393041 1
-0.172708098224603 1
0.191936419375874 1
0.172538913872001 1
-0.0455004373523709 1
-0.240944005206989 1
0.097349617377909 1
0.282137866099646 1
-0.179403307712279 1
-0.207089090936599 1
-0.384392751304385 1
-0.393144806115513 1
0.131885310233152 1
-0.156894054712338 1
-0.32398198532062 1
0.192292873023184 1
-0.0794883173014764 1
0.149570006804507 1
-0.00199739002953724 1
0.0302047253968611 1
0.0425119661992463 1
0.351968128668557 1
-0.107334632380521 1
0.0188174509383907 1
0.0566105814673519 1
-0.213361671257685 1
0.0609813010379819 1
-0.187939865033154 1
-0.288806907897592 1
-0.123693428030554 1
-0.0299343712637223 1
-0.134735413929964 1
0.100096475159244 1
0.0877495002037624 1
0.0535636004920284 1
0.225470857501067 1
0.107670781604843 1
0.0176052317104932 1
-0.37359066475284 1
-0.385174949168267 1
-0.0257788070900272 1
0.260728035917615 1
0.271195851828116 1
-0.0864712590462036 1
0.2719295065281 1
-0.0132177480997175 1
0.121816322423306 1
0.113934539332393 1
-0.30329676420055 1
-0.389755726673209 1
-0.309075875919122 1
0.0731060163388928 1
-0.158042042121823 1
0.0858470737785186 1
-0.101076504688521 1
-0.256758677378523 1
0.197445986986851 1
0.109144113877799 1
0.0121406758288941 1
0.0564669220742088 1
-0.29461473689931 1
-0.206796159293967 1
-0.247359291312545 1
-0.412845400236922 1
-0.213314469593661 1
-0.237265641313214 1
-0.516732507455346 0
0.246295044691639 1
0.0171946980540841 1
-0.2859208825289 1
0.0713129665109981 1
-0.601493246163618 0
0.149361511111013 1
0.0627165221011961 1
-0.312307460850946 1
0.432003571117004 0
-0.100154457508369 1
-0.187747515399228 1
-0.307955879075498 1
-0.158611679847597 1
0.104188521913423 1
0.17482614922304 1
-0.0570580204568406 1
-0.180154715919703 1
0.102408902377884 1
0.312257879250617 1
-0.0139231820785584 1
-0.144537616374741 1
-0.272725778937645 1
0.12681728291618 1
0.192959625971782 1
-0.141717772539829 1
-0.040121698081063 1
-0.2847719522013 1
0.46985173601832 1
0.207146332228852 1
0.0738993475528468 1
0.113346172938285 1
-0.254629138148884 1
-0.197205781903442 1
0.175161088483579 1
-0.117826561807652 1
0.0259627401895303 1
0.00966061477568356 1
-0.286562879447686 1
0.408102939750311 1
-0.221818621693521 1
0.194368580982066 1
-0.1646083116412 1
0.117852402445721 1
-0.374805184206988 1
0.601693038973434 0
-0.0292560025452449 1
0.451484093572798 0
0.0507086153055379 1
-0.122010713969078 1
-0.294047751527798 1
-0.579885165384875 0
0.0128830018073006 1
-0.397749709313504 1
-0.0959974590010513 1
0.0268360072701972 1
-0.0312095063115526 1
-0.24205473593252 1
0.480131584372861 1
0.237385769831239 1
0.0893151755178324 1
0.252795193563411 1
0.0443105832685048 1
-0.27398313708336 1
0.0480182652212458 1
-0.219559204867173 1
-0.257501461175525 1
-0.252481599711358 1
-0.275351576209073 1
-0.28248756147165 1
-0.620626764033966 1
0.270594995681259 1
-0.277176360136551 1
-0.0296387519656146 1
-0.195563780539832 1
-0.0309959107212877 1
0.0528312389359218 1
0.144279979659522 1
0.0903134942272317 1
-0.434602071988326 1
0.21664745802906 1
0.218547101994263 1
0.121231438587522 1
-0.200702609114795 1
0.13058515686526 1
-0.0714250257758519 1
0.0591638336883389 1
0.118600342641494 1
-0.232955021640045 1
-0.127328458866194 1
0.072622042544663 1
-0.113952993227569 1
0.10472931053465 1
0.344080035211855 1
0.146030666586862 1
-0.0975476000660767 1
-0.0547648151877326 1
-0.288539881041543 1
-0.0187547637032511 1
0.00719355065235094 1
-0.217818664908442 1
-0.0339824352652104 1
0.0428335413082224 1
0.267039717967627 1
-0.0543985362107969 1
0.0139912989843506 1
-0.13144044828738 1
-0.0189993668831236 1
-0.0808397612475335 1
0.411679696919364 1
0.157422388924375 1
-0.24922120090456 1
-0.0318764860932198 1
0.247011685558747 1
0.382607294056377 1
0.207838976394175 1
0.234933236370825 1
-0.0377377581680669 1
0.0561189235742641 1
0.237434325291848 1
-0.241169409685309 1
0.185655324991175 1
-0.315857912046778 1
-0.027282174590794 1
-0.190857517695877 1
0.186237800897304 1
-0.332101817727084 1
-0.0184239774185205 1
0.235325263083653 1
0.464683128365186 0
0.0290717147823769 1
-0.435774822544527 0
-0.041669556855587 1
0.109283798644635 1
-0.2669808103422 1
-0.286314793537924 1
-0.409157687918496 0
-0.113347135596612 1
0.0636347072210919 1
-0.0205744983870057 1
-0.183192279852629 1
0.283274980818816 1
0.129048681883624 1
-0.0484777293544108 1
0.0116560984782384 1
-0.378688878483483 0
0.101547912571025 1
0.0171843956909207 1
0.137640970560634 1
-0.0880183650547455 1
-0.00291302536064617 1
0.103755594909883 1
0.0397337885147921 1
0.250360746541209 1
-0.312769617682904 1
0.0213663445815921 1
0.503770288411396 1
-0.0242321606359119 1
0.0143251422469811 1
-0.0387600652827315 1
0.363968812249663 1
0.0672392450466245 1
0.040674635488994 1
0.294213359899896 1
-0.196659222343287 1
-0.189600789701198 1
0.377381381524284 1
0.0859407616979223 1
-0.100591907993112 1
-0.290143565675734 1
-0.203860150536886 1
0.084936819097519 1
-0.251540685085244 1
0.0944272949806579 1
-0.384172783167243 1
-0.103237976372775 1
-0.224237850984375 1
0.506938851703883 0
-0.356968105081464 1
0.144371765144608 1
0.155532130000516 1
-0.107660882592661 1
-0.291722318668985 1
-0.118976191683 1
0.0681602004567604 1
-0.524782786795363 1
0.144308258671393 1
0.0225577401426111 1
-0.00719795271440446 1
0.115583538678582 1
0.153000779000154 1
-0.00141579214953829 1
-0.315570292487526 1
-0.236157617673707 1
0.0472658389754028 1
0.137638794841014 1
-0.156431668382522 1
-0.141046112234417 1
-0.107771243214384 1
0.218819553214127 1
0.0228748687042211 1
-0.132297445745932 1
0.0917138529671217 1
-0.159904568676757 1
-0.1109567467138 1
-0.0982505480915826 1
-0.140177656290064 1
-0.0423291561058926 1
0.144021856009641 1
-0.510352815207058 1
0.0202265430043966 1
-0.277659142548937 1
-0.203424592889645 1
0.0731476633656543 1
0.060333084661736 1
-0.0870862355402039 1
0.226869785144176 1
0.204353235430723 1
0.00948490274209351 1
-0.208369202391765 1
0.0704650272072285 1
-0.0741001876321175 1
-0.0768588124616224 1
-0.0231528403916833 1
0.161801244675308 1
0.0645813427398125 1
-0.0296523768117996 1
-0.130093415984535 1
0.120023404104609 1
0.037301359568528 1
-0.230402532698743 1
-0.32346617567629 1
0.142345957388593 1
-0.453063699158868 1
-0.196829248013157 1
-0.0926323932127443 1
-0.0146084520137931 1
-0.152604495147403 1
-0.135652105619233 1
0.418886743327245 1
0.131886767275792 1
-0.110451145747284 1
0.139633607288868 1
0.0210254613795694 1
0.170120017675223 1
0.0967923461540033 1
0.176904626906764 1
-0.249304719485407 1
0.555401946016459 0
-0.11569449816952 1
-0.203665793171099 1
0.146334935919939 1
0.000210178375473634 1
-0.271120934929595 1
-0.123795685512331 1
-0.0460174337089721 1
0.0737907165859904 1
0.355162957507516 1
0.439301099760937 0
-0.233584474593855 1
-0.00612572337803858 1
-0.12696807011998 1
-0.0706675288563506 1
0.288243250338718 1
-0.103676051523867 1
0.104166850132284 1
-0.192639622848399 1
-0.365510478709732 0
-0.277329479146458 1
0.0529222235224753 1
0.193093178650585 1
0.235159893177238 1
0.0960999768944153 1
-0.0559878299711611 1
-0.10447013901406 1
0.263600822354841 1
-0.250591820614017 1
-0.0777793324556337 1
0.0431599344079696 1
0.00179316532447395 1
-0.240051326347277 1
-0.0593730665908077 1
-0.229951355194541 1
-0.022531488934423 1
-0.289157804251864 1
-0.286471133680099 1
0.345088074795863 1
-0.0597343871390128 1
-0.159438627907731 1
-0.0167466660209547 1
-0.259656327224457 1
0.174248905011199 1
-0.032463686065656 1
-0.19687069768079 1
-0.219907435399219 1
-0.0587804753311764 1
0.26927120301375 1
0.175955187171632 1
0.20981905895823 1
0.331960046761103 1
-0.61656955089057 0
0.124422965551301 1
-0.188742379520317 1
0.0375804740253953 1
-0.0222836179902984 1
-0.00116622636435269 1
0.226731895217105 1
-0.34965219040153 1
-0.228383102119978 1
-0.167522550848066 1
0.0765504987501778 1
0.13506552291398 1
-0.00639823736495446 1
-0.285193572141354 1
-0.0314058921612009 1
0.269613734466978 1
0.151425745623469 1
-0.300679905423619 1
0.229997545520754 1
-0.33232062431699 1
0.432427047207555 1
0.116880391652421 1
-0.144097591347205 1
0.251474366237282 1
-0.383797320522857 1
-0.116822822198535 1
-0.203611562577203 1
-0.0104263852706127 1
-0.119273601668425 1
-0.213260682734391 1
-0.174116629007541 1
-0.244715836304427 1
0.153621301967338 1
0.0140631296139651 1
0.149210880226643 1
0.130139916520383 1
-0.0738795009205331 1
0.227578314291146 1
0.115727530499504 1
0.298769846545265 1
-0.285877558749676 1
0.279581562838306 1
0.237722086781523 1
-0.326469172290434 1
0.394662656992993 1
0.253497070866162 1
-0.214143731319005 1
-0.0945226720424604 1
-0.0440558237546229 1
0.0330537816438527 1
0.200090915416402 1
-0.000742976890074742 1
0.262721032171308 1
0.177415566698555 1
-0.285721166921096 1
-0.20508228340449 1
0.167110176805583 1
0.0279033496668066 1
0.0729572490789163 1
-0.102895700644314 1
0.327676495276294 1
-0.117565023990902 1
-0.330119311618327 1
0.33993003949668 1
0.305718135046041 1
0.02965661514852 1
-0.436027863363286 1
-0.148976082307571 1
0.2075079804589 1
-0.0641856602810409 1
-0.0750611562354624 1
0.113748969795647 1
-0.069287302087669 1
-0.0348155762988059 1
-0.0390756911771793 1
-0.507617256762862 0
0.0226904935901273 1
0.394030944258782 1
0.134628398564121 1
-0.174790713839263 1
-0.465902010896384 0
-0.0423919084998505 1
0.372581053041267 1
-0.0557236680651394 1
-0.168870837077004 1
-0.162959042601335 1
0.0459719293545847 1
0.120998204706246 1
-0.0245774784824479 1
0.288606456331606 1
0.0910394527543929 1
-0.0770503098229827 1
-0.337629870546184 1
-0.119171082024208 1
0.121231752176029 1
-0.0834889526189806 1
-0.183264809220654 1
0.522608545238023 0
-0.0681921250593552 1
-0.0625057842423263 1
0.00272010155557473 1
0.0888903043775446 1
-0.158686173510601 1
0.307915393412296 1
-0.127395991419458 1
-0.0270294216913197 1
-0.0885864934762076 1
0.110095287141266 1
0.0373427671860123 1
-0.264047641454674 1
-0.166189579198718 1
-0.537059920856051 1
0.0979485670760116 1
-0.317365810527701 1
0.290647842185006 1
-0.244231827131 1
-0.224008844067485 1
-0.311907950483604 1
0.121735783588425 1
-0.246187833627507 1
-0.439636886640181 1
0.0260486895574205 1
-0.106104727896753 1
-0.221848162533638 1
0.0296931202098014 1
0.0181380832704091 1
-0.0233683575886317 1
0.121455260011809 1
-0.101290299381737 1
0.123356570665976 1
-0.143445454173194 1
-0.207007129208426 1
0.313552699088959 0
0.109301916196988 1
-0.235784842131878 1
0.570526743428417 0
0.0340457134334226 1
-0.275231153567581 1
-0.117676061877787 1
0.0500811018396174 1
-0.0270224660741549 1
-0.256593545391735 1
-0.137116591677742 1
-0.527604085582686 0
-0.40733394294584 0
0.179451363579707 1
0.118917972884785 1
-0.0280875004983401 1
-0.340329696282593 1
-0.0968228670430089 1
0.169444447404824 1
-0.20867114391649 1
-0.333714501122224 1
0.437348520754268 1
-0.0275131023036863 1
0.05173890058536 1
0.11881255488821 1
-0.0129473485168846 1
0.139620734114924 1
-0.271945047582919 1
0.182525167189731 1
0.306279199916491 1
-0.0591985477755228 1
0.03515270403769 1
-0.241065650416516 1
0.0466844177214463 1
-0.0920442178195502 1
-0.203784351704178 1
0.261412989913788 1
-0.21931685535367 1
0.035249594637857 1
-0.0341114823269136 1
0.169630882005395 1
-0.0412126084201272 1
0.237118044415839 1
0.0353218924164557 1
0.00615051299530262 1
-0.0211223473066835 1
0.433958263724181 0
0.401959594719109 0
-0.0810383238648939 1
0.198335944576209 1
0.0136698207744788 1
0.0114679098286401 1
-0.277045857623319 1
-0.17688593714184 1
-0.114540795558948 1
0.319637388161241 1
-0.0109400468396865 1
0.105922560304831 1
0.0156940386430454 1
-0.0581717511457715 1
-0.0568525806218087 1
0.177984900133326 1
0.302560281543359 1
-0.119896277786542 1
-0.0454051235665311 1
0.0323442933363269 1
-0.0244858748385096 1
0.317261476771813 1
0.0968966434726599 1
-0.133398088673221 1
-0.0149941388118352 1
-0.249747635620812 1
-0.285168521327284 1
0.424951728525262 1
0.255801178225097 1
0.177358041229781 1
-0.179983489806056 1
0.0825213038849388 1
-0.15779040840741 1
-0.535089138550296 1
-0.0383603294444757 1
-0.210519302835227 1
0.0219797938643449 1
0.645299856919818 1
0.128395418144443 1
-0.116611830982263 1
0.32820327421951 1
-0.263245418168551 1
0.0274907627189011 1
0.114634450131261 1
-0.0250840536117447 1
-0.0179914234109968 1
-0.0435803713914431 1
0.19630338727273 1
-0.140008185594268 1
-0.129512714380906 1
-0.119448368226707 1
-0.109130913860376 1
0.208743271208766 1
0.236606128371554 1
-0.339511145804768 1
0.0557607649207618 1
-0.132225832863009 1
0.138454659269407 1
0.122488067050395 1
-0.0875971535833118 1
-0.238680157014066 1
-0.264079421963747 1
0.0127798162165353 1
-0.15616454222243 1
0.254439293932181 1
0.244857752703698 1
-0.195557556299882 1
0.2189629290486 1
-0.0338755914975833 1
0.124366904569993 1
0.531871434195443 0
0.103463844056807 1
0.246332156136001 1
-0.464230326242705 1
0.0951745503320666 1
0.16972944223915 1
-0.147377303229138 1
-0.124656489371299 1
0.299698546547143 1
0.00238952877619903 1
-0.059473015725061 1
-0.55788892281353 0
0.056461592102014 1
0.257373715669231 1
0.087176129565277 1
-0.184222436584717 1
-0.149067954886415 1
0.0907006422056291 1
0.0209406218351585 1
-0.403401423231529 1
0.305882467520701 1
0.0937709580157749 1
-0.10110159960659 1
-0.139916229864634 1
0.253823836841717 1
-0.213788456414894 1
0.0338481512691814 1
-0.294418848700246 1
-0.163996150182623 1
-0.170139333864348 1
-0.0708759342778993 1
0.0866915925328566 1
-0.186997762255474 1
-0.177836200705109 1
-0.299737618423437 1
0.90878788263637 0
0.194858144405032 1
-0.122610817804298 1
-0.261378397415823 1
0.262809869212834 1
-0.0650622801259475 1
0.0770851206641198 1
-0.55973733484683 0
0.0255358931271816 1
-0.320173707866083 1
-0.0976644892576582 1
-0.0504215363752801 1
0.0292367716302738 1
-0.109346586532972 1
0.0445659114990447 1
-0.166126307268503 1
-0.289081681780855 1
0.175942063515122 1
0.198027559070991 1
-0.0904247249104458 1
-0.13931076720662 1
0.0565708599778278 1
-0.136314650929301 1
-0.0623158585922006 1
-0.313520569579301 1
-0.00940020063628379 1
-0.0746999589052659 1
0.106808371406249 1
0.0438855695534436 1
0.038812641837248 1
-0.0649652500061512 1
0.09340597348909 1
-0.350343908121138 1
0.0593382325877844 1
-0.336094251865606 1
-0.0598257457429019 1
-0.0936531818468263 1
0.0577117935757128 1
0.395321272782183 0
-0.109604110845726 1
0.282866280036536 1
0.192856670580644 1
-0.229357346944357 1
0.205141516982359 1
0.137694920071478 1
0.0590024549554456 1
-0.218596844732812 1
-0.132721266404125 1
-0.499026773174681 0
0.0442054694476284 1
0.137545346645072 1
-0.138915323202953 1
0.0713473017260094 1
-0.11870095958214 1
0.0761865317821779 1
-0.0786735427139887 1
-0.0527199879910665 1
-0.117437379065915 1
-0.0483349217476001 1
-0.0592436759856915 1
0.118649881230478 1
-0.159006557494747 1
0.0718307380612257 1
-0.204516651781838 1
0.208570848887462 1
0.287594656229422 1
0.105008723249146 1
0.12289006231622 1
-0.233997646465992 1
-0.319985047009512 1
0.281743595756933 1
0.0432645360139966 1
0.0905554823450634 1
-0.0316869612825144 1
-0.0163519337124024 1
0.266715285939032 1
0.145534520885098 1
-0.379563639249828 1
-0.241482107210338 1
0.312586936537862 1
0.0381370537611982 1
0.163585765649474 1
-0.154115187163163 1
0.142192962453082 1
0.0691466382890915 1
0.286888947269461 1
0.263709840162468 1
-0.180046244261398 1
0.121765969713989 1
-0.17874652517572 1
0.0438303138845791 1
0.221610603062864 1
0.12941121276506 1
-0.0880960329539849 1
-0.272567452430244 1
0.120606945199786 1
0.0407209076021683 1
0.162644608557921 1
-0.366411424047977 1
0.197977695252688 1
0.136415406497044 1
-0.0590203368781876 1
-0.35392335824997 1
-0.20394571719758 1
0.0165344894119475 1
-0.198770972980585 1
0.0373786493382394 1
0.00592851640678459 1
-0.277797598887106 1
-0.0992327972663224 1
-0.209226013334386 1
0.033621943916464 1
0.0266336070569947 1
0.199177836833465 1
0.0597741765610991 1
-0.389918225748358 1
-0.136441607881359 1
0.0370205796962216 1
0.54795138182314 0
-0.0148924761961507 1
-0.0420029255280124 1
-0.0244596197047379 1
-0.103470618889544 1
-0.158177695910129 1
0.0945480602595689 1
0.15211516547725 1
-0.0183562272852593 1
0.100160705506825 1
-0.229964143426342 1
-0.125434392470786 1
0.119221963808588 1
0.0617877797737895 1
0.0111532657267461 1
0.0234478093665158 1
0.106615170102295 1
0.208810095622998 1
-0.156799508589865 1
-0.109141424034482 1
0.0308130788162905 1
-0.157958514644045 1
-0.131168587735781 1
0.238603047734703 1
0.0261440943261684 1
-0.0375754749888519 1
-0.0811053045695828 1
0.150718316146165 1
-0.377042716935651 1
0.277769064118178 1
0.0988576778248424 1
-0.143562190601663 1
0.435612896914739 1
-0.140282269483841 1
0.0284616941828422 1
-0.0743636699839136 1
0.342772846185062 1
0.169752090387844 1
0.123860030855088 1
-0.27004760761059 1
-0.0391322423846251 1
0.0617020753871828 1
-0.125291016775859 1
0.107711209093513 1
0.00283868545570767 1
0.100129294025804 1
0.242905834785089 1
-0.241761090955527 1
0.225789539785532 1
-0.504505594736006 0
-0.107191492716074 1
0.261516739038887 1
0.116326017226695 1
0.486517320039856 1
0.106532522984263 1
-0.112362915328959 1
0.153395901037995 1
-0.255440371634848 1
0.536320277508903 0
0.242565865772974 1
0.301799194560059 1
-0.235434016333922 1
-0.207163475618509 1
-0.108828424521051 1
0.0278421974811124 1
-0.18050114743183 1
0.202481823009415 1
0.182720550867204 1
0.0331073693889152 1
0.0870753956236093 1
0.00402202510770667 1
0.179123128268749 1
-0.0533423109396079 1
0.301604696277783 1
0.160802731790507 1
0.084294086532902 1
-0.186293543596516 1
0.370393942080296 1
-0.44414419641994 1
-0.00125136360868621 1
-0.0554742775573297 1
0.14178693741939 1
0.135771673471375 1
-0.460139857861344 1
0.00119971733296081 1
-0.108315124175575 1
0.141543438317731 1
-0.245012090341166 1
0.180577059462711 1
0.149392052097231 1
-0.435132090082242 0
0.00696236336490406 1
0.378843674763387 0
0.172037537396088 1
-0.131592599782429 1
0.181970903350926 1
-0.156190339378045 1
-0.147930056750669 1
-0.467186170693777 0
-0.0455390570286646 1
0.213442538289213 1
0.210732887976367 1
-0.0466902337274357 1
-0.302190387572148 1
0.209349537036554 1
-0.0499489023968059 1
0.0621664286644592 1
0.24449477386034 1
0.0727660561632147 1
0.215868376486139 1
0.0123296799605063 1
-0.0935202173191052 1
0.491266212435463 0
-0.0255237718439784 1
0.309028247259664 1
0.15026004303971 1
0.0940004993840927 1
-0.307494401547551 1
-0.121605322045759 1
0.076303453722545 1
0.146047279552085 1
-0.25947531341437 1
-0.263287187212562 1
0.263976734120716 1
0.309219119255254 1
-0.107533783997718 1
0.00606888549396374 1
0.243216718942621 1
-0.138408230000683 1
0.0872688492423065 1
-0.0265066029431892 1
-0.0235551091348637 1
-0.167205108792557 1
-0.00720036531846604 1
0.150993831189751 1
0.125378838308377 1
-0.0910337952450028 1
0.614167932165925 0
-0.0435292218923275 1
-0.323253521641586 1
0.319433612225548 1
0.0424474585673323 1
-0.101282708895169 1
-0.0270979634520265 1
-0.314551930945937 1
-0.227665337381513 1
0.193866555482232 1
0.299299075593535 1
0.430663296996096 0
-0.00343303687531806 1
0.208535461600329 1
0.11558347232602 1
0.0641962731378668 1
-0.102051960097338 1
-0.159058610165526 1
-0.0745480691905932 1
-0.372048592121877 1
0.0471819126276428 1
0.232539861360483 1
0.173476550022371 1
0.283881511995339 1
-0.409947585907488 0
0.0441380457538681 1
-0.338236553529881 0
0.14511341189691 1
0.205199568073092 1
-0.134022081099602 1
-0.0284430699631646 1
-0.0632084460858087 1
0.0900966626443745 1
-0.379898836697274 0
0.367712431180551 1
0.0463863529294318 1
-0.0239800431591736 1
0.169137863240776 1
-0.615138052793968 0
0.0211123228286014 1
-0.0292620084066549 1
-0.346049474453077 1
0.0361967472049391 1
-0.123755820504252 1
0.133023232121553 1
-0.192519620318493 1
0.0544973412583154 1
-0.144872253020718 1
-0.146941080964501 1
-0.24040773943155 1
0.000497027104885398 1
-0.179987576648104 1
-0.276827716524798 1
-0.0534614883055397 1
-0.168040116565208 1
-0.129673186545627 1
-0.191533729143615 1
0.101102692542666 1
-0.127190941187477 1
0.441224722406376 1
0.262570739931771 1
-0.100156446576034 1
0.36604754097585 1
-0.00271571377893369 1
0.160250185327153 1
-0.175300662403216 1
-0.0409985513103575 1
0.0206546478648908 1
0.330371154503639 1
-0.00538865039415609 1
0.153382314449017 1
0.222279821314082 1
0.132040963346142 1
-0.139389288875908 1
-0.0986706102972154 1
-0.541848648425623 1
-0.0814112206340367 1
-0.191413557808256 1
0.284213773273588 1
0.196805751881316 1
-0.385747159191131 1
0.134650595567294 1
0.0322732760020648 1
0.410490862427512 1
0.0486591354545221 1
-0.388500445441829 1
0.00498940469964525 1
-0.351510972617603 1
-0.207944791040922 1
-0.134460568580611 1
0.12515881560212 1
0.137575931292175 1
0.0407553370218089 1
-0.103451750746276 1
-0.215498828657482 1
0.100974192165071 1
0.446755535519762 1
0.111846593207754 1
-0.122885386978596 1
0.022208140843987 1
-0.109625222398519 1
0.0408128111770327 1
0.00918476599460737 1
0.0611263569505287 1
-0.209572032044986 1
-0.435577289274429 1
0.376817144093698 1
-0.0877591554843792 1
0.174963230191666 1
-0.0111014789073759 1
0.287823917522358 1
0.0825136227472084 1
-0.245565496514544 1
-0.152386000677737 1
0.52547509229352 1
0.0202571309413279 1
0.0334547426922703 1
-0.224887849949962 1
0.14661495407415 1
0.0214671746622481 1
0.135662366918633 1
-0.126835824234057 1
0.17500945055296 1
-0.0665237061230173 1
-0.188151425917725 1
0.290870495301025 1
0.2936858585192 1
-0.237195722879093 1
-0.109919407885362 1
-0.114474560647427 1
-0.141427360211222 1
-0.045591374559543 1
0.0551840746036389 1
-0.0892291509746369 1
-0.433056820588427 0
0.213827026165503 1
-0.1464850597106 1
-0.0569861994868779 1
0.493124413095646 0
-0.272639751243417 1
0.154245042610151 1
0.301560345181466 1
0.081708116994834 1
0.0155639152447492 1
-0.0992910415628545 1
-0.0623587325958211 1
0.196590410110294 1
0.119982135538861 1
-0.0497687466023279 1
0.0527792194176644 1
0.0707585997605592 1
-0.242916290965645 1
0.187172244342079 1
-0.00166150603609751 1
0.18010184923823 1
-0.160278977899331 1
0.119123305013195 1
-0.213604947965585 1
0.256317571744846 1
-0.022867396013573 1
-0.154501629719238 1
-0.240930912262718 1
0.0183305244878804 1
-0.264854362604173 1
0.252820244084503 1
-0.184705882646404 1
-0.00439223537731375 1
-0.45471809817211 0
0.137603057601889 1
0.423143685644383 0
-0.198899743596914 1
-0.137578751052174 1
-0.00415788139378806 1
0.0833264956154421 1
-0.326326349788937 1
-0.0172438699624239 1
0.326858258390217 1
0.040481686538578 1
0.219728237944429 1
-0.104440452443262 1
0.0577258729442072 1
-0.159574344291314 1
0.0525806565381377 1
-0.212739538760731 1
0.0418136613986494 1
0.0207477722604435 1
-0.0633485880101249 1
0.234016593004584 1
-0.0258218597643149 1
-0.0220795970131721 1
-0.00568011451035653 1
-0.212824094892138 1
0.27751863822563 1
0.400559753738316 0
0.0587974781191228 1
-0.0459264073729215 1
0.105408796768548 1
-0.0519696291204528 1
-0.0428475036990012 1
0.0881631659176706 1
-0.142147678495045 1
0.390823324835053 0
-0.164323972900451 1
0.0291576783346979 1
0.259628328578416 1
-0.22914063628085 1
0.252245594689715 1
-0.144667135372141 1
0.00321911842696233 1
0.0612747592081249 1
0.274954942502778 1
0.0109420874516818 1
-0.261941995449727 1
-0.0232622300631739 1
0.323215867799817 1
0.0937750552692454 1
-0.0755185983790694 1
-0.121188995417794 1
-0.11351609843527 1
-0.39143773723149 1
0.4054446652635 1
-0.250104227909435 1
0.111189861627971 1
0.207156904920911 1
-0.0739905568361246 1
0.230787753005929 1
-0.0703314833285051 1
-0.0174709656334812 1
-0.195798456410023 1
0.0838379177629588 1
0.00105103727705282 1
0.253610253582788 1
0.130352514395541 1
0.0513173475859015 1
0.054628767533856 1
0.0654364513326669 1
0.161109837528765 1
-0.0267882954682803 1
-0.125000160988939 1
-0.13515701375129 1
-0.104425202166459 1
0.201434921636478 1
0.198096890043857 1
0.127078613874262 1
0.0554368923512781 1
0.304867805126558 1
-0.0464419031264002 1
0.116536197916658 1
-0.226424010656642 1
0.53644032558972 0
-0.124524014863077 1
0.0562010714830976 1
0.16208403639476 1
0.151536621547982 1
-0.103721257235811 1
0.192211784822329 1
0.146283829061818 1
0.346475145523932 1
0.143520718712864 1
0.0739951911753185 1
0.0282290310872206 1
0.147340544696747 1
0.130786026366702 1
-0.0693827641138948 1
-0.0825375378061623 1
-0.0988316383167827 1
0.146286768701178 1
0.0493483646121046 1
-0.111115248476502 1
0.496962163325409 1
0.0515193821153514 1
0.0778236995637437 1
-0.282425921358012 1
-0.106223239869544 1
0.0293373942666942 1
-0.220954247240215 1
0.0190377916302516 1
-0.154787248100631 1
0.0512505438536781 1
0.102506471974391 1
-0.0127576151362771 1
0.0199709551890184 1
0.172684766078877 1
0.351104942780219 1
-0.213772360110261 1
-0.354279638806493 1
-0.207330071946184 1
0.0631390417343667 1
0.172602249345525 1
0.0426752193180159 1
0.0893046623198714 1
0.0719255691977031 1
0.376505783773264 1
-0.0440363702317717 1
-0.125848404245383 1
0.0896527610157167 1
0.100358811735452 1
0.013695881995227 1
0.143929612509965 1
-0.144032864088696 1
0.177929992076767 1
0.234721300611329 1
0.331705424534779 1
0.220439281079257 1
0.0516454276647042 1
0.202382924591585 1
-0.00901836547684949 1
-0.0364800552665834 1
-0.107629980870935 1
-0.0275704314945809 1
0.069386742834468 1
0.0367071829586202 1
0.149048564708806 1
-0.261009072628763 1
-0.0101646607606605 1
0.0159140138140382 1
-0.228841991201256 1
0.167344791676358 1
-0.224064347692213 1
-0.0215233653075807 1
0.130507206876014 1
0.235960031881105 1
0.0877497990574554 1
0.168464810908232 1
-0.231078342021291 1
0.0365907157177729 1
-0.159789003822567 1
-0.0421417719599087 1
-0.0970545873526744 1
0.00602446208569665 1
-0.216542954817669 1
0.439681863630157 1
0.148668554017656 1
-0.101671270902376 1
-0.141417429030262 1
0.223758054645734 1
0.176080300117112 1
-0.34393825557557 1
-0.423983644576039 0
0.00460947183698122 1
-0.316248267781626 1
-0.174355285986697 1
-0.254250630925749 1
0.308570019948429 1
0.0724411311032441 1
-0.00469058957738869 1
0.0287838619865177 1
-0.0173345870256047 1
0.338893906214145 1
-0.098948163419776 1
0.0906751865743331 1
-0.451704343909973 0
-0.0321963513379707 1
-0.0381129754138488 1
-0.192270219533117 1
0.441615861097442 1
0.357366766306388 0
-0.00269338861397164 1
0.19594988482698 1
0.0840534887674851 1
-0.0896385173788307 1
0.0235468716961234 1
-0.000738471134917366 1
-0.0645477444257939 1
-0.25819168552966 1
0.454313878322208 0
0.35729141892211 1
0.0359489429762691 1
-0.156151857357422 1
-0.360797859715761 1
0.217052218790963 1
-0.132202860280479 1
0.492992723798192 0
-0.0228016131262868 1
-0.242363668808009 1
-0.0795814443118263 1
0.0603730060809618 1
0.186057150920635 1
-0.206834380123008 1
-0.108590586685695 1
0.271146333184909 1
0.080913309620871 1
0.274631748853124 1
0.0735667850595357 1
0.183084107721576 1
-0.30103731541929 1
0.113169892736696 1
0.05368149778312 1
-0.109751893459159 1
0.51737821903264 0
0.0202959563507121 1
0.13239673627801 1
-0.129426057383864 1
-0.120721207438649 1
-0.0475774557270436 1
-0.211614178096915 1
-0.129989261686447 1
0.118668845405823 1
-0.247812433214801 1
-0.181495743127816 1
0.0402066113552465 1
0.0194484667261313 1
0.128658907081263 1
-0.185073328018742 1
0.126356070140142 1
0.0482210809509096 1
0.293537194323583 1
0.0691168726919691 1
-0.0940648318646661 1
-0.0439896285556228 1
0.123465159510095 1
-0.0485964121500742 1
-0.117862286315521 1
-0.0234152898567282 1
-0.408525768073529 1
0.542840350704713 0
0.114933328297196 1
0.0863530778601898 1
0.117090847338781 1
0.30211097527055 1
0.369847695271417 1
-0.0704687621605464 1
-0.35660796724761 1
-0.0586993907908533 1
-0.179955358689548 1
-0.279693017003013 1
0.282732229136608 1
-0.0582690854442134 1
-0.388252098565266 1
-0.176377057530161 1
-0.28968202573277 1
0.289419115788507 1
-0.244532367978463 1
-0.0274808057020769 1
-0.0756574369136641 1
-0.146313661513442 1
0.0979616350442532 1
0.0196314660202703 1
0.171395738338452 1
0.159187854797111 1
-0.0426043062462053 1
-0.0699179150851445 1
0.0665044883752904 1
-0.223898403229913 1
-0.0379217770630904 1
-0.0730090259857835 1
0.0733505104742248 1
0.28991405789553 1
-0.281625610070051 1
0.0748929566092945 1
-0.139494821021871 1
0.112010997963166 1
0.0376721469734665 1
-0.138932976253639 1
-0.502215166460355 0
-0.151926195487383 1
-0.0160261477683178 1
-0.675563113595377 0
-0.283649496443434 1
0.070411534183367 1
-0.306609838897245 1
0.251418382935124 1
-0.415408981132314 1
-0.0401800412485885 1
0.180385020236602 1
0.0651308777703005 1
0.00669476798997031 1
0.154753236499081 1
0.104341843554055 1
-0.230922583510975 1
-0.1811855097419 1
-0.185424500581906 1
-0.152555862205012 1
0.180496138745148 1
0.363975623915963 1
0.0725922334805675 1
0.242555488454636 1
-0.093584672204883 1
0.30241306400885 1
0.186892576149753 1
0.0764943578906142 1
-0.253100732855726 1
0.0588935851631839 1
0.248955270588792 1
0.214672934137358 1
0.298037772499369 1
-0.074592993878915 1
0.10076767204585 1
0.296784615340816 1
0.3344539739484 1
-0.0490926140205997 1
0.0951193431340983 1
-0.0198575141948446 1
0.243010831048294 1
-0.32203730069473 1
-0.199625208874644 1
0.0288898272871342 1
0.23524894545543 1
0.0188655212776685 1
-0.00764102900520298 1
-0.156645388163501 1
-0.489410052918367 0
-0.237605272260756 1
-0.365264759938627 1
-0.199257164114641 1
-0.225315014258707 1
0.0200565569687134 1
-0.227791086934566 1
0.190901845578144 1
0.179249211386468 1
-0.226397996771957 1
0.323411916569072 1
-0.211865705243631 1
0.0553810083930056 1
0.368042376146839 1
0.0525775305386449 1
-0.176177834643609 1
0.456633618752649 0
-0.144752487752646 1
-0.0270037421329166 1
0.348963913402168 1
-0.0554057553016582 1
-0.0504027990362007 1
-0.0259180880278222 1
0.269485218458666 1
-0.0307642963409842 1
0.0692054271298476 1
0.160628143716438 1
-0.153177632956241 1
0.0663528354934613 1
0.285249287082875 1
0.0693326169170786 1
0.0547880550921381 1
0.269214884431083 1
-0.703138503432052 0
-0.143928186622215 1
-0.551990553844918 0
-0.237857924207034 1
-0.0222210260775277 1
0.0467635622973008 1
-0.359082481749031 0
0.0444969712726449 1
-0.0905976653779002 1
-0.355594987937131 1
0.0020373058539936 1
0.0740244617769015 1
0.492539642153803 1
-0.0192166668958319 1
0.0904075680215694 1
0.219854201960795 1
-0.0766201820688326 1
-0.132504482344887 1
-0.00961584632361144 1
-0.030492611876315 1
0.0771118907646089 1
-0.000377389261519306 1
-0.221419905548343 1
-0.261540098472495 1
0.350652901930419 1
-0.274688836739902 1
0.233799643919624 1
0.0341135583392566 1
0.208775294365178 1
-0.136704124907189 1
0.17355562746864 1
-0.114453271410853 1
0.264332420139987 1
0.115408859985005 1
-0.192376886999075 1
0.118745764635412 1
0.26754279851444 1
-0.410076319677584 1
0.165629328125296 1
-0.110014075181669 1
0.0253035949776252 1
-0.0745727632674921 1
0.0670193675004763 1
0.000866057752790122 1
-0.103425959206552 1
-0.304131273376692 1
0.236394250804471 1
-0.240068188254429 1
-0.140073785952958 1
-0.0795396866000921 1
0.323617834565496 1
0.281919194563769 1
-0.195914214669636 1
-0.137720276352579 1
0.18534380492243 1
-0.0794735243813892 1
0.001909903018027 1
-0.23636516546361 1
-0.24629772553531 1
0.266763536795067 1
-0.0267851323811021 1
0.325726453479185 1
0.106259375628745 1
-0.363219587497647 0
0.148112803896306 1
0.321654596891206 1
0.124169560141842 1
-0.273239606123418 1
0.194668058952329 1
-0.421093168981235 0
-0.0412869977791793 1
-0.128170933832953 1
0.101353075130821 1
-0.175585727375348 1
0.259485935904249 1
-0.0213166190385821 1
0.244974487356151 1
-0.0533820628858952 1
-0.213021825817013 1
0.179540106475922 1
-0.063571196077625 1
0.00609409534740318 1
-0.10546384733782 1
-0.395486010598423 1
0.362176400339982 0
0.095629515680592 1
0.429172952814263 0
0.143527922897 1
-0.283579565189581 1
0.122963093101576 1
-0.100996897126594 1
-0.171883688478112 1
0.259528034521903 1
0.0216034628124717 1
-0.0889178992025914 1
0.161575526782904 1
0.0499355611954345 1
0.0499401543893651 1
-0.304017508112662 1
0.0760035849457725 1
0.0398701154342788 1
0.266776890310392 1
-0.37953135030588 0
-0.144516587996143 1
0.36342778127592 1
-0.252989659534691 1
0.160078978050457 1
0.31230315505029 1
-0.389607662925074 1
0.0800190575143933 1
-0.0176477796332809 1
0.0927039311095581 1
-0.0369989996647484 1
0.161888161577233 1
0.172735732986623 1
0.0782119887873632 1
0.210557045514451 1
0.0693011101939154 1
-0.039760320489766 1
-0.0168951687082344 1
0.00379464671106627 1
0.363660383516213 1
-0.0952575633144108 1
0.0306956409745171 1
0.110587802939764 1
0.475383898189181 0
-0.126958871974455 1
0.233380724629152 1
0.10932063918951 1
-0.370398788417421 1
0.0959853032017966 1
0.235076577491748 1
0.221515175452799 1
-0.31586678286555 1
-0.0645164107915072 1
0.0180313762928365 1
0.683828311903008 0
-0.172172280542768 1
0.245864888465615 1
-0.124911324084411 1
0.337621651440818 1
0.0862152666134381 1
0.0632601895946947 1
-0.22520919555444 1
0.0615355863398941 1
0.249227117452052 1
0.267573425447051 1
-0.122114655397593 1
0.207145850115537 1
0.259115707101169 1
-0.136703020480252 1
-0.111425958549754 1
0.0119301584318367 1
-0.108694238159642 1
-0.131396878689579 1
-0.0433477449842059 1
0.199997572090635 1
-0.23296055436004 1
-0.156198784926691 1
-0.217103013596905 1
-0.0451606980589993 1
-0.399861004163004 0
0.166082617773954 1
-0.152072790909619 1
-0.00854076977586115 1
0.027257424805259 1
-0.134115625082026 1
-0.05986020603126 1
-0.0689925326108765 1
-0.00764516237301177 1
-0.00706343799535 1
-0.0423934087668973 1
-0.179386611468994 1
0.0211579437668878 1
-0.233885967623032 1
0.310118205634807 1
-0.259170767303986 1
-0.229880588988378 1
0.183881724087143 1
-0.304937800011464 1
0.0835263469605441 1
-0.20999750492884 1
0.371376253817928 1
-0.399862833500033 1
-0.447720575905953 1
-0.106766393997883 1
0.293621332592821 1
0.100356644439342 1
-0.229939995768434 1
0.0846855067661155 1
0.0644184635198581 1
-0.0176005800474856 1
0.192657749544977 1
0.115386106643558 1
-0.185911722473111 1
0.051065654357397 1
0.139792258417888 1
0.123925137065644 1
-0.177209014562276 1
-0.0641617268478319 1
0.256947246122719 1
-0.426602761760329 1
0.0230798853476558 1
-0.0465631001705021 1
-0.362803231692623 1
-0.0600936736715028 1
0.0632403600620347 1
-0.449695548854743 1
-0.0853093140831218 1
-0.281794430246601 1
-0.0228790683243027 1
-0.265759023162448 1
-0.0845707010541363 1
0.339321687446188 1
0.0642263314925697 1
0.27909055128222 1
0.20964545062595 1
0.0946932854584289 1
0.308246312107238 1
0.222984078294126 1
-0.122861676438927 1
-0.15708278437217 1
0.0523705489562613 1
-0.0295639092701838 1
0.02577406611618 1
0.353049045021111 0
0.0328579643110826 1
-0.319720901555854 1
-0.0740561769177572 1
0.102723704058361 1
0.138836806901312 1
-0.0203456110735832 1
-0.243604418519454 1
0.424381525088729 1
-0.277496973264594 1
-0.215610116789776 1
-0.0347106887915816 1
-0.0431149525529525 1
-0.091560479146139 1
0.208209160498334 1
-0.143216219625078 1
-0.46721375914691 1
-0.223793970401708 1
-0.296413051761197 1
-0.380870154706715 0
0.488934473330699 0
0.313553929139118 1
-0.212591423671065 1
-0.0955525692835447 1
0.00191705974112936 1
0.232276647885669 1
0.224999175639663 1
-0.000652718732491439 1
-0.0102860535251836 1
-0.0516335891124416 1
0.299752836236576 1
-0.00581049007829829 1
0.0514615872680887 1
0.0721579194973355 1
0.458997400175204 0
0.362131500540579 0
-0.432508270472268 0
-0.288341544653086 1
0.153980618232613 1
-0.284829161713819 1
0.0469350183284211 1
-0.0068888235001297 1
0.094659676714766 1
0.0727914954915228 1
-0.256258825408887 1
0.0528640033031687 1
0.223056096160422 1
-0.199062814290085 1
0.187511943703411 1
0.0785562284308123 1
0.063611098802065 1
-0.285682693465212 1
0.124199986909348 1
-0.0989649305434994 1
-0.0899776709598889 1
-0.0296590893516683 1
-0.160848068236097 1
0.0830055663191651 1
0.349360752222802 1
-0.0806469605443717 1
-0.0846883874697307 1
-0.135401846449672 1
-0.119437506261035 1
0.305938086346548 1
0.301799207475643 1
0.0398922402970326 1
0.110285731736851 1
-0.437192787758754 1
-0.121891699819592 1
-0.0195605286822244 1
-0.130119265634544 1
0.24084472319804 1
0.069101101640065 1
-0.0133936004917281 1
0.203927933176669 1
-0.358824454059117 1
-0.262250040052499 1
0.147650075467654 1
0.126374081851066 1
0.0175835803880123 1
0.0557378998801317 1
0.330615922941855 1
-0.0923455767097657 1
-0.271191317789336 1
-0.39335298567648 0
0.328275636147412 1
-0.31582458436102 1
0.147705136634041 1
0.271718046707753 1
0.183332650019068 1
0.261925668425515 1
-0.31760595002846 1
0.418896826141212 1
0.40811145965216 1
0.170302090382353 1
0.0344313690182821 1
0.0913005214631214 1
-0.153042128081096 1
0.160684773468167 1
0.145985802055592 1
0.140353776044461 1
0.0508111594263266 1
-0.177914194456217 1
-0.116502974519206 1
-0.354268368567863 1
0.0715120098635035 1
0.169584096995003 1
-0.350324375015294 1
0.330801059092068 1
-0.174274278990112 1
0.180551520248344 1
-0.363085702791315 1
0.105241507042403 1
-0.264226211731719 1
0.00751075246201927 1
-0.153663966496894 1
0.179363445362971 1
-0.197913093646554 1
-0.17688396589701 1
0.0843919475414634 1
0.191328241888001 1
-0.0713584222894598 1
0.0265287738577858 1
-0.222436660200647 1
-0.243588008542254 1
-0.266520091402785 1
0.0272071404447293 1
0.185149904493707 1
0.0204830051290818 1
0.0330967454002508 1
-0.0632656378298335 1
-0.286037696707047 1
0.0530715018002044 1
0.229719187152904 1
-0.291996124044769 1
-0.268651078466113 1
-0.0402860313766325 1
-0.197309283584086 1
0.0533584731150183 1
-0.517790983722156 0
-0.331635678359028 1
0.0849975223155542 1
0.0855816419029559 1
0.146063286251289 1
-0.147736970326254 1
0.15567512370254 1
0.283972995629194 1
-0.262640194740773 1
0.180511766679636 1
0.284284795109004 1
-0.491117464849277 1
-0.334176097525998 1
-0.105525346912125 1
-0.234562001365123 1
0.0912802975330812 1
-0.0272656157497457 1
-0.164536627607942 1
0.313701280166912 1
-0.177688973697873 1
-0.170327216017126 1
-0.0362805289458269 1
-0.0798019854939541 1
0.0324147872349049 1
-0.149381111118816 1
-0.100783056700278 1
0.0839811878758247 1
-0.417898110499618 1
-0.0729965728014299 1
-0.00342461029653936 1
-0.251610354946048 1
-0.150175506698558 1
-0.236833624291436 1
-0.174261786719675 1
-0.0496978577096156 1
0.0951773966702839 1
0.160586671342158 1
0.0993946203304651 1
-0.179726239517496 1
-0.139560517534548 1
0.383701772537578 0
0.0768023228713184 1
0.19258681449466 1
-0.252613719986135 1
-0.346147695710096 1
0.199698617076969 1
0.341318779473557 1
-0.0677867208785473 1
0.209138888604686 1
-0.14180643078396 1
-0.00851590407457346 1
-0.128059278738306 1
-0.0459086657794213 1
0.0197487845116467 1
0.376578316993332 1
-0.075112919930482 1
-0.0221608968047831 1
-0.0785875215463946 1
-0.205519838699771 1
0.563473885321308 1
0.139290757800174 1
-0.601106869898096 0
0.044697847744425 1
0.0625495345115813 1
0.0192772720564618 1
0.00183188931661078 1
0.175905122987143 1
0.161243841146665 1
-0.131043317060183 1
-0.11090660325609 1
-0.0879138640278512 1
-0.0562669625942488 1
0.0934899881408211 1
-0.0514275075399277 1
-0.157870090668307 1
0.202054053097606 1
-0.0386936568761492 1
-0.0546562037617652 1
0.0943955817144387 1
-0.0704352804649093 1
0.10714705820798 1
0.0558958742053964 1
0.0265752414532723 1
-0.00776636822418278 1
0.0454811333166607 1
0.0918700939108185 1
0.134509148505224 1
-0.235088042108195 1
-0.103709866844633 1
-0.231846140626032 1
0.270186249661503 1
0.000487689684296404 1
0.221095613323058 1
0.0518054639671633 1
-0.0279864387155576 1
-0.214052457277906 1
0.0855513392730571 1
-0.0414336269861808 1
0.137540729886946 1
0.106903397502201 1
-0.0195479483968761 1
-0.0838945883920291 1
0.0943848039642872 1
0.091464360557217 1
0.557640155022802 0
-0.0525019647488165 1
0.0913363985077374 1
0.237752578089049 1
-0.165223780556331 1
-0.210757231679594 1
0.277142422557362 1
0.101105239170627 1
-0.0425598539634436 1
-0.0284336762871475 1
-0.0374257736260139 1
0.245343288072867 1
0.231465442002627 1
0.270221619465608 1
-0.560621514353259 1
0.168396299078971 1
0.24680354954103 1
0.0618919719785195 1
-0.02265751876548 1
0.105999812502565 1
0.134824853122195 1
-0.358299486593715 1
0.235596568020014 1
0.403022430802821 1
-0.0178084104335116 1
0.0721270474556799 1
0.114181991512885 1
0.0646859557543915 1
0.00956458146295419 1
-0.23624415050525 1
0.0093613712815167 1
-0.1836705010086 1
0.161622378839703 1
0.140036342517077 1
0.271332657204492 1
-0.315572628595759 1
0.239716454701152 1
0.165040861945644 1
0.380445865638949 1
-0.124943856995327 1
-0.0733561033502463 1
-0.311273719499278 1
0.0594796164442221 1
0.176166287823261 1
0.124546689903061 1
0.00836308325581465 1
-0.229138371251283 1
-0.0819802298430758 1
0.227536647796473 1
0.159713112238418 1
-0.405733077096644 1
0.0364827076937687 1
0.146204201819425 1
0.264086472352464 1
-0.146996681502199 1
-0.257801445642473 1
0.0465503699155425 1
0.0675479090696123 1
0.0592943522509504 1
-0.435813586903379 1
-0.228902080312125 1
0.228403521372521 1
0.0987151105973093 1
-0.197310047973919 1
-0.0699851423705533 1
0.0961908389897146 1
-0.261587953879447 1
0.113286465112409 1
-0.379813394897075 1
-0.272451643525308 1
-0.474044404941989 1
0.00848909955846521 1
-0.106376864447433 1
-0.237950362899954 1
0.236029328411726 1
-0.10631220778253 1
-0.0406557859641721 1
0.0439570163247276 1
0.156297055794327 1
-0.244891478568068 1
-0.304023321603205 1
-0.399250380425505 0
-0.243563314911255 1
0.0473766361645295 1
-0.134804856832873 1
0.118725790048057 1
0.0667745560320766 1
-0.00890757348795446 1
-0.107202553143863 1
0.13773034478881 1
-0.341431434748285 1
0.0188538116868327 1
0.150300478550021 1
0.336413244568495 1
-0.16690924131287 1
-0.253052833386311 1
-0.121400849309167 1
-0.095006438088912 1
-0.0550481778684285 1
0.0132847916492769 1
-0.0576211257687519 1
-0.0387300886278714 1
-0.0186817795809835 1
-0.101446571365275 1
0.0610586561653233 1
0.235540201312807 1
0.0131985455016846 1
-0.0573322692368671 1
-0.228159243117207 1
0.178233754410384 1
0.435077656910421 0
0.170034617540072 1
0.508360390462397 1
0.269527802439456 1
0.286863870110026 1
0.0497777115573317 1
0.369647360851183 1
0.0711703674721524 1
0.256408988632131 1
-0.146082806660721 1
0.636661659005819 1
-0.0314003884564876 1
0.243004653380034 1
-0.0320404759924788 1
0.221538079341642 1
0.337532919234036 1
0.109557065936517 1
-0.123039663667315 1
-0.0270111759802547 1
0.399388663158244 1
-0.133861230429129 1
-0.0478828999971051 1
0.0114477206435786 1
-0.0342223483160757 1
-0.232904708755872 1
0.0333368168409265 1
0.0350416437941931 1
-0.197624785755845 1
-0.210013964821608 1
0.451582391810574 0
0.132193450066416 1
-0.314170133358323 1
0.220726537807667 1
-0.179623264774199 1
0.00793870807893375 1
0.322580592575484 1
0.140141103151389 1
0.120190096023593 1
0.500389254451957 1
0.108943468771089 1
0.524617736114385 0
0.276512636116427 1
-0.0733869062501344 1
-0.509869672465395 0
0.404877408800965 1
-0.0914484231555193 1
-0.171137900641381 1
0.0338021977232685 1
-0.0311272200005909 1
-0.171626851240875 1
-0.0506625586705138 1
0.254321211560698 1
0.386345525669966 1
-0.297673937705598 1
0.208186841496278 1
0.367423945242012 1
0.16958882331826 1
0.133242997973662 1
-0.219698387160583 1
-0.0914262898782219 1
0.281023005064373 1
0.505963524171303 0
-0.137616459914258 1
0.0114231691094255 1
-0.0675669411338086 1
-0.0918186589340803 1
-0.0133365078374654 1
0.0787705654229709 1
-0.205919456128361 1
-0.0763021463799488 1
-0.198975874755088 1
-0.0306860527448487 1
0.215476468094476 1
-0.309081649900704 1
0.0185171109786119 1
-0.028127629509959 1
0.289856138038988 1
-0.359827576427065 1
-0.0420597743323233 1
0.106585993502677 1
0.158696633055309 1
-0.242286455488066 1
-0.262488591158461 1
-0.235036354152178 1
0.0174093654926762 1
-0.175278697330868 1
-0.483223512793709 1
-0.026613270053306 1
0.252359370169793 1
-0.249708642671767 1
0.0617651688910129 1
-0.283460651847234 1
0.334389689212965 1
0.0812235015695115 1
-0.055408149977805 1
0.254170398660119 1
-0.174683128615938 1
-0.172498421159563 1
0.242856701073191 1
0.265838600006812 1
0.151629685797517 1
0.321155893091866 1
0.234564520142551 1
0.244566399607581 1
-0.160434863007994 1
-0.00343307441983706 1
0.293346477355892 1
0.191679740977725 1
0.00942297213863667 1
-0.0730656637745198 1
-0.218810941359332 1
-0.0256225876990214 1
-0.00919318452130532 1
-0.0739385786710013 1
-0.0494430830351438 1
0.122343309727545 1
0.295044785978681 1
0.123559180601087 1
-0.0944714940328966 1
-0.129717000948836 1
-0.128527822962636 1
-0.39745183808659 1
-0.194554340927759 1
0.0981532895778739 1
0.0248254730921689 1
-0.034011119071054 1
-0.12904046725655 1
-0.282510141632672 1
0.0452146408734151 1
0.0161729963645253 1
0.0216116351599281 1
-0.119124429449341 1
0.228096431626783 1
0.0771127286278436 1
-0.0896208364778337 1
-0.09838895033356 1
0.517049661070572 0
0.0501176408333556 1
0.202705965939717 1
0.352300073442699 1
0.357551598792482 1
-0.0190692693974425 1
0.28607942104511 1
0.0188713591834955 1
-0.175503632665451 1
-0.348910599284173 1
-0.0383448634578341 1
0.0594506505648276 1
-0.0835301205395923 1
-0.400606249602637 1
0.0957057913864586 1
0.440284962717685 1
0.432400647401328 0
-0.0305290423491819 1
-0.0425285279645341 1
-0.00688936604256239 1
-0.104408958385699 1
-0.135814210380529 1
-0.280386931135925 1
-0.0438528929808347 1
0.0123612906714761 1
0.132095684446473 1
-0.124103247600773 1
-0.207732272038734 1
-0.26717738058793 1
-0.15619251100039 1
0.132143974070946 1
0.0181853966992003 1
0.273670838682525 1
0.220076868347845 1
0.00074198742776705 1
-0.033153327617434 1
-0.0421814817256342 1
0.186950761645339 1
0.0701815849847323 1
0.304285413730339 1
-0.0979135402618669 1
-0.307393247010829 1
-0.114633605446684 1
0.0202992370315031 1
-0.204964203484211 1
0.169718923640621 1
-0.152127922782709 1
-0.372546742161347 1
-0.411571623227027 1
0.273245519387653 1
-0.25361311566355 1
0.0287888089989035 1
-0.0209047645993686 1
0.080985336665434 1
0.0700418578255705 1
0.122681940730437 1
-0.352533196573139 1
-0.0698631184559332 1
-0.0235019592084526 1
0.0623555974662538 1
-0.299260725485612 1
-0.156212811879933 1
-0.495865145828553 0
0.0135752285104675 1
-0.0131899922937793 1
-0.214539294180329 1
-0.126251206764441 1
-0.0632750886592143 1
-0.103917370103505 1
-0.447959039239242 0
0.419112877639595 1
-0.193063412148408 1
-0.440880288295651 1
0.0610014644078514 1
-0.265187659111842 1
-0.173535599931282 1
-0.166446146044187 1
0.00389547638480732 1
-0.252831527359408 1
-0.0408749855271619 1
0.353762888737485 1
-0.222929748190314 1
-0.0437108613179947 1
-0.242394091695983 1
0.000885548551056395 1
0.162228653727924 1
-0.236345338848355 1
0.421819410753713 1
-0.133033686798612 1
0.07254703048625 1
0.24777405445302 1
0.262593880377761 1
0.248963129830996 1
-0.0406843718091584 1
0.117468406773131 1
0.026333859656485 1
0.0938866932904884 1
0.25861460276717 1
-0.363145382576058 1
-0.0488670264407382 1
-0.0114621189495817 1
0.0429856647116653 1
-0.11390547036844 1
0.255515220294671 1
0.288192653816371 1
0.182844769419623 1
0.183916474929799 1
0.113232172483236 1
0.0706500430931336 1
-0.0279116688184463 1
0.217915032893768 1
0.375806124867352 1
-0.173884985661415 1
-0.133707722893508 1
-0.0999542190066151 1
0.0537718805897508 1
-0.172576352531209 1
0.219073625089546 1
-0.439567657880601 0
-0.113315625788847 1
-0.0798057125037634 1
0.197564799208193 1
0.344591171930992 1
-0.148056890261835 1
0.21570241868221 1
-0.341316617240217 1
-0.217105502215985 1
0.0493312857918477 1
-0.110215984058792 1
-0.285678605050525 1
-0.232278018857236 1
-0.0675314301143334 1
0.0254072040283244 1
-0.303204076153624 1
-0.0652838671427331 1
-0.522492198821028 1
0.0878063037281832 1
-0.0246411432115784 1
-0.057847768625187 1
0.0754123403387621 1
0.322826396640305 1
-0.185690419322093 1
0.147845292354552 1
0.0817421373473711 1
0.0765833631975115 1
-0.22275882186412 1
0.0308836145839686 1
0.301684317061593 1
0.179202679740551 1
-0.177727454560347 1
-0.186822652363552 1
-0.171257948858001 1
-0.0327880397165707 1
-0.486549414619287 1
0.162582329262722 1
0.451223097314815 1
-0.343942879437019 1
-0.0188489854409409 1
-0.143851761918342 1
-0.303526623786847 1
-0.348479136351669 1
-0.131553942280077 1
-0.172208884971874 1
-0.00360122438469 1
-0.0243787536545293 1
0.257490996337632 1
0.300755048554287 1
0.128109396341027 1
-0.525613823618441 0
0.608123176212611 0
-0.0427282858740796 1
0.165178443421158 1
-0.0727505645274561 1
0.00751660595985434 1
-0.0249353872551156 1
-0.289297529005541 1
-0.0611739592848387 1
-0.0320836433190263 1
-0.323311695546823 1
-0.0278296009546845 1
-0.21919794640364 1
0.166429041950352 1
0.576545772972926 1
-0.00323653404099033 1
0.276700521786942 1
0.196906461568594 1
0.139407500058785 1
-0.182274313733165 1
-0.237035782683384 1
-0.390565408684153 1
-0.0512105499305989 1
-0.596213659507565 0
0.300530336184657 1
-0.0524366044796111 1
-0.395855675725551 1
0.73487656939674 1
0.0668776221885535 1
0.0255275907956185 1
-0.0803847580204887 1
-0.0956125581794367 1
0.178087020394932 1
-0.0860041619558649 1
-0.21706179483018 1
0.00661947843549804 1
-0.476367990949203 1
-0.136921676130981 1
0.181805518096337 1
0.464588930043473 0
-0.00338580785318524 1
0.390978284518619 1
-0.0382931403509348 1
0.0656450145249537 1
0.137112729437423 1
-0.00967165203306603 1
-0.154231224641993 1
0.12506685096257 1
0.205826309628412 1
0.447286782286043 0
0.0367340974942619 1
0.262150245038164 1
-0.00384036756457135 1
0.330851163676452 1
0.479308262876084 1
-0.22693167815673 1
0.248458745822505 1
-0.192222306802994 1
0.0742938144322703 1
-0.316671144559752 1
0.377117839840912 1
0.105541469801951 1
0.163838627021333 1
-0.108000476052349 1
-0.40973972265913 1
0.0694699157517113 1
0.0480613107785698 1
0.342902189576073 1
0.170297273698437 1
-0.00102262748913041 1
-0.471312684073347 1
0.0593931296138686 1
0.638107276089525 0
-0.109436761426385 1
-0.177417907389779 1
-0.133597035607351 1
-0.14233481299037 1
-0.172686536698345 1
-0.0695194650612257 1
-0.357355185071816 1
-0.231820303504215 1
0.0685056482571376 1
0.0592538337161342 1
0.243017070935844 1
-0.116100782211657 1
0.131243335963224 1
0.186294447063126 1
-0.106078050878498 1
-0.0954672047889337 1
0.449837979151108 1
-0.137801363106544 1
0.292907215849509 1
-0.144178162132524 1
-0.185543643119772 1
0.15535877729721 1
0.0078922135326164 1
-0.278123685373755 1
-0.369302594570788 1
0.252773072033203 1
-0.236930285505237 1
0.330357811889502 1
-0.103832510303486 1
0.116319242659961 1
-0.0348323230801512 1
-0.216360875698529 1
-0.129741189805938 1
0.0265637663913376 1
0.160659291286907 1
0.101820072128463 1
-0.0478334212174437 1
0.178069158543796 1
-0.0896241862466985 1
-0.0562843678326475 1
0.254520033225917 1
0.266120910706031 1
0.0303066526256422 1
0.233393925979799 1
-0.0845318719361732 1
0.1464165694965 1
-0.309316769884103 1
0.136721821551501 1
-0.223425523909997 1
-0.166966432876874 1
0.0140197124523183 1
0.131667743547714 1
0.0324796335654143 1
-0.101042149603401 1
0.28244735216349 1
0.262533308136191 1
-0.147442895151213 1
-0.165004679576543 1
-0.270037106527042 1
-0.340271735945287 1
0.0232701248880126 1
0.0708286965936476 1
0.0711033658279006 1
-0.0364513349508616 1
-0.495896621084277 0
0.204709386428284 1
-0.05975200577977 1
-0.160231987712283 1
-0.0186696891463 1
0.107171007774951 1
-0.139429201886028 1
0.008596538952258 1
0.243634172726009 1
0.304778081321172 1
-0.178611195390402 1
-0.222877493811943 1
0.216894467096098 1
0.598630304365947 0
-0.154715789367617 1
-0.559019070055903 1
-0.0119078710693458 1
-0.384721242065587 0
-0.206975958625057 1
-0.0863609391252443 1
-0.223623829588006 1
0.124542382906909 1
-0.0158920801530552 1
-0.154170989677589 1
0.261129854834826 1
0.0301243221374584 1
0.0103306187637279 1
0.298376578697906 1
-0.0797428033186623 1
-0.102236348640902 1
0.0464276118003937 1
0.0470066955453526 1
-0.0650834456427365 1
0.0831830528446177 1
0.00728370648862671 1
0.0837935146401935 1
-0.304991650223938 1
0.307552819702358 1
-0.0644222122986935 1
0.024258333809093 1
-0.171507919184438 1
0.0611268686477067 1
0.322849013789764 1
0.0901317817137926 1
-0.33100202274997 1
-0.131006986321314 1
0.16324633448135 1
-0.0985472952614083 1
-0.479714172706512 1
-0.148797186633639 1
0.0324452191103159 1
-0.253765724051939 1
0.0670099242913402 1
-0.196655443230656 1
0.0597083892748845 1
0.314395300866171 1
0.0794545107585512 1
0.25776071196439 1
-0.167347917826003 1
0.266859526412628 1
-0.0119832419141649 1
0.136520856523269 1
0.20333225165164 1
-0.00511160326279184 1
0.0444635576528065 1
0.311318441321818 1
-0.134139915208541 1
-0.263096924413273 1
-0.103201388136647 1
-0.144372129341391 1
0.151708054043666 1
0.0248031052706086 1
0.376754259759405 1
0.0498848051045447 1
0.401765476205481 0
0.185851397525841 1
0.178853931331745 1
0.352945103857081 1
0.00864597442497994 1
-0.263484814626472 1
-0.0323565155169769 1
0.0689889458914659 1
-0.00199184415888558 1
0.507428402772937 1
-0.252382299539689 1
0.249959664494677 1
-0.155077396242255 1
0.327897149892911 1
-0.000560413908378549 1
-0.0683110159388355 1
-0.0392492313082087 1
-0.140580978366751 1
0.414166644732559 1
0.27895103776509 1
0.50815799934168 1
-0.0708255364855182 1
-0.308866623642703 1
0.134648328578303 1
0.158900067207881 1
-0.197994107898199 1
0.418611377296714 0
-0.0849028586999362 1
-0.265748083150589 1
0.127334238786358 1
-0.060391762276901 1
-0.0412869016996978 1
0.0138669351707417 1
0.0952056848021849 1
-0.356883038524965 1
-0.025837326295535 1
-0.0335124271654202 1
0.197032823887989 1
-0.242385186189048 1
0.119292502755219 1
-0.0451980408650767 1
-0.351082256937568 1
0.119550583606019 1
0.123096798815328 1
0.0417152092389592 1
0.071759502933517 1
0.175355281048427 1
-0.152450768990437 1
-0.145612892835653 1
0.214768806252184 1
0.0680081917531359 1
-0.116916871694828 1
0.153628053637324 1
0.0666526634749975 1
0.0534906661081477 1
-0.0835804746086726 1
0.073033748804821 1
0.10489131392123 1
0.140758004759669 1
-0.330675999311585 1
-0.299018921750643 1
-0.0974702876867005 1
-0.0387477219589917 1
0.0756731918220432 1
-0.0546047449947128 1
-0.023549378697899 1
-0.0693489498472805 1
-0.024463781255395 1
0.0546487349631855 1
-0.471115392886098 0
-0.16231485673411 1
0.232118450659582 1
-0.0552645012568027 1
0.363995409303057 1
0.0901206540806482 1
-0.37370046187714 1
-0.0928284937246982 1
-0.0675107458715782 1
-0.0520300882334517 1
-0.0930293893747557 1
-0.0502726170682414 1
-0.0890458407185743 1
-0.283302222058769 1
-0.60347642249123 0
-0.0987737577081209 1
0.0756017908936391 1
0.100302222351473 1
-0.0793931488314412 1
-0.0957109806277734 1
-0.0232795669802997 1
0.132406857077484 1
0.26629899977973 1
-0.093141792009887 1
0.311384861226455 1
-0.552251590107552 0
-0.0845534248287192 1
-0.0333166051723595 1
0.38392057191094 1
0.0845201409776485 1
-0.0492562698121795 1
-0.262504777961011 1
0.649869246983527 0
-0.160679988686507 1
0.355648361916626 1
-0.262004293200449 1
-0.0742445185899036 1
-0.0296433294731062 1
0.410884606023918 1
-0.296195733676336 1
0.180614587483488 1
-0.117349103651478 1
-0.0329265572040025 1
-0.0601830078894641 1
-0.040197310052955 1
0.122733131102654 1
0.211598895649617 1
0.0657106465030991 1
-0.133479039027967 1
0.049650704931353 1
0.212706994945652 1
-0.118710187601845 1
-0.0106147364133274 1
0.268744614579108 1
0.000528935145658438 1
-0.206456243280826 1
0.230948358909278 1
-0.00612347210977804 1
0.123085812783197 1
-0.0994075891240078 1
0.217511036115576 1
-0.0716560309946663 1
-0.110907662557266 1
-0.0424021556924703 1
-0.0790237099224988 1
0.302525789913839 1
0.0798371905498427 1
-0.170571237497808 1
0.191478241261108 1
-0.0101451069081266 1
0.0452465487719595 1
-0.239468225642909 1
0.0403771845562679 1
0.264339204409768 1
0.255635590254248 1
-0.422502164594045 1
-0.23807181437336 1
-0.220688061581336 1
0.0375910563811444 1
0.135318045533682 1
0.0724742719466606 1
0.255288230749411 1
0.215895854469492 1
0.393469126062792 1
0.172007213288232 1
0.12676063643572 1
0.169822645608958 1
-0.0973469347900428 1
-0.0164075834338311 1
-0.111952160439469 1
-0.357738234353064 1
0.39503277411999 0
0.10775631648315 1
0.0851972066986938 1
-0.411017033392015 0
0.153472587598246 1
0.318619727886444 1
0.0424458885541937 1
-0.269271183000507 1
-0.000621798744338082 1
0.457739427285782 0
-0.058315722485082 1
0.159990205693376 1
-0.0188712677854335 1
-0.0495728145129966 1
0.0974888241084804 1
-0.0824630144363285 1
-0.116811055974641 1
0.0684717601493593 1
-0.131232993115085 1
0.214760665280323 1
0.0504240701481323 1
-0.107166246600863 1
-0.0802454347900289 1
0.170184275123953 1
0.0460214659669336 1
0.161219249449565 1
0.0648284214443488 1
-0.153538275295167 1
-0.268995507811822 1
0.338556928021561 1
0.0490622444461487 1
-0.328415245890789 1
0.277854672884168 1
-0.262801392908491 1
0.130073322045434 1
0.175010698001917 1
-0.0873610190650005 1
0.128454890816341 1
0.0122513911930049 1
0.0543487468054595 1
0.312533437243327 1
-0.257457557555789 1
0.0326602819301662 1
-0.0841185106139212 1
0.0152549647200839 1
-0.124652164194162 1
-0.0599234232269203 1
-0.0419484241104 1
0.130576738230188 1
0.181985480179709 1
0.146297124104072 1
0.187544605223869 1
-0.153378592318481 1
0.274118327664763 1
-0.288065003375831 1
-0.219343968733369 1
-0.0460797972052353 1
-0.047999817771142 1
-0.0646919798982049 1
0.245406483692542 1
0.128095070623356 1
-0.223809039448373 1
-0.175231299098094 1
0.0792223334431432 1
-0.163734662942394 1
-0.0767988285762073 1
-0.00195737011606695 1
0.119481548104209 1
-0.0901852312214191 1
0.00114272489047476 1
-0.0556507101673823 1
-0.283307921494215 1
0.0286194611841648 1
-0.100176164822108 1
-0.231576569575085 1
-0.375420973052049 1
-0.298455136048192 1
-0.173853363238598 1
0.031507504329627 1
0.0366226806069667 1
-0.199331761684655 1
-0.334006267584661 1
0.103746698730417 1
-0.32137354079725 1
0.13073200968674 1
0.140255714234062 1
0.180563871559042 1
-0.0389684678037791 1
-0.00541439660890045 1
-0.214750367699526 1
-0.0279601358034494 1
-0.302119235308221 1
-0.0535895270475652 1
0.286378822010513 1
-0.145078271831607 1
0.15725395672083 1
-0.0789055918365987 1
-0.414015372277796 0
0.137952695758343 1
-0.0295586311970965 1
0.105480970188255 1
0.309941543382697 1
0.218381138318738 1
0.404779879091208 1
-0.165046074855959 1
-0.279427634410863 1
0.290042702446119 1
0.276751511154759 1
0.267854956184211 1
0.0318810634694821 1
-0.0716420528397583 1
-0.370789164038255 1
-0.0378658285707673 1
0.195221282494543 1
0.118800758839284 1
-0.0785195837807794 1
-0.149778540399627 1
0.126854279921846 1
-0.250035545185961 1
0.659421814058278 0
-0.226926026388488 1
0.0679084177671716 1
-0.0084715688309466 1
-0.25353417206076 1
0.0840343804006823 1
0.0208275698668265 1
-0.159976769672518 1
-0.0510597184731292 1
0.186804432808674 1
-0.272549458430169 1
-0.238602057017194 1
-0.128659842021906 1
-0.378177811203989 1
-0.235768609642285 1
0.0444748335663972 1
0.145443375894947 1
0.366900213482593 1
-0.0755673082034159 1
-0.245790770784811 1
-0.233331979084936 1
-0.146121840451726 1
0.108001723390991 1
-0.449084588135374 1
0.107076189478932 1
0.0884943321001773 1
0.0915579497436947 1
-0.0036328096361525 1
-0.0651336311926293 1
-0.109700600719122 1
0.0507516363740656 1
-0.301736269792473 1
0.267805738115952 1
-0.0970743947445304 1
0.195396877114471 1
-0.109833126963936 1
-0.10770386598013 1
-0.153341771844008 1
-0.452037653011597 1
0.152981935112335 1
-0.32833407766236 1
-0.285835109796312 1
0.183162773582009 1
-0.196844295295644 1
-0.022686304504575 1
-0.329812839072154 1
-0.0542653584077353 1
0.028899149751161 1
0.00710483809274264 1
-0.108807805024523 1
-0.0403444148137015 1
-0.00435585967934354 1
-0.199674043025544 1
0.0983429384514262 1
-0.00635478380136908 1
0.0199824679171405 1
-0.0717365281684211 1
-0.0354721566908874 1
0.0153600546074932 1
-0.121135022673891 1
-0.267769537390839 1
-0.203060896321876 1
-0.000512664494202369 1
0.120196121976248 1
-0.163355992705236 1
0.0754812709848988 1
-0.135762476893212 1
0.0170440837108549 1
-0.467815938244483 0
-0.0941977337318107 1
0.334561382973738 1
0.402322590734685 1
-0.0732363208303578 1
0.472007540560217 1
0.00802685351073892 1
-0.0467858838892653 1
0.144460639091977 1
-0.412096516904574 0
-0.0953224999772835 1
-0.0924745369282177 1
-0.111295782378234 1
-0.216352867798872 1
0.244497262927019 1
0.0523840374148572 1
0.115462621109912 1
-0.103989354636337 1
0.0053088581589135 1
-0.257014824588257 1
-0.307916593682013 1
0.127995234878981 1
-0.124824399503302 1
0.0875236459662585 1
-0.247256303729633 1
-0.256479458629777 1
0.203848760786008 1
0.118480370196499 1
0.0974292172048504 1
0.0714109161106665 1
-0.0859073443674285 1
0.152802228809784 1
-0.306691609191106 1
0.0136063752087913 1
-0.409199803312785 1
0.323512191825893 1
-0.11733345773039 1
0.324314576437272 1
-0.203319343078715 1
-0.23059003895261 1
0.148172003494164 1
0.228445796034973 1
0.126996295370237 1
-0.114328368834866 1
-0.233870476333682 1
0.136758786340165 1
0.0567674022196731 1
0.266929035696026 1
-0.327803750535718 1
-0.176943264593031 1
0.00105706880508897 1
0.177985174437172 1
0.204177730785702 1
-0.0650494489511498 1
0.206029909401071 1
0.169307748585152 1
0.268035663482303 1
-0.0583936787423161 1
-0.25648840719276 1
-0.444045235072874 0
0.0834097623793129 1
0.0367474748841284 1
0.036409678046579 1
-0.160436088438878 1
0.027699714113246 1
0.14786186831138 1
0.0597545130320502 1
0.192296157680819 1
-0.101196385703893 1
-0.149586415112446 1
-0.112266390804701 1
-0.250337807530103 1
0.251986299946507 1
0.129242223874955 1
-0.400016562666242 0
0.0504621052488778 1
0.644096960762466 0
-0.34966836974972 1
-0.466890945767956 1
-0.165757675460197 1
-0.127346646858677 1
0.236363631580281 1
0.342566651066108 1
-0.376726150519567 1
0.270030158336714 1
0.227723801920173 1
-0.102665467357381 1
0.280602930583479 1
0.168978118127776 1
0.267852507400414 1
-0.425069829039316 0
-0.166326913679829 1
-0.0376346573499999 1
-0.210701284089352 1
0.315501388470699 1
-0.287941409400515 1
-0.0366040072373927 1
-0.0074063706050778 1
0.42276613334361 0
-0.152337846212515 1
0.424826119282312 1
-0.182731343195459 1
-0.354941447554317 1
-0.0479079646849388 1
-0.0968194004701803 1
-0.299015586259188 1
0.107043155341472 1
-0.10451831509314 1
0.246558939952508 1
0.0402605171914177 1
-0.0656913886151731 1
-0.116655380100728 1
-0.220377507073218 1
-0.149069420429357 1
-0.173947550944877 1
0.220903099111652 1
-0.0353806884752396 1
-0.0457873042968873 1
0.0372938106457825 1
-0.210782539229811 1
-0.32074939921312 1
0.365001230137862 1
0.0011943276340079 1
-0.243684782874881 1
0.0171754951902601 1
-0.234652319736529 1
0.160418299895951 1
-0.0272998080711589 1
0.324548260403297 1
-0.00879240574827135 1
0.328612851326512 1
-0.428997905906409 1
0.116765522593833 1
0.0814833655953349 1
-0.100166003672536 1
-0.521105348906139 0
0.23407802522178 1
-0.296174364970676 1
0.120548280310407 1
-0.22510059624307 1
-0.335146462773869 1
-0.0390849511774246 1
0.0751982516411679 1
-0.543872823527034 1
-0.168351108450602 1
0.00940874074468923 1
0.100132932759744 1
0.141089829643781 1
-0.134466030831947 1
0.197492408399767 1
-0.190535866562672 1
0.0372473091902737 1
-0.115729933874336 1
-0.00747901277559944 1
-0.142937324507057 1
0.226463136679921 1
-0.169996666459681 1
-0.0983677935727253 1
0.172078129985333 1
0.0148496784384899 1
-0.0422455310551214 1
-0.453020661270548 0
-0.143087372399142 1
0.0719296787161499 1
0.0606755802688943 1
-0.335280836091977 1
0.0032504892794443 1
0.137568794052497 1
0.274254875695898 1
-0.302150714946482 1
0.215514274405541 1
-0.168981620818706 1
-0.133288730276858 1
0.145269306709746 1
0.0708065719127315 1
-0.314150959966808 1
0.169421630197982 1
-0.244823798614294 1
-0.268328082471231 1
0.299556828855933 1
0.534818530917415 0
-0.0708748487891784 1
-0.588452506375365 0
0.284758034375155 1
0.199818563171326 1
0.0741595218425651 1
-0.124915340760475 1
-0.263620093147536 1
0.109799756439336 1
-0.218439195025161 1
0.0837270106872612 1
-0.441821534986155 1
0.11274407300962 1
-0.0452080420960376 1
-0.113252403787942 1
-0.308199518536676 1
-0.251190987952123 1
0.0858127269470513 1
-0.110175256446783 1
-0.0330549987627803 1
0.203972506649843 1
0.0101435772664995 1
0.0709211555796959 1
-0.01639380332834 1
-0.0191046447801219 1
0.631437480861648 0
0.041485942598696 1
-0.530540666606397 1
0.205802732327196 1
0.169959156838745 1
0.127906157642298 1
-0.0757501987568086 1
-0.0558271797563121 1
0.122486746277601 1
-0.287096128559462 1
0.0455627622695174 1
-0.147348025618632 1
0.00720034062781253 1
-0.159433556327332 1
-0.00575821110017732 1
0.0381075004732915 1
-0.0311764525643794 1
0.308332112237732 1
-0.24731234824143 1
-0.0756054105913987 1
-0.0734065131433773 1
-0.405141314165156 1
-0.122746082326449 1
-0.0474172737249852 1
-0.0304846748560742 1
-0.151545942161357 1
0.0602812722583542 1
-0.109587528030563 1
-0.0528412754021305 1
0.245930777239939 1
-0.0832975400650559 1
0.0657638306825876 1
0.146792008285084 1
-0.0127721958469362 1
0.12123431355831 1
-0.0349167035909561 1
0.334340511723423 1
0.24370587063347 1
-0.0352636383231149 1
-0.0494832210683706 1
0.0128232517059852 1
-0.154286984508422 1
0.257987766377313 1
0.162600416506686 1
0.151569304081921 1
-0.0805121708266884 1
0.0652856395055078 1
0.103164993965712 1
-0.0757709668546588 1
-0.491679449725953 0
-0.0101189236875138 1
0.0305784678229581 1
0.124423787354011 1
0.114221822241193 1
-0.298819368265558 1
-0.0285223283614521 1
0.0210337777747264 1
-0.317550413612298 1
0.0263279871333263 1
-0.0636399709014375 1
-0.157717889921567 1
0.100108373254224 1
-0.473604732310427 0
0.170966559723303 1
0.0269024879492361 1
0.214388954218066 1
0.0481626539307355 1
0.0682775190938956 1
-0.171117162128016 1
-0.29551569102635 1
0.146927122775206 1
0.0579966599125075 1
-0.0834109568555689 1
-0.40628786884535 0
0.0610648096554865 1
-0.134481510910115 1
-0.0265312193938039 1
-0.219145189340132 1
-0.29621519944099 1
0.285858938009779 1
-0.444978934387482 0
-0.165076504916029 1
-0.1327621260946 1
0.155403899532219 1
0.0763290432665782 1
0.129471028905957 1
-0.0359389821423686 1
0.172368764274922 1
-0.522316377822961 0
0.0974962217653007 1
0.0288047084593711 1
0.143975868802585 1
-0.133230336283915 1
-0.0325385528510038 1
0.273026779752239 1
-0.102713283013278 1
0.18047814705106 1
-0.0723536279519405 1
0.138529875406902 1
-0.164101165031248 1
-0.0901975856042812 1
0.102906060947644 1
0.343983189965947 1
0.14008508590367 1
-0.316919789141178 1
0.0658636340588509 1
0.142036356913625 1
0.201102765171723 1
-0.285168088768871 1
-0.00894284804352217 1
-0.387109401971541 1
-0.17322105542537 1
-0.137743573511353 1
-0.0516077246638874 1
-0.0839765598991183 1
-0.00819153676662562 1
0.19551994381004 1
0.207406027424421 1
0.0308135837782367 1
-0.379139098129168 1
-0.415086710927447 1
0.12924744000286 1
-0.213627499585119 1
0.05390174004269 1
-0.165586599713755 1
-0.105879585630358 1
-0.439468326060744 1
0.570211742408249 0
0.210386547884118 1
0.038182600850245 1
-0.147113034310702 1
0.492449850874294 0
0.279500366369923 1
0.521832183212359 0
0.217115045056884 1
-0.0435021565626699 1
-0.0510423113332499 1
0.14449970006479 1
0.116346312752272 1
0.323137431209269 1
0.0506869385391622 1
-0.209329546617357 1
-0.114657592552172 1
0.230449476356075 1
-0.181631050309966 1
0.138024080606943 1
0.0869113185608524 1
0.149332810775753 1
0.105054937718134 1
0.0704038718834407 1
0.060884711568448 1
-0.193819776984318 1
-0.00952970577246685 1
0.287563287582731 1
0.0342405029088939 1
0.321720894023472 1
0.382204009304809 1
-0.280574402935709 1
0.0564066168576073 1
0.0175236604121734 1
0.618924976657 0
-0.0246068430402094 1
0.66269738239741 0
0.172328062455428 1
0.0188594148555239 1
-0.22556918198904 1
-0.316085295862231 1
-0.108870511106243 1
0.276257245537477 1
0.133593061543419 1
-0.267727658146801 1
0.279833542049301 1
0.136924172981932 1
-0.350893586411071 1
-0.000558019421285139 1
-0.237207001801381 1
0.26399969403275 1
-0.147807268710889 1
0.0724177800424705 1
-0.0703828231009291 1
0.17470856737338 1
0.224803197978635 1
-0.129390922289767 1
0.0599192914739484 1
0.0953205767727024 1
-0.368882700347221 1
-0.222727172821306 1
0.0602532213323583 1
0.0632946150692815 1
0.0768696044193614 1
-0.198520816777589 1
0.0548203172258414 1
0.543184172664457 0
-0.112853114968402 1
0.313845194975019 1
0.0338317872684543 1
0.0656818318300579 1
-0.190401133081799 1
0.312268962559731 1
-0.282402971350195 1
-0.263921722820555 1
0.00375315083041337 1
-0.454969095883124 0
0.151098056551445 1
-0.296029016157629 1
-0.0118130510742981 1
0.235768512761783 1
-0.182763204502176 1
0.248306225444344 1
0.0459228180974198 1
-0.362565980332518 1
-0.0126079427471269 1
-0.198027637063485 1
-0.227777941563658 1
-0.361857322042083 1
0.247483061535449 1
0.258908117880395 1
-0.250645544636648 1
-0.0797989075615271 1
0.0171714216424907 1
0.0574897481584098 1
-0.0728621410533811 1
-0.0152815884508163 1
0.0864306839554449 1
-0.339769913025936 1
-0.132130570532021 1
0.0244989111955428 1
0.12784018885686 1
-0.0368625455255043 1
0.0283411395258009 1
0.170906982833483 1
0.105720943619866 1
-0.0909834821895962 1
0.383594038978539 1
-0.0611234893218397 1
-0.186503224499506 1
-0.313973889915987 0
-0.0550642149573022 1
0.0703886046743985 1
-0.242641151901963 1
-0.0805541867772488 1
0.0154044660901028 1
-0.569507588053678 0
0.159855893230468 1
0.0827820617934244 1
0.237066856376957 1
0.0662644476551826 1
0.157843914112383 1
0.405654920269437 1
0.0639066195507363 1
-0.337945903938569 1
-0.25400690105528 1
0.139707845929424 1
-0.287771829089512 1
-0.0387753688801857 1
-0.0523656502914582 1
0.0707146622212912 1
0.000185411002585373 1
0.296623291337609 1
-0.485497257946238 0
0.0286605795437954 1
0.130303296909848 1
-0.425282649338824 1
-0.150688399639863 1
-0.189185441603121 1
-0.0157369360647149 1
0.00631099364058299 1
0.45480222214569 1
0.155162020880746 1
0.140039822452101 1
-0.084341901461993 1
-0.060138077588616 1
-0.176562678984857 1
0.180150115547319 1
-0.0784158369805081 1
-0.0793051070026718 1
-0.380837732923715 1
-0.103684907654348 1
-0.378443454461684 1
0.232800743207214 1
-0.299132076323243 1
0.101780297959314 1
-0.0385618723056477 1
-0.303927584171682 1
0.415220094492392 1
-0.438009475175884 1
-0.0765447134295906 1
-0.189246706372911 1
-0.0901768880676983 1
-0.0742001560384339 1
0.335069165845485 1
0.0594971267568314 1
-0.144401700145061 1
-0.129521800042469 1
-0.128117890703911 1
-0.0154304018610946 1
-0.278843130290573 1
-0.0604335077587319 1
-0.0670600811032708 1
0.293262546107706 1
-0.38692804123845 1
0.300747095254981 1
0.0193212380278852 1
-0.28786839288853 1
-0.182787173595139 1
0.0676218286568467 1
0.244650865007998 1
0.240360975815993 1
-0.244011554492884 1
0.099966103324525 1
-0.25808873335017 1
-0.129573008342819 1
0.0261574537176773 1
0.206036541490951 1
-0.134404122188798 1
0.341924486896358 1
-0.0165942388690817 1
-0.214730420768384 1
-0.217013476765673 1
0.11373942936074 1
-0.114746219161308 1
-0.440464255990966 1
0.13339691924014 1
-0.138498276126842 1
0.374870345930106 1
0.131055026015301 1
0.00490000115551508 1
0.0355102196896926 1
0.183710553314776 1
0.0940037966846395 1
-0.0344666874805029 1
0.184721544814852 1
-0.14958791201458 1
-0.190989935137647 1
-0.335326477217936 1
-0.128588354419605 1
0.0463033264073761 1
-0.113775844606869 1
-0.753090124597497 0
-0.247450049429939 1
0.0508032581956093 1
0.0719028362518621 1
-0.206775612534147 1
-0.110588406897794 1
0.107245444805902 1
0.0398008190863296 1
-0.0896229805537678 1
-0.198101185113795 1
-0.320858501483553 1
-0.106645403230299 1
-0.161626608505534 1
-0.222378000244826 1
0.255214650287675 1
-0.166518309574992 1
-0.321198408602113 1
-0.213401911905468 1
0.0318057066089369 1
-0.239511422330258 1
0.268326864151091 1
-0.0426620891183438 1
0.0963931955193078 1
-0.421225341619298 1
0.117826984020564 1
-0.0796122718047334 1
-0.0356131503436841 1
-0.313258789153559 1
0.0186743950282509 1
-0.0517215144173298 1
-0.321526264928825 1
0.234927101983949 1
0.377499508965563 1
0.0135306952809487 1
-0.20395060550617 1
0.243614710984075 1
-0.0119932617585563 1
-0.108091287619011 1
0.0481025328110374 1
0.116905829835616 1
-0.0235585463832364 1
0.225379701398213 1
-0.0502724814598776 1
-0.197742053834694 1
-0.00793952819447848 1
0.4202654653199 1
-0.11736447220003 1
-0.25340063413403 1
-0.204343223941653 1
-0.651470959093132 0
0.158382948024861 1
0.0533834040804042 1
-0.394077678106407 1
0.0801225371371993 1
0.163218081975511 1
0.0885183712014105 1
0.173911195854094 1
-0.327414877078604 1
-0.131933396393365 1
-0.182162137614807 1
-0.103758465815418 1
0.159179941772569 1
0.0765444063471827 1
-0.11949800872479 1
-0.175410220869986 1
-0.0176891905110676 1
0.324837706164982 1
0.179393926538378 1
-0.0662393702559489 1
0.0112719275286246 1
-0.154940732080974 1
0.438548237496098 0
-0.138211066228438 1
0.0542601420308037 1
0.455741137265883 0
-0.0930072791947679 1
0.176917498115247 1
-0.187385066050057 1
-0.0887808459414199 1
-0.247237802331357 1
-0.0983000651626567 1
-0.352918809632638 1
0.00390995432879475 1
0.353651395642442 1
-0.162606969952179 1
0.145845985015094 1
-0.0594763324693552 1
-0.0888343949003711 1
-0.175452203028151 1
-0.107534253236862 1
-0.0846669028362708 1
-0.187536354502868 1
0.227179860688936 1
-0.0177993812900131 1
-0.179812481755576 1
0.108649776463073 1
-0.40428170904477 0
-0.112201102524619 1
-0.213220618052026 1
-0.589099199930843 0
-0.126755159895827 1
0.0531227090298732 1
-0.0789694464422313 1
0.146371824691566 1
0.352841905350035 1
0.0796476770907368 1
0.210397233418816 1
0.21385649351479 1
0.204179721106758 1
-0.175200425622168 1
-0.11725718403589 1
0.239011328756411 1
0.245283398484792 1
-0.179258139955316 1
0.204732269052837 1
0.0780738001400608 1
0.0180259061256484 1
0.240088999778951 1
0.0481787193206093 1
-0.235752554135372 1
0.880688747548319 0
-0.00773795484175199 1
-0.0136980748570568 1
0.173033325346398 1
-0.257257790624621 1
-0.240862769950411 1
-0.0746690353696057 1
-0.0903201853240822 1
0.0887859789346811 1
-0.139276271287737 1
0.00305597889115432 1
-0.226285312642157 1
0.108005149452385 1
0.164886775793751 1
-0.110643393250511 1
-0.289141172168764 1
-0.025251934068277 1
-0.10028397353264 1
0.113901463214363 1
-0.0106767079202508 1
-0.340192190237301 1
-0.0328785346546986 1
0.472322913666885 1
-0.246628315401347 1
0.423000679014211 0
-0.693111607929343 0
0.0319745573663481 1
0.00727300689515181 1
-0.163435434743644 1
-0.14645480948941 1
0.030080566993142 1
0.305156552795384 1
-0.045101318292274 1
-0.104620988157043 1
0.242394189055832 1
0.00604438787989673 1
-0.103432119356368 1
-0.0146594189318384 1
-0.179241572446426 1
-0.217988078054663 1
-0.0974041753617001 1
0.252959558940483 1
-0.738040543936431 0
-0.480421243008632 1
0.0453418284314043 1
0.0814544204175782 1
0.236880912276558 1
-0.148495546702442 1
0.0388298822225439 1
0.306023329589274 1
0.269563340067064 1
0.0163035409608465 1
0.0603321294295566 1
-0.118019681300632 1
-0.47483181895696 0
-0.121963858720175 1
0.0647153123805759 1
-0.0467464579388715 1
-0.0888436535389799 1
0.0628338411159304 1
0.430616025589548 1
-0.126267408372752 1
-0.210909767104456 1
0.108013303676185 1
0.141378740672373 1
0.326722875921725 1
-0.0986239189814283 1
0.277698799747064 1
0.117409810210757 1
0.214877645110389 1
-0.0303532711342007 1
-0.0372895804632568 1
-0.279066665803404 1
0.145565932352828 1
-0.28358240827835 1
0.0376000864055787 1
0.182622477053154 1
0.111053267523621 1
0.0883683062354112 1
-0.138184811885951 1
0.370947515120151 1
0.119614476821008 1
-0.146225064193139 1
-0.115363144495974 1
-0.316862758103971 1
0.10280814148398 1
0.18508068570682 1
0.0215113841727777 1
-0.378601577547684 1
-0.282087007058599 1
0.0137873155343007 1
-0.337592077364389 0
0.424477973954294 1
-0.140269671664246 1
0.361446496510882 0
-0.00771025773120199 1
0.0227360107994474 1
0.0346218148400303 1
0.232950222328468 1
0.225917548963223 1
0.122411000545294 1
0.321247807472363 1
0.382997962024997 1
-0.0527528224028288 1
0.134971805494329 1
0.237737194305986 1
0.106603049844738 1
0.234802912925797 1
-0.114432958506444 1
-0.0872935012059368 1
-0.00411136821472705 1
-0.15374161855535 1
-0.107473506947677 1
0.204658882501268 1
0.273302020107967 1
0.0658283874913508 1
-0.181087932162372 1
-0.115329383058098 1
-0.0530604892216943 1
-0.224860063356969 1
0.0512834009594673 1
0.166577690640741 1
-0.0104697302221628 1
-0.00101204064779284 1
-0.0413198263557456 1
0.327906116297316 1
0.126474763705953 1
-0.00471237854085756 1
0.0558370295290484 1
0.0959845297368497 1
-0.0351433425681212 1
-0.12447838924905 1
0.0402758177469596 1
0.276536582264921 1
0.0467756597839362 1
0.316391761327846 1
0.469788341410261 0
-0.40764603519628 0
-0.102951374442427 1
0.217119545109542 1
-0.126381125578369 1
-0.0400669146565273 1
-0.0486726211608376 1
-0.0950560035804365 1
0.137794662261845 1
0.0277484811421398 1
0.115001316803946 1
0.146661885818314 1
-0.041831656948546 1
-0.262515916479721 1
0.146245791259439 1
-0.191286509334265 1
0.0526413326610443 1
0.383900537557652 0
0.256775763297978 1
0.0463047653968001 1
0.259495550567877 1
-0.12931180066177 1
-0.0885009044379491 1
-0.132940786986146 1
-0.149538377638446 1
0.0239898253687008 1
-0.0173308774891478 1
-0.135850585299961 1
-0.307897909165972 1
-0.119328928691541 1
-0.241669621014642 1
0.217545286981085 1
0.106876059629403 1
-0.382616294544364 1
-0.0798471364781048 1
0.0709992779310963 1
0.0489810372949357 1
-0.177076330444699 1
-0.168860080222221 1
-0.00315782747280091 1
-0.156218210345538 1
0.132327167330181 1
0.140980887365736 1
0.00389678465198484 1
0.163501100192685 1
0.0660918848597435 1
0.519096527308147 0
0.196412052063767 1
-0.129247858622392 1
-0.21875895852182 1
-0.0673160367853463 1
0.0408903844568657 1
0.244391929276573 1
0.220011936528322 1
0.0336775601008268 1
0.00494278247588935 1
-0.574809138523849 0
0.149424235492691 1
0.166990679655197 1
0.037319295694767 1
-0.0596826368413216 1
-0.0542966400793176 1
0.0190813252551666 1
-0.0505676274352118 1
0.146441006442124 1
0.119343651748545 1
0.294389226967219 1
-0.168572781380124 1
0.241056236262051 1
0.260264214092964 1
0.317249461442115 1
0.073120186955463 1
-0.207949513728019 1
0.379181957876433 1
0.0689199850143022 1
0.0350299620664135 1
0.419365763075177 0
0.116945259199459 1
-0.100736894824712 1
-0.248216115267919 1
0.120492058531328 1
-0.10377991780089 1
0.0739288416546966 1
-0.191686889187347 1
-0.194024921747831 1
-0.327412106353394 1
-0.226181966110928 1
0.0661512183024997 1
0.0710050413152501 1
0.140144960267688 1
0.00521762745769691 1
0.263709564829059 1
0.0739989560661165 1
0.00664577392572267 1
-0.0817716053620224 1
-0.0582231960696949 1
-0.206818284686197 1
-0.0793665205651338 1
0.245255214771264 1
0.31818092564371 1
-0.121297661913555 1
-0.311796229650997 0
0.317909599351503 1
0.254562264685019 1
0.0832280079493081 1
0.303860041035183 1
-0.157388015116329 1
-0.0305169613454674 1
-0.0245340132870294 1
-0.144432173291066 1
0.117547172439734 1
0.00362917635514368 1
-0.0398875463479215 1
-0.0893386464738144 1
-0.174550520133005 1
-0.193592283166283 1
0.0550185414798439 1
0.248340930240837 1
-0.278972302508398 1
-0.147102399437608 1
-0.00662102460728193 1
-0.0871946667026206 1
-0.287363987744984 1
-0.259039901955975 1
0.131971128652876 1
0.182095461512877 1
-0.259021741697033 1
0.0848010831547466 1
0.252656150525882 1
0.0645755247431894 1
0.250615930061057 1
0.0184332836564114 1
-0.119673844878885 1
-0.560324679480317 0
-0.169571566017546 1
0.118846014828506 1
-0.0408031481790129 1
0.318698564934714 1
0.321384898898365 1
0.350464391802679 1
0.0420015297743311 1
-0.293154454130934 1
0.289057645656801 1
-0.0951870390918412 1
-0.0351569508315024 1
-0.19009683106027 1
0.144169181344667 1
-0.172192306612299 1
0.250845094683599 1
-0.0296908127223099 1
-0.207424198213225 1
0.00591192995895227 1
-0.0442515401595111 1
-0.0420842767982061 1
-0.417734506303543 0
-0.0980935194410706 1
-0.103245524257158 1
0.0166859191740628 1
0.126579831895667 1
0.336400110219211 1
-0.0381282193685834 1
-0.142689375222444 1
0.0147781834561634 1
0.111061816454495 1
-0.26231484500234 1
-0.0769405796548827 1
0.201243238761707 1
-0.0207169584522899 1
0.0403306301580118 1
-0.373289912454235 0
-0.609811381005441 0
-0.185711585394907 1
0.0631765788284986 1
-0.410201813201512 0
0.15381364235446 1
-0.299981740680934 1
0.101924378379489 1
0.0800401655905361 1
0.070704259677843 1
-0.16552640889801 1
-0.142449911562317 1
0.0514196558832299 1
-0.102150099309741 1
-0.0399215420505458 1
-0.158434777964404 1
-0.330003947803206 1
0.18551327997528 1
-0.045304632902108 1
0.00259563471065218 1
-0.176743368197068 1
0.233618154505859 1
-0.0929500664465278 1
0.08261847602315 1
-0.170298665987882 1
0.150158839337016 1
0.163508277433723 1
0.0988224535816078 1
-0.15160390449595 1
0.174972547446067 1
0.16122631110766 1
-0.115819951212635 1
-0.19531022965701 1
-0.0579434494307215 1
-0.225241879683431 1
-0.0962573276863828 1
0.0638816034906912 1
0.28393855351418 1
-0.270600223768845 1
-0.0406039289688267 1
0.12311068959728 1
0.0385172893382997 1
-0.341400957277988 1
0.29661244748107 1
-0.367385084667193 1
0.101376382513723 1
-0.095106387053197 1
0.0222497325572302 1
0.24053714720556 1
0.291723486910471 1
-0.080842211606915 1
-0.0364311697395018 1
-0.209009222195766 1
-0.0705332319325472 1
-0.00640567921584664 1
0.0618519783545148 1
-0.143608624367285 1
0.329415019012127 1
-0.0285757281347148 1
0.125265478788569 1
-0.162243302290044 1
-0.420175313325261 0
-0.212644477777881 1
0.256379492906733 1
-0.100078484014302 1
0.00111558597777831 1
0.0702238886437404 1
-0.297744147853471 1
-0.00346076868663937 1
-0.000813199159249656 1
-0.169340171522561 1
0.125440489813638 1
0.0703286880466159 1
-0.267616760175118 1
-0.100894995193138 1
-0.212111177497167 1
0.10071142034454 1
0.0447767652953933 1
0.14124836569959 1
-0.0072335734211287 1
0.32012521437214 1
0.141515267818342 1
-0.20744806216837 1
0.0661702973471993 1
0.060656333824326 1
-0.224124599517393 1
-0.339297208482625 1
-0.323850296198818 1
0.0185680636810209 1
0.0517484578344814 1
0.169963319659667 1
-0.655548009831456 0
0.399150294423848 0
0.280119620374788 1
-0.0825260983992531 1
0.0579707141230977 1
0.0788366128251832 1
-0.177231690745022 1
0.164157909904847 1
-0.0553070674734287 1
0.375898817591731 1
0.119346518679271 1
-0.27030991569886 1
-0.094267718258747 1
0.261266780298862 1
0.409118712522999 1
-0.333679797899553 1
0.020839483146075 1
-0.235996478532677 1
0.180269313440038 1
-0.0554719966633281 1
-0.0104738464301111 1
-0.0600222141361581 1
0.0326510451010894 1
-0.338752873652937 1
-0.231756758834716 1
-0.0769716000402478 1
0.0436521341087418 1
0.32035772752776 1
0.288822152656092 1
0.29115647692705 1
-0.285593564670647 1
-0.220423346351307 1
0.0350802058515331 1
-0.11909062281118 1
-0.109247600071442 1
-0.055616480578858 1
-0.0816090637462096 1
0.477256267050438 1
-0.202228316620135 1
-0.127617757544083 1
0.196117744551647 1
0.00490660638669938 1
-0.165259856510256 1
0.157519867913369 1
0.00569103496203436 1
0.210479696492997 1
-0.425287420401395 0
-0.614653821191388 0
0.241395996684012 1
0.250778530205354 1
-0.503695813541258 0
0.0603198973456945 1
0.165669482839671 1
-0.171205674150468 1
0.0198523775742871 1
0.184919711813718 1
-0.0297320772598519 1
-0.104365662714624 1
-0.0197296496445348 1
0.265182757136907 1
0.00213720729183546 1
-0.146233720179417 1
0.0736812395892399 1
0.0295927063692342 1
-0.314266951511423 1
-0.0462176390811637 1
-0.268903751549346 1
-0.42425486173321 0
-0.572189444481911 0
-0.116712315308786 1
-0.429201743167296 1
-0.21012688308306 1
-0.278994434865456 1
0.161367153080427 1
-0.172952077286959 1
-0.387356017620301 1
0.206502487114334 1
0.338738273119018 0
-0.118215368505077 1
-0.122810376970203 1
0.123218687711384 1
0.0864734647772791 1
0.0757337006612958 1
0.615201737848228 0
-0.243564117941356 1
-0.375064665124682 1
-0.183032080129899 1
-0.249944954884485 1
-0.0571323976648092 1
-0.216893392953386 1
0.17059134161313 1
0.000380024613116703 1
0.149459044500693 1
0.219509475225833 1
0.0810352229138285 1
-0.156643468638329 1
-0.185615854204916 1
8.05470424727339e-05 1
0.15234624185163 1
-0.115951313765263 1
0.0191374932769268 1
0.161922544258015 1
-0.427197970934896 1
0.253345518258194 1
0.170951481347697 1
-0.132490500968482 1
-0.175816917787914 1
0.2723419381886 1
0.0513399278628523 1
0.137148537670943 1
-0.2158217036429 1
-0.0130562001109266 1
-0.116391525488045 1
0.0319228085912404 1
-0.143001797709247 1
0.631324894257576 0
0.155859322602336 1
-0.174373441179179 1
-0.0569738229635536 1
0.428371550674184 1
-0.232136341547565 1
0.225106234851847 1
-0.117145800380566 1
-0.364904209009103 1
0.244982131021636 1
-0.124843107145186 1
-0.0198124480268658 1
0.110799434150764 1
-0.149028901419646 1
0.053829009471595 1
-0.150788885497681 1
0.00488240243532994 1
-0.0207449771022606 1
-0.367302543823913 1
0.336334538534656 1
0.240869464019937 1
0.207453349303224 1
-0.00948183977322497 1
-0.286524165694306 1
-0.0217545202790142 1
0.0764096937072568 1
-0.350942719946147 1
0.217473562296422 1
-0.497253930521122 1
0.529669283898196 0
-0.210946068165169 1
-0.537646761524436 0
0.0333264000182804 1
-0.0460699998614764 1
0.133258507605864 1
-0.133945413514265 1
-0.139938981493484 1
-0.0735018100298854 1
0.0342911417042847 1
-0.217369178817311 1
-0.044094125778326 1
0.0867551400324623 1
-0.128776458882032 1
-0.0515606721113601 1
0.0319434159008054 1
0.197985226440835 1
-0.191166082238176 1
-0.194586209022156 1
-0.600696001803647 0
-0.0695259012424973 1
-0.0575893426923009 1
-0.347310074605865 0
0.0617484381369447 1
-0.130821908188175 1
-0.307791703175316 1
-0.048227248534422 1
-0.54224736234143 0
0.283100979301943 1
-0.0122295486942835 1
0.131462801967609 1
0.198475703171603 1
-0.244165668397507 1
-0.0656586193571004 1
-0.04450012640791 1
0.000986540253563416 1
-0.318888716788467 1
0.046926487469982 1
0.424680618621489 1
-0.306454887204949 1
0.175338862526947 1
-0.106992492629256 1
0.101039106150506 1
-0.29534827825969 1
-0.303599397674422 1
0.0751562326141627 1
-0.409483795839311 1
-0.367190315408614 1
-0.184105519951234 1
0.0741085935217014 1
-0.0761084460194727 1
0.0731785770387954 1
-0.249234000906242 1
0.370266953293291 1
0.0346827652450147 1
0.32043063947898 1
-0.00239551996537934 1
0.377493772983426 1
-0.191179591030182 1
0.243266234865665 1
-0.0174750720048948 1
-0.170659683388553 1
-0.353382744401411 1
0.0791227340861161 1
-0.207459047108743 1
0.0695469491499561 1
0.00940570395105905 1
0.0889820609689699 1
0.21194852374566 1
0.0541505493212273 1
0.188637527600577 1
-0.314729705742086 1
0.384298034337275 1
0.241198780452552 1
0.131536941632635 1
-0.206126533862954 1
0.317654847026402 1
-0.492573105637985 1
-0.0472826436845665 1
-0.155649665573225 1
-0.212678785226428 1
0.0780538165703693 1
0.0206055043806716 1
-0.595758273118745 0
0.000839342505154411 1
0.0225463229358738 1
0.0112630146404529 1
-0.197041542005922 1
0.0743999552691272 1
-0.0379487377063399 1
0.0857991701943824 1
-0.159753308372902 1
-0.659693998128767 0
-0.0568221412604198 1
0.0592606106443543 1
0.1317902297932 1
-0.136264913738658 1
-0.219731824347492 1
0.28300421046142 1
-0.0666139770112836 1
0.255987350693735 1
-0.0383659949281442 1
0.0847751226105664 1
0.222757241327407 1
0.354168965490609 1
-0.151319467806801 1
-0.0824685573882363 1
0.210900117600907 1
0.354570481051786 1
-0.113931585270688 1
0.26013549609144 1
0.117595871712073 1
0.369917164014881 0
0.121213679517027 1
-0.241884783488266 1
-0.106135471621198 1
-0.0516595879498375 1
0.442943480587234 0
0.134170580605805 1
0.255390738456805 1
0.233185650546666 1
-0.0192439249848261 1
0.0597934089683962 1
-0.130008207679651 1
0.113759112993091 1
-0.301429977283968 1
0.241580803873282 1
0.272830466017732 1
-0.200966742577995 1
0.365323859999612 1
-0.222646581390352 1
0.0784548917901498 1
0.0915696330469242 1
0.16485119273208 1
0.0821083647116329 1
-0.0787833738420485 1
-0.200937111366054 1
-0.172190144507091 1
-0.10801302949348 1
0.0546793476354883 1
0.248895630826593 1
0.272370202687269 1
-0.144224507634589 1
0.0549826165560945 1
0.0556635500368973 1
-0.12141471313978 1
0.0156418033800163 1
-0.110835267105933 1
-0.0610212677718506 1
-0.0688651788673897 1
0.521610446700052 0
0.016391911917865 1
-0.124487115799388 1
-0.0809865323895963 1
-0.141722939880334 1
-0.00323887719813104 1
0.206567190252677 1
0.108002256572575 1
-0.358041372035 1
-0.286403518672602 1
-0.669859401353897 0
0.0651360872086663 1
-0.0863352895210543 1
-0.135953974231574 1
0.453790327044404 0
0.0618022666596056 1
0.193741254442121 1
0.312177978630594 1
0.0716318527264948 1
-0.0150741926062062 1
0.402881045869706 1
-0.0345180932555237 1
0.1748749496245 1
-0.0370302828378324 1
-0.577109849073965 0
-0.172887523916743 1
0.00777124449525558 1
-0.00394306883803082 1
-0.251252458662348 1
-0.118215275768264 1
-0.124068687617867 1
-0.00704012807480955 1
0.201564673758141 1
0.191623652868293 1
-0.125793555670647 1
0.238387817274878 1
-0.20979085985562 1
0.121839424101129 1
0.122653298286075 1
0.0728334321460586 1
-0.397364633518697 0
0.521248711175468 1
0.251761077782523 1
0.0628272087771493 1
0.25563281829573 1
-0.22964326992608 1
-0.287880314342183 1
-0.0833608219816815 1
0.300483429141707 1
0.135892302379229 1
-0.0790837100383145 1
0.0439970175673599 1
-0.0811546525107298 1
-0.413622043415032 0
-0.15820933212711 1
0.225756002804062 1
0.274320621337005 1
-0.0909429454549606 1
-0.00971018631221104 1
0.0106086084587945 1
-0.0815411926794119 1
-0.0949594472088801 1
0.0559714197764429 1
0.0982680929280339 1
0.0100149923573338 1
0.285921474019616 1
0.532548728648922 1
0.125344171324506 1
-0.204003659877344 1
0.0494611105764811 1
-0.271926106569929 1
-0.110728807803883 1
-0.0271394500402067 1
0.377996315811847 1
0.143247653129465 1
0.271387309236399 1
-0.17432990363437 1
0.280041775941445 1
0.0220400806070199 1
-0.0195396907127528 1
-0.410812391542394 1
0.29115437718538 1
0.199669455947857 1
-0.229869611318781 1
0.388550730586869 0
0.164664910331861 1
-0.00386848824734894 1
0.014457469719655 1
0.044049629541905 1
-0.20528743441533 1
-0.117414951026295 1
-0.184869646699479 1
-0.363960335208194 1
-0.00766345706661932 1
0.151400700977458 1
0.0690524488315431 1
0.175230674469684 1
0.0420791053775987 1
-0.0400042552178355 1
-0.166778248021691 1
0.161582415455885 1
-0.161227962646347 1
-0.17904091932341 1
0.0999982000192507 1
0.080049230079444 1
-0.112089411839175 1
0.0704862553804493 1
0.257563339398824 1
0.185543614695208 1
0.46247675316784 0
0.376837689690565 1
-0.183839085073534 1
-0.00763077550891156 1
-0.0559020648298584 1
0.166506420771751 1
-0.110230572794104 1
-0.496063733350623 0
0.112796320301864 1
0.113720639675723 1
0.0666228420948759 1
-0.631718399959449 0
0.299968665281709 1
0.203014583811506 1
-0.127017429657324 1
0.037196178582074 1
-0.324038887644474 1
-0.0157957047606264 1
-0.0548555623896394 1
0.257678311660071 1
0.29715758690579 1
0.0927888473812304 1
-0.012752844205181 1
0.0545956692400668 1
-0.048563389164826 1
-0.142160755519565 1
0.0438260652215912 1
-0.0276230495362389 1
0.00289301733241831 1
0.0883709174024521 1
-0.0460451313268092 1
-0.005444946480657 1
-0.0995181598590369 1
0.216382878172062 1
-0.190639775654399 1
0.427873196383416 1
0.30944448057071 1
0.171532518305316 1
-0.113851784773675 1
0.119900418938097 1
0.351295244500401 0
-0.131850678130964 1
0.0406295901915894 1
0.136964841599902 1
0.140673488237242 1
0.0705937138473794 1
-0.0552072956665338 1
0.0309722813428783 1
0.141599442973188 1
0.150677767974497 1
0.152846756403246 1
0.0493979823852981 1
-0.130223641070467 1
0.142136707943732 1
0.0269891184148987 1
0.0470936776224765 1
0.165128146337595 1
0.388302391768053 0
0.104985603291344 1
-0.101309981727011 1
0.130799502901935 1
-0.00872617404161872 1
0.0434227658281153 1
0.332018773672032 0
-0.201849835853751 1
0.0189101073417703 1
0.0624981179292945 1
-0.481457484170888 0
-0.382482092416077 1
0.0428472274110863 1
0.304613254586578 1
0.284105138035688 1
-0.124149127749082 1
0.406404007779359 1
-0.00829118141861595 1
-0.602831709873479 1
0.14814492628615 1
0.636496092386774 0
0.232855275334912 1
0.031799699532581 1
-0.0338176612750644 1
-0.0795854810458243 1
-0.113539946095858 1
-0.0975854110074279 1
0.348619860521082 1
-0.252140937498287 1
-0.274946692948109 1
0.184928409100219 1
-0.180795527561343 1
-0.098371760122376 1
-0.224987338533167 1
0.311326610587285 1
0.0686953666333825 1
-0.241131714876092 1
0.145921986886176 1
0.138290819805909 1
0.0155716155349052 1
0.00933844860263134 1
0.0383279778196604 1
0.0306384756287651 1
-0.0267518866035867 1
-0.134028709412602 1
-0.248237394566319 1
-0.0666959841577402 1
0.228245927583351 1
0.0939694226809135 1
0.279130177844696 1
0.242105516675727 1
-0.00899514791301364 1
-0.0236034645400165 1
0.00393494183223898 1
-0.175012840869484 1
-0.0957636971258539 1
-0.165583424380129 1
-0.417106002022454 1
0.00717776216027288 1
-0.218490972696416 1
0.27255881732985 1
0.123487330940235 1
0.018929859314597 1
0.145470730639115 1
-0.346580667883707 1
-0.121352358046794 1
-0.104606471844593 1
0.0741111369071094 1
0.107432768267488 1
0.526749923727647 1
-0.0830794153611702 1
0.286503871002743 1
0.213203984154075 1
-0.473128877120098 1
-0.0323079169355668 1
-0.122058865664208 1
0.094243081553112 1
0.0692108965008119 1
-0.0620488937575744 1
0.105873268013429 1
-0.165082911279647 1
-0.131724261434041 1
-0.267309978395379 1
0.271769008739974 1
0.11765155506308 1
0.0733024554062931 1
0.206233927244342 1
-0.163652112813522 1
-0.175618955506075 1
0.809551369774917 0
-0.0672420308646859 1
0.0551807535922839 1
-0.291975142902566 1
-0.0485774611875889 1
-0.0653526501103063 1
0.0487330266703094 1
-0.260535082514702 1
0.562667088673616 0
-0.154883854562799 1
-0.0233573687916679 1
0.00666942377949716 1
0.140031876720701 1
0.202805340573105 1
-0.118886767868845 1
0.0354199960418938 1
-0.320138992310605 1
0.235624600448453 1
0.0313767220279362 1
-0.204777671842683 1
0.360900602817002 1
0.38024038476478 1
-0.84072816686787 0
-0.0582757241793293 1
-0.232985999501578 1
-0.437889309443283 0
-0.0650887876385987 1
0.106865710906707 1
-0.106602332489527 1
0.320567504452283 1
0.0615300751975296 1
-0.00598906962041058 1
0.0997544257747081 1
-0.183073375517557 1
-0.276562575983763 1
0.130273795045213 1
-0.610439839282948 0
-0.245949642405692 1
0.537094457650806 0
0.177141549805324 1
0.0562470876370994 1
-0.0120620752105945 1
-0.0164446313509829 1
5.98192188269869e-05 1
-0.176141271021793 1
-0.172770208251289 1
-0.0956100776777972 1
-0.0382432328444174 1
-0.121181443489857 1
0.193076478051435 1
-0.403519964438833 1
0.45752351167469 0
-0.169618496214601 1
-0.0920183932581534 1
-0.209527758228991 1
0.236775939662955 1
-0.346731767698895 1
-0.311148116637159 1
-0.0383392286614316 1
-0.00605459772331957 1
0.142616774104364 1
-0.167516732380491 1
0.0393038000974925 1
0.390559413663188 1
0.237049006490144 1
0.168551926182264 1
0.192316889777381 1
0.166680064117405 1
0.185881014725863 1
0.0210335586105307 1
0.103709660990696 1
0.00418722412514219 1
0.244585670528453 1
-0.0454070145188782 1
0.0924696419916989 1
-0.282936051881387 1
0.190921087040064 1
0.00341144407009908 1
-0.458149828606067 1
0.0713488287545092 1
0.0725128427216613 1
0.201961076219453 1
0.351098884491395 1
-0.149988939300244 1
-0.20639602862183 1
0.106198860993237 1
-0.0801392595357139 1
0.0456677565530948 1
0.322772077873979 1
-0.137265515801579 1
0.0943635239330056 1
-0.0351804402947933 1
-0.21317854982542 1
0.137190913252355 1
-0.110571500245575 1
-0.0901803989699694 1
-0.221678042662308 1
-0.135155429913939 1
-0.0410809378707291 1
-0.16274609380659 1
0.0725539922645534 1
0.0113421600495539 1
-0.431346836461912 0
-0.123603965534717 1
0.217794660488886 1
-0.251667774418331 1
0.18218019223686 1
-0.130757792813194 1
0.0348175599858352 1
-0.318467311741422 1
0.0957081278950865 1
-0.0341988274888433 1
-0.0563254220022765 1
0.0807874446422696 1
-0.0729985937662154 1
-0.156848423592411 1
0.184171584914679 1
0.0399549378093056 1
-0.203753888652189 1
-0.420446815191334 1
0.257476051700286 1
0.016455711276162 1
-0.0766716609381599 1
0.279350705314307 1
0.132923756493599 1
0.0344912063550191 1
0.250212761945216 1
-0.253207874190362 1
-0.375521232310931 1
0.206916964965687 1
-0.236351472656452 1
0.312974514222083 0
-0.103960875552609 1
-0.0972348598728974 1
0.0892977436958558 1
0.125455190673056 1
0.223492386646203 1
0.272674788194778 1
-0.110007367925673 1
0.162541421884956 1
-0.1889757444868 1
0.00504112300584324 1
-0.256828469855226 1
-0.345502316918143 1
-0.253589902471592 1
0.0202548657238862 1
-0.113798514855418 1
0.00606702467063688 1
-0.292542775168066 1
0.0540440569470385 1
0.192166448587066 1
0.24259388746578 1
-0.129258252886248 1
-0.152510713793312 1
-0.220821932164269 1
-0.290817849054497 1
-0.15987582566333 1
0.0417904946672485 1
-0.087344633944423 1
0.415024110573631 0
-0.278581100862623 1
-0.249339101090315 1
0.260622032014311 1
-0.0467804540883511 1
0.0494652360908486 1
0.192028945668507 1
0.246122738362771 1
-0.649201590345281 1
0.552982422003957 0
0.157943480813341 1
0.157971057726926 1
0.320792572396081 1
0.245297798746221 1
-0.0714489692352316 1
-0.0743951458484504 1
-0.303095699492924 1
0.169245749247232 1
0.105465211465414 1
-0.196512398983337 1
-0.0599546405216801 1
0.121164033190177 1
0.167104634042336 1
0.173555070614951 1
0.282827411219607 1
0.205135620054305 1
-0.0519758730049394 1
0.218282941947374 1
0.0448878379228785 1
0.0476889749033717 1
0.489028445597815 0
0.0263163346060983 1
-0.0902999373780102 1
-0.000575964762796713 1
-0.106260512347577 1
-0.0382453368348699 1
-0.491212780804392 1
0.23281192810276 1
0.357821828425124 1
-0.458680462362278 0
-0.103441867954378 1
0.129572037956243 1
-0.371523006665093 0
0.0192124625658516 1
0.0674636216743295 1
-0.426614281996879 1
-0.282072416283718 1
0.0275884149883229 1
0.113995952996908 1
0.220733203167952 1
-0.199910855037334 1
0.0326953287841905 1
0.167824123217593 1
0.144811047904579 1
-0.0841640777959351 1
0.188762462724952 1
0.0477397861075561 1
0.350238786186859 1
0.0914699218904382 1
-0.108004300508567 1
0.0266395801606472 1
-0.186095882447289 1
-0.169352242402507 1
0.152352968670968 1
-0.112638638959763 1
-0.269164925504377 1
-0.208794550252201 1
-0.105755906717867 1
0.0785969826134144 1
0.0585853937818113 1
0.165190823115336 1
0.171930590590917 1
-0.217592605165081 1
0.119750699448188 1
0.0975321156920129 1
-0.345501456244271 1
0.117783522371935 1
0.225861370370972 1
0.465010858448394 1
-0.0679650704529974 1
0.215485632490641 1
0.112605400716856 1
0.0758638679259514 1
-0.173555336711565 1
-0.481498675805192 0
-0.335520467447624 1
-0.181969195781363 1
0.0571329077888767 1
-0.333677468368587 1
-0.048828429044805 1
-0.200778800317559 1
-0.114514717045431 1
0.155822406446392 1
0.0851739396479222 1
-0.190437578819294 1
0.353765453633171 0
0.157342300527174 1
0.16886321133377 1
0.219386953961843 1
0.497686635096816 0
-0.100593729647794 1
0.13009740423022 1
0.431033096960249 0
-0.144978376757795 1
-0.0888761059605867 1
-0.428994188955357 0
-0.27347512277043 1
-0.12592209775282 1
0.180982481544833 1
-0.144298810987008 1
0.182640160637245 1
0.198270183161534 1
0.399162355362566 0
0.189382068663549 1
-0.26972766112249 1
0.0849275317445653 1
-0.120885057910772 1
0.350903940541357 1
0.28487692342898 1
0.057101553246854 1
0.00883390988965079 1
-0.434446672180273 0
0.00258676560941906 1
0.209318825732763 1
0.204650557592497 1
0.229115850711874 1
0.242460986566506 1
0.255048168270846 1
0.126389750214091 1
-0.245680189015798 1
0.0995749588729229 1
-0.133196438364235 1
0.136752163971019 1
0.0880354627788937 1
0.115798785459771 1
0.201495902524237 1
0.0184118501221338 1
-0.113609049328654 1
-0.277376366317412 1
-0.196181926171011 1
-0.150436748653904 1
-0.00943271177675635 1
0.0282744500992285 1
0.414919300038973 0
-0.0193603382591035 1
0.233235352540854 1
0.0843877923999841 1
-0.181750687140699 1
0.108378256951348 1
0.0128817988513429 1
0.108028082367054 1
0.0165156285854849 1
-0.236639021617776 1
0.0789451475804949 1
0.0353594866494556 1
-0.0595600345730778 1
-0.316661485184574 1
0.210578003893266 1
0.256033343329924 1
-0.214527105629513 1
0.2604668126809 1
-0.232929626964199 1
-0.455591666019652 0
-0.151004634008773 1
0.185713374823454 1
-0.181135619171101 1
-0.0415126884277818 1
0.146594932322446 1
0.207006504229215 1
0.190525443763729 1
-0.276824000290584 1
-0.257082308165126 1
0.0654123520937987 1
-0.157036084730285 1
0.163674743388307 1
-0.250247120726602 1
0.0244687258067676 1
0.322449031010029 1
0.194786780620962 1
0.0462998379432017 1
-0.371955872627698 1
-0.222887338449963 1
0.221794929939348 1
-0.178288973863613 1
0.115138227821505 1
-0.0403812953877934 1
0.0954156452810182 1
0.319292429474877 1
0.103528695005348 1
0.312782225104368 1
-0.278405446408761 1
-0.0822615027752164 1
-0.111850909594704 1
0.399660997229951 1
-0.0934288555641542 1
-0.131747784680662 1
0.0340756280113973 1
0.480252911483822 0
-0.0306779808974427 1
0.186827154850147 1
0.102696406299621 1
-0.128516609785744 1
0.318391960213565 1
0.0912514565068049 1
0.0264017551805878 1
-0.224927811838609 1
0.157292817117893 1
0.147230403858042 1
0.032175751350214 1
0.618524651818737 0
-0.172591622594751 1
-0.16538897107872 1
0.265285633905124 1
0.0399720030570432 1
0.0888718741524919 1
-0.0058974331943919 1
0.0152967683449283 1
-0.147140528010296 1
0.0635627150936077 1
0.000963194265067992 1
-0.260046214308554 1
-0.115699590347165 1
0.385419463245917 0
0.167573338786129 1
-0.182788542918674 1
-0.186464953086085 1
-0.309332269148023 1
-0.177759073901488 1
0.202970532073836 1
0.147001513908855 1
-0.240444591189189 1
-0.0315117500792346 1
-0.112058537398955 1
0.0794979861521388 1
-0.163835695368091 1
-0.0024124190522024 1
0.0910666347977545 1
-0.0752735681628655 1
0.0507022480925548 1
0.0927592152680618 1
-0.199579620028999 1
0.136699561711234 1
-0.109414960192167 1
-0.25791845063778 1
0.00894009785431316 1
0.250964806850836 1
-0.0358264256572163 1
0.210930565653842 1
0.101299243378736 1
-0.0939343610143693 1
-0.0677824221540665 1
-0.125717084574167 1
0.0931081159932367 1
0.104422606012832 1
0.161402686628032 1
0.246913589346595 1
0.16803849576631 1
0.197826241638255 1
0.271975551066844 1
-0.0122525187780174 1
0.285392422744402 1
0.239511926348947 1
0.00298571691387234 1
-0.145499236213448 1
0.376403665807736 1
-0.183976183033315 1
-0.226894737888592 1
-0.0910171691652858 1
-0.108791909114665 1
-0.158182744219614 1
-0.172545887840492 1
0.0586826050021723 1
0.134125627225346 1
0.221547174199453 1
0.143974015151064 1
0.317949805056219 1
-0.0724961646409596 1
-0.106166090404648 1
-0.282656054467489 1
-0.219668616789032 1
0.221731199422111 1
0.0570811298073676 1
0.0429269447199527 1
0.152213598505562 1
0.0579116482285999 1
-0.385753732283085 1
0.20554670843972 1
0.265840348141623 1
-0.526697249150826 1
0.256352044200566 1
-0.0661580623153179 1
0.0507696199408851 1
0.0488796212303436 1
0.039310726500512 1
-0.299447166789855 1
-0.679285574729498 0
-0.0358072349793637 1
0.149947401339357 1
0.11027357926546 1
0.0459320602417733 1
0.0957786829049597 1
0.223110333326323 1
-0.0278732169205864 1
0.293490734182872 1
-0.277963647401886 1
0.201312881001221 1
0.207050602132757 1
0.159121880903156 1
-0.122648516875474 1
0.00410926409908082 1
-0.360301262519089 1
-0.0846621335054708 1
-0.207140525579673 1
0.271843140169696 1
-0.0756656167034288 1
-0.0867655812148018 1
0.023761169988883 1
-0.0800436133916253 1
-0.885710239752279 0
0.195274256123414 1
0.378689509980968 1
-0.0318138762456077 1
0.0881836907463866 1
0.0389150241809114 1
0.0478019159705557 1
0.0149763793723585 1
0.081218543416742 1
-0.275143537325202 1
0.0670707556020608 1
0.173532813781062 1
-0.462456523959224 0
0.128816286264902 1
-0.295889719881698 1
0.1091657545148 1
-0.389930575108359 1
0.0574088233181328 1
-0.308895808936362 1
-0.0215025326464663 1
0.124415632002054 1
-0.0190278375947445 1
-0.394042248338438 1
0.0791531446604632 1
-0.249762209312626 1
0.203213564822546 1
-0.0351715919963609 1
-0.160967428633249 1
0.173710124339605 1
-0.22971264800179 1
0.11151160977397 1
-0.0771066901176813 1
-0.348018477755813 1
0.0106239783873501 1
0.0185856142360885 1
-0.0280791565714808 1
-0.371462875076778 1
-0.22314758250268 1
0.223082582504249 1
0.0168133632206717 1
0.0777612267014735 1
-0.226611918247046 1
0.235862860808371 1
-0.0546097464595302 1
-0.0617682942422657 1
-0.366156449482784 1
-0.186558629726281 1
0.27249364831457 1
0.0868620900094649 1
0.270426640400663 1
-0.273787879730607 1
0.356641278318061 1
0.277475341714646 1
0.0208029739959503 1
-0.223069286855909 1
0.437163084936495 0
-0.0824828142354213 1
-0.118793849462939 1
-0.289077010402393 1
-0.0372544476751662 1
-0.182615925063397 1
-0.0537101668598044 1
0.0352062737784158 1
-0.307347119350327 1
-0.0533166118874658 1
0.0348120643610522 1
-0.00328330116631831 1
-0.142564076310866 1
0.0488582192933034 1
-0.000239358240064304 1
0.0291899840737804 1
0.0196927442255834 1
0.294725763592628 1
0.670930931259918 0
0.0940843409585261 1
-0.0655445118861973 1
0.0170750529377017 1
-0.0357368185656326 1
-0.226165732002791 1
-0.223630377133327 1
0.188751740698965 1
0.0850007023730725 1
-0.266065387349323 1
0.00592395183531296 1
0.0219629267649762 1
-0.0746988369570071 1
0.0705698376016989 1
-0.124962899588571 1
0.196811167097364 1
0.0243908802931115 1
-0.0702445838147444 1
-0.309041130308901 1
0.162722147478384 1
0.0514007775908105 1
0.0248674917983405 1
0.181773895914658 1
0.20747653710181 1
0.152665239529871 1
-0.0571460189732592 1
0.531112208782327 0
0.297661473213132 1
0.495476057975756 1
0.141327945449969 1
-0.0484038899619606 1
-0.0530726404206209 1
-0.273758906999825 1
0.0888677776820758 1
0.123798545681362 1
0.322560756359015 1
0.189348884353939 1
0.1420124077036 1
0.490242374275404 0
-0.250820868370227 1
-0.0435427117065453 1
-0.0101055906841834 1
0.340935360547618 1
0.0297459413551395 1
0.356067626038549 1
0.170105094543124 1
0.269009599764992 1
0.0247068204396239 1
0.1619385352961 1
-0.0072010800814299 1
-0.170514346093031 1
-0.179760018711076 1
-0.226605424991231 1
-0.341556575308573 1
0.15249581539525 1
-0.0363153762010459 1
0.325448698516191 1
0.0703138463895889 1
0.195659941986453 1
-0.167650444124495 1
-0.328364114741324 1
0.219032324762415 1
-0.209677994559713 1
0.149958814459685 1
-0.255407671387847 1
-0.290911587908028 1
-0.168871771460962 1
-0.429371442478808 0
0.00623218088207135 1
-0.289559078879561 1
-0.0921944085287078 1
0.220952919810334 1
0.353590479767836 1
-0.208955992285692 1
-0.092198206712435 1
0.0973644084840986 1
-0.0111300336245264 1
0.0578804205758087 1
0.352880439695365 1
-0.0148852555774064 1
0.0868721346209624 1
0.174780394981619 1
-0.0235740682603191 1
0.449771925059119 0
0.0239260990670596 1
0.0839749455896839 1
0.0858348216013092 1
-0.116796587842906 1
0.274685541437657 1
-0.0567194678958953 1
0.102262325349052 1
-0.399522912008664 0
-0.124354355227859 1
-0.277767436156393 1
-0.188441607420757 1
0.537333052419748 1
-0.15789530468305 1
0.226694662450362 1
-0.224218259725613 1
0.156354228599637 1
-0.1745798933601 1
0.0996690939675808 1
-0.0523717616868443 1
0.278520149471629 1
-0.0924282750517254 1
-0.318444282217306 1
-0.453885016084388 1
-0.778440352027313 0
0.233323424857703 1
0.290647062171629 1
-0.0598561740720273 1
-0.160817672734317 1
0.129985854031337 1
0.151866927360407 1
-0.322429826712046 1
-0.0123905721964693 1
0.0894032025263321 1
-0.187058919283563 1
-0.115893238331138 1
-0.273620396051691 1
-0.11155674330957 1
-0.1952284127538 1
0.156575150126956 1
0.0471202937410343 1
0.223534729686192 1
-0.252081592191377 1
-0.158915555165042 1
0.406175519917283 1
0.218885951838382 1
-0.0832710094712034 1
-0.102469238586174 1
0.11669431232709 1
-0.150164632328333 1
0.22783870729127 1
0.339507009664455 1
-0.229019240782782 1
-0.133467920685042 1
0.0472634933675474 1
0.0519940017918133 1
0.103839793451775 1
0.385256998699222 1
-0.0243805904220664 1
-0.0801448046461729 1
-0.206074258819115 1
0.102180504187094 1
-0.278447180163929 1
0.0155488769035797 1
0.225784815873951 1
0.197570622088636 1
-0.0581361847930478 1
0.00745857271973001 1
-0.0392859951998144 1
-0.212900127326056 1
-0.133913362312168 1
0.0895220494081519 1
0.306423152071212 1
0.0538844467764368 1
0.157434399902143 1
-0.373661954044824 1
-0.0120036855319598 1
0.0596607710204135 1
-0.264390134308026 1
0.146318102146658 1
-0.418161129017318 0
-0.458336911100683 1
-0.344476708996097 1
0.175612134229329 1
0.178270943668097 1
-0.0920661636305923 1
-0.172655917327749 1
-0.11359762552965 1
-0.0681140431705345 1
-0.147491359813552 1
0.032772153574286 1
-0.188257143022739 1
0.00814586140335836 1
0.0714819311122803 1
-0.173309612011702 1
-0.0109556954673711 1
-0.0137955401552686 1
-0.271040749738593 1
-0.248110799452677 1
-0.047701406341978 1
0.0259839208357931 1
-0.325748551767948 1
-0.281816974714366 1
0.168745774137022 1
0.239649623133342 1
-0.0628629180763456 1
0.0233115308036738 1
-0.0457200579073923 1
0.00068115126050898 1
0.192636261701784 1
0.254369358557708 1
0.215101435143623 1
0.0890946095147037 1
-0.193191406391489 1
-0.113425318116671 1
-0.544297799730003 0
-0.0145045152645932 1
-0.42195509855844 0
0.0680388501372625 1
-0.269789694495082 1
0.200442609975836 1
-0.0643914359305748 1
-0.362790384209415 0
0.361384537647366 1
0.0215331468106025 1
-0.342307647565989 1
0.178136348795775 1
-0.172535276439769 1
0.0323767386969493 1
-0.0417613815951126 1
0.153850964509593 1
-0.298330991499001 1
-0.543806472652666 0
0.225800390373282 1
0.0429828387929634 1
-0.0164056911407746 1
-0.0174974521606615 1
0.099937133321075 1
-0.0891740949931851 1
0.210281404447579 1
0.460296809137147 1
-0.167046103137204 1
0.0616321521927119 1
0.0762054613918584 1
-0.221997463079476 1
-0.189652262604609 1
0.109884836976756 1
0.112324640696769 1
0.39153676565801 0
0.271045032543477 1
-0.0871267372891827 1
0.247861025423789 1
0.0571912811406795 1
0.219858641224509 1
-0.151215112733135 1
0.220670275537406 1
0.141358496312424 1
0.0565795915722599 1
0.0308458490051642 1
0.105847054734162 1
-0.0110937346746848 1
0.146221448533874 1
0.29446433601547 1
-0.0866873740281255 1
0.0672657891984823 1
-0.0730958446399592 1
-0.0416046298423251 1
-0.276743395659687 1
-0.205515444332354 1
-0.387883592816503 1
0.215438972636248 1
-0.147943025266697 1
0.146354754815241 1
-0.102421189856075 1
-0.183180254471149 1
0.0761272400051128 1
0.115742791564524 1
-0.0727974437225558 1
0.0815490186714938 1
-0.0440935633508701 1
-0.159288224826447 1
-0.0980422227025275 1
0.204960446903678 1
-0.0541018858095779 1
0.13600551194716 1
-0.292288028079511 1
-0.314243730745174 1
-0.71645178408469 0
-0.0290099274597172 1
0.0339488919386942 1
-0.261666462107714 1
0.00356548874203541 1
0.0324507677319008 1
0.160299868421646 1
0.195563072145553 1
0.131144881339327 1
0.107483688958882 1
0.219562555527085 1
0.0953313859109086 1
-0.243003213990836 1
0.0960695001079446 1
0.143373470341053 1
0.144964369069225 1
-0.0878579234529759 1
-0.249896747483372 1
0.311480345701815 1
-0.0350460605354931 1
-0.0428701404827266 1
-0.0381599729543414 1
0.218947139661975 1
-0.537651236934559 1
0.0941333425517505 1
-0.12804667567773 1
-0.203495945846581 1
0.362366070856002 1
-0.228118786650219 1
0.123346994392682 1
0.0348750360469154 1
-0.367482824300762 1
0.169483129037708 1
0.019111401269621 1
0.569006730856488 0
-0.21271321324963 1
-0.177891534961255 1
-0.162378785278218 1
-0.0857957815111445 1
-0.106421555030071 1
-0.569928390674617 0
0.119357680940565 1
0.0727539345642907 1
0.2394491711796 1
-0.258457442123741 1
-0.244258740248474 1
0.0731538161128277 1
-0.119400499925772 1
-0.431597976556279 0
0.214475824878126 1
-0.411001706099333 1
0.136615859191256 1
0.106066016855502 1
0.236617300215036 1
0.188074368139594 1
0.135247543833408 1
0.090630939321539 1
-0.530597185742497 0
0.156515278006607 1
-0.0108141151407196 1
0.00473237951430381 1
0.144342416823821 1
0.0170469853121726 1
0.432673656652962 0
0.334340787393403 1
0.240597097166383 1
0.120330082730158 1
0.134051472356305 1
-0.163520994993008 1
0.0938222116108467 1
0.248229638758705 1
0.170566158278333 1
-0.114311981510457 1
-0.442480540181264 1
-0.15126992714086 1
0.333550545843085 1
0.100403736061461 1
0.049130108015765 1
0.162076808520808 1
-0.087386945176003 1
0.272890797952589 1
-0.118666452069936 1
0.0592709789447213 1
0.0931173042330773 1
0.218166841041678 1
-0.12351026093833 1
0.466894395973627 1
-0.703216869397323 0
0.149197709276343 1
0.0491523686873636 1
-0.0970760406546659 1
0.0692498705193445 1
-0.0304618758063007 1
-0.234187239963053 1
-0.53046227795539 0
-0.082273979991187 1
0.228850253715637 1
-0.393196116650906 1
-0.0181477334405156 1
-0.244750799920231 1
-0.169001238817222 1
-0.130620521650772 1
-0.357334937472964 1
-0.468725298614512 0
-0.304473844138682 1
-0.0202824189200697 1
-0.125010039795308 1
-0.025591015449035 1
-0.216482485614512 1
0.387553852372604 0
-0.0256084912526178 1
0.249680671172046 1
-0.0360907608296678 1
0.297388544264468 1
-0.375641269274879 1
-0.36493999388918 1
-0.249146673346468 1
0.121307477875301 1
-0.000239257568621011 1
-0.24661651910176 1
-0.0283061594450268 1
-0.282065322257536 1
-0.338755277702058 1
0.103409739409342 1
0.0398481420141683 1
0.280512527178928 1
-0.119483549535238 1
-0.0183122603029551 1
0.0202529978505239 1
0.00924839243729312 1
0.225822807985738 1
-0.462490114670212 0
-0.319572146175686 1
0.155790109692433 1
0.0609280738596905 1
-0.116442099115627 1
0.0241778139999704 1
-0.139644453497707 1
0.0844920245390999 1
-0.331801249267197 1
-0.227331199756547 1
-0.257510389495798 1
0.142391061213846 1
0.367867870813811 0
-0.0536127575387223 1
0.03404350312503 1
0.0939617283275466 1
-0.12638504517075 1
0.136723589161077 1
0.291143358153406 1
0.438125537358185 0
0.069821812300432 1
0.025792497379928 1
0.105092002255637 1
-0.264708109940644 1
0.12562827192526 1
0.119748598707336 1
0.326701589830437 1
-0.196691603207067 1
-0.13120810625811 1
-0.2078944879902 1
0.310190437163274 1
0.229152400293341 1
0.0768012313623102 1
-0.0930418329017983 1
0.223306524070724 1
-0.223168905144945 1
0.247547739859745 1
0.00977399841085496 1
0.223383637089274 1
-0.251423761219375 1
-0.235010659744806 1
0.127376017703352 1
0.385853278644703 1
0.147875419484713 1
0.322641531082938 1
0.0635310471343715 1
-0.0397037876795774 1
0.127328349574247 1
-0.564196484929857 0
-0.0139049193009919 1
0.152903354303389 1
-0.100244927218312 1
0.268941202801884 1
-0.0292806557885036 1
-0.198876528106972 1
0.0996597509680527 1
-0.208464255330632 1
-0.0606936173873591 1
-0.0549209782138639 1
0.211375754967301 1
-0.0396543708836647 1
0.127427423748441 1
0.0818693855706382 1
0.0142761418612311 1
-0.172719106558521 1
-0.248746658621675 1
0.0916682250022805 1
0.0258350605144144 1
-0.279708376241975 1
0.365048431244849 1
0.403459705575033 0
-0.325984295539048 1
-0.3124123691173 1
-0.206720761204795 1
0.368834045746177 1
0.0741307745155855 1
-0.266222075074355 1
0.50334236075763 0
-0.242700840299863 1
0.0796980278050562 1
-0.322824553066097 1
0.0769611279629159 1
-0.163864265909476 1
-0.27897041606163 1
0.282276717243974 1
-0.0706520771659196 1
0.0475239334517088 1
-0.0221494691304602 1
0.304421031278063 1
0.0283399246226255 1
0.0933332994926589 1
0.230917862578108 1
0.114119723307966 1
0.157713055221299 1
0.255148052927154 1
-0.0892131674984279 1
-0.0782835253261105 1
-0.131637211757053 1
0.133140529851169 1
0.299877826090485 1
-0.0461876144790533 1
-0.124404883081723 1
0.0415300667833013 1
-0.257696170527954 1
-0.0298199461068458 1
-0.265985932525787 1
-0.0568661940011353 1
-0.038908692418007 1
0.220252962063418 1
-0.0780538757726436 1
-0.0906389542092817 1
0.0898727666251486 1
-0.11566047636596 1
0.271019787968914 1
0.0806036785044706 1
0.127667253598707 1
-0.173605503625537 1
-0.308419884399727 1
0.308521888280902 1
0.51350992775983 1
0.475699406722395 0
0.0537448403072002 1
-0.0671026800973278 1
0.157367093977233 1
-0.168850769215734 1
0.032722537472785 1
0.116660974225916 1
-0.192273285361796 1
-0.0331115739079124 1
0.304891958232132 1
-0.316107345145591 1
0.276083027031223 1
-0.0158071720425152 1
0.325245930040253 1
-0.0797415834598908 1
-0.0251049579121584 1
0.106178146940184 1
-0.0638274214255943 1
0.0334170393046338 1
-0.241938386587125 1
-0.113808537606954 1
0.289133628744992 1
0.0137188449644692 1
0.636694636486815 0
-0.0438753524814931 1
-0.0655182968892189 1
-0.222801346812838 1
0.0895181207515811 1
0.0146957180296473 1
-0.219127725243256 1
-0.0581721724301909 1
-0.0174035948669307 1
0.609114184029687 0
0.119695469477349 1
0.135667720901121 1
-0.107225435996512 1
0.253049640472799 1
-0.336661883290867 0
0.0465473492957648 1
0.0489522752114968 1
-0.162240198028049 1
-0.17664866949555 1
0.138799288363171 1
0.176130739347571 1
-0.306400442146025 1
0.103314023740067 1
-0.0138937782555187 1
-0.115920219391509 1
0.0338290686802495 1
0.0186800011446086 1
-0.0602933724186215 1
-0.166428162200681 1
-0.105536745563339 1
0.0300342468622685 1
-0.443834667720946 1
0.00719980499676086 1
0.564611244718478 1
0.331616707768776 1
-0.0772700182792598 1
-0.0902207944034216 1
-0.555140711543469 0
-0.359193312969103 0
0.0365794145096803 1
0.0638940310252055 1
0.109966880340301 1
0.0812878493062269 1
0.219468367765909 1
0.158300234820727 1
-0.382501580311759 1
0.0791504185393258 1
-0.219556645087474 1
0.0826187335633975 1
0.108397477414297 1
-0.137868800072634 1
0.103887946596417 1
0.15843770501972 1
0.0481022463245286 1
0.112956619105418 1
0.32304471501098 1
0.0475761722707219 1
0.172462593478641 1
-0.0549314840232107 1
0.346936678798486 1
0.0597159613198371 1
-0.232854128461186 1
0.0972868461045334 1
0.423622832710931 1
0.095590654122912 1
0.0147251864163219 1
0.0632835796269623 1
-0.170241322103399 1
-0.0667012219115335 1
-0.209761916331681 1
0.0818888977159911 1
-0.356203351678005 1
-0.0187662460426229 1
-0.00416530812726211 1
0.215895759735566 1
-0.0417443987008014 1
0.173947558674679 1
0.117477170973531 1
0.0466155700195743 1
-0.13786641332175 1
0.322630016212056 1
0.180136244144822 1
-0.200006065170222 1
-0.0319495553369622 1
-0.154737465472613 1
-0.169373522608592 1
0.064020134253868 1
-0.073696413573361 1
-0.467518915636009 0
0.0535297978656139 1
0.155402985525487 1
0.403174063264491 1
-0.136759195476609 1
0.0612911327706249 1
0.241047843644481 1
0.132163211459176 1
0.324830406268201 1
0.111641533498165 1
0.154226885752647 1
0.199757561839493 1
0.138892004401128 1
0.0740106846496991 1
-0.125137335660061 1
0.20594536451262 1
-0.177810364353461 1
-0.181867939129835 1
0.134377908623422 1
-0.0941893946495435 1
-0.0295600666145002 1
0.274806104139053 1
0.047273056081139 1
0.215570735047723 1
0.0355611972354366 1
0.0547187578980749 1
0.0737524087113395 1
-0.185186458623211 1
-0.249917007654133 1
0.02849453692377 1
0.0456036470581953 1
0.224451805318718 1
0.633903346301757 0
-0.0685654775482145 1
0.354523880178917 0
0.176212996004918 1
-0.122693073333852 1
0.0533283279133292 1
-0.315251768173904 1
0.17559872872161 1
0.213487699905418 1
0.0163660858724988 1
-0.367937753332764 1
-0.13868111085332 1
-0.203521616788019 1
-0.127089475459976 1
-0.04892284336159 1
-0.0458676427632641 1
0.332425878521292 1
-0.348530033175225 1
0.058243675426876 1
-0.371167667711527 0
0.126219354810768 1
-0.331112647276557 1
0.147948984723372 1
-0.268193701222565 1
0.151001760564334 1
-0.0116133565846117 1
0.0224280227987106 1
0.192932579572057 1
0.018433294221901 1
-0.0159883931248998 1
-0.19813496031073 1
-0.0597643702303777 1
-0.22719888826201 1
-0.0475555666543538 1
0.00579332316969979 1
-0.0539380276543307 1
-0.165098318169211 1
0.267811609154354 1
0.0795836223212522 1
0.37464290905225 0
0.148723035798331 1
-0.0384113637285081 1
0.143320755020316 1
-0.317716971725183 1
-0.0840617193632166 1
0.00127665852523148 1
0.0413990194718836 1
-0.0411464568667473 1
-0.0876598000932443 1
0.43160274453927 1
-0.125334779906958 1
-0.34580913199565 1
-0.183228420232251 1
-0.218376894067355 1
0.0112754858181136 1
0.00964716387979389 1
-0.0754663697049198 1
-0.128643643508254 1
0.192384251905865 1
-0.411630662694178 1
0.283180571610697 1
0.213653134093824 1
-0.204611190820955 1
0.115494824129999 1
0.267805275735148 1
0.161491212735833 1
0.381335511511586 0
0.031634038455414 1
0.156390588693006 1
-0.258802023333511 1
-0.0185336418464897 1
0.0613234712300381 1
-0.141158011676841 1
-0.405907887807826 1
0.28757057797529 1
0.00481894550392836 1
0.337418151122423 1
-0.0111990409152298 1
0.0743878109295754 1
-0.0576201051019004 1
0.10394871687439 1
-0.0680714028106841 1
0.207923037343326 1
0.0871654249520543 1
0.0782309542632063 1
0.544719943150355 0
-0.0654396440682908 1
-0.228617903055515 1
0.0289674878806963 1
-0.104860165846139 1
-0.111821389009258 1
0.169289700084432 1
0.0130162890946226 1
-0.28548645125531 1
-0.00860600427068814 1
-0.129870085130294 1
0.0703018691884173 1
-0.288186954814971 1
0.340564871573875 1
-0.0248421244280505 1
0.186358629275298 1
-0.0465805194080805 1
0.0330393682603431 1
-0.00870313846385049 1
0.183152343630355 1
0.332880188564401 1
-0.292734927249287 1
-0.206471677969756 1
-0.187777720809699 1
-0.436068102048278 1
-0.296726870602763 1
-0.218009275707589 1
0.117375110982366 1
0.282659346351291 1
-0.784180349174174 0
0.2198638160128 1
0.0556920965938933 1
0.0125654148924326 1
0.0272381366823811 1
-0.376268526111752 1
-0.0309455314607567 1
0.0487301207611761 1
0.0598281486740724 1
0.312243736914753 1
-0.229454554053406 1
0.0580506914108491 1
-0.305186102214858 1
-0.0582638256333896 1
-0.208258781098957 1
-0.574903613210765 1
0.280808044204655 1
0.189862477151988 1
-0.0781271103837708 1
-0.0206550820206762 1
0.322005794811612 0
-0.286362430133508 1
-0.1987961485376 1
-0.00165836652664323 1
-0.00597781700139192 1
0.0921678753470973 1
0.00182350655281462 1
0.191727673941489 1
0.289110665037074 1
0.125601490717794 1
0.152720812291003 1
-0.079745013798881 1
-0.118010032669025 1
0.16018622891469 1
0.104032453873379 1
0.112851070784722 1
-0.283715119350039 1
-0.0875635820084477 1
0.0579664771620911 1
-0.139272923924642 1
0.00601523690156135 1
-0.127813253299032 1
-0.189053369264566 1
0.41500848727981 0
-0.597110170709776 0
0.0186035124621135 1
-0.0102075041030305 1
0.208387473666436 1
0.0330885063172792 1
-0.2764756216052 1
0.31749259853245 1
0.0739317470897918 1
-0.0861095364265244 1
0.474347671264234 1
0.0166896633267222 1
0.0181914541265848 1
-0.165031707493466 1
0.159108326010402 1
-0.102427457773695 1
-0.169389277485283 1
-0.0372284950492566 1
-0.0566977614145764 1
0.0548866382832714 1
-0.0475771991236692 1
0.171097027818827 1
0.168374659475169 1
-0.0900033238354878 1
0.270844930879312 1
0.133201888846484 1
0.17854842226566 1
0.0280540222777066 1
0.0563829932083767 1
0.157691422268185 1
-0.366355203062112 1
0.379244273370318 1
0.301129234849834 1
-0.132168345686171 1
0.334018598047039 1
0.00995097167915886 1
0.34354244389077 1
0.178747901393945 1
0.26732554447103 1
-0.0394617057471188 1
0.220070064156239 1
0.220159405708647 1
0.0962854441227716 1
0.285859259886609 1
0.00586958315807437 1
0.345031984960183 0
-0.211341498819156 1
-0.0441290470533133 1
-0.0415807506240035 1
-0.00419069491394453 1
0.0614049284417927 1
-0.233635294213977 1
-0.128511510358903 1
-0.425080839003648 0
0.0768527368594929 1
0.418448516277916 0
-0.253492528946714 1
0.177895413257606 1
0.029950325362509 1
0.0468125713162016 1
-0.3072332610401 1
-0.274987107758126 1
0.41941462012243 1
0.225777680825657 1
-0.0515077425608055 1
-0.0528273810312749 1
-0.0625476195882332 1
0.154150099369394 1
0.204272665979706 1
-0.240083279079117 1
-0.153577290326788 1
-0.0785132347524425 1
-0.381090932535002 1
0.284722726709506 1
0.171268379336634 1
0.184197970057413 1
-0.0763675827839511 1
0.137290058557903 1
-0.135826668422345 1
-0.109089408579827 1
0.24395691346311 1
-0.24652369760038 1
0.0950602727883739 1
-0.0956605818058777 1
0.128777856420746 1
0.00317295824101246 1
0.187976509621244 1
0.466489047036381 1
-0.275809626996275 1
-0.34976129154933 1
0.185674408106275 1
-0.146005694598101 1
0.347346808458118 1
0.161474180858163 1
0.01293771148336 1
-0.204676420689365 1
-0.130533929504183 1
0.0868742512581098 1
0.061689378831996 1
0.026684489646115 1
0.146885709577153 1
0.382347097900405 0
0.128156781485029 1
0.146526484924977 1
0.0560785110533559 1
0.404333451201904 1
0.117959281464538 1
0.287309972708025 1
0.128186369477945 1
-0.134159671919683 1
0.0767569334276699 1
0.519659915241059 0
-0.218306889270036 1
-0.355895686559947 1
-0.200115495840528 1
0.305049614555911 1
-0.087000050052011 1
-0.0244059892963645 1
0.139678417618092 1
-0.0139735201051647 1
0.188836928360726 1
0.0983628960729165 1
0.0266417301554739 1
-0.0998064268310319 1
0.565136981000028 0
0.223242231889424 1
-0.125431900975787 1
0.0460084249584991 1
-0.0976440054251609 1
-0.066102501930921 1
-0.207460022059112 1
0.112467406013047 1
-0.383874040739819 1
-0.0696995505612948 1
0.473831949398334 1
0.0411279392811685 1
0.0487965314109064 1
0.0672065492062333 1
0.0638260913353818 1
-0.155941653072989 1
-0.0209029270756025 1
0.0628120054112478 1
-0.17902575152129 1
-0.0915865935641731 1
-0.236601941173945 1
-0.0648925804975431 1
-0.258493308681686 1
0.0615203214293077 1
0.110284394532542 1
0.289818586903693 1
-0.101354678137343 1
0.264490854870376 1
0.082788966440378 1
-0.448693519545361 0
0.490668726894811 1
0.153382754508812 1
0.192940183996357 1
0.0614753907014571 1
-0.0669312617426801 1
-0.181717751091218 1
-0.139159708670136 1
0.0829510919637163 1
-0.100934128079304 1
-0.195102549321509 1
-0.0415152852968817 1
-0.169129522829773 1
-0.0900939293109219 1
-0.289696563020434 1
0.21483987616562 1
0.199565702214282 1
-0.0277980180105154 1
-0.0257315113789024 1
-0.00625963160669561 1
0.0547510729455516 1
-0.386516612293446 1
0.331342489568194 1
-0.17839139878168 1
0.251628438468024 1
-0.0178275177938313 1
-0.347678849585092 1
0.322278750503875 1
-0.202666336257359 1
-0.119946107572238 1
-0.33503907748713 1
0.00373531504253723 1
-0.209825664237763 1
0.47064811166006 1
-0.0514708364036432 1
-0.0124480144273434 1
-0.0119395263793572 1
-0.0385172176265733 1
-0.201202714860874 1
0.00085759161485479 1
-0.102611230216392 1
0.0290379164210648 1
-0.555475345893509 0
0.139667918509691 1
0.187873775420585 1
-0.0745311138115873 1
0.165545528563648 1
0.112103326201565 1
-0.0646994925988658 1
-0.345574310414911 1
-0.2696503342085 1
0.217709176100234 1
0.0850777528383934 1
0.601730111211771 0
-0.13765110590846 1
0.0960799160894124 1
0.278792925067542 1
-0.174120088313498 1
0.243811151317993 1
-0.0871472750859259 1
-0.0228248676000389 1
0.196771431273639 1
0.0426710340403723 1
-0.184928810572439 1
-0.00607681130669998 1
0.204084667205858 1
0.171173779051262 1
0.49224762600296 0
-0.0253470624307169 1
-0.0126014832298329 1
-0.1554921380459 1
-0.126860944831506 1
-0.149832016938567 1
0.0783809388865839 1
0.103227328848143 1
0.160097200768092 1
-0.219751933717278 1
-0.189440883207149 1
-0.168741153709483 1
-0.0154519156677841 1
-0.531366152806643 0
-0.0275013521542092 1
0.174141236273446 1
-0.189850026185469 1
-0.197222540264932 1
0.0657981280809619 1
0.224847738162103 1
0.203647491277625 1
0.265863464799399 1
-0.289308126465192 1
0.317510792166304 1
0.0371912923153942 1
0.125159225609647 1
0.199845192853485 1
-0.251959688937769 1
-0.302914604169574 1
0.00247398270939476 1
-0.0328409820959667 1
0.00515753948991 1
0.0773507952414241 1
0.133322115590546 1
0.184164632616599 1
-0.216558827474921 1
-0.0226421282234343 1
-0.14739873998713 1
0.168430825971283 1
-0.178683820677802 1
-0.0838030889122736 1
0.0163855721745783 1
-0.144663571198873 1
0.299432094841482 1
-0.180641178136359 1
0.062697539152348 1
0.234110364418475 1
-0.135976333398714 1
-0.00863429460187257 1
-0.13741438402298 1
-0.313385621667801 1
0.0423713665108828 1
-0.332406350700464 1
-0.210552861082459 1
0.0505961472227528 1
0.0699351480947124 1
0.0830588513799591 1
0.401504971085736 1
-0.0833928286592632 1
0.103218912978337 1
-0.164533215495965 1
-0.289393152078608 1
-0.0199813825638554 1
-0.1114159348978 1
-0.303430422680252 1
-0.157500884344793 1
0.204462353078776 1
0.352533957753022 1
-0.107417147629644 1
0.11037379324419 1
0.0694318645275278 1
0.128443361383184 1
-0.301327902197912 1
-0.0973839806490976 1
-0.261977357764197 1
-0.221729563358658 1
-0.0423619984967547 1
0.420271760035918 1
0.183426388593221 1
-0.0142296541945516 1
-0.0775271841340867 1
-0.192449847043224 1
0.0229334442968766 1
-0.25504505156711 1
-0.235847239277719 1
0.0889764122580126 1
0.113674484939561 1
0.00641717535171 1
-0.1329366638983 1
0.297352829260494 1
-0.035158757245297 1
-0.164637570577526 1
0.0976193490740634 1
-0.0867409690303572 1
0.226617015783667 1
0.134069916140712 1
-0.000947013432086495 1
0.1954183929348 1
-0.158435598122149 1
0.0721902238139569 1
-0.163626913210662 1
0.181312260764851 1
-0.136189596830843 1
0.235352455604926 1
0.274344296265176 1
-0.174847184014299 1
0.0263078521639794 1
0.166020938027188 1
0.000361001937668609 1
0.0847152379374072 1
0.0725959479601828 1
0.121715073771834 1
0.126856563573745 1
0.0352894186382716 1
-0.0962580428812417 1
-0.286483952792826 1
-0.141335452984217 1
0.0604003921911444 1
-0.34965022746282 1
0.0762155029229057 1
0.147011983742207 1
-0.0216719031532415 1
-0.0740761644090435 1
0.244086949084065 1
0.0746673185885001 1
-0.105338727545665 1
-0.127934342580351 1
-0.140809580371362 1
-0.254239566492176 1
-0.0128502668994471 1
0.0641971789566973 1
-0.451289741586907 1
0.307581648781161 1
0.131343660392743 1
0.0188356890219269 1
0.0572978153042399 1
0.119864295085845 1
-0.627179095927436 0
-0.26147938131761 1
-0.23432044154516 1
0.324550711180242 1
-0.0896703499188191 1
-0.051371527635257 1
0.357895324795646 1
-0.0426945923966482 1
0.239311527725688 1
0.257009193764661 1
-0.116456859336273 1
-0.0801185920511802 1
0.341297392671414 1
0.123121357921291 1
-0.0553331307346889 1
0.162031171093933 1
0.305474059954879 1
-0.00510962653026819 1
-0.0818639194182867 1
-0.196510538594844 1
0.280343861521624 1
0.00686826874913241 1
-0.262141767350156 1
0.0812417446406062 1
0.00821442600941041 1
-0.562244520211361 0
0.171961771253905 1
-0.226978070192195 1
-0.00276479338274864 1
-0.0203082225629036 1
0.100805126945989 1
0.407915505259668 1
-0.463625296580815 1
-0.114954439079386 1
0.148613150498733 1
-0.0509253085052992 1
-0.209435951482724 1
-0.0902039857507682 1
-0.0656480003844422 1
0.00081129319209247 1
-0.0874298877315659 1
0.139876156654258 1
0.0485931087660411 1
-0.00694987853293553 1
0.173423481957379 1
0.282965515361329 1
-0.0377976314962328 1
-0.100810944712089 1
-0.13461545635591 1
-0.0653098244402968 1
-0.246301185912579 1
0.0676203739854718 1
0.122327708478953 1
0.0171977774096911 1
0.0301735840382086 1
0.160882452487368 1
-0.0385928464747221 1
-0.0830654704155826 1
0.375088445886855 1
0.130967208076873 1
-0.0210350702852303 1
0.00676778184569246 1
0.1923130860635 1
0.193707460920513 1
-0.00751116530945141 1
-0.23402447402096 1
0.191639098131509 1
0.0980997958980916 1
-0.245142353482315 1
-0.190459366771081 1
-0.315092345264183 1
0.388187190706334 1
0.228897939115922 1
-0.0448483550104986 1
0.325689107645379 1
0.460678372775924 1
-0.0675681547408924 1
0.35194483797607 1
0.0849788722330169 1
0.0333553418702845 1
0.226131772740153 1
0.0608654305458393 1
-0.182268225919039 1
0.0532984319944803 1
-0.217034921654918 1
0.108535161007506 1
-0.00985409850593955 1
0.128638219097451 1
-0.10935316342498 1
0.220687658630996 1
0.373700248569345 1
0.0974230550501623 1
0.18778521132748 1
-0.241573715935726 1
-0.0583528499997562 1
-0.0337443667727273 1
-0.0211027291316754 1
0.128451748314003 1
-0.123113867423297 1
-0.419199060440798 1
0.364808924245625 1
0.0200304268377678 1
-0.0122195478215666 1
-0.0820445307890486 1
-0.718069626236556 0
0.0798969257864878 1
-0.475494497258987 0
-0.151918804745616 1
-0.0284065897129521 1
0.0684898005384501 1
0.0442719614431381 1
-0.242430284380898 1
-0.282134018535768 1
-0.130910561888554 1
0.149287282784855 1
9.60874797230442e-05 1
0.156668687534537 1
-0.00894542056690261 1
0.0398323178952476 1
0.179311481021532 1
-0.0140622280544932 1
0.136443879641351 1
-0.369841110633916 0
0.213394995040322 1
0.136283534551314 1
0.00148100168915042 1
-0.0109045869083344 1
0.349026391227118 1
-0.363832778718035 1
0.244177645064025 1
-0.139108911343296 1
-0.176499837983114 1
0.0967157577334346 1
-0.172397556197167 1
0.466447703709994 1
0.0741571931874299 1
-0.115682281503089 1
-0.0257638252275052 1
0.344967329928396 0
0.169855684889499 1
0.287541938798913 1
0.0851324224820475 1
0.158534673959875 1
0.196735610888511 1
0.233834106373533 1
-0.0143743685869652 1
-0.141167986434009 1
0.0219928115779744 1
0.0701914824516844 1
0.218984230947796 1
0.501970977133137 0
0.0888940735303363 1
0.245672333471362 1
0.113037085139216 1
0.0655416091528046 1
0.154889829263196 1
0.0989989407517236 1
0.056580720481355 1
-0.472204704498397 0
-0.298924634014328 1
0.0870383049143156 1
0.132084809353191 1
-0.346956768338994 0
-0.326671313540107 1
0.330180320504533 1
0.311627712102241 1
-0.126522552425142 1
-0.116494083056315 1
-0.184417855749365 1
-0.106838087157483 1
-0.0621963295930943 1
-0.189461651049016 1
0.206166677516279 1
0.0510935192486433 1
-0.176361451509244 1
0.338116312665494 1
-0.180432163838681 1
0.0919871416801284 1
-0.0611869442864413 1
-0.0135737935159787 1
0.209559479074644 1
0.291278422652267 1
-0.0401652758565039 1
0.115911481094213 1
-0.329069760462297 1
0.250815521572397 1
-0.156236358054417 1
-0.0765333913605846 1
-0.187758314981589 1
0.113079620728687 1
-0.0298667353388278 1
0.523072578443151 0
0.0228074779592221 1
-0.194429236128642 1
-0.0977081015635239 1
-0.0419544528530696 1
-0.0923127002831476 1
-0.383456713571147 1
0.0696682312330834 1
-0.472142403481307 0
0.100005002102747 1
0.102680273838144 1
0.276271322099214 1
-0.228146461604261 1
-0.311176923219511 1
0.430920469261618 0
-0.131257166388426 1
-0.0125326516540159 1
-0.0240674071243043 1
0.010788496590756 1
-0.0178297060288697 1
-0.149632068940473 1
0.070909801692486 1
0.209880182119538 1
-0.292236680005036 1
0.302749549771279 1
-0.192251744718462 1
0.244379667552829 1
0.0239761843795485 1
0.224867117333394 1
0.334423803673725 1
-0.0797954123130253 1
0.0575748192827097 1
0.0170939386581684 1
0.131603900586696 1
-0.232073643784594 1
0.00287306372787027 1
-0.346985134761633 1
-0.156364881209846 1
-0.00473930500004452 1
0.0392698694169615 1
-0.0960593619100327 1
-0.288105123588752 1
-0.220671978792395 1
0.0965606522015608 1
-0.159149034279936 1
0.113923495474549 1
-0.16532963193005 1
-0.267482006020136 1
0.123866923105487 1
0.227965503420009 1
-0.205822702668062 1
0.278783043016798 1
0.128807471484688 1
0.19891135964536 1
0.0713818294987657 1
0.081770166354966 1
0.114081254320052 1
0.064665294252384 1
0.146169737330912 1
0.0734644806176386 1
-0.141810379588541 1
0.234472644348824 1
0.328927694660985 1
0.206660480618045 1
-0.330867967500267 1
-0.404776496144486 1
0.18482891084051 1
-0.483130373597277 1
0.212286015034016 1
-0.37984780102275 0
0.0405915345621795 1
-0.095331329011299 1
0.0143674040196247 1
0.163573172665069 1
0.112606685304722 1
-0.168141739051458 1
0.00882578733830028 1
0.169484262143505 1
-0.0169205071735399 1
-0.102458558522191 1
-0.514842311961566 0
0.446810448388968 0
0.254872133819234 1
-0.631021226602402 0
-0.489854374103963 1
-0.118862690522447 1
0.374009449629123 0
-0.0380873269913751 1
0.0358439073412275 1
-0.371626199375925 1
-0.304094555917578 1
0.109894558548073 1
0.190502660631359 1
0.0408680358185747 1
0.234229489873068 1
-0.189191797839601 1
-0.074558748693581 1
0.0919088745429099 1
0.284074556691932 1
-0.109551463759358 1
0.109412339330766 1
-0.188574945684175 1
0.0225641825569901 1
-0.0492028037511913 1
0.269125757512504 1
-0.399172347672911 1
0.15200801579924 1
-0.0769866993253428 1
0.00664035304693796 1
0.0266628424914171 1
0.151832765395657 1
-0.0140819720358504 1
-0.105818291357231 1
-0.358167151485374 1
0.106206618786031 1
0.00967363607641942 1
0.228954844667552 1
0.377436643960534 1
-0.434319449085513 1
0.0139937230174709 1
0.0162693530529803 1
0.23667123180262 1
0.0404878630055162 1
-0.103481526682182 1
0.128717043366329 1
-0.255863849079872 1
0.02418026361773 1
-0.151693659693835 1
0.221293626052403 1
0.106056620436894 1
0.10076123238732 1
-0.192267154905823 1
0.139551371262748 1
-0.0820392604439182 1
0.363059425199088 1
-0.194682983855651 1
-0.270677441722826 1
-0.381452511099294 1
-0.158492606358062 1
-0.0698756501932256 1
-0.16090277439384 1
-0.141563957494118 1
-0.0889036343904343 1
0.346712583601696 1
-0.0893419324022109 1
-0.0421808706377813 1
-0.0837231258033061 1
-0.282400762198761 1
-0.116254198948473 1
-0.226047895520495 1
-0.168349212338935 1
0.00557600454231724 1
0.148528780599555 1
-0.304266442292602 1
0.17893627297928 1
-0.149968791198914 1
0.204731912653275 1
0.0446362795718923 1
-0.0543669621997929 1
-0.223714092621961 1
-0.113463258450541 1
0.0599428004495159 1
0.136874738471926 1
0.297885819381215 1
-0.256923799755857 1
0.0708118278756674 1
-0.0234910940436652 1
0.221401520169203 1
-0.0852626735490956 1
-0.209461771923468 1
-0.0987387109732314 1
-0.423622277577838 1
0.0311303193982912 1
-0.252243415492015 1
0.0535011469924497 1
0.0282924783082106 1
-0.0765650587764995 1
0.0636102797302483 1
0.188768019080141 1
0.0425276528094861 1
0.161539016603048 1
0.120222394694425 1
-0.109606600167445 1
0.108185993137569 1
-0.337796085432368 1
0.240763759250381 1
0.219502707550783 1
-0.450099125787969 1
0.194233957295824 1
0.0846748960587628 1
0.115728260278818 1
0.139062318910347 1
0.33681030177835 1
0.0418641581258224 1
0.338084544784668 1
-0.0332876509980806 1
-0.162053231884792 1
0.030771943822632 1
0.15544322659576 1
-0.097149092768569 1
-0.0820551123853617 1
0.3055761869962 1
-0.255984968788251 1
0.0684173177347062 1
0.0641419300114436 1
-0.177531655277328 1
-0.0625112086968054 1
-0.660737863462222 0
-0.0218258876253422 1
0.128377413034844 1
-0.0395315862556943 1
0.0900701932080081 1
-0.095618041634552 1
0.430457431256664 0
-0.315045632426728 1
0.15694346312877 1
-0.229428751253447 1
-0.0231729216253004 1
0.156650785959646 1
0.0510403087755592 1
-0.277340515004424 1
0.330098637437527 1
0.178085446040977 1
-0.247065565541033 1
-0.0290815457418435 1
-0.541042860056849 0
-0.21012858834018 1
-0.139125433700437 1
0.0815556134966254 1
0.107834304174553 1
0.252816839830624 1
-0.329037683065826 1
0.21587685535784 1
0.188766957882943 1
-0.0228559065697068 1
0.0193504027520205 1
-0.153509464583239 1
0.0599040509426204 1
0.138115794776186 1
0.00567199115238525 1
0.222716886152013 1
-0.200714912761752 1
0.1285225694947 1
0.111276749029547 1
0.126224284366668 1
0.263486367131246 1
0.0826882368696072 1
0.107547209517351 1
0.260385557653153 1
-0.147700169345695 1
-0.188716251690295 1
-0.36675348967433 0
0.0735722211871337 1
0.0349519616109807 1
-0.286276998883582 1
0.140452638866097 1
-0.0464570873575091 1
0.0127203809454419 1
-0.0762202652392473 1
-0.563056527519685 1
-0.413244002179332 0
0.21157606395511 1
-0.488516711958569 0
0.198231709468997 1
-0.0370139914073749 1
0.230738134994742 1
-0.0573894460604931 1
-0.133075516542997 1
0.139422847699914 1
0.309152794387838 1
-0.173747968194715 1
0.045819490341552 1
0.386797871439308 0
-0.238681238489155 1
0.00560100604371488 1
0.336233069480064 1
0.239214294456395 1
0.153541360572079 1
-0.245722855941811 1
-0.233461798640463 1
-0.0996368495623238 1
0.165560397883971 1
2.83180382233336e-05 1
-0.0951724802563036 1
0.0517060569865626 1
-0.118326431452734 1
-0.370464474802217 1
0.0651256004904649 1
-0.189601579561088 1
0.0416782201850116 1
-0.18096080697508 1
0.126603740289214 1
-0.216642821511762 1
-0.28167952902735 1
0.260503773765497 1
-0.483948039470779 0
-0.0853760000458963 1
0.332664173284822 1
-0.208466292399713 1
-0.532838932577147 1
0.530494980330328 0
-0.354766711519261 1
0.0487854333685081 1
0.033510088948139 1
-0.160448664802128 1
-0.362030871493236 0
-0.299691481720326 1
0.405855478924076 1
-0.0477432238990549 1
-0.321010116833592 1
-0.389973347127644 0
0.476479256578073 1
0.0363615088881621 1
0.1596273899622 1
0.334644473772594 1
0.165776925179682 1
-0.0814217157140093 1
0.227443510292211 1
-0.0529213957287385 1
0.189743313245266 1
-0.0460303545573747 1
0.08083405685458 1
-0.121385143905725 1
0.374235545796408 1
0.0701884335166953 1
-0.137088817771579 1
-0.0650895282590914 1
0.170258667480351 1
0.0188478130676869 1
-0.0840866769925031 1
0.460634090780915 0
0.30991754698377 1
-0.527908696260044 1
0.136085653821733 1
-0.510180814839463 0
0.281353953471605 1
0.0942105737249064 1
-0.316595706664307 1
-0.154944391615762 1
-0.402412262066868 0
0.0039707025333066 1
0.370512877711105 1
0.164629677812767 1
-0.0366231265758435 1
-0.20072563586885 1
0.114246157063466 1
0.302204073422418 1
-0.167312911121053 1
-0.326372614725713 1
0.0310436206386446 1
0.0071539053555251 1
-0.292499095990202 1
0.00384117793419262 1
-0.0437842875283391 1
0.5305773271092 0
0.0989476361471034 1
0.00474123050884123 1
-0.641167767427654 0
0.410692377823272 1
-0.00318670903076627 1
0.214008217055758 1
-0.243455006576734 1
0.472437254373346 0
0.185798638378276 1
0.0165643297467874 1
0.00484670276278908 1
-0.169804180751495 1
0.49515600347155 1
0.241844143058315 1
-0.0296147812607125 1
0.107234979569156 1
-0.0896272788950289 1
-0.240000948033953 1
-0.226693439767232 1
-0.249144658790832 1
-0.372785327668061 1
-0.0803044647776878 1
-0.10122373153299 1
-0.123110091369903 1
0.148527750314277 1
-0.277440632071347 1
-0.227229510393943 1
0.116880054575457 1
-0.128240618939493 1
-0.250562095184716 1
-0.129090820402361 1
-0.168010286751366 1
-0.0683257864562482 1
0.169600643692396 1
0.284852777581111 1
-0.477773752873397 1
0.0567341729646252 1
0.048555178599371 1
0.363624279807201 1
0.0841815689705313 1
-0.235921816214623 1
-0.0339084843678718 1
0.0406232371637784 1
-0.128036121914712 1
0.107053531050427 1
0.569519733965796 0
-0.100276943156079 1
-0.205152153717567 1
0.348630539677472 1
0.189010850675204 1
0.0767160512932253 1
-0.104367829760294 1
0.319333820768429 1
-0.141992689927931 1
-0.425389537864501 0
-0.150704206018326 1
0.133295512998877 1
-0.173263655462363 1
-0.287427518740127 1
0.00695805705240377 1
-0.171669568528574 1
0.0989602650629201 1
0.199218602850187 1
0.0404932016435578 1
-0.129322007825211 1
0.0270937059448654 1
-0.0493404112757672 1
0.00643427800731466 1
0.23889958718156 1
-0.0165214998507086 1
0.0298890309357872 1
0.0786259709557287 1
-0.276149818837513 1
-0.0740833063280826 1
-0.149647547494607 1
0.125351363542852 1
0.115083871416172 1
0.145897148383097 1
-0.0145176330740788 1
0.105918288626596 1
0.0907866738631902 1
-0.482477776364048 1
-0.00726440405866 1
0.148613627014006 1
0.0704722590488162 1
0.363151401101582 1
0.118593554156979 1
0.204945359636643 1
-0.123023945677758 1
0.342878041569808 1
0.591672436817684 0
-0.169885025339174 1
-0.132422662597193 1
0.108120220681438 1
0.0261731362050062 1
-0.215879475383725 1
-0.19915100223151 1
0.0207728162490721 1
-0.201960840679421 1
-0.165757178551457 1
0.379971849738354 1
-0.0880064890770758 1
-0.312006552199058 1
0.241872698818245 1
-0.00398162987832411 1
-0.0475259755551404 1
0.169750454986662 1
-0.0207961746747085 1
0.132513925561948 1
0.0508642843358297 1
-0.300508336240221 1
