# Supplementary material for: Bias caused by sampling error in meta-analysis with small sample sizes
Source: PLoS One. 2018 Sep 13;13(9):e0204056. doi: 10.1371/journal.pone.0204056 (PMC6136825; doi:10.1371/journal.pone.0204056)
Supplement: S3 File — (ZIP) [file pone.0204056.s003.zip › results N = 20 delta = 0 tau = 0 sz = 30-50.txt]

"dl.delta" "dl.cp"
-0.00302859174819062 1
-0.160278832278455 1
0.0455801300770707 1
0.137075987070198 1
0.373386586043103 0
-0.0452848118758853 1
-0.158065181969496 1
0.0306553556895425 1
-0.163859148532263 1
0.206633853508387 1
0.0278429154916975 1
-0.243895917910613 1
0.104446893497383 1
0.181008082720569 1
-0.100042539369011 1
-0.467295036994815 0
0.287281355695694 1
0.233440657029445 1
-0.111372972445993 1
0.272696126765557 1
-0.0179000957805276 1
0.103722591491366 1
0.0220512939259483 1
0.227139181002728 1
0.0179961731777676 1
0.0779690714905649 1
-0.318450708471637 1
-0.167489415651824 1
-0.071457782574725 1
0.287665291374877 1
-0.240697547472573 1
0.155922054328101 1
0.234980979087043 1
-0.00711540733270658 1
-0.0607863499766302 1
-0.128823277134545 1
0.257968713916893 1
-0.0791650744686938 1
0.075683407566495 1
0.026275122792508 1
-0.154210747391068 1
-0.288556729253594 0
-0.278296731173647 1
-0.0310953169092352 1
0.0375064266959573 1
-0.269800037803005 1
-0.166776075917778 1
-0.108862419723792 1
-0.153058391701712 1
-0.430980272882764 1
0.373042156611077 1
0.122988921932322 1
-0.102469381079708 1
-0.191437270820719 1
-0.275585177826842 1
0.157248171170996 1
-0.0461346908898534 1
-0.241069071005423 1
-0.31921116066103 1
-0.0727946162214398 1
-0.129029594339924 1
-0.0436527102315627 1
0.253440063409198 1
-0.0861681898241071 1
0.0746281736731111 1
0.11315050465613 1
0.0680760359882569 1
-0.0319918510275851 1
0.108124832352405 1
-0.310254113565408 0
-0.088216744322315 1
0.0640705056097183 1
-0.128710438594811 1
0.316084250784053 0
0.24104601495223 1
0.0384252024721532 1
0.259515039350344 1
0.42719129241332 1
0.200138001684455 1
0.0893287823710789 1
0.200196666456971 1
-0.0716065842620891 1
0.102780053476337 1
-0.0815511849551021 1
-0.479581149875221 0
0.309011835149418 1
-0.0456276412633328 1
0.300738119387095 1
-0.0419678895804226 1
-0.0988688105772776 1
-0.0278145769104147 1
0.0484871474588119 1
0.000785269448635051 1
0.149272811209435 1
-0.333909569741053 0
0.175931340716016 1
0.0871684259958698 1
-0.255848933527253 1
0.0360766569112479 1
0.110473940462746 1
0.120832048823215 1
-0.20440618753862 1
-0.145076616240329 1
0.371655188720386 1
-0.0643564524162998 1
-0.0707473422247381 1
-0.0320399887601848 1
0.0772804742081092 1
0.197790259672231 1
0.0493872513706678 1
0.0607240194976027 1
-0.149990904270279 1
-0.102828501351589 1
0.0233045657908655 1
0.19963026189287 1
0.0829869809299109 1
-0.10996237816223 1
-0.00381971212413203 1
0.0973109778610894 1
-0.0348657495763684 1
-0.0710197438377098 1
-0.0873095239483935 1
0.196562273737838 1
-0.0290907381329593 1
0.0636100173341096 1
-0.213544472241548 1
0.302063369928083 1
0.156358591866525 1
0.129159156674315 1
-0.122563113519731 1
-0.115633884567056 1
-0.0640810130439672 1
-0.0437676778420084 1
0.0157360536325243 1
-0.16766325821667 1
0.00146117038156226 1
-0.0264120007935247 1
0.444551481367463 0
0.333401681956469 0
-0.236040425302306 1
-0.0777395343814316 1
-0.0297592345193419 1
0.0562096232524175 1
0.0903300162992529 1
0.220476178101555 1
-0.171252997383528 1
0.128415517802103 1
0.195777933169199 1
0.0187142158237728 1
0.0823756008597478 1
0.109039106048567 1
0.051398719699913 1
0.0706492115138285 1
0.13842714769981 1
-0.0590600460109144 1
0.0568929701119828 1
0.102818385914767 1
0.0244957703603285 1
-0.105365591265888 1
0.0173112811893293 1
0.120714866719161 1
-0.0488915115961055 1
0.191182268488593 1
-0.174809599270348 1
-0.28335260181316 1
0.203454923743565 1
-0.0702091644985774 1
0.0476989069081699 1
0.0455802909288941 1
0.137315146663401 1
-0.28641176340055 1
-0.0799311623093204 1
0.0691129875311783 1
-0.0722253965660376 1
-0.0601525540272902 1
-0.232221174016121 1
0.122134838798595 1
0.313612933947808 1
0.0414424228529611 1
-0.137725513391816 1
0.038600046205658 1
0.0687142163438107 1
-0.393551525151512 0
0.372849806781175 1
-0.0362123815130192 1
0.00331390336693833 1
0.17243656655487 1
-0.170997160432198 1
0.220946902643056 1
0.0545778844845312 1
-0.0844663246871465 1
-0.33815887334469 0
0.507765649676699 0
0.416995737252926 0
-0.0669833043208164 1
-0.0630064067867469 1
-0.0728686335632871 1
0.02755229411935 1
-0.144409205040934 1
0.0465869665256745 1
0.236511234333611 1
0.0168106358344228 1
0.12654141892383 1
-0.202377698475396 1
-0.188458748947563 1
-0.147190707243936 1
-0.101882747281753 1
0.233911640199854 1
0.223008853703844 1
0.200022785618896 1
0.209311145204894 1
0.0741429357374221 1
0.00342013456902965 1
-0.0416491642728004 1
0.0830242892808929 1
-0.0232304836716211 1
0.281532924915001 1
0.291669900041243 1
-0.0251373421301623 1
0.274225793512687 1
-0.0449023220360889 1
0.0253298476218579 1
0.203275283478476 1
0.0679183133496867 1
-0.047773163198734 1
0.100982507744597 1
-0.259654282428946 1
0.00510627902689972 1
0.0644176406908425 1
0.0713223546597534 1
0.225742635106548 1
0.270695183760466 1
0.0642501126146407 1
-0.154031502992556 1
-0.120584992819847 1
-0.0939035791876036 1
0.128281403403373 1
0.0565085046264806 1
-0.0917768981410456 1
0.203057739912147 1
-0.0551421306171234 1
0.176631652896216 1
-0.341377915803458 1
0.023309776341119 1
0.0783249730095364 1
0.237878828988773 1
0.0505446796800638 1
0.16055302152466 1
-0.0691491294024516 1
-0.134162738596365 1
-0.0481666664587922 1
0.0669385701897631 1
0.0775835855917311 1
-0.134064934986036 1
0.022229747574685 1
-0.0660350985557501 1
0.242630732878386 1
0.208078818882637 1
-0.18538928824498 1
0.126476388294014 1
0.308704405132639 1
-0.325387912725667 0
-0.138724133461529 1
-0.30031856927464 1
-0.12360400344723 1
-0.0179636955147918 1
-0.348434996563531 1
0.127566197527046 1
-0.0368017103345458 1
0.158044171149531 1
0.0854765235812976 1
0.466476334331787 0
-0.0542956015725202 1
0.148714511791593 1
-0.0207656169278009 1
-0.00554502041024257 1
0.0649919703324246 1
0.111036745431768 1
0.0091353160325401 1
-0.0996911354227787 1
-0.00574049219969543 1
-0.0128668304986752 1
0.111763725083361 1
0.548810352780804 0
-0.0150041458587618 1
-0.0966970779308998 1
0.15804211929857 1
-0.06761243299063 1
0.0810529013613013 1
-0.157061000918831 1
0.312629719212946 1
0.0664218203868934 1
-0.3679317287773 0
0.0537612840066072 1
0.146727824264672 1
0.0130208146011552 1
0.080824488410824 1
0.0757128723439871 1
0.12776677476996 1
0.0740175450257784 1
0.140938916180271 1
-0.200549723566685 1
-0.0417916613509441 1
-0.0866444746010238 1
0.0181089175935853 1
0.215437679554728 1
-0.18266433482734 1
0.0599128568820366 1
-0.096074230961308 1
-0.0366357550342373 1
-0.077138753713641 1
0.00650510558025668 1
0.062751532418753 1
0.214560975730517 1
-0.3020856766173 1
-0.000288154139974503 1
-0.189350109028294 1
-0.0199655188929049 1
0.105009579435403 1
-0.108908550907951 1
-0.0362036436380752 1
-0.117463746644774 1
-0.184078442515608 1
0.00533732517878682 1
0.0557207259476556 1
0.0652032081158413 1
0.139467946106497 1
0.101265670432734 1
0.277592090134932 1
0.100425456167023 1
-0.106170885538396 1
0.0316615714201686 1
-0.0688574764301014 1
-0.236212966260526 1
-0.183419222919411 1
0.0660997825167266 1
0.354763289242013 1
-0.029294421911715 1
0.180798363460117 1
-0.210368879719579 1
-0.127196032629441 1
0.353777295115132 0
0.179819762386934 1
0.0784613884094193 1
0.00254497879532836 1
0.26838911431644 1
-0.155549281752078 1
-0.0948867862866066 1
0.220457148251084 1
0.0944299214266693 1
-0.325086317081696 0
0.000553730323616441 1
0.0215361706255122 1
-0.324668966628276 0
0.382400121390528 0
-0.106215678712421 1
0.178051208061279 1
0.05181163389799 1
0.207715627052976 1
-0.00995346049521121 1
-0.035884554260383 1
0.202594676105615 1
-0.194707941635275 1
-0.102953230916274 1
-0.337215762674635 1
0.437512571538701 0
-0.221107102453206 1
-0.226490731737484 1
0.246717209872373 1
0.0777522380977302 1
-0.52315982999619 0
-0.00111248652210371 1
-0.217068619992162 1
-0.0565433534795509 1
0.0030397098432085 1
0.155731543599525 1
0.0228051136209396 1
0.00793636907821144 1
0.224290824005029 1
0.173493355584251 1
0.188966180151918 1
0.0622026158996097 1
-0.0609586756233875 1
-0.245627419911016 1
0.20572048806259 1
0.365450737050349 0
0.161374609685705 1
-0.422958132585192 0
0.0477841707756571 1
-0.105101175770996 1
-0.0247413951805614 1
-0.247021752760574 1
0.00446568241966107 1
-0.163784283802288 1
0.122228083765273 1
0.0674632901599771 1
0.0403390066096378 1
0.241151695534785 1
0.0411651603240889 1
0.506970593907514 0
0.394147766531199 0
0.4283070359785 1
0.271917351024209 1
0.31899541181882 1
0.0365237334431641 1
-0.0902931685147874 1
0.250103792711274 1
-0.255452210679189 1
-0.270971044084526 1
0.279829387610845 1
-0.0282074013967362 1
-0.0834239721746788 1
0.228622598965303 1
0.122043360720875 1
0.0793873299419515 1
0.157910462112473 1
-0.05468361129435 1
0.225396997182645 1
0.00445634289239508 1
0.352187875718463 1
0.229514773800069 1
0.140776657671773 1
-0.162369531784234 1
0.266847201842812 1
-0.226776406999839 1
-0.0704031784151615 1
0.0757582630310226 1
-0.0803379912472412 1
0.0834246889565677 1
0.304911802988048 1
-0.14716111907113 1
-0.00237525332134005 1
0.0882875500641793 1
0.0528762413029524 1
0.102934293284297 1
0.0742128886078269 1
0.32442639141693 0
0.021387718712313 1
-0.452307925240533 1
0.0583497298316293 1
0.197219539616844 1
-0.10444485148566 1
-0.311792844508551 1
0.0242014556700828 1
0.03562458643262 1
-0.138275718967218 1
-0.426639692451186 1
0.0603657973706869 1
-0.21204469700065 1
0.0109188465837494 1
0.120204756351171 1
0.235924777621034 1
0.0378346203471474 1
0.222122119503723 1
0.00323303235164662 1
-0.0778189892377585 1
0.0222550836964231 1
0.060153643018781 1
0.170468482708963 1
-0.0748501624005244 1
0.0923811252586056 1
-0.145058030827976 1
0.0944631292574685 1
-0.108495190121646 1
0.0550059334953073 1
-0.126922414774055 1
0.116881858765081 1
0.109352597592247 1
0.271862590116048 1
0.0115623951698184 1
0.227752831337836 1
0.154411734201356 1
0.0668128625350842 1
0.0325999174105618 1
-0.0725976744022822 1
0.0613484221559389 1
0.16841937835876 1
-0.245233997992349 1
0.131376155806062 1
-0.0969804687448026 1
0.262159677000307 0
0.252853674203567 1
0.0433694488940412 1
0.267068421104778 1
0.0702601815253446 1
0.0202163576218919 1
0.131396657156571 1
-0.0653143062700403 1
-0.23636150725325 1
0.299149125765177 0
-0.216421290031637 1
-0.022566032713602 1
0.0291284002564132 1
-0.276476297341849 1
0.204156229724365 1
-0.07452975910841 1
0.0662593652822467 1
0.0660575381138243 1
0.161004941735063 1
0.347339410147481 0
0.0658062443201375 1
-0.268471212449257 1
-0.109411566180468 1
0.293509484704122 1
0.129336211948881 1
-0.110148446944359 1
0.0974821550341354 1
-0.220265330457413 1
0.249291302751239 1
-0.17723100899411 1
-0.427942466306889 1
0.113342481679058 1
0.091890364734461 1
-0.0686199473121389 1
0.12863183085823 1
-0.214182338661808 1
0.539196947047849 0
0.0811108993960194 1
-0.30373038310197 1
0.199823304181861 1
-0.083356995595247 1
-0.217396671458041 1
-0.0540889868515129 1
0.107010234248002 1
-0.000777413252000269 1
-0.0962665874793608 1
-0.109752191071971 1
-0.226726971859071 1
0.194870694600541 1
-0.204742161146408 1
0.0519919993409009 1
-0.0924790022788524 1
0.0506964340780157 1
0.24047839121527 1
-0.0128158047290969 1
-0.116257630566498 1
-0.110224867638507 1
-0.0223013394970456 1
-0.137389883815089 1
0.007690267873022 1
0.0218319937181829 1
0.0399146145118749 1
0.101556302928889 1
0.172687186362653 1
-0.197300559331656 1
0.131157691735902 1
0.0280308105533591 1
-0.135586808861378 1
0.419286956310656 0
-0.0840611701800692 1
-0.122440120146503 1
-0.185681343672834 1
0.046773547211481 1
-0.0448472792973912 1
0.165634526787784 1
0.135455637860186 1
-0.135862991941223 1
-0.230965334826786 1
-0.0332120464293616 1
0.0460045282100376 1
-0.147889644985926 1
-0.0902905557553583 1
0.202263143947065 1
-0.109940627207338 1
-0.0401555101403176 1
-0.000363877805116458 1
-0.0880586646213741 1
0.153484006466357 1
-0.115989923513709 1
0.0685255155625501 1
-0.0897313283403275 1
-0.0427286552737589 1
-0.147863414767997 1
-0.193507006688777 1
0.00714703970149899 1
-0.139887502309377 1
-0.160838531486551 1
-0.0193506028093065 1
-0.124450073386687 1
0.265177382600118 1
-0.0278534446152499 1
0.240501399899556 1
0.0530657583246694 1
-0.243681118295252 1
-0.046700491499691 1
0.245190979879753 1
-0.0225887867756174 1
-0.0141616850427837 1
-0.169278904224597 1
0.111130934778586 1
-0.0704289733800141 1
0.147486509981475 1
-0.0336183022469774 1
-0.118964994188883 1
0.259189093308672 1
-0.0199105711950961 1
0.0829775502834614 1
0.174701771949939 1
0.158318043235263 1
-0.00765802268102628 1
-0.0286602694736027 1
0.199357101536934 1
-0.283003014512513 1
0.0124577665793506 1
0.45596647610795 0
-0.0724116899985539 1
0.481836235546897 0
-0.0353668224491172 1
-0.0939732447798423 1
-0.0261434892171203 1
-0.203901539984122 1
-0.0411629750995829 1
0.17863770460671 1
-0.128855656822687 1
0.0454311950909069 1
-0.487674096130275 0
0.0501520201288784 1
0.0162822194093324 1
-0.120517292996055 1
0.0198267666877927 1
0.149612913539783 1
-0.00975632620160705 1
0.0779024337927124 1
0.232591960975024 1
0.0913372958855992 1
-0.11175023805303 1
-0.111408044616265 1
-0.093517808071841 1
0.073963959644173 1
-0.23023197853653 1
0.205419001735549 1
0.0119107555851359 1
0.256283076109876 1
-0.26087784150904 1
-0.0497060814858595 1
-0.0680231540458986 1
-0.0191311081724687 1
-0.367424665250642 1
0.257685231831255 1
-0.0600971778613152 1
-0.14883982124525 1
-0.261886978434517 1
0.0487391962977408 1
-0.0284806191424449 1
-0.145357570652333 1
-0.209001650129216 1
0.248246389611281 1
-0.152400593934971 1
-0.140755351639197 1
-0.0595557624712398 1
0.221584628016532 1
-0.241060054624334 1
-0.0251852674955661 1
0.260910115657916 1
-0.188564823670388 1
0.143048596039603 1
0.161368706259716 1
0.226098859638042 1
-0.199603899398757 1
-0.0151839047581705 1
0.0356875958664757 1
0.208996149832974 1
0.58056412107895 0
0.0401093772754525 1
-0.0838127441304303 1
-0.383644826912655 0
-0.170295532582519 1
0.17195172184973 1
0.0563350474308512 1
-0.168876864567234 1
0.0657659865252018 1
0.230173229676976 1
-0.0419464704281196 1
-0.305517556909267 1
-0.422839022966309 1
0.242009229532669 1
-0.254894831998237 1
-0.121138079935923 1
-0.289614531174357 1
-0.303538757203565 1
-0.00864967046727872 1
-0.0954911097611138 1
0.300558502165659 1
-0.12690884172296 1
-0.207403391423685 1
-0.143884707436926 1
0.0605943880851687 1
0.0504433216634922 1
0.0831851653806299 1
-0.0127777022218836 1
0.0515144098208835 1
0.0439753785902551 1
-0.00276424966861166 1
-0.0221083038605956 1
-0.222047353103813 1
0.146322331364253 1
0.103115901239816 1
-0.143514109428122 1
-0.268246572305441 1
-0.162947997424417 1
-0.0382921856111783 1
0.0497399941494132 1
0.234367636313139 1
-0.242020363600521 1
0.267801687720262 1
0.298443041163689 1
-0.026123792010972 1
0.302910990237856 0
0.0967582905560176 1
0.0765648053953078 1
-0.0478808868485447 1
0.177385477589113 1
0.00223437555610517 1
-0.00293274655242587 1
-0.193276666810908 1
0.140508908437211 1
0.0976666774809508 1
0.148294332235248 1
0.0080305316858433 1
-0.103116014710061 1
-0.0448061222529988 1
0.141688835344071 1
-0.0380358859553387 1
0.167786616290371 1
-0.00715769207306837 1
0.139060100357001 1
-0.00782311878732118 1
0.0625851149262222 1
-0.0606959861483352 1
0.103368673286072 1
0.0476739501957025 1
0.321570155985042 0
0.161905083810643 1
0.0904495142492574 1
-0.0921451311401462 1
0.125510127195991 1
-0.333023393288597 1
0.314003918522907 1
-0.0637859848607656 1
-0.152934077496707 1
-0.0374460416326913 1
0.176615892035988 1
0.01891641788542 1
-0.0580703749969108 1
-0.047129957287181 1
0.119340383240964 1
-0.0800841839875059 1
-0.0334647841015672 1
0.0114867418151834 1
0.0190585614979048 1
0.202064834756168 1
-0.243925381069651 1
-0.12832978614951 1
-0.0736369318331966 1
-0.051331156061258 1
-0.160971346998948 1
-0.237426824848927 1
-0.124912151918149 1
0.103123991544552 1
-0.295293838437919 1
0.000373484201507214 1
0.122976909995108 1
0.0635544230641334 1
-0.0954413481825412 1
-0.0431738216478269 1
0.0261866525137832 1
-0.242775138837942 1
-0.0106257235693688 1
0.327814123022799 0
0.0927614196701296 1
0.0712027478114037 1
-0.293928911307373 0
-0.102278359707863 1
0.00958869093137835 1
0.179802745023942 1
0.00580861341805525 1
-0.114345988397893 1
-0.101976842097286 1
0.231324273110696 1
0.0209856992779192 1
-0.209873340456903 1
0.0769984169661804 1
0.052979882524302 1
0.0164221279155823 1
-0.128336262691495 1
-0.257431504357601 1
-0.00889381152403083 1
0.128552270233307 1
-0.149628014090096 1
-0.103619988079877 1
-0.0605070828060547 1
-0.0572717211642636 1
-0.0274262127682252 1
0.149151090519379 1
0.020828130083071 1
-0.442271334643463 0
-0.398572287087947 0
0.0968700376664159 1
-0.0873242728520883 1
0.103963638707821 1
-0.11434182103572 1
-0.20370289082208 1
-0.0165044412633339 1
0.151767323052975 1
0.0932774559743441 1
-0.111439774440938 1
-0.15293716308332 1
-0.0483740655315535 1
-0.303639670499524 1
0.0244511239352847 1
-0.118016913597131 1
-0.441045464817669 1
-0.301506827277184 1
-0.0774369862000569 1
-0.331397330169477 1
0.176300089157084 1
-0.168264308301744 1
0.0117705993119444 1
0.0555482525427767 1
-0.0254944303975176 1
0.0406932061065549 1
-0.254469494068404 1
-0.0556590333009 1
-0.0868919486210708 1
0.335435190239277 1
-0.0732963153814649 1
-0.0603614298432222 1
0.125949170543185 1
-0.344440708215544 1
-0.0769238591178426 1
-0.122729043979226 1
-0.281999605356038 1
0.2368261116469 1
0.0242122820667592 1
-0.260513184450449 1
0.100882738305386 1
0.198499421064472 1
0.0653215797167378 1
-0.26568934826772 1
-0.0330142679717504 1
0.099887808558994 1
0.0072329577410947 1
0.0845304035447812 1
-0.016566718293488 1
0.084503550162614 1
0.0942537223636803 1
0.136491245537964 1
0.416623599251225 0
0.0527595669175278 1
0.0978336428621356 1
-0.158455209802202 1
0.144204168264645 1
-0.0491800628202836 1
-0.023072002385522 1
-0.00703599008347084 1
0.130102995786529 1
-0.0887405341293284 1
-0.0528475610829101 1
-0.0031514854586088 1
0.0415086595577652 1
0.127666277396125 1
0.346135580935396 1
-0.0132238425713346 1
-0.0101827087347593 1
-0.0658722639244415 1
-0.148088469214204 1
-0.23878069731458 1
-0.133259126896442 1
-0.0497288096544849 1
-0.161474177822019 1
0.0896164708444712 1
-0.136086086310563 1
-0.0652953873672841 1
-0.13344662669845 1
-0.141972332146548 1
0.21270029236415 1
-0.12246871060282 1
-0.172843660261811 1
0.265792412261084 1
0.145916946699488 1
0.168158795481352 1
0.0943779662422698 1
-0.271828368730212 1
0.0656272877156871 1
-0.044730477951926 1
-0.135472867928189 1
-0.0472951417500593 1
-0.165641869573081 1
-0.130591344131465 1
0.0549730802219066 1
-0.101886590825553 1
0.166637354234571 1
0.0557112343884492 1
-0.285510506346033 1
0.194698005621114 1
0.0800989108453035 1
0.0182459821154588 1
0.070575188784923 1
0.288900429585359 1
0.172493882211744 1
0.0320775475554576 1
0.266897417320912 1
-0.190490926883915 1
-0.0734613294087467 1
0.207918319711819 1
-0.186721245197077 1
-0.0726239699470568 1
0.11264728071691 1
0.278645129704345 1
0.157228280501929 1
-0.136226485691291 1
0.120938843136421 1
-0.138632096537747 1
-0.0857828042451838 1
0.0290042899400117 1
-0.077147577056194 1
0.0195313821378759 1
-0.140069924098272 1
-0.247260756804284 1
0.0924589575151008 1
-0.227115738418482 1
0.291596597111101 1
-0.249090447469531 0
0.123043578821699 1
-0.127425105800435 1
-0.111185727553061 1
0.0795202546467381 1
0.188617246017101 1
0.0250118975772452 1
-0.234960759726652 1
0.0379607296533932 1
0.139298596816643 1
-0.148975478452959 1
0.16815274152812 1
0.119960872540265 1
0.124673225493228 1
0.236741575851714 1
-0.355948915634227 0
0.155190047289266 1
-0.167254000544943 1
0.00302188860847611 1
-0.123222803036459 1
0.178168212969852 1
0.176347375306 1
0.0769663607719725 1
0.167640967214087 1
0.155944195617801 1
-0.116109399531209 1
0.106624613118371 1
-0.00728563760813206 1
0.00637165855820106 1
0.182286310909032 1
-0.287523198608172 1
0.0269057938303299 1
0.0276637593354153 1
0.189274461804656 1
0.0563138536460918 1
0.0480475387729361 1
0.0261227077079424 1
0.0110710756736901 1
0.24682371164915 1
0.114005491057288 1
0.0380156442082453 1
-0.320216355114292 0
-0.0901191934793061 1
-0.122340541930918 1
-0.192941824396533 1
0.069436833687115 1
-0.223982049254181 1
0.282973108481149 1
0.00192000264194164 1
0.0171366751492024 1
0.070840895919971 1
0.0473728604458809 1
-0.161493690590107 1
0.0505174257234079 1
0.354366637161252 0
-0.0514963238132734 1
-0.00463331568036632 1
0.0424944833689875 1
0.271209350565488 1
-0.334499211610226 0
0.0736443743184701 1
0.0042969881475179 1
0.0638283636723902 1
-0.00712380618477234 1
-0.142664922490702 1
-0.468520208862263 0
-0.0879081112543716 1
0.00461228284720904 1
-0.10061096144613 1
-0.147389012660602 1
-0.205764616699834 1
0.131651181009022 1
-0.0849453572421241 1
-0.132213750339048 1
0.206893299987775 1
0.219540846704401 1
-0.0385830541517941 1
0.288436042313481 1
0.0594199600682302 1
-0.119574896756913 1
-0.0185199098372456 1
0.203026884311865 1
-0.0872327199838066 1
-0.232368876595631 1
0.0388412765598351 1
0.147055102558031 1
-0.214186225214734 1
-0.0612983512385656 1
-0.250194072362688 1
0.187475077605739 1
-0.208248431059141 1
0.0789543761627573 1
-0.0342690653082242 1
0.140358760995407 1
-0.0901928317369429 1
-0.0538908546411008 1
0.00761681556786889 1
-0.107334516476302 1
-0.189281455638173 1
-0.0292442971789537 1
0.0928095987706783 1
0.204629430320365 1
-0.259102188024429 1
0.174311928702898 1
-0.0805755541299465 1
0.236061634536724 1
-0.0143202078035467 1
0.0323028013825398 1
0.106374649082836 1
-0.0301005719695803 1
0.0951721630328207 1
-0.0319680569008955 1
0.117079919726936 1
0.0402429912082795 1
-0.0405669871019796 1
-0.0169760358945999 1
-0.35322838444375 1
-0.00624672754769025 1
-0.0823341858913486 1
-0.0979547062331447 1
-0.125060545107375 1
0.176295143862337 1
0.0879225840702307 1
-0.0655623320670277 1
0.171966912138204 1
-0.0443260047289398 1
-0.233398151821335 1
0.132772574070161 1
0.157761610210971 1
0.278640090002446 1
0.0258001985023116 1
0.0569383469747098 1
0.00410228488518643 1
-0.2365470970597 1
-0.14316155345389 1
-0.207737225008239 1
0.00734422165098049 1
-0.0426625978878088 1
-0.190218788874805 1
0.172730819698377 1
0.111612888682986 1
0.0048073099739319 1
-0.0341364154409382 1
0.0416904248878859 1
-0.21119480822039 1
-0.104217370651443 1
-0.0477401454818236 1
-0.0126279307099358 1
0.0108715856522866 1
0.247805450176702 1
0.033277064723459 1
0.0719516040133006 1
-0.179151117829196 1
-0.146251293992165 1
0.221389387218597 1
-0.3140177349464 0
0.331396344419512 1
-0.263276391141735 1
-0.164225064129198 1
0.192010994525477 1
-0.142945189765851 1
-0.250902351695873 1
-0.326139477745969 1
0.143581100892969 1
0.00636659576980523 1
-0.03505615372643 1
0.00962061861881848 1
-0.131248743129444 1
0.38085109961166 0
-0.0139136870393813 1
0.0820096914920141 1
-0.088063939290059 1
0.0378019284113441 1
-0.315240657587037 1
-0.211154183291736 1
0.0898951701680596 1
0.0365719256183223 1
-0.0181780479695724 1
-0.0816935378531491 1
-0.0748012530277034 1
-0.397742036583845 1
0.0138877721848771 1
0.0537560089508 1
0.191834566162307 1
-0.0190954165777528 1
-0.262956336523647 1
0.117500776716948 1
-0.0112745917018297 1
-0.00844569283127657 1
-0.0718377184216008 1
0.199113730945658 1
-0.339791851586018 1
0.0989947526129576 1
-0.103239043110827 1
0.130261008451894 1
0.116565780332168 1
-0.0698752277384272 1
0.190693328792058 1
-0.0846579249923637 1
-0.00235374553726305 1
-0.188279361940578 1
-0.168467209221493 1
0.123709449627077 1
0.0892829900514465 1
0.21315015718595 1
-0.349139191269452 1
-0.0656329134948282 1
-0.150561855253295 1
0.064697161172437 1
-0.0501273231482935 1
-0.00421462569493425 1
0.0369723005542757 1
-0.108002875948286 1
-0.21184247228995 1
0.0838546430135466 1
0.172782888137135 1
-0.104522019095725 1
-0.173943032426345 1
0.157844280503078 1
-0.0840611401443744 1
-0.223136433094356 1
-0.291244963291554 1
-0.113723331682217 1
0.0527036572279778 1
0.0753076052472909 1
-0.138649590363542 1
-0.165533296066948 1
-0.0431093895204618 1
-0.0503919277214277 1
0.173793933154941 1
0.115131084633365 1
0.135728390051261 1
-0.0815102063452451 1
-0.239147329533134 1
-0.0153101645324375 1
0.244797464437692 1
-0.34950164916444 0
-0.0123871020556607 1
0.123486936683523 1
-0.131650301152739 1
-0.171000036589795 1
-0.253368242644594 1
-0.208816548334753 1
0.0235893978439957 1
0.0112606864511214 1
-0.139800117828651 1
0.0506064885148769 1
-0.0975913363687546 1
-0.122486053988364 1
-0.165101503367617 1
-0.156761816776495 1
-0.123758697273291 1
0.0602102061686034 1
0.0656653276420048 1
0.257041566887395 1
0.028433169942363 1
0.160703787106252 1
0.0238866348439233 1
0.0572800198378903 1
0.194844392020139 1
0.149086891229852 1
0.0874386915476842 1
-0.041335880487503 1
0.379036902494751 1
-0.0522295373527823 1
-0.132305222470007 1
0.27355957562036 1
-0.254141217278936 1
-0.302713577429818 1
-0.374920590190536 0
0.0862418782025018 1
0.547923559123407 0
-0.191189430656911 1
0.168938533575881 1
0.114944551477899 1
-0.190195916249777 1
-0.0419290129973502 1
-0.303395875206908 0
0.158478138317234 1
0.122807384535815 1
-0.0630493051357943 1
0.188918592315179 1
0.435571732838743 0
-0.291369864778883 1
-0.0829410079113154 1
-0.284483482567005 1
-0.0746544740823852 1
-0.340044763490135 1
0.0837385729744588 1
-0.0010711688160249 1
-0.0159252166809218 1
-0.0451413306416038 1
-0.136747296636273 1
-0.292935854453489 1
-0.00797831888714357 1
0.10247329071044 1
0.110231948264062 1
-0.291139536809707 0
0.00449433001272142 1
-0.32109419278678 0
0.0179705356856809 1
-0.0359627001920414 1
0.0709708523441938 1
-0.0645255932922967 1
0.215780866405291 1
-0.225589651796592 1
-0.0662888241485471 1
0.15665708005474 1
0.255813946593219 1
-0.097659590991904 1
-0.161816316019916 1
0.207005540437231 1
0.0298258179442263 1
0.223771845803166 1
-0.0612461056734724 1
-0.0320775963381366 1
0.160139036658234 1
-0.284842666516745 1
-0.165545745158895 1
-0.18474132566502 1
-0.128599220044384 1
-0.0683215187647428 1
0.123557428164907 1
-0.0711015293246826 1
0.27397963649767 1
0.220018458261015 1
-0.181917568964484 1
-0.195547488565571 1
-0.120752766568512 1
-0.351217664325141 1
0.103667019596303 1
0.226810150679367 1
-0.113687804206868 1
0.0659498921603647 1
0.271944461957725 1
0.09915790002283 1
0.135413621175032 1
-0.060307078979884 1
-0.194611906521194 1
0.0138108484446113 1
0.0708227908025021 1
0.14655117781565 1
-0.0350127850063108 1
0.0854544633466376 1
0.00338863405272319 1
0.000753616251559383 1
0.158042518437485 1
-0.182945463671817 1
-0.04545386474178 1
-0.0419364941631789 1
0.0627864091917197 1
0.0409073298216493 1
-0.0606718746141083 1
0.0831368038915879 1
0.236336697789465 1
0.166509633058988 1
-0.0462743096253926 1
0.142624566650151 1
-0.0147698891150398 1
-0.117947210221904 1
0.0439472667891945 1
0.0317509295676568 1
0.423965499502175 1
-0.0491332159560299 1
-0.0658055117965773 1
0.244253747132216 1
-0.0549371906808537 1
0.247590677819898 1
0.309029864552148 0
0.0508521569952762 1
-0.167172844788914 1
-0.107586548472898 1
0.0294918291938245 1
-0.085047888483563 1
-0.155843448208818 1
-0.0876066415737562 1
0.0712584137302319 1
0.200432825772942 1
-0.238536779902908 1
0.00437070046102787 1
0.0424960003476986 1
0.2915428005335 1
-0.138326548782901 1
0.0563846883642488 1
-0.198880299494318 1
0.15330232496896 1
-0.343858567991196 0
-0.00704612964336226 1
-0.110005707480981 1
-0.173711779064552 1
-0.00336361331452354 1
0.18921510905709 1
0.124483908297858 1
-0.0334200135612279 1
-0.224279156231661 1
-0.0994779396256714 1
-0.203877329117428 1
0.115996915620403 1
0.135007391257837 1
0.0300258170715396 1
-0.0539497421810794 1
0.00403222738299333 1
0.0420598281415796 1
-0.206096283232096 1
-0.0328164598856562 1
0.326078877181144 1
-0.267445734525894 1
-0.107997085223603 1
0.185688187541271 1
-0.069841726679892 1
0.043768420260336 1
-0.066725172496673 1
0.156201690246637 1
0.0395192208247824 1
0.107142946673138 1
0.0878376327610716 1
0.0163851740348326 1
0.0123152541075652 1
-0.00136863091036037 1
-0.044783151262905 1
-0.240524942534752 1
-0.262560535962276 1
-0.145903630031628 1
-0.0140633853686848 1
0.252850822830652 1
-0.0998361365207056 1
0.193702284153256 1
-0.122792937939744 1
-0.410462085012898 1
0.260106261901988 1
-0.188632089070817 1
-0.122579724602847 1
-0.128282257017568 1
-0.0769930595946553 1
-0.0543197492861297 1
-0.395148675619982 0
-0.0410483280468461 1
-0.0138002740127131 1
-0.0323103510948497 1
0.0198982817373235 1
-0.00710794614335324 1
0.123355320891249 1
-0.207016897531258 1
0.0265466179160972 1
-0.0314261939985115 1
-0.268644604214479 1
0.151746779741595 1
0.289584035299941 1
-0.374348448571756 1
-0.253472929817563 1
-0.27684573167205 0
-0.137266637581572 1
0.296281038312309 1
0.0180108241993106 1
0.0966744340686604 1
0.0388656457527283 1
-0.0205660118454175 1
0.173974244417434 1
0.0750561907380409 1
0.282952953656136 1
0.0387683162045555 1
0.0767035772939783 1
0.014856989280322 1
-0.0768222766144389 1
0.0448385447615857 1
-0.324024012962016 1
0.0517322986488992 1
-0.0853499627345184 1
0.139360892650113 1
-0.0376968831995267 1
0.203130088997011 1
0.200475038136006 1
-0.099711529978324 1
-0.185193337242219 1
0.0750180126912338 1
0.0984131084263024 1
0.149689797603616 1
0.0471251042852427 1
0.0280711743654868 1
0.109467651764546 1
-0.180682949242348 1
0.298488183438125 0
0.0964129295823703 1
0.0945224129492748 1
0.475269754318643 0
0.234613667554898 1
0.0545983427967826 1
-0.278481757784109 1
-0.154224544212801 1
-0.110386999081011 1
0.176077772216077 1
0.165022113313788 1
0.0564453248870556 1
0.137642981266189 1
0.114626014757099 1
0.0682385414057147 1
-0.141971970585106 1
0.200856055650141 1
0.00120247557936688 1
-0.149186740941831 1
-0.342150374637827 1
0.0287710888803866 1
-0.0424315357118178 1
0.0684846026486587 1
-0.151714035836155 1
-0.0154621919918503 1
-0.228510951422411 1
-0.158076362276836 1
0.0558590240563839 1
0.065134543827214 1
-0.0394732882496461 1
-0.147845214297942 1
-0.00754319021399976 1
-0.134038565451399 1
-0.120661761935385 1
0.259390494645041 1
0.135331649805218 1
-0.130404770990126 1
-0.226124133826561 1
0.252840127175422 1
-0.0699492980826373 1
-0.132026735489764 1
0.021015089693591 1
0.108586345033849 1
0.0437915383121835 1
0.173842664881051 1
0.253414439673582 1
-0.221242341227104 1
-0.140919218745752 1
0.0297422425881005 1
0.115467465360225 1
0.205668640516811 1
0.373510162150605 0
0.151289103840468 1
0.132597227278712 1
0.0837693533973538 1
0.0100400971012898 1
0.0014077866046912 1
0.147133910189051 1
-0.136238001972509 1
0.162380810912874 1
-0.155359732881627 1
0.0833372242189095 1
0.0562992595818231 1
0.0525232500950512 1
-0.0615428781156956 1
-0.07817734453618 1
-0.0317198733892111 1
0.0857017064270362 1
0.0527835127535346 1
-0.148482513908609 1
-0.0912943219080521 1
-0.0376453894173411 1
-0.0617205705289518 1
0.0646772921783651 1
-0.0941462930365404 1
-0.150424607432892 1
0.093008079333772 1
-0.513505661194034 0
-0.18673530141817 1
0.496752579669536 0
0.268941198592749 1
-0.177063094487489 1
0.235368816574045 1
-0.0153824748318797 1
0.0203192455122924 1
-0.0281075775905534 1
0.282608876828515 0
0.247642198548196 1
0.125028503664883 1
-0.16755939749005 1
0.168028535159205 1
-0.00725347569417916 1
0.0967082306135887 1
0.19281481978042 1
-0.499958535131473 0
-0.0132697554461118 1
0.239955026676369 1
0.236849032110979 1
-0.0380173830668888 1
0.153008789605443 1
0.108898899663378 1
0.102931915768592 1
-0.147343675498504 1
-0.247569845520021 1
0.0362061030243931 1
-0.181951308356417 1
-0.0894724667844925 1
0.0219505725642751 1
-0.142866053111607 1
0.00737406261728311 1
0.0348638771580716 1
-0.119495258219354 1
0.200339041275799 1
0.189060538530964 1
-0.022807298382133 1
-0.232630975045141 1
0.248809521030165 1
0.0729564710769054 1
-0.118725423133784 1
-0.130878173573601 1
0.217110906532628 1
0.0413860578868329 1
-0.0967538017795346 1
-0.0361485540711548 1
0.150777396727908 1
-0.0712109745735248 1
-0.095608874990601 1
0.291188250798207 0
-0.236955835888186 1
-0.0237698070336482 1
0.325881802435704 1
0.212434147993493 1
-0.144533563776546 1
0.0642044240780849 1
-0.0275795455036902 1
0.190324746960502 1
-0.165591696829234 1
0.0152237996558671 1
-0.0198842773097246 1
-0.180959050539469 1
-0.275751790678522 1
-0.0224436966559659 1
-0.0697219313108501 1
0.08908633261514 1
0.0309330716618923 1
0.0648742457667655 1
0.0577058531852553 1
0.0328170436030676 1
-0.0944724364147263 1
0.0135680837349465 1
0.194877347391157 1
-0.221378229384083 1
-0.0220496366749077 1
0.27154911384698 1
-0.126801730016508 1
0.097957219752383 1
0.0795995262184323 1
0.00229208251582158 1
-0.273047601009219 1
-0.0947021999742595 1
0.14777393243287 1
0.335597378508266 1
-0.0979372119942758 1
-0.0720540589554021 1
0.176094034707241 1
0.115779643404959 1
0.0304797517352124 1
-0.0126893947875819 1
-0.0666852115198762 1
0.0443120391863115 1
-0.181696732578871 1
0.337247503991146 0
0.225643514313672 1
0.203740588630757 1
-0.176639007475974 1
0.0921928124384997 1
-0.101582839214935 1
-0.0348667652465316 1
-0.059956380045227 1
-0.334236516504255 1
-0.445555182050422 0
-0.104603888878842 1
-0.143743981762768 1
-0.0683051191553369 1
0.142183263427758 1
-0.344932594510504 1
0.0563983843959164 1
-0.15057582088609 1
0.0483521821752126 1
-0.0586330543542232 1
-0.170148513806913 1
-0.151966926803448 1
0.127579492227685 1
0.261197373554905 1
-0.223975400439401 1
-0.164654740495504 1
0.172767544465568 1
-0.00471979976089387 1
0.0561666993061496 1
-0.0527509719811122 1
-0.072815129844713 1
0.0617306056789563 1
0.21539284711047 1
0.0216049522401815 1
-0.0784752733751539 1
0.0911548069414216 1
0.0262629253790774 1
0.0654242010298781 1
0.0417604219899332 1
-0.173944814320924 1
-0.195427690870679 1
-0.332093463500308 1
0.258197345425752 1
0.0923273217680278 1
-0.0593677553594019 1
0.0409861241821588 1
-0.131158844946467 1
-0.105480942660886 1
-0.0805284181695471 1
-0.212204121542007 1
0.05177123972694 1
0.0877187889657313 1
0.381463006013767 1
0.213621203837899 1
0.257285483230681 1
0.0899550095754777 1
0.131693706109871 1
-0.269005662008344 1
0.602105878727095 1
0.0208772340962738 1
0.185564313726722 1
-0.297375939043694 1
0.167483564513633 1
0.230502706790268 1
-0.0986352570005719 1
-0.102818071579321 1
0.032979261151937 1
-0.176981194856673 1
0.105375559569632 1
-0.239596489719483 1
0.0141926523962994 1
-0.0320216866115219 1
-0.0379783627968539 1
-0.118856614216153 1
-0.088670599966238 1
-0.0768513884768067 1
-0.0333535293552543 1
0.179743097646577 1
-0.0273485490275042 1
0.287064661024336 1
0.203815004125281 1
-0.178017059793529 1
-0.124030470469167 1
-0.127965979465144 1
0.137903912598809 1
-0.111945377503902 1
0.151713542797844 1
0.111040014746695 1
-0.0908219886885435 1
-0.321793671760693 1
0.0873443906764185 1
-0.0680295705363405 1
-0.1125007693353 1
0.0470268486475663 1
0.198023019714996 1
-0.0206834818788554 1
0.0217018653239989 1
0.197855585851692 1
0.0357919754052889 1
0.0287064446787795 1
0.0243118430219355 1
0.0881090271337458 1
-0.0258076603254213 1
-0.0317695850084486 1
0.083185364212656 1
0.0852936591417283 1
0.387740174820421 1
-0.155161576681167 1
-0.287694349086795 1
0.0226138609580622 1
0.0381167884550227 1
-0.329974280510669 1
-0.300329809444346 1
0.246781831486605 1
0.355859218519104 1
0.0504831717207311 1
0.0535215017267605 1
0.0410253570740342 1
0.0959105270980634 1
-0.286331970981476 1
-0.341265877294055 0
-0.0992017902579575 1
0.0916653667883478 1
-0.170771742634811 1
0.0472235825175819 1
0.15938570902023 1
0.166738607509409 1
0.176772176610651 1
-0.099040906735484 1
-0.0692579135110954 1
-0.0530639723578958 1
0.0692917392688375 1
-0.323975849927642 1
0.0127535846671617 1
-0.249909116488354 1
-0.0985468371974922 1
0.0636052931395296 1
0.086932774155073 1
-0.047855373717584 1
0.469939738417746 0
0.00938053378483059 1
0.0557614428481381 1
0.27791481271097 1
-0.0605421328539239 1
-0.16120159950746 1
-0.113177451529588 1
-0.0380196519283851 1
-0.21996309474157 1
-0.335826608631556 0
-0.260002371434572 1
-0.225823609937035 1
-0.14246553536559 1
0.0403826705610061 1
-0.142867615900907 1
-0.0157367831790822 1
0.194720859426075 1
-0.0537700582187536 1
0.0635095021688624 1
-0.216288719713252 1
-0.024519147630078 1
0.294069904278024 1
-0.200973373346132 1
0.154403544831627 1
0.0187933223706643 1
0.251612046963976 1
-0.152255119523837 1
-0.311072044246927 1
-0.0948660933619195 1
-0.00205661392910587 1
-0.0805844455277202 1
-0.283469509571706 1
-0.403953497911317 0
0.124061640452504 1
0.153753758620038 1
0.273258448037697 1
-0.171814508142436 1
-0.0449574378225776 1
-0.0650975280450465 1
0.136182012259843 1
0.275457339420259 1
-0.21653204297462 1
-0.0988091633365243 1
-0.102385460774506 1
0.155667278061975 1
-0.00944501477191873 1
-0.188464880695034 1
-0.226081364739415 1
0.104383660347354 1
0.223966660925183 1
-0.0357790224882189 1
0.130623287310821 1
0.0344925786938731 1
-0.21542773405762 1
-0.241125750295827 1
0.281281909623019 1
0.208010798435618 1
0.286822271274096 1
0.0104852471017025 1
0.350933202664941 0
0.133541282625753 1
0.146171382033616 1
-0.0497466074032123 1
0.0338799247521983 1
0.0214743246057131 1
-0.393766114245877 0
0.0968162324776934 1
-0.138236181549826 1
0.329501659733414 1
-0.0842319972315566 1
0.319656304855367 1
-0.0188213699371146 1
-0.22629367467565 1
0.00556152114109104 1
0.270698068443311 1
0.0873390890000565 1
0.0165427550108378 1
0.0968396933415521 1
-0.151011945720456 1
0.177073023414861 1
0.105836210043887 1
-0.0109178642368029 1
0.131856051117168 1
-0.11797337726765 1
0.272477441124307 1
0.115409402794482 1
-0.0630164251878771 1
-0.232052249336723 1
0.226424118384766 1
0.0893915399287807 1
-0.0992277764891947 1
-0.071765240394305 1
-0.0440683136977284 1
-0.308689253568337 1
0.077100105790517 1
0.0460838855393241 1
-0.0705388947529687 1
-0.107399637345545 1
-0.00701414067679454 1
0.194780721754714 1
-0.107980341237435 1
-0.319109398482709 1
-0.0300224955921766 1
0.112612220513945 1
0.113333148315274 1
-0.222936084184224 1
0.0734098840982511 1
-0.000823751018827516 1
-0.0188534127180823 1
0.287743604503671 0
0.0512456464658442 1
-0.199065850828085 1
-0.0910832397958317 1
-0.164826439062466 1
0.0512101229503436 1
0.253948060408142 1
0.163349482734197 1
-0.216047372051796 1
0.0697534661116395 1
-0.451195063769592 0
-0.0745660532001045 1
-0.197741993978252 1
-0.159012746123935 1
0.182061504869541 1
0.254077910103676 1
-0.285848849190128 1
-0.101842671149288 1
-0.0784475495228774 1
0.168433646514627 1
-0.243455368490013 1
0.169762855932631 1
-0.107777550912031 1
-0.0435383252455325 1
0.202191458699894 1
0.0182056561335217 1
0.0941688896866299 1
-0.214078061304783 1
-0.115054310614121 1
-0.0936484781192899 1
0.167194957247478 1
0.0303489998297058 1
-0.46806952137103 0
-0.192149881515206 1
0.200642090519547 1
0.03234907744556 1
-0.214203579687005 1
0.297521389786748 1
-0.111868719507686 1
-0.0584398988394048 1
-0.0722026573734646 1
-0.0129117771170982 1
-0.224785870739318 1
0.0154227680144229 1
0.068411635053248 1
0.0483680785358409 1
0.0968214160318752 1
-0.0752662281048756 1
0.240496140001706 1
-0.0999059427665431 1
-0.0818983839661657 1
0.0963340097326467 1
0.205363234846657 1
-0.234129509148652 1
0.0668007425560529 1
-0.19505401912747 1
0.0857966063649772 1
-0.241222512961618 1
0.180860505691928 1
-0.160277915578229 1
-0.0174295011606654 1
-0.0963869384856484 1
-0.155734423296243 1
-0.156879326923141 1
-0.0652516891853818 1
-0.234744598410584 1
-0.103396102573602 1
-0.133751260171012 1
0.08058251990344 1
0.190362725811043 1
-0.149487262085602 1
-0.28101678913162 1
0.00892329495984147 1
0.112491101163465 1
-0.180528526247024 1
0.0032980566808936 1
-0.0999178968901387 1
-0.249858382963844 1
0.026767649502525 1
-0.250838211855247 1
0.183355061017958 1
-0.197603762095972 1
-0.234492409533762 1
0.088013408102741 1
0.152513747103012 1
0.065336004287646 1
0.303027646885471 1
-0.394459541416387 1
-0.180742317785408 1
-0.0997420193900278 1
-0.154073610733867 1
-0.0498958655480072 1
0.0991297028970081 1
-0.116146808899498 1
-0.184299105248725 1
-0.123332521633258 1
-0.186431828995067 1
0.209797712333118 1
-0.122224188439054 1
-0.0441344661724606 1
-0.0111824131952576 1
-0.123677894184754 1
0.237838479362104 1
-0.0315644871186997 1
-0.220288254337925 1
0.0634007583451813 1
-0.212674300480179 1
0.303418888816421 1
0.112972300940486 1
0.0305780619506251 1
0.106110510599913 1
0.0235240956477689 1
-0.133832863455607 1
-0.0475966437948269 1
0.0382069308419287 1
0.0204985354981822 1
-0.104222915381627 1
0.102254885024543 1
-0.200650761483034 1
-0.226475149945207 1
0.0115791326296898 1
0.0873848577691062 1
-0.0250297993742984 1
-0.0567900865382495 1
0.114219913259074 1
0.0747900623778814 1
0.229344447826029 1
-0.160882862457611 1
0.00457686803402275 1
0.432014087475201 1
-0.220897594863378 1
0.175059619734541 1
-0.263903328339439 1
0.0836825377057118 1
-0.0480323067539424 1
-0.0254303004608087 1
-0.0784724967144866 1
-0.362650009446891 0
0.0980207488308983 1
0.132599978881792 1
-0.10167063110059 1
-0.0657430134529779 1
0.141745724036692 1
0.0286275406991982 1
-0.0609898870186513 1
0.209380078559979 1
-0.14373451026616 1
0.28559354721665 1
-0.0856896549320244 1
-0.114830642409393 1
-0.013708645321704 1
0.183753106265009 1
-0.0860485381558341 1
-0.139352128098683 1
0.210456829540663 1
-0.0710014368173088 1
-0.161410314323088 1
0.119594578223867 1
-0.134579687110648 1
0.220007836719722 1
-0.395942955324366 0
-0.00369845058816946 1
0.0805577392327142 1
0.113938531051364 1
-0.0302108816276492 1
-0.082383612946688 1
0.0359745684008467 1
-0.210949681855113 1
0.0900301015375201 1
0.0272671319420856 1
0.00834599315576949 1
0.30160900109333 1
0.138654814495661 1
-0.234641912339355 1
-0.0242415082487908 1
0.140816386017189 1
0.0465736651369296 1
0.272020989991353 1
-0.150733096156162 1
-0.206900417877772 1
-0.196220105953554 1
0.116044995568229 1
0.180422311671303 1
0.0467743145575202 1
3.8086784071998e-05 1
0.00485693392053797 1
0.0229936589428259 1
-0.144763885899429 1
-0.063706481976132 1
0.291174519673875 1
0.108909648532096 1
0.216098128908187 1
0.0781957884824471 1
0.150077928579136 1
-0.00903066824492707 1
0.178239087049764 1
-0.31254304788335 1
0.191664055353881 1
0.0939466540695928 1
-0.0258638324295329 1
-0.0295196084728402 1
-0.0259716545265823 1
-0.198389200281149 1
0.111678340803078 1
0.201820661097186 1
-0.213562711067147 1
-0.143500585798472 1
0.0433041044055265 1
-0.0666377849327926 1
0.0926868564342254 1
0.0856712763789394 1
0.0319214225092003 1
-0.376644948553022 0
-0.106265699299341 1
0.0774020674751962 1
-0.0335784531281204 1
0.0337662733225993 1
0.35870176464371 1
0.0767308168739113 1
-0.0121729456335184 1
-0.0100573501974224 1
-0.0574993454795957 1
0.132082058918228 1
0.057340124492499 1
-0.152889054801897 1
0.136639874456929 1
-0.186034957493073 1
-0.0353948527541623 1
-0.0424788720141782 1
0.123364652310828 1
0.199254567660543 1
0.189195929971607 1
0.271440362346324 1
-0.000439965280558069 1
0.142720818615607 1
0.309344423431826 1
0.0577676600927969 1
-0.046528975266557 1
0.0463472019408542 1
0.155927207084212 1
-0.189900996202635 1
-0.153447617056054 1
0.0661086811297603 1
-0.342429465357234 1
0.0430163298449866 1
-0.0235512431212485 1
-0.139143094574127 1
0.120164916272222 1
0.15277413211266 1
0.00491641859822281 1
-0.0355164711611621 1
0.149382491949548 1
0.125022974921383 1
0.157838564933457 1
-0.0561111252794193 1
-0.0346359272543823 1
0.509097698384206 0
0.230044996402781 1
0.014750984260797 1
0.192911327987373 1
0.0353722906275491 1
0.0636087752764389 1
0.0911285699681532 1
-0.0539790455834228 1
0.141070512879124 1
0.105329524612945 1
-0.200527594448666 1
0.148703148846988 1
0.019752016828804 1
-0.0280562701363633 1
-0.0199251426818388 1
0.123078626883393 1
0.259626713845289 1
-0.00522572710808733 1
0.223567994813946 1
-0.128467194568425 1
-0.016418702907241 1
0.0842186035372308 1
-0.0945526976867287 1
0.125316411492565 1
-0.109772328779723 1
0.159208892615419 1
0.159812464438873 1
0.0610699102538197 1
-0.0606159904620442 1
0.123969010557047 1
-0.157429372764019 1
0.18429526573499 1
0.187411844615113 1
-0.15575240894886 1
0.146681152007361 1
-0.0309396555510269 1
-0.0208594894991484 1
-0.305530115923018 1
0.178934866970157 1
-0.29355733271889 1
0.00511420606016015 1
0.172081652208668 1
0.235425097900669 1
0.00628112636242086 1
0.0951820216737146 1
0.187414832227246 1
0.138877790874823 1
0.122885346197856 1
0.288648612943263 1
-0.0621626185379858 1
0.150948968217833 1
-0.204915607748779 1
0.0919762868715729 1
-0.205906200056717 1
0.161011556279245 1
-0.14244473288716 1
0.102799527105535 1
-0.065265767781069 1
-0.177935914220192 1
-0.06133511229134 1
-0.0550582781675149 1
0.282111964319089 1
-0.0983983317974416 1
-0.0805185324425611 1
-0.193285922651614 1
-0.0216232730885803 1
-0.00394059627102252 1
-0.311867778774642 1
0.308859295239922 0
0.133927446554326 1
0.0986647207345915 1
0.132705581894093 1
0.0704224344954547 1
0.0941552637125452 1
0.31437289517431 1
-0.33234383860887 1
0.110587281761951 1
0.121846766719298 1
-0.214090488727783 1
-0.374757430639253 1
0.052859606857433 1
-0.0800221913753654 1
0.0342330497386879 1
0.0237106701940793 1
-0.0781056352682203 1
-0.0847388115607963 1
-0.0499243318539251 1
-0.0409050476506914 1
-0.0913657393077124 1
0.117353230956628 1
-0.213557429937818 1
-0.331803155022397 1
-0.203072687347157 1
-0.0350202587254678 1
0.185225939589769 1
0.0037220615243053 1
0.133316884270921 1
-0.00749581067755957 1
0.00707052943210185 1
-0.0989214592037356 1
0.231663005034062 1
0.170670619727873 1
0.000837790556754828 1
-0.118396856125091 1
-0.166840740478536 1
-0.449687621373885 1
0.317731568486441 1
0.0649346897615356 1
0.235883353822754 1
-0.280654278376639 0
0.279784473708614 0
-0.110658147859246 1
0.0429224138144593 1
0.092084517023369 1
0.311744045041278 0
-0.0851143667465172 1
0.112149190265343 1
0.454122391490388 0
0.227280428337582 1
0.125104608208933 1
-0.0309324524647116 1
-0.149228683865907 1
-0.0377810188336466 1
0.00633982775994948 1
0.243755166563603 1
-0.0356854751376663 1
0.0536829285032448 1
-0.0375261215307964 1
0.0293363480057001 1
0.0218758016523161 1
0.0622453526626155 1
-0.0608124396331536 1
-0.0938857283141182 1
0.161930400116182 1
-0.16985266657891 1
0.148595350622732 1
-0.3478372264336 1
-0.237784650790943 1
-0.147290662561515 1
-0.197114421582031 1
-0.164944171416944 1
0.169403010302835 1
-0.264247940050557 1
-0.0552397663747686 1
0.122956188471883 1
-0.189613705209734 1
-0.146086253676925 1
0.0523793522543305 1
-0.0574498397110142 1
0.0828186501595836 1
0.0234166791136646 1
-0.357257544675168 0
-0.0649765870771112 1
0.0846628939950607 1
-0.00246967889450583 1
0.00394330749280804 1
-0.156805176181104 1
0.363726327989959 0
-0.0493631177918997 1
-0.151282790264989 1
0.0910656905478307 1
-0.229156800603205 1
-0.154931939702022 1
-0.0650538985175812 1
0.222391241698636 1
0.0525049361643737 1
0.107772323671474 1
-0.237862516745131 1
-0.114999318700877 1
-0.115572310261818 1
-0.0608638020817389 1
0.184737780410465 1
-0.198309562186525 1
0.173267384374398 1
0.144796111409619 1
-0.342568559522374 0
0.0830443200757826 1
0.155815982208285 1
0.0538451904003643 1
0.019866152547203 1
-0.0794857625022031 1
0.0510983101681927 1
-0.18388475857358 1
-0.100371308174367 1
-0.080932769971548 1
0.103308516188296 1
0.0684727605870983 1
0.287049066581058 0
-0.433817965780732 0
-0.228597950148489 1
0.187787745936769 1
-0.280967518049714 1
-0.135864241350491 1
0.000610294872829544 1
0.325206790205827 1
-0.329934201252925 1
-0.00262153654301171 1
-0.1001675113563 1
0.319201343468542 1
-0.18292929133312 1
-0.063926982853784 1
-0.088836608209466 1
0.272984060807855 1
-0.00220519139212241 1
0.113871705676502 1
-0.209253612366585 1
-0.0574778305348204 1
0.115570444641792 1
0.0812632763108873 1
0.510510921259107 0
-0.107103293125808 1
0.0393882435440897 1
-0.0499523728382671 1
-0.204871008818118 1
0.138885814027431 1
-0.0157305795282895 1
-0.145486685561386 1
-0.139620527922298 1
-0.0210753914257475 1
-0.146706748998711 1
-0.0710247116336758 1
-0.0250147727426934 1
-0.0753957397636373 1
0.0805709617425011 1
0.0850566174573059 1
-0.332072300822042 1
-0.0501040849505572 1
0.174084223116043 1
-0.165217522984106 1
0.394347817828656 1
0.0907936605892855 1
0.261782710176596 1
-0.364656092270808 0
0.0220541901266403 1
0.0289412034944504 1
-0.0845859421572796 1
0.0891906661884864 1
-0.217872880042012 1
0.0284669745024318 1
0.148780253566911 1
0.204831578551802 1
-0.0150254913927426 1
-0.270663862930744 1
-0.287894441327967 1
-0.0423093081614536 1
-0.109664948467925 1
0.219904126809834 1
0.273868752113136 1
-0.135130268841774 1
-0.00497704840064443 1
0.644833623006511 0
-0.325594508104978 1
0.0770689948873927 1
0.182983974371881 1
-0.226179688606827 1
0.0362381463336961 1
-0.121310410805179 1
0.235425246451414 1
-0.110410871638781 1
0.257855239375547 1
-0.0688328611480732 1
0.155000869690126 1
0.0233937613667337 1
0.0589872968263441 1
0.0649223579508141 1
-0.0773610604814049 1
-0.25408091442885 1
0.0828435441221978 1
-0.0457576274813044 1
-0.173542967490732 1
-0.172232015762286 1
-0.0141812357945629 1
0.15302239426199 1
0.0594592127616469 1
0.19547460928678 1
0.116757923299189 1
-0.223475734982676 1
0.00296389192139577 1
-0.0539433757072182 1
0.312510295517733 1
-0.0105105444065195 1
-0.206959776784421 1
0.041092069181039 1
-0.0605579331486357 1
0.15929534962229 1
-0.0336441896262558 1
0.280860448654212 1
-0.0882173260293556 1
0.0451956045057887 1
-0.114594337522121 1
0.312939693880277 1
0.0521733406447618 1
-0.0484776287314204 1
-0.218617252283155 1
-0.108730431177567 1
0.0365001686777618 1
0.389588160853472 0
0.0749303692852743 1
0.231718709545741 1
-0.0182625739416363 1
-0.130875382291548 1
0.0315750681890897 1
0.0360865147994903 1
0.06787956055336 1
-0.0177703854447597 1
0.027539474004365 1
-0.116450332941914 1
0.184208835341288 1
0.0305446200189581 1
0.00266483418588626 1
0.12621403711109 1
0.0426004865495048 1
0.0291145353859015 1
-0.0276682581957823 1
0.0947647768823333 1
-0.0707203774157385 1
-0.121815606886839 1
-0.034077676807514 1
0.165921184046938 1
-0.0705961406097841 1
0.188242877575748 1
0.0468900224447065 1
0.146454957805194 1
0.0902399881332625 1
0.0942046964894629 1
-0.205314415116994 1
-0.160679720609275 1
-0.139983716471236 1
-0.118255971857879 1
0.152186257603981 1
0.312033244773853 1
-0.210725963462932 1
-0.0837598645086873 1
0.0200477883457681 1
-0.150215189378858 1
-0.0157374135942684 1
-0.129424443378766 1
-0.135279700200975 1
0.243370033467574 1
0.219318922216924 1
-0.00524087645943441 1
-0.0651019542987862 1
-0.0294891593098534 1
-0.0919625998018643 1
0.119275632524908 1
-0.130030792841566 1
-0.111477083288683 1
-0.00661747995205214 1
-0.169255555206484 1
-0.124723894464812 1
0.188252655203508 1
-0.0120020719754792 1
0.0995063152094675 1
-0.0498241111644728 1
0.0522633662679316 1
-0.0684857109415554 1
-0.0517214426240016 1
-0.314464924152967 1
-0.118209849266069 1
-0.152730041771316 1
0.0152542790007385 1
-0.231873905631724 1
0.217689744963318 1
-0.0703509840733939 1
-0.356000059339983 1
0.102465575177834 1
0.0238607524859451 1
-0.0660244506157604 1
-0.213006397702215 1
0.0771336191974358 1
-0.216800201101752 1
0.395096975166981 0
0.129333332415041 1
-0.2796845367863 1
0.0875167401779777 1
-0.0223624068104913 1
0.0300433693905522 1
-0.0342469094353179 1
-0.098225666823026 1
-0.338875880149565 1
0.0301559295196778 1
0.106728140336634 1
0.254226203638087 1
-0.0706110265511977 1
0.194426905233881 1
-0.086873383931462 1
0.0713893754915551 1
-0.129704345433791 1
-0.00909857979174653 1
-0.0668744642251637 1
-0.152131130117941 1
0.10231993110314 1
0.0754682294485925 1
-0.23520509201238 1
0.15889766728886 1
0.00296367011560685 1
-0.112609209215951 1
-0.237667958904803 1
-0.118091456849415 1
0.19032366939985 1
0.0753067352169891 1
-0.154886020303831 1
-0.155211548963152 1
0.0646230870880258 1
-0.127999741753432 1
-0.0131847968725286 1
-0.155603973340737 1
0.1691290553723 1
-0.0279479584615345 1
-0.0968035128510922 1
0.00649318317512841 1
0.22672186044527 1
0.114240985717988 1
-0.0558579728484079 1
0.0669438114134441 1
0.119725583289627 1
0.478849512030667 0
0.119228709848412 1
0.100775920464656 1
0.160535995453795 1
0.00365556667179039 1
0.103078751694371 1
0.065476820218394 1
0.0506963689624279 1
-0.29838278270173 1
-0.306548876507894 1
0.212360378150757 1
-0.0871475924512305 1
-0.100060097500922 1
-0.162322689465016 1
-0.00749528483722415 1
0.0359627527198981 1
0.202004454784538 1
0.00589107315880644 1
-0.0299468423370836 1
-0.0150457560864498 1
0.074869613975353 1
-0.103597627267019 1
0.22664758227879 1
0.197496724248173 1
0.143739735961947 1
-0.229202055483513 1
0.178513233189883 1
0.0437163312955264 1
-0.264229661951685 1
0.134325492365133 1
0.239140767875768 1
-0.0798846351056868 1
-0.05392553860943 1
-0.00698798209247235 1
0.0270283971829028 1
0.0523603082152256 1
0.171030757318104 1
0.152391688934476 1
0.504440236739563 0
0.21556069434466 1
0.0606333710740107 1
-0.485769190164588 0
0.0495160253236331 1
-0.127545287179195 1
0.144440501261497 1
-0.189564780059135 1
-0.210053108585903 1
-0.00994891104958756 1
-0.252009369490579 1
0.0621968850256169 1
-0.0706895056551783 1
-0.0195281357945951 1
0.0703973534065399 1
0.0691587610906555 1
-0.138021577993386 1
0.016197609838141 1
-0.10894738091012 1
0.0342834250016573 1
0.165208218844149 1
-0.16358940941941 1
-0.278346338519701 1
-0.0214256358572321 1
0.200807260399 1
-0.0768323665158398 1
-0.0990648806007553 1
-0.0265532551108815 1
0.051596400437773 1
0.125434287338993 1
-0.183664756653017 1
0.0909220822641175 1
0.175655837082051 1
0.165941711694685 1
-0.0142972365312996 1
0.0293104162806112 1
0.0107792885483617 1
-0.31655198971844 1
-0.0439901920437826 1
-0.0182227900777632 1
-0.00821012076244023 1
-0.16358980111365 1
-0.282126457645682 1
-0.0357546729056357 1
-0.0718931500079123 1
0.337372350550643 0
0.196066094829237 1
0.1835964002321 1
-0.305110178041967 1
0.102223163441666 1
-0.0877773171736749 1
-0.170952214660319 1
-0.121959434376995 1
-0.300933000798462 1
0.168214495938547 1
0.109929340191632 1
-0.251413392604647 1
-0.011063043582998 1
-0.0144567771872101 1
-0.131668617218443 1
-0.303991458788854 1
0.0760585989800918 1
-0.195254416970544 1
-0.230083953799836 1
0.0754779726827808 1
0.00785724928115557 1
-0.162646594537057 1
0.0762088971374536 1
-0.344557092092743 0
-0.028193473243752 1
0.0313096737155865 1
0.0391626447767839 1
0.0428318006280343 1
0.161982078987503 1
0.122261059189622 1
-0.12520799358093 1
0.0310044232425193 1
0.139502657879048 1
0.099055829994813 1
-0.232442526945508 1
0.225568842901846 1
-0.118326999933566 1
-0.116949467124097 1
0.284001888886363 1
0.167000909673603 1
0.157494669918025 1
-0.0396482717092051 1
0.0621105916334941 1
0.162720041866482 1
-0.117378984147432 1
-0.270102314559597 1
0.0428372069654381 1
-0.290922887056423 1
0.370804725845429 1
0.114546932176036 1
-0.0821627113784215 1
0.157132084867302 1
-0.0895858232270619 1
-0.129461139087491 1
-0.0217526648099642 1
0.00974754077677235 1
0.0994857392371719 1
-0.0670363407024816 1
-0.176659922181777 1
0.0826455400985647 1
0.0668855265434565 1
0.138361501104111 1
-0.154872520837415 1
0.365876215692385 1
-0.0897469575109849 1
-0.00935605481834324 1
0.0571990212903226 1
0.231059806416676 1
-0.178947645413793 1
-0.00260354410628856 1
0.166667832962559 1
-0.0757754597468257 1
0.0324504143715512 1
0.0289560057922701 1
-0.0549977932091003 1
-0.0681199147007679 1
0.107867081365868 1
0.074203162969546 1
-0.0893654047323136 1
0.0282789529746712 1
-0.14230222232318 1
0.20910767324358 1
-0.0905285867905606 1
-0.0688429716682147 1
-0.310239526807853 1
-0.405432357047549 0
0.0141025930919433 1
0.103696006020678 1
0.22935130123067 1
-0.020258184433222 1
-0.0660282613304264 1
-0.174141951267958 1
0.0652085404398845 1
-0.0298342434725533 1
0.312234168888567 1
0.430986993458618 0
-0.225911883007 1
0.000768825738357204 1
0.0756054569224846 1
0.0437640040752505 1
-0.0323564188428831 1
-0.0343889148177088 1
-0.0473035919074097 1
-0.143643488925407 1
0.0507697784910995 1
-0.180943439622762 1
0.0782508372024139 1
-0.274411365345375 1
-0.0983394099076197 1
0.0673552979134815 1
0.0977177423278918 1
-0.195523650927923 1
0.074593134774137 1
-0.111755859667192 1
0.2060093351841 1
-0.198738626164164 1
-0.0172943518929406 1
0.0910131083414297 1
-0.143384773599138 1
0.101045912496453 1
0.0870809752264596 1
0.0230252176336231 1
-0.182118101442163 1
0.305631587108354 1
0.183312953635735 1
-0.000581733053272678 1
0.182555520252132 1
0.0971169619539295 1
-0.0898608122112117 1
0.0371389485452825 1
0.152475445307797 1
0.212758783963021 1
-0.145166531871594 1
-0.304938953429896 1
-0.0852745415925475 1
0.00736170770695053 1
-0.111741652420793 1
0.138736578784518 1
-0.13557492385877 1
-0.146580350291245 1
0.175892764407914 1
0.051077925465012 1
0.356309230269907 1
-0.152788032934876 1
0.0238589818374149 1
0.159142714915354 1
-0.104274131782577 1
0.11128152836587 1
-0.00819212236215969 1
0.0853293088668381 1
-0.26639563824255 0
-0.150307623712852 1
-0.192166317426047 1
-0.0492786050585049 1
0.0374896296848879 1
-0.115630523734036 1
-0.353426434634666 1
0.0318101487726613 1
-0.187194589273058 1
-0.0683883996198359 1
-0.277546154567653 1
0.039726591723316 1
0.201323042437672 1
0.237285053057785 1
-0.242520922958341 1
-0.220878534259961 1
0.126312315279313 1
0.0925550936890662 1
0.00876156813253811 1
-0.311855317212236 0
-0.230046010022633 1
-0.02654297782017 1
0.135615768246425 1
-0.12042148336838 1
-0.0962944243896948 1
-0.131649748974781 1
-0.0718133511326553 1
-0.202827438691422 1
0.181669037302242 1
0.0534713879592119 1
-0.373331519346034 1
0.143193492558153 1
0.06346672257077 1
0.0804509719901056 1
-0.00495322718035001 1
-0.102179307001834 1
-0.242975973394874 1
0.0463369066105991 1
0.277339707004465 1
-0.0629354497459048 1
0.228181492504396 1
0.0404658023777175 1
-0.00217865948483498 1
-0.223796954938769 1
0.109837637026767 1
0.0891042187390066 1
-0.0744072291096209 1
0.292927398129926 1
-0.260154323610207 1
0.199507296034017 1
-0.0560524425783011 1
0.225576158268285 1
-0.208731790969646 1
-0.119522529578872 1
-0.0830074878159185 1
0.249929577104962 1
0.0589737131883935 1
-0.164755498367747 1
-0.171063635879898 1
-0.150625461827233 1
0.0381012899629174 1
0.197003991471664 1
0.0805328060265519 1
-0.115852407938396 1
-0.24272441987328 1
-0.00450824525155622 1
0.0513600134167406 1
-0.0990782211161589 1
-0.151576162374484 1
0.0246229451547722 1
-0.0512698105834288 1
0.153679030657561 1
-0.00795163503008831 1
0.130082093212639 1
-0.151970488917363 1
-0.0197293138532209 1
0.0787406251308443 1
-0.0936975756783753 1
-0.0475305594935785 1
0.287225734082475 1
0.115276294764783 1
-0.360254462058374 0
-0.00464418756182089 1
-0.000565505856327315 1
0.0537302262058801 1
-0.221653912683249 1
-0.141362906190876 1
0.0915431879203253 1
-0.129899770634442 1
0.0546947331378737 1
-0.015226560708395 1
-0.0001486557394745 1
-0.367458849850871 0
-0.645551881605299 0
-0.107414981171037 1
-0.0972118555226018 1
0.186955003532667 1
-0.0160619469332541 1
-0.328334210411866 1
-0.233357038281973 1
-0.0132779248244243 1
0.00387267447670794 1
-0.345391512947248 1
0.339506840995289 1
-0.0144654355820721 1
0.0205379421980539 1
-0.0311113632164901 1
0.0476471071692968 1
0.114325116691287 1
0.167525296878778 1
-0.0653505872809926 1
0.177772056371341 1
0.030463924283957 1
0.149013635599053 1
0.107835538955776 1
0.121188427374267 1
0.0267436326046058 1
0.16579507158208 1
0.0232594221925687 1
-0.204947316053501 1
-0.405157399944038 1
0.13777207345155 1
0.209864799786747 1
-0.0370564941133911 1
-0.00233253459479828 1
-0.143889906562526 1
-0.179332274443311 1
-0.0602567165520903 1
-0.101332873275531 1
0.0225872349678165 1
-0.0507128107635617 1
0.0761281367436527 1
0.102944188638113 1
-0.121621548493901 1
-0.0689788422023827 1
0.168932937216706 1
0.023029848689113 1
-0.0105066683497621 1
-0.199802771283881 1
0.0185393826100244 1
-0.234177057458174 1
-0.33724225247222 1
-0.15435777321397 1
0.0799923798545252 1
-0.0129868904023435 1
-0.222374642592325 1
-0.116814656323934 1
0.211782311373448 1
-0.0565884849791299 1
-0.114582257923671 1
-0.178567625883815 1
0.0221607823396883 1
-0.00835848081887047 1
0.0496257329619277 1
-0.146852059303507 1
-0.375619940641976 0
-0.139336203866932 1
0.224409895878235 1
0.268390031430011 0
-0.0209391990829781 1
-0.103254164272271 1
-0.0598702378963024 1
-0.190340588397615 1
0.124280989588966 1
-0.129772899431242 1
0.0102031617117464 1
-0.140890554270871 1
-0.114185531397212 1
0.0743882011311641 1
0.199307627506276 1
0.081766990870969 1
0.0532322809247502 1
0.259608173093993 0
0.283323218192173 1
0.1960028781417 1
-0.000170300820594632 1
-0.050232611454268 1
0.185748985547313 1
-0.201751507175182 1
0.252735739022328 1
0.141746398062605 1
0.0386932302222645 1
0.180387071829769 1
-0.131687775926622 1
0.354456376196051 0
0.209874895097926 1
0.0171663141197979 1
0.177354303753954 1
0.094149758762732 1
-0.0446044563795884 1
-0.0380576083310995 1
-0.00157670183745557 1
-0.0717358813154559 1
0.0655617336264635 1
0.0123017962148353 1
-0.0560924522271443 1
0.0110356536462139 1
0.0240304292805716 1
0.378263571843853 0
-0.000882661131492962 1
-0.042042548421605 1
0.130204209181597 1
-0.527862773721808 0
-0.181949788388313 1
-0.0159493146662334 1
0.027985173530618 1
0.168560226399999 1
0.193262243569032 1
-0.113014088810974 1
0.0529843199890102 1
-0.283502017995539 1
-0.0709317273095619 1
0.0273689495814585 1
-0.0498437238808951 1
-0.109470371099283 1
0.117571976038435 1
-0.110707210407331 1
0.00606802644833646 1
-0.0580366612110388 1
-0.167884200106051 1
0.194072796656201 1
-0.0591329706635332 1
-0.24916344003992 1
-0.056933491180274 1
0.188712811552708 1
-0.0899571129296987 1
-0.11498255698297 1
0.0501042905462663 1
0.540464180709243 1
-0.0328492777374519 1
-0.0126729695115391 1
0.157825152195131 1
0.106576224893213 1
0.0573156153996598 1
0.118463774727707 1
-0.0599140246903977 1
0.0491789638482111 1
0.0687261367701985 1
0.0765760272695875 1
-0.369885425034978 1
0.150931309256315 1
-0.155942539046881 1
-0.0982278991839891 1
-0.302417337231636 1
0.272549047548141 1
0.0765247333811738 1
-0.135938843016491 1
-0.0144862761060297 1
0.104209198689163 1
-0.0479911473797786 1
-0.0560366810605736 1
-0.284722266042326 1
-0.0844279074838348 1
-0.0100976872497618 1
-0.39152618870593 0
-0.0331736586758402 1
-0.282372360694632 0
-0.135058968619942 1
0.0231321893624116 1
0.0534079820088156 1
0.331728604330564 1
-0.07982506161003 1
0.245198009682387 1
-0.0825644431257598 1
-0.195773684108012 1
0.0111164055182495 1
0.198850781120189 1
0.0876495462527969 1
-0.0246220748909604 1
0.00758010709563368 1
0.0246652974031378 1
0.101764255004461 1
-0.395364909769284 0
-0.249157179428766 1
-0.259922982487149 1
-0.289723568591439 1
-0.144923758614686 1
-0.198571087662987 1
-0.00308717751054626 1
-0.0779989818925278 1
0.484053187462577 0
-0.252564305669474 1
0.492250393831309 0
0.0860719139952061 1
0.0565188036049657 1
-0.0337944006252501 1
0.0784538387189318 1
-0.248186197388853 1
0.211160733496992 1
0.0121508596558641 1
0.0538308114939215 1
-0.135658085525853 1
-0.135156253433357 1
-0.0349093891026268 1
-0.175780140714948 1
0.022581786184602 1
-0.0941903973294102 1
-0.0869035271544459 1
0.0104198507068449 1
0.133797433458887 1
0.0369222351275586 1
0.0904536533803875 1
0.190632585310307 1
-0.215740065858063 1
0.0235918311169903 1
0.300692772581614 1
0.272823568657154 1
-0.211392954364028 1
-0.0397286424134765 1
-0.0614312567472015 1
-0.167159914355216 1
-0.0779784448152639 1
0.302332583222974 1
0.200691936400687 1
0.0527568973994627 1
-0.191724143678732 1
-0.0485315678461139 1
-0.367501676922388 1
0.217785501768414 1
0.0109798797580796 1
-0.147592851991397 1
0.16001368585262 1
-0.165197813551314 1
0.0845895507890786 1
0.00698111591618615 1
0.0333813442051927 1
-0.00219769535995638 1
-0.24257647972101 1
-0.213446711768476 1
0.15833686575751 1
-0.0793890816890782 1
-0.170608207286437 1
-0.113038949806519 1
0.0738351056066024 1
-0.343516477747007 0
-0.171717387155972 1
-0.0137184066302548 1
0.459034306802528 0
-0.206425014755528 1
-0.126914460682968 1
-0.188067407881773 1
0.251871682676023 1
-0.112087651205064 1
-0.106894839766136 1
0.021265205928265 1
0.100169779690659 1
-0.347411851266314 0
-0.212125931770609 1
-0.310967760876056 1
0.136996032871137 1
-0.184989382778924 1
0.0117337938269752 1
0.0870548658849279 1
-0.124080114830888 1
-0.0530713414452017 1
-0.178289497997092 1
-0.134862306251605 1
0.181915682569088 1
-0.245277156846553 1
-0.0382002546733057 1
-0.0421460553259599 1
-0.328454504576264 1
0.192696945560291 1
0.114230868545018 1
-0.0983896577157245 1
0.152113959016979 1
0.221492951543076 1
-0.00230487823772839 1
-0.231290350367522 1
0.044299011574033 1
0.127965812001359 1
0.157700387537021 1
-0.0311500043420274 1
-0.00271204270364828 1
0.10384460027031 1
-0.0910198141879939 1
-0.529647683419459 0
0.212472017868123 1
-0.135819759491108 1
-0.0876443429690918 1
-0.0437956510905904 1
-0.13006781418816 1
0.0820124462730304 1
0.201739391703701 1
0.150167471267357 1
-0.111709153947298 1
-0.129998085337605 1
-0.0358745912483192 1
-0.0653673424121415 1
-0.00619305701561847 1
-0.147300871285652 1
0.118284587139015 1
0.102808552061469 1
-0.0908828716264141 1
0.159131527405289 1
-0.0313621905542268 1
0.246794031101228 1
0.042015549839952 1
0.185002982892117 1
-0.0516098744304993 1
-0.0402750025199167 1
0.292987779714656 1
-0.0900793149068808 1
0.0813814501316924 1
-0.240657297227374 1
-0.143760105578917 1
-0.17547933409847 1
0.226214597749058 1
-0.184368469989078 1
-0.0168249216166473 1
0.26916744800837 1
-0.0706487803853798 1
0.204008744446576 1
0.0848736505032437 1
-0.00752085147581827 1
-0.00857146487239279 1
-0.00300304370010386 1
0.1579934815205 1
0.194000502517711 1
-0.105719175257111 1
-0.0267846217800629 1
0.015062116196422 1
0.0513899590946418 1
0.000175914489394402 1
0.273692524558473 1
0.091165122352924 1
0.111424000697297 1
0.14045199676674 1
0.0956056746191408 1
0.00877632606964623 1
-0.0564424288788108 1
0.116962534014574 1
0.123726412531466 1
0.218063926180654 1
0.142805141172324 1
0.208002040896717 1
-0.448893994810984 0
0.0979535400069069 1
0.24072893755798 1
0.248755102454301 1
-0.141278531439602 1
-0.0015340946440543 1
-0.0690257978929187 1
-0.271757350800706 1
0.250431487243413 1
0.303762478378184 0
-0.00815955827351202 1
0.115435424205307 1
0.151869113643789 1
-0.0753540757785244 1
-0.110093228773001 1
-0.00513063963373309 1
0.0112864645121072 1
0.00282995618494819 1
-0.248615810520021 1
0.0862469693619538 1
-0.16895713757895 1
-0.437188844317678 1
-0.104872267075198 1
-0.187842793891776 1
0.228903839997815 1
-0.0425166841578569 1
-0.028868790539887 1
-0.00555879877126031 1
-0.107577020161359 1
-0.0495530463526373 1
-0.136170937226042 1
0.214337682901717 1
-0.104508645715112 1
0.334308351917141 1
0.220499666588239 1
0.100890506462092 1
0.196886875106067 1
-0.00158091285991284 1
0.216194408931044 1
-0.143118786681943 1
-0.0498082649810405 1
-0.0318083718924588 1
0.0390426498315706 1
-0.226545309750105 1
0.0279593510409037 1
0.0132143195411236 1
-0.195050831768215 1
0.147732283989654 1
0.420326511324894 0
0.0999753256613382 1
0.279612415116259 1
-0.106604663904216 1
0.454363615216052 0
-0.111047183868511 1
0.0531080760356926 1
0.0134812544523148 1
-0.024757053025015 1
0.254862903471695 1
-0.147171932088215 1
0.047240237132245 1
0.0324357251389364 1
-0.201885207806884 1
0.238595199708873 1
-0.195093044438046 1
-0.223973303976119 1
-0.0225257889848998 1
-0.403433123409588 1
-0.020744231240475 1
-0.101926684279375 1
0.033039211565914 1
0.1537485210721 1
0.241147207952387 1
-0.167653140050675 1
-0.154438995250039 1
0.247391802764002 1
0.373606916457429 1
-0.0210633220642083 1
0.0414685438267978 1
0.135072787223576 1
-0.210247635217542 1
-0.34829411171012 0
0.241553892041709 1
0.33682039273041 0
-0.224979127949857 1
0.263774531149269 1
-0.34865582456045 1
-0.0350904663125657 1
-0.0475809764308062 1
-0.0407138984354298 1
-0.136195186927579 1
-0.0870574025535911 1
-0.294076560784815 0
-0.110038464353107 1
-0.293196513989159 1
0.313109716787056 1
0.0751765794812023 1
0.0911912451392114 1
-0.210884351536345 1
-0.139544791961184 1
-0.0948660325740019 1
-0.184109667849574 1
0.0323940045487029 1
0.0152687246414101 1
-0.129598625690471 1
-0.267335273597255 1
-0.0583764700691054 1
0.296064278691153 1
0.142371162182345 1
0.061644749887602 1
0.0709057733740658 1
-0.0507733620253165 1
-0.156877629771316 1
-0.251543733304604 1
-0.163561830946199 1
-0.135989455280197 1
0.0491699962157271 1
0.1350043429084 1
-0.120205897918749 1
-0.0366571639527393 1
-0.0810575353814658 1
0.177436552745117 1
0.123956538846718 1
0.0135664455358821 1
0.132122369171341 1
-0.0675497983638567 1
0.284701681253774 1
-0.052706911144311 1
0.0428409973835209 1
0.0509220618636938 1
-0.204830067419549 1
-0.0981294378247276 1
-0.425777374554156 0
0.279375254006294 0
-0.000424517556987459 1
0.079514070632463 1
-0.0883115683095649 1
-0.355972855103629 1
-0.0285525388684313 1
-0.0619622890109904 1
-0.0962019803392306 1
0.30848282945901 1
0.220508678375203 1
-0.203971909869469 1
0.0343001203228352 1
-0.0155597330059932 1
0.100455844780327 1
-0.0521497748380908 1
-0.0981505096869832 1
0.036986958033318 1
-0.188010879048054 1
-0.0198282563418793 1
0.0337010382794963 1
-0.207320657072352 1
0.191829524833676 1
0.0126944447543878 1
0.162039533301289 1
0.291564968140627 0
0.153221635519858 1
-0.0674609666367539 1
-0.124437664174707 1
-0.00298544660495344 1
0.109653562232911 1
-0.20523511164179 1
-0.0588607589219241 1
0.0155826253657913 1
0.160008464040471 1
-0.169511841352459 1
0.173807249611619 1
-0.129743056299388 1
-0.0987829120311171 1
-0.185199070830099 1
-0.191493771868469 1
0.0643390405656815 1
-0.101777593344052 1
0.0765073291725012 1
-0.219633289603029 1
-0.0788789233054444 1
-0.0286580413862622 1
-0.0379821651169016 1
0.0894490395145439 1
0.363564767242843 0
-0.225395091179236 1
-0.306737971903207 1
0.00980667195215567 1
-0.123070127171555 1
-0.00690609104008739 1
0.0440668452874315 1
-0.218800846031047 1
0.167317230341684 1
0.11296133255519 1
-0.178390000351943 1
0.0857198667987383 1
0.0329137235921114 1
-0.123140393537813 1
-0.0704012624827595 1
0.219492091931873 1
-0.0696212031911717 1
-0.0355660525286456 1
0.014323295782818 1
-0.238317014301428 1
0.0661998079216803 1
-0.228614699110149 1
0.0775227654938663 1
0.271451152112684 1
-0.114212718502073 1
0.272091247412835 1
-0.0942452800838955 1
0.305617502048418 1
0.128332624792678 1
0.34439953123668 0
-0.027960112471192 1
0.311150821269635 1
-0.0721257935284694 1
-0.043593188255139 1
0.135110972813759 1
0.0697543507373453 1
-0.129177155684412 1
0.00481912095221271 1
-0.283984608344422 1
0.00473170192220009 1
0.278951430966499 1
-0.0425534658310183 1
0.121048209124125 1
0.0166096263653732 1
0.250205389475556 1
0.248038971926481 1
-0.0693836150385549 1
-0.128150703295737 1
0.241005034935922 1
-0.141899281156472 1
-0.0663529397946908 1
0.0648474877754955 1
-0.225013570653229 1
-0.0586074725288475 1
-0.0477550563238857 1
0.0881916072424871 1
0.295476052179026 1
0.171432909530885 1
0.409224803521937 1
0.290553015440711 1
-0.0550956441090355 1
0.124750593020801 1
-0.244562461949672 1
0.197608537451989 1
0.170169501594865 1
0.0503144195959443 1
-0.0597874722160443 1
-0.00249801360505442 1
-0.191799815140099 1
0.0854619124794455 1
0.176121548118882 1
-0.0352949672692934 1
0.306561173243461 1
0.118163361299508 1
-0.0723399107690689 1
0.164228492921622 1
-0.00168492443208171 1
-0.0483185978079305 1
0.166331764201348 1
-0.109131026843422 1
0.0391214650880003 1
0.0441631111171786 1
-0.0461452962792715 1
-0.175430507267202 1
0.00698697643051633 1
0.244203596614718 1
-0.139016220380203 1
-0.204491570265039 1
-0.0987494573005587 1
-0.0676841858600576 1
-0.0874932912843193 1
-0.0278799368534033 1
-0.116413685306933 1
-0.149125594533268 1
-0.0795559032740683 1
0.0267631146569976 1
-0.0474416639328844 1
-0.151902720304326 1
-0.0560947041689834 1
0.0363250150263498 1
0.162110394024295 1
-0.235252174573952 1
-0.126245238424928 1
0.0851170891198812 1
0.178398356390453 1
0.0939040735967661 1
-0.0914229377377996 1
-0.0426421425270214 1
-0.164876647040503 1
-0.023019075963089 1
0.139391776157757 1
0.182221351675311 1
0.125181403763395 1
-0.22224471985652 1
0.0618630247214286 1
0.156375240674541 1
-0.0861951500450185 1
-0.179585485897483 1
-0.162999112021461 1
-0.0120925127007937 1
0.0226751837104122 1
0.113216058807233 1
0.158200864610885 1
0.0710061260714227 1
0.679725062333755 0
0.265282683747908 1
-0.360614955626567 1
0.043250412093416 1
0.337850851175455 0
0.103716897686282 1
-0.0508927788283512 1
-0.113954755149059 1
0.0219490340841891 1
-0.00768851325747662 1
0.0108492790899476 1
-0.12922115673638 1
0.139639091157078 1
-0.305926942693491 1
0.00128819796434741 1
-0.015715889023314 1
-0.0828778031049863 1
0.0869634693108091 1
-0.192314853288996 1
-0.430708767460643 0
-0.148792393851311 1
-0.0239321008505886 1
0.00515365874249738 1
-0.0243050307194998 1
-0.0703083424389932 1
-0.0126567542948336 1
0.0978105389161667 1
-0.0625789230606949 1
0.129827199345088 1
-0.387133134609525 1
0.174066245000077 1
0.0265406228497997 1
-0.189756340636983 1
-0.240052357235035 1
-0.113500773480822 1
0.0660177478241437 1
0.0819921825993002 1
-0.291164627886217 1
-0.130732980643972 1
0.0228620724985418 1
0.144067648464603 1
0.022611586175081 1
0.204905976968788 1
-0.0674443946290402 1
0.037017740363585 1
0.0644435897654423 1
-0.273428005851374 1
0.0268507026114609 1
0.128087227930756 1
-0.462690945521891 1
0.0281424897207006 1
-0.278837156296989 1
-0.00204095840257309 1
0.497167765317874 1
0.0579662944194802 1
0.204144894168129 1
-0.177173979802548 1
-0.275666658348323 1
0.0715715490928563 1
-0.0607048807192289 1
0.179022166858337 1
-0.276646041481717 1
-0.00455286123268582 1
-0.00276009026143369 1
-0.081419761678715 1
0.190029912723572 1
-0.10135454273458 1
-0.12528860447972 1
-0.0408173072938341 1
0.130657646593816 1
-0.1276260183566 1
-0.200809950027538 1
-0.0486306767138457 1
0.164997508585551 1
0.0172343520941772 1
-0.109399801579326 1
-0.0762607666219312 1
-0.042026641994009 1
-0.146922829293237 1
-0.0300412712032924 1
0.0313866712076324 1
-0.0495642171716635 1
0.0154477906914526 1
0.0243419219375207 1
0.074786121598845 1
0.14874415833832 1
-0.155276055546052 1
0.0846232321113873 1
-0.143119822259886 1
0.202365472831927 1
-0.0666142876574721 1
-0.0956341249261435 1
0.234562698265687 1
0.117718264746245 1
-0.269044367060561 1
-0.139358665767393 1
-0.0665518245273481 1
0.122828019949367 1
-0.0491892414954945 1
-0.156726711112622 1
0.0530379493228292 1
0.195790645114974 1
0.0325733160073265 1
0.291922296601915 1
-0.0127909149991522 1
-0.124524730389442 1
-0.0727721692065757 1
-0.177005429642084 1
0.190020636743758 1
0.029917628588352 1
-0.0797665118685217 1
0.15544668013374 1
0.138739677263355 1
-0.0604547189872962 1
0.114703107530771 1
0.0265679813822199 1
0.0614643949083628 1
-0.234839087092257 1
-0.0963536075269015 1
0.291973360909299 1
0.0553198264307237 1
-0.0525104308703766 1
0.156375409395941 1
-0.133360718927232 1
0.194413191528796 1
0.208086443168161 1
-0.210572831788973 1
-0.0972472070781928 1
0.0765386607371236 1
-0.0902397224883283 1
0.109598502724677 1
-0.179359975132597 1
-0.250398141064972 1
-0.0855561714040878 1
-0.28541719157728 0
0.15697702967668 1
-0.00308335457025887 1
-0.0442085444109103 1
-0.0823352386056967 1
0.0219342363316388 1
0.0279934995661799 1
-0.310440279315693 1
-0.130067204451915 1
0.0776114171207803 1
0.111971296394684 1
0.058357218025288 1
-0.111374513605042 1
-0.00756260748261831 1
-0.0256608830918015 1
0.187068071345395 1
0.0474652074952231 1
0.176137842466757 1
0.0636450341866597 1
0.291038702039802 1
-0.306761394424211 1
-0.320922915579661 0
0.242180687735929 1
0.247027919559149 1
-0.0316455559777364 1
0.0451600332775583 1
0.0884302941598779 1
-0.0328260524957143 1
-0.0521034962505916 1
-0.181508886721271 1
0.104866906606431 1
-0.127987979284284 1
0.00349867897821125 1
0.0256939689830516 1
0.284062178344982 1
-0.230766277835622 1
0.119476532436463 1
-0.218684848715971 1
-0.117075791740555 1
-0.123257633058693 1
0.013772730954605 1
-0.0434647737490082 1
-0.0607189545954812 1
-0.00973434546819231 1
0.302283710970636 1
0.0290055637945196 1
-0.189700327937851 1
0.0234433978274773 1
0.025654782362804 1
0.0117034226502039 1
0.0334057729319782 1
-0.196868155188363 1
-0.0796889771104347 1
-0.148399417728469 1
0.0918623811358052 1
-0.0432413166534973 1
-0.0420560701851079 1
-0.439483983197191 0
0.150462017108743 1
-0.182722538151004 1
0.0858322843913495 1
-0.264623840812514 1
-0.343750699654587 0
0.214631100845439 1
-0.0533226768335601 1
0.179219223229781 1
-0.0558305231806393 1
0.0456795739194582 1
0.0816352208407329 1
-0.0378877995065269 1
0.0278088029118503 1
-0.107632093296418 1
0.346482317311722 0
-0.167701916578891 1
-0.213014941457471 1
0.19279559915015 1
0.297307536121606 1
0.260062443702722 1
-0.288795367556188 1
0.0949722422905137 1
0.232075951664855 1
-0.0469283013362795 1
0.333053356104826 0
-0.132738714794899 1
0.115742874302175 1
-0.0387687852584572 1
-0.0526046951488212 1
0.244491749730619 1
-0.0575220513207349 1
-0.036176959107976 1
0.0793453328100351 1
-0.255423361139195 1
0.00691443332237383 1
-0.148822820329338 1
0.0344988724466597 1
-0.0623178475368947 1
0.0960992494757646 1
0.423488506420645 0
0.00852193763504298 1
0.00194911687608489 1
-0.108608980075456 1
-0.0813244607749849 1
-0.23107230318312 1
-0.00880301633048741 1
0.0973657701332679 1
-0.0824795582712563 1
0.0923491780910901 1
0.0582446400865339 1
-0.222451419970043 1
0.23575597817703 1
0.00754281821758679 1
-0.222358740650694 1
-0.0854966629215853 1
-0.208134098159538 1
0.0192945639470045 1
-0.0530509569602949 1
-0.0621163212763777 1
0.00119410727028658 1
-0.168934297362358 1
0.022217111616112 1
-0.232307846910781 1
0.042436722377256 1
0.0127173177441789 1
0.259244044330146 1
0.00807986692264813 1
0.138219381256681 1
-0.0952940038603189 1
0.315892333720944 1
-0.0375494451091329 1
-0.00420860558629768 1
-0.275135994755315 1
-0.339348457698756 0
-0.290047813240829 1
0.215934883850932 1
0.118362618262669 1
-0.111842616202724 1
0.217182351990397 1
0.304057036538782 1
0.17717166175012 1
-0.0390923227364989 1
-0.148062262294844 1
0.0742128949769136 1
-0.336848663548337 1
0.0996259817130799 1
0.00489816507066307 1
-0.0165091871865466 1
-0.104425536634372 1
-0.0106067494872683 1
-0.243654681506321 1
-0.157926083924671 1
0.394033860992339 0
-0.0642884968349328 1
-0.287273938202775 1
-0.061046968742563 1
0.0937798694235974 1
0.0570665779087428 1
-0.00221003664318182 1
0.0191508720890425 1
-0.110023267568301 1
-0.144510977654897 1
-0.0440948960583545 1
-0.103591089011386 1
0.202798939355329 1
0.114638551164012 1
0.0375792920124166 1
-0.346134726137873 0
-0.0970670538379546 1
0.376027316868827 1
0.0261380957090425 1
0.24238371629977 1
-0.0827758430611273 1
-0.10858768385133 1
0.284197012625674 0
0.0354295032996255 1
-0.0435712997808301 1
0.151154883518642 1
0.256044453587235 1
0.0631507321742807 1
0.0392203380810589 1
-0.100153921340043 1
-0.110822217044657 1
-0.0799085680926225 1
-0.14595488262992 1
-0.0828659273857144 1
0.00915612977606312 1
-0.198226001302156 1
-0.107930611155566 1
0.084355333721905 1
-0.171821498322115 1
-0.183284456993513 1
-0.217040161719207 1
-0.111335610175949 1
-0.122808857091486 1
0.0495683505637549 1
0.136592322660626 1
-0.0780397951862362 1
-0.0174956518331797 1
0.160686430603093 1
-0.00396563184429805 1
0.0430505102200415 1
-0.122549701757166 1
-0.0335786738090949 1
0.107247427063572 1
-0.192466071131638 1
0.00779372107827527 1
-0.250982136336148 1
0.0807614186455181 1
-0.0278767122881667 1
0.0347771202794246 1
-0.156833093369325 1
0.249255806330353 1
-0.0324180788966837 1
0.0552791880082441 1
0.0405419919832752 1
0.212535210779406 1
-0.102808785244453 1
0.0243548615443632 1
-0.0495653235142475 1
-0.150218541813796 1
-0.591393114403393 0
0.0734085380971413 1
-0.00737551810828819 1
-0.00794574089380719 1
-0.122229791168059 1
0.209957210134498 1
0.11630788787316 1
0.139842589967303 1
0.117083970194912 1
-0.0793009469652969 1
-0.0777219826187272 1
-0.0584265765687609 1
-0.0916126078499796 1
0.178646945147675 1
-0.281377955606014 1
-0.0538299339236301 1
-0.0689494600934173 1
-0.112576302568079 1
0.180300299335204 1
-0.00847565681304484 1
-0.10353239174352 1
0.563586751305206 0
-0.0447603206780178 1
0.139919896838678 1
-0.042465649871311 1
-0.0681131448083232 1
0.0469456401245264 1
-0.359903292837687 0
-0.091839644078114 1
0.0309508273437547 1
0.204337653218044 1
0.0887288050816275 1
-0.571943319987982 0
0.0223409160015855 1
-0.00187799822064478 1
0.139676606416475 1
0.118274966178188 1
-0.0729054516275525 1
0.014970381647277 1
0.301958824604144 1
0.181239301919538 1
-0.141348044582172 1
-0.213255433513309 1
0.131550332775632 1
-0.0677349596723471 1
0.0611713712032095 1
0.109272449624876 1
-0.0216531561121274 1
-0.240742061774846 1
0.110080596687246 1
0.185356720857585 1
-0.0909770634750559 1
0.240296191332777 1
-0.0987592017070707 1
-0.0647241294087375 1
0.0792985667428155 1
0.0174149265020996 1
0.0238989912261336 1
-0.0328219230131848 1
0.134624414215971 1
0.0472959494259002 1
-0.243638484143736 1
0.156196179356051 1
-0.291979840740316 1
0.00976207418163929 1
-0.0853912727606704 1
0.0382734450254287 1
-0.000146766477040122 1
-0.0487873609592814 1
0.148565973185825 1
0.00275505979625467 1
-0.0379073061072903 1
-0.399135928499461 1
0.073770616127822 1
-0.105815935318691 1
0.216884424931702 1
-0.0186139011256185 1
-0.0494898883553611 1
0.149827052370783 1
-0.241101082093636 1
-0.208330086471605 1
0.0310952628206995 1
0.37411354161408 1
0.0885797454807942 1
0.0127054840494819 1
0.10388294917392 1
0.150819353589988 1
-0.139696349132393 1
0.167394163819206 1
0.11705221459314 1
-0.0153451635064279 1
-0.155590356259989 1
-0.0664762343138581 1
0.0394542157290871 1
0.195608552668269 1
0.0661954167815443 1
-0.131765658024277 1
0.0869361240478034 1
0.10028060957796 1
-0.0400001259422039 1
-0.476801534318605 1
-0.0172231194622291 1
0.164099168245608 1
-0.22244021534617 1
-0.202920743497704 1
-0.198357480257428 1
0.0479180806673888 1
-0.132189094838102 1
0.162457035563621 1
0.0392846222534238 1
-0.145872761336857 1
-0.107245677581091 1
0.262275818211567 1
0.0246265609487285 1
0.171645705955565 1
-0.030137796196675 1
0.143704918716326 1
0.0385822865862311 1
-0.0597741967088525 1
0.326133603943086 0
-0.0542767493886854 1
-0.0526876490894405 1
-0.0177850420445891 1
0.13216100478525 1
-0.13434951421332 1
0.0732757336304708 1
-0.083125482025395 1
-0.339459224877632 0
0.266816352189713 1
0.036345183804978 1
0.0461871780394483 1
0.0545525035503928 1
0.0361698726045104 1
0.13858840202124 1
0.252509461808848 1
-0.240598124376737 1
0.262542647245107 1
0.0503678920721099 1
-0.147464477793345 1
0.0565783200096233 1
-0.116276526330724 1
-0.091380404584557 1
0.0648067023868975 1
-0.0692422416780752 1
-0.0507448432143106 1
0.148402044632737 1
-0.0169146505301521 1
0.0197057699593024 1
0.247131991415147 1
0.000564205631710174 1
0.0714190358157259 1
0.237032005882473 1
0.0303410518578377 1
-0.0156939907067595 1
0.109857556526385 1
0.227869125850686 1
-0.0612349320692445 1
0.092907704319188 1
-0.00372914109409699 1
0.115189478026195 1
0.389210353121046 1
-0.222975120403201 1
-0.0657883306085873 1
0.0105491242018471 1
0.0599904869507345 1
-0.277185156127003 1
0.0481955361163907 1
-0.170786891951836 1
0.0179019621995266 1
-0.0967511532835444 1
-0.118072305430912 1
0.170827792204228 1
0.0706142012521285 1
-0.277597450445132 1
0.00503292816040535 1
-0.400878835090179 0
-0.000631431394117938 1
0.264905480395241 1
0.142343453053221 1
-0.126728990803237 1
0.00453182773693494 1
0.135540576624243 1
0.0119553697843941 1
-0.307577778921483 1
0.0300475460379018 1
-0.0514819425177246 1
0.52224750853426 0
-0.0765931416950211 1
-0.251325628341835 1
0.0185127830415894 1
-0.275632452419175 1
-0.174316513259411 1
0.0104453076429409 1
-0.346285489401383 1
-0.109696286404341 1
0.0220884110745639 1
0.0216394315687379 1
0.353494282945493 1
-0.226701458943211 1
0.0507250942092007 1
0.0557369001888763 1
0.275586578995359 1
0.253899459713484 1
-0.140659952323443 1
0.00693968509618867 1
0.0639126410641219 1
-0.149248314887555 1
-0.284093738878078 1
-0.137016003032332 1
-0.298371789943774 1
0.0876860339938992 1
-0.188014456968141 1
0.0175442185282126 1
-0.147830620634749 1
-0.0924402766203421 1
-0.0688172811364055 1
-0.101971608132285 1
0.16086397300257 1
-0.10950699833397 1
0.17421589555746 1
-0.0397532099330649 1
-0.14216891686809 1
0.0614754257079964 1
-0.141791110636693 1
0.22212900727069 1
0.0818604183844502 1
0.03961693511609 1
0.584324019249089 0
-0.0901518600531653 1
-0.198960221947653 1
0.0889286420020099 1
-0.0199774436804685 1
0.141061319521356 1
-0.000808062693592203 1
-0.0455004605652562 1
-0.0459039248111973 1
-0.115756264881923 1
0.141362851575529 1
0.177834016181525 1
-0.101709998259166 1
0.0334589176847494 1
-0.271901472597168 1
-0.331555758398427 0
0.101572341097684 1
-0.213299566507722 1
-0.211102051632899 1
0.0133569094652975 1
-0.0194084066468666 1
0.0911884770534314 1
0.0199166469880235 1
0.15829519266594 1
0.120252796523686 1
0.329292397935836 0
-0.0916333714443706 1
-0.035556994751317 1
0.102990722648765 1
-0.0584521500600469 1
0.282281782655519 1
-0.0248459960797662 1
-0.0979111730423794 1
-0.133732432462869 1
-0.108500208012073 1
0.0440420305821728 1
-0.00854767849610075 1
0.147516151341463 1
0.11912154119347 1
-0.255404151200441 1
-0.0712578464973801 1
-0.230638806491539 1
-0.114603949979895 1
-0.0384535886724748 1
-0.00297203207922432 1
0.23368947221163 1
-0.296754203466147 1
0.0610878576016938 1
-0.171085379045829 1
0.0761153776586104 1
0.0605031441987561 1
0.510697811605661 0
0.0677856473019998 1
-0.264662713662322 1
0.324813595125707 1
-0.196895730461493 1
-0.191819421565973 1
0.123329505957542 1
-0.0158700365807866 1
-0.0545526910022407 1
0.0445376823509683 1
0.157817666792315 1
0.348981460116797 1
0.152527449408778 1
-0.136860874799451 1
-0.560027741499903 0
0.031248374566514 1
0.0534115976593438 1
-0.131881716425086 1
-0.0487957541387684 1
-0.0955609993876049 1
0.060774453864472 1
0.204462086545112 1
0.129940303317337 1
-0.0117942135202622 1
0.300782887424286 1
-0.0521384559884404 1
0.0841980469862808 1
-0.140418885762502 1
-0.0739116538400199 1
-0.156211890880614 1
0.0410208069476218 1
0.0690210867096076 1
-0.0599517718535468 1
0.130915549021004 1
-0.0175244832459155 1
-0.0622137567282462 1
0.098831650501671 1
0.0452974695783091 1
0.108630997954891 1
-0.0905321540240135 1
0.146608703381715 1
0.0943367927404613 1
-0.131654391616127 1
-0.330415310527208 1
-0.0430399308462864 1
-0.125659826927567 1
0.00550957366104747 1
0.279653204627663 1
-0.0270594720964718 1
-0.0440921465999201 1
-0.155635946393943 1
0.0598219799504046 1
0.0492477265169067 1
-0.102743409670187 1
0.194563018991228 1
0.0812387930866003 1
0.321565675270116 1
-0.226618814816609 1
0.0208995408572852 1
-0.423432204991599 0
-0.20345677250518 1
0.00337426900964672 1
0.117811245408257 1
-0.170067750455869 1
0.286252825745905 1
-0.204259784522027 1
0.144424545137282 1
-0.39676850586808 0
0.112064871487711 1
-0.0384787608569703 1
0.0857262008560834 1
0.0383018756302023 1
0.151939338825427 1
0.178459909648733 1
-0.0884006425049229 1
0.159238331833732 1
0.0425712330167039 1
-0.187857793758019 1
0.0496819395228541 1
-0.123524078692514 1
-0.111471711419105 1
-0.278677138785927 1
0.0458075764459933 1
-0.136204574550421 1
0.191094278857707 1
-0.0672846623393691 1
-0.106093417261475 1
0.337451418925067 1
-0.0185599620349224 1
0.0482576293880464 1
0.0664093338819838 1
0.0232847480415258 1
0.379999079333977 1
0.350335539783517 1
0.0360917091739936 1
0.0211808623022481 1
0.182367322085223 1
-0.0657724222483563 1
-0.0102513129237657 1
0.054944424138511 1
0.00497051762208937 1
-0.0670344042160833 1
-0.0977699341390314 1
-0.579628379351142 0
-0.125118070376491 1
-0.0163808951192532 1
0.131131748130123 1
0.154778213649988 1
-0.0231807201747319 1
0.194690412846538 1
-0.207842262583158 1
-0.260138182680712 1
-0.172361674406719 1
-0.355126273651571 1
-0.0107170188713324 1
0.0828542548008878 1
-0.0154852668921716 1
0.0718815828277274 1
0.138626817476243 1
0.0463927753619298 1
0.23219272526518 1
0.33664137500012 0
-0.132027230527187 1
-0.100278504098808 1
-0.132028660463459 1
0.0821194025159322 1
0.066112009803183 1
0.102282510885317 1
0.137109932293656 1
0.27278205005613 1
-0.12114249531632 1
0.0235078072406499 1
0.0166360937161765 1
0.353712954377122 1
0.176978469625737 1
0.129233292090071 1
0.24068635527551 1
0.231986684675464 1
-0.226343711447497 1
0.0109572072076216 1
-0.17699764208707 1
-0.219272576461166 1
0.0472827676219859 1
-0.0411542049341856 1
0.151315105170586 1
-0.0502510724809875 1
-0.183615389548588 1
0.204526213454468 1
-0.324852874553275 1
-0.204516595418713 1
0.20487794118037 1
0.344886834663058 0
0.144014079301793 1
0.018116817483482 1
-0.20769772461041 1
-0.0808151795665375 1
-0.119247100690338 1
0.12177556003845 1
-0.33310264664348 0
-0.157931940071208 1
-0.0693418835313487 1
-0.121281971854434 1
-0.139121910197956 1
0.379552868869624 1
-0.00089232133068428 1
-0.0520875714356913 1
0.186785454108312 1
-0.127493333671992 1
0.225159010392294 1
0.149595718623692 1
0.454656527105596 0
0.0952271231071872 1
-0.0648569238330817 1
-0.0548814288506043 1
-0.111146876767787 1
0.0107613665212941 1
0.144474789718289 1
-0.105883377660074 1
0.154001886395162 1
0.190561210345147 1
-0.116698150823187 1
-0.0388733192747582 1
-0.224126874399489 1
-0.025916968192213 1
-0.124023738566785 1
-0.0115152102659392 1
0.339795726280664 1
-0.352190212821196 0
0.317111175470263 1
0.08523529423176 1
0.0804702036452512 1
-0.124979835763414 1
0.0839715875990572 1
-0.196862292675964 1
0.133173108112333 1
-0.0406869305892544 1
0.000522174248003274 1
-0.339148196216665 0
-0.342092506509677 1
0.317255828489021 1
0.0798352544007026 1
-0.0902772569405734 1
0.329345813953924 1
0.233011634171122 1
0.0667178575225694 1
0.0785112674736375 1
-0.107374731450271 1
-0.0666060596922415 1
0.198604207362913 1
0.088971342730494 1
0.0553051753076117 1
0.0110486854688798 1
-0.0679196239980995 1
0.108135783575486 1
0.191312263901676 1
-0.342106262742218 1
-0.0643648610886051 1
0.11217212126193 1
0.305821883016392 1
-0.339431298807319 0
-0.0226194243445596 1
-0.0514899638386533 1
0.141438273771586 1
0.0349921440354443 1
-0.0826876738660887 1
0.128485704641689 1
-0.0160011180953752 1
-0.1411785097582 1
0.223339207297747 1
0.128777386082103 1
0.0702288276221401 1
0.133594068056275 1
-0.0505869469344703 1
-0.150377479930965 1
0.228580853285297 1
0.122771434789648 1
-0.20893350305577 1
-0.0196467110156669 1
-0.280405208063959 0
0.108161662338008 1
-0.00924846354556501 1
0.0900049828437029 1
-0.0687893752968244 1
0.030515367112084 1
-0.0421789882385821 1
0.119747969840912 1
-0.202312922363282 1
0.370265799484016 0
0.446520927358038 1
-0.207810573922567 1
-0.248090089057313 1
0.0425487953161944 1
0.256419531547765 1
-0.145477730895866 1
-0.164377467305994 1
-0.163964541927253 1
-0.0108513577706909 1
0.0247524898426798 1
0.14389922195735 1
0.103163046128492 1
0.0836163074709438 1
0.312800528759065 1
-0.0552416855207205 1
-0.247236353869876 1
0.0804408185283808 1
0.0147817352411411 1
-0.36022909441167 1
-0.255599103133116 1
0.109526571801385 1
0.0129562501606106 1
0.457799424378554 0
0.137379963325845 1
0.514184505399264 0
0.0280641545069709 1
0.0306407485357149 1
-0.0124456975659204 1
0.0812011105527858 1
-0.126728866071189 1
0.0238541887028467 1
-0.260872974191889 1
0.164329937328427 1
-0.271577361724296 0
0.0463888453313686 1
-0.350609526958832 1
-0.198379774553979 1
-0.0379865175431681 1
-0.125799169632787 1
0.0944322236216486 1
0.154518143608858 1
0.0629313396533547 1
0.243249525324604 1
0.148997098042142 1
0.00890640317214158 1
-0.0896705319249049 1
-0.120325497474241 1
-0.0078852334732125 1
-0.0324050729713903 1
-0.265126588506781 1
-0.208648226125403 1
0.0803335049436299 1
-0.0827252571025237 1
-0.123376524410992 1
0.218242549154965 1
0.163324185909268 1
-0.25828998425356 1
0.42880481391088 0
-0.177328962212755 1
0.0665859607123005 1
-0.081578354452216 1
0.10580678058432 1
-0.133398183470726 1
-0.127914766146422 1
-0.0945298284293853 1
0.126256588967813 1
-0.148994918092422 1
-0.0309824637261847 1
-0.160234271645996 1
-0.381726151359916 0
0.00666300942770973 1
-0.240311228194007 1
-0.178556072993563 1
0.13165360209788 1
-0.0935219251718807 1
-0.103102000192049 1
0.107370806776075 1
-0.189679308153673 1
0.0290679348500732 1
0.403922436169 0
0.339993929246048 1
0.0439098254094611 1
-0.33352909796611 1
-0.17572810109457 1
-0.0691162779762239 1
0.171846591282576 1
-0.048256780968957 1
0.1577171249129 1
0.0488493165554233 1
0.080409881943992 1
0.195176602426986 1
0.143661870850118 1
-0.0840682295852131 1
-0.0365866562361918 1
-0.145328814424772 1
0.30075239237114 1
-0.173027351083064 1
0.0564171289402944 1
-0.031316115356817 1
-0.181168865634091 1
0.167434862668463 1
-0.202240890054535 1
0.147527443314492 1
-0.241075933734613 1
-0.187518067186531 1
-0.024420824838442 1
0.0327867813261678 1
-0.0153970331543517 1
0.211888055234275 1
-0.182855615983937 1
0.110090071652897 1
-0.192828859465458 1
-0.0917089512974965 1
-0.24914652983732 1
-0.2912441606817 1
-0.00966818714319821 1
-0.191694526442406 1
-0.245195607025557 1
0.286254301358458 1
0.200099436966359 1
-0.0199245224670657 1
0.062698063800234 1
0.0258717723121699 1
-0.0066919628834667 1
0.243621121295314 1
-0.160677506907236 1
0.185376639411487 1
-0.0986689175837765 1
-0.389025271315612 0
0.228319648579025 1
-0.126538840717821 1
-0.221229141542268 1
-0.00105423013061266 1
-0.093570253355243 1
-0.0666595129776907 1
0.041566802439071 1
0.121054237852369 1
-0.490231299082518 0
-0.134740463471053 1
-0.0427485556143425 1
-0.16025527001954 1
0.133678267062173 1
-0.213374416895784 1
0.0657400773868379 1
-0.0492482752605464 1
0.187771454466939 1
0.0648905959467595 1
0.365064767288229 1
-0.232263423491399 1
0.0292013648849307 1
-0.253189149675519 1
-0.0470858115088107 1
-0.0284539436966463 1
-0.351585276333006 0
-0.215529955097741 1
0.132851722074557 1
0.0646756404721907 1
-0.115100834449013 1
-0.138946274997763 1
0.0908144002825263 1
-0.00443257744686948 1
-0.0451108539673659 1
0.17807181998039 1
0.201845992116188 1
0.436283960196663 0
-0.00649238728756517 1
-0.285270239968714 1
0.0889110743231771 1
0.175579813785974 1
0.0915297678157624 1
0.273168963253965 1
-0.130742933484288 1
0.0337545151058177 1
-0.244398969184615 1
0.0874676081952785 1
0.115584055484227 1
0.136460297780213 1
0.169618610036064 1
0.102540667256442 1
0.220976214509014 1
0.132941006485953 1
0.114411180758868 1
-0.187130322945395 1
-0.305986090841859 1
0.0222271247529153 1
-0.0175422306197348 1
0.0834979524271021 1
0.107572562197435 1
0.100380112592474 1
0.0393335059001619 1
0.334207824508788 0
0.0877136802316906 1
0.502781737382098 0
-0.205857459527014 1
0.0939616354683911 1
-0.241891049401754 1
-0.00247649947366607 1
-0.178331097095465 1
0.370193411616985 1
-0.0220599696400511 1
-0.182490282454923 1
-0.172258314445535 1
0.0112098916439943 1
-0.0519646202155751 1
0.349695895527331 0
-0.220726842433843 1
0.0019185483408494 1
0.083328790215935 1
-0.284540253044613 1
0.019562367627476 1
-0.00174279918103077 1
-0.0942203014423121 1
0.117513376469623 1
0.0196347440399154 1
-0.0257762716811634 1
-0.0884815802354972 1
0.299627747097843 1
0.15814207042174 1
-0.338674451854364 0
0.230491955771509 1
-0.0911214592760734 1
0.0312555485701763 1
0.065346943792829 1
-0.0502992714854258 1
0.316513984226041 1
-0.174523423161759 1
-0.0769047727716848 1
-0.0228642896867961 1
0.218302193944424 1
0.0638614997290594 1
-0.250752522776671 1
-0.131698213117555 1
0.512138702759121 0
-0.0754152110881603 1
-0.00528021305133087 1
0.127705676532771 1
-0.09209128905765 1
0.195068061175063 1
-0.26039534764352 0
0.220602948271582 1
-0.0272931882796966 1
-0.165754324569289 1
0.114388958312017 1
-0.369459334380655 0
0.101587242974455 1
0.0407608965615771 1
-0.164935071855029 1
0.151834285154922 1
0.0607567193819738 1
0.316310766379366 1
0.220577028937733 1
0.206412953847224 1
-0.0889577374354696 1
-0.104922835753663 1
0.204692344442584 1
-0.228758020522914 1
-0.272007553469077 1
0.0158718203749013 1
-0.0271300086209882 1
0.058539577675622 1
-0.132280085145213 1
-0.102386019909028 1
0.0217528939029479 1
0.215033257133125 1
0.131887719038971 1
-0.178297074491656 1
-0.206025763131658 1
-0.261277082438834 1
0.1514044201195 1
-0.012134360119191 1
0.0615050808488804 1
-0.0197117434249412 1
0.024118421349585 1
0.213341655002199 1
-0.0656104395822724 1
-0.354912227185075 1
0.110172394995926 1
-0.0420402768525007 1
0.0106156066034561 1
-0.190333808350035 1
0.262037543092444 1
-0.0697364451304471 1
-0.247898404460185 1
-0.0912185569906372 1
0.00982315032608759 1
-0.134095751487981 1
0.027030366607083 1
0.124213149846478 1
-0.151333405296345 1
-0.0520441952955169 1
0.122556495387092 1
-0.0794015652821766 1
0.0446065033336906 1
0.0463238883357894 1
-0.0141741254945454 1
-0.0652940974918886 1
-0.0312081639835852 1
0.23513639326609 1
0.00935951138751449 1
0.0701489605921826 1
0.318483102541934 1
0.187860911751915 1
0.118795002075766 1
0.11022382044357 1
0.0622977326363041 1
0.347512143128968 0
0.00417752191045554 1
-0.0183561440069282 1
0.00596077817710142 1
0.0249974207935175 1
0.0345468675792651 1
0.0735368152414676 1
0.165848814183296 1
-0.0437170436293694 1
-0.245909205288393 1
-0.016132615365456 1
0.242367628759008 1
0.0613553779376746 1
-0.100509005694194 1
-0.0362752203360518 1
0.271838033828816 1
0.0675854534571441 1
0.16833060409032 1
-0.100974497831664 1
-0.0585623413698561 1
0.0861369649760538 1
0.0473897213567387 1
0.239874773105341 1
-0.299776456818657 1
0.173841846788838 1
-0.0013773607695498 1
-0.121250322573896 1
0.0538185707710131 1
-0.153509569119333 1
0.184979411737959 1
-0.277617054902228 1
0.196462508813643 1
-0.0756955980136857 1
-0.0919511218598427 1
-0.0818737922644255 1
-0.0320016203780457 1
0.0780017840721821 1
-0.0239933848911425 1
0.334192912919732 1
0.195683109303454 1
-0.212655786336191 1
0.224691786148841 1
0.181080907235562 1
0.0404024601127426 1
0.133614219121662 1
0.117580742685301 1
-0.128061172011178 1
-0.14273168226886 1
-0.130891362068987 1
0.0696317582050937 1
0.0106422169332889 1
0.307958068466028 1
-0.174812777174856 1
-0.0623732264602167 1
-0.153275159677733 1
0.0586669810081044 1
0.0497123688134025 1
0.0634302121134828 1
-0.213672128766551 1
-0.229591207108358 1
-0.317661046387883 1
-0.133911052253733 1
-0.00325221303474307 1
-0.0637839723484406 1
0.0377545577696925 1
0.171586375696721 1
-0.237456017004218 1
0.160504913965616 1
0.024673792348012 1
-0.060159148813591 1
0.0833837779714882 1
-0.265198834374952 1
0.0375465385020353 1
-0.189074546143147 1
0.0667895949830582 1
-0.117744537694318 1
0.0490990037681219 1
-0.091078183742869 1
0.123225435434936 1
-0.115965812047689 1
-0.0757033535473064 1
0.0359341778532931 1
0.10817653104713 1
0.0761982586623285 1
0.0189536517320181 1
0.185825254325782 1
0.0766198979655865 1
-0.0870675016751861 1
0.294100923355641 1
0.0259149402271758 1
0.00124625325146779 1
-0.299545229046432 0
-0.304213501661073 0
0.159964864858542 1
-0.0225680766942324 1
0.0502686992859455 1
-0.0415651283124623 1
-0.0241810941240269 1
0.0151083793725544 1
0.0126015899613808 1
0.0417424953062857 1
0.0356139051178014 1
0.182895688227464 1
-0.242860555415128 1
0.307858083193732 1
0.196345627222615 1
0.0572577987129242 1
-0.240694013018087 1
-0.264170516974424 1
0.462214295832945 1
-0.0636052782138243 1
-0.124938367790398 1
-0.269537097189248 1
-0.0537115992529033 1
-0.232184252374715 1
-0.0424752091314874 1
-0.0797312241905204 1
-0.177316138023637 1
-0.0416250860848109 1
-0.0377697456778837 1
0.0909833690845468 1
-0.172865252933793 1
0.108637608532239 1
0.137406200013927 1
0.350212934223564 1
0.629349926107167 0
-0.333489401281694 0
-0.25824771386623 1
0.0551632790552031 1
0.162630419995074 1
0.00122282777596521 1
-0.0104168575623524 1
-0.224733069136116 1
-0.150938131272012 1
0.102630013544464 1
-0.140781081480457 1
-0.0954090750446733 1
-0.1578424459331 1
-0.141542258673781 1
-0.20831498363961 1
0.0874050563246482 1
-0.0598586903794519 1
-0.19658111854547 1
-0.166657139121691 1
-0.0518896317577196 1
0.0648378285674602 1
0.16200289074066 1
0.329965509788316 0
-0.0546989053484464 1
0.0439964964906272 1
0.00957158529885398 1
0.124996650910539 1
0.212665778219314 1
0.108266899697116 1
-0.10710597690121 1
0.229215257499193 1
0.0795549032706026 1
-0.129748080302392 1
0.397990960450468 0
-0.189628207156085 1
0.0110304768579413 1
0.00116265759254198 1
-0.166307857128463 1
0.350168814438579 1
-0.0318057689243919 1
-0.168991933978674 1
-0.244016485139127 1
0.177134777355961 1
-0.187580442108785 1
-0.0995850020520823 1
-0.148756399394674 1
0.198367352256364 1
-0.139941637287046 1
0.15033113568726 1
0.0707156433384548 1
-0.177884943700959 1
0.100007995780299 1
-9.4763059113892e-05 1
-0.18737676441661 1
-0.017619660493127 1
-0.0183680621721322 1
-0.164716069092675 1
0.00901320678342822 1
0.0211011377741187 1
0.182973314844213 1
-0.183879564247325 1
0.214533678057441 1
0.0580929819078583 1
0.34034982694398 1
0.0747514536611058 1
0.118235544554205 1
-0.119063529156813 1
0.0418274947259463 1
-0.255413603108386 1
0.0742725117070985 1
-0.166050822220066 1
-0.0714886130619268 1
-0.201101097279873 1
0.108706001157527 1
-0.0469605399162379 1
-0.0867109069397985 1
-0.299984561006227 1
-0.024118532926062 1
-0.157187837168062 1
-0.103016213089011 1
-0.142408410955411 1
0.0261978767917708 1
-0.227943849038182 1
-0.0761700742737505 1
-0.244955123501999 1
-0.15711638219597 1
0.261022249503926 1
-0.342866703428407 0
-0.13690688773159 1
0.0702845023404024 1
0.141736801532946 1
-0.0506789356009897 1
0.0447070725068063 1
-0.147252759270274 1
0.0824783718298387 1
-0.102617897134709 1
-0.258405067868068 1
0.148187196867154 1
-0.0766854976229893 1
-0.221523989995562 1
-0.239878969704516 1
0.0524105049893968 1
-0.130225768454343 1
0.166941394330079 1
0.212830576150383 1
-0.337217257615491 1
0.381932374635118 0
-0.12536840630916 1
-0.165916336679302 1
-0.0730215813320347 1
0.311518355221177 1
-0.0817934976777485 1
0.36527550588035 1
0.0194843895777641 1
0.0830483242401439 1
-0.0905890456528367 1
0.289926724393605 0
0.0279528983392664 1
-0.304822497295961 0
0.196949403066986 1
-0.0690738204403674 1
-0.0711674371196601 1
0.194201627646608 1
-0.237353725166459 1
0.18351171334338 1
0.149497685073284 1
-0.244121430665533 1
-0.0496841428396417 1
0.138071444113847 1
0.106975509822233 1
0.119460239148621 1
0.237239489781717 1
-0.0300929374857536 1
0.163871548254643 1
0.0310553384740167 1
-0.00709388240248693 1
-0.0236880901351951 1
0.0924412500254218 1
0.0759691018093037 1
-0.0152107302057471 1
-0.181296835969632 1
-0.141965576194728 1
0.190758772985843 1
0.0999235221431329 1
0.150792726263809 1
0.0907603591003837 1
0.080227676682818 1
-0.299447799020184 1
-0.228382506563811 1
0.0367656760625248 1
-0.0929208485390315 1
0.176858653049215 1
-0.0101438430545396 1
-0.0475824186546137 1
-0.112403914515689 1
0.0025074762432734 1
0.0798564976634901 1
-0.0285857742867939 1
-0.194474625704979 1
-0.228273832632915 1
-0.163516853950712 1
0.00844228704147649 1
-0.0298099531233764 1
0.0639485276060526 1
-0.409740889152838 0
-0.151795724077457 1
0.147711352078793 1
-0.0982490016041803 1
-0.165376008851277 1
0.192146587483706 1
-0.0132810249950112 1
0.0105262289323726 1
-0.0841693085824855 1
-0.0191850988913098 1
-0.123107104978141 1
0.201173630843517 1
0.114274174565556 1
-0.13920518368125 1
-0.0394945609374269 1
-0.127840576442855 1
-0.092900394558394 1
-0.121000040393413 1
0.0632176467385921 1
0.148154198791616 1
-0.1786169799311 1
0.06217250444174 1
-0.314455123016448 0
-0.115156485976461 1
-0.0129724449134589 1
-0.284477228098048 0
0.156772099588283 1
-0.0140862948591451 1
0.0178901048829905 1
0.301704323190024 1
0.32747959815253 1
-0.415776926916026 0
-0.0146767857174052 1
-0.0920572414563451 1
-0.0646378611973967 1
0.039900851294194 1
-0.286824521731156 1
0.0966524629173711 1
0.0600203529559689 1
0.097224863340213 1
-0.153010347386945 1
-0.0608810083566725 1
0.557661104810425 0
-0.233821501176673 1
0.125313117280725 1
0.091834918002634 1
-0.380880927018792 0
-0.172196452992504 1
0.183810794270455 1
0.303025418795043 0
0.181225518888072 1
0.35593216115214 1
0.00863888779471001 1
-0.139285860058131 1
0.105611127001854 1
-0.151727774945963 1
0.0461264469642417 1
-0.00403630912832504 1
0.0406940623569809 1
0.122122888232833 1
0.143628385337117 1
0.236138165839006 1
0.0350489020938195 1
0.325973464344186 1
0.151006126298924 1
-0.0401864147200531 1
0.0616090906989181 1
-0.0299302033646241 1
-0.0487885465984959 1
0.0825301617323519 1
0.127645736981757 1
-0.19806143596905 1
0.0359368184150841 1
0.235013774202676 1
0.174742904890064 1
0.0677973078334475 1
-0.128366728646722 1
0.146595714772947 1
-0.0327228948149371 1
0.217916105511809 1
-0.0442160057064554 1
0.310873669422068 1
0.161823653622413 1
-0.117643420950684 1
0.162646947284993 1
-0.0138005660143577 1
0.0148543683289688 1
0.0157722618924367 1
-0.0535389959318462 1
-0.204889907003308 1
-0.00366199446032051 1
0.002838574489078 1
-0.0507936889730379 1
-0.174207086869498 1
-0.249952086762734 1
-0.165558531967487 1
-0.0265248861477394 1
-0.0372632683303081 1
0.0713565659585748 1
-0.0861970670016882 1
-0.122005625320894 1
0.168963168087486 1
-0.0620674670914508 1
-0.0132021970475117 1
0.0324336273545044 1
-0.412987314971542 1
0.0176877107919138 1
-0.368200565969878 1
-0.271250865177648 1
-0.131174208212947 1
0.0749594857124048 1
-0.120635994784145 1
-0.223911397887424 1
0.00166374567013045 1
-0.14577781720987 1
0.267912851368871 1
-0.120507049328956 1
0.114729661089471 1
0.214390886514921 1
0.148269578574325 1
-0.0795486446175732 1
0.146620865421267 1
0.232056780990571 1
-0.121124528607543 1
0.117291229567397 1
0.0828639809629782 1
0.170572852748628 1
-0.26843973898981 0
-0.14891157645561 1
0.28020317141395 1
0.00192884969103288 1
-0.0926160055323654 1
0.198432813352659 1
-0.223808894126636 1
-0.102160879976469 1
-0.165655600881813 1
0.156003691682044 1
-0.330400248925934 0
0.257003984633773 1
0.0129754990646881 1
0.0301616271548225 1
0.110126350361319 1
-0.273674526137903 1
0.0721962769012638 1
-0.082560795299161 1
-0.229190574478982 1
0.202942727825631 1
0.0990722884948479 1
-0.117147156594425 1
-0.149103410208546 1
0.269200651328149 1
0.0212642415274126 1
0.203089719073379 1
-0.0778364017311888 1
0.0929942396307881 1
-0.091486256447337 1
-0.437562865112212 0
-0.0435510755139464 1
0.130537053335032 1
-0.017272590876856 1
-0.00594462725847833 1
-0.197802417602188 1
0.190480158460382 1
0.392372471275099 1
0.0426408272664379 1
0.213581560580755 1
-0.25971612380094 1
0.125714487383382 1
-0.373409106861456 0
-0.241764428858883 1
0.0479382061613974 1
-0.103389850981825 1
0.220809570875776 1
0.25584196437611 1
-0.081144667935785 1
-0.192419508585788 1
0.0396060072153471 1
0.0737516562447755 1
0.24877088295868 1
-0.279532578920457 1
0.206932219032294 1
0.0896434142281164 1
-0.148974594190373 1
-0.148248835704023 1
-0.0940091997522283 1
-0.250652692061828 1
0.113405514503652 1
-0.093033407457409 1
0.284045082626675 1
0.137847473832606 1
-0.161335200653302 1
0.0598819790958183 1
-0.0317619800328655 1
-0.099739313064349 1
-0.0977647116267964 1
-0.0114111128004871 1
-0.0103549279923102 1
-0.324646325905378 1
0.278961229515982 1
-0.0859340827633498 1
0.364819362148785 1
0.25596874105021 1
0.111137241648175 1
-0.0388754616760964 1
-0.047631712639558 1
0.512405649083791 0
-0.160016661237748 1
-0.332210617768149 1
0.223966742505602 1
-0.103008591592204 1
0.0541095616307903 1
0.0321805173213265 1
0.337394731510184 1
0.0922029132151136 1
-0.0180487193216107 1
-0.0580469206955288 1
0.397649394451713 0
-0.209118431618696 1
0.170483329744059 1
0.267740978994252 1
-0.00924605041917666 1
-0.0844435131483805 1
-0.0851186597671777 1
-0.22603145333427 1
-0.0632926280212882 1
0.0330953586763744 1
-0.10669170356204 1
-0.192546083032635 1
-0.175086390567898 1
-0.0245823964914598 1
0.269935809794324 0
0.10344994100474 1
0.101546310469064 1
-0.0810790052945711 1
-0.0813177215586975 1
-0.138967196708354 1
0.233124907574089 1
-0.122099655305801 1
0.088842407756706 1
0.114429021797321 1
-0.0295307407079998 1
0.186748767317744 1
-0.088117870318129 1
0.0459562934037564 1
-0.0225139928028926 1
0.0204785810906263 1
-0.0176601994229127 1
-0.20090830577232 1
-0.0560151529904798 1
0.00112824515676513 1
0.227379390203925 1
0.00162691801000048 1
-0.0369531399691611 1
-0.230661544602042 1
-0.0284313890114058 1
0.287882764763631 0
-0.0501636742128121 1
0.255891678108848 1
0.141351040389478 1
-0.132329079494803 1
0.0873178759337115 1
0.052871195380503 1
-0.0242739392619575 1
0.0816478560847006 1
-0.328351748984956 0
0.0520279821775613 1
-0.0162820539733681 1
0.126023184423061 1
0.191008662285826 1
0.0100055095426085 1
-0.0409320766863141 1
0.28715084067377 1
-0.22988091218651 1
0.0362811713461184 1
0.0266040827809239 1
-0.082347544672095 1
0.0983531162243859 1
-0.029939607615692 1
0.0576020395200935 1
0.182775527104389 1
-0.126160512896785 1
0.0835672356633139 1
-0.100082649470371 1
0.0986290427682196 1
0.202197290083365 1
0.212520164661594 1
0.00410151223574238 1
-0.222881636001059 1
-0.378732832885735 0
0.207044868200084 1
0.444594623529105 0
0.331849576149351 0
0.236606873614869 1
-0.0425824414454274 1
0.151944747872381 1
-0.364528503631899 0
-0.0336630407133984 1
-0.131640683576593 1
-0.153174269259324 1
0.167497918955085 1
0.402022321821639 0
0.0731252634886717 1
0.309488133847384 0
-0.125851102569122 1
0.214172788681719 1
0.310391427970952 1
-0.0635629650257755 1
-0.250615713794603 1
-0.106168716980891 1
0.178421001495291 1
0.0335309713123513 1
0.118387405064042 1
-0.0947664007691851 1
0.0928052246108448 1
0.339820465075706 0
-0.0289244986603929 1
0.0732086554688284 1
0.0321697679313176 1
0.129609361397356 1
0.0245146556686524 1
0.0201868656842647 1
0.255189512077075 1
0.227167988053845 1
0.182867515166141 1
-0.0967352683803018 1
-0.0190956404563254 1
-0.252467087990001 1
-0.26582487833689 1
-0.100618564581742 1
-0.0202447394029074 1
-0.0563993799554843 1
-0.0537447282289833 1
0.0642499336403313 1
-0.331035484978096 1
0.00359731609283389 1
0.258589141658551 1
-0.0619215108999535 1
-0.0444269759820039 1
-0.136401561197824 1
-0.0430730637410147 1
-0.0706559795343984 1
-0.0629027354806401 1
-0.0507038899501646 1
-0.0875371238158571 1
0.101168635492348 1
-0.221575397167809 1
-0.339620230654949 1
0.188823069332572 1
-0.0778508125720454 1
-0.0112476042388158 1
-0.0925743795236125 1
-0.0117499904346587 1
-0.190938880500484 1
-0.332281727979628 1
-0.0454108709787043 1
0.313752583281211 1
-0.252904445483062 1
-0.0884340390571602 1
-0.149499542222423 1
-0.000161768367689358 1
-0.127160749008617 1
0.16134740443915 1
0.114297827732311 1
-0.222454890620862 1
0.0184627074467934 1
-0.560302010284226 0
0.0309452003665296 1
0.241886445202365 1
-0.164423390812733 1
-0.42663398441372 1
0.119897546925426 1
0.243394795368381 1
0.194341353180229 1
-0.172841388835345 1
0.0685849933989819 1
-0.0879341381954277 1
0.414642719454936 0
0.0687859735770057 1
0.0854621973031535 1
-0.0105004029465944 1
-0.0126783464060365 1
0.0508527309661425 1
-0.0392992835054114 1
0.0711999819145855 1
0.0402576020333779 1
-0.155243046444271 1
0.0938133314817269 1
-0.0392756038459614 1
0.0326877488071898 1
0.0336155280443982 1
-0.007357851558891 1
0.0675405922601455 1
-0.256081843333971 1
0.234011139138468 1
-0.150123485795496 1
0.208154686432363 1
0.000429662932997689 1
0.220756702000066 1
0.0207395694507975 1
0.0841975521841744 1
-0.277197929249702 1
-0.2374252758366 1
0.0797191522980425 1
-0.0718251447174782 1
0.160134743950668 1
0.224416683901698 1
0.00301902079918816 1
-0.29791127559519 1
0.112372135088721 1
-0.0868943692261461 1
-0.0621123920660954 1
0.283693947375539 1
0.369135640162259 1
-0.278969373084854 0
0.361267065299089 0
-0.064328421947387 1
-0.129349493281926 1
-0.0229657497164183 1
-0.058973068689046 1
0.0122808886479478 1
-0.272199587493197 1
-0.36308548608144 1
0.0728642666309558 1
-0.0840158222311985 1
0.0268239848138692 1
0.111532221827629 1
-0.0713770105103978 1
0.00572804892210538 1
-0.210651063485203 1
0.199944873148339 1
0.0210635781203624 1
-0.216893713696587 1
0.119416581145496 1
0.219330017856389 1
0.175393642329333 1
0.139664691690226 1
0.0981536786179953 1
0.0135416664245982 1
0.0801902543089365 1
0.000195775798420755 1
-0.0911374738339965 1
-0.144541651899387 1
-0.154737629586933 1
0.130564032356594 1
0.0151439473830377 1
0.22509070412498 1
0.2240765322425 1
-0.105030876021755 1
-0.075133047742005 1
-0.12303077925302 1
-0.170648346639284 1
0.0283767739497642 1
0.00738599492482196 1
0.110479308547012 1
-0.00412753626454778 1
0.0668417021344351 1
0.106559042212258 1
0.19980864880927 1
0.0491284995557401 1
0.253707174175843 1
-0.000354838290005495 1
0.271661328935984 1
-0.00405796892942529 1
-0.0471336788237533 1
-0.298226547995632 1
0.098419333546834 1
-0.0407001401385429 1
0.124785663959968 1
-0.199038302757531 1
0.334479057778267 0
-0.247880677142615 1
-0.0320138684903058 1
-0.212741926544649 1
-0.084431645691219 1
0.26807009559918 1
-0.105689436804559 1
-0.518902037982252 1
-0.213556465306242 1
-0.711705711793251 0
0.0902709929805301 1
0.0154721939221042 1
-0.16664702826854 1
-0.107103970894504 1
0.286055143365171 1
-0.0198871910686201 1
0.149051096484941 1
0.0509504587995338 1
0.107444317880025 1
-0.0300294060710125 1
0.0128966576919435 1
0.356864479542983 0
0.0407902896506136 1
-0.122791861065967 1
-0.114859606089601 1
-0.0417760128121633 1
0.357424056467914 1
-0.256867047491451 1
-0.177333516342256 1
0.186304821596907 1
0.0317078737190079 1
-0.133053739807549 1
-0.23499348142189 1
-0.284558945033356 1
-0.0138934559089341 1
-0.230006818221245 1
-0.131868445043973 1
-0.00831724989721029 1
-0.086568499569986 1
-0.199835569779768 1
-0.123695933028519 1
-0.205243368409671 1
-0.158024054592976 1
0.159525199249956 1
-0.100816945074226 1
0.0733526625219768 1
-0.242722336924133 1
-0.0866327520298612 1
-0.0353097322000322 1
0.0279147289569603 1
-0.0894402679594696 1
0.0734309821019165 1
-0.112632440019046 1
-0.00689707848385475 1
0.14522761656369 1
0.0351701434976984 1
-0.035617764012812 1
-0.101161269545243 1
-0.016980714428409 1
0.101227151324602 1
-0.00426318300874444 1
0.119680000725073 1
0.230187598859275 1
-0.0902279818820566 1
0.0888142778711997 1
0.04396989041851 1
-0.0484829517418081 1
-0.231032118455517 1
0.0213004082184173 1
0.132195014921625 1
0.216670693712104 1
-0.0428379935691104 1
-0.00505025142989693 1
0.250635023625217 1
0.089412127839982 1
0.100903121183336 1
-0.0853437785517757 1
0.110253053388365 1
-0.0808186780269928 1
0.128115714605179 1
0.177307563103345 1
0.107868936172816 1
0.145781139688544 1
0.472709264970296 0
0.0671388790026243 1
0.04707438593083 1
-0.026979928861175 1
0.032998346521497 1
-0.238624719656762 1
0.131721120296593 1
-0.139693539219931 1
0.0956194067582967 1
-0.116348078240829 1
0.194034390737705 1
0.283316823105364 1
-0.0732955781900826 1
-0.286262525693352 1
-0.249910245675187 1
-0.344068116075861 0
-0.0453458774055953 1
0.0146562648763453 1
-0.0670461686313491 1
-0.166818863078308 1
-0.102734424765481 1
-0.157274917458263 1
0.0285973026514241 1
0.0731091029817369 1
0.214510491887097 1
-0.0992444870540194 1
0.0244166695247629 1
-0.0663865714354075 1
0.136964619343197 1
-0.297639114173679 1
-0.26272823956247 1
-0.199061087359274 1
-0.103879614283001 1
-0.17193744043703 1
0.00810793045664199 1
-0.0305766113804461 1
-0.283856746914463 1
0.147997653944139 1
-0.125623645042539 1
0.0459725428489637 1
0.0940867521646305 1
0.211275360343299 1
0.155485976801274 1
-0.02617163119168 1
-0.232096743423078 1
-0.137996364900452 1
0.0127715632024365 1
-0.114862372566618 1
-0.0469419127320516 1
-0.00499159070195113 1
-0.0571298207956644 1
0.0182345940172269 1
0.034277955275276 1
0.210747907624606 1
-0.012640952898897 1
-0.157483449174248 1
0.0882962919122769 1
-0.336855143013099 1
0.169149701803756 1
-0.0496413432956766 1
0.0906031288285336 1
0.558457393079812 0
0.150212469974079 1
-0.152251645150314 1
-0.119976874576073 1
0.189460671736099 1
-0.00320295861804672 1
-0.128258972111319 1
-0.19987681693641 1
-0.0131494179514459 1
-0.0911109100951706 1
-0.040765393504727 1
-0.0533274938218389 1
-0.0808686486386612 1
-0.0105701063201769 1
0.297916304663078 1
0.210589472110217 1
-0.189761765542022 1
0.0588772461762909 1
0.0789916381135086 1
-0.0600200626351345 1
0.0218882130122977 1
-0.0148598271770112 1
-0.198524763098891 1
-0.0178838933783529 1
-0.077041694721551 1
-0.0708951753254279 1
-0.0385140910001358 1
-0.213283307274483 1
0.0974341259288416 1
0.216151718876053 1
-0.159660078751661 1
0.111509476885292 1
0.119977747368181 1
-0.0767230634296564 1
-0.0787751004934859 1
0.20656679601746 1
0.137745391570791 1
0.0188292765646924 1
0.182109030155482 1
0.147973082147715 1
-0.121642528996668 1
0.340763500093491 1
-0.251055764860776 1
0.0314014723265962 1
0.172522841395246 1
-0.150782528596934 1
0.05247885788055 1
-0.0797315073574928 1
0.265338200441232 1
-0.191357509495039 1
0.0528684257499544 1
0.099549249553827 1
-0.114761147977038 1
-0.311004541800257 0
-0.0412081396343409 1
-0.101194908056431 1
0.0421314865452567 1
0.139252935496822 1
0.0212957241459253 1
0.0404119576910184 1
0.00989839869443839 1
-0.419686113782529 0
-0.129321863327094 1
0.107829081279947 1
0.0899228656095317 1
0.00394082735140661 1
-0.238436914763395 1
0.0291897958515174 1
0.371135632284356 0
-0.128252758829108 1
0.107394861208887 1
-0.296422882918559 1
-0.195881297962997 1
-0.0232014080728623 1
-0.184248239831873 1
0.0512834729820562 1
0.0728298412659488 1
-0.0531326664369661 1
-0.11216000944331 1
0.150095379340546 1
0.247605739881641 1
0.0849751128505179 1
0.0174323071492636 1
0.278223445915509 1
0.135444678625796 1
-0.0684141907468224 1
0.240335473920493 1
0.0946758189739869 1
0.144528644635238 1
0.259150822104875 1
-0.151924592591815 1
0.145630897823735 1
-0.114564829703536 1
0.194096918055505 1
0.147350762365962 1
0.187182498526786 1
0.173015344559892 1
0.0613546066156654 1
-0.119232585327485 1
0.189144253410562 1
0.0963404812903319 1
-0.0551349645651485 1
-0.16498455747916 1
0.219999446130326 1
0.144118471819375 1
0.171090206313985 1
0.149062098166984 1
0.30193862026392 1
-0.0880218435567114 1
0.0366384853773994 1
-0.264121228202182 1
-0.52439567414725 0
-0.0104764042213104 1
-0.264354589010841 1
0.0303905460916009 1
-0.0300519779233146 1
0.054196254660372 1
0.182239749650606 1
-0.027586359311177 1
-0.141005717210621 1
-0.264060771255404 1
0.262743608341329 1
-0.10693636748254 1
0.287624239380579 1
0.0463953676740907 1
0.0338431076103597 1
-0.360136015768761 1
0.298894938325157 1
-0.184315520202881 1
-0.187825521435931 1
0.141114450735579 1
-0.255628401331896 1
-0.00871672423587586 1
0.0744309265397625 1
-0.21454803738086 1
0.21674530750142 1
-0.194877850838786 1
-0.0798111681799802 1
-0.0241082625932843 1
-0.210153967316798 1
-0.0374567656312187 1
0.128099573073264 1
0.093717859943435 1
0.0332070189374843 1
0.100463930423063 1
-0.0642124403211161 1
-0.235160992249615 1
-0.0741314399697278 1
0.169200110393837 1
0.209828675287984 1
-0.141660200866145 1
0.0839916365559921 1
-0.306906733790148 1
-0.139917419794029 1
-0.0522948419935179 1
0.112157274109998 1
-0.111989334579586 1
0.15418733262933 1
-0.0898007203282821 1
-0.143823633356594 1
0.101116073672889 1
-0.426205744379817 0
-0.178794625473101 1
-0.119568485465703 1
0.0140308836092023 1
0.0643171403038766 1
0.0638472288513872 1
-0.398344813516221 1
0.196912533996918 1
0.520383474656823 0
0.212598154183527 1
0.175497686487423 1
0.0314610439209191 1
0.116390604931079 1
0.168863966416261 1
-0.081043878995878 1
0.0768709921211185 1
0.183110662323336 1
-0.055629175995039 1
-0.104016415066983 1
-0.165890821486448 1
-0.243489402418568 1
0.171914319662367 1
0.1375180762947 1
0.0179366794920416 1
-0.017581259500395 1
0.222474637876596 1
0.085675741892643 1
-0.112472724942212 1
0.136493191484575 1
0.0386575115777307 1
-0.0558429733418662 1
0.147579105177665 1
0.027011313873418 1
-0.177815626075832 1
-0.124751753524823 1
-0.202031162213089 1
0.349748205048321 1
-0.030418770617388 1
0.0400249221035259 1
0.0675042456354214 1
0.323603482891792 1
-0.156948428761643 1
0.0559793477310287 1
0.275823259724669 1
0.0723910397986944 1
-0.138292149361677 1
0.0568356733383276 1
0.244669087557095 1
-0.0430990373020258 1
0.100649960618367 1
-0.23212690453269 1
-0.0208133349488418 1
-0.0887920393075782 1
-0.193206113365748 1
0.0362571583688466 1
-0.112726575897167 1
-0.191362562857699 1
-0.157675378532876 1
-0.103963059861055 1
-0.118401874355247 1
-0.072572827004884 1
0.0564638978500105 1
0.232152169921345 1
-0.0647009103632171 1
0.188682730395905 1
0.367683944066863 0
0.0835339849750183 1
0.00307428729049904 1
-0.103529302438094 1
-0.0451067876021605 1
-0.247415107652638 1
-0.450051118567675 0
-0.261516625893126 1
0.0250187910070674 1
0.347629267829834 0
-0.0304368079281474 1
-0.00885186362748805 1
0.169472176486762 1
0.173514468389853 1
-0.243860115728006 1
0.0525255656701677 1
-0.162966769476399 1
0.191806200313605 1
0.0476260857732391 1
0.152338143210912 1
0.0907506821230679 1
0.249919975354776 1
-0.342262846730944 0
0.0043499801933983 1
-0.0917931360836748 1
0.0847825031169601 1
0.0483701944662997 1
0.0345693308411616 1
0.019495079599581 1
-0.0396988803180632 1
-0.051267670572007 1
0.108654557901247 1
-0.0106700814047959 1
-0.296503082856365 0
0.302436360740595 1
0.064021248322845 1
0.01315285344683 1
0.0234984946523343 1
-0.0321192403131074 1
0.0211893422804924 1
0.194463867688996 1
-0.269590171894584 1
0.0100449385568711 1
-0.188379488390281 1
0.160154893004089 1
-0.0228673848901683 1
0.092552367632731 1
0.10836918132139 1
-0.0454244072982204 1
-0.0165408522831005 1
0.290634086567696 1
-0.0632174588020235 1
0.0241402669251181 1
-0.196202899566542 1
-0.134146806160743 1
0.15544644000324 1
-0.0605398725722246 1
0.0612598266580224 1
0.121231883442448 1
0.0439149241065662 1
0.353704195867652 1
0.0578815197545748 1
-0.0330629070448212 1
0.0641883406999285 1
0.0961850859383332 1
0.154401783247944 1
0.168337201913614 1
-0.0286514325459664 1
0.103177404114823 1
0.144845931254528 1
-0.199336536289413 1
0.239840314375221 1
-0.0485437992792908 1
0.149391374401362 1
0.212885544538559 1
-0.160505273992436 1
0.0573643119704741 1
0.00813801788486214 1
-0.0225492731942181 1
0.211937638364489 1
0.115859834613082 1
0.25574163825242 1
0.0106255172955253 1
-0.29761103217029 1
0.135489489402881 1
0.178262963508239 1
0.113735741648283 1
0.0500972284138988 1
0.0414217647525433 1
-0.10693925950925 1
-0.0340398435000081 1
-0.261995319902867 1
-0.0797344204338687 1
0.141663452421302 1
0.192351388602833 1
0.188683657207637 1
0.0876049990406323 1
-0.318719627241033 1
0.0283811509906158 1
-0.0452552733088295 1
0.212527487291941 1
-0.159619199288235 1
-0.189273500414521 1
-0.212197700815175 1
0.217863198447972 1
0.204841660646911 1
0.155130908881698 1
0.0237073874580471 1
-0.0383924390186113 1
0.351781983955149 1
0.0152003638271278 1
-0.140616981860952 1
-0.161798706605325 1
-0.0525378792893949 1
0.318207018776102 0
0.00407995713902672 1
-0.386795518685516 1
0.0994959543540365 1
0.231171262466174 1
-0.0734834481383101 1
0.127212929089061 1
-0.253283449023004 1
0.237576727112814 1
-0.0991475151965839 1
0.272193777592142 1
0.0622833552101674 1
-0.152395500589287 1
-0.187752366878819 1
-0.219188983815875 1
0.199311152324165 1
-0.0169213958526699 1
0.229988806379547 1
0.0558513065033246 1
0.0197479572810873 1
0.111620895476699 1
-0.533902392552765 0
-0.0345757731880763 1
-0.0776227442329138 1
-0.020717090944647 1
0.06155210231096 1
0.271645199756109 1
-0.173305160138652 1
-0.0260411190149855 1
-0.233069752322295 1
-0.151999562421459 1
-0.175506095552779 1
0.0300627574500964 1
0.290856026450452 1
-0.0104187477544519 1
-0.0652137214261955 1
0.0948131530953721 1
0.0358182581623822 1
-0.0374446135606131 1
0.00130214581592347 1
0.0982932061689724 1
0.0376273844234331 1
0.262754823687532 1
0.230930191196864 1
0.228097375878603 1
-0.340873648077665 0
-0.0248804988650396 1
-0.0371048646877603 1
0.0243613584627927 1
0.28519936054758 0
-0.147188654909562 1
-0.0539550592775909 1
0.359928797404271 0
-0.192519059878966 1
0.125515352468521 1
-0.188484645005768 1
-0.0541076911935339 1
0.0470784222405381 1
-0.0979022529813744 1
-0.0682036690072068 1
0.525847834696764 0
0.097792608810952 1
-0.235039903971043 1
-0.11614458430648 1
0.0766765014686883 1
-0.118900404495276 1
-0.0704048439933496 1
0.0125846924986523 1
0.0308044156900127 1
-0.0762910877418444 1
0.0746058123632179 1
-0.0386661085801707 1
0.0230234148173005 1
0.0456416280947749 1
-0.0185609883834997 1
0.205363551910944 1
-0.00583343377324485 1
-0.0365086781182451 1
-0.0751959230960995 1
0.16390307472513 1
-0.175203815473315 1
-0.0346741367605428 1
0.0458332996469957 1
-0.220107849009243 1
-0.224015255449613 1
-0.350636072556882 1
-0.0746728042490034 1
-0.229127297655463 1
0.0752461536540155 1
0.15232980313478 1
0.0137061767831258 1
-0.107325138246405 1
0.220046526520336 1
-0.190520206051943 1
-0.216028574655782 1
-0.192339955640529 1
0.209008329631075 1
0.340197697261867 1
-0.256818644188842 1
-0.0573751448109081 1
-0.155989408961977 1
0.241700500553268 1
-0.363607784576048 0
-0.147448529195677 1
-0.20736577946461 1
-0.234616262795557 1
0.229335425957051 1
-0.282233342800517 1
-0.0578467096291349 1
0.372518344926624 1
-0.162315469778311 1
-0.263694047615855 1
-0.216730209702219 1
-0.0861692389053815 1
0.0786711894445996 1
0.137164811814146 1
0.478478195894885 0
-0.0749008640028588 1
-0.193390209845667 1
0.0735168093975489 1
-0.0877294316524136 1
0.00769014983092056 1
-0.261538880270296 1
0.201926452639484 1
-0.0186542219942024 1
0.0155165551871411 1
-0.0390624895018612 1
-0.110977971795727 1
-0.258567962106507 1
0.186676195982635 1
-0.0991051736506542 1
-0.141564230376049 1
0.431708344433852 0
-0.0169643881155819 1
-0.180226164926263 1
0.14819262084818 1
0.0813777213532397 1
0.041823143003201 1
0.296283515353437 1
0.0203042823525461 1
0.15858013404341 1
-0.171404210173191 1
0.363624808240361 0
-0.21605929395467 1
-0.377941229741001 0
-0.0567627848029816 1
-0.0794859007280479 1
0.00927697335871966 1
-0.0807356001328561 1
-0.0112354326003822 1
-0.148324007301597 1
0.0824142153434465 1
-0.181660401352957 1
0.0139426298256964 1
0.0584374703919487 1
-0.0994663151143847 1
-0.0706400274769411 1
-0.171211724082745 1
0.080585687662396 1
0.0582400735778478 1
0.121850058635149 1
0.106073936270197 1
-0.066761701525139 1
0.0312911857319879 1
-0.142038154560236 1
0.150029016213845 1
0.248075586459665 1
-0.101312925303847 1
-0.224570728466969 1
0.2124835289177 1
0.0680080997586852 1
0.264896429170603 1
-0.105383022945755 1
0.0339325509561496 1
-0.0609379116866646 1
0.167638615696386 1
-0.233417988603648 1
0.0190043988244228 1
-0.155781959018912 1
-0.000457004078203212 1
0.00188155268229756 1
0.0188383964620086 1
-0.201841807974057 1
0.145851936266247 1
-0.0931385310157423 1
0.0948698642953309 1
0.143319398569351 1
0.068109320548448 1
-0.199067029939816 1
-0.0392032489800774 1
0.106728257814497 1
-0.0771152764279609 1
0.0982262021960349 1
-0.0639830293650205 1
-0.149674107643802 1
0.0429109614849917 1
0.000710700397657601 1
-0.204715793132835 1
0.376849889573795 0
-0.0931934431770077 1
0.213845234447377 1
-0.0205026530978346 1
0.188730028854808 1
0.115063284207457 1
-0.18817546419292 1
0.236611980736659 1
0.200418064891396 1
-0.057017731869775 1
0.0111540242016554 1
0.268010810164651 1
-0.1139643413153 1
0.0860476613355043 1
0.0926729835339958 1
-0.0613000012200515 1
-0.0826212569938358 1
-0.0750814218113588 1
0.264771994854767 1
-0.321871488464106 1
0.148275679408677 1
0.105293439520278 1
0.0830129831242098 1
-0.132355041239458 1
0.170137294010592 1
-0.117187537210206 1
0.112947767118853 1
0.172964503052595 1
-0.166343083220881 1
-0.212299171725987 1
-0.180934540250966 1
-0.0892547508516742 1
0.195525661026337 1
-0.160380826899174 1
-0.00938403678433516 1
0.0236575974771038 1
0.250429240587432 1
0.0848056962256627 1
-0.125436538250759 1
0.0549518393460971 1
-0.0506340132351983 1
-0.201140296496985 1
-0.108809754693433 1
0.0841159357028372 1
0.0337496427058646 1
0.210473680368026 1
-0.014484410710408 1
0.187136766169049 1
0.244241354046877 1
-0.129040301251636 1
0.0187016326941316 1
0.211401823807264 1
-0.142838563328402 1
0.195168569753257 1
-0.181956477479019 1
0.123964752076389 1
-0.140216282854713 1
-0.0222859285749005 1
-0.181640734743728 1
0.0930641935162969 1
-0.145432295025568 1
0.021931298723378 1
0.0712262269542438 1
-0.023133459063451 1
0.152134251464508 1
0.0841929195285479 1
-0.216387808313286 1
-0.213334634014859 1
-0.0563260872854166 1
-0.188721419781116 1
-0.297372951958234 1
-0.0994850855244618 1
0.172529231934369 1
-0.0844851079906327 1
-0.0954458646070003 1
-0.319907156598781 1
0.0391052163898038 1
0.174715794283707 1
0.27097039124885 1
-0.299817165167778 1
0.103153828654348 1
0.0983972073121594 1
-0.144751289879358 1
-0.118742306757285 1
0.029317621324786 1
0.185230261526759 1
-0.179202568885822 1
0.0450163800136455 1
-0.0584462722077501 1
-0.131202943342778 1
0.135215887054281 1
0.0625151162052861 1
-0.0959784494850267 1
0.165582306410881 1
-0.247392811421777 1
0.208998076304454 1
-0.100116632782268 1
-0.173290177595693 1
0.152584950568429 1
-0.054667361686581 1
0.122162888022258 1
0.104279563650628 1
0.100588514138234 1
-0.120465191137801 1
-0.0962700076755146 1
-0.120554584771163 1
-0.00971150193710014 1
0.22225064953663 1
-0.0713755358358877 1
-0.137196852599497 1
0.0804021741130866 1
-0.317582586748702 0
0.10270405897421 1
0.0689830350807517 1
-0.299443026820652 1
0.331373406700064 1
0.187701183242632 1
-0.360784511446038 0
-0.127803609715775 1
-0.180279514609528 1
-0.0172913711647124 1
-0.0372173484058199 1
0.061576425074249 1
0.00311644115193745 1
0.288545746064599 1
-0.0565079594071435 1
0.235524261351261 1
-0.0178397992924052 1
-0.0701528819527124 1
-0.130127239062414 1
0.0746200009836515 1
-0.0573449728779001 1
-0.128242889536507 1
0.0630703547975329 1
0.109342097261302 1
0.157066647714605 1
0.0575919262676003 1
-0.0299115128450255 1
0.154537243311809 1
-0.0243720004591003 1
0.0358945407486317 1
-0.0577269089886005 1
-0.0488654715599324 1
0.0260782819754142 1
0.0958948846330875 1
0.0384449830667708 1
-0.196887240548329 1
0.261169430798711 1
0.0537589404303888 1
0.158762638866698 1
-0.386529229700663 0
0.0940764844318202 1
0.158428137304621 1
-0.0770493409941957 1
0.183416683118066 1
-0.0434493750043776 1
0.0163193848521478 1
0.0328898845172509 1
-0.408786186461997 0
-0.0483046582952459 1
0.0744023073057529 1
0.143383614068055 1
0.070323317461744 1
0.116136048243992 1
-0.0129149294592084 1
-0.225049689586921 1
-0.0958705421503822 1
0.00479776248522907 1
-0.0225089123034654 1
-0.294800319039198 1
0.0454191442601205 1
0.0338253730369475 1
-0.0830712451723807 1
-0.187871316160818 1
-0.0488160542856432 1
-0.127533974183798 1
0.223629448354287 1
-0.0363156738059798 1
0.212202371009276 1
0.225064436001525 1
0.143022573913301 1
0.158320382470915 1
0.415213604943849 0
-0.0644330261303657 1
-0.211956349305702 1
0.168735900006696 1
0.138199694600016 1
-0.130346537388727 1
0.0618706358728489 1
0.064825429652725 1
-0.393802600600411 0
0.0415561182656063 1
-0.0443255172416297 1
0.198824634234719 1
-0.146913922754301 1
-0.286717923407442 1
-0.134750353064087 1
0.159722876276778 1
0.153396704380404 1
0.0885314137852954 1
0.331831433992607 0
0.319398156506721 1
0.0682921516097938 1
0.177261017440407 1
-0.0278968127468165 1
0.0879034708265551 1
0.127356964617918 1
0.0954950718529644 1
0.137910429775134 1
-0.116871017327484 1
-0.165315230910684 1
0.0590240077964477 1
0.264519494242501 1
-0.105506750025535 1
-0.183692665043331 1
-0.108775461504346 1
0.10667335198965 1
0.116464780534378 1
-0.0582608566918527 1
0.115018355380295 1
0.0933646285254113 1
-0.281048128482819 1
0.222938164006691 1
0.0341064286541411 1
0.22458060566388 1
0.168169931559345 1
0.107074908859257 1
0.287599244654995 1
-0.370583003094275 0
0.200508614112188 1
-0.0274811296778847 1
-0.223020741864021 1
-0.254047145354759 1
0.31300708694488 1
0.07682798696699 1
-0.185745799167008 1
-0.358095840430546 1
0.30577476152886 1
-0.0833024952356416 1
-0.0529072494596762 1
0.0369848071818163 1
-0.0135568336003515 1
-0.0411394336221052 1
-0.0103420781436665 1
0.00468351311723924 1
-0.105220682406212 1
-0.137623430282679 1
-0.0943564466440972 1
0.050477602559781 1
0.326498813645109 0
-0.0247374508374741 1
0.193467486395235 1
-0.273878880768428 1
-0.152937603289609 1
0.0235477110117239 1
-0.179668873249922 1
0.034539879151283 1
0.129662888236047 1
0.316111357040901 1
0.29207552511377 1
-0.0251239088787083 1
0.0870448657742902 1
-0.100937615428035 1
0.155990149386817 1
0.062130938618468 1
-0.112441173881364 1
0.0480100892966669 1
-0.117686045955935 1
-0.167118970340778 1
0.176084948280424 1
-0.00529694695944799 1
-0.196907181361412 1
0.112543795832547 1
-0.119672427692823 1
0.209346465880775 1
-0.284070159482389 1
-0.18605886289098 1
0.0365803440922062 1
-0.201002731726762 1
0.276582017843964 1
-0.0978421982635665 1
-0.0779977733619274 1
-0.127126775401227 1
0.181267304043321 1
0.0546499430391045 1
0.137587191456243 1
0.143412177907909 1
-0.40879398242896 1
-0.215689441212891 1
-0.246384540192264 1
-0.130037549938846 1
0.0271795490022989 1
0.139809057900222 1
0.1151275279342 1
-0.0278660813730592 1
0.366096838120674 1
-0.114306544635099 1
-0.0112080638071424 1
-0.270951231707031 1
0.094833745942693 1
-0.052462960192196 1
-0.0669751171574638 1
-0.0121001414023069 1
-0.074984698479725 1
-0.361648418692243 0
-0.122607432892359 1
0.205212671440649 1
-0.0162665475078775 1
0.0205895094962486 1
-0.0354297807607975 1
0.116880781537423 1
-0.148218315459324 1
0.103543604075309 1
0.314054881606339 0
-0.016130903851814 1
-0.0174323346018372 1
0.257548326652245 1
0.220096734151184 1
-0.132438635101881 1
-0.185330166803725 1
-0.17349473302918 1
0.323592503047939 1
0.0811903207923582 1
0.226558951574068 1
0.322703768560441 0
0.13559461748914 1
-0.161742398356488 1
-0.0543224154172959 1
-0.0972335714382063 1
-0.0345342501150084 1
0.244194391257982 1
0.0891308860970168 1
-0.0719413775543208 1
0.266181334963413 1
0.265376124798247 1
0.208368635457847 1
0.229100239279353 1
-0.230546217706215 1
0.0898476344207056 1
0.115969146583846 1
0.0866552317353619 1
-0.020855898900927 1
0.174372773965035 1
-0.11907403898567 1
0.0341310729254315 1
0.0364908809926385 1
-0.00171139241016897 1
-0.0065069074921498 1
0.184445139741826 1
-0.0125317421310908 1
-0.0957007920156552 1
-0.10391720928966 1
0.343828756639603 1
-0.160137846861529 1
0.0784606378761826 1
-0.107741132760651 1
0.127662874306048 1
0.346960092629685 1
0.26951551865127 1
0.17106497935154 1
0.00446875865936644 1
-0.101702403459939 1
0.235275686283387 1
0.0377147666184754 1
-0.363522444996519 1
0.0499459659642949 1
-0.00394341846846377 1
0.0947093315425085 1
-0.0883159533419947 1
-0.241986590807154 0
-0.284370986390498 1
-0.121279839781193 1
0.445870724092523 1
-0.287325542829716 1
0.0651439381468325 1
-0.0411576339020699 1
0.102790362178971 1
-0.166251693869812 1
0.0773185092605496 1
0.320252285223261 1
0.000135208333815806 1
0.251225075015286 1
-0.18601714396076 1
0.548471035313145 0
-0.0864364923238938 1
-0.111520536697414 1
-0.526237083133385 0
0.074863441704231 1
-0.312371953245035 1
-0.0291433891754745 1
0.14675392700224 1
0.0761405920984481 1
0.234655588822546 1
-0.0885274665693336 1
0.231623941819658 1
-0.229826225944165 1
-0.168520958668483 1
0.236751106479206 1
-0.0210335623452003 1
-0.165381411330943 1
0.0991752047139101 1
0.142633245705122 1
-0.321527652909937 0
-0.103521801582483 1
-0.0561254739959636 1
0.00195305596623607 1
0.193546376985829 1
-0.268029250983532 1
0.0313800666107319 1
-0.158220694177722 1
-0.0104588229315323 1
-0.266939105729299 1
0.10317189846434 1
-0.143013858712426 1
0.187601349255968 1
0.0963664046953948 1
-0.131629063070111 1
0.0554801848417298 1
-0.407279642277457 1
0.325798292440788 1
0.0667694856546989 1
0.198812086482296 1
0.0230964108785531 1
0.147569121199591 1
-0.0482157673796337 1
0.188300246546755 1
0.0355193759595439 1
-0.179231819206965 1
-0.0105682496778995 1
-0.0404601890494598 1
0.348079450784638 1
0.223811610075398 1
-0.0454553611067502 1
0.177954063934929 1
-0.0216485359897443 1
-0.137052842205212 1
0.12727238139367 1
-0.00468689159197868 1
0.0549886455426985 1
0.1878906015231 1
-0.0924413163195989 1
-0.0480680387892149 1
0.0726899668550346 1
0.15664370806199 1
0.0403192770452736 1
-0.518892204413159 0
-0.099217842170824 1
0.13207080889046 1
0.0607262139983733 1
0.0267043013603563 1
-0.0285582353984132 1
-0.019763132426718 1
0.0824275844115998 1
-0.0263600274755677 1
0.351909110761942 1
0.205665364173668 1
0.0744418385484103 1
-0.182668432126981 1
-0.00542261706934794 1
0.0773601687374225 1
-0.163067518272695 1
0.0509158645344948 1
-0.051711597473558 1
0.00272383254867046 1
0.178743160396068 1
-0.0445775147994161 1
-0.0142023795696414 1
-0.00439744174050048 1
-0.0278341197444986 1
-0.101714896371543 1
-0.129834218121481 1
-0.031393046758299 1
-0.0242509415662137 1
-0.340726061057007 0
0.0619228011175557 1
0.11235170486303 1
-0.125593652230401 1
-0.169505033683735 1
-0.0242310957935203 1
0.0644146444564815 1
-0.370350030688149 0
-0.0576562011786511 1
-0.0174556826506545 1
0.00522973095082778 1
-0.490422845156636 0
0.0750775980943827 1
0.209667127858435 1
-0.456675257020796 0
0.342058663920766 0
0.27324467665437 1
0.0618438312241643 1
0.214399061570408 1
-0.149251690585064 1
0.0218717828095016 1
-0.102979754793889 1
-0.0115704507177007 1
0.00516474763699276 1
-0.262113217699163 1
0.0232351940768557 1
0.0282908219556072 1
0.261449087362899 1
-0.0706591999038093 1
-0.0514544093043127 1
0.0862007049994303 1
-0.095877727975181 1
0.170756447821544 1
-0.194340746915849 1
0.179230030438352 1
0.13989052674482 1
0.220278751947595 1
-0.390659413706037 0
-0.170853423638895 1
0.110043871478777 1
0.280142611082458 1
0.256484736993124 1
0.0826579223385275 1
-0.193773143250022 1
-0.103862886702827 1
-0.255353276884754 1
0.129352089908722 1
0.118221159060335 1
0.231050974858929 1
-0.0471479547744897 1
0.0580657398323983 1
0.149891538205112 1
-0.152147535787472 1
-0.238843836552438 1
-0.023443866680582 1
0.0279227270753552 1
0.432951968799168 0
-0.0238833774979003 1
0.175855316036863 1
-0.306804219474536 1
-0.203337776396295 1
0.125695391414683 1
0.089750719069269 1
0.199601887247166 1
-0.07018114030282 1
0.135506715292711 1
0.0750601155395157 1
-0.359804622630859 1
0.195902984691723 1
0.0621359209372939 1
0.0347617407331634 1
0.278073366545289 1
-0.0629532122739251 1
-0.101707361532485 1
0.0988152612277629 1
0.44894357533594 0
-0.11579120816546 1
0.0417711754764801 1
-0.0862974945620907 1
0.24786204832294 1
0.173722884553089 1
0.119002037773958 1
0.170331481010393 1
-0.0748283688020843 1
0.0429642654207089 1
0.0124684406226518 1
-0.0878290671473972 1
-0.160523548342426 1
0.133100086756783 1
0.000660978336224412 1
0.0208355033266975 1
-0.312095576917183 1
0.0817646911737406 1
-0.0554745688043612 1
-0.106557202342173 1
0.319943008349816 1
-0.225388739847661 1
-0.039584647622769 1
0.0271157778838807 1
0.149214432178829 1
0.164591525856145 1
0.256104261099365 1
0.00315935984793331 1
0.164352604664879 1
0.107385994032232 1
0.14764828854364 1
0.205436984214083 1
0.176373808854887 1
0.167971196791309 1
0.23999683681469 1
0.115998870168104 1
0.152374661915128 1
-0.00859553921918205 1
0.0628271603297279 1
0.14402404581055 1
0.414978967604573 0
-0.00627919184312522 1
0.0888902611586642 1
-0.253252297361809 1
-0.339440491384335 1
-0.146656478057464 1
0.121850981146984 1
0.103457130525434 1
-0.0392253617671058 1
0.00119178687065513 1
0.0761136467355207 1
0.126425868933024 1
-0.234616747444283 1
-0.0370995866281528 1
-0.153817327937316 1
-0.018157218773017 1
0.0511050101907924 1
-0.156480302371137 1
0.07255956800335 1
-0.0955869358025514 1
-0.052614790974803 1
0.0948324522738829 1
-0.136002902334069 1
0.199369586230337 1
-0.1476880030792 1
0.168065260594963 1
0.293884528051314 1
0.194627521628041 1
0.0635932946473695 1
-0.278169373677682 1
-0.385391403983004 1
0.0100386183252835 1
0.119608683643274 1
-0.0378373131473666 1
0.508771769263141 0
0.200895602292798 1
0.216889044077706 1
-0.0439185795136069 1
0.172379411895344 1
-0.0804558947320821 1
0.044694283587852 1
0.0905126647805398 1
0.0863700185226435 1
0.368468150344251 1
-0.0229665577537573 1
0.0309722672411647 1
-0.0485811602388158 1
0.0638346410041455 1
-0.198679716321059 1
0.0294600568643875 1
-0.272553892698247 0
0.0677430670249591 1
0.284969253208796 1
0.0022339857802878 1
0.104974469264514 1
-0.151123040447046 1
-0.196790193371852 1
-0.214577319193327 1
-0.0107718791056711 1
0.223844918904736 1
0.0928763409987672 1
0.0737287564450905 1
0.0653317959505558 1
-0.0397306775465741 1
-0.118360724309966 1
0.02193324133788 1
-0.0482292032165311 1
0.0679927167753016 1
0.496218570160946 1
0.227683727600743 1
-0.0449699738374926 1
-0.267398425682443 1
0.0985395553602892 1
-0.107886599086638 1
-0.0335104690215331 1
-0.0645619110247674 1
-0.305432750675305 1
-0.0174147248255064 1
-0.00757414125777741 1
0.192089303699776 1
0.462251100577602 1
-0.233290588396663 1
0.0804407811356432 1
0.0580845429797071 1
-0.257188620534726 1
0.154294226917419 1
0.215060051109129 1
0.208984752726892 1
0.39588601479195 0
-0.246029189641459 1
0.106872814816367 1
0.0206485555927819 1
-0.222831098252668 1
0.168177382659183 1
-0.02528980913199 1
0.149706536137808 1
0.0210131164169195 1
-0.200105527698121 1
-0.350610243537097 0
0.211268353034511 1
-0.195886138374577 1
0.182130980747371 1
0.137487354382881 1
0.187765654699248 1
0.0461842473763788 1
-0.0987869929691336 1
-0.162682000943534 1
0.101669628293898 1
-0.0906128337502277 1
-0.0144542421425385 1
-0.095233550587223 1
-0.111942351324544 1
0.012352407489178 1
0.323609790843644 0
-0.122180366439371 1
-0.122888544950476 1
0.0156291417737361 1
0.093252619545261 1
-0.216820529032592 1
-0.0253050019840731 1
-0.0845670055580545 1
0.253908870609437 1
0.131229889198129 1
0.0013444602426601 1
-0.347408485267187 1
0.0167939700836642 1
-0.416738189423251 0
-0.135144271788824 1
-0.285226710114719 1
-0.286513055060424 0
-0.121701855919672 1
-0.0438951245652344 1
-0.149431210909364 1
0.0938690028809612 1
0.0257025358555941 1
-0.148809035417531 1
-0.0372828780142487 1
-0.0412354567314548 1
0.294850657585744 1
-0.0371980642285653 1
0.119310966324189 1
-0.357568741687127 0
0.359900861041636 1
0.380851824691617 0
0.0489126963711343 1
-0.0640205698649229 1
0.335617169959764 1
-0.315536062755752 1
-0.11088832658787 1
-0.191392521299297 1
-0.16878512428243 1
-0.0829960169889415 1
-0.112060002459962 1
-0.126986943438009 1
-0.115841835490135 1
0.145728491164056 1
0.067438434086607 1
0.273102635713955 1
-0.0220151845847547 1
0.0126936079965643 1
0.152268862359904 1
0.116120865021341 1
0.301541104417625 1
0.10448288423976 1
-0.201284073355714 1
0.0493857042561227 1
0.0142706760991969 1
-0.183390613975932 1
-0.0137839769740368 1
-0.0811031042097452 1
0.120437722320148 1
-0.049425505443867 1
-0.281848056594576 1
-0.0258129813133941 1
-0.256699597542247 1
-0.246622282868567 1
0.0517092773734224 1
0.347435160398124 1
-0.27656530559187 1
0.0577138378266117 1
-0.0288464160722728 1
-0.156041432440148 1
-0.359044087381249 0
-0.071472522463969 1
0.138488673395408 1
-0.184399239381453 1
0.298208836469592 1
0.013854848633474 1
0.0208476239090662 1
0.147798351596943 1
-0.131624982360432 1
-0.113329530954832 1
0.0868950204126162 1
0.212365596832009 1
-0.109527158794052 1
-0.173036988271408 1
0.0196884309657586 1
0.0655537343007656 1
-0.00739737564078264 1
0.235737682611376 1
0.302323073870881 1
0.00829602242546332 1
-0.291299118117928 1
-0.171191636913366 1
-0.107844246885093 1
0.181993876487318 1
-0.316805191950243 1
0.103419774892512 1
-0.101656346608162 1
-0.224606276851946 1
0.0173769474926999 1
-0.24294206635605 1
0.420625150056983 0
-0.0894185513245391 1
0.0547296339316706 1
-0.0462842707763721 1
0.29260567343527 1
0.0282004463829669 1
0.0377753931845205 1
0.241389133275326 1
-0.124270342696402 1
0.0217520905080272 1
-0.083160669800631 1
0.244690499849634 1
0.242920363245052 1
-0.0313108577979971 1
0.271602478433183 1
0.0906807927536269 1
-0.272058614801493 1
-0.0190847488760453 1
0.12594456794097 1
-0.00382469292283526 1
0.154094608868914 1
0.0935494854048867 1
-0.070230524739173 1
-0.0496209194473428 1
-0.0628398313989655 1
-0.053504773486665 1
0.0536652660659147 1
0.19300647320302 1
-0.0727670670717795 1
-0.071461783702108 1
-0.189920153804318 1
-0.286682754862531 1
-0.0554598009617146 1
-0.0781621146436112 1
0.195648946541363 1
0.0050813933364012 1
-0.100614823450703 1
0.138963860988273 1
0.223524841960765 1
-0.0509208468188521 1
0.161411725674973 1
0.0017685522938735 1
0.206709964226561 1
0.0960099745553383 1
0.43873566397879 1
0.0828909102058071 1
-0.0703699155404001 1
0.133021885940316 1
-0.0495345999494942 1
0.135935040489248 1
-0.0132479057910879 1
-0.0679845178846748 1
0.265999321294188 1
0.160142336463078 1
-0.367178641653342 0
0.0267735613920875 1
-0.0199818541473728 1
-0.150863181596781 1
-0.104532192320757 1
-0.173324305161437 1
-0.150033595623979 1
-0.0483978862302225 1
0.187149877584143 1
0.148397655428681 1
-0.0463919430614558 1
-0.0565474812403716 1
-0.0416660852764854 1
-0.306274113411004 0
0.2046563346522 1
-0.11492606428607 1
-0.143541770308143 1
0.0589032022404736 1
-0.130529709028137 1
0.258689564538148 1
0.0331239910294334 1
-0.045399508907945 1
0.0122832060901775 1
0.266683447382047 0
-0.0777523155527462 1
-0.254080090608679 1
0.255955930284436 1
0.185700806767089 1
-0.0346784433572307 1
0.336334596101474 0
0.349950375525176 1
0.0444064055573653 1
0.00494679139314232 1
0.10069262698445 1
-0.104804600148506 1
0.206180468104535 1
-0.0476409252924491 1
-0.00094981037951641 1
-0.122069082938183 1
-0.0465441339572926 1
0.153898038436554 1
-0.0816511031588112 1
-0.0188257415734387 1
0.142505537187879 1
-0.00428925475678789 1
0.0927924146640438 1
-0.0380650207373334 1
0.127094549251698 1
0.0892113074266107 1
0.182207262915624 1
0.155234517488234 1
-0.257388984423362 1
-0.160807273840494 1
0.00827734158337867 1
-0.458278253492665 0
0.125051267542675 1
-0.0845855230193261 1
-0.0559173782058839 1
-0.00543955385235651 1
-0.037109151715541 1
0.00845192983833652 1
-0.214119061342036 1
-0.0656888766316563 1
0.204027186621117 1
-0.0150452212162243 1
0.166501745497773 1
0.321348717131673 1
-0.0995456058619396 1
-0.0219255918255991 1
0.0793600367030589 1
-0.183599959043398 1
-0.123062671790151 1
0.139627095110162 1
0.0320310305918919 1
-0.0646584223369171 1
0.0877375231725394 1
-0.239911745131244 1
0.173927014348917 1
-0.0678643392355995 1
0.0182883877816337 1
-0.201693953060712 1
0.181749623600678 1
0.0113576974478532 1
0.154436189091952 1
0.172833310487243 1
-0.0727161607731962 1
0.0591342642620159 1
0.00450924081284147 1
-0.0447055936703073 1
-0.234166982602079 1
0.197031110579666 1
0.0523757220494249 1
-0.0460417924826526 1
0.182598759945623 1
0.111799002680246 1
-0.21182818719055 1
0.0224329146039469 1
0.241420460609684 1
-0.0920353753391539 1
0.0107615164807722 1
-0.113896993492529 1
0.0854018601031507 1
-0.344009802582943 0
0.221333639940553 1
-0.357568432749902 0
-0.285148812967108 1
0.0564121918795458 1
-0.0378937812103872 1
-0.219145171357754 1
0.0676442984570969 1
0.2738108966195 1
-0.211428315793114 1
-0.160799545938872 1
-0.0186312541541467 1
-0.158514693168695 1
-0.0373793426596233 1
0.0471494624035995 1
0.403332609456754 0
0.0318738433622357 1
0.0913870611163293 1
0.132397733073676 1
-0.183980486597739 1
-0.0895213825812359 1
-0.0265015762089653 1
0.114394983991177 1
-0.000230406981756063 1
0.228159924298768 1
-0.105127749154801 1
-0.0498818642749424 1
0.0527524891485965 1
-0.137575623789388 1
0.119118247050428 1
-0.0610766212098585 1
-0.0354255902690526 1
-0.128602129054972 1
-0.276685500964584 1
-0.0632539303734984 1
-0.183775157811058 1
-0.17343825758993 1
0.0294208702145284 1
0.172963992075339 1
-0.0930363442213017 1
-0.0854791087061658 1
0.133626585351551 1
0.0700683165463858 1
-0.00947338940745908 1
-0.0443260652981984 1
0.0707911403111856 1
0.16726115966626 1
-0.291905487411036 1
-0.131170353106884 1
-0.0644970019101757 1
-0.0753811628665226 1
-0.0276512279307465 1
-0.255510450462497 1
0.203332087426853 1
-0.0534222467288235 1
0.0844878046940963 1
-0.230464166773419 1
0.227056860195441 1
-0.0855653285464602 1
0.300860050383361 1
0.0893209896156753 1
-0.246386622387231 1
-0.409036208327231 1
0.247003200938204 1
0.232865716149356 1
0.389267950863344 1
-0.194608085813649 1
0.0572447684928545 1
0.194473212940352 1
0.10846157485299 1
0.0047573717221047 1
0.105618016105237 1
-0.018794804940997 1
0.298744041712256 1
0.0333240055335705 1
-0.272322270336855 1
0.14504137876739 1
-0.116652598343341 1
-0.348291669863397 1
0.10517359028941 1
0.198583204552552 1
-0.0878239893716257 1
-0.0500687758689125 1
0.0739688913619859 1
-0.102101876018751 1
-0.0210355242059189 1
0.143077534834765 1
-0.0279006204410838 1
0.16593215729978 1
-0.0909447322642257 1
0.154376564202942 1
0.0563783745473736 1
0.00832118973058455 1
-0.211839235850031 1
-0.0146521120727224 1
-0.225297074696085 1
0.22429485052319 1
-0.0840675355192854 1
-0.0294239227106412 1
0.0697075869366195 1
-0.164677470134821 1
-0.131225513201862 1
-0.369971995543791 0
-0.132878531337719 1
0.047546290832 1
-0.228507464963942 1
0.0277107712586231 1
0.173732573458911 1
0.15574296957645 1
-0.0689635677583842 1
-0.31986961008612 1
0.278928454465189 1
-0.0131444901826803 1
-0.153085770864349 1
0.0412099532933418 1
0.043837385095854 1
-0.034471673893897 1
0.00815980948596946 1
0.0690771460179103 1
0.276780746949355 1
0.151453966066659 1
-0.0826358168187305 1
-0.282365998543848 1
-0.165740098623011 1
0.137289403520284 1
-0.123578115385199 1
0.189528825252973 1
-0.143286567538253 1
-0.35022722691614 0
0.17404613646806 1
-0.250171757361335 1
-0.00214463438112047 1
0.324824564005868 0
-0.183114946882732 1
0.187892489289427 1
0.245644675551152 1
0.0710646530283132 1
-0.130156441577792 1
0.251835333859432 1
0.156785540272593 1
-0.032131772372572 1
-0.0763950368482142 1
0.0874294859480339 1
0.0158099378734926 1
-0.173470460446964 1
-0.0670215697234438 1
0.0798254804648194 1
0.101300925946904 1
-0.122301806874128 1
0.0465497908486375 1
0.232415152930826 1
0.113141935986523 1
-0.0673664762524725 1
0.134933095793468 1
-0.0196498306322655 1
-0.0118873854565067 1
-0.166357492817449 1
-0.00295924572810209 1
-0.0566989654696499 1
0.140201529768433 1
0.100405581390226 1
-0.192900256998784 1
0.163058354363632 1
-0.094618782676491 1
-0.057679821202272 1
-0.145324769381892 1
0.0402349325180711 1
-0.118410335979213 1
0.168819116179449 1
-0.192225876698521 1
0.0656278027796324 1
-0.0882934432234011 1
0.316458038659628 1
0.0200281557842116 1
-0.107766439885732 1
-0.0624285990137276 1
-0.0554263877003076 1
-0.0174354250925422 1
-0.180864960027342 1
-0.192162238691479 1
-0.0342402742868591 1
-0.0291626097328562 1
-0.398451556920653 0
0.282857517121052 1
-0.0600712709816192 1
0.205406894948401 1
0.145529566014492 1
-0.100974192312157 1
-0.25853557652125 1
-0.1079000759751 1
0.091525174579898 1
0.129247375604115 1
0.0751321404696364 1
0.0755456596281896 1
0.110849744692931 1
-0.104382643127915 1
0.00692177175031776 1
0.0585728418435916 1
-0.0295560908222121 1
-0.0287452608921223 1
0.293363731285444 1
-0.0795165939865733 1
0.307793672935703 1
-0.0854135194189959 1
-0.084633144345597 1
0.133033773898916 1
0.0342086357966878 1
0.15944559359117 1
-0.0934154983089019 1
-0.0628652258150089 1
0.191668631844255 1
0.0672734275279247 1
-0.0779514541034577 1
-0.103749539009851 1
0.363388237721651 1
-0.171978034657247 1
-0.172381312619214 1
-0.024610431724827 1
0.0705141832421481 1
-0.369851900221217 0
0.00390070774711873 1
0.138724895329675 1
0.191641351201705 1
-0.160776398620992 1
0.129398213929797 1
-0.0765622402730853 1
-0.139500742573751 1
-0.02669740066866 1
-0.123690322370042 1
0.16609104152028 1
-0.0761433106618035 1
0.234174040796594 1
0.180014482534313 1
-0.0189679557712081 1
0.131786183629301 1
-0.0287834375754956 1
-0.260468762761812 1
-0.282497522217725 1
-0.156000284960937 1
0.0130181790121798 1
-0.174513359240077 1
-0.0547497588253369 1
0.156726115135372 1
0.17130990121753 1
0.0122224756937091 1
0.195748932836576 1
-0.231359943480708 1
0.121796670638668 1
-0.107753041046 1
0.041541830496561 1
0.0284864370410896 1
-0.107692255099094 1
-0.0329871245304919 1
-0.132909639685816 1
0.211408524895866 1
0.0720086473918554 1
-0.111804787329059 1
-0.130052325944044 1
0.196514957719097 1
0.0597813312024677 1
-0.151676774714365 1
-0.0391461778787121 1
0.0467751859930105 1
0.183221838821373 1
0.332404255787664 1
0.142805909236311 1
-0.281461066093248 0
-0.0301592137339672 1
-0.127413771761292 1
0.133037065456088 1
-0.18582614717506 1
0.166058376080092 1
0.278144858236237 1
-0.0940593653360765 1
-0.151970845518838 1
-0.0304789656046481 1
0.0150838717414944 1
-0.308963659551111 0
0.0391512557882176 1
-0.11655548590918 1
-0.187770806889071 1
0.120080751144907 1
-0.0872799195287847 1
0.355976635108836 0
0.232745676880031 1
0.085605210176491 1
0.182217250983661 1
0.027614042099603 1
-0.212097203359748 1
-0.0784106166865205 1
-0.0180023593135644 1
0.22643547945337 1
0.0548222243442781 1
0.0311308099891721 1
-0.182106573127018 1
-0.153805450329778 1
-0.195610224287861 1
0.33214269527081 1
0.197832056132371 1
0.113074085938718 1
-0.0401236646339125 1
-0.11191508508564 1
-0.0292279415504621 1
0.0739316189472303 1
0.0748342932110236 1
0.285266142525657 1
0.0149861911390135 1
0.00710611966382382 1
-0.270048437684995 1
-0.112078475394621 1
-0.0440595382864305 1
-0.0268672942888394 1
-0.222879633500248 1
-0.244175172709588 1
-0.349533789596306 1
-0.151924769363967 1
-0.142579558625548 1
-0.100148638018768 1
0.0568511896248982 1
0.223331042027422 1
0.246617649300174 1
-0.0317214606021139 1
0.00674752008323075 1
0.0207482033929942 1
0.289415582457769 1
-0.0961780334263847 1
-0.0230603593851282 1
0.0176323506111046 1
-0.193724899811043 1
0.262326080820797 1
0.110127893683415 1
-0.12537941777836 1
-0.208440580087093 1
-0.10510373951389 1
0.0415883390424208 1
-0.231180699945468 1
0.0302021149667595 1
-0.0310555056655807 1
0.133108674863234 1
-0.0305640088088901 1
0.0551777029796695 1
0.0229544940574424 1
-0.140218398001727 1
0.0935781336754036 1
-0.139223488897708 1
-0.00791398465757636 1
-0.0380012271114793 1
-0.209619001831887 1
0.250843428434734 1
-0.240519022801499 1
0.00937062930455065 1
0.189342839944566 1
0.0721304162509506 1
-0.0807982426856683 1
-0.25326689889375 1
-0.0784497064815159 1
0.196199799265659 1
0.264299821249058 0
-0.00300965088368608 1
0.0255653810577492 1
0.0290248208384789 1
-0.0547159745671983 1
0.0471671877339256 1
-0.157907338539814 1
0.101265521377008 1
0.205505703863263 1
0.024892130212871 1
-0.1670596413456 1
0.0469543629402932 1
-0.033821418225149 1
-0.0985331488724807 1
0.0284312554664548 1
0.166065078187221 1
0.334148106114855 0
-0.00220444169315933 1
-0.217591498310671 1
0.199351821805287 1
-0.340981079744764 0
0.312579050693491 1
-0.0389958837125563 1
0.122772324057713 1
0.058317926346991 1
0.168331274715577 1
0.0410039598144342 1
-0.167204360325462 1
0.231172990775132 1
-0.0228849324445414 1
0.116873663838368 1
0.0981711460868352 1
0.181416246859475 1
-0.107141840744183 1
0.0356731039052057 1
0.127566666677682 1
0.364612382859937 0
-0.0601967824734371 1
-0.19045579167453 1
0.429514059213348 0
0.37499362623015 1
-0.0408834037967746 1
-0.0188900676725139 1
-0.23798714771727 1
-0.00712651182181675 1
-0.296357342170228 1
-0.214837160933859 1
-0.267574744760685 1
0.0190855247616396 1
-0.0568432232698745 1
-0.32611176225229 1
0.171236356738641 1
-0.149801750242724 1
-0.0173783265653577 1
-0.0482256822017881 1
-0.0156395158321668 1
0.163017336879543 1
-0.11281468953804 1
0.308603383070774 0
-0.106057454100737 1
-0.125644692550898 1
-0.0943851069907312 1
-0.0078540468012282 1
-0.185885012519118 1
-0.011917483152566 1
-0.0593673085406566 1
-0.0665148112215157 1
0.113493467196201 1
0.0652269271696109 1
0.0658697192222495 1
-0.118098720263441 1
0.11796730526408 1
-0.0734852784527069 1
0.0620851946877845 1
0.0296597151075482 1
0.0711192302054361 1
0.0364885999423435 1
0.193188608237437 1
-0.119707063457842 1
0.16137844681599 1
0.255641806513272 1
0.0121853443628091 1
0.169972853697912 1
0.150565344952875 1
0.298328677525961 1
0.0336009612477997 1
-0.0777007038531009 1
-0.0541476751452408 1
0.0977203127576258 1
0.150555830584387 1
-0.0849169552013249 1
-0.00544740697939056 1
-0.177136379847986 1
-0.271012958521216 1
-0.107972713749908 1
-0.0313778151266724 1
-0.117513681882171 1
-0.091903936178735 1
0.0285476717551145 1
0.0829639726991669 1
0.143497772195652 1
-0.17724988447111 1
-0.229162165236951 1
-0.0498800101244839 1
-0.197616499988013 1
-0.0129305077589202 1
-0.00768313254508514 1
0.0112702123129571 1
-0.0204670593820329 1
-0.0515250652570934 1
-0.0295047851082471 1
0.0247325819683521 1
0.00835919942303702 1
0.105128062830458 1
0.0797450815641334 1
-0.0734885223473495 1
-0.0973949492683983 1
-0.170696355169263 1
-0.117536599035255 1
0.0018138750323727 1
0.0488868909815389 1
-0.0410073815786054 1
-0.0154515460571998 1
0.0112514735954804 1
0.332901635647892 1
-0.224834859773252 1
0.172003124687889 1
-0.325955870172712 0
0.17061609006892 1
-0.0446353928433667 1
0.00279689130130508 1
-0.0887677520658984 1
-0.115851660742301 1
-0.0970413902053754 1
-0.0161167071156924 1
0.0716109931896553 1
-0.23723854623407 1
-0.229966654822925 1
0.0792671156799904 1
-0.278956315366948 1
-0.12119825371187 1
-0.0401077594149483 1
-0.240921400473137 1
0.130013009063925 1
-0.121480317760815 1
0.0640657105689819 1
-0.177044871842109 1
-0.193694623261172 1
-0.45113425104913 0
-0.00593065836826935 1
-0.236211575093789 1
0.23994289713903 1
-0.0953178842103062 1
0.0737382608299271 1
-0.204178205516301 1
-0.150736164888394 1
0.140183273191924 1
-0.188672287693979 1
-0.118013623939029 1
-0.133057083388683 1
-0.151478260697982 1
0.296749108626052 1
-0.146362174664497 1
0.295050115780208 1
-0.485353079081013 0
-0.0129810301736556 1
-0.165860049931973 1
-0.179433061887995 1
-0.279951676660614 1
-0.0378698472725249 1
-0.222688435909646 1
-0.000311446456605628 1
0.100957194309614 1
0.169689144134779 1
-0.0518192583067025 1
0.107164622660967 1
-0.0666874924794529 1
-0.202519274344466 1
-0.0198169811031905 1
-0.0126213610365628 1
-0.220036056595251 1
0.000279266228985973 1
0.0184287682776492 1
0.258884898752194 1
0.1613058201245 1
-0.259102588647882 1
0.196241282573276 1
-0.171612220738028 1
-0.120895227484498 1
0.237021027494672 1
-0.183724445908339 1
-0.0497275577396491 1
0.0499080064578381 1
-0.0419411390951399 1
-0.036416018264518 1
-0.382125177570617 0
0.0506949813397355 1
0.530472314119023 0
-0.296750325269704 1
0.237326574560398 1
-0.0379649393351705 1
-0.292935955789367 1
0.0215950205014346 1
0.000152271137252008 1
-0.0659570190972843 1
0.321106600787859 0
-0.13706976633387 1
0.0370233103686061 1
0.0106481033256293 1
-0.160495170052234 1
-0.120375094512639 1
-0.16345220263207 1
-0.154564507942773 1
-0.209519758942854 1
0.191697880717732 1
0.160869234970492 1
0.0927313769701173 1
-0.0175010129958457 1
0.235025957148237 1
0.0523144119029454 1
0.418824215548606 0
0.139045418630194 1
0.0955429860528392 1
0.0152778373621706 1
0.108614972791572 1
-0.0605527144357133 1
0.268386144912753 1
0.0137642037612625 1
0.0103407791732389 1
-0.0956435381589045 1
-0.199748072010173 1
0.0214028836104488 1
0.0121492531643865 1
0.11832837821982 1
0.0909504107955722 1
-0.0119306672794437 1
-0.103600752795125 1
0.194222593211025 1
0.110541244427754 1
0.0544954350568135 1
-0.10053427121542 1
0.133094559376011 1
-0.0304764783666597 1
-0.0805974142669218 1
0.029461933181308 1
0.0354788434988639 1
-0.014660607538892 1
-0.0560227137706834 1
-0.0337411507983471 1
0.0339244108786337 1
-0.0148138441828012 1
-0.185097706233265 1
0.322748139472471 1
0.202346846949495 1
-0.00770083240414847 1
-0.233496012049931 1
-0.194087450488399 1
-0.0361007363429697 1
0.0174869501803825 1
-0.341530020204524 1
0.0458711334517907 1
-0.627147195437938 0
0.185569941471084 1
0.156572288654265 1
0.432765175947853 0
0.00515438014232516 1
-0.080857097690408 1
-0.0759934465121362 1
-0.18292324762313 1
-0.114358496162178 1
0.326518580176074 1
0.0507344775108103 1
-0.181905665643117 1
0.0535823516616802 1
-0.248969053542115 1
-0.329310762329231 1
-0.301409575870866 1
0.103510060299593 1
0.104046819069403 1
0.110159498359792 1
-0.0699646668948142 1
0.465275378979715 0
-0.173210477290354 1
-0.17750827614267 1
0.0351966632427208 1
0.0411486591593686 1
-0.0734895230945487 1
-0.182245677894913 1
-0.0160264411295486 1
-0.12464751756868 1
-0.155431744873878 1
0.141541272490933 1
-0.0732143182149213 1
-0.0522903045895567 1
0.00282039298059367 1
0.0927961808550914 1
-0.0691182448935774 1
-0.289927759689604 1
-0.00234855445576255 1
-0.073654390138539 1
-0.171410624229243 1
0.0871170103252085 1
-0.0943330966474821 1
0.152133054764261 1
-0.0630279879948102 1
0.0198655889589625 1
0.192699385841626 1
0.0434628286726592 1
-0.0254137372233587 1
-0.0638641823653315 1
0.140484938841532 1
-0.077064789579338 1
0.00762557188319588 1
-0.0121297249499836 1
-0.0137308891430885 1
0.149388281542303 1
0.22543866484757 1
0.0487637353096052 1
0.0278657869798925 1
0.18829273908414 1
0.0221692553287526 1
0.254307772633214 1
-0.355089491286171 0
0.0932494031424573 1
0.369600537657989 0
0.22179756079695 1
0.0176246165325027 1
-0.156310399112646 1
0.121529499104198 1
0.315777256370266 1
0.137046498351939 1
0.0486129558507158 1
-0.134702684877324 1
-0.188280786041023 1
0.311134934289508 1
-0.0972117810681011 1
-0.00989920784017374 1
0.385086479353194 1
-0.0769779851801258 1
0.272068379939035 1
0.0358036195759147 1
-0.143001952631707 1
-0.0816796688696877 1
-0.247605198989031 0
0.000199388029689378 1
-0.228909789578022 1
-0.340331667581115 0
0.0438988257232057 1
-0.309059317162495 1
0.0115013634958631 1
0.307117409959381 0
-0.0742786413631329 1
0.0958619837088293 1
0.000225551910654347 1
-0.0440101062989023 1
-0.0187774976883321 1
0.0630065696093477 1
-0.0901189653969004 1
-0.00109387279033443 1
0.252518538691836 1
0.210129531061341 1
-0.105588957764755 1
0.00136056468868367 1
-0.111524763612336 1
-0.148816772905983 1
0.172334806695439 1
-0.0743903581037963 1
-0.0659758852240703 1
0.145095027418614 1
0.0586432560539009 1
-0.241318469960765 1
0.0627801769493325 1
0.169404171409338 1
-0.498230044713414 1
-0.0797800911644597 1
0.0486158795599395 1
0.0490604722605906 1
0.0666942030383308 1
0.0181210174605549 1
-0.391542646816296 1
-0.015571681030621 1
-0.0991092733487209 1
0.242289005890195 1
0.326981887266521 0
-0.0688486724730546 1
-0.0156478871587273 1
0.185842987564793 1
0.0137903849156819 1
-0.156752046127144 1
-0.00945959289512264 1
0.329511928050147 1
-0.0518657443850082 1
0.00837517794264482 1
-0.311252969116097 1
-0.0764600550800959 1
-0.163324113825094 1
0.036932820679054 1
0.0996639516526502 1
-0.0742274888498285 1
0.0828995346066413 1
-0.493276813020361 0
-0.0886584488342625 1
0.0269963587091165 1
0.15088908650691 1
0.230705100420261 1
0.0448889570483914 1
0.117709735254761 1
-0.0932036218056179 1
-0.122201874766455 1
0.159813808150382 1
0.0329655135867724 1
0.20011760167335 1
-0.0334263605028352 1
0.145492568384104 1
0.200991156068262 1
-0.274746381370984 1
-0.169837740816983 1
0.19199487104824 1
0.143361227951935 1
-0.0747517976076973 1
0.139080843671873 1
-0.0785695754658757 1
0.232121254588359 1
0.153362196274741 1
0.192237869826829 1
0.00770633002541271 1
-0.348096217668105 1
-0.134269416431724 1
-0.0300039549447588 1
0.0337053279936604 1
0.0413714255604518 1
-0.112310271444617 1
0.554302978778548 0
-0.0379163500316978 1
-0.104506544663305 1
-0.0544915702802066 1
0.103167417316833 1
0.251546224120629 1
0.583471130416728 0
-0.0987478387231136 1
0.285451065941189 1
0.107915192029978 1
0.05096533260784 1
0.083802074059966 1
-0.250687400381745 1
-0.348217988475554 1
-0.0313880705661166 1
-0.305065887146291 1
0.291947226085188 1
-0.15835397781215 1
-0.265548514527415 1
-0.201298961280145 1
-0.0754697905139819 1
0.0740638416965377 1
-0.0504384843442272 1
0.0993786284155666 1
-0.0522689762147794 1
-0.187199408895284 1
0.066304176676984 1
-0.0681186195059548 1
0.184265047487989 1
0.0670978475092446 1
0.0210714541018951 1
-0.134230875144215 1
-0.282041425875397 1
-0.0123184990907597 1
-0.174294982429437 1
-0.109661124631663 1
-0.0575220696203579 1
-0.0795330862840007 1
0.278629292499995 0
0.0695527758262344 1
0.145172669692227 1
-0.287592342689584 1
-0.0851538578148596 1
0.133415265187025 1
-0.0911656258889096 1
-0.0678042538002041 1
0.131797007512108 1
0.136744805904039 1
0.029448449573386 1
0.128125034298549 1
0.128998424004611 1
-0.174376577712675 1
-0.122937158711558 1
0.113137740642429 1
0.00412152911578691 1
-0.403502673019455 0
-0.103078575520024 1
0.254584040645005 1
-0.075671642995962 1
-0.0555509445888849 1
0.123281860104407 1
0.055169638636133 1
0.162182170689152 1
0.162975553545099 1
0.134104619218003 1
0.0254549603721515 1
-0.245741829458352 1
-0.145698704533574 1
0.147793720637219 1
0.259272539568235 0
0.0840758193132199 1
-0.129472894181151 1
-0.226009845040395 1
-0.0686352632045962 1
0.420094125408022 1
-0.2513749154537 1
0.32446112972145 1
0.414698057070403 0
0.0707059112846295 1
-0.110573610973421 1
-0.0902194563282246 1
-0.00664533576359736 1
0.0924288302592849 1
-0.0202271578286596 1
-0.0345810863826596 1
-0.141433976541546 1
-0.0906049770485243 1
0.308211242535116 1
-0.164646784280471 1
-0.119253114007665 1
-0.147350018886053 1
-0.317465499283924 1
-0.220651103402758 1
-0.149546529191916 1
0.194253034634948 1
0.0325081590987496 1
0.00116696741247855 1
-0.171674668067417 1
0.160988286248304 1
-0.364643925430433 1
-0.0716469237528559 1
-0.32298477296223 1
-0.139867187657465 1
-0.100989289130114 1
-0.157895152981957 1
-0.257427219662737 1
0.0315211702900069 1
-0.080587306259701 1
0.0508137596987286 1
0.0767694555161013 1
-0.2732363935307 1
0.0318444547679178 1
0.0131862325831541 1
-0.0144175163985637 1
0.0708762961001707 1
-0.0519963241712929 1
0.0787597137510933 1
0.104146331341936 1
-0.0883986302756223 1
0.112832696007978 1
0.0439489846016114 1
-0.0686888577783007 1
-0.125636639016894 1
0.161077677627687 1
-0.306661108647508 1
0.0889711522971745 1
0.271011599287367 1
-0.0043702015078484 1
0.05793418998752 1
0.0130746890389249 1
0.155555428434322 1
-0.00378110196893984 1
0.108894436900736 1
0.264741953817453 1
-0.168871709583069 1
0.045307597290217 1
-0.17929119795309 1
-0.0136478801452555 1
-0.128128519191622 1
0.271951443596522 1
0.10153137036414 1
-0.0574175419028731 1
-0.00835328793912719 1
0.0558971741275581 1
-0.274773644936005 1
-0.217024851253221 1
-0.286658239524452 1
-0.19371778458661 1
-0.0906922914174972 1
-0.0543201212004963 1
-0.134582499990456 1
0.0722103505237741 1
0.196879648318141 1
-0.0377974487979707 1
0.18060534927106 1
0.0857809626695137 1
0.44055881389399 0
-0.0996428347199992 1
-0.0405360258436795 1
-0.272075189185725 1
-0.069327580993517 1
-0.249766766475383 1
0.0667413976253957 1
-0.0189280557394004 1
-0.305317746877408 1
0.0617808494908285 1
0.114942276133689 1
-0.036555868286913 1
0.00114314005703905 1
0.342758519256764 1
-0.238396897412431 1
-0.429609999610662 0
-0.0324986588240158 1
0.503204883330646 0
0.187875240322209 1
-0.16671738864222 1
-0.0421357782329188 1
-0.194125370591492 1
-0.0679675014377641 1
0.158799540343872 1
0.131233407253329 1
-0.0366341600007895 1
-0.199035209656416 1
0.158160938414042 1
-0.062613681840756 1
0.0208742706422921 1
0.0128340926619786 1
0.0718954698787378 1
0.0713999138110525 1
-0.459328919574215 1
0.0662840529794693 1
-0.0693455281012496 1
0.111758862983356 1
0.0590363617984951 1
0.141435073966631 1
0.197746373376664 1
-0.194984448549859 1
0.393792491881301 1
-0.485541261857726 0
-0.0486875906593857 1
-0.152993706659114 1
-0.0249502874188415 1
0.0965785622252319 1
-0.03985425316033 1
-0.245738288707156 1
-0.105552811607879 1
0.180380158789639 1
-0.225127660387637 1
0.0493269792287745 1
0.00701984359606838 1
-0.0689951619724424 1
0.188613635328592 1
0.111334064302877 1
-0.200437811710882 1
0.150500290043793 1
-0.198935866384991 1
0.00267877029105221 1
0.224152427909125 1
-0.235726539566761 1
-0.0191521573888493 1
0.106393554379277 1
-0.174444556655507 1
-0.0171705664238788 1
0.341392658738323 1
0.0109844269443125 1
0.113671271837075 1
0.147912824115695 1
-0.242622663586091 1
0.0665345926972585 1
0.329136676529793 0
0.263309835311782 1
-0.320659535359784 0
-0.172785522727215 1
-0.151400953922952 1
-0.0853418735971896 1
0.10967639440342 1
0.176959414142037 1
-0.306862437120303 1
-0.186553340372608 1
0.10790934841739 1
0.327290946696034 1
0.216372943976364 1
-0.112352239901475 1
-0.229346925598124 1
-0.427580191782893 0
0.156998646239322 1
0.161624298402371 1
0.184134671318742 1
-0.210421817293356 1
0.17717856208628 1
-0.397345040058827 0
-0.383859741974591 1
-0.161949545802172 1
-0.00457877074264656 1
0.185893922916441 1
-0.107439001710547 1
-0.115449237923625 1
0.533119672895102 0
0.172653148593669 1
0.224604798686811 1
-0.0865493172014965 1
-0.402115900201108 1
0.318989104438194 1
0.150603418346493 1
0.121699470144456 1
-0.160688238503299 1
-0.0290779145137506 1
0.0323573328869959 1
0.200845132833405 1
0.263818338597214 1
0.108921076160473 1
-0.163838788888228 1
-0.0394522506084859 1
-0.0715991998249758 1
0.038259708171374 1
0.151570417799898 1
-0.00336368102533535 1
0.185260167217995 1
0.226766073628106 1
0.0880535661900988 1
-0.23176425197223 1
0.137228004452267 1
0.276453465494103 1
0.313804965592393 0
0.0795357689672923 1
0.308261818678255 1
-0.0754468984048419 1
0.194821520418131 1
0.193017528715483 1
-0.220648795503272 1
-0.217590574956175 1
0.0361896873605879 1
-0.0367681348506679 1
-0.0168216266330852 1
0.122202946211083 1
0.0933992846054289 1
0.286356728274958 1
0.112567470237284 1
0.0413826068800645 1
-0.163343239572777 1
0.323241560420242 0
0.00884668878533774 1
-0.0946382167707261 1
0.175988216386629 1
-0.0769362379551912 1
0.35641311124678 0
0.19147664813066 1
0.189304974675182 1
0.120567269408685 1
-0.0299068003326559 1
0.094059872470562 1
-0.34628880964483 1
-0.191096757863671 1
-0.222977690845719 1
0.0304909253476692 1
-0.146646359750659 1
0.110622775918027 1
-0.0716054620253121 1
0.16783413873381 1
-0.0604958176412211 1
0.0388741146693913 1
-0.356585844965194 1
-0.062713647425474 1
-0.133210156619327 1
0.0487265490494095 1
-0.0359886784147593 1
-0.147654584358024 1
-0.00912755215811027 1
-0.0822618979818115 1
0.0431629611762865 1
-0.307888804250764 1
0.0408275451694236 1
0.0557974529675791 1
-0.176126495676245 1
0.0144481027935597 1
-0.00962014148140956 1
0.0784247426659346 1
-0.0266733330198779 1
0.214378140710124 1
-0.283643436364119 1
0.0185578942740885 1
0.0401919180150546 1
-0.00131741175043381 1
-0.160540248953829 1
0.0307983592211245 1
0.0916059897489261 1
0.0202669464303841 1
-0.155372983639232 1
0.111034301780163 1
0.0823853037980841 1
-0.115003003173082 1
0.335606648257203 1
0.113258575582217 1
0.0697859473430241 1
-0.11954401138427 1
-0.137972179065577 1
0.15845176955646 1
-0.208149434048475 1
0.148211750323128 1
0.325677463178489 0
-0.124730579458908 1
-0.0119513495001062 1
-0.0639828084300139 1
-0.0282453322757714 1
-0.101637077261812 1
-0.0867508267031809 1
-0.00316382701274541 1
0.24809371869597 1
0.285681719796195 1
-0.0575620634282571 1
0.0990374410847807 1
-0.281897116199106 1
0.118350976203254 1
-0.297492928510752 0
-0.150965030113771 1
0.00211531604025859 1
0.0510970971140765 1
-0.0360977460533346 1
0.0837818024270071 1
0.0832696969468418 1
-0.159520218496559 1
0.0867063750565215 1
0.350207257083601 1
-0.148426091797446 1
0.0591687240656992 1
0.0430449547784874 1
0.239970886731994 1
-0.0246946140881146 1
0.0344606367176465 1
-0.302848071049225 1
0.0404505628065495 1
0.0547748269646593 1
-0.246844562336615 1
0.112590443072386 1
-0.0550609666348263 1
0.195416152961209 1
-0.0620119738372113 1
0.0671805793618498 1
0.0893397875595715 1
0.292685163444838 1
-0.139729109083664 1
0.0908145701231135 1
-0.0564216574043437 1
-0.0267232322530326 1
0.467472337015235 0
-0.00860241905451061 1
-0.21926960796855 1
-0.0197560414082807 1
-0.123832698942777 1
0.244349122656864 1
0.0423188112327612 1
-0.0647871839141194 1
0.226374674753872 1
0.0967794453349993 1
-0.261705044188109 1
-0.164886619203166 1
-0.0345576179845524 1
0.0178585369118748 1
0.185346067833125 1
-0.10206625171689 1
0.0337656075519776 1
0.0906030430468724 1
-0.103817156871785 1
-0.0653156291151314 1
0.293485515315881 1
0.185391222503081 1
-0.0372289987635481 1
0.174761561327768 1
-0.142882375242677 1
-0.230138003310711 1
0.127423279729801 1
-0.0156348981599736 1
0.0612298885451826 1
0.165835540243468 1
0.173531171551115 1
-0.0548030189943429 1
0.116591842902251 1
0.0416299107074103 1
-0.228308886454999 1
-0.140371377060182 1
-0.0935510860564087 1
0.273192086161845 1
-0.020925528817606 1
-0.0459000841266572 1
-0.291051848320123 1
-0.0317605077590577 1
0.277550741915495 1
0.021311318302048 1
-0.192393485596238 1
0.0849854916908343 1
-0.00736667937019095 1
0.175269798178543 1
-0.159677874599531 1
0.0323155369669888 1
0.00916624123708151 1
0.0377981614836361 1
-0.124544393879735 1
-0.0945892557849879 1
0.371296005691183 1
0.133922434000058 1
0.0912498470171347 1
-0.0305061650719655 1
-0.111848738090215 1
0.299292144372196 1
-0.00351461550680299 1
-0.100113281011593 1
-0.0722873267990704 1
-0.155407513688932 1
0.154361545161067 1
-0.107730174344272 1
0.194093301629783 1
0.0469633471660149 1
-0.112222044862617 1
-0.0239847325694023 1
0.281518513886302 1
0.260916000611106 1
0.060721263428297 1
-0.230562459437994 1
-0.173088661302922 1
0.133863910409384 1
-0.0782354814574745 1
0.19559405619975 1
-0.0695497303269923 1
0.325060641412769 1
0.0314055865376031 1
-0.0948306318430399 1
-0.291455722526835 1
0.0872579913198271 1
-0.0485306698640435 1
-0.0640136745040333 1
0.20441758888081 1
0.371759602834293 0
-0.561377949616152 0
-0.191629700721356 1
-0.299410120089898 1
-0.0134982755863789 1
-0.366402053694534 1
-0.247729792794149 1
0.30276064082143 1
-0.0722818090435982 1
0.187900763068529 1
0.0362530993889749 1
0.0920196505193931 1
-0.0102221942861573 1
0.367659974431885 0
0.134882321227765 1
-0.0350900621129575 1
-0.109040894562221 1
-0.106856600682903 1
0.0272017122679542 1
0.143731372376958 1
0.0902899272188653 1
-0.0704305840450778 1
0.174383591799795 1
-0.0809369999779204 1
-0.066711524673079 1
-0.0269991415732935 1
0.237953026236976 1
0.0393125552467016 1
-0.166763550363084 1
0.0737268453391803 1
-0.0242712711776172 1
0.0914892407199087 1
0.295345995722258 1
-0.220000637543765 1
-0.0251883620796618 1
0.0791415890755563 1
0.179180508087795 1
0.24941169196378 1
-0.135747065970006 1
0.0536535063560695 1
0.0457003838314693 1
0.0940873051950484 1
0.219377583670204 1
-0.192943741802527 1
0.0805677374248151 1
-0.251842766782452 1
0.276674245860341 1
0.128968179003071 1
-0.00169640284553988 1
0.0387001722021899 1
0.15082555123296 1
-0.328671955685626 0
0.184979229215934 1
-0.085644844852387 1
0.13862710837652 1
-0.264605643292379 1
0.0769198941796119 1
-0.10100781339598 1
0.143971260837578 1
0.0507964302564639 1
-0.0501759660433274 1
0.0783860292457015 1
0.0563222739713907 1
0.231327678499049 1
0.116032852975272 1
-0.112309683440124 1
0.0213491251270204 1
0.0892191368801777 1
0.225856494932313 1
-0.146751438358775 1
0.12055594407162 1
0.118003547647082 1
0.433735563737137 1
-0.179543908760015 1
0.0517066268740849 1
-0.0105843810740053 1
0.0995621582181243 1
-0.229223184925041 1
0.355066225416342 1
-0.00883777244645495 1
-0.270851533643678 1
0.0135198363706384 1
-0.0940019512470552 1
-0.0309606424767959 1
0.136323799548654 1
0.183210194936528 1
-0.0865416576164127 1
-0.00299125070609019 1
-0.0997031965465496 1
0.379657708504101 0
-0.123482385884746 1
0.0693211442293903 1
-0.181269497743932 1
-0.175199849266792 1
0.28962285712417 1
-0.141606894249622 1
-0.144316496360443 1
0.183517521183476 1
0.201983492879081 1
0.150747053697109 1
0.042471147540301 1
-0.0578288907106743 1
0.122047755135477 1
0.133255964835354 1
0.0110771772193918 1
0.0431867802370308 1
0.0943416125456435 1
-0.407284965176336 0
0.0841666895596311 1
-0.323210940076703 1
0.0339917995193136 1
0.0291980327697115 1
-0.0211242779346331 1
0.192324852462253 1
-0.397266188478773 1
-0.0105575050419871 1
-0.0275407252562415 1
0.0119918851714924 1
-0.0281959207152998 1
0.102921304819258 1
0.178905059698885 1
0.172115918408689 1
0.0627595374056573 1
-0.173986570289713 1
-0.140799483276742 1
-0.219320695885318 1
0.0900872731418361 1
-0.179341649217862 1
-0.023356637769954 1
0.0142947418788804 1
0.0352825966600659 1
-0.041622762167788 1
-0.0181481952018503 1
-0.113798631727673 1
-0.0388243397696924 1
-0.201502377473565 1
0.112923870621707 1
-0.27771915425108 1
-0.20562676605064 1
-0.162129236153987 1
0.121399238695886 1
-0.207752731971972 1
0.0734214627069135 1
0.2674622409959 1
0.0361752616030281 1
0.0671587860467545 1
-0.0302324424833596 1
-0.129388929728993 1
0.295683360231916 1
0.0185837023615847 1
-0.0142909836397529 1
-0.289628320783785 0
-0.151176501688722 1
0.187840167258574 1
0.0801133174314635 1
-0.0654884303667272 1
0.00692728575953915 1
0.310393404747837 1
-0.046726430876582 1
0.175673705307234 1
-0.0867355738701009 1
-0.00274731984393722 1
-0.244073663088349 1
0.108900890288933 1
0.195724713000667 1
0.0241399950903741 1
0.0162050624110615 1
-0.00224658529115451 1
0.254165077441548 1
-0.0142029812405704 1
-0.00423565193862714 1
-0.0015350037887509 1
0.00586555939908576 1
0.0796585513876443 1
0.0450875592752444 1
0.253661253452967 1
-0.257533321050824 1
-0.144875130059081 1
-0.295344840722837 1
0.0952811542934721 1
-0.0809859812926097 1
0.0892588413150392 1
-0.290381563165338 1
-0.00575354451112915 1
-0.0556343135475012 1
0.121179408899406 1
-0.288731491056647 1
-0.28438323563457 1
-0.217530873361228 1
0.0305278809170195 1
0.215763715819043 1
0.23638754700892 1
-0.228945462796232 1
0.321536581938856 1
0.103481424091388 1
-0.0585250550507737 1
-0.103503234598826 1
-0.0806470317182621 1
0.0149482703890867 1
0.0220190451661381 1
0.0949431164568469 1
-0.0773183763319019 1
-0.114662483657102 1
0.148801331140666 1
-0.22884523239742 1
0.116563729803569 1
0.0796077363955675 1
0.178887189741587 1
0.167256184744758 1
-0.00116537392315052 1
0.0186826304419067 1
0.237983924428893 1
-0.109988645449024 1
-0.147780396997747 1
-0.0250130746990516 1
-0.0728890438960048 1
0.219687977874291 1
-0.220065997271888 1
-0.0733630747019074 1
0.099338439194845 1
-0.286613295667538 1
0.133955502666919 1
-0.0613408948794285 1
0.338193804170931 1
-0.273511320330739 1
-0.0726544069850484 1
-0.296921843883467 1
-0.0873409780628283 1
-0.119891705411785 1
-0.0679804234376677 1
0.305094532371126 1
-0.0100484389377329 1
0.0626633278381982 1
0.0987277858500406 1
-0.193678539732062 1
0.0197989694330169 1
-0.073525728892328 1
-0.208506046657333 1
0.187179098965989 1
-0.0949807289233721 1
-0.101732562483634 1
0.0133742629690022 1
0.240390071285421 1
0.153793751096889 1
0.00547259450227371 1
-0.243055004259359 1
0.126756558477355 1
-0.0847827722148982 1
-0.0904643955969908 1
-0.144535528661267 1
-0.0594612314137459 1
0.0396730831688519 1
-0.085724191263429 1
0.00755640296642404 1
-0.0411269315249737 1
0.0343593536667809 1
-0.210465312291018 1
0.0549771376823811 1
-0.0344394712250558 1
0.3265882805155 0
0.0312171445953169 1
0.0389553915349187 1
0.184497747116867 1
-0.273231186296039 1
0.0801759401563706 1
0.0194198405319156 1
0.090421292025449 1
0.506737151477039 1
0.211935283569467 1
0.271674408163546 0
-0.233749798544113 1
-0.023442298881883 1
-0.315314019079818 1
0.103823830868538 1
-0.285565291086564 1
0.0329153415829648 1
0.411455927778812 0
0.0735106128836612 1
0.00743702557021086 1
-0.1193890330209 1
0.172054379590204 1
-0.0826957175075372 1
-0.0837113135413237 1
-0.135319681532036 1
0.020973696095164 1
0.0440491501752746 1
-0.417666398725399 0
0.0129679290167684 1
0.175332755197287 1
0.0959234994593063 1
-0.072871070784663 1
-0.017720091931252 1
0.170168891132667 1
-0.0906143103187775 1
0.0551781847082707 1
0.0875348862559042 1
0.16397259990537 1
-0.248079585899564 1
-0.134140306840438 1
-0.127250322815654 1
0.179539454004152 1
0.0903685458491653 1
0.0707568212714745 1
0.183199304971819 1
-0.241761054931022 1
-0.184296595251455 1
-0.00195735534946768 1
-0.111544623180134 1
-0.293618498175726 1
0.189671030908791 1
0.238534585351456 1
0.0245497910862104 1
0.367911976038021 0
0.000751511121860324 1
0.0261941858282734 1
0.264103481982686 1
-0.0271266010550565 1
-0.566461211357706 0
-0.139318688965043 1
0.0601753790520496 1
0.0112558551354744 1
0.0203383561656464 1
0.0236768709433297 1
-0.157698069501761 1
-0.0702084238708703 1
-0.0844610829484951 1
0.152012248735527 1
0.440486451800577 0
0.152515323177734 1
-0.261512629734689 1
0.0588887530559584 1
0.0761281758370907 1
0.0213329530456413 1
-0.27701580862918 1
-0.266951136698688 1
-0.0569132174814066 1
0.228393580762073 1
0.276842646871084 1
-0.178519749236305 1
0.00544749802856438 1
0.0688920243875765 1
-0.056863240835523 1
-0.120356682964906 1
0.140424792084129 1
-0.0801224797746805 1
-0.12233910331722 1
-0.0240640175805673 1
-0.108379058561712 1
-0.00144441850759745 1
-0.045351863821074 1
0.0165744150207585 1
0.140712426277649 1
-0.204744975218671 1
-0.213562682882013 1
-0.110937405786313 1
0.416519933587913 1
0.0778907823457869 1
-0.268181047536381 1
0.305515360571037 1
-0.217787428970584 1
0.229032471009254 1
0.164549730208237 1
0.183223501542721 1
-0.0133174005583914 1
0.0804035345816767 1
-0.165896322236513 1
-0.264838106474291 1
-0.0884649067137435 1
-0.164567141819944 1
0.102152062881048 1
-0.0272218095652277 1
0.0395745616628696 1
-0.0514718378450542 1
-0.0507801153947961 1
-0.0144326128324653 1
-0.173681514971105 1
0.216678707767882 1
0.0567253949945676 1
0.184254233672048 1
-0.0443831190887852 1
-0.128738825043783 1
0.188478170691525 1
0.0934616636275056 1
-0.0716322812215796 1
-0.15778553466611 1
0.344739036095163 0
0.0418507373056604 1
0.224554272115273 1
0.229827261627034 1
0.199442025366442 1
-0.0493104916316063 1
0.144942571451664 1
-0.0496726034259847 1
0.107342549638348 1
0.0174772227289941 1
0.242851030985738 1
-0.0735554719636246 1
0.131171922913328 1
-0.29869898911801 0
0.053153965753791 1
0.0552366576966417 1
-0.12196226312558 1
0.0381136480425444 1
0.154831592525333 1
0.0960362067406023 1
-0.0043129048136666 1
0.0175353773879183 1
0.153896511822705 1
0.151168703811839 1
-0.0526849294905495 1
0.0683382234458946 1
0.0105182391551055 1
-0.0725664691400436 1
0.0687195740172 1
0.231834076941322 1
0.0567060236972352 1
0.174015096884592 1
-0.0608714860332618 1
0.207535239768455 1
0.208076247428331 1
-0.0698734908664879 1
0.190250181066327 1
0.0758295879772748 1
0.00318218006370511 1
0.245993303774562 1
-0.0796034790812428 1
0.155310863605867 1
0.199722369375951 1
-0.365428238360565 1
-0.102132343979824 1
-0.068318788019085 1
0.0721957377828257 1
-0.00776919325516188 1
0.333729002280874 1
0.200363956494768 1
0.120544032729045 1
-0.107206720848417 1
-0.0445745455491019 1
-0.0451185429821992 1
-0.229769944001249 1
0.23299233074696 1
-0.28437907434811 1
0.0920688653835346 1
0.0300790968409283 1
0.2405222602625 1
-0.00920672248774258 1
-0.0487876435460268 1
0.0134502477403339 1
0.0970455653812836 1
0.0899824769749897 1
-0.0319900920807264 1
-0.072527604451847 1
-0.131996568591898 1
0.134123179330321 1
-0.318489779061592 1
-0.0970770654442069 1
-0.0411722163675775 1
-0.274201285708678 1
0.214209941484286 1
-0.0448179553626483 1
0.0152309717060667 1
-0.169159447173989 1
0.0775132750942239 1
0.141403638482447 1
-0.36397265527448 0
0.031584062472452 1
0.414868291166551 0
0.183053886616773 1
-0.105342523946823 1
-0.040451406559434 1
-0.034818178188587 1
0.136505672608843 1
-0.176234743895986 1
0.0648744046933848 1
-0.134918494941555 1
-0.0879499792114611 1
0.263145341792529 1
-0.0050564342395354 1
-0.177792354205911 1
0.0939122689912795 1
-0.0360046380837852 1
-0.233829225826128 1
-0.22521337160038 1
0.000712724061955718 1
0.370147639898339 1
-0.300172457770665 1
0.16263344183824 1
-0.0624352549306329 1
0.028369298253145 1
0.102668160298062 1
0.0536484627966763 1
0.00887676926718532 1
-0.0760013859163845 1
-0.0337068259848697 1
-0.0617513284639507 1
-0.0805504041323619 1
-0.120559238840531 1
0.0828720837147026 1
0.0569867207219354 1
0.277089426539717 1
-0.0626239838479206 1
0.0489551926187273 1
-0.15795659384906 1
-0.0322198323522639 1
-0.215821390341416 1
0.116098415959646 1
-0.109171967677399 1
0.0634486602886864 1
-0.0402836505542433 1
0.0268390756404046 1
0.0963276415505787 1
0.155038376929397 1
0.0254772686402015 1
-0.175417717288117 1
-0.146438293153106 1
0.124435102130234 1
0.192288654847706 1
-0.0718373574330115 1
0.386104724564519 0
-0.121348350836106 1
0.088719175086381 1
0.0427436918262461 1
0.104351498157605 1
0.0836734255817335 1
0.245563221093916 1
0.0896320052709736 1
0.312053029635487 0
0.178788632991893 1
-0.117547138655624 1
-0.0723404439642651 1
-0.109844790093849 1
-0.112490267648298 1
-0.18100387613225 1
0.237944695577978 1
0.197697605790795 1
-0.363722861384178 1
0.0448680936523633 1
0.425855484414748 0
0.285712724905126 1
-0.233657389035523 1
0.121630211009275 1
-0.187983785936369 1
0.056975934786586 1
0.093940568703082 1
0.151082898908498 1
-0.208787258913255 1
0.200561950776824 1
0.237653099363961 1
-0.0909859796482561 1
0.0861465881997816 1
-0.115536674617323 1
0.0602789144734703 1
0.0835605686388354 1
-0.345949800800057 0
0.325487491149606 1
0.0387932653970114 1
-0.0517711521773671 1
0.229201329766431 1
0.0662091586378175 1
-0.029576885395365 1
-0.168907721711855 1
0.283258012307612 1
0.421482603257995 0
0.168609114112588 1
-0.0525860808320287 1
-0.11146949842773 1
0.0470072844576904 1
0.132921019286676 1
-0.157631194790598 1
0.017176699547625 1
-0.0547241697120133 1
-0.055453756740292 1
-0.163009834721762 1
0.183082933286889 1
-0.0974573177726819 1
-0.331347972044633 1
-0.0248257350366926 1
-0.0809461134984576 1
-0.229350961271156 1
0.0794010203442759 1
-0.292443607758885 0
0.188871839756174 1
-0.0165152755504364 1
-0.0723326647441236 1
0.264856394597925 1
-0.0509485441973476 1
0.0743289970050564 1
-0.122584911069032 1
0.0959194253304863 1
-0.410864974599355 1
0.0568141686957278 1
0.0495794631957026 1
-0.0462673498532589 1
0.04927424657201 1
-0.0782456021899055 1
0.0886354589045152 1
-0.212186752091177 1
-0.111155779226901 1
0.0180174609097714 1
0.0428776393905151 1
0.26131152821126 1
0.1945357390764 1
0.0533148390900926 1
0.273313385476723 1
-0.0540127273263038 1
-0.165304004368407 1
0.0418510438204165 1
-0.152487953711638 1
-0.0289472055740883 1
-0.20869168738839 1
0.0355476583997456 1
0.0422249260801003 1
-0.215897182286041 1
-0.00215362395686908 1
0.0906385998431382 1
0.127145446392816 1
-0.0787384630893058 1
0.0563350042371527 1
0.0468253878933927 1
-0.257017806456129 1
-0.0996050971320001 1
0.27228451765441 1
0.00537979235594984 1
-0.0168492087265317 1
-0.39266527382254 0
-0.0608052065299446 1
-0.148974739022056 1
0.144967737198162 1
0.0225951383928128 1
-0.015032166308796 1
-0.186997381290556 1
-0.0120411467291961 1
0.124224072677242 1
0.252735922653369 1
-0.126334427674508 1
-0.00832844196332289 1
-0.0435337370133556 1
0.151863866696343 1
-0.0570044826832653 1
-0.179351576294362 1
0.364587474586277 0
-0.182025506408408 1
-0.246053087713452 1
0.105088240728955 1
-0.193480636350364 1
-0.0838976358750385 1
-0.0143184640516648 1
-0.0567161963953767 1
-0.143498628204247 1
0.0781826595036856 1
0.069062497762212 1
-0.0132228308597509 1
0.147719168232635 1
0.235995174370528 1
-0.292267448313398 0
0.0868699969598119 1
0.158050337812011 1
0.125118092732294 1
-0.19446474149338 1
0.251446939983681 1
0.14339557577446 1
-0.0381600054807021 1
-0.00562680140673675 1
0.355208087336081 1
-0.0996442722562671 1
0.0731595776261501 1
0.370303718652263 1
-0.186849320225347 1
-0.0255248116680556 1
-0.199473563220856 1
0.216021471932266 1
0.0985302022437115 1
-0.0406615377228245 1
0.03657172833935 1
-0.204096457666729 1
-0.306205283133625 0
-0.15280763160033 1
-0.0810293304463821 1
0.145045956779283 1
0.0432557343752 1
0.2477585313121 1
0.09266128941097 1
-0.408198221809976 0
-0.0992035625043814 1
0.27691665774954 1
0.0510023138019363 1
0.219565882459167 1
-0.0158984401217234 1
0.263830723491963 1
-0.310614892825142 1
0.179776399067216 1
-0.40984167372237 0
0.0764494206366786 1
-0.0123274946585373 1
-0.0192656716520657 1
0.0771700429622692 1
0.112178330558192 1
-0.162855303793815 1
0.212786581481165 1
-0.0675518990713439 1
-0.0377515168397466 1
-0.085679131322744 1
0.211027933697756 1
0.0400621949193704 1
0.353723245079143 1
0.0208888759120007 1
0.00364476930406892 1
-0.00398479930576966 1
0.0723827075347793 1
-0.0444324881938609 1
0.207326079102023 1
0.19104806716506 1
0.251727682965005 1
0.0735484544209247 1
-0.316077739086179 1
0.0489106827692466 1
0.111888265886879 1
0.103868501299665 1
0.263638580694111 1
-0.273654711792965 1
-0.180484263550321 1
0.173182955179155 1
0.169433372694144 1
0.203553132658904 1
-0.164369345588032 1
0.0827354267282716 1
-0.00643002415933982 1
-0.293103103497287 1
0.0333361420891099 1
0.00589582952301522 1
0.154464007667588 1
-0.170449971011341 1
-0.00180530992946773 1
0.286636318488655 1
0.118206381716722 1
0.0293543128535344 1
0.17244153584875 1
-0.010907285959176 1
0.00573353873753185 1
-0.215547532975426 1
0.253009231840983 1
-0.181348390108942 1
0.223028700607032 1
0.021579288006071 1
-0.234359222202915 1
0.341400883174853 0
0.028523549400712 1
0.0157659303834389 1
0.0774203740901173 1
-0.126041007125041 1
-0.111439361378493 1
0.226423415993972 1
-0.0954325717462437 1
-0.0661991253591992 1
-0.074073025952235 1
-0.0946124981796546 1
-0.0738861041157744 1
0.293482199182761 1
0.00809497182163329 1
0.283877713715941 1
-0.0906809947771069 1
-0.015822018999353 1
-0.309441711150239 1
0.169567371069884 1
-0.0555674763715936 1
0.333633399721567 1
-0.0512574926962289 1
-0.15809688307959 1
0.152217692255569 1
-0.091058690297825 1
-0.169378858496496 1
-0.00910470757743677 1
0.176782355998396 1
0.00289926019348568 1
0.0485621809280657 1
0.223356190029049 1
0.0514037923148692 1
-0.239842515643895 1
-0.227875004916933 1
0.113316688117492 1
-0.0927025741655523 1
0.138905519641641 1
-0.067767558342985 1
-0.0321925067821274 1
-0.0575434907927575 1
0.0422410474757878 1
-0.318229839819298 1
0.0692946531357121 1
-0.0413491658768644 1
0.00741447137033343 1
0.00240783956906471 1
-0.0934661837305087 1
-0.0470474091310875 1
0.110762119038444 1
0.181813617918609 1
-0.00866988294738268 1
0.180408247079955 1
0.165926369140325 1
0.0313607428339781 1
-0.0581454907866597 1
0.137271146744577 1
0.00766587543845709 1
-0.0549555451139709 1
0.036241183283207 1
0.0187464052123891 1
-0.0874831303015589 1
0.10397449409509 1
-0.193748816519037 1
0.102375904369613 1
0.036979752822809 1
-0.0177924792626477 1
0.201025352456297 1
-0.0659584625709438 1
0.186564372588899 1
-0.2058411398701 1
-0.143880851281698 1
0.244060289467831 1
-0.19593798157939 1
-0.043058957074987 1
-0.127258530712508 1
-0.0113493066029916 1
-0.0900923046033758 1
-0.18523483327074 1
0.0534801187918928 1
-0.212282720742653 1
-0.438919961174625 0
0.380670345770975 0
0.265243684946446 1
0.140610793668442 1
0.203766327438893 1
0.0819903236955577 1
-0.0907979012116786 1
0.330911203826604 1
-0.0521853844001555 1
-0.201112628411423 1
-0.115458192104795 1
-0.0518655138271844 1
-0.0591297689336256 1
0.187556192880071 1
-0.224360141342962 1
0.244271613559846 1
0.216643526775217 1
-0.0263266325100081 1
0.353031424300199 1
-0.073724829494517 1
-0.216339309213033 1
-0.319741010763604 1
0.110613147889173 1
-0.100365065158106 1
-0.222467510019109 1
-0.073119574968117 1
-0.0175028704403644 1
0.0436192007959144 1
-0.174658749314852 1
-0.0260042578089102 1
0.142606344243906 1
0.174406452380434 1
-0.171129995444883 1
0.105633479612835 1
0.183677789962804 1
0.311996881413785 0
-0.11059239095318 1
-0.0856108424180986 1
-0.193197633994795 1
0.154629221995232 1
-0.139781624522479 1
0.116960702252269 1
0.271775115578084 1
0.149549884159653 1
-0.0624257924891894 1
-0.0976976039294241 1
-0.17817717709196 1
-0.169397397877529 1
-0.0592210713696942 1
-0.24341086103411 1
0.0452123556499776 1
-0.107446899703969 1
-0.0573123940542798 1
-0.257858516894232 1
0.213247866573041 1
0.00527544612847804 1
0.0123360029342812 1
0.196327565313577 1
-0.0471840815173081 1
0.184004003207775 1
0.193531098479059 1
-0.116215110079671 1
-0.368338094610669 0
0.0406480142768995 1
-0.369679835076109 1
-0.154857891930873 1
-0.0342754135131184 1
0.119790071927288 1
0.110524065985541 1
-0.217297438728899 1
-0.078589652718049 1
0.064866280958803 1
0.110362617237609 1
0.0832840109168689 1
-0.113655256572575 1
0.159270721926563 1
-0.117013656455539 1
-0.225082281662333 1
-0.102707662067979 1
0.256193412073981 1
0.00651817167551651 1
-0.237564238354225 1
-0.0414925487508587 1
-0.153126578814634 1
-0.127746968030861 1
0.139765340193692 1
0.0146481386426608 1
0.0890916862450412 1
0.23567679705541 1
0.0582773729403026 1
-0.0642525260960924 1
-0.318683333467261 1
0.115376583470806 1
-0.260418555634758 1
-0.156147308836749 1
-0.00711599700714894 1
0.0146535588179864 1
-0.0159553437998285 1
-0.076539303819462 1
-0.252550994779877 1
-0.167638596261266 1
-0.0904372283963882 1
-0.00725680824613944 1
-0.109806155422573 1
0.0721626198927279 1
0.144761738721802 1
0.0789780985859991 1
0.0147017256106643 1
-0.190235565771626 1
0.254907649175102 1
0.058672922173016 1
0.0232956182529928 1
0.413844365536853 1
0.248147980821809 1
-0.207993906899476 1
-0.061916479803507 1
0.0220172011455896 1
-0.0888051701834162 1
-0.174706432153511 1
-0.0368956957231219 1
0.0411106007329556 1
0.358375249578259 1
-0.187722543023319 1
0.0181498083405407 1
0.392175380369431 0
-0.33644644115217 1
0.202473747049402 1
-0.00160581724952236 1
0.119291418869311 1
0.217852341375024 1
-0.03115751326238 1
-0.0649651241661047 1
-0.00994942882119815 1
0.0648173959033616 1
0.0122610843162364 1
-0.170998389935873 1
-0.280379090678006 1
0.0959852194837627 1
0.124719226905182 1
-0.0891357790663371 1
0.288696651647071 0
0.25448192271874 1
0.170063369914816 1
-0.00492879806638185 1
-0.0216148631520355 1
0.056190388090233 1
-0.475900881112828 0
-0.0823889059896454 1
-0.117221698862792 1
-0.0142164222340253 1
-0.270323848058745 1
0.0762634008610772 1
-0.0862070500650159 1
0.0652284764273911 1
-0.134519255004071 1
-0.387540537578457 0
-0.313571225425861 1
-0.150728669515042 1
-0.0537601302553772 1
-0.157650235652355 1
0.231934220656125 1
0.119711152878014 1
-0.342777248575429 0
0.146466376164359 1
0.173228570370212 1
-0.227160207985377 1
0.252620268977708 1
0.186475310780089 1
-0.105979086534919 1
-0.0990089405639137 1
-0.140109291058003 1
0.113970569420654 1
-0.119315127562368 1
-0.222547696101067 1
-0.162586383140846 1
-0.021335837012246 1
0.314406706113705 1
0.048945393672101 1
-0.0332259315809925 1
-0.321289532598964 1
0.123959179566251 1
-0.024836083565297 1
0.228058478161957 1
-0.158709306813673 1
0.0907651901759097 1
-0.225861271025464 1
0.204438762436449 1
0.135302170034979 1
-0.295641951088147 1
-0.248614839809408 1
-0.285398077980497 1
0.370400260775855 0
-0.4247581655514 1
0.0121197324690625 1
0.413607925811234 0
-0.184513154454742 1
-0.0330911491931042 1
-0.104541743523462 1
-0.176404874309844 1
-0.242470646302273 1
0.149582621203967 1
0.133469673522797 1
-0.0931458665856688 1
-0.0351211082518135 1
0.0679037747708896 1
-0.2193456052724 1
-0.368502620848779 0
-0.0649073447329387 1
-0.00550435392543935 1
0.0234288338302451 1
-0.0726774792397924 1
-0.113902050125307 1
-0.212571146906441 1
0.0097562695338814 1
0.194428478093967 1
0.108216842005931 1
-0.00814155565217473 1
-0.198757124548605 1
0.0878059837312593 1
-0.0193913984986446 1
0.142238369721572 1
0.179698394899284 1
0.253425032773592 1
0.103628527820343 1
0.173223644573213 1
0.0386944383047177 1
-0.162785103858996 1
-0.126765952572014 1
-0.0193696880212528 1
-0.213643715261724 1
0.102484869295626 1
0.0187870150893763 1
-0.0657362648033339 1
0.0874312810337334 1
-0.00619549194905927 1
-0.0445811644925234 1
0.123450348718402 1
-0.156660163267299 1
-0.0554648152950662 1
-0.223706889711043 1
0.15053991782071 1
0.131879360215147 1
0.164460766919215 1
0.0740077422555698 1
-0.204072236012772 1
-0.164428691304227 1
0.0868308647050144 1
-0.0441817894787372 1
-0.220493823170533 1
0.112631364270305 1
0.247915268840902 1
0.0954000194228659 1
0.0414155432372069 1
-0.491942961906772 0
0.0345785671584035 1
0.0919763889739194 1
-0.0177543212785658 1
-0.154046578495406 1
-0.0955615001281802 1
-0.199779919321109 1
-0.00276329337620028 1
-0.161135580373306 1
-0.189133174581011 1
0.179808149817474 1
-0.218402587395753 1
-0.0769797605449 1
0.149810905720779 1
0.17183825374258 1
0.0195161087928419 1
0.399514961889745 0
0.274000021642834 1
-0.0314303616839916 1
-0.033844600193036 1
-0.0562426829801489 1
0.421534058959437 0
0.217791603087525 1
-0.126817200081828 1
-0.230732363517736 1
0.121613326449002 1
-0.163491091090223 1
0.0655604877516856 1
0.0164303746304018 1
0.0135225884555524 1
-0.101671166864496 1
0.170880037555609 1
-0.182787340571823 1
0.169338416757981 1
-0.0627853214706263 1
-0.191583350980179 1
-0.0141010317278248 1
0.0127396382462448 1
0.367465193524094 0
-0.243731296788215 1
0.22733405384611 1
0.0157995357557036 1
0.189325308920101 1
-0.253764594781734 1
0.127212828624184 1
0.134421156834485 1
-0.243939955264025 1
-0.219906507166517 1
-0.0545093324130904 1
-0.0596977330574365 1
-0.170746807898718 1
-0.167736095278927 1
0.0970886693918043 1
0.031105829552147 1
0.0719175665641412 1
0.00237886569371884 1
0.0748087867281217 1
-0.0799528898676966 1
-0.117280891360857 1
0.188891980894118 1
0.103374643396338 1
-0.0267516094058372 1
-0.0664982367262103 1
0.0990813798069376 1
0.208411995680983 1
-0.165356551869126 1
0.421850796090488 0
-0.192858537450719 1
0.00764396544345892 1
0.0737267856456301 1
-0.0585190173024236 1
-0.0979183363384911 1
-0.129569855438584 1
0.165721229843441 1
-0.13777080598757 1
-0.0123370415193407 1
0.0326493078742845 1
-0.0855935886160579 1
-0.0994558342320396 1
0.291118248941047 1
0.0126189258208592 1
0.246527220724304 1
-0.200454112600328 1
0.063235754510108 1
-0.211185406133936 1
0.0070565857618312 1
-0.0912491447099225 1
0.0887985092783963 1
-0.0279665960445624 1
-0.0372858655669722 1
-0.152728193582628 1
0.143151289366611 1
0.291094572413096 1
0.0592236993603641 1
-0.060315157934698 1
0.196443910938572 1
0.14754490026868 1
0.138706103722404 1
-0.176543582651435 1
0.130783718250298 1
-0.314228251757622 1
0.0353450784068359 1
-0.0260288096699046 1
0.0064908115568485 1
-0.231254582866773 1
0.124869390308474 1
-0.246086672694195 1
0.0137329123336455 1
-0.255471830881785 1
0.255706898306734 1
-0.0561320921819356 1
0.116348158110298 1
0.137023817252405 1
0.0034069548264737 1
-0.0986583196513374 1
0.0930611554407932 1
0.148707947170732 1
0.284455874014894 1
0.0321218264574492 1
0.367940245750549 1
0.336458836334657 0
-0.185519972015551 1
0.110605699917512 1
0.221506408990568 1
-0.0235511421826717 1
-0.127608940722324 1
-0.0738079961065852 1
0.122042917557717 1
-0.282392574213643 1
-0.205004518786396 1
-0.031126740189441 1
-0.148985796677928 1
-0.0472142490563535 1
-0.167092325921976 1
0.155813722632226 1
0.0420082857438649 1
0.0811029776076447 1
-0.169433169357348 1
-0.0937027035821178 1
-0.00409214743723738 1
-0.142240512563809 1
0.00951699533614384 1
0.0895843622555019 1
0.0444457986226323 1
-0.20443992315094 1
-0.00870945882910752 1
-0.0731203575482819 1
0.0428609156838251 1
0.164247245363799 1
0.167494645244985 1
0.214009100318275 1
0.149350515094942 1
-0.00645587625757618 1
-0.0466404493063603 1
0.00183701819834946 1
0.347358773911404 0
-0.158308468153446 1
-0.215655603565387 1
-0.290534034460813 1
-0.0442906568773615 1
0.00716498217867238 1
0.187816317522625 1
-0.0626743323752969 1
0.0161692163734843 1
-0.0722196807003897 1
0.0905325069480796 1
0.0727811373357757 1
0.111217862538575 1
0.200458364749681 1
-0.1746133276561 1
0.00751528961362834 1
0.289596344872911 1
-0.0999986823491194 1
0.122103892675174 1
-0.261170065560751 1
-0.20271779249764 1
0.2022279461147 1
0.0633845264779081 1
-0.0128476513889149 1
-0.0656710497907226 1
-0.0352986040647599 1
-0.165772996617735 1
-0.0649022598172925 1
0.181962654648042 1
0.197682308100104 1
0.034873191223767 1
0.303207393218172 1
-0.0446066607965132 1
0.163284466436739 1
0.181978753121769 1
-0.00881462829084041 1
0.0612706908879881 1
-0.187201283551514 1
-0.245849723679515 1
0.0866887974886095 1
0.00645723185035344 1
-0.0246461667229258 1
-0.348931266873507 1
0.200122869155059 1
-0.052110611452766 1
0.0821280610324484 1
0.0590750206179005 1
-0.143116680986008 1
-0.150620186961932 1
-0.0261055999163849 1
-0.0234514665089171 1
-0.11713517044879 1
0.41758134532253 0
-0.0984409968524682 1
0.00198909807791357 1
-0.394053006146223 1
-0.27406695287702 0
0.0111611693256065 1
0.0676789193939064 1
-0.0494154647262585 1
-0.342576137903519 1
-0.183276128394748 1
-0.0300217995517234 1
-0.00282926030386019 1
0.0997066456118899 1
0.0765711129695266 1
0.0684046195309284 1
-0.183245848768831 1
0.0112362994316383 1
-0.346929952976261 0
0.110980087905856 1
0.107858407449751 1
-0.294264080279843 1
-0.162763401643207 1
-0.107663290700671 1
-0.0451093114019128 1
0.107110713913075 1
-0.00823028647432907 1
0.50070484220652 0
-0.143394514138079 1
-0.299053125455483 1
0.0629547532484068 1
0.0052339912852322 1
-0.168474916905957 1
0.159210412750154 1
0.042860229014069 1
-0.0713726168564668 1
-0.179264892426279 1
-0.121930272760765 1
-0.157657760407411 1
-0.193219432420496 1
0.206375055176105 1
0.236914705145165 1
0.349179454763484 1
0.01063110832328 1
-0.123881938525773 1
-0.219438277090534 1
0.0333170800563089 1
0.205281926311369 1
0.168079741418945 1
-0.0547458099865043 1
-0.195786975935578 1
-0.0176369155138331 1
-0.0495058066889979 1
-0.114740916695717 1
0.0964346434434706 1
0.11001142952832 1
-0.176467640949683 1
0.0553880493174717 1
0.258746780215122 1
0.194890100960579 1
-0.151842116571558 1
-0.0624190438912377 1
-0.0836106564470107 1
0.143095574900134 1
0.235275783363818 1
0.260212442669548 1
0.146482926374079 1
-0.1647415785792 1
0.213862575337042 1
-0.307873283959801 1
-0.253341947800341 1
-0.188031779703748 1
-0.0121845431150461 1
0.119821395305936 1
-0.204914344005559 1
-0.0933712037351767 1
0.080796987669069 1
-0.253780787468299 1
0.232281446926887 1
0.0893316679233292 1
-0.255597007966041 1
-0.0948692918167461 1
-0.0292140632542083 1
-0.0606648695321011 1
-0.0431078305971704 1
-0.255418614094495 1
-0.125862899109726 1
0.0254360822990057 1
-0.197253207661907 1
0.169469783435253 1
0.0299376637804549 1
0.138864326653573 1
-0.350592301689586 0
-0.0761259831414539 1
-0.022820750390751 1
0.192287751531517 1
-0.204863285115646 1
0.150109270940984 1
-0.10489234415177 1
-0.206224653578795 1
0.0346446812502373 1
0.224008350012614 1
0.0299352408149698 1
-0.087397090312986 1
-0.0133830470592181 1
0.0785044580223312 1
0.0310343288430804 1
0.209369592572536 1
0.289397154770546 1
0.283256734564769 0
0.14123248700354 1
0.137210298307529 1
0.141655935214108 1
-0.179688816979326 1
-0.207103907045193 1
-0.0160443766782281 1
0.0817898360900092 1
-0.176665795356269 1
-0.352145162043806 1
-0.230624496221772 1
-0.182085032243222 1
0.0949199219015801 1
0.0346179178943787 1
0.179905706921294 1
0.243788135335512 1
0.100713039693532 1
0.0794895210255036 1
-0.127526617518628 1
-0.0543333899941092 1
0.378413608475918 0
-0.0388347561679635 1
0.0523640281707021 1
-0.00828593886941891 1
0.0751619931640736 1
0.048419143757272 1
-0.119563268660569 1
0.270510952531792 1
-0.0133553887265084 1
-0.185418073278927 1
-0.0357298954083017 1
0.132129138349348 1
-0.20824541773968 1
-0.0532384500599891 1
0.217992171751437 1
0.083629324884875 1
-0.151000366986848 1
-0.129531298256259 1
-0.297875682296433 1
0.0427479848379851 1
-0.178491234030655 1
0.033650610852666 1
0.13213000051635 1
0.0756802783521585 1
-0.152897106759376 1
-0.0764227682722293 1
-0.0824459347093042 1
-0.299496019527394 1
0.033204213802229 1
-0.0896243770011595 1
-0.0970690961753131 1
0.154693747227455 1
-0.0466353067581073 1
-0.0997617313952578 1
0.484534351264155 1
-0.0531024467294274 1
0.142712283661298 1
-0.106098267834234 1
0.110333265229351 1
0.0376783209454117 1
-0.203338414437741 1
-0.0126236636994166 1
-0.135464428324272 1
0.0722209864970838 1
-0.317665860884724 1
-0.0162083526056712 1
0.0755414587745934 1
0.00229906191215315 1
0.461459052310398 0
-0.133232831103855 1
-0.109472528583924 1
0.11308474571595 1
-0.411339289828661 1
0.128395774763978 1
-0.409218132708468 0
-0.0286752306828591 1
-0.00106822807590751 1
0.00482786835479224 1
-0.200555593608463 1
0.0357971951653037 1
-0.021550869099541 1
0.183790573990678 1
-0.129563149723912 1
0.440609964527452 0
0.285936030261147 1
-0.0873069263023157 1
-0.198365648355408 1
0.239487995728783 1
-0.17740766742985 1
-0.119771900395325 1
-0.369049741788201 1
-0.0630159326358425 1
0.0310872748482008 1
-0.143135052152216 1
-0.156772834156894 1
-0.250974054975768 1
-0.340323144713973 0
-0.139418316379014 1
-0.169953510588138 1
-0.161970784547023 1
-0.183625586499241 1
-0.128021617757836 1
-0.0405768561752051 1
0.161683906679567 1
-0.405032092793543 1
0.115443403779915 1
-0.0876896583205538 1
-0.2481315134726 1
0.124725152040961 1
0.0119316411567293 1
-0.173172916645352 1
-0.186820034560786 1
0.021827425942062 1
-0.144801246833991 1
0.0224542104355529 1
-0.177457249470742 1
-0.0384982475776392 1
0.0782239207913379 1
-0.112312599913978 1
0.14332779172657 1
-0.0458194257123986 1
-0.144045868085286 1
-0.209384854704621 1
0.008221680947089 1
0.174238595440549 1
0.0577957508662454 1
-0.198177519111721 1
-0.377501922141416 0
0.168991306360398 1
-0.0568826538147536 1
-0.304229659159804 1
0.38593843395551 1
-0.268254255927571 0
-0.0554167950662795 1
0.0743300354975518 1
-0.0878845236169896 1
0.227777147810481 1
0.0203257515398997 1
-0.0813515142162826 1
-0.0890739039300365 1
-0.0879467596449678 1
-0.48762305512796 1
-0.0631141624182305 1
0.195949888011985 1
-0.0764585453492411 1
-0.153415422756838 1
-0.398442552329823 1
0.120551494086764 1
-0.285497266947003 1
-0.192918073554448 1
0.238780103806867 1
0.138049010219159 1
0.0680595663224937 1
0.0720070366105177 1
-0.288668556611531 1
0.280679893493689 1
0.0884053032430262 1
0.0325809292326009 1
-0.0485753922682974 1
0.125329405469529 1
-0.134049547514298 1
0.094326232485014 1
-0.125210535811735 1
0.0804869756762145 1
-0.232405469979848 1
-0.0460495022562166 1
0.203536882295554 1
-0.0469979598568741 1
-0.165694507719394 1
-0.129253847983413 1
0.138377431048559 1
-0.142186020447629 1
0.0149227264462084 1
-0.0106229275867556 1
0.15213996445677 1
-0.0802953242726699 1
0.340554973597778 0
-0.0062437103926885 1
0.152664454195408 1
-0.0292738703681381 1
0.0947091777845029 1
0.1238687369363 1
0.217326127217262 1
0.154331062480303 1
-0.123057361828318 1
-0.0164945465323103 1
0.0585671016172589 1
-0.109035152248183 1
-0.266119517053995 1
0.0642892578695647 1
0.206155475554193 1
-0.0261891161275857 1
-0.237882628878167 1
-0.419057871223787 0
-0.0365561802564936 1
-0.325080682376314 1
0.0747155523633487 1
-0.117164451828529 1
-0.110936826099028 1
0.0544487124224739 1
0.229288844358215 1
-0.0716431759971543 1
0.00437803148574635 1
-0.0772351527796647 1
0.520013717593709 0
-0.043593563637946 1
-0.125103636064962 1
0.088340883410422 1
-0.219935482670148 1
-0.270239747623667 1
0.135779505312407 1
-0.133466421799861 1
0.159697084025484 1
-0.122330470489339 1
-0.371899255461247 0
0.268792292528134 1
-0.285691790504443 1
-0.306154943296254 1
0.148029690824336 1
-0.0897853486020473 1
-0.178848015415123 1
-0.420095567728145 0
0.238026153649871 1
0.193399547411173 1
0.388118098456337 0
-0.0331009893172181 1
0.0803484005040462 1
-0.160951689339488 1
0.0822075966337383 1
-0.00056129360729757 1
0.0927135092583001 1
-0.313671580918561 1
0.222971654420161 1
-0.0965365502331638 1
-0.160456209886151 1
-0.155178352885286 1
0.138804725626412 1
-0.0840959404292091 1
-0.0537285604345936 1
-0.0331574591042295 1
0.124316036708773 1
-0.194758918519216 1
0.0921471403151915 1
0.401033524274118 0
-0.11085466259958 1
-0.00414253271234946 1
-0.0550491905501493 1
-0.269176022567708 1
-0.0174643518761154 1
-0.00638223432890883 1
-0.196953137706571 1
-0.147953547586439 1
-0.130746310280439 1
0.138697185168853 1
-0.00837835453713266 1
0.147984492135339 1
-0.0154045729257908 1
0.0202712223356964 1
0.0956715100946158 1
-0.262335631730152 1
0.0252182173466147 1
-0.20173738728952 1
-0.198123566328681 1
0.312179096272846 1
-0.187141336274676 1
0.12171781118563 1
0.127278460660105 1
-0.404690010991957 0
0.181341913270661 1
0.244813636979923 1
0.155182962562903 1
0.220605161154395 1
-0.456594387890372 0
-0.112722561539159 1
-0.070231209453044 1
-0.398369891526345 1
-0.0926363115120807 1
-0.130957419924639 1
-0.218523330526196 1
0.0277218079472332 1
-0.176338169185165 1
