# Supplementary material for: Bias caused by sampling error in meta-analysis with small sample sizes
Source: PLoS One. 2018 Sep 13;13(9):e0204056. doi: 10.1371/journal.pone.0204056 (PMC6136825; doi:10.1371/journal.pone.0204056)
Supplement: S3 File — (ZIP) [file pone.0204056.s003.zip › results N = 20 delta = 0 tau = 0 sz = 5-10.txt]

"dl.delta" "dl.cp"
-0.371933547362041 1
-0.765333801396741 1
0.187990637878751 1
-0.243293210638321 1
-0.274727844806902 1
0.164209958951048 1
0.397995797811374 1
0.143837905336242 1
-0.288141541990485 1
0.215154537752853 1
-0.0748556122103439 1
-0.500987530799434 1
-0.766798444540807 1
0.807077723977766 1
-0.685421966717272 1
-0.449334093691148 1
-0.367757106935521 1
-0.616709224954782 1
0.413728394985037 1
0.435449469012548 1
-0.696571664128842 1
0.33097119327216 1
0.215750675853767 1
0.325616436460984 1
0.392761304340539 1
-0.072051844265614 1
0.073943173991174 1
-0.202431040618582 1
0.74074044774971 1
-0.0394999959517342 1
0.146427302146898 1
0.0470811560624284 1
-0.481750904703801 1
-0.31954211701081 1
-0.881327050842282 0
0.0522041934906362 1
-0.0799321502352171 1
0.882816983423273 0
0.281913027758693 1
-0.149908356463179 1
0.507888194861782 1
0.8418217961343 1
-0.113626730498411 1
-0.360912561383622 1
0.18104724278293 1
0.134623713259359 1
1.28770378754431 0
-0.060802710093665 1
0.609280177765146 1
-0.227580737737476 1
-0.66745029405216 1
0.196030263400433 1
0.292116665743425 1
0.634174333743057 1
0.503042353094381 1
0.125718336358003 1
-0.481461867090316 1
0.0546613088302596 1
-0.550686338751694 1
-0.10965700150002 1
0.139498399990915 1
-0.478988228883777 1
-0.275313411403587 1
0.0781090156366424 1
-0.133213039720411 1
-0.505805477606189 1
0.754412290657228 1
-0.289798602533206 1
0.684220706008926 0
0.151553271733406 1
-0.173725230172854 1
0.653656457946146 1
-0.471380965618989 1
0.588835246735207 1
-0.226793821440802 1
-0.248135540517981 1
-0.265221236954828 1
0.778426963390485 0
0.49878164140625 1
0.555597536855156 1
-0.100627709562393 1
0.0791475448701626 1
0.332624708407588 1
-1.08719190202859 0
-0.534513663054091 1
-0.778065575043683 1
-0.80094751856239 0
-0.357432509463185 1
0.298253880242733 1
0.300134972177999 1
0.225522383869108 1
-0.289495171721451 1
-0.47305297281832 1
0.427866006525131 1
0.228496943130854 1
0.304411227139426 1
0.26021963914674 1
-0.173313734190631 1
0.0959423251363987 1
0.274599548992049 1
-0.384385559167563 1
0.0203079671620444 1
-0.37332670363638 1
-0.515118799190442 1
-0.480970993022962 1
-0.293715773479701 1
0.107210714987551 1
0.0502536143860109 1
-0.0130223523625523 1
0.0205575262706095 1
-0.59107791782916 0
-0.0131446076038479 1
-0.759149374529765 0
0.794827050534837 0
-0.110953659829136 1
-0.203781407738841 1
0.724866386010891 1
0.171898660819494 1
0.618374324787807 1
-0.342710103538311 1
0.306576191762285 1
0.195987729223313 1
-0.902207505931303 0
-0.543235302267216 1
-0.042816496529631 1
-0.0085444388678659 1
-0.0351315156825484 1
0.150870179756144 1
0.264114710821126 1
-0.258914891370063 1
-0.257361378437364 1
0.107068438527221 1
-0.514812425127441 1
0.466939699809518 1
0.0748682849362464 1
-0.31586568881929 1
-0.363429882352125 1
0.0127209203700156 1
1.32178310367144 1
0.365833254367872 1
-0.390693479420701 1
0.544491192942114 1
0.44042463417489 1
-0.391523683118657 1
-0.163722927014954 1
0.152516263217529 1
-0.568416950531987 1
-0.164829821697628 1
0.142622092805562 1
0.590819887307211 1
0.893226870429159 1
0.317211805469835 1
0.474215742362514 1
-0.0114308724022883 1
0.0742957899420587 1
-0.304769856890717 1
0.373867220776159 1
0.210605025756452 1
0.765553613249842 1
0.507565976445183 1
-0.294104709407232 1
0.195866261786364 1
0.585661715158946 1
0.203711632296562 1
-0.23977067578473 1
-0.0500683468443419 1
-0.769605606634311 1
-0.361460486185467 1
-0.507735786716396 1
-0.536697403279237 1
-0.223256122434349 1
-0.127832898189974 1
-0.856948714474038 1
0.17231621113594 1
-0.00292761074755704 1
-0.728033868203275 0
-0.269521580379988 1
0.055807662321758 1
1.3207677668191 0
0.102858930128352 1
-1.18698251162616 0
-0.761133705178751 1
-0.39288452529081 1
0.151496295399466 1
-0.192299999526571 1
0.0133354947017282 1
0.209454519769627 1
0.540924402171327 1
0.506094610602572 1
0.338647979943103 1
0.367819125391291 1
-0.483711059364973 1
0.395458325700478 1
-0.133738691436476 1
0.472986100146031 1
0.0521570554528225 1
-0.429796137865966 1
-0.166257463050583 1
0.00708668024210421 1
0.163733190969188 1
0.1624279149871 1
-0.820253473465407 1
0.167577637387541 1
-0.452318556213256 1
-0.453532989943989 1
0.26596346654118 1
-0.631160450177989 1
-0.207561060915583 1
0.543010292154174 1
-0.194617736824266 1
0.025236322930616 1
0.152895014036033 1
0.249066949886073 1
0.435346249619989 1
0.497358121455867 1
1.06057818418079 0
0.299460708647416 1
-0.307908151852616 1
-0.0124974281257449 1
-0.0206461232078267 1
-0.224235832988011 1
0.10014729618457 1
0.0767132538560006 1
0.876321617858067 0
0.260198036585637 1
-0.274391596662419 1
0.0427166544729794 1
0.420467160832055 1
0.0663164379863954 1
-1.01236403038602 1
-0.875652805419037 1
0.733539758346905 1
-0.718546484473434 0
0.152336085204196 1
0.244618882563337 1
-0.262748312977119 1
0.112545548474807 1
0.657518584246123 1
-0.301549349582593 1
0.612062262925753 1
0.746965374478697 1
0.0410276995353195 1
-0.219862514876309 1
-0.74307636073646 1
0.387099515727086 1
-0.105401017071325 1
-0.468214280979284 1
0.252764094868228 1
-0.447778754055546 1
-0.249035796119211 1
-1.0539973073357 0
0.920108203031333 0
1.23356214633627 0
-0.00542030033772373 1
-0.675970512708437 1
0.180046845976352 1
0.610560353331728 1
0.423799127815015 1
-0.623264703186486 1
-0.240749258102304 1
-0.268172363053443 1
0.264834070509873 1
0.0397434509733656 1
-1.35249382479305 0
0.444523486724749 1
0.486218519410878 1
-0.195227186910897 1
-0.440693999424933 1
0.755831041891747 0
0.921460269195974 1
-0.143225385877591 1
0.47230295260813 1
0.994712812528075 1
0.118801563856226 1
-0.285438116120478 1
-1.28386365372623 0
-0.636500081956225 1
0.396416864316953 1
0.0431746827015001 1
-0.401743898685333 1
0.391247967783983 1
-0.706961947268805 1
0.172347175470991 1
0.295348829731548 1
0.145609508702976 1
-0.651663614263498 1
-0.46652988018834 1
-0.377180505957112 1
0.94664187064944 0
0.443820071638533 1
0.606878402164644 1
0.576903832422567 1
-0.164821981030163 1
0.469713764756339 1
-0.589387665189243 1
-0.227300198837161 1
0.29464108305424 1
0.492300327052098 1
0.442780345691581 1
0.107855127379377 1
-0.0647678540405881 1
-0.632195950832623 1
-0.215095038146079 1
0.706418415099245 0
-0.134880288370711 1
-0.172302448823036 1
0.707024154621092 0
0.353578666288931 1
0.614183040876503 1
-1.00013569618321 0
0.108115713027133 1
-0.388980122695548 1
0.0894991762972447 1
0.159573104312565 1
0.190517171737537 1
0.582371504940423 1
0.255040247161393 1
-0.0870231132344182 1
0.166629345400065 1
0.0930939266790959 1
0.0501530405674764 1
0.0392450961877796 1
-0.707053952000681 1
0.313492221575833 1
0.671951760050866 1
-0.373583325313232 1
0.0941697712607363 1
-1.14119645676872 0
-0.284802500021535 1
-0.0567758700826831 1
0.269727496197111 1
0.0729344340551435 1
-0.218762395530989 1
-0.185650759710498 1
-0.133605743095632 1
-0.309207505554041 1
-0.267824012623253 1
0.415094892660757 1
0.389224891503827 1
0.601374766358469 1
-0.276258203037471 1
-0.286617947157284 1
0.346018343741188 1
0.134469555477165 1
-0.225047088818375 1
0.201568545884797 1
0.352694461045388 1
0.144298404928431 1
-0.216588757520265 1
0.200805935340184 1
0.47193883025738 1
-0.177254698126339 1
-0.0896098654572543 1
-0.218249942016037 1
0.322480082077421 1
0.497014142619416 1
-0.656356429905493 1
-0.421573488136069 1
0.974652355943589 0
0.485342493744224 1
0.0624236145925707 1
-0.587426168016956 1
-0.228212075597844 1
-0.139777122151497 1
-0.752054275220021 1
0.00987875872608887 1
0.670459925172434 1
-0.186393383839286 1
-0.674489067390588 1
-0.0127983698747042 1
-0.475818825152296 1
0.123211006664572 1
-0.00798690824234452 1
-1.18494055188689 1
-0.0434341663270665 1
-0.607882097039021 1
-0.602158504621759 0
0.128187156330255 1
-0.850358912295249 0
0.766546425830056 0
-0.775092340399251 1
0.50947098269689 1
0.641471167902213 1
-0.109216624333103 1
1.09094475260467 1
0.18272005807426 1
-0.226575383714837 1
-0.18418019299332 1
-0.0363440472708732 1
-0.343106527706378 1
0.275143970491253 1
-0.575995199914896 1
-0.0654699884331956 1
0.061764453987306 1
-0.415108815291436 1
0.0400903619491783 1
-0.0937227431007209 1
-0.379292473789202 1
-1.66917612872459 0
0.088679001234761 1
-0.201724183250725 1
0.630137412006671 1
-0.247561355407644 1
0.405682729790468 1
-0.98080227334482 0
-0.247241120010776 1
0.17849641899803 1
-0.196734449299766 1
0.411326258026596 1
-1.00024880647137 1
0.32186728321307 1
-0.501533469401718 1
-0.28288676217422 1
0.477501461419329 1
-0.338723431268038 1
0.217988822057133 1
0.211879907019446 1
1.10935123781253 0
0.45689293833255 1
-0.713711199969587 1
-0.165802168380786 1
-0.0458561680466375 1
-0.330440525227841 1
0.733216541986507 0
-0.0641842537053753 1
-0.0368676050666983 1
-0.234207035293788 1
-0.175966759623056 1
0.0270729553638086 1
-0.301340189768514 1
0.932999473650198 0
-0.35012832168575 1
0.610962418014467 1
0.458284890950964 1
-0.140834499222258 1
0.875107141366878 1
-0.572196091558407 1
0.894210239947392 0
-1.50137883172524 0
0.234597903105769 1
0.00405152538830764 1
0.269048325170445 1
0.20529565476512 1
-0.125650982797919 1
-0.768043249232293 1
-0.472141190417013 1
0.372521769885606 1
-0.488455114493929 1
0.0181247015784206 1
-0.173129837843362 1
-0.308619078526013 1
0.11807813306286 1
0.753907845802036 0
-0.295624535485819 1
0.418233333460008 1
0.290767979093323 1
0.323408151072894 1
0.262970524598716 1
0.0816662143781691 1
0.0029078666217028 1
-0.0649212545974028 1
0.296061670783269 1
0.0278552932476307 1
0.56153968925494 1
-0.150690789381051 1
0.0133491691519682 1
-0.46535351401962 1
-0.151890479917551 1
-0.567526074011528 1
0.363540368357878 1
0.000190692010899898 1
-0.0763107364408048 1
0.717885807031303 1
0.45949620836792 1
-0.620139675422394 0
-0.836008148637401 0
-0.0640734268698121 1
0.232505411604746 1
-0.397203178571404 1
-0.211314152817955 1
0.550655411682728 1
0.764886651182944 1
-0.137865143992422 1
-0.00424843558754409 1
-0.177390315353894 1
0.556420223963844 0
-0.548285967479112 1
-0.108823268898463 1
0.650365747083939 1
0.0167219803297855 1
0.877461989766557 0
0.374881185247308 1
-0.302704116244357 1
-0.306060701816046 1
-0.19238249696233 1
-0.314875135730115 1
0.172861008685538 1
-0.597005496354729 1
0.782506659752738 1
-0.366559201224634 1
0.405603152826022 1
-0.624060291851489 1
0.018213570283983 1
0.442410814181711 1
0.165530639591915 1
-0.0530822640952862 1
-0.360988748022666 1
0.434749548668312 1
-0.387613905097237 1
-0.862179700370936 0
0.335031082099309 1
0.179238585007494 1
0.0236625124351558 1
0.0768790199054517 1
0.764767457427031 0
-0.0579494114550996 1
-0.118480314536247 1
0.109239367091355 1
0.158669675311474 1
0.0546457012764243 1
0.282287404790849 1
0.174276608146388 1
-0.349016172063564 1
-0.026954132062585 1
0.636701666266565 1
-0.341405415299412 1
0.11760894467168 1
-0.158020596824553 1
-0.0303751159746408 1
0.49763521771029 1
-0.183386309195955 1
-0.480470684719783 1
-0.472398693116175 1
-0.248547869452636 1
-0.188993608428981 1
0.0267839473950238 1
0.906033657598887 1
-0.581245350623605 1
-0.0869433908396969 1
0.47987370580541 1
0.795713559833242 1
0.833702491706043 1
0.178614154596333 1
0.642660977725522 1
-0.291930444612583 1
-0.320980574808246 1
-0.269066617368837 1
-0.142103463702326 1
0.603159362326674 1
-0.732961766485296 0
0.308206284337379 1
0.469692208678076 1
0.741397873246767 1
0.11102652549638 1
0.108923788981375 1
-0.313722362316123 1
0.227207182051307 1
0.0925156349663779 1
-0.132243923405671 1
-0.850196472678637 1
-1.21419265530328 1
0.158025238063904 1
-0.360350279083885 1
0.166086389058106 1
0.124998360513015 1
0.538028510899178 1
-0.0237390336601306 1
0.164328448186223 1
-0.275674434172092 1
0.0102736387105607 1
0.397656908457593 1
-0.268266890144638 1
0.223729741711932 1
0.0220808910353888 1
-0.455776376109135 1
0.0346417478006723 1
-0.385240331119141 1
0.325948457834744 1
0.751120642962238 1
0.0302905875157977 1
-0.0742900577829248 1
0.182486399723146 1
-0.0779149232985459 1
0.269122150322823 1
-0.179743790234786 1
0.0555681485095475 1
0.503229800056073 1
0.191698249151003 1
0.361791933510067 1
-0.0519061452763255 1
-0.0420882775773902 1
-0.521048364169672 1
0.39326713999327 1
0.0647492734785028 1
0.388760364748783 1
-0.182192166056956 1
-0.42780340403692 1
-0.557087709666229 1
0.60874818675166 1
1.48337860022689 0
0.371830411170666 1
-0.694874512957084 1
-1.11566997464892 0
0.845436896574132 1
-0.570513792024847 1
0.324343176607662 1
0.093822287612856 1
0.287013619000123 1
-0.624359872745834 1
0.306770488573154 1
0.0313960545657744 1
-0.339035277337255 1
-0.254792348807947 1
0.596952941009299 1
0.23014085990151 1
0.0818925875591036 1
0.0144660993278313 1
-0.267271586211514 1
-0.871859179426898 1
-0.658785525380317 1
0.241861548655581 1
0.593774169001278 1
-0.147989502779982 1
0.306061030334077 1
-0.0275179319064054 1
-0.0696300384351729 1
0.258161477578324 1
-0.269962161518108 1
0.945941859507359 1
-0.100235039599165 1
0.552371006920251 1
-0.106454020083184 1
0.765224702482904 1
0.120310502892582 1
-1.12116675590654 0
0.0902428770543089 1
-0.119278560523495 1
-0.428516894692132 1
-0.204712314321087 1
-0.224144055509456 1
-0.220310968393115 1
-0.473482405376652 1
0.281463225849985 1
0.796490628013011 0
0.139201686683556 1
0.0128640983170245 1
0.504971443534252 1
0.304497592452518 1
0.57726574325789 1
-0.309776098016776 1
0.0528952600008773 1
0.778004803939823 1
-0.0304065283817201 1
-0.211875431544822 1
-0.10815237150368 1
-0.425644176931536 1
-0.857692221539439 1
-0.303608611122465 1
-0.551756713886287 1
0.653970861062695 0
0.466637474507593 1
0.4019846293665 1
-0.209038870944896 1
0.0738158815602065 1
-0.61661231250099 1
-0.909616118668579 1
0.496254352408658 1
-0.305897131362732 1
0.655776105117799 1
-1.20096567072405 0
-0.776677733181046 1
-0.356002674867148 1
-0.0703654680402338 1
0.314157254150797 1
-0.273654445706364 1
0.360587636672604 1
-0.170566621145964 1
0.898006758515349 1
0.772240047710224 0
-0.730163631883648 1
0.0857294765486387 1
-0.656115051857452 1
0.0916349083051678 1
0.348457389242701 1
-0.0339777181065611 1
0.0772766406736033 1
-0.368178313614254 1
-0.316853497463944 1
0.319480122606278 1
-0.697637640519722 1
0.370750736010846 1
0.311518532786383 1
0.414809242585262 1
-0.393366806845659 1
-0.47388097777463 1
0.972785437493629 1
0.507644286650984 1
-0.424656070620995 1
-0.497906192903282 1
0.412248520018087 1
0.607406276151133 1
-0.435890961099353 1
-0.460317110472196 1
-0.784276431169598 1
1.01453390037155 1
0.775724253209488 0
0.085370105307973 1
0.462323778266463 1
-0.175563444014545 1
-0.35582248454944 1
0.383360104825358 1
-1.14381378288174 1
0.147416942078221 1
0.596927718470289 1
0.0316693558599575 1
-0.157990675340827 1
0.6908860081683 0
-0.17409999316625 1
-0.300232261987825 1
-0.0483126700892131 1
0.0962314715603819 1
-0.524627159408614 0
-0.299186921469151 1
0.0599666966887523 1
-0.165234387359534 1
-1.15022628369891 0
-0.380094237182957 1
-0.405891753367544 1
0.340441510662545 1
0.0264864311193661 1
0.641496665316459 0
0.470867714675548 1
0.730899797159612 1
-0.340262407847507 1
0.174580576063816 1
0.479615145787793 1
0.414214707253533 1
-0.822138888027919 0
0.548797382965801 1
0.368152852770919 1
0.297355613185365 1
0.154162723771292 1
-0.047573939475258 1
-0.396798404329225 1
0.790029326812128 1
0.782170827686889 1
0.221833975731649 1
-0.067997651335317 1
-0.335097526537792 1
-0.130586931875772 1
0.0760771821359347 1
-0.153946160905161 1
-0.418077212260662 1
-0.225000881781203 1
0.133100443585198 1
0.217807260989566 1
-0.287034479586889 1
-0.173275996007131 1
0.25512019709822 1
0.387185010359217 1
-0.159621806184055 1
-0.741713409581193 0
-0.354213825793954 1
0.173360121661588 1
0.387815501373265 1
-0.69112498846648 1
-0.211994972636429 1
-0.196729806108002 1
0.46023739326652 1
0.0498587873996848 1
0.0910002281335326 1
-0.425125075102185 1
-0.113600736379751 1
0.243580561622228 1
-0.392980625045244 1
0.197147147521204 1
-0.0738890510277355 1
0.29684891478043 1
0.161270037653482 1
-0.661324993801822 1
-0.409777779248836 1
-0.645980175564748 1
0.869612376718555 1
0.375419555220106 1
-0.369279594165011 1
0.657172503858639 0
0.561327230145543 1
-0.40017487953795 1
0.141825448970524 1
-0.751281587305428 1
0.615661046882654 0
0.421914337801951 1
0.0982848524533723 1
0.258342533768482 1
0.171425988286187 1
-0.206867370747832 1
0.191396414236186 1
-0.103910328086489 1
0.177773809179265 1
0.24806684139014 1
0.311998298745362 1
1.35804242829563 0
0.0594632939255823 1
0.240682408661853 1
1.10968300391256 0
0.354261277317755 1
-0.792548746853654 1
0.41849998016195 1
0.697990184549959 1
-0.0611669048434986 1
0.0183581124962276 1
-0.249898278685415 1
-0.135608481484125 1
0.774533228591625 1
-0.431193011723413 1
0.0968413379604269 1
-0.472015640411048 1
-0.403346501516506 1
1.01466818349725 0
0.39962112798866 1
-0.339830093853675 1
-0.24490426044594 1
-0.395470376109655 1
0.807285067575249 1
-0.333522227879141 1
-0.800928108037446 1
-0.0255757318743587 1
0.745287975966444 1
-0.993207571349223 0
0.797149718068372 1
0.392589764072858 1
-0.565040213489434 1
-0.0639221807454665 1
0.183080769024432 1
-0.801784409534749 1
-0.537089825658449 1
-0.649416836030543 0
0.259127464609548 1
-0.196945974583024 1
0.606690464426311 1
-0.423891293875068 1
0.545249972294024 1
-0.0181790160161231 1
0.121949077688035 1
-0.355583261618122 1
0.275950132992108 1
-0.829371339628739 1
-0.967555540935018 1
0.0301659595084378 1
-0.307812599415093 1
-0.22063256819329 1
0.514758569831759 1
-0.803901301101656 1
0.600195774134756 1
0.391897842326339 1
0.494352821418652 1
0.335461139554044 1
-0.314333344999861 1
0.143843574706091 1
0.0406640010941695 1
-0.484958640883332 1
0.581725587797257 1
-0.218091958179851 1
-0.554871629408048 1
-0.313576999753262 1
0.0901765156436611 1
-0.750047541276592 0
-0.583325347208668 0
0.334491822834062 1
-0.206681764064829 1
0.330785871216515 1
0.231896608085727 1
-0.353141448241966 1
0.886757602974437 1
-1.03525267953803 1
0.0306866550393853 1
-0.193839543756677 1
0.213090642784739 1
0.370233799299474 1
0.90457377108542 0
0.0412328482071026 1
-0.0524369576622683 1
-0.0976091378230556 1
-0.262960576767813 1
0.479681386693809 1
0.0927712559937988 1
0.400020243342518 1
0.626105758460188 1
-0.2888441605751 1
0.234134404154072 1
-0.0324004762481023 1
1.07426374406675 0
-0.590839284036775 1
-1.26668095874261 0
0.00210945202357824 1
0.799438467503164 1
0.568035052355783 1
0.611162188701071 1
0.411007361097155 1
0.490726479224578 1
-0.0234220989634238 1
-1.03598966239388 0
0.125880972830249 1
0.915008423724296 0
0.509502894587888 1
-0.0515266099671327 1
0.0780766600990454 1
0.327560747101427 1
-0.103329414175102 1
0.168312174717829 1
-0.0322463787134691 1
-0.21307365239103 1
-0.211763766043768 1
-0.0834984733578329 1
0.214816510333061 1
-0.722389167542115 1
0.64945067866462 0
0.187979574887439 1
-0.28131823919421 1
-0.64096679621362 1
0.432095076006828 1
-0.170066599599042 1
-0.0846785218942822 1
0.0747211700578881 1
0.602664144756934 1
-1.24598566418347 0
0.394785462123496 1
-0.636784758863087 1
0.486351037774958 1
-0.131419782694487 1
0.0925470692585752 1
0.0857373378305133 1
-0.31679621174323 1
0.231779237758614 1
0.377752609653352 1
-0.441980124863645 1
-0.364469230206379 1
0.521616095873384 1
0.691865240929452 1
-0.0677121192644836 1
0.418477426585952 1
-0.0769824551513861 1
-0.168472212044535 1
-0.128858320710165 1
0.120240398183401 1
-0.527116978765715 1
0.856967850908401 1
0.043493968567491 1
-0.322321160779191 1
0.173564732797644 1
-0.185946622564577 1
0.0905097961214074 1
0.316971325789615 1
1.24924883684427 0
0.0440134654194163 1
0.41696046683063 1
-0.0460194730068174 1
0.396882753551039 1
-0.469483716029153 1
-0.0435925406155955 1
-0.270035985877764 1
0.211819085536452 1
-0.81951555922476 1
0.308025396657603 1
0.117004617641084 1
0.27657242878728 1
0.428350693358388 1
0.505369476360242 1
0.546740063659275 1
0.576754831822123 1
0.435717906284581 1
-0.350063332593263 1
0.586654658052447 1
0.131106793278373 1
0.101271573250559 1
0.648528526003884 1
-0.0198815182599948 1
0.404458985683532 1
-0.121787821776733 1
0.559475322969071 1
-0.548183473530633 1
0.757171039447306 1
-0.12445120847177 1
0.0902313091098062 1
-0.90758085715744 0
-0.184104935741728 1
-0.115826230341524 1
0.189003404391686 1
0.178906501046968 1
0.0231137689209325 1
0.213384612292899 1
-1.00329471687 0
0.296963016110985 1
-0.376019854840905 1
0.0132344217036734 1
-0.182900119640295 1
-0.32936644776468 1
0.35170487277265 1
-0.491321855205696 1
-0.816164446300633 1
0.11431671166237 1
-0.182281505360053 1
0.0417070949885171 1
-0.291224423866929 1
-0.00504078033155134 1
-0.0421945421521363 1
0.595565886594823 1
0.385806163322837 1
-0.134233326190075 1
0.361031484654174 1
-0.583963033155573 1
0.330043364659254 1
0.198582550678278 1
-0.0521213065217781 1
-0.210810750902436 1
-0.588034568862795 1
0.0415373350490178 1
-0.45794795377236 1
-0.0929153595165727 1
0.5194574759491 1
-0.938052433059179 0
0.120927368832421 1
-0.05888532481724 1
-0.0792652928310679 1
0.123044279662507 1
-0.110540340460584 1
-0.241214978076125 1
-0.0805192790430913 1
-0.125358799478425 1
-1.27808658815386 0
0.523042622813018 1
-0.67190994175166 1
-0.356647622031143 1
0.578297831457199 1
-0.472812792677369 1
-0.255720784568035 1
0.603665470207439 0
0.643471502693701 0
0.0392677086674781 1
-0.205418939599496 1
-0.0190749008982526 1
0.203995727674823 1
-0.264674911119698 1
-0.346004299363321 1
-0.203769601629963 1
-0.170305207858873 1
0.0283768909117631 1
-0.0141745525238762 1
-0.404676768946085 1
-0.221782517994286 1
0.239315628130554 1
0.461436827328887 1
0.343785871320488 1
-0.168982312591993 1
-0.516147337269634 1
-0.337555309428667 1
-0.375994210041317 1
0.0461290812756968 1
0.313839584850507 1
0.331563072291111 1
-0.361531327538392 1
0.789530897234686 0
-0.724821358488885 0
-0.521666201088112 1
-0.448269140339423 1
-0.425815476786907 1
0.44730203111609 1
0.681584465086325 0
0.768530179494424 1
0.115027817958076 1
-1.27976457043791 0
0.185644061195626 1
0.432754957027772 1
0.72443202224545 1
0.0198665141750229 1
-1.05362079762158 1
-0.236981572244626 1
-0.691956423562846 1
0.792646570769227 1
0.47362748103449 1
0.360391430793694 1
-0.802041535958144 1
-0.236652809626102 1
-0.121905434063791 1
-0.0773116442612662 1
-0.301426788746047 1
-0.0578088554424552 1
0.512692529180861 1
-0.245230136390048 1
0.417466709376741 1
0.0481940583873963 1
-0.2929176130564 1
-0.0161296167574852 1
0.623274347890823 0
-0.151943462862108 1
0.184813712412829 1
0.184282348207616 1
-0.153974983332042 1
0.437702166973871 1
0.0504205496301372 1
-0.189585921091978 1
-0.26130195236107 1
0.294009250192294 1
-0.760904580108938 0
-0.702691970882135 1
0.36595785614425 1
1.18324199316888 0
-0.778532742673383 1
0.168361504000454 1
0.577951013188098 1
0.157478750821486 1
0.371307344623338 1
-0.235877253884763 1
0.365112436680817 1
-0.943744487163131 0
-1.00958407177577 0
0.133508273244526 1
0.111383678879284 1
-0.951383290625488 0
-0.330501695602021 1
0.744826783008028 1
-0.431604301287064 1
-0.250922127487273 1
-0.196085674913897 1
-0.296805516600272 1
-0.112267723701585 1
0.684973805828123 1
0.556395748668186 1
-0.488145625675462 1
-0.600831589535814 1
-0.919004467081426 0
0.74675974948127 1
0.337970421988293 1
0.188869657091592 1
0.0431407249681185 1
0.364997717254578 1
-0.813337503183343 0
0.129449846629779 1
0.250777200214054 1
-0.171694750305289 1
1.24270045485394 0
-0.186991161594243 1
-0.00452370087986061 1
0.132824638183601 1
-0.990520504596675 0
0.373924865088094 1
0.81584467463531 0
-0.0749888855121283 1
-1.21580838857358 0
-0.373512235827399 1
-0.594940522976126 1
0.191573036971679 1
-0.0903264996184465 1
0.0811552306774346 1
0.726600023623003 0
0.1854062496027 1
0.0424182523541345 1
0.497823889975806 1
0.421713476046739 1
0.0889438061708991 1
-0.306485824494621 1
-0.432970729930096 1
0.230982583463686 1
-0.458212003290469 1
-0.680916783156346 1
-0.0279816437492247 1
0.32054306605509 1
-0.0760556937753895 1
-0.676352593692413 0
0.522845064452381 1
0.374663230934346 1
-0.122389051743292 1
-0.116824706823466 1
-0.225627741188095 1
-0.271192499376694 1
-0.180740808241277 1
1.12062034601978 0
0.038402683796532 1
-0.561997917488215 1
-0.995851354563559 0
-0.236842973689241 1
-0.395147184763793 1
0.52541540121921 1
-0.317071429800895 1
0.196721822895005 1
-0.0847888634334618 1
-1.04915451335458 0
0.291714191434064 1
-0.292031626193483 1
0.141598241685797 1
-0.883827603933596 0
-0.140599616966889 1
-0.136545451839824 1
0.199146018363543 1
0.203911500803904 1
-0.111952596990299 1
-0.315846229526187 1
-0.149113318839695 1
-0.647726044928586 1
-0.382091333981624 1
0.884751528574289 1
0.434185974527091 1
-0.628214476916362 1
0.300474370045024 1
-0.128648489243702 1
-0.0199838315330159 1
-0.530289535132985 0
-0.0764480165640617 1
0.57549365983914 1
0.265497937658061 1
-0.0420512739002373 1
-0.0853236640037285 1
-0.379547273446872 1
-0.470065942269179 1
-0.165186899790853 1
0.44884341402441 1
-1.07985267805447 0
0.270466901864845 1
-0.0002270061842648 1
0.0939204285235233 1
0.104586586733043 1
-0.0334830820483141 1
0.0445256202693651 1
-0.23946740298328 1
-0.0970442429841293 1
-0.654664583262454 1
-0.433041232989914 1
-0.32688363226468 1
1.04080181379473 1
-0.22046194899744 1
-0.110659815524501 1
0.0686033404582416 1
-0.928334905437872 0
-0.176223695206905 1
-0.162906181022511 1
-0.0283832750200461 1
0.533469833696259 1
-0.598442041878994 1
0.386798452286076 1
0.802197680752769 0
-0.197899436567551 1
-0.160041901314326 1
-0.432815124827593 1
-0.104357765827846 1
-0.256576472676176 1
0.0283876760594187 1
0.0312011178614868 1
-0.104353833580742 1
0.0178907505855379 1
0.213398656135022 1
-0.622404638318555 1
0.206884535785527 1
-0.840223145344031 0
-0.305511986902162 1
1.32616680685946 0
0.212090409714807 1
0.15234552457456 1
0.222720866620156 1
0.126089705210574 1
0.188555884235226 1
0.142354714801904 1
0.648045222603318 1
-0.124565730831127 1
-0.280054882537097 1
-0.658027153256633 1
-0.361444041709405 1
-0.724178425166085 0
0.188041789467005 1
-0.488878319419351 1
0.500350972158999 1
0.20649306731836 1
0.258826613411675 1
0.520297803758217 1
0.37587496050837 1
0.0779993082533648 1
-0.0660690547002714 1
0.533269541733661 1
-0.169202981789134 1
0.172063305997508 1
0.187888284434658 1
0.195529109175712 1
0.195558758925599 1
-0.0717501402680855 1
0.651824118713131 1
-0.373075070169026 1
0.222378891582609 1
-0.364426896775654 1
-0.835593536804853 0
-0.516558465669486 1
0.869257952366014 0
-0.340586438603052 1
0.100051339072731 1
-1.01142389025893 1
0.592955364930382 1
-0.217222249354087 1
0.0524725242798366 1
0.28625986565306 1
-0.24830862664596 1
0.616523398336059 1
0.0459660790735285 1
-0.0122063242088816 1
0.410058683825309 1
-0.863122310064779 1
0.0595222525653248 1
-0.541301240430764 1
0.643021856512034 1
0.507861301689273 1
0.202653259618042 1
0.207252313783407 1
-0.412080967738579 1
-0.0498102340020775 1
-0.00689658346433712 1
0.702247762149729 0
0.00620949119474332 1
0.27171527130289 1
-0.161200462920782 1
-1.05487817715203 1
-0.156004469364965 1
-1.09521918580039 0
0.063080439434456 1
0.136610852412306 1
-0.114342783290982 1
0.21821970865507 1
-0.493241093547343 1
-0.0679058780372911 1
-0.421054385219181 1
-0.191762036415337 1
-0.950161802023169 1
0.040608611710031 1
-0.206148761588354 1
-0.266157143819574 1
-0.0642748465748097 1
0.115236642197898 1
-0.516966952795001 1
-0.245243617797985 1
0.334766449614513 1
0.0899608833995549 1
0.101156349794507 1
-0.144337407012581 1
0.0734924886962107 1
-0.161428021671076 1
0.241615890150941 1
-0.27273614599082 1
0.454305163702128 0
-0.736537482122428 1
0.331293029455523 1
0.126938683426276 1
-0.631309083756785 1
0.234929082527316 1
-0.128356184114065 1
-0.352742079290444 1
-0.0633496916271061 1
-0.0690910870461878 1
0.194489503651499 1
-0.596844897146999 1
-0.203066822062983 1
-0.431327113085079 1
-0.0852666666702412 1
-0.587176862022154 1
-0.664804133917012 1
-0.417653753324652 1
0.929183816539517 1
0.426242571359026 1
1.03554895082735 0
-0.509601591312866 1
-0.0677115875082689 1
-0.386661177191316 1
0.0462930502413391 1
0.118414093800494 1
-0.0724161893765441 1
0.45081469518453 1
0.538134558423849 1
0.134504729017848 1
-0.72031124017732 1
-0.27213172870955 1
0.388775837387863 1
-0.584807535538064 1
0.123478564021412 1
-1.31920821365344 0
-0.243451855091204 1
-0.162398139209026 1
0.210157565027725 1
-0.00892484212358843 1
0.327475713315679 1
-0.391895430150447 1
-0.488006100857297 1
-0.78653229307908 0
-0.216180144685713 1
-0.176848003323933 1
0.424009816556886 1
1.06916510568122 1
0.16817189886834 1
-0.553055947085823 1
0.368872628848473 1
0.09904676071468 1
0.478502076394128 1
-0.708467493764142 1
-0.280563178546486 1
-0.785957507458663 1
0.110171495397085 1
0.102073452701064 1
-0.887408785331721 1
-0.445828622023623 1
0.169006846366328 1
-0.0921884407362879 1
-0.667712605938025 1
-0.554529583354224 1
-0.216466327898948 1
-0.479155173755376 1
-0.0301506306547847 1
0.536830614195502 1
0.154109298533375 1
-0.316604322674934 1
-0.0742822534518505 1
0.0586868030693169 1
-0.272785230267148 1
-0.0682202040938031 1
0.168042872587939 1
0.501888354626995 1
-1.32704874572793 0
-0.949008795027669 0
0.0534612783266076 1
0.103718391865617 1
-0.314327408672239 1
-0.837880488816278 0
0.408596813170225 1
-0.269907324352832 1
-0.0202830380937004 1
0.0152066902912944 1
0.0566150757149084 1
0.798575696037947 0
0.151382280259891 1
0.62904527529662 1
0.256097198707129 1
-0.0897104696552407 1
-0.161109244515031 1
-0.335354226612936 1
-0.520838973514887 1
-0.0559100451367475 1
0.25408173029175 1
-0.921032010408272 0
0.158561408506111 1
-0.413453201972216 1
-0.738381061746922 1
-0.480043208463591 1
0.48277784995318 1
-0.00248055411955051 1
0.244653955333077 1
-0.234612465692104 1
-0.238193311178523 1
0.394352918708907 1
0.894596156289233 1
0.539578978883631 1
0.252376435159244 1
-0.220428583108988 1
-0.308260604606303 1
0.103121448781644 1
-0.134050566853471 1
-0.109989155027811 1
-0.158011945409797 1
-0.437572114791578 1
0.202383736758774 1
-0.37155814299202 0
-0.07857135847476 1
0.0175860131265779 1
0.51297425657184 1
-0.215322220358445 1
-0.199083745486711 1
-0.346531543860975 1
-0.338236499583567 1
-0.0503634702714879 1
-0.743293713408018 1
0.386601787340542 1
-0.135003056903177 1
-0.38911008967041 1
-0.612269312929978 0
-0.103199925722685 1
0.262118081214205 1
-0.291679407005366 1
0.126900318746452 1
-0.0742467942093029 1
0.317873427084038 1
-0.722537005532209 1
-0.376201802944763 1
-0.7081536145676 1
-4.49756166170587e-05 1
0.608231098973563 1
-0.0764109702512691 1
0.474324849805893 1
0.122425983454717 1
-1.12051941257026 1
0.343021709200084 1
0.225984966195781 1
-0.248785581276528 1
0.513285741095002 1
-0.165319488262731 1
-0.211901110695959 1
0.48455067021533 1
0.350585179432301 1
-0.456715951267318 1
-0.640100775236708 0
-0.273420124471109 1
0.805934096503406 0
-0.528951553598725 1
0.21616209197008 1
-0.124657307747175 1
0.326094555408656 1
0.552192706740815 1
0.244050606916495 1
0.0429531639478187 1
0.48888041707999 1
-0.233615291945198 1
0.323296555862977 1
0.405375215911701 1
0.26854759090294 1
-0.880376775297893 0
-0.83996723350939 1
-1.07544490174121 1
0.447874093194462 1
-0.0621275238437274 1
-0.36459347951374 1
-0.0297843846253421 1
-0.0330016484361248 1
0.263117853004839 1
-0.964118718277386 1
-0.172077867373732 1
0.378028439877126 1
-0.224563311763536 1
-0.524452014604481 1
-0.140739285974261 1
0.164502686431702 1
0.514156760295057 1
-0.416830004847886 1
-0.323183738080607 1
0.565097285164175 1
0.873786897493582 1
0.479140238236645 1
-0.162225001596184 1
-0.108045851289582 1
0.274039446753583 1
-0.0932380077449705 1
0.0866235853785421 1
0.619088967161739 1
0.0863773792645629 1
0.0198311955396835 1
-1.12253596180139 0
-0.209834740839747 1
-0.26499190885921 1
0.0226059391364817 1
-0.656354095869891 1
-1.2352004557677 0
-0.176608995702999 1
-0.2406291895839 1
-0.228993964592196 1
0.481092075266023 1
-0.417569284126858 1
-0.0979072097454694 1
-0.185555901915474 1
-0.716734357647686 1
0.11047682521401 1
0.218561951126816 1
-0.0359276000730718 1
0.179422532591239 1
-0.555587972807719 1
-0.286709362394139 1
0.433706679558784 1
0.288485150610487 1
-1.06773551884869 1
-0.304047968644638 1
0.383230868157896 1
1.11277705948528 0
0.230634970509101 1
-0.450860224838876 1
0.339775626777617 1
0.17490507922387 1
0.560347079269877 1
-0.68873204566402 1
-0.564014071372657 1
0.403403568138256 1
-0.226004097956776 1
0.456000816239939 1
0.386367211676363 1
0.655077401797078 0
-0.0508494521154972 1
-0.346546418992729 1
0.363373993308342 1
0.0801659147702492 1
0.227680658045795 1
0.38620211383734 1
-0.015303992103996 1
0.431590837548482 1
-0.813250832690486 1
-0.315759563143118 1
0.223158170488071 1
0.445124991746945 1
0.191665895751865 1
0.144069026379873 1
0.409854591780861 1
0.0613660927509356 1
-0.0327220918025767 1
-0.509468372319659 1
-0.0934474247043108 1
-0.629517381061093 1
-0.226468731418363 1
0.40061449334272 1
-0.143102551145612 1
-0.122395257395154 1
-0.20981299975113 1
0.143206726516869 1
-0.99206729416583 1
0.73154792271107 1
0.378020602676135 1
-0.361642078782942 1
-0.695574427528472 1
-0.796643220832887 1
0.367162605171927 1
0.235438213591162 1
0.315657397297153 1
0.195299450083155 1
0.481056091400414 1
0.647936469209459 1
0.0722719262313318 1
0.0624440922054207 1
0.324235054600848 1
0.106486893848984 1
-0.132154528818189 1
1.02255486490874 0
0.475318924885544 1
-0.0930443281332122 1
-0.513225728201257 1
-0.0173017172476321 1
0.345983488805698 1
0.126405793663903 1
0.858451039226713 1
-0.918968125838719 1
0.589945782258655 1
-1.06555402152023 0
0.190044025686575 1
0.200211306155107 1
0.063994522564008 1
-0.543186992958097 1
0.130554381863523 1
0.114593611727907 1
-0.25805720485619 1
-0.400806317972396 1
-0.246284272719091 1
0.241350755925686 1
-0.79853523703449 0
-0.692354197330875 0
-0.361877898189021 1
0.0625930876076065 1
-0.428932224434367 1
0.633537218526507 1
-0.187507657631027 1
0.154615196963137 1
0.697446611566886 0
0.404371516486274 1
-0.235047140900678 1
-0.0152315476900193 1
-0.0966278148307328 1
0.565105076985057 1
0.36326870621826 1
0.198168404437287 1
0.169848610110548 1
0.124530662997922 1
-0.159455485262803 1
0.417220013931168 1
0.319766696141111 1
-0.254332550318162 1
0.20178364187056 1
-0.406457688824113 1
0.0400958503727121 1
0.327508708989814 1
-0.131748920629706 1
-0.232876507430579 1
-0.111573405099396 1
0.0138322630484778 1
-0.59110075534326 1
0.739192308318674 1
-0.271945204723337 1
-0.0442040214910262 1
-0.204248815271814 1
0.102868463837742 1
0.456636465653172 1
-0.774681654351314 1
-0.522905933259567 1
-0.863078959115131 0
0.218796671637325 1
0.497051947315094 1
0.281113399854776 1
0.661040657934121 1
0.0662813445616805 1
-0.0199431369365578 1
0.0248240705198512 1
-0.376585783503535 1
0.78293514190675 1
-0.480029825300386 1
0.247638018938748 1
0.0616075557151938 1
-0.108507552556815 1
-0.344454110523711 1
-0.604289840508712 1
0.437856181028021 1
1.19482949608805 0
-0.23440967087488 1
-0.213479051065339 1
-0.252780276546281 1
0.3803361197061 1
-0.12177053906679 1
-0.507739916005673 1
-0.833312750123669 0
-0.338674200468677 1
0.331893425306324 1
-0.210497091507423 1
-0.214786625336856 1
0.434682014350392 1
0.186177452404719 1
0.606818673339111 1
-0.415948891083227 1
-0.118553369965535 1
-1.10716498058054 0
0.212739307901781 1
0.0218726764455121 1
-0.624197722686381 1
0.0381009219510977 1
0.108902763392213 1
-0.0267581236923506 1
0.221923549686601 1
-0.0962977863820188 1
0.153692022548746 1
0.329893814526649 1
-0.148721114772436 1
0.511183609602756 1
0.450402348668142 1
0.0248296927747179 1
-0.2594107903585 1
0.203470194126189 1
-0.152285589712505 1
-0.21715279969373 1
-0.0645681016095466 1
0.014171437855529 1
-0.740464810787533 1
-0.475353452726332 1
0.76034931352811 1
-0.0959635293470607 1
-0.573582256489022 1
0.587299337778629 1
0.0265428377672467 1
0.246019925054049 1
-0.503240557567971 1
2.0858707508993 0
0.511889624792249 1
0.28966047024536 1
-0.207383602076958 1
-0.778593068739737 1
-0.205587023969858 1
-0.388706424360528 1
0.119219012987034 1
0.339467210071267 1
0.4747292107786 1
0.199733094143154 1
0.589048979610578 0
0.521033968256802 1
0.253064877603244 1
-0.91442504838872 1
-0.325929408188003 1
-0.293930763988297 1
0.0454972390706723 1
-0.514706771887538 1
0.699361413789273 1
0.842965953416846 1
-0.065746992402594 1
-1.20873673421359 0
0.487828818631953 1
-0.264813088853768 1
0.14022969513252 1
0.310101326502939 1
-0.492852670736548 1
0.284458851281304 1
-0.151959068197518 1
0.453737058378063 1
-0.0900192582424795 1
-0.117703552550766 1
-0.889059593655677 1
0.200576415095335 1
-0.0654058732778942 1
-0.12637149583543 1
-0.156860297263846 1
-0.272251723071657 1
0.292088777645415 1
-0.0510099951599459 1
0.187002622741341 1
-0.413524276571805 1
0.131630160028551 1
-0.304942554275663 1
-0.0560117467130359 1
-0.141493107170252 1
-1.03957883502587 1
-0.179976414562375 1
0.144104233736731 1
0.494753312355701 1
0.077521054324477 1
-0.0714219629277067 1
-0.295777131746141 1
-0.328828336377087 1
-0.748277394973507 0
0.157516104921471 1
0.113603538002921 1
-0.136078851608711 1
0.373736853251794 1
-0.202363622503118 1
-0.751581740916264 1
0.251251840535228 1
-0.278303794033308 1
0.348564705330276 1
0.251435896369524 1
-0.272686659101863 1
-0.379136355297741 1
0.693086862434537 1
-0.446118984096278 1
1.11229652965548 0
1.1044185904897 0
0.0743465504985071 1
-0.664288228642253 1
0.369117408541419 1
0.220484858538057 1
0.598048224705956 0
-0.406226732106052 1
0.0285920216938223 1
0.140150779776762 1
0.227096413325848 1
-0.246098273597212 1
-0.0268413083278872 1
-0.369213656223309 1
0.818885932588985 1
-0.13803580329067 1
-0.589606276377703 1
-0.0179237278083035 1
0.446211946900751 1
-0.110993120691105 1
0.339580714928447 1
-0.193801206716005 1
0.153635580258998 1
0.290505303305995 1
-0.0212132469882266 1
-0.0816716892642779 1
-0.031619825597426 1
0.535814962677304 1
-0.695513491194186 1
0.368934226521625 1
0.160711119158808 1
0.355311840723452 1
-0.0738787169853383 1
0.0397350534755502 1
0.77641383990674 1
0.193456520061276 1
-1.01092589299548 0
0.664016527648922 1
-0.283490414788531 1
0.18188742342354 1
0.524901749169711 1
0.202843647938447 1
-0.564714316434974 1
0.051281437510126 1
0.213513896297459 1
0.700651757973745 1
0.0376294118252296 1
0.12224655812621 1
-0.108131169869575 1
-0.276810287141002 1
-0.132477932020579 1
-0.0117757809808084 1
1.05038050780204 1
0.182667100180739 1
-0.558142518765246 1
-0.925334522704921 0
-0.613895375927457 1
-0.186389932171541 1
-1.03725870786244 0
-0.176226297543612 1
0.648436102425482 1
0.710905678150805 1
-0.221332170616731 1
-0.0384284123704847 1
-0.27140271410324 1
0.143672543289445 1
0.0200598703410705 1
0.145661292267034 1
-0.677162432106152 1
-0.250080494853154 1
0.0390744685580781 1
0.657005678973503 1
-0.103090554668033 1
0.54231676979295 1
-1.57169563551154 0
-0.554764606243152 1
-0.47114867496482 1
-0.262981663192593 1
-0.199550440094547 1
0.353097942189264 1
0.24221472121218 1
0.110284651160531 1
-0.168608550700572 1
-0.188143111941378 1
-0.49225719506083 1
-0.528838499242328 1
0.716291755570858 1
-0.397133022502167 1
-0.044388729970694 1
-0.0974386337428605 1
-0.338989539537298 1
-0.128306193974349 1
1.0777268351901 1
-1.03326133453343 0
0.382232624863492 1
-0.00168157223830864 1
0.449325251141918 1
-0.0274239803170308 1
-0.606408922655237 1
0.0295749815068758 1
0.249139830142525 1
0.488190931778973 1
-0.340280201427832 1
0.282205911079894 1
-0.436483785868854 1
0.693255844386851 1
-0.524353301550714 1
0.566918104579005 1
0.128163258953736 1
0.547753560647975 1
-0.544629961987709 1
0.453023003114749 1
-0.517693499187152 1
-0.000899204852750801 1
0.0163833894446051 1
-0.620483856506547 0
0.264390766024255 1
-0.555371047656582 1
-0.142402036858522 1
0.0101940825488014 1
0.203285447327199 1
0.0209179099255166 1
-0.1057780588484 1
0.207894051137256 1
-0.0276587969618119 1
-0.395778430770304 1
-0.0978504664916507 1
0.632583828874644 0
0.147942341041854 1
-0.0247379713723162 1
0.140042406285115 1
-0.176813012735413 1
-0.674648821983718 1
-0.123078228561847 1
0.106427931124752 1
-0.557692634031285 1
-0.498954246327257 1
-0.917801958522566 0
0.232353129316089 1
0.276588378606436 1
0.0774034711446907 1
0.711849584966125 0
-0.3851831423012 1
-0.175245175262911 1
0.182766190201123 1
-0.952167998066771 0
-0.0817643279896252 1
-0.298846903637101 1
0.313110859847025 1
0.532030261313205 1
0.234884341831547 1
-0.229949988203021 1
0.150618479715923 1
-0.0174111420379456 1
-0.180922602766519 1
0.24181118095637 1
-0.55504233129392 1
0.546213560271017 1
0.206740540696823 1
-0.166590051808768 1
0.605183820359854 1
0.0810602113535357 1
-0.303392639648826 1
0.302055287701361 1
1.21490869589474 0
-0.277187580584189 1
0.0682365867774659 1
-0.0364418652569725 1
-0.554255075775216 0
-0.169514578982794 1
-0.116769399082303 1
-0.436448004534417 1
0.547331490778955 1
-0.685330949152943 1
-0.606591564934023 1
0.0658124525756058 1
0.160419107696488 1
-0.154099450805989 1
0.570005174578528 1
0.110888097562859 1
0.292756807018115 1
0.326933724459963 1
0.233912804458131 1
0.130952610548112 1
-0.741944460286563 0
0.422831094053864 1
-0.292717228470816 1
0.957929999541485 1
-0.233792846204391 1
-0.111906716083229 1
0.600234261888756 1
0.0738494914831238 1
0.0460670084147782 1
0.328805828674126 1
-0.114778772659603 1
0.293761093031287 1
0.0729110495823221 1
0.185153281135897 1
0.0352090619575518 1
0.930430772472548 1
-0.0136569475907358 1
0.387605426112038 1
-0.431079123835946 1
-0.34000343438962 1
0.859820354860404 0
0.0458706249815431 1
-0.257268193022156 1
0.466672047283473 1
-0.738549016698315 0
-0.359132361167998 1
0.771706700661889 1
-0.363682913242911 1
-0.192347354608004 1
-0.0285069893542234 1
-0.278459252674023 1
-0.385239252362945 1
-0.0806589750497996 1
0.119001044261339 1
-0.380510562370498 1
0.509667556833849 1
0.0104865019680662 1
-0.0506168952117216 1
-0.134816768874745 1
0.192655392233063 1
-0.415726487612991 1
0.217022570007409 1
-0.0851725729026154 1
0.306162746076155 1
-0.241067898265021 1
-0.0590802394155376 1
0.284573302069671 1
0.0763374184213968 1
0.0937092269376081 1
0.434535180967569 1
0.00485713021080443 1
0.189836948792198 1
-0.237707068871848 1
-0.226626926936919 1
-0.0509872046635179 1
-0.116627270812502 1
0.231920149696469 1
0.547366188736662 1
0.394861755708099 1
0.309489293909786 1
-0.11752147839005 1
-0.832456743231664 1
0.274774118896857 1
-0.276352338977098 1
0.903926220205593 1
0.861069798722721 0
0.364092075957318 1
0.594097462373605 1
0.513035255956769 0
-0.711411225238722 1
-0.0886279313567022 1
0.606573819363394 1
0.489638657903487 1
-1.72441454850579 0
0.0946757656512667 1
-0.343190256939698 1
0.443318419938958 1
0.0916795019415997 1
-0.427064406740801 1
-0.118039841807924 1
0.16756725484136 1
0.14241563081265 1
0.342877921921592 1
-0.378305907251982 1
0.661897585164157 1
-0.133042651229186 1
-0.784972201589656 1
-0.234736954561191 1
-0.0802067582811439 1
-0.161201117897594 1
0.46829656233485 1
0.599549150886897 1
-0.147388443408755 1
0.407321629873064 1
-0.283600090953724 1
-0.838728002334254 0
0.439010971057287 1
-0.267518254392688 1
-0.163231051068749 1
-0.499255280560953 1
-0.18910197327097 1
-0.483973517183024 1
-0.353523222995881 1
0.379334150425891 1
0.290330646038148 1
-0.364128347261598 1
0.0621311603529054 1
-0.0741666232331725 1
-0.0118419834421192 1
0.0492399172254222 1
0.499468994370819 1
-0.027121572806969 1
0.431444265474777 1
0.328555751949411 1
-0.750557920408313 0
0.317287725277697 1
-0.468485783668602 1
0.0210136311869742 1
-0.109340873938369 1
-0.188152195549682 1
0.477852094351951 1
-0.746100880902022 1
-0.18485813330679 1
0.19499081288489 1
-0.217592016986601 1
-0.428128695898508 1
-0.720638868742448 1
-0.930029041355689 1
0.681959479942086 1
0.246719977579485 1
0.0995346797475151 1
-0.257857175965592 1
0.147789707751532 1
0.362617008398359 1
0.193518559707729 1
0.136516640602399 1
-0.301612679169299 1
-0.525391329697172 1
0.45589601241111 1
-0.223302690126273 1
0.112791229080751 1
0.269688461495519 1
-1.00343005154129 0
-0.100894601403775 1
0.427772508444869 1
-0.2998269673406 1
-0.402594640198163 1
-0.107375439207132 1
-0.100870956915709 1
-0.0932192670796801 1
-0.471179367029102 1
-0.154775840308786 1
0.612286541136125 0
-0.3756236066455 1
-0.647085258920024 1
0.352651612798502 1
0.356438143210098 1
-0.96972818512189 0
0.05558105099944 1
0.471037484779444 1
-0.71394252817023 1
0.856211972743469 1
0.334115952034641 1
-0.355906635283099 1
0.377522543224778 1
-0.641819732376277 1
1.03922976926541 0
0.241613325555379 1
-0.613750118737178 1
0.111746335899204 1
-0.412101050368418 1
-1.38192154825713 0
0.648029032581012 1
-0.797355306765871 0
-0.501142946411034 1
-0.303475389764595 1
-0.192256690250648 1
-0.312248650359623 1
-0.376896042255108 1
-0.103482149700374 1
-0.333252141462157 1
-0.0971002946571382 1
0.115032944938806 1
0.0249798378913537 1
0.279868831311212 1
0.229887726594726 1
-0.102655555421874 1
0.0745299582084914 1
-0.92182713488967 0
0.517395025338269 1
-0.133129172529231 1
-0.535353432055182 1
-0.616312462760387 0
0.199869743513681 1
-0.00227475997592459 1
0.00888779329191345 1
-0.511819422296708 1
-0.451285714292353 1
0.368569722401887 1
0.166503929307714 1
-0.320003113307762 1
0.751350495927272 1
-0.26019701932915 1
-0.518287586570727 1
0.597336480899027 1
0.334607527416479 1
0.170836508184249 1
0.599503367067241 1
0.211879109890701 1
-0.119607264097523 1
0.110144754310562 1
-0.278726489321567 1
0.2328894518938 1
-0.808047150092846 0
-0.186604940578934 1
-0.642247098444268 1
-0.105561319276056 1
-1.01338780534227 1
-0.825249345662635 1
0.286508202475189 1
-0.0326196318211841 1
0.455296591821792 1
-0.0344063636056763 1
-0.100940446131655 1
-0.00250172771834567 1
-0.510647724660195 0
0.731126317774576 0
0.503154773498654 1
0.540443763250354 1
0.313751293737983 1
-0.421561055627309 1
-0.611161658622712 1
0.100945771071565 1
-0.810052187155357 0
0.690878167104164 1
-0.195001548489397 1
-1.12121692232789 0
0.173210137788382 1
-0.129169084658428 1
-0.00747262734223294 1
0.897273628293753 0
-0.235298338662448 1
-0.0356407772933229 1
-0.0740783557857819 1
0.421059302972527 1
0.486364196994479 1
0.131508332878763 1
-0.00399365779505759 1
0.465994818194607 1
-0.553556998352605 1
-0.496441638504069 1
0.256784163780659 1
-0.150135274379976 1
0.394849172059238 1
0.365079816986531 1
-0.157753310680929 1
0.379032551586551 1
0.238238224970897 1
-0.694819165423204 1
0.457696305900526 1
-0.148717011477519 1
0.756081785728172 1
-0.0225038702665188 1
0.0298342460240654 1
1.04717357463162 1
0.42080510830257 1
0.382655620296301 1
0.343406727791224 1
0.747152547917934 1
-0.510609105363751 1
0.255442305437805 1
0.486936697115164 1
0.848386370058512 0
0.323741066644539 1
0.389572798893116 1
0.150921116283316 1
-0.554396136952566 1
0.402623313971173 1
-0.292756384034877 1
-0.589825425742363 1
-0.346819147700568 1
-0.207485941102323 1
-0.260275713092456 1
-0.596256216318158 1
-0.266706638667241 1
-0.116948077057926 1
-0.46106151065545 1
0.0603570612442707 1
0.297391926558525 1
-0.431563993321666 1
0.287744497205123 1
-0.0493585326949821 1
0.311059440121928 1
-0.0292610445819461 1
0.0755376760939439 1
-0.278041819181387 1
-0.0841152122717208 1
-0.288906855744021 1
-0.413813483374882 1
0.346617011808885 1
-0.294215072408159 1
0.585165073586336 1
-0.530913098838493 1
-0.0842111111861551 1
0.124945352293629 1
-0.385736104729878 1
1.02393282960457 1
-0.586915395100736 1
-0.00499904168328994 1
0.644228029515769 1
0.529752370321849 1
-0.182685472698729 1
0.482004717511491 1
-0.318941005178451 1
0.216220539375867 1
0.427403530841262 1
0.258438995110806 1
0.0502259363157015 1
-0.313813488444298 1
-0.0949822939494491 1
0.0769110879550217 1
0.0976584338483238 1
0.202318773727863 1
0.205985490581942 1
0.443115255231648 1
0.751323741367672 0
0.502804716996439 1
-0.0762644610094542 1
0.153340406113142 1
-0.233997032695797 1
-0.157649998842785 1
1.16951146350616 0
0.294526241780658 1
-0.210553986541013 1
0.302228690997015 1
-1.13742049661927 0
-0.420618812473112 1
-0.468955763875521 1
0.492594554606761 0
-0.83298696260893 1
-0.719393174350431 1
0.16796279269713 1
0.185010907577846 1
0.303217091910012 1
0.328248104384893 1
-0.128610499499663 1
-0.750696838116429 0
0.368433439738799 1
-0.616628699616205 0
1.29700665529557 0
0.197037529636539 1
-0.248943474672917 1
0.232478656831723 1
0.236277240137831 1
0.531019289106233 1
0.299641063335168 1
-0.258506484733665 1
0.0278430436187241 1
0.263700433394412 1
0.890370560020014 1
-0.544276555855917 1
-0.220829800820156 1
-0.20869001668767 1
-0.295675642017895 1
-0.404726738467827 1
0.767347369378689 0
-0.558160277411762 1
-0.0614425513855008 1
0.957933040209346 1
-0.479022183805924 0
0.303952766673124 1
0.606031205936857 1
-0.44538756987273 1
-0.642427631058723 1
0.0961650101514982 1
0.101573184399283 1
-0.00829337955799488 1
-0.812515961895525 1
-0.0839934860680265 1
0.669256874288495 1
-0.756124129628621 1
0.524507901674122 1
0.213226484672781 1
0.595162429453881 1
0.0463299803471526 1
0.472128365830997 1
-0.608534461568875 1
-0.110473990607826 1
0.0881213063597644 1
-0.00857123627883646 1
0.458701405486988 1
0.860816889592793 1
0.337155344040853 1
-0.34754353266367 1
0.474825425543556 1
0.202037215051041 1
-0.405161183817373 1
-0.104226589972994 1
-0.0066881971632029 1
-1.42599686029265 0
-0.40923718218589 1
-0.356197411624775 1
0.130265769236456 1
0.0760006651905839 1
-0.398124770027514 1
-0.69526757586765 1
0.238894560920916 1
0.245556970080213 1
0.290750763197349 1
-0.131960400244405 1
0.138340929279843 1
-0.325640941077687 1
-0.450138098858507 1
0.0197352932929744 1
0.175109672751951 1
-0.654411312524554 1
-0.0849061428635266 1
0.42346587770941 1
0.229050021506571 1
-0.427259741092143 1
-0.787725908855585 1
0.166897080770919 1
0.238440531575773 1
-0.667564209830134 0
0.109410435921986 1
-0.0404217419446912 1
0.258278773848159 1
0.871760357851011 0
-0.120352764055815 1
0.57507498005031 1
-0.301407948502313 1
-0.963541810558 1
-0.369969434199887 1
0.309729951532222 1
-0.944492469960707 0
-0.093828895420691 1
-0.121169127742934 1
0.464301865998755 1
0.566347013600751 1
0.366548946673997 1
0.315062495254353 1
0.294445207034193 1
0.166453893639208 1
0.457773275260588 1
0.253505953043049 1
1.02719345067501 1
-0.274563988984159 1
0.406026131198305 1
-0.669471063797151 1
-0.272341618302977 1
-0.202109443819432 1
0.0952364738909027 1
0.564928097851126 1
0.0196009018577311 1
-0.632161290208679 1
0.728533624478984 0
0.125453821216249 1
0.0911023429587114 1
0.0382386009217157 1
-0.016219151193607 1
0.514904348647815 1
1.26382975596292 0
0.188401650134872 1
0.00351206829055377 1
-0.523302861446203 1
-0.523175843335027 1
0.6200534324361 1
0.478934497948425 1
-0.289927173337131 1
-0.33134332099848 1
0.559965264168317 1
0.0561728001916241 1
-0.41290988328712 1
0.766779193607694 1
0.27190114575468 1
-0.272148914141631 1
-0.208147406972502 1
0.264210886412619 1
-0.192074018370859 1
-0.00427404007111259 1
-0.0497374611464207 1
-0.297048834822994 1
0.0592723621313916 1
-0.115453896929406 1
0.320696321942234 1
-0.11579346694262 1
0.00690361370751291 1
0.198581378192042 1
0.634983083448994 1
0.610942681500402 1
-0.469120299936251 1
-0.0389753459899448 1
0.663019256735771 1
0.0441733187795516 1
-0.273942178113536 1
0.101953871075421 1
-0.176191286438975 1
-0.262220173352006 1
0.0373576616571424 1
-0.26923381538027 1
-0.00929236351580892 1
0.797266383000795 0
0.00463719210734582 1
-0.381296594473532 1
-0.233317949585229 1
-0.00708467656611126 1
0.182395544073172 1
0.156321545365678 1
-0.157973382870308 1
-0.517426393845485 1
-0.8151004516287 0
-0.00297426111695875 1
0.693002984929085 1
-0.665346119409291 0
0.0221596310559876 1
0.298949868955773 1
-0.0968922876163266 1
0.0100929350565901 1
-0.0610787553054082 1
0.536340788051144 1
0.367952053046877 1
0.993546853077819 0
-0.524119424511933 1
0.830880397578922 1
-0.0197090350535468 1
-0.599784970453617 1
0.019427745317871 1
0.0964305161841278 1
-0.120525712800507 1
0.476983729794169 1
-0.613421035532863 1
-0.251554724723985 1
-0.0702291960812722 1
0.442935406203118 1
-0.0168112366929557 1
0.0380027010136031 1
-0.40310382461156 1
-0.104776369985845 1
-0.300159419700141 1
-0.42056533066795 1
0.167818506726375 1
-0.276235853392077 1
-0.128225722804218 1
0.122780226093241 1
0.177310988214671 1
-0.268801912622686 1
0.0329734349559061 1
0.205524218593609 1
0.296316852491409 1
-0.473343476524886 1
-0.488626535303724 1
0.345659266543084 1
-0.217970209633974 1
-0.361105309551341 1
-0.2429840216935 1
-0.447186987780199 1
0.0157094522769788 1
-0.340188660328872 1
0.939976712058075 1
-0.263305876158055 1
0.222690688604266 1
0.228073761100585 1
-0.174026069632946 1
0.0825901061597654 1
-0.497052104919356 1
-0.971725583152881 0
-0.194284344645623 1
-0.944484481912134 0
-0.634507741401028 1
0.659401840916466 1
0.0324991670553876 1
-0.105475870237465 1
0.794831999391127 1
-0.0900450574389441 1
-0.377803034664483 1
-0.322646095192456 1
-0.254519347606581 1
0.247240459187355 1
0.0583178912329563 1
-0.416805053511401 1
0.132297654766063 1
-0.120070841955709 1
0.924497271612139 1
-0.486539539494681 1
-0.593520542171523 1
0.169587792525933 1
-1.11901397903007 0
0.425872152868752 1
0.138744350957776 1
0.116565579018998 1
0.317389585870912 1
-0.255208521907245 1
0.740291194681452 0
0.401021192365768 1
0.306511288076006 1
-0.0535177663371338 1
-0.0899687317129836 1
-0.456539975740132 1
1.29923854817216 0
-0.147652751947766 1
-0.475427273524631 1
0.636313159221846 0
-0.521022150987543 1
0.225043057803956 1
-0.0227687123797104 1
0.203401803801944 1
0.351195405655181 1
-0.391703609514154 1
-0.413309880063154 1
-0.644702218177432 0
-0.228340260430647 1
-0.134804523008145 1
0.092076576587011 1
-0.312314917412424 1
-0.029919584597352 1
0.0472220227399289 1
-0.227701672717226 1
0.157323804551002 1
-0.644198820356761 1
-0.295757117942242 1
-0.635247868337615 1
0.500712292702061 1
-0.427300064616737 1
0.69191529102704 1
0.269456613530875 1
-0.270837631328139 1
-0.672691911901122 0
0.182814923618909 1
-0.431997537288072 1
-0.0201264836627638 1
-0.0365772025358359 1
0.212509356243208 1
0.191518930965229 1
-0.845288350395703 1
-0.54214163122371 1
-0.513714901336414 1
-0.441464759258754 1
-0.0336951311122164 1
0.20253975272441 1
0.451304762171716 1
-0.782322933443587 1
0.320182186078923 1
-0.989649733698245 0
-0.306506720874956 1
-0.0817576343541658 1
-0.173894440955908 1
-0.295464320595174 1
-0.154963074359874 1
-0.0299806071344459 1
0.036324979801754 1
1.06449029668416 0
-0.0396611000894864 1
0.789858015789436 1
0.294408736279071 1
-0.491522344288508 1
-0.324950339044506 1
0.470735668416381 1
0.353813432238478 1
-0.0675141631084754 1
0.607441266486239 1
-0.179253985780506 1
0.10647270545525 1
0.517034208197036 1
-1.19906378955351 0
-0.387001572592294 1
0.832401062918393 1
0.342046711775916 1
-0.108947168213582 1
-0.386915557061702 1
0.0619742493253683 1
0.618841337915483 1
-0.0122039877300982 1
0.160016872036088 1
-0.371706369384878 1
0.0222650681948652 1
-0.104138718067014 1
0.259497085962763 1
0.324963483158811 1
0.21812080939213 1
-0.0583638203775446 1
0.879777847357767 0
1.10656967671786 0
-0.276543014844892 1
-0.535425817479344 1
-0.353323861063046 1
0.121425008359681 1
0.686668525467777 1
1.3133735536095 0
-0.0986758710852805 1
0.453430219205096 1
-0.487310800764021 1
0.154960203135295 1
-0.129490919584824 1
0.636790900130507 1
0.0398497219625614 1
-0.0926653199647231 1
0.524687841749607 1
0.220507340065673 1
-0.140007001130837 1
0.202171706289757 1
-0.186145256368416 1
-0.208135944743447 1
-0.0498739387337281 1
-0.532333645793973 1
0.154045940265601 1
-0.235042184126287 1
-0.292699988652039 1
0.241593907922938 1
-0.825199361598582 0
0.382030253325505 1
-0.977133547107066 1
0.209800286273517 1
-0.697393539295047 1
0.318469689319001 1
0.258817447677011 1
-0.00110324536055938 1
-0.128181272520728 1
0.294550791001058 1
-0.323080290878763 1
0.4269005267728 1
0.700852930323024 1
0.185382230994977 1
-0.438591963663369 1
-1.3802181569684 1
-0.666049244510553 1
-0.162260324945934 1
0.582831834324965 1
0.26854784269753 1
-0.493660819526316 1
-0.49705806654248 1
-0.544956352597706 1
-0.590596728755312 1
-0.0158216177826227 1
-0.455447128895757 1
0.78364367140121 0
-0.51755945630744 1
-0.0165434142520846 1
-0.808705116986097 1
0.49999688152534 1
-0.319531027976353 1
0.0415068956071868 1
0.221363554428206 1
0.0220350323806812 1
-0.411213941650087 1
-0.188370607104955 1
-0.0152758887699734 1
-0.0547717539709928 1
0.371794816950894 1
0.182022544019372 1
0.151149624023926 1
-0.135059901147511 1
-0.389838753430449 1
1.02975650138359 1
0.446670296961128 1
-0.146305043499685 1
0.48339120884956 1
0.354703625978903 1
-0.000668691364784951 1
0.107141611871824 1
-0.101845311221012 1
-0.0517257332304432 1
0.127973353911009 1
-0.329896427540279 1
0.991535421974965 1
0.322306545056093 1
-0.0506564740954031 1
0.201294565519804 1
-0.23070798022515 1
-0.149126547568562 1
-0.288006536155976 1
-0.0439339051629032 1
0.0331352530184632 1
-0.0502007660364787 1
0.643191359868242 1
-0.299398058568885 1
-0.319337918755326 1
0.701538128353826 0
0.270403866321272 1
-0.0940749052911365 1
0.679228191878538 1
-0.409593502225546 1
0.620754351052397 1
-0.118190420041578 1
0.541684362919272 0
0.0158072284899743 1
-0.467945898743213 1
0.889593606649146 0
0.456376016337287 1
0.503952335793439 1
-0.244665946662319 1
-0.808758785177359 1
0.0749937766111126 1
0.0924607773141194 1
-0.59308485377917 1
-0.157606965739129 1
0.861931487164625 0
-1.45399218567734 0
0.733818423998962 1
0.319693432000734 1
0.109377077132048 1
0.770239050897906 1
-0.538964977905644 1
-0.0632354720643974 1
-0.00414438095436001 1
-0.438754505549031 1
-0.0826455267194456 1
-0.32031482396056 1
0.141543516572393 1
-0.639934052129257 1
0.64110721522416 1
0.350443194832449 1
1.16691419993687 1
-0.180018168476887 1
-0.830118996689293 1
-0.399925085051324 1
-0.0315125969635696 1
0.249093922609289 1
-0.0896836714011792 1
0.383207165337739 1
-0.0894637411156046 1
-0.0759804904330752 1
-0.25786508970869 1
-0.174557820488169 1
-0.0950286235128832 1
-0.485811565049807 1
-0.512270085454474 1
-0.300037320887316 1
-0.649029664110157 1
-0.221871124784924 1
-0.270348110853082 1
0.0429675760314047 1
-0.310028884441142 1
0.378657428720991 1
-0.36043995370147 1
-0.519172630984551 1
-0.43023748642049 1
0.248826555212471 1
0.173765611439847 1
-0.225960183075882 1
0.0485361567090095 1
0.26077068876605 1
0.184552927352461 1
-0.175002860619412 1
-0.308944701784447 1
-0.145438663864616 1
-0.895620763544643 0
-0.207773814370486 1
0.198681050639362 1
-0.0192149435190721 1
0.176851163086021 1
0.811439763502549 1
0.978358198251023 0
-0.0756499703162356 1
0.60326111169454 1
0.432321628009136 1
-0.130489107702839 1
0.0221707696000683 1
0.497580704879006 1
-0.15839555626478 1
0.260586075285416 1
-0.425962463326842 1
0.122143777628344 1
-0.300532089501868 1
1.24165755565036 0
-0.41559782576538 1
-0.113562628833787 1
-0.521767743176623 1
0.481355429624162 1
-0.16581184601109 1
0.161464506414483 1
0.0811828883163477 1
-0.0905410441928155 1
-0.333954013838079 1
-0.701237936975059 1
-0.0146841956232624 1
0.5378354120618 1
0.678201867914625 1
-0.118335927346694 1
0.639327622399248 0
-0.196312856087186 1
0.380981272877827 1
0.0600003540759998 1
0.593437426734047 1
-0.0779366298519727 1
-0.535797028052597 1
-0.122490140848329 1
-0.322404635104422 1
0.350729509897077 1
-0.0141091372598821 1
1.1201613316968 0
0.133858217988234 1
0.766680890786904 1
-1.05915086142687 0
0.25102923733291 1
0.141667321584463 1
-0.506816311864374 1
0.0199453694995973 1
0.362687212926772 1
0.52701908263008 1
0.648383306527576 1
0.456691763115065 1
-0.196624798679205 1
-1.31211098683958 0
0.420989004171429 1
0.290660037929929 1
-0.284585383833367 1
0.0499619892398403 1
0.681468356180804 0
-0.731294820431212 1
-0.568926638202721 1
0.331430265410963 1
0.17109837613584 1
-0.286398339969453 1
-0.408437420220602 1
0.519583391964889 1
-0.0890238635368 1
-0.941900294098249 0
0.0340549437242757 1
-0.514907069705376 1
0.418010484219234 1
-0.0183034402055312 1
0.399482989712436 1
0.507530229441471 1
0.0966177532350805 1
-0.0919607849638001 1
-0.0729580744187612 1
0.743405397346586 1
-1.01165026314821 0
-0.253771311399392 1
-0.0510092920394216 1
-0.429553900862577 1
-0.490438853495703 1
-0.875990057189992 0
0.371459295636591 1
-0.67678534615461 1
0.471032999441422 1
-0.305326154385156 1
0.604101235600135 1
-0.952873654411798 1
-0.633620774855756 0
0.222794762902751 1
-0.393051322932827 1
-0.0685183034416975 1
0.341839301725581 1
0.221077039493269 1
0.157925880131568 1
-0.0240403327521178 1
-0.807761588398113 0
-0.15972554934401 1
0.38560627695646 1
0.332464680432027 1
-0.228227572068262 1
0.285571535164783 1
0.527256393993703 1
0.184296159258864 1
-0.244060354696031 1
0.209929032229643 1
-0.192882281976225 1
0.0517592099430281 1
0.992091833923549 1
-0.330203977828354 1
0.159175046027194 1
-0.153908280755954 1
-0.155852183052539 1
-0.366120544851081 1
0.213823963006281 1
0.327844460350518 1
-0.548724766294429 1
0.591356537508582 1
-0.137474192069217 1
-0.077372727955927 1
-0.645873030973159 1
0.396128062330988 1
-0.680597164577458 1
-0.109546297357744 1
-0.358265691778761 1
-0.388942099032679 1
0.528982586702124 0
0.501121624192546 1
-0.307851889374638 1
0.168576336611294 1
0.28858095315394 1
0.728923246759245 0
0.0233975973150817 1
0.80874492006582 1
-0.146515249914586 1
-0.0888289076012545 1
-0.094115434897802 1
0.428277799697439 1
-0.212526126993051 1
0.593709784531902 0
-1.09631153617638 1
0.263399529326039 1
0.223452032273609 1
-0.598159974929991 1
-0.165727341326214 1
0.369319980110861 1
-0.523940288638923 1
0.319150867888652 1
-0.26500786329458 1
-0.09275641828456 1
-0.231123544825653 1
-0.421119761227584 1
-0.0779796735139913 1
0.0566836029183465 1
-0.369008281053787 1
-0.632126620792817 1
0.0941230104514454 1
0.517217675718922 1
0.171975872056253 1
0.629501650084327 1
-0.528851430536125 1
-0.515706763881807 1
-0.142490385648282 1
-0.494908826382961 1
0.492453940370614 1
-0.604146509593528 1
-0.22299635720924 1
0.254028979676512 1
0.505403561230184 0
-0.274103382772792 1
-0.379006268136395 1
0.681272761138847 0
0.12292484369905 1
0.366728086020231 1
0.231895590414746 1
0.307614744956282 1
1.06967567719337 1
0.913896258061518 1
0.271880960537584 1
-0.23153851071695 1
-0.0899482033061178 1
-0.188366995228938 1
0.337306529649056 1
0.275993541144567 1
-0.284156446715846 1
0.213099756497924 1
0.583182594043259 1
0.049816377443366 1
0.922970867874011 1
-0.325455640406811 1
0.0159783398785672 1
-0.725197781247595 1
0.106693887870407 1
0.0116111581576262 1
-0.556363499277973 1
-0.652492678013087 1
0.251343102956346 1
-0.381396744917405 1
-0.0508751044233726 1
0.604231494168926 1
0.473598878379199 1
0.286425201190141 1
-0.188872977704966 1
-0.129380935435737 1
0.591667938251267 1
0.236599255835527 1
0.430423867699551 1
0.590989382448208 1
0.188849436321199 1
0.00724077452940992 1
0.146421736574361 1
0.766347074996123 1
0.781213217878606 1
-0.295352088245055 1
-0.507008903610198 1
0.28779558471051 1
0.437550099446864 1
-0.386424847900222 1
0.0244066275891783 1
0.195391332481252 1
-0.614030909062074 1
-0.10518430681967 1
0.0541511122061923 1
-0.13761621798898 1
-0.278848053957352 1
-0.0442004868158992 1
0.37772329824975 1
0.00723017670819777 1
0.0369277208398753 1
0.0177145197921536 1
-0.0688047874924564 1
-0.0539610564123784 1
0.67189470899843 1
-0.747524039201261 1
-0.807779887758246 1
0.319834453464329 1
-0.120350734982271 1
-0.0880989919888009 1
0.140117395740956 1
0.407118856843339 1
0.112241796831582 1
0.0340873656571854 1
-0.489795383800335 1
0.753366749018802 1
-0.334997817484384 1
0.667642131696451 1
0.243184482886194 1
0.302294977361404 1
0.369303289286738 1
0.142656208892488 1
-0.518454494954502 1
0.209839723410163 1
0.719634485379982 0
0.248950452600251 1
0.32839771451331 1
-0.632699811407652 0
0.21045936902178 1
0.266964812933889 1
0.194614891428645 1
-0.467634101062729 1
0.167886034053788 1
-0.0051229363706551 1
-0.0691809998657097 1
0.67797407809366 1
0.522650434578176 1
0.890809466830011 1
-0.33192573252921 1
0.0115625985710775 1
0.478483480876363 1
-0.0767139117235136 1
-0.289674779140963 1
0.736525576136946 0
0.175754131396465 1
-0.61113750997638 1
0.634206123356461 1
0.447330360913928 1
-0.0461660364471897 1
-0.0564003401711395 1
-0.202012664061593 1
-0.57139151052665 1
-0.4106132549436 1
-0.405952881768618 1
0.146796648160887 1
8.92638129440012e-05 1
0.40261420918221 1
-0.179872612546714 1
-0.274016728331016 1
-0.170447416437931 1
-0.202989147496124 1
0.431214863298024 1
-0.574101770550678 1
0.328315422065761 1
-0.115758620178032 1
-0.152049916256716 1
-0.0476943900438169 1
0.36460082129431 1
-0.0587078939990093 1
-0.14998234001649 1
-0.381620180639595 1
0.990529850803553 1
0.193339322727295 1
0.21071791808439 1
-0.097637187453165 1
0.345573954897108 1
-0.750568503220683 1
-0.265380146782807 1
0.43827002726263 1
-0.312607613914016 1
0.238718956967643 1
0.747900951061304 1
-0.101837496142358 1
0.135158033008257 1
-0.746082318790867 1
-0.366031453216306 1
-0.0309468693722476 1
0.279798003404094 1
-0.199057205240577 1
0.686355587228359 1
0.510073024169156 1
0.0917764826986012 1
-0.296701768137496 1
0.148650401663916 1
0.516410955736677 1
-0.131273316714972 1
-0.758412164745429 1
-0.0451895726268933 1
0.767880377983264 1
-0.55043376374005 1
0.702555138685605 1
0.667388946437044 1
-0.167058006140828 1
-0.479578485026283 1
-0.171184932817913 1
-0.0502326009147898 1
-0.619669332804259 1
0.436630083296462 1
-0.248070272088412 1
0.442174125528225 1
-0.0205366981659957 1
0.717509300754241 0
-0.193043778449446 1
-0.228332534541955 1
0.518895292949033 1
0.417826640319714 1
0.959005990840436 1
-0.330152158988023 1
0.321243489480445 1
0.836950723361343 1
-1.24372039831142 0
0.0902842856514958 1
0.936492821392914 1
0.575869979041522 1
0.578295619655631 1
-0.1875923971598 1
0.451211511669993 1
-0.650048641161075 1
-0.0742510501511088 1
0.274651414023037 1
0.240836160874261 1
-1.02890198025245 0
-0.112112017324696 1
-0.484990161692238 1
1.04172081196712 0
-0.350630630465075 1
0.761549461812562 1
-0.0252766039960537 1
-0.662102484723211 1
0.436231745213147 1
-0.764087534118812 1
-0.600172504767405 1
0.182619564077609 1
-0.0868952338134256 1
-0.267068431746761 1
-0.0176244467633348 1
-0.11596659932667 1
0.837530508068201 0
-0.458686506207656 1
-0.214221254776443 1
0.965549245682787 0
1.01045360915896 1
0.21424008170773 1
0.130521921235501 1
-0.527722606381357 1
0.365936960739124 1
-0.191797814516656 1
-1.80503433298453 0
-0.245447838214513 1
0.551462168248206 0
0.0755123425003446 1
0.861610113106234 0
0.535109455128891 1
-0.547334454415744 1
1.08021978611056 0
0.10927457560504 1
-0.841120360014717 1
-0.490182283672391 1
-0.125169298986822 1
0.569096497291178 1
0.332044659127084 1
-0.512294053474875 1
0.202388935199306 1
0.2289550607551 1
-0.432361120280461 1
0.538416360206226 1
0.54506392683984 1
0.130057588072302 1
0.0822624264096008 1
0.531062543036103 1
-0.528338038346012 1
-0.137244010163478 1
0.89167021955722 0
-0.605588763087932 1
0.402699379155871 1
-0.625621881168848 1
-0.503343773878437 1
0.0300417785745628 1
-0.351579905629322 1
-0.197806802354723 1
0.845705350162524 0
-0.240516044855564 1
-0.218148679590705 1
0.519427074620834 1
0.0664220563336864 1
0.875225208745694 0
0.847747375413357 0
-0.0324825734158016 1
0.711759351816293 1
0.337462639066903 1
-0.0177508011702285 1
0.142257512584258 1
0.586166964189084 1
-0.424933070468273 1
0.33969165013073 1
-0.452750356665631 1
0.296618062596011 1
0.0847944016267833 1
0.638107819697886 1
-0.14771218403226 1
-0.0191860963732002 1
0.763056117401007 0
0.779430217160603 1
0.169133576192011 1
-0.699905144694154 1
0.779308287397327 1
-0.143790434043662 1
0.170949168988694 1
-0.633303247102432 1
0.557720858789374 0
0.342118934654906 1
0.0162036867274408 1
-0.173914039208233 1
0.0232880892098781 1
-0.378430274764949 1
-0.152036156937855 1
0.891914034842604 1
-0.32185436662175 1
0.53437217996061 1
-0.528861999914221 1
0.00768934209202371 1
0.310335372504697 1
-0.466261057106642 1
-0.0542109923152007 1
0.387435505655593 1
-0.966629196024825 1
1.18866378435456 1
0.120674177648638 1
0.476307869215059 1
0.458598539571784 1
-0.359288749117299 1
-0.485243971075467 1
0.859510824587726 1
0.312521692553222 1
0.308570006791497 1
0.238910075753007 1
-0.338126096947789 0
-0.131469271324982 1
0.672688777605444 0
0.164896929011087 1
-0.0194409163396687 1
0.12992834527471 1
0.172283200068575 1
0.125651264702092 1
-0.360524539712683 1
0.633772325452683 1
-0.0567520846852025 1
-0.028148705512125 1
0.594348476618414 1
0.0449814379368469 1
-0.213965246074109 1
-0.639139522342735 1
-0.181408712977592 1
0.196611340452678 1
0.0510201017519666 1
0.0121424386051224 1
-0.61852537807215 1
0.0858786506346911 1
-0.300034737332388 1
0.166218225860712 1
-0.492421405133049 1
0.365513749652661 1
-0.592834017063796 1
1.64467423645703 0
0.0601007567962835 1
0.116959906412565 1
-0.478577250546788 1
-0.129853282846512 1
-0.319808542992517 1
-0.197261382077196 1
-0.404135351298897 1
0.240213062972358 1
0.353225031602074 1
0.638611161505556 1
0.245698342514016 1
-0.194733934424719 1
0.453468128222023 1
0.060245731920221 1
1.07469977427492 0
0.154981289005171 1
0.228624964797631 1
-0.0647421754742269 1
0.488669206450722 1
-0.615587677671591 1
0.217529708860739 1
0.715990456186327 1
-0.416131959125762 1
-0.138940878221737 1
0.0801084947192698 1
-0.280449034458146 1
0.0810770648493451 1
-0.367811365003646 1
-0.739821488841735 0
-0.445243042898091 1
-0.360459528161801 1
-0.827022421926775 1
-0.349713217772158 1
0.579991146938431 1
-0.161484144582871 1
-0.385343445278919 1
0.100141637095003 1
-0.435810224952224 1
0.300725166247196 1
0.319818724689313 1
-0.474308040052311 1
-0.230536033658746 1
0.430951144540322 1
1.1013485556319 0
0.477445575891226 1
-0.238363917442497 1
-0.43458756166475 1
-0.238734627891606 1
0.12883380030696 1
0.291856477065201 1
-0.437555740243014 1
0.152695005168183 1
-0.508514932072365 1
-0.268474999603209 1
0.0504694117452652 1
0.110916715833159 1
-0.550276269841559 1
-0.340601047244596 1
-0.147298209087971 1
0.58354127415668 1
0.31258578390935 1
-0.0150415285240669 1
0.546132612723944 1
0.221744678084682 1
-0.344082045303187 1
-0.250955802647871 1
-0.358815518528857 1
-0.159227509783409 1
0.283850319696613 1
-0.0139785627094346 1
-0.0999814447380706 1
0.973028472076461 0
0.619327146756297 1
-0.0373598626376904 1
-0.463117850913304 1
-0.614006209131327 1
0.464115647496178 1
0.183895900476368 1
-0.0447249552270519 1
-1.46270082134927 0
-0.365055536488904 1
0.562634607873794 1
0.521154375315527 1
0.430255577215341 1
0.370823082123554 1
0.447507041729535 1
-0.0660974264567331 1
0.0906335373204932 1
-0.124582601562314 1
0.575141999628204 1
-0.289722867770442 1
0.573180394338786 1
-0.282802778104308 1
-0.419375117711586 1
-0.412912227424492 1
-0.0821774958864482 1
0.56050658235656 0
0.0506033615449625 1
-0.365338344198718 1
0.51279334267865 1
0.241862763923235 1
0.418702675046465 1
-0.362305166263115 1
-0.605179574650175 1
-0.792090595248255 1
0.248586017038217 1
1.07718895757568 1
-0.114589380859118 1
-0.916807698387993 0
-0.175993325956082 1
-0.958115061688836 0
0.0775813069744014 1
-0.0653089691192696 1
0.274001156845475 1
-0.318961204826545 1
0.959129904435157 1
0.844345362140958 1
-0.581873694152646 1
0.108058133570753 1
-0.0131232760395343 1
0.746209008714806 1
-0.219489899779058 1
-0.299920803818554 1
-0.555536502018816 0
0.0902119715162918 1
0.24957051331441 1
-0.0595031018848407 1
-0.0499374822948086 1
-0.679052494876439 1
-0.382112989678802 1
-0.181211182299712 1
0.539503976247052 1
-0.0795649195908478 1
0.0856829270180543 1
0.277182478838736 1
-0.223820469576945 1
0.415265621007642 1
0.00102082052419922 1
0.939729071445805 0
-0.362531706768423 1
0.240455242115159 1
-0.0835179340951561 1
0.743667560091785 1
0.255324217024946 1
-0.739146860032352 1
-0.115679340872866 1
0.0793484649378823 1
-0.452552181709352 1
-0.551491986894656 1
-0.861055720421011 1
-0.739794012141282 0
-0.601083611190331 1
0.359494497773053 1
0.189691465066817 1
0.577143106852179 1
-0.338032568668512 1
0.237918074837028 1
-0.133523017192025 1
0.0697666920976792 1
-0.700225825657419 0
0.325478566269713 1
0.432964889720625 1
0.063803819571818 1
0.214435436649621 1
-0.273773032269877 1
-0.666382295696664 1
-0.209461129244072 1
0.231743678848192 1
-0.261724461312796 1
-0.400166368620337 1
-0.081359840571659 1
-0.31391901482554 1
0.746342874005763 0
-0.0700587504164362 1
-0.602444294770811 1
-0.298906710880202 1
0.00807265109017627 1
0.0702555417923987 1
-0.327897348214923 1
0.311076872363912 1
-0.247966694935512 1
0.630279135137209 1
0.233322831494358 1
-0.480907183805239 1
-0.648885688827318 1
-0.717435092142628 1
1.05100598195359 0
-1.31342522694612 0
0.604942450420533 1
-0.65967252006861 1
-0.487091292870343 1
-0.0374554196617745 1
-0.0373810486688714 1
0.369128277993191 1
-0.271434460564789 1
-0.0626238033903617 1
0.402546265456436 1
0.14594487596325 1
-0.0196657821748634 1
0.534838272905324 1
0.761701909253196 1
0.609716662394698 0
0.500430495804217 1
0.417616942097266 1
-0.162263020860092 1
-0.296765163487083 1
-0.25150739307217 1
0.538870212767008 1
-0.314129639724864 1
-0.483475454146296 1
-1.31864500772314 0
0.222766916302815 1
-0.306592948353327 1
0.365023284480823 1
0.20556562460974 1
-1.31462338423992 0
0.0013956632290987 1
-0.992910757296203 0
-0.137531215734975 1
-0.214392654017106 1
0.802893155737757 1
0.767923686993418 0
0.401825458606439 1
-0.108884688667069 1
0.426613266755803 1
-0.641699159143771 1
-0.0731314187204389 1
-0.37971618665194 1
0.227465778045936 1
0.0832960206011186 1
-0.513794420140515 1
-0.0763086402165388 1
0.387771762575038 1
0.0347228608780688 1
0.225259896168035 1
-0.161396159065589 1
-0.435881254234399 1
0.222021845181099 1
-0.424551678731265 1
0.851441393521455 1
0.0392818742992202 1
-0.727535781224693 1
0.303596598125948 1
1.17605186653328 0
0.0573434567510163 1
0.152531625627392 1
-0.486510517287287 1
0.800867100339357 1
-0.206856849160323 1
0.308279932472154 1
-0.094786395354884 1
0.0758474006878257 1
0.526311768426736 1
0.445571760776764 1
-0.200580566336898 1
-0.887352402386704 0
0.305221441619359 1
1.24443570941505 0
1.06609958337111 1
-1.09366495167041 0
0.235507769931446 1
-0.372741905827413 1
0.171842878384063 1
-0.706845779317902 0
-0.620479136778922 1
1.04152677032119 0
0.0123276852147437 1
-0.237523745277786 1
-0.0648552812857495 1
-0.710578304652018 0
-0.0584128209549957 1
0.608585721873594 1
-0.176962449404022 1
0.147912011514404 1
-0.185994525465918 1
-0.304562715158859 1
-0.235242976854738 1
0.953900814779352 1
-0.150986594121434 1
0.382162230380011 1
0.511827974888168 1
0.541380103396787 1
-0.113128683642293 1
0.494482755148459 1
-0.22280931301525 1
1.08321046792936 1
-0.426795295798658 1
-0.220439273682176 1
0.386371064021925 1
-0.969936944150188 1
0.415752442029069 1
-0.848822051770857 1
-0.506728105984386 1
-0.021693501555256 1
-0.448366079282866 1
0.168712263517917 1
-0.0345123018109166 1
0.515777355544585 1
0.0815620568086546 1
-0.0884765053399304 1
-0.485515710701859 1
0.0191890988012903 1
-0.340410817113831 1
-1.82191757263411 0
-0.114780308315949 1
0.306214994322344 1
-0.560308757242631 1
-0.772562167678152 1
0.0295062619878825 1
-0.0395724829749151 1
-0.0199091572013378 1
0.37685068414971 1
0.0841351271667713 1
0.512970402692925 1
-0.447116765932094 1
0.350428030236204 1
0.337857491620001 1
-0.582280239537212 1
0.86321390820148 1
0.234647479779997 1
0.0164950252255761 1
-0.548153437385684 1
0.154053562332503 1
-0.121433292628139 1
-0.138582143857441 1
1.01928187559022 0
0.055453891559613 1
-1.08531754476486 0
-0.221583621876838 1
-0.795188557962318 1
-0.272817581458183 1
-0.235759569187343 1
-1.42693294049159 0
0.618926686364966 1
0.0248228197923399 1
-0.670010165862044 1
0.210523853701478 1
-0.0526030989151048 1
-0.346483507317082 1
0.075945275252312 1
-0.690496224573514 1
0.774647461342397 1
0.21175169350822 1
0.962775457062274 1
-0.136671755349313 1
0.219260677591881 1
0.0218569840264767 1
-0.410705800137955 1
-0.0253943539191608 1
-1.06299064249491 1
-1.19865361805401 1
-0.133289117940877 1
-0.0989092244637211 1
-0.41400785034065 1
0.114737724675935 1
-0.000723829529384781 1
0.0750674455994874 1
-0.660070937045638 1
0.104695250898683 1
0.470224553631541 1
-0.0940635433436197 1
0.399806439049444 1
0.0395873849032594 1
-0.138033770128192 1
0.140873190716976 1
-0.846273683978169 1
0.262705078377856 1
-0.197172068723223 1
0.708006752461437 1
0.166832798809675 1
-0.469407966903831 1
0.27489522925152 1
-0.619442583312328 0
-0.00985885626832168 1
-0.621988154289736 1
0.608289857787913 1
-0.00994077366976519 1
-0.444234754952789 1
0.668496841679831 1
0.0382853717981124 1
0.146984920678824 1
-0.222228872022419 1
-0.150995573835555 1
0.172678005479278 1
-1.03400717220566 0
-0.107153829652594 1
0.20182717573516 1
0.0240032485084394 1
0.00168172255215633 1
0.0458450268991949 1
-0.49278077906876 1
0.640149955455246 1
0.14716677613866 1
0.290935170124473 1
-0.0787611427005532 1
-0.726532203968642 1
-0.644399764357682 1
0.682007466741779 1
-0.325498596056135 1
1.31722872233299 0
-0.0817728693181402 1
0.69522351414714 1
-0.141764339740546 1
0.336623983154387 1
-0.464707144662823 1
-0.0709399640417284 1
1.20947803525778 0
0.333753326392281 1
-1.061348346191 0
-0.585405579590087 1
0.650145659621724 1
0.011084341224829 1
-0.1715043606672 1
-0.135123739568454 1
0.144170732119794 1
0.457858438173907 1
0.236253863113824 1
0.772537566813974 1
0.325125207328104 1
-0.036891768101632 1
0.256154211122915 1
0.485552544469927 1
0.313026219633012 1
-0.280454694412257 1
-0.04190009414227 1
-0.616450499761275 0
-0.0592180611322337 1
0.260368464640159 1
0.0333442175372845 1
-0.153699089737197 1
-0.113798983663229 1
-0.451066977246911 1
0.104238266812133 1
1.06049585178424 0
-0.406039957612412 1
-0.916123820417288 0
-0.636305444133105 1
0.31294607796809 1
-0.048459676466984 1
0.357869871844674 1
-0.488085690363295 1
-0.0771748349433047 1
-0.533976675468168 1
-0.155324973856503 1
-0.424844977152266 1
0.0144909976557024 1
0.310205773606126 1
0.289757453695311 1
0.894053881589618 1
-0.479343162352783 1
0.170987514803846 1
-0.493953225989514 1
0.0937995531249626 1
0.347995572721077 1
0.246471826784416 1
-0.109709609671037 1
-0.0265241353263938 1
0.0257908328809093 1
-0.0249616008325651 1
-0.260129853354948 1
-0.0166957994732292 1
-0.200581841531735 1
-0.111025054640415 1
-0.592375485551248 0
-0.228730176819242 1
-0.22381745581708 1
0.302940612312922 1
0.323556459394479 1
0.166345942932958 1
0.750734043595557 1
-0.210373534260623 1
-0.64271433558755 1
-0.133756702806979 1
0.180722567686305 1
0.655366364844453 1
-0.587611772558296 1
0.0515251655839733 1
0.770479796970231 1
0.00129163078848957 1
0.504315146682761 1
0.100703911103952 1
0.0842218614621818 1
0.938745177609963 0
0.577868164918224 1
0.74830250262466 0
-0.104488689427765 1
0.36540707007936 1
-0.337679914457921 1
0.161199229328192 1
0.131898410600424 1
0.0573424047926452 1
0.0781976129288848 1
-0.854429485665643 0
0.156266116096244 1
-0.439839494459568 1
-0.0790010826970025 1
0.615055654074098 1
-0.137366262844752 1
0.382136072021678 1
0.652486260871313 1
-0.400251753742607 1
0.017893711675111 1
-0.0767150613716716 1
-0.350157701255968 1
-0.254126349460294 1
-0.0566608463326352 1
-0.253514371499236 1
-0.437542021125232 1
0.0244832594140247 1
-0.0165975218056418 1
-0.0936738417704014 1
0.107119622289344 1
-0.492970713343419 1
0.224905457193417 1
0.0298989716194634 1
0.717824625686906 1
0.513714237118798 1
-0.25694723531052 1
0.368418389083184 1
-0.991397360401973 1
0.0181139192921819 1
-1.10462996502146 1
-0.398810022249983 1
0.0600834860194055 1
-0.2497836301328 1
0.686459256752506 0
-0.0223750361037187 1
0.987238220904852 1
-0.355815958210371 1
-0.165204778388926 1
0.338771228848094 1
-0.182059443208124 1
0.227356085475237 1
-0.847398142072881 1
-0.491464633842259 1
0.13007371744602 1
0.469617011386943 1
-0.0983857797406913 1
0.124268543298917 1
-1.22471211243468 0
0.196880462669925 1
-0.244117056516863 1
-0.485203865702908 1
0.445560767694594 1
0.707520054985822 0
-0.18025259801424 1
0.237857579600011 1
-0.664256523080432 1
0.480222004764441 1
-0.0813640163336339 1
-0.306021080929385 1
0.653710370071971 1
-0.346907804944338 1
0.288103656955534 1
-0.0521549212698582 1
0.36409818873717 1
0.488154659657463 1
-0.156036306056217 1
0.0244762452878479 1
-1.06275932804651 0
-0.0884825954369949 1
0.315925873443911 1
0.188877157834462 1
-0.801128777640653 0
-0.0343721626503494 1
0.0439329880078003 1
-0.423265263600877 1
0.180651002914164 1
0.236577690963341 1
0.474099466158069 1
-0.0514989890775395 1
0.336148988339295 1
0.0390568253006628 1
0.209858471252298 1
0.17347906156732 1
-0.256071763964017 1
0.145875415954988 1
0.104923570885599 1
0.114286932055949 1
-0.00559505095935358 1
0.562225980454903 1
0.108781085924643 1
-0.166811604391946 1
0.281256345143882 1
-0.238377878188211 1
0.840531783131119 0
0.321834070118259 1
-0.351213691087114 1
0.0504830500502645 1
0.718835204370153 1
-0.517208156010493 1
0.405959294238836 1
-0.372054243754814 1
0.0997967998060982 1
-0.617293749336645 1
-0.926811583996542 0
-0.360302854905866 1
-0.556063879006644 1
0.281923129603909 1
0.0274551542790155 1
-0.306713064601138 1
-0.576183301364099 1
0.178674324296579 1
-0.298951753341025 1
0.335758634374197 1
-0.311431177456039 1
-0.0610939504271129 1
-0.411263932058165 1
0.538010675631803 0
-0.18691603031151 1
0.702755702941692 1
-0.0435285436442714 1
-0.109410337491536 1
-0.0570915628812232 1
-0.718324339028282 1
-0.727572239049405 1
0.833727214187877 1
-0.284495473440299 1
-0.236807978318609 1
-0.0369837619486704 1
0.335823181822384 1
0.0978015149554613 1
-0.418467972830339 1
-0.739260101418092 1
-0.0471636635244992 1
-0.0823266409662298 1
-0.348699592446259 1
-0.298891275230869 1
0.500442382376122 1
-0.206096382369307 1
0.212589143028151 1
0.381811106452917 1
0.522965453598656 1
0.411254544235817 1
-0.0684389182314401 1
0.711547052339093 1
-0.11312007413995 1
0.160476278537759 1
-0.116895460876195 1
1.24180457816781 0
0.127909658716245 1
0.0229914142636436 1
-0.0362962060855066 1
-0.151377089069524 1
-0.292721411061725 1
0.871010209714672 1
-0.0470619879599689 1
-0.618155672409537 1
0.309939316923066 1
-0.182999405500199 1
-0.353940212317832 1
-0.174375596954748 1
-0.270257026023438 1
0.160613487784964 1
-0.964753364826959 1
-1.09460761982296 0
-0.514025290039936 1
-0.491958140157134 1
-0.36714333252203 1
-0.302734118024377 1
0.245687005733772 1
0.799358171947463 0
-0.463762736672997 1
0.19523691997036 1
-0.0404374734827943 1
-0.183428202876591 1
0.193140514943577 1
-0.375592949443215 1
-0.0393182761018312 1
0.912331938315527 1
-0.0927562062671884 1
0.250655273898954 1
-0.278971689665055 1
0.196561311604665 1
0.178578582259342 1
0.529750751027091 1
0.635511522466799 1
1.24368374701672 0
-0.274547565847814 1
-0.137337440308894 1
0.0250868963572226 1
0.844924622664178 1
-0.11689037859804 1
-0.467749026817466 1
-0.267460765032265 1
0.286468873434249 1
0.205247678300227 1
0.437221863529798 1
0.246057729389477 1
0.780472843421964 1
0.380890008519113 1
0.226542329486319 1
-0.665904044976265 1
-0.642982288808987 0
-0.103791995441879 1
-0.75724536743466 0
-0.244942759170915 1
-0.585428838723804 1
0.109960746417891 1
-0.201238339299826 1
0.442927060239981 1
-0.559838205549577 0
-0.774034351603444 0
0.0944411895030208 1
-0.256362116061322 1
-0.349435871423072 1
-0.096093784788522 1
0.106435889995402 1
0.229583360959952 1
-0.86183159146887 1
-1.12159605014014 0
-0.36749199568686 1
0.419405419733326 1
0.302432144489049 1
0.297843295898343 1
-0.404902289250838 1
-0.0728336210343781 1
-0.117860693166061 1
0.355522355790049 1
-0.028737598173016 1
-0.238108228160842 1
0.309195743924273 1
0.0494848728116084 1
-0.727030193767473 1
-0.652797929246697 1
0.883616876506398 1
-0.632282154243142 1
-0.405576375326535 1
-0.00543463159588085 1
0.480677364173303 1
-0.0966171702849442 1
-0.281063374464463 1
-0.206592838197456 1
-0.103019140730132 1
0.153501322056617 1
0.351614401474301 1
-0.194220208442222 1
-0.251794785904217 1
-0.26305220117787 1
-0.672482802315585 1
0.134788244665152 1
-0.550603803192084 1
-0.352776047086015 1
-0.00864874514363889 1
-0.27758354165197 1
0.968913061103225 1
0.143906304666744 1
-0.142746120031856 1
-0.0841930588435383 1
0.670982646312254 1
-0.521942337667928 1
-1.54620330264965 0
0.168452936056783 1
1.02867390148631 0
0.0749589276670887 1
0.242113043173801 1
-0.525895718438047 1
0.609432049839518 1
0.112656881946506 1
0.0504036137333441 1
0.0401013653703963 1
0.384420700648488 1
0.563832886177276 1
-0.209415863255841 1
0.271839335257247 1
0.163234146512025 1
-0.0135978781086498 1
0.544028362794538 1
-0.0312939685099443 1
-0.641981361910038 1
0.0869248758714881 1
0.0577998199658093 1
0.972724530591662 0
-0.95392232623301 0
0.447724677252831 1
0.271297567130293 1
-0.474355411001445 1
0.262211374424851 1
0.468576328275788 1
-0.377113259445664 1
0.503872867697816 1
0.632601266418001 1
0.187999878537498 1
0.350283663749879 1
0.374049977042514 1
0.526479286830234 1
0.356810280833769 1
0.711702346061194 0
-0.0363084293326688 1
-0.02429399696429 1
0.889854757909761 0
-0.0401770559255411 1
-0.5563312099038 1
0.46936987951418 1
0.746923157870282 0
0.0724976531769699 1
0.213932258291489 1
-0.189855160023595 1
0.278002177500642 1
-0.014463213066655 1
0.229548350716148 1
-0.0421845131857454 1
0.170206220070422 1
0.652529257460043 0
-0.237968729471931 1
0.149758647268941 1
-0.470953381334614 1
-0.872744957594355 0
-0.873568372384674 0
-0.240110671691311 1
0.210636068052972 1
0.755678605253439 1
0.207679104659883 1
-0.674723516021289 1
-1.77838024260374 0
-0.810608475642049 0
0.276612208848384 1
0.317396317655969 1
-0.48651787500758 1
-0.0337894018182792 1
-0.624204175742255 1
-0.263343307735682 1
0.176208279740527 1
-0.0897077770393225 1
-0.414744280647991 1
0.803976974007534 1
0.155487097789069 1
0.633848181021083 1
-0.110787285209961 1
-0.146190989205142 1
0.439197714777523 1
-0.15767224217974 1
-0.0968265572245416 1
0.211488115237039 1
-0.327071983180574 1
0.431277498847803 0
-0.10734013727047 1
-0.130812718385451 1
0.122697144838796 1
-0.135784335599415 1
-0.129339922137632 1
0.456044451210238 1
0.324205265590334 1
-0.501565223527567 1
0.179280224527958 1
0.171282016709831 1
-0.188614163728043 1
0.158769404937529 1
-0.169007121974169 1
0.0299518950587555 1
-1.02390915020289 1
0.458621664456661 1
-0.118231657053461 1
-0.0816867416416102 1
0.795718926440115 1
-0.0998292756406181 1
0.0289210513197197 1
0.111390255882928 1
0.52060972433084 1
-0.0215949505818476 1
-0.0558235933065515 1
-0.139214727879437 1
-0.667865855325145 0
-0.718795806971013 1
0.439994469265374 1
0.338172337032323 1
-0.112290330838779 1
-0.515068391925651 1
0.340481837688089 1
-0.44643099274316 1
-0.789412505689773 1
-0.0382791886251839 1
0.649988708213639 1
0.494097358433104 1
-0.608765059361602 1
-0.426553170030341 1
0.660368097545067 1
-0.432936008641707 1
0.295384216605421 1
-0.533541086562864 1
-0.0606451294174617 1
-0.280580443230919 1
0.703565701321703 0
0.339037833638242 1
-0.689452669963647 1
-0.344185924263054 1
-0.550191246170899 1
-0.252448754136316 1
0.0805276910352572 1
-0.114303184105565 1
-0.346849312105496 1
-0.471830904865854 1
0.516572425424915 1
0.863184217536722 1
0.725680515923926 1
-0.192847189066781 1
0.13010034604679 1
-0.357696825315829 1
0.446990218180281 1
-0.567547171665493 1
0.223157111446582 1
-0.55171492050201 1
1.26491379666987 0
-0.239611243346711 1
-0.100511481030501 1
0.0449718224662198 1
0.439509625411872 1
0.343094664090245 1
0.616173450710444 1
0.0909797801413462 1
0.196407548617071 1
0.773816036823937 1
0.367097586373498 1
-0.0129747982370021 1
0.790260925609859 1
0.539457005426796 1
0.730297588041812 0
0.352451006474814 1
-0.196552156567834 1
0.165044415708023 1
0.483504200865579 1
0.652885614584994 1
-0.0843198924354537 1
0.0869246053345828 1
-0.469938228632311 1
0.0948737389292 1
-0.717195228436706 1
0.152532503241468 1
-0.368026364969696 1
0.114578271260506 1
-0.510580751259572 1
0.309747768044316 1
-0.403579229971929 1
-0.115080822710236 1
-0.419080693876425 1
-0.594580581840512 1
0.839296457771028 0
0.0732095965908375 1
-0.0117833854258281 1
-0.589632443641172 1
-0.326635123034452 1
0.587653570719514 1
0.0296536919811071 1
1.05102713108164 0
0.360134327021307 1
0.814092251636045 1
-0.536682007722299 1
-1.12212249572651 0
-0.453293627232179 1
-0.366210915406611 1
-0.417735914992294 1
0.361610287046413 1
-0.0458792796604196 1
-0.431146477123972 1
-0.294764783624118 1
-0.625042808570888 1
-0.24554408197908 1
0.0442079476458929 1
0.0549869617464544 1
0.280128857709999 1
-0.0495991183716574 1
-0.57582051411051 1
-0.673907017120586 1
-0.51624632117154 1
0.1375167207006 1
0.84086200022469 1
0.291185594070946 1
0.47461549463756 1
0.113454838239583 1
-0.167584472277034 1
-0.29030967538944 1
0.180089185072091 1
-0.150421524765159 1
-0.119700493463267 1
-0.341394754478618 1
0.316810232205571 1
0.567370202266187 1
0.196719998402683 1
-0.0611811555760731 1
-0.0204870361058267 1
0.702648002548982 0
-0.183761963432507 1
-0.485184373941117 1
-0.206450805053391 1
0.0235240762712028 1
0.483759464453737 1
-0.410210499584874 1
0.018854829422026 1
0.495198658394926 1
-0.220910769910832 1
0.186493115125998 1
-0.136723257420874 1
-0.327389243224666 1
-0.0977292254374271 1
-0.379096943517894 1
0.621655521541999 0
0.819305544916672 0
0.266109118670259 1
-0.624550039294327 1
-1.16221048529725 1
0.0635383441540789 1
-0.0659859952762723 1
0.0854138308226217 1
0.579706105881651 0
0.75722226043833 0
-0.50216521111474 1
-0.0674505522912056 1
-0.234663394505604 1
-0.768469990851127 1
0.235856485577908 1
-0.298288588188227 1
-0.623566020007359 1
-0.613420617338023 1
-0.362239337194575 1
0.408752572594491 1
-0.120228819110657 1
0.452873172282429 1
-0.133381574540925 1
-0.384105152915572 1
0.107607359867751 1
0.107319609158259 1
-0.702475371472417 1
-0.0643380325623639 1
0.650654494475307 1
0.580255090646004 1
-0.080721039330316 1
0.0559682373237247 1
-0.381504254437447 1
0.42307144205029 1
-0.170824206277593 1
0.147449393248133 1
0.369748102091691 1
0.00446952921079887 1
-0.0066137103915533 1
0.0296534426293365 1
-0.242372926665929 1
-0.0567298925336227 1
-0.222421508787637 1
-0.718467476209435 1
0.124343929917618 1
-0.364060762758201 1
0.82191672008544 1
-0.478800587747519 1
0.443501973762193 1
-1.04947147085594 0
-0.330929574329999 1
-0.805700882907327 1
0.0672190567871841 1
0.423176404963128 1
-0.408424832969588 1
-0.22496366076076 1
-0.0788967543175157 1
0.200914949765591 1
0.153447461533494 1
0.620405926195323 1
0.474344473812352 1
-0.135276364102771 1
0.184930307337949 1
-0.267148587001622 1
-0.0736800151876654 1
-0.220726491171486 1
-0.0100543927450828 1
0.821169489205082 0
0.328193768545387 1
0.302573910245248 1
-0.0317867910950788 1
0.0466208956295921 1
-0.963602757870482 1
0.11817058611832 1
0.0348377617703424 1
0.19005770517965 1
0.935338242147191 0
-0.960805477414306 0
0.213198755713103 1
-0.250950780296934 1
0.180834966400134 1
0.455909121904122 1
-0.320681170012328 1
0.138539218464762 1
0.212557555923549 1
1.45703404153542 0
0.60711400913056 1
-0.334635417428639 1
-0.380638794956253 1
0.441310022762588 1
0.283072021382903 1
-0.0395036688589646 1
-0.274448964514954 1
0.196549965650956 1
0.385842470257618 1
0.277299768325911 1
0.0427069153065585 1
-0.0364494884908921 1
0.108242477052262 1
-0.802640645158389 1
-0.166393344790036 1
0.795548008995243 1
-1.09299614101826 0
-0.268343403570505 1
-0.441941649194932 1
-0.146881745500552 1
0.250161849992979 1
0.0760346226614759 1
0.596129937337095 1
0.0178805785545758 1
0.0556852377685418 1
0.220059442719478 1
-0.712809156224127 1
0.0824441854570472 1
-0.0100139310928256 1
-0.112691748622337 1
-0.0922829193287448 1
0.605586101616901 1
0.693679189328226 0
0.462692821200469 1
-0.735584893718138 1
-0.0303764696063458 1
-0.211800205506509 1
0.170414635133455 1
-0.354815259742627 1
-0.00381606404606573 1
0.212349300232283 1
0.204386774940715 1
-0.618896985330627 1
0.332722706354607 1
-0.395154699432239 1
-0.0329092430271262 1
-0.320512986558747 1
0.429062241887561 1
0.87045076327127 1
0.525009642584061 1
0.2757406663179 1
0.0660863201125652 1
-0.0853656539301041 1
0.457287320572698 1
-0.024020042674554 1
-0.0922075054539331 1
-0.030956130014894 1
-0.0675422281873529 1
-0.0858672049565356 1
-0.341444397418818 1
-0.0219802230320729 1
0.425366483940774 1
-0.482102385733746 1
0.802154297711796 1
-0.537405477809385 1
-0.154692356001987 1
0.231904317507858 1
-0.211045283504676 1
0.721830858997765 0
0.719899594700189 1
0.587920182380176 1
-0.139317491591246 1
0.0689138404568187 1
-1.37367088567031 0
0.870294697700134 1
0.103138378745662 1
1.18635319655024 0
-0.115069837870114 1
-0.250419848547711 1
0.371517513145424 1
0.0558335177029867 1
-0.0452399923817548 1
0.0372162181974513 1
-0.349818969915007 1
-0.509426920776679 0
-0.253531005338733 1
0.257604730876493 1
-0.242265030092082 1
0.213683475487683 1
-0.0486923387813435 1
0.281433437683204 1
0.306353851100801 1
-0.374621040954826 1
-0.0444413150046516 1
0.145733199751605 1
-0.538077350843635 1
-0.042580262338147 1
-0.424524261686895 1
-0.540759214100135 1
0.81898334240186 1
-0.581509660269559 1
-0.51239740950422 1
1.0901794012344 1
0.387494332522772 1
0.573713260169511 1
-1.0011932604986 1
0.465328945076838 1
-0.0907113012044376 1
0.356643831387476 1
0.188451592394147 1
-0.255471190169053 1
0.0779003407491394 1
0.150258828210947 1
-0.155592637233324 1
-0.499383402753478 1
0.665318959741063 1
0.133709926567049 1
-0.414391645268743 1
0.191581235829177 1
-0.4635466213532 1
-0.346033313976387 1
-0.329413988800061 1
0.677187167886768 1
-0.234662659974895 1
-0.173063370428938 1
-0.452225090381098 1
-0.698014309727195 1
-0.564971557085495 1
-0.919312819934935 0
0.264484046854848 1
0.309718645185827 1
0.129308379375566 1
0.0130013930170842 1
0.170088112425676 1
0.650368825260359 1
-0.50545496394406 1
0.125394909808555 1
-0.122074987463739 1
-0.274146960175886 1
-0.289198491695202 1
0.298087021879364 1
0.0571331020455539 1
-0.439090070697916 1
-0.335073181789665 1
0.88498876823623 0
-0.520563790158189 1
0.304461502097219 1
1.24687856411797 0
0.63235100165232 0
0.52810062947075 1
0.0627533725274521 1
1.32003103941975 0
0.815217038770715 1
-0.224124710716262 1
-0.495815957762438 1
0.692282615161914 1
-0.370035755386541 1
-0.684856972040716 1
0.286636471486523 1
0.0579975845689448 1
-0.377006942065569 1
0.643786070248297 1
-1.87144709113249 0
-0.898991345993155 1
-0.498197438995749 1
-1.02205500124771 1
0.296224067956004 1
-0.385289108086964 1
-0.115702638006479 1
0.460031916075535 1
-0.702550433212409 1
0.590941549286866 1
0.0886531483925726 1
0.133689787792138 1
0.494397150962466 1
-0.0683037801697264 1
0.319719091288915 1
0.658614739618756 0
0.0900536722941325 1
0.386767213630505 1
0.0922576355434223 1
-0.186608210854757 1
0.128493128892501 1
-0.302302437045789 1
0.574973983153313 1
0.0131244038577489 1
-1.28937608410846 0
0.28313124638322 1
-0.795095868700051 0
-0.0520322485965827 1
0.0547194250448821 1
-0.287538340440857 1
0.11713505928297 1
1.35040603703411 0
-0.0546638722006701 1
-0.532221802778699 1
-0.155389173609286 1
0.131229723324278 1
-0.134537418171497 1
-0.461959883624116 1
0.222183904912672 1
0.164416692748007 1
0.32295292491865 1
-0.202026124608928 1
0.172013689252525 1
-0.375645507846359 1
-0.461185290319145 1
-0.143154270018783 1
-0.108243248640782 1
0.403293896344349 1
-0.381554557940689 1
-0.140199289915326 1
-0.226788404456983 1
-0.0475773953238432 1
-0.213386033271464 1
1.54520917623407 0
-0.470478366173842 1
0.267468672951067 1
0.680746829056673 1
-0.162756890270251 1
0.102435692833801 1
-0.239399774188204 1
-0.0595725888916987 1
0.451275336055807 1
0.103240631217981 1
0.116874816660284 1
-0.393326610732822 1
-0.0642478914250958 1
-0.451840736760584 1
-0.176019306679675 1
-0.0132813858204626 1
-0.196647391386706 1
-0.150051996288036 1
0.326659747210263 1
-0.496622071129051 1
-0.302481312574689 1
-0.205675745763299 1
-0.129138890905337 1
0.16484132233308 1
0.0778253447705279 1
0.61794307695575 1
-0.133132685661184 1
0.0339664727070546 1
-0.131046041872895 1
0.713353743500063 1
0.0773409422817711 1
0.135313018142188 1
0.147332988910145 1
-0.610760801722844 1
0.28750275256308 1
-0.709287482307051 1
0.405650315906389 1
-0.491631313489729 1
0.151124400632474 1
0.364618861045385 1
0.395329444025578 1
0.0624072961447814 1
0.225694031727982 1
0.70432390814519 1
-0.14763154909268 1
-0.709964134298894 1
-0.296287728281814 1
-0.661768737552829 1
-0.776277141839238 0
0.363573916368456 1
0.89362450811699 0
0.160673607146959 1
-0.376612261727493 1
0.145651416298763 1
-0.169287360416216 1
0.0776032337224387 1
-0.287966509810413 1
-0.254391814485533 1
-0.0737829852055106 1
0.0300818984160747 1
0.784970767793286 1
-0.118083288443513 1
-0.32232790425959 1
-0.0960012142212292 1
0.656274988904158 1
-0.573208213194574 0
0.318519585229459 1
0.818788308995091 0
0.858688667605127 0
-0.614375073321439 0
-1.03460239378512 0
0.176678769456756 1
-0.592625723615175 1
-0.144318103425749 1
0.0404641536292335 1
0.0786445085871504 1
0.610870058984225 1
0.355433778209187 1
-0.184813897665176 1
0.19961116738403 1
0.610333436053641 0
0.901601482275806 0
-0.379454181404496 1
-0.311096523537186 1
0.203165315201492 1
-0.136649294657821 1
-0.267010757319864 1
-0.223707553923355 1
0.454547089360568 1
-0.319986598723796 1
-0.33291071615932 1
-0.146372217658293 1
0.927934945452099 1
1.75436355583659 0
0.467597964908824 1
-0.0812798165691253 1
0.0279832685919098 1
0.770148088367095 1
-0.322151220103066 1
1.60664129530308 0
0.266993728451977 1
0.468184062160476 1
0.953813978236674 1
0.273788902526346 1
-0.490829317536577 1
0.224638241791193 1
-0.0408961613468262 1
0.968937105518591 0
-0.819307468913343 1
-0.810541487631063 0
-0.0495266525956025 1
-0.641494111533559 1
-0.0317403443864523 1
-0.0626241766697186 1
0.257918760974474 1
0.0487493517390922 1
-0.508209828557342 1
-0.372745386183828 1
-0.834482870328017 1
-0.482479702564289 1
-0.799065966972408 1
0.222497007757722 1
-0.59109270137884 1
-0.850713586596014 0
-0.39915985227692 1
0.516916476645791 1
-0.396526327167964 1
0.0620652926930564 1
0.02386736507639 1
0.290865181588269 1
0.615102651434237 1
0.200682895703795 1
-0.0908412237129875 1
0.792876827159016 1
0.0476024037224792 1
0.142415917932286 1
0.639380009540533 1
0.109631907607717 1
-0.182172584193341 1
0.112530620129294 1
0.320015493390311 1
0.904731312548645 0
0.559409115113241 1
0.0310372603485797 1
-0.798093386118371 0
-0.142037047213643 1
-0.454227459066452 1
0.591930148965863 1
-0.876408450015872 1
0.220542256865551 1
0.105812570148313 1
-0.636423380149951 1
0.010009064521387 1
-0.131658536851073 1
0.373842995599709 1
-0.137273246262127 1
-0.155816129198257 1
-0.112124749670663 1
-0.341045758091923 1
0.111085114348875 1
-0.0760592297999258 1
0.226176941210584 1
0.196825198132863 1
0.239974209390715 1
0.153763706407513 1
-0.0212604255283578 1
-0.0605904663357539 1
-0.325486997679363 1
-0.184629208801602 1
-0.215726281239474 1
0.121711238644161 1
0.255430658969865 1
0.587911993918235 0
-0.453312731325162 1
0.391848837861011 1
0.847676377543015 0
-0.578030931322385 1
-0.244783643303445 1
0.371810586182567 1
0.151379381305343 1
0.247769104084685 1
0.160894474750432 1
-0.367565364971412 1
-0.538946058995043 1
0.00840264595697292 1
-0.316678137453924 1
-0.396931829230934 1
-0.23501057711814 1
0.0601240995163915 1
0.313742294037663 1
-0.0677819945232063 1
0.151599442095302 1
-0.242011340731001 1
-0.241741357663257 1
0.119333429575931 1
-0.0806976042601078 1
0.701699044580951 1
0.497254377409594 1
0.810104670205166 0
0.203025888979771 1
0.0855642670637352 1
0.329107502654367 1
-0.25045464358021 1
0.333870086659755 1
-0.391372194120524 1
0.346320472046171 1
0.152688049203219 1
-0.0973352529981363 1
-0.423463027718515 1
0.109853085738246 1
-0.628302149614359 1
0.000873435971396722 1
-0.143795339241386 1
0.185436763950437 1
-0.160010829131926 1
-0.648582165451134 1
-0.00834918217440853 1
0.446873208784162 1
0.102117226632998 1
-0.228389266366874 1
-0.224089145976611 1
0.398432313510658 1
-0.754679338023994 1
0.263182943928445 1
0.327561093325496 1
0.737501164621181 0
0.127275146604949 1
-0.0227086944185508 1
0.098307087649657 1
0.101558235194636 1
0.362805239798242 1
0.274362010889355 1
-1.54596592884776 0
0.480358736515474 1
-0.273554375227177 1
0.351820577409849 1
0.903529192854233 0
0.107071380647094 1
-0.874944902338135 0
-0.477665776670055 1
-0.0317775988574195 1
-0.5106702376896 1
-0.652392825725562 1
0.0547709197287888 1
-0.648253746667604 1
-0.527871758148768 1
-0.0824899427872899 1
-0.0165721669019313 1
0.516836194799087 1
-0.203063158838093 1
0.264466178985613 1
-0.372633598820327 1
-0.12094098142765 1
0.493553911419931 1
0.0156870482605086 1
0.860817878981633 0
0.0519708578870843 1
-0.2059867871414 1
-0.694550385634255 1
0.253311747749571 1
0.0169184278742613 1
-0.691153070355802 1
-0.295538319758425 1
0.311577709299263 1
-0.0176394865781553 1
0.221126940746512 1
-0.255084716720617 1
-0.0466871868097259 1
0.526940816265349 1
0.277076783574441 1
0.436847413824421 1
-0.127801745293509 1
-0.214060097323846 1
0.0915150749269879 1
0.0965522986497038 1
-0.89820401941261 0
0.412662356105593 1
0.0568267660765139 1
-0.306970302244325 1
-0.165956450247014 1
-0.857416286364692 1
-0.246729456887695 1
0.294504555965681 1
-0.177951329791047 1
0.253151087328804 1
0.343070630908873 1
0.051603870721301 1
-0.029882661550151 1
0.0392327303011493 1
0.0511009805272518 1
-0.846310798332148 0
0.0980050618952165 1
-0.115259127359596 1
0.322932968608719 1
-0.99555982960897 0
-0.0481437770075671 1
0.284990530668731 1
0.714684928209362 1
-0.282263625711485 1
0.344298615931583 1
0.0657666024412411 1
0.130311171059034 1
-0.0386800707451487 1
0.798578842791451 1
0.591273425548487 1
-0.175013488564218 1
-0.129534799860369 1
0.00816009467195386 1
0.156131574364373 1
-0.9878218600208 0
0.180647197095808 1
-0.203987417419502 1
0.668935104087879 1
0.22775513669566 1
-0.40389686727743 1
0.222197253368927 1
-0.49340801984332 1
0.0931045828885438 1
0.174418585726436 1
0.300088392510295 1
-0.396964887926239 1
-0.3120076157687 1
-0.275232314416854 1
0.420097116965222 1
-0.486095066052747 1
-0.412208175720411 1
0.548206899787902 1
-0.477601867268586 1
0.174726181628096 1
-0.501082448600532 1
-0.719444250123815 1
-0.684921066244769 1
-0.0968816771477273 1
0.919451971378178 1
0.118953420927562 1
0.297513037437902 1
0.301391319765292 1
0.242685898309759 1
0.348340105038507 1
0.381489138446695 1
-0.202889697330263 1
0.0572476441272618 1
-0.615585844518459 1
-0.428603320139096 1
0.0213073708120606 1
0.147374046011192 1
-0.418982597900244 1
-0.043305373242452 1
-0.264060245333923 1
0.222482899317792 1
-0.182643481964778 1
0.0998844385383648 1
0.151878161995388 1
0.618956165997904 0
0.138088737500769 1
-0.20135959775558 1
-0.389868982302315 1
-1.09214191951675 0
0.174546043903123 1
0.295970041790827 1
0.25636747905012 1
-0.0702401710465348 1
0.248776940738847 1
0.0561944314688378 1
-0.301300339982932 1
0.195027454843545 1
-0.146240097669716 1
0.418705637423208 1
-0.0263203297083292 1
0.0536179277106616 1
0.467593462642691 1
0.144255865442321 1
-0.368318325973264 1
-0.404414986576013 1
-0.61518292912966 1
0.793907742659879 0
-0.238525337328074 1
0.098480482198727 1
0.483535018891325 1
-0.00196435623597572 1
0.475021982386095 1
0.315399310918825 1
-0.0759999076428736 1
-0.132752734818535 1
0.36523585345406 1
0.0995643192986568 1
0.136037400799934 1
0.363206641075842 1
0.281785116518513 1
0.156731554019853 1
-0.514010215045345 1
-0.150947589145663 1
-0.262890125495502 1
0.380932150989846 1
-0.0920565958229012 1
0.546247194427218 1
0.865680704162657 0
-0.112611562937875 1
0.410196597797502 1
0.396899604984004 1
0.195654278844788 1
0.247747928742761 1
0.120404667307245 1
0.278690331375455 1
-0.743384389426125 0
0.00922442247510718 1
0.0671643444520025 1
-0.158821551592491 1
0.372036110465776 1
-0.344788318007342 1
-0.449367976154149 1
-0.47572818422318 1
0.0350779454592216 1
-0.343552356114639 1
0.0756443067815915 1
-0.14901899525938 1
-0.155215295361631 1
0.564867485883686 1
-0.329053646974663 1
0.720492323637844 1
0.656059009799888 1
0.186717869134875 1
-0.108597986247483 1
0.27057565546913 1
-0.0317266987753288 1
0.910421468735185 0
-0.143664694546787 1
0.211408701732572 1
-0.05988339175823 1
-0.190683341128827 1
0.560699519412556 0
0.407887305130488 1
-0.406234139986626 1
-0.808748086784539 1
0.63232491131447 1
-1.11568003577182 0
0.395766076109309 1
-0.0830715229915796 1
3.55380672186906e-05 1
-0.297779607134366 1
0.743949815638667 0
0.691709073295693 1
-0.134120536267415 1
-0.517863138770725 1
0.28921446531563 1
-0.689767808830562 1
0.29346645136079 1
0.116609775811506 1
-0.231030006753781 1
0.0115839650057819 1
-0.52226130910584 1
0.72337809306448 1
-0.154711975601114 1
0.053473510958179 1
-0.334542270434067 1
-0.88308347575088 1
-0.39710873154096 1
0.404037102862994 1
-0.00745609340832831 1
0.148050404749352 1
0.778912151001405 1
-0.0529542170709237 1
0.04660610652198 1
0.0429943588452303 1
1.16220803356676 0
0.812876431375611 1
-0.376736514061308 1
0.48212055886205 1
-0.452635386736732 1
-0.101683171530284 1
-0.585629296020486 1
0.421203588241945 1
-0.558328296393958 1
0.278654997816861 1
0.149463544769025 1
0.99768276884997 0
-0.673657365056996 1
0.0231371603149404 1
-0.657815484046329 1
-1.37518342637379 0
0.10771568729489 1
0.043145444621955 1
0.251213143767675 1
-0.662910923581919 1
1.11593278208992 0
0.469297331942447 1
-0.10390589798703 1
-0.125788745263983 1
-0.385421051036805 1
0.0922120430586036 1
0.286013234535769 1
-0.145438978284808 1
0.928360877502758 0
-0.655416614732049 1
0.439956794583765 1
0.717219198552177 0
-0.378373971593996 1
0.41382764746332 1
-0.802656778930844 1
-0.383716181932931 1
0.0564749928018772 1
-0.248915771621629 1
-0.969339323123888 1
0.175131425870447 1
-0.650681337213403 1
-0.10118493250147 1
-0.161865917971448 1
-0.167907576184482 1
0.260769144808758 1
0.170495825999292 1
0.68912198265312 1
-0.297544639990258 1
-0.0458764331852375 1
0.529278150247532 1
-0.634271986636652 1
0.395222008400146 1
-0.00121004198780435 1
0.563574705208472 1
0.0809022010755545 1
0.246900464550393 1
0.383289476075084 1
-0.184328542504113 1
-0.129689601200112 1
-1.06169616729593 0
0.976597267332614 0
-0.421703757744692 1
0.400119503895403 1
-0.46363987245878 1
0.310746451577868 1
0.391131906312661 1
-0.807544994740046 1
-0.28632578680855 1
0.0411551540210464 1
0.179340753380461 1
0.0444538245946281 1
-0.584063588406736 1
-0.492812701233789 1
-0.750362343003858 0
0.0244253347602407 1
-0.881841538295069 1
-0.0203106753537348 1
-0.198717322348273 1
0.978783882288622 0
0.0385211365467408 1
0.0617499453737987 1
0.064665470820857 1
-0.557026168747846 1
0.156445353860493 1
0.0252472781237081 1
0.395711308437798 1
-0.453143238550484 1
-0.607350135026807 1
0.0430386482013002 1
0.20806535161724 1
-0.301235265656687 1
-0.477257032124524 1
0.445564405876361 1
-0.035939044210867 1
-0.215531116058256 1
0.0475735140738395 1
1.21913117108727 0
-0.506987415965895 1
-0.873668812819325 1
-0.322552604414947 1
-0.515697772147337 1
0.831856476671819 1
-0.410592267298273 1
0.356454514598568 1
-0.115633765986297 1
-0.470296053146408 1
-0.48915197222993 1
-0.821940553969015 1
0.368970464388484 1
-0.0454988234031043 1
0.615084520653338 1
0.66357805208121 1
-1.05301002989952 0
-0.40775011098778 1
-0.481844398243625 1
0.432896913218378 1
0.529308115309174 1
-0.629950686518395 1
0.396161454105765 1
-0.594689985383565 1
0.126698859371803 1
-0.849638570576258 1
-0.03195808679927 1
0.651711097405346 0
0.0317237289669974 1
0.287457410075145 1
-0.914655652268891 0
-0.240831433914964 1
0.312217422777865 1
0.323177407331455 1
-0.366877403998991 1
0.494607842737496 1
-0.458372509137311 1
0.139316515849251 1
0.196100221992673 1
-0.618624996216307 1
-1.1333641803565 0
-1.37765534134647 0
-0.42985741269416 1
-0.68416787237658 0
0.336620884258251 1
-0.456242507778623 1
0.123454692727806 1
-0.679825476418763 1
0.201418853312834 1
0.653494007109273 0
-0.274196750188224 1
0.379810880980228 1
0.45211646803283 1
-0.329149400463036 1
0.138244357307441 1
0.525379393585275 1
0.18160918067838 1
0.478103948252176 1
-0.239651007205712 1
0.601770677847532 1
0.206838247920518 1
0.552005436068159 1
-0.451436918771256 1
0.0908352574639666 1
0.306623991989764 1
-0.136999451212553 1
0.0721782329438016 1
-0.162582435125862 1
0.433564692740638 1
0.124888248758299 1
0.78008863218541 1
0.376700808988441 1
0.6843250849256 1
0.115778604069578 1
0.714477206388223 0
0.0172554168584429 1
-0.199047628851657 1
0.184861011091017 1
0.279348457134213 1
0.0342210180926502 1
0.0184539310002187 1
0.946402647253135 1
0.146688001608684 1
0.261024376229072 1
-0.251180721825258 1
-0.637020366598887 1
0.127048199647187 1
1.03558087485684 1
-0.365221533547627 1
0.115141507492963 1
-0.667795216504644 1
-0.393171636960191 1
0.114355583034526 1
-0.322449115700572 1
-1.18963622006576 0
-0.616069593765555 1
0.364740378634978 1
-0.650003722724672 1
-0.144169723808482 1
-0.878755792449715 1
0.170318253444668 1
0.166806516467598 1
0.459907854733892 1
-0.0388111842991225 1
0.384851192827906 1
-0.151812521425753 1
0.308623415467918 1
-0.0871418600562562 1
-0.246326199443211 1
0.214572818727328 1
0.581315030316035 1
0.333644822776698 1
-0.931226105190463 0
-0.330654456868197 1
0.47325232302638 1
0.233718858010742 1
-0.51201335253832 1
0.664029806681487 1
0.662954436640644 0
-0.136117081027861 1
-0.139708718582296 1
-0.520051158996916 1
0.572637036579365 1
-0.557725946876027 1
0.0737417579708171 1
-0.420103662786895 1
0.308526641679759 1
0.198934992568565 1
-0.110175087657789 1
-0.333214521384402 1
-0.434121466387752 1
-0.0383388137352603 1
-0.608269442431562 1
0.515953465818637 1
-0.0753166927426 1
-0.238000256284935 1
-0.229993780183849 1
0.35274938193199 1
-0.0858037326621391 1
-0.027442207735242 1
-0.322150149068846 1
-0.464121275466732 1
0.364018979242584 1
-0.0627118441542783 1
0.279168893171831 1
0.334365986622934 1
-0.143364714817828 1
-0.0589564292410864 1
0.50392361265816 1
-0.204475101927995 1
-0.249190179709754 1
0.425656439200244 1
-0.441422617973902 1
-0.151782998678056 1
-0.289650658117792 1
0.158490175462364 1
0.874876714136657 1
0.539304724079868 1
0.367175375852739 1
0.563625507242797 1
-0.122291462964348 1
0.0114617153980684 1
0.180969460074777 1
-0.437965659027032 1
-0.0973323154696468 1
-0.585082301900234 1
-0.888392042585521 1
0.183049128630454 1
0.661947598063565 1
-0.1637414841686 1
0.400973395985335 1
-0.201519387373704 1
0.527336822590664 0
0.003491032236451 1
0.670193165531134 1
-0.623651244362687 1
-0.0190104244965083 1
0.47265405877249 1
-0.300458267394281 1
0.317836189557019 1
-0.557924349413958 1
0.223903264422815 1
0.20313488376559 1
0.125144537149684 1
-0.150693731798992 1
0.236813623946668 1
1.03692777293962 0
0.302154011256656 1
-0.173812980326827 1
-0.272467930387558 1
0.0520262022125886 1
-0.172784803728692 1
-0.195560906928544 1
0.0912729334779636 1
0.180240924476736 1
0.5058020036136 1
0.0824507454938601 1
0.198262353800612 1
1.09265888764537 0
-0.145408394518025 1
1.17460842539274 1
-0.383676750956959 1
-0.0643654562883903 1
0.257261340739248 1
-0.500612439768529 1
-0.0518346726543997 1
0.293393202681831 1
-0.0504421173222603 1
0.0413887503458774 1
0.335202637927355 1
-0.904826252236524 0
0.536291999304658 1
0.194999125843802 1
-0.596354503464114 1
0.489064344802629 1
0.214128299501828 1
0.0417242535411334 1
-0.263955383401555 1
-1.13446389783555 1
-0.10749894423984 1
0.575651481992087 1
0.996767996034851 1
0.821806622242165 0
0.0647036094107027 1
0.0813041812507857 1
0.538491683951041 1
0.503880145581298 1
-0.246270808415778 1
0.031081266803102 1
-0.178533216839531 1
-0.196121056364226 1
-1.5774697668161 0
-0.29159107189176 1
-0.211082394987128 1
0.093931945356711 1
0.441383148154844 1
0.354579868034737 1
-0.640840462985902 1
0.56376304860254 0
0.331615922913751 1
-0.860433104572291 1
-0.0754583959248094 1
-0.236102436642087 1
-0.410760361336752 1
-0.269230374617151 1
-0.421045070159082 1
0.413131692333398 1
0.387322344917892 1
0.0440719209700952 1
0.131306056095994 1
2.16871623867056 0
0.317033286271976 1
-0.0118966823942729 1
0.00265116391625381 1
0.287371438819742 1
0.330756300952198 1
0.161325345827835 1
0.220179214361737 1
-0.128097803412966 1
1.4086290905771 0
0.617383752187122 0
0.655729949848977 1
-0.14297924518877 1
0.636282150141255 1
0.331039321114308 1
1.01371939705372 0
-0.238169817602502 1
0.516226476261318 1
-0.349484765324833 1
0.0924780262291549 1
-0.72959614281487 1
0.261121537375275 1
-0.0406385656621645 1
0.310071833914455 1
-0.177528839607893 1
0.375579032609327 1
-0.417486467592591 1
0.252124470677191 1
-1.25836562554727 1
-0.319288736196883 1
-0.71267494526252 1
0.341775413113392 1
0.234763408828532 1
0.105518095356296 1
0.127442208610031 1
-0.178943825062676 1
-0.00530556937781662 1
-0.222541542791122 1
-0.520366664586172 1
-0.564770105642215 1
-0.00574749188745875 1
1.04596153649896 1
0.411223734523094 1
0.435956461976649 1
0.250674759716079 1
0.391665704536729 1
-0.552789261725317 1
-0.515082675828812 1
-0.729548263167394 1
-0.0236355517271722 1
0.172534609350465 1
-0.0107189666609858 1
-0.186624204994463 1
-0.476670626971955 1
0.429010506418634 1
-0.0487791540498582 1
0.390775625586182 1
0.411692700655688 1
0.0740963303190613 1
-0.142606873586835 1
0.0836347833648607 1
0.450313210890298 1
-0.138315571418905 1
0.286976687067871 1
-0.522289695543817 1
0.249597569496869 1
0.222781444381016 1
0.168623928871167 1
0.919255895671933 0
0.467820045581944 1
-0.119789165105015 1
-0.0796208445136356 1
0.859435642338112 0
-0.257065784169878 1
-0.627215656445755 1
0.415979994815907 1
0.711164765606442 1
0.17361162961589 1
-0.0278375086250268 1
0.324945534721289 1
0.325399549840096 1
0.0316587362244482 1
-0.0163375848968305 1
0.219289158188465 1
-0.615091838877408 1
0.0546485727817571 1
-0.309284681958631 1
0.0390107700414558 1
0.953602302227559 1
0.457925493617419 1
0.215794710053343 1
-0.455127575859612 1
-0.380870805413803 1
0.00813009098427209 1
-0.171827811644968 1
-0.372448532855603 1
-0.189048190376869 1
-0.0354249156175049 1
-0.108086392454125 1
0.57064882827687 1
-0.460187923569762 1
-0.124425499319771 1
0.253804328461133 1
-0.637854163515902 1
-0.848050966290075 1
0.339475406978932 1
-0.306779232062569 1
0.0736252393074686 1
-0.132108850771197 1
0.416451969148648 1
0.243139095319748 1
0.48301193854647 1
-0.00698501181742112 1
0.634644388955575 1
-0.0781918823506343 1
0.558934231293058 1
-0.209318596969946 1
-0.149338781952028 1
0.465947642070277 1
0.469162453037679 1
0.709878089729393 1
-0.481353380560733 1
-0.271969104327309 1
-0.203091625380759 1
-0.446217389624274 1
-0.527427260479878 1
-0.647849053567236 1
-0.451990255940368 1
0.947652767430984 0
-0.615593112184562 0
-0.191416119877774 1
-0.56250882501095 1
0.00452643165441761 1
0.176436696723889 1
-0.560375819877152 1
-0.0835025238692238 1
-0.175468518170833 1
-0.301935307843527 1
0.0957074914316812 1
0.489641905168281 1
0.405145357630466 1
-0.364554049027624 1
0.127796896986598 1
0.223561193207391 1
-0.35684312840545 1
0.52943884445517 1
0.24111890770717 1
-0.606251449223598 1
0.84849251608356 0
-0.103090299225239 1
0.573216437134973 1
-0.0525060264257958 1
0.171236217987019 1
0.596545511920947 1
-1.34374231082701 0
0.653053310237781 1
-0.158611647672509 1
-0.132426618020661 1
-0.225358067990328 1
-0.382529658479594 1
-0.139137116419615 1
-0.378627169675614 1
0.752910447754158 0
0.221424980354594 1
-0.541610869887374 1
-0.452072631453884 1
0.705373042083165 1
-0.339717092990281 1
0.0631685563492402 1
0.156134611537741 1
-0.227006485201674 1
0.0993877739691562 1
-0.767922696132053 0
0.81392914232307 1
-0.374055967999572 1
1.38182859745399 0
0.299956957636633 1
0.168816491020839 1
0.207277023238385 1
-0.627455645268193 1
0.500837843344005 1
0.354438951707044 1
0.789059813114589 0
-0.0428742428642701 1
0.258194467684376 1
0.335480957797143 1
-0.187327147145138 1
-0.558045637897467 1
0.32591948093781 1
0.113543501043695 1
-0.503439443792159 1
-0.328981070459351 1
-0.522099003795701 1
0.820393403119408 1
0.191223855905797 1
-0.38034770381393 1
0.37045637696598 1
-0.32035898870171 1
0.158718710083907 1
-0.358920396189412 1
0.460201278329122 1
0.172746081933934 1
-0.453028437889704 1
-0.219290083173179 1
0.421686272686944 1
0.305661040321596 1
-0.190190768427545 1
-0.763572347626901 0
-0.0153985626148627 1
0.53260791763074 1
0.3316402785011 1
-0.739358853139755 1
-0.0253324901767853 1
-0.387872366858736 1
0.104723948800461 1
-0.30910768954938 1
-0.154893298688184 1
-0.386349603992061 1
-0.531929778583947 1
0.396689874127824 1
0.285512908716719 1
-0.376402385820225 1
-0.387133642559236 1
-0.553447604258838 1
0.457687586540163 1
-0.369648004904881 1
0.0963781712424519 1
0.276411829410223 1
0.383975843594043 1
-0.191962534652722 1
-0.00399816204854904 1
-0.557934372436034 1
0.438987174657106 1
-0.0544884104756891 1
-0.492302975614556 1
0.328767577816926 1
0.171508381011443 1
0.0369704585701322 1
0.132583938680272 1
-0.426349931001629 1
0.0593380909265986 1
-0.272275674912031 1
0.147242293626101 1
-0.259934321419651 1
-0.0767343163197516 1
0.340361070061835 1
0.202872037588342 1
0.838814914032471 1
0.301110888686193 1
0.528133690086787 1
0.0653275663072965 1
0.312292865178431 1
-0.00299824034524182 1
-0.10968650221894 1
0.48834442010224 1
-0.154555316581345 1
0.458439417896981 1
0.0262472252787389 1
0.77858552438264 1
-0.39171497026649 1
-0.389987751999913 1
-0.3666630367825 1
-0.544138381748836 1
-0.26055169786056 1
0.0737695408195363 1
0.544328580119451 1
-0.646710258964203 1
0.290321247776479 1
0.379477367625997 1
-0.64848715604273 1
0.842703106470781 0
0.0158727108116647 1
0.108597895531011 1
-0.0400374966997179 1
0.28534239875093 1
-0.482685706391721 1
0.326496138844326 1
0.0212003814623374 1
0.105767768704642 1
0.350537630908789 1
-1.58555749118508 0
-0.131175659842377 1
0.246921110469397 1
-1.08229588097767 0
1.03796615740079 0
0.414220446654739 1
-0.0171687362492353 1
-0.106574870493723 1
0.217478613392072 1
-0.282921272734836 1
-0.731959850377778 0
-0.18915470903553 1
0.723846009299421 1
0.110806032463171 1
0.247997921024283 1
-0.582574259029448 0
-0.799453109115527 0
0.631977626003426 1
0.643687958700149 1
-0.103413385439682 1
0.566076281153705 1
0.491519846799635 1
-0.041895414332551 1
-0.292964636451156 1
0.176869452970999 1
0.316139986305369 1
-0.446468961757018 1
0.389004457113693 1
-0.022135096405102 1
-0.00127129642525049 1
-0.799750080479757 1
0.394696587882023 1
0.232104825777385 1
0.529124401495841 1
-0.0340867815829299 1
-0.264459429852656 1
0.281423719012816 1
-0.180433033790917 1
0.178044264834374 1
0.0819308553125324 1
-0.0467119038716667 1
-0.758502620338906 1
0.235555468971615 1
0.566534981508977 1
-0.423388172715185 1
-0.228424293371141 1
0.0920316324379906 1
0.843459798450591 1
0.144145702624147 1
-0.269597358791258 1
-0.171163581666642 1
0.595789565493276 1
0.123954322473993 1
0.38279373086001 1
0.341346375976866 1
0.150373139591686 1
0.608063296474225 1
0.104903366047701 1
-0.481742071541914 1
0.411974697078222 1
-0.301575838223125 1
-0.138262958214636 1
0.27437742172429 1
0.00472267764799447 1
-0.205202813160265 1
0.3394824782247 1
-0.0963532405906191 1
0.36493358467061 1
-0.132306644349742 1
-0.0654055874244222 1
-0.540442226331358 1
0.0516956258903483 1
0.451911017672907 1
-0.65003468491281 1
-0.0314635419238239 1
0.0362622432193788 1
0.140177711585002 1
-0.151845144567255 1
0.481539720780023 1
-0.196670682955753 1
-0.414768414937848 1
-0.437827145585279 1
0.699161394788145 0
0.357197025893427 1
-0.0491460170921947 1
-0.151033713897343 1
0.0138513833977451 1
0.668268144970022 0
0.641553765213614 1
-0.195249980426202 1
0.592960413802526 1
0.182189121705716 1
-0.0284298871989108 1
-0.0771432797748394 1
0.328083482854733 1
0.360758817883386 1
0.0661493672816634 1
-0.0736754185181799 1
-0.613780569385946 1
-0.0143452359837921 1
0.00844056022681131 1
-0.411567709745753 1
-0.396501977178913 1
-1.04372098752077 1
-0.0294506010896828 1
-0.571766441196625 1
-0.370474658142615 1
-0.199787216485991 1
0.119462891991654 1
-0.634179477294971 1
0.324435891927961 1
-0.0423028938040566 1
0.0687598823519948 1
-1.31912748734372 1
-0.232713069508696 1
0.0384339827350819 1
-0.227326642085601 1
0.15815561784662 1
0.239156848240766 1
-0.112629546355599 1
-0.530671955823888 1
-0.540211968390541 1
-0.355931804529243 1
-0.620224174056074 0
-0.0368204849353759 1
-1.1370265974445 0
0.496319234957829 1
0.371171086643909 1
0.831046253942343 1
0.324481164736473 1
-0.28155602380101 1
-0.620805191464995 1
-0.0149952408228678 1
-0.103177013811642 1
-0.425255095126148 1
0.871878427700228 0
-0.210715819411225 1
0.42480771395752 1
0.387522632178647 1
-0.16984326910198 1
-0.41331934798733 1
0.860624687687443 1
-0.215648089396138 1
0.223396964969744 1
-0.00926657718709799 1
0.0710930825608341 1
-0.300229857952194 1
-0.256821433429369 1
-0.180141966457765 1
0.259799492362727 1
0.237256371040384 1
0.871871150023711 1
0.0534008894458845 1
0.492939249633948 1
-0.336518844748682 1
-0.021832107508283 1
0.0913997601024051 1
0.950292064637012 0
0.416490519906893 1
0.311714812418008 1
-0.625978212026194 1
-0.287004221456384 1
0.612323951524079 1
0.788632155962837 0
0.362207901277672 1
-0.597483019272445 1
0.956997080905448 1
0.318729946227366 1
0.514511747913991 0
0.780943416021503 1
0.650320956206425 1
0.461507144003728 1
-0.0837612123395699 1
0.0956521237334087 1
-0.383803958359267 1
-0.420621786567409 1
-0.773264376175062 0
0.168851117528894 1
0.300543731130791 1
0.468956161664096 1
0.108075663887042 1
-0.735269042271574 0
0.0772645136222781 1
-0.231597452692711 1
0.00324297379088217 1
-0.181094836161409 1
0.0931558069487642 1
0.738242990982909 1
0.625280258516994 0
0.263657571907163 1
-0.203710752114239 1
0.0620920543138873 1
0.0628789567220616 1
-0.275957832054046 1
-0.197410953043261 1
0.153241550189989 1
-0.190847050235833 1
0.315226602812908 1
-0.44146598610299 1
0.811875260293975 1
-0.24058374638667 1
-0.00102942602675285 1
1.2238831678008 1
-0.531092106351151 1
-0.103931882011303 1
0.354382056861933 1
0.574374588029643 1
0.308975125578236 1
0.114814158791532 1
-0.54121777998096 1
-0.53413454771925 1
-0.0994488741564595 1
0.214755216363586 1
-0.651665264292593 1
-0.25054452580335 1
-0.159461836960629 1
-0.155349355810195 1
-0.582128808683305 0
-0.94424507515814 0
-0.781313033122197 1
-0.418770746836662 1
-0.49583841946457 1
-0.120397250208684 1
0.620370423338236 1
0.159543555639823 1
0.15904914391139 1
0.743091218119292 1
0.399960042332856 1
0.501647019064079 1
0.473633817569205 1
0.46478735346232 1
0.363337497178211 1
0.0872229195395659 1
-0.608930471396609 1
-0.711293033296219 1
-0.389367315409891 1
-0.716008358694415 1
-0.095569217113603 1
0.179901164136217 1
0.172677679209886 1
-0.133013955292824 1
0.76360147094006 1
0.449417014031973 1
-0.348194430568347 1
1.1219186318898 0
-0.165781697299513 1
-0.0223937437740583 1
0.529242268662646 1
0.0936304276043274 1
-0.356704335031828 1
0.310556665667154 1
0.046246476469752 1
0.0476511785143207 1
-0.180996017558337 1
0.818477837737242 0
-1.04078232886539 1
0.130679890474803 1
-0.180599860622966 1
-0.08891866061398 1
0.312521256324034 1
0.605547664256171 1
0.149452555834142 1
-0.683990562354515 1
-0.212524401047043 1
0.761078889040378 0
0.515615985532138 1
-0.0898306699996257 1
0.995591263850684 0
0.515468545819335 1
0.443703504441652 1
-0.524217223494649 1
0.360118098451937 1
-0.226404274979118 1
0.538239333119565 1
0.269165011811105 1
-0.304588481124383 1
-0.17504131000821 1
-1.38882451337055 0
-0.779426490719588 1
1.07995766882818 0
0.623510677936394 1
-0.997149937501423 0
0.124898609764064 1
0.347335131625351 1
0.539110851383377 1
0.12001637000156 1
0.00225810850199759 1
-0.216078065237257 1
-0.170701770443414 1
0.00519995162438836 1
0.00527715605133836 1
-0.215513443600764 1
0.444569171334527 1
0.27009467072692 1
0.456608855342505 1
-0.00979065758136261 1
-0.0154587453999302 1
0.0452606816469211 1
0.582046855035333 1
-0.381466582991754 1
0.0114710442460976 1
-0.364957474744468 1
0.486887401686852 1
0.727864250897191 1
-0.763122100012482 0
0.807660890160747 0
0.200046470944776 1
-0.0441618303433786 1
-0.541031248525077 1
-0.0864273922576361 1
-0.755709041510499 1
-0.236385243435736 1
-0.368654640420034 1
-0.182251430906288 1
-0.173188282606589 1
0.255598795105977 1
-0.169628585118447 1
-0.142261473620722 1
0.0427060193098114 1
0.0782616787098984 1
0.419202009124786 1
-0.382526143889203 1
0.682344829268549 0
0.374129903441814 1
0.186166371697875 1
-0.00733388794124699 1
0.364248851434964 1
0.187012197452015 1
-0.892984183742607 0
-0.471097368428061 1
0.0409686849819231 1
0.0194056373534299 1
0.759031140816312 1
0.576497255542244 1
-0.523218965902437 1
-0.164528459829322 1
-0.733933324806927 0
-0.689633382209554 0
0.37687989674008 1
-0.211083580464867 1
0.347294868017443 1
-0.257071312434293 1
0.612162888177007 1
-0.228148420754971 1
0.332979880107196 1
-0.533421687942972 1
0.408326035773906 1
0.309999302128848 1
0.590452469731271 1
0.269020710283255 1
-0.62939429627777 1
0.470479412153936 1
0.286209453344888 1
0.16251280062315 1
0.167871872636375 1
-1.25594301745531 0
0.0480311997322887 1
-0.0597471153181995 1
0.860141194304574 0
-0.267004719890311 1
1.00343668268985 1
-0.378930450943375 1
-0.358874505903018 1
0.921417501583101 0
-0.648872800064406 1
-0.452688938065634 1
-1.27271173298008 0
-0.319146415969993 1
-0.115389558059832 1
-0.0731381760061298 1
-0.160795093428327 1
0.740886011169051 1
0.15565046595503 1
-0.231028525493313 1
-0.217771404354234 1
-0.064132689473385 1
-1.18673410606697 1
-0.566862324759747 1
-0.405802037894242 1
-0.155534411665872 1
-0.427095883893769 1
-0.169292724127216 1
-0.381118019902824 1
-0.616763574850187 1
-0.255494587980778 1
0.461926990733234 1
0.0900756893573853 1
0.247878958597272 1
-0.211442314199868 1
0.392518521392482 1
0.753080689809668 1
0.167437551113649 1
-0.261280720806747 1
-0.0215786402590229 1
0.0570214007183267 1
-0.415178081910616 1
-0.632326034782625 0
0.359170615664063 1
0.375476510334729 1
-0.153991050758421 1
-0.511325573914913 1
-0.841400342572663 0
0.216115582576256 1
-0.0916081734442686 1
-0.934205360468267 0
-0.059137896511093 1
0.433741489841686 1
0.207574358069592 1
0.352878847829141 1
-0.187465015726916 1
-0.443322356667892 1
-0.0349862543000971 1
0.0560204833957497 1
-0.209409016908119 1
0.427193077917941 1
-0.0193456218940703 1
-0.677800759573087 1
-0.499196795164297 1
-0.393676183084794 1
0.605785704108255 1
-0.454643333875594 1
0.2779328677909 1
0.616281801729024 1
-0.458743414482338 1
0.137350877914412 1
0.624447207479582 1
0.0122369089437459 1
0.336410900199031 1
-0.297590762614915 1
-0.0236035532891736 1
0.434861559613472 1
-0.0592192538891722 1
0.0549039666097413 1
-0.307917539392925 1
-0.525087215531365 1
-0.115188824363941 1
-0.0929309292508773 1
-0.333212927440419 1
-0.308090827008603 1
-0.383992520559323 1
0.622193273782402 1
-0.3216062165813 1
-0.0410019601180242 1
-0.0444380568149134 1
0.25473878520956 1
-0.343082663746182 1
-0.0875318574245298 1
0.517832120932585 1
0.0405298708380942 1
-0.113618692953623 1
0.602445058031334 1
-0.0600527119681058 1
0.497042521162931 1
0.0754058241679051 1
-0.00342372905227629 1
-0.625943328258877 0
0.621898468172436 0
-0.312623471714036 1
-0.14376207378233 1
-0.258666559280419 1
-0.621123517876398 1
0.450471263645746 1
-0.717235542057754 0
0.167411898779733 1
-0.922283318753706 0
-0.224423140815056 1
-0.0127055669054427 1
-0.496112820101577 1
0.015915581400025 1
0.079833029152079 1
-0.16388409029635 1
0.330527954760952 1
-0.737330445040227 1
0.096555547133868 1
0.538936809255052 1
0.134791505763271 1
0.402319247853199 1
0.0532800939265434 1
-0.370477426805477 1
0.387707722823067 1
-0.232197862687236 1
-0.0755575467843331 1
-0.476076745188369 1
0.258285669243176 1
-0.27033241860789 1
-0.733175520700789 1
0.0438066554833751 1
0.0956377442332814 1
-0.68502864018063 1
-0.0515993766562215 1
-0.117199971012558 1
0.499512359960686 1
0.483502989680711 1
0.602483968407611 1
0.424693598720733 1
0.342267209646312 1
0.294935061029217 1
0.0581727863471229 1
0.533411087248717 0
0.318802275135757 1
0.816376029403926 0
0.608548532242802 1
-0.546776179863392 1
-0.00243665703021739 1
0.411043139864915 1
-0.829929522211227 0
-0.254045861587943 1
-0.854258998679654 1
0.493176346029163 1
0.394689336961362 1
-0.0245196911935766 1
-0.110311885768089 1
-0.599683191819577 1
-0.275941799925052 1
-0.631068066338265 1
0.752117022466488 1
0.906454337853982 1
-0.719292775139157 1
-0.107866962816719 1
-0.483185848221588 1
0.0658547795143666 1
-0.348292513637917 1
0.688116116496768 0
-0.190187680172472 1
0.292034668984696 1
-0.0933217965202725 1
-0.399639731876693 1
-1.25735273164871 0
0.246719051859658 1
0.335073268356308 1
-0.353084367422551 1
-0.0966254003070977 1
0.464476049278188 1
0.541248798251825 1
0.195916761298616 1
0.528161911281429 1
-0.114139893209275 1
-0.0188884104918414 1
0.0573397208924136 1
-0.224366257345952 1
0.908756497904824 1
0.509817832222641 1
0.135916385177635 1
-0.231049717873916 1
-0.0418180372758313 1
0.909250584469096 0
0.0228889931006541 1
0.582838543591844 1
0.149338626063499 1
-0.441168193369196 1
0.148213802858813 1
0.656740946372173 1
0.263452851982292 1
0.222637705363503 1
0.240618738635506 1
0.521782118121308 1
0.0551169898174945 1
0.577509432647609 1
-0.545744900953445 1
0.141583690797462 1
-0.82917846852365 0
0.366051765009563 1
-0.747663131538653 1
0.170410809368585 1
-0.0743549685519577 1
0.565935188233668 1
-0.302805560131427 1
-0.466786153843326 1
0.0662565508877476 1
0.394703536866119 1
0.578455703137956 1
0.0996228769105344 1
-0.196898476265556 1
0.186401895079639 1
0.434724131797493 1
0.292017299396215 1
-0.0688307280404568 1
0.274914713151284 1
-0.286266505118332 1
-0.462041723721108 1
0.500349475381568 1
0.322779496148072 1
0.274751426049155 1
-0.134398615418526 1
-0.782021986523475 0
0.631494749739049 1
-0.0969548987391482 1
0.566520442081917 1
-0.259781768200746 1
-1.33373624046841 1
-0.245954366169141 1
-0.947904128749575 1
-0.0159931811265328 1
-0.340740389916044 1
-0.234347502799886 1
0.41188476666553 1
-0.509139348099447 1
0.341781915778629 1
0.454269026040926 1
0.513558034584976 1
-0.35954147413957 1
-0.228095398303242 1
-0.670849176210494 1
0.582907674416027 1
0.0288342195280396 1
-0.0297851420260775 1
0.776217443654001 1
-0.797863978841301 1
-0.00126326000144295 1
0.102504892862386 1
0.147188215009993 1
0.274912255767133 1
-0.899869601763515 0
0.207457073731939 1
-0.442087313628576 1
-0.256468062938923 1
0.586279393222949 1
-0.0478933418584393 1
-0.445277185723601 1
-0.0471084389894302 1
-0.675179510508789 0
0.560884045411065 1
0.0902658508250548 1
0.0512627474937918 1
-0.4242899378576 1
-0.197240816183834 1
-0.914141334737047 0
-0.315981301951619 1
0.306314128922052 1
-0.725686427256799 1
0.412032530696258 1
0.408405364365847 1
-0.355048712032797 1
0.330051994610461 1
-0.404001397246149 1
0.0403550565925835 1
0.200894252188259 1
-0.437677891422685 1
-0.755087257232983 1
-0.0793332317064981 1
-0.599589040363255 1
-0.425681510321957 1
0.368334548729601 1
0.750673842856423 1
0.23469067355815 1
0.641934053132318 1
0.717516438298069 1
-0.468128240518847 1
0.132760247474162 1
0.273105771680702 1
0.534294311812509 1
0.398778211698781 1
0.306599971796328 1
-0.490082485681225 1
0.191105889090823 1
-0.136859045531106 1
0.140878478497422 1
-0.397726539012353 1
-0.0294335212545882 1
-0.482003326211116 1
-0.402021567749904 1
-0.276237296310932 1
-0.829778733312407 0
0.567915657502056 1
0.503002241310781 1
0.0879790332793235 1
0.697782947446977 1
-0.594222808415839 1
-0.383561015883777 1
0.18579392462872 1
0.440470881765441 1
0.506888790623611 1
-0.537394969325947 1
0.129434687518291 1
0.156359526578713 1
0.931790767712791 1
0.224515931950854 1
1.68024588735714 0
0.828922322460817 0
0.377038459531877 1
0.0294051794383689 1
-0.690151098494027 1
0.262097802281472 1
-0.103430916415721 1
0.683438241778074 1
0.535492176133858 1
-0.516950486501983 1
-0.460387848088301 1
-0.466982880230997 1
-0.137533391186504 1
0.505310334279349 1
-0.387294444395511 1
-0.270436478314574 1
-0.372375682627448 1
0.418446485529075 1
-0.333788430724441 1
-0.0694007649735036 1
0.523184795435663 1
-0.17732539162581 1
-0.239259804985024 1
-0.0971227717843011 1
0.253340195393852 1
-0.22057667043714 1
0.0600150018582985 1
0.210247457898952 1
0.157866022432963 1
-1.44064061668866 0
-0.372409319293204 1
-0.208288650113987 1
-0.795731067294906 0
0.899937563670976 1
0.829890304241099 1
-0.447961183230497 1
-1.55028367751098 0
-0.120326619627271 1
0.882669925409538 0
-0.115389916407189 1
0.0605456255374223 1
0.207394006882897 1
0.14087661920438 1
-0.437531490181195 1
-0.00464920528526851 1
0.259589700117256 1
0.558503263736572 1
-0.806893989879041 1
0.797144240116945 1
-0.597699004903886 0
0.471811195751042 1
0.0446521896132766 1
-0.0203243751664931 1
0.209257882358246 1
0.458293186682739 1
-0.326460089529865 1
-0.443963951127044 1
0.061537678692224 1
-0.110989318837134 1
-0.174123892770323 1
0.536647198502168 1
-0.163803380364861 1
-0.0673095436549991 1
0.314886180688214 1
-0.535146430818414 1
0.219695035943115 1
-0.334150872284695 1
-0.0903895711796266 1
-0.466898426871166 1
0.288963915081612 1
-0.204807785288819 1
0.00821284170606634 1
0.553050659894799 1
0.331037840590117 1
-0.308379312172959 1
-0.0100299903614715 1
-0.821502779098255 1
0.163437410279238 1
0.152745448105974 1
-0.595656577201695 1
0.178445970316792 1
-0.268258282958962 1
0.404987659846354 1
-0.919787022630606 0
0.183454022311357 1
-0.692266319719537 1
-0.816364510535969 1
0.988245980904056 0
-0.66556422446274 1
0.122182833469957 1
-0.104494938788412 1
-0.104152447457091 1
-0.0137211251491929 1
-0.174098290293349 1
-0.140877451514382 1
0.26604916674842 1
0.844321707909809 0
-0.453698564336978 1
-0.396299085896078 1
0.282756631914282 1
0.451041731651981 1
0.39559246806845 1
0.160290027847683 1
-0.333967667229172 1
-0.528234629680341 1
-0.708323809382594 1
0.295174901869325 1
-0.0788802026893255 1
-0.821838729734573 1
-0.387655666123773 1
-0.740640154189381 1
0.0817686759089323 1
0.0715724417878768 1
0.266250626019962 1
-0.324615097725025 1
0.767669304388192 1
0.178883113178449 1
-1.26529205347865 0
-0.000774641705321873 1
-0.0383004928103591 1
-0.59943563577391 1
-0.15300973709509 1
0.0590273873402888 1
-0.0373247035554594 1
0.0886347923288306 1
-0.100980653811746 1
0.391110018577705 1
0.884252580030662 0
-0.148178557494967 1
-0.405752671666544 1
0.450892171701437 1
-0.31241797728453 1
0.310299374562156 1
-0.0482556032244688 1
0.113527988178461 1
-0.471121676167842 1
-0.483401580905105 1
-0.376114431264957 1
0.136403688064513 1
-0.0838626659035652 1
0.185245626553508 1
0.326843152868884 1
-0.306402764947433 1
-0.0123819369745895 1
-0.639422313969966 1
0.357219528603591 1
-0.463108642532346 1
0.0903872692388649 1
-0.232049408976178 1
-0.0774579489357056 1
-0.113586609943581 1
0.146305187493 1
0.239573397334899 1
0.108240141477195 1
-0.179403136202258 1
0.0894412236432738 1
-0.499656751886013 1
0.282797176609898 1
-0.0962774907879691 1
0.302285500096082 1
-0.727850916695102 1
0.512361318432063 1
0.230965649807223 1
-0.357041956710359 1
0.129596104176908 1
0.514011418689213 0
0.357654282771329 1
-0.149848231689861 1
-0.33409356293243 1
-0.322785977136764 1
-0.561587710965592 1
-0.322071310439114 1
-0.06562419476286 1
-0.186896043866252 1
-1.05443174157241 1
0.289645716184078 1
-1.22512987074554 0
-1.16725371515567 1
-0.0095446810096117 1
-0.39175020778445 1
0.685661486901513 1
0.790787064816252 0
-0.561520996417538 1
0.412693360140085 1
0.113245248469824 1
0.19697742241374 1
0.315815267164214 1
0.0747170138654307 1
-0.810049479428277 1
-0.3826010628615 1
0.544344589617049 1
0.10419156075517 1
0.379190078088747 1
-0.981699251822212 1
0.795534483181675 0
0.3907391972741 1
0.459923007930602 1
0.385134401556761 1
0.0603545811911287 1
0.63529891833111 1
0.648006308017335 0
-0.829827033312711 0
-0.427010243678138 1
-0.256781987543105 1
0.43406231604997 1
-0.753421963499154 0
-0.0603604694993214 1
0.031753513766857 1
0.165216459588802 1
-0.377873719080024 1
-0.884542673109178 1
0.0303736134585869 1
0.210539375062929 1
1.53323893521605 0
-0.57511495701414 1
0.297238851652612 1
-0.27498820739679 1
-0.527329184162676 1
0.438269542235532 1
-0.5851697143425 1
-0.559495931806884 1
0.49117684991374 1
0.588108284273026 1
-0.293663163906443 1
0.304709423507893 1
-0.424803905808685 1
-0.0632757886776501 1
0.496343120831914 1
0.404252659083502 1
0.160793601801173 1
-0.296497197077433 1
0.000273072804177259 1
0.259909746947561 1
0.19224717504315 1
-0.593849277886921 1
0.0607971419785637 1
-0.00434485130013648 1
-0.272903722365268 1
0.0103643250057147 1
0.633530195207322 0
-0.233941456523374 1
-0.396664898593533 1
-0.156071613460373 1
0.19028022426419 1
-0.33327861348405 1
-0.125167949222307 1
0.785134251476708 1
0.11353265137642 1
-0.189005421057299 1
-0.0839669903893432 1
0.217689945387581 1
0.24540605864044 1
0.148671907995408 1
-0.627398784873413 1
-0.13455458003735 1
-0.174887232307514 1
-0.251134095781608 1
0.354678817257506 1
1.36306571744133 0
0.200795490897683 1
0.73712150171037 0
0.475896308983199 1
-0.592694366774855 1
-0.424318746492992 1
0.0660816910620326 1
-0.412984599108158 1
-0.912924459895425 0
0.46146047145402 1
-0.0596471133471905 1
-0.0733585319229675 1
-0.605328804540106 1
0.56335039293793 1
-0.685046249902567 1
-0.992137241312919 0
-0.237257850503573 1
-0.264837760842818 1
-0.0423957591785852 1
0.29208356624288 1
0.713545847808285 0
0.0783727406320593 1
0.114458072518337 1
0.301027055927458 1
-0.232452391422173 1
-0.574581441160727 1
-0.594107832914665 1
-0.732275815074338 1
-1.05798516527479 1
0.0544250399646661 1
-0.542481254461453 1
-0.194180697250124 1
-0.209931105739573 1
-0.776552421066338 1
0.859973195696071 1
0.309723219991821 1
0.220128924592057 1
0.990602983545483 0
0.145030403497049 1
0.227817921736929 1
0.464772602290074 1
0.569173003875456 1
-0.634234815010758 1
-0.180847589908079 1
0.0454048390286886 1
-0.0028109298128655 1
0.258067338407712 1
0.703776197316342 1
-0.342783278363766 1
0.134068979224922 1
-1.11362145938704 0
-0.176637304409237 1
-0.148362906116595 1
-0.279920481863513 1
-0.118274718812554 1
0.441946809734566 1
-0.0373408801329764 1
-0.61585869030572 1
-0.132447085617168 1
-0.241459105138037 1
0.62303494542226 1
-0.73354099189598 1
0.0932061981481146 1
0.157010727403889 1
0.372337037481919 1
0.138913118509268 1
-0.0654199329481515 1
-0.18393263727834 1
0.147573614928721 1
0.113305670879791 1
0.92444525742019 1
-0.409961031143706 1
-0.272523772379224 1
-0.959303241640884 1
0.126668200203486 1
0.597022385421298 1
0.455956312011515 1
-0.227365380320285 1
0.437807636248428 1
-0.0253374295301849 1
0.730453410476847 1
-0.674641516978673 0
0.749246188381498 1
0.228813004458595 1
-0.0328066653228772 1
-0.289239883798202 1
0.421162493305851 1
-0.321108822884665 1
-0.233030303173697 1
-1.01187888632185 0
0.0644847104211774 1
-0.0505860118508889 1
-0.0817858249618497 1
0.244542458273796 1
0.637197442733747 1
0.587799878538033 1
0.358970898476245 1
0.407865825559517 1
0.16009631906079 1
0.125535646613535 1
-0.404595046435122 1
-0.138187950592997 1
0.201367159624214 1
-0.234876551287462 1
0.366974458726612 1
0.271162849769295 1
0.215449053906854 1
-1.04947943397534 0
-0.0166444738713597 1
0.452868231567 1
-0.243408983515204 1
0.345269301546164 1
-0.0302170478219695 1
0.186654225705007 1
-0.0213729995627882 1
0.321682307050028 1
-0.236560318808824 1
-0.285252530326493 1
0.908512192026234 0
1.51150321360652 0
-0.220896197216864 1
0.846856965537291 0
0.397545517426775 1
0.804583064388674 1
-0.017273751281607 1
-0.022918256515797 1
-0.185195049551054 1
-0.268347043997794 1
0.0900603001919734 1
0.323177761826358 1
0.111626983450036 1
0.35406811282842 1
0.73307821380901 1
0.706135284820683 1
0.0572764443597032 1
0.242842641166597 1
0.0918915210533136 1
0.359025106909436 1
0.522143095256995 1
0.0327642182673638 1
-0.130147982951819 1
-0.0364508006435069 1
-0.277114504566234 1
-0.266599413356429 1
0.126435321616139 1
0.205090825540479 1
0.0599090184381381 1
0.538140401003069 1
-0.203457439619929 1
0.290998372040839 1
0.170665346882276 1
-0.526211777445867 1
0.346656505726335 1
-0.250351077363821 1
-0.133233970779791 1
0.273346704796776 1
0.229433694912148 1
0.27211591970552 1
0.00788535568977526 1
-0.294930284320686 1
0.137739075958768 1
0.298647306926672 1
-0.258247664626326 1
1.12201972855821 0
-0.502106512780886 1
0.114439508953627 1
0.101980960561408 1
0.497347343305656 1
0.038327337589286 1
-0.227148942812253 1
1.10792250875637 0
-0.211342303348139 1
0.376419750651755 1
-0.0151968833849553 1
0.00272041682678259 1
0.138354672728756 1
-0.0265843613750977 1
-0.00772691623179073 1
-0.257023322397504 1
0.534071440658122 1
0.120413243171098 1
0.0520709787173943 1
-0.47526279470271 1
0.596898478690941 1
0.0767303733377506 1
-0.805130294373935 1
0.367234737479017 1
-0.610592418138204 0
0.231729368494598 1
-0.212468280451964 1
-0.07773740688791 1
0.445578011479399 1
0.365847077829261 1
-0.174564969805012 1
0.43062825370597 1
0.412730513993729 1
0.115828669364061 1
0.0860794147398695 1
-0.04850140148624 1
0.134098077778125 1
0.341346950282824 1
0.481660770548779 1
0.0335037620262971 1
0.0715917712152098 1
-0.696513190233055 0
0.986509373623679 0
0.15367295857275 1
1.11221013539201 0
0.501545079862415 1
-0.337975749134425 1
0.571717124076392 1
0.340545471117385 1
0.401909405338268 1
0.311101087136639 1
-0.0848560576976739 1
-0.812390120559145 0
-0.351663387044743 1
0.0929029017129825 1
0.243715348021988 1
-0.193893780760773 1
0.0598985838375421 1
-0.00207372702702782 1
0.137623297940889 1
-0.15029281067217 1
-0.656047179668549 1
-0.677597575823221 1
-0.20248972615043 1
-0.376196514238639 1
0.465092090630475 1
-0.0193557295044287 1
-0.616506511637023 0
-0.368171637215183 1
0.593116675215968 0
0.871682409663354 1
0.0742041126281759 1
0.669219909678973 0
0.430312795742947 1
0.616490036788565 1
-0.334765305231 1
-0.270242095061259 1
0.858729538826999 1
-0.684495605242988 1
-0.202514372587879 1
-0.0828404493003824 1
0.217341512208817 1
0.376062917675948 1
0.200873779724411 1
0.183566853373266 1
-1.14415946165851 0
1.3004434392505 0
0.00164311420515908 1
0.0710564929091392 1
-0.077451001970663 1
0.173447772513807 1
-0.244588505868447 1
-0.010741700096997 1
0.100250586201504 1
-0.137226550426363 1
0.164050052883279 1
-0.293723319949314 1
-0.487499865270097 1
0.0808885221975679 1
0.278441906862662 1
-0.0322997335576063 1
-0.0411312607397684 1
0.0364778901369601 1
0.734922118321296 1
-0.0690229670040088 1
1.09337952652239 0
-0.297488112651008 1
-0.222061058041171 1
0.675621149883572 1
0.17690998938464 1
0.283346842063088 1
-0.656371932719018 1
0.0293776774442803 1
0.270907655851963 1
0.148526484871269 1
-0.0658932544469841 1
0.354069397297097 1
-0.621098714053524 1
-0.0539129614078685 1
-0.322817142304943 1
-0.177327974402109 1
0.462968273060462 1
0.415166927496984 1
0.0491892077003377 1
0.333247223577994 1
0.277298780505455 1
-0.293882061003793 1
-0.558035633933541 1
0.133741695421806 1
-0.627107681099173 0
-0.0463589636290279 1
-0.175018931568171 1
0.261335144078596 1
0.265420565671787 1
-0.145777390008644 1
0.208830743507346 1
-1.10909545012502 0
0.795843438869863 1
-0.79211106416543 0
0.0243178938215264 1
0.261199468426898 1
-0.0674155226191595 1
-0.529823579405084 1
-0.142036829908802 1
-0.00149965676364315 1
-0.439952517955317 1
0.39471875381606 1
0.350581104123691 1
0.162637787188326 1
0.0881872314948964 1
0.272834965154121 1
0.079502830004894 1
0.0969876217404146 1
-0.117274966222128 1
0.205011413627055 1
0.188069008360739 1
0.0234209610748467 1
0.148823510775086 1
0.225301752666941 1
-0.736718010144833 0
-0.270172871228609 1
-0.216093160571836 1
0.366523087969986 1
0.157125238968992 1
0.383729080006275 1
0.202601456159805 1
0.151299099620218 1
0.689293504801825 1
0.50655476440538 1
0.327802213691759 1
0.0394894233806711 1
-0.985287470301384 0
0.0365056164060588 1
0.221496810715968 1
0.517803453819379 1
0.250609947183358 1
0.425189407802299 1
0.393845518083042 1
-0.341923969775655 1
0.45182866437378 1
-0.210685156510513 1
-1.07020375156 0
0.404354707528199 1
0.0482861138836206 1
-0.487788546129677 1
0.190109983852219 1
-0.347672106547375 1
-0.61569402117739 0
0.0445990683083687 1
-0.228174949704654 1
0.478806529455351 1
-0.383421393614559 1
-0.631611885441575 1
0.959029186122152 0
0.275196354092248 1
-0.592011722985246 1
-1.05813889871495 0
-0.104245492251888 1
0.444771139521564 1
0.176925040889596 1
0.168782212826563 1
0.396214654318536 1
-0.49534187308815 1
0.211058537599708 1
0.477231143060803 1
-0.277615010050828 1
0.165708579837566 1
0.767030255710148 1
-0.0644140998761207 1
-0.526296361478878 1
-0.150588369853923 1
0.240294143411888 1
0.629886690638179 1
0.745044288505086 1
0.86884364006777 0
-0.402705216209327 1
-0.252838798794636 1
-0.36794962427999 1
-0.322220081814575 1
0.581462805545081 1
0.0919901835391224 1
-0.568027080164247 1
-0.246021485108972 1
0.777797376847811 1
0.75086243900722 0
1.41375318693447 0
-0.222185885874555 1
0.301152329549516 1
-0.412252537198474 1
-0.347551574682764 1
0.520650667362014 1
0.296566503523524 1
-0.333412116196511 1
-0.0328601852041833 1
-0.473165017987688 1
-0.532131007081653 0
0.0728463400951167 1
0.223377702667257 1
-0.186796019547457 1
-0.611672344288107 1
0.0600134573654318 1
-0.0851635591259459 1
0.609163916234208 1
-0.122243372728512 1
-0.239016781088433 1
-0.325621062049341 1
0.0348120768555994 1
0.489021316942498 1
0.135912366743352 1
0.634800164218386 1
0.0262723038333078 1
0.50374861483895 1
-0.0877403340844707 1
0.437914406199447 1
0.361238062583393 1
-0.608134583870853 1
-0.0121521067391715 1
0.82059618210162 0
0.0964735319092955 1
-0.415886234894679 1
-0.645670435827261 1
0.0785244025622577 1
-0.466451607075639 1
-0.000429213727620129 1
0.653030157518261 1
-0.0678027135021374 1
-0.310705489372565 1
0.687636407596339 1
0.156969354227576 1
-0.35738769645204 1
0.783888078761835 0
0.0214670742618644 1
-0.516786217024436 1
-0.222087321002762 1
0.346119841833238 1
-0.39675625318974 1
0.362921167233007 1
0.08096995000255 1
0.128983108164219 1
-0.170067077401476 1
-0.214913273203278 1
0.486434304784284 1
-0.661214460386101 0
0.987931303313281 0
-0.246091275940367 1
0.159313455520643 1
-0.187999027936031 1
-0.177688819880729 1
0.286196045982929 1
-0.196670530033454 1
-0.0337683564087603 1
-0.244287417593085 1
0.265384252419381 1
0.827840242307503 0
-0.0658813978335 1
0.303688802561829 1
0.239477287536618 1
-0.583419074058436 0
1.04406685974768 0
0.00174479311731486 1
0.00390398622238622 1
-0.0754617148024848 1
0.884285062713548 0
0.092012806973344 1
0.40457902596785 1
-0.137981237085528 1
-0.232980412302344 1
-0.163301386199768 1
0.247506073085743 1
0.310405070175565 1
0.578637604728796 1
0.391158172822208 1
0.553696482579755 1
0.346555660087778 1
-0.121333788446016 1
0.241308593556848 1
-0.167613819157593 1
-0.658056040902168 1
-0.600306197552343 1
0.506527416501646 1
-0.0505492684190819 1
0.602464669125302 1
-0.469468253842268 1
-0.508064025971096 1
-0.59728348335482 1
0.344926471200148 1
0.690845026841964 0
-0.0541469561768657 1
-0.130387186450911 1
-0.472150234990094 1
0.522448311673242 1
-0.0830858713566802 1
-0.649473036826933 1
0.953073688636733 0
-0.152688996626234 1
-0.818759132668786 1
0.156385442637071 1
-0.520915478573997 1
-0.0753527991153737 1
0.529104723933548 1
0.479075163637761 1
0.116913871556332 1
0.30201936166066 1
-0.123780501941972 1
0.215161155562701 1
-0.127059056415103 1
0.468535964166829 1
-0.0940008031373699 1
-0.117551606581771 1
-0.690696691449311 1
0.064432940424905 1
-0.278258328806092 1
0.204372325927664 1
0.0347603051079341 1
-0.187999925002163 1
0.311022629695603 1
-0.0754533823525226 1
0.359523496498598 1
-0.739057851250209 1
-0.309522895564879 1
0.442669587865944 1
0.337886322097836 1
-0.207245859045899 1
0.0754272442365266 1
0.565971898238134 1
-0.104417624697598 1
0.487493622128362 1
0.636411239668564 1
-0.0165549026466232 1
0.226850268951832 1
-0.22277261017744 1
-0.262889656370364 1
0.108268981824845 1
-0.574527440770537 0
0.429356781077064 1
-0.277998327994977 1
0.318880067085575 1
-0.330659809668128 1
0.129235351932061 1
0.155236935351389 1
-0.0618337551565817 1
-0.979018333107615 1
-0.180545480600611 1
-0.74668503479251 1
0.0690887062656985 1
-0.0551972226256355 1
-0.536123755673782 1
0.115190966842851 1
-0.642817607284371 1
0.68906708725936 0
-0.0573079315553345 1
0.210220263192693 1
-0.939757658506344 0
-0.150844247595281 1
0.195337233359871 1
1.01225046232949 0
0.254554392493273 1
0.20076258168848 1
0.250659565981847 1
0.234435481376158 1
-0.36809856661484 1
-0.4189582231345 1
0.544348758071145 1
0.475707604827664 1
-0.00330219600998186 1
0.406629513399982 1
-0.597593435011234 1
-0.294573166885578 1
0.104390425839927 1
0.839640981229208 1
-1.5100219066717 1
0.116860544885456 1
0.0156620132438092 1
0.0616924315994961 1
0.168483226911385 1
-0.367466441344714 1
0.686780429185071 1
-0.672013942701293 1
-0.171491293354009 1
-0.447400147809938 1
-0.214542011736902 1
0.360969247679819 1
0.210222497086525 1
-0.392724947389713 1
-0.191800849820394 1
-0.198236543889457 1
0.00211702442311803 1
0.131428191182966 1
0.501665176814488 1
-0.654275619844448 0
0.364184654823168 1
0.201817406179879 1
0.51480046052254 1
-0.422375520355379 1
-0.503041763560728 1
0.0766695099891766 1
-0.0156066199477131 1
0.555343648830185 1
-0.513683925211003 1
-0.204108115714044 1
0.696783922262769 1
0.127128992640475 1
0.9680681740521 0
-0.0922790251023969 1
0.231588019065469 1
-0.1982454638976 1
-0.615768035365814 1
0.490626370043482 1
1.13847860848636 0
-0.114595267025689 1
0.679621983889041 1
0.186675423671574 1
0.44206846071874 1
-0.459534203077019 1
-0.0596529550876908 1
0.143641635157054 1
-0.475324504183306 1
0.273186957560756 1
0.650160144312145 1
-0.161886123058569 1
-0.107930324015903 1
0.581775543769509 1
0.123675329923652 1
-0.520246273602447 1
0.765833528657493 0
0.607573206781114 1
0.162065448700971 1
-0.0300918380477461 1
-0.0791668125337526 1
-0.338459259417432 1
-0.15522915724751 1
-0.21498183973192 1
0.0682011547668588 1
-0.0762339976390953 1
0.303868548472589 1
0.608136401375113 1
0.491640291539888 1
0.119118647731407 1
0.140198130368742 1
0.334850912038697 1
-0.0606372193457237 1
0.0509021041367993 1
-0.23902416329346 1
0.284807805758003 1
0.23997606725134 1
0.755140079614055 0
-0.0591997239762013 1
0.0211911149655563 1
1.09662104053351 0
0.335553044915784 1
0.157091394687972 1
-0.192623996330596 1
-0.297878716384704 1
0.048502664224282 1
-0.0510229811374935 1
0.5571423198331 1
0.306482040691542 1
0.214503856161578 1
-0.169611764297666 1
-0.37855793428637 1
-0.29152048412326 0
-0.018874530693462 1
0.474527603890578 1
-0.738432100976105 0
-0.0449744368630016 1
-0.325433965953859 1
0.0675719232475782 1
0.168743685589842 1
0.778559075427245 1
-0.32546232051261 1
0.894065774578935 1
0.242436165890469 1
0.239694252294492 1
-0.151351244517273 1
0.604439657535445 1
-0.524378491781143 1
0.197464903902622 1
-0.828787672175616 1
-0.458495054849799 1
1.019633460742 1
-1.01824571052452 0
-0.0784569516578714 1
0.433900498231177 1
0.576686945602623 1
0.414060376422996 1
-0.296882855152359 1
0.293709067558348 1
-0.0564597752653548 1
0.356069129978923 1
-0.362537337369144 1
-0.266222849111231 1
-0.704455909422059 0
-0.215914812525596 1
-0.395014673300396 1
-0.0751756488874332 1
0.351875711284802 1
-0.510867032724621 1
0.0874071591549153 1
0.244094310166985 1
-0.459111547899224 1
-0.112414401751263 1
0.193757779499948 1
0.0805532553592175 1
-0.388162261075908 1
-0.0458219337350707 1
0.555719904263051 1
1.0433892739324 1
0.1638884860154 1
0.219191173811649 1
0.0916386276253628 1
-0.0738936079997504 1
0.726735222596727 1
0.300070324253689 1
0.320716970073504 1
-0.287178320965959 1
-0.768565604976007 1
-0.507483717664683 1
-0.459429672522916 1
-0.0395457291206998 1
0.00255861411125503 1
-0.157357790664236 1
-0.852744415507319 1
0.391943242945505 1
0.27087612009578 1
-0.186740511999938 1
-0.845816116231435 1
0.584630090421422 1
0.0978407191731636 1
-0.805291565883036 1
-0.010143545684745 1
0.74051131238214 1
-0.0539124042447596 1
-0.237827682493274 1
0.266168181619923 1
-0.529289832376903 1
-0.266054166382864 1
-0.216373667296494 1
0.554261606354171 1
-0.222842124534607 1
0.554069916042383 1
0.357716994687971 1
0.39179543421296 1
1.32088791082596 0
-0.0704321470771332 1
0.325281628997636 1
0.935606809948685 1
0.346871074778453 1
0.0141143599848268 1
-0.285734801582524 1
-0.356731251533767 1
-0.352020187214761 1
-0.0175586716859298 1
0.757483814317262 1
-0.943572585560713 0
0.0537258138735103 1
0.520669659391934 1
-0.989474710095563 0
0.608307249130776 1
0.336853879923294 1
0.645350371033977 1
0.489529388852282 1
-1.14008715652297 0
0.195437058867346 1
0.40389757257079 1
-0.309782192038619 1
-0.861790844942724 1
-0.0378938427963498 1
0.180141308914152 1
0.222780473420835 1
0.0274841477109778 1
0.696611469725324 1
-0.773195360880325 0
0.158097857742275 1
0.071686921335576 1
0.341569907423818 1
-0.156331594216653 1
-1.094012620044 0
-0.182040927024017 1
-0.0384480690557435 1
0.274104189458857 1
0.412954144723848 1
-0.565213920996026 0
0.476961434262005 1
-0.20244385580846 1
-0.42709980633961 1
0.272122899443145 1
0.720292370279678 1
-0.558375176506893 1
-0.385993432312916 1
-0.672043209571515 0
0.0476277556568076 1
0.0457982618240792 1
-0.392346103548609 1
-0.528939021424325 1
-0.0866641463273109 1
-0.373360163439978 1
-0.0558963548595959 1
0.0339994298998886 1
0.426355770092333 1
0.0221676388971663 1
0.105838329223817 1
0.300553403904393 1
0.471188309623191 1
-0.423869772615613 1
0.112540105926061 1
0.203214414485467 1
0.553434065072357 1
0.406586848395605 1
1.12069648369716 0
0.495689071991439 1
0.177835659254106 1
-0.746062994195428 1
-0.619996089269805 1
0.126681597818313 1
0.58828233110813 1
-0.413372526431405 1
0.076586212356015 1
0.394599239012259 1
0.143709411640491 1
0.169551631624983 1
-0.119658464523796 1
-0.638814000691422 1
-0.0147968977444968 1
0.582902429881494 1
0.71503884704805 1
-0.0416862198243809 1
0.282864406248786 1
0.160971972491733 1
-0.322105436133875 1
0.119760835858816 1
-0.137423008948892 1
0.413823668369009 1
0.282640865329768 1
-0.390257981865826 1
-0.856998772644209 0
0.439830411368345 1
-0.965603243774525 0
0.551526738519197 1
-0.198014886732583 1
-0.287448233590963 1
0.534071878506257 1
0.165974999473976 1
0.610227308803233 1
-0.0792451765053844 1
0.375743011032692 1
0.00161735720959764 1
-0.0107092432643956 1
-0.199813969086384 1
0.956864992483735 0
0.24816223287117 1
-0.363938561059647 1
0.123543377468145 1
-0.0288533332012795 1
0.128290031173419 1
-0.593435686606883 1
0.334230307530041 1
0.427047738867939 1
0.217950517032743 1
-0.129595149793182 1
0.213184225870039 1
-0.459324776408539 1
-1.11853361636989 1
-0.392308930102125 1
-0.441309813001201 1
-0.114076261911631 1
0.180755218657115 1
0.811604141851056 1
0.186527085557961 1
-0.175727971941293 1
0.302325727964667 1
-0.525528048890191 1
0.282142989865357 1
-0.0353934470754897 1
-0.1300007853858 1
-0.989485098534338 0
1.22197017144614 0
-0.445927032177755 1
0.556467399260751 1
0.133353247948202 1
0.649155493505382 1
0.60925945129012 1
-0.342765371178026 1
0.952331065130281 1
-0.431901733925003 1
0.234000209455753 1
0.510943764482365 1
-0.129726802526622 1
-0.482442648426144 1
0.150341597130359 1
-0.490300278686425 1
0.582886075988327 1
0.552045130185492 0
0.518387566250668 1
0.0550326759501593 1
0.723850463190142 1
0.158421270920391 1
0.156495309373415 1
0.603077938352867 0
0.560358038386338 1
-0.73106619307551 1
0.881696838115388 0
-0.432090769851307 1
-0.277468712473264 1
0.896005055210302 1
-0.275049135406703 1
0.294981158418095 1
0.194869454401371 1
0.595810319441833 1
-0.39515637718556 1
0.112344358248109 1
-0.57888420233009 1
0.326479589613819 1
0.159228646493746 1
-0.245601042390538 1
0.00243040286102104 1
-0.251313827327548 1
0.613073434320469 1
-0.588686021688833 1
-0.707560213099235 1
0.490519619599978 1
-0.151495535225633 1
0.454911739583089 1
-0.614076528843936 1
0.469795969661273 1
0.307127708910932 1
0.131758544709579 1
-0.550210400343105 1
-0.193206217656608 1
0.317827856775843 1
-0.811271298508917 1
0.405037852374593 1
-0.509015059433837 1
0.710708439338471 1
-0.333722671897743 1
-0.180413706327268 1
0.545502543296003 1
0.696764614745032 1
0.124271415072622 1
-0.267268846352264 1
-0.0099922201659943 1
-0.216752782842655 1
-0.116833697723769 1
-0.474749655465811 1
0.750509959039766 0
0.558919808413586 1
0.190806763554084 1
0.431346301301247 1
-0.386374259567096 1
-0.200419277629225 1
0.413149019988809 1
0.343634279219016 1
0.0630059948463964 1
0.370336080538675 1
-0.173699948919511 1
-0.00886394797253175 1
-0.410884431550149 1
-0.383852447095646 1
-0.258156282847556 1
0.295658559316088 1
-0.0317511430153884 1
0.0499737538471031 1
0.519168994092649 1
-0.416961339018095 1
-1.01075439691353 0
-0.428521227073608 1
0.0179349750104851 1
-0.461376737571482 1
0.0505854108504155 1
0.292542134376626 1
1.25472141453521 0
0.219749175147817 1
-0.786393971629336 1
-0.248641717450131 1
0.107678205564032 1
0.477344664316368 1
-0.508678161832498 1
0.423273017684612 1
-0.343194843761991 1
-0.110420623176347 1
-0.0686060829269472 1
0.208310805623508 1
-0.24940435207688 1
0.158705965351334 1
-0.264545815413898 1
0.0700635110739257 1
0.320725566633392 1
0.175522538715927 1
-0.0795405284996061 1
0.509374486134001 1
-0.861643073502084 1
-0.314801687160986 1
0.377144143012835 1
0.859705673914144 1
-0.0427571381924178 1
1.08021654753903 0
-0.02832804879952 1
-1.09374232155165 1
0.723273169965057 1
-0.3429569954633 1
0.46074597998505 1
0.187199668159507 1
0.0619956866304961 1
0.854159976822642 0
-0.71917599390561 1
0.275239899473023 1
0.692892077497169 1
0.181933426070475 1
0.292972347451156 1
-0.0826257322117901 1
-0.287987929179472 1
-0.117950962242824 1
0.195012233484173 1
-0.320037537325095 1
0.0395347595071421 1
-0.0103779065479697 1
-0.295838266769657 1
-0.311949594388246 1
0.609041922129494 1
-0.0682487873991979 1
0.389314437873002 1
-0.148930294775509 1
0.980997350555524 1
0.403766794014717 1
-0.398550309255473 1
0.606623006461627 1
0.288914970110424 1
1.058477951681 0
-1.14208037450669 1
-0.779077077103771 0
-0.0169262068213729 1
0.433696239527527 1
-0.157016514533098 1
0.061728265119774 1
0.276558703181363 1
0.588690902130677 1
0.532575790353103 1
0.133326152061131 1
0.265501950406373 1
0.387250484938598 1
0.0232662830883017 1
0.26403415111796 1
0.242331073350557 1
-0.627858242852664 1
0.187104512965772 1
-0.20669970411401 1
0.266444698262122 1
0.196266529266576 1
0.59247236230359 1
0.00307818862685807 1
-0.240243125570397 1
-0.578206956324683 1
0.297538860527936 1
-0.379168458437821 1
0.710177683871514 1
0.0422180951225916 1
-0.730200555384059 1
0.230849491802966 1
0.388988571124202 1
0.563798372783258 1
0.869956182562319 1
0.0493859940188542 1
-0.274568364242898 1
0.534142922859759 1
-0.640248851286085 1
-1.4585371854353 0
0.670699499596293 0
0.409025198704746 1
-0.56149983418514 1
-0.256210722702492 1
-0.233525311796401 1
0.017775996724564 1
-0.0235935759677516 1
-0.195419749559339 1
0.227477027766682 1
-0.401060016543579 1
0.630528937715554 1
-0.423203600454326 1
-0.181657336003107 1
-0.0804142512875036 1
0.378792198507089 1
-0.94748348528272 0
-0.27975343940158 1
-0.134144031995382 1
-0.428509465568114 1
0.333891971419167 1
-0.889854419982415 0
-0.381258265629398 1
-0.972257888732197 0
-0.498891036800024 1
1.00925986312161 0
0.895721584222102 0
0.213534809001976 1
0.6607384867549 1
-0.183641456878631 1
-0.310522066665821 1
-0.365201252558698 1
-0.0608483732483893 1
-0.518201374438757 1
0.433720591795861 1
0.100369153695899 1
-0.711440773346346 1
0.384156954253933 1
-0.412695607702402 1
-0.0228326562029613 1
0.0509933692445241 1
-0.642532420751542 1
-0.666080673391157 1
0.20109335193525 1
0.102030435908113 1
0.147913866418881 1
-0.279447651439944 1
0.0922120887774437 1
0.0513157678799967 1
0.135903600298786 1
0.215598486039366 1
1.18958678158811 0
0.801823461851276 1
0.211648039240822 1
-1.02596089374102 1
-0.152545507564442 1
-0.00507424423836083 1
0.444753633140718 1
1.33288306793193 0
0.0629278091703025 1
-0.43830244215045 1
0.456498566356977 1
0.212979549953314 1
0.429467681127857 1
0.465914788138877 1
0.811956869032786 0
-0.518153587427721 1
1.00771670721346 1
-0.153449485337465 1
-0.780046098228807 1
-0.824740514524926 0
0.666165421124454 1
-0.0432157031102682 1
0.678216833474441 1
0.313799710619076 1
-0.259208656709622 1
0.0598921112239826 1
-0.149020048402503 1
0.237306079024681 1
0.174391570504973 1
-0.311309967426582 1
-1.05424654126549 1
-0.382551009908979 1
0.123594354927008 1
-0.180806865196814 1
0.727575686518276 1
1.25758767251571 0
0.377725256906338 1
0.299267788944878 1
-0.184282864443691 1
-0.879092704426698 1
0.636520922267266 1
-0.204273200241428 1
0.0731401072326846 1
0.103339133451838 1
-0.410648860053666 1
0.0645111640779931 1
0.602674729954716 1
-0.0810643565922237 1
0.996400376127284 1
0.233891429223304 1
-0.343791266179447 1
0.28603972046351 1
0.352915009328938 1
-0.636549436905498 1
0.0527195246885177 1
-0.152205106478671 1
-0.183597517436821 1
0.0301323167364066 1
-0.562262620283012 1
0.0707642156037578 1
-0.22423749003928 1
0.268349612229251 1
0.223991152603004 1
-0.0307521679654609 1
-0.18346037169745 1
-0.747684798503436 1
-0.0852433871511499 1
-0.0688221607121884 1
0.0985589718434613 1
0.291486525327973 1
-0.212866949502413 1
0.458142510013301 1
0.193619815413691 1
-0.90948254031745 0
-0.268400679331407 1
-0.177248136237644 1
-0.547913567737069 1
-0.314701002381524 1
0.00945323050637979 1
0.602513718916873 1
-0.213459826720098 1
-0.162611627792207 1
-0.484836456626486 1
-0.020969226504662 1
0.574826668105659 1
0.0875494285366139 1
0.351737911741325 1
0.267609958571669 1
0.48672742899346 1
-0.25785054297447 1
-0.0260827613637483 1
-0.0192179846477671 1
-0.614274644887227 1
0.539395319038628 1
0.287722177161546 1
0.312725777736529 1
0.0258523121494499 1
0.32959159438503 1
-0.661988388620241 0
-0.00410007660755946 1
-0.214022907423974 1
-0.288101672768763 1
-0.381780234384017 1
-0.0940019830767687 1
0.45639703937434 1
-0.85193669391912 0
0.517119606066925 1
-0.198950069211293 1
-0.69821300638035 1
0.450421271582017 1
0.199095376793144 1
0.878857529070413 0
0.356425190040974 1
0.206193239996711 1
0.642796000617423 1
-0.308223751502061 1
-0.504910647214315 1
-0.335070861226542 1
-0.516795849545414 1
0.606562089874613 1
0.0313527727575156 1
-0.20290069041063 1
0.499725767487006 1
0.387859580831827 1
-0.173448476399759 1
-0.482160993333082 1
0.38854153844122 1
-0.266086110817809 1
-0.621030370952836 0
0.00610691373346876 1
0.128687410188962 1
1.00921865924148 0
-0.437052691722748 1
-0.359938839334122 1
0.360290740422985 1
0.0762079951914151 1
-0.282472106910392 1
-0.00146186777683587 1
0.289124954558159 1
-0.0354449534139459 1
0.208380434708247 1
-0.488956222768727 1
-0.436910201625973 1
0.211762418188772 1
0.102965537718625 1
-0.0124665440490481 1
-1.19141481925046 1
-0.0758130037479898 1
0.0626728806254017 1
-0.179480655077261 1
0.418241627795703 1
0.34063752284697 1
-0.454956138989062 1
0.0903855445537625 1
0.154726026271983 1
-0.0926139923945633 1
0.0673010382877187 1
-0.206500846998098 1
0.585465254521255 1
-0.393616706368346 1
0.952217010654975 0
0.0704224748808128 1
0.0715389320173947 1
0.147788681132887 1
0.126567129874075 1
-0.835207451718461 1
-0.0218379778446077 1
0.848820521799845 1
0.603568596886548 1
0.0694722190823404 1
-0.464426817106154 1
-0.00554519756898768 1
-0.607131632280755 0
0.46624900637007 1
0.457638000494008 1
-0.292006452717624 1
0.431755259657515 1
0.162025764591015 1
0.257219645624144 1
0.31249671837642 1
0.198782115987427 1
0.22457772301953 1
-0.0207887134788901 1
-0.704744870360349 1
-0.508708806620848 1
-0.210636140654325 1
-0.269832411217716 1
-0.36564700166386 1
-0.182291131917149 1
-0.182419479536707 1
-0.433650299842917 1
0.687853161257901 1
0.507227275781037 1
-0.455918514431587 1
0.463772021976987 1
0.296943979477537 1
0.0715798256583175 1
0.461132377026031 1
-0.0543143573099486 1
-0.0275870260102186 1
-0.0816503613213889 1
0.301349731557162 1
-0.302513605449658 1
-0.48070305344532 1
0.766370667089117 1
-0.353774783644759 1
0.797615333835426 1
-0.148109409560764 1
0.702214763893601 1
0.239697254728614 1
0.184119343811965 1
-0.340554825600013 1
-0.128883672339401 1
-0.0234134620254725 1
0.50478567446288 1
0.545134741224789 0
1.22871949596616 0
-0.0748668492938078 1
0.602660504359162 1
-1.11433220495744 0
0.150773983973229 1
-0.359074901986691 1
0.285343189753783 1
0.223662110388126 1
-0.20570669662243 1
0.0127646782557129 1
0.174269367490348 1
-0.197248401680617 1
0.202881177460677 1
-0.264623239859212 1
0.0366643947842077 1
0.189656938032227 1
0.100717870230799 1
-0.324695373192709 1
-0.211988333732783 1
0.0288051590699784 1
0.623475880108065 1
-0.342998735131223 1
-0.274149920300061 1
-0.279772803716555 1
-0.562364620621419 1
0.521058102352947 1
-0.198014440573273 1
-0.0591402981186643 1
-0.186905363234652 1
0.0205776941786018 1
-0.370482053224393 1
0.196856124734891 1
-0.659291328665635 1
-0.819132225303962 1
0.0448773061878213 1
0.57187866741733 1
0.522964011387916 1
-0.177185368962249 1
-0.38915258057741 1
-0.490056258528524 1
0.313997622477771 1
0.483623821078434 1
0.434033937429544 1
-0.428930659414381 1
-0.873241748572187 0
0.0903310512177038 1
-0.0770244628425973 1
-0.13414180053035 1
-0.0501271027309623 1
0.454001892652913 1
-0.625930471033202 1
0.63848366786634 1
0.0259341316990526 1
0.717048088706987 0
0.333244364526272 1
0.117183669037844 1
0.426110279121303 1
0.0572576220658045 1
0.557091194648905 1
0.660906473979812 1
0.0569418222492479 1
0.882995234363506 1
-0.364268158098139 1
-0.573890008799304 1
0.378731997744668 1
-0.55399725464291 1
-0.331905065360903 1
-0.751040459408492 0
0.289286249702685 1
-0.268277370660328 1
-0.307354931089353 1
0.123610976213024 1
0.536956127480708 1
-0.18243134773271 1
1.66467761583792 0
-0.0539455720057654 1
-0.815504337330234 0
-0.676908266063253 1
0.219794075534478 1
-0.325433571955355 1
-0.309113780774863 1
-0.987211945087778 0
-1.0042080509286 1
-0.48912595404753 1
-0.220454133185561 1
-0.0340221277872459 1
-0.333268204215082 1
0.123150375270351 1
-0.0263335214936765 1
-0.759343358259513 1
-0.288022997816591 1
-0.0997348814929222 1
-0.260707850866998 1
-0.381034575256832 1
-0.541396190124844 1
0.239846592137723 1
-0.934068859489286 0
-0.233766325217371 1
0.447012779356467 1
-0.707668056910403 0
-0.661623986003181 1
-0.00399887731056592 1
-0.219687767772327 1
-0.281390962412365 1
0.476319320844838 1
0.639066371560348 1
0.0360862858897241 1
0.438430885693127 1
0.274147321647689 1
-0.323206180753729 1
-0.155249212192582 1
-0.244139382159599 1
-1.36715601661104 0
-0.305216722798644 1
0.27531252928003 1
-0.64323074388918 1
-0.00202304265128689 1
-0.55943661935991 1
-0.365095330960166 1
-0.349583356143687 1
0.253699306098009 1
0.557769777714765 1
0.349417326464188 1
1.15397780649352 0
0.310853525483197 1
-0.561932446709119 1
-1.05220396304673 0
-0.205743944996777 1
-0.130764313001913 1
0.355602892192453 1
-0.0463757291300809 1
0.881575368076756 0
-0.176193239046089 1
0.132001298519404 1
-0.707431163054694 1
0.389621806615909 1
0.756931546399889 1
-0.0581753214967984 1
-0.843640328101582 1
0.563215838918342 0
-0.541449806625043 1
-0.0213816780193353 1
-0.0296102495070057 1
-0.533978400620806 1
0.142164452148629 1
0.206842758221371 1
0.501843785257229 1
-0.431526887392656 1
-0.483361677608004 0
-0.115769315643455 1
0.702764111562211 1
-0.302898166591732 1
-0.467361365976615 1
-0.184954746853168 1
0.084718763188193 1
-0.402566885372213 1
0.127855520839559 1
0.436360364864013 1
0.530601999767492 1
-0.904316099949625 1
-0.229556169308246 1
0.327892185894741 1
-0.706642568976577 0
0.0256632723449106 1
-1.42370504185336 0
-0.642631317619789 1
-0.326531769991714 1
0.00835850506029846 1
-0.127428901660655 1
0.0596371604037405 1
0.535110594124064 0
-0.0645817996939692 1
0.28312613885796 1
-0.439828456695568 1
-0.260270371186569 1
0.860159323214508 1
-0.118627399025863 1
-0.691744122071714 1
-0.651077146993347 1
0.0553554878456776 1
0.218100412002939 1
0.321809258743371 1
-0.525276548065683 1
0.508308534152797 0
-0.130614659749597 1
0.10672878285098 1
-0.789906817294484 1
-0.283202412101444 1
0.0338186385879987 1
-0.228854965000118 1
-0.617918939224695 1
-0.134317547586718 1
-0.0147406604007754 1
-0.639285713921779 0
-0.450154989707064 1
0.0823795704666895 1
-0.318337265623201 1
1.07474799528848 0
-0.609182082979539 1
-0.408247290616533 1
-0.504515436465973 1
0.130294153883368 1
0.142027200285317 1
0.727684536066798 1
-0.256322425619975 1
-0.460362685998025 1
0.375580780417199 1
-0.657587402692728 1
0.266228435513748 1
-0.133731987368214 1
0.254568394478165 1
-0.225313482788229 1
0.47591956694939 1
-0.983113001089438 0
0.123626348559009 1
0.166428976159679 1
-0.192907428143311 1
-0.112626607675547 1
0.365532806663031 1
-0.341969631765879 1
-0.791678779673046 1
0.212428630918523 1
0.39407060938623 1
-0.60758499173508 1
-0.255861299669873 1
0.747792446410561 0
-0.238472314228395 1
0.478621238820195 1
0.175736124361045 1
0.696087448251876 1
-0.0813356867901774 1
0.867870134581412 0
0.643244450974963 1
0.591974271871511 1
-0.293689223116631 1
0.942275617092202 1
0.0708966715573585 1
0.00711865268050882 1
-0.928334309513234 0
0.680847097012788 1
-0.320036756558889 1
0.342021337340262 1
0.473676523766156 1
-0.173099121968912 1
0.0632907806480044 1
-0.11980465752892 1
-0.186272474040838 1
-0.0160941192885639 1
-0.374451366344014 1
-0.92683821941615 0
0.676006818748141 1
-0.431552153326044 1
0.244574028718556 1
0.285498420295894 1
-0.148970915330403 1
0.846531112790266 1
-0.531022044317565 1
-0.584988422609157 1
0.224263705279658 1
0.323202877995624 1
-0.106074804863194 1
-0.0135023410457148 1
-0.21401724955134 1
0.0207454108265058 1
-0.239906018297203 1
-0.025305747955609 1
-0.248946962526405 1
0.144889461320197 1
0.0253440984349313 1
-0.246881217130239 1
-0.168893253059891 1
-0.0051871397404498 1
0.789437794701851 1
-0.439012249688855 1
-0.0808461623338271 1
-0.442036550683848 1
-0.491987125133739 0
0.374055657406322 1
-0.115658962045948 1
0.0741346906056888 1
-1.12249215763353 0
0.226187269980741 1
-0.299933584779162 1
0.525876041280405 1
-0.30981155820308 1
0.392471402873543 1
-0.719284940346215 1
-0.43518480184827 1
0.0228865513394074 1
0.230369707716321 1
0.272443842854206 1
0.417653271962173 1
-0.33607441328246 1
0.472562257625707 1
0.310550071301209 1
-0.762213659988461 1
-0.000199111008939677 1
0.0185963742377464 1
-0.235431096977901 1
-0.337271461270817 1
-0.4707975175911 1
0.389656005303142 1
0.559627036734602 1
-0.38461309021371 1
0.0803847755063306 1
0.51121331709138 1
1.15964741516738 0
0.0655032346201333 1
-0.199870080297007 1
-0.234957371137427 1
1.08184660861192 0
0.217857192956432 1
-0.583705490512897 0
-0.1014983652223 1
-0.240261930766156 1
-0.337890197501467 1
1.12426838349512 0
-0.177144990101282 1
-0.501021986611706 1
-0.580807778045005 1
0.840171611549086 1
0.0383858595545791 1
0.331931959819003 1
0.0143750268948216 1
-0.434893148970863 1
0.164560538802399 1
0.175736147382988 1
-1.07860741634447 0
0.308908287852162 1
0.638183189723537 1
0.507634301359391 0
-0.266305425009708 1
0.268246171676676 1
0.472076017402098 1
-0.707989471287505 0
0.617675674327638 1
-0.552006362784579 1
-0.595693393995298 1
0.912632036338881 0
0.216446846192474 1
0.0847128430192087 1
-0.311927788933664 1
0.126103622940672 1
-0.17204151457587 1
-0.942592198951727 0
0.353178498643878 1
-0.16745784029764 1
0.25862752547834 1
-0.118770296792231 1
1.08717533093836 0
0.521135551238768 1
0.0767789885224431 1
0.947573961472605 1
-0.4817108870572 1
0.264699519886222 1
0.243124037971506 1
-0.275056203985876 1
-0.0971251473303831 1
0.589639953013385 1
0.349411080250811 1
0.462003112074011 1
0.297512183698928 1
-0.356052002249821 1
1.0221811465223 0
0.514666279138883 1
0.250684345637339 1
-0.476897134126349 1
1.54095299079521 1
-0.402325542683829 0
0.295193083296689 1
-0.155879158236783 1
-0.172107294006555 1
-0.048300527575408 1
0.0339061178260789 1
-0.131034354882486 1
0.160938978010617 1
-1.12408939265577 0
0.559044400321841 0
0.0154954641298555 1
0.686155077895789 1
0.220376685225664 1
-0.263151910823354 1
-0.912400504653197 0
0.50195058466649 1
-0.190883856886876 1
0.270812855782484 1
-0.182926624196967 1
0.13761628525653 1
-0.511006013284049 0
-0.137902643552446 1
0.687412559207798 1
-0.578322927529314 1
0.621500551916529 1
-0.175789512879755 1
0.0889583679152571 1
-0.315401423373255 1
0.195000160627867 1
0.132254650815543 1
0.366326825622934 1
-0.460835647170931 1
-0.0305092612643672 1
0.883846490698178 0
-0.187433794404636 1
-0.384111805539044 1
0.54696940872393 1
-0.478455738448035 1
0.531327327910126 1
0.726776741744655 1
0.842468533886797 1
-0.0142782896811088 1
0.442459337154265 1
-0.513865149865999 1
-0.844506332035117 1
0.988736258736632 0
0.719838148669307 1
0.443053948676143 1
-0.244540294390261 1
0.197560232198476 1
-0.347858091880636 1
-0.170086179089912 1
-0.392584091815005 1
0.0593236135091715 1
-0.749124143374232 1
0.500077179307838 1
-0.456510733135241 1
0.30609884710433 1
-0.667227864178391 1
-0.223684970785054 1
-0.847998391824638 1
0.25764804050853 1
0.019189414321914 1
-0.623355700060746 1
-0.454912451271755 1
-0.122516546159589 1
0.0291659139217018 1
-0.369351918734775 1
0.37435395090152 1
-0.224220824126963 1
-0.32469105496388 1
-0.0334946785393234 1
-0.284377790382104 1
-0.532710742254319 1
-0.742705711969964 1
0.561091924634386 1
-0.0412479904725853 1
0.229829130080924 1
2.40400252477771 0
-0.747130488682158 0
-0.916329898042221 1
0.00921358523289538 1
-0.754216863996023 0
1.16301144698162 1
-0.332433955674338 1
-0.0579183112410579 1
0.097292913196393 1
0.386711494326001 1
-0.103173680207553 1
0.0785191118911241 1
1.58435166411117 0
0.094595366690338 1
0.45090850084091 1
-0.571155470289079 1
0.236734672958264 1
0.553089526149883 1
-0.138685904471594 1
0.0316897730525324 1
0.29977868269298 1
-0.144838638395787 1
0.434004983289879 1
-0.0096559333449294 1
-0.355140329679391 1
0.136305849722258 1
-0.0866682010652797 1
0.445838622391468 1
0.665336866562223 0
-0.584760049731018 1
0.323934169412385 1
-0.372140475234806 1
-0.886502916437556 1
0.2941472102645 1
0.27340665414247 1
0.0244197902169936 1
0.132712770039165 1
-0.142617641280665 1
0.387737877131059 1
-0.480728692431173 1
-0.81332798122223 1
-0.523771895360393 1
-0.858375805231367 0
-0.00406761081192628 1
-0.383423049657962 1
-0.137930065542581 1
-0.474044769628239 1
0.338176545641741 1
0.409680404423645 1
0.407148530130914 1
-0.0897305608466798 1
0.552541022858719 1
-0.0446819665726846 1
0.855915540340176 1
-0.495175247208347 1
-0.175615199823203 1
0.146400152341877 1
0.548238492802171 1
-0.00469279190814836 1
-0.330466726299154 1
-0.284827462087834 1
0.087625769791013 1
-0.00523193461570172 1
-0.299823384920078 1
0.0789057862525469 1
-0.11063034820809 1
-0.0708658925395133 1
0.423527293137507 1
-0.203100827681347 1
-0.219088056735115 1
-0.199148740194708 1
0.0708217942107271 1
0.571594033954663 1
-0.123010004321618 1
-0.357557851286181 1
-0.328103825265422 1
0.590126173773628 1
0.414217228631435 1
-0.40089958160577 1
0.493116184829424 1
-0.299863561139034 1
-0.831528404331161 1
-0.142082662681791 1
0.261317378574946 1
0.804659821296086 1
0.320086197281029 1
0.0148159348302537 1
-0.207105766560943 1
0.470849039998349 1
-0.0330711168173318 1
-0.410399599036559 1
-0.647875489537849 1
-0.574236711402412 1
0.21346660575464 1
-0.330747474097423 1
-0.301454589653422 1
0.175196806912597 1
0.024053463400661 1
-0.12223007085658 1
-0.655255281857215 1
-0.0778886499321501 1
0.127073240966298 1
-0.189559476598338 1
-0.0097529700824288 1
-0.645893714404043 1
-0.148343619265969 1
0.189348841248938 1
-0.651844738932873 1
0.938476390246611 0
0.673397097009978 1
-0.51286008788627 1
0.163039796578251 1
-0.270097999460972 1
-0.0261763963574172 1
0.364536023393565 1
0.416878157024596 1
0.884103431411507 1
-0.121402227347026 1
-0.42320218018892 1
0.0589937368165071 1
-0.274701890687309 1
0.583763692331324 1
-0.0944240394734596 1
-0.0295497453461661 1
0.573252988346903 1
-0.13641749405728 1
-0.156537252498172 1
-0.129287217643591 1
-0.343551239850546 1
-0.59742007293642 1
0.108423096092307 1
0.371430034408842 1
0.52468644783204 1
-0.218335665168955 1
0.820813777292314 0
-0.54031128238893 1
-0.210310665776538 1
0.402547112643092 1
-0.843153320515973 1
-0.36972514994804 1
0.692392485734558 1
-0.395484938119281 1
0.0595858510888623 1
0.529279537616208 1
-0.136694542293251 1
-0.329102415696899 1
-0.237998434196252 1
0.00887834868247842 1
-0.150177116531733 1
0.0956080524275717 1
0.543720807652726 1
-0.520932059779374 1
-0.766612781755143 0
-0.295626002078885 1
-0.384401561832235 1
0.0833834340446927 1
-0.119197364587616 1
-0.444850681902066 1
-0.534917078824967 1
-0.180361108552354 1
-0.0531431865387897 1
-0.00472328769212928 1
0.452555794176002 1
0.573986536699631 1
0.350565586446242 1
-0.24968017914704 1
0.895588542822785 1
0.0657000540380774 1
-0.886717091353223 0
-0.509469892788504 1
0.101506713227766 1
0.715493895770371 0
0.135773431366754 1
0.779497929333525 1
-0.127704645743952 1
-0.557692661894992 1
0.148386807557294 1
0.101972901401342 1
0.0508303643595469 1
1.06478714640264 0
-0.827978825688903 1
0.212923651860974 1
-0.184413926612073 1
-0.214119057613495 1
-0.330333839718674 1
-0.363846558899305 1
-0.435414289073172 1
0.246550864287935 1
-0.0739681929617813 1
-0.279661550081515 1
0.448561977282503 1
0.0580977933033363 1
0.746948735196499 1
-0.0605578410283288 1
0.27961634740348 1
-0.284705070771513 1
0.269954111874876 1
-1.25755978932649 0
0.337431678688063 1
-0.247104956092009 1
-0.179908130189441 1
0.642989196589213 1
0.595487124512593 1
0.467095897423323 1
0.0188604412904506 1
0.08569888535965 1
-0.376015078858 1
-0.0514452864536537 1
0.8974200905393 1
-0.0224114718594531 1
0.227112285063444 1
-0.53584256976823 1
-0.0800355942626235 1
-0.165779525194262 1
0.952295291924065 1
-0.156570044963162 1
-0.202542201651587 1
-0.269183497448323 1
-0.0821722326572992 1
1.01075204252765 0
-0.155878252951931 1
0.0619155120157896 1
-0.509140425706131 1
1.01493661550091 0
0.549752683004987 1
0.865615862217058 0
-0.16624862179843 1
-0.0521976450039377 1
0.537871513456248 1
-0.231539437133821 1
-0.567532440257239 1
0.0912502301121354 1
-0.0306140229329522 1
0.0803032532203398 1
-0.815308370619536 0
-0.505077713081027 1
0.0747500947199467 1
0.382140519105042 1
-0.110937636540117 1
0.188415345606685 1
0.0897927522641513 1
-0.269274942689353 1
-0.64796344442686 1
-0.498961053701393 1
0.186538063117984 1
-0.77134688120823 0
0.0124637108760571 1
0.102705864730013 1
0.532280773616796 1
-0.489842623021137 0
-0.6783063248495 1
0.433568779625021 1
1.29118150577011 0
-0.381053075077607 1
-0.660276151151955 1
0.324380375385934 1
-0.694968086051903 1
0.228909021756017 1
0.341276228585314 1
-0.226758573635762 1
-0.152099317653832 1
-0.546657372326325 1
-0.0623432330059039 1
0.323751485794235 1
0.567288169369601 1
0.360586970602014 1
-0.0459709151234275 1
-0.65120641157727 1
-0.216838768651879 1
-0.746859991183633 1
-0.382969217544587 1
0.24359593272435 1
-0.210391774446445 1
-0.662839869329001 1
-0.43406623895292 1
0.095764887094199 1
-1.82267633163187 0
-0.375455883348962 1
0.150203163993957 1
-0.515338308068202 1
0.445829391695213 1
-0.546073518053159 1
-0.0454483147809298 1
1.07355921973572 0
-0.388997563916642 1
0.14804903592957 1
0.284230934177643 1
0.194839507152741 1
0.596477914004824 1
-0.513402422260796 1
0.179913402231755 1
0.45934038093084 1
0.297501674906839 1
0.413855130455764 1
0.164978164543473 1
0.136573017502238 1
-0.378099264205173 1
-0.824058991226562 1
0.314218098289819 1
0.60171767585268 1
0.173355537711796 1
-0.452605955055539 1
0.297207151138062 1
1.05304530947881 0
0.792256721245919 1
-0.027723639570058 1
0.014592638024679 1
0.690663644201806 1
-0.275523490481556 1
-0.0618779043281345 1
-0.147436787603002 1
-0.501362975223811 1
-0.460389440310059 1
0.469016129280179 1
-0.0271773475698595 1
-0.360171157340078 1
0.25995070696625 1
0.0744138132204569 1
0.0451374974561977 1
0.0501835894035696 1
0.144134010426265 1
-0.597852655522634 1
-0.480835828813362 1
-0.625649004799014 1
0.448314789405982 1
0.127519551024054 1
0.125861817734968 1
0.0926938488645111 1
-0.167349442357795 1
-0.394614345060534 1
-0.19365318296692 1
-0.943870501704904 1
0.0256074331025804 1
0.22139246778598 1
0.392742105911032 1
0.262574367367807 1
-0.6027659003933 1
-0.38512690436627 1
0.344210220424468 1
0.092952634397232 1
0.162267866893127 1
0.61804986372375 1
0.32647780533008 1
-0.271912478876763 1
0.362067928871527 1
0.326666521936486 1
0.0271001609659309 1
0.0083017998557037 1
-0.206465740622115 1
0.239164679500582 1
-0.182922607712256 1
0.11483066631101 1
0.0691358960999819 1
-0.255714631798753 1
-0.485664564823965 1
0.22190854358588 1
-0.740643284251877 0
-0.693222774321967 1
0.344484129516454 1
-0.190379065683411 1
0.00115332536721666 1
-0.104776549749063 1
0.0844631773159656 1
1.00574812177066 0
-0.509586472274103 1
0.0139133357337456 1
0.0699873090543594 1
-0.0926604526932638 1
-0.175481849429478 1
-0.570568098973724 1
-0.105929432578975 1
-0.40109963559051 1
0.153810447081832 1
-0.527005153297639 0
-0.652269674638429 1
-0.131229581291864 1
-0.240957791716756 1
0.449587729358491 1
-0.24925790706392 1
0.319684990016846 1
0.53849304465406 1
0.362136209230511 1
-0.225193130285479 1
0.386841700364158 1
0.480237464294062 1
-0.299812434921501 1
-0.703948519448575 1
0.241347377750766 1
0.221036931546528 1
0.501823495918744 1
-0.179177642361921 1
-0.068556226658693 1
0.127768381253738 1
0.0528953935185166 1
0.550277293866273 1
0.155718812302152 1
-0.41317396626216 1
-0.941107900116893 1
0.239304227939727 1
0.267341349180288 1
0.583545915897254 1
-0.146680916345608 1
-0.037853043423282 1
-0.574385263287492 1
0.279349839267409 1
-0.0121493228459992 1
-0.210665838772019 1
-0.208180371756767 1
0.70832550550063 1
0.592520011044476 0
0.119705355143915 1
-0.531713915079548 1
0.55480849418477 0
0.631961310220537 1
0.821508630610876 1
-0.487229612427996 1
-0.173538182027491 1
-0.415562788738589 1
0.674853964596235 1
0.0640115300859709 1
0.239259827869236 1
-0.0577723701862201 1
1.09598569888859 1
0.142097645533437 1
0.496507576202959 1
0.517521521888038 1
0.63807585274701 1
0.218484619753443 1
-0.413931394601591 1
-0.399681005047222 1
0.101200978101302 1
0.220355845333755 1
0.0905705654497719 1
-0.0200559936389645 1
0.32467271734386 1
-0.728805633953701 0
-0.150833638166174 1
-0.540488252492939 1
0.00673263127151272 1
-0.168010118929148 1
0.0747423037989919 1
0.190801445819992 1
-0.457718508794892 1
0.762254688289066 1
-0.610261817091738 1
0.681542859805385 1
-0.767980092572373 0
-0.497825895746124 0
-0.0534068792983917 1
0.10833968369706 1
0.515240809929314 1
-0.153421914382405 1
-0.246860177133774 1
0.137011094148771 1
0.426274784445187 0
0.451136589101334 1
-0.19578711965746 1
-0.110195122593014 1
-0.308713177080827 1
-1.43913650238991 0
-0.12192516786221 1
-0.449604203863511 1
0.481109357022937 1
0.372406353494918 1
-0.290183633924346 1
-0.0836622116302045 1
0.477295617324391 0
0.160171871734849 1
-0.563035648650705 1
-0.122800401824544 1
-0.0251209290384619 1
0.95778066114573 0
-0.482031781616044 1
-0.318476731652713 1
0.41142845727114 1
0.269926163826719 1
-0.0978615250337977 1
0.112856671697453 1
0.0604061900295048 1
0.184818994861002 1
-0.248847199518683 1
0.319656567523332 1
0.308831871119928 1
-0.151683576659637 1
0.0639176741526042 1
-0.305215151234499 1
0.317510121801712 1
0.630655047526232 1
0.461311327589184 1
-0.393400048039325 0
-1.0797286690892 1
0.327225124011785 0
-0.293269479132551 1
-0.795536983181781 0
-0.110853759396673 1
-0.179840197787975 1
-0.0598211716920376 1
-0.0984026103634606 1
-0.63404017391483 1
-0.234682624808955 1
0.308464044424659 1
-0.118004462263135 1
0.42786329586624 1
0.356961672629452 1
0.649280493246073 1
0.345086614221744 1
-0.407611009749723 1
0.460886890404846 1
-0.0264007055850365 1
-0.648241685442783 1
-1.12999364014836 0
-0.691805559656421 1
-0.0621013712147869 1
0.0609697183312524 1
0.0784053127205975 1
-0.213832439727243 1
0.206676105662954 1
-0.362210304087052 1
0.380587313585912 1
-0.639479657714279 1
-0.204907317270921 1
-0.306548950279051 1
-0.121161924833367 1
0.819429584718607 0
-0.560387439571621 1
0.233478158726118 1
-0.100290221629805 1
-0.0474608897341896 1
0.441250683617884 1
0.252476800429138 1
-0.669399887724419 1
-0.565104863557905 1
-0.563533830277942 1
0.210031092940106 1
-0.147155539762866 1
-0.548460132873188 1
0.282179687681172 1
0.251966943868411 1
0.163029578513936 1
0.437530851477545 1
1.42173427305134 0
-0.0852286689320255 1
-0.297973975582064 1
-0.00853037045957479 1
0.742326093843405 0
0.0968818868359722 1
0.256306007504759 1
0.548656951081949 1
-0.178303400416599 1
0.346724979555574 1
0.702288878011079 1
0.753959602809275 0
-0.505795194612391 0
0.0617176527907533 1
-0.485528719863195 1
0.958312029780824 0
0.103466572666575 1
-0.633342584835045 1
0.502509314371562 1
-0.108930562344143 1
0.181810521144905 1
-0.647328686647228 0
-0.548712277614499 1
0.396575242106135 1
-0.449813043661645 1
0.281148761464349 1
-0.48296275030905 1
-0.378230416238463 1
0.937703629323296 0
0.453890960878437 1
0.0451166247519174 1
-0.468062135945669 1
-0.0498876830126213 1
0.0835875249319718 1
-0.253398645251798 1
0.421617828878523 1
-0.721343665456649 0
0.20800910272526 1
0.0584022350292137 1
0.396379536182182 1
0.334025284348926 1
0.210073849589098 1
0.783356058184056 1
-0.542319251827122 1
0.832297180180595 0
0.217398484473472 1
-0.437179741164586 1
-0.555539749876021 1
0.28588954609066 1
0.314571044527266 1
-0.340556633710613 1
-0.361290820557966 1
-0.841072114928454 0
-0.141328663153628 1
-0.61254122976363 1
-0.165660713357733 1
0.954649165825219 0
-0.200775507949449 1
0.516031673479728 1
-0.239567770027369 1
-0.326457794412548 1
-0.809931223568065 0
-0.399360604083925 1
0.56834753282032 0
0.465021507244493 1
0.772787154472185 1
0.284075113820171 1
-0.15748255166256 1
0.0639900018407457 1
0.793072444943425 1
0.729974574789963 1
0.683578675474738 1
0.16547888931253 1
0.237261468052952 1
0.220853603787937 1
-0.310848978859077 1
-0.621605722651817 1
0.360314432455832 1
-0.129611301500345 1
-0.675344695446629 1
0.651394513166786 1
-0.570288217066677 1
-0.505783845945886 1
0.33771209128388 1
-0.0418990962501457 1
0.0484327439390956 1
-0.261373556512332 1
0.200562773971113 1
-0.214640423027535 1
-0.0797748983969368 1
0.618844743035771 1
-0.314207369821691 1
0.396705523629285 1
0.872124877391589 1
-0.197408732197394 1
-0.0532589374321373 1
0.0815554063902647 1
0.454580518775803 1
-0.0928109529011191 1
-0.232363622062776 1
0.0927330297339701 1
0.383534274587269 1
-0.287119756681044 1
-0.257115850336908 1
0.0521418352277224 1
0.0934597531083688 1
0.852955219514892 0
-0.312716442740412 1
-0.292444676352355 1
0.0162491881058418 1
-0.00081776434234114 1
0.619554333259318 1
-0.40134741560668 1
-0.0440325066791558 1
0.112750349657749 1
0.326152903594467 1
0.87418873706632 1
0.470025292568931 1
-0.0041169801766902 1
-0.310777921815216 1
0.604538901084407 1
-0.293146873291479 1
-0.41325458620175 1
-0.449574496196071 1
-0.11865928320802 1
-0.295267280673601 1
-0.728729318945885 0
-0.757417951458355 1
0.851255268059037 1
-0.287015481047811 1
0.269440027785781 1
0.477525156165897 1
-0.109466980330545 1
0.737954191859593 1
0.41698341061366 1
0.0172140959129628 1
0.744370315010238 0
-0.369994622989285 1
0.0438232346026709 1
-0.395109311629794 1
0.292088742998499 1
-0.517473405530024 1
-0.00677173796611329 1
0.510417743744124 1
0.232263072032365 1
-0.373317610599559 1
-0.0267046286426167 1
0.416868755805718 1
-0.913103041660439 1
0.292405047387382 1
-0.191351566547351 1
-0.525582255922036 0
-0.179248951148484 1
-0.292611531962916 1
-0.337847825792042 1
5.57844544865627e-05 1
-0.0293446754630871 1
0.163690907761897 1
-0.605308377421507 1
0.231905591634049 1
-0.0515149211783235 1
-0.117033038774458 1
-0.566100521443467 0
1.27595878137928 0
-0.477585421924208 1
-0.416754133605549 1
-0.0557825523381609 1
-0.301292386890266 1
-0.024795494137936 1
-1.12202378667124 0
0.230686722159795 1
-0.365033856086713 1
0.322333758915162 1
0.602814451003049 1
0.274939306855161 1
-0.393100280494338 1
-0.226739901558663 1
-0.392712825246253 1
-0.355944718872752 1
-0.206213613789316 1
0.796383887691539 0
1.12402343956587 0
0.734543885373661 1
0.118934902305958 1
0.338699875911691 1
0.0784883102238526 1
0.444894942448553 1
-0.592067521807362 1
0.540041465432674 1
0.984853004580194 1
-0.465252025421899 1
0.198692564417229 1
0.506817842661669 1
0.364987755803674 1
-0.54888555675398 1
0.413565705801584 1
-0.0318919249168439 1
-0.969287349061642 0
0.683856689988931 1
-0.261325230756405 1
0.747502505466882 0
-0.158847518639155 1
0.385741594832104 1
0.110846130771205 1
-0.636915962572246 1
0.119898945473871 1
-0.318208717310757 1
0.293085702392492 1
0.421438824377404 1
0.701379831582139 1
-0.612299389846467 1
-0.022683943034206 1
0.333876568039532 1
0.802525658793564 0
-0.0523112268158964 1
0.929869200719183 0
-0.120845100563095 1
-0.0082750125846031 1
0.391086157078317 1
0.0223765607122577 1
0.682075951218842 1
-0.141801958807685 1
-0.258686552365943 1
0.491793574261592 1
0.312720919067108 1
-0.384342450507603 1
-0.290435794995756 1
-0.360568698760714 1
-0.0568975803323992 1
0.0280639478023099 1
-0.599699173486578 1
0.160355117004645 1
-0.40013466373562 1
0.774782537098167 1
-0.0823323965003899 1
-0.143385481575282 1
0.208837370122249 1
0.111453748609414 1
0.4268538748748 1
-0.2862892791288 1
-0.434041560592818 1
0.0824719101042738 1
-0.986490557222661 1
-0.13211843791373 1
-1.12366766619446 1
0.655340525183572 0
0.440042371567451 1
1.00430802505991 0
-0.0315916327947004 1
0.462623712213654 1
-0.208367146136028 1
0.048482618817948 1
0.275784188034525 1
0.61989200159263 0
0.115700205286855 1
0.164800391333112 1
0.180801962385425 1
-0.852385276827203 0
0.773286024353177 0
-0.373902366689005 1
0.19956032911404 1
0.446252991691981 1
-0.176853448394072 1
-0.336073438507962 1
0.168363224879862 1
-0.572065889209427 1
0.342375934368074 1
0.177328464870463 1
-0.0876305215865341 1
0.0416853768678375 1
-0.00108604965279371 1
0.743779155958388 1
0.829669451873776 1
-0.122607903344134 1
0.166893718174963 1
0.321903270510534 1
-0.0531306624725412 1
0.226435582251297 1
-0.0465135951494581 1
0.742848081212882 1
0.607777164537552 0
-0.967566767499183 1
-0.726867980785815 1
0.0145224986473915 1
-0.184647713459031 1
-0.196668984401223 1
0.159446652527866 1
0.329103103702809 1
-0.444786363356222 1
-0.194130494626929 1
-0.176941023786552 1
0.165364728822459 1
0.610553484373639 1
-0.00203329316299589 1
0.27743733910329 1
0.541580642862422 1
0.695778750006187 0
0.446121246144224 1
-0.473770706930919 1
0.134298667164205 1
-0.287633211769733 1
0.586283654673588 1
-0.256428238520667 1
0.553189710700179 1
-0.844996094942453 0
-0.188980790582291 1
-0.895188050803593 1
-0.00817280698958908 1
0.0403820809860501 1
0.337422637992372 1
-0.633102167491379 1
1.10247312237819 0
-0.60607915196396 1
0.83335148254963 1
-0.121191214636982 1
-0.0402801794281069 1
1.24907791917144 0
-0.285533435905869 1
0.196595922844498 1
0.407680273121071 1
-0.576216596501441 1
-0.285725628890329 1
0.855931672204182 1
-0.579690322083768 1
-1.37679823874712 0
0.214999416400196 1
0.00365314794080727 1
0.296582535066388 1
-0.0506368524204093 1
-0.234355595980337 1
-0.593622992750283 1
0.806255957957721 1
0.055570120658874 1
0.0976859155283916 1
0.692592191927856 0
0.25523287818696 1
-0.0728400488098191 1
-0.681875996189747 1
-0.60574099295097 1
0.595600855658741 1
-0.715999614939576 1
-0.698788388330227 1
-0.0614582882466679 1
-0.46315203365355 1
1.01776395094592 1
-0.0270467205331774 1
-0.684360646341925 1
-0.085791187725895 1
-0.745596139980535 0
-0.314763096820511 1
0.0460114805633192 1
-0.30154371046664 1
0.66537876331323 0
1.34124608955476 0
-0.0838161857263188 1
-0.0964212459131144 1
0.181982549961735 1
0.311210018969941 1
-0.0177421410838149 1
-0.28065260958186 1
0.220133298416782 1
-0.242947635240669 1
0.117550894616458 1
0.208358121570826 1
-0.417395358093585 1
-0.193803967453834 1
0.250453551848759 1
-0.384794747480283 1
-0.312243117388365 1
-0.389914294583375 1
-0.279531340661087 1
-0.752203652844247 1
0.822305553023764 1
-0.326145352177132 1
0.00593375213498452 1
0.0768126246754057 1
0.585044678248762 1
0.387514048905204 1
-0.895289075037832 1
-0.418236051143237 1
-0.147176151654895 1
-0.325308989738004 1
-0.0827934527190673 1
0.557617760049006 1
-0.278636320451797 1
0.300267293831176 1
0.461283076689506 1
0.201049648113554 1
0.766676360442189 1
-0.0761690061212159 1
-0.827574955337623 0
0.609894339326854 1
1.35653496020607 0
-0.00904604164179801 1
-0.0246425753101294 1
0.356962424588753 1
0.0399584408469564 1
-0.318422468998699 1
-0.274177433420846 1
-0.23602597167638 1
-0.108558388399998 1
-0.0402417512985685 1
-0.0214526616449231 1
0.296533361829114 1
0.0284616912736852 1
0.0883854984628012 1
0.346513269968891 1
0.277844796903273 1
-0.0831741882297152 1
0.110461651768413 1
0.380755303701363 1
-0.302876839836455 1
0.23527492934506 1
-0.272491307983911 1
-0.325552078816616 1
0.236097719880668 1
-1.29402822691177 0
0.489740213308166 1
0.882202769434274 0
0.255350072553222 1
0.188874371322744 1
0.502776445070214 1
0.101035563850659 1
-0.240928855812102 1
0.296951676591684 1
0.0527158831873386 1
-0.149543522780806 1
0.775791647114378 1
0.391176200091327 1
0.328980480084918 1
-0.255587376044857 1
0.0448855394803591 1
-0.120796308994849 1
-0.228281580319299 1
1.0358137917582 0
-0.102550154457858 1
0.0242924773317067 1
0.131675851366138 1
1.29131697581603 0
0.252060126987291 1
-0.0555444406544415 1
-0.0846632118814228 1
-0.853590022058054 1
-0.364717764073444 1
-0.320571487021944 1
0.630084009698098 1
-0.601639571304064 1
-0.0164830021185492 1
-0.241668679185729 1
0.399162213856915 1
-0.273551950937801 1
-0.133710642233756 1
1.00774781939272 0
0.766683301496477 0
-0.256079121567323 1
-0.4396311555702 1
0.469455731185354 1
-0.0657367321436278 1
0.375039176247021 1
0.43074644533484 1
-0.408869335893976 1
0.102082897254004 1
-0.786290430375308 0
-0.468463369934951 1
0.16664431132187 1
0.269851547436619 1
-0.592700404756128 1
-0.0697943936075717 1
0.483887712107338 1
-0.240112958068974 1
0.0709770090501329 1
0.258498332310915 1
0.214685000528729 1
-0.318872659717723 1
-0.490842192935333 1
0.190219529682251 1
0.428905071258782 1
0.185025763867033 1
0.69197579025834 1
-0.809736868611362 1
0.338880360727366 1
-0.700260274035061 0
-0.49856532731397 0
-0.611537854114923 1
0.731924531075412 1
0.387791133922199 1
-0.0201301535054264 1
-0.0453635599540215 1
0.492930774360679 1
-0.535540027099078 1
0.0303345160268073 1
-0.209865010629849 1
-0.0884516548879783 1
0.575549309450755 1
0.482003263855558 1
-0.7279696659889 1
0.612117136681572 1
0.408537480505883 1
0.19178062103031 1
0.435072269293913 1
0.217265895085978 1
0.0276939040713846 1
0.501004368118899 1
0.0832242375426512 1
1.2376376424188 0
-0.246533029529056 1
-0.142281718426648 1
-0.124821586275902 1
0.113888745188318 1
-0.0207538690889607 1
0.358619389852608 1
0.511243637045654 1
0.528301128458541 1
0.456250032997133 1
0.417427513861522 1
-0.339180567026121 1
0.619089133879996 1
0.270658851993553 1
1.53504320709258 0
-0.104378123224212 1
0.554745653987271 1
-0.665527908397181 1
1.14150017040007 0
-0.0849200848379774 1
-0.614168857352573 1
-0.227180559139958 1
-0.399803977013261 1
0.475761099390795 1
-0.0193181661593391 1
-0.522643912833378 1
-0.409452803002188 1
0.0131289571110512 1
0.203108657670168 1
-0.0145691000647254 1
-0.263119127402024 1
-0.271159472159646 1
-0.357405092082762 1
-0.55825826994725 0
-0.894048292507686 1
0.285827580514611 1
0.100738602592107 1
0.297721817930444 1
0.55105613302788 1
0.459245808393469 1
0.156418878882588 1
-0.498499212841902 1
-0.240165453160528 1
-0.367772824863035 1
0.12806598863412 1
0.00424263247541421 1
0.126043033828948 1
-0.278165223978963 1
-0.235386815514641 1
0.198429105238786 1
-0.519566183329198 1
-0.220008913914407 1
-0.166589920800563 1
0.281184265553485 1
-0.241805558619119 1
-0.20195206424785 1
0.102987894476159 1
-0.264504810210518 1
0.336363396395054 1
0.2527141143627 1
0.138720435886497 1
-1.06440437745203 0
-0.0746822111820623 1
0.0441914213510839 1
-0.145668862096373 1
-0.358724275787437 1
-0.180634889046611 1
-0.23561253876254 1
0.389144481495961 1
-0.0442856095168494 1
0.003577184024512 1
-0.451908528136664 1
0.0992442206863717 1
0.288493111851962 1
0.46623916169423 1
-1.15320908808703 0
-0.659304614276969 0
0.173804835685718 1
-0.828452955526346 1
-0.599285261989947 1
-0.143256046759114 1
0.416122195819168 1
0.205540543419806 1
0.836857768768326 1
0.208021643748368 1
-0.0210308646480333 1
-0.113217904617283 1
-0.218276590542251 1
0.21129410662251 1
0.282196076119561 1
-0.412242890174882 1
0.172258641546316 1
0.00750648324974851 1
-0.381773274044926 1
-0.292051601219759 1
0.410205430160816 1
-0.251687277347559 1
-0.457430214952397 1
-0.164958660658322 1
0.580050951259648 1
0.205845104906885 1
0.128667655655016 1
-0.189287552099921 1
0.417050456542025 1
0.429716674609153 1
0.256293529350581 1
-0.683171384678272 0
0.505519747532084 1
0.497595480780865 1
0.0752386541393441 1
0.340456647683248 1
-0.130770517694461 1
-0.00894295912601814 1
0.650031377595784 1
-0.296260818393226 1
0.44830000424724 1
-0.52114671948753 1
0.606125770440842 1
-0.771692967323462 1
-0.244096956151156 1
-0.056929517700538 1
-0.260818903535075 1
-0.470312827481059 1
0.666993560161835 1
-0.579311405341246 1
0.605620198730202 0
1.10958584558077 1
0.0704298557151549 1
1.07782334426132 0
0.83558314382925 1
-0.00360251752078199 1
-0.672616981890677 1
0.302333579178028 1
-0.832942510394952 0
-0.0072057781871851 1
0.102168360843262 1
0.37963125672014 1
-0.062674158261012 1
0.211564513225868 1
0.772052345210842 1
0.768313730542377 1
0.240269722853944 1
0.053003870669432 1
-0.354601087750678 1
-0.323081951256243 1
-0.00647160053728896 1
-0.232217144585655 1
-0.43340410574678 1
0.487124424030894 1
-0.379042758914895 1
-1.06001568826078 0
0.631752050245415 1
0.199915672787763 1
-0.0227123607917149 1
-0.450448623884475 1
0.19560502000001 1
0.38482889733262 1
0.869598655360946 1
0.588424894785982 1
-0.14519195736455 1
0.31574883092898 1
-0.47480828568696 1
-0.530423474678809 1
-0.382833848063782 1
0.536971214768884 1
-0.301828961590513 1
0.432040177539099 1
-0.329932984832725 1
-0.52332464628533 1
-0.0702725977269605 1
-0.352120145477177 1
0.118794543213487 1
-0.331923474662297 1
-0.562362056778117 1
-0.477398754680841 1
-0.265121621756781 1
-0.352450153919485 1
-0.0734795625230438 1
-0.413903000320231 1
0.150308190326514 1
0.597828581614767 1
-0.206818957148037 1
-0.124406687258508 1
-0.272299204091127 1
1.18602839994938 0
-0.169709726285263 1
-0.325908664770541 1
-0.296525983953794 1
-0.151300805277888 1
0.428256225190988 1
0.560745923878056 1
0.211270414430935 1
-0.984388620365898 0
-0.0194542622604829 1
0.412946434485363 1
0.00346762494781187 1
0.412638607369914 1
0.547804888436028 1
0.0358357359759917 1
-0.165244439504069 1
0.782023188161178 0
-0.691298039553124 1
0.187095903006477 1
-0.276851441966352 1
-0.148492105890654 1
-0.652559838254564 1
0.368050716605529 1
0.188338188745749 1
0.800807078302601 1
0.0331120340336142 1
0.476159527663029 1
-0.175049624618922 1
0.879007960593004 1
0.982215395831341 0
0.101196979877012 1
-0.836492613484071 0
-0.120882710874075 1
0.383831268967784 1
-0.710179850366721 1
-0.448046869074044 1
-0.401767164889326 1
-0.00582418754816359 1
-0.104379136675435 1
-0.0297454377458383 1
0.0220434335710019 1
-0.405146617859511 1
-0.0335245607591026 1
-0.793942230677321 1
0.100026055099216 1
0.229437144561095 1
-0.385491346008101 1
-0.298315491753676 1
-0.0169783474799304 1
0.0352859286139486 1
-0.220853696764285 1
-0.0484507447421011 1
0.00492160451040478 1
0.66504396549902 1
0.665102159500616 1
0.316019808734365 1
0.609420890877325 1
0.481312061891824 1
-0.844161865851647 1
0.400904148639492 1
0.134004220284227 1
0.558956847213735 1
0.556791977244771 1
1.39750179589674 0
0.238200693045239 1
0.00797939738119923 1
-0.322044091471588 1
-0.58679743071336 1
0.0273130032508605 1
-0.308687017457177 1
0.123781601694974 1
-0.338161946768993 1
0.623427153073271 0
-0.0425353955448673 1
0.63646935380631 1
0.271650742062403 1
0.270250393284332 1
-0.0538865542680061 1
0.489219820999824 1
-0.390773697593953 1
0.483411701823164 1
0.483133807108137 1
0.295237528080614 1
0.488272362307994 1
0.832683118330594 1
-0.578501131363471 1
-0.0913523997633526 1
-0.978607835137535 1
-0.332107478066345 1
0.0822671322599068 1
0.431851560280112 1
-0.667580373371424 1
0.265058578570521 1
-0.490047934733516 1
0.239320985230201 1
0.555479805941203 1
0.336149705561085 1
0.29704114723985 1
-0.371848009430514 1
-0.587770747177685 1
0.269526662832271 1
-0.176276913853868 1
-0.160942834750772 1
-0.467820150113443 1
-0.129176384343486 1
-0.157253629542667 1
0.402522532997835 0
-0.114335034429187 1
0.603248169482189 1
0.142378290396111 1
-0.0759878891439738 1
0.870187778911992 0
0.0926763563644428 1
0.365875730667121 1
0.0234494293171505 1
-0.00679795724975088 1
0.127878062640354 1
0.264785543917628 1
-0.647605902204217 1
-0.0266048671746368 1
-0.204544576163689 1
-0.884511869319142 0
0.332817646277894 1
-0.492882680425298 1
0.834629391092716 0
-0.328731724530898 1
1.41887005029343 0
0.338904829635353 1
-0.445338453741876 1
0.299074384032832 1
-0.800821435808731 0
-0.529691038173918 1
0.873833845505321 0
0.261832273460674 1
-0.080788539697863 1
-0.151072958035668 1
0.0436825087824185 1
-0.312549186382229 1
-0.306209615166554 1
-0.256850568773025 1
0.178926869839791 1
0.259112148185773 1
0.133635186663764 1
-0.418203125610999 1
0.00302030794137539 1
0.854969897831121 1
-0.249609928975746 1
0.377760080951184 1
-0.378865802279118 1
0.1884908154102 1
0.134533109073547 1
0.18987251102146 1
0.514434927142672 1
-0.0215881752875484 1
-0.0464798345453423 1
-0.754800872394885 1
0.155310789625992 1
0.258219556074615 1
1.12041442629019 0
0.810100719050508 0
-0.642550398046646 1
0.493751315265065 1
-0.413840170479772 1
0.409365303945291 1
-0.728162713796538 1
-0.418158253757107 1
0.194967343576583 1
-0.0404616472885849 1
0.0592279976171424 1
0.0109298059109186 1
-0.137048915039617 1
0.597295386986308 0
0.437199697207948 1
-0.00560574138851866 1
-0.363814460303282 1
-0.612576624804097 1
0.117835875359578 1
-1.02837863672247 1
0.158058226188928 1
-0.570590202691565 1
-0.785171582978987 1
-0.457419606117259 1
0.31884620793266 1
-0.0719934126168373 1
1.1382871362144 0
0.670089092685578 1
0.655179794427656 0
0.34391852120574 1
-0.55551850912947 1
0.423835350764733 1
-0.211673314114388 1
-0.356259981979162 1
0.263410026856508 1
0.489177356803239 1
-0.200041063449386 1
-0.697124604964632 0
1.12039296323185 0
-0.580120996671287 1
0.203842272863955 1
0.0420319995629837 1
0.351555499755245 1
-0.211776481978588 1
-0.450174720723847 1
0.409913741021843 1
-0.0223308471449876 1
0.820460310426206 1
-0.24388748281751 1
-0.457450683542593 1
0.278678828673402 1
0.518004635803616 1
0.0228404109271853 1
0.751507749677972 1
0.262472257759725 1
-0.0763609828131931 1
0.0184537948409443 1
-0.162139586716918 1
0.149283926892439 1
-0.067567360140883 1
-0.197458516157181 1
1.36861593703207 0
0.859708757446559 1
-0.593835537392587 1
-0.500636573701166 1
-0.0844284477004877 1
-0.353811887836479 1
0.0243459790872413 1
-0.402013349702328 1
-0.0668787862889527 1
0.168771532957374 1
-0.382036144658812 1
-0.813690362889341 1
0.14789899839487 1
-0.139666541050182 1
-0.849428590720555 0
0.174486634168925 1
-0.267617609717683 1
-0.222404270198433 1
0.425415690521347 1
-0.194634982136196 1
0.262987222897789 1
-0.160487681488514 1
-0.122302454281212 1
-0.196671469948556 1
-0.432992033475916 1
-0.0692584660544278 1
0.75056210274239 1
0.0727594471875589 1
-0.668397433608424 1
0.456757978600738 1
-0.437711002907437 1
0.28310175108057 1
-0.15484745879153 1
0.466030731023009 1
-0.112487156263137 1
0.102898937653989 1
-0.111773656639818 1
-0.112056236034865 1
0.0026442098196931 1
0.0889663540850769 1
-0.0775767735931738 1
-0.122029112219057 1
-0.323198793589242 1
-0.0828595792935934 1
-0.231474873971182 1
0.652983354058038 1
0.437612245023144 1
0.43735198938786 1
0.931007633551114 1
0.395177879736385 1
0.209440193972627 1
-0.108455642203818 1
-0.335100567971081 1
-0.477805664378199 1
0.0291684127285472 1
0.189730968583045 1
0.247006716756768 1
0.139897426870232 1
-0.242544284583772 1
-0.0114376796985993 1
-0.13737747159315 1
0.230330515301316 1
0.162904626695062 1
-0.0628716930872494 1
-0.721184533518792 1
0.113472543718994 1
-0.048169819722313 1
-0.15492282200448 1
-0.115842451291798 1
-0.301573659935903 1
-0.562242459639975 1
0.0769190767167434 1
0.311425598899631 1
-0.443945293727143 1
0.180157918102248 1
-0.399028764776579 1
-0.502812604406107 1
0.446168626263255 1
0.0127335835577312 1
0.306362332841861 1
-0.402694901712951 1
0.0869049088051235 1
-0.484426651844239 1
0.813186726502045 1
-0.317151123829617 1
-0.250507570383987 1
1.4983973074951 0
-0.289258315972697 1
-0.321323704612744 1
0.223760828463285 1
-0.263485889316494 1
0.649215875474889 1
-0.252374539577475 1
-0.612260247389939 1
-0.218062029014001 1
