# Supplementary material for: Bias caused by sampling error in meta-analysis with small sample sizes
Source: PLoS One. 2018 Sep 13;13(9):e0204056. doi: 10.1371/journal.pone.0204056 (PMC6136825; doi:10.1371/journal.pone.0204056)
Supplement: S3 File — (ZIP) [file pone.0204056.s003.zip › results N = 20 delta = 0 tau = 0 sz = 50-100.txt]

"dl.delta" "dl.cp"
0.249594725353228 0
0.181853405614891 1
-0.0550000899563841 1
0.153544182799953 1
-0.115615738329729 1
0.216617920926515 1
-0.15214962546458 1
-0.00594435833162944 1
-0.106122516767332 1
0.0867808670575884 1
-0.27540014546842 0
-0.190724654095599 1
-0.0786977587937733 1
-0.0620930964914988 1
-0.105280456478377 1
0.0465174872219384 1
-0.117603551478105 1
0.0697344245964509 1
0.0826823793000796 1
-0.120163683773863 1
0.255044685759553 1
0.0800728903124718 1
-0.141858960988255 1
0.0614123906265082 1
-0.0102418530511124 1
0.0610938570264011 1
0.16460344589653 1
0.0356862334807987 1
-0.0401329170934569 1
-0.066817191623011 1
0.0309741541940196 1
-0.036977767925416 1
0.101142354836734 1
0.138147590266763 1
0.0795059355089365 1
-0.130029658719875 1
0.0405955294967512 1
0.143314318307547 1
0.109878821204963 1
0.138487820295649 1
0.13179164244107 1
-0.197473286692886 1
0.198395631728131 1
-0.0628834151720774 1
0.139211333648149 1
-0.0260649374997531 1
-0.0891746092659497 1
-0.150868663450695 1
0.00787208270871751 1
-0.0641014216695965 1
-0.0473230601137215 1
0.0621260502684873 1
0.0501399008842053 1
0.102600428483807 1
-0.0564447572650993 1
0.108867645640883 1
-0.00251371224759217 1
-0.150931929686422 1
-0.0998720925962391 1
0.132268002801552 1
0.1026902287948 1
0.116260572495311 1
-0.0516440286195706 1
-0.00324604580344624 1
-0.0495041505601037 1
0.118436951564848 1
-0.0856560072358805 1
0.0315487384392049 1
-0.232365749447525 0
0.0909902147021822 1
-0.100895379269513 1
0.102881749901741 1
0.0522167229241986 1
0.0280939539774601 1
-0.152379461187768 1
-0.0610694275968593 1
-0.00295770559561185 1
0.412492919402984 0
0.0740325729745015 1
0.0645040064862231 1
-0.0904273180783889 1
-0.0862796389439651 1
0.0206830696091684 1
-0.212325015292369 1
0.00438432451502736 1
-0.179454398749342 1
0.215833348451942 1
-0.0478336911597689 1
-0.147686494989882 1
-0.0413073460621775 1
0.00547333172997971 1
-0.213984390395219 1
-0.0486724870916049 1
-0.0907507285674149 1
-0.0522908572317096 1
0.0213493180405695 1
-0.210911245116496 0
-0.295096553035768 0
0.0109349212110838 1
-0.100267374660282 1
0.0432044751789199 1
0.174336778198363 1
0.104759220788316 1
-0.351235144557874 1
0.177781798733898 1
-0.043121640359766 1
0.116090579388108 1
-0.0718229194636675 1
0.149176741506978 1
0.0814993879560027 1
-0.212724462430879 1
0.0111748357710751 1
0.148301520012802 1
0.221685536476277 0
-0.0759816984983814 1
-0.138280385294371 1
-0.0197636681430376 1
-0.0589189358175725 1
0.00367428769412708 1
0.0584005945551118 1
-0.0349350042765429 1
0.14279469831527 1
-0.156869624717358 1
-0.0578243868611674 1
-0.0897564194373378 1
0.0498614898318346 1
0.0724542748168298 1
0.00951960648930002 1
0.0937641664489385 1
0.0730053233530836 1
-0.0262626602968617 1
-0.281484577218713 1
-0.266526780233508 0
0.119428858104209 1
0.0221157566054585 1
-0.0390066526469748 1
-0.00656135428314546 1
0.0873743429486661 1
0.242707827819449 0
-0.0157536955098755 1
0.182311298289997 1
0.0865605699385358 1
0.000470728566779217 1
0.0819966261984225 1
0.16507026271475 1
0.0570913922529113 1
-0.00179434007744038 1
0.0322718155522408 1
-0.0679760345364256 1
0.00282398916249721 1
0.0660431268849591 1
-0.132856965878906 1
-0.03431589829468 1
-0.0361169976628986 1
-0.10724954641769 1
0.029801925330836 1
-0.0545026303565815 1
-0.0034652210100375 1
-0.110981686560529 1
-0.0409188942598631 1
0.0118431657997753 1
0.0539171103690109 1
0.163947187383646 1
0.0207008542465609 1
0.0314016504497975 1
0.0598088375915707 1
-0.0294698713640549 1
-0.0573358069417846 1
-0.0945497001848353 1
-0.155808203994729 1
0.018072283025997 1
-0.138406864249529 1
-0.0698812149359844 1
0.0276395339440733 1
0.00897554503061856 1
0.0915539512259651 1
-0.0553287998367115 1
-0.122296904243465 1
-0.144732691525449 1
-0.000849029383068942 1
0.153390314032731 1
0.0469776230444318 1
-0.0785904013312038 1
0.0958038540162822 1
-0.0978507360720435 1
0.087633577490428 1
0.055080844384378 1
-0.0370054503146832 1
-0.110868629946306 1
0.139224832920724 1
0.24419680809213 0
-0.058516714628835 1
0.0586567246118239 1
0.0909615253615685 1
0.0703710786121035 1
-0.0962057307788249 1
-0.0398266487399032 1
0.080079942471176 1
-0.0846074159439759 1
0.127453921266667 1
0.0678440795049036 1
-0.0487498411400399 1
0.124082563647498 1
-0.127377639442779 1
0.0142567629348388 1
-0.0922461328655537 1
0.0306357734118565 1
-0.0411566236994244 1
0.198198109763131 1
0.00558645011510404 1
0.0547315416621028 1
0.113337913795129 1
0.0163237011096237 1
-0.0196226435227353 1
0.0778940678311707 1
0.170611245673944 1
0.00126857757342229 1
-0.187616249643064 1
0.0428040390978171 1
0.0393167448343054 1
-0.089499818737641 1
0.177036778663713 1
0.0397110693460741 1
-0.107845617261977 1
-0.0720746664888444 1
0.0436494348028409 1
-0.217340354131276 1
-0.0607303589891384 1
0.0263491935973262 1
-0.0637691274175255 1
-0.171884869382112 1
-0.181865562166587 1
0.186199461425948 1
-0.0234864108732512 1
0.0608794403760101 1
-0.231278590481818 1
0.101919449545086 1
0.0727494362609563 1
0.211960593170684 1
-0.0505488319519966 1
0.0440706272411175 1
-0.0451232229157197 1
0.169433030725655 1
0.033073475220288 1
0.0823149552775038 1
0.105546941307937 1
-0.0277392293461963 1
-0.00626488566609729 1
0.132444800979479 1
-0.00482467215857719 1
0.251518368255096 0
0.00157925784494094 1
0.0476594947764268 1
-0.264380616697336 1
0.0197599654422394 1
0.0458744926915607 1
0.0365379496493461 1
-0.0195427953086757 1
0.105021224820789 1
-0.1355575723221 1
-0.00859799875588277 1
0.116360293159209 1
-0.117427205554147 1
-0.13594675522225 1
-0.0184091865475906 1
0.124671819359873 1
-0.0921794134683137 1
-0.112614583309993 1
0.150120257680863 1
-0.247955462735199 1
0.0261210605835033 1
-0.255478687487783 0
-0.00603404227503935 1
0.069012844779709 1
0.117308755653002 1
-0.216294006518453 1
-0.0917022632961479 1
-0.0864102370857279 1
0.0613068223637232 1
0.183419806510742 1
0.0575571338564898 1
-0.0426603729503297 1
0.0306718382235094 1
0.183064938212862 1
-0.0500099436944443 1
-0.103390098112544 1
-0.17844414178111 1
0.131224186634628 1
-0.0136917449053861 1
0.0738711854947126 1
0.249647238255792 0
0.0305089567870041 1
-0.218428703214986 1
-0.132300802264112 1
-0.16608411531725 1
0.0397510922779973 1
0.052578706647249 1
0.0753741023250527 1
-0.239224141318114 0
0.0662545097609493 1
-0.075051303177899 1
-0.198240760984956 1
-0.0416223959862524 1
-0.0762658020643395 1
-0.0318037363694622 1
0.105430538294149 1
0.131541975594148 1
0.01746920863879 1
-0.149118568480857 1
0.00787380065950946 1
0.0323933709774736 1
0.121329578744508 1
0.0663579113185823 1
-0.0973699318333523 1
0.159201394982038 1
0.325185084683542 0
-0.0266545774787328 1
0.104271078351317 1
7.70212212636429e-05 1
0.0731884955219421 1
0.135182423302943 1
-0.16839436918919 1
-0.176254020033268 1
-0.15667303158204 1
-0.07764565804838 1
0.0435678716110445 1
0.0130735314635805 1
-0.307826108594364 0
0.0564941014518404 1
0.00775687853606765 1
-0.145455986436025 1
0.0502374370885181 1
-0.149246538792637 1
0.0112739392890129 1
-0.27485332877818 0
0.0351142592712373 1
0.161804923433983 1
0.152420149596497 1
-0.14108761261202 1
-0.120361138879393 1
0.253660425710175 0
0.070426009331823 1
-0.130765698942889 1
0.0752044132306499 1
0.114167771926603 1
-0.0539201575903109 1
-0.149500502328105 1
0.00397721950740438 1
-0.0867007187469523 1
-0.0408007107125677 1
-0.137800320257275 1
-0.101234091133705 1
-0.074491038065055 1
-0.0639915995169142 1
0.120077188574833 1
0.192440011982404 1
-0.154824045516008 1
0.0168068519086171 1
-0.107969850540459 1
-0.0435888198502045 1
0.0142912052513233 1
-0.109649850735567 1
0.06033733667721 1
-0.125512937981021 1
-0.0964741811307702 1
0.0501702335965287 1
0.00943861867544001 1
-0.0831238229357073 1
-0.123413428021563 1
-0.0677573271426092 1
-0.0289385679965342 1
0.0269871559953808 1
-0.0550169533290335 1
0.0923884922785355 1
0.0507543182887772 1
0.00167283193293011 1
0.178399869610244 1
0.0443588231109803 1
-0.219452217189253 0
-0.138468647970539 1
0.13575982189046 1
0.0611793833017957 1
0.0597295484218642 1
0.0643051034206658 1
0.0970490189384096 1
-0.208103373719452 0
0.133670285714741 1
0.138393557592257 1
0.12744489489995 1
0.210272106406471 1
0.0516084734751397 1
0.136817214431244 1
-0.0176708391908848 1
-0.0141114085778026 1
0.0968119616940469 1
0.0403906838380336 1
-0.000440419960568147 1
0.0885571535874336 1
0.0257644288303203 1
0.0919738391991684 1
-0.0165311822995882 1
-0.104918635522901 1
-0.160998650694485 1
-0.0535630322797922 1
-0.0470847872503339 1
0.421529328546464 0
0.00998366815070457 1
0.024793453482303 1
-0.122511071005185 1
-0.0753928306634499 1
-0.0225675942009108 1
-0.086907474048472 1
0.0711262278174819 1
0.108487067643905 1
0.0421225416543704 1
0.0144379224035174 1
-0.15860434145106 1
-0.0380652460803023 1
0.0360525997883176 1
0.200591884159053 1
0.0562719155154555 1
-0.0757042370715378 1
0.157045551758967 1
-0.176110899181289 1
3.66958455060191e-05 1
0.0192663125244974 1
0.0986881678039182 1
-0.0224768290175455 1
0.0294997317437028 1
-0.158363291920053 1
-0.0179207416335872 1
-0.125022161751843 1
0.0972171623634454 1
-0.00645354586799174 1
0.138603436548739 1
-0.19422803164269 1
-0.0474481531649789 1
0.0168946956644778 1
0.0205663508867794 1
0.0903471654460999 1
-0.228925571857718 0
0.0510417003236447 1
-0.0959017909226852 1
0.0318525975480332 1
-0.0134314048804673 1
0.137979477246708 1
0.417651802463848 0
-0.0438933848498427 1
0.0332868955950693 1
0.137012970096141 1
-0.161055034663486 1
0.00562594757560865 1
-0.135231251787055 1
0.19353824557748 1
-0.0819371802431172 1
0.00830502666940418 1
-0.157094746818765 1
-0.088271822959108 1
-0.0196477662839179 1
-0.161988940681587 1
-0.164204440195825 1
0.102731050109933 1
0.00719304447880068 1
0.0828189350740005 1
-0.105636033106386 1
0.0670186899944144 1
0.0589102338472807 1
-0.0495728705870739 1
-0.0607968318989124 1
-0.0303274061056715 1
0.0921420010737572 1
-0.172923260972286 1
0.108256079404605 1
-0.0517506068174753 1
-0.0273667301098229 1
-0.0243740649348836 1
-0.0924882639804332 1
0.139059239533765 1
0.0537854862629217 1
-0.0110069398801182 1
0.0492517665968862 1
0.114270332631425 1
0.0281620818560849 1
-0.0866704418899139 1
0.162794681514869 1
-0.029637891357579 1
0.18566421561603 1
0.233410179491241 0
0.0691204622963849 1
0.0175079316395047 1
-0.0467961670008102 1
-0.0417343859111369 1
0.0850461924705455 1
0.163996973760381 1
-0.122119457007201 1
0.15482839143458 1
-0.0815417946920419 1
-0.0478245898306128 1
0.20760792989019 1
-0.0445396749629801 1
-0.0189506380938806 1
-0.0378032396638195 1
0.0545093630270967 1
-0.122238969520447 1
-0.00780517743055716 1
0.133040554286726 1
0.166128181026069 1
-0.025186877732202 1
0.214776560980482 1
-0.108303468976984 1
-0.300158929312957 0
-0.0593256166535221 1
-0.0468153849128076 1
-0.00756593827656257 1
-0.105172272816813 1
0.0720640891859616 1
0.0142436808936005 1
-0.0244412637600629 1
-0.150616986026443 1
0.166445194476377 1
0.0538951990001107 1
0.033217250877595 1
-0.00952880864985929 1
0.230048569438808 1
-0.194497454428076 1
-0.0261766357795619 1
0.121700532857516 1
0.0454461968152001 1
-0.0564299001205355 1
-0.151693190794904 1
-0.0326180518428449 1
-0.0903024052157025 1
-0.102526789689711 1
0.112472917436464 1
0.0101585889408906 1
-0.0351695932907446 1
-0.174962505646384 1
-0.0742692730035281 1
-0.0362559832536213 1
0.0420731949987047 1
0.01929750637373 1
-0.350054432628199 1
0.00218892052871425 1
-0.0355721211915693 1
0.119412646472535 1
-0.0685537947431038 1
0.0321441130192723 1
0.0288279173550146 1
0.0252349469104793 1
-0.281459934086557 0
-0.154416420480771 1
0.110713348048483 1
-0.0998192228947049 1
-0.0685871310686998 1
-0.0884278918939195 1
0.0481305831185827 1
0.208594757345104 1
0.208959679841609 0
-0.107318429988986 1
0.18521128098654 1
-0.115522934898363 1
-0.045429018786248 1
0.0591668765717284 1
0.14249903081767 1
0.0794592559286214 1
0.0545626218776726 1
0.00828882445566518 1
-0.270809858967474 0
-0.136817583016101 1
-0.0620320895765469 1
-0.0809485515904287 1
0.10198128022613 1
0.222252848363653 0
-0.184597496980066 1
-0.0741801910980399 1
0.0165181243181703 1
-0.0787394450077772 1
0.190016601528791 0
-0.0274687255635622 1
-0.0734310997328833 1
-0.00403352873026361 1
-0.064893909963793 1
-0.0757107271581174 1
0.0605105127202111 1
0.00716700743172073 1
-0.131779181272957 1
-0.0693451395569823 1
-0.0727682271805291 1
0.0549083075328218 1
-0.0112968693851338 1
0.0564431203522627 1
-0.0690887090181306 1
0.0971452904097495 1
0.211870767127534 1
-0.0502073558295114 1
0.00647075619733968 1
-0.0124140873642331 1
0.32132999531653 0
-0.0716629318289386 1
0.0895710537086072 1
-0.142099193471298 1
-0.0431687459483145 1
0.200037161605759 1
0.188819373233873 1
0.185894008942894 1
0.222090622135574 1
0.0569909659240182 1
-0.000372883052042458 1
-0.0711615748390655 1
0.144940069898574 1
-0.0276861180460819 1
-0.132942997658257 1
0.0712753339072664 1
-0.116164373411251 1
-0.0606468635367791 1
0.00484398509128017 1
-0.125418188666123 1
-0.0179771747368066 1
-0.129220399852123 1
-0.0837808922304049 1
0.0629549762003285 1
0.424498501610535 0
0.14485254263663 1
-0.122538945160488 1
-0.0604440554970515 1
0.253092017785359 0
-0.0640784946374291 1
-0.0305983660596513 1
-0.197400351454286 1
-0.130903299132518 1
-0.0189019156239225 1
-0.135651836781273 1
-0.00250869974056932 1
-0.236615445613697 1
-0.0514291976489837 1
0.0252176164046201 1
0.101444307588281 1
0.144163904749646 1
-0.431872665247994 0
-0.0377020864524782 1
-0.199272724898637 1
-0.039470091681132 1
0.0359517942097558 1
-0.0620750639842775 1
-0.189707297603381 1
-0.17168726592087 1
0.304792765021372 0
-0.150224516460147 1
0.197383139871578 1
0.0824018554117342 1
0.306743081596419 1
-0.387902913809709 0
-0.0334713430278066 1
-0.286058305450146 0
0.05186030919658 1
-0.0184095101298909 1
-0.128847136096967 1
0.12013898061966 1
-0.147336156463538 1
-0.0591619312276294 1
-0.141748433298773 1
-0.168184214916654 1
-0.0885572920054772 1
0.119395764753117 1
0.0938524174745493 1
-0.00870312218054864 1
-0.0488628380351262 1
0.132025724226248 1
0.0523011905290875 1
-0.0359169087738953 1
0.0439244572830228 1
-0.0309544421439478 1
-0.00528614535950952 1
0.018516714292544 1
0.158729892660861 1
0.0880034008821238 1
-0.0873619578500606 1
0.0968907589237719 1
-0.00289080848823131 1
0.0770430894216185 1
-0.0413553092274419 1
-0.057117787406727 1
-0.0151515901811414 1
-0.0814317933842629 1
0.11537618364371 1
0.174101716948753 1
0.0784297128433273 1
-0.00269931652354946 1
0.0140763743513043 1
-0.0339523645236854 1
-0.127016878368037 1
0.0221900601760357 1
-0.14303210030664 1
0.0923699964542417 1
-0.18401119059565 1
0.04922214409294 1
-0.151169168830449 1
0.10372198920593 1
0.26898137861291 1
0.0666374895818125 1
-0.207878760898556 1
-0.0609807432657924 1
0.0551603198746694 1
-0.0127596249169594 1
0.0719931720531311 1
0.0332173211101246 1
0.0392929516856577 1
0.0604461214979298 1
-0.198655557879186 1
-0.0998676202907849 1
-0.222635619597326 1
0.0360049296557629 1
0.0273987752181752 1
-0.0526531498179798 1
-0.0367477354182656 1
-0.0176663117094266 1
-0.0469067373231955 1
-0.023577077036045 1
0.0134722619381785 1
0.0103833149582087 1
-0.00219794368281988 1
0.121524223967976 1
-0.0321034393609819 1
0.172329470495669 1
0.0523348489730967 1
0.0375512599649575 1
0.150695328362497 1
-0.298012332858575 0
0.0301464713982875 1
0.06737122007716 1
-0.0427135523797572 1
0.104685380059522 1
-0.20360985357009 1
-0.224242258386313 0
0.14252226270261 1
0.0930823553626715 1
-0.0624073535483628 1
-0.00560913358817181 1
0.0839460341083872 1
-0.118184988641773 1
-0.127737752722537 1
0.0994451721483873 1
0.16923486012178 1
0.0267751168527797 1
0.0967795788599859 1
0.0765255890090446 1
-0.024947688818494 1
0.108823456119977 1
-0.0291475472732765 1
0.0230500234918759 1
0.0926364594211735 1
-0.230674523442635 1
0.160679283387902 1
-0.300172981468699 1
0.180428978901951 1
-0.267341354186505 1
0.0762008261751716 1
-0.0478626887476117 1
-0.131543880411614 1
0.365150712752951 0
0.0205947475010009 1
0.0295727359788542 1
0.120885491735555 1
0.163118238398112 1
0.0990977461530772 1
-0.0940613808989295 1
-0.0277282752020866 1
-0.255389169969049 0
0.200725665151587 1
0.0679631366407563 1
0.0837434314833258 1
-0.0838426082910981 1
-0.222496498783431 1
-0.102536222033494 1
-0.0128296900360218 1
-0.288939258834934 0
-0.0159466191965484 1
-0.0216680574182441 1
-0.0815365248464672 1
-0.0898089108816249 1
-0.0647888886126408 1
-0.141868771925636 1
-0.022224251817584 1
-0.0716780188844674 1
-0.0516787981668049 1
0.045691171350706 1
0.0441545879788239 1
-0.0972964567522332 1
0.22933548097082 1
0.0393300187114372 1
-0.0975920553825895 1
0.0973472373918376 1
-0.0873472244885687 1
-0.257774332283212 1
-0.083513084287968 1
-0.0250931817090682 1
0.28223374900229 1
0.00651621428087085 1
-0.0335322870306059 1
0.121614307731737 1
-0.0190998954707832 1
0.0251246852959739 1
0.0359029506706029 1
0.0467181716438381 1
0.0686478729228118 1
0.00543469172694429 1
-0.0154204438211218 1
0.0499276486190463 1
-0.0176257321825806 1
0.0541910568942345 1
0.0900688358064033 1
0.116810571366058 1
0.116857283821868 1
0.165344067404047 1
0.218953538927551 1
0.025655618099343 1
-0.141802479315143 1
-0.119207726618052 1
-0.0796749120985016 1
0.0289203484454048 1
-0.0501807154237351 1
0.0316180119271092 1
0.291296725294605 0
-0.146135603258157 1
0.0409220470411894 1
-0.226575389084534 1
0.0464593805961519 1
-0.1297851841322 1
-0.0239318923006426 1
-0.0386307008906112 1
-0.0244412845039886 1
0.10546083848355 1
0.0574588886432663 1
-0.142579414061899 1
0.267754111296069 0
0.00223261363766311 1
-0.108119345699129 1
-0.0522433141402066 1
0.0474433511916198 1
0.0879258366395874 1
0.195894609882411 1
0.0223409560490018 1
0.160824486816276 1
0.0359583106312888 1
-0.324244756232901 0
-0.184744254442688 1
0.0285866367631717 1
-0.00709317088703683 1
0.0706785847683093 1
-0.10677917249568 1
0.120849414586808 1
0.101887336560971 1
-0.150209680746868 1
0.0633560661097627 1
0.0147458308403811 1
0.00108034354749228 1
-0.140176546785488 1
-0.0190819540919302 1
0.178041166929757 1
0.0174045682024015 1
-0.10150374902602 1
0.0173328777507327 1
-0.106545581211465 1
0.226640814016878 1
0.135591518522447 1
0.0422786420221642 1
-0.216401719271919 0
-0.018262697956164 1
0.071811290397612 1
0.0386939380983974 1
0.0170497098426179 1
-0.0770858622973145 1
-0.0791361489402585 1
-0.0271230836441014 1
-0.0875192596340944 1
-0.183863848631794 1
-0.0670706774291522 1
-0.0340747798885524 1
0.0406615474039271 1
-0.0667990646766976 1
-0.146545726398405 1
-0.0719595294139529 1
-0.138132447405108 1
0.0741102046931936 1
-0.340647069217795 0
0.221050846963467 1
0.0286151353317461 1
-0.0721055939666146 1
0.121588233537998 1
0.0397002236636367 1
0.110888428331057 1
0.234283160806863 1
0.0815083060114896 1
-0.121505096684305 1
0.196316575280701 1
0.295173833878853 0
0.0718236314903316 1
0.166769778514286 1
0.122865758709401 1
0.0181960396575052 1
0.0186183641152881 1
-0.00230324223904362 1
-0.0403903431967403 1
-0.00361099898307256 1
0.207515779815783 1
-0.00553009204377549 1
0.0597976089088337 1
0.0454841554669744 1
0.209843980056899 1
-0.165791365642462 1
-0.0674577127150526 1
-0.147071384632293 1
-0.0212632109546468 1
0.00759821064621832 1
0.00854199159770957 1
0.0190728587347946 1
0.0135126201577552 1
-0.0105383886112164 1
0.116250066983126 1
0.15220345321163 1
0.136545400120692 1
0.0255711286930155 1
0.128582588910661 1
-0.110725982956327 1
0.0136873551106627 1
0.00236086513041099 1
-0.0634070456801738 1
0.0153788561514919 1
-0.0946082111457283 1
0.0581820430560314 1
-0.0417162674677752 1
0.0697765473031311 1
-0.0128041266044851 1
0.0737319812895291 1
-0.123675454473637 1
0.0121914217894366 1
0.00799003002880719 1
0.0111079511986449 1
0.153850537945815 1
-0.0571066725041992 1
0.0695031832774576 1
0.294263402818932 0
-0.238676824549696 0
0.169486444766799 1
0.189195639371772 1
-0.0749525306785789 1
0.0355453531105406 1
-0.0367215089203204 1
-0.0922336500829482 1
-0.0114539392916765 1
0.154730230359774 1
-0.000422507031280113 1
0.0221948408807314 1
-0.115437477668309 1
-0.043828846420926 1
0.168728905752285 1
-0.0646590152665941 1
-0.183711090185915 1
0.0120463838972595 1
0.0628323465502707 1
-0.250933007800801 1
-0.109093224818064 1
0.0333289376510836 1
0.0867096592907093 1
-0.0453889277027026 1
-0.247598332218017 0
0.0155026888371061 1
0.0837483279923121 1
0.127701283311465 1
-0.0644896566000585 1
0.0439039447493544 1
-0.147949517585101 1
0.171859243712245 1
-0.0121417359223026 1
0.089573122065159 1
0.089738294051856 1
0.337451661432025 0
0.0292372621858756 1
-0.00219123827388109 1
-0.122987457882589 1
-0.12604208310993 1
0.138440358823742 1
0.0302328820059143 1
0.153034795509965 1
-0.0869908064482033 1
0.247876273748433 1
-0.115306289921671 1
0.113723521925991 1
0.153093573378534 1
-0.0283665239338511 1
0.0579745340666773 1
-0.0508695179167348 1
0.193789810228295 1
0.0105593512543008 1
0.155966378760053 1
-0.0227589852017971 1
0.0177445157545658 1
-0.0368818304904711 1
0.0104588320835673 1
0.0913782947554002 1
0.101826317939283 1
-0.22285098689345 1
-0.0292582636761724 1
0.073549133356316 1
0.0195437319189084 1
0.0160217427700821 1
-0.0228930553373751 1
0.0961688047739661 1
0.0431084767689675 1
-0.0278994499027108 1
0.151762572967901 1
-0.0196718788834943 1
-0.0333622842008188 1
-0.251251487869374 0
0.0720461173329139 1
0.00112983332034433 1
-0.151805601247098 1
-0.175399997188942 1
0.12931659951561 1
-0.0209064838709556 1
-0.152713313872417 1
0.208621266406576 1
-0.140966552598547 1
-0.0988884895089855 1
-0.0194818268492752 1
0.0241356731486642 1
0.00547143396586817 1
0.148628306116959 1
0.264391413248818 0
0.256115086918328 0
0.0882672228632087 1
-0.0846498080852221 1
-0.0177978763136554 1
0.0481568489747241 1
0.0242643247267071 1
0.125907272438981 1
0.153987381339435 1
0.0808193584629784 1
-0.135152126635853 1
0.184587552902548 1
-0.065886514311621 1
0.0770206429736061 1
0.399558067759164 0
0.201506829083299 1
-0.0574541460555872 1
-0.13752138875932 1
0.162109929283156 1
-0.0466995346799714 1
0.0211578283824012 1
-0.125695760071288 1
0.114954224986831 1
0.122250799725548 1
0.0256007690296709 1
-0.0869505049307246 1
-0.0837639252021767 1
-0.0761678392745544 1
0.165030435849339 1
-0.0538078043773545 1
-0.035929087601441 1
0.0296516516728565 1
-0.0233419279942781 1
0.0832955077682708 1
0.110927986067017 1
0.0398243683428134 1
-0.174583792104453 1
0.132873070165283 1
-0.117304612063709 1
0.0201004714366985 1
-0.0336771301378876 1
-0.110156205931238 1
-0.0299426798514925 1
0.0662949533987102 1
-0.0852411918890998 1
-0.12248435888041 1
-0.00728468015592877 1
-0.198113489262226 1
-0.0458413491107125 1
-0.00679921195382291 1
-0.0219931950559524 1
0.0676684606291071 1
-0.00187019626464961 1
-0.229336422464522 1
0.227909482140101 0
-0.120904878986257 1
-0.169837112101369 1
0.0741839263140048 1
-0.00170121613742155 1
-0.0227276078202714 1
0.256757104690009 0
0.0282006699821768 1
-0.155191081463968 1
0.247100763665145 1
0.0319339778813675 1
-0.232329171241953 1
-0.0108864622523519 1
0.175613097155548 1
0.014340110896449 1
0.00227363776177473 1
-0.220544748858444 1
0.0672029957601675 1
0.020822133485534 1
-0.191257741211042 1
0.25802920138584 1
0.0531260575317822 1
0.0560707588303932 1
0.174532968212268 1
-0.145261049161746 1
-0.159872529634686 1
0.243653473646207 0
0.135857427287187 1
0.0447211714448778 1
-0.1207612593059 1
0.0180640066163404 1
0.0153868827209571 1
-0.179300064359325 1
-0.247890028002206 1
-0.183270474642755 1
-0.0183954095808165 1
-0.137172908415053 1
0.117950366931581 1
0.0603010359111466 1
0.131763348960896 1
-0.185545461538273 1
0.109042858283448 1
0.0291085714196226 1
0.0232600716878065 1
0.0451440866045676 1
-0.0708262102634827 1
0.0949149467413015 1
0.292922761894719 1
-0.158933568669013 1
0.0602547212025774 1
0.0743432480334328 1
-0.105440569098142 1
-0.0565871127778593 1
0.0520704309672749 1
0.206460244177411 1
0.0847861389176638 1
0.0198984701899204 1
-0.0452050125465763 1
0.218810523434301 1
0.102408576328955 1
0.14126037754498 1
-0.029754370466624 1
0.00330959977454238 1
0.0833658556018739 1
-0.0141397232488717 1
0.0978484070820855 1
-0.133765433851106 1
0.10071912076484 1
-0.047863570630033 1
-0.092607684697528 1
-0.285513691062672 0
-0.0675966067359335 1
-0.102682359366756 1
-0.115687520333874 1
0.199118643017736 1
0.0494528450618468 1
-0.114332848820693 1
0.133073914424377 1
-0.281253467182902 0
0.0854134269328895 1
-0.00169159286828718 1
0.009728241693218 1
0.140575451559301 1
-0.0991116840010937 1
-0.17408028209086 1
0.0238062727752505 1
-0.00756279544562009 1
-0.0367506118245881 1
0.0433710119414952 1
-0.141333420548186 1
-0.00621654499787517 1
-0.1118042903567 1
-0.0279437970558375 1
0.00919780445135342 1
0.0809800714556617 1
-0.127980267934503 1
-0.0380551271196413 1
-0.0204214060167205 1
0.187815861070738 1
-0.35597831369225 0
-0.0101098830521609 1
0.071664268732344 1
-0.0229127871385013 1
0.00596776398678048 1
0.0234266704348448 1
0.00315136093886783 1
-0.0846028268223373 1
0.0521902708691137 1
-0.229018613177511 1
0.0134838592274136 1
0.102620311119642 1
0.00805627322018313 1
0.158128127487024 1
0.0786923785335244 1
0.262672483858162 1
-0.0451931578692194 1
0.149593074685229 1
0.0111237622511225 1
0.0255316610213322 1
0.0693441419133141 1
0.125051319958505 1
0.0583551217656251 1
0.00570723467468751 1
-0.00922740348280998 1
-0.105939044705499 1
-0.230530209067271 0
0.15776373466145 1
-0.113774616416344 1
0.239301167540352 0
0.146690298715641 1
0.0270879005598931 1
0.0172092967263875 1
-0.0708370039720623 1
0.106319000788768 1
0.135156062979727 1
0.0960587512054605 1
0.156897015407351 1
-0.178949962069627 1
-0.157573621324061 1
0.0115149158918509 1
-0.0865336280065644 1
0.0586181746643316 1
0.0322026077064526 1
0.123118163589125 1
0.0691527926574293 1
0.0538808853551281 1
-0.149778083340859 1
-0.00611631196355736 1
0.265920677272496 1
-0.088766571904156 1
0.0519708084924244 1
0.0963650341946272 1
-0.0271336902007822 1
-0.227334649100164 1
-0.0470700962875677 1
0.00634540176485792 1
-0.176041481121217 1
-0.0502045574397645 1
0.0326754138499289 1
0.168511549767652 1
-0.0253244767352294 1
-0.123046341538533 1
-0.110177419106313 1
-0.19485317364545 1
-0.0321188701646067 1
0.18350495188511 1
-0.0183753777608205 1
0.03392360905063 1
0.140000138904985 1
0.237805167989267 1
-0.0936523294765252 1
-0.00513131930594858 1
0.223931914609403 1
-0.174361601982123 1
0.0862584331271976 1
-0.0129432217967088 1
-0.0351047818466755 1
0.109808872977585 1
0.0369173398948902 1
0.0209293784371385 1
0.14699861736154 1
-0.0758884095547272 1
0.100113420659057 1
0.143321643964514 1
0.0738485622505319 1
-0.042159545877 1
-0.211392931000963 0
-0.176777534324073 1
-0.164241393430257 1
-0.00472178195633006 1
0.0565046346501776 1
-0.20086256864159 1
-0.208838207416134 1
0.135312263606403 1
-0.00702061947253288 1
0.16253922078551 1
-0.000513657619098332 1
0.0047291490457687 1
0.0703333709573031 1
0.0278322775273764 1
0.0221658300734511 1
-0.204072448028785 1
0.224615028669152 1
-0.0988187732156278 1
-0.16154624429913 1
0.0957008243317122 1
0.0949900519305917 1
-0.0797971216479237 1
-0.0186724428902899 1
-0.0529609083914449 1
0.00507409502884717 1
0.0350924919754296 1
-0.134370444884588 1
-0.0378418810960662 1
0.0518176680346287 1
-0.0781184219415025 1
0.0150537013552967 1
0.0494870733443539 1
0.219766691173989 0
-0.0320830043381383 1
-0.147748289068627 1
0.0813428282725766 1
-0.0992865013705719 1
-0.00448895232387711 1
0.0370220951194947 1
-0.00183119287623105 1
0.182695398487517 1
0.0816930137959341 1
-0.0423217969355215 1
0.232869516680325 1
-0.195972951255408 1
-0.0880495427533085 1
0.0688642175149378 1
-0.0233396959209162 1
-0.00481145168649155 1
-0.0218218447692269 1
0.121136057612726 1
-0.0808357122972447 1
-0.0404930150404082 1
-0.0515084399617061 1
0.0165101061826439 1
0.0518015281668345 1
0.0270023042811023 1
-0.0506583260391627 1
0.342019361286722 0
-0.236204118875727 1
0.0762237071097447 1
-0.084588655651418 1
-0.110879919514387 1
0.0423736470731815 1
-0.00293964332565374 1
-0.124867127850346 1
0.0493378752800215 1
0.0956270232432966 1
-0.045072083318346 1
-0.139423554612829 1
0.0927540441157227 1
-0.167905361861406 1
-0.0116637314686117 1
-0.0186338226692453 1
-0.138655891925159 1
-0.192298570056145 1
-0.0177779533181535 1
0.0364199284476048 1
-0.0435067789599618 1
0.15844342697226 1
0.17106127593487 1
0.127180181634492 1
0.0212252297228473 1
-0.0431131738781838 1
0.121678198205142 1
0.0662328007138899 1
-0.00904487747125919 1
0.0416233455767742 1
0.134094626314668 1
-0.0927826909186592 1
-0.0277663923945443 1
-0.0604520871370688 1
-0.0232101911615826 1
0.0405143595644419 1
0.115559865088583 1
0.20742059229014 1
-0.174155753971803 1
0.000855208091601726 1
-0.157008831255224 1
-0.0983154936397332 1
0.142974089679331 1
-0.0189039629836239 1
-0.0235458208146838 1
-0.168874206204212 1
-0.0521948145330638 1
-0.128868391289815 1
-0.135157403742093 1
0.00377841954525058 1
0.0399966691143617 1
-0.115769160528658 1
-0.0309859781332248 1
0.0205032058129573 1
-0.0482504187342133 1
-0.188081258291532 1
0.0309339705559025 1
0.0902866398272262 1
0.0257197536034728 1
-0.142811141864703 1
-0.0859494107522827 1
0.05446219013542 1
0.0303257480880509 1
-0.263688339725758 0
0.0159842602878533 1
0.000199469650460252 1
0.0614486960270363 1
0.170019636528861 1
0.0480761717331366 1
-0.00524940048294266 1
-0.0959765033884127 1
-0.0102889103875286 1
0.19307689543569 0
0.196404864859733 1
-0.159212097214432 1
0.200485914781195 1
0.100635159548835 1
0.0310515055283136 1
-0.0875652631700657 1
0.12364004273395 1
-0.268188902795246 0
0.0423923001593766 1
-0.0383928020889882 1
0.135964107150921 1
-0.0188697893238857 1
0.142434621391863 1
-0.0266135149490889 1
0.066403153967796 1
0.0726385706767896 1
0.000570871795369268 1
0.107864030016895 1
-0.100830205782143 1
0.105806692360715 1
0.0346546857669182 1
0.184790971762332 1
0.0154186360482987 1
-0.0550338324205889 1
-0.164349548153422 1
-0.00133461608066405 1
-0.019978869579193 1
-0.0280335187651244 1
-0.00891098501446572 1
0.00666753871276266 1
-0.113223718543966 1
-0.245334882101158 1
0.124270339968019 1
-0.0587431944544305 1
-0.01721705690349 1
-0.141630988055256 1
0.170003745060679 1
-0.0511884753798885 1
0.134390347573422 1
0.255658965495143 1
-0.133244416661243 1
0.0032229802408878 1
0.0878695831496392 1
-0.0926429602888944 1
-0.0176532550567392 1
-0.0321282923347483 1
0.0457976886673663 1
-0.152248081320507 1
0.0643871832824136 1
-0.170923654142969 1
-0.224988796999808 1
0.179963162012659 1
0.0217309636016706 1
-0.0432501921195861 1
0.0580498325395035 1
0.0906001306575275 1
-0.0250674721915852 1
0.16172807020295 1
-0.0949735667024797 1
-0.110333038442558 1
-0.196265170045673 1
0.0859617265024763 1
0.151507836020987 1
-0.00493807971277981 1
-0.0554067684639545 1
-0.0589566056179974 1
0.0548949009461395 1
0.0664036986483537 1
0.019044317190767 1
-0.107210170374411 1
-0.115453716914575 1
0.0834379277990376 1
0.0635904596646946 1
-0.165087623865693 1
0.250003423199034 1
0.10893009624111 1
0.123682212921011 1
-0.0353360353913627 1
0.0798048808166189 1
0.111607298676101 1
-0.00229787119170592 1
-0.0261859236993017 1
0.0419359352280701 1
0.0986285146843437 1
0.0376116047450661 1
0.106524907911792 1
0.123847119388138 1
0.0656269820279462 1
0.0469408088569693 1
0.204108392748634 1
-0.0618434320548698 1
0.0335251236152089 1
-0.17746122499755 1
0.250903653242615 0
0.132819115034861 1
-0.0549470302299304 1
0.0366684304368473 1
-0.186510247264738 1
0.0936445448596984 1
-0.0559421604503416 1
-0.125053064905399 1
-0.00560854352934846 1
-0.00604342240489823 1
-0.0629491400605536 1
0.00514772202941604 1
0.0548348823625938 1
0.0675037694302591 1
0.101401814020509 1
0.0324011301779861 1
0.0531269699427948 1
-0.00510327186438145 1
-0.0443876499138956 1
0.0263270441801737 1
0.0642516664889851 1
0.0839711559728542 1
0.166058718131431 1
-0.207762422888896 1
-0.0165856777397273 1
0.0466889268765939 1
0.0966964557473172 1
0.110303142966966 1
0.107067133933905 1
0.212375939050683 1
-0.0141114250957655 1
0.0978493232903636 1
0.0715362528135985 1
0.0589687855936513 1
0.0332577946699373 1
0.0510161626913243 1
0.152351767838633 1
-0.060369261846467 1
-0.08973182340241 1
-0.115712745485185 1
-0.0877869247885982 1
0.224754888799034 1
0.0870377968928052 1
-0.304528315605697 1
0.0926052516539281 1
-0.0297582288214838 1
-0.0598538234415479 1
-0.00613912213697823 1
-0.0740992555887081 1
-0.0766235154679559 1
-0.0774013992488878 1
-0.0176713272246312 1
-0.0721473001475006 1
-0.2106558579156 1
0.191016578885221 1
0.0213232646906544 1
0.00169849826396285 1
-0.261920176333182 0
0.0960572397781223 1
-0.0381848822769204 1
-0.0216872215629766 1
0.103141885074614 1
0.284814465144296 0
0.0437127916627308 1
0.0924713575172651 1
-0.0442772391471811 1
-0.13661959433111 1
0.196753611503456 0
-0.0511458401094605 1
0.174677200380385 1
-0.25667147053358 0
-0.179413989983177 1
-0.112594518137728 1
0.0208638557991035 1
-0.0577565054638735 1
-0.0567792580946441 1
0.145973924854958 1
0.181171471465598 1
-0.212988428813067 1
-0.0296752231108445 1
0.244766838452567 1
0.135701263022294 1
-0.178070328023132 1
-0.0916722501442726 1
-0.188494279789915 1
0.0207832808994466 1
0.105356954483476 1
-0.0305831444396312 1
-0.0208421839334793 1
-0.254989640696184 1
0.0560647906001106 1
0.0251532969114831 1
0.0121309030644201 1
-0.143771272190976 1
0.176580541979478 1
0.0307512724171039 1
0.0946214826087914 1
-0.00585348717750976 1
-0.0103428249516102 1
-0.326756718538021 0
-0.102924067398016 1
-0.0906027236913863 1
-0.120909220883601 1
-0.177069638431176 1
0.151760655891632 1
-0.074353080296087 1
0.0204127290803693 1
-0.116251497575607 1
0.156635672155884 1
-0.0221427603008912 1
0.108654853353973 1
0.0560294843419478 1
-0.13134570277616 1
-0.0123872522621592 1
0.0480119832375505 1
-0.155253652197089 1
-0.126031615776574 1
0.0373253014589548 1
0.075380560306722 1
-0.0118705952795596 1
-0.142768920466351 1
-0.026091846714791 1
0.0354398315008453 1
0.0993054469196417 1
-0.276265504012375 1
-0.0798402252076611 1
0.0741987094422454 1
-0.0880456662766628 1
0.026486059122144 1
0.0161032467055043 1
0.0603707004453931 1
0.0164454118171092 1
-0.0879780192379586 1
-0.0134703091500095 1
-0.0238467253771978 1
-0.0452863463032697 1
0.120424285050433 1
-0.215334043290539 1
-0.00835047868737069 1
0.260460259949851 1
-0.249102171764277 1
0.0717580725250786 1
-0.0796213666559091 1
0.0925009477615224 1
0.104535781344475 1
0.200936575610527 1
-0.108111099805635 1
0.0688463695046869 1
-0.050020677902084 1
0.287898662681659 0
0.0504889273099112 1
0.134361366287487 1
-0.0608059350329273 1
-0.0364131134875797 1
0.1413435766472 1
-0.0747403032012574 1
0.0966902506088893 1
0.0334806771413181 1
0.143807497870783 1
0.209385244980655 1
-0.344146439563918 0
0.180528624462196 1
-0.0363188634978867 1
-0.33883746113128 0
-0.0857573376013952 1
0.050032516455637 1
-0.17475155519203 1
0.00959654138365507 1
0.0645030213962429 1
0.0964007030738144 1
0.107811256284107 1
-0.0886261426508667 1
-0.170099032771372 1
-0.0623541454714057 1
-0.247584992923339 0
-0.126555960647041 1
0.115219426759659 1
-0.0455924840924312 1
-0.236903804113745 0
0.0839723375079357 1
0.00892431605028377 1
-0.042313404501984 1
-0.0652715061557118 1
0.0190099159156188 1
-0.0175487872350475 1
-0.120017971183416 1
-0.0317587568352991 1
0.0677942430066574 1
0.0665706833919995 1
-0.015121522634172 1
0.0493037241976505 1
-0.0526818281281968 1
0.0922672024743284 1
-0.271230616465106 0
0.105491372479104 1
0.133314580273493 1
-0.0368469779803123 1
-0.0114315444041639 1
0.238637845375626 0
0.0280372768211339 1
0.228897093122338 1
0.0619960335432938 1
-0.0500145157808138 1
0.119834107492863 1
0.141159227308177 1
0.127865150427666 1
-0.0941662609613694 1
0.0333792959277884 1
0.0966967989696445 1
-0.109683626829541 1
-0.116446896060855 1
0.052324031210845 1
-0.202456748479327 0
0.243667731099311 1
-0.288292188423749 0
0.0544797306353108 1
-0.0668298930183253 1
0.0431991707651494 1
0.113373692572943 1
0.160872598748954 1
0.124598014004046 1
-0.0493843686714373 1
-0.105787650844826 1
-0.125181462274706 1
-0.101582297820476 1
0.0904710546985955 1
-0.0157926865302699 1
-0.00596448086564261 1
-0.160628858956609 1
-0.00468158284346736 1
-0.193490711278014 1
-0.00469779349890373 1
0.0610639340640634 1
-0.283636195673704 1
-0.0377003850072139 1
0.00425983927828806 1
0.252970177610701 0
-0.23399171815094 1
-0.103758165916106 1
-0.00639922451983278 1
-0.167109684863915 1
-0.129273941462017 1
0.0793009933238222 1
-0.214673989268454 0
0.0344901777102116 1
0.170497345579643 1
0.0755161044521354 1
0.08776976104922 1
-0.0493285861880389 1
0.099248286100429 1
-0.0763997968681408 1
0.0360012089727786 1
-0.0835055227569099 1
0.182498672717374 1
-0.133596753505686 1
0.132818426706276 1
0.0630608193077453 1
0.0880067730939986 1
0.0256951079305228 1
0.0404601033489213 1
-0.0980641920352498 1
0.160055860732564 1
-0.00331766856426728 1
-0.0670076219952449 1
0.230633076734207 1
0.0245083334075104 1
0.0214016898368839 1
0.0170369552490486 1
-0.0949846928083582 1
0.062933774243853 1
-0.0873199306111937 1
0.0162110734003425 1
-0.078432822412837 1
-0.00278818463376008 1
-0.119180691282967 1
0.12660855825712 1
-0.0172492578531539 1
-0.208287683010286 1
-0.0490917747028029 1
-0.120952950048396 1
-0.0370472697853905 1
-0.0701354131373798 1
-0.195079389589119 0
-0.00445442453000809 1
-0.134681831541502 1
-0.0402558483188603 1
0.0837820544606508 1
0.127910492816604 1
0.162193523918575 1
-0.225992667701484 1
0.262202646888398 1
-0.154159354263478 1
-0.034946630475776 1
0.150430389051111 1
-0.0444644925907151 1
0.381580907835699 0
0.0972054331600702 1
-0.0225663270342824 1
-0.0615476105794786 1
-0.109539280086017 1
-0.0279272484373335 1
0.0880087842499204 1
-0.189895658998202 1
0.0648852902681181 1
-0.132214293454213 1
0.15307017087757 1
-0.178087936645204 1
-0.0658591523581228 1
-0.0510101040977243 1
-0.10707588689673 1
-0.0606738363897175 1
-0.04195239949003 1
-0.106645897871819 1
0.159236144942549 1
-0.106221453107737 1
-0.0399456703864139 1
0.0627303544887743 1
-0.0370392735420415 1
0.0832027579616905 1
-0.0246421469272938 1
0.137796720783377 1
0.314518969596127 0
0.137828663994565 1
-0.0800627071576809 1
0.0611875272395844 1
-0.165700315000199 1
0.167626819950376 1
-0.11811994015104 1
-0.239931704539326 1
-0.0325932754257671 1
-0.0818937707014374 1
-0.0463228519332291 1
0.185555153909336 1
0.0127615560612465 1
0.0688934070540243 1
-0.0402414002678951 1
-0.0832425237686948 1
0.0639127909187253 1
0.0536519903279761 1
-0.0548237552436014 1
0.148390249717143 1
-0.0118962383135144 1
-0.0957505519323252 1
0.102110582157035 1
-0.0906915200840345 1
-0.0897449701605192 1
-0.0856336016817969 1
0.0318272184262221 1
0.0786773915204158 1
-0.0341747873277687 1
0.0925968871788601 1
-0.0330172073347645 1
0.135218900716123 1
0.0909936373003145 1
-0.0878956210599037 1
-0.238859336944938 1
0.0283561116910682 1
0.0165333851001532 1
-0.046866618364901 1
-0.0487349376111697 1
-0.0938877058886548 1
0.0962668129890753 1
0.0738739674549192 1
-0.0514749121114493 1
-0.0538421153471838 1
0.0832815224292474 1
-0.0233695217622672 1
0.0433511921567259 1
-0.10383472878506 1
-0.176779183978173 1
-0.0259863981386639 1
0.0421856403489218 1
0.107932629476413 1
-0.012833595118014 1
-0.0409979031530683 1
0.0244871951214132 1
-0.0931306331698697 1
0.100398157723572 1
0.110927588811023 1
0.268594464492001 1
0.0474946167746147 1
-0.0857814106707375 1
-0.0938861834840082 1
0.0682404269382731 1
-0.0825576921640657 1
-0.229918800947496 0
-0.00622258484399325 1
-0.145363467887439 1
-0.0663858378741631 1
0.00147029744570324 1
-0.114010812223408 1
0.0230098428030346 1
-0.138088857071978 1
-0.26693635463465 0
-0.00176393789417704 1
0.229685243378366 1
-0.0707401871545941 1
-0.0397553606976399 1
0.0200249749175425 1
-0.07027497122975 1
-0.00649261071692906 1
-0.0010352498241853 1
0.0669099178073253 1
-0.0848862104776291 1
0.0708963901283357 1
-0.135823141627099 1
-0.166207928513342 1
0.0620368673712915 1
-0.120940576875828 1
0.0371904558975185 1
0.228291217906667 0
0.0354678130722005 1
-0.0895681155406386 1
-0.00738547941189864 1
-0.0648655173189252 1
0.0836148217566821 1
-0.0213418668626104 1
-0.0118589152758884 1
-0.141475715558443 1
0.127902991084873 1
0.0874534994228519 1
-0.00417808578979968 1
0.0565080412029292 1
0.0290146391730611 1
0.174929327548399 1
-0.0304547500122087 1
-0.0370623341276255 1
-0.0818857664027308 1
0.0518104364783937 1
0.220797453975787 1
0.0885049961475745 1
0.0228052484605021 1
-0.0333928172440045 1
0.144997817023948 1
-0.152126817423821 1
0.00564107854728013 1
-0.217903654682658 1
0.0989722064055137 1
0.0750068470002945 1
-0.102034712397472 1
0.0714023079496131 1
-0.0285367231046509 1
0.13528902809802 1
-0.0965329509256871 1
0.0883932999079506 1
0.153271287471803 1
0.0512858981495677 1
0.0911567974819531 1
0.0941087149268074 1
0.0127821779254644 1
0.0922841211712509 1
-0.207471751643027 1
-0.0162457443018016 1
0.0188479307231046 1
-0.0422498384856197 1
-0.21488129315736 1
-0.0164298680073413 1
-0.0257976100216984 1
0.0909317618774226 1
-0.0574407166179369 1
0.0837016814333919 1
-0.139353918998567 1
0.152141585635483 1
-0.00446614828617156 1
-0.0486227160005542 1
-0.0148729101164299 1
0.234674562039856 1
0.0403096073356943 1
-0.0465483887963125 1
0.0332561730014711 1
0.0876248210095551 1
0.26190033933561 1
0.0529705532390947 1
0.110670579060666 1
0.0409793190535982 1
0.0461181554353324 1
-0.0205281883121352 1
0.0739972938675344 1
0.0187460337937256 1
-0.0195113623294164 1
0.0318945725774542 1
-0.0920906183281146 1
-0.0354567165580342 1
0.0115951611645554 1
0.179197949649948 1
0.00637668289431379 1
0.0298946040595483 1
0.0135216833784313 1
0.0375555204621477 1
-0.0284138373493168 1
-0.106155200402335 1
0.0778739145382163 1
0.03468033007045 1
-0.104081435574596 1
0.00907415038490841 1
-0.108027905362193 1
-0.082777417867327 1
0.0784813870536746 1
0.173810825406604 1
0.148073953000419 1
-0.0123386172616431 1
-0.0517108378100691 1
-0.100175386007488 1
0.0234789008370517 1
0.0963190373137361 1
0.119469409121393 1
0.12469265788515 1
0.250884413653402 0
-0.0148333895297505 1
-0.0404965656526002 1
0.230420226058772 1
0.0656951246975773 1
0.0744916404450618 1
0.172481493669159 1
-0.049222944240059 1
0.116823753445671 1
-0.165600808771505 1
-0.0164642227239088 1
0.0419756710581718 1
0.0249253176182591 1
0.0268115321485306 1
-0.111407105400797 1
0.000366115586747699 1
-0.0813358218769471 1
0.0467717222183603 1
0.181266490298458 1
-0.051871430295484 1
0.273724280121219 1
0.0209156871193902 1
-0.0927894544962272 1
0.0274255303993059 1
-0.121381779414207 1
-0.0281236238533228 1
0.0978457355547447 1
0.0865037912980632 1
-0.0144824535854649 1
0.138048840569603 1
0.0917032755937114 1
0.0739919137579748 1
-0.0248492333925781 1
0.0451281745894808 1
-0.0805332918756539 1
0.149730092572621 1
0.0547499188629791 1
0.111414189607206 1
0.109695371178612 1
0.174717073400649 1
0.0629421739394437 1
0.158446442088138 1
0.0613803422712475 1
-0.0017312540169803 1
-0.0988349337623292 1
0.0043441786772601 1
0.0601965849150183 1
0.0645166654094021 1
-0.0410396775030328 1
-0.154651990072657 1
0.0586902615863561 1
0.170128412941732 1
0.131552523969561 1
-0.0191053026176912 1
0.205628250769527 1
0.0210704744630568 1
-0.0121477813621778 1
-0.102016869610199 1
0.0397400663179706 1
-0.0289505509105607 1
0.0762355316318216 1
0.0350449933691096 1
-0.12971074003643 1
-0.0886711874705446 1
-0.0468413627220611 1
-0.0957159738032937 1
0.0936174466327406 1
-0.122375898315032 1
0.0187557538099091 1
-0.131786964898936 1
0.00417855798551019 1
0.0972930014416434 1
-0.0064034199912456 1
-0.0233187256198392 1
-0.0169374358660916 1
-0.281174086577569 0
0.223861182920828 1
0.00694288620487859 1
0.0583822927915573 1
0.281037011813911 0
-0.00389405421255897 1
0.146877442669257 1
0.0763225951437963 1
-0.0813985645955047 1
-0.0348641110402836 1
-0.102903380283277 1
0.0397585544203238 1
0.00166329072351848 1
-0.111202807380392 1
0.0986535556252005 1
-0.0308488064020936 1
-0.000572735523834857 1
-0.0170259706386043 1
0.0979005158028654 1
0.00252026848938777 1
-0.00854000625347553 1
0.232681969514661 1
0.11149427242102 1
0.169494994424498 1
0.196029358615807 1
0.0931456470147205 1
-0.00342162547634059 1
0.202312460683093 1
0.163105154033754 1
-0.0476348323595309 1
0.0956463598743812 1
-0.0491606321905762 1
0.0556168418211988 1
-0.0738672058653197 1
0.222144527526282 1
-0.171883556969085 1
-0.0814055030130424 1
0.0868245836469601 1
0.0223140335770997 1
0.0314327654543816 1
-0.00156745800754147 1
-0.00226192232879889 1
-0.192187482260204 1
-0.128554467861891 1
0.120795955748791 1
0.213690639156485 0
-0.274212192952867 0
0.0764282748952168 1
-0.0336965798367583 1
0.0154995005866651 1
0.0413957580874881 1
-0.0946202204758963 1
-0.104387486057689 1
-0.0355766138335918 1
-0.102480082913713 1
0.188939782583657 1
-0.0793163756897165 1
0.0168218028215267 1
-0.00895851214370359 1
0.122145969438688 1
-0.0939588375051175 1
0.0628154273322802 1
-0.206366232043389 1
0.108520479959677 1
0.0660427422170861 1
-0.0921298574215453 1
0.0850175658776413 1
-0.0253621055681644 1
-0.143203680459409 1
0.0295694870749102 1
-0.311132719932607 0
-0.153736714524749 1
-0.0127629605953079 1
-0.126361395113829 1
0.0371727872204777 1
0.242330391392902 0
-0.065589881676847 1
0.0547927977874303 1
-0.114525716732507 1
-0.0686384037531404 1
-0.0462971930281491 1
-0.0975679703555616 1
-0.0107540293144658 1
-0.0646434865770802 1
-0.157330185151821 1
-0.127965155719953 1
0.083493422970654 1
-0.0513560749214104 1
0.0918108970368261 1
-0.166522032242697 1
-0.0255493603994275 1
0.0292329976788594 1
-0.127642346858107 1
0.0723219600757928 1
-0.0179762958554161 1
-0.0195903817580486 1
-0.0399198253945186 1
-0.0305138338700623 1
0.0904687839054096 1
0.0107598311069623 1
0.0389287301390974 1
-0.175469983308737 1
-0.171032175931072 1
0.126786126631626 1
0.126728953887436 1
-0.0296622738202276 1
-0.109245233813383 1
0.0666465146706476 1
-0.188304376432669 1
0.141976531646671 1
-0.124589754371494 1
-0.0840961725728944 1
-0.0750271886791369 1
0.0516738181958965 1
0.11198446923568 1
0.184358611618091 1
0.263621631821602 0
-0.15380666793337 1
0.0323412186489768 1
0.27605879102252 1
-0.0150517305648563 1
0.0349874050809722 1
-0.120833374524496 1
0.00704651272686956 1
-0.0911409006592352 1
0.000876207510553666 1
0.0545211795944159 1
0.181063937082156 1
7.55518838924593e-05 1
-0.0998120231077888 1
0.00229001532958874 1
0.0037492896083908 1
0.0584064054338294 1
-0.0276049644521014 1
-0.100431413894534 1
0.00213850045131583 1
0.0849135162971944 1
0.015715265576421 1
0.0478422368418182 1
0.155397834329547 1
-0.0243767561652891 1
-0.0710922122886601 1
-0.00848135811860436 1
-0.273472786912245 1
-0.174351348880372 1
-0.0444463598960156 1
-0.162842513353617 1
0.0312373617234117 1
0.0521218845036598 1
0.0487396027439797 1
-0.015602645861287 1
0.114205802252521 1
0.0388574506246658 1
0.0982227147776254 1
-0.0407523936648687 1
0.0703669869847262 1
0.110481139291541 1
-0.00743012474246143 1
0.0854285818703989 1
-0.0685701367555699 1
-0.149663833873739 1
-0.0867183122485192 1
-0.0893140962517456 1
0.152988719798365 1
-0.214421186052358 1
0.16881783416541 1
0.268000754574892 1
0.106432949958646 1
0.139112461664647 1
0.0851980285118905 1
-0.0202316924702453 1
-0.0116081950866586 1
-0.0345311085590077 1
-0.198169019126722 1
0.08054743930479 1
0.152237353904831 1
0.331005064130458 0
-0.069593380190904 1
0.0189996587544462 1
0.183733313359852 1
-0.00741744326286477 1
0.243995539430991 0
0.0211002853460891 1
-0.0118552107340574 1
0.0879116523031217 1
0.163125724364979 1
-0.188452820242071 1
0.0644948850380709 1
-0.096668534339589 1
0.097164871255941 1
0.0849462247799111 1
-0.0340685432288022 1
-0.00952396269220057 1
0.0526129842653746 1
0.234247782356514 1
-0.296454456312333 0
0.105688456248093 1
-0.140764313119104 1
-0.0241846669085408 1
0.0499519307831599 1
-0.196222507792414 1
-0.169512996800749 1
0.151094675171226 1
-0.0978809152093283 1
0.191285541352595 0
-0.156952058207897 1
0.273980412116431 0
0.0486224836251972 1
-0.0743384427871018 1
-0.048363928430114 1
-0.112094885778892 1
-0.0615378292975294 1
0.070557349981829 1
0.0107559127569749 1
-0.24411050131 0
0.00554921397866709 1
-0.0541066832592068 1
-0.0464053396658955 1
0.0330411861265189 1
0.00301278098941425 1
-0.116355644621054 1
-0.031668495997272 1
-0.0806893789873444 1
-0.0270488891216872 1
0.0389502933442092 1
0.15189945161755 1
0.141974389144821 1
0.034455399493055 1
-0.140969840078253 1
0.094319554494483 1
-0.0757715071863879 1
-0.0384453754777179 1
0.0212853978411646 1
-0.0403848829178042 1
-0.0792904108288538 1
-0.211305220513323 1
0.0686258318812627 1
0.0505650795273815 1
0.0731446274308129 1
0.07451621742723 1
0.00795318741266337 1
0.14522743480484 1
-0.0732342300515806 1
0.0691088858322189 1
-0.244694610493319 0
-0.069643978083278 1
0.0275534461761832 1
0.0918051131239658 1
-0.222726926769841 1
-0.0886530307943743 1
-0.0129869707197379 1
-0.0704329419025967 1
0.00397565278671422 1
-0.0972705900748619 1
-0.157457879756416 1
0.0581812957385423 1
-0.115114121633254 1
-0.0348664012552262 1
-0.0187722574818396 1
0.0742265814133612 1
-0.0630177504945558 1
-0.0991655569466143 1
-0.0808481650828342 1
0.068166892536769 1
-0.00199404059295638 1
0.133472393958375 1
-0.0549046643647989 1
-0.137144674506641 1
-0.0610255697244776 1
-0.0900185475987716 1
0.0998123420120532 1
-0.217051804550424 1
-0.127584311593221 1
-0.296153290150596 0
-0.0415694755575403 1
-0.229523270543912 0
0.0151424176546986 1
0.183406703742025 1
-0.054530107730488 1
0.0591425539259966 1
-0.109080131154692 1
0.124883905080448 1
0.0501287648401503 1
0.0997772659528523 1
0.1519498973774 1
0.123626673666017 1
0.0369197785719439 1
-0.0272096588517866 1
-0.131462975284043 1
-0.316244548422358 0
0.428706113719726 0
0.017005760352908 1
0.103680480165996 1
-0.0423647294939135 1
0.00556935921942618 1
0.00275958819978421 1
0.21127239224315 0
0.212761603635551 1
0.0770418590345933 1
0.0254600833173328 1
-0.0412021742346789 1
0.212780906662935 1
0.0693776874744055 1
-0.0243924854922696 1
-0.0103968175544537 1
0.208948886592439 1
-0.0761555350901724 1
0.205147203526657 1
0.0197382193709977 1
0.0052189972642664 1
-0.0065341164366887 1
0.0246501561165685 1
0.0574940179319955 1
0.0188734779278367 1
0.0500640206423036 1
0.108433286084854 1
-0.141170100968829 1
-0.0711479317761264 1
0.049899444935777 1
0.0983855922869619 1
-0.334475169161464 0
-0.186030929615331 1
0.0452157014465527 1
-0.141055241858532 1
-0.0066317260046751 1
-0.158844189654864 1
-0.111980553208555 1
0.0302045154358064 1
0.287886461308461 0
-0.285797426811156 0
-0.000243981457375218 1
-0.158672721914075 1
-0.225855831532775 1
0.249741010392653 1
-0.231945729545518 1
0.0978180750546417 1
-0.074596721805395 1
0.0949598366545384 1
-0.0255496802871872 1
0.0424986126662911 1
-0.0283594163653006 1
-0.0294653372351283 1
0.138077801650345 1
-0.0546891615144042 1
0.0206936724663024 1
-0.227429938705933 1
0.0812312426490601 1
-0.0499200914232173 1
0.112042747462871 1
0.00712979667344439 1
-0.122135352734758 1
-0.109375160178022 1
0.101006006686026 1
-0.0110574586376467 1
0.0552627906460287 1
0.0473187918200426 1
-0.0500216573789948 1
-0.00588624474560049 1
-0.0774471783568621 1
0.149183790603392 1
-0.249476242459622 1
0.121057413519193 1
-0.0854413867409624 1
0.091566305139019 1
-0.0754303774400989 1
-0.130368546705494 1
-0.00332261191458762 1
0.392321117274758 0
0.185426051013398 1
0.0235434069561113 1
0.068288574048432 1
0.0278185535387921 1
0.150712593661478 1
-0.167877569638497 1
-0.0464403202269729 1
-0.0184134217642847 1
-0.240246965314172 0
0.147504902880285 1
0.134048962674178 1
-0.265650467972995 0
0.19393110596827 1
-0.0936581817601204 1
0.115240707418678 1
-0.092925355784261 1
-0.022702028284964 1
0.0131523642062597 1
0.0794733766844325 1
-0.0202271250268006 1
0.193096508010051 1
-0.155181130901434 1
-0.0973278472205681 1
-0.218530419970387 1
0.102729167512264 1
-0.0544461330482399 1
0.243736076709428 1
0.274803769636072 1
0.0143547042674107 1
0.146785423787106 1
0.178876784863909 1
0.0613607307672731 1
-0.0407728351824498 1
0.174925538927074 1
-0.0411447218511815 1
-0.0855712734923435 1
0.236228198297815 1
-0.015785370903103 1
-0.0916808743343206 1
0.109674901311663 1
-0.143824455719124 1
-0.124660301612599 1
-0.0609799125888149 1
0.132290259117438 1
0.168672850090191 1
-0.0342041864795569 1
0.025097532257715 1
-0.209364681967105 1
0.0690339982746653 1
0.0964166144626959 1
-0.275220854254469 0
0.0872513495401425 1
0.0134639906269261 1
-0.0102256270468894 1
-0.0693500675371412 1
-0.0616716554115243 1
0.219441728212715 0
0.0328414593550192 1
0.00790128547428277 1
-0.124990567695241 1
0.0204283127611596 1
0.0145816154386956 1
0.0440679480446453 1
-0.0353424086372913 1
-0.0237757612638923 1
-0.0237312077396559 1
-0.0918244772298906 1
0.0122089251922611 1
-0.0266577802871913 1
0.121788684436425 1
-0.0771455928361112 1
0.235180302767101 1
-0.0501968536637399 1
0.0845663624389348 1
0.16521684595312 1
0.039456982066686 1
0.0819652162951021 1
0.181029689594232 1
0.0259221390660174 1
-0.223971282329813 0
-0.127963153938135 1
-0.130968266942431 1
0.0154240473455004 1
0.186264103483458 1
-0.102493999108891 1
0.0240191049248188 1
-0.0378781891487996 1
-0.0226572323401556 1
0.0335003662895467 1
-0.0383648042771663 1
-0.178027693567299 1
0.178683787093725 1
-0.194526127494182 1
0.0550287761226074 1
-0.118779396208999 1
-0.00167890599049689 1
0.0620685358560831 1
-0.118881368815764 1
0.180577965853466 1
-0.253023178914553 1
0.173286749168103 1
0.0659066117182071 1
-0.0188005046629496 1
0.0969343721192883 1
-0.0732858335100687 1
0.257463993203673 1
0.00903646607468354 1
-0.247200109466471 1
-0.126108224240259 1
0.146520117937109 1
0.0541428285497189 1
0.0410206673514678 1
0.0530809199938046 1
0.283810036741592 1
0.00237926764756686 1
0.0289839560358044 1
0.1163803615411 1
-0.284883471472504 0
-0.134186865111054 1
-0.0730456808943881 1
0.12308863118541 1
-0.0739196242398055 1
0.11391911076847 1
0.0283914493906892 1
0.0697315665841173 1
0.145102529018044 1
0.012230114305924 1
-0.109389246953408 1
0.197921207359106 0
-0.208424087341488 1
0.0668041276878792 1
-0.0397874508995515 1
0.0346546125246235 1
0.128370173208517 1
0.0876374668789455 1
0.0422003491083176 1
0.00952016485374199 1
-0.0931508385176526 1
0.00400086668521735 1
0.192869944239801 1
0.0343604389743305 1
-0.0114979768230313 1
-0.189353072198228 1
0.140258701544056 1
0.225481826816487 1
0.0832679252237981 1
-0.178551568804157 1
-0.0358417661265502 1
-0.220816738188759 1
0.0294613926045459 1
-0.0909489503651907 1
-0.0175710261260194 1
0.0616647524878187 1
-0.0178107814104619 1
-0.0328893493813772 1
-0.0231491967885454 1
-0.156894924498016 1
0.0213533860003989 1
-0.017386486589592 1
-0.124342449103746 1
0.0337125988724765 1
0.157122730204108 1
0.011787485709332 1
0.000481544059361523 1
0.0278968288633227 1
0.110137940619875 1
0.0637623502348626 1
-0.00189946870781247 1
0.153953095904854 1
0.0630894032101124 1
-0.114357717851719 1
-0.133612463032552 1
0.110562654241214 1
0.0208211664392677 1
-0.0675839726211438 1
-0.128395819051672 1
-0.0294373424157385 1
0.135325877884814 1
-0.10599475200055 1
-0.240020339633333 1
-0.0607808382146863 1
0.0610791871514173 1
-0.0212622490741719 1
-0.0583794632355152 1
-0.112238769064494 1
0.0974158044815903 1
0.127120270990249 1
0.0129401110860741 1
0.0290617601819608 1
0.0367654639759029 1
-0.151547000494091 1
0.053917847661489 1
-0.0474925748648494 1
0.0754588364271094 1
0.027644536526174 1
-0.0194972725970819 1
-0.0917851212379873 1
0.0416923797810189 1
0.0161707850742472 1
0.137909450202388 1
0.0878016246424143 1
-0.0395177679467752 1
0.106969002409237 1
0.0353528157613899 1
-0.0593807204954282 1
0.0636031264480057 1
0.137446980124031 1
-0.186194191175963 1
-0.244410379336651 0
-0.11983742523813 1
0.412384170931275 0
0.0764712183507157 1
-0.0498258763197416 1
-0.151708435769217 1
-0.128737114026709 1
0.0635388564512781 1
0.045604413317964 1
-0.100553350237979 1
0.112888974045085 1
-0.0139755835102399 1
0.0884638493013735 1
-0.0949513168784592 1
0.0607216116896122 1
0.0525370919723107 1
-0.1096307586424 1
-0.233665257429296 1
0.0498852996489176 1
0.0243232204152281 1
-0.143934184759517 1
0.10498224123851 1
0.0598000649426779 1
-0.0262064975536868 1
-0.0343314745052256 1
0.0067091226548582 1
-0.0065163670714662 1
-0.048180547271359 1
0.00220882890097311 1
0.0743168254931535 1
-0.0433528573976321 1
0.0405821357400197 1
0.266337638383347 0
-0.0715280090418207 1
-0.019220276486081 1
0.0233120187153248 1
0.0473546131183237 1
-0.0421879917598187 1
-0.227616798330975 0
0.0717252102089956 1
-0.17265612138309 1
-0.201651097139656 1
0.0724066700461876 1
0.159951478577994 1
-0.0748155326834473 1
-0.000552858375575505 1
0.0191862056911405 1
-0.0793343480003004 1
0.00749491234968104 1
-0.160034701280117 1
-0.0345383126568078 1
0.0426708622615419 1
-0.15971013152046 1
0.0091132345146083 1
0.115634181910936 1
-0.156977979728615 1
-0.056903651908457 1
0.183849391458796 1
0.0920745615797161 1
0.0648309645688018 1
-0.10645288057796 1
0.0756027119043463 1
-0.0748923547850754 1
-0.0732529553137699 1
-0.0637010865678524 1
0.0730406482659156 1
-0.0276006078376454 1
-0.0125640204232961 1
0.16180609913651 1
-0.0244169623466181 1
-0.122111339259011 1
-0.0680143017635916 1
-0.0831436656130077 1
0.143746807631061 1
0.0111434504947765 1
0.0106401280344253 1
-0.147497164220645 1
0.0681527960390575 1
0.00840478502030674 1
-0.0700734631608184 1
0.0535754726201989 1
-0.395854748123058 0
-0.00919380738453392 1
-0.156982628102142 1
0.0952732789091245 1
-0.127572747479937 1
-0.197360973352288 1
-0.0118544212161403 1
0.0502110266871939 1
-0.0282960007032778 1
0.0790473813126092 1
0.098110609204723 1
-0.0167399441715613 1
0.160044805528147 1
-0.217547984966091 1
0.00942745743249488 1
0.0327002048708923 1
0.0844929471121838 1
0.0665922161539927 1
0.13057335881346 1
0.20465118457414 0
0.0179575634196054 1
0.0923269986542819 1
0.00235735484269563 1
0.155694223202779 1
0.0225690785451493 1
0.0902717735959546 1
-0.236578990442435 0
0.152397415834814 1
-0.071159274365144 1
-0.00870993028047846 1
-0.00486379624868898 1
-0.0353358836058853 1
0.0982599371901658 1
-0.0209023902308455 1
-0.16842971897447 1
0.0529103352404622 1
-0.132423905742953 1
0.0368761629193216 1
-0.0692815150192048 1
-0.0383704094191977 1
0.00384730082986464 1
-0.0907765122415059 1
0.00705668186429174 1
0.0359999281926428 1
0.174431032628389 1
-0.0509369089593005 1
-0.111473199506183 1
0.0461022673630226 1
0.0476962439697895 1
0.286942460942378 0
0.0958683786280012 1
-0.194276847782787 1
0.183335300692251 1
0.0241194804020541 1
-0.00205091537390781 1
-0.197226829105991 1
0.136866968904627 1
-0.168892951029106 1
0.155482139311258 1
-0.0804095086011904 1
0.0170154795349598 1
-0.283999393833328 1
-0.287393154426877 0
0.0973880183189299 1
0.302848889497222 0
0.0628230092091631 1
-0.139888020617246 1
0.16051664197838 1
0.0134022762192632 1
0.153018652223572 1
0.126357985112989 1
0.244602068648449 0
-0.159548130481202 1
-0.171917224167064 1
0.128272965167511 1
-0.254642950192014 1
0.178966434288881 1
0.104738578494996 1
0.215698477501535 1
0.107937086639628 1
-0.0445316500365041 1
0.0904867395608368 1
-0.0498024291714149 1
0.0399818335103259 1
-0.0874341879855301 1
0.121079116071821 1
-0.0125166111475193 1
-0.19844758279733 1
-0.148635838924316 1
0.347098926951377 0
0.11302800816722 1
0.0237071120410872 1
0.0603529138556404 1
-0.158100683594928 1
0.114664079202352 1
-0.0979849421090665 1
0.150650928964432 1
-0.1946875817573 1
-0.00718389857553642 1
0.0826450631501961 1
0.0697027798880845 1
0.180833514082535 1
0.0741026167742842 1
-0.204109259080695 1
0.138709243122487 1
0.0147654856606689 1
-0.10139116786322 1
-0.0169022012612853 1
-0.0797708012075794 1
-0.0404917265830831 1
0.0987353362256593 1
0.111529230959926 1
-0.0786946196584304 1
0.0200482629595993 1
0.0775789237969649 1
0.244015997069949 1
0.0353456662960803 1
-0.0671260363927334 1
-0.0771966972023489 1
-0.0842416377349972 1
-0.0223253412958228 1
0.189298679262125 1
-0.16266863412221 1
0.29331088375875 1
-0.0661456527219392 1
-0.0373621363415794 1
-0.0520859919887444 1
0.0995271416281023 1
0.152458985570571 1
0.307674141812241 0
0.0319337588871573 1
0.0738417127440258 1
-0.0538324370966804 1
0.0698082726816473 1
-0.0875451030426176 1
-0.350710504565666 0
-0.0758462951523566 1
-0.0651763479537978 1
-0.0354623891615309 1
-0.120290234211916 1
-0.224372919115565 1
-0.0262514573261527 1
-0.149120694657602 1
-0.302038303541951 1
0.0924152077342903 1
0.15474466090541 1
-0.011052326831418 1
0.0137025832245054 1
0.0502822968308057 1
0.049123376314492 1
0.176171276226434 1
0.0127900061570874 1
-0.0185071640843809 1
-0.211840992101998 1
0.0681934207941353 1
0.100615453866628 1
-0.0334570268063125 1
-0.0518639363377338 1
-0.00795711593597498 1
-0.0603979918705652 1
0.107638095016709 1
-0.273119503542603 1
0.140629113511132 1
-0.0399490857283792 1
-0.0186262922904684 1
-0.135683079324723 1
-0.0174575821391505 1
0.0733267950128558 1
-0.183787815264195 1
-0.220296663628255 1
-0.00414990027024867 1
-0.25583349264197 1
-0.0328512957755132 1
0.139865849568447 1
-0.0260867490622393 1
-0.0274196416583883 1
-0.0211743321084728 1
-0.0662263579585214 1
-0.196412575453026 1
0.0909764491105951 1
0.177475911165643 1
-0.0234698372282247 1
-0.0234555251423329 1
-0.0150219760848566 1
0.313862544302096 0
-0.0975742839985486 1
0.0323160061756512 1
0.120072551650875 1
-0.13551356182227 1
-0.0180950773825895 1
-0.119541345405925 1
0.0623145303667239 1
0.167222761927929 1
-0.0197529940898514 1
-0.00921808697919493 1
-0.0194908130220781 1
-0.0770958356789247 1
-0.0164282509593418 1
0.0983076445461878 1
-0.0452837255783731 1
-0.0232759570994937 1
0.0288406036997275 1
0.138161334289407 1
0.100642359510111 1
-0.0779992223871219 1
0.0700457309272682 1
0.226693629697206 1
-0.106208760563998 1
-0.038335636962267 1
-0.0238931345447796 1
0.0406623502198073 1
0.189788981362923 1
-0.0406817349360182 1
0.0496885281691679 1
-0.122222678850122 1
-0.0200814830315107 1
-0.168991943821258 1
0.0935245735337431 1
0.0366773603585972 1
-0.140009735935326 1
0.142737482822715 1
0.0716702339427696 1
-0.155366906585102 1
0.0805110448570752 1
0.144366692578019 1
-0.0602993764789587 1
-0.375490982406617 0
0.0928947566013136 1
0.162666694705924 1
0.0698647741413271 1
-0.0379908229778369 1
-0.144370508420347 1
-0.136796390854683 1
-0.088832439582129 1
0.0422776971930332 1
-0.131198787394931 1
0.299885678807543 0
-0.0539423908679658 1
0.0794672309129062 1
0.0881256250873667 1
-0.0910799749350912 1
-0.273983273143706 1
0.142210788944841 1
0.231170659626839 0
0.0618354943720658 1
0.193585442092903 1
-0.299136386797516 1
-0.0027808842357725 1
0.0583554522173892 1
0.0199891791214802 1
-0.0920753085468663 1
-0.0543172859391296 1
-0.0547932007443808 1
0.141124752318285 1
-0.0496231099880981 1
-0.115141648306534 1
0.0424574104674883 1
0.0455195427022284 1
-0.0798317763193651 1
0.0891487216606925 1
0.0993375820710383 1
-0.204866050785421 1
0.0790173230695284 1
0.130498727591292 1
0.0738553625003576 1
-0.0767744553015227 1
0.0869312752229332 1
0.215149214344924 1
0.0805431735809307 1
0.108181319065415 1
0.165836529817415 1
0.0418181726707433 1
-0.0804721622464929 1
-0.140252990391141 1
0.070266091880149 1
0.0264911736987325 1
0.0300036977593853 1
-0.0830411011736152 1
-0.0657747383029512 1
0.118245098901478 1
-0.112097018851834 1
-0.158597981239907 1
-0.057073015519984 1
-0.00210258974786095 1
-0.00362363185443402 1
0.11503787291812 1
-0.147076721482999 1
-0.0519255296159655 1
-0.0640083834121564 1
-0.15470856338846 1
-0.147747909697202 1
0.100502566190364 1
-0.0889698487250583 1
0.126754739152779 1
-0.195883499090488 1
0.0390094136990753 1
0.0176490841085351 1
0.0823179132303572 1
0.38894410851772 0
0.23704175346585 1
-0.0145383283547532 1
0.140829118057481 1
-0.0355045487986343 1
-0.0121544500202455 1
-0.0130717043040498 1
0.113190557717385 1
-0.12633619295516 1
-0.135872275873414 1
-0.115672811544771 1
0.0016115635093225 1
0.0187967964011998 1
0.140845462118575 1
-0.0685584880124247 1
-0.0606260655750682 1
0.0823844750694808 1
0.0270551587714602 1
-0.0269512768032714 1
0.0121629745838757 1
-0.274138536111163 0
-0.101759725982023 1
-0.133258649580659 1
0.202461265926519 1
-0.0341376508329968 1
-0.00915190739135672 1
-0.00268568761623581 1
-0.0533182833206872 1
0.0677113729230228 1
-0.0654181497586408 1
0.0395763486683156 1
0.00321433943342797 1
-0.106870522014186 1
0.134582627526244 1
0.0681857126701866 1
0.0523951476922001 1
-0.0530587421672873 1
0.178049439721065 1
0.175892620556207 1
-0.0277712942251111 1
0.0421520762594652 1
0.177598770603921 1
-0.00649188114842447 1
0.0686736259624173 1
0.0924672219798398 1
0.175688630066688 1
-0.0374199831504223 1
0.121647232271061 1
0.0263342526982768 1
0.0434431530687441 1
0.28564627288862 0
-0.0623971296156946 1
0.109248576520605 1
-0.0246278647913365 1
-0.069565964615387 1
-0.143503413816048 1
0.0373695408642707 1
0.0573105609229558 1
0.0349551651382609 1
-0.0101089229302504 1
0.0654263286663939 1
-0.0173872367859999 1
0.0822342718142798 1
0.0774335636615046 1
-0.0359787952498327 1
-0.0835275288588813 1
-0.162812788376439 1
-0.0231831888087207 1
-0.0362039981729401 1
0.106524495515369 1
-0.0808363731785954 1
0.0166904678534517 1
0.172648092794003 1
-0.0260074874977939 1
-0.0475112747124973 1
-0.150618250091365 1
0.0737950238130488 1
-0.219019275431607 1
-0.0444092793514813 1
0.143120953447871 1
-0.0485625006055023 1
-0.248792546293502 1
0.0991375590218893 1
0.191033625954361 1
-0.216031794495481 1
-0.0611849512204765 1
-0.259271058690464 1
0.0452232558515279 1
0.0454206655425073 1
0.135605156314677 1
-0.260665545213328 1
0.0381341700081724 1
0.0638263658221173 1
0.0929441093470492 1
-0.0765362179310016 1
0.179548579018391 1
-0.0577278840129943 1
0.128670098971445 1
0.22648229734134 0
0.048963901561897 1
-0.0574025230403036 1
0.0181737337462623 1
0.0526514057912686 1
-0.24119877759289 1
-0.1092042828737 1
0.0109396757083263 1
0.194925684936077 1
-0.123496786491396 1
-0.0496753921830662 1
-0.061652326524273 1
-0.0231971516649642 1
0.174074555860379 1
-0.0218387760350238 1
-0.0583492007995143 1
0.015806710511336 1
-0.00194697944961194 1
-0.00752106705921017 1
-0.103036568357318 1
-0.0221118231147576 1
-0.109224948064036 1
0.167443033694564 1
-0.102218075782641 1
-0.0421124117675843 1
0.048581226142302 1
-0.0461810369939307 1
-0.173790125513587 1
0.155239901194158 1
-0.0043798148401653 1
-0.0878166104306345 1
0.0947228677495126 1
0.136373495676981 1
0.277880359866576 0
0.118055375103398 1
0.129516128431242 1
0.105026912677431 1
0.0439036363197223 1
-0.0433985276219613 1
0.25829641227795 0
0.022482231829878 1
-0.00853548908262278 1
-0.171448286531065 1
-0.227730537753373 1
-0.151634474125254 1
-0.0295093893460473 1
-0.227614100737784 1
-0.071913308272487 1
-0.19362907624437 1
0.027613897195393 1
-0.0619563091471725 1
-0.0608691831820692 1
0.0528356798290273 1
0.0592528722986323 1
0.173565549732695 1
0.0519570416150805 1
-0.154281272580159 1
0.0454422506610627 1
-0.294755519612011 0
0.209542736743125 1
0.0305646720514007 1
-0.176666781804818 1
-0.0417527080682803 1
0.0313369500725421 1
0.0199440245965945 1
-0.0240699063327407 1
-0.0691289966884079 1
0.0614519785716203 1
-0.0688855838507907 1
-0.111369833317603 1
-0.0953877273164176 1
0.0275140875538239 1
0.060329651029206 1
0.351791822860611 0
-0.128217204009786 1
-0.150984606088602 1
0.00774809814009863 1
0.0309349632723036 1
-0.0451990990905741 1
0.0308404874291157 1
0.200806354739959 1
-0.0666343903402675 1
0.0706697520296526 1
-0.0248087309393597 1
0.205875258582226 1
0.00410446250813575 1
0.012479136054484 1
-0.0650459689198918 1
-0.128410396188733 1
-0.10283909996488 1
0.0523276578207258 1
-0.116861826197535 1
-0.308105325720014 0
-0.0785938093858336 1
0.0126368314741714 1
0.133947702635272 1
0.030838957473516 1
0.143037019471425 1
0.0830227140838525 1
-0.0496772485224463 1
-0.0763616148149632 1
0.0706594872569824 1
0.0874771089760907 1
-0.0271457246456297 1
0.0492834852452872 1
-0.0541314526015062 1
-0.0916739925890694 1
0.0590434143978417 1
-0.134469579977789 1
0.0591605922876552 1
-0.167572736433974 1
0.135688385013201 1
0.26390554001568 0
0.272202701822254 0
0.0790383134543712 1
0.0484042672263673 1
0.0427729417814566 1
-0.0659420604282571 1
-0.0687196654443815 1
-0.129531510268521 1
0.142588354059497 1
0.0846512963427477 1
0.28608098067908 0
0.329883144224063 0
0.0379519464946044 1
0.0854903560270351 1
0.0565018346979183 1
-0.0155694850243942 1
-0.0897828183377406 1
0.000542782997794186 1
-0.03017662847205 1
0.21460517030844 1
-0.00592399522191979 1
0.0467463394240902 1
-0.0812715659916221 1
0.0342076190094951 1
-0.11107739647214 1
0.0468076092226903 1
-0.135012976781495 1
-0.157944297331084 1
0.126862031709353 1
-0.0735475324235616 1
0.0412590737733064 1
-0.21667175464782 1
-0.10809415705673 1
0.0112828483265273 1
0.121104801221322 1
-0.0331413731380298 1
0.0155685232985051 1
0.0458856144568773 1
-0.117377001140927 1
0.151776892932668 1
0.0920180783618083 1
-0.133336654177997 1
-0.162310437321212 1
0.164110506284304 1
-0.040000810453923 1
0.138270637195575 1
-0.0191811796596888 1
0.00936585136965232 1
0.132829132643912 1
0.0787319553282151 1
-0.102398980651765 1
0.0267314499606146 1
-0.0721000178081695 1
-0.0505773433636109 1
0.0456812633730014 1
-0.0604453911382499 1
-0.0341837454637842 1
0.00845268549457821 1
0.127197526049593 1
-0.0712017089466681 1
-0.210898461328647 1
0.0402203508856176 1
0.0916490617025468 1
0.203504520510791 1
-0.0489842201337947 1
0.193689284359234 1
0.0940860615104973 1
-0.192265320742193 1
0.00509979489042054 1
0.0331729606459964 1
0.154074525613377 1
0.128033668071817 1
0.226042312014614 0
-0.263624036373031 0
-0.00429390820170301 1
0.207010422377513 1
0.127989586997795 1
0.222544946050168 1
0.265000420697175 0
0.0942825770756082 1
-0.0648053948647618 1
-0.122675609092949 1
0.156202177737916 1
-0.170596020035022 1
0.0340116977551226 1
0.0519176119171237 1
0.037751948470512 1
-0.248154200001777 1
-0.038867697815742 1
-0.0105348050203896 1
0.0407549290278395 1
0.248518782890288 1
-0.00266202651703293 1
-0.132023679894719 1
0.00689297186065415 1
0.0335867179883407 1
-0.0479380036557118 1
-0.0945273664772044 1
0.103822324425106 1
0.11426487812293 1
-0.147225877700303 1
0.154315388833835 1
0.081174749537576 1
-0.096555044827593 1
-0.109804480736026 1
-0.295378344465585 1
-0.082560170091602 1
-0.0866244560141351 1
-0.125909959322542 1
0.232333446244675 1
-0.0281706395941296 1
0.14159784753249 1
0.0453389201264785 1
0.00212430767636007 1
-0.0686235672956595 1
-0.0658457922392696 1
0.253146071647181 0
-0.0614907217615402 1
-0.0371448917244693 1
-0.115120432073006 1
0.0664730393692968 1
-0.0720710493781134 1
0.239279408246166 1
-0.0487974559228847 1
0.173608555230073 1
-0.00834957045435063 1
0.091327693620313 1
-0.165913226789402 1
-0.172670184858294 1
-0.0788818405820754 1
-0.102621334263621 1
0.137216365389049 1
0.0623446094171198 1
0.232559996682996 0
0.0425032401233618 1
-0.0350651048574343 1
0.0730227145644862 1
-0.165614058784469 1
0.115725195220216 1
-0.222581357621679 1
0.053680678793744 1
-0.0294213778452315 1
0.029961835913739 1
0.105802574446254 1
-0.106465756007745 1
0.0227224885247408 1
-0.254706193818128 0
0.107855240664172 1
0.212820501620408 1
-0.0420620124007012 1
-0.189833738365659 1
-0.0331978856430076 1
-0.0247234481759581 1
0.0606319332240427 1
-0.11702430511204 1
0.162283380566683 1
-0.0117908251333229 1
0.0200636180795625 1
-0.159096836792233 1
0.0863084439248578 1
0.272766705678667 1
0.0912287715305182 1
-0.082155301163133 1
0.0109210224493544 1
0.352346711697227 0
-0.274378538342554 1
-0.019853174197576 1
-0.0554993979090338 1
-0.0992364646591178 1
-0.0787210770606812 1
-0.117001629809538 1
0.110473761565021 1
-0.0540085943582106 1
-0.137440847292382 1
0.133425196729916 1
0.101384315384163 1
0.0899185396728749 1
-0.0741234911969255 1
-0.0724583527374349 1
0.0455113370025874 1
-0.0139871561665038 1
-0.0867379547934805 1
0.114698718131561 1
-0.162921936450695 1
0.0339851461903274 1
0.117212581018907 1
-0.0981284399076586 1
0.145524427906899 1
0.129124884509573 1
0.12381697525223 1
-0.130674126998541 1
0.0698375818614542 1
-0.214947902849888 1
0.0975261668430762 1
-0.132216396225355 1
0.0929344302286352 1
-0.0118029748621868 1
-0.145988703530677 1
-0.103752609015373 1
-0.0589548031505263 1
-0.126913082623972 1
0.079488800943533 1
0.0871431792481943 1
-0.0535917970044439 1
0.0777416225505688 1
-0.138935066535432 1
-0.0283980627994805 1
-0.0843719901457279 1
0.0248595921946683 1
-0.155987473394906 1
0.00834721024137534 1
0.203165226609409 1
0.110621595681428 1
-0.274836171166654 0
0.0692895641365671 1
0.0185373266067955 1
0.157352759989617 1
0.000783764896841992 1
-0.0576061200371482 1
0.0506564125480528 1
-0.0655643757421086 1
-0.00282154697330961 1
0.0584258869814498 1
0.0029819114165586 1
0.0637558026803823 1
0.0704630780163661 1
0.0257664914671503 1
0.0443291029271511 1
0.0821136137061677 1
-0.0675339591627385 1
-0.103381789867982 1
-0.10926707314682 1
-0.127255073676583 1
-0.0620512052378058 1
0.192790849504512 1
-0.249895051897097 1
-0.218627645839116 1
-0.0192048112064021 1
0.0326388776581261 1
-0.157365324932561 1
0.126687351383694 1
0.0410147103824093 1
-0.0337334836033273 1
-0.0341190680162968 1
-0.205884568138153 0
0.0344303282309798 1
0.206038198031599 1
-0.116203155030859 1
0.0140483077922486 1
-0.133480049645549 1
-0.0748103427977691 1
-0.084286932124342 1
0.0252333183850369 1
-0.0774890949458875 1
0.165363952399157 1
-0.0884849108310126 1
-0.0918886765953168 1
0.0792672324468173 1
0.0888333895265974 1
-0.115666876523326 1
-0.0324511039112348 1
0.125140336332379 1
-0.0334142637866718 1
-0.0882941119741481 1
0.186097125753359 1
0.0856757783892552 1
-0.167265604333883 1
0.150035855366047 1
-0.0930865715895682 1
-0.00138539096672955 1
0.0624274821659469 1
-0.0205173397914639 1
-0.131530510972679 1
0.136349296892175 1
-0.126552239260699 1
-0.199637438323454 1
-0.301534197221342 1
0.192747785944796 1
0.0786627959556769 1
0.142317860707825 1
-0.0104479885448909 1
-0.0761566141566367 1
0.00470017036652635 1
0.157919613222895 1
-0.0931836996431227 1
-0.10972102525822 1
0.108860866793347 1
-0.150080540578105 1
-0.132522863664246 1
-0.174132721069591 1
0.153663626978089 1
0.0341480551447414 1
0.0529339876416639 1
0.101161791357417 1
-0.0701116528323316 1
-0.0928054339050958 1
0.119121937001176 1
0.0340739580332001 1
-0.0871760624113211 1
0.254929367154074 1
0.165556588132385 1
-0.0369427735470221 1
0.0381462699876371 1
-0.072408165188197 1
-0.0802185080061035 1
0.132403244340051 1
0.158267101963034 1
0.0265365466163501 1
0.117118324184185 1
0.216509511494876 1
-0.0404214677041115 1
-0.123989441558415 1
-0.0798244265063258 1
0.261136768908688 0
-0.0837940771738213 1
0.0556610360596512 1
-0.215634365611373 0
0.0418766333736444 1
-0.247055896905907 0
0.0338928811628453 1
-0.132101187919619 1
0.141941147823873 1
-0.220062742203529 1
0.0885191022289979 1
-0.00233793276663705 1
-0.0485338237986998 1
-0.0352159773326874 1
0.167747575362523 1
-0.0357214622083855 1
0.0880578338142803 1
-0.0824795257682078 1
-0.188097644708774 1
-0.155667912185702 1
0.107643993785355 1
0.164517951442951 1
0.0668279341489313 1
0.0364543986078635 1
-0.132974579153285 1
-0.191978937353289 1
0.0651395461894682 1
0.0106957182493159 1
-0.0325057331460946 1
-0.161959649410512 1
-0.0197096640981998 1
0.0019462273835255 1
0.0503421008375484 1
0.039038358165645 1
-0.0530794786642081 1
0.0245955611646706 1
-0.113536115701293 1
-0.00967852819454197 1
-0.014297687209569 1
-0.0263222996304668 1
-0.016756235275984 1
-0.170627332583785 1
-0.0496692684966549 1
-0.0493132792371833 1
0.208477014904138 1
-0.0599244152636118 1
-0.126813897990135 1
-0.0548271104629186 1
-0.185557224937008 1
0.00430785150846087 1
-0.108321524586994 1
-0.0404996476771701 1
0.0245586134190065 1
0.0626363133198769 1
-0.0773767779201233 1
-0.177476812186402 1
-0.0677416182883372 1
0.00874057061063059 1
0.10140857425983 1
0.110524645946162 1
0.491905670523042 0
-0.240209353906387 1
-0.0289434790635526 1
0.0479212234856244 1
0.151504049643038 1
-0.10394641282376 1
-0.137730794361012 1
0.129817382571257 1
0.0756841378285959 1
0.104310355960827 1
0.0765014108172446 1
0.130937434813752 1
0.329639820453875 0
0.122268498239645 1
0.156471349827488 1
-0.0391336384359338 1
-0.126259139175632 1
0.0209395019387315 1
-0.0145962432803725 1
0.071968383023413 1
0.0669115763239144 1
0.0682875935826038 1
-0.0920602406283722 1
-0.00873589880094267 1
-0.174527325269537 1
0.0792669082938315 1
0.380233820280991 0
0.0116297030302098 1
-0.113591955996528 1
-0.0594988450937021 1
0.0595740094279652 1
-0.0357437597285657 1
0.0699579094083052 1
0.170994987086237 1
0.0778777294003921 1
0.141070071174576 1
0.0618348070115416 1
-0.0299340096612711 1
0.166192988801685 1
-0.154478437489799 1
0.132983100728416 1
-0.143447901227542 1
-0.0718036970607527 1
0.123777176099779 1
-0.0672345003261719 1
-0.157689981637527 1
0.175001625917451 1
0.0114348681565118 1
-0.114129556752779 1
0.158087228987514 1
-0.0687519382293333 1
0.100529849714723 1
-0.0960036374468855 1
-0.0078941765559469 1
-0.0802446059457762 1
0.0811462304578644 1
0.0575804894316805 1
-0.0577793394597064 1
0.047016806447686 1
-0.0722460197912849 1
-0.0189692719525089 1
-0.203420786528169 1
-0.240792001991818 1
-0.0501252001052325 1
0.234139291008622 0
0.0658017571261325 1
0.0919315302002294 1
0.0132448088761515 1
-0.0653620602574678 1
-0.0662250347178888 1
-0.0299451457468922 1
-0.0631163595282777 1
0.187891869666041 1
-0.184554365514375 1
0.0334530562678491 1
-0.157502484065194 1
-0.0187400605274601 1
-0.0896709805958147 1
-0.101044522795642 1
-0.0353174889333334 1
0.0206171239212471 1
0.035539729720655 1
-0.0685245944946551 1
-0.151113000751192 1
-0.0179401352281931 1
-0.0746093205758494 1
0.00778718459124768 1
-0.121662370027111 1
-0.151088216947045 1
-0.0069851673492103 1
-0.00716823129478988 1
0.0946175384304947 1
0.0561135626070925 1
0.0546625722714856 1
-0.156882962625784 1
-0.0574528679246586 1
-0.0520893697127614 1
0.0461431536150974 1
-0.0555852738749469 1
-0.121517989795926 1
-0.173492026639248 1
-0.0550012105155102 1
0.0418540589877161 1
0.0976661695617686 1
-0.0648419702379203 1
0.00735057439444855 1
-0.0709323768754422 1
-0.266824301986814 0
-0.0540983744695208 1
0.018208852908839 1
-0.123650052613444 1
0.0619545355776084 1
-0.0369758024001483 1
0.0579037859119197 1
0.0382349269533612 1
0.110620107688803 1
0.0739642384780518 1
0.0157663576632138 1
0.271241051081465 0
0.0027785728745232 1
-0.197589643900181 1
-0.0507015555343059 1
-0.0279142491053306 1
-0.034803721127779 1
0.136768877755148 1
0.0407736196567438 1
0.0609107694644998 1
0.0697263463817866 1
-0.0538635147747325 1
-0.0604485026621539 1
-0.109342781540023 1
0.0603764299113663 1
0.0644842401712539 1
0.00766742176504827 1
0.221524693044709 1
0.074553952582961 1
0.0667107919343827 1
-0.148388545714787 1
-0.0558475255120009 1
0.0289964867445729 1
-0.355337862817655 0
0.0328270569801484 1
0.217705155180332 1
0.0292473099687071 1
-0.00193838175982139 1
-0.00576250108140595 1
0.116882591072434 1
-0.0343738760254453 1
-0.0274781141274838 1
0.0893586932673295 1
-0.0836131314405514 1
-0.102106745102609 1
-0.00660387738698387 1
0.14057253073843 1
-0.189432475801682 0
-0.017697039587006 1
-0.149404692942781 1
-0.0230972720038845 1
0.0186446752227775 1
-0.161279503916021 1
0.195538993491551 1
0.0718227551690162 1
0.115087687596089 1
-0.03239431220049 1
-0.223425151216841 1
-0.0670889591779033 1
0.0606146553725057 1
-0.0619587803314267 1
-0.256464271983023 1
-0.00678841387637543 1
0.147836793628294 1
0.091852758514638 1
0.0177199120334033 1
-0.170752795016243 1
0.0931574557385126 1
-0.0227992758722515 1
0.0135940263824294 1
0.0138512565550439 1
0.0507428598607989 1
0.178181771379212 1
-0.0403329931300681 1
0.0969446981014739 1
-0.00912270935466539 1
0.0602007106903844 1
-0.257967264793748 1
0.03058477549457 1
-0.109416541931906 1
0.277456145137604 0
-0.0878138534837196 1
-0.239236518961905 1
-0.0917981879489762 1
0.111407742767214 1
-0.144355026919786 1
0.041112578373537 1
0.165039728034953 1
0.131413419059048 1
0.081967146643724 1
-0.0529163442792463 1
0.147750505713908 1
0.0446468613984329 1
-0.273648859529681 1
-0.0377711124381297 1
-0.0537477522068668 1
0.036590236263502 1
-0.0615440450724936 1
0.0652763881611453 1
0.00467294341156232 1
-0.0396369921711187 1
-0.192397612351077 0
0.140551452756092 1
0.0562348568999255 1
-0.0514473090352006 1
0.151124234954694 1
0.207446824810387 0
-0.20381027310189 1
-0.193869914096418 1
-0.0234034030037444 1
-0.099103117249776 1
0.0531285486732555 1
0.0612180404563473 1
-0.105340155060952 1
-0.149548569265711 1
0.0518567973425898 1
-0.119289975291009 1
0.207490014331826 1
0.00922344305372063 1
0.023283025337836 1
0.0924310493102671 1
-0.195616950810161 1
0.238203382948386 1
0.0292810988370265 1
-0.0470291170402568 1
0.000449469491294027 1
0.141450682554414 1
-0.0483533724183151 1
-0.0260237844588668 1
-0.159028562586523 1
-0.284442416745438 0
-0.187152130390225 0
0.149483826449055 1
0.163854508235565 1
0.0532777599326393 1
0.168062054561061 1
0.180745170671213 1
-0.106135528899878 1
0.0201135714473581 1
0.0221075259439958 1
0.135499414913874 1
0.0740628542345037 1
0.33893961261544 0
0.0326065737977931 1
0.139158565424538 1
-0.102056983403847 1
-0.214795497865857 1
0.10835032590696 1
-0.0798307578144535 1
-0.0301426116145621 1
0.0483267814569158 1
-0.0187002782005964 1
-0.0661185928786827 1
0.058972970896049 1
0.0129034332376314 1
-0.02770737970549 1
-0.073639721612687 1
0.051252711942044 1
0.111872686494294 1
-0.255616756935529 1
0.158035400286324 1
-0.0758415754350608 1
-0.0307118856521849 1
-0.227044737417449 1
0.0525550549007468 1
-0.0216844295313221 1
0.341377413159688 1
0.00474997851897866 1
-0.067455325951763 1
0.0522491008377072 1
0.125566762157561 1
-0.25849977064316 1
-0.194065797139981 1
-0.205943291324986 1
0.0696240446126531 1
-0.0849218900737215 1
0.000973232900961019 1
0.266800407504133 0
-0.0145268085299541 1
0.243051587292459 1
0.113010965246186 1
0.231073636362023 1
0.00725127827115351 1
0.0675558207572498 1
-0.0263876958484952 1
0.0857771322863815 1
0.07931153003069 1
0.178136667693308 1
0.079383800654968 1
-0.0142584493910095 1
0.0700987656580419 1
0.196621214493871 1
-0.157513729648923 1
0.100230082161173 1
-0.0656236168801269 1
0.22955244344361 1
0.0540665761090208 1
0.084805952071374 1
0.0402885100066888 1
-0.0346799993383403 1
-0.0803796386923838 1
0.0794173125379492 1
-0.0669181371134182 1
0.0476847693474653 1
0.0800503960232762 1
-0.0499530070520225 1
-0.0777921994715895 1
-0.050039053691724 1
0.0127019530950651 1
0.356101174274098 0
-0.202542698761711 1
0.0616621012363274 1
0.137346322482198 1
0.11996274210125 1
-0.00120708110984299 1
0.0114798218708151 1
-0.000269312240424254 1
0.0164101313096244 1
0.0329740062274903 1
0.0423400092004875 1
0.081390401821316 1
0.0212807950681286 1
-0.126744888356194 1
0.00672101468969134 1
-0.242621441253099 0
-0.0160183734711613 1
0.0123666261600551 1
0.0622375238148488 1
0.101723674941139 1
-2.66579872521058e-05 1
-0.0591065170668585 1
0.219651039907153 0
-0.0221993764997264 1
0.138390688624279 1
-0.0362412522164258 1
-0.0469846010559588 1
-0.161353263356205 1
-0.00666343458383857 1
0.0104078177889034 1
0.0113209731404761 1
-0.0732778863171969 1
-0.132821351324837 1
-0.0763754235508683 1
0.0662531586262545 1
-0.0707720212006495 1
-0.0282138842453578 1
-0.139105818045797 1
0.119468247781783 1
-0.0193064713072941 1
-0.0110981669455948 1
-0.120475491987329 1
-0.200024968937769 1
-0.0961711298491956 1
-0.0869383850788403 1
0.0737041802941552 1
0.17670554880693 1
0.0206778340959485 1
0.122210862253235 1
-0.259501288904882 1
0.0530117436118914 1
0.100252161584293 1
0.0578506090967409 1
-0.102185299864504 1
-0.0897911194578718 1
-0.0965564597401196 1
0.101710755513556 1
-0.111352105427824 1
-0.00411124067617352 1
0.127194686560383 1
0.125987192474659 1
0.0155554152602289 1
-0.265062685599474 0
0.180545029211397 1
-0.237146406881726 1
-0.143365753823275 1
0.0219158157814036 1
0.179179094209781 1
-0.00875575968788967 1
0.0936505998010581 1
-0.155671243540378 1
-0.153012036412026 1
-0.0705842576712626 1
0.145460666642148 1
-0.0360583654502799 1
0.0542022040928212 1
0.293342239357883 1
0.214070727761201 1
0.111266484108584 1
0.107423596864038 1
-0.0762189700170015 1
0.0166286044185994 1
0.0826690155635212 1
0.0692421065908971 1
-0.00730967351832762 1
0.0754061201875391 1
-0.227483232286787 1
-0.023176996025525 1
0.0151092254889652 1
0.0227157292157135 1
-0.0589309454993381 1
-0.190411258770451 1
0.0220391908986008 1
0.00498275776584851 1
0.13000699485321 1
0.0486344251738104 1
-0.0807468891798032 1
0.150377165102925 1
0.0209066332544105 1
-0.158709799545027 1
0.109007567413941 1
0.2605453157393 1
0.049342871415897 1
0.00845894386814263 1
0.126519963272562 1
0.131585417678289 1
0.238994908925667 0
-0.103976282070247 1
0.0360887701766164 1
-0.191125054418409 1
0.0177959166839823 1
0.0938050059178652 1
-0.0261899208186278 1
0.13962843916661 1
-0.0366317995859848 1
0.294141612967082 0
0.0643671562397942 1
0.0951060981427991 1
0.00310954080794054 1
0.0681197622844402 1
-0.130257656041693 1
-0.0389876331091985 1
-0.085440664316861 1
0.0996204701038683 1
0.0475725655379797 1
-0.116836600352739 1
-0.161230037486096 1
-0.0668063450790406 1
0.147946449242681 1
0.321032947444272 0
-0.121380913762805 1
0.211836374683412 1
-0.137397518868127 1
-0.081636962961794 1
-0.103275793550284 1
-0.111792786583664 1
-0.183329387293585 1
0.147288995755706 1
0.0242248844857459 1
-0.164790012514556 1
-0.185269461081462 1
-0.0230491318510096 1
-0.186645111937573 1
-0.147295055664036 1
0.253395291430399 1
0.256226381251531 0
0.205911572154809 0
0.196794594102162 1
0.133273891658879 1
0.0584505261699324 1
0.0424876651954256 1
-0.0640941932851713 1
-0.0411727140935111 1
-0.0844719452554821 1
0.166371464796189 1
-0.00510194454960611 1
0.106598677694719 1
-0.0194477098835747 1
-0.0740286595434187 1
-0.152608650810145 1
-0.0190615392990896 1
0.0196367777394317 1
0.0269157817453719 1
-0.208030235227941 1
-0.163439204360806 1
-0.108338472045411 1
-0.0433517319524008 1
-0.23949582296765 1
-0.0975424712011308 1
0.0743199470380203 1
0.0268472509589964 1
-0.498881653107204 0
-0.0222904862220942 1
-0.0649903351029757 1
0.01115645729353 1
-0.217482066419717 0
0.0212037490988723 1
-0.100191859409996 1
0.0423727918266222 1
-0.016947401316984 1
0.173301987978238 1
0.148482761666608 1
-0.113023761786267 1
0.0434254431973677 1
-0.0628945880627736 1
-0.118121089579064 1
-0.254948966640346 1
0.027003207475137 1
0.15569976467065 1
0.0359319508092479 1
0.0346416473779966 1
0.0224017043639605 1
-0.0964825010812369 1
0.0144098283356099 1
0.0277271522745044 1
0.271825130310166 1
0.0327911048469621 1
0.00628434685206359 1
-0.118994007064152 1
0.11680738745786 1
0.184557237883524 1
-0.111243192970402 1
-0.00518500285586402 1
-0.221415865387636 0
-0.0563515804758362 1
0.032690233570974 1
0.0625328110950248 1
0.0914621894840828 1
-0.0285592684311893 1
0.105428161407609 1
0.0677771250034796 1
-0.0532256059224598 1
-0.0161392317487598 1
-0.00033737048928378 1
0.222393039726555 1
-0.179938219636353 1
0.0324641303418272 1
-0.106531188980332 1
0.120673765026259 1
-0.094159255279599 1
-0.0176471859576561 1
0.0438914724257283 1
-0.123929603117608 1
0.0175893304619546 1
-0.0716399516729923 1
-0.0207956133509259 1
-0.0597649701323814 1
0.0679521932099467 1
-0.0458380873452448 1
-0.072954580483172 1
0.13697574105946 1
-0.1865493356852 1
0.0449923427751995 1
0.141792208546582 1
0.057543116401726 1
0.0649362398995459 1
-0.0655807011424767 1
0.0564691733250833 1
0.071470097949148 1
0.101404273414382 1
0.130908401253568 1
0.00885341989164988 1
-0.0446687552223812 1
-0.00210771334933744 1
-0.453779175766264 0
-0.203006788733446 0
-0.106983994104292 1
-0.0603187542358398 1
-0.0427720894488978 1
-0.0380092254009548 1
-0.108906267969336 1
-0.244012407405019 1
-0.1039513863145 1
-0.141622205497235 1
0.0978926051623169 1
0.079567448794209 1
0.133447076547701 1
0.0415373568270503 1
-0.0293820957731848 1
-0.126331258557019 1
0.119429498066 1
0.0487455936685753 1
0.247357314651283 1
0.0898337648089058 1
-0.144903837836676 1
0.00305250758644089 1
-0.0635029784234049 1
-0.0528551774542724 1
0.0415147055076606 1
0.148080031257249 1
-0.263582173410457 1
0.0205136934005144 1
-0.21370333452073 1
-0.123275268216098 1
-0.0126882348622111 1
0.0806618573042533 1
0.179009391911256 1
-0.141258131401644 1
0.0532761248098467 1
0.0404024169875606 1
-0.0855872116815494 1
-0.0215890745677481 1
0.021938416513656 1
-0.0145452480742128 1
-0.0881432827398152 1
0.0178988329045951 1
-0.104951148605356 1
0.209626776120815 1
0.0632163207776895 1
-0.026103716397345 1
-0.00421500511050614 1
0.162679716212294 1
0.172936487958402 1
0.0789239528331682 1
0.036636386585013 1
0.00798644962128512 1
0.0804392246511257 1
0.0279258170566593 1
-0.0845023923323439 1
0.0944383895413031 1
0.150928943019371 1
-0.0340772967586657 1
-0.334645163710978 0
0.0104190375480574 1
-0.0570159042268207 1
-0.100043335624292 1
-0.00130784272262054 1
0.0774503015998526 1
0.0132780300663429 1
-0.132132103521357 1
-0.252874870737408 1
-0.199890858872476 1
-0.0577906662379465 1
0.167619288367689 1
-0.0602596704584043 1
0.105377868920462 1
0.12011344532677 1
-0.083445977379735 1
-0.0552085108855412 1
-0.130286956838598 1
0.175566172955305 1
-0.0781267073526068 1
0.0548417410301412 1
0.0484507605056541 1
0.104985073039001 1
0.133213530674777 1
0.0196491817409779 1
0.125989957582801 1
0.0984715736719606 1
-0.0833903416351218 1
-0.026285693886994 1
0.0504864093921459 1
-0.0749287262178253 1
-0.0803365569139387 1
-0.111211307205051 1
0.152731694870729 1
-0.0476027327686344 1
0.121281275174457 1
0.0774153120810994 1
0.0202571618688005 1
-0.274763720649953 0
0.121493345678663 1
0.0283680729802992 1
-0.194085152159925 1
-0.0450180391665651 1
0.023532001577548 1
-0.0376325703519847 1
0.0443858512177744 1
0.000395332089011755 1
0.0192071422307789 1
-0.104697491667778 1
0.0684702297930185 1
-0.152754215795017 1
0.213300819189569 1
0.0751801534947321 1
0.149407539914639 1
-0.104910339725353 1
-0.0540727056108198 1
0.0836458938832527 1
0.0745787072069954 1
0.00951953040333446 1
-0.178731412755475 1
0.0412215688655805 1
0.131288109567204 1
0.135983274456755 1
0.00375801002033952 1
0.145664078733227 1
-0.290574174430879 0
-0.0551425050377166 1
0.0601161967132087 1
-0.13814457238256 1
0.150126051098273 1
0.148205788747442 1
-0.0773887893632063 1
0.0320021971731946 1
-0.0147246984548223 1
-0.00496411676720447 1
-0.0686055492928683 1
0.0353465685365435 1
0.0382930198605097 1
-0.0500470558203679 1
0.122600303566001 1
-0.0802883603847293 1
-0.0107056313478777 1
-0.0358556891037803 1
-0.0623686590170514 1
-0.098005222777033 1
-0.196410456829211 1
0.0573440737867262 1
0.0122107772312164 1
-0.030335539944497 1
-0.125218538708451 1
-0.0403159401876441 1
0.0521391430188963 1
0.118635456376529 1
0.0251155965636509 1
-0.075969820486521 1
-0.295402293782584 1
-0.104393661815322 1
-0.0645134955891949 1
-0.0333771586200135 1
0.0640405943716973 1
-0.179591366385677 1
-0.183737019255615 1
0.0633845204787326 1
-0.0803189379977672 1
0.0747103459413591 1
0.160805884865078 1
-0.161693181225365 1
-0.00547233391380082 1
-0.0220570335042595 1
-0.0711040826852798 1
-0.0101686423976487 1
-0.0179004215627772 1
0.0584653417869443 1
-0.244468413654406 1
-0.255448370022647 1
0.0365627341314592 1
-0.0207754448923619 1
-0.0824174973531452 1
0.0435678588216733 1
-0.182999357036088 1
-0.00990870581890946 1
0.0382017204246243 1
-0.0460384470084276 1
-0.00705663089076404 1
-0.0653897452974376 1
-0.0177213956552933 1
0.198180455474385 1
-0.00570631418041241 1
0.191233531953317 1
0.055541370450151 1
0.0948215235345477 1
0.19969032577722 1
0.0221261818909257 1
0.270368823633893 0
0.106216141575296 1
0.00361306889794109 1
-0.0185817868022035 1
-0.114825011811132 1
0.0936150693087483 1
0.0196411714793528 1
0.195604390605872 1
-0.0492409297139483 1
-0.0889089881522453 1
-0.064215236391014 1
0.211777333891185 1
0.0271956588482654 1
0.00444250431153724 1
-0.0553166837468959 1
-0.134559098769428 1
0.0508223235950324 1
-0.215050688670431 1
-0.0793814651141176 1
0.0105754086956528 1
0.0677356118477488 1
-0.00121474056818362 1
0.0782039551607628 1
-0.00952838094598078 1
-0.0808337506942211 1
-0.0398975852397196 1
0.0443258418215886 1
-0.0138764904482827 1
0.0772515698844475 1
-0.0793421893911873 1
0.0475948137869598 1
-0.00890092946104559 1
0.161043090469439 1
-0.123856279019542 1
-0.020863245072095 1
0.173916594734881 1
0.195248338204866 1
0.174833493025251 1
0.0421484552621196 1
0.077033690086663 1
-0.0698474716632435 1
0.182043057657593 1
0.0224258111073879 1
-0.11004267446412 1
-0.0596231779540976 1
-0.0311252181256281 1
0.254984338875629 0
0.157495511205966 1
-0.0378305710056466 1
-0.0420306470223168 1
-0.197967844174724 1
-0.0087995054295698 1
0.203737038575953 0
0.152994129377408 1
-0.145362692530845 1
-0.117754398317374 1
-0.0992026036227928 1
-0.104002278911497 1
0.0934070752413133 1
0.142999881284084 1
-0.0928533765326294 1
0.125547670932983 1
-0.128856218245179 1
0.0966061582477021 1
-0.162774031127815 1
-0.047935424635804 1
0.0118666377931388 1
0.103136066216996 1
0.119932783410849 1
0.0843741269451015 1
-0.011966414835948 1
0.0186740705007476 1
0.0980972294616633 1
0.110179964154998 1
-0.0645333787838292 1
0.0628747724353411 1
0.0561974986213048 1
0.0346254056095413 1
0.195519268220761 1
-0.194382092105983 1
0.0735090241526119 1
-0.200150951706641 1
-0.0980034835622062 1
-0.012691648268098 1
-0.00930453970283706 1
-0.0215651689759702 1
0.0519124267969974 1
-0.0970251686929123 1
0.0189677523798467 1
0.139837065572575 1
0.0121750891775452 1
-0.164551731553202 1
-0.0453141093266771 1
-0.124450805564205 1
0.0580528634844691 1
-0.0468407579897958 1
0.114476415288876 1
0.148945024862795 1
-0.16251886892598 1
-0.0140567465080079 1
-0.0580532731538207 1
-0.207588908621904 1
-0.104521288232137 1
0.0260561472955492 1
-0.147901637859191 1
0.138457212201239 1
-0.218870333699204 1
0.113499860204258 1
0.134705918890756 1
-0.108590799439594 1
0.198735393070007 1
-0.119840266177959 1
0.20008742007399 1
-0.0649097356430662 1
-0.132716777486471 1
0.00306099559833473 1
-0.0164627409294489 1
-0.0611184755579623 1
-0.144717272565676 1
-0.149665471668421 1
0.0802995496015465 1
0.065794851492532 1
-0.194035703112755 1
-0.0227985226366862 1
0.230825991301554 1
-0.0142994393663008 1
0.0429733592613729 1
0.0732114641529967 1
-0.239264858837543 0
-0.208751645396584 1
-0.135473694182344 1
0.109879173022152 1
-0.20040263775307 1
-0.139045251405994 1
0.027968258473421 1
0.0889397758353541 1
-0.0657065511546621 1
0.153729800497759 1
0.199649932428339 1
-0.0444941773178495 1
0.175704074236045 1
-0.0613247929546329 1
-0.0175473302394493 1
-0.000198388598858148 1
0.139995778187913 1
-0.0144776433792101 1
-0.0136537658895977 1
-0.0881250558518974 1
0.0370097074117429 1
0.121791790265073 1
0.0997649645111954 1
-0.0951269272374042 1
-0.16464149473768 1
0.134469865031015 1
-0.0761390379471693 1
-0.102613380021973 1
0.0351767284665701 1
0.0615040600630817 1
0.0240930591215277 1
0.0283442323652446 1
0.046479484462633 1
-0.085900907037953 1
-0.188234624298372 1
0.0264756577370116 1
0.102885718060809 1
-0.0519627286429004 1
-0.048347102868793 1
0.0127437655794566 1
-0.104627632168089 1
-0.150802706438231 1
-0.115867482193267 1
-0.00935843930720381 1
-0.220625238567676 0
0.193284907834905 1
-0.332539905662362 0
0.18862219294643 1
-0.150445553985611 1
-0.064659713939656 1
-0.0218583151757547 1
0.0843596088871187 1
0.238413220524796 1
0.22522481472917 0
0.175571124655565 1
-0.00455323357684803 1
-0.144994449706051 1
0.0341019904948151 1
0.265680508250569 0
-0.0122036223886942 1
-0.121513221485215 1
0.191048608376863 0
-0.046834910244867 1
0.0260283213053532 1
-0.135115956400327 1
0.205983993204691 1
-0.0382687710027051 1
-0.0591919630659196 1
0.0395756688012631 1
0.104411135980264 1
-0.105261882217722 1
0.0304229520543779 1
0.0156877631387438 1
0.0536032053185135 1
0.214560395755682 1
-0.0270964584617834 1
0.21486570688895 1
0.144234294645714 1
-0.0833326600052574 1
-0.101191084259193 1
-0.0538781664899527 1
0.0689143714971382 1
0.0874994015642052 1
-0.102033842986993 1
-0.0213711911808163 1
-0.0263394316202009 1
-0.0842120983367028 1
-0.0478457628709026 1
0.0530414579084369 1
-0.0165304887580997 1
-0.0469404872230992 1
0.0116019065596738 1
-0.0953444474613764 1
-0.112313402134979 1
0.0748346572569549 1
-0.168023353891614 1
0.082755737650631 1
-0.125475604221276 1
-0.103661852370588 1
-0.257954832302026 1
-0.098990959386534 1
-0.140137900669022 1
0.08038909251219 1
0.000336010115799961 1
0.0938661827779193 1
-0.0937445377529473 1
-0.0337157084060999 1
0.00494246003927763 1
-0.0917358181013456 1
0.214927074632508 1
0.0225363364047844 1
0.177824924652934 1
0.159604792956577 1
-0.081221690982466 1
0.0918881379320303 1
-0.143316020264308 1
0.207005292127846 1
-0.240028173576962 0
-0.116719859533197 1
-0.112679453732615 1
0.00187683985472002 1
-0.0851300929001832 1
-0.228933431790414 1
0.0878247736453947 1
-0.01558489320223 1
0.0661820901382453 1
-0.17952522825159 1
0.0115632294330025 1
-0.0312742291235585 1
0.104558472859672 1
-0.105901767052158 1
-0.0564534394067818 1
-0.030894676391162 1
-0.147263960460238 1
-0.223397186033441 0
0.141991111936673 1
-0.152886744220732 1
0.0246689534080908 1
0.0629292776586114 1
0.185291516819835 1
0.150037585765951 1
-0.0671110407925198 1
0.193365204902605 1
0.148615498186397 1
0.0721028283493216 1
0.147875934304378 1
0.197179684986778 1
0.0079178957642766 1
0.0976769425840319 1
0.0262808582729337 1
-0.0707798978752487 1
0.154266402299634 1
0.0345505354302431 1
-0.0734973204589991 1
0.0881759883294578 1
-0.0716964778791486 1
0.0933362871659663 1
0.144317380997038 1
-0.225212931102362 1
-0.217183377884812 1
-0.0619783785744944 1
-0.0691003819166442 1
0.116929288281104 1
-0.0500917686978373 1
0.0127890792082656 1
0.0586002877456229 1
0.203561233111021 1
-0.101364069592439 1
-0.0812230611738129 1
-0.0849185391790289 1
0.0247203363916269 1
-0.119955930359205 1
-0.0244982077298764 1
-0.0880777244932127 1
-0.129185016756128 1
0.0698767967679298 1
-0.133525402107506 1
-0.0585205573526738 1
-0.24183628783921 0
-0.101421690003128 1
0.115115769449002 1
-0.160443033640031 1
-0.00689529310271928 1
-0.00578617077917603 1
0.141136403654674 1
0.109929224597787 1
0.00402223805516464 1
-0.00769317508285251 1
0.0326485458977085 1
0.0285998947630403 1
-0.0331071605849085 1
0.0732296742957501 1
0.145616254308029 1
0.0829698765171359 1
-0.0682798999750947 1
-0.0416758077366781 1
-0.143572423609388 1
0.12204091456873 1
0.0340238011077971 1
0.119198551682333 1
-0.0540901770206281 1
-0.0237339520551986 1
0.156159747018334 1
0.0665340641732846 1
0.143194956386665 1
0.0674629686725488 1
-0.0526432083943444 1
-0.0358904425490986 1
-0.0796399870006903 1
-0.0482323053625307 1
0.0544224963993346 1
-0.0193474084411671 1
0.0919609366817016 1
-0.0728368487803921 1
0.055570890355317 1
-0.0310218794950531 1
-0.0670882404631296 1
0.107034825386874 1
-0.177351738810906 1
-0.0462932030239156 1
0.0409818291624917 1
-0.126637156303769 1
-0.0450408944572531 1
0.0205599361040546 1
-0.224883106149464 1
0.101699781592435 1
0.00217465751177319 1
-0.0859644465781924 1
0.0988169803794679 1
-0.0114362503210437 1
-0.154062730065256 1
0.00136861042696919 1
-0.0844243206509231 1
-0.0298776320007504 1
0.107009708733101 1
-0.0524272013968577 1
-0.074875656526648 1
0.116043236553412 1
-0.00619044169868595 1
0.137674397178681 1
-0.093940006682277 1
-0.131816357544539 1
-0.155566372960106 1
-0.233331876451182 1
-0.173866052308857 1
-0.00454091450671456 1
0.174294680541465 1
-0.126820471973639 1
0.12357948850064 1
-0.370933282545389 0
-0.147289665793363 1
0.119365005885734 1
-0.0278036377432688 1
-0.0973503198830216 1
-0.280572740274723 1
-0.0781690977894831 1
-0.048498865518653 1
0.0281236351301888 1
0.0897790025029384 1
-0.190518139790243 1
-0.0158051711612467 1
-0.0746887866358394 1
-0.0324096153125981 1
0.261219867283342 0
-0.219478313867402 1
-0.152182704273679 1
-0.066717273545576 1
-0.136976933644067 1
0.0707281008870631 1
-0.0739263453020655 1
-0.0454723214530758 1
-0.175230091218277 1
-0.0319522155788339 1
0.0804657277780997 1
0.0785491780303773 1
0.0716469417246495 1
0.194379328017971 1
0.0540725528327203 1
-0.0300991371200689 1
0.0133833141029336 1
-0.00645738893367441 1
-0.0360152326686868 1
0.236621565352057 1
-0.100813308931316 1
-0.158777526229011 1
-0.133346631550422 1
0.209929429479867 1
-0.0950740441910542 1
0.0612400895802401 1
0.1230881803619 1
-0.0213723725323301 1
-0.0575407388295803 1
0.171316442611184 1
0.0841201242142672 1
0.0865439937638593 1
0.0140708718130579 1
-0.0454388620572402 1
-0.0179726715533545 1
-0.101349039976283 1
-0.00419732515256044 1
-0.00478069719544877 1
0.134269547230365 1
0.0257235129909606 1
0.110723087024762 1
0.0312909605202001 1
-0.114865985702386 1
-0.0428109189155135 1
-0.0807589374021098 1
-0.0186564055869943 1
0.189608095553689 1
-0.00594386859216532 1
0.240407143352258 0
-0.0237388129066773 1
-0.0890878971814068 1
-0.0485223444838205 1
0.0681450811041336 1
-0.0613368968774955 1
0.0953743940111233 1
0.05288756241372 1
0.0609795764522309 1
0.0216325796623941 1
0.102150890303606 1
0.0442642786528701 1
0.0138332402072519 1
-0.0500179471294758 1
0.142583651803769 1
0.0820087634697928 1
0.0265204577538845 1
-0.160613037450348 1
-0.218160205751092 1
0.0471630493733558 1
0.292190727480757 1
-0.161067975050034 1
0.167731205905579 1
-0.00396911614121552 1
-0.0127258200340531 1
0.229853063334646 0
-0.135927276017597 1
-0.107905175469035 1
0.000221721631347665 1
-0.0147252338103732 1
-0.0372304878694067 1
0.0345403409091069 1
-0.0705136171650232 1
-0.0473014989957229 1
-0.0457191723975882 1
-0.0951209927577134 1
0.00773624357965037 1
0.024740035382722 1
-0.106474029765671 1
0.150885234086147 1
-0.116423431777771 1
0.00617811268194578 1
-0.120787385304526 1
0.0938519179490256 1
-0.00202123191216032 1
-0.128217258902764 1
-0.22927486834782 0
-0.250416451024499 1
-0.143377424635926 1
-0.13652792374409 1
-0.0109187872960159 1
-0.330390230951995 0
0.218876084217799 1
-0.114074183804686 1
0.022227978445729 1
-0.0610209146437124 1
0.101780959543118 1
0.0226572294201703 1
-0.268383731065206 0
-0.0307447358920421 1
0.103017150608931 1
0.0139896298085924 1
-0.00422989992098586 1
0.0900345347965685 1
-0.0881329099805549 1
-0.0620322661414541 1
0.185624152348137 1
-0.00398625067016061 1
-0.0654820228029328 1
-0.0331410261898517 1
-0.0606058360277905 1
-0.149275448070373 1
-0.0131892368775595 1
-0.0156335364266707 1
-0.156276793676481 1
0.122666571301309 1
-0.0743799905077027 1
0.212223282312557 1
-0.16674448164336 1
0.00967741502538666 1
0.132971676321621 1
-0.10021426969956 1
-0.0283740037039308 1
-0.0291655122586061 1
-0.0354397483790609 1
0.0788922694739241 1
-0.0589205993871631 1
0.204741199908562 1
-0.0965871092946911 1
0.0217597923418765 1
0.220116353334254 1
-0.00595302098631813 1
-0.00660132318361865 1
0.0533949922166927 1
-0.0204601045786537 1
-0.0842103391456453 1
-0.124309772727318 1
0.0477050641036979 1
0.026469378627821 1
0.0849994823824299 1
-0.118102701766123 1
0.0274404193684241 1
-0.227065216433176 1
0.0162514800383191 1
0.0472015920046173 1
-0.0130248637733968 1
0.0217498804031725 1
-0.0962353192533728 1
-0.088913785516651 1
0.0632430081744014 1
0.0416369298033531 1
-0.0931563909906335 1
-0.174334892561225 1
-0.212437149075428 1
-0.0221731270566519 1
-0.0511019439241202 1
0.238967899485151 1
0.00702716357243512 1
-0.0602807491839378 1
0.113368888548822 1
0.146944874586291 1
0.0247962998893366 1
0.106363236535303 1
-0.0394998793471615 1
0.0637511387045187 1
0.0673337646929802 1
0.0326433207133861 1
0.0784361593576898 1
-0.0902823588648808 1
-0.051419360889587 1
-0.105458983619843 1
-0.0849241441478838 1
-0.0598183301932057 1
-0.344832679312329 0
-0.000580427255067344 1
-0.0671486491823242 1
0.0209433210165323 1
-0.19585520703234 1
-0.217169019215521 1
0.0403579267138588 1
0.103359842972367 1
-0.105925229260371 1
-0.0668837433402516 1
0.0147481776532783 1
0.0339262184903372 1
0.0499959525841287 1
-0.0267724437824693 1
-0.0232651431090983 1
-0.0836820202403455 1
0.0661467715270229 1
-0.0819762418781328 1
0.266370325998389 1
0.0128718059521781 1
-0.0311748068390809 1
0.0691229769637666 1
0.178968464307306 1
-0.0579575734263845 1
0.0420933082164009 1
-0.0856597552027483 1
0.0891318587671513 1
0.142995588802786 1
0.0589172682141046 1
0.284512218785155 1
0.035774746852574 1
-0.0445868072170751 1
-0.0837951402848098 1
0.0850367309259852 1
-0.0653806708639047 1
0.120752754684408 1
-0.0802136541557085 1
0.0216078759975116 1
0.0699620337595228 1
-0.190259464861663 1
0.0867069165903569 1
0.0641592276497148 1
-0.0473546513293934 1
-0.0364533442020282 1
0.0127609617746443 1
-0.115461080629508 1
0.00287119155893866 1
-0.0288868626314066 1
-0.149542698578837 1
-0.0058492941985234 1
0.108838839898235 1
-0.00969819206822703 1
-0.0795493469157595 1
0.0387833988375319 1
-0.0446027675493289 1
0.0950584153002133 1
-0.0866006264313703 1
0.118875138116795 1
0.109189334587041 1
0.0616330858451294 1
-0.171188437573104 1
-0.112163201870982 1
0.0348987767546034 1
0.125258328957051 1
0.298559408527135 0
-0.0242965333900534 1
-0.126591946685683 1
0.121010814386105 1
0.322075914849079 0
0.1073339091137 1
-0.0383500565379602 1
-0.181220094319673 1
-0.0767448829320359 1
-0.0698257434533379 1
-0.109373664556162 1
-0.000852084189470383 1
-0.216117565562859 1
0.0227516126081612 1
-0.122036401976502 1
0.191650320889607 1
-0.0686837659517665 1
0.078511950299234 1
0.0688485530630592 1
-0.0477656672340947 1
0.143102124657607 1
0.139938679159314 1
-0.0106571173063056 1
-0.177228299324236 1
-0.0752590091043512 1
0.295105051400488 0
0.0177654675489954 1
-0.0728583789845764 1
0.0287892524152867 1
0.0523451650969065 1
-0.130553423575427 1
0.0837130094376473 1
0.0599887808465724 1
-0.0366165746497441 1
-0.0325409366114575 1
0.0210399440350934 1
0.142290704612737 1
0.0139377031656514 1
0.161959511092214 1
0.0293101198788491 1
0.0335209206519616 1
0.0460359263661806 1
0.0785270611702672 1
-0.0191948126103354 1
-0.0745394454259237 1
0.0869771297247685 1
-0.0378321983478869 1
0.0420472601070953 1
0.0515235256139328 1
-0.00958309414817782 1
-0.0431137321505256 1
-0.0681345861545378 1
-0.022217479127555 1
0.0252918927805236 1
-0.159216823651727 1
0.178904819814555 1
-0.100896335947021 1
-0.0119582621300512 1
-0.0318527377890017 1
0.185524641194104 1
0.143898232407553 1
-0.0566226270204368 1
0.030961549876752 1
-0.135026976137056 1
0.0882802424797293 1
-0.0181589856908638 1
-0.0335665337063677 1
-0.0809261829879081 1
-0.0422457817159644 1
0.171595779589511 1
0.0832111601777512 1
-0.357710442267499 0
0.0270515190090996 1
-0.0492489436310701 1
-0.0589623657869828 1
-0.0633017574189219 1
0.404783650181137 0
-0.136476364363422 1
-0.153423397784791 1
-0.0500976058599695 1
-0.0572097554586855 1
0.0462736345079815 1
-0.0452632779878656 1
0.0514172210806661 1
-0.00960312892518372 1
-0.0362248161111868 1
0.0986837462859265 1
-0.114514103018939 1
-0.0427944329324279 1
-0.0228560803490171 1
-0.0725289916977177 1
0.0703233555712766 1
-0.0118335580607378 1
0.00788712899752645 1
-0.00321222137221324 1
-0.0370099557220126 1
-0.0401103364717699 1
-0.212264885227495 1
0.0571136165529944 1
-0.0447311022766028 1
-0.140853004487165 1
0.202683083937455 1
-0.0128375148550335 1
0.131539830103024 1
0.0329400364988715 1
-0.135656148029771 1
0.2152951632335 1
0.0145259386568265 1
-0.132134555296078 1
-0.211985719173892 1
0.0542206040195415 1
-0.13464567767018 1
0.00606548510106193 1
-0.0793904964520027 1
-0.115071889129894 1
-0.110420109295267 1
-0.12516652342514 1
-0.105771901366534 1
-0.141450619841502 1
0.128026299473714 1
-0.0385933007402519 1
-0.023048120801987 1
0.0991210714450514 1
0.117177226991567 1
-0.108749807334782 1
-0.16984961311821 1
-0.206198063987581 1
-0.0248565260789126 1
-0.0964564989837711 1
0.0369663015936405 1
-0.189543861483723 1
0.23670619871024 1
-0.191937719926134 1
-0.0921632370273163 1
-0.0433658140802101 1
0.0539616926288502 1
0.0839164039549742 1
-0.0295608010821836 1
0.281058587394011 1
-0.0267597592938903 1
0.0323819038466997 1
0.0563696564684499 1
0.0299272502778914 1
-0.0314696637935412 1
0.194195568278165 1
-0.141805657261289 1
0.105454892669605 1
-0.00194114376656137 1
-0.184380389787497 1
0.058559017393916 1
-0.24236284245176 1
0.0357119759558033 1
0.0105324823193403 1
-0.0442179426371121 1
-0.158958893127995 1
-0.0366621931400114 1
0.0441312699962489 1
0.0678756571735053 1
0.221165620253946 1
0.0134574578671324 1
0.0464900214809178 1
-0.171032493712259 1
-0.147061651237765 1
-0.0658849548556647 1
-0.0479217538278124 1
0.0475394808699506 1
0.102963505607179 1
0.0591100554349245 1
0.027878161606641 1
0.0623209212841597 1
0.0708802562445341 1
0.175134208963601 1
-0.095541783623176 1
0.0182508166926281 1
0.0076711322130119 1
0.0479095338728414 1
0.110271957085821 1
-0.0542412555212586 1
-0.229074763119526 1
-0.0519457709725886 1
-0.0147690045152948 1
0.160633433745913 1
-0.184742544387983 1
0.00541617225715192 1
0.127298059989383 1
0.0208123432208103 1
-0.0218196782034633 1
-0.102673299882347 1
0.00665665159600789 1
-0.0426766140464839 1
0.218626420888349 1
0.0550706472947333 1
-0.00601283640329365 1
0.205990770236585 1
-0.111279443145801 1
-0.137982873991401 1
-0.00394866076887321 1
0.245348752648274 1
0.0313181890659608 1
-0.0847864746038474 1
-0.169069669151025 1
-0.252635102709162 1
-0.0831218172053059 1
0.0465896494238378 1
-0.0949707127233461 1
0.233993421161831 0
0.0110071855144603 1
-0.0325844764144743 1
-0.447480894383943 0
0.152558207665287 1
-0.0142860556401028 1
0.0827236302255487 1
-0.138380665372476 1
0.0305433564516555 1
0.117432610098856 1
0.00887348218185329 1
-0.230895321290738 0
-0.0696878051551604 1
0.0341134784675987 1
-0.159269483721222 1
0.184111688733889 1
-0.189138414036076 1
0.220066614949241 1
-0.0258387927682852 1
0.318886640853429 0
0.0914353097160448 1
0.116672950075277 1
-0.267231605497872 1
-0.217412535868353 1
-0.0846276288726786 1
0.287654426066965 0
0.0780272853667079 1
0.0686856062671985 1
-0.139914298167405 1
-0.0395330233433616 1
0.138410603067548 1
-0.0119633589990809 1
-0.0157881096083565 1
-0.0472748383616974 1
-0.176686526983969 1
-0.0859893890079304 1
-0.0358542026868486 1
0.200961655921832 1
0.0536138677245655 1
-0.0762710920263081 1
-0.144957800503415 1
-0.0930013844942275 1
-0.071511179311489 1
-0.105599788715624 1
-0.144902669327672 1
0.247173064894269 1
-0.125003751106404 1
0.109427294380168 1
0.0491538100310273 1
0.0111073464111123 1
-0.174010089504696 1
0.00381841969393539 1
0.173761331311634 1
-0.0894738696414561 1
-0.115243537880715 1
-0.0751946109913571 1
0.0914801280802195 1
0.00447304110922174 1
0.159230315349499 1
0.0126988624500258 1
0.132281128187319 1
-0.0501429981829887 1
0.243989264482988 0
-0.0248657729004916 1
-0.00777880583989741 1
0.138664225568492 1
0.081583833356168 1
-0.0332811209426849 1
-0.170543887103447 1
0.016472045332888 1
0.0587660025894093 1
0.0868496289025379 1
-0.0547432799150732 1
-0.0695324529822177 1
-0.0776549300798527 1
-0.0544480891034779 1
0.121867353703369 1
0.105225127487584 1
0.164401773156111 1
0.121421384610535 1
-0.0789493109674553 1
-0.171023452420804 1
-0.108607086560643 1
-0.105358583427334 1
-0.0764954208411062 1
-0.0218232113646333 1
0.00703336720904792 1
-0.0131152466175361 1
-0.138918587490012 1
-0.0867805687186722 1
0.0666762236569794 1
-0.170986070921075 1
0.0156583927743887 1
-0.0912375877483189 1
0.0122533694785856 1
0.0423346220113754 1
-0.159071786191435 1
-0.17077263006353 1
-0.101890650690444 1
-0.00374928335295697 1
0.0432860935132172 1
0.144314556759596 1
0.141466243553909 1
-0.186501317248336 1
-0.26333416808961 1
-0.0274081355505706 1
-0.0477515692081014 1
-0.0860963637918599 1
-0.0714602845571377 1
-0.0879127215212442 1
0.0249319129399661 1
-0.129891085909452 1
-0.113158881971223 1
-0.0174536744360399 1
-0.041299000234004 1
0.0442133771823131 1
0.168254795254256 1
0.00901906433540107 1
0.0950316307852304 1
-0.0475062150489051 1
0.00954155469840771 1
-0.0654994831322801 1
-0.0981986970926354 1
-0.13186633268111 1
0.0918878246651331 1
0.0686527591132154 1
-0.0525678977641482 1
-0.0336536100525044 1
0.080302705217153 1
-0.0734022805239664 1
0.0365420750474076 1
0.222269209415935 1
0.225026646382088 1
-0.0215540977345946 1
0.181078265752507 1
0.307703488829462 0
-0.0514491775953729 1
-0.0284547188325516 1
-0.202035060435058 1
0.0980655575007845 1
0.145710047271392 1
0.212749314384286 1
-0.0282417099445177 1
0.0849129244785921 1
0.0583976726181642 1
-0.0440577688744398 1
-0.0332798617801481 1
0.0564629384485163 1
0.152500519657809 1
-0.0158876372483911 1
0.0193904246260036 1
-0.374265486128207 0
-0.0847516213978298 1
0.053861557212117 1
-0.0186484279868763 1
-0.0840566271249728 1
0.0305183581475004 1
0.081412827923999 1
-0.116097925441091 1
-0.105615989374014 1
0.115349768669852 1
0.0490940542154962 1
-0.0948659464849116 1
-0.0638170634487308 1
-0.148892241747452 1
0.0217727992766548 1
0.0439660512748646 1
-0.0591314146667996 1
0.154692111658931 1
-0.0460316207713608 1
-0.157953781420625 1
-0.186441872538688 1
-0.119354346929747 1
0.0799690152882982 1
-0.0869560483197599 1
0.282608055354297 1
0.0697575555500432 1
-0.0189571396949267 1
-0.0989502287766368 1
0.188453113478816 1
0.162728508026269 1
-0.0633558701415589 1
-0.239020283001561 0
-0.0510559879739913 1
-0.0574765672464373 1
0.0891704777513968 1
-0.124279254828593 1
0.109512214481995 1
0.042869960018492 1
0.114219644743161 1
-0.18692839402778 1
-0.019395557785236 1
0.103673118634583 1
-0.096776654066714 1
0.0361951177503342 1
0.0447884396543012 1
-0.182176827533928 1
-0.232960165498213 1
-0.15925470338115 1
0.0889211846584002 1
0.0151724972630071 1
-0.0668243550009632 1
0.233909709986636 1
0.00172485648261044 1
0.121668146739969 1
0.245456095994753 1
0.122795066433613 1
-0.275054534482503 1
-0.142833388291399 1
0.149124656013907 1
0.15750036829585 1
0.0615472833438969 1
-0.0220658457478021 1
-0.2880399458518 1
0.0350638477936257 1
-0.197221696921018 1
0.0186018771235382 1
0.0445846461599701 1
-0.16587105488906 1
-0.127962449609015 1
0.218015345031234 1
-0.0834939572218517 1
0.0834682738316774 1
-0.323411226934112 1
-0.201774721170121 1
0.0363448994571569 1
-0.0524652616336002 1
-0.0242446054497437 1
0.0526597651158985 1
0.122977250004936 1
0.0163447914814227 1
-0.0406276172612385 1
-0.129490101583024 1
0.106021621755765 1
0.110395344786029 1
0.0340230488522079 1
0.0125288288522405 1
-0.47976318717962 0
-0.224328540476174 1
-0.111975033697971 1
0.0575953070848417 1
-0.066372663150013 1
-0.037083257089018 1
0.0417538782930416 1
0.100982042396943 1
-0.0560769907081933 1
0.206574543270948 1
-0.0070378701569678 1
-0.0968533849307924 1
0.0293806800085958 1
0.000503568438008275 1
0.0684262277130031 1
0.164194081821483 1
0.131934650106231 1
0.109543376998277 1
-0.00731950341744896 1
-0.148704055844341 1
-0.0100657338182897 1
-0.160013261091052 1
0.0912578948371897 1
0.141867185677285 1
0.0361541398830091 1
0.0445026808163932 1
0.0726055209868116 1
0.150325764367217 1
-0.0516297231014342 1
0.112095390658712 1
0.0867376709517106 1
-0.181904021185778 1
0.0417521731051822 1
0.0266491118782329 1
-0.0643578522070235 1
0.00779529925604395 1
0.0584324962920283 1
-0.143370878908652 1
-0.100406319806315 1
0.153561215295712 1
-0.19662253726035 1
0.167527435736831 1
-0.0629790055723035 1
-0.0203340687563752 1
0.283636129067762 0
0.187499000713084 1
0.183479540141079 1
-0.0921334446028852 1
0.25542730193407 0
-0.0279863902171391 1
0.00228976368714218 1
-0.0940389600442835 1
0.139631795204172 1
0.00703495049354168 1
0.000101483943606863 1
0.19003795970751 1
0.0699445182688943 1
0.325236217982008 0
0.15989328077179 1
-0.141083561496828 1
-0.0139976336608388 1
0.146522838144382 1
0.0194369011593079 1
-0.0804804332870852 1
0.00180973420379906 1
-0.0552601269176805 1
0.0757671779528047 1
-0.0262415174936343 1
0.026309691958486 1
0.0131921396776442 1
0.214999024233142 1
0.0256679768446659 1
0.0731714877781553 1
-0.0459029449379538 1
0.130543881893667 1
0.180747354758393 1
0.160661178072243 1
0.104672061864809 1
-0.0150263014402242 1
-0.0166927396306792 1
0.00855303346910385 1
-0.143301533308167 1
-0.0527314580494097 1
0.0919322325441505 1
-0.00309240592671426 1
-0.0972088015039441 1
0.0665817930332865 1
0.00945972326107732 1
-0.0667564136743056 1
-0.0759636173588737 1
0.00672561657798107 1
0.0570468076946032 1
0.187402044195183 1
-0.178156096283291 1
-0.00388124855520971 1
0.000327322719001395 1
0.0860563685036531 1
-0.0500866257470824 1
-0.0262866186377502 1
0.129615530257412 1
0.0591873740815521 1
-0.0161919215453144 1
-0.0253863070455206 1
0.25409596467799 0
-0.0821787866681274 1
0.131326906058899 1
-0.204639476416036 1
-0.129508694175184 1
0.29045875741722 0
0.0393496850815106 1
0.184121350503436 1
-0.0140766539197655 1
-0.207873577489064 1
-0.0475081814286696 1
-0.133024038028106 1
-0.0188993797897501 1
-0.148269668129067 1
0.0355169653309249 1
-0.0440624362738701 1
0.126767396985924 1
0.0603140811679929 1
0.00191278769163044 1
-0.00274682998344328 1
0.0384136689904588 1
-0.0483027686461563 1
-0.152807245829898 1
0.0604908492021474 1
0.00557299603448401 1
0.00284808375994877 1
0.154081182697158 1
-0.12843980884143 1
-0.113028383671023 1
0.150949184191946 1
0.123846934458678 1
-0.17028258392967 1
-0.29460762374682 0
-0.0476034988193602 1
-0.134126091417102 1
-0.204370137820392 1
0.0041781994084396 1
0.107002341490531 1
0.0910019845193274 1
0.40683546296301 0
0.135431343927842 1
-0.130653039493293 1
0.0408047056606571 1
-0.428086194758543 0
0.0208380308301979 1
0.0787244348584447 1
-0.144444990920151 1
-0.00935666766735171 1
0.0342501735364623 1
-0.139481793769291 1
-0.220462726555392 1
0.119361443961075 1
0.0657975363016825 1
-0.0229651019915726 1
-0.000861264945842279 1
-0.0536832080560769 1
-0.0243654668820674 1
0.157292082150513 1
-0.0441075494445954 1
-0.0867075455586085 1
-0.0624825442457611 1
0.0676598298819832 1
-0.112690458095161 1
-0.194258986357582 1
-0.00653921642415538 1
0.0783231252946984 1
0.109025998332995 1
0.139839723412399 1
0.044011139285218 1
0.0610116532412896 1
0.0299897326369044 1
0.0994167266476657 1
0.0969387867086763 1
0.269117350968366 1
-0.0667793482696764 1
0.00826772818544805 1
0.0804563195662128 1
0.393053166226261 0
0.0863402923731822 1
-0.221591120307043 1
-0.0544210359351919 1
-0.0797000375750333 1
0.0290957515656855 1
0.0950478831796103 1
-0.0359372690749908 1
0.0703606208697724 1
0.00170057038272039 1
-0.0927642079634688 1
-0.0866025059499538 1
0.0538391310886931 1
0.020219765554476 1
-0.0718695738433574 1
0.150957960059233 1
0.0805606796050867 1
0.120860156664357 1
0.0897138615059373 1
0.208267495365125 1
0.0609179069173515 1
-0.0668867274743878 1
0.0256835170467393 1
0.0189716669438138 1
0.203735532420881 1
0.027379556382981 1
0.301199667570106 0
0.0782928411654638 1
-0.194643354137526 0
0.0194676188028767 1
-0.0176005023280652 1
-0.162228903958955 1
-0.0609800224616141 1
-0.234259989193655 0
0.0992134521555651 1
-0.00725511131456615 1
-0.0330025432976191 1
-0.254132815655582 1
-0.193939421646749 1
-0.0713298875213296 1
0.0141760330034901 1
0.120748780113733 1
-0.218536052533187 1
-0.0573614983773354 1
0.312672872729588 0
0.0222823902903285 1
-0.0577717621721765 1
0.046375769723505 1
-0.135446371534949 1
0.0849431826732795 1
0.129684633157996 1
0.19548887177437 1
-0.115312380188975 1
0.0119214870853133 1
-0.173617034473886 1
-0.015903250012945 1
0.0589163045666019 1
-0.0242294048076379 1
-0.15181521110572 1
-0.248084338205764 1
0.306627507615988 0
-0.0430983505220183 1
-0.0542701304987291 1
0.0433574172267025 1
0.0949312187455355 1
0.0962586093096067 1
-0.0198715014184789 1
0.078142272509629 1
0.0846075430463787 1
-0.0474140936394021 1
-0.0194506262749565 1
0.301278718664257 0
0.080826326729132 1
-0.104550479378965 1
0.0544807406528514 1
0.0793739258862436 1
0.205367325507718 1
0.00731365574880378 1
0.038719740751718 1
-0.0332548475921527 1
-0.0789122546781262 1
0.102962295256409 1
0.0752173266078189 1
-0.152559308384175 1
0.0033053536953386 1
0.133404751476428 1
-0.19778529495283 1
0.0268630250441432 1
-0.209070441847556 1
0.0172912897095349 1
0.00203680370451938 1
-0.141069007667863 1
-0.0193616330295985 1
0.0313194576372918 1
-0.0356712687690641 1
0.00242743805196141 1
0.0192600532464234 1
0.10024855407444 1
-0.360995933950764 0
-0.0931906104369702 1
0.0500704130551599 1
-0.0558849771658129 1
-0.0796430510207807 1
-0.0438705700337203 1
0.0463204913159406 1
0.119931580133824 1
0.219971596993372 1
-0.2623989160022 0
-0.221494506730551 1
-0.169301513728806 1
0.102259998534686 1
-0.123130237811389 1
-0.346832278590965 0
0.0837137110080614 1
-0.0130268097756671 1
0.0063678423256929 1
-0.209722683179053 1
-0.185600944793688 1
0.0846720099102884 1
-0.191626825751163 1
-0.0132858517009956 1
-0.0804327495309782 1
-0.0232171627592416 1
-0.1254366443213 1
-0.112334725194417 1
0.0673067032346463 1
-0.113010058787312 1
0.0447708170431939 1
-0.0911477451897673 1
0.153533993619234 1
-0.0818536254364071 1
-0.100296816089658 1
0.0674488209312965 1
0.0956434367225302 1
0.0314638544362099 1
0.0567707604626613 1
0.130745555827392 1
-0.0886329849226119 1
0.0243985001090985 1
0.141503630674846 1
-0.0969790572525172 1
-0.0567232639521341 1
0.133550892902515 1
0.125689913420187 1
-0.141445553651791 1
0.175444995870753 1
-0.211822761679928 1
-0.122507040684785 1
0.0307124675723037 1
-0.0212403106706923 1
0.073622451684797 1
-0.0383119272609218 1
-0.139188082509164 1
0.0549197517382448 1
-0.108799525684081 1
-0.0268216794876575 1
0.0266415960294214 1
0.0217637685785681 1
0.067050465136967 1
0.0231441630226178 1
-0.0539257652899319 1
-0.1025478017466 1
-0.00358455384919223 1
0.00339526113012232 1
-0.0601139648216062 1
0.0711237990373876 1
0.109608283562577 1
-0.115542590651997 1
0.0220002215324077 1
-0.122992968837284 1
0.0585109877295244 1
0.0328049237532924 1
0.109350085050488 1
-0.0546590950976243 1
0.0234101054685826 1
-0.0475461162018407 1
0.246284849765568 1
0.0131837888388372 1
0.0382526467936562 1
-0.105725425456496 1
0.0503351316024074 1
0.0149818270075206 1
-0.0560754460287864 1
-0.0295437494426286 1
0.0502828272572093 1
0.070934289607931 1
0.101659856511209 1
0.000382343910493355 1
-0.0357934098121523 1
0.103189436801633 1
-0.166708957534278 1
0.0777772419612493 1
0.00759743698240262 1
0.131046596014336 1
-0.0199436209958989 1
-0.0851856981749282 1
-0.125326466583731 1
0.299922206734679 0
-0.0374738531994091 1
0.106688192189498 1
0.0391975987108967 1
-0.130951494723268 1
0.0828545531459356 1
0.00241660817264479 1
0.00312678179872909 1
0.0647522755740037 1
0.048162847886928 1
-0.0443074597045001 1
0.0632727657953941 1
0.0065521110728972 1
-0.0473727642987275 1
0.0200297007286728 1
-0.147697379195009 1
-0.136540696448539 1
-0.177320661241898 1
0.0625286228528238 1
-0.0417719964867314 1
-0.127473928973972 1
0.0245697575272615 1
0.115373447070983 1
0.00828839451996287 1
0.218223339540855 1
0.0817846151095965 1
0.143660119500585 1
-0.147867743574037 1
0.0878649096446071 1
0.233689513877094 0
-0.228209984500257 1
-0.22631327735535 1
0.11345823077156 1
-0.0438331956207158 1
0.0170485658745777 1
0.0560365046512764 1
-0.0841214568733777 1
-0.193836101251945 1
0.018698255826298 1
0.0855864283089378 1
0.0563217308500843 1
0.0297653126943828 1
0.303597531646163 0
0.154407036468766 1
-0.0214813410119192 1
0.100993083613507 1
-0.13167688562311 1
-0.034436609261342 1
-0.180833826142937 1
-0.0789880148293525 1
-0.0625852839775221 1
0.148015902925662 1
0.0505436011045063 1
-0.209069939245603 1
0.0373946682196456 1
0.0515953250904873 1
0.229000482349554 0
0.0884900357119756 1
-0.243380135256179 1
-0.187759593119335 0
0.189249952476217 1
-0.00824151117267804 1
-0.0950159773237226 1
-0.024123116084691 1
-0.0370655053144033 1
-0.114413784884843 1
-0.0915263881997098 1
-0.148921946905274 1
0.151607253202463 1
0.0917047049616885 1
-0.0231406753492601 1
-0.151440053280935 1
-0.13795294256235 1
-0.163892020011303 1
0.0323408409788782 1
-0.0502694627730025 1
0.116143051101551 1
-0.162460542949294 1
0.0820960021863213 1
0.05806562021236 1
-0.0692510664731906 1
-0.0123788394791922 1
0.0225342523244969 1
-0.19340168208652 1
-0.123985390954035 1
-0.189704006200564 1
-0.150540310013553 1
-0.0959693892293321 1
0.0418831874002705 1
0.000553193994167717 1
-0.00251521988376352 1
0.0404214108616548 1
0.0252114882348459 1
-0.136773636929868 1
-0.0787196624525574 1
-0.080515894085158 1
-0.144934569986415 1
0.0202253107719964 1
0.0154950842621277 1
0.103629431646064 1
-0.0849676465551747 1
-0.0314662885384896 1
0.0299862113357599 1
-0.178216428986013 1
-0.0169165004943875 1
-0.227895028760142 1
-0.176914633734691 1
0.00307103039473192 1
0.142323026323945 1
-0.0808519186370945 1
0.103713338435471 1
0.030753646733574 1
0.0901275116800214 1
-0.0439397737625627 1
0.0348026808475931 1
-0.160368229106629 1
0.0196111062324816 1
0.14894078040334 1
-0.103537510681563 1
0.197097746532377 1
0.0360115247338269 1
0.0741841052853808 1
0.0394688395380304 1
-0.19237497307325 1
-0.0194969208564569 1
0.320402491158013 0
-0.0217280496075252 1
-0.0753816564358629 1
0.213580919467693 1
0.153727332282463 1
0.0321537609951236 1
0.0889733971992465 1
-0.0591886712291003 1
0.0978480348633403 1
0.0358557926873456 1
0.0590157615689209 1
0.0135974204705756 1
-0.248531229327999 0
0.0291524558015297 1
-0.189794594763396 1
-0.122757544300175 1
-0.0398286295245306 1
0.0980455024665113 1
-0.175980171835906 1
0.12526011737919 1
0.110810568168805 1
-0.128234226901338 1
0.0727035349406086 1
-0.0590145877233472 1
-0.0899369114490651 1
-0.0870945635193842 1
0.357380333721812 0
0.0441014471164356 1
-0.191937028969349 1
0.174309176846234 1
0.0282627873003368 1
0.046569492230446 1
0.0307537003594948 1
0.173324255173653 1
0.0330844071656675 1
-0.109596869176452 1
0.0907322626225325 1
0.0494219736943948 1
-0.0268399820088573 1
0.0429615714375301 1
-0.00482030833587303 1
0.0541718896649464 1
-0.104459619065502 1
0.146087049285245 1
0.107779488621455 1
0.110340753213935 1
0.0459295719726064 1
-0.104134655377734 1
0.0962793662429364 1
-0.0507039046491728 1
0.0153131783119936 1
0.0845022333481166 1
0.142145546294828 1
0.101752164226487 1
-0.0639206638488374 1
-0.071787786803575 1
-0.0996248544886745 1
-0.15905940524587 1
-0.0643950550963424 1
-0.289022039821679 1
0.0505284842149789 1
0.0569442124625696 1
-0.16797805043417 1
-0.161697464413196 1
-0.0281406230933075 1
-0.143328073332246 1
0.0859850029205104 1
-0.0309901871112066 1
0.0197787635195525 1
-0.106966257237488 1
0.0134616557558756 1
0.0187115887601276 1
-0.118550226186608 1
-0.0752771178098883 1
-0.015809162207802 1
-0.10518129683937 1
0.419692258230777 0
-0.111049891838931 1
0.014963889081389 1
-0.0470556182353263 1
-0.100769018218842 1
0.099885216877734 1
-0.128678337306798 1
-0.204852823804405 1
0.224442388234381 0
0.0619302746849309 1
-0.142231956975974 1
-0.0389028488106822 1
-0.0435184995040938 1
0.0768818388164662 1
0.158081029326148 1
-0.0395155127853555 1
0.0901876263966631 1
-0.120306691410282 1
-0.0382374525033859 1
-0.0526901165346401 1
-0.224081658738945 1
-0.0265080856148695 1
-0.0636198558261158 1
-0.133975908725686 1
-0.194875750527925 1
0.0710880798814266 1
0.152418199470272 1
0.013607128301428 1
0.0991437079596417 1
0.15058401008805 1
0.0679272348666861 1
-0.00369597884126203 1
-0.0329619578742145 1
-0.0862785767927053 1
0.126276497203757 1
0.0590405552291933 1
0.0721395024812184 1
-0.0370120812815748 1
0.029728286838064 1
0.031790401614925 1
0.0245781434209788 1
0.10114549153989 1
0.0600185782588327 1
-0.0509668439611556 1
-0.139775194291879 1
-0.157304030081025 1
-0.126979704780722 1
0.0866899411827654 1
0.229030139711589 0
-0.210233207891117 1
0.0379260573378641 1
0.0122665424834993 1
0.1480993919265 1
-0.0319180785053555 1
0.0430666993938727 1
-0.137112425956726 1
-0.124267711087877 1
-0.0980398407472306 1
-0.155306165172749 1
-0.177208453978112 1
-0.0622439289587659 1
0.0107899664113923 1
-0.289363246556253 0
0.00200492764328128 1
0.0478526387819894 1
-0.111716954570605 1
0.0341843055467488 1
0.0843743847862864 1
-0.0219065660325312 1
0.148501547148736 1
-0.265603011281181 0
-0.0455562893890405 1
-0.0619589533820472 1
-0.110305761976495 1
0.0960051498959853 1
0.02897885238387 1
0.0342015431625763 1
-0.00543533900255039 1
0.0692759935254303 1
0.0870395073402934 1
-0.0632955390013974 1
-0.209572181445198 1
0.0592253349135219 1
0.00292039280324779 1
0.076273392252646 1
-0.122183969674327 1
-0.117943948429387 1
0.0719197222812576 1
-0.176173975502835 1
0.184165292600569 1
-0.056924225013383 1
0.102216491112224 1
0.0437221096017941 1
-0.0596488647635203 1
-0.0689862259215453 1
-0.0401867069488596 1
0.0999995262198888 1
0.0192154240643618 1
0.208726287407818 1
-0.136128405746005 1
-0.0433432963397505 1
0.150572811867229 1
-0.0854219106841667 1
0.418804932593178 0
-0.0861979785790475 1
0.172795567630033 1
0.0485596470814509 1
0.0400917711968184 1
-0.0127383876503211 1
0.0772357313843853 1
0.0497232104981153 1
0.105739968053119 1
0.112190968325537 1
-0.175190956676253 1
-0.0587529155925168 1
-0.0128132157471958 1
0.174473316228134 1
0.172646990776081 1
0.0237741533604152 1
0.0364538409726423 1
-0.110442491584286 1
0.0961499387071314 1
-0.0288340333071056 1
0.00658184671544636 1
-0.00317376070225299 1
-0.107823981077369 1
0.111907009446103 1
0.0655797317898238 1
-0.0538817812780219 1
0.207946044473516 1
-0.0250892288969298 1
0.167791959733225 1
-0.14728972750962 1
0.0569971839821579 1
0.0973066721028687 1
0.0396316021114923 1
-0.0513133171294766 1
-0.0836619225926586 1
0.182105591465979 1
0.00300814659870336 1
0.0709986476270822 1
0.170934122745659 1
0.188850260053723 1
-0.281656362999687 0
-0.185357425077575 1
0.0834494854008866 1
-0.310929817033156 0
-0.0344861838169275 1
0.035097660873275 1
-0.0972640475504451 1
0.180953901986836 1
-0.137030501425677 1
-0.0276511134855301 1
-0.23163728706839 1
0.197592054727194 1
-0.0372996230118431 1
0.0404086348330233 1
0.189277370489003 1
-0.0431161905952855 1
0.0498637172872672 1
0.0910687472148461 1
0.199092755355441 1
-0.0319563358887498 1
-0.146210799806691 1
0.271707439232439 0
-0.165781788052876 1
-0.0190419068950727 1
0.128885020655254 1
0.0885662227062489 1
-0.0601337507219061 1
-0.122732396098818 1
-0.15209410154074 1
-0.0011837122418209 1
0.191768843351474 1
-0.145056054534489 1
-0.220573218616778 1
-0.122464793042782 1
-0.185951842269383 1
0.0409191922898665 1
-0.184915501570315 1
0.194203457317124 1
0.105253410899805 1
-0.118432920107194 1
-0.0908012901949561 1
0.120556850218772 1
-0.153561500245931 1
-0.147779368777167 1
0.0172925901062671 1
-0.0552809675894568 1
0.202110014771942 1
0.169672332859434 1
-0.0104499102798505 1
-0.0455169609476287 1
0.0517503429272263 1
0.0185258122301362 1
-0.0551317994738741 1
-0.204704604781696 1
-0.0395441230088766 1
0.0462868066086881 1
-0.102566420554909 1
0.0398614858192865 1
0.03126278597276 1
-0.175450362626071 1
-0.00863741900854372 1
-0.0716395217651396 1
-0.02942550331416 1
-0.103770230720695 1
0.0598680666156817 1
-0.0498619640225256 1
-0.316039267334416 1
-0.128177847612741 1
0.123603302022928 1
0.186498491115578 1
0.0528597335597553 1
0.0871030870475971 1
0.0597262341862701 1
0.29395222668189 1
-0.124646562315989 1
-0.0249000909893058 1
0.0760685283774392 1
-0.101997634293602 1
-0.146310670351072 1
0.00796181455402369 1
0.0095610816000114 1
-0.0301154505546385 1
0.0504772015463473 1
-0.193649390325691 1
0.147214640781838 1
0.0787740118971471 1
0.300494943561789 0
-0.26687960886896 1
-0.0753568957457596 1
-0.087233548886045 1
-0.165587716640017 1
-0.361224752940558 0
0.0549445366513946 1
-0.0768854541391159 1
0.133576990851831 1
-0.0244051302619569 1
-0.0211625941973993 1
-0.0010555668443331 1
0.104657788705453 1
0.116889539157167 1
0.0354711277430557 1
-0.0690985615608787 1
0.0417426487509944 1
-0.175003499826289 1
-0.025317909971551 1
-0.0912149997235436 1
-0.123966246557258 1
-0.200692571339101 1
0.0489717897668123 1
-0.043882472184631 1
-0.118059880466068 1
-0.376097097248846 0
0.189148012861783 1
-0.113815412771657 1
0.0543014474345497 1
-0.0123648717468049 1
-0.104308367646754 1
-0.124473731966194 1
0.0838641921583893 1
-0.158162048454882 1
0.0447862210993727 1
-0.00995187958517877 1
0.0340463730466558 1
0.212646491759319 1
-0.1512325317194 1
0.0178303529069463 1
-0.0126723950836503 1
0.122014633193161 1
0.0531161046800399 1
-0.0524991501984803 1
-0.132187158713274 1
-0.0808428523084856 1
0.29929159206769 0
0.157963575562707 1
-0.0753996858333339 1
-0.112504178924053 1
-0.10226385178054 1
-0.323876833932897 0
0.126148612106192 1
-0.112593490804173 1
-0.146937941951742 1
0.0615729337733915 1
-0.0136851856983472 1
0.0503510933634189 1
-0.0544718562555828 1
0.308949320740487 0
-0.0747074427256888 1
0.0350669138165749 1
0.125451724584546 1
0.119090076388046 1
-0.319443966950569 0
-0.0183941451099534 1
0.0292437966222601 1
-0.050974681346804 1
-0.0517813142507754 1
-0.16026640414008 1
0.197392008391721 1
0.0807173375328772 1
-0.0504592208849045 1
-0.120360244663794 1
-0.0148400767867001 1
0.0533872867926224 1
-0.0804421881578233 1
0.0518484940066515 1
-0.0701280070912621 1
0.220207550480216 1
0.095695343007317 1
0.028761520466085 1
0.0743686076654735 1
-0.0752747673789168 1
-0.00626210607078527 1
-0.0606991497403584 1
0.394055055382473 0
-0.14780146407818 1
-0.119132403567151 1
-0.0818186839375169 1
0.128102150760384 1
-0.042695429043574 1
-0.29214351447446 1
-0.15038952628495 1
0.0960845291772281 1
0.0981788697269047 1
0.0814730266133946 1
-0.0532281654333086 1
-0.160089518757569 1
-0.150149168859164 1
-0.108134089708622 1
-0.0663348395531555 1
-0.151756259202238 1
-0.113264066284757 1
-0.00591379431472398 1
0.171138396900899 1
-0.158947305091516 1
0.0103078538463196 1
0.220706011581274 1
0.0298472603735669 1
-0.107460277577372 1
0.103870504998944 1
0.162942093874383 1
-0.120935756409594 1
0.0122903611874239 1
-0.0424311674197537 1
-0.206361332251609 1
-0.110738318769868 1
0.063901318846944 1
-0.185112927016264 1
0.153199776136714 1
0.031873880061292 1
-0.00260623881018602 1
0.00076060914003909 1
-0.232811895933603 1
0.0797503348424991 1
0.0474418219467462 1
-0.0861050727361795 1
-0.0508945613600504 1
0.0895286937001063 1
-0.255831517970154 1
-0.0456005213127888 1
0.238944849968839 0
0.060509674146415 1
-0.320754912443006 0
0.112977109559883 1
-0.0349466258862959 1
-0.374010446621587 0
0.0684209352516537 1
0.0900044956035055 1
-0.110617402258278 1
0.0413326102513482 1
-0.0531491860959813 1
0.122302656765121 1
-0.0757752207779437 1
-0.0653665548708451 1
-0.0590439774379557 1
0.0401139245258829 1
0.124583472366785 1
-0.105817218817778 1
0.196185416748471 1
-0.172523577428376 1
-0.220234482375195 1
0.0583560575821321 1
-0.303915705152183 0
0.0222087948836516 1
-0.0467062811863053 1
-0.035832343485346 1
0.0214159267133453 1
0.00885317381667903 1
-0.0464855007985078 1
0.12592974030069 1
0.182073785917023 1
-0.0207479634655742 1
-0.0263880829655532 1
0.0324277806019483 1
0.0176832744248228 1
-0.144321696040932 1
-0.105368636441377 1
0.0559402919045382 1
0.119926512851477 1
-0.00377876746538844 1
0.072522921453394 1
0.0940075413981551 1
0.00906040945363817 1
0.112124739801216 1
-0.0533175323514211 1
0.0187365885095023 1
0.0163754314377433 1
0.0800774709470652 1
-0.0326748791241352 1
0.03082261454532 1
-0.0769312767234848 1
0.336004484129521 0
0.112987194498628 1
0.0365952959886608 1
-0.00333743114172863 1
-0.316238134733869 1
-0.0488789448009468 1
0.145508074000704 1
-0.0828740159497753 1
-0.16952384069174 1
-0.0775358910850267 1
0.15194665481926 1
-0.0588636223564814 1
-0.140023428182152 1
-0.0913236357836153 1
0.149988734079 1
0.0103788264153757 1
-0.0249367052254533 1
0.157799104748178 1
-0.149364033635247 1
0.0263464860711953 1
0.173306211211133 1
0.20379168390256 1
0.00360879393569476 1
-0.266103624459472 1
0.0587846836197718 1
-0.218089346694365 1
-0.0122128421391652 1
-0.0699877379161783 1
0.0300655887982678 1
-0.00601256958877279 1
0.0170337385191636 1
0.119851410885447 1
0.0504509349788419 1
0.0543603047430812 1
-0.0747355473097817 1
0.131237287682542 1
0.145407930867859 1
0.103220221499612 1
-0.0470659845036234 1
0.160406751609945 1
0.0411186298016139 1
-0.269802359292967 0
-0.0455350558520137 1
-0.295475689904244 1
-0.0407287401233518 1
0.0806851844355408 1
0.0655819200716833 1
0.172268308808919 1
0.21204454623048 1
-0.0319793598528052 1
-0.0650737572001661 1
0.132051926239908 1
-0.167140271416176 1
-0.0645946367646839 1
0.087960571427637 1
0.163030983933235 1
-0.0433003391411853 1
0.0929402111472764 1
-0.0513805963262341 1
0.0155954720894155 1
0.026487728050965 1
0.219586188412203 1
0.278488778773373 0
0.0348499175197032 1
0.00288745636639896 1
-0.0514424128933546 1
-0.00512756230245139 1
-0.112933095889476 1
0.13652750047917 1
0.0401701976416357 1
-0.0451627506535476 1
-0.167682213129131 1
0.0111249625612638 1
-0.0762883499495022 1
0.0558140744886068 1
0.0652129628967631 1
-0.124305439813877 1
0.236403012348709 1
0.0213534222655129 1
0.00719399366895559 1
-0.0604438934524486 1
0.044295036302035 1
-0.0393316592692993 1
0.000424069890717756 1
0.0121511826377234 1
-0.0346046033830379 1
0.115895660036455 1
0.364560715932493 0
-0.18004660944514 1
-0.0919149768955359 1
0.0354653628471473 1
-0.240647759536393 1
0.0657373273522794 1
-0.199249817591483 1
0.0583926568489358 1
0.0200616920821576 1
0.113948646568369 1
0.0382663280146456 1
-0.0634346719062637 1
-0.0113666099298171 1
-0.0755047719356147 1
0.00250109187014237 1
0.0891727873826475 1
-0.0735553896078057 1
-0.0134257958235696 1
-0.0246040605755679 1
0.118425616861284 1
0.0123742134368739 1
-0.170583972284224 1
-0.190022837155285 1
0.0595421894694521 1
-0.0460611801944659 1
0.0262686692056947 1
-0.0803997590485953 1
-0.0254398468106898 1
-0.021196227192626 1
0.121359752102227 1
0.183815405573633 1
-0.177035699435271 1
0.205708452565943 1
0.0385663689880422 1
-0.0157685816330645 1
0.0181382386580084 1
-0.113033909851802 1
0.183818860656964 1
-0.0898694905926701 1
0.160598797120026 1
0.0664599694574178 1
-0.0538526241820655 1
-0.119158470775172 1
0.00778406809451995 1
0.00414480113007378 1
-0.0530327480575288 1
-0.119587061556497 1
0.115442456012116 1
-0.00198504889017526 1
0.0338851903478375 1
-0.0613549769343377 1
0.0305862649340215 1
0.0912153831939581 1
0.202576880614252 1
0.0848619071920444 1
0.185684738211281 1
-0.015661421355998 1
-0.286815746476227 1
-0.145369462038364 1
-0.0822322949514286 1
0.199031058692993 1
-0.101750169427654 1
0.161361459180095 1
0.115034829907317 1
-0.0488339323434346 1
0.0665010735978861 1
-0.0706137084190052 1
0.0301766272626553 1
0.0422390355904335 1
0.0192997723919042 1
-0.0270445476868485 1
0.12831613539664 1
-0.000483595537209898 1
0.0331950588113971 1
0.0846891893877594 1
-0.102797803467248 1
-0.0225408613543802 1
0.0990219983350026 1
0.0163585364469868 1
0.0653674251443193 1
-0.0463748048579911 1
-0.107721024067336 1
-0.0144087875769335 1
-0.0698315232019424 1
-0.186726868464129 1
-0.0392307302207456 1
-0.120244149277473 1
-0.102607188909726 1
-0.102654654372818 1
0.159393300410162 1
-0.137421745888648 1
-0.163879242242562 1
0.0013830028739613 1
-0.0899266338917837 1
0.0222039874202429 1
-0.00997586371867468 1
-0.0494228564420776 1
-0.0916661851117034 1
-0.0390407822973378 1
0.270145122014479 0
-0.029950890931584 1
0.0635987826366676 1
-0.0104331500900099 1
-0.077213796038084 1
0.0259336841808279 1
0.0201564842162262 1
0.0685387128069009 1
-0.166981270410128 1
-0.0539199715656207 1
-0.061493329516481 1
0.0827208385503833 1
0.0658992684072654 1
0.163329262107691 1
0.111601850033444 1
-0.0557603542063546 1
-0.0144915002416775 1
-0.0709386627381032 1
-0.00156822606737822 1
0.113597144169041 1
0.285246490435423 1
0.134358655793966 1
0.0107843179303346 1
0.015071626173676 1
-0.0352185364942249 1
-0.0799986658183529 1
-0.020954442450644 1
0.0980445827810811 1
0.147145698842863 1
-0.116274328336251 1
-0.0531939368224582 1
0.106124911481619 1
0.00231182470638896 1
-0.136976884528008 1
-0.143329417019833 1
-0.107482590691429 1
-0.00972432352162876 1
0.0597910785777557 1
0.0834555247992935 1
0.0780673186063566 1
0.00105997065376824 1
-0.050269041523117 1
0.192386253410009 1
-0.0826777965563431 1
0.0935091040203162 1
-0.121000398046195 1
-0.0829069341695472 1
-0.0964755528464972 1
-0.00827641103173819 1
0.080826617127651 1
-0.18138586251434 1
0.0932328206750003 1
0.0474765775448074 1
-0.0225967477246408 1
0.0827521224781335 1
-0.0595144916720874 1
0.383262000519028 0
-0.0805599470021968 1
0.174211754110163 1
-0.204151540925331 1
-0.138802760011473 1
-0.0640060559812745 1
0.103275524560554 1
0.100898747067092 1
-0.0538556019645187 1
-0.182881824419754 1
0.0111158274495992 1
0.0769998530495743 1
0.0151969046193767 1
-0.0760889246059915 1
-0.0367529101209837 1
0.0951969106619085 1
0.132207981296421 1
0.0943328130477644 1
-0.00174259298301687 1
-0.0372802555678835 1
0.109181388683074 1
0.0526381138204098 1
0.0782021457197668 1
0.159289000669939 1
-0.0589776681653547 1
0.0873134549180751 1
-0.04751607249353 1
0.0248039211875114 1
0.0349706668966168 1
-0.0335116279880018 1
-0.0915503849487197 1
-0.0642067476914955 1
0.0029714563248464 1
0.0330167889465669 1
0.00432878358291388 1
-0.0888608660969944 1
0.0611079558569526 1
-0.00176439503172438 1
-0.0986365796974324 1
-0.322778235050273 0
-0.0989385925559113 1
0.0832633242019622 1
0.0531820980723376 1
0.0107047684019161 1
0.0127068415086834 1
0.0188042471203557 1
0.104818389155352 1
0.0443782418184241 1
0.0142298289709046 1
-0.10521622517125 1
-0.0875968019357142 1
0.0880972789141117 1
-0.164612364727619 1
0.0204394541888602 1
-0.209056149324768 1
0.0223477068428145 1
0.15633995742157 1
-0.00676694206655049 1
-0.0339002356961391 1
-0.0557899579883902 1
-0.0417068072557981 1
-0.0375138554450512 1
-0.0229499811251106 1
-0.0908374550412279 1
0.0360274836544464 1
-0.10977879713199 1
-0.256752820253789 1
0.0891572854992384 1
-0.176514614023655 1
0.00806749771675951 1
-0.0724427890608756 1
-0.103630937740453 1
-0.00928616374788535 1
-0.107434539791107 1
0.0146894765885518 1
-0.262731978897932 1
0.0655341007789786 1
-0.168091520833634 1
0.0524645458381208 1
-0.0547005023319628 1
0.276457295416814 0
-0.0696793563660034 1
-0.167340035279168 1
-0.0276043730527969 1
-0.169948433632281 1
0.221469569577552 1
0.108119028284895 1
-0.0415100842366872 1
0.0194765053369906 1
-0.00970218931563207 1
0.207757427440159 1
0.111198022105457 1
0.0407283452463024 1
0.00461776863546345 1
-0.266047982962723 0
0.0294872086518828 1
0.095671733068273 1
-0.187323930680798 1
-0.0465824930186435 1
-0.091689827738342 1
-0.0901822170956954 1
-0.0995781486547199 1
0.062059137968662 1
-0.0638738985023022 1
-0.267826081141173 0
-0.207474410301878 1
-0.120160879170021 1
-0.104090465371491 1
0.136227153520284 1
0.0817999167912659 1
0.274625337743555 0
-0.102905907216399 1
-0.122850153356922 1
-0.0466930356145198 1
0.0675727855398499 1
0.0204774808266223 1
0.0128273731506538 1
0.290568746570814 1
0.0569975013122063 1
0.0788865076209676 1
0.180038085874171 1
-0.0866168190286797 1
0.000417907996471012 1
0.130464034539795 1
-0.171126246179918 1
-0.0386622105097795 1
-0.0890462034185252 1
-0.160024976535756 1
0.132706187196475 1
0.20392527266993 1
0.248515269230823 1
0.00775628130253636 1
0.0165595466646521 1
-0.0606849753328178 1
-9.3744333073742e-05 1
-0.0647362446106959 1
0.295380624883745 0
-0.0670934691096186 1
0.0335392859664408 1
-0.0813196233614953 1
-0.0321403000372297 1
-0.0850109820052079 1
-0.0750832587945448 1
-0.0362280722717795 1
0.280313703862779 0
-0.0542500435491793 1
0.0640664806825859 1
0.130726193683254 1
-0.151005639602515 1
0.00801178205819149 1
0.00895794726474146 1
0.0320158040724703 1
0.124707794056489 1
-0.174497641176097 1
0.0764302211491924 1
0.0536604063615843 1
0.0907590219204288 1
-0.0432008592226771 1
-0.0762457845951733 1
0.0800686001107242 1
-0.0189000874075403 1
-0.239753480002667 1
-0.049593620702565 1
0.0177097465193311 1
0.0547433010887325 1
-0.01187703335802 1
0.28269184213819 0
0.124420248987867 1
-0.194844400811392 1
0.0117231751282408 1
-0.0322231417581796 1
0.0580475272305668 1
0.0882535034644978 1
0.212467415740757 1
0.316488863649383 0
-0.00989439664369164 1
0.277229589846218 1
0.0760090503265858 1
-0.115965925403491 1
0.117412997896229 1
-0.200975359857862 1
0.102881635865936 1
0.0252561328524582 1
0.180183405133081 1
-0.0981497332609 1
-0.302750231935099 1
-0.0683419694270273 1
0.0846923655024549 1
-0.0725298698926293 1
-0.184865188346096 1
-0.239988229050427 1
-0.167180601101324 1
0.012044404013159 1
-0.0164543276746578 1
-0.185301022130443 1
-0.062792888056289 1
-0.0175875815998363 1
-0.0568445586267774 1
0.0343382039851685 1
0.0974533109375028 1
-0.0767049862052141 1
0.0996179134420071 1
-0.0264751469255141 1
-0.19018381958901 1
0.13822942420574 1
-0.110005092188201 1
0.215785998744565 1
0.0191381570697941 1
0.0533918141868052 1
0.167741953038263 1
-0.0533050016143422 1
-0.342992236334886 1
-0.148232043877228 1
0.0741310204957401 1
-0.0870533814368531 1
0.208573879680831 1
0.00438375052563148 1
0.135391704497296 1
-0.0553410104669559 1
0.0747669805225873 1
0.126705630497391 1
-0.124823721430039 1
-0.126364828723554 1
-0.0409806102973098 1
0.175873611814019 1
-0.00268047657538112 1
-0.0372428369435892 1
-0.0193092994422887 1
0.2737219713157 0
-0.051425007192325 1
-0.0913702417084661 1
0.133545615211908 1
-0.0735845861981729 1
0.0367144759073808 1
-0.172944533855563 0
0.0984683138340447 1
-0.0737693416527905 1
-0.0272377664483538 1
0.0058758063728284 1
0.0455378299499279 1
0.0398754524276724 1
-0.127131102740003 1
0.168125492409868 1
-0.0694283144369579 1
0.0203861119022817 1
-0.175601485194309 1
0.0790075899882946 1
0.255494151046259 0
-0.0800181015506226 1
0.15070818949013 1
-0.0867912386927512 1
0.0410883142843794 1
0.274669714694799 0
-0.0180982935659803 1
-0.0229192214142953 1
0.0079168115195953 1
-0.224873874955535 1
-0.0895403810358062 1
-0.0186597095871106 1
-0.0109943694305476 1
-0.201721792160997 1
-0.108348295790158 1
0.00396750337546138 1
-0.0613555130942654 1
-0.227417922120016 0
0.156177869735965 1
-0.0475413708248808 1
-0.221851951917973 1
0.063926308384101 1
0.140410500688732 1
-0.250911729631334 1
0.0227591890536545 1
-0.0159854445409501 1
0.120437107530509 1
0.287521756362325 0
0.080030050035372 1
-0.00588485467035767 1
0.0833864710318107 1
-0.0308930270881432 1
0.0889058268192805 1
0.208312779903835 1
0.0191046542239741 1
0.127805771082889 1
0.0618936377421435 1
0.0191952258268891 1
0.0987696273701436 1
0.0380756312313266 1
-0.148276112677254 1
-0.033312139411861 1
0.181724112222568 1
0.1488054520385 1
0.0380129507192603 1
0.0335912879023206 1
-0.0210138505113464 1
0.0194860753619956 1
0.164599652500852 1
0.109326521763243 1
-0.298689355279384 0
0.0133544870606836 1
-0.0785678501543033 1
-0.0338434697352755 1
0.0327315890309895 1
-0.142338348311254 1
-0.115016887758475 1
-0.0158793851079864 1
0.14310439216263 1
0.0122060908798908 1
-0.0396328965617855 1
0.0784755135917889 1
0.0248023815905198 1
0.084585539964632 1
-0.052923594401639 1
0.179035719976074 1
-0.149502665400548 1
-0.112982700413472 1
0.153361746417005 1
-0.0407865232130509 1
-0.168082188931652 1
0.025798401067829 1
0.134555507078264 1
-0.112223697248824 1
-0.148500003078968 1
-0.127753257360866 1
0.0108125878512734 1
0.128968778692267 1
-0.0546834960056405 1
-0.0399641206540251 1
-0.0444924919129228 1
-0.179903742012853 1
-0.0636535409400607 1
0.175172352336588 1
-0.130423564410821 1
0.0199061117150745 1
-0.00537836696441285 1
-0.0694375252325782 1
0.180697579143367 1
-0.0580775388062899 1
0.213646325955241 1
0.0228226369709439 1
0.262468175716951 0
-0.252129008664715 0
0.0135681095539259 1
0.0302024618519816 1
-0.112054780996849 1
0.109381727820367 1
-0.147102585843058 1
-0.135244609070635 1
-0.136444667229947 1
0.061663625828496 1
0.286316356451232 1
0.0556655146597804 1
0.129311694686449 1
-0.106102040533061 1
-0.206753394492725 1
0.0811168279171737 1
-0.154561193681469 1
0.0125962508654879 1
0.00744188485866458 1
0.0663322460931531 1
-0.152453757326548 1
0.0860776335915086 1
-0.0581955895750648 1
-0.0578687348971421 1
0.043632487511848 1
0.0463918200461725 1
0.0576593551503519 1
0.115815884197124 1
0.0325774700425946 1
0.113170372966524 1
-0.0680707828885785 1
-0.114924206566372 1
0.184718696391987 1
-0.166358987489748 1
0.00941675431601585 1
0.0841288705341182 1
-0.0889681848031369 1
0.141821412975747 1
0.181496128597543 1
-0.0795328766033897 1
-0.0128264824668037 1
0.0906900329703141 1
0.17603413238375 1
-0.04859363328786 1
0.067439805179709 1
0.231706159347545 0
0.10702494646339 1
0.112154062583334 1
-0.00976751525227213 1
0.0364161198637909 1
-0.104633709652659 1
-0.109995435929134 1
-0.156863460467835 1
-0.100095375413591 1
-0.0453871645262836 1
0.123280045222322 1
0.0774798402229553 1
-0.118767993032343 1
-0.114422721857388 1
0.088575574735522 1
-0.0519066317122824 1
0.0645570847319765 1
0.162563454074529 1
0.057707483843286 1
-0.0150734953222285 1
-0.0368355081597076 1
-0.115379509631992 1
0.230566515645381 1
0.194520325761083 1
0.182152236817128 1
0.396405096010827 0
0.211852603807718 1
0.064613801493152 1
-0.0731365260908575 1
-0.116253044976536 1
-0.208083210637546 1
-0.0165647854294812 1
0.033970785785796 1
0.160227605452869 1
-0.173474492403457 1
0.084224291053244 1
-0.01088523014754 1
0.0553249543951959 1
0.0254131228161618 1
-0.113546554227745 1
-0.0285523467645693 1
0.274624303197524 0
0.0419750804852277 1
0.0425124855847341 1
-0.0887421916153178 1
-0.116215759561112 1
0.183196632250047 1
-0.238541439163336 1
0.0252823993171017 1
-0.0689265817549239 1
0.122333691429858 1
0.205749939813207 1
0.118004962127303 1
-0.0442886945939633 1
0.28793885331169 1
-0.116656478390499 1
-0.0283993246762164 1
0.039057695292923 1
0.00843552368071781 1
0.0311275480267704 1
-0.0595296668118853 1
0.0774127709559682 1
-0.0903064130067417 1
0.213989079244025 1
-0.148399430352364 1
-0.267852213786877 1
-0.0571366957388333 1
-0.325459904533373 0
0.00402378013958706 1
0.0112828922434393 1
0.0731690899738148 1
-0.0687179863599322 1
-0.0274737527521169 1
0.114683672119871 1
0.0680179384498922 1
-0.116744272188676 1
0.146755902624487 1
0.130831178333178 1
0.12868414720737 1
0.190758347963589 1
0.0120060219531226 1
0.0321354340563034 1
-0.135513782832196 1
-0.0157364643820353 1
-0.0684786217418556 1
0.0369570512150967 1
0.028017411239155 1
0.159862240780952 1
0.0231213661910921 1
-0.0801710908809281 1
0.0917841406779621 1
-0.0992653487066539 1
0.161494780689955 1
0.0890898441215677 1
-0.0239149937929933 1
-0.168832289429151 1
-0.00152102023256711 1
0.0658298161978441 1
-0.0793148562139437 1
0.0801048865350897 1
-0.0241134250244881 1
-0.0608337105643716 1
-0.255684552716499 1
-0.0993573929343904 1
0.0404973692942994 1
-0.131878071371101 1
-0.151836977349872 1
0.128264149310604 1
-0.120918640466935 1
-0.0983321394959449 1
0.028859982751686 1
-0.0956695638510886 1
0.160579691924027 1
-0.0343646969630597 1
-0.223658652535138 1
0.0721889903770533 1
-0.0738976661622746 1
0.0288724848408543 1
-0.15240183383424 1
-0.107305703228253 1
-0.0612241258139427 1
0.161311639279696 1
-0.0180317594636139 1
0.0371038459712795 1
-0.18012597113461 1
-0.164200127574755 1
-0.0980756225466611 1
0.0907826103725164 1
-0.130555352915645 1
-0.00369685826234415 1
-0.0931756176600406 1
0.0369012338431947 1
0.188734313971765 1
-0.0943381896244349 1
0.119682941130588 1
0.0239322318131335 1
-0.208649745604577 1
0.133895859574085 1
-0.197002836939579 1
0.107810895233587 1
0.415752775328989 0
-0.0261189764034698 1
0.013674429302925 1
-0.198795775325747 1
0.0769237611575299 1
0.0104257618914412 1
0.0700262394719643 1
-0.129759247240446 1
-0.0171186605026772 1
0.169268359985601 1
-0.122881878361745 1
0.0151023801070411 1
-0.0726520806916835 1
-0.236469379652174 1
0.0341118716658168 1
-0.00443189982668525 1
-0.149763964138494 1
-0.163927158971711 1
0.236708332710048 1
0.0855756831852311 1
0.0774564124865921 1
-0.0620098513472785 1
-0.171427911465199 1
-0.063128098363394 1
0.0185624913547015 1
-0.0790457524806241 1
-0.0634605561152678 1
-0.0805969124821956 1
-0.0416472497026908 1
-0.158059982670553 1
-0.0428113540711351 1
-0.250207613359986 0
0.0178364712238723 1
-0.00718844320916067 1
-0.165013533206778 1
0.000963102139308784 1
-0.0152060203397119 1
0.00250950234249354 1
-0.115981913235648 1
0.143779226351599 1
0.0219818710954148 1
-0.151533054706493 1
-0.192602122499091 1
-0.156070125843037 1
-0.0888561920786548 1
0.221633735585502 0
0.272029272707394 1
0.0688693056407693 1
-0.101907171306087 1
-0.0834255339079966 1
-0.0354303757995323 1
0.0293038470045306 1
-0.0536343097545413 1
0.0508927379692645 1
-0.012617540844269 1
-0.0767483828338127 1
-0.0284373342720128 1
-0.139588821626945 1
0.188704198195925 1
-0.00980186142662236 1
0.101543054831679 1
0.0246648543385795 1
0.122662395831912 1
-0.0479357665452583 1
-0.00264004703976858 1
0.0501785580844651 1
0.0632172605498731 1
-0.0226173166931915 1
0.12276849643834 1
-0.115535615283061 1
0.249295030824847 1
-0.0245229973083009 1
-0.239895676162179 1
-0.0211631941012452 1
-0.146096197724598 1
-0.00678248434817226 1
-0.175496920815827 1
0.126184804332139 1
-0.137755004378939 1
-0.15267478701454 1
0.248809389187695 0
-0.0783623929533993 1
-0.0611333934196914 1
-0.0709006150333703 1
0.100446245797456 1
0.0163184661331141 1
0.0365800663218565 1
0.0713782839250063 1
-0.104476021713039 1
0.154155011026827 1
0.0535592739269726 1
0.0688373272385208 1
-0.0877667662865021 1
-0.0312089871498471 1
0.173150264606565 1
0.0111017062518168 1
0.115842717378666 1
0.168151258139938 1
-0.073705833560894 1
-0.302190332768965 0
-0.00936304254231368 1
0.0692753558569553 1
0.036582283552965 1
-0.0849984503145169 1
0.0345825291398459 1
-0.149748421068493 1
-0.134753861401806 1
0.0403256044062266 1
0.0788868774193761 1
-0.0906645698277318 1
0.0804702072249243 1
0.0902876221800381 1
0.111154488459654 1
-0.116211838590042 1
0.00970799382782798 1
-0.0261314196813162 1
-0.129871439781073 1
0.186719929304 1
0.0747406920766983 1
-0.0599942725428974 1
-0.0106643387301247 1
-0.228275183285722 1
-0.102016379205536 1
0.0315949262373053 1
0.0562971367147154 1
0.00175651345947287 1
0.0343670293503287 1
-0.103393124046878 1
-0.0260762858754994 1
-0.0662294466579541 1
-0.0173283102462571 1
-0.019936643589817 1
0.114317994018323 1
-0.172977375812222 1
-0.155021622132274 1
-0.100732837011233 1
0.146205795995959 1
-0.0854524479522371 1
0.163385736872934 1
0.0258628476792194 1
-0.26847758826302 1
0.1538816541715 1
0.171276770788012 1
0.107459965777347 1
0.243485259744066 1
0.0945741662394519 1
-0.171275983816657 1
-0.000622515428108213 1
0.0201499407120649 1
0.0295783564609384 1
-0.0611730801209228 1
0.0142587768000299 1
-0.269560093353501 0
0.0574335486222753 1
-0.113031923861725 1
0.0859120044911417 1
-0.0640885756648989 1
-0.120189099576072 1
-0.0592591157516078 1
-0.0389129839143754 1
-0.223131251760363 0
0.0550768475900875 1
0.0119165901191547 1
0.102622760213829 1
0.0631966640728455 1
-0.126436089860956 1
-0.132400856362964 1
0.0622930440936113 1
0.0229995281525741 1
-0.0937829942457395 1
0.0827872270555428 1
0.0329170519795719 1
0.0591548635020964 1
-0.0308198875079724 1
-0.0284083363135837 1
0.0339645836872629 1
0.031220986303865 1
0.0870155307728689 1
-0.0125603743701037 1
0.0754335830394919 1
-0.205332373370182 1
0.109654243602434 1
0.044570789578296 1
-0.0468216442039941 1
0.119449981673957 1
0.00104441782507547 1
0.165752943233586 1
0.0902246003099532 1
0.0569208027813557 1
-0.263812957239839 0
-0.0182154526203552 1
0.0103179899110181 1
0.00892445975478716 1
0.0966945442239338 1
0.111875694618358 1
0.000468155582828575 1
0.145264934656169 1
-0.0150194445252822 1
-0.0172986505095635 1
-0.139633526280723 1
-0.142855164499093 1
0.108368312398985 1
-0.0346460228263521 1
0.135305243318805 1
-0.100843264203079 1
0.22743654402636 1
-0.217235718777644 0
0.02061193572314 1
0.0727503473910607 1
0.0566769703507023 1
0.0936411177109518 1
0.00930627897849615 1
-0.0736075813582511 1
0.0739827047766169 1
-0.00855632158643654 1
0.105504894087915 1
0.0486205730843404 1
0.0670479660573196 1
0.0360881571836542 1
0.0194191361181185 1
-0.0950977760768383 1
-0.178414725553445 1
-0.0437542800582342 1
0.0574883608374489 1
-0.0176954978418753 1
-0.0433108308147162 1
0.181737018417803 1
0.127080278453232 1
0.294740532615916 1
-0.0805861844740618 1
-0.0602848078050633 1
0.0760023947587508 1
0.11930459554132 1
0.0588718686271126 1
0.256062476625895 1
-0.0189437459574239 1
-0.280726655426077 1
-0.221562963920769 1
0.0631990696299218 1
-0.0157348879768788 1
-0.0687101749281196 1
-0.225263530363697 1
-0.0624305009281247 1
-0.0598852236755451 1
-0.102067559818893 1
-0.0625047598418163 1
0.0597923361107391 1
0.00171998969559706 1
0.0281669646001523 1
-0.149975991858057 1
-0.0659884129766614 1
-0.0736439666487623 1
-0.151999829696972 1
-0.0601489035823952 1
0.116556522038086 1
0.0296725517639295 1
-0.143811395587389 1
0.0418317691034574 1
-0.191710304455302 1
0.0592026574377508 1
0.136580513006366 1
-0.0682543657948322 1
0.0472648086803726 1
-0.00993876728082194 1
-0.22343673835343 0
-0.110537704389896 1
0.0529116613713137 1
-0.0114592549813903 1
0.0278039365092104 1
-0.209433097268291 1
0.0734367024927223 1
0.0639072107585127 1
-0.0367881242841406 1
0.0944927101696883 1
0.146178563983034 1
-0.0291826173909885 1
-0.0162450716388139 1
0.155025789235371 1
-0.187929461379498 1
-0.101212734297901 1
0.242187378024183 0
-0.107723927014351 1
0.1308811013988 1
-0.0791229660354391 1
-0.0496578737685314 1
-0.144736833326354 1
0.0775879052013998 1
0.182133294757989 1
-0.0050871227227717 1
-0.207054327004177 1
0.0824955430865825 1
-0.0486911591691068 1
-0.137399433285134 1
-0.167407833325149 1
-0.0504625923417363 1
0.100164481957658 1
0.0396281509188305 1
-0.104099418338375 1
0.0834843522115201 1
-0.0152844612689135 1
0.0770719797456128 1
-0.13435196581775 1
-0.163274503251364 1
-0.0438562394033243 1
-0.10866870764031 1
-0.00107181311408774 1
0.0926561347890245 1
-0.0185574378569087 1
-0.117582224158756 1
0.0908485856784014 1
-0.321752662602953 0
0.0160207253458955 1
-0.132958785848011 1
-0.0542014032932811 1
-0.0759797951622416 1
-0.101259218347027 1
-0.0899818886111185 1
0.0312350192755792 1
-0.0632499074297338 1
-0.145315425696303 1
0.170897599773957 1
-0.0792775277266586 1
0.193484818106639 1
0.038527934239066 1
0.000430380111058438 1
-0.060540165507314 1
0.0227055334228418 1
0.136357747019001 1
-0.0962623526871609 1
0.104095558475552 1
0.274922563944837 0
-0.0912525833898741 1
-0.166350929028402 1
0.0764578458571359 1
-0.193870929488425 1
-0.0767252999658717 1
0.0762209577181044 1
-0.00407262705396112 1
-0.0243299169922963 1
-0.0741310680194741 1
-0.147296008054142 1
-0.203677075186389 1
-0.146128466208346 1
-0.0763704680442869 1
-0.0739733180750298 1
0.106850296074172 1
-0.272611041826366 0
-0.142619246102084 1
0.0705858652547723 1
-0.00973036770677152 1
-0.0504229922426698 1
0.053099558415881 1
-0.00650437798159341 1
-0.0253335372888077 1
0.0389098275624675 1
-0.103400440415059 1
0.0594417557925826 1
0.0674125073922111 1
-0.0903976911136465 1
0.108607390494563 1
-0.204898975623779 1
-0.212321788874128 1
-0.0853140044578206 1
0.044810828841399 1
0.155647484593432 1
0.107140889845758 1
-0.0733889881880809 1
0.17658405061273 1
0.0290315440127291 1
0.00878069471391633 1
0.0533749342411604 1
0.0502547038681734 1
0.136310465375653 1
0.174849533986538 1
0.0916809444765283 1
0.0492936784242601 1
-0.0327848087682986 1
-0.0096776169461789 1
-0.0508698635090339 1
0.00507911111157327 1
0.146853729697532 1
-0.0343457858662201 1
0.044753009497883 1
0.146994106147775 1
-0.0989197018768478 1
-0.0517187467696193 1
-0.120820008939259 1
-0.0228072077118074 1
0.0638967965447381 1
-0.00740580259019573 1
0.0292147000586994 1
-0.132029302383368 1
-0.0573894195869013 1
0.0746779939981335 1
-0.132003865431976 1
0.148619151155046 1
-0.0890525829318801 1
-0.0373486911880786 1
-0.021477919892741 1
0.0507153114468062 1
-0.249821276412019 1
-0.0493150858691214 1
-0.0920740723739501 1
0.0374014006311137 1
-0.102691595223962 1
0.0870015884924873 1
0.0558693900747093 1
0.185735493413846 1
0.173405980276446 1
-0.0592765529863732 1
-0.0015085905931467 1
-0.0320142831792769 1
-0.134925615465234 1
-0.0108893923069255 1
0.185112393605248 1
0.116659151290591 1
-0.0261706468997213 1
-0.213455181814113 1
-0.226443276519574 1
-0.28104106510418 1
0.0153291550644382 1
0.0276189368210081 1
-0.0247299026362426 1
-0.0389403969256436 1
-0.166680758137703 1
-0.00096112142007905 1
0.0203344117741791 1
-0.14981116302405 1
0.0124798518082051 1
0.0134357028826333 1
-0.027193644084829 1
-0.271854786536293 1
0.0417099004408916 1
0.179996569125826 1
0.0135853137102041 1
-0.0111456369898467 1
0.125278277916135 1
-0.0877603319787082 1
-0.00711222792888795 1
-0.00758548154320465 1
0.058554555436066 1
-0.00459098872584465 1
0.0456525841204519 1
0.0476542576449343 1
-0.00458660018900586 1
0.151062366052841 1
0.0989377006726886 1
-0.128873768860412 1
0.119748585158966 1
0.00840428147170495 1
0.143947304154102 1
-0.109574495838077 1
-0.0549950466213812 1
-0.270882928924926 1
0.235783069294216 1
-0.306968489712862 1
0.0420551738841292 1
0.502308542122925 0
-0.0295730939805833 1
0.161423184982962 1
-0.0757463413179374 1
-0.0348152869138413 1
0.00756020085729721 1
0.121272202481228 1
-0.0627468473442163 1
-0.249459117361797 1
-0.00421738011135651 1
0.182681208819976 1
-0.0733188779743702 1
-0.0327109471692127 1
-0.0499509675882254 1
-0.00503248652447308 1
-0.0202554262830716 1
-0.101084631303576 1
0.0899775142806954 1
0.00822977411297005 1
0.0466737944482625 1
0.0953601536015378 1
-0.0159376204649158 1
0.0899866065425557 1
-0.0548320568979639 1
-0.185165806815143 1
0.171934927305297 1
-0.0825562484223733 1
0.00355602433632548 1
-0.0096575960051443 1
0.0146997897773327 1
-0.0241139184067634 1
-0.132263712790255 1
0.0324610811207346 1
0.0529863134332743 1
0.033631968243283 1
0.0357018286516624 1
-0.0268336273741221 1
-0.00214222141908201 1
0.181923216174117 1
-0.225462292027183 1
-0.106922217080917 1
0.102542365166618 1
-0.151338487600781 1
-0.00462939755618806 1
0.0799679354449558 1
0.0635830025260784 1
-0.187559686844218 1
-0.169044249274597 1
0.00781177800045169 1
-0.182619542428149 1
0.00963634475890435 1
0.0495821092226589 1
0.00199304018582115 1
-0.072069679910017 1
0.0263777746319972 1
0.0774843686252182 1
-0.047233888956716 1
-0.101714788119574 1
0.0303148038944072 1
-0.10276805054629 1
-0.0081960956079953 1
0.0249660408571717 1
-0.182592935197821 1
0.111608265551233 1
-0.0634086764325667 1
0.180450516066576 1
0.0801995606077473 1
0.0167698833804492 1
0.101690618384172 1
-0.188190517578269 1
-0.242881130459946 0
0.0398997110466905 1
0.0218043147237396 1
-0.0175760038729009 1
0.0412642941177485 1
0.0443250257129754 1
-0.109770750546576 1
-0.0454272387054267 1
-0.0556927814451728 1
-0.0808392930453213 1
-0.0906421510316461 1
0.0877139570196489 1
-0.0545453394066146 1
0.163101998397891 1
0.279374931300694 0
-0.0506680286179611 1
-0.158231212122253 1
0.0568209335642344 1
-0.057882616793864 1
0.0644055581124609 1
-0.0926579922359197 1
0.0567818807733464 1
0.0260209853600323 1
-0.140703414650428 1
-0.0774755597468117 1
-0.0283393889907098 1
0.0365367846164084 1
0.149602045594995 1
-0.148371524053331 1
0.0406576213464851 1
0.0543532929388859 1
-0.180496616187898 1
0.0999809653621426 1
-0.0564924011718226 1
0.197749397469571 1
-0.00152582961856472 1
-0.0845718948257569 1
0.00522250156883557 1
0.174195238674686 1
-0.168855567812788 1
0.079426785545352 1
0.152352804583485 1
0.0336483214482232 1
0.0916440222447778 1
0.0306455025799775 1
-0.154147373551881 1
-0.031639790641063 1
0.0872779838048121 1
0.278315296762515 0
-0.126503043895152 1
-0.0688532239899848 1
0.0743029806972551 1
-0.0146911694380686 1
-0.160471890366434 1
0.00637289340188196 1
0.135916309920491 1
-0.0641178764326544 1
0.0623708281826426 1
-0.00486631953128067 1
0.0891725594535578 1
-0.094860183114486 1
0.0240741171560884 1
-0.126993475253018 1
0.125761397948309 1
-0.123256872522908 1
0.0418983871269525 1
-0.252079197813593 1
0.1743071538171 1
-0.031549284307573 1
0.0259872597362879 1
-0.13654458094312 1
-0.0702439854991011 1
0.152033938270356 1
-0.0111487856444394 1
-0.0425795399525219 1
0.17901809059429 1
-0.00326541502443062 1
0.0273972220507969 1
-0.154666893968619 1
0.0444207353227542 1
-0.077563612955722 1
-0.0897860122073816 1
0.12428709579409 1
-0.0605301427451239 1
0.17574799617552 1
0.192645573137669 1
-0.130600904353594 1
-0.0465202552241306 1
0.106920945535412 1
0.150118096787474 1
0.0982766576102083 1
-0.0202620873039154 1
-0.0393033242679855 1
-0.0709856143388223 1
0.140569064480787 1
0.0582408623304399 1
-0.0421483921328011 1
0.0459492736167217 1
0.0762692395984849 1
0.12787353405851 1
0.00604173781310263 1
-0.0300022988798133 1
0.224413286280589 0
0.164953852990542 1
0.0745349174998502 1
0.041294065079654 1
0.0825629758978406 1
0.116868547454555 1
0.149226975167334 1
0.00371187487100683 1
0.0302313495214255 1
0.0405335033570967 1
0.151679880905293 1
-0.0143275802405495 1
0.138372302988599 1
0.247757854538383 1
0.156346699166089 1
0.358877360390956 0
-0.0752022702814335 1
-0.0471855583703479 1
0.0342670069053806 1
0.140692857636023 1
-0.184270341009997 1
-0.0135470354940448 1
-0.230565767491154 1
-0.104033036824998 1
0.0130063370070734 1
-0.0151626543066023 1
-0.030856870970772 1
0.0483987447212274 1
0.225932351106584 1
-0.0998557324232295 1
0.0605960823866178 1
-0.0963339142175751 1
0.0275696842323411 1
0.135683037201386 1
0.0426671102283432 1
-0.0148915256685532 1
0.0965621487234415 1
0.0450707161265028 1
0.0396167354463779 1
0.10211914250452 1
0.0282182725371162 1
-0.462578614250408 0
0.0600649690132225 1
-0.0457091901578121 1
0.073289919124138 1
0.121236579931477 1
0.172377522952723 1
0.131672456922512 1
-0.0542765114887021 1
0.294233924143064 0
0.285754337251705 1
-0.111786441284021 1
-0.120709615481253 1
0.138756164261738 1
0.0131769843570856 1
-0.0596873522602602 1
0.0135755161239683 1
-0.0525349479159627 1
-0.00177104666537279 1
-0.0403582264272294 1
-0.0330161861179151 1
-0.176663853465464 1
-0.135197276838316 1
-0.158323641166319 1
0.062521058700775 1
0.237781792181335 1
0.0712210229802724 1
-0.0280124197742534 1
0.0774007330263002 1
0.0212783527980015 1
-0.170672705998051 1
-0.0956644164811482 1
-0.104555475434088 1
-0.0913680791256367 1
-0.0396958132498 1
0.0174383413608636 1
-0.0941753185704368 1
0.171166653545544 1
-0.0929218711354231 1
-0.00887786768924378 1
0.0300676606892617 1
0.082056287268342 1
-0.167695701469021 1
0.0340175149305478 1
0.00443386351588293 1
0.17163186701509 1
0.0774894763177229 1
0.013131536567189 1
0.00142672567084263 1
-0.0674920200340074 1
0.0611979887212194 1
-0.052554648871553 1
-0.000571667008704238 1
0.168864393812775 1
-0.113121263932432 1
-0.0742039723758002 1
0.0272258112198158 1
-0.157135113343487 1
0.133962448804264 1
-0.00659563084793433 1
-0.028151862588759 1
0.00272475858873716 1
-0.149043375570662 1
0.0121397671372672 1
0.088648705276551 1
0.107267703464466 1
-0.0172992766066632 1
0.0265888905122306 1
-0.134156720251306 1
0.0489442707238242 1
0.0788018726237998 1
-0.0838664081469497 1
-0.00539421374040529 1
-0.0581079610469445 1
-0.0293747831493612 1
-0.097716891890378 1
-0.0281086276556741 1
-0.00114228135797175 1
-0.0928654048489894 1
0.0975287021613734 1
-0.0419701766240247 1
0.0192114548237784 1
-0.100990559373841 1
0.000469851355845739 1
-0.115013984134164 1
0.261579191092693 0
-0.112056719336471 1
0.0349301854759459 1
0.111319615027368 1
-0.048987878759464 1
0.294286196664448 1
0.057989933317017 1
-0.26249931464044 1
-0.135377336320836 1
0.0140531212772198 1
0.177253927773063 1
0.0319812887052157 1
0.0756956480763844 1
-0.284375561757365 0
-0.0617939129372138 1
0.150335772293846 1
-0.0138773735044149 1
0.0808345295735824 1
-0.0619330742549476 1
-0.0833468250760835 1
0.12215922141445 1
0.0642628317854589 1
0.0529516365951494 1
-0.0634325182255304 1
-0.0497393226885692 1
-0.0952416946381474 1
-0.00966674639096761 1
0.0831534095288739 1
0.0449972329345825 1
0.0818255006302026 1
0.0699659920670545 1
0.0909847090332086 1
-0.113970217026456 1
0.102488996124813 1
0.160984218486339 1
-0.0803959109356957 1
0.00226276918237991 1
-0.0267564698710256 1
0.153144049954232 1
-0.00127365563613665 1
0.202173946896906 1
-0.143896042538638 1
0.0202401848189833 1
0.0770454341076087 1
0.0577933946689213 1
-0.00618393608027376 1
0.019476771114463 1
-0.202228881507416 0
0.0556956095926939 1
-0.0266679994366862 1
-0.0284094917771202 1
-0.265452281871035 1
-0.0857677564863594 1
-0.13165234200947 1
-0.0273523763933603 1
0.134765629753824 1
-0.139482347832337 1
-0.00581687242171479 1
-0.0205179982956479 1
0.13802460622099 1
-0.0714910035850492 1
-0.125890789443831 1
-0.0711340428140788 1
-0.0109833240724157 1
-0.0668766325309844 1
0.153250516632065 1
-0.00634917321231993 1
-0.0728892786710267 1
-0.0965689581982187 1
-0.0148169234281544 1
0.12062419801847 1
0.0629621190151597 1
-0.11847577980172 1
-0.28342663880438 1
-0.116429808601979 1
0.219267855938953 0
-0.156542354333477 1
-0.157977412742112 1
-0.0197486227305852 1
-0.0816408242970894 1
-0.00100330634724811 1
-0.0090526118527606 1
0.00508901472571063 1
-0.0966600660630846 1
-0.0160086039791565 1
-0.078291458164469 1
0.0371876354170216 1
-0.331200685755616 0
0.115141446619371 1
0.216980809074139 1
-0.0936796185168838 1
-0.0607588516849124 1
-0.0402605437364541 1
-0.0114309277903291 1
-0.0695679244127394 1
-0.121576758930707 1
-0.204613932336259 1
0.0177759930939338 1
-0.0489844398689968 1
-0.130969217222952 1
0.042227164633238 1
0.184123659401635 1
0.0366572606702281 1
-0.00946579648953809 1
0.0869806538263399 1
-0.133255115858085 1
0.0572152226746621 1
-0.15401389419831 1
-0.129576079766391 1
0.0044417193654131 1
-0.0452825706635151 1
0.299503794771666 0
-0.117231963599112 1
0.0517570424988907 1
0.0380381923903532 1
-0.00492054881509112 1
-0.0785035266228425 1
0.0906060346483574 1
0.0518687091253679 1
-0.172694849138864 1
-0.00987828596334819 1
0.209002779261527 1
0.153920361903491 1
0.0407419491746141 1
-0.100356109167278 1
0.0571454672221996 1
-0.196292269147804 1
0.143101953007789 1
0.0341475008490056 1
0.215304715907925 0
0.00727803413575879 1
-0.065771643572138 1
-0.145486569271047 1
0.0185416575608579 1
0.000676949706367091 1
0.0444193600129479 1
0.0100352756794186 1
0.0878143846720042 1
0.146346836524634 1
0.11398940509696 1
0.101959683446763 1
-0.119301931525352 1
-0.00454904565783829 1
-0.0814639267651917 1
-0.0773055144313383 1
-0.0144177341196526 1
-0.123730694271437 1
-0.0516904832676037 1
-0.01524602119955 1
-0.066713755020746 1
0.0530479467934821 1
0.0333027233511389 1
-0.156160621401065 1
0.188349086985933 1
0.0468558222425035 1
-0.0175483177668558 1
0.0607263325591457 1
-0.179188105970773 1
-0.0134628938247862 1
-0.0980595191718769 1
0.189112431848938 1
0.00698342509007976 1
-0.0446422273006557 1
-0.0326890685787489 1
-0.200380212738754 1
0.107004429725245 1
0.0118355598368416 1
0.31793065523807 0
-0.132859135021077 1
-0.252477007920483 1
0.0913388926652548 1
-0.0569351249643896 1
-0.0275850482801205 1
0.121928222312621 1
-0.170741083354191 1
0.212032422674837 1
0.0373065814228223 1
0.188080995533298 1
0.172900358468313 1
-0.144173705789811 1
0.114849655528777 1
-0.0114075542455088 1
-0.0935603298242718 1
0.00854852368710098 1
-0.0896017743225351 1
0.0832800367026758 1
0.0270139064981321 1
-0.312904471443115 0
0.01906821063064 1
-0.162967636286872 1
-0.183911121352016 1
-0.0400194929251004 1
0.0596860698934522 1
0.151203453740058 1
-0.120673436303197 1
-0.297307762953404 1
0.0156791582267029 1
0.0857782826651632 1
0.130339287060917 1
-0.226445375789594 1
-0.0718179153012432 1
0.266805373971534 0
-0.228928133225458 1
-0.253163746932143 0
0.16617133643276 1
0.127548156834848 1
0.0826820954636183 1
-0.0425279594993501 1
0.0189292051283262 1
-0.174658491024264 1
-0.192319485071256 1
-0.203957759333314 1
0.0518816593271675 1
0.000290023346317254 1
-0.0387551964601767 1
-0.0150975475010831 1
0.237766417855997 0
0.181677072569725 1
0.229896720644978 1
0.250440702825825 1
0.222869244244109 1
0.0683430289682122 1
0.122939900267912 1
0.0681818085322916 1
-0.00354500016659141 1
0.0155678421221966 1
-0.19455297957079 1
0.0412356428212609 1
0.0573507224890179 1
-0.206945290248556 1
0.00499192395634107 1
0.249869139374117 0
-0.0812730571191605 1
-0.0576382646484918 1
0.0252949610093248 1
-0.121570748385852 1
0.126556298809978 1
-0.0108642834376756 1
-0.0456509840463917 1
0.118202087993354 1
-0.0500190825502367 1
0.319858143032918 0
0.0146317962629114 1
-0.155087490929082 1
-0.0480502766048472 1
0.0107975056619463 1
0.0839917755412841 1
0.0407909476630361 1
0.0930347207995167 1
-0.0232641888102918 1
-0.014368094684828 1
0.00225755872882335 1
0.0935492487128723 1
0.0355130083902685 1
0.0906081823845404 1
0.0643078714555065 1
-0.139531216968941 1
-0.074538627599466 1
0.0383381899895646 1
0.0738349497079239 1
0.113029895753539 1
-0.151848319470971 1
-0.0832797137273838 1
-0.115343891164168 1
0.0402098734155577 1
0.0932135833988604 1
-0.160118884893861 1
0.0181342319441513 1
0.0196213776315439 1
-0.0608301487220422 1
0.0249215561196555 1
-0.105226889674409 1
0.0244838427585063 1
-0.0964259386670546 1
-0.0210591551132673 1
0.029468571550173 1
0.110237740575173 1
-0.218032447456887 1
0.0595254101314759 1
0.0703997875718841 1
-0.119015989898656 1
0.00377454235460528 1
-0.0246575055371185 1
0.227326854999826 1
0.138804204072536 1
0.1915451106239 1
0.268142529542551 0
0.195166054140966 1
-0.110059274733675 1
0.0255500350776107 1
0.0310904234107631 1
-0.0345292494819564 1
0.128338428700544 1
0.175932612468919 1
-0.0321515495102238 1
-0.0397723147270639 1
-0.110169519002865 1
0.19790240331253 1
0.204859179593059 1
0.121457527048018 1
0.244159796686335 1
-0.166781585621101 1
0.0118348403852667 1
-0.039150626603451 1
0.053848004915055 1
-0.0685192921534553 1
-0.0365213506525855 1
0.0417222062717631 1
-0.299626815552263 1
-0.153526176086364 1
-0.0497830943355954 1
-0.137751256056823 1
-0.0211716887236344 1
0.13665147495065 1
-0.0745278000277752 1
-0.0523527110990657 1
0.276768424876618 0
-0.0188245648668018 1
0.105364324095393 1
0.0387966684636244 1
0.160983413774412 1
-0.0947583441462923 1
-0.142160882376297 1
0.222276449300246 1
0.0404298668747239 1
0.252703290060889 1
0.025674729954103 1
-0.0717282727951812 1
-0.240467259355452 1
0.0205254888065942 1
-0.0944682387048549 1
-0.0324977892089823 1
-0.140538790812133 1
-0.177531761140794 1
-0.0398285636113524 1
0.0993840664863243 1
-0.129472587123567 1
0.0181210578985745 1
0.0957299251824967 1
-0.00773690399363901 1
-0.0452149941774841 1
0.0970697637813212 1
0.14487166501511 1
0.018130544252987 1
-0.00752307652110791 1
-0.0725191668933845 1
-0.0547661832567293 1
-0.183338238922719 1
0.0892226863249489 1
0.000762604719506916 1
0.0368409141609869 1
-0.0238443226558303 1
0.129579563446581 1
-0.140646813914812 1
-0.0052244962757237 1
0.0270099385338118 1
0.03498342657903 1
-0.263262427576792 1
0.0154522719639374 1
-0.182701843908073 1
-0.0107057609444844 1
-0.285028832812224 0
0.198555768200798 1
0.22097154196414 1
-0.0655091059464113 1
0.235351030418299 0
0.102470126748355 1
0.0529020516465727 1
-0.194263652360163 1
0.104536746426076 1
-0.1225232727357 1
0.0483490585864912 1
0.161926596171356 1
0.0345114501372324 1
-0.0817474027418209 1
0.060430312755243 1
0.120690126971418 1
-0.116527786795551 1
0.191741961853572 1
-0.00431861345808905 1
0.0380760090995481 1
0.20651901274462 1
-0.0234443843545723 1
0.116881567615453 1
0.0754483832965283 1
0.0760511094426881 1
0.102519558979493 1
0.0592831477236072 1
0.0292559147475744 1
-0.100793841612634 1
0.0547097781463955 1
-0.157496928497139 1
-0.193857605485963 1
0.107845259860534 1
0.0569324337487364 1
0.06224659841935 1
0.111561774875788 1
-0.0912603922302615 1
0.000482949923300462 1
-0.21022375836093 1
-0.164927375918499 1
-0.210146447797247 1
-0.110717673868764 1
-0.0138182032548683 1
0.059018582204706 1
0.0946609106382301 1
-0.0952424295859273 1
-0.0984790905807184 1
0.00108726995631554 1
-0.0511737876853602 1
0.155047455381362 1
-0.106682943557384 1
-0.0579333923972113 1
0.0103707054370401 1
0.00953727445101042 1
-0.0816392167441121 1
0.115709051468594 1
0.0181357724694884 1
0.0825798988791482 1
-0.0535129587302774 1
0.0496504820940094 1
0.0872161914876011 1
0.0416229439861773 1
0.0373159988608468 1
0.185766335445458 1
0.0715389002417305 1
-0.0538285874621784 1
-0.0748584624133299 1
0.0477197486629979 1
0.00662872460359974 1
0.191707115886755 1
0.16059774781985 1
0.195760205159234 1
0.101248356650323 1
0.0680498954620621 1
0.0224419475483016 1
0.0272099608662173 1
0.186041401018149 1
0.149686073335634 1
-0.117330154374764 1
0.0123315528350334 1
0.122968027179498 1
-0.0116618151431458 1
0.1051557425661 1
0.0755589371538771 1
0.0470068491370968 1
0.2195654287415 1
-0.0415716420261026 1
0.0341813643904641 1
-0.082875359626199 1
-0.0495877879661469 1
0.0158418968574904 1
0.125326718387177 1
0.0903888501411708 1
0.101638373281246 1
-0.0393735948356259 1
-0.0895161204520755 1
-0.00809260000932948 1
-0.152663534089969 1
0.300350380663272 0
0.0811321317359113 1
0.104172432048451 1
-0.0929532656524276 1
-0.0364219668423684 1
-0.013841024540149 1
-0.268488153840707 0
-0.00235234796300902 1
-0.0342726703130182 1
0.0159204625378874 1
-0.0418174088665912 1
0.124253652096516 1
-0.0395755396704035 1
0.0265484028743672 1
-0.0185915673731459 1
-0.00258577390971218 1
-0.00400172721783926 1
-0.109100709469576 1
-0.0430072779136122 1
-0.00622782110749613 1
-0.0341570960873157 1
0.200751927511651 1
0.0177399567602503 1
0.000434116166806815 1
0.166740532022291 1
-0.0784045275254713 1
-0.137745672285826 1
0.258034180080869 0
-0.128795935501837 1
0.00422432166098518 1
-0.0621861114516747 1
-0.146683152263588 1
0.00727291220896122 1
-0.126866810691722 1
0.0311317653790453 1
0.213790406905612 1
0.0402110033019554 1
-0.0461901589210071 1
-0.0259303619791389 1
-0.105382695973201 1
-0.194783278198101 1
-0.0656098334129725 1
-0.149985387263855 1
-0.00323066790721684 1
-0.0944181924121197 1
-0.218124048158523 1
-0.180977621157756 1
-0.0216486901657704 1
0.0983923632065532 1
0.0587544778173299 1
-0.0812474547636394 1
0.103409579396811 1
-0.148370174241853 1
-0.327395817979557 0
-0.018680931086695 1
-0.165641569601745 1
0.189895531366048 1
0.0511568767084081 1
-0.0430212736055259 1
0.196647436934037 1
0.153855165073336 1
-0.242840485831574 1
0.0536590831745355 1
-0.0781688937576317 1
-0.0695301061660569 1
-0.136972223599679 1
0.0459753634352962 1
0.00210223336010697 1
-0.234723334561651 1
0.0949952039484333 1
-0.229390249408973 0
-0.203699841171782 1
0.0716269154073266 1
-0.0171332789199053 1
0.198382697040825 1
0.0133800285674023 1
-0.207944625707629 1
0.12681117408689 1
0.0911548792626981 1
-0.0231862989779834 1
0.000132573948689733 1
-0.202102924971456 1
-0.056135085876197 1
-0.167712472679877 1
-0.131176732159698 1
0.0528910897895342 1
-0.00971036271865815 1
0.0462531690439478 1
0.104773387059593 1
0.145017744529836 1
-0.372000412261876 0
0.0885203084838219 1
-0.0292976141841848 1
0.255140489129089 1
-0.0842638823010057 1
0.304867192994231 0
0.0243498420896908 1
-0.0904834419123094 1
-0.102462316951285 1
-0.0909466261579083 1
0.101850887656142 1
-0.083247412215889 1
-0.0337464884171533 1
-0.138811492687092 1
0.0591723633439646 1
0.103532803826859 1
0.037213248134651 1
0.153085080399832 1
0.305916645410398 0
-0.0566987201054438 1
-0.0166762576207705 1
0.0566418390011285 1
0.135585338027232 1
0.0546222238311986 1
0.198184449860275 1
0.081175109388504 1
-0.0808886716273623 1
0.0510526351170274 1
-0.209056579827883 1
0.0694391022537105 1
0.118522392773233 1
-0.312001129154639 0
-0.0346170334748774 1
-0.0509723481651191 1
0.159417765848516 1
0.132086420473299 1
0.111121463869529 1
-0.133763998040535 1
-0.409547231097609 0
0.228237454919962 1
0.260364632295171 0
-0.125132060450462 1
0.0810798990816272 1
0.184139400236611 1
0.0224895255198377 1
-0.0850562049551702 1
-0.032141800113666 1
0.180701996713354 1
0.0412606006611969 1
-0.084633538578006 1
0.00990370755646096 1
0.173574761137292 1
-0.0548325819017925 1
-0.226119789122237 0
0.133899295788435 1
-0.00346793791137084 1
-0.0869687568171177 1
-0.163684199447675 1
-0.00804831168222281 1
0.0917109057925297 1
0.0135610693820382 1
-0.0625444499427262 1
0.143928037073569 1
0.0695682609839105 1
-0.216527201799944 1
-0.20233044109103 1
-0.265837542533552 0
-0.0241297746227616 1
0.107378156906331 1
-0.0305981144511659 1
-0.152624443202835 1
0.0152543210832644 1
0.12753161171548 1
-0.0139179593165561 1
0.0144536251440613 1
-0.130189039591878 1
0.134226960164988 1
0.0420616200529079 1
0.0946197384084621 1
0.147940483979496 1
0.0610570110724243 1
-0.081682338000055 1
-0.0426405096925386 1
-0.0147910270194584 1
-0.153450416180359 1
-0.106297905364045 1
0.0365510515838807 1
-0.00197207495387149 1
-0.0211544289661225 1
-0.135239595707627 1
0.0952315016140166 1
-0.0475933795422182 1
0.237814242119683 0
0.0155531082022192 1
0.263937763152476 0
0.0694597924255514 1
-0.0385866305977009 1
0.234070163868379 1
-0.0336320012087819 1
0.115398318504167 1
0.0713807800263807 1
-0.159041157022455 1
0.16448764070064 1
-0.047653779131329 1
-0.298092094871476 0
-0.143711675112954 1
0.113178601964291 1
0.0607133170318434 1
-0.178459809978238 1
-0.0576455539388209 1
-0.0373892089595277 1
0.0307894643925368 1
-0.148205231179297 1
-0.0754960257686561 1
0.0153373555649018 1
0.124622370444784 1
0.0776281732809849 1
-0.0641123766514883 1
0.199149540797945 1
-0.0606460009284954 1
-0.0505486873798212 1
0.0340567015949123 1
-0.217513410804523 1
0.189240655592199 1
0.137551810181626 1
-0.0249120104407407 1
-0.178717059114635 1
-0.0165460076170688 1
0.185916395409353 1
-0.0283514219192613 1
0.0373789476273711 1
0.0407632098919728 1
-0.0139519331740259 1
-0.0753294876643242 1
0.0229637388456259 1
0.0222624623251239 1
0.0422032278034493 1
-0.00244095514795602 1
0.0510887300780714 1
-0.10237371190092 1
0.091667010666161 1
0.1278935499244 1
-0.0828836128100905 1
0.018943740177565 1
-0.122384838156884 1
-0.148289813522879 1
-0.106732987873166 1
0.0602345771089622 1
-0.00236128045200416 1
-0.127994439179925 1
-0.102895418454155 1
0.0313470621382332 1
0.103633637526833 1
0.200594781660749 1
-0.146858013291474 1
0.216037150413881 1
0.0972508054443687 1
0.219860509404651 1
0.17889131186007 1
-0.102068201248398 1
-0.0468021684434846 1
0.147655609609583 1
-0.113315851888334 1
0.0794125447738628 1
-0.0295474074587634 1
0.0440798976410128 1
0.0885279435890545 1
-0.0863928164040716 1
0.129724663965439 1
0.00834647232441722 1
-0.0866260112132692 1
0.150278614854796 1
0.16608655911967 1
-0.020076960195315 1
0.0795666017285335 1
-0.0146587128553889 1
0.0847796649181142 1
0.168109182887783 1
0.0692114088993474 1
-0.171858683337197 1
0.0865407551104546 1
-0.303458044381313 0
0.0355817246280863 1
0.154209788597937 1
-0.102957338517922 1
-0.0109156435019279 1
-0.341040129890096 0
-0.000634600418490385 1
0.0788689946199979 1
0.0216206429998853 1
0.0686469004752041 1
-0.106369344814691 1
-0.0154493930363419 1
0.145787513517946 1
-0.0145912973251351 1
0.199831422120918 1
-0.0658955039906689 1
0.162448444088174 1
-0.0755448926324757 1
0.100517936363883 1
-0.0307974083950831 1
0.0392036874278435 1
0.0992774278966287 1
-0.206034115408748 1
-0.123496423156687 1
0.113486429350773 1
0.0662650611775908 1
-0.0810074363507322 1
-0.247790483022701 1
0.00742788824335372 1
-0.132468572053326 1
-0.0239610708703987 1
0.0393727429366287 1
0.0145391043953966 1
-0.0318654881201646 1
0.143925348189193 1
0.148454374207778 1
-0.0550473626197845 1
0.0125466612422747 1
0.149105063696851 1
-0.00618913690563495 1
0.0063596391816168 1
0.00405623838559375 1
0.0517294776351884 1
-0.155553856373436 1
-0.178084280656426 1
0.0968340606157715 1
0.0649798142069487 1
-0.0161883922005476 1
0.223714483768208 1
-0.00116428134634522 1
0.0519956848625719 1
-0.0111243265430624 1
0.0194703072760152 1
-0.122349382182377 1
-0.0458631326363034 1
-0.113147947105237 1
-0.00952919250782391 1
-0.051738366666679 1
-0.076648528992023 1
0.171222784287536 1
0.0702094654168466 1
-0.0765449021344997 1
0.0330225133052759 1
0.207738683531061 1
-0.00817385316133334 1
-0.02149403901749 1
-0.111118176663874 1
-0.237197707812193 1
-0.158799052803604 1
0.0900520333961844 1
0.0555756049772104 1
0.0665146703304466 1
-0.0924531673768801 1
0.198194647082383 1
0.106218686485281 1
0.031601019752715 1
-0.0519443351928087 1
-0.098940108300577 1
-0.170066328327291 1
-0.081015772679161 1
-0.00136811393752418 1
-0.130097866129547 1
-0.16183462825069 1
-0.174243775422181 1
0.169913086170995 1
-0.0830941435231161 1
-0.167101468870872 1
0.0778940916525489 1
0.057537154792354 1
0.0342299455204386 1
-0.0733377737669289 1
0.188616645922134 1
-0.0205014177389495 1
0.0141891773480096 1
-0.126390962059461 1
-0.0458703300082586 1
-0.0663917566615733 1
0.0705508618707991 1
-0.143367370092588 1
0.196203029487205 1
0.146121865414614 1
-0.251352504914579 1
-0.0632027237721025 1
-0.10236071553203 1
0.161607854994164 1
-0.106408801864466 1
0.00315010755051875 1
-0.00804350179365212 1
-0.0347438260105368 1
-0.194760023406679 1
0.000320966815560965 1
0.00377152439468454 1
0.115310526686384 1
0.0422469608756963 1
-0.00389462867653594 1
-0.128877654867806 1
-0.0746297118399899 1
-0.0473953969673862 1
0.16396277731752 1
-0.00262021554576046 1
0.143280463816239 1
0.0496451534230711 1
-0.0954166397015135 1
-0.111790951921621 1
-0.110373953519324 1
-0.0831490685508149 1
0.0621320769255195 1
-0.204376372933763 1
-0.250656029616065 0
-0.194613900110315 1
0.0914870729423496 1
0.0104933106951495 1
-0.0393092017708654 1
0.181440445144883 1
-0.185463393978604 1
-0.081333573641911 1
0.0477785247522377 1
-0.0334606200868963 1
0.30270925442914 0
0.0776288868552693 1
0.0221211446690109 1
0.13994645423589 1
-0.0372671342466379 1
0.00250173290973316 1
0.10060836338333 1
-0.00603550490271702 1
0.0425039359397494 1
-0.118736769510256 1
-0.2826864154254 1
-0.00442236959509497 1
-0.0272403519886285 1
0.0667709846725101 1
-0.0912313402241202 1
0.224021620471797 1
0.144249558200028 1
0.0939730274562578 1
-0.187359912346652 1
0.0442103854757701 1
-0.252692090824515 0
0.153164332044534 1
-0.0531485006312578 1
-0.0291994448261008 1
0.143146600126183 1
0.080345917481472 1
0.0909753694570912 1
-0.0662733619639786 1
-0.0706865263238018 1
-0.166159767565672 1
0.0123392492779299 1
-0.0285029217230628 1
0.0482937970746201 1
-0.000631233475085374 1
0.224273136597553 0
0.0737784209843159 1
-0.0938291446280276 1
-0.103749462010782 1
0.00632907776969549 1
0.116440633161517 1
-0.045788194332641 1
0.0505302838570325 1
0.17734368762328 1
0.0870120694622771 1
0.230819166602546 0
0.066133749435245 1
0.0224328025106137 1
0.0906615497148847 1
-0.0647208488746936 1
-0.331575537433645 0
0.215111964962789 1
-0.0171322620954422 1
-0.0829695205775526 1
-0.102431038110078 1
0.0497997354609346 1
0.204691583452009 1
-0.0391587117032211 1
-0.0395520003569656 1
-0.044161842027619 1
0.0426660612588609 1
0.0431329810180575 1
0.290618388483434 1
-0.0530144772996132 1
0.151744679669468 1
0.000439460038598574 1
-0.0575066208315252 1
-0.0730818199786795 1
0.334654798342326 0
0.113171833166446 1
-0.116940945734828 1
-0.0245940014306695 1
0.126114357029885 1
0.0468074640589238 1
-0.0745215253966547 1
0.0774623129908706 1
-0.140440273788883 1
-0.0600053805785382 1
0.0252096446208747 1
-0.109648890468466 1
0.163000243017307 1
-0.014761395118922 1
0.0388874988160572 1
-0.113567500301631 1
-0.00676627488017213 1
-0.045780559524669 1
0.0337636616454695 1
-0.0513146344359946 1
-0.0901994454356551 1
0.12718510661265 1
0.226004557567916 1
0.106649392955337 1
-0.019408281482191 1
-0.070417292028795 1
-0.11671301287111 1
0.0185617419204692 1
0.115972792921016 1
-0.194313402821512 1
0.119104582335504 1
-0.0876638693858839 1
-0.0309101355794364 1
-0.263998299344873 0
-0.0495782315240431 1
-0.0216326264709511 1
0.00862621605450557 1
-0.0203399467144188 1
0.113620024894794 1
0.137135587750717 1
-0.136409635511881 1
0.0608475654310331 1
-0.154241308391204 1
0.167562210922894 1
-0.0458337398653115 1
0.0521939714846629 1
0.0541945561539831 1
-0.21376620340672 1
-0.0359918882801824 1
-0.0574578639676294 1
-0.0268084733271794 1
0.0889260315605576 1
-0.0647974922271734 1
-0.134587730071758 1
0.313106609638912 1
0.0321006160881902 1
-0.0137211301461303 1
0.0972161222498003 1
0.0416124670926742 1
-0.0270518975576941 1
0.035756734123869 1
0.118690126856014 1
-0.0594406368574719 1
-0.10958583738413 1
-0.0114775462108659 1
-0.0802211281066895 1
-0.00763647260000659 1
-0.0486731340695004 1
0.102359937088251 1
-0.0268213010643319 1
0.0218145250677543 1
-0.142621394687472 1
-0.0851417893752188 1
0.220492523885819 1
-0.00704452587913442 1
-0.000651846592727011 1
-0.101952003161195 1
-0.063031856770709 1
0.272444811669969 0
-0.126071702851175 1
0.0366079642270353 1
-0.22281552251636 1
-0.048409797337962 1
-0.0524245662853755 1
-0.0961029961274084 1
0.160214979938784 1
0.0890403654594647 1
0.0224922941952317 1
-0.0932078471630368 1
-0.184358123241528 1
0.0255246371452058 1
-0.184123021583246 1
-0.336537740727513 0
0.16619239384116 1
-0.0329694690004591 1
0.0858118660740885 1
-0.00390287781986278 1
0.282914698504974 1
-0.0448587432604841 1
0.0709138620611154 1
0.295092472518486 0
-0.160002752315274 1
-0.0539108828779892 1
-0.233958281785304 1
-0.0946123625152612 1
0.0698317018431015 1
-0.104361159592655 1
-0.176485047730773 1
-0.129073701692793 1
0.182749555600616 1
0.0515376751177002 1
0.0693337490729831 1
-0.138218597031217 1
-0.207083539526336 1
-0.124124370817554 1
-0.048059513656289 1
-0.129056586238319 1
0.0412860572475109 1
0.0622519500426429 1
0.0841239855097876 1
-0.224026081949026 1
-0.0208569108111419 1
0.184756328382533 1
-0.0175665899227457 1
0.0920701855240128 1
-0.0246306010273567 1
0.317462205041086 1
-0.254745504208547 1
0.0111761917373755 1
0.0785833530177958 1
-0.267556737158044 0
-0.109685696918395 1
-0.0561299998627817 1
-0.21245165417183 1
-0.0678520319604432 1
0.137285697114669 1
-0.0119725769871465 1
-0.0595480208053537 1
0.186981179778181 1
0.0155658715610935 1
0.216947578768053 0
-0.105350844333861 1
-0.0207204560987148 1
-0.119985784009537 1
-0.143149008410132 1
0.12875533913956 1
0.0432028858301067 1
-0.205438949385524 1
0.0154935824620266 1
-0.218404713011713 1
0.050869241676822 1
0.132127922977563 1
-0.0840708195758009 1
0.0707249896181853 1
0.259842061188137 1
-0.00658954548944818 1
0.152709651936276 1
0.0670705109245067 1
-0.0200099725784242 1
-0.0685858732060907 1
0.127978687191879 1
0.0955398799964416 1
0.0290907561660398 1
0.11145453171065 1
-0.0109550194818714 1
0.081393268134637 1
-0.0138982132454731 1
-0.161694903227061 1
-0.0811060314437553 1
0.196747689643093 1
-0.151689001836215 1
-0.0973400650094386 1
0.0958032278790643 1
-0.165544388537008 1
-0.0115079816733274 1
-0.0800950747379889 1
-0.0416051997948595 1
0.054906800544758 1
0.104577315094761 1
-0.0781369044027733 1
-0.0029195550312505 1
-0.194172842790044 1
0.0124127856244881 1
0.186926662275841 1
-0.0565113087805576 1
0.095049681130521 1
0.107492667764371 1
0.0445113606357526 1
0.0579471851459405 1
-0.064618320820917 1
0.116798208379353 1
0.017875620706044 1
0.0581024772929894 1
-0.125788603324983 1
-0.00958244664835796 1
0.0168506261123391 1
0.0472586982870021 1
-0.14721161645263 1
0.0828696342007391 1
-0.307304646947288 0
0.0451861084528868 1
-0.05085172479889 1
-0.235025524802071 0
-0.123163553608158 1
0.0658483428241932 1
0.0500417931396705 1
0.0255126046211442 1
-0.137955774645631 1
-0.0182168222270069 1
0.0477433831480635 1
0.0498600100055642 1
-0.0188167177243459 1
-0.0154838358911238 1
0.0885452602842552 1
0.0461968617366472 1
0.150408062116684 1
0.02800697404363 1
0.0949192744636948 1
-0.347735742328318 0
-0.26611370611341 0
0.144551521189089 1
0.141574347573436 1
0.0560475785278983 1
0.0279536719989583 1
-0.140910540905104 1
-0.0886362953957309 1
0.0860652746585678 1
0.0942898757409763 1
0.128985049326694 1
-0.0495043747969528 1
0.0999229152796161 1
0.02168889159313 1
-0.0312488845672984 1
0.0167519897804552 1
-0.0912613613436659 1
-0.419592458358292 0
-0.21109491500753 1
0.0527457690844959 1
-0.112312828583684 1
-0.0705459223993805 1
0.308869949810496 0
-0.128740783577606 1
0.101545672823952 1
-0.147679543165459 1
0.106359166010204 1
0.119424628982473 1
-0.0711504644411828 1
0.0852468338020452 1
0.194574721126305 1
0.0274764870311289 1
-0.0308538186257234 1
-0.0486793905974164 1
0.0335757252010963 1
-0.0327896159184069 1
-0.223882747577593 1
0.08541616355344 1
0.106042680715615 1
-0.254662893739802 1
0.130582355740386 1
-0.114772350406155 1
-0.144341657696778 1
0.0347301537665917 1
0.163800080275559 1
0.0111605784668261 1
-0.010958082095327 1
-0.0836889221493398 1
0.038919941346299 1
-0.0265247653452882 1
0.118487746713425 1
-0.0767497533325101 1
0.0965505341385092 1
0.0637700379316199 1
-0.0128726205592692 1
-0.111927825921689 1
-0.079629467107935 1
0.0804398244259426 1
-0.0114118438802572 1
0.132922548276934 1
0.0243514510034569 1
-0.06013365799059 1
0.0562940680362392 1
-0.0614605571709999 1
-0.132670099581203 1
-0.0307500924377363 1
0.0671805799455447 1
0.0754487790951169 1
-0.0291195783115912 1
0.0635923354702422 1
-0.0749518774710894 1
0.0292564668276384 1
0.0866720877987255 1
-0.0071392902430886 1
-0.0416873738710934 1
-0.174490949050316 1
-0.0706485377104599 1
0.0150076094649451 1
0.237564028258693 1
0.0111055414366082 1
-0.0366469322688847 1
0.220872074318867 1
0.0688926042274817 1
0.110651910452298 1
-0.0377414396638013 1
0.104412622083288 1
-0.238215561356289 1
-0.0554719797734188 1
-0.149542070289243 1
0.0869622331707905 1
0.0931409510612053 1
-0.0929511512440139 1
0.148816318794804 1
0.0930722567576129 1
0.396479825263195 0
-0.11558643559775 1
-0.016245967944871 1
0.0716974453256976 1
-0.12950800162291 1
-0.0830935485630816 1
-0.32126510686373 0
-0.0442817377962644 1
-0.20603548814699 1
0.0380188385480401 1
0.0401857791978843 1
0.0291994448705029 1
-0.262907249941384 0
0.0946574954642161 1
-0.116463551038048 1
-0.159374096851074 1
0.0978567093645102 1
0.024735223492145 1
0.185650286958172 0
-0.174409937966709 1
-0.0412632481439268 1
-0.0459611921454958 1
0.132863902029338 1
0.0187492997126188 1
-0.0833393815958787 1
-0.0691858145987985 1
-0.36676492922468 0
0.140456607642935 1
0.164334182645612 1
0.0880864250555333 1
-0.0353222425796095 1
-0.365149476004453 0
-0.141705954768902 1
-0.219005893568279 1
0.0619868253640488 1
-0.0878692097596402 1
-0.0546648183685467 1
0.0960303536464648 1
0.0563554542188338 1
0.083649984248487 1
-0.278425052641424 1
0.18390735866407 1
-0.027722454563959 1
-0.130603401503487 1
0.109444736419038 1
0.132946060283145 1
0.120384238945778 1
-0.0222845308041398 1
-0.167755106746968 1
-0.101547074380494 1
0.0393536928992042 1
0.119015973614199 1
-0.0302530156428797 1
0.0320368856348747 1
-0.0435760436865624 1
0.127217753842382 1
-0.237995865913763 1
0.00519481692891139 1
0.100789973197342 1
0.0232601123006948 1
-0.0398444544316058 1
0.123564989058482 1
0.287511972991949 0
-0.085106229728425 1
0.0953032665375441 1
-0.0534422484260434 1
0.0424659166076242 1
-0.0315048464716569 1
-0.0728407821288564 1
0.0678156772535721 1
-0.159700608611894 1
-0.195335796441535 1
0.00476321991912825 1
0.23943095768561 1
-0.226653676680488 1
0.029022961352153 1
-0.139825462215254 1
0.0165327597993569 1
-0.00984865473927925 1
0.212947478444292 1
0.0293733327322899 1
0.282110112507456 1
-0.0449372611894771 1
0.0103125342893966 1
-0.149331344639527 1
0.11110654077882 1
0.309348171370934 0
-0.225393565381341 1
-0.0221949398753518 1
0.048973938639195 1
-0.145094044894783 1
0.041148977161679 1
-0.00518099798744629 1
-0.0855442438769159 1
-0.0307802269413763 1
-0.0314470091117312 1
0.0867960829181114 1
-0.183671615116935 1
-0.114522539793546 1
-0.0475499187531337 1
-0.0953803710457155 1
0.214538046471832 1
0.0574448686935079 1
-0.0490060768511839 1
0.0560425212365166 1
0.17858874093189 1
-0.0648126952090275 1
-0.0474080331715009 1
0.0345160228006258 1
0.181606135896537 1
-0.0114692941790861 1
0.0970569634157214 1
-0.11030145679514 1
0.0561807493360743 1
-0.0711886475868322 1
0.221940630968863 1
0.0108558276796301 1
-0.0330675439108998 1
0.216713870621379 1
0.145507874969185 1
-0.191712714454454 1
-0.0578755511991551 1
0.0208064174865598 1
0.307404175358434 1
0.0680922103510046 1
-0.0668811021288534 1
-0.243231265572603 1
-0.176137359843022 1
0.203475527065326 1
-0.0995279076443875 1
-0.0391443814332326 1
0.181968305426479 1
-0.383276813732512 0
0.0750276157957261 1
-0.0308131622660595 1
0.115775671662543 1
0.148431149713136 1
0.0367879204445919 1
-0.00827783301077947 1
-0.225377176032188 1
0.106596692805033 1
0.0688969109475065 1
-0.229784918057119 1
0.128860287883424 1
-0.043339599332465 1
-0.114592701968414 1
-0.0149040454934895 1
0.0538285153740239 1
0.13073642610513 1
0.0170921635553216 1
0.00415604390712728 1
0.0402417134219905 1
-0.0135464465187459 1
-0.179918111197421 1
-0.183800662273553 1
0.10339975398475 1
0.146910046618654 1
-0.0200849651507753 1
0.0875604370077279 1
0.17893382925538 1
-0.102979863848069 1
0.214546757696142 1
0.166860717512117 1
0.094681922799812 1
0.0135610956963103 1
0.0160926959451151 1
0.0881245553529581 1
-0.027168012632719 1
-0.0781448223012975 1
-0.0344519748226975 1
0.129820958683663 1
-0.0553999587993036 1
-0.430980344059648 0
-0.112546366096276 1
0.0988654358750959 1
0.0628629654775944 1
-0.155730768927638 1
-0.227895658015381 1
0.196852069772651 1
-0.0567888806951129 1
0.187505558329251 1
0.0180489966792047 1
0.127587475234266 1
-0.0523905560026015 1
-0.176718698326913 1
-0.0346816861970421 1
0.124872176442378 1
0.0269807915222359 1
-0.0378790258723484 1
-0.0267443463517109 1
0.211853528994378 1
0.0601591827020636 1
-0.187231745452429 1
-0.0169961444291432 1
-0.062838291802554 1
0.0312167405605858 1
0.105250531993158 1
-0.0567752111180278 1
0.14181803923181 1
-0.0482696429903231 1
0.104105463494372 1
0.183710264301304 1
-0.0999713271418132 1
-0.196227821505981 1
-0.0378036331439026 1
0.0242009442693611 1
0.137274150639918 1
0.00751860716067738 1
0.0311728389822005 1
0.0240330241847164 1
0.111042216777103 1
-0.00441023169027225 1
-0.0480005914000807 1
0.132637287595926 1
0.00464951660325057 1
0.104372777987617 1
0.0158509445282023 1
0.0230766534864975 1
0.0746481121762918 1
-0.0941447729026552 1
0.241183533070488 1
-0.0268545462034589 1
-0.00690494364507128 1
0.0512755813428491 1
-0.168850216021358 1
0.0919400904222388 1
0.0221498433933434 1
0.0679179333692501 1
-0.0838221839730579 1
-0.275415779540668 1
0.100313163230461 1
-0.230932421381854 1
0.0465107929452099 1
0.0535051413828513 1
0.0466034707085751 1
0.141435021884166 1
-0.398212353164288 0
0.111941238791422 1
0.242019641627435 1
-0.0870373457851487 1
0.0130037837963421 1
0.157080842429022 1
-0.162802871616312 1
0.075979434152896 1
0.000554576290996103 1
-0.147180779572686 1
0.00792148044112251 1
-0.110633124993662 1
0.372665440082474 0
-0.114118648001598 1
-0.097372513656327 1
-0.00309065409114573 1
-0.020338839244403 1
-0.113297049000906 1
-0.0669128157130419 1
-0.0150593673040739 1
-0.1597905186649 1
-0.244516680492324 1
0.119647650554966 1
-0.0760269632613881 1
-0.120249018605459 1
-0.0619021387539435 1
0.0823432763982303 1
0.16168307249415 1
0.141784538308526 1
0.150134925729674 1
-0.103699101378713 1
-0.095559966459832 1
0.0885549272391662 1
-0.0426827999109136 1
0.0345227255561743 1
-0.00326141140891267 1
0.180343352818308 1
0.165595980129153 1
-0.252625293820148 1
0.12017157704187 1
0.0890934479432496 1
-0.0449695166037683 1
-0.0499718122501046 1
-0.07528256861814 1
-0.0606365318191255 1
-0.0337416044512149 1
0.104756497098769 1
-0.0044490026086557 1
-0.190030502439345 1
-0.0719545463725881 1
0.102018344564568 1
0.0893085752205868 1
0.0945251294934812 1
0.00797371348442422 1
0.087815608229315 1
0.138110539058066 1
0.0270555237822684 1
0.0798750778842457 1
0.167998388691564 1
-0.034189709580922 1
-0.161707189017118 1
0.0117835295350447 1
0.102768574832324 1
-0.000979563212668993 1
0.0667356720408231 1
0.0622579929190721 1
0.0311024002476045 1
0.169333087415783 1
-0.329545120863374 0
-0.0222383467089205 1
0.147179979293368 1
0.0811828006757027 1
-0.0519335369492601 1
0.164509959790566 1
0.100738419484749 1
0.0806420636644531 1
-0.0989988233753811 1
0.0317879633409963 1
0.179147828511437 1
-0.00632213670950376 1
0.0797412855795873 1
-0.0275860793256185 1
-0.0676276664426152 1
-0.0798742869164149 1
0.0599640276614386 1
-0.206250599028194 1
-0.102985095586769 1
-0.0184886041245576 1
0.117209328008781 1
-0.127995762672655 1
0.0384980444061666 1
-0.0524867968418491 1
-0.0228432722391816 1
0.132419726057827 1
0.165997808397702 1
-0.0829726016206076 1
-0.0563821364479999 1
0.121775971178717 1
0.0853186822459696 1
0.00521964716462703 1
0.010362151020554 1
0.0349170721439568 1
-0.121046306277286 1
-0.0566704131857081 1
-0.0149241469888118 1
-0.0180908453777397 1
-0.169858474868332 1
0.0850993012253641 1
-0.102768727003262 1
0.0360565380302722 1
-0.141187883248364 1
0.0030589077675735 1
0.0697019962607434 1
0.195909209086444 1
0.0253147379553096 1
-0.0222248518040887 1
0.0558017506710405 1
-0.0779939455786565 1
-0.0775803406195295 1
-0.136391585333549 1
0.0645808865067483 1
-0.200404655643276 1
-0.116428196103921 1
-0.103429582865231 1
0.0335608623693165 1
0.0330857357865172 1
0.0198081508368633 1
0.0618541510945109 1
-0.0238710994375929 1
0.212915744215526 1
0.0265909729422489 1
-0.0462392446112288 1
-0.140310792552953 1
0.0575431549669362 1
-0.00786489896945766 1
-0.0601228998846445 1
0.156742219741584 1
-0.0492282112586956 1
-0.0520982396744037 1
0.0111967305245922 1
0.0367741081463229 1
0.222240077703542 1
0.202735191648007 1
0.0329113464637668 1
0.215886615425452 1
0.226893685806673 0
0.0189622651470986 1
-0.0515025994478708 1
-0.0685957328951452 1
0.0696686275983899 1
0.0646047643239619 1
-0.0324172836987497 1
0.0928639136801285 1
-0.0114906753345606 1
0.138447324714603 1
0.0611539669361763 1
0.0596986805086593 1
-0.0860453871528029 1
0.00277720396171293 1
0.11589564280511 1
0.0400481688210763 1
-0.162966194316622 1
-0.00829998456744317 1
-0.040595336120423 1
-1.54666355544914e-05 1
-0.103175107907503 1
0.114200306964297 1
-0.189092426809443 1
0.126640822975156 1
-0.146129150723095 1
0.00574619038371002 1
-0.052730893708548 1
0.017570941690445 1
0.0560078767259668 1
0.118139133907155 1
0.0111806291348053 1
0.0296372689551261 1
-0.143262379103123 1
0.0513095095279339 1
0.024684592630257 1
-0.195350586661693 1
0.162776044993424 1
0.0841723677082593 1
-0.0921933639155177 1
0.175250813320347 1
-0.217166529393883 1
-0.0510212802189543 1
0.127547030181543 1
-0.0795791001967843 1
-0.103970499703347 1
0.12575432290831 1
-0.0649268887088261 1
-0.10561722310794 1
0.0935948656615706 1
0.113485504801086 1
0.0753891226294371 1
-0.204116786854462 1
0.310344369153112 1
-0.0300633702621214 1
0.0251142549236728 1
-0.0606234581797725 1
0.134200200739952 1
-0.00907175476701833 1
0.0319476217866919 1
-0.0965039002204729 1
0.0635695880446682 1
-0.0192276043659866 1
-0.0863146803411794 1
0.126851132061665 1
-0.0678322470497043 1
-0.0612229890625356 1
0.133367838071254 1
0.0240848557565455 1
-0.212742607665366 1
-0.0165742310332881 1
-0.0640548475419067 1
0.169628641383288 1
0.0262580772837472 1
0.0322244214591161 1
0.3008514971746 0
-0.246310051476949 1
-0.0162606911368666 1
0.0203221573565119 1
0.0302769497148705 1
0.0423159990416802 1
0.0142179324358902 1
-0.00684967022654745 1
0.0428534183404244 1
-0.088345842062763 1
-0.0950112859208061 1
-0.101558245121943 1
0.0184182727221527 1
0.0782373628070692 1
0.0507276393765563 1
0.147123802382853 1
-0.0567855961699501 1
-0.136447960893544 1
-0.00954362377852295 1
0.0816592036436454 1
-0.0474046160527566 1
-0.0117443300005709 1
0.0428311590021648 1
0.0102813117465605 1
-0.00843360993447267 1
-0.0208130546195775 1
0.00942070324341696 1
0.0621951493124732 1
0.0138439047879108 1
0.0390443173154656 1
-0.000544202809738652 1
0.108176089861794 1
0.175407538184253 1
-0.171171989219026 1
0.161975418970887 1
-0.0720003371843432 1
0.0471983436120225 1
-0.228492727061222 1
0.0522167472307583 1
0.00637331038863647 1
-0.0369654273564587 1
0.212890695379707 1
0.00332994185499699 1
0.118590083023329 1
-0.347506223182139 0
0.166985834330908 1
-0.00400401115024111 1
0.00169197054601548 1
0.106376113424314 1
-0.125331642459176 1
-0.0384402094083617 1
-0.114926213942434 1
-0.18669712935929 1
0.0170605182073726 1
-0.222421280941737 0
-0.0809821102843342 1
0.12256503143234 1
0.0579077149681171 1
0.166928668032164 1
-0.00320085197615255 1
0.0170523724381271 1
0.023297817240964 1
-0.0950386423963335 1
0.0175114047301329 1
-0.262568153898785 1
-0.187736700365278 1
-0.0529665189409418 1
0.104629325802978 1
-0.0784189057843377 1
-0.0136102819343393 1
-0.13770468975272 1
0.193919443460522 1
0.0456904691504468 1
-0.226483760006309 1
-0.091674426136049 1
0.385465673670921 0
-0.0786605056016872 1
0.316086487266199 0
-0.175678956082862 1
0.0744616114588917 1
-0.00476452502629236 1
-0.00850898127817087 1
0.245621773341625 0
0.0109004160413977 1
-0.0191440704457429 1
-0.0511499455413895 1
-0.215341815262273 1
-0.0920358657637958 1
-0.0533489067246011 1
-0.0980564066511107 1
0.365925934950056 0
0.0289916943314111 1
-0.160198100279497 1
-0.106540468939999 1
0.0230936894043107 1
-0.0499011134413132 1
-0.0417906926294565 1
-0.14078769084588 1
0.112083009506819 1
0.0676698691840702 1
-0.0962677720210645 1
0.010798755862574 1
-0.0445986608954024 1
-0.118104803839251 1
-0.180197515731384 1
-0.000801003929938954 1
0.0527025312640748 1
0.300810211405904 0
0.130172976979202 1
0.115716762394001 1
-0.16796544381295 1
0.104404631627371 1
-0.194621437992209 1
-0.178585581396487 1
0.17849248684809 1
0.0336419997545284 1
0.0249670805038458 1
-0.123283444318596 1
0.273291584567553 0
-0.0512542740152088 1
0.00436245086871345 1
0.11652501740242 1
0.161101696080775 1
-0.24657987144376 0
0.0649586623570507 1
-0.0342860862876923 1
-0.000700864530760263 1
0.0690110844295588 1
0.0182424768955714 1
0.0582432830900849 1
-0.0610492518260511 1
0.0950305655490638 1
0.0169740003723725 1
0.087431020348313 1
-0.0717487285346273 1
0.0722135363255839 1
0.101123439570937 1
-0.0462748869604425 1
-0.0460303729663771 1
-0.0652273046308828 1
-0.0149706325170855 1
-0.182436833105761 1
-0.0282015030099613 1
0.0615882555276093 1
0.0483812969864397 1
0.209685837994537 1
-0.123921962411158 1
0.0596713222060354 1
0.0389039938713858 1
0.0803548722304255 1
0.166503271343692 1
0.0465183122783164 1
-0.0837830668905465 1
0.0225039195920813 1
0.00831033961743893 1
-0.0747182957440969 1
-0.288861465489607 1
-0.188514007669992 1
-0.0180668416076637 1
0.033305468724814 1
0.0978559593756853 1
0.125536759218932 1
-0.265901568973255 1
-0.0231346449468567 1
0.0309497835119072 1
0.12346544739835 1
-0.110877604960554 1
0.0477776872811846 1
0.13210369070829 1
0.0851296733090533 1
0.167234269301039 1
0.0838989393770024 1
-0.0621183621947066 1
-0.0238823941285721 1
-0.159811371782813 1
-0.117037822794455 1
-0.138271891848686 1
-0.02550690347946 1
0.0878557192406335 1
-0.0916669742183567 1
0.0741861304070233 1
-0.134324342933245 1
0.0244267336082566 1
0.0230655791198627 1
-0.194794664793636 1
0.0203534696035053 1
-0.00285403624281423 1
0.0661894041125911 1
-0.222945937666271 1
-0.0581464530673802 1
0.306726078638236 0
-0.0234169388063337 1
0.134321311770557 1
-0.0167139307721624 1
0.0633012281293299 1
0.319238607562295 1
0.0639914530283986 1
-0.245169889241322 1
-0.0347459894822352 1
0.099220662225505 1
-0.100430078136882 1
-0.205545433544201 1
-0.0307532856279145 1
0.0298148214434172 1
-0.234621678530219 0
0.0171588279990153 1
0.213313711006326 1
-0.173268928086123 1
0.106623168473723 1
0.139735660570634 1
-0.0372231366329579 1
0.0363788703160719 1
0.0929979766136801 1
0.0394662255503259 1
0.184393413910905 1
0.157288623678633 1
0.13461873324514 1
0.0711173817408239 1
-0.00415613861111336 1
0.011246056166188 1
-0.0747717033672387 1
-0.162564182100285 1
0.142006530753331 1
0.0430347813818356 1
0.193805060511974 1
0.196498450535863 1
-0.0192846128929173 1
-0.175656272739174 1
-0.100395790734692 1
0.0928345989279076 1
-0.00262041768015164 1
-0.118505295405942 1
0.208714087515805 1
0.0939276518032335 1
-0.0786924409698917 1
-0.11341147949236 1
0.057321998674742 1
0.115838119841631 1
0.262948124421469 0
0.105722762084687 1
0.24037677833221 0
-0.0653708909100988 1
0.130554093026728 1
0.120716839850608 1
-0.0135005710455732 1
-0.0307919393893005 1
0.0378136546376266 1
-0.0194319692024183 1
0.00222922079168612 1
0.229041022988919 1
0.0140455473124091 1
0.190193303273738 1
0.0232747500163827 1
-0.0562793162353736 1
0.242851198995885 1
-0.0428147168678629 1
0.0293101422854002 1
-0.100721097327075 1
0.251436887286717 1
0.0693257704997699 1
-0.100474409369171 1
-0.0410945506423875 1
0.128481560759986 1
-0.0422056186652549 1
-0.00360985090003391 1
-0.260787345808901 0
0.0796980259323231 1
0.210136942535762 1
-0.0576068519555034 1
-0.0701026927800048 1
0.154311339156173 1
-0.146772815502458 1
0.12287987394153 1
-0.0577064270119678 1
0.00341828562132076 1
0.0398539884471673 1
0.0361106945365193 1
-0.108326999020552 1
0.168730567296866 1
0.161031381947533 1
0.0866324163978197 1
-0.263368225461206 1
0.1450861545227 1
-0.249174082912606 0
0.0644963737597925 1
-0.0709925823431327 1
0.0767166682780289 1
-0.132665615636231 1
-0.0253084786555581 1
-0.0319563989345355 1
-0.28395551705379 0
0.0409452400354606 1
-0.135363291838211 1
-0.0151855558493443 1
0.0121996607586546 1
-0.0932195917995174 1
0.0325342919310623 1
0.09352205496839 1
0.108248373596862 1
0.057596868443451 1
-0.124692113725845 1
-0.0720919188719056 1
0.0434453374530993 1
0.0673507395486962 1
0.0914471818735726 1
-0.109237508466231 1
0.0961000601785763 1
-0.0230115370128338 1
-0.167889891539064 1
0.282298526601118 0
-0.103043639544868 1
-0.00293278492066741 1
-0.06167556104438 1
-0.0930914858396664 1
-0.0933036194591864 1
0.198959156141777 1
-0.162669333877886 1
-0.282282035140304 1
-0.0362181807608013 1
-0.15516931776707 1
-0.14431576062833 1
0.0398132645606592 1
-0.0390251467167282 1
0.207927180852133 1
-0.314586907580833 0
0.263572860732976 0
0.0985589776729409 1
0.0106751452206384 1
-0.247724737889461 1
-0.0601403615251264 1
-0.108117948965096 1
-0.155394593174858 1
-0.115459523923702 1
0.0231113923281576 1
0.337471786651335 0
-0.00666190180575788 1
-0.0617170283129919 1
-0.144775875397242 1
-0.00293991099328659 1
-0.0045958782633006 1
0.0508066942903097 1
-0.0632601236245904 1
0.252419953519015 1
0.0167368341971338 1
-0.0105358210150165 1
-0.0318028431479918 1
-0.0902050773557835 1
