# Supplementary material for: Bias caused by sampling error in meta-analysis with small sample sizes
Source: PLoS One. 2018 Sep 13;13(9):e0204056. doi: 10.1371/journal.pone.0204056 (PMC6136825; doi:10.1371/journal.pone.0204056)
Supplement: S3 File — (ZIP) [file pone.0204056.s003.zip › results N = 20 delta = 0 tau = 0 sz = 500-1000.txt]

"dl.delta" "dl.cp"
0.0425823273615516 1
0.00262220495938054 1
0.0579252577553717 1
-0.0246991829073128 1
-0.00350713463701719 1
-0.0242209511220376 1
0.0089176224676923 1
0.0251733975227655 1
-0.0736989027024124 0
-0.0250375931941287 1
0.0383511809418657 1
-0.0111001260804689 1
-0.0293253054532007 1
0.00836588210883214 1
-0.0406535149029544 1
0.00931747306129941 1
-0.0321913301310087 1
0.00603493484839776 1
0.0124200169902968 1
0.0105596249272605 1
0.00160282374905251 1
-0.0718911460981808 1
-0.0345113490119176 1
0.0305054083040778 1
0.11881225090729 0
0.00260698099134805 1
0.00857464940515242 1
-0.0314494814166823 1
-0.011192097467556 1
-0.0570327658816205 0
-0.00463012682712174 1
-0.0387247780054039 1
0.0166504791530815 1
-0.0171340778820924 1
0.0369427778102529 1
0.026713906615048 1
-0.00234303321440172 1
0.0141899422208234 1
-0.0064510696741333 1
0.0838402966303434 1
0.00787573618138565 1
0.00830287017970073 1
-0.0441295271974541 1
-0.0177944091734411 1
0.0543084495069921 1
-0.0904403874497713 0
0.00558152617393951 1
0.0671214107542157 1
0.0419101829664113 1
-0.0192226052522689 1
-0.00954389910049934 1
-0.0056944577242476 1
0.00995713578929439 1
0.0476534415977389 1
-0.0399577498045927 1
-0.0290030982055184 1
-0.00707509394130615 1
-0.0013669632142556 1
-0.0489598452842043 1
-0.0228324303690245 1
-0.0352725839864765 1
-0.00691436348242502 1
-0.0873554412695695 0
-0.0177907939952874 1
-0.0117726847422096 1
0.0621436294460256 1
-0.029048623211732 1
0.0418434478158498 1
-0.0198179378262327 1
0.00216468245610477 1
0.0536903471762815 1
-0.0297098806766495 1
-0.00168903717632272 1
0.00408782817817823 1
0.0227751597780893 1
0.000492861450181164 1
-0.00992783791355715 1
0.0303942874538224 1
0.00613265976390114 1
0.0241515494396892 1
0.0340224824970049 1
-0.0567484191010688 1
0.017332979551082 1
-0.00694439749156937 1
-0.0490936159543188 1
0.0553243189938995 1
0.00372464912506048 1
0.0525139313659204 1
0.0543334347860028 1
0.00417748655152759 1
0.0228860424807898 1
-0.0329466634727046 1
-0.015821250918222 1
-0.0638526305399821 1
-0.0274347828762186 1
0.0194641549966289 1
0.00279408003485763 1
-0.0448612707219455 1
0.0102833080945895 1
-0.0257018338139689 1
0.0335135369451851 1
-0.0159264089488717 1
0.00150996326803677 1
-0.0203445731601109 1
0.0473375177730559 1
-0.0285287538385137 1
-0.0423390600838709 1
0.0393131152063682 1
-0.0106657515040855 1
0.0580160283288304 1
-0.0461385894060008 1
0.011532382506346 1
0.0239062588277324 1
0.0085065191370105 1
0.028496687752419 1
0.00102410203130124 1
-0.0662308878945923 1
0.0541069532048363 1
0.035005202455602 1
0.0612092038479624 1
-0.022432334351352 1
0.0249771669106745 1
0.0385602436217618 1
0.0555365904245407 1
-0.052071689244341 1
-0.00308461605736053 1
0.0298445176146824 1
0.0292611435474727 1
-0.0597939456291539 1
0.0114427352259607 1
-0.0498558988979626 1
0.0172151448949325 1
-0.0169448706724226 1
0.0050233264601283 1
0.00173524565857592 1
0.0575733762922967 1
0.0249258406406768 1
0.0175737934503855 1
0.00508961992566574 1
0.0198965769124708 1
0.0686079641163672 1
-0.000434068885089713 1
0.0850207395920355 1
0.0713122631798788 1
0.0181545237559299 1
-5.97854336867321e-06 1
-0.023705719109548 1
0.0283714379666084 1
-0.0194851773878326 1
0.0158528276172251 1
0.0698980494600438 1
0.0014923695760858 1
0.0411653173070472 1
0.00580672527483122 1
0.0139859457131946 1
-0.0163005971706458 1
-0.00650569804018493 1
0.0454209185182344 1
-0.0292999129942037 1
0.0176296248192275 1
0.00548000048455703 1
0.042514615973063 1
-0.00275408626868149 1
-0.0123093485881215 1
-0.0111886960862502 1
0.0628547349608518 1
0.0390997113453379 1
0.0447170586423808 1
-0.0309658669935514 1
-0.0472240010717535 1
-0.00703049478147189 1
0.0280245289225686 1
-0.0396570387536589 1
0.0133888884355921 1
-0.084465856458977 0
-0.0137389028004416 1
-0.031326600306793 1
-0.00542886786248276 1
0.036661911047889 1
-0.0318426502448511 1
0.111897221767026 0
0.0211203650464097 1
0.0203831052672533 1
0.0801763394761287 1
0.0457056221715522 1
-0.0465088673038781 1
0.00445328025738422 1
-0.00871265594247808 1
-0.0420287596811734 1
-0.00363319451295246 1
-0.00402794187882657 1
0.0125089494391444 1
0.0163839407302774 1
0.0877369624830136 0
0.0182519278570326 1
-0.0184041828045893 1
-0.00913079971457782 1
-0.0125430743288097 1
0.00627707920528641 1
-0.0065281607657749 1
-0.0430947251612007 1
-0.0199993318353543 1
-0.0324253024244509 1
0.0188841933882866 1
-0.0395381641430517 1
-0.0158358992305578 1
-0.0326810483416113 1
-0.0203480661961391 1
0.0154175654996586 1
-0.0316806284501648 1
-0.0042599735227626 1
0.0336703901806911 1
0.00300943927933203 1
-0.0469865771022584 1
0.0343785668255964 1
0.0276790118549567 1
-0.00545948695498578 1
0.0571039880141356 1
-0.0516656186254204 1
0.0693623997855153 1
-0.0140473225901122 1
-0.0361185743067144 1
0.0219379947161994 1
-0.0150925322336801 1
-0.0170585387321 1
0.00385086305277584 1
-0.0403720546742048 1
0.000222903294800768 1
-0.0420950691840078 1
0.0328924102641529 1
0.0105142899470275 1
0.0465700223851714 1
-0.00160019643061972 1
-0.0695616121227014 1
-0.00557490162208298 1
-0.00745924232038983 1
0.00133730574181085 1
0.0454587129149431 1
0.00347481543420231 1
0.0282045788675595 1
-0.0102861637850496 1
0.0268040495401555 1
-0.014244677842022 1
0.0532817783557627 1
-0.00205896089043028 1
0.0169121169427552 1
-0.0170129416846089 1
0.0500519428634538 1
-0.0320044865096331 1
-0.00738184916335415 1
-0.00136730099370191 1
0.0120142593205713 1
-0.0714591903187614 0
0.08074908076307 1
-0.0237291138822181 1
-0.0741845840459145 1
-0.00323864660552608 1
0.0400954241148296 1
0.0384238237518753 1
-0.0653221566115383 1
0.0467034620691585 1
-0.0115364068190899 1
-0.0366339105855458 1
-0.0335767224042804 1
0.0351853832434878 1
-0.00798842133824086 1
0.0323985717817254 1
0.00066680503121128 1
0.0451546960556896 1
0.00985338155379084 1
0.014645921734694 1
-0.0337855120303619 1
-0.0403583614241153 1
0.0613899899063539 1
-0.0202334416877097 1
-0.0453754178350317 1
0.0180144014291098 1
-0.0251264854884805 1
0.0258617522009869 1
0.0391267484030025 1
0.0144418422616126 1
0.0624906714087046 1
-0.0250330128413335 1
-0.00235867694005209 1
0.038993713653824 1
-0.00180394485440968 1
0.00469800625392661 1
0.0135334443444777 1
-0.0642723504365921 0
-0.00544408791545592 1
0.0593224350661188 1
-0.0614703727156107 1
0.00471258085642438 1
-0.0316004283861305 1
-0.0343210515662844 1
-0.00954491493985052 1
0.0354510916015419 1
0.0452991058774348 1
-0.0199765474139183 1
0.0268284650795783 1
0.080620438737866 1
-0.0458211173498766 1
0.0223876888888074 1
0.0438724420153047 1
-0.0177664132539015 1
-0.0466250109834246 1
0.00156029271028241 1
-0.0378688666317568 1
-0.0359590289603617 1
-0.04572907383393 1
0.0743022408340536 1
-0.0402921128319772 1
-0.0148032949038936 1
0.0488885089660068 1
0.0478007464342597 1
0.0135658933644193 1
0.0238569960410006 1
0.0210498527815886 1
0.0279271043373169 1
0.0485369000828854 1
-0.021436588219408 1
-0.029260473673896 1
-0.0272577051106923 1
0.0101311107006527 1
0.00322253361339546 1
-0.046402096882518 1
0.0710791516579273 1
0.0321599192292466 1
-0.0381969517042905 1
0.0608515563386253 1
-0.0727789475096077 1
0.0425641460129102 1
-0.0604630112289101 1
0.0866831520489605 1
0.0223591727046318 1
0.00563729481109433 1
0.100878041666515 0
-0.00269331876348581 1
-0.0293393996732656 1
0.0172910352948025 1
0.0395036647384615 1
-0.00801172719207256 1
0.048449862016062 1
0.0125590150714651 1
-0.00574213316272673 1
0.042088022700197 1
-0.0304837662383799 1
-0.00104664591289414 1
0.0141670140827045 1
-0.0364480426389509 1
-0.0294944005080785 1
0.0129441087832984 1
0.0408247311604341 1
-0.00995655957540739 1
-0.0291272943394003 1
-0.0719471750928071 0
0.00295811601676679 1
-0.0768821680109241 0
-0.0412742915952948 1
-0.0483463845480225 1
0.0153938961918157 1
0.04241792035824 1
0.0597624965441228 1
-0.0244352998036173 1
-0.0302911513334025 1
0.00358069936057443 1
-0.0320507788953941 1
0.0377564708421048 1
-0.0306719177009103 1
-0.0320906505621204 1
-0.0211303662012485 1
-0.00869183759622637 1
-0.0369195480450029 1
0.0312680073695495 1
0.0154890260219034 1
-0.0912739499221699 0
-0.020553004289343 1
-0.0696393244487857 1
-0.00746633991516997 1
0.018121207568108 1
-0.0128834371762947 1
-0.0273428615168474 1
0.0135985734406967 1
0.0326062774768656 1
0.030394208522849 1
-0.0476188014316687 1
0.0423872446694342 1
-0.0358427110882742 1
0.00410500584293944 1
-0.06565658582052 1
-0.0415262436311801 1
-0.0610832501695566 1
-0.0215515789817006 1
-0.0557315642272013 1
-0.0575943791683023 1
-0.0456661208036751 1
-0.0256303026045101 1
0.0388473550681098 1
0.0175489012827236 1
-0.0253265056389061 1
0.0521488405533256 1
0.00150320480869532 1
0.010613595703137 1
-0.0666067938085643 1
0.0192982771418686 1
-0.0658047538809112 1
-0.0623141061030948 1
0.0900658047922264 0
0.0535265316944379 1
0.0281264989651292 1
0.0308841158499614 1
0.030702565199083 1
0.0481478548914625 1
-0.0351576580334847 1
-0.00230536132576554 1
0.0556757176188977 1
0.00826777468758268 1
-0.0562206126656674 1
-0.0491644771536474 1
0.0867347944449809 1
-0.0283834334375335 1
-0.0632047675075399 1
-0.0365813443614848 1
-0.0371184463048903 1
-0.0273868046771817 1
-0.0180132681513182 1
0.0105690258317231 1
0.0481696634545557 1
0.0291078084657174 1
-0.111282593293679 1
0.0111187761685092 1
-0.0483971624943818 1
0.0520570113161204 1
-0.0383566533977063 1
0.043828862864958 1
0.0422081642661729 1
0.0177944491951656 1
0.019132124526436 1
0.00877601304710722 1
-0.0184942853958289 1
-0.0300517920260927 1
0.0358765269877812 1
-0.0599335096281177 1
-0.0363470475869599 1
0.0469662051796771 1
-0.0217923354537767 1
0.0440938901790529 1
-0.00978324077124433 1
-0.0411137918852515 1
-0.0162279146241688 1
0.0323909701215459 1
-0.0399487196473688 1
-0.0150998366917971 1
0.0146704871168406 1
-0.0252893395694634 1
0.0229326342853619 1
0.107064719912974 0
0.0189051915519423 1
0.0192430017320391 1
0.00127635130164882 1
0.0612590511386281 1
-0.0382663360433074 1
0.0222046408983552 1
0.0697716744911423 1
0.00477956656894065 1
-0.0130587897360964 1
-0.0156042891395701 1
0.0161435867665714 1
0.0019431252715619 1
-0.0100098128458409 1
-0.0671089904039322 1
0.00350258356011871 1
-0.0383807125352948 1
-0.0149924671245092 1
-0.0374870660620559 1
0.0698512031488899 1
0.0236448150852432 1
-0.063409544359662 1
-0.0325071649410024 1
-0.0317859127760834 1
-0.0175826127181258 1
0.0226032624506638 1
-0.0616340526546551 1
-0.0156514063313461 1
-0.0122140655979514 1
0.0398036055396099 1
-0.0248552000414444 1
-0.0205949343703816 1
0.0654080314281141 1
-0.0481040870355381 1
0.0119102689907589 1
-0.0492365652682181 1
0.0343414336299075 1
0.0469454226925044 1
0.0106307209252177 1
-0.0687319356445409 1
0.0217394712497058 1
-0.0474875263759079 1
-0.00129565478634011 1
0.0213398869926752 1
0.00855498550488627 1
0.0221206847830666 1
-0.0282134641931514 1
0.0775782044729913 0
0.00825268172600519 1
-0.0334085844756357 1
0.0319247528989589 1
0.00932394459410926 1
-0.00345578335563553 1
0.00262732021659418 1
-0.0809513389796499 0
0.0157387662499677 1
-0.0230868219638142 1
-0.0407447898329093 1
-0.0331002046907076 1
-0.108052009724497 0
0.0644565464428555 1
-0.0324753560969343 1
-0.0636655083399831 1
-0.0624228769772906 1
0.0175025673687231 1
0.00328109043244903 1
0.016341154802942 1
-0.0274693517800325 1
-0.0483721025146731 1
-0.0222630075579856 1
-0.0758412769792974 0
0.0132117436607273 1
0.000941606536927273 1
-0.0347595780461947 1
-0.0764283921778277 1
0.0198472829745649 1
0.022083338773597 1
0.0638941704424164 1
0.00546679490803017 1
0.014715597402368 1
-0.00685725184406312 1
-0.0662603301924681 1
0.00742255397785057 1
0.0107342947511125 1
0.0459254923505188 1
-0.0183484804182794 1
-0.0387100901269999 1
-0.0278371774487975 1
0.00597655380445226 1
-0.0878406588483166 0
-0.0431500639992958 1
0.0770120812211796 1
0.0248015292187347 1
0.00483691556176345 1
0.0760896980450059 1
0.0030185174877206 1
-0.00735710560720697 1
0.0190085358939898 1
0.0794208795290822 0
-0.0558317549676948 1
0.0603821058689779 1
0.0250953486138127 1
0.119282239853587 0
-0.0468912341868423 1
-0.120444939936036 0
0.0091224227300183 1
0.0136594722194117 1
-0.0205891664196254 1
-0.00848972346758724 1
-0.0289375866744561 1
-0.107754667919367 0
-0.0180584436785392 1
-0.0268232715769013 1
-0.0146494383600199 1
-0.0312479356724981 1
0.0173283739616517 1
-0.0381089168885621 1
0.00734304410649721 1
-0.0334734828592701 1
-0.0259567089787159 1
-0.0106982892772095 1
-0.0115047286108935 1
0.00572542347285514 1
0.0385201170400405 1
0.0260408698320078 1
0.0235407320027575 1
0.0322653557285658 1
-0.0266371841704057 1
-0.0140255196658767 1
0.0105415969442545 1
0.0459140791253962 1
-0.0135319566175467 1
0.0541630661884653 1
-0.0357826095178687 1
-0.0282259467460942 1
-0.0268326452462201 1
0.0382754707018248 1
0.0940699045750268 0
0.00741585349202659 1
0.00504680591407545 1
0.0197539709820836 1
-0.0200845955687389 1
0.0309618420521932 1
-0.00301557780912382 1
-0.00980071638818557 1
-0.0423461327083132 1
-0.0514197355927701 1
0.043357577050339 1
-0.0353221166650534 1
-0.00550317117858982 1
-0.0216076842412504 1
-0.0444995683580689 1
-0.0700771992733781 1
-0.022583473502281 1
-0.031985254724405 1
0.0118974857815426 1
-0.0280013203620683 1
-0.0113080440789942 1
-0.0721434006486033 1
0.0247165103249994 1
0.0532037691147524 1
0.0421904153112639 1
0.00504534732169457 1
0.0133337052799367 1
-0.040487768809304 1
-0.0913301703776728 0
0.0063444857744543 1
-0.0222849080439779 1
-0.0316423895777201 1
-0.0524316357290475 1
0.0271404839571487 1
-0.0101911693103669 1
0.0151891918589064 1
0.0166375118855589 1
-0.0213549472419131 1
0.0111422868060634 1
-0.0678835042897912 1
0.0119239801699359 1
0.0607649692972881 1
0.011607033131817 1
-0.0161550077577643 1
-0.0353574085078937 1
-0.0133986941723825 1
-0.100922784290515 0
0.0533011767129515 1
-0.0142183727236789 1
0.0471480226842095 1
-0.000790405138045805 1
0.0134038388011756 1
-0.0325635650817237 1
-0.00570526757583723 1
0.0547669331791691 1
0.0255378840862419 1
-9.77784814519557e-05 1
-0.0293651084612243 1
0.0463264132088117 1
0.0020333474940568 1
-0.0689897929693096 1
0.00738845543382715 1
0.00146862436561976 1
0.0385968087992098 1
0.0119980176508586 1
0.0177990450038043 1
-0.0117228847203081 1
0.00355184534624392 1
0.000110895512512534 1
0.00437971214379279 1
-0.0349563683885011 1
0.0401213258243135 1
-0.0220823286759753 1
0.0304148009883183 1
-0.0688935968214471 1
-0.0133776429781004 1
-0.0576979399142048 1
-0.00500133026995621 1
-0.0304759745666705 1
0.0212552405576211 1
0.0289921095935041 1
-0.0246885459162297 1
-0.0691786112132873 1
0.0381918345325534 1
-0.00543788407665414 1
-0.0193067856456922 1
-0.0475055776582201 1
0.049132702193198 1
0.0606485529217671 1
0.0474822209704807 1
-0.0490834435666261 1
0.0531385992994768 1
0.0765269845972691 1
-0.0316079852133166 1
-0.0547375470037724 1
-0.0312877052259901 1
-0.0126521676524461 1
0.0417459379404716 1
-0.0468066125735227 1
0.0351472002604154 1
-0.0708333635139581 1
-0.0399105843288529 1
-0.00577604581263795 1
0.0131564463913758 1
-0.0332493454387843 1
-0.00589131498140764 1
0.0286473896197168 1
0.00196669297207764 1
-0.11969369166617 0
0.0219838886985644 1
0.000888136645060591 1
0.0612602724833232 1
0.0379837704989456 1
0.0152891061505093 1
0.0302157763645365 1
-0.00976749110571213 1
-0.00836356971606829 1
0.0473323727899993 1
-0.0480488061022023 1
0.0383549875864472 1
-6.80111848766815e-06 1
-0.0103179784277733 1
0.00420056164800721 1
0.00875829496452872 1
0.0146632176977222 1
-0.056724364926417 1
-0.00746427986098284 1
-0.036024623819651 1
-0.0130610528219298 1
0.0739868496481646 1
0.0280988985686526 1
0.0460637117005381 1
-0.0150128816631566 1
-0.0535782469387715 1
0.00699698453149167 1
-0.0227164635139236 1
-0.0259095257613484 1
0.0664207020036113 1
0.0388859003290761 1
0.000758266969628984 1
-0.0175161920562455 1
-0.0410032135500526 1
0.0187057696055721 1
-0.00305487252176157 1
-0.0452565230668935 1
-0.023395212963515 1
-0.0457861100960929 1
-0.0113271920200033 1
-0.0234765593563986 1
-0.0634968482393851 1
-0.00347978073651841 1
-0.0078359956036592 1
-0.0560274509028752 1
0.0416249009066887 1
0.00204662981887982 1
-0.0602171010533461 1
-0.00395487961620676 1
-0.0255492416979399 1
-0.0190138898155657 1
0.0328228042211687 1
0.0162228320941074 1
-0.00891297269165367 1
-0.0138756209893294 1
0.0340978658847405 1
0.0463963703320476 1
-0.00385524780772684 1
-0.0125619080455391 1
0.0399545283589439 1
0.0129417588806381 1
-0.0272695041203491 1
-0.00435624444384354 1
0.0477507434051741 1
0.00196887943223754 1
0.000945028526158372 1
0.0304716602892352 1
-0.0273494123445438 1
0.0167726214598876 1
-0.0473597296635215 1
0.0003124997753853 1
-0.0400448878071177 1
0.0221695617530454 1
0.00413824103902968 1
-0.0238351631787622 1
0.00147275528878562 1
0.072712370384225 1
-0.107853980910582 0
0.0209517132074918 1
-0.0120736227004293 1
-0.0131266598100126 1
0.0514232682608056 1
0.0684258941321976 1
-0.0230127489386128 1
0.116270131219049 0
0.0263800549583503 1
-0.00733607434163417 1
8.16433013374864e-06 1
0.0332598211397072 1
0.0168379175630505 1
-0.00859490829997491 1
-0.0406319398379011 1
0.0199742970841005 1
0.0690742981281342 0
0.0184130858543421 1
-0.0317009384515416 1
0.0173458079795979 1
-0.0493829368857995 1
0.0345325077496204 1
0.0168316188201898 1
0.0469312960487563 1
0.0245443353693831 1
0.0187939238834423 1
0.00768006350888266 1
0.0142098533902221 1
-2.83978161429253e-05 1
-0.0132265149094837 1
0.00889739404945912 1
0.105054701572601 0
0.00933745866002168 1
0.0727576790671692 1
-0.0188078918870946 1
-0.0275956953377405 1
-0.0094521553488916 1
-0.0250718308770568 1
0.0482930975874817 1
0.0553204783446439 1
-0.0291526980856294 1
0.0507418260825673 1
-0.0164755149441647 1
0.0665024950012843 1
0.0206775838151223 1
0.0190324298257547 1
0.0340974230960568 1
-0.0153109525047679 1
0.0272954884666509 1
-0.0450960280917626 1
-0.00822352660932355 1
0.0340153407472731 1
-0.0293854934968431 1
0.0304926341916887 1
0.0430865798492399 1
-0.0312882338080478 1
0.00476212224116645 1
-0.143254646050593 0
0.0398991744124123 1
0.0625244701424574 1
-0.0473569731885139 1
-0.0184141302039305 1
-0.0274348296905536 1
-0.0139285208233689 1
-0.00796939381996179 1
0.0555375578869113 1
0.0513109980179415 1
0.0123202422000372 1
-0.0504413811387448 1
0.0347254361054568 1
0.0235472827601283 1
-0.0455108513669239 1
-0.0656055732240278 1
-0.00725870298921608 1
-0.00589483144589379 1
0.0297586469631946 1
-0.0392796662732515 1
-0.021891272866783 1
0.0263212480682949 1
-0.0207218925200463 1
0.00877135878942256 1
-0.0422743686516758 1
-0.0682516236392576 1
0.0201401586628893 1
0.0290713596622047 1
-0.0145268301747469 1
-0.076145066202087 0
0.0199513715143375 1
-0.0335460681117973 1
-0.0105099286886438 1
0.00949060132248417 1
0.0418547856469929 1
0.00664931410100175 1
0.0527608712524598 1
0.0301077683887582 1
0.0434939997935462 1
0.0433181215319382 1
0.0654733783308888 1
-0.0381085665849467 1
-0.0635334875997196 1
-0.0320059103375681 1
-0.0192788575108817 1
-0.0236426221434186 1
0.0207000728196243 1
0.0353131737827764 1
-0.0564930713913789 1
0.00554501941531478 1
-0.0233205437294576 1
0.000812493343949844 1
-0.0158431452416065 1
-0.0320476584831418 1
-0.0607462214789731 1
0.0159011265706711 1
0.0631341367088013 1
0.0259680953436432 1
-0.00135756457426904 1
0.0940645825253901 0
0.0411790267438276 1
0.0499456904910628 1
-0.0264303207668524 1
0.0367998751930325 1
-0.0423206419839796 1
0.00172727653770836 1
0.0112548260183073 1
0.0348519659373962 1
-0.0387254839613737 1
-0.00836416908073654 1
0.0279319504516502 1
-0.0115924109553623 1
0.0419636107608752 1
0.0729663667747832 1
-0.0207736130563968 1
0.0345845466591661 1
0.0425809405709273 1
0.00452221185835722 1
0.0033435102122138 1
-0.0113052870379532 1
0.032517333733359 1
0.0547346268977844 1
0.00818405216771752 1
0.108769707291971 0
-0.0667799803445359 1
0.0199075530123073 1
0.0468661058078933 1
0.0107065529384021 1
-0.0136541952487153 1
0.0310900672382059 1
-0.0309030659415236 1
0.0479020190893986 1
-0.0154727853941008 1
0.0467858155186193 1
-0.0100830005601177 1
-0.0691169170158637 1
-0.00768101307684611 1
-0.00457216056480573 1
0.0714647616089283 0
0.00109241182560505 1
0.023195657329972 1
-0.0423533341897323 1
0.0244735486682932 1
0.0271742293683957 1
0.0327367227951768 1
-0.00995710605772883 1
0.0594278520514871 1
0.0235906664668554 1
0.0903143634462222 0
0.0849217350053887 0
0.0121147062794399 1
0.00375925734442073 1
0.0160674098220854 1
0.013037820502153 1
-0.0165985279218587 1
-0.0161581166256566 1
-0.0107277993311193 1
0.0181244798979518 1
-0.0576390500370702 1
0.00999133106355791 1
-0.0341447914998459 1
0.0114803264949188 1
-0.0537959587751387 1
-0.0133242551183423 1
0.0495571587220609 1
0.0774726837840385 1
-0.0131890116598583 1
0.00729634225903256 1
-0.0252508377520215 1
-0.0272915756170014 1
0.0506332811032148 1
-0.0374795335495577 1
0.0774436169762862 0
-0.0122569478110775 1
-0.0412744905333023 1
-0.0291327334877883 1
-0.0267655745238263 1
-0.0522623495354138 1
0.00352138223424412 1
0.0662323111451381 1
-0.0457704430530941 1
0.0308138994734634 1
0.0112130478464483 1
0.0332048557373662 1
0.0134689485586792 1
0.0170977295512717 1
-0.0226945049466568 1
-0.0157393181212009 1
-0.004799073393777 1
-0.0253062355929905 1
-0.0271705836908533 1
-0.0256623141201748 1
0.0212806287140944 1
-0.076784177593839 1
0.0595049107979548 1
0.0339147529181236 1
-0.0110733164470205 1
-0.00929119093171214 1
0.0372949773755184 1
0.00610152772871485 1
0.00153317943598307 1
-0.0495465504224828 1
0.0364054597659121 1
-0.0539812149884109 1
0.000331980300240213 1
0.00778960751703191 1
0.0571092364154212 1
0.028977237189627 1
-0.0552434957391474 1
0.0375592810426423 1
-0.0183220794857826 1
0.0160039829916593 1
0.0269225203959268 1
-0.0405365319378841 1
0.0118138629819086 1
0.0637172775235907 1
-0.0569706896593304 1
-0.00746030232301608 1
0.00497359607268571 1
0.0329620944646418 1
-0.0335508153965322 1
-0.0160794104372546 1
0.00129765579839447 1
0.0572849161771981 1
0.00130430983295113 1
0.0121546499760309 1
0.0773480194996621 1
0.0039000603097857 1
0.0313122239583606 1
-0.0280355451685238 1
-0.0426858883429062 1
-0.0122666883937653 1
-0.0379230234269709 1
0.00657416015713658 1
-0.080730579962097 0
-0.00143795212628342 1
0.0502518468601137 1
-0.00810860727810686 1
0.00858538589240735 1
0.0537881063293624 1
-0.0262703455692181 1
0.0105841187777222 1
0.0269932548244077 1
-0.0227119192578592 1
0.0113059451683378 1
-0.0574756357505758 1
0.0529802810809453 1
0.0302584342885871 1
-0.0357659942763982 1
0.0219958758033402 1
-0.0490209113221483 1
-0.00836872147001614 1
0.0343413714795142 1
0.00134546919502906 1
0.0358895600694997 1
-0.0675992450048389 1
-0.044441028247535 1
-0.00474838237352239 1
-0.054504288505858 1
-0.00768491845885761 1
0.0171126617063245 1
-0.0198799259152279 1
-0.0571376601174613 1
-0.0313670042088016 1
-0.00422641067434627 1
0.0324107138856398 1
-0.0217177088736865 1
-0.00119507482752893 1
-0.0637590349505646 1
-0.0263984779996281 1
0.0419887637804397 1
0.0372506111909857 1
-0.00632177350737692 1
-0.0252824405922771 1
0.0202062115971672 1
0.0466303874766236 1
-0.043832348096746 1
-0.0107681190132972 1
0.0299724086077821 1
0.00705308205903213 1
0.0271669054797784 1
0.0331618639942728 1
-0.0436184262846634 1
-0.00387579240915855 1
0.010222036106862 1
0.0267722128932827 1
-0.0371565780936215 1
-0.0120908241132428 1
-0.0273396962295956 1
0.00273181034747392 1
-0.029194096747184 1
-0.0306952633366996 1
-0.0521985275668948 1
0.0109554220989692 1
0.00271968719089111 1
-0.0225245152620013 1
0.0235716604814877 1
-0.0268618397575324 1
0.00420708108902057 1
-0.0546775152639522 1
-0.0260594852793133 1
0.0235769012104898 1
-0.0384646154001482 1
-0.0217180820642915 1
-0.0132324416136017 1
0.0661905345707031 1
0.0402919186535781 1
0.0342445992135856 1
0.0198525585872567 1
0.00821023610955251 1
-0.0522781282195805 1
-0.051451113457154 1
0.0419923933748081 1
0.00854011019139439 1
0.0492502961296245 1
0.0388412271542856 1
-0.00868668172953225 1
-0.0572447160683325 0
-0.0216861027461022 1
0.0361488483844445 1
0.0712316466686576 1
-0.0043707519709003 1
-0.041492400351704 1
0.00359691243367115 1
0.00110299803573246 1
0.0265574369304703 1
0.026635874497853 1
0.0224681200682671 1
-0.0334222162635375 1
-0.00536118651036618 1
-0.0606860816502034 1
0.0402051939722972 1
0.0956384440104309 0
0.0106320574090308 1
-0.0255914193917768 1
-0.0734463835154964 1
-0.0469735913337705 1
0.0508902137953367 1
0.0315980856342604 1
-0.0234818787232265 1
-0.00849348112526032 1
-0.0176654829709158 1
-0.0423069114049505 1
-0.0367109980256422 1
-0.0221833928179332 1
0.0454637621971172 1
0.0222667341156797 1
-0.010727118662134 1
0.0403214262378335 1
0.0338962354519766 1
0.0312638396442727 1
-0.0633649832302803 1
-0.00430977751980657 1
0.0200766127421344 1
0.00213008424096891 1
0.0165644003662765 1
-0.0153774547538987 1
-0.0346905205395262 1
-0.0254438069402613 1
0.022971024254596 1
0.0818494114995436 0
0.0176994084210465 1
0.0204636244293102 1
0.0293664091074271 1
0.0513324979903091 1
-0.0968269235909056 0
-0.0332047347738678 1
-0.0156483626726047 1
-0.00545388081113603 1
0.0624876512032875 1
0.0203922859699387 1
0.038681234403728 1
0.0202887875646829 1
-0.0005681212270619 1
0.0819225766713708 0
-0.0554630616258139 1
0.0115652725615118 1
0.0477931959624633 1
-0.0214458001668906 1
-0.0240443233873203 1
0.0280543105674937 1
0.0128643370710653 1
0.0150033613749509 1
-0.0467250245426602 1
-0.00496586725556766 1
0.0366678637827668 1
-0.0039199133357708 1
0.0437055346755827 1
-0.0801268696898797 1
0.0501780074483734 1
0.00642919252634245 1
0.0738882139726795 1
-0.0622131737780235 1
-0.0202486327194707 1
0.0153633782217277 1
0.0621170818426368 1
0.0108173957083756 1
-0.0591508897469996 1
0.0470419003840996 1
0.0429973394854112 1
0.0106140981123076 1
-0.0112600425187436 1
0.074007946044848 1
0.0082168457184075 1
0.0205045307523917 1
0.0535444060267081 1
0.0710130757599296 0
0.00771589870472085 1
0.0309323127882148 1
0.0458493378671153 1
-0.064658996749591 1
0.0701928018986206 0
-0.0162500342882315 1
0.0557319323944596 1
0.00868103128714556 1
0.00684111927545914 1
0.0182487748272124 1
-0.0108025319653501 1
0.028510249313335 1
0.0278955112743812 1
-0.0220921890940073 1
-0.0722267659810046 0
0.00341389995838079 1
0.0419560054851703 1
-0.0038661425409498 1
0.0538615345430584 1
-0.0264206049985271 1
0.0108170080873933 1
0.0122818742502964 1
0.0462512295589188 1
-0.0157066875835693 1
0.0462798242950365 1
0.0296311375375439 1
-0.00712808358528388 1
-0.0312731037107027 1
-0.0886628940156799 1
0.037479626094588 1
0.0214491612868556 1
-0.0194613680955588 1
-0.0791812019612343 1
-0.0574247035143168 1
0.0404903427115936 1
-0.0415681045834116 1
-0.0659294406632146 1
0.0392705743291867 1
0.004215613780351 1
-0.0279036855130493 1
0.142989375130785 0
0.0475992005980264 1
-0.00474695149540772 1
-0.0464766266404508 1
0.0392263290656592 1
0.0116073269637997 1
-0.0314203162835156 1
-0.0038438783919356 1
-0.00928843699630591 1
-0.0182323261198835 1
-0.0482488188782621 1
0.0340583502909042 1
-0.00881510541836518 1
0.009970771014315 1
0.00825085898466549 1
-0.0274057710189319 1
0.041933558107257 1
-0.0210095860339214 1
0.0205925162138724 1
-0.00452020484992211 1
0.118863929664397 0
0.025587878918476 1
-0.00262750023064566 1
-0.00576585219912861 1
0.026739760950158 1
0.0324384324288643 1
-0.0120763741228177 1
0.00941976496045351 1
-0.0187315938933564 1
0.0215553734625012 1
-0.031143127258906 1
0.0127837309098026 1
-0.00564480469919787 1
0.052349447247907 1
-0.00568373756898553 1
0.00736315403754079 1
-0.0491416429568667 1
0.0607036109773258 0
0.0168394405544842 1
-0.000871468614413577 1
-0.0244421839534665 1
0.0512867402743894 1
-0.0476573035217507 1
-0.0377872142914533 1
0.0373041688976573 1
0.0393397177350118 1
0.04718137388841 1
-0.03743350022269 1
-0.010389149851384 1
0.0371415347538315 1
-0.037961665586228 1
0.00879166934255063 1
0.00940039425423765 1
-0.0350311495457445 1
0.0313812760037158 1
-0.0285716636275321 1
-9.72867803466964e-05 1
0.0115852598831636 1
-0.0726385412130188 1
-0.00223993766351652 1
0.00567480287141439 1
-0.0194953627408542 1
-0.0522202590870929 1
-0.000879219376981195 1
0.0988214310794639 0
-0.0255013428932057 1
-0.0133215972187837 1
-0.0271887925403387 1
-0.0369975469647341 1
-0.049892296819749 1
-0.0415166631130608 1
-0.0105874441286578 1
0.0147843100483512 1
0.0168513260431236 1
0.113458298643902 0
0.0260518386545769 1
0.119772762120637 0
-0.00025918434419491 1
-0.0178936004873568 1
-0.00160099194106319 1
-0.0192292039893648 1
0.0147667287976815 1
0.0620540954891301 1
-0.0420335140894289 1
-0.00874322520641998 1
-0.0188026139726463 1
0.0230946496393848 1
0.0316533938940514 1
-0.0229149856227992 1
0.014326122318349 1
0.0247803242365648 1
-0.0509996946264458 1
-0.000985412484309233 1
-0.00853652423243728 1
-0.0279756988195433 1
-0.00781060896310664 1
-0.0384125732571381 1
-0.0020597489967988 1
-0.0322085252908019 1
-0.0438515493035166 1
0.0303240967518093 1
0.0336158515950654 1
-0.0185846830743368 1
-0.0125695070010923 1
0.0759495078597618 1
0.0055223144055868 1
0.0174855692887391 1
0.0418173699056586 1
-0.0038671543853659 1
0.0368873065341111 1
-0.0224517233452603 1
0.0356404341160674 1
-0.012019812931828 1
0.043988558989584 1
-0.0186437515340685 1
-0.0514206057721019 1
-0.0471665947756884 1
0.0475265661084676 1
0.0329423316019375 1
-0.03807658387425 1
-0.00369598955656267 1
0.0823363671630023 1
-0.0516806099730956 1
0.0228181042782472 1
0.0197642565192155 1
-0.0475709459521752 1
-0.0210352126286496 1
-0.101085274357822 0
-0.0634213502727234 1
-0.0186639111649227 1
0.0182750931932003 1
0.0421296046153945 1
-0.015732769692985 1
-0.0121586777175382 1
-0.0110602801514251 1
-0.0714489823863445 1
0.0293819541326226 1
-0.0168568545356248 1
-0.00164378208288548 1
0.00150331226040235 1
0.014390586453136 1
-0.104411227787743 0
0.0330182786449483 1
0.0280917952875904 1
0.00474071046495039 1
0.0151950681171102 1
-0.0289224194107705 1
-0.0369276803642071 1
0.0328382412699404 1
0.0770549931470665 1
9.32615297630536e-05 1
-0.0113734402116891 1
-0.0133581251501263 1
-0.00627917136181485 1
0.00682733015022741 1
0.0656823533009024 1
-0.0266227836674156 1
0.0222458628609943 1
-0.0214599189285239 1
-0.0674128213639844 1
-0.0173549331333725 1
-0.0246757411177364 1
0.019925036956302 1
0.0510769671160978 1
-0.0213040508916106 1
0.0689893322112389 0
0.0303617786443236 1
0.014651081484982 1
-0.0118386519089009 1
-0.0553022790821974 1
0.00633672997129037 1
-0.0305111498359842 1
-0.0216527694698624 1
-0.0545078214415765 1
0.0516683794382166 1
-0.0594380587385593 1
0.0277185204772174 1
0.05271880037864 1
0.0769432846853457 1
-0.0587036202260392 1
-0.0447289792528813 1
0.0330835884257949 1
0.00396373103628708 1
0.0289435697911988 1
0.00605892167859929 1
0.00446649805237268 1
0.00435787067465167 1
-0.0263204000529244 1
0.00428228292915006 1
-0.0584099106927436 1
-0.0161291059755571 1
-0.0380714570824283 1
-0.00903722764704928 1
-0.02359177017476 1
-0.0755449515044521 0
0.00724506567695369 1
0.0424426068554868 1
0.0148584554856654 1
0.0234658275330013 1
-0.0467321410056023 1
0.0222547626101156 1
-0.015656429846373 1
0.0262063051797646 1
-0.00282870364153886 1
-0.0327019954636893 1
0.0483215260463748 1
-0.026957915559176 1
0.0205451301245399 1
-0.021993521093605 1
-0.0364312646680234 1
-0.00205054149836602 1
-0.0567598616169607 1
0.0575792816778126 1
0.0045580747723461 1
0.041388351223015 1
-0.0802175012118526 1
0.0247842189276569 1
0.0255646661898751 1
-0.00563695423987835 1
0.0298940596104018 1
-0.0133239102022082 1
-0.0241856968062777 1
-0.0233462468700679 1
-0.0083832732804133 1
0.0117117459917471 1
-0.0471561303055446 1
-0.103316111123315 0
-0.0288811439557624 1
-0.0087827365008719 1
-0.0254136284726688 1
0.0259317719644097 1
-0.0628505471143819 1
-0.0493345873383678 1
0.033058423060174 1
0.00836932264481809 1
-0.0468744708336065 1
-0.0257921169815016 1
0.0203791682658142 1
0.0286053033994916 1
0.0570550574037342 1
0.0110366359021875 1
-0.0217527947488939 1
0.0493243490896902 1
0.0125155399421656 1
0.0534122366171534 1
0.00535720637766067 1
0.0410782159771686 1
0.035084668373935 1
-0.0262086841597377 1
0.0459413159446198 1
-0.0472962159183176 1
0.00274351239794954 1
0.0605894093471103 1
-0.0556028881449278 1
0.0209577455514879 1
0.0411871949230433 1
0.00534177019254747 1
0.0209507703289843 1
-0.0315332875331492 1
0.0224987556412297 1
0.0144888765495188 1
-0.0227537660310841 1
0.0112807740380641 1
0.0469071013770628 1
0.0165773957432805 1
-0.0320629807236136 1
-0.0666130665329722 1
-0.0148850982550538 1
-0.0710441825551477 1
0.0154066209026673 1
-0.0899866059367478 0
-0.0550133423587046 1
0.0591951272924515 1
0.042849430315901 1
-0.0495701859051924 1
0.0245781858818274 1
0.0115573051428899 1
-0.0043045487230651 1
-0.0184275332128258 1
0.0419668700632898 1
0.0646507303833398 1
-0.0154803568030911 1
0.0117361454071641 1
0.0338240981966384 1
0.0248234705312033 1
0.0113101035425135 1
-0.0358450783203725 1
0.0462150921591702 1
0.00332982232282672 1
-0.0675823040866113 1
0.0627570367988349 1
0.00285817812695508 1
-0.00631199864527916 1
0.0559069678766884 1
-0.0242853316406489 1
-0.00511786805364927 1
-0.00838612223601865 1
0.00399670565077438 1
0.0243852413395338 1
-0.0212748983969041 1
-0.0578929198335029 1
0.00086256737630989 1
-0.00343310148553718 1
0.0125926518895446 1
-0.0123753747813124 1
-0.0120929200818267 1
-0.0528698123467136 1
0.0780845983179311 0
-0.00429088551763245 1
0.0581774509630631 1
-0.0127186859579384 1
0.0404251417186326 1
0.00363298265347266 1
-0.0513558641652653 1
0.0483359172091001 1
0.0144444861779907 1
-0.0407354950876269 1
-0.0555068355947993 1
-0.0197346064226797 1
-0.00311463740273526 1
-0.0401613801284303 1
0.0714062490815395 1
0.0287053784357085 1
0.0398238575003276 1
0.0476874386617526 1
-0.0283671546377417 1
0.00897400148390055 1
-0.00678272283761801 1
-0.00931925701242703 1
0.0652436032166396 0
-0.035446130276755 1
-0.0542027910415513 1
-0.00229204474486538 1
-0.0304164790279176 1
-0.00334789901249836 1
0.0126852212897178 1
-0.032562256320888 1
0.0200053122042108 1
0.0241536788097695 1
0.046325000534147 1
-0.0507135567083022 1
-0.00703267258244474 1
-0.0244425370078931 1
0.0363614136218268 1
0.0571473570048906 1
-0.00310779694635002 1
-0.0639511867046382 1
-0.00717026752844914 1
-0.0239223876812927 1
0.0505563944188533 1
-0.020152044925912 1
0.00118668510954261 1
-0.012336607793893 1
0.0526474931778429 1
0.00190028564406605 1
0.0106391047536953 1
0.0179833245608241 1
-0.0170545581207827 1
0.033442166498479 1
-0.00659551685327466 1
0.0238370312183075 1
-0.00973654023241354 1
0.0420582970114401 1
0.00408497608750276 1
-0.0349290249794627 1
0.0491464550828626 1
0.0557678480159946 1
-0.000817672514435196 1
0.0184926620183735 1
-0.0144899319279255 1
-0.00705962121973975 1
0.0408785174475425 1
0.00387403912472017 1
-0.073045172734078 0
-0.0238974656423848 1
0.0632846340692378 1
0.000619816256927181 1
0.0478155136132577 1
-0.0116377464299642 1
-0.00966970462093166 1
0.0463910895163717 1
-0.0434988475310047 1
0.0535499846395931 1
-0.0290401670709457 1
0.000164552883002889 1
-0.0581169576311563 1
-0.0111518310742866 1
0.0635286344195186 1
-0.032311173234821 1
0.115571563333307 0
-0.039659037107948 1
0.0480192791644942 1
-0.018284946572018 1
0.00401128126164255 1
-0.00866247540888603 1
0.00856496407660331 1
-0.030125907742794 1
0.0202553165034125 1
0.0559138772600592 1
-0.00102320495483671 1
0.0208953577778623 1
-0.0220165643407374 1
0.000623831221874507 1
-0.0287594652638915 1
-0.0450389774276923 1
0.0180647875344743 1
-0.0610315688082709 1
-0.020447286044967 1
-0.093654510240338 0
-0.0257342724145106 1
0.0323150292357071 1
-0.0523459449540843 1
0.0413037655796644 1
0.0160579112126916 1
-0.0215601771499154 1
0.00467216368223459 1
0.0156838109874283 1
-0.00787211912227597 1
0.0385429514838627 1
0.0120847113690894 1
0.0276017906546179 1
0.0250749440930791 1
-0.0184131641509732 1
0.0526223765146456 1
-0.0238775206478617 1
-0.0821865426302788 0
-0.0331354228142085 1
-0.0862185227899698 1
0.00107200565713943 1
0.0168687520094011 1
0.0179265834515627 1
-0.0656385966474535 1
-0.00202478139433746 1
0.00725044849769443 1
-0.00752205915813583 1
0.0197810842109052 1
-0.0143118079695232 1
0.0416942694390181 1
-0.00531848658664468 1
-0.0438659347254783 1
0.0443486077360347 1
-0.0370803114924303 1
-0.0481110446245394 1
-0.0153597273438915 1
0.015157021726939 1
-0.00109053940087264 1
0.0635769132047729 1
-0.000744502069208498 1
0.0825709556309503 1
0.0645509701644593 1
-0.0364870020052567 1
0.108020241915208 0
-0.0205827990707692 1
-0.00989823858557433 1
0.0029690858637882 1
-0.0093149110256793 1
0.069483047122453 1
0.00346816497011707 1
-0.0126310994851657 1
0.0771690374829051 1
0.00732543626541909 1
0.0653076128275206 1
-0.0138866231189693 1
-0.00767983239424797 1
-0.0618563538636391 1
-0.00314266594269217 1
-0.0115987393004199 1
0.042872461906939 1
0.0204586460223808 1
-0.0192287056205595 1
-0.0798709709423895 0
-0.031863673933405 1
0.0561714457613984 1
0.00900523268311809 1
-0.0266634559195645 1
-0.00765510127148849 1
-0.0378579231202169 1
-0.00354219363142976 1
-0.00257300428425917 1
-0.0345053485628955 1
-0.00569482914137037 1
0.0711737761128411 1
0.0197354796844442 1
0.0547960477834848 1
0.0363034629775364 1
-0.0409009290132157 1
0.0506730268222649 1
-0.0396709105898484 1
-0.0220684446883615 1
0.0120940060191372 1
-0.00558577869660218 1
0.0168083647857552 1
0.0784206002114351 1
-0.0109461455885584 1
0.0251276946750174 1
0.0451246747457997 1
-0.0473870153551454 1
0.0566653873046528 1
0.0798663365844087 1
-0.0594681522442187 1
0.0136207719170032 1
0.00407274516673871 1
-0.0105222088923448 1
0.013841414230829 1
-0.0383446992409584 1
0.0453629672162319 1
-0.0352390840623778 1
0.0122055005106874 1
-0.00749312833982323 1
-0.0346359359852729 1
-0.0518629439508446 1
0.00668660733815389 1
0.0245101818123362 1
-0.00702252109309759 1
0.0210718541478602 1
0.00926186660430869 1
0.000180342947063324 1
-0.0905777577836333 1
-0.00692470898624765 1
0.0415605339200392 1
-0.00152720922548089 1
-0.016413551132009 1
-0.0218276947007715 1
0.0754841037812197 0
-0.0126610222724071 1
-0.00413568002444764 1
0.0164313087901943 1
0.00815784781279067 1
-0.00462369575043082 1
0.0336758886998447 1
-0.0114831428364819 1
-0.0372871521099526 1
-0.00513180583396186 1
-0.0468248168737109 1
0.037363376933435 1
-0.0311547407420097 1
0.0133039324262339 1
0.00332064483871227 1
-0.070439972587272 1
-0.0105101313039742 1
0.0229198875378589 1
-0.0451994741225685 1
-0.0265594385778173 1
0.0217178543027601 1
-0.015238657266931 1
0.0405316070304789 1
0.0241326853383739 1
-0.00144529194191339 1
-0.0223648858994943 1
-0.00123565580228523 1
-0.0195292156097277 1
-0.0144976369347978 1
-0.0265403530535455 1
0.00168277764689192 1
-0.012124204524654 1
0.0463015351753416 1
0.0372607821731861 1
-0.0327276603837291 1
0.0740993671322336 1
0.0305526868331493 1
0.00168192569641699 1
0.0197751767176466 1
-0.00256941410996084 1
0.028615476142623 1
0.0117764171678014 1
0.00374329369234716 1
0.0150726819935819 1
-0.0695808627293779 1
0.0112169056249956 1
0.0251576825042239 1
0.00124817207556 1
0.0296535148196995 1
0.00962943220506182 1
0.0506072781435344 1
-0.0806584413412303 0
0.0433935152985876 1
-0.0273753642924936 1
-0.0707712046924151 1
-0.00362074331028392 1
0.0342587621713794 1
-0.0679304034047754 1
-0.0332209980492529 1
0.0393880780399972 1
0.00940717071414455 1
-0.045500470093497 1
0.055453675935178 1
-0.0230001150017972 1
0.00735015676815005 1
-0.0326586939279642 1
-0.037001977663173 1
-0.0506496029046712 1
-0.0259727914107599 1
-0.0198593624131013 1
-0.00977929457106773 1
-0.0225831993892684 1
-0.00220280323057657 1
-0.00388152047032277 1
-0.0529457629432741 1
0.00128902283765237 1
-0.0668750330715443 1
0.0213574098267642 1
0.0192218368347156 1
0.0564783348619727 1
0.0429465885549558 1
-0.0212694814597007 1
0.0277683405289701 1
-0.055346730584892 1
0.0113935549027533 1
0.0478860775306364 1
-0.0564420798222153 1
0.0247433696008844 1
0.00559205684036823 1
0.00230673766671405 1
-0.0520330481061748 1
-0.0132020463950557 1
0.0133391683912471 1
0.0528314030894854 1
0.0475686564907752 1
-0.0877453275974728 1
0.0277825827464363 1
-0.0162990508344571 1
-0.00555663348143523 1
-0.0540706398339191 1
-0.0160466259066214 1
0.0490259302545415 1
-0.0387351234580872 1
-0.0289101349254213 1
0.00722027325950587 1
0.0650764190180445 1
-0.10337951007013 0
0.0073008298569372 1
-0.069343004679079 1
0.0443734124272441 1
0.0487289312053192 1
0.00885007387833728 1
-0.0189090020672318 1
0.00978152280353317 1
0.0123477861547488 1
0.0121669919274578 1
0.0323151004671683 1
0.00392623069061946 1
-0.0492438084774181 1
0.0102551173363612 1
0.0209867033935153 1
0.0232964626508341 1
-0.0274642789444118 1
0.0175437572839269 1
0.0768891070356877 0
0.0356743298583718 1
-0.0233997764955396 1
0.00782487911845276 1
-0.0475897196751688 1
-0.0224018353908158 1
0.0761012199784172 1
-0.118988177508868 0
-0.0492194505744025 1
0.00992838011677033 1
0.0429927754058139 1
0.00791012889369182 1
0.0163902561714304 1
0.0298141085841518 1
0.0431344649653459 1
0.0352824400488808 1
0.0656137496186121 1
0.0189368113887106 1
-0.0755975454362096 0
0.0521269413383783 1
-0.00653459734268134 1
0.0300495851179329 1
-0.075803252003863 0
-0.0597763263933597 1
0.0302219099827437 1
0.0213150486251958 1
0.00100873530619076 1
0.0463664756508131 1
0.0217545774671816 1
-0.0533738520656508 1
0.0199967104806039 1
0.0907981440030636 0
0.0146369554008643 1
0.0124281248347558 1
-0.00785033286924008 1
-0.0161272545192656 1
0.039065002727422 1
0.0725038548801234 1
-0.0132727044497963 1
0.0604206078907625 1
-0.0254578522134583 1
0.0334316319122358 1
-0.0237748691826187 1
-0.106476418245387 1
0.0886586434993193 0
-0.0345788997397187 1
-0.0212197229668743 1
0.052366003657957 1
0.0236682866770794 1
0.0115778295033614 1
-0.000135345419985279 1
0.00297002598914285 1
-0.00635438517992539 1
0.0243265706490717 1
0.0227604248109751 1
-0.0267826237179913 1
0.00906558659765871 1
-0.0654580816924569 1
0.0340106746416251 1
-0.0323047444406293 1
0.0397106381294504 1
-0.0215310660712163 1
0.0114110211639886 1
0.0114093223480153 1
-0.0193072798022808 1
-0.00341926812111436 1
0.067000817614931 1
0.0127762910673665 1
0.031943152295004 1
0.0200156717185246 1
0.0144956244483201 1
0.0194819325609041 1
-0.000802138902767531 1
-0.00951345968286465 1
-0.0663996102894129 1
-0.0468144332752932 1
-0.0218873834314082 1
0.0364096340380936 1
-0.0319194460202402 1
0.00252981056693429 1
0.0282302902812819 1
0.0164114868747445 1
-0.021591864351913 1
0.0201200566751955 1
0.053212593354665 1
0.0116277440969163 1
0.0280014547544647 1
-0.00797872732667715 1
-0.0114390716170686 1
0.0221532065632862 1
0.00129072647742116 1
0.092287802110313 0
-0.0474623277671962 1
-0.0535347821365349 1
-0.00770472986834878 1
-0.0509656177705593 1
-0.00803935630833096 1
0.0290183628588639 1
-0.0194156244668373 1
-0.0276897602590976 1
0.0465718062893547 1
-0.0323229652212256 1
0.0256301474404171 1
-0.0122005902813987 1
0.0287180018518015 1
-0.0540271058172258 1
-0.102974432871182 0
0.0265589802335169 1
0.0302913425107075 1
0.0191186612421517 1
0.0635338020519119 1
0.0578043088956382 1
-0.0724096877921878 1
-0.0256187758406353 1
-0.022859676309013 1
-0.0354162153329778 1
-0.067400087593626 1
0.0175843069327653 1
0.0369725626043904 1
-0.0629489271589998 1
0.0587335996295662 1
0.0254502856051678 1
0.0476123391058822 1
0.0173921616838062 1
-0.00102789680121783 1
0.0260751038659744 1
0.0670088433647446 0
0.0263955857267396 1
-0.0375739099079908 1
0.00967974434110538 1
0.0600594288395205 1
-0.00579252191910803 1
0.0148363059995467 1
-0.0604298786056491 1
0.0265546818432482 1
-0.00605703664590712 1
0.043842805840348 1
-0.0016854175034511 1
-0.0185031044545154 1
-0.0391957059317632 1
0.00401407683920211 1
0.00674732117545444 1
-0.00886640510457871 1
0.035481337958536 1
0.00030714146973177 1
-0.0253898024629769 1
-0.0305019401645517 1
0.031935822649562 1
0.00666511207662496 1
-0.00807705612776085 1
-0.00671720721679391 1
0.0230928525034806 1
0.0794592925685769 0
-0.0348208214644079 1
0.0147687673388081 1
-0.049005202516609 1
-0.0342371428748731 1
0.0341427412668482 1
-0.0136253854514476 1
-0.0329386022286094 1
-0.00647392045274237 1
-0.0586088845647646 1
-0.0405028365982913 1
-0.0106671036327338 1
0.0102626468523203 1
0.00520542417486202 1
-0.016655632534438 1
0.103912927918191 0
-0.0164620524247768 1
0.030505822841523 1
0.0338783049904868 1
-0.0224494170931714 1
-0.116168677240147 0
-0.0676256590958686 1
0.040786810074772 1
-0.00686496552181033 1
-0.0335804317693345 1
0.0285409068886524 1
-0.0254517698008563 1
0.0238562254489421 1
-0.0368818677258153 1
0.0359660026840689 1
0.018686201593331 1
-0.0518938363247285 1
0.0257556871665426 1
-0.0091240014594506 1
-0.0771670771809757 1
-0.0365818398751616 1
0.021008036300745 1
-0.033874113938715 1
-0.0253051109141767 1
0.0561488084123328 1
-0.0861825040497761 1
0.0220580384149496 1
-0.005331693207755 1
-0.0261649916487532 1
-0.0717783271045431 1
-0.0773859807346958 0
0.0263871769401092 1
-0.0331178718047738 1
-0.0282930855817774 1
-0.00523480894215871 1
0.0200217641492171 1
0.00946108077772379 1
0.00309073568233538 1
0.0180595724756625 1
0.0142553218199535 1
0.00584843887241805 1
-0.0268301764115431 1
-0.0180272026198155 1
-0.0248533103166867 1
-0.0161985717703025 1
0.0196854716010951 1
0.0767599337472096 1
0.0147949042918825 1
-0.0293310453586838 1
0.00778702622889435 1
-0.0451351282069301 1
0.00945060878551045 1
-0.0555357000566278 1
0.0656085095099632 1
-0.0970139160009894 1
-0.0418926346264635 1
0.00858411184703652 1
-0.0162959933246887 1
0.0207089196810086 1
0.028247067610296 1
0.0926903323748921 1
-0.00580568321766346 1
-0.0108490659214808 1
0.0142705796625683 1
0.0767063862720443 0
-0.00395589387161163 1
-0.0891224161897739 1
-0.0278322600826286 1
0.0382212846040574 1
-0.0321411292099995 1
0.0341253702157158 1
-0.00183583375116916 1
-0.0193573286892289 1
-0.0225850700404531 1
0.0418030108238644 1
-0.0220437087680759 1
-0.0493334816295552 1
-0.0148257540429255 1
0.0153580366509295 1
-0.0547311204179327 1
-0.0233151953092068 1
0.0233520930296816 1
0.0390617214132828 1
-0.0358470789949538 1
0.0641601374271247 1
-0.0157100700648017 1
-0.0441963634905416 1
-0.0232909889028022 1
-0.0623778945077133 1
0.0781624849315686 0
-0.0773381526790635 0
-0.00665570196052272 1
-0.0240090160101738 1
-0.0883063466643671 0
-0.00332162776813911 1
-0.068851019904325 1
-0.0119442328061548 1
0.0467758496489587 1
0.0152427364378178 1
0.0129530991010762 1
0.0589989633276129 1
-0.011810899248629 1
0.0175186989406625 1
0.0437947084968762 1
0.0626236088843532 1
-0.0437524614857318 1
-0.0282932425554403 1
0.00530211727494474 1
0.0761804839377212 1
0.011706440521242 1
-0.0260783353411405 1
-0.035008308305866 1
0.0051413301358805 1
0.00113442503289542 1
-0.0685291702597498 1
-0.0149548969207722 1
0.0396009424179751 1
-0.09583691603444 0
-0.0511306621289814 1
-0.00772108020021859 1
-0.0020271478859342 1
-0.0450526726503275 1
-0.00607312957677657 1
-0.0367113333001419 1
0.0262662547549143 1
0.0568443813967158 1
0.001173221050579 1
-0.0322632527963446 1
-0.023619730764333 1
-0.0338305209513471 1
-0.10571894351507 0
0.00426295645712747 1
0.0116233295171501 1
-0.0514686192809977 1
0.00841160730385249 1
-0.0648169889191642 1
0.0209156701719762 1
0.0230474021600238 1
0.0418456358938999 1
-0.025685496251877 1
0.0131073910049111 1
-0.0297078768379007 1
-0.0405534300781619 1
-0.0307120459260109 1
0.0177429682211673 1
-0.0598396276640672 1
0.0236701851765419 1
0.0166685133721869 1
0.0364998954994029 1
0.0372678794863697 1
-0.0142105575977903 1
0.0659243780520145 1
0.0440529828217022 1
-0.0309088108403421 1
0.0290155265609115 1
0.0480248591124677 1
-0.0178998309374194 1
-0.0146909393763364 1
-0.0245759475944133 1
0.0395191233123552 1
-0.0132154698363847 1
-0.0309279970662214 1
0.0413684936384467 1
0.0629523540607207 1
0.0134442832504992 1
-0.0117757372834712 1
0.0121027553148092 1
0.0629849409893075 1
0.0126880191676518 1
-0.0100136821836973 1
0.0608938768703764 1
0.0201694792466975 1
0.0149284217367995 1
-0.0245227287494161 1
0.0416556993042687 1
0.0293739647921114 1
-0.0256779384896508 1
-0.0438642037852779 1
-0.0266241718764113 1
0.00222698804911404 1
0.0358208584445514 1
-0.0489125806691883 1
0.0265934044619881 1
0.0456781877372199 1
-0.0719290630020933 1
0.00425861380223159 1
-0.0214794246150475 1
-0.0494842927645874 1
0.0492469902520725 1
0.00470852284367437 1
0.00405792513457411 1
0.0428203535607193 1
-0.0241332375378055 1
-0.00584735119651008 1
0.0778665503708664 1
-0.0279178089356417 1
-0.00934771376917965 1
-0.0789224233838989 0
0.0134020983324378 1
0.0530848538049235 1
-0.0034182130272997 1
-0.0325461666523795 1
-0.044601570004271 1
-0.0425867101172904 1
-0.0265295220735587 1
0.012497164484202 1
0.0850742237349355 1
-0.0193087131538767 1
0.00766549434558073 1
-0.0390674097396712 1
-0.00172852405540626 1
0.0182343511602243 1
0.0805645630946258 1
-0.0121111463251092 1
-0.0189076515157224 1
-0.0727223589402284 1
0.0609953050640241 1
-0.00797405991957562 1
0.0207869840568301 1
-0.0234578764349464 1
0.0147430388556141 1
0.0127251656691469 1
0.0413467295138337 1
0.050338404586874 1
0.0371235829082971 1
-0.0193730064718066 1
-0.00586691870809327 1
0.0421739626325931 1
0.00168705056760363 1
0.0353140481323439 1
-0.0733788194902214 1
-0.000828884533063683 1
-0.00454118361146917 1
-0.0122515249475889 1
0.0113344668823617 1
-0.00484781881801145 1
-0.0338701881330003 1
0.0042729925753469 1
-0.0248460692029302 1
0.0511617037499869 1
-0.0328842034008365 1
0.0161337393629553 1
-0.00455193600070302 1
-0.0259659004820256 1
-0.0261391580936759 1
-0.0458168864323176 1
-0.0464325405829575 1
-0.0187966285016515 1
-0.0627883895951935 1
-0.0287110850519015 1
-0.00367055533548008 1
-0.0421739332484522 1
-0.0059791855455227 1
-0.053821576191907 1
0.0111627565676131 1
-0.025061180448552 1
0.0476434991790573 1
-0.0163296093133168 1
0.0844687574735514 0
0.0156675796617037 1
0.0173434245063215 1
0.0006882956199226 1
-0.0125813773168688 1
-0.00309567642156106 1
-0.00275900193328996 1
-0.0273104513078456 1
0.00421099619419754 1
0.0103026646224423 1
0.0203660086497389 1
-0.0148976117798242 1
0.0699375336482778 0
0.0405325835707925 1
-0.00660234430399991 1
-0.0113649077977798 1
0.0131734135808536 1
0.0373025415066781 1
-0.0491439174532886 1
0.0181093225401473 1
-0.0199564255368866 1
0.0233314990817436 1
-0.0307041439538034 1
0.0506316663325262 1
0.0364801377265009 1
-0.0265802186722574 1
-0.0289288995219549 1
0.0624607720734573 1
-0.0517791232710286 1
0.0342693086286603 1
-0.00869749261577615 1
0.00220401208616398 1
0.0196472329032872 1
0.0422870319726551 1
0.0128990072792903 1
-0.0355629408707531 1
0.0661145259459267 0
0.0129595008361154 1
2.69534315859212e-05 1
0.0010087567821525 1
-0.00684700873787682 1
0.00276893713640732 1
0.00433398928097327 1
-0.0481652582113872 1
-0.0528232789174289 1
-0.0449655959875628 1
-0.00877810624540357 1
0.0182392930230616 1
-0.0129262315358238 1
0.038506135353041 1
-0.0473262947209044 1
0.0358427490762148 1
-0.0147207404755767 1
-0.0871605906331894 0
-0.000632161206098027 1
0.016065380521196 1
-0.0200335014396577 1
0.0289394735883915 1
0.0580491411424525 1
-0.0330327236070535 1
-0.043531135349839 1
-0.0228541507759296 1
0.0516704092752501 1
-0.00546115202051813 1
0.0421193182563607 1
-0.00561861765129945 1
0.0350424350784669 1
-0.0115678803255741 1
0.0206992861711202 1
0.0640175655371663 1
-0.11600021445304 0
-0.0149199769877158 1
0.0738469285672747 1
-0.0706785134109253 1
-0.0546084185910198 1
0.0429786241875931 1
0.0259482396750694 1
0.0082283532201462 1
-0.00716904890704399 1
-0.0410217702156041 1
0.0505247136609376 1
0.023200885843465 1
0.0848826447435528 0
0.0633833772634679 1
0.0307508414775599 1
-0.0304987388950866 1
0.00679447451704186 1
0.0241487450956642 1
0.0119175137226438 1
-0.0396516014546846 1
-0.00317982119575199 1
0.0683009882257001 1
0.025811488519352 1
-0.00480149522029591 1
-0.00221991488850087 1
-0.040258004714033 1
-0.0557537598315785 1
0.0198822272788992 1
0.0716277848111315 1
0.0512046638918884 1
-0.0135866740753855 1
0.0158798483358955 1
-0.0470386821263917 1
-0.0202256222226769 1
0.0745775121862221 1
-0.0313235318335553 1
0.0816450237730224 0
-0.0628553997841303 1
0.0126036393323025 1
-0.0384237586602523 1
-0.0232183451706912 1
0.038807683173393 1
-0.00187054565022299 1
0.067866268362018 1
0.00844994682567986 1
0.0344398181114556 1
0.0030831407554001 1
0.00552052122685804 1
0.0216420597337973 1
3.68423495262931e-05 1
0.00539553841015603 1
-0.00812060364328132 1
-0.0832857689070304 0
-0.00882936540783387 1
0.000747504011360823 1
0.0140866961965238 1
-0.00103788707393363 1
0.00535166607875311 1
0.0199854735149401 1
-0.000975555952707175 1
-0.0508419329831374 1
-0.0191758439564185 1
0.0726425743678864 0
-0.0325221290390947 1
0.0122858878806598 1
-0.0455985810382196 1
-0.0352564661628791 1
-0.0121344489310484 1
-0.0161453904989106 1
0.0214460003759563 1
-0.00163259601211201 1
0.00929260924135232 1
-0.00591654992568694 1
0.0113864113449684 1
-0.0249341420896661 1
-0.0201906806893693 1
0.0471768936932487 1
-0.00067300319579128 1
0.0288342149590305 1
-0.0127990224224404 1
-0.0139645693310397 1
0.0762702632711203 0
0.037835597067201 1
0.00869733478137332 1
0.0184154029654106 1
-0.0101092789914053 1
0.0234591394187975 1
-0.00481205343199019 1
-0.0575233846685328 1
0.0307547394097398 1
0.0211443782833734 1
0.0534677260845858 1
-0.0412901374264872 1
0.0107086504986154 1
-0.0438517872286961 1
0.0313464467033133 1
0.0107777167571692 1
-0.0143836477875995 1
-0.0635388812135673 1
0.0163301058597779 1
-0.0200574013677906 1
-0.0189828726537973 1
0.0694903010628863 1
-0.0193302685128755 1
-0.013607933788814 1
-0.094648229958859 1
0.0129311676575115 1
0.0362983454392545 1
-0.00239526111980942 1
-0.0816984818129519 0
0.0997165812254324 0
0.0295672549638937 1
0.0246117175812058 1
-0.00248630123083205 1
-0.0813224486593216 0
-0.011094258467544 1
-0.0667662328338203 1
0.000758592620540819 1
0.0259714264936457 1
0.00683581161495349 1
-0.0020607639758681 1
0.0428181984232007 1
0.0241533246083729 1
0.0649586882766745 1
-0.0300578932859084 1
-0.0142766725004707 1
0.0968307726956388 0
0.00453856677942912 1
-0.0137368251396787 1
-0.0224308007164287 1
-0.00983851445379063 1
-0.030376819335821 1
-0.0172005077218662 1
0.0531836199958511 1
0.0267342211051618 1
0.0206954457586634 1
0.0152602623478403 1
0.0497344211477949 1
0.000753860693014873 1
0.0628392040955183 1
-0.0622076841081861 1
-0.0189247773859628 1
-0.0570697953350333 1
0.0546761853741666 1
-0.0168129113784767 1
0.0323342410898284 1
0.0451877306498304 1
0.0205820121804092 1
0.00255301829828562 1
-0.0173131454983445 1
-0.019282630662948 1
0.0439280210313281 1
0.0242679119699499 1
0.0199173468785156 1
-0.00760210272041376 1
0.0175934719564675 1
0.00430603511967193 1
-0.0140043139665345 1
0.0295325059434009 1
0.018351972575516 1
-0.0572688967182115 1
0.00521078354120163 1
0.030310368549304 1
0.0314990655270302 1
0.0300515401280415 1
-0.0278236226284868 1
-0.0355602267330776 1
-0.00341235722793989 1
0.00123374037781218 1
-0.0260366239796901 1
0.0160305685879555 1
0.0435575813722112 1
0.013041129488597 1
0.0240565942315945 1
-0.0143629965800042 1
-0.0378733810877444 1
0.0146099489593962 1
-0.0370670685946075 1
0.0303782045486106 1
-0.000175468734216966 1
0.00885871651648085 1
0.0192772379864368 1
-0.0151532005754292 1
0.0322442612917662 1
0.0507706144381364 1
-0.0373716895768944 1
-0.0027605970434734 1
0.0473757558366313 1
0.0247349237961543 1
0.0153470767700579 1
-0.069723259223604 1
0.0185716960986986 1
-0.0263798303170522 1
0.0341496277927193 1
0.0164027993275056 1
-0.0176697712760936 1
-0.0193821411414293 1
-0.0479721013284102 1
0.00767652041457607 1
-0.0924660840454603 0
-0.0013446063832288 1
-0.000874576841487914 1
0.0283269319117459 1
0.00776999300202793 1
-0.00899463826606287 1
0.0370653928037245 1
-0.0166866699583007 1
-0.0752669966760884 0
0.0305061530488255 1
-0.0430195349422358 1
-0.0186377013662242 1
-0.00262782023541652 1
0.0058721689327921 1
-0.0266412938313862 1
0.0451859403727217 1
0.0398183366807327 1
0.0483539149733691 1
0.0355689856385118 1
-0.0746851839033647 0
-0.0227366011214162 1
-0.00233656860867082 1
-0.0178065839415192 1
-0.00758603942292963 1
0.00713640862817343 1
-0.0168473399630688 1
-0.0259556825865435 1
-0.0347381763133293 1
-0.0125185986590308 1
-0.0149473130479887 1
-0.0271968357379746 1
-0.0302829928532105 1
0.0199880599038079 1
-0.00815955219426665 1
0.0364552945498511 1
-0.00159985772704315 1
-0.0374665420559699 1
-0.0281968138574669 1
0.0370991500672963 1
-0.0222717653353624 1
0.0253429656092303 1
-0.0264803882969081 1
0.0462552231971143 1
-0.0649775245833589 1
-0.0639946649861574 1
0.00993616468546297 1
-0.0187755191971062 1
-0.0394409863307763 1
-0.0397685778759854 1
-0.00249874395867676 1
0.0159064316917043 1
0.000485524307124261 1
-0.00682599627869396 1
0.0790652211993506 0
-0.0119286743074451 1
0.00622724959951752 1
0.00837130567366308 1
0.0438438764553549 1
-0.0325234208471462 1
0.0561447157333755 1
-0.0123299077998271 1
-0.0187554018664579 1
-0.0307325030645049 1
0.0321701966262575 1
0.0322371025372404 1
-0.0300010799632232 1
0.00457322075042505 1
0.0328949875197021 1
-0.000197681194146162 1
-0.00695356828714495 1
0.0762412065309449 0
0.0295009733628614 1
0.061193623668768 1
0.060137001838687 1
0.0117425573692028 1
-0.0146041356384391 1
0.0212453895332354 1
-0.0272405505232372 1
0.0309875458901036 1
0.0576325168533807 1
0.0369396672259691 1
-0.055694004370831 1
0.0298757115486442 1
0.022706749456487 1
0.0422344423542534 1
-0.0359749801322071 1
0.0190681469191754 1
0.020514587246529 1
0.0486666542739694 1
-0.0237656784234238 1
0.0126798357191421 1
-0.0247737532989135 1
-0.0278241768013195 1
-0.00457874345667129 1
-0.0385753746525991 1
0.0219696275386166 1
-0.011671488084975 1
0.04154514306641 1
-0.00142312689019472 1
0.0256051525228301 1
0.0315895356262869 1
-0.00352858290276924 1
0.0595983561156401 1
0.0611273594524136 1
0.0154662723319143 1
0.031159101735758 1
-0.0252723650253299 1
0.00570613988797668 1
0.0483715002976472 1
0.00139503577707279 1
-0.0305588316771751 1
-0.0462284840162789 1
-0.0170432540664213 1
0.00643114792722361 1
0.0367132797560239 1
0.0406874295393664 1
-0.0754189376917399 1
-0.089329062423393 0
0.00689054724420556 1
0.0393290222176348 1
0.0544994432987418 1
0.031029402069422 1
-0.000672349704451295 1
0.00215589523919327 1
0.00325426035001455 1
0.0506560344850104 1
-0.0127431178652724 1
-0.0120005458467126 1
0.0373395267133594 1
-0.001932510780526 1
0.0343825380865035 1
0.0429077475268662 1
0.00135044656314905 1
0.0422021413135153 1
0.0371928554713865 1
-0.0281137210290969 1
-0.00693290430174054 1
0.100882144897497 0
0.00207489373507671 1
0.00402698870785402 1
0.0197685814989845 1
-0.0562002968721767 1
0.0468738675458308 1
0.0363425804575522 1
0.025130262686724 1
0.0412450205580922 1
0.0127878728245548 1
0.0118694515212184 1
-0.0439743993730997 1
0.0341902695210042 1
-0.00508728684207287 1
0.0410785605381638 1
-0.00832083760275793 1
0.0185582857613114 1
0.0383486376967339 1
0.0290291718401432 1
-0.0136910770525071 1
0.00351621841702625 1
-0.00523720537563029 1
-0.0603636918986663 1
-0.000704980163964151 1
-0.00904884200049855 1
-0.00536696526794247 1
0.0204689685445309 1
0.0137626993761747 1
0.00572972122199887 1
-0.0165076513296572 1
0.0395331165201577 1
0.0449881641079213 1
-0.0366224274827144 1
0.0537009265039413 1
-0.0261362469580049 1
0.0703092868488832 0
-0.0149654031638091 1
0.0429496730332464 1
-0.0243881610590706 1
0.017228809845172 1
0.0191761272842454 1
-0.0135750268527925 1
-0.0264304415062204 1
0.0194568755666558 1
0.0635156290442491 1
-0.0253135695334711 1
0.0240702860063048 1
-0.0475075263091287 1
-0.0510768921523618 1
0.0344062012246038 1
-0.00125911259636451 1
-0.0073056859023606 1
-0.0089283477896307 1
-0.0755087754657229 0
0.0688851451300253 1
0.0421900112558551 1
-0.0544707849347812 1
0.0196955468962151 1
0.0350469831133084 1
0.0366115230806738 1
0.00826509607135947 1
-0.04990624369784 1
0.00740270886369795 1
0.0287355856704712 1
0.00653916034451609 1
-0.019410266789011 1
-0.0462916758432484 1
0.0101284773350093 1
-0.0163046186357598 1
0.0320037843432633 1
-0.0420442908118905 1
0.0530461915219866 1
0.042003078597391 1
-0.0159534665205856 1
-0.00226565364533261 1
-0.0535985341440423 1
0.0285925259271953 1
0.0489431924986024 1
-0.00541160978185855 1
0.0293627381190773 1
-0.0814515047060416 0
0.0298600710301687 1
-0.0384800460409217 1
0.0240595036490382 1
-0.0237050300585672 1
0.0750542811831826 0
0.0371545408666528 1
0.0177863575656265 1
-0.0581447358932258 1
-0.00946822960068587 1
0.0134195571295317 1
-0.0449068067217322 1
0.0377770776587821 1
-0.0918868159571264 0
0.00483163013660642 1
-0.0133685485529377 1
-0.0381292920033306 1
0.0019962172766794 1
-0.0403168198644382 1
0.00630175914508343 1
0.0641158500794197 1
-0.0589105068185616 1
0.0929267555149583 0
-0.0135401528577541 1
-0.0243989984057909 1
-0.00937694217377985 1
0.00836950945314787 1
-0.0041800585610314 1
-0.0072814100713903 1
0.00931522574439789 1
0.00637439884519217 1
-0.0274550929712044 1
0.0192155663752853 1
0.0317448503646636 1
-0.0130072643171493 1
-0.00254541634705252 1
0.0146093035005941 1
-0.00896951026158012 1
0.025000599594556 1
-0.0261388233348794 1
-0.0123844097732268 1
-0.0669584116447688 1
-0.0374939675618006 1
0.042654381909943 1
0.0446856594682345 1
0.0414084459507297 1
0.0104392156268802 1
0.0308686989947089 1
-0.0161255915960154 1
0.00616703359917263 1
0.00744056090352929 1
-0.0180907079059305 1
-0.0102693019026322 1
-0.0298599002623641 1
-0.047711926444376 1
0.0303330083213999 1
0.0012013986092634 1
0.0185782529444564 1
0.0389000902185625 1
0.0378721035427003 1
0.00646899605830014 1
0.0294647636560516 1
-0.0443549158257827 1
0.0218237264403628 1
0.0303301273576517 1
-0.0219221550961398 1
0.00124323931127064 1
-0.0495521512399813 1
0.0142153698204111 1
0.0445185038972476 1
-0.00317952385721443 1
-0.044926284764305 1
0.0314763774777855 1
-0.0415430756184177 1
0.0352070732703836 1
-0.0493789539217867 1
-0.0647693975592072 1
0.111024403049331 1
-0.0107094425899718 1
-0.0462018188899315 1
0.00790507408345584 1
-0.0695839485185009 0
0.0119593401980987 1
-0.00177591983042787 1
0.0284215627139582 1
0.0110559443595419 1
-0.0356013466800184 1
0.0352418364605827 1
0.0643092327032326 1
-0.0759088922357365 0
0.0591599819999889 1
-0.0210757563657225 1
-0.00882371514326593 1
0.0194781715295108 1
0.0122155209984789 1
-0.0491216784193978 1
0.0541925581453199 1
0.0123550844026374 1
-0.0403863350322622 1
-0.00874116652747204 1
-0.0451202276831342 1
0.0328275123809238 1
-0.0466687669402704 1
-0.0290427672211357 1
0.122143572366595 0
0.0470041225699389 1
0.00265984124632873 1
0.0329906678237627 1
-0.00408263188057582 1
-0.0159663766243937 1
0.0339567259799123 1
0.0101761388058 1
0.0536694357996459 1
-0.0131103962543455 1
-0.053111163549538 1
-0.0176678911760672 1
0.0674579403506953 1
0.0237573884800924 1
0.0554867297056736 1
-0.0202107153425815 1
-0.0121903482822417 1
-0.0380572505809777 1
-0.0220145769371936 1
-0.012732611635234 1
-0.00120430928739082 1
-0.00557133668031348 1
-0.00863265779400146 1
-0.00319557393471238 1
-1.01624824503724e-05 1
0.0126315595254283 1
0.00803978120533539 1
-0.00766472848859537 1
-0.0255389130818787 1
0.0179056613839824 1
-0.0387839736242767 1
-0.0620765289508491 1
-0.00920588358929535 1
0.0348854368772328 1
0.0675052104803078 1
-0.0642628290271251 1
-0.000684808363300019 1
0.0281359466489457 1
-0.0251772205829432 1
0.0181603510302822 1
0.0523811382354785 1
-0.0351709161907029 1
0.0180699241712117 1
0.0161731752473645 1
-0.0165367607325104 1
-0.027709548227174 1
0.0329296054769232 1
0.00342901142725885 1
0.020149551492541 1
-0.0444185038259488 1
0.0554632636092194 1
0.0453935574865266 1
-0.0226988377033616 1
-0.00398554666081389 1
-0.0174174311042235 1
0.0502787156758409 1
-0.029980707330597 1
0.0454456608646699 1
0.0230790414452652 1
-0.0434011552640448 1
0.0338727489421963 1
0.00956643456009111 1
0.0305533316800461 1
0.0222375577761771 1
0.0134247003328714 1
0.0681348565856471 1
0.0619413653522008 1
-0.0222198220016218 1
0.0356044083732627 1
0.0633190998345121 1
-0.0234529367637255 1
0.0485162563624188 1
0.0253874859032679 1
-0.0134394033633151 1
0.0065837365187602 1
-0.0296272301096106 1
-0.00801324296451733 1
0.0149147470746887 1
0.0314037788393855 1
-0.0270843895807236 1
-0.00887696494449302 1
0.039592192612349 1
-0.0338831545431345 1
0.00421272897044824 1
0.0613946395600194 1
0.00924754141382518 1
-0.00316626744363807 1
0.0292805708404451 1
-0.0239092527803949 1
-0.0277130003670577 1
0.00511239399956976 1
0.0325585992489757 1
-0.0280747609326067 1
0.0571650292723051 1
-0.0511533874403203 1
0.0136682542417392 1
-0.0273727805256384 1
-0.018419517198544 1
0.013891082315132 1
0.0477309298455512 1
0.0555744936388647 1
0.0479368642870817 1
-0.00278128046159307 1
0.0727673954399186 1
0.0088397848124952 1
0.0681196428198532 1
-0.0415743845377032 1
0.038480773938796 1
0.00881598080364545 1
-0.0582049511461996 1
-0.0728443042425619 0
0.020047268801547 1
0.0168178561207194 1
-0.0154276257214212 1
0.00802764963596351 1
0.0663146083386274 1
-0.03069984126993 1
-0.0772204734533744 1
0.0543312198523134 1
0.00721931936940077 1
-0.0553668467961166 1
0.0142414627185638 1
-0.0158635208613051 1
0.010035501284722 1
0.00189873980285801 1
-0.0233563436556571 1
-0.0825540424244215 0
0.0290725003222336 1
0.00974659580528858 1
-0.0174048557956918 1
0.0421228718222305 1
0.0363457708047423 1
0.0147779575868443 1
0.0283145033572497 1
-0.0415839769157934 1
0.02581864908378 1
-0.031318759607248 1
-0.0113251975313984 1
-0.0403804496366032 1
-0.007506075752956 1
0.0725586917484155 1
0.060646751273082 0
-0.01040531294015 1
-0.0477769890812574 1
-0.0250853266210052 1
0.0221265296611599 1
0.0166338218687863 1
0.0218420262162847 1
-0.0849132538466203 0
-0.0528246799366921 1
0.0123293036686079 1
-0.043167231509232 1
-0.0539878809969502 1
-0.031188068795408 1
-0.0579880571883624 1
0.0264245987349031 1
-0.0426349860541806 1
0.0189356262779649 1
-0.00145222314608184 1
-0.0120956614752368 1
-0.0800418078257384 0
-0.0403790293566447 1
0.0334492302469417 1
-0.0263443742169414 1
0.0447640752080729 1
-0.0671819784727172 1
-0.0734939582726359 0
0.0378358234732808 1
0.025100237998812 1
-0.0125859542470468 1
-0.000830306757365718 1
0.000734413469713639 1
0.0316552869768821 1
0.0105942481454139 1
0.0086308560350659 1
0.014974256590039 1
-0.0251838453658225 1
-0.030331225648042 1
0.00499937656157749 1
0.00960891853376722 1
0.0364395766729071 1
0.0317481231258887 1
-0.0125011006618062 1
0.0132346988466592 1
-0.0493051536640835 1
0.074503192181072 1
-0.0381451456795854 1
-0.0298465978248326 1
-0.0447435552314248 1
-0.0470376529118017 1
0.0132392790078428 1
-0.0908542158444724 0
-0.00323490440556843 1
-0.0130779470699454 1
-0.0321117892511864 1
-0.00860166352789854 1
0.00719450013009363 1
0.013257177360148 1
0.0513724095650485 1
0.0108458946120953 1
0.0305423156948493 1
0.0160928178778644 1
0.0429008657319324 1
0.0343868444154244 1
0.00351020263429602 1
0.0475239087355743 1
-0.0190333542629337 1
-0.0320484651501391 1
0.00464849241700296 1
0.0592049289201782 1
0.0032737155274774 1
0.00943958628262994 1
0.0268902313119031 1
0.0530469003755936 1
-0.0166191804927403 1
-0.088588001064238 1
-0.0208073842729631 1
0.0436568809455323 1
-0.00757937518151893 1
0.00987381631061446 1
-0.0604930187382276 1
0.0544202899426951 1
0.0292907177430457 1
-0.00575975919754984 1
-0.0637735396957205 1
-0.0532207092552776 1
-0.0193111335428746 1
0.00479524211950761 1
-0.0509365083260656 1
0.0172267233941805 1
-0.0192774950523387 1
0.0162181171187073 1
0.046899042061403 1
-0.0165916749027093 1
0.0302081114420969 1
-0.0672716402121415 1
0.0679978306612153 1
0.016188259353948 1
-0.00884409643617059 1
0.0140250109083916 1
0.00289349729687251 1
0.0396080921144376 1
0.0447478289664327 1
-0.0152496472274944 1
0.0990191511072464 0
0.0350162911551023 1
0.0289022046226113 1
-0.0463448993988974 1
0.0196888141958985 1
-0.0530636083050936 1
0.00538840243320075 1
-0.0629365644587687 1
0.025390313032062 1
-0.0530124125682106 1
-0.00806012133734748 1
0.0118922581906159 1
0.0354494162263244 1
-0.0392703923527002 1
0.0106735159010442 1
-0.00168213318682133 1
0.00522649709871105 1
-0.0588140775553446 1
-0.0609167593231228 1
-0.0320206536440695 1
0.00545298227813454 1
-0.0678225964434268 1
0.0678760916439429 1
0.036466341416727 1
-0.0460087600688534 1
0.015305223753728 1
0.0483345111679691 1
-0.0529625632104161 1
-0.0288515948013857 1
-0.0392392532063051 1
0.00409726775243774 1
0.0517043222619471 1
0.0732742096262812 1
-0.0574827376272587 1
-0.0403959883454902 1
0.00999384462039893 1
0.0384331110882738 1
-0.0132015812168259 1
-0.016933372998945 1
0.0174500818040803 1
0.120347349928707 0
-0.00192845775168964 1
-0.106249261453144 0
-0.0174934277227127 1
0.00444739882928522 1
0.0502093383308847 1
0.016062510298334 1
0.020607364188628 1
-0.0166765822901512 1
-0.0618189429325753 1
0.0336080754752046 1
0.00476901279018613 1
-0.0582028233781704 1
-0.0107307962994899 1
0.0147074317714836 1
-0.000356640556687837 1
0.0308896299091919 1
0.000853531554252409 1
-0.00160151610956066 1
0.005316968365861 1
0.0146525377881708 1
-0.0828094008754679 0
-0.0292178575295833 1
0.0115563773981677 1
0.0638347136783188 1
0.0375396101464887 1
0.0406939373820774 1
-0.0582028006844498 1
0.040716145773788 1
0.00752371227437434 1
0.00643185436601737 1
0.0498678838661081 1
0.0400771989941717 1
0.0363669556105614 1
0.0890714041381887 1
-0.0148744412340327 1
-0.0261375954481827 1
0.0481378711712157 1
-0.0198906940840681 1
0.106091107045642 0
0.0030375960061465 1
0.0645082906981788 1
-0.00701412867158311 1
0.070305921645543 0
0.0245151081565539 1
-0.0514165034282367 1
0.0282355780988437 1
-0.0216416896612619 1
-0.0281045567523645 1
0.0362284018593168 1
-0.00258666476208865 1
0.00379001998369325 1
-0.00352972356105894 1
-0.00165878221393649 1
0.0123221177319993 1
-0.00306724982327341 1
-0.0201519567142671 1
0.050168945044332 1
0.00568004399767891 1
-0.119998317137869 0
0.0379136861388965 1
-0.0637291824968247 1
-0.0273492650334288 1
-0.0321741794203733 1
-0.0285819912193255 1
-0.0176364591417607 1
0.00143793874655844 1
-0.0208125272615972 1
-0.00519461626694601 1
-0.0220476897286724 1
-0.0135325974945443 1
-0.00487209874046652 1
0.00883834948343926 1
0.0206114163683879 1
0.0372584977734389 1
-0.0568671669278169 1
-0.000283355627566831 1
-0.000730190990117044 1
0.0124091459109458 1
-0.0478619994254203 1
-0.0423335586406238 1
-0.00844921274091261 1
0.0314834950617274 1
-0.0126205551398956 1
0.0340446934090453 1
0.0208745421689485 1
0.0159647659953132 1
0.00211162003293614 1
0.010118937985644 1
-0.0328881321313987 1
-0.0287136813493865 1
-0.00929591892802476 1
-0.0682016050715012 1
-0.0481323911668826 1
0.00324518710522229 1
0.0600597675641326 1
-0.0397402337193044 1
-0.0207861942466896 1
-0.022900552395378 1
-0.0189671289870545 1
0.0482074223598085 1
-0.0359564571088117 1
-0.0109926456175758 1
0.0346251248994954 1
0.0435411492137758 1
0.0365692287840764 1
0.0241507674191022 1
0.00369929455850205 1
-0.0450051107449912 1
-0.0465866378240921 1
0.0199129050309008 1
0.0491919471757545 1
-0.0233906508664788 1
-0.037372093318241 1
0.0316040531762936 1
-0.0713047189575373 1
-0.00658464957179446 1
0.00881470502334677 1
-0.0623102622863576 1
-0.0417551226280357 1
-0.0111032120256701 1
0.0150996578749624 1
-0.0389950327725011 1
0.0241798801624517 1
0.0494150586918897 1
0.0256097611573617 1
0.0545307217416144 1
0.00103098035271084 1
0.0201056152846778 1
0.0355986393514768 1
0.0233282853334515 1
0.00818907738118095 1
-0.0459327898635175 1
-0.0229220936230034 1
-0.0730957651582504 1
0.0126778230731564 1
-0.020348986661899 1
0.0272969630883135 1
0.00569771585570124 1
-0.0394883864680416 1
-0.0294875846052181 1
0.026521773540351 1
0.0922537226994848 1
-0.023452290916989 1
0.0233509695362074 1
-0.00971805259486339 1
-0.0153925191691484 1
0.0299679187080866 1
0.109265817173663 0
-0.00337141655554707 1
0.00519162074959503 1
-0.00504226269047869 1
-0.0699042441348053 1
0.0299246661479494 1
-0.0151143500158271 1
0.0610452452635953 1
0.00522377302255191 1
0.0852494852956455 0
-0.0466495261449088 1
-0.0621300115611861 1
0.0443758579175575 1
0.035797059173308 1
-0.0439063772339177 1
0.0428312961400421 1
-0.0173633796843243 1
0.0248206873597943 1
-0.00142506045910144 1
0.00899269389991027 1
-0.0247863432001071 1
0.0288614345771871 1
-0.000193724385154381 1
0.0308987706175903 1
-0.0188782637460923 1
0.0219071866767524 1
0.0416336883158837 1
-0.0104941190161469 1
0.0137022564634945 1
-0.00506860064147293 1
0.015387095286572 1
0.0507192261236024 1
0.00151940448642504 1
-0.00244776826767965 1
-0.00108217220151685 1
-0.0461797939794092 1
0.00892918438930665 1
0.0748902180564642 0
-0.00247541467309635 1
0.0147940111055059 1
-0.00695333747928507 1
-0.0107543506372438 1
0.011004891643015 1
-0.0108000627017385 1
-0.0434253721379446 1
0.0103256839891735 1
0.0233057179990782 1
0.0354003251803358 1
-0.0455314317585087 1
0.0200328054933374 1
0.0125289075993303 1
0.0252339938851324 1
0.0605664698938768 1
0.0290212072844002 1
0.0119721434205909 1
-0.0150497138696997 1
0.0386590287821506 1
-0.0088311259937594 1
0.00598834631573148 1
0.0296377959296291 1
0.0469884629590808 1
0.006433646073053 1
0.0386011946440454 1
-0.023685921185349 1
-0.00991806395622976 1
-0.0713267672062235 1
-0.0531016778465433 1
-0.0181697278927165 1
0.0325400213432892 1
-0.0217527768753553 1
0.0503515282452605 1
-0.0322767201345176 1
0.00739074826573567 1
0.0144883952076528 1
0.0617272455822288 1
-0.0120342760777574 1
-0.0282940882632635 1
-0.00698753507228314 1
0.036229740787382 1
-0.0329633326458451 1
-0.0037909298328038 1
-0.00533533519991824 1
-0.00370963825856286 1
0.0510273953119847 1
0.0217144880552099 1
-0.04584277376133 1
0.00684019421086187 1
0.0159797553494447 1
0.0330580902543897 1
-0.0124648287182986 1
-0.00139431306592956 1
-0.00889661479339949 1
0.0294856363578534 1
-0.0855985751080221 1
0.0286937873699988 1
-0.00786082189538798 1
0.0629232102983379 1
0.0644559816958299 1
0.064349363781829 1
-0.0378406077777188 1
0.0227762417440922 1
-0.0369416004080625 1
-0.0460198525444664 1
-0.0037598003055895 1
-0.0110119384172298 1
-0.034648174960991 1
0.00999489801171771 1
-0.0359915027590988 1
0.0236359482445933 1
-0.0371752851309205 1
-0.0423959890149372 1
-0.0243019138787269 1
-0.0743245867257994 0
0.0182760038563003 1
0.0639575923314004 1
0.0277255503607298 1
0.0190540054100531 1
-0.0152754232797387 1
-0.00155405784374143 1
-0.0559413483370695 1
0.0712394999495239 1
-0.061590375790072 1
0.0728751513123597 0
0.0237239230810625 1
-0.0246771517966739 1
-0.0581569136128479 1
0.0377552644637313 1
-0.0511394270311329 1
-0.0360772802859169 1
0.0145999156937262 1
0.0178173863133519 1
0.065686029832986 1
0.0201866420713716 1
0.0108299348564417 1
0.0512431872167752 1
-0.0185341476178614 1
-0.00320395656964542 1
-0.0238073966131289 1
-0.0323234725444189 1
0.0163078692059874 1
-0.038454220944832 1
-0.00335823661400936 1
-0.0151093762497245 1
-0.0409651601650347 1
-0.0118644996721115 1
-0.0181254967614069 1
0.0511180500147592 1
0.0298688295470283 1
0.0140463151295905 1
0.0162834990205064 1
-0.0485487341227208 1
-0.10336578618152 0
-0.0704262492285827 1
-0.0593983460922766 1
-0.0373848265961519 1
0.0180649718865678 1
0.0625315297014961 1
0.0141724128746245 1
-0.0727200608462503 1
-0.0220165224682509 1
0.0292940977974455 1
0.0292966186912593 1
-0.0245752639116485 1
0.00211814935125158 1
0.0148127187968223 1
0.0317113881448863 1
-0.0184008861404064 1
-0.064484037747663 1
0.0124464183429114 1
0.00227747791465739 1
0.0257262687265141 1
-0.0233338783056784 1
-0.0158809785807841 1
-0.0210062588393346 1
0.0441211617439277 1
-0.00511610616720538 1
0.00359213379386981 1
0.00926670912351286 1
0.00878331094951219 1
-0.0186998329974766 1
0.0334705037455736 1
-0.0387034352045128 1
0.0115352207720251 1
0.00977021089476932 1
-0.030030493938508 1
0.109875022343389 0
-0.0263415046018207 1
-0.0333165004273484 1
-0.0587749962488898 1
-0.0296303313225866 1
0.00873858988625577 1
0.0588781552680451 1
0.00710381764656474 1
0.0409039502584855 1
-0.0098364180331026 1
-0.0361126053195822 1
-0.00390528288295789 1
-0.000653483285947992 1
-0.0168667411162859 1
0.0274121493374658 1
-0.00129790544666133 1
-0.00566968851599239 1
0.019308256177195 1
0.0681357348647295 1
-0.04194073700345 1
-0.0452553042009287 1
-0.0158380882149335 1
-0.00994429106962276 1
0.00907889812397862 1
0.0399863553250963 1
0.00963657473882202 1
0.059223904972069 1
0.00846594372841936 1
-0.0507079787533879 1
-0.0175408257070395 1
-0.0244719091331884 1
0.0606465605953787 1
0.0320898505815281 1
0.0399842185983294 1
-0.00371350331052497 1
0.0132736490195107 1
-0.0494788867480169 1
0.0343700572790458 1
0.0379658604863256 1
0.01559971160367 1
0.0276130488417336 1
0.0285552984836427 1
0.0195458920694629 1
-0.0447937313393484 1
0.0284356477386428 1
-0.00050010602700942 1
-0.0314056009001998 1
0.0178056256765604 1
0.00755560762297154 1
-0.0148028777561597 1
-0.0383746962365234 1
0.0635558027098855 1
-0.0100364419763859 1
0.0459541106296342 1
0.00390833618685015 1
-0.00841929063489517 1
-0.0145395329106698 1
-0.00807088961237593 1
0.00517960121480063 1
0.0399231639501598 1
-0.046223675994613 1
-0.000491693149099304 1
0.0142372362681644 1
-0.0595901798739525 1
0.0116756423471216 1
-0.00823507692982718 1
-0.0195610595940761 1
0.0553348701510871 1
-0.0757780442623043 1
0.000806188068421783 1
0.0188401934826114 1
-0.0154388862643953 1
0.0360205179963013 1
0.0224233754666441 1
0.028303685525675 1
0.0347496572722422 1
-0.0326064623297328 1
-0.0115856360494113 1
-0.0691932729541742 1
0.0188964959074497 1
0.0356913017279491 1
-0.0265636048713006 1
0.0282594019816492 1
-0.00721122471834498 1
0.0357812348277544 1
0.00925764645308107 1
0.0920743796015182 0
0.0231964568718695 1
0.00319010999626643 1
-0.0157482945108413 1
0.0128572665839827 1
-0.0582162402106138 1
-0.0680716046135943 1
-0.0552252945712886 1
0.0290011955865481 1
0.00842715503017014 1
-0.0605283171537233 1
0.0050899261323569 1
-0.0036524815917827 1
-0.0175457188732037 1
0.0724876249307461 1
0.0411349751431591 1
0.013831032304377 1
-0.0376302141278394 1
-0.0359502232559989 1
-0.0297694231201537 1
-0.0104075319616016 1
-0.0217729049347776 1
0.0417528229721598 1
-0.0383658989777053 1
0.128833023630429 0
0.0293265519652256 1
-0.00521491239461587 1
0.0240659632339107 1
0.0305842800928619 1
0.00439004897555876 1
0.000509445484105911 1
0.00652425312396891 1
0.0259651986904116 1
0.00839131336512498 1
-0.00929198018502166 1
-0.0141885301551305 1
0.183996510862014 0
-0.0241328909869425 1
-0.0113786811105772 1
0.0061662581150446 1
-0.0463476993023768 1
0.00710686074283188 1
0.0147629847054567 1
0.092427327401207 0
-0.0568056778082778 1
-0.0114042407362114 1
0.056992056250993 1
0.0444088478290293 1
0.00963314986529695 1
-0.0600571103730344 1
-0.0425192232157926 1
0.0170478169284834 1
-0.0964079480123245 0
0.0497549065203685 1
0.0624998354522883 1
0.000903732722840882 1
0.00479256267338151 1
-0.0321718161945143 1
-0.0182390073002306 1
-0.00703035919236142 1
-0.0100215135565329 1
0.0523818314193457 1
-0.0090281479868501 1
0.0216545087318728 1
0.0157386118974352 1
0.0158081320534682 1
0.0587954260380277 1
0.0678925741134079 1
-0.00221346108147213 1
-0.0296848666835117 1
0.0125662545211297 1
0.0609724509194859 1
0.00428881315569661 1
0.0213553092530385 1
0.0292463086309678 1
-0.0584172758352084 1
-0.00494761090985258 1
0.0109718522830311 1
0.00633286894057884 1
-0.00618522214078334 1
-0.0119797533789985 1
0.00323846116143445 1
-0.0579725024361736 1
0.0179023563736182 1
0.0265361404317934 1
-0.0328117035891808 1
0.030338369209774 1
0.0790936076958057 1
0.0493547399416812 1
-0.116948004098194 0
0.0255318957642135 1
0.0377573981214389 1
0.0378016932740632 1
0.00377650498245213 1
-0.0169090458149262 1
0.0594133800710671 1
0.0239646468747342 1
-0.0498093637499573 1
-0.0328136506183753 1
0.0460915684063554 1
0.05667135245129 1
0.0287713750347461 1
0.0186588057339293 1
-0.0277643806752161 1
-0.00784952960747091 1
-0.035284006964492 1
-0.0098760159305891 1
0.0338765801779251 1
-0.0226369378191311 1
-0.0436874800378111 1
-0.00319296988409862 1
-0.0202678935148718 1
-0.046696089196066 1
0.00365485639781424 1
0.0196624361464045 1
0.0991245062610197 0
0.0481071283724627 1
-0.0134280478760258 1
0.0577795775854673 1
-0.0155670073888276 1
-0.0260319145715774 1
-0.00740585487524389 1
0.0189516130701522 1
0.0271991921144508 1
-0.0349517699613887 1
0.0112618542386173 1
0.00474928651806307 1
0.0266338739544795 1
0.00993874146173547 1
0.0241604935724808 1
0.0810444278799884 0
-0.0176835259273567 1
-0.0226814830977838 1
0.050798223955399 1
-0.0265165033639969 1
0.00373711809879636 1
-0.0188915866274385 1
-0.00227581420236897 1
0.020413537869187 1
-0.0429674504697122 1
0.0151505109452831 1
0.000349266122831334 1
-0.0357339816124272 1
-0.0259816892839029 1
-0.00749598985317898 1
0.044189019459283 1
-0.0618736829209877 1
0.0599117525578252 1
-0.00251904366277408 1
0.0116448993653402 1
0.0475232881833878 1
0.0285571439575004 1
0.00241110837912975 1
-0.0248919047670295 1
0.0374061672199056 1
-0.0110940848411455 1
0.0226201819588983 1
0.0131322440929821 1
-0.0396769979011411 1
0.0199342744370152 1
0.0156060639948431 1
0.0548756044466559 1
0.000201049514995498 1
0.0139494954138035 1
-0.00935107363566423 1
-0.00825706689129242 1
-0.0887815788154974 0
0.0379744320651629 1
0.0294412707412926 1
0.0493516440795539 1
-0.0496110366442431 1
0.0441410927180291 1
-0.000702759885854504 1
0.0690305546456234 1
-0.000167714223286744 1
-0.00906610991168274 1
0.00582445353085375 1
-0.0094058910319448 1
-0.0335527364248295 1
0.0190761202642921 1
0.0176365216847608 1
-0.0127867907034079 1
-0.0213163691210696 1
-0.028231503887738 1
-0.021210997609191 1
-0.0376349554306528 1
0.0293078725496242 1
0.0210710996888256 1
-0.0266445066545304 1
0.0378730295080399 1
-0.049810461125269 1
0.0044139438652833 1
0.0843448541299387 1
-0.0170195067977059 1
0.0347117934749748 1
-0.00359793588967652 1
0.0604731708216162 1
-0.0204630402569569 1
0.0707902308255698 1
0.0388016506976165 1
-0.0217272843996559 1
-0.00990940831773452 1
0.00831539842933453 1
-0.0407855256422245 1
-0.000942369610853164 1
-0.00384455007434733 1
-0.0481659019296902 1
-0.0449047513611944 1
0.0313660407852338 1
-0.0628020229766421 1
-0.0417430094477757 1
-0.000301597477399032 1
0.00578760725984022 1
0.00231119961297024 1
-0.070881565626616 1
0.0338104530736285 1
0.0222535941310625 1
0.0830643155525492 1
0.0212232087612085 1
-0.103601121961645 1
0.00822757625478395 1
-0.00395266183029188 1
-0.0155871629516461 1
0.0297807276257641 1
0.0181651478699433 1
0.018011585890024 1
0.00841646900219264 1
0.00348566012327954 1
0.0497295093797397 1
-0.00249005348755212 1
0.0827244723411648 1
-0.0845349481169852 1
0.0511672054753306 1
0.062865884096029 1
0.0640749653766921 1
0.00832536619108456 1
-0.0111832645892739 1
0.0130271778538631 1
0.00753599527324522 1
-0.018362551797504 1
-0.0229329871772579 1
-0.0246328273660685 1
-0.0456446609233002 1
-0.0202608527091594 1
-0.00514500320041246 1
0.0445009018759275 1
0.0265731876704747 1
0.0370768090985908 1
0.044393512837524 1
-0.064820685083077 1
0.0865487989451675 1
0.018428204655522 1
0.0526855865870115 1
0.00431691301029148 1
0.0228446441518388 1
0.0408746848303009 1
-0.0260729040964264 1
0.0495496272951738 1
-0.0504521549181372 1
-0.0136965705576886 1
-0.0516499612152673 1
-0.0309681909490097 1
-0.0654938583639819 1
0.0169302750301535 1
-0.0133022198230418 1
-0.0561717772093356 1
-0.00906245684747019 1
-0.0345030907823921 1
-0.0287520645020073 1
-0.0601708887011039 1
0.0160628068516563 1
0.0218107475773279 1
-0.0206990193377738 1
0.0281105240086269 1
-0.0279167239759197 1
-0.00151976944750284 1
-0.0530169868904741 1
0.091241718343422 1
0.0171587570794953 1
0.038320439118629 1
-0.0250219787179739 1
0.0469865443930044 1
0.0389993289394075 1
0.0169031568065519 1
-0.000317930826993099 1
-0.0688440491240773 1
0.0207408207512963 1
-0.0180747471561243 1
-0.0384914988934133 1
0.0461616830148701 1
0.00414883056528027 1
-0.0117638000744833 1
0.0362360938397682 1
-0.054631288253359 1
0.0346120633311741 1
-0.00704581278391041 1
0.00781845031320322 1
-0.0104559356731883 1
-0.0281205451284903 1
0.0253672296951144 1
0.0266835304187367 1
0.0623214275214177 1
-0.0284747065564403 1
0.0592338364295917 1
0.0472379194765266 1
-0.0178046083528132 1
0.00014135975511871 1
0.0344921044870139 1
0.00560366062843679 1
-0.0983549612853966 0
0.00439134701327118 1
-0.0199421423135631 1
0.0289623400510846 1
0.00884803373722787 1
0.034014413286904 1
0.0529266447542414 1
-0.0411539437463498 1
-0.066716330504236 1
0.122461118548968 0
-0.00249351815322026 1
-0.0226713601744225 1
0.0438031613954463 1
-0.0327024603111703 1
-0.0177818992085255 1
0.0101338160733236 1
0.0396065090017271 1
-0.0103661986433928 1
-0.015029222176768 1
0.0380610974279523 1
-0.00802542942161984 1
-0.034692342006319 1
0.0436300394910359 1
0.0119393919978349 1
-0.0130569818183583 1
-0.0465503754089781 1
0.0103363468799106 1
0.0709419488987725 1
0.00370179648520958 1
0.0987337163828544 1
0.0866358726895717 1
0.0152140303296542 1
0.0249612074869074 1
-0.0357567361367129 1
0.0149972363502627 1
-0.00840753299073813 1
-0.0533758023097134 1
-0.0370704156607045 1
-0.0017871608885444 1
-0.00238605671183043 1
-0.029885564057368 1
-0.0351276051625355 1
-0.0674806320416188 1
-0.00865103703561909 1
0.0412114952468927 1
0.00639583707647564 1
-0.0163580479838522 1
0.0128695615201844 1
-0.0314057534041408 1
-0.015723992391085 1
-0.0368667805508741 1
-0.0409182095558252 1
0.0280267597229104 1
-0.0498166916776204 1
-0.00714456267382369 1
0.0346201710280324 1
0.0235268546359055 1
0.0642191148143435 1
-0.0111375840716684 1
0.00311438237896745 1
0.0369291503786621 1
0.0262407431614756 1
-0.0122363645566209 1
-0.0266595473246415 1
0.0443481965098582 1
0.0483585503664712 1
-0.0269759608910963 1
-0.105777286931538 0
0.0558912035449396 1
0.00493946364641837 1
-0.0514445922868976 1
0.0489385429585893 1
0.00652300339296156 1
0.0238430942093342 1
0.0345587172057926 1
-0.0307258798797853 1
0.0408357849101261 1
-0.0537972922485757 1
-0.0955521492094397 1
-0.0207932773466994 1
-0.0467347433356756 1
0.0715242897839145 0
0.022074125042836 1
0.00290713299648296 1
0.0580369121599187 1
0.0131575563868088 1
0.013254879028706 1
-0.00972748012720227 1
-0.0364467612606112 1
0.0117827893454298 1
-0.0509172150125536 1
0.0805322199481347 1
0.00975395496583229 1
-0.0375353522809253 1
0.0415434734442501 1
0.0260352781890384 1
-0.0198316797997794 1
-0.0392277599690312 1
-0.0557279695376177 1
-0.0426395826777329 1
0.082345677619399 1
0.00531304386558622 1
-0.0995954180257291 0
-0.0312532888127276 1
-0.0320153930001389 1
-0.0101624827757265 1
0.0770097794346821 0
-0.0112762749530172 1
-0.0344831574776118 1
0.0654274367950348 1
-0.0136170761742165 1
-0.0123609303085409 1
-0.00833816381956585 1
-0.0583059550958238 1
-0.000599032973321525 1
0.0355883148686332 1
0.0393006440959992 1
-0.0144055732482556 1
-0.00264433525990633 1
-0.0189180405801044 1
0.0114565941904048 1
-0.04567292031585 1
-0.00551900150741148 1
-0.0558854953266288 1
-0.0194592036686858 1
-0.0266639652231923 1
0.0440870720628654 1
-0.0324663387439957 1
0.0118707330996209 1
-0.0202915546828302 1
-0.0333621356250294 1
-0.0313844783084864 1
-0.00448017757551689 1
0.0323527783785875 1
-0.0107331718671301 1
-0.0345010442438491 1
0.0406792933411795 1
-0.0243067861753536 1
-0.0211248984032907 1
0.0298576510567805 1
0.0463613222179782 1
-0.0849956981701445 0
-0.0216472657907645 1
-0.00872739692460186 1
0.0537815825558345 1
-0.0159861884481407 1
0.0335611289417033 1
-0.0132763015178227 1
-0.0251658212348622 1
0.0390495108783191 1
0.0479543255636162 1
-0.0105835404799748 1
0.0262525183085908 1
-0.0184254042736173 1
-0.0312885274977095 1
0.0654763598021629 1
0.0409539981068836 1
0.0012611770235633 1
0.0407866892056758 1
0.00260985140813004 1
0.0224641337654486 1
0.0125546969446663 1
0.0157457278536227 1
0.0308004891476228 1
0.0511877879671074 1
0.0183378983227828 1
-0.0287352507621422 1
0.0416798729267459 1
0.00560162845147597 1
-0.0388961553131088 1
0.0528433876169199 1
-0.0027597020499819 1
-0.0700924193245936 0
0.0681400308824432 1
0.0238160555116869 1
-0.00504408266095126 1
-0.0342003598698649 1
0.0187095195982117 1
-0.0353914590500922 1
-0.00170951810554526 1
-0.0233410561067845 1
0.0306926431495335 1
0.0492349741533973 1
0.0431461282670556 1
0.0445312930915829 1
0.0266513619905168 1
0.0709908399202497 1
-0.0269754375013537 1
0.0316765855154929 1
0.0278011589999598 1
0.019817317376871 1
0.0101541408600838 1
-0.0214624826157406 1
-0.0010757977962742 1
0.00651667774811122 1
0.0370553396107357 1
-0.0393280541956723 1
0.0273914962379108 1
0.0298931457381911 1
-0.0261615673688521 1
0.0173883651795278 1
-0.0585503419741957 1
0.02250610739644 1
0.0483622563632473 1
-0.0612829332999186 1
-0.00583807981901807 1
0.0118281387150401 1
-0.026013249273624 1
0.0153542439464095 1
0.0115834523239165 1
0.0267562282562656 1
-0.0103387640273917 1
0.00399744971737306 1
0.0575815644976008 1
-0.00965871100355555 1
0.00574683793841416 1
0.0147203012532497 1
0.0181951906777795 1
0.0106668571214506 1
0.0394403027871408 1
0.0101527756744033 1
0.00249648862192509 1
0.000443670589306056 1
-0.0124315556882255 1
0.0373276642926658 1
-0.0398495223972964 1
-0.0494632087508772 1
0.0249762984029545 1
-0.00765220511483355 1
-0.0414407568531161 1
-0.0503151033790407 1
-0.0290288742046989 1
-0.0254649074333176 1
0.0165216561985111 1
-0.0139284525687729 1
0.00483817968949952 1
0.0407698031185093 1
-0.0212486055806498 1
0.0618533351651503 1
0.0314416916054591 1
-0.0495697495171018 1
-0.0062293358281392 1
0.000606413730383894 1
0.0428308368409671 1
0.0100390922430398 1
-0.0384365982804262 1
-0.0163282341442337 1
0.039386388120756 1
-0.0143867941769099 1
-0.0302626613146261 1
-0.0187441216192364 1
-0.0130004795995247 1
0.0137023887013712 1
0.0127580587706526 1
0.0629605452162562 1
0.0138848727688093 1
0.0131235845908405 1
0.0435739022143872 1
0.0458044236487683 1
-0.0072035694686691 1
0.0347226216557915 1
0.000681996651319371 1
0.00580809079901716 1
0.0495357648399403 1
0.0190886671794922 1
0.00386937095104312 1
-0.00320592490197455 1
-0.0249824267598408 1
0.0142539967825231 1
0.0134678145915975 1
0.0178794117525362 1
0.0120139460544358 1
-0.0575700730586295 1
0.0912073057088943 1
0.0796377643544973 1
-0.00433197854194163 1
-0.056716380412303 1
0.0482030923159493 1
0.00238251447887391 1
-0.0369544444143432 1
0.0453296454817054 1
0.0477890654908888 1
0.0224272850932668 1
0.0548894162139542 1
-0.0240222072563937 1
-0.0161920860544389 1
0.0095405000684424 1
-0.00943110741993209 1
-0.0283174224446204 1
0.0265239158628889 1
-0.0034235508441809 1
-0.0428097189386923 1
0.0340768397040221 1
-0.00730376985074855 1
0.076296174471327 1
-0.0338333752784769 1
0.0356126444582117 1
-0.0581714256459618 1
0.00567822420466353 1
0.0753957414267047 1
-0.0498836807276213 1
0.0584058019126163 1
-0.00450162150729569 1
0.04156532966927 1
-0.094697955673287 0
0.0173840477884195 1
-0.00398616224482502 1
0.0543311442260797 1
-0.00867056773059365 1
-0.0138296262630461 1
-0.0403261006869864 1
-0.0188115959477031 1
0.0467885885684699 1
-0.0418904262436554 1
-0.0271997645407377 1
0.00805070490615312 1
-0.121439462666754 0
0.0641179039327613 1
-0.0216266142093022 1
0.0482361598554498 1
0.0149186465490636 1
-0.112433704154259 0
0.0194690667002711 1
-0.00866283128899192 1
-0.0150031531557259 1
-0.021411901199618 1
-0.0162346239224295 1
0.0482852724691186 1
0.000848792299308097 1
0.0608334582732355 1
-0.0573113851352493 0
-0.0362180159053501 1
-0.0212088163159095 1
-0.00641641159530569 1
-0.00207436204143528 1
-0.0112036287033987 1
-0.00545924054059972 1
0.0130834134468454 1
0.0654092265366752 1
-0.073534413757171 0
0.0128775759973601 1
0.0342822908574674 1
0.0661002132664189 1
0.0234076812099799 1
-0.0280326187936666 1
-0.0282564916492136 1
-0.0214904130119398 1
0.00193504958071306 1
-0.0510491240688376 1
-0.0664205484093931 1
-0.0776464885030953 0
-0.0283745312968961 1
0.0193150966160039 1
0.000917587993216258 1
-0.0455580857981358 1
0.0292522023332033 1
-0.0608082465956995 1
0.009141855986588 1
0.00730275339490756 1
-0.0406454064401129 1
0.0228348378081504 1
0.00642274762348028 1
0.00925493568469856 1
0.0245102193577445 1
0.0395397230770114 1
0.0210677610418925 1
-0.0256381385945786 1
-0.0553652775409113 1
-0.00626305763511086 1
0.0448164152438263 1
-0.00199421153645304 1
-0.0070941217806029 1
-0.052250126417726 1
-0.0404564557297419 1
-0.0634506964611768 1
-0.0117535427589011 1
-0.0301721740430292 1
-0.0211614392291736 1
0.0100838785717363 1
0.00300073648672347 1
-0.0224369543442355 1
-0.0797462007092283 0
-0.00364074474376965 1
0.0689315117331914 1
0.025239916861458 1
0.0579869997948934 1
-0.0290185111098795 1
0.0327131997474485 1
0.0027469907356155 1
0.0605183884269105 1
0.0583541108007614 1
0.0104887576923705 1
-0.0180860188216017 1
-0.00926238326927747 1
-0.0157949035455988 1
-0.0643366211364499 1
0.00179463794911453 1
0.00790218739963009 1
-0.0158812526799008 1
0.0347943997700167 1
0.0476297872721665 1
0.0188320874503556 1
-0.0403064385840517 1
0.018953098206833 1
0.00321994405033211 1
0.0888691531904426 0
-0.000973435568491615 1
-0.0237424472162164 1
-0.0573397952419454 1
-0.0132634313262044 1
-0.0114622251244559 1
0.0156401307117028 1
0.0129030943886137 1
-0.0302138243977134 1
-0.0245264784739635 1
0.0254530790290593 1
0.000530756819996136 1
0.0556241329385832 1
-0.0142333372026357 1
0.021152345934264 1
0.0445781466703075 1
0.0242640152341673 1
-0.000130992983065769 1
-0.0629276685145517 1
-0.0413782090796022 1
0.036384718613087 1
0.0348174380290424 1
-0.0633220664109901 1
-0.0309686316174984 1
0.0244954203760552 1
-0.0152704679777091 1
0.0285136567685487 1
0.0166877145905477 1
-0.0394185458896757 1
0.0237504618278954 1
0.0446640497734833 1
0.0290250698433795 1
0.0256280900209438 1
-0.045290307385474 1
-0.0376137497472878 1
0.040929270470649 1
-0.00591017724399511 1
0.0305247924060525 1
-0.00187945376594707 1
0.0157539803179424 1
0.00263877239074042 1
-0.0562736560896374 1
-0.028476642530542 1
0.0157183370241936 1
0.0030022719059419 1
-0.0230194115461087 1
0.0450862306493444 1
-0.0292341417693581 1
-0.00594001151863575 1
-0.0349235483653886 1
0.00782568049323357 1
0.00452105051698483 1
0.0292137455324837 1
0.0392998037393937 1
0.0204052907028111 1
0.0183327583589762 1
0.0626942972228144 1
-0.00835083903291333 1
-0.0161755147077937 1
-0.0369790062233329 1
-0.0169706820171454 1
-0.0247900168317995 1
0.0365465054352301 1
0.0461273074924847 1
-0.0219488895101231 1
0.00406516086551787 1
0.0435751343542028 1
0.0519238777983973 1
0.0389139794590416 1
0.0239521044811423 1
-0.0557202098213423 1
-0.0128413321880986 1
0.00987844325756051 1
0.0148205805698844 1
-0.0155509723481612 1
0.0152358256076671 1
-0.0298806396063765 1
0.0630667276211634 1
-0.0934675074692418 1
-0.0205322768960213 1
0.00195276703611334 1
0.000151001932913758 1
0.0015095897609778 1
0.0005516278182595 1
0.00548875672319694 1
0.017502857999408 1
0.0194217983317472 1
-0.0192400987907889 1
-0.0336119071946157 1
0.0373903096424683 1
-0.0760751243945861 0
0.0339956908692057 1
-0.0582726072671228 1
0.029529411783785 1
0.00293796790398528 1
0.0265094732386403 1
-0.00847826262943099 1
-1.49076768920616e-05 1
0.0076444771340973 1
-0.013071693356835 1
-0.0189912958266492 1
0.0342142177530633 1
-0.0160437231528526 1
0.0862106244875411 0
-0.0234102413006131 1
0.0864100419203725 0
0.0330490121006137 1
-0.0698335167316834 1
0.0068707735594908 1
0.0390710581420603 1
0.0369544632970779 1
0.0195949265815543 1
-0.0471379878469049 1
0.0513616674176086 1
0.0224874408425981 1
-0.0261570118708528 1
0.012653122835947 1
-0.0244621196088626 1
-0.0254674841123332 1
-0.0404465707638333 1
-0.0575580326185836 1
-0.0446340588811572 1
-0.00644281386724024 1
0.0372664104112557 1
-0.00227195496305105 1
-0.0231488904513464 1
-0.0128967157473415 1
-0.00812243566125806 1
-0.0275891580579993 1
0.0034223370888115 1
-0.038406097015063 1
0.00416922558302484 1
-0.101995686177452 0
0.0270825804430936 1
0.0352514040096989 1
0.0268592690319259 1
-0.000305707636821573 1
0.018269358091685 1
0.0555255903978343 1
-0.0131383227901979 1
-0.0219187698520834 1
-0.0222301000683314 1
-0.017538496015355 1
-0.0159007716926044 1
0.0557955756954091 1
0.0280354724333981 1
0.00352674926984572 1
0.0267152797552644 1
0.04583836010978 1
-0.00220966064757243 1
-0.019251353920686 1
-0.0714130369072882 1
0.00916168042815259 1
0.0616491022077152 1
-0.0211120976160845 1
0.0196300046722635 1
-0.0454452467103793 1
0.020977890821305 1
0.0256761356866528 1
-0.0467392895462276 1
-0.0303908057885924 1
-0.0868441206481899 1
0.00379966743334539 1
-0.0139945565169201 1
0.0114509355438106 1
0.0925074383469936 0
0.0299666473944876 1
0.0109686237421603 1
-0.0224983696819335 1
0.0471358430471557 1
0.000931517639918932 1
0.0191012069971016 1
-0.051555765407089 1
-0.0341354714852388 1
0.0113320657384132 1
0.0935670473759581 1
0.0286790038307739 1
-0.0315254998703804 1
-0.00854355233398236 1
-0.0305776093324353 1
0.0081178747419681 1
0.0151457586444459 1
0.0118906417753212 1
0.043784300048146 1
-0.0294780806522599 1
0.0212273288662909 1
0.00594855825506808 1
-0.125024832918357 0
0.00083464554943476 1
0.0145713737662166 1
0.0555803747088721 1
-0.053651476913829 1
0.00519052132606013 1
0.0626187055884871 1
0.032688187955455 1
-0.0315755512324499 1
-0.0403243854600118 1
-0.0149279433455852 1
-0.00527568631232237 1
0.0528296528398449 1
0.00369793744953237 1
-0.0580025876451293 1
0.0306843692913935 1
0.0111967534334442 1
0.0470101322704001 1
0.0209467376299456 1
-0.0965939135290722 1
0.0507647915943782 1
-0.0810800463480179 0
0.0297770951647685 1
0.0471173331477252 1
0.0259775627868997 1
0.00810766443111139 1
-0.0068861291197312 1
0.0169929581583424 1
-0.0556903922685456 1
0.0834019029738087 1
0.0055180638868344 1
0.00389591382853408 1
-0.00673961149408817 1
-0.0175715451347973 1
-0.020917775685078 1
-0.00629770148263917 1
0.0758182996296157 1
-0.0363331031646221 1
0.00744645682138402 1
0.0452595402337924 1
0.00031612346263179 1
0.0427814000185596 1
-0.0137970568414005 1
-0.0110581978479671 1
0.0196121778046596 1
0.0283350713138806 1
-0.00693535315081254 1
-0.0623695441400065 1
-0.0116667150730545 1
-0.0338745069258125 1
-0.00861900760613847 1
-0.0266608545193695 1
0.00298366356892821 1
-0.00267689580894475 1
0.0303739994070738 1
-0.0122302478441275 1
-0.0689277949464377 1
-0.0187130871365484 1
0.0387994967547801 1
0.0550755422900182 1
-0.00518334657552273 1
0.0563569863810578 1
-0.0386095254124974 1
0.0565916194978906 1
-0.0285904469913223 1
0.00597266222964975 1
-0.00437628862704189 1
-0.038719312682579 1
-0.0424211844033273 1
-0.0576460378937272 1
-0.0694268473645357 1
0.0148627295970189 1
0.0212142331396287 1
-0.0741354335096389 0
-0.0156994654614906 1
-0.00473194380313138 1
0.0489961543708836 1
-0.0809638871109335 1
0.0243272836838943 1
-0.0015888000049053 1
0.00884685478235369 1
0.00981971881658957 1
0.00309772965599727 1
-0.013562958868522 1
0.0440972807872894 1
-0.037364480150795 1
-0.0591275028891737 1
-0.0183207308000935 1
-0.018497599779233 1
-0.0388204802605326 1
-0.00113053733482702 1
0.000130094207590351 1
0.026339864902733 1
0.054436305246074 1
-0.0222377701622248 1
-0.0298303956511523 1
0.0620423652583566 1
0.0291031417942575 1
0.0257659965901297 1
0.01850928939735 1
-0.0469335874775558 1
0.0222989473517795 1
-0.0274161218069194 1
0.0129901882690453 1
0.0102839342352199 1
0.0643519207230608 1
0.0240191251411705 1
-0.0327093511304923 1
-0.0181122653649872 1
-0.0166769798032856 1
0.0254318233916573 1
-0.0140949280701259 1
0.0419952771542301 1
-0.00728974910718864 1
-0.0437004517230748 1
0.0527990224625101 1
0.0572633484429077 1
0.0278770486291782 1
0.00122449710064951 1
-0.049942490396297 1
0.0333738763005794 1
0.0456912394828359 1
-0.0268193088011331 1
0.00253780399431781 1
0.025114097048036 1
0.0433487410017946 1
0.0436752126317545 1
-0.0348135212176294 1
0.0338210808720021 1
0.0336769919371708 1
0.0125350000538978 1
0.0361558622333992 1
-0.00728048591381802 1
0.0368867653503731 1
0.00168466159777792 1
0.0379453815486711 1
0.0338968951825271 1
-0.00422681073337356 1
-0.0320321863952193 1
0.032660323426575 1
0.0808147818285724 0
-0.0564083968575046 1
0.0646807256238314 1
-0.0225425016299621 1
-0.0722222870986774 0
-0.0253027745503565 1
-0.0689664382566479 1
-0.0182033084464645 1
-0.023679743151994 1
-0.00697884062013987 1
-0.0531948010155187 1
-0.0255720205545763 1
0.00571882372462824 1
-0.0161249849093738 1
-0.0170889035112556 1
-0.00102644735975889 1
-0.0705976505229297 1
-0.0369850784812311 1
-0.00362845939715203 1
-0.0084153831945314 1
0.00900388764089722 1
0.00546216923304742 1
0.00364562091817214 1
0.0285176389973249 1
0.032767169538652 1
0.0398040250536412 1
0.0358456722306211 1
0.0367301365140693 1
0.0341850874121111 1
-0.0233820112589836 1
-0.0253458075297567 1
0.0720823893106168 0
0.0232520384566775 1
-0.0340242600964209 1
0.0306655080587091 1
0.0590932130931178 1
0.0295437556422094 1
0.00405142776398938 1
-0.0388149625688547 1
-0.0222248489820271 1
0.00483047530171096 1
0.04044313723677 1
0.0378827736516857 1
0.0295605647755882 1
-0.0343924718222881 1
0.0306401496823849 1
-0.0119976687258083 1
0.0346660096264989 1
-0.0207979247262564 1
0.0618520685626356 0
-0.000580045918196596 1
-0.00296685300622854 1
0.0326844910549204 1
0.0913006311508374 0
-0.0428605335642809 1
0.0742030402380894 1
-0.00619605308387603 1
-0.0132504836297204 1
-0.0349671606925066 1
-0.0178274841202664 1
0.0151721049932026 1
-0.0197997450587601 1
0.0220434154538401 1
-0.0188803102316486 1
0.0494128791664037 1
-0.135716897901475 0
0.0199681947334627 1
0.0535630056352689 1
0.0530426775366179 1
-0.0609617147575671 1
-0.017257991036066 1
-0.0711541186272861 1
-0.0868069921183822 0
-0.0131076429470087 1
-0.0588375913646716 1
-0.0141455830314967 1
0.0583891794919443 1
-0.0192023076382292 1
0.0886022523998369 0
0.0070445404101357 1
0.0222538446884306 1
-0.0282856081539428 1
0.0672248672153888 1
0.0107406635066896 1
-0.0690972274442992 1
-0.0323878582829474 1
0.0799674876259951 1
0.0677952118131607 1
0.0373763493140776 1
0.043065116936387 1
-0.00154906297801636 1
-0.0273864853558399 1
-0.0227823608621742 1
-0.0310704911011877 1
0.0349186986271873 1
0.011996416536197 1
-0.0384520943115239 1
-0.030364072293758 1
-0.0268686924653514 1
0.0254397674512868 1
0.0639477432916144 1
-0.009911181045141 1
0.0163131643815928 1
0.0222669208039913 1
-0.0295263082936949 1
0.0217511619971787 1
0.0208099463014008 1
0.0301050399346189 1
-0.0435987695153726 1
0.0432068771044839 1
0.0170007898769827 1
-0.0344488159021463 1
0.057671578883578 1
-0.000518094500463356 1
0.0392004392763879 1
0.00745309452957299 1
0.0102870271381712 1
-0.0682691930570457 0
0.0457265768866745 1
0.0371109779183626 1
-0.0085173336409208 1
0.0931431947753988 0
-0.0768897496348164 0
-0.0103158838198105 1
-0.0574953192074446 1
0.0795035388771306 1
-0.00416384199943006 1
-0.057752070910766 1
-0.0585050236671233 1
-0.111484437157573 0
0.0391271682635488 1
0.0364492673597671 1
-0.0584226306809171 1
0.0150869870697641 1
-0.0703181194396482 1
0.031968732514078 1
-0.00333379315942661 1
0.0370779976112298 1
0.0590535854278846 1
-0.0606846016743382 1
0.101124325888436 0
0.041381529238945 1
-0.002301974280118 1
-0.0573672470642659 1
-0.00427999072528342 1
0.00951042543653772 1
-0.0195870763086031 1
0.00517393508194347 1
0.0399816577719101 1
-0.0441268650643904 1
0.00501027386169915 1
-0.0238838542912473 1
0.0198348768564679 1
-0.0332330459247065 1
0.0153042615524475 1
0.0270575360882021 1
0.0300275857405406 1
-0.0511200373691766 1
-0.0667067138575275 1
-0.0374884632382925 1
-0.0116475176734603 1
0.0042783528414702 1
-0.00430255611701177 1
0.000405479532895734 1
-0.00683196716504941 1
-0.0418147367264762 1
-0.022331847651871 1
-0.0813014024334254 0
-0.0235124410389095 1
-0.00333074415323518 1
-0.010610078075946 1
-0.0476433899464295 1
0.0168741188177542 1
0.042852674125321 1
0.0108006754409923 1
-0.0087196616973287 1
-0.0121883629666035 1
-0.0772380655720529 0
-0.0126304301418787 1
0.0241667067215758 1
-0.0517585950908201 1
0.00635151442338773 1
-0.000514794828331666 1
0.0351843749131901 1
-0.00898063885838927 1
-0.0502999729318928 1
0.110359713452927 0
0.0468062491026988 1
-0.0179242435744749 1
-0.0399796400600949 1
-0.0605955930840789 1
-0.00424799182575996 1
-0.018146041979815 1
0.0189896595295343 1
0.00215389887707358 1
-0.035944710738929 1
-0.0572586184569559 1
-0.0155576829594485 1
-0.0115761813015814 1
-0.0174195435061924 1
-0.0380527573577914 1
0.0529518216882637 1
-0.0517555515026496 1
0.0118758858652286 1
-0.00168398398966961 1
0.00127728383677488 1
0.0486416885264544 1
-0.0123970193198268 1
-0.0296364681636748 1
-0.024459026600079 1
0.020285930025098 1
-0.00223827493440502 1
-0.0885034039194867 0
-0.00731047509354456 1
-0.00703307286103132 1
0.0175296508235199 1
0.00197033429916079 1
0.0489927522166587 1
-0.0615985745441228 1
0.0120016642487857 1
0.0702184930048839 1
-0.0113120230408202 1
-0.0107383943945074 1
0.0303306033137613 1
-0.0437852215441053 1
0.0589236664640343 1
-0.0282027492432121 1
0.0439424818775835 1
-0.00269791211369193 1
0.0406386390241399 1
-0.0845686715361604 0
0.0388872120400516 1
0.0403925487409407 1
0.00786142201155104 1
0.0146004694467144 1
0.00554133626757956 1
-0.0571963903083051 1
0.0306846329300422 1
-0.0215686174301844 1
-0.0299453261608753 1
-0.0163913910097144 1
0.0380261805394442 1
0.0181039967855115 1
-0.0134014497326652 1
-0.00550837691015239 1
-0.0767485517028808 0
0.0482619500259243 1
-0.00335381921585394 1
-0.0317634780416065 1
-0.0279842624502638 1
0.120378138705814 0
0.12238039298147 0
0.0513798714679924 1
0.0579346292008534 1
-0.00686057567317017 1
-0.0248005820328039 1
0.0208805092811366 1
0.0175780676801061 1
0.010879798872055 1
-0.0672800869811572 1
0.0382472315246624 1
-0.0710137335136975 1
-0.0411288211363455 1
0.0317036733014199 1
-0.0190762004331275 1
0.0055287920015492 1
0.0174486478161051 1
0.0646832021206484 1
-0.00528753330104286 1
-0.0070298860846317 1
-0.0393327227170585 1
-0.0500021146555011 1
-0.000698906110406304 1
0.0486419889502176 1
0.0497392032236191 1
0.0400600584818238 1
-0.0135597478021724 1
-0.0600929334783369 1
0.000658573065522397 1
-0.012505349162806 1
-0.0115777743874917 1
-0.0524763446163953 1
-0.0230327685576757 1
-0.00956903366844224 1
-0.0317499374963928 1
-0.0542543201399819 1
-0.0324687338879104 1
-0.0106182614491452 1
-0.0156674386189302 1
-0.0214489535103283 1
-0.0225877612226164 1
-0.00568112039208584 1
0.00456579015991171 1
0.0118176183412274 1
-0.010425179135739 1
0.0320483216681232 1
0.0259194764640684 1
0.0614312709461783 1
-0.0299357087308027 1
0.0294689331453731 1
0.0445654614951684 1
-0.0854894463842402 0
0.0116764239386024 1
0.0199779008217431 1
-0.00653847130472975 1
0.0837055522765796 1
-0.00162165488321159 1
-0.0173205680122748 1
-0.0527455199636856 1
0.062821473954921 1
-0.0188353519137084 1
0.0504833028047777 1
-0.0234709585488735 1
0.023751068172303 1
0.0602103044085816 1
0.0193504450657607 1
-0.00425824049344266 1
0.0104089293764864 1
-0.000161010041500608 1
0.0072221820060698 1
-0.0232769071283827 1
-0.0803366974200592 1
0.0355057878612206 1
-0.0179628110425425 1
0.0403287915452653 1
0.0328644386111684 1
0.068390875548626 1
-0.0241915456607058 1
0.0683506099556912 1
-0.00528518655183517 1
0.00551559603301931 1
-0.0326869530550675 1
0.0150716506332551 1
0.00340263235425552 1
-0.0722831396925775 1
0.123508621141954 0
0.0209536905433196 1
-0.0268311429494172 1
0.0295477373925459 1
-0.0777474876654318 1
0.000644807654150408 1
0.058821981983821 1
-0.0358916435381544 1
-0.0193221266034275 1
-0.0598116147110061 1
-0.00876672392814311 1
0.0136922496775281 1
-0.0139058724524636 1
-0.0394388693174963 1
0.0184330205700529 1
-0.0177318004852694 1
0.0189446159545573 1
-0.0406771818783648 1
-0.0372058233100646 1
0.0347093526295096 1
0.100946077934664 0
0.00766705433236131 1
-0.01249424000963 1
-0.0274754527661003 1
-0.00840638545515416 1
0.0241973793797297 1
-0.0185772938066436 1
0.0202696795856418 1
0.0234335962900045 1
0.0200379043713155 1
-0.0223151513591045 1
-0.00309325205504309 1
0.0201214309585725 1
0.0202973366588918 1
-0.000574214333131663 1
0.00270963209041415 1
-0.0409832091306472 1
0.0750533077247255 1
-0.111255280580217 0
0.0111685088882457 1
-0.0264207949894995 1
-0.000244985638789148 1
-0.0700709160140341 1
-0.0673444076288499 1
0.00088676989458979 1
0.0294298184686288 1
-0.0672393425682168 1
-0.0400301992974551 1
-0.0459017795530999 1
-0.00657036963402354 1
-0.00798663993021452 1
-0.0151814099345367 1
-0.0176701067669484 1
0.0625265023284414 1
-0.0253388607030216 1
-0.0489208381732216 1
-0.0197840206946503 1
-0.0340043473191647 1
-0.00954924798968476 1
-0.000950133759515497 1
-0.0456882741242051 1
0.00358135935579689 1
-0.0121894710254967 1
-0.0111239086325897 1
-0.00659949893845171 1
0.0032167878213057 1
-0.0548085114522314 1
0.0538869460317023 1
-0.0080506369264966 1
0.0295732506201273 1
0.025039782753603 1
-0.0262628531855212 1
-0.0188465828345945 1
-0.03169026523548 1
-0.0247832182345088 1
-0.0241528287011665 1
0.0328886521512106 1
-0.0186424708961755 1
0.0214012662586875 1
0.0128302145387265 1
0.0420587818859079 1
0.0150929104968226 1
-0.103706005528285 0
0.00219459039670107 1
-0.0341153568037498 1
-0.0223721949523985 1
0.019452715874603 1
0.0084750282761232 1
-0.0242921511192964 1
-0.00271690697744999 1
-0.0346361474715723 1
-0.0749946681268663 0
-0.00131316414314854 1
-0.0707183030095376 1
0.0116704064521747 1
0.0279062087535944 1
-0.0150111159660254 1
-0.00965711782057969 1
0.0354966129159316 1
-0.0173626624104164 1
-0.0015806844590521 1
-0.0129994273852021 1
0.0389711787733074 1
0.0799410289457277 1
-0.0130703961590826 1
0.0598285849341815 1
0.0431532369086669 1
0.00520471763766537 1
0.0662075280322887 1
0.0287800435170699 1
-0.0319981539019794 1
-0.00831388935270487 1
-0.0366802010984898 1
0.0203247942940332 1
-0.0343270878532657 1
0.0142264024979775 1
-0.0154377441429925 1
-0.0225129705003518 1
0.0212620430889453 1
0.0856767195264357 1
0.000619332749228672 1
-0.0458610659458637 1
0.000646151188327494 1
-0.00838309436229347 1
0.0118072851822311 1
0.0391772540816727 1
-0.0143082178974983 1
-0.0381408504637139 1
-0.0519803813787491 1
0.0476484699455857 1
0.0558027696353538 1
0.00154630968886648 1
-0.0156788254688452 1
-0.0149155888672944 1
-0.0283331816793471 1
-0.0135700785515768 1
-0.0358631959123793 1
-0.00645294952782734 1
-0.0237375116950116 1
0.0209545294096634 1
-0.00757582227282556 1
-0.0329639827859871 1
0.00118626089810704 1
0.0303324403480485 1
0.0232852193574142 1
0.0154213018102371 1
-0.0118408660517564 1
0.021661563655571 1
0.0762965383912747 1
-0.00190148400518097 1
0.0155584303718302 1
-0.0149961630612448 1
-0.0315842890467601 1
-0.0246553567298372 1
0.00857417176397376 1
0.00551884563020372 1
-0.0125901859291409 1
-0.0614473336323157 1
-0.0306557755117948 1
0.00264499992400067 1
-0.0279816927286802 1
-0.00614032846267486 1
0.0608830924718102 1
0.0152250023039891 1
0.0163016619139383 1
0.0522839845329835 1
0.0210351305190908 1
-0.0345941691439672 1
0.000864550190001437 1
-0.0440604190459678 1
-0.0506530923910549 1
-0.000756436666081455 1
-0.0415007857204925 1
-0.0321428058806047 1
0.0190353393087902 1
-0.0428858414305159 1
0.00322608873190213 1
0.0581543249370266 1
0.00697378705224294 1
-0.0173753450549048 1
-0.0253063670240715 1
-0.0100098314068868 1
-0.027785766319232 1
0.0410712012371378 1
-0.00143303141719558 1
-0.0385826742069772 1
-0.00664968746925952 1
0.0256444705074065 1
-0.00216555714537081 1
-0.0259816805479781 1
-0.0981866374007346 0
-0.0456223215828576 1
-0.00510903593455559 1
-0.0855136502064395 0
-0.0111930379269306 1
-0.0230517166684799 1
0.0490406563012923 1
0.0341439062153867 1
-0.00808411254714166 1
0.00418306166999772 1
0.00856291124575256 1
-0.00536694302744646 1
-0.0126303716750262 1
0.0580015318868048 1
0.0155597141265698 1
0.0243354812942651 1
-0.038890290831288 1
-0.0410073140104895 1
0.0109866109645067 1
-0.0459855054265299 1
-0.0100276793281384 1
-0.000216445300636011 1
0.121392181744054 0
-0.0465257492432718 1
0.0328553465875465 1
0.0423826780110434 1
-0.0136607855474476 1
0.0413557166094215 1
0.0469515835659705 1
0.0138197872161626 1
0.0748710605921171 0
-0.0178135971613645 1
0.0143053660565125 1
0.0177525155170937 1
-0.0331858529146813 1
-0.0266681663475376 1
-0.0532231618125273 1
0.0653871106449986 0
-0.0105218435793366 1
-0.0477463190655366 1
-0.00572190625469947 1
-0.0305674943236587 1
0.0498633934681092 1
0.0243833385561283 1
0.00965905617826021 1
0.0802917189543944 1
-0.0143112547537462 1
0.0141933159694492 1
-0.00966585368336753 1
0.00265263044689327 1
-0.0702401596457408 1
0.0352621567176103 1
0.0245556501775247 1
0.0383665386189293 1
-0.0063826590327534 1
-0.0713415370910353 1
0.00920128132937605 1
-0.0250384143285398 1
0.0173451224842293 1
0.00851692130360379 1
0.0512743478283638 1
-0.00600472402416325 1
0.0843179888797268 0
-0.03213205293427 1
0.0488110026833661 1
-0.0690815037699373 1
-0.0674708011730751 1
-0.0128682346987221 1
0.0511658771512107 1
-0.0227324881262248 1
0.0384643070782953 1
-0.0228781314274714 1
0.0169792726186993 1
0.152289684978839 0
0.0182150373907978 1
0.00292406736951327 1
0.00858007550371394 1
0.076483863454796 0
-0.00059793003469265 1
0.0528032212484773 1
-0.00812896019614307 1
0.0282397632154162 1
0.0197592939673319 1
0.00369471367105305 1
0.0263164383727887 1
-0.12726069263342 0
0.000617629963054517 1
0.0149069834324934 1
-0.00322498642819671 1
-0.0156680455742201 1
0.0413025910798457 1
-0.0325615160415413 1
-0.0112891472405507 1
0.0291414679291602 1
-0.00277632255667777 1
0.00838765524550171 1
0.019042270666093 1
-0.00245403077978134 1
0.0466614475130415 1
-0.00112411497173419 1
0.0282788917640559 1
0.0283209907209579 1
0.0423406284822963 1
-0.0101507377096791 1
-0.00111859659684386 1
-0.000725878354546759 1
0.0056581147929608 1
-0.0249889080927678 1
-0.0539189705505207 1
-0.0336300083909045 1
-0.018118466432911 1
-0.0228746857346462 1
0.0368859655308753 1
0.0330117479392181 1
0.0143710740457358 1
-0.0174323406001353 1
0.00990668429641235 1
-0.05125451142857 1
-0.0329387545264318 1
0.0461153333717104 1
-0.00878569328638885 1
-0.0531230430220256 1
0.0186044816422193 1
-0.00144900064451815 1
-0.0394491024303667 1
0.0477210563695548 1
-0.0212636235754436 1
0.00163074302636653 1
-0.0653528539676552 0
-0.0436768317099838 1
0.0113511437811481 1
-0.0540282649760461 1
-0.0450790712740963 1
0.0477547349721098 1
0.0152577677687592 1
0.0126502025500701 1
-0.0446532905394716 1
0.0062083232219616 1
-0.0835842118481358 0
0.00771871274816816 1
0.0162324110738249 1
0.0912863114910424 0
0.0367470832875298 1
0.0387155610234136 1
-0.00232213992882762 1
-0.0272078200116282 1
0.012727966843239 1
0.0343276429273576 1
-0.0249468339618222 1
0.0437397625744845 1
-0.00924494540278198 1
-0.00943222876737157 1
0.00624388620919767 1
-0.0035098529142177 1
0.0666427591423722 1
-0.00566705053082894 1
0.0490269102782257 1
-0.0320577899620117 1
0.0676600221672023 1
0.0118448128079756 1
0.028343245270294 1
-0.0147251710194126 1
0.00727567410457842 1
-0.0155190305440522 1
-0.0228373460790246 1
-0.00362820640616858 1
-0.0271388596233212 1
-0.0179544156418624 1
-0.00945839602683217 1
0.0491763862909331 1
-0.0672488672466536 1
0.0205060365520995 1
0.0099562386589741 1
0.0442182311586617 1
0.0220558248441285 1
-0.0128836919506588 1
-0.0349912928177052 1
0.0775823934299256 1
-0.0216334020466986 1
-0.0131978072685801 1
0.0691670255968674 1
-0.0557232579473983 1
0.0140129313949595 1
0.0319284342763846 1
0.0419333720107659 1
0.0541229298448843 1
0.00988056038077905 1
-0.0482513247451931 1
0.0534140583497308 1
0.0553704591929772 1
-0.00084219025279518 1
0.0477895679444952 1
0.0174124229285417 1
-0.00046386195575484 1
-0.00334847850927934 1
0.0680377048395085 1
-0.113809049558131 0
-0.00180843571613801 1
-0.00767628129253196 1
-0.0219764493834923 1
-0.0312620549110541 1
0.0246171577316724 1
-0.0165336914645476 1
-0.0126697716966387 1
0.0428884246911559 1
-0.00553757608453104 1
0.0802584129809184 1
0.0242319655249044 1
0.000966160855989235 1
-0.0243783485075302 1
-0.00245028313399956 1
0.0366794542853122 1
-0.0236953071520748 1
-0.00390348249331539 1
-0.0332186174421935 1
0.00897561657114625 1
-0.037575516971169 1
-0.0553255281550779 1
-0.0130911938711832 1
0.0186446275518053 1
0.0180601163398113 1
0.0132780304327726 1
0.0411863308270851 1
0.0406594339591877 1
0.0570327520550728 1
0.0147135333918546 1
-0.00371825833758582 1
0.0144142309332246 1
0.0210948198909425 1
0.059111470689338 1
-0.0164327752174691 1
-0.0142646204331729 1
-0.00823165854268525 1
0.00232799942016173 1
-0.0896249845079092 1
-0.0169424382068239 1
0.0842201970030205 1
-0.0159970775001626 1
-0.0879985151022566 1
-0.00798826725225194 1
0.0524651075776502 1
0.0178269269750735 1
0.0182318391215595 1
-0.0399839557970737 1
-0.0106498867811739 1
0.0260865441989049 1
-0.0138939732658117 1
0.00549328229197198 1
-0.0263126940021293 1
0.0571998204105885 1
-0.0141156689520201 1
-0.0192428436655845 1
-0.07322655955695 1
-0.0332228252861811 1
-0.0309925857921475 1
-0.0384531244854296 1
-0.00257359878740305 1
-0.069764741663118 0
0.0591162456235797 1
0.0384569928193671 1
-0.013552294058751 1
-0.0662353372762694 1
-0.006240532115158 1
0.00957707016639692 1
0.0506210925428918 1
-0.0147824564819315 1
-0.0536286325284776 1
0.00582062086819462 1
0.0478822628613044 1
0.103720664292432 0
-0.0424784666221857 1
0.0176884766783433 1
0.067274297897318 1
-0.024830776159509 1
-0.00897167260879442 1
-0.0446899793586844 1
0.0102768821484183 1
0.00271993412010198 1
-0.0131377761804109 1
0.0128104986422346 1
0.0292105227668003 1
-0.0134846014393194 1
-0.0398707512923962 1
0.00358419756086734 1
-0.0573372541309587 1
0.0422030216743988 1
-0.0260445167197114 1
0.00357171204917016 1
0.00721607178161327 1
0.0114146470978732 1
0.00425482292528223 1
-0.0220322670876179 1
-0.042425327129775 1
-0.0981625560149867 0
0.00174658564706337 1
-0.0578890136088624 1
0.000777784294733465 1
0.0508631808708783 1
0.0199287164973885 1
0.00600388663217003 1
-0.0367139498536446 1
0.00646982600169335 1
0.0184828745849492 1
-0.00624674042018388 1
0.0456973206896623 1
-0.0618569373007983 1
-0.00472240743437748 1
-0.0351713311728646 1
0.0662712627737747 1
0.0701894572743555 1
-0.135473164317611 0
0.0299577103339742 1
-0.00438372756693931 1
-0.0166254919677543 1
0.022444806969054 1
-0.0394292744913485 1
-0.00725779183631463 1
-0.0146700170109249 1
0.0307780043799512 1
-0.0633691655153939 1
-0.0886334985458153 1
0.0396654961529055 1
0.0215303222869712 1
0.0169837914471285 1
0.0123051640448547 1
-0.0160920269208068 1
-0.0359017929299186 1
0.0214826721165767 1
-0.061148483279607 1
-0.0278701516981387 1
0.00909739222851665 1
0.000519180359540244 1
0.0276601312506366 1
-0.00547514202158047 1
-0.0026919744046504 1
-0.025343800084323 1
-0.0249156114656122 1
-0.00217904204118606 1
0.0174085172128248 1
-0.00362882750650126 1
0.0432476438073996 1
0.0372382831125865 1
-0.00970022238495906 1
-0.0780249437098979 1
-0.0212095090819719 1
-0.0138654209233021 1
-0.0341790891095663 1
0.0288697273822121 1
-0.00593918417287815 1
0.0285227127974167 1
0.0826150139215621 1
-0.0209154598154599 1
0.0288365241427868 1
0.0535760787484593 1
-0.0488963772472586 1
-0.00902230518963489 1
0.00462551546107547 1
-0.0104819156140091 1
-0.0244672991774718 1
-0.0359814260453977 1
-0.0340238698793971 1
0.00847979727540861 1
0.0840963842954134 0
-0.0213311989036913 1
-0.0342922091445959 1
0.0130672747092067 1
-0.0500688718621065 1
0.0253942310935128 1
-0.00614883909998115 1
-0.0469076003230874 1
-0.00700973091469617 1
0.0595077880750236 1
-0.0181810714546091 1
-0.0138820576807654 1
0.000452771191706058 1
-0.00730593077101055 1
-0.00471798931911021 1
-0.039037706803688 1
0.0427773174593049 1
-0.0339904284692028 1
-0.000505122531838654 1
0.0688443010910688 1
-0.0332345878057963 1
-0.0566658149005376 1
0.052321503944963 1
-0.00281987584472843 1
-0.0100205759519788 1
0.0553520092385447 1
0.0302582377208067 1
-0.0995348028839795 1
-0.0392323430808798 1
0.0126241921853689 1
-0.0129159365428104 1
-0.0300895889509226 1
0.058625897395176 1
-0.036087264389158 1
0.00479547693365492 1
0.0153069292339788 1
-0.00424757657431685 1
0.0390433492917687 1
0.00176060307738272 1
-0.00427290336183653 1
-0.0152185806722741 1
0.0229971196500944 1
-0.00341469777997897 1
0.0292661622077866 1
0.0173520856859651 1
0.0414434609336859 1
0.0480208646222631 1
-0.00997402893901496 1
-0.0190208170836905 1
-0.0132089415448714 1
-0.0202487876225169 1
-0.0330490659032493 1
0.00525160709619346 1
0.0590972823567888 1
0.00158546111535631 1
-0.00427293659380073 1
-0.0418538757175476 1
0.00982070989272598 1
-0.0900402311535363 0
-0.0808097763776164 1
0.0447506853401626 1
-0.0544451616920837 1
0.0602873214334972 1
-0.0122503474371897 1
-0.020949578310815 1
-0.00399160270141602 1
-0.0209038537956758 1
0.0507739073133931 1
0.00352688654209105 1
0.0130158196780924 1
0.00761149000148729 1
-0.00130321654745035 1
0.0466554238392297 1
-0.046597942630073 1
-0.0421746995270822 1
-0.0240550745491529 1
-0.0177060093908687 1
-0.0270607137560443 1
0.037303521346432 1
0.00332506403216266 1
0.0437684638936584 1
-0.00566878333276884 1
0.0268467459454909 1
0.0476377662368042 1
0.0704627657035441 1
-0.0250006170237617 1
0.0169690832838351 1
0.0502213740354999 1
-0.0702232592005039 1
-0.0281915275252297 1
0.0267307306698114 1
-0.0344909364967037 1
-0.00802867672886023 1
-0.0275567575771164 1
-0.0246265374522459 1
-0.0281804913542702 1
0.02716539666419 1
-0.0095214976011367 1
0.00357799058706736 1
0.0555107766765784 1
0.0442444061072068 1
-0.0251411769053029 1
0.0369542238994434 1
-0.0302637041720758 1
0.0694595074241031 1
0.0469665746931126 1
-0.0359795409244701 1
-0.0494282088494181 1
-0.0166828424227055 1
-0.0302410528649123 1
0.00221944517055937 1
0.0214647346470721 1
-0.0216044546894738 1
0.0150664664398656 1
0.0448991444250777 1
0.109776963730184 1
0.0289964677251219 1
0.00812564495757668 1
0.0161023732034802 1
0.0696000396024885 1
-0.0229898793858711 1
0.0117840264176403 1
-0.00428369980883766 1
0.0655761378279309 1
0.0154983814796562 1
-0.0127908300242517 1
-0.00605966958003687 1
0.0331534962096535 1
-0.034964225947503 1
-0.0152800148911629 1
-0.0128869668762141 1
-0.0473861718276416 1
0.035965911088548 1
0.0122437726687669 1
0.023102553094793 1
-0.0231670556238827 1
0.0301770374160537 1
-0.00328109721774112 1
0.0281811125443007 1
-0.0225579448657499 1
0.0290747960512624 1
-0.0273271881121561 1
0.0177737213690069 1
0.090825070966923 0
-0.00881764349890467 1
-0.0453469048367998 1
-0.0159875772134504 1
-0.0295521218744663 1
0.0524513172775835 1
-0.0333296454627805 1
-0.0310994116624757 1
0.0105303096030886 1
-0.000571520182301237 1
-0.00864017739827834 1
0.0536823189459923 1
0.0233998661224768 1
0.0687878645566587 1
0.0171239328163515 1
-0.0138042273010841 1
0.0780692397988969 0
0.00808007676588782 1
0.0078616449201439 1
-0.00583770577860881 1
0.00293708931454118 1
-0.0472035459331665 1
-0.0214612591539848 1
-0.0223222502641591 1
0.00323615364021404 1
0.0231522028662604 1
-0.00347735229809088 1
-0.0256627501979956 1
-0.0575354912350482 1
0.00273231867661541 1
0.0117365738047179 1
-0.0237019659344068 1
0.0190654206431522 1
-0.0284010699858888 1
0.0102481910145228 1
-0.030864585563821 1
0.046101590745992 1
0.0412271142930196 1
0.0227723014276823 1
-0.0365703632425187 1
-0.0197414373695085 1
0.0632839440597252 1
0.0754368766820217 0
0.0291267994968109 1
0.0571838581855562 1
0.0108587775842458 1
-0.0224306341523089 1
0.0355513566030605 1
-0.010119953189075 1
0.0647985271685743 1
0.0709188788560605 1
0.0487749699240781 1
-0.0752569575499706 0
-0.0330831154132377 1
0.0274277534369434 1
0.00441963777282899 1
0.0271231213395589 1
0.025937457495257 1
-0.0567177020603533 1
-0.0687997053814836 1
-0.040014795214084 1
-0.0321737349768137 1
0.0292789825683314 1
-0.0405266624322212 1
-0.067530959052865 0
0.0141409126731649 1
-0.00251229305271614 1
-0.0169783583999823 1
-0.00177340703511937 1
-0.0169417331251486 1
0.0444302901199922 1
-0.0583230419374693 1
-0.00487286126543169 1
0.054488031748486 1
-0.0140087121071818 1
-0.00540500962644448 1
-0.0322884551395809 1
-0.00524158842032112 1
0.0225840882931528 1
0.0227262483746956 1
-0.0149377950271093 1
0.0804470408895974 1
0.0895034019966275 1
0.012766534208671 1
-0.047229230932634 1
0.0209876725581576 1
-0.0619809917123855 1
-0.00293251176902089 1
0.0326937256271636 1
0.0298564084527561 1
0.0306080189095383 1
-0.0684360696989782 1
-0.050684482334637 1
0.0267483367481139 1
0.00688514176115917 1
0.027504914859771 1
-0.0250990597971167 1
0.0311557769117045 1
0.0439316828827889 1
0.0398932972940712 1
0.0106911661696134 1
-0.0324879471150329 1
-0.115661373183115 0
6.91412216398072e-05 1
0.0132564259184414 1
0.0113734636461247 1
0.0746481241957736 1
-0.0656167327624002 1
0.00439581431377432 1
0.0204955093845902 1
0.0284252368776416 1
0.0408963831882428 1
0.000358333617676812 1
-0.0107948016485391 1
-0.0135337491682974 1
0.0143153031769118 1
0.0636179074253057 1
0.0215287804100817 1
0.0235364026782459 1
-0.0343758792900855 1
0.0847114070999681 0
0.00645542972016799 1
-0.0369083581839384 1
0.011550482091117 1
0.00205323059196342 1
0.00312780375840669 1
0.00833619943315248 1
0.000609050000074895 1
-0.0292789246819506 1
0.0393150302168573 1
0.0350970482425538 1
-0.0507221880652912 1
-0.0103169725799434 1
0.0294332484994079 1
-0.0241885310662462 1
0.0233452327965075 1
0.0772019731878046 1
0.0309200637540432 1
0.0874879827791414 1
-0.00525324638237184 1
-0.00474396603568563 1
0.0315923315357283 1
-0.00118561232515487 1
0.0192393196648435 1
-0.0427554545327544 1
0.0373050605330322 1
-0.0425499411630115 1
-0.0469838295776872 1
0.00535923891829011 1
0.113538611869251 0
0.0131551612711035 1
0.0702855980641423 0
-0.0348653514399259 1
-0.0960895401727613 0
0.0224191634381773 1
0.0106376016968755 1
0.0393645198803803 1
-0.0214634925991904 1
0.0179371949540038 1
0.0607364945046428 1
0.0064866466505618 1
0.00771207147308285 1
0.00435628689226261 1
-0.0399396890806584 1
-0.0107593457655009 1
0.0130728627942559 1
0.0133258939268797 1
-0.0164926534074998 1
0.0193650296557508 1
0.00290109937646277 1
-0.0288155084338027 1
0.075249680956494 1
-0.000773484093176421 1
0.0255413793580456 1
-0.0448611695944189 1
-0.00114060833315863 1
-0.0415984443919521 1
0.0765086790002042 1
-0.000392230772153369 1
-0.0283639855306231 1
-0.0703751471261518 0
0.0209964670572248 1
-0.000504747917234728 1
-0.0268029327114084 1
0.0183526102221916 1
0.0259593044829668 1
-0.00694289100395085 1
-0.0165625816679433 1
-0.0311219199660391 1
0.0335262710875051 1
-0.0124432334180128 1
0.018686996830464 1
-0.00807495074144909 1
-0.0169219488596727 1
0.0378176639252857 1
-0.00285624022917081 1
-0.00345091714941624 1
-0.0187254532009139 1
0.0352745607411473 1
-0.0225352066162931 1
0.00281714619224984 1
-0.0664827516399335 1
-0.0101482987049997 1
-0.056330165542703 1
-0.0372833036243041 1
0.0613933347827346 1
-0.112163717001731 0
-0.0334321666312108 1
-0.0198293205163735 1
-0.00506899656733719 1
-0.0647378409206665 1
0.0333684051881234 1
0.0303172980380091 1
0.00773450637346458 1
-0.0413914856439707 1
-0.0201700549777794 1
0.0530474149236052 1
-0.0240962433084456 1
0.0424727339138617 1
0.0577989097605125 1
-0.0206696546220778 1
-0.0252168190285071 1
-0.0275666161136673 1
-0.0283307527105442 1
-0.0207130948548778 1
-0.0279320711526313 1
0.0919983372741421 0
-0.0209168095988687 1
0.00446310529826042 1
-0.0513240589649102 1
0.062955352078799 1
0.025645180613345 1
0.00637083372295514 1
-0.012137423905706 1
0.0280390226308342 1
-0.0414841411118917 1
0.0962837847677077 0
-0.0457731158010108 1
-0.0220131166434627 1
0.0335115970147773 1
0.0660698390863967 1
0.0688593778494518 1
-0.00239775434338863 1
-0.0478515131694763 1
0.00273709829927842 1
-0.0266438687709054 1
0.028172791546037 1
0.0221571686099824 1
0.0199161665726887 1
-0.0720027041853411 1
-0.065606482512937 0
0.016869907668212 1
-0.0300449778560577 1
0.0408019573695361 1
0.00332194347788073 1
0.0257413203987149 1
0.0116042855498225 1
0.0194178944433692 1
0.0368967330987058 1
-0.0233607901153955 1
0.0291995614902693 1
0.0105268487442627 1
0.0421614992950218 1
0.0331368129023765 1
-0.0247808646450242 1
-0.088778434724135 0
0.0128775282034948 1
0.0547056536239478 1
-0.0656026111825593 1
0.0150244752245752 1
0.0215456864674258 1
-0.00353405528865865 1
0.0755455947292994 1
0.00825711749633986 1
0.061027166024604 1
0.00299824570095259 1
-0.00259618738191647 1
0.0298946564692939 1
0.0289024561667686 1
0.00376344736396569 1
-0.0688513410996405 1
-0.0748025895334923 0
0.009169373701832 1
-0.07401625534955 1
0.0224679016391277 1
0.039049015048259 1
-0.0201623069905345 1
-0.0258761284140665 1
-0.0207186820249549 1
-0.0918635306164196 0
-0.0664754306043915 0
-0.0445578872455207 1
-0.00638577176983474 1
0.0280898375813853 1
0.0382558732020538 1
-0.0211478177079501 1
0.017453779357858 1
-0.0269897400818239 1
-0.034718685183258 1
0.0586493184755092 1
-0.00901973278094201 1
0.0557386567557865 1
-0.0420395768324274 1
-0.00863109900660177 1
0.0119110000718763 1
-0.101165210724874 0
-0.0209637334526157 1
-0.020579958038503 1
0.0722554964089974 1
0.014096170318145 1
-0.0218015254512355 1
0.0264513860820053 1
-0.0185630118882614 1
0.0174540861476151 1
-0.0231801907241867 1
-0.0210450482494434 1
0.0301716674894223 1
0.000763845683733107 1
0.00550924386330992 1
-0.0129174171701918 1
-0.0154172660596177 1
0.0107960836439235 1
-0.0455024538457974 1
0.00409744250607283 1
0.0110718598685021 1
0.0425234390167026 1
0.0305122176166821 1
-0.00869762802004321 1
0.0107643815880257 1
0.0271539105708105 1
0.00706656044068778 1
-0.0157891169649565 1
0.00918843831816906 1
-0.0325990844541129 1
-0.0154111562231593 1
0.0153851121936678 1
0.0103528579604269 1
-0.0509726842979241 1
0.0062976961290955 1
0.0788015837754598 1
-0.0065272105674064 1
-0.0816794184909306 0
0.0616022155951434 1
0.0354564402446003 1
-0.00123830518725451 1
0.027094247010511 1
-0.0106990471983377 1
-0.0296916830719068 1
0.00742113251277527 1
-0.0042233128107895 1
0.0776020566387105 1
0.0348166557958822 1
-2.01796870765228e-06 1
0.00838290177860207 1
-0.00114029759392605 1
-0.00446674768407947 1
-0.0278745637781174 1
-0.0557113434026686 1
0.0197845540869415 1
-0.0267509818323526 1
0.00248985899505684 1
0.0903614818380081 1
-0.0258032765435626 1
-0.0162882628065994 1
-0.0609532837169761 1
0.0166876191659762 1
0.011117332098397 1
-0.00723627738580344 1
0.0224827844006174 1
-0.0288536735971448 1
-0.0233337334012405 1
-0.039961013972045 1
-0.0390214304425688 1
0.00168822550395051 1
-0.0317476913898513 1
0.0359444921611157 1
0.00947577080048911 1
0.0295679719774989 1
0.00933437453184265 1
0.011104430157762 1
-0.106940761772206 0
-0.0218626290417734 1
-0.0155505499156993 1
0.00991025314054743 1
-0.00769457790956056 1
0.0279343197393797 1
0.0282841115334005 1
-0.011222092872441 1
-0.0020144353894434 1
-0.10449333568028 1
0.00248761969115452 1
-0.0160391012842456 1
0.0879701693275528 0
0.0173997625457112 1
0.041774465715167 1
-0.0140214359308337 1
-0.00128203462503031 1
0.0132507637472777 1
0.0185346874409955 1
0.0836647679651897 1
0.0310940372921278 1
-0.0113669802930827 1
0.00746174891186168 1
0.0301075931797429 1
-0.0361976821409335 1
0.013947074918613 1
-0.0350769440785877 1
0.0274843335595597 1
-0.0507896003748737 1
-0.0283790970062415 1
-0.0283305197913934 1
0.0343689133384817 1
-0.0272829300067434 1
0.0230506594899437 1
0.00241594447596837 1
0.00226142961879559 1
-0.052939023931871 1
0.0215794563816957 1
-0.0526778776123135 1
0.0364034338278442 1
-0.0498204277145912 1
0.00667512366899036 1
-0.0126412328799526 1
-0.052003874137712 1
-0.0340760799926438 1
-0.0493815293257275 1
0.0287583068443266 1
-0.0174340785235573 1
0.0386976441406659 1
0.0157021533850932 1
0.0545310587401423 1
-0.0115850314415544 1
0.0333904993956758 1
-0.038866178490694 1
0.00527893851226395 1
-0.0131475316167776 1
-0.0173164039944017 1
-0.0430118239731319 1
0.00986695204380634 1
-0.0159283423612313 1
-0.0891632847803705 0
-0.0727132110677587 1
-0.0113987007107388 1
0.00414963602580693 1
0.0452591592841531 1
0.0267522088290286 1
-0.0883573407660479 0
0.0644982568276911 1
0.0219141108845791 1
-0.017755915600978 1
-0.000782187625927624 1
0.0112967084476717 1
0.00743655087049615 1
0.00269675517660184 1
0.0886342944824586 0
-0.0457825549018345 1
0.0334873421757414 1
0.0138857007624569 1
0.00167970510622256 1
-0.00228688514569393 1
0.00772669621663947 1
0.0315338101025322 1
-0.0314196430346748 1
-0.0085834563465739 1
0.0232795583207978 1
-0.0477316502181955 1
0.0590480995403266 1
-0.000314445732248669 1
0.0504055117160238 1
0.00455563367803309 1
0.0439124147969832 1
-0.0272627518442747 1
-0.0287845999413836 1
0.0126976924507655 1
0.0522373176739294 1
0.0385544673942598 1
0.0123542453351022 1
-0.015610703577926 1
-0.0423970273638283 1
-0.0344874521810884 1
0.0338184988394143 1
0.0103919785692252 1
0.0438597304026702 1
0.00670334926943383 1
0.0730701726034296 0
-0.0222537618739389 1
0.0100426335595107 1
0.04775698481701 1
-0.0450336304702047 1
-0.00828563422208599 1
-0.028486456119982 1
-0.0399556640987252 1
-0.00182174968398029 1
-0.0509477316850733 1
-0.0128666106589302 1
-0.0283977454975706 1
-0.0167315540737949 1
-0.031438886737906 1
0.0117715247260011 1
0.0597154351456571 1
0.0480804085416012 1
-0.0903382772946363 0
0.0665065552382092 1
-0.0355360101890228 1
0.0230892460026215 1
0.0150927868559417 1
-0.0113932557142905 1
-0.0106718044256359 1
0.0505714630074301 1
-0.00727644629346671 1
-0.0214931353612414 1
0.0250596322080666 1
-0.030536168167568 1
-0.014913102622194 1
-0.035963220065655 1
0.0382413131984822 1
-0.0458789684955108 1
-0.0151283223992707 1
-0.0116592953297165 1
0.00166461919209542 1
-0.0241620154045464 1
0.000325102603341305 1
-0.0178970193762136 1
0.0230763818118707 1
0.0589392781596585 1
0.0121978827444148 1
-0.0550340344398433 1
-0.00177604452326878 1
0.0606602509641266 1
0.0197794095165137 1
-0.000460292602043414 1
-0.0077422681569822 1
-0.0142372641963718 1
0.0860371220000837 0
0.00189318901484778 1
0.0188858226149219 1
-0.0231680099245197 1
0.016894126031211 1
0.00619088867174839 1
0.0515505731506977 1
0.0207217623591378 1
-0.00460973774978353 1
0.0117083528144123 1
0.00486566221422331 1
-0.00608981511936513 1
0.0223549165050181 1
-0.0290089303285584 1
-0.00549538354701939 1
0.0114506239462585 1
0.0884363741292755 0
-0.0196937841955925 1
0.0191621910140143 1
-0.00290032788963615 1
0.0188900529603851 1
-0.032438625575686 1
0.0233107804273434 1
-0.038705652312179 1
0.0246323613811937 1
0.0198569622400221 1
-0.000604561746939822 1
-0.0290284454034709 1
0.0147302246618382 1
-0.0459856623427625 1
-0.0312988404229523 1
-0.00815815477955788 1
0.0364577565235841 1
0.0123101800424435 1
0.0853755442528456 1
-0.0211672433168936 1
-0.00570452104246221 1
0.064397827721844 1
-0.070324144039921 1
0.00560834379633942 1
0.00711960794479533 1
0.0150963581368255 1
-0.0245736080491117 1
0.00731075605105179 1
-0.0117316322827449 1
0.0617218587958418 1
0.0531800339358831 1
-0.0106394261265079 1
-0.127620820130439 0
-0.0397652085583523 1
0.000275989584216037 1
0.0557607963281469 1
0.0570963414286249 1
0.034786165119827 1
0.0164696150979579 1
0.00481329818955021 1
-0.0154806697295911 1
-0.00817853971432799 1
-0.0581536577158269 1
0.0301135938374254 1
-0.10739468934146 1
0.0313864114927754 1
0.0125406122656747 1
-0.06229214783841 1
0.0481077349354703 1
0.0211064333017125 1
0.067910672494398 1
-0.058439242553725 1
0.0240052379381339 1
0.030311983775685 1
-0.00848273927329188 1
0.0125688105532632 1
0.0780433453556959 1
0.014989751849982 1
0.0563180217285643 1
0.0818121469610899 0
0.00190362956088489 1
-0.0927301240462392 0
0.037227051983317 1
-0.00690361405113908 1
0.0011714683027167 1
0.0455730499936603 1
0.0246092053374615 1
0.0321217320415279 1
-0.0231370584866694 1
-0.0255239341507856 1
-0.0569172876104748 1
0.0262246186745148 1
0.0336428321329021 1
-0.0335979926940982 1
0.0381111280486322 1
0.0460054784772312 1
-0.00506922860838525 1
-0.0371915779254653 1
-0.0170254442854823 1
-0.00510444298403989 1
-0.0573204931503471 1
-0.0206432318077605 1
-0.0308270330488467 1
0.0759164730370299 1
0.00156769668629089 1
0.00738029243918069 1
-0.0354659110927349 1
-0.0084033540548228 1
-0.0593342769008398 1
0.0227980364978131 1
-0.062499191423168 1
0.0122737142730784 1
0.0148561685377996 1
0.00813093571216073 1
-0.015415204006772 1
0.0266708303771809 1
-0.0309104798936259 1
0.0250241223640846 1
-0.0263661234268822 1
-0.00719987740884102 1
0.0361525246481533 1
0.0176464595458611 1
-0.0104547914961835 1
-0.0516513587640906 1
-0.0119470720762354 1
0.0208458378861552 1
0.0111399412962342 1
0.017454842870782 1
4.72326096905874e-06 1
0.0181553988456859 1
-0.0398910514653671 1
-0.0519801331900843 1
0.0545479309206737 1
-0.0359127328270507 1
-0.0423542880280929 1
0.00306987987624619 1
0.00887381239069289 1
0.0235896561904289 1
0.0295224709461265 1
-0.0369555727406271 1
0.0345406160494007 1
-0.0354891609068206 1
0.0183477717675463 1
0.017364002573828 1
0.00358173116839443 1
0.0403096081761989 1
0.0456508770922086 1
-0.0167360292699594 1
0.00444189374991623 1
0.0725970513886902 1
0.0121950935843103 1
-0.0170805181188776 1
0.0544330844106773 1
0.00437082980516996 1
0.0513790442632872 1
-0.0160496321477888 1
0.0206076872659629 1
0.0765206512147357 1
0.0190321132103362 1
0.0152467244969234 1
-0.033275552618634 1
-0.0592395124675994 1
0.0397080072486561 1
-0.0192412877856814 1
-0.084460526243218 1
-0.054019844010897 1
-0.0185487250536531 1
-0.0192527461359038 1
0.0206751996956497 1
0.0365768928083206 1
-0.0248730134610088 1
0.0401732516383791 1
-0.011214549216308 1
-0.0524762311656624 1
-0.000357323216981843 1
0.0219273325095478 1
0.0185546794934078 1
-0.043470839410872 1
0.0791102669759407 1
-0.0107132076667142 1
-0.00371409925071874 1
-0.0282244166466087 1
0.0163416455754556 1
-0.0131168557555684 1
-0.0563096832147585 1
0.0407226845319197 1
0.0440649956220098 1
0.0227328469390915 1
0.0484673995926941 1
0.0545533571139175 1
0.0551557932324608 1
0.000581793592961459 1
-0.0536289041863575 1
0.0490813483040198 1
0.00018281692784286 1
0.0538239496916876 1
0.0347960941136594 1
0.00129618539253233 1
0.00842995807780334 1
-0.019602732627141 1
-0.0139343210464718 1
0.0264015956318623 1
-0.0597508708806097 1
-0.00456611125933196 1
0.0310245204344897 1
0.00472006055936856 1
-0.0100182860899648 1
-0.0218499173941844 1
-0.00327372288132014 1
0.0043560132262799 1
0.0386290420550746 1
-0.0309825010690374 1
0.0435045918245986 1
-0.00399661793197191 1
0.0109813864999628 1
0.0163114404520036 1
0.0962515438598166 0
0.0161683542228611 1
0.025575424551191 1
0.0640485858996433 1
0.00616779686052064 1
0.0215580450169938 1
-0.00920477999970076 1
0.032824741852248 1
-0.0383088208987148 1
-0.00698023795728082 1
-0.00276556250285226 1
0.00183378185382948 1
-0.0726808385290992 1
-0.018903264879567 1
0.00307099251997736 1
-0.0192663890886377 1
-0.0248058016725144 1
-0.0199751388167409 1
0.00472276214938995 1
-0.00851301338059017 1
0.00126208874496009 1
0.0508076279714289 1
0.0435035014950409 1
0.00682100844733141 1
-0.0345003580544919 1
-0.0482962869119751 1
-0.0569681515109107 1
0.00441282725363306 1
0.0240072408226015 1
0.0431840738249849 1
-0.0193931701588544 1
-0.00816977674649716 1
-0.0770888936366337 0
0.00754019635628575 1
0.0274039671128433 1
0.0456274614551617 1
0.0266960533538775 1
-0.0184016408217202 1
0.0556921841823824 1
0.00887638049728882 1
-0.0299165651419144 1
-0.0206790689540982 1
-0.0165962461639294 1
-0.0553086062201441 1
-0.0170851803653141 1
0.0297398303451169 1
-0.0333660599075998 1
0.0099195754061801 1
-0.0185998929356762 1
0.0559664103955035 1
-0.0065766993662872 1
0.0360082884095895 1
-0.00369089604760534 1
-0.0462979222356955 1
-0.0254093429399833 1
-0.0712404624030639 1
-0.0426928716161335 1
-0.0460385099060442 1
-0.0449183073860108 1
-0.0198644550783743 1
-0.0720888580921197 1
-0.00837303556895998 1
-0.00526201515717246 1
0.0136615331129396 1
0.0287182578431709 1
-0.0145934822177761 1
0.018207628307281 1
-0.0541191509155641 1
-0.0636182662195756 1
-0.0947246741361019 0
0.0226901569511679 1
-0.0358077085320167 1
-0.0535155174729017 1
-0.0708534140332533 1
-0.058762569968489 1
-0.0141984962677694 1
0.0357352347750632 1
0.0134116835959493 1
0.0243877366767718 1
-0.0616854867427122 1
-0.0965274213307267 1
0.00304091775900066 1
0.0257033830421684 1
0.0886105990503917 1
-0.0107345179962817 1
-0.0235535480847374 1
0.0657934727801372 1
-0.00395208147187323 1
-0.0667810291339664 1
0.0292877458598785 1
-0.0305215500886113 1
0.0289224629586377 1
0.0594115175545752 1
-0.0228150590000337 1
-0.0306155111219882 1
-0.015268830785606 1
0.0233789844421355 1
-0.0418149015115864 1
0.00728160025390723 1
0.00554592605899532 1
0.00101264324111393 1
-0.0165110704980993 1
0.015418958049149 1
0.00227313562984977 1
-0.0320643773221161 1
0.021530489474051 1
0.0452483121734197 1
0.0130795987979127 1
0.0391541195432442 1
0.0819530289609007 0
0.0670418160503994 1
0.00943639678990709 1
-0.00501396661775572 1
0.0108744179462371 1
-0.0132420818799669 1
0.0523313191581712 1
0.0358434694268227 1
-0.0611791565747211 1
-0.0289406552119279 1
-0.00713538488286571 1
-0.0548455194757711 1
0.000365352495385881 1
-0.0328720236722362 1
-0.0311692076819146 1
-0.0482220602066624 1
0.018313942030114 1
0.0311078701164186 1
0.0774968154744828 1
0.0125299199631666 1
0.0329558881352163 1
-0.0191505255248681 1
0.0329526771518079 1
0.0231593279511154 1
-0.0453140800517658 1
0.00447081306506482 1
-0.137145374882961 0
0.0281063935658098 1
0.0723422029375841 0
-0.0377316606448884 1
-0.0251895196751884 1
0.00816668741398792 1
-0.0132959440234349 1
0.0155543807101215 1
-0.00702516810984121 1
-0.00344951070666623 1
0.0484705644509081 1
0.0270996263927587 1
-0.0156988763764567 1
0.0078726495148004 1
-0.0346771915359694 1
0.0217917457813975 1
0.00650148654446842 1
0.0920489472588869 0
-0.00734700594135878 1
0.0341013401103598 1
0.0569485448967896 1
-0.0941501174562485 1
-0.00348932141696207 1
0.104133862231807 0
-0.0362314444454958 1
-0.0171385192617662 1
-0.0408375726513385 1
0.00617821699026856 1
-0.0371361983914462 1
-0.00676549360432555 1
-0.0674963462233472 1
-0.0643538902633596 1
-0.0519636446486985 1
0.00894592006705156 1
-0.0136850770422103 1
-0.0725332749904222 1
0.0183893946664203 1
0.0533559571184563 1
0.0902622528626252 0
0.0386590045881041 1
0.043037017584353 1
-0.0475146583892981 1
0.0575112428302809 1
0.0218675413753329 1
-0.0140577106434979 1
0.0327534406595566 1
-0.0272161996013101 1
0.027783472139298 1
0.00301573495916681 1
0.00548871208217766 1
-0.00129062447785551 1
-0.00539806627075475 1
0.0306134027759174 1
0.0501038073880792 1
-0.00735474830391356 1
0.0192526883622625 1
0.0131661897761776 1
0.00703836409180372 1
0.0342834557133061 1
-0.0211210834616696 1
0.015616946698662 1
-0.0125126668403501 1
-0.015932516086583 1
0.030054197513568 1
0.0284807157435518 1
0.0340802769687204 1
-0.00562411995030571 1
0.021237695916211 1
0.0364968454815676 1
-9.0705482353269e-05 1
-0.0232912496244821 1
0.021411554728377 1
0.0569511319691761 1
0.00858934469109157 1
0.000346010074078022 1
-0.0666901772782876 1
-0.0923953823990585 1
-0.0103717457799744 1
-0.0649310740386533 0
-0.00732418716516304 1
0.0296009094077891 1
-0.0340867632516467 1
0.0371168185293715 1
0.0193452238324003 1
0.00985893906953507 1
0.070646776331998 1
0.0418014365117673 1
-0.0180670218853198 1
-0.00341660388841336 1
-0.00115131355724874 1
0.0640449023931408 1
-0.0613431217176374 1
-0.00142013656736248 1
-0.00815662136370867 1
0.043703475565914 1
0.0308172835058145 1
0.100006923067402 0
-0.0647972431024619 1
-0.0333377825729819 1
0.0330681389269734 1
-0.0681994864830509 1
-0.00527814481178425 1
0.0490406459961364 1
0.013328445550513 1
-0.024390662780668 1
0.00620048939206043 1
-0.00808655163198782 1
-0.0227146422890702 1
0.00121672445585186 1
0.0193417450505942 1
0.0145166021566542 1
0.00650878642409389 1
-0.0152426225724571 1
0.0146374739365728 1
-0.0405349331383126 1
0.00156072233276508 1
0.0218423636669517 1
-0.0125932530121666 1
0.0219594966182355 1
0.00550285427377386 1
0.00433449789160891 1
0.045703071735467 1
-0.0286070697658115 1
-0.0403844275092176 1
0.0625415049462542 1
0.054236870807424 1
0.00198117858538741 1
0.0232177688167977 1
0.0154860325891974 1
-0.00636512090961721 1
0.0490544021122801 1
0.0139032374932443 1
-0.0420929412528261 1
-0.0210190432224737 1
-0.0651532873701989 1
0.0400725181809905 1
-0.0385779956585804 1
0.0675709296720096 1
-0.0413001191767894 1
-0.0253728301469636 1
0.00560203560192996 1
-0.0145927633672165 1
-0.0213831161672528 1
0.00339607771489936 1
-0.0256261794131576 1
-0.0442957811886216 1
-0.058340206976074 1
-0.0442212357154577 1
0.0378364425207701 1
0.0186531881543875 1
-0.0275401034133428 1
0.0264743360963063 1
-0.077489566999093 0
0.0132763174317616 1
-0.00110915904061944 1
0.0378292625289598 1
-0.0362569870578964 1
0.0109604381445014 1
0.0558271917207574 1
-0.0208458321186331 1
0.0266571706581986 1
0.0430596748272211 1
-0.00801994350917077 1
0.063395178793749 1
0.0267180349265287 1
0.00440982525836869 1
0.0642326801520929 1
0.04938191654711 1
-0.0917934865401792 0
0.00042706662992795 1
0.00574912532304712 1
0.0323067275556445 1
-0.0484106326336161 1
0.00828103121690928 1
-0.00696710043234465 1
0.0569561364056731 1
-0.0353664958139494 1
0.0215730433426082 1
0.00954497162242198 1
-0.017873429588829 1
0.0188466508883144 1
-0.0704928879919849 1
0.0399948563047426 1
-0.0258094268821891 1
0.0103367647066862 1
0.000247797444871741 1
0.00415539417813847 1
0.029640542400528 1
-0.151528091885317 0
-0.0165621289895177 1
-0.0129040201774804 1
-0.0561889924878219 1
-0.0665373103721811 1
0.0259856084845797 1
0.0359468242799425 1
0.00781846083131519 1
-0.0241012514386467 1
0.00273064149072292 1
0.0486158307862327 1
0.024652411419315 1
0.0289565310885498 1
-0.031033823827899 1
-0.00919593292498258 1
0.0151671577317423 1
-0.0461870882121551 1
0.0234032963482982 1
-0.048923616203686 1
0.00572627170488512 1
0.0193142848396697 1
0.0987538505471053 0
0.000838913654356158 1
-0.00724123742520626 1
0.0875185025356362 0
-0.0248097824507814 1
0.0113295822812678 1
0.0330239547532611 1
0.0425628841432607 1
0.0341480105238531 1
-0.0485047311084002 1
0.0259013594035911 1
0.0184671289642539 1
-0.0385834432492467 1
-0.0984728734705872 0
0.00384984178623707 1
-0.0051407577295731 1
0.0402072651882758 1
-0.000522723016868633 1
0.015733601285377 1
-1.34108652231906e-05 1
0.00895302629593229 1
0.014645613633873 1
-0.0237965268899074 1
0.00720412208221357 1
-0.042616504896961 1
0.0044066250481455 1
-0.0155474708129784 1
0.0240811114509338 1
0.0165663458252358 1
0.0284401414162142 1
-0.00610345309732642 1
-0.034772802375926 1
0.00671747517276737 1
0.0337827341254051 1
-0.0266739022761627 1
-0.0154980187930897 1
0.0087145979683097 1
0.0669767622837721 1
0.0317077476446751 1
0.0285005973346958 1
-0.0209917385955019 1
-0.00239220987203589 1
-0.00997819100087341 1
-0.0226212226734291 1
-0.00856702803717424 1
0.00656783460530994 1
-0.0259236201462049 1
0.0168975963693762 1
-0.0155633984042834 1
1.91138191104456e-05 1
0.0518840106913513 1
-0.0250178999444442 1
-0.00951532847695895 1
0.00481818551821595 1
-0.0404070772662323 1
-0.0137144785278541 1
0.00663080326084652 1
0.00575145838483805 1
0.0196131596241256 1
-0.0147656647728135 1
0.00518405635912439 1
-0.00833079508925013 1
0.0192765077235318 1
0.0181385412574933 1
-0.037858799976731 1
0.0801971841965758 1
-0.0270623236737897 1
-0.00126859158181901 1
0.0675928379191885 1
-0.0274531917082784 1
-0.00449536295031085 1
-0.0274839180876088 1
-0.0417869625700042 1
-0.0636880725736129 1
0.0168165187903724 1
0.0183728918535005 1
-0.0285414497976504 1
0.0330218432587657 1
-0.0130963292859716 1
-0.0160175045389958 1
0.0503959060788195 1
-0.0874316719723972 1
0.0328400236567654 1
0.0102517197245474 1
0.0133808050692981 1
0.0449665535817007 1
0.0278484307864122 1
-0.0447515761394844 1
0.026677881421992 1
-0.0512696633778693 1
-0.0532762320340388 1
0.0694881491952338 1
-0.0139389472694447 1
-0.0833412484545855 0
-0.00154282215831343 1
0.0343515923231065 1
0.0254407706533355 1
0.0221103392853109 1
0.0369250776706637 1
-0.0234040509946846 1
-0.0012937736373041 1
0.0779955934305969 1
-0.0410920664022413 1
-0.0813213558882267 0
-0.012901635118339 1
-0.0237713648321609 1
0.0113640464585151 1
-0.0392805006717703 1
-0.0104074291401747 1
0.040067268956206 1
0.0157682814448025 1
0.0241079665235145 1
-0.0417093384462463 1
-0.0695654066983759 1
0.0200298336434808 1
-0.00723769890238931 1
-0.00293087138947479 1
-0.0134466971393574 1
0.0230739467021836 1
-0.0746703965136633 1
5.12407128646652e-05 1
-0.0342670415793218 1
-0.0762087219477634 0
0.00369737313016833 1
-0.00556409363264874 1
-0.0110272223464679 1
0.0277565958749235 1
-0.047834945935813 1
-0.0887671578643724 0
0.0120575741067448 1
0.0483330610040243 1
-0.00241250465974117 1
-0.0380769074497756 1
-0.0826835365874728 1
0.0171056161161052 1
-0.0265950128660933 1
-0.0059072676913422 1
0.0881832430304197 0
0.058465374508158 1
-0.00294590606598647 1
0.0135186602186921 1
0.0189454315278137 1
0.0622936538940679 1
0.0115887446070524 1
0.057315717951587 1
-0.021495039041115 1
-0.0175854026261741 1
0.0560545808778163 1
-0.025796575495904 1
0.0319007325314912 1
-0.0345367060670827 1
-0.0404648147716933 1
0.0254287273601523 1
-0.0295245207415578 1
0.0265461414532557 1
0.0255166874461499 1
-0.0200546035892975 1
-0.033093242225879 1
-7.52485100962495e-05 1
0.0543823824495531 1
0.0272751825792005 1
-0.0123463947999406 1
0.0366604171469042 1
0.0138638864401457 1
0.0378392588084093 1
-0.0411886891680072 1
0.00727738340505256 1
-0.0224975205074017 1
0.00623158055713397 1
-0.011429308185654 1
0.0277157474871467 1
0.0209248726256372 1
0.0482634777940822 1
0.0239177189720261 1
0.0786453115358928 1
-7.10880050464047e-05 1
0.0122746844671107 1
-0.0423939341921923 1
-0.051136022189288 1
-0.0325035373475183 1
-0.0173889284250436 1
-0.00309520103344379 1
0.0349048057156566 1
-0.0872152886730049 1
0.00628646623130017 1
-0.00536872064195336 1
-0.0142223063668039 1
0.00758861559342786 1
0.0213642191788676 1
-0.0583255181692002 1
0.000292981517864317 1
-0.00213895507090772 1
0.0318832693379914 1
-0.021041264178048 1
-0.000753305447742312 1
-0.0314171637697587 1
0.0147968125560311 1
0.0100050655868686 1
-0.0334629778248856 1
0.0634604763543901 1
-0.0138909324324996 1
0.00597594129701489 1
-0.00538602374067925 1
-0.0184492488427869 1
-0.0387967194399996 1
-0.0384595683762804 1
0.00137163193491329 1
0.0365164976012147 1
-0.0536806518048549 1
0.022712050152668 1
-0.00607010340545203 1
0.0240125625420477 1
0.0320252194586432 1
-0.0119607360504577 1
0.0498981135420578 1
0.00443413591338179 1
0.0294120134236077 1
-0.0155123528769017 1
0.0400308504005775 1
-0.0378066404778564 1
0.0133235711238278 1
-0.0133566834678275 1
-0.0412759528040405 1
0.103247612941742 0
-0.00895033862335941 1
-0.0224162192223544 1
-0.00927224955262618 1
-0.0241660635569094 1
0.025018903923893 1
0.0261812625473413 1
-0.00452245332255806 1
0.00247295850286007 1
0.0700236825986193 1
0.00218329199886245 1
-0.0605807545778749 1
0.00678418281547502 1
-0.0575596914329059 1
-0.0157083773061534 1
-0.0242714199783145 1
-0.0342427599998631 1
-0.00155774312544847 1
-0.0124567000887134 1
0.00384749475547768 1
0.118887378342705 1
0.0107458450531917 1
-0.0527405465049524 1
0.00560999605393305 1
0.0509729145223045 1
0.0085452836687606 1
0.0126702517794801 1
0.0656274481245582 1
-0.0379354032192947 1
0.0374874179146715 1
0.0372106006032469 1
-0.0252070726113116 1
0.0797853213278206 0
-0.0670711556884901 1
-0.00170193767506741 1
-0.0352848767779523 1
0.0328137881517582 1
-0.0370392165922894 1
-0.0347328926249022 1
0.00218414416068936 1
-0.0410151116086006 1
0.000303605592923329 1
-0.0255522078078974 1
-0.0403229595946946 1
-0.0510849487756067 1
0.0620254576885264 1
-0.0271553965181221 1
-0.00876419017767074 1
0.0176874354621857 1
0.0209395768396444 1
0.00507834912728065 1
0.0528816838025999 1
-0.0303426519014076 1
0.0194018309986231 1
-0.0324003593421586 1
0.0320528671573645 1
0.0265800919306429 1
0.0122245206287099 1
-0.0332586280042439 1
0.0117796578449564 1
0.0649292901776999 1
-0.024082286175759 1
-0.0208261604356653 1
0.0294220362839519 1
-0.046496139633422 1
-0.00344101445193027 1
-0.00982977807040458 1
0.0154972119417774 1
-0.019370533053156 1
-0.0120502953045489 1
-0.0145773090524987 1
-0.00275796494766103 1
-0.0660304014880246 1
0.0164027103464831 1
-0.0483823146906931 1
0.00598890783837809 1
-0.0133085687949355 1
0.00148981722353634 1
-0.03529255916443 1
-0.0392538506323346 1
0.113619775929112 0
-0.0126023184485933 1
-0.0605712946271087 1
-0.04313302891671 1
0.00307062016202265 1
-0.0259741977831455 1
0.0474081346532847 1
-0.026640785841602 1
0.0500414148187885 1
0.0355880237432517 1
-0.0283142854871195 1
0.00375689542348659 1
0.0373209727435414 1
0.0427202077260181 1
-0.0640311651739396 1
-0.0104808209386935 1
-0.0358508005922206 1
0.0215130161139497 1
0.00140974817994385 1
-0.0791643374625895 1
-0.0213476698243316 1
-0.00670683263316852 1
-0.0117868664076596 1
-0.0244788229548632 1
0.039492776330807 1
0.0111623364380347 1
0.0224913766553917 1
0.00899443347997359 1
0.0536117573010353 1
0.0498781971655748 1
-0.0397368992741944 1
0.0294477596274769 1
-0.0363627295005234 1
0.00144955928583503 1
0.0400760717730248 1
0.0393026937067258 1
-0.0348736375083317 1
-0.0294241283645035 1
-0.015965533777207 1
-0.0411462359176585 1
-0.0189965817219918 1
-0.011303073665245 1
0.0397432871776239 1
-0.0282260719675284 1
0.0573984858751082 1
0.00634036837667065 1
-0.0757012003259732 1
-0.0399831196098908 1
0.0377480841375633 1
0.00375253148014375 1
0.0112788563016842 1
-0.0227410442174235 1
0.0095867475115747 1
0.0150327025503376 1
-0.0454562214200221 1
-0.0302186021303314 1
-0.106283826273766 0
0.00118553377543969 1
0.00109497563964589 1
-0.0834348373787828 1
0.00349685671237933 1
9.00886217667999e-05 1
-0.0298896942245243 1
-0.0319977596286384 1
0.0309017471094112 1
-0.053827548409838 1
0.0227051030817462 1
0.0129520835660208 1
-0.0343776644668612 1
0.0351754595613047 1
-0.0310793854815689 1
0.0717093648952083 1
-0.107022631629401 0
0.0150764298891035 1
0.0093350921184867 1
0.00301691367691872 1
0.0295280394219594 1
-0.000674316234674651 1
-0.0147204032060261 1
0.00212263755586996 1
0.024916877545879 1
-0.0462557918562133 1
-0.00372503566492279 1
-0.0494660273118024 1
0.0121412589683715 1
0.0399912338669688 1
-0.0317890510834324 1
-0.0318899576464737 1
-0.0094976690639906 1
-0.0103523138588343 1
-0.0108646797855455 1
-0.00894319673718502 1
-0.0351003633310663 1
0.000859448372762773 1
-0.0277251002415827 1
-0.0390568925505491 1
-0.0128715944339421 1
0.0504390465725296 1
0.0339906391743168 1
0.00586919114151855 1
0.0225198706467024 1
-0.0140497934269208 1
0.0342524294155803 1
-0.0642555708157427 1
0.0487375548013336 1
0.00300881510779413 1
0.0223868290616397 1
0.0437007027147259 1
-0.0147238655012737 1
-0.0166998920469198 1
-0.0317933198270453 1
-0.0252391043143101 1
0.0384239029624696 1
-0.0509052660587343 1
-0.0227971479183456 1
0.0358838118995063 1
-0.0142267048750387 1
-0.0719494460954598 0
0.017317802527222 1
0.064419989683403 1
0.0316048881577228 1
-0.0267900458540333 1
0.02480825654176 1
-0.0446274359178189 1
0.0733514931847334 1
-0.0335441253685883 1
-0.00125616079422938 1
-0.0343804298586951 1
0.0226659800060921 1
0.00793308087442005 1
-0.0131040731111476 1
-0.0415299053818493 1
-0.0115117948632088 1
-0.00763250741388206 1
-0.0675147377171546 1
0.026744834672288 1
-0.0277561649357197 1
-0.0237720803186204 1
-0.0418448731890285 1
0.00650333609453989 1
-0.101220313967627 0
-0.00370301093358064 1
0.0378652051701699 1
0.0172981979344312 1
0.00113312406054636 1
-0.0474503455654188 1
0.0369128671972408 1
0.0431828173606537 1
-0.0195326026600597 1
-0.00838489180301653 1
0.0718579030752196 0
0.0889070813769585 1
0.0230357655925153 1
0.0158325860169062 1
0.0683403481262381 1
0.0299423090523592 1
-0.0573796419633731 1
-0.0143480186411027 1
-0.03040216349423 1
0.012056890159902 1
0.0661625517839296 1
-0.092750896912251 0
-0.0137521311884967 1
-0.0394206124908492 1
-0.0095674790273434 1
-0.0263098996965639 1
0.0237994752164452 1
0.00824330532465425 1
-0.0177658861592993 1
0.0168849177605632 1
-0.0333474916777007 1
0.0697362949903904 1
0.0865779062330452 0
-0.0307090146148453 1
0.0135618279024379 1
0.0621968400662185 1
-0.0284320625522932 1
0.0440705967994924 1
0.019356554796745 1
-0.0242576177013588 1
-0.045153300971644 1
-0.0420028905946864 1
0.0514340370350927 1
0.0248396760413333 1
-0.0582979524244897 1
-0.0681793633271948 1
-6.77370060992518e-05 1
-0.0272004741586878 1
-0.0768937057125631 0
0.0448564833567388 1
-0.0258395583144208 1
-0.0481584959528233 1
0.0416030343972582 1
0.0431137494690617 1
-0.0797048247878683 1
-0.0063751032183492 1
-0.0542819846200548 1
0.0179990933877987 1
-0.00297995859106026 1
-0.0322747501113422 1
-0.00291757341315294 1
-0.00293062674720623 1
0.0370447064854559 1
0.0102255312789933 1
-0.00810273852550931 1
0.0185359535524235 1
0.0339759341546106 1
-0.0122674145527412 1
0.0137093797428825 1
0.00172666700787707 1
0.0401673084658491 1
0.0564666971007416 1
0.0566808568603758 1
0.0153258042180153 1
0.02508036685283 1
0.0742780484365286 1
-0.0110889994660019 1
-0.0220148744463992 1
-0.0612779015042545 1
-0.050156773133734 1
-0.0471032805855926 1
0.0523865666227261 1
0.0390489796261913 1
0.0421537895692605 1
0.0306625167334361 1
0.0659149455030299 1
-0.0186113942546603 1
0.0142704600891474 1
0.040939199546266 1
-0.023968998414196 1
-0.0140877370004801 1
0.00563706447159678 1
-0.0264010157053482 1
0.0634449556599039 0
-0.0258086792819494 1
0.0498046002902858 1
-0.00701919094481969 1
-0.0490092982307601 1
0.0300516368692608 1
-0.0364950506573975 1
-0.0291667476471857 1
0.0275416420376953 1
0.0740180454375013 0
0.0377346542206846 1
-0.0363868231669883 1
0.0306521836481403 1
0.00921561346405331 1
0.0408761030394807 1
0.0310374874590111 1
-0.00217553938932775 1
-0.0199948508709733 1
-0.00219289667462436 1
-0.0379262212305215 1
-0.0144879832547206 1
0.0122946902443045 1
-0.002023803807653 1
0.00248293867063612 1
0.0063518673328522 1
-0.0332149247493759 1
0.12676534183973 0
0.0454885700962898 1
-0.0161829343956165 1
-0.0181304494143776 1
-0.01926005174273 1
-0.0728571223948444 1
0.0164449944855164 1
-0.0554026650974458 1
0.00365888524966393 1
-0.0373220719915641 1
0.0121416060993544 1
0.000791211212801921 1
0.0109351163227416 1
-0.00477566476070052 1
-0.0723857214168328 1
-0.0110408428177921 1
0.0107471775016557 1
0.0545525940156108 1
0.00336167343761462 1
0.0214187404278073 1
-0.00868670589012768 1
-0.0727211475209671 1
-0.00198627751974902 1
0.0729950225390633 0
0.0203709560020004 1
-0.0177182936809628 1
-0.0360676442991004 1
-0.0317036002400257 1
0.0229259039876947 1
0.0641829863455426 1
0.00409003351069272 1
-0.0189826523448671 1
0.0632947933928734 1
-0.00427864840929792 1
-0.0227300821073084 1
-0.00301817213524738 1
-0.0324072250271062 1
-0.0327793499675298 1
-0.00100737824075 1
0.00555446115011075 1
0.0182929118879211 1
0.0228890482626549 1
-0.00235246462907916 1
0.0148181687866378 1
0.0330397913306955 1
-0.00878080873104692 1
0.0193235373364072 1
0.0229553250917894 1
-0.00740566685757039 1
-0.0468212368298391 1
0.000352470501320172 1
0.0190484751094793 1
-0.0136294257628181 1
-0.0567622867299971 1
-0.0361317434094528 1
0.0317345679614011 1
-0.0135845123504025 1
-0.0567139209659178 1
0.0294631393599668 1
0.0235309002720283 1
-0.034269494804073 1
0.0195504795875882 1
0.00356169981418293 1
0.0592767834384988 1
-0.0806433194737842 0
-0.0349713323059292 1
-0.0254298943073501 1
-0.029152068143313 1
0.00353096738321669 1
-0.017364715646028 1
0.0375787109396032 1
-0.00435007962056466 1
0.0223339593895694 1
0.0210693318656994 1
-0.00375694035531361 1
-0.0958959864732274 0
0.0108083913953287 1
0.0139775560368524 1
0.0452437398635675 1
0.0149464032286062 1
0.00917084777401731 1
-0.0802238037410777 1
-0.0163703247022699 1
-0.0442812760726422 1
-0.0237066773855504 1
0.0490607588863128 1
-3.79761605468478e-05 1
0.0181903489529955 1
0.0417612545169697 1
0.0370459760883643 1
0.0579784123428677 1
-0.0182912914933225 1
0.054483411827952 1
0.00152710533281974 1
0.0244566988607288 1
0.0862042733082076 0
-0.055545816197551 1
-0.0699054151335475 1
0.0060425313952413 1
0.0157758872109813 1
0.0119781181186489 1
-0.0289049869774137 1
-0.0343812114115216 1
-0.050387999412662 1
-0.0636201464366319 1
0.0142544063088363 1
0.0386055498028037 1
-0.0513736717824599 1
0.0536149758125962 1
0.0044931183410394 1
-0.0705772711932533 1
0.0248605372166199 1
0.0478576235966335 1
-0.0360092644209371 1
-0.0297182148087893 1
-0.0383127698616636 1
-0.0316236950635284 1
-0.0171235578066262 1
0.0156589748338581 1
-0.0256695196140316 1
-0.0283619533642213 1
-0.0275568038576312 1
-0.0236438341914425 1
-0.041778948079771 1
0.0479043518979812 1
-0.0232447554128645 1
-0.00757089203359321 1
-0.000932678114913207 1
0.0065132396652807 1
0.0399406971685686 1
0.0876945946238794 1
-0.062999923361929 1
-0.0349403087517133 1
-0.0102607438949068 1
0.0357440219790486 1
0.0213350999956848 1
0.0413869588137906 1
0.0253583616007032 1
0.072539679906361 1
0.0339098930821063 1
-0.0538702549184187 1
0.0647889986479356 1
-0.0172128646557546 1
-0.026561885977168 1
0.0627471048215712 1
0.00892975664734334 1
0.0159570837069844 1
-0.0299459926644393 1
0.0246727117320491 1
0.0127557885751826 1
-0.00481313715794292 1
-0.0259072246779667 1
0.0252241262789002 1
0.0105303711482246 1
-0.0166533083553537 1
-0.012809768431937 1
0.0398595932300497 1
-0.00634237605186232 1
-0.0243980420816814 1
-0.0198244535800296 1
-0.0106227586188264 1
0.0838995339542984 1
-0.0522419309092985 1
-0.0178984516558838 1
-0.0467198550064712 1
0.0410741943595915 1
0.0178570473117628 1
-0.0638917462138072 1
-0.00815990581656382 1
0.0699864389829242 1
0.0617796252451494 1
-0.00389692425301318 1
-0.0603287678098151 1
-0.0218693631379852 1
-0.00662390846461531 1
0.0898103224417878 1
-0.0606911972030433 1
-0.0461898806745595 1
0.0573891556276265 1
-0.00289315825137552 1
-0.0106380534142299 1
0.00350231553310187 1
-0.019467212219596 1
0.0595571280928141 1
0.00315969619240279 1
-0.00247663884706928 1
-0.0346927718150533 1
-0.00855795475748615 1
0.0274403742726835 1
-0.0137219512019002 1
-0.0412815355940826 1
-0.00338204402775584 1
-0.0224801747655181 1
0.0496979068859023 1
0.0194753950989715 1
-0.065368332443153 0
0.0109894284756846 1
-0.00340908074470863 1
-0.0530470680073134 1
0.054953823995775 1
-0.019341885508972 1
-0.0139717154378297 1
0.0134307353369999 1
-0.0620956958187033 1
-0.0199239630650966 1
-0.00723234072518271 1
-0.0256009994196363 1
-0.0210206122368214 1
-0.0311472590933955 1
0.0248301096419895 1
-0.0024132148533707 1
-0.0108620552041685 1
0.0252017869820531 1
-0.0349819774691359 1
-0.0778466070841838 0
-0.0631682078684261 1
-0.0324371843939168 1
0.00597411781134876 1
-0.00591897848676441 1
-0.00734822584703514 1
0.0780215522083792 0
-0.0279784761718384 1
0.0404266227205168 1
0.044247795365501 1
-0.0880698950395259 0
-0.0551106601666501 1
-0.0385663279832668 1
-0.03558976587991 1
-0.0348033299661541 1
-0.0456266588948506 1
0.0143818848468725 1
0.0797683508647047 0
0.0455287680108466 1
-0.0793629275838991 0
0.0160010637617335 1
-0.014794440335196 1
0.0558461265710011 1
-0.0262042670119383 1
-0.00884867518434395 1
0.0281532749087165 1
0.0304993010134324 1
-0.0273151516876596 1
-0.0491800555610333 1
-0.00913339287547449 1
0.00319909624309399 1
0.0113330027929145 1
-0.0554463634092685 1
0.0229668351204898 1
-0.0150910116337025 1
0.0254316251379319 1
0.0367494993726682 1
-0.0663007111761008 1
0.0333911306785831 1
0.0449177039220445 1
0.00340020157893054 1
-0.00361046511433023 1
0.0315860044144548 1
-0.0447329436002285 1
0.0444914265121722 1
-0.0476813505056247 1
0.0326890331032028 1
0.00295260352030888 1
0.0284506335581765 1
-0.0184898709928919 1
-0.0809217434056528 0
0.0634364618912717 1
0.0221693685711867 1
0.0303402902484027 1
-0.123586140323396 0
0.0421772254059634 1
0.0152630829575207 1
-0.00095097727857745 1
-0.0302746476996771 1
0.0414856417400723 1
0.0168583726945402 1
0.0914050146162284 1
0.0260604460269473 1
0.0286930696086027 1
-0.0293699133459549 1
-0.0187768532377588 1
-0.0561532551789846 1
0.0448999305898333 1
0.00598391168976832 1
-0.0389266656736422 1
-0.00291287189112301 1
0.0179111691380282 1
-0.00972333459955646 1
0.0206931229549402 1
0.0347646007495783 1
-0.019867768365964 1
0.0485704054854219 1
0.0151041094660382 1
0.0166357700797241 1
0.0334733069129563 1
0.0695872157752931 1
-0.079236634553128 0
-0.0488174297877641 1
0.0744591602087963 1
-0.0311659627466174 1
-0.011841188256395 1
0.00943000192284595 1
0.018480162358695 1
-0.00573158384238147 1
0.0581869871905071 1
0.0017833588674649 1
0.0379896271260221 1
0.0183222842542293 1
0.00482303907620616 1
-0.0935862151892253 0
-0.0429578975875662 1
0.0399554885813254 1
-0.0233236149792366 1
0.0138270903762677 1
0.0188452595022482 1
0.0590416630166391 1
-0.00382403453425715 1
-0.0562506212765863 1
0.0106877611454068 1
0.0228879108899156 1
-0.0138761774854161 1
0.0267707144136958 1
0.0142909821441996 1
0.0506791895361775 1
-0.00644897386481205 1
-0.0415067879529545 1
-0.0188350083620499 1
0.0928538790098052 0
0.0253305862652934 1
-0.0174872314954329 1
0.00741123284865488 1
0.014885720132592 1
-0.025521704207909 1
-0.044800375515796 1
-0.0273043782485535 1
0.000599234517492259 1
-0.0532750572602177 1
-0.0266079851595809 1
0.0261148300074723 1
0.0245641963587816 1
-0.0145794725755917 1
-0.0425920696329813 1
0.0435587739810965 1
-0.0598690429147746 1
-0.0169616915070041 1
-0.011514083164233 1
-0.00249191925242554 1
-0.0236146702442935 1
0.0603046398350364 0
0.0219709421881576 1
-0.00723745194966372 1
-0.00549176754055662 1
0.0104496844560831 1
-0.00513351148640907 1
0.00310426448009926 1
-0.0240042714534873 1
-0.0289147858441625 1
0.020123830576821 1
-0.0248032318572429 1
-0.0165352514855346 1
-0.00120606625056771 1
0.00358947591919326 1
0.0283044873112953 1
0.0428278488970491 1
0.043957513054094 1
0.0161780260588284 1
-0.0683860217169681 1
0.00495124855613513 1
-0.0733936862104639 1
0.0102733312069753 1
0.0193458677537117 1
-0.0116709708487239 1
0.0232281108270358 1
0.021424629053941 1
0.0351195691645713 1
0.0549904892640404 1
0.0493384975950104 1
-0.0564137451455196 1
-0.034185623817395 1
0.0619942038323576 1
0.0345825638921586 1
0.0218545215044918 1
0.00664167405715735 1
-0.00375161982502427 1
-0.0642095531688537 1
0.000164637674006744 1
0.00181128304070494 1
0.0197789433692555 1
-0.0241186443721227 1
0.00509477151452878 1
-0.0358448028499847 1
-0.0130082853875823 1
0.0262720728244409 1
0.039390665522436 1
0.0344648277667734 1
-0.00376687833366307 1
-0.0313083411645355 1
-0.00699914912549763 1
-0.0477840880205233 1
-0.00722694786576188 1
0.0448716156592493 1
0.0570314818052697 1
-0.00910295737021082 1
0.000182413845599173 1
0.0164846011522379 1
0.0123904757535477 1
-0.0485487508899708 1
-0.00560722542203086 1
0.01750766305594 1
-0.0122153764100346 1
0.0372537457936788 1
0.00623593096134417 1
0.0224646069030067 1
0.0510496240955106 1
-0.033047399429 1
-0.0581660324107023 1
-0.0362147768062546 1
0.0121130009232689 1
0.00887356098771217 1
-0.0489873739782912 1
0.0621440385854938 1
-0.00703805019943713 1
-0.0294115263015136 1
-0.0213441328542783 1
-0.0237193874813944 1
0.0131514377233719 1
-0.0659438204260155 1
0.02206049095401 1
-0.00275459289732332 1
-0.0150867309575865 1
0.0659534126812005 1
-0.0019637997399677 1
-0.0457842868900557 1
-0.0135138046440821 1
-0.0276039118990547 1
0.0025290303225005 1
-0.00764032869506563 1
0.0197443129180111 1
0.0263227013231476 1
-0.0498223605097003 1
-0.00916150088649776 1
-0.0643797769607549 1
0.00985547009103398 1
-0.0222259378158484 1
0.0978790793976616 1
-0.0419433531302406 1
0.02625386908177 1
-0.0283992825348224 1
-0.0278706664334077 1
-0.0243323410208432 1
0.0617553576718026 1
-0.0766108008710499 0
0.0118314381403577 1
0.0365790882313414 1
0.0526824408176503 1
0.029448163654311 1
0.0153897541614816 1
-0.098530010910493 0
0.0482786019394041 1
-0.0114981682301945 1
-0.0393653548321628 1
-0.066803096187198 1
-0.00478812802941354 1
-0.00566520950251416 1
-0.0449433825257754 1
-0.028623208070453 1
-0.0384509901279764 1
-0.0503571096246253 1
0.00484181443079552 1
0.0158104194544694 1
-0.00269759225023266 1
0.00940400763976659 1
0.0501144620003845 1
0.0471809468062102 1
-0.0579003072303937 1
-0.0262454913598486 1
-0.0138427846087514 1
0.0200896080061362 1
0.0456132565969785 1
-0.0704049227094274 1
0.0498360714436753 1
0.0657779847091419 1
0.0195963809560949 1
-0.00730461665110142 1
0.0991873053861791 0
0.0158737474490498 1
0.0308875346879958 1
-0.0200258122882149 1
-0.012372216147547 1
0.0508588765612592 1
0.0157436240466658 1
-0.0344392152090878 1
0.0478919945099898 1
0.0426564744805551 1
-0.0829267421894293 0
-0.0275189690408214 1
-0.0163677523831079 1
-0.0321098698080158 1
0.00288926224443846 1
-0.0728505465127827 1
0.0679131002661217 1
-0.0838867647925451 0
-0.0300111175194463 1
-0.0714955824924827 1
0.00593087151211256 1
-0.023421290420303 1
0.00672094107360659 1
0.104097297381073 0
-0.00465036856342465 1
0.0485577965442257 1
-0.0258942648460622 1
0.0300120829281987 1
0.050230786308119 1
-0.0453983474699513 1
-0.00176352818955335 1
-0.0437979944293541 1
-0.0204202289831925 1
0.0462737872754496 1
0.0226818145358264 1
-0.0310193869322208 1
0.0417431114925312 1
-0.0168204526464975 1
-0.0118570238661385 1
-0.0263844728873412 1
0.00962588618177831 1
0.0054448573549687 1
-0.0307295902079991 1
0.0375161553988234 1
6.53585611189165e-05 1
0.00659454524456457 1
-0.0433765754262207 1
-0.0060982013323832 1
0.0537297451099846 1
-0.0174549232721873 1
-0.0134930026321553 1
-0.00845663883020898 1
-0.039868192419427 1
-0.012474172537481 1
0.00254742642386987 1
-0.0530262923664489 1
0.0324653754207717 1
0.0619749681805671 1
0.00813230891935271 1
-0.0283269269603555 1
-0.0377183133748369 1
-0.0262092884442953 1
-0.0709434775923608 1
-0.0178640131992645 1
0.0168881038947698 1
0.0253265741149247 1
-0.0233036647884756 1
-0.0168131363264242 1
0.0118440092697494 1
-0.0341777675567049 1
-0.0955776329518822 0
-0.00853639662321173 1
-0.0203418652077431 1
0.0730888376320594 1
0.00876290567342172 1
-0.0488323274672037 1
-0.0691191710154191 0
-0.00131105816818948 1
0.047128504296905 1
-0.00597109360997189 1
-0.0218152135365666 1
-0.0113468728969104 1
0.0552652406071488 1
0.00557848265333641 1
0.0251432737387181 1
0.00861497795561332 1
-0.0427309722568795 1
-0.0130583710453683 1
0.0117213791648642 1
0.040722092447165 1
0.00120255830979229 1
-0.0256557522787057 1
0.0392885394480436 1
-0.051664879786728 1
0.0479077035926412 1
-0.0234737389288418 1
-0.0203416951538051 1
-0.0531492533831105 1
-0.0936324999143233 0
0.00986255168306387 1
-0.0413410493075706 1
0.017779561100768 1
0.0322490213169114 1
-0.0639349641776613 1
0.0870140128494126 0
0.00312444168366247 1
-0.0148239940729451 1
-0.00175615627205886 1
-0.0149492168204162 1
-0.00190987152178351 1
-0.0130796479947432 1
0.00944613317060251 1
0.00396821530539297 1
0.0448989863528656 1
-0.0302367859780959 1
-0.0292794711994891 1
0.0161938219814192 1
-0.0205281530422827 1
-0.0186891468201645 1
-0.0286084897308241 1
-0.0429113822927815 1
0.0349249448655379 1
0.0184259912011355 1
-0.0554035100382827 1
0.00215515640574656 1
0.0158753200306575 1
0.0168840656859621 1
0.0119201372095211 1
0.0486095668657442 1
-0.00477126909823625 1
-0.0105243335118669 1
-0.030833896699937 1
-0.0288639400147684 1
0.0143145139818618 1
-0.0319282907166583 1
0.0102376952442737 1
0.0404384559417523 1
-0.0356072675408582 1
-0.047974400686404 1
-0.0283643526825785 1
-0.0486150329908405 1
0.000635155930805258 1
0.0797528526419304 0
-0.0287126064637743 1
0.0659956185754501 1
0.0133478369821583 1
0.0589513366343348 1
0.0184665252995703 1
-0.00356745697860739 1
-0.0200860400109177 1
-0.018990244358174 1
-0.012289272157552 1
-0.00326105973842308 1
0.0242762338468934 1
0.0322524667218559 1
0.0328879062582468 1
-0.0140793250660379 1
0.0270840454918519 1
-0.0341933328748115 1
0.00129835086136773 1
-0.00238189221883347 1
0.00819317214005236 1
0.00741342682026975 1
0.0370750114982715 1
0.0991971293173857 0
-0.0023367834203915 1
-0.00325096643937762 1
0.00595968487873869 1
0.000979923084413704 1
-0.0186861774264623 1
0.0088592340946033 1
-0.032223294544105 1
-0.0189527403194801 1
-0.0550491343715306 1
-0.0456502799141353 1
-0.0442559353644855 1
0.00866935799236383 1
0.01538103797337 1
0.00600352804489817 1
-0.0194256488817086 1
-0.0224541846197969 1
0.0153108538992047 1
-0.0600044117235364 1
0.0631923790635295 1
0.0426572624644267 1
0.000175539727414256 1
0.00356512223815941 1
-0.00918418161635627 1
0.0383595902913501 1
-0.0138249764770791 1
0.0294651982537131 1
0.0346174280347935 1
-0.0889931593663963 1
-0.0622873672807496 1
0.0522548870444683 1
-0.0092278162301631 1
-0.00608002721939286 1
0.0320896075201907 1
-0.00534637444364675 1
-0.0172576511038828 1
-0.0508599571948253 1
0.0186470677801024 1
-0.00862615341728599 1
0.0168233151441652 1
0.00684834447642367 1
0.0184498073417716 1
0.00153961910080661 1
0.0362185734675625 1
-0.00662025427233414 1
-0.0428573880850232 1
0.0303815017298541 1
0.0486767937936208 1
0.0449738099283417 1
0.0466914885083707 1
0.0678991693340761 1
-0.0253313753080424 1
-0.0123849900930557 1
0.0146934579126692 1
0.028711873903836 1
-0.0188763935793785 1
0.0397603320755991 1
0.0182965528351507 1
-0.00483982646430763 1
-0.00991430505731773 1
-0.12850128008304 0
0.0273294819782857 1
0.0774714716750049 1
0.00932618689653548 1
-0.0314071513886924 1
-0.00757278830833247 1
-0.0100621485399648 1
0.0172647433759341 1
-0.0503079184998843 1
-0.0207220793000647 1
0.0493898490908145 1
-0.0511469959081333 1
0.0463217967680677 1
0.018204843565157 1
-0.0210145198647466 1
-0.0437750345049082 1
-0.0337338187059238 1
0.0691052156809241 1
-0.0928962183699865 0
-0.0137674596057884 1
-0.00328054011706673 1
-0.0717346845375996 1
0.0114830345429969 1
-0.0433342045643392 1
-0.0492613050442797 1
-0.00279439823165681 1
-0.03184429888486 1
-0.0784235359177095 1
-0.0339992373464596 1
-0.0383549841347539 1
0.0384512867655086 1
-0.0183472307698625 1
0.0436262058116423 1
0.0819549694013998 1
-0.0331523368323455 1
-0.0142135159743317 1
0.00679699718945546 1
-0.00643973654275345 1
-0.0368997439758592 1
0.0145853844438334 1
-0.0301063157264291 1
-0.0663058953745396 1
-0.018745537770511 1
0.033496796594741 1
-0.0424577505871682 1
0.0647978643775044 0
0.0217919576492177 1
0.0160991583730279 1
-0.0947143960117159 0
0.0505575288096451 1
0.0536570763610085 1
-0.0511717384292445 1
-0.0825353083526288 1
0.0149393323919888 1
-0.0331733345747423 1
-0.0167633852897034 1
-0.0153535042643312 1
0.0271567386828394 1
0.0511911430485584 1
-0.0521167984418284 1
0.0166848566932703 1
-0.0137265776140254 1
0.00530022852150819 1
0.00557228267485765 1
0.0192838472143339 1
0.00388349463870232 1
-0.0550918452318015 1
0.0254681445830538 1
-0.105475489189302 0
0.0218827700864132 1
0.0224845988357137 1
0.027838079587114 1
0.0403281558594843 1
0.005570870982683 1
-0.00763963940922221 1
-0.0146592452661375 1
-0.0202386380998082 1
0.0353331703620645 1
0.0402510138794384 1
0.0601196796916007 1
-0.00822633548597 1
-0.0181291176494444 1
-0.0498404115092614 1
0.0489335869389503 1
0.0528304819663583 1
0.0266239664794327 1
-0.0127594795705244 1
0.0478137120161514 1
0.00738400520854431 1
-0.0589235188378544 1
0.0212406245057929 1
-0.0185678607656878 1
-0.0601170360691122 1
-0.00473236303793804 1
-0.031163295543406 1
-0.0153002729070247 1
-0.0424107287977306 1
-0.0249437741530119 1
0.0568073743426694 1
0.00496502152282741 1
0.0569552693729496 1
-0.0153762815548096 1
0.031154095755289 1
0.042098463713427 1
-0.00150968239613379 1
-0.00212790592182307 1
0.0170089358062595 1
0.0596589210458462 1
0.0130771513816914 1
0.0162507601314027 1
-0.0571267674062174 1
-0.00949505882914132 1
-0.0366551794769041 1
-0.00172041187545714 1
8.07683053528239e-05 1
-0.0120687204334332 1
-0.0039674971683056 1
-0.101685198204908 0
0.0164125869976028 1
0.044376426031705 1
-0.0499482204424456 1
0.0341406978734608 1
0.0541907529640607 1
0.0826982906238495 1
0.0306080463093938 1
0.0487096830029658 1
0.0177619588811464 1
0.015555876764438 1
-0.0405681398762418 1
0.0527994590703435 1
-0.00191555475516521 1
-0.0487179121963953 1
-0.0476059282276219 1
0.0749464421142881 1
0.0849207188570133 1
0.0675699209529916 1
-0.000836137668206617 1
-0.0128534100317702 1
0.0202189955981863 1
0.00486372671046106 1
0.000925764704049818 1
-0.00406990181356181 1
0.0934564607930354 0
-0.035944155876736 1
0.0389080128317945 1
0.0241693866219776 1
-0.0139031721485664 1
0.0448695884627085 1
-0.0293589215314377 1
-0.0849378640156309 1
-0.0163306389784969 1
-0.013642372710025 1
-0.123182718849597 0
-0.0218948544203483 1
-0.0467367654019932 1
0.00153857433925554 1
0.0540578088362019 1
0.0147447360774285 1
-0.0132390303395799 1
-0.0248622817768951 1
-0.0260295457849366 1
-0.000578389282597844 1
0.0310723747954363 1
-0.0136070747227454 1
-0.0637733583232874 1
-0.0609659145333536 1
0.0959030702709556 0
-0.0257233028987412 1
-0.00790615428432586 1
0.0451728085029616 1
0.0852899847696144 0
0.011670165598757 1
-0.0904387710210562 0
0.0321121644476739 1
-0.0728192090345613 1
0.0877283579328589 1
0.0121467506459285 1
-0.0651335962276448 1
-0.043652676810537 1
-0.0203465828913208 1
0.00730698017148925 1
-0.0763221654237577 1
0.0178989976131236 1
0.000940483403598882 1
0.00349446001801673 1
-0.0282596625679495 1
-0.024206146525761 1
0.0409979877323006 1
-0.021841719594683 1
-0.0123610136832097 1
-0.0923701872535095 1
-0.0783049546589388 1
-0.0138986079603585 1
-0.00588211950900819 1
-0.055026302875606 1
-0.0821361621764966 0
0.01618219432336 1
-0.0251280234354936 1
-0.0121054956196114 1
0.044188644595929 1
-0.0236522365334357 1
0.0439724003854645 1
-0.01226413638212 1
0.049063962808938 1
-0.0351698098389505 1
-0.0325808664341889 1
-0.00174380048728463 1
0.0593715931311386 1
-0.00734279365549415 1
-0.0193127519042722 1
-0.0382799366550967 1
0.0355998829645281 1
0.0761228517189924 1
-0.00633693593496774 1
0.0239606850071289 1
-0.0193599654467777 1
0.0398866837368299 1
-0.0303457000845269 1
-0.00896333176571441 1
-0.00661295987375678 1
0.0105132253488853 1
-0.0266377397831131 1
0.00685766364491159 1
0.00965640824018264 1
-0.0225622924208589 1
-0.0336256995190399 1
0.0882396602315731 1
0.00149167859108957 1
0.0249205337813767 1
-0.00905796262164256 1
0.020452493277811 1
0.0371969237392494 1
-0.00958263426819099 1
0.0177679747283742 1
-0.0227351579181448 1
-0.0249024195377271 1
0.0122281197743526 1
-0.0133942212764848 1
0.0407895350558679 1
0.0760620126914485 1
0.00198050294325533 1
0.0238788880559851 1
0.00411108457071487 1
0.0278193186715655 1
0.0117639409988253 1
-0.00551312747407315 1
-0.0494269812137005 1
0.0114568513276352 1
0.0187878082203107 1
0.00286189362964791 1
0.0292146821777248 1
-0.00318026557267311 1
-0.0169935117146569 1
-0.0684755729830073 0
0.0183693671395145 1
0.0487227276399757 1
-0.0798996835371776 1
-0.0210157894647697 1
0.0258964270351809 1
-0.0256081869285927 1
0.0142748729330076 1
-0.0055115217998926 1
0.0506571368623702 1
0.0350389756272564 1
-0.00561115179413949 1
0.110037152575082 1
-0.0129436340901511 1
-0.020008634382322 1
0.0445190445850074 1
-0.0785421369051692 1
-0.0159824333765397 1
-0.0777521943760938 0
-0.0334536193057404 1
0.0205642927530924 1
0.0195868411268094 1
-0.0332495792990883 1
0.0227553315642972 1
0.0232725340034215 1
0.000267300283435988 1
-0.0222339910775374 1
0.0342797276155429 1
0.0210073750535895 1
0.0424952627261413 1
0.0037471822309285 1
-0.0154612546493935 1
-0.0966030625663188 0
0.0558971736650069 1
-0.0741652756212088 0
-0.024597935190913 1
0.0198025769319673 1
0.00642216267077592 1
0.0465192746483861 1
-0.0455576245932875 1
-0.0255319973255971 1
0.0274355718399657 1
0.0078016988242914 1
0.0165435460471185 1
0.0078303304514157 1
-0.00732575359500168 1
-0.00219190146569128 1
0.0442035054086222 1
0.00890974857690379 1
0.0387128282170656 1
0.0142709206970057 1
-0.00672390952124086 1
0.0258970500643271 1
-0.042881166997959 1
0.010907164873882 1
-0.0520989578575934 1
-0.0072995685615818 1
0.0154769232717222 1
0.0290864140863019 1
-0.0443236613073938 1
-0.0115434726397336 1
0.0395643973416637 1
0.0230629975883065 1
-0.0367623808264501 1
-0.0348232027322412 1
0.0104678234518646 1
-8.13271879936336e-05 1
-0.0131455322261002 1
0.000638496796956291 1
0.0148826276676157 1
-0.0565510165660332 1
-0.0335560267913523 1
0.0142218851619557 1
0.00981573590329935 1
-0.0712117432730768 1
-0.0324530412214303 1
-0.0411911635685547 1
-0.0665352608437239 1
0.0124930549262618 1
-0.1157143316427 0
-0.00220345668199014 1
0.0276605611637653 1
-0.0125194074203947 1
0.00707175121949872 1
-0.0153430272326759 1
-0.0231712550172129 1
0.0147864185577576 1
0.0199190320237186 1
-0.0206405459480739 1
-0.0235916266929856 1
-0.00834578659912642 1
0.0203503293875007 1
-0.00422905010337655 1
-0.021713771934048 1
0.0579546220878091 1
-0.0705378434736167 1
0.0337299285867989 1
0.0570759247356143 1
-0.0481486352469614 1
-0.0603762709839055 1
-0.000837237583385672 1
0.0126006454138425 1
0.0228505396987347 1
-0.010696463927058 1
-0.0181648734693971 1
0.0317507775134049 1
0.042190499626189 1
-0.0580136954722619 1
-0.0311289934150497 1
-0.059562260158944 1
0.0115819522491451 1
0.0311585307044195 1
-0.0139831278494757 1
-0.024979013469494 1
0.0159845195985844 1
-0.0149566728782637 1
0.0209855326412044 1
0.0152755539118861 1
-0.0186523603585918 1
0.0471515357458748 1
-0.0145970621795461 1
0.00931465734468427 1
0.0513664298788876 1
0.044514192673321 1
-0.0034919511118173 1
-0.0231439013176236 1
0.0369112596026654 1
-0.0182235101635572 1
-0.029263469174705 1
-0.0995004569522145 0
0.0445063718983886 1
0.027625857325733 1
-0.020273469981617 1
-0.0291775706038941 1
0.0478253912422077 1
0.0117103195719387 1
0.021688133200336 1
-0.0503742855145547 1
0.00602333397599587 1
0.078680496353117 1
0.0114070624069592 1
-0.0470508309509731 1
0.0126444044616745 1
0.0527403025228076 1
0.00171982230683098 1
0.0524690181832913 1
-0.0363192988019644 1
-0.0319631151481464 1
-0.00287453088843848 1
0.0642542816691048 1
0.0170611007458511 1
0.00554315840765744 1
0.0277001417769327 1
0.0442547959313731 1
0.0185235354283894 1
-0.0170313286650923 1
0.0343648009472052 1
-0.0028991135007311 1
0.0169872387892894 1
0.0358377152740674 1
0.0608649034832512 1
-0.00791330766658986 1
0.00593638354128933 1
-0.032943958070484 1
-0.0376929825788501 1
0.0191946295144921 1
-0.0469500359067953 1
-0.0265533052279568 1
-0.0175466045060263 1
0.0162010816374607 1
0.0865097295857212 0
0.0479820440035465 1
0.020803346360885 1
0.00582485735559095 1
-0.0242051096205659 1
-0.0459699735057638 1
0.0646100075849287 1
0.000766249461754853 1
-0.0472265977661409 1
0.0145753472745199 1
-0.0433965719522717 1
0.0239711314635261 1
-0.0182103904246394 1
0.025852627434687 1
-0.0356728004877564 1
0.0260823038467202 1
-0.0377291570226668 1
-0.000582760656341102 1
-0.0288429438025339 1
0.0200767196037187 1
0.0245672331417259 1
0.0553418759221639 1
0.0608262449923292 1
-0.0189659095361158 1
-0.0317532564900333 1
-0.00163113715265651 1
0.0140769305040879 1
0.0342550001074867 1
0.00651281974819592 1
0.00225753641094087 1
0.00274139470504534 1
-0.0700614576427603 1
0.0718098160722653 1
-0.0111811613867423 1
0.0122767325528435 1
-0.0606813574676593 1
0.0482195306652275 1
-0.00550454063476603 1
0.0106308557539637 1
-0.0292422945325612 1
0.0389913366864615 1
-0.00482712135210051 1
0.0366945751480829 1
-0.00288630418908797 1
0.00133709787774866 1
-0.0463712524553898 1
-0.0442087808679719 1
-0.056138398935517 1
0.0331356051070698 1
0.0179976724794088 1
0.0534548566422455 1
-0.0208442043562587 1
0.0564905531616495 1
0.0155744444529545 1
0.0207235064747035 1
0.0209778345922151 1
0.0151053305418436 1
0.063103179897349 1
0.0235556979787707 1
-0.00524192489352054 1
-0.0469130570481248 1
0.060672131733391 1
-0.0311173423624495 1
-0.00143548459337744 1
-0.0394351739794095 1
-0.00992588975655676 1
0.0112452878509727 1
0.0512978061252308 1
-0.0818876704089594 0
-0.0101133218675975 1
0.0082942802165352 1
0.0514371930302119 1
-0.0113576555045885 1
-0.0235612968046542 1
0.0127242544832742 1
-0.0916383059418782 0
0.0662995310075939 1
-0.00565291285290421 1
-0.118783878193965 0
-0.0336959743228358 1
0.0449726984271649 1
0.0214914543111859 1
0.0516012226682 1
-0.023393835971305 1
-0.0371772751764411 1
-0.0358053926931579 1
-0.0190979906960771 1
0.0433269071948927 1
-0.0416492430094751 1
0.027764259472479 1
0.00748046334890706 1
-0.0513476734687498 1
0.0466557888212743 1
0.00776166395440256 1
0.0262075155488393 1
-0.0164151695215022 1
-0.0149290760243053 1
-0.0381579056981823 1
0.0286918544709578 1
-0.0269855287936901 1
0.0519299387616867 1
-0.0165002260913442 1
-0.0313005216146242 1
0.00660980847055402 1
0.0131871334179426 1
0.0177892223454922 1
-0.0919644179128548 0
-0.0709236725864247 0
0.0704473701418898 1
0.0258893682622848 1
0.039971507970341 1
-0.0236532797292931 1
-0.0529893875840114 1
-0.0159310424862115 1
-0.0588451803067868 1
-0.0221893657929824 1
0.0500980686479881 1
-0.0577411160746318 1
-0.0190021808368485 1
0.0100052189220604 1
0.0288257377822806 1
-0.00856595739227715 1
0.0313641352778466 1
0.0679245474983403 1
0.0293766625749035 1
-0.00256825317427356 1
0.0249341394202973 1
0.00892819116557748 1
0.0352335302168921 1
0.0243004136094017 1
0.0208851528956184 1
0.045122557901287 1
0.0105125733746028 1
-0.015607095858028 1
0.0232424792302648 1
0.046553231994511 1
-0.00437006989050899 1
-0.0802388472269252 1
-0.029494831846044 1
-0.0517319330068358 1
0.0424853184468113 1
0.0410928594365564 1
0.00102697576341351 1
0.069759254823647 1
-0.00632165934933986 1
0.0340658057622962 1
-0.0513123182284574 1
-0.0109802864731885 1
0.0059452263034156 1
-0.000224541691391176 1
-0.0998825095659944 0
-0.0163108979261931 1
0.0782086709023301 0
0.0156411803401988 1
0.057555262238024 1
0.00225294399886239 1
0.0179915985101147 1
-0.0112948959744941 1
-0.0620988669639662 1
-0.0158749269816817 1
0.00139675120769818 1
0.0232033094378736 1
-0.00103539169509047 1
-0.0043789945872795 1
-0.0267306556247101 1
0.0367478483266242 1
-0.0547179700711383 1
-0.016940398049016 1
0.012585768868034 1
-0.0246135643460097 1
0.00995458553603113 1
-0.00976161984411602 1
-0.00197418450404759 1
-0.0446316171395967 1
-0.00936806260809481 1
-0.0107822663113451 1
-0.0027222459213974 1
0.0617861804776697 1
-0.00079635188186669 1
0.0142599067225817 1
0.014005956427631 1
0.0682148360855984 1
0.00863209886499302 1
-0.00202399186065996 1
-0.0491046405342134 1
-0.0199362778438622 1
-0.0405881437331556 1
-0.0404700182418751 1
0.00775091881385996 1
0.00916428137015449 1
-0.00296706240720152 1
0.0319679034290825 1
-0.045907305981781 1
-0.0365785143299325 1
0.0347127839181774 1
0.0113857924145494 1
0.00711178925614118 1
-0.0603705873792716 1
0.00333754943787157 1
-0.0117687183834563 1
0.0250343173773203 1
-0.00656529817093429 1
-0.00737584270725296 1
0.0328664888724608 1
0.0266799376897558 1
0.017336817978908 1
0.0813567178810457 1
0.0409131202087876 1
-0.0419359760536388 1
-0.0385186453726401 1
0.00907389957621337 1
-0.00665625166398455 1
-0.0279955154188285 1
0.0273444360746376 1
0.0339095526255948 1
0.0599309962525715 1
0.0346082860398275 1
-0.0246260596909601 1
-0.0259711005100204 1
0.0569565725769789 1
0.00624161497058894 1
0.0141031542951436 1
-0.00362097355839008 1
0.0146518157200619 1
-0.0275940487543154 1
0.0557034721156826 1
-0.0234236309202065 1
0.0126581081020262 1
-0.017421512960504 1
0.016314432275488 1
0.0288607095232623 1
0.0317758745014385 1
-0.0336514956479565 1
-0.036790057944159 1
0.0328970847285741 1
0.030116602922905 1
0.00662864358575233 1
0.0420845985433524 1
-0.00629208136173468 1
0.0560127828044315 1
-0.0264870898812943 1
-0.0049008479278415 1
0.00221627235233028 1
-0.00597694485895605 1
-0.0430019488904462 1
0.0230253292213591 1
0.0653331096889786 1
-0.0619897909307469 1
0.018582937802203 1
0.0621875567411553 1
0.0176238716626529 1
0.000667366886969608 1
0.0129593896704836 1
0.0059295326140422 1
0.0445098042775594 1
0.0530009369144613 1
0.0208648532356914 1
0.0256025189850851 1
0.0145545060355759 1
0.00541321302005909 1
-0.0632867724565594 1
-0.0128751868659946 1
-0.0494500357666842 1
0.0316363434720111 1
-0.0489268785566657 1
-0.0108175429882823 1
-0.00923660624788012 1
0.0320497025661505 1
-0.0352999809492497 1
0.0241014056399908 1
0.0327087559774108 1
-0.0054018375969082 1
0.0227521273888779 1
-0.0476057756853007 1
-0.0464858263702383 1
-0.0479424729236076 1
0.0140287031665844 1
-0.0155032905010579 1
0.0255221705784623 1
0.0823270742412429 1
-0.0137343491389441 1
0.059404439230175 1
0.00786143556656138 1
0.024918016810513 1
-0.017261260563002 1
0.0202093912081279 1
0.0236762847361681 1
-0.012918006163689 1
0.0390399551501337 1
-0.0427091076931979 1
0.0196799739621185 1
0.0218683620325007 1
-0.018092899515588 1
0.0416663531241528 1
-0.0416538063210264 1
0.0201255695732724 1
0.00443333144158997 1
-0.0584929903581036 1
-0.0128829217009905 1
0.0214017697095064 1
-0.0401017868497844 1
0.0535079952692006 1
-0.0316463820607085 1
0.0778419293800994 1
-0.0523799879464458 1
0.0312152753967932 1
-0.00226954494337531 1
0.0786865781611071 1
-0.0218979938871633 1
0.0281566685531527 1
0.03171392158841 1
0.0501401405428969 1
0.0699228104020437 1
0.0183015721899619 1
-0.00777507215326915 1
0.0394268751160032 1
-0.029889754141587 1
0.0461781958561075 1
0.00260971781373232 1
-0.0621220045610063 1
0.000384616019382731 1
0.0157495832704722 1
-0.0649375321186232 1
0.0241795322247417 1
-0.0123484514159455 1
-0.0314647569864685 1
0.0379562348027003 1
0.0197080530610263 1
-0.0149538207753502 1
0.0139988807938911 1
0.0289859172891506 1
0.0869750292588198 0
-0.00337962653965468 1
0.00653887026293505 1
-0.0368565046224672 1
-0.00352959079256613 1
0.00655329032600287 1
-0.00856163245011056 1
-0.0443948421774839 1
0.0158960455092953 1
0.0201790278182625 1
0.0056557512078025 1
0.000704149051888642 1
-0.0141171892662593 1
-0.0285620209311121 1
-0.0384798546790791 1
0.036797524867832 1
0.0461907562757788 1
0.0485441408564727 1
0.0197205728318331 1
0.0739660016704932 0
-0.027641565868197 1
-0.0543135643785144 1
0.0142101502804431 1
0.087659367642109 0
-0.0892754267700794 1
0.020737812858312 1
-0.0134187062184191 1
-0.0604755709375302 1
-0.0527748731629328 1
-0.00489739113711708 1
-0.00673646014586845 1
0.0586275096344495 1
-0.0252437548936021 1
0.0200069786264387 1
0.0249624532947561 1
0.0295862048010669 1
0.0144275589239618 1
-0.0421675213429837 1
-0.0236302232639499 1
-0.0422067643475051 1
-0.00647298554400417 1
0.0346317159339839 1
0.00799039043366781 1
0.00579176010884109 1
0.0169968923818737 1
-0.036798212750294 1
0.0245079447808389 1
0.0344209842251315 1
0.00673696141140571 1
-0.0200651574721874 1
0.0193246697811249 1
-0.0375320488435866 1
0.0204969000412693 1
0.028989703916253 1
0.00662479229272937 1
-0.0310822346224687 1
-0.0675371671356804 1
-0.0779448782869998 1
-0.00460506369453631 1
0.0160593786842983 1
-0.0329777568484224 1
-0.00794939839143693 1
0.0076528799694852 1
0.00136717386749922 1
-0.0143386273378786 1
0.0112193615947386 1
0.00893991902814912 1
0.00621675483695869 1
0.00264914176807021 1
0.0480603354199818 1
0.0146160250215194 1
-0.0156391783675988 1
0.0219303183418997 1
-0.0155801947616141 1
-0.010380639971301 1
-0.0149177508187505 1
0.0225105118794062 1
0.0177768443463834 1
-0.00494673791392607 1
0.059944902734323 1
0.0336264289135108 1
0.0585718771093743 1
-0.0207478563721805 1
-0.0512001988863671 1
0.0114886604918687 1
-0.000878281549988307 1
-0.0342983121622871 1
0.0337302901996638 1
0.0341450718051698 1
-0.047642236457428 1
-0.00315435134640326 1
0.0668316369062414 1
0.0392287088747329 1
0.0564567306080519 1
-0.0884076837870902 0
-0.0508699875696413 1
-0.0451330460539362 1
-0.0102871489976035 1
-0.0142845180461714 1
0.0393227078271021 1
-0.0456516436497103 1
-0.0054675046777683 1
-0.0439461003798614 1
-0.0173855154248541 1
-0.0716368874414822 1
0.0254156268607792 1
-0.0489904414336703 1
0.0122941339780788 1
0.00261162007791697 1
0.0416395031576506 1
-0.0163273498313914 1
0.0954414413562203 0
0.023932241279388 1
0.00459495809285333 1
0.0264802446608655 1
0.0398347455277184 1
-0.0507636989635796 1
-0.0283121797102354 1
0.00940656049014931 1
-0.00914866416170353 1
0.0222176179411177 1
0.0137779368876148 1
-0.0231366069498318 1
-0.0524230417684964 1
0.0306918650588353 1
0.0599775036076128 1
-0.0370102303154607 1
-0.0187879820244996 1
0.0150334662877598 1
0.0128081706606919 1
0.00736738203672219 1
0.0326787412467211 1
0.00275131523877799 1
-0.013061565076194 1
-0.0617851370238891 1
-0.00574511477506893 1
0.0521095023041746 1
-0.0510352596486907 1
0.0298694418696932 1
-0.0668879831437286 1
-0.0319055317855514 1
0.00828842804644256 1
0.0409485876517474 1
0.0718269384246184 1
0.00375192709003816 1
-0.0243911974621478 1
0.0367888545351316 1
-0.0216003044938764 1
-0.0140909130366432 1
0.0590382438153595 1
-0.020672225238514 1
-0.0626261697576588 0
-0.0439628226448458 1
-0.00733490752283458 1
0.0327489783643113 1
0.0434486810917569 1
-0.00627879039111168 1
-0.0536899518190585 1
0.0118852473006918 1
0.0430589941436191 1
-0.0315324033990523 1
0.0354419268848089 1
-0.107261397376703 0
0.0262317096790927 1
-0.0736410253147159 0
-0.0483055037024622 1
0.00863586595474976 1
-0.0282192228771961 1
0.00434128202197888 1
0.0191448815485616 1
0.0148107077885396 1
-0.0739717480615337 0
0.0415506662932026 1
0.0292671251948026 1
-0.0387494406080003 1
-0.0350435216471079 1
0.0175117707216437 1
0.0660241811339153 1
0.0417208637225998 1
0.0135052031482712 1
0.0435352520612025 1
-0.0492309474482885 1
-0.0532023345841053 1
-0.0334608582432792 1
-0.00798100088054811 1
0.0151718351869706 1
-0.0536576025399411 1
-0.0360477076158606 1
-0.0584106681052944 1
0.0568613536826289 1
0.0180063637361963 1
-0.0133721153109669 1
-0.0320693989418884 1
0.0518739535115663 1
0.019290835033209 1
0.00727915455884129 1
-0.0927632721467119 0
-0.00652114023066724 1
-0.0188716898619275 1
-0.00646157226734107 1
-0.0446423708443487 1
0.0153597107419432 1
-0.000321804720941284 1
-0.0314929908480387 1
-0.0315304425277153 1
-0.000874478208325612 1
-0.00728732007894704 1
0.0526316686049233 1
-0.019182518199814 1
0.0330093073235615 1
-0.0469437339069697 1
0.00497341713979862 1
0.01923399328205 1
-0.00396625544048234 1
-0.00476829413900798 1
-0.0204081433507105 1
-0.00634202434674512 1
0.0320818040538927 1
0.0963297814769976 0
0.0277667007224634 1
-0.02575638883182 1
0.0176346851333351 1
-0.00837916321030628 1
-0.0120682453080077 1
-0.0227125061922759 1
-0.0275529537633817 1
0.0403848284537301 1
-0.0149651101341049 1
-0.0335955874942363 1
0.0479260425029244 1
0.0136393312417221 1
0.000414063431614716 1
-0.00567597170554042 1
0.0713797566922395 1
-0.0627066743205811 1
-0.00230426840299941 1
-0.0586971826733099 1
0.100459489625221 0
0.0330505460572106 1
0.00529398247814078 1
-0.00906314589415804 1
-0.0257019517275396 1
0.00567408111413452 1
-0.00329650229841229 1
0.0136815854004371 1
-0.0381458186396817 1
-0.0131581321715329 1
0.0604028350336104 1
-0.0210979738812524 1
0.0550116956655685 1
0.00796202672645407 1
0.00936102392634103 1
-0.0371151521885552 1
0.00183137748445228 1
0.0197948807605868 1
-0.0122712369502909 1
-0.00445704361348461 1
0.0231424320875757 1
0.086848825083549 1
0.0380835064367607 1
0.00501921975020046 1
0.0333851364176884 1
-0.0174718879597637 1
-0.0646859892552842 1
0.015292830006128 1
0.0558391543009138 1
0.000963262681246659 1
0.0285144935065472 1
0.00988433162366426 1
-0.0477682038058668 1
0.00906862201162754 1
-0.0209646839312963 1
0.031827222880535 1
-0.0913789128322253 0
-0.0324618047982271 1
0.0408721679490982 1
-0.0313616436288484 1
0.0102093662372456 1
0.0488495252882654 1
-0.0265036709067779 1
0.0454584018711876 1
-0.0312220127043893 1
0.0188977661090385 1
0.108980952367817 0
-0.039663710012871 1
0.0373479928781839 1
-0.0146100607746489 1
0.055548136533232 1
0.0640010237535757 1
0.00620004517702489 1
-0.0208524464508489 1
0.0197806520149291 1
0.0411662435146453 1
-0.0252314944003024 1
-0.0634674768654288 1
-0.0112701577591076 1
-0.0035298220675138 1
0.0362726004756046 1
0.0209938399977848 1
0.0828203192947293 0
0.0387794309965023 1
0.0259891855664426 1
-0.0092643983653114 1
0.0680483971090245 1
-0.0535161037876729 1
-0.0154810570940605 1
0.0419277915084028 1
0.0322207145281993 1
0.0202336829716305 1
0.0570201118108172 1
0.0519702198828611 1
0.0039043642950414 1
-0.00107721073941568 1
0.0252642464528292 1
0.0509510176605276 1
-0.0569464079638216 1
-0.0632836973208131 0
0.0234880907332717 1
-0.0127656392633535 1
-0.0109956232937168 1
-0.00359907204484544 1
-0.00186659074947955 1
0.0173666703799735 1
0.0477946543838334 1
0.00330230068838821 1
0.00691073197347939 1
0.0759546042461608 1
-0.0256253052433363 1
-0.000960297517505097 1
-0.0416586656666156 1
-0.0444449875789514 1
-0.0466277758419738 1
-0.0323887206574208 1
-0.0130485451911508 1
0.0200438541611486 1
0.0272771514927567 1
-0.0256439459143843 1
-0.000928294284857138 1
0.00115249799930137 1
-0.016952905743676 1
-0.0464394459790548 1
0.00512657370001349 1
-0.0514755282211514 1
0.0110332574693463 1
-0.0216941941748762 1
0.020392988834938 1
0.0465031124315057 1
0.0758343118283924 1
0.0161616306170141 1
-0.0456829486977835 1
-0.0314314490798134 1
-0.0138486602411555 1
0.0937773316987577 0
-0.0179303548849749 1
0.0160551810105814 1
-0.000647326149617843 1
-0.0694444544379251 1
-0.0101530139405973 1
0.0507721798774453 1
0.0228977849616664 1
-0.0206691756049975 1
0.0220816246209302 1
0.0581515309040234 1
0.0263116387606955 1
0.00665650917839327 1
0.0270687551004878 1
-0.053861785106715 1
-0.0149740466682169 1
-0.00960948374962325 1
-0.0783225372974161 1
-0.0987863174919506 0
-0.0267164614131616 1
-0.0605302358376076 1
0.0654627454838924 1
0.0313534685658803 1
-0.0378360132545739 1
-0.0252502003498737 1
0.0226568438962514 1
-0.00403610287839753 1
-0.00661366449350965 1
0.0225960834889223 1
0.0230129254410441 1
0.0580461883083878 1
-0.0168312721256109 1
-0.0762214718768998 1
-0.0493025105747884 1
-0.0613604397750212 1
0.00117194638719023 1
-0.0436287198480837 1
-0.0277773189352686 1
0.0118455299173209 1
-0.0556092327138134 1
0.0802310384637744 0
-0.00333544147436331 1
-0.0244791967903409 1
0.0100727774823487 1
-0.000586189308359194 1
0.0288719200406031 1
-0.00446022610218962 1
-0.00450044141377743 1
-0.10774278670019 0
0.00499655293664028 1
0.0493561006603089 1
0.0590939375664536 1
0.0292352740291491 1
0.00490254906490924 1
0.0808309997924073 1
-0.0146306977054542 1
-0.0318806196268894 1
-0.0549282465632867 1
0.0168368278041929 1
0.0444378155706906 1
0.0163864981903681 1
0.0248687781458203 1
0.012093622134775 1
-0.0137567785556844 1
0.0925721761735615 0
-0.0121232310534728 1
-0.00234228748881203 1
-0.0026575757921611 1
0.0409273634559261 1
-0.0505210241914582 1
0.00971941157768952 1
-0.0239844634427911 1
-0.0150154525192849 1
-0.00696527313691746 1
-0.00280130702626424 1
0.00141874435308589 1
0.038434809553144 1
-0.0106178952766213 1
0.0346880581058707 1
-0.0139645287765308 1
-0.0151054923530207 1
-0.0220192589144783 1
0.00524304623066485 1
-0.040629530277022 1
-0.0522211198079634 1
0.0261478272518208 1
0.0514089956641347 1
0.0366659417649044 1
0.0275362506335116 1
-0.0131452428101982 1
0.105533722507993 0
-0.0163514753023011 1
0.000536477857261936 1
0.00323675022712434 1
-0.0103032000748669 1
-0.00643575720996862 1
0.000263854317571786 1
-0.0179468029662039 1
0.00385348208427057 1
0.0566431265598776 1
-0.00411355147648887 1
0.0170561032820389 1
-0.0299152939982631 1
0.00292571811536459 1
-0.0203522814534105 1
0.0314441756498717 1
0.00137235535818695 1
0.0455136053150189 1
-0.0342408524605212 1
0.0824446000428232 0
-0.0160582016501477 1
-0.0383277102657617 1
0.0346367842390739 1
-0.0220180953164564 1
-0.021363280005529 1
0.0628953758477727 1
-0.067676342711357 1
0.00259970150378633 1
-0.0251382537900427 1
0.0402731349181788 1
0.0380746618545596 1
0.0255623929713808 1
0.0467290727463455 1
0.0212142549812365 1
0.0163207575059896 1
0.0832308296729074 0
-0.0342270545397573 1
0.0377632237358517 1
-0.0289823720258142 1
-0.0102141891931512 1
0.00858550990579227 1
-0.0100183054717063 1
-0.0369215314759853 1
0.0293635472291081 1
-0.0468515038486098 1
0.0303715295004824 1
0.035739924474466 1
-0.0431608077873694 1
-0.0502137901880396 1
0.00162228021979526 1
0.0659134179771425 1
0.01664615735127 1
0.0158057338237886 1
0.0483923934001427 1
-0.0354188255182711 1
-0.00790781544777389 1
0.0348549027096722 1
0.0196565611740714 1
-0.0316717002546914 1
-0.029301467570344 1
-0.00343795407721136 1
-0.0634760589234643 1
0.000840774714561957 1
-0.0213116150863897 1
0.0698436888564149 1
0.0910750462276908 1
-0.113948961524657 0
0.0456235822270033 1
0.0255101990264617 1
-0.0297422115571301 1
0.0210601673775423 1
0.116516326769009 0
-0.057824003118453 1
-0.0171641190920101 1
0.0158858066693747 1
-0.0754503562306342 1
-0.0121402878888866 1
-0.113947581813267 0
0.0533975092320134 1
-0.0222135277732271 1
-0.0360530182094417 1
0.0346475318357974 1
0.0160965452884319 1
-0.0299649748179322 1
-0.00110636301318796 1
0.000923607714748833 1
0.0461307604754617 1
0.0365336467703229 1
0.0249334061698064 1
0.00148381273144144 1
-0.0270460918869176 1
-0.0474487670599079 1
-0.022353599871856 1
-0.0136597048956464 1
-0.0328278415043799 1
-0.0118786893994052 1
0.00312526712289044 1
-0.0316356882644159 1
0.0520066353120313 1
0.0121777134982652 1
-0.0303742562497699 1
-0.0439601827816853 1
0.00139726637168961 1
0.0251880715080566 1
0.00615634811420159 1
0.0202656375251382 1
-0.000824430269398345 1
0.044936148092677 1
0.0412325904466216 1
0.00452129790529164 1
0.0186063007199728 1
-0.0249666416086041 1
-0.00459692002947198 1
0.00899356150858374 1
-0.0809650081881711 1
-0.0470191476455973 1
-0.0263459001975107 1
0.0148644684962691 1
-0.0173042636621735 1
0.0124800751017769 1
0.0301166438103118 1
-0.00703331427019826 1
0.00781440927149717 1
0.00881759337262114 1
-0.0342291332851225 1
-0.0824663243425407 0
0.0249075200673482 1
0.0811699473622823 1
-0.0297030889253273 1
0.00912421652855138 1
-0.0214391585452703 1
-0.0446503220176503 1
-0.0112425295623118 1
-0.0628259793545211 1
-0.057964141817638 1
0.0102917491680625 1
-0.0151549683857599 1
0.0544172976596963 1
-0.0823871117585956 1
-0.0158009976993129 1
0.0454755689946507 1
-0.000409074518905175 1
0.00890695321108355 1
-0.0121998031371432 1
-0.0195973527564319 1
0.042262378923985 1
-0.0448574696425103 1
0.0146929396221319 1
0.0332038518560126 1
-0.0386305792381076 1
-0.00809831626067554 1
0.00562487581502029 1
-0.00106920604970482 1
0.0226370543623494 1
-0.0104318681086314 1
-0.0317670429256479 1
0.0316751688340859 1
-0.00999127562354554 1
-0.0451618861922838 1
0.0354882995946722 1
-0.0507196670641691 1
-0.0160714521150255 1
0.0373008948169015 1
-0.0404389045358856 1
0.00540647886774169 1
0.0478350981458119 1
0.0195465854399848 1
0.0363906047909607 1
-0.0449187115708833 1
0.00850403917031783 1
-0.0214054427225571 1
-0.00861366807368143 1
0.00448850726188852 1
0.0318857825280397 1
0.0340803997642927 1
0.000520937440275646 1
-0.0670512263765247 1
0.0143574275685504 1
-0.0429084545311239 1
0.0288438767593966 1
-0.0129616323164533 1
-0.0535995643992723 1
0.0270668211242997 1
-0.0162079744289206 1
0.0396611937284511 1
-0.0243913344010372 1
0.000820950525621728 1
-0.00629532642882048 1
0.0264170213394788 1
-0.0530772205907892 1
0.0590881955429808 1
-0.0436510170071307 1
0.0413976737193321 1
0.0394809323090984 1
0.00114432495655749 1
-0.020246012715084 1
-0.0110007104066596 1
0.0225843595084096 1
0.0119044391571137 1
-0.0263790765592618 1
-0.0347802842125223 1
-0.0156298630153011 1
-0.00139168188220848 1
0.00131939151384566 1
-0.0244840656981476 1
-0.00745560808069554 1
0.0334590944149576 1
0.0348594590003727 1
0.0262050059459255 1
0.0245377495471815 1
-0.023684614169514 1
-0.0460302784113234 1
-0.0418871462114727 1
0.00888475602721977 1
0.00677625039082026 1
-0.0404448594049842 1
-0.00665703678262444 1
-0.0147530010598802 1
-3.26829918447629e-05 1
-0.0113703179177067 1
-0.0238713535648398 1
-0.0261032812045787 1
-0.0248939217419268 1
0.0102288898736761 1
0.0127015705697917 1
-0.0104635611027074 1
0.0387670029027275 1
-0.00719283704969475 1
-0.0198722399095091 1
0.0347079878939741 1
-0.0377130740733684 1
-0.0254219353691432 1
-0.00914036848131702 1
-0.0477956438211182 1
-0.0240823150092876 1
0.0564282750932262 1
0.0386303845117785 1
0.0108491599241628 1
-0.0220548037585341 1
-0.0212363470861275 1
-0.0264248474851939 1
-0.024600505504148 1
0.0153532853989769 1
0.0228680731897392 1
-0.00362227311249702 1
-0.028883658132393 1
0.0119985792706401 1
-0.0565301001392959 1
-0.0132312181284421 1
0.00213205864268439 1
0.0450968381079969 1
0.00938812852143475 1
0.0446904233938604 1
-0.0303682104030209 1
0.0142862110263701 1
0.00265102141840459 1
-0.00131015894129533 1
-0.0661958770473313 0
-0.0231395466379305 1
-0.0343624570000657 1
-0.00757984097144154 1
0.00716668662903458 1
-0.00742291823381648 1
-0.0637625726047365 1
0.0891288391690452 0
-0.0178081108195066 1
0.00768274170485458 1
0.0505009322365638 1
-0.0288557487623107 1
-0.0861119235510275 1
-0.00339138281717907 1
-0.0542894304002157 1
0.00845343277371803 1
0.00191145668847167 1
-0.00919886007730393 1
0.0731741540074081 1
-0.00309028504489495 1
0.0119989186212847 1
-0.0310604118894613 1
0.0342501593662478 1
-0.0309475229161961 1
0.0163387301440847 1
0.0621917154878123 1
-0.0286075995646937 1
-0.0188963990476581 1
-0.0391487936246587 1
-0.0824550913998397 1
-0.0774016488757453 1
0.0486743996941859 1
-0.0642508400693797 1
0.0151639454244861 1
0.0278613230101424 1
0.0329028385173871 1
-0.022591522124766 1
0.0296997167250575 1
-0.00600942822848843 1
0.0503852988579218 1
-0.0276272472292086 1
0.0170115777451988 1
-0.0349858352404325 1
0.00763431402662372 1
-0.0108800827641527 1
0.00228849979710587 1
-0.0537351676870374 1
-0.0203288512177186 1
-0.00364891431073341 1
-0.0676609415429573 1
-0.00066313294559937 1
0.0405622293255696 1
0.00557518977911798 1
-0.0322786936117844 1
0.0700727874519167 1
0.0216499954168409 1
0.010741620967279 1
-0.0145120336073703 1
-0.01056372741431 1
-0.0326555241866209 1
0.0261444735034017 1
0.00721928854159549 1
0.0529812336458058 1
-0.0331620636130003 1
-0.0518835566940951 1
0.0254142718390864 1
-0.0443129070176654 1
0.0892386877786265 1
-0.0301041121985088 1
0.000240609174583357 1
-0.0167693806874099 1
-0.0243657949761944 1
0.0323719506622384 1
0.00476806511076709 1
-0.10389534548862 0
-0.00853842330023986 1
-0.0167671173166034 1
0.00273150155298 1
-0.0244226561979183 1
-0.043113011696623 1
-0.0123790798808855 1
-0.0403938897386927 1
0.064984212437587 1
0.0135753629288842 1
0.0384333600099615 1
-0.0244105842847585 1
-0.0307890682429437 1
-0.0375511198120171 1
0.000271627709054307 1
-0.0194017582520365 1
0.0266921412999155 1
-0.0554399391167616 1
0.00431300398673141 1
0.00749158431742401 1
-0.00291205598436005 1
-0.0802623678219957 0
-0.0243279764790948 1
-0.0461100106376264 1
-0.0362050252596183 1
-0.0100519768745546 1
0.0113221815132088 1
-0.00509789237288074 1
0.00236864072975325 1
0.0163096916410007 1
-0.00933112722613257 1
-0.0620659401335063 1
0.056203828080616 1
0.00314170462498897 1
-0.0622882142452844 1
-0.0144790300215149 1
0.00300793433035098 1
-0.038165840882141 1
0.010621583113898 1
0.0245738755401917 1
0.0582592973357185 1
-0.0196181512219162 1
0.0132696666866381 1
-0.00949217305311091 1
0.015132777791937 1
0.00840599707736901 1
0.0177683830853794 1
0.00861360634384541 1
0.0122152373862033 1
-0.0108181011599729 1
-0.0232391814021459 1
-0.0423979654063979 1
0.0223319825503205 1
0.0584986554519128 1
-0.00251283970267766 1
0.0124911674806445 1
-0.00434813515831015 1
-0.0366424014542652 1
-0.0509046479032708 1
0.0589724846647554 1
0.00848358138392144 1
-0.0056429441467457 1
0.013973376157081 1
0.0159723389492573 1
-0.037120120666319 1
0.0907144776129803 1
-0.0300522245315837 1
0.0109171578398769 1
-0.0428711534360786 1
-0.0180711110453499 1
0.00399002979795763 1
-0.00355102183706083 1
-0.028506149049055 1
0.0920077765086529 0
0.0588521413848416 1
-0.0222273822012252 1
0.0557802463438287 1
-0.0054446482831781 1
-0.02334977171724 1
0.0538349421212763 1
0.0301361499820343 1
-0.0207884849139558 1
-0.0814051824120616 1
-0.0225485199983782 1
0.00938252905040984 1
-0.00434322543569726 1
0.0144931927627527 1
0.00999748231240834 1
0.00564703580486839 1
0.032810609736116 1
0.04534939326101 1
-0.0691049799810548 0
-0.0279592851178926 1
0.0129405052976404 1
0.0035116607145888 1
-0.00902669197386358 1
-0.0488524275732561 1
0.0544705634740496 1
-0.0104419657731078 1
-0.0187179585950833 1
-0.0145293875775983 1
-0.00568027881777595 1
-0.0347652296074433 1
0.0174223678318287 1
0.0897245058670423 0
0.000486649153701538 1
-0.0218703806574025 1
0.0366636337569257 1
-0.0255619768801506 1
-0.0148799815808413 1
0.015311554456252 1
-0.0371753940090963 1
-0.0131123967481186 1
-0.0787992581392619 1
-0.0658274595546188 1
0.0246626641681387 1
0.000496270799741133 1
0.0107501919408359 1
-0.0520413304749398 1
-0.0164775164764841 1
0.0240846598943496 1
0.0492238275322301 1
0.0121480417975085 1
-0.00148341734117123 1
-0.0377674333277103 1
-0.00363514956921385 1
0.0114770284165382 1
0.0413056114351814 1
0.0292062791211213 1
0.0763596811846199 0
0.0497010417739365 1
-0.00211456388401462 1
0.0359136744937211 1
0.044672016439912 1
0.0526245485442863 1
0.0409799671504636 1
0.00822005440268304 1
0.0161942448817672 1
-0.0330967963489812 1
-0.038737212226847 1
0.0234169420791205 1
0.0315125894029658 1
-0.0122678248019913 1
0.0371842262215596 1
0.0317060722122575 1
-0.0258857116448238 1
0.0120158653809855 1
-0.0227282664117929 1
0.0157536588179444 1
-0.101511161465828 0
0.0141631588190971 1
0.0431452834443585 1
-0.0286741587675729 1
-0.0346614260466982 1
0.00984675899450291 1
0.0507866524997124 1
0.0516072854654523 1
-0.00149739777578449 1
0.0146212288875362 1
0.00500724293726249 1
0.0223783224750415 1
0.0281654674871204 1
-0.00196363974993882 1
0.00986882921852424 1
0.044306837331328 1
-0.0345911012248781 1
0.0870050208845076 0
0.0383684634345454 1
-0.0076349220899665 1
0.0253698781559518 1
-0.0462691356739417 1
-0.0307222524879387 1
-0.0437831934211184 1
0.00755724842197462 1
-0.00493385341116017 1
0.0357943941548591 1
0.03049310039356 1
-0.080024851631673 1
-0.0474863075315906 1
-0.0139526496994479 1
0.0449035805830986 1
-0.00354776297157379 1
-0.0444956244131103 1
0.0727890737977722 1
-0.0856562283131991 0
-0.0129144884956796 1
-0.0587434608580595 1
0.0251325545856021 1
0.00210683094486513 1
-0.0113860437087124 1
-0.009811485809326 1
-0.0332639556714394 1
-0.0597022754186083 1
0.0150844148985499 1
-0.0360244325116213 1
0.0559785220184287 1
0.0134612025370362 1
-0.0833219425824473 1
-0.00842385527999185 1
-0.00219989869718615 1
0.00850424123205826 1
0.0152499477077993 1
0.0279300817417326 1
0.0563374415264101 1
0.0183189513187409 1
-0.0211553042880703 1
0.0664621593032954 0
-0.0167608896837034 1
-0.00383809695384743 1
0.0299891613924878 1
-0.00668798947786475 1
-0.0294339908705791 1
0.00638363513293398 1
-0.100641504414736 0
0.0477377657130519 1
0.038658199033352 1
0.00643579190708375 1
0.0126859883095851 1
0.00154968176447364 1
-0.00528653464914189 1
-0.012979196814716 1
-0.0126938849230023 1
0.0257541788921972 1
-0.0217319133638275 1
0.0261171324072287 1
-0.00593955471580516 1
0.0226485334166102 1
-0.025833794129505 1
-0.0476522179903392 1
0.0537011561783591 1
-0.0640966518526058 1
-0.0402306598473918 1
0.0244477228667435 1
0.00371444017083879 1
0.0412170987670713 1
0.00640099299287014 1
-0.0154311242688438 1
0.0499847010726467 1
0.0237218787317793 1
-0.0240641765781496 1
-0.059402439852943 1
-0.0479723580042187 1
-0.0468835092062189 1
-0.012754665347258 1
0.0869607302607912 0
0.0110601769092353 1
-0.0769968292103333 1
0.0134674133566792 1
0.0105610943018513 1
-0.0928124001757521 1
0.0700501101828426 1
-0.0119353546572489 1
-0.0466666437548982 1
0.0344945338546178 1
-0.0277815519958121 1
0.00835564708233758 1
-0.0253264911117978 1
-0.0403428136401556 1
0.0864566516863548 0
-0.0263405398427832 1
0.0348213270437251 1
0.00773331431959698 1
-0.0293335031802618 1
0.027493192044115 1
0.00120292271988856 1
0.0202902388254276 1
0.00610097658102754 1
0.103234917101646 0
0.0119434372240328 1
-0.0764496140725996 1
-0.04543065444002 1
-0.00838916306839656 1
0.0303736281969901 1
-0.00031960655775096 1
0.0647501326859291 1
-0.0470871385769338 1
-0.0110728182805425 1
-0.0418172024113089 1
0.0682339094995257 1
-0.0152560124724753 1
0.00974016150382344 1
-0.0587407030218216 1
-0.0127353556360512 1
0.012424684177246 1
-0.0668747405956821 0
0.0493964019532224 1
-0.066750908170975 1
-0.0115593950708393 1
-0.0287211654127563 1
-0.00237251100445395 1
0.00412611039286005 1
-0.0263024441429946 1
-0.0458934397740713 1
-0.021919210969214 1
0.0309038153452212 1
0.0310362057083385 1
0.0269496320404856 1
-0.0495739138841306 1
0.00340579742923683 1
-0.0365716580189013 1
0.0426016529560687 1
-0.00724047531045157 1
0.034190869980816 1
0.00106299664600718 1
0.0154121535651155 1
0.0204301347481183 1
0.102139174001594 0
-0.0312772023811005 1
0.0368108734856164 1
0.0124391773287234 1
0.02236252445736 1
-0.0573953280875 1
0.0262197654222008 1
0.0577136262790581 1
-0.0269991277416941 1
0.0142629040679837 1
-0.0208739066372214 1
0.00237323308255473 1
0.0838913505770487 0
-0.0148809153754061 1
-0.0519745237874424 1
-0.0129673423776283 1
-0.029627492897034 1
0.00366761949076489 1
0.0180740234829318 1
0.076902735352962 0
-0.0140206144957448 1
-0.0350049729427936 1
0.0483613562067693 1
-0.0282244247945205 1
-0.0511828349134827 1
-0.000416427422955293 1
0.00121896003092957 1
0.0276080084704053 1
-0.0280609263617507 1
-0.00662511751211745 1
-0.0335223922761044 1
0.0496514642052805 1
0.0318719477933741 1
0.027749515711762 1
0.0227853105007014 1
-0.00355516322885096 1
0.0484295968891782 1
-0.0764243281047122 1
-0.0592669769625275 1
-0.00526539886749368 1
-0.0536483527731516 1
0.0702831280608165 1
0.0264432754735288 1
0.0164952170068953 1
-0.00363288193053063 1
-0.0380280254054718 1
-0.0562041941631482 1
-0.00680146828252739 1
0.0925354122784841 0
-0.0620544882945537 1
0.0630883522843216 1
0.0446802873519932 1
-0.0713145758997709 0
-0.0202262727247737 1
0.0181834931169981 1
-0.0817415119685067 1
0.0711995666305055 1
-0.026090637400475 1
-0.0645616003329914 1
-0.0140413524084316 1
0.0147969162994824 1
0.0127118199341351 1
0.0712241841856512 1
0.0315472156031423 1
0.0315823711532256 1
0.00743590094158855 1
-0.0261480068831388 1
-0.0398196246539455 1
-0.0192177797168853 1
-0.0153115207612704 1
-0.027340279796666 1
0.00952259648823104 1
0.0225891236161326 1
-0.048218466386433 1
-0.0305132299457087 1
0.00652840679474156 1
-0.0155461630447393 1
-0.0463528603460587 1
0.0359567097682539 1
0.116150017932374 0
-0.0364073086390499 1
0.0204140378236411 1
0.0175790058768578 1
-0.0515141754911922 1
0.0575890068613659 1
-0.0332089909255742 1
0.0328843174069176 1
0.0157215043078984 1
0.0747633009339846 1
-0.00619222921502755 1
0.0213704936945559 1
0.0320065197464349 1
0.0166055818937901 1
-0.00367425108753801 1
0.04087175612195 1
-0.00864521444703332 1
-0.0738985835205583 1
0.011639627124555 1
0.0163034352738431 1
0.0574178366018895 1
-0.0215699506245932 1
-0.102165135499269 0
-0.017208766726299 1
-0.0142571268768023 1
0.0316533181021216 1
-0.045657215316571 1
-0.0110080097515075 1
-0.0305220860969888 1
-0.00518341801397841 1
0.0311789373978935 1
0.00152494697390462 1
-0.0272380236429244 1
0.0127390472136509 1
0.0607336923685832 1
-0.0144850340321565 1
-0.0700452786920504 1
0.0298031156419933 1
0.05356366084989 1
0.0703886557544022 1
0.011089622969382 1
-0.00190808152742094 1
-0.0361341597362399 1
0.0136286238358235 1
0.00405205194827802 1
-0.0246449716548071 1
-0.0500124111367036 1
-0.0442448230478493 1
0.0177947259325667 1
-0.0594054659834209 1
0.0210450895357032 1
-0.0482090178667961 1
