# Supplementary material for: Bias caused by sampling error in meta-analysis with small sample sizes
Source: PLoS One. 2018 Sep 13;13(9):e0204056. doi: 10.1371/journal.pone.0204056 (PMC6136825; doi:10.1371/journal.pone.0204056)
Supplement: S3 File — (ZIP) [file pone.0204056.s003.zip › results N = 20 delta = 0 tau = 0.5 sz = 10-20.txt]

"dl.delta" "dl.cp"
-0.248964726922751 1
-0.565797448814507 0
-0.0201326225205778 1
-0.19103164490157 1
0.230570141173743 1
0.722990777087493 0
0.181761735542975 1
-0.29600060883533 1
-0.531061847885336 1
0.436145958289285 1
-0.15001475245391 1
-0.491849575543765 1
-0.670625541568826 1
0.239383458867641 1
0.885225928094818 0
0.0391277320777436 1
-0.20285685397796 1
-0.203937114872039 1
0.103684541308578 1
0.336853501363675 1
0.148706440878177 1
-0.00896986653647591 1
0.293378921351846 1
-0.340017174236692 1
-0.172677972633309 1
0.014366044194394 1
-0.111564657095653 1
-0.122526251428988 1
-0.134253362542809 1
-0.139941690180165 1
0.06532361527982 1
1.03619684039436 0
-0.0820607405348062 1
-0.289101162842879 1
0.348789048061745 1
0.114634762240644 1
0.501690289509959 1
0.534656517678148 1
0.299724468701152 1
0.397035439436015 1
0.129381873652688 1
-0.484927355616316 1
-0.0952335168135444 1
0.198207134143474 1
0.296697407175858 1
-0.0528576812015102 1
0.588172401047141 0
-0.0678091902373985 1
0.0433135504343871 1
-0.0269075489138693 1
0.178312331619463 1
-0.290134987158294 1
0.200325509352059 1
0.0573031664310434 1
-0.281496754679569 1
0.563350716785264 0
0.351441520032283 1
0.10431266409021 1
-0.595249730474485 0
-0.748160349647483 0
0.481282771103796 1
0.654510530039042 1
0.180411772184654 1
-0.0762621847640684 1
-0.206114329956457 1
-0.044254678470597 1
0.533634994162079 1
0.463050941634232 1
-0.393538773637488 1
-0.227943250468367 1
-0.522587418480825 1
-0.198297409299037 1
-0.167816242000311 1
-0.0317892700941324 1
-0.248462195015028 1
-0.939509415233551 0
-0.0897911104462399 1
0.21314282887713 1
0.219800442982213 1
-0.447403104081443 1
-0.0361118061789535 1
0.120233374437483 1
0.713147607100292 0
0.0976277060072491 1
-0.0588875164158735 1
0.486416848090425 1
0.0372319235697013 1
-0.266155875168479 1
0.184953098691756 1
-0.0897630353097889 1
0.257187694148213 1
-0.178773687916605 1
0.298640423085311 1
0.354675048896699 1
0.182689834735782 1
0.0700001178467392 1
-0.204427329304983 1
0.136285848584562 1
0.1644445364273 1
-0.722900913450317 0
0.643917679973719 0
-0.0791231542378279 1
-0.646965925883333 1
0.295512564620446 1
0.187493503647786 1
-0.0584169576789666 1
-0.077846611775326 1
-0.0972992280091579 1
0.00157508625572466 1
-0.250093339065739 1
-0.181761273045901 1
-0.526139051257607 1
-0.0598549605585434 1
-0.551652267105019 1
-0.031556914961516 1
0.491411199768662 1
-0.0745470437882606 1
0.00922201893893793 1
-0.495148944669544 1
-0.323886701246591 1
0.127026366479657 1
-0.0986801741838416 1
-0.00708102396637413 1
-0.33854141299692 1
-0.112780775141028 1
-0.357741635430674 1
-0.0137556283602155 1
-0.0639684590299296 1
-0.0557204110494934 1
0.178275363369736 1
0.424745829911191 1
0.0532364194682722 1
0.158570624419544 1
0.178583851649162 1
0.0332134080790018 1
-0.180755234522765 1
0.190027370576622 1
0.414109283679467 0
0.201788325276578 1
-0.13316706912024 1
-0.256944430319694 1
-0.149864028097806 1
0.533768050217356 1
0.225169128686822 1
-0.0401195711605906 1
-0.306998247783457 1
0.00855894489438699 1
-0.395341987427523 1
-0.396342341126202 1
-0.0806965106111601 1
-0.0963663769131024 1
-0.553477460074168 0
-0.105519852583653 1
-0.0397689458102782 1
-0.162324323999729 1
0.138367323555932 1
0.312037509876481 1
-0.254323993897953 1
-0.104062389485355 1
-0.420125694568623 0
0.361232971349398 1
0.12016152830507 1
-0.391158210073349 1
-0.144829834414242 1
0.0267185049155173 1
-0.25243328610272 1
0.507019770094593 0
0.145568712121225 1
0.251073822932812 1
0.915492037170673 1
-0.0433876161951473 1
-0.410368237187149 1
0.562440538135886 1
0.789107220248138 0
-0.0490012110173136 1
0.0341781695892441 1
0.0313273368854541 1
-0.117031727046087 1
-0.145113374951247 1
-0.257637658577943 1
-0.400457979873487 1
-0.0541298516240788 1
0.543632731519401 0
-0.359196712888634 1
-0.433581831213373 1
0.00517910206258567 1
-0.19249542000177 1
0.460570440584894 1
0.145695631840484 1
0.161274663778201 1
0.523378366763614 0
-0.283134797187041 1
-0.104185178289349 1
0.172098923899769 1
0.331852966386686 1
0.163617104200463 1
-0.0260617072177438 1
-0.357059205114928 1
-0.010217847039517 1
0.581395443545531 0
0.782230497165666 0
-0.403433280362597 1
-0.0418943591444135 1
-0.00798044928161823 1
-0.288442621796757 1
-0.35664394182731 1
-0.400781669899649 1
0.0937509252323202 1
-0.262598316331734 1
-0.102465507141827 1
0.424622279348239 1
0.431488911719772 1
0.199909436235325 1
0.316548366433875 1
-0.123301917074266 1
-0.0363113443832555 1
-0.126112347107558 1
-0.38495511363893 1
-0.526230944284472 0
0.0051772092323069 1
0.142149874540366 1
0.212490221314154 1
-0.0507614054166201 1
0.352297148197812 1
0.590082814670624 1
-0.374041030186505 1
0.0596592725552404 1
0.553520649115652 0
0.292360831767005 1
0.372864923297664 1
-0.0737179440871966 1
-0.0303559726922603 1
0.189590212889308 1
-0.031061683055045 1
0.395879791996432 1
-0.235581448653983 1
0.575423563581943 0
0.595964561077935 1
0.0852004028184488 1
0.0786807932447794 1
0.296172589060961 1
-0.028186571676644 1
-0.361134388297172 1
-0.420096068570976 1
-0.190398952009673 1
-0.186737106405625 1
0.0621031660797079 1
0.140375263762357 1
0.452572141983997 1
-0.298701946174126 1
-0.0201206219843008 1
-0.608651872542817 1
-0.301348848448462 1
0.422502613543912 1
0.73263857107975 1
0.499445160940824 1
-0.0824997292437299 1
0.0851421867171362 1
0.413099212301022 1
-0.420892345630671 1
-0.135835907868077 1
0.351540534787402 1
0.324288104567773 1
-0.256175225867588 1
0.183444954255765 1
-0.140342217853179 1
-0.14805498005245 1
-0.356951996269817 1
-0.45949560258182 1
0.421251053133768 1
-0.0292144198992064 1
0.123493547669067 1
0.535740991320038 0
0.274665645630172 1
0.13857945753675 1
0.161724280184595 1
-0.183786951151171 1
0.0607354748485349 1
-0.0242706238737329 1
0.332991944250119 1
-0.257719352268005 1
-0.0238365448934822 1
0.376523667314315 1
0.188338390632986 1
0.390698705677353 1
-0.160721180959209 1
0.428739661850864 0
0.805054368002299 0
-0.0672053189467096 1
0.098282985225482 1
-0.304873333752338 1
0.155485789346045 1
0.659432107732329 1
0.303112315866309 1
0.174672240803748 1
0.146949871318786 1
-0.307258911411871 1
-0.708063834667057 1
0.185303886731152 1
-0.0658485610981392 1
0.0115383010540761 1
-0.278327976431097 1
-0.169122316446145 1
-0.163939516580288 1
0.369241541538595 1
0.651374964072223 0
0.113026746117245 1
0.408930964740827 1
-0.248563100607908 1
0.135404143746855 1
-0.187196865162021 1
0.18611733078286 1
-0.111209660691154 1
0.0172169701330029 1
-0.173588346963799 1
0.946893725672457 0
0.216521997263924 1
0.683202022232997 0
0.24923282609857 1
-0.133317379656507 1
0.327317884510906 1
0.28087166041976 1
0.399099114835561 1
0.403772343088468 1
-0.392869293007687 1
0.439036030657703 1
-0.470437234951701 1
0.458403297161923 1
0.169287366486751 1
0.0127057085592315 1
0.133745364096162 1
-0.395252915215612 1
0.297326430488201 1
0.0364249103106656 1
0.270567193576216 1
0.200875135397173 1
-0.330945775389948 1
-0.246771380776228 1
-0.174955720102925 1
0.378649050456899 1
0.0264580124198834 1
0.00493333831506723 1
0.0582851239947371 1
0.337940300563883 1
-0.118583293833098 1
-0.111241974533807 1
0.701644713449637 0
-0.301419589259907 1
-0.0541775279590087 1
0.0256708383577161 1
0.215412798765342 1
-0.493857205333702 1
-0.622353565990641 0
0.0636437375723329 1
0.182673544750973 1
-0.483626246096318 1
-0.332703330326719 1
-0.0266040702348469 1
-0.466576833178093 1
0.0441424286540182 1
-0.105976375940522 1
-0.158893653414803 1
0.267478863988396 1
0.185719223251321 1
0.350814840471049 1
-0.0913231835213933 1
0.369267135816327 1
-0.0550939336539758 1
-0.131570335468042 1
-0.0777664229464442 1
0.357514370901818 1
-0.325246172786314 1
0.247858054095005 1
0.399387025321914 1
0.114061023710129 1
0.764888867786939 0
-0.30964752746728 1
-0.13014996867164 1
0.336197176632885 1
-0.468065436983369 0
-0.425068838595826 1
0.120991600712745 1
0.323441161755102 1
-0.267697243587241 1
-0.0910527617208768 1
-0.0690687113441505 1
0.274201991879568 1
0.0377132439995639 1
-0.610646378023163 1
-0.599602204612266 0
0.29207980268744 1
0.0526071967969237 1
0.206542803551203 1
0.487818056542237 1
-0.101917070183323 1
0.359772046089848 1
0.396042711707951 1
-0.0165096022079752 1
0.0704305585219378 1
0.256915746021866 1
-0.0503398192582673 1
0.384851256897477 1
-0.172125707126851 1
-0.737748118853361 0
-0.610074845123554 1
-0.307759558901417 1
-0.584363355024249 1
0.451109275355915 1
0.792580941501238 0
0.883617259289132 0
0.21131787034561 1
-0.00844403445138977 1
-0.350013107144821 1
0.244479677231374 1
0.287891129743272 1
-0.00841026858691712 1
0.209778614635958 1
0.149695170488203 1
-0.0907510929023269 1
-0.243075657484138 1
-0.314759317839573 1
-0.018220573242373 1
0.00260536938069036 1
0.41186865907716 1
-0.528754589584669 1
-0.0839404649790815 1
0.0824507935291122 1
-0.207801097790553 1
-0.40549944133104 1
0.657627379832314 0
-0.166812552637485 1
-0.0466760096779483 1
-0.149099399100009 1
0.39528973830265 1
0.290483494469215 1
0.389141042824997 1
0.316833917574688 1
-0.113195835312967 1
-0.565142197814582 1
-0.601058613693079 0
-0.140619302131911 1
-0.274239348762736 1
0.517267882485542 1
0.0565963476784515 1
-0.0452027609962501 1
0.0594274225261692 1
0.4098559210921 1
0.0599731250830979 1
-0.0145354458091271 1
-0.469484545327179 1
-0.104597459717239 1
-0.20150006120018 1
-0.146122650088058 1
0.0763861353129902 1
0.160103466891904 1
-0.232536359167652 1
-0.181275732867585 1
0.237577919208787 1
-0.00391095036514433 1
0.748692679571826 0
0.502420896600684 1
0.423183732420753 1
0.223342787172365 1
0.155822280780157 1
-0.0384436758058248 1
0.390344705151219 1
0.21826288137364 1
0.244210795888024 1
-0.0939811534373327 1
-0.385776493693227 1
-0.607692326364378 1
0.388088779435079 1
0.0900211199548206 1
0.258611832923059 1
-0.0880149149255108 1
0.440759962900811 1
-0.257294631893201 1
-0.567317764975774 1
-0.395672803867262 1
0.681986590221874 1
0.371476209375754 1
-0.0771805451933792 1
0.25480829255444 1
0.375340246500671 1
-0.185647096817691 1
0.305086604292629 1
0.180222930610642 1
-0.184502493150983 1
-0.296272686782856 1
-0.409966745908617 1
-0.0858345933098074 1
0.066884751519732 1
-0.362506663289115 1
-0.0358506493460675 1
0.365166148990355 1
0.0735186024974462 1
-0.0812714529892077 1
-0.309703094465252 1
-0.134378664241128 1
-0.157508992127421 1
-0.250796974288331 1
0.555766723927612 0
-0.384212070094013 1
0.0841616228794972 1
-0.155926520589808 1
-0.26386784644747 1
-0.291306873781726 1
0.439310993148379 1
0.0835246516738658 1
0.0412605750961677 1
0.0924314121403921 1
-0.198849524929312 1
-0.469937917733258 1
-0.225440560700069 1
0.186954925582638 1
0.303297938189864 1
0.282241717758479 1
0.897199114955556 0
0.347417546726266 1
0.768332603735154 0
0.254183099627287 1
0.55456339111501 1
-0.742336270615918 0
0.133634647066967 1
0.213134357281099 1
0.146781893727926 1
0.0804977486332113 1
0.229477561095686 1
0.266934844654954 1
-0.158468298355977 1
-0.226510594048028 1
0.075666990863618 1
0.119921562552984 1
-0.185959963017816 1
0.0776520765589835 1
-0.0775002614687616 1
0.688665380963598 0
-0.433045853596966 1
-0.198098334210404 1
-0.0562459321754152 1
0.207081698356884 1
-0.29169993789113 1
-0.0149524806416081 1
0.195524740389013 1
-0.200242289541176 1
0.0111463503979102 1
-0.0132844102931663 1
0.128884026061984 1
-0.218197764736119 1
-0.25749603837199 1
-0.163665588356288 1
0.449947124700207 1
0.531921988315509 1
0.654265971406047 0
0.0896721898479192 1
-0.349763980096369 1
-0.367395033096906 1
-0.418574646251375 1
0.0179203447682197 1
0.359511017857145 1
-0.358730087502671 1
-0.0639925765217056 1
-0.169957829017231 1
-0.366982391204132 1
0.395783387888158 1
0.0250447830606451 1
-0.416199507436028 1
0.139791182982779 1
0.0351707920316579 1
-0.554914702137775 1
0.138574516179699 1
-0.409588014339447 1
0.167617118710206 1
-0.31928201674946 1
0.128133792959659 1
0.00808449221442988 1
0.565104683617508 0
0.329686261459337 1
-0.375686879416695 1
0.521205426511904 1
0.252219116327934 1
-0.368748484667328 1
0.503101362920821 1
0.199837277392858 1
-0.0898514790191888 1
0.523268423709841 1
-0.196008851753741 1
-0.0874436700068004 1
0.678849464950563 0
-0.299399313419746 1
0.155743296343619 1
-0.435465183227179 1
-0.394119736539126 1
0.0991404214276778 1
-0.050600884729545 1
0.0193998841541419 1
-0.344616112458759 1
0.211452749292288 1
-0.556006017489998 0
0.199341896354295 1
0.160517253780789 1
-0.0723395468806022 1
0.41475028695354 1
0.236190476608328 1
-0.354788377658184 1
0.167928704873596 1
0.430109715554519 0
-0.383880515496786 1
-0.285312448204257 1
-0.809836849369727 0
0.106657998330835 1
-0.103805410537084 1
0.131030541343671 1
0.196087226898194 1
0.54345580447876 0
0.0175192584083755 1
-0.321650101056002 1
0.406102481813237 1
-0.18337893866302 1
0.541625753982501 1
0.317472887578261 1
0.235466563975404 1
-0.208358117383391 1
0.287723365614296 1
0.113518340616449 1
-0.0590218411428234 1
-0.354934831594994 1
0.91790217147086 1
-0.46664804555271 1
-0.105036002596872 1
-0.20451747860407 1
-0.281709075541892 1
0.297651287976559 1
-0.435984293024636 1
0.271286136024802 1
-0.307442125928564 1
0.258061949058442 1
-0.433348083103442 1
-0.00298971389657612 1
0.1052636909272 1
-0.669852824161922 1
-0.717128540839038 0
-0.15096038322343 1
0.268777601906881 1
0.0596042668578414 1
-0.376580463939019 1
-0.0346738423979609 1
0.366676108204389 1
-0.0343287534569352 1
0.214282357467133 1
-0.32833666206608 1
-0.258703476813818 1
0.18594929997963 1
0.0011009777220243 1
0.313488269971712 1
0.366496010860714 1
-0.404732419372174 1
-0.108118074391949 1
0.181945281743938 1
0.171222548046467 1
0.315838411526397 1
0.536512793887445 1
0.372975516193926 1
-0.138391324725294 1
-0.124689693961939 1
-0.0654911562962396 1
-0.141979384454103 1
-0.259750029457282 1
-0.0909276238815187 1
0.0484002185900397 1
-0.955757740889428 0
-0.127561366782538 1
-0.913922558978813 0
0.470949648085764 1
0.404878987704162 1
-0.0923830462604926 1
-0.275361787538047 1
-0.165938077171258 1
-0.349225001056355 1
-0.232787909190007 1
0.121324302073743 1
-0.17689874375205 1
0.187189062087462 1
0.0407309391213791 1
-0.133733695671084 1
-0.094322911293835 1
-0.37758987165382 1
0.144350391165366 1
0.141514489129475 1
0.00182702662127814 1
-0.169400599079567 1
0.453163617905114 1
0.0846964677646198 1
-0.0859777472455966 1
0.203359745197296 1
-0.554707343032713 0
0.380398108604778 1
0.323258056899801 1
0.420021151668992 0
-0.534041797977269 1
0.30927992023865 1
0.770848129725639 0
0.181702727221891 1
0.0725891793465838 1
0.532495876402392 0
0.218134790238205 1
-0.0673766761794389 1
-0.192878088551566 1
0.00128149460126084 1
-1.08982554062919 0
-0.283782957981583 1
-0.283994484600386 1
0.123995804313661 1
0.0927890189162604 1
-0.288096565017974 1
0.010453626412415 1
-0.136822634402961 1
0.398557529242912 1
-0.234060022875753 1
0.213945558591674 1
0.289459688359059 1
-0.285106662139477 1
-0.130088926064484 1
0.424204132952399 1
0.330533850104492 1
-0.00821868078908171 1
0.142065461425718 1
0.216929690577514 1
-0.0205166287535198 1
-0.607598257469888 1
-0.229090468292046 1
-0.517364846784692 0
-1.05638725466389 0
0.732543971104695 0
-0.071563656488358 1
-0.751964189534924 0
0.457366051058035 1
-0.187420633994619 1
0.348461083821405 1
0.00531505038145698 1
0.387843859217159 1
-0.274255437218558 1
-0.927189890612085 0
-0.770045823939536 0
-0.227579423784809 1
-0.231817852965266 1
0.0374950078614935 1
0.234732573473181 1
-0.11135063152874 1
-0.555298505013159 1
0.0390154399377539 1
0.168708915041753 1
-0.162361297698183 1
0.174413425712727 1
-0.113125694693218 1
-0.201553975835215 1
-0.17521542799934 1
-0.547779949418898 1
-0.455386247175463 1
-0.0635603946685682 1
-0.439506255711718 1
0.0181105878352242 1
0.438006734411629 1
-0.308283641201059 1
0.0499672699799267 1
-0.282272553341386 1
-0.56863073081117 0
0.0945454485191969 1
-0.0837083314464211 1
-0.0103603239213428 1
-0.494680844964086 1
-0.19009938031138 1
-0.355835023529132 1
0.237418915536037 1
-0.181433405438433 1
-0.500337940749097 1
-0.464145521122503 1
-0.180846125874381 1
-0.310249581907142 1
-0.163081179370359 1
0.449765374751497 1
-0.215747446858477 1
0.133661829880555 1
-0.458237614916157 1
-0.0588677665005044 1
-0.144689090670849 1
0.353429075142952 1
-0.361512005236112 1
0.535478196383096 1
-0.0238723142507857 1
-0.2150092166356 1
-0.253062353757028 1
0.11864884810776 1
0.248788465124075 1
0.210665488097973 1
0.390606657592818 1
0.702734617123891 0
-0.193791008330134 1
-0.335534680196308 1
-0.381332915447214 1
0.308111089170063 1
0.444093126639542 1
-0.532895019352344 1
0.709705985240182 1
-0.14621318061147 1
-0.347897575762141 1
-0.282223048436899 1
-0.0578924083839946 1
-0.27570182918094 1
0.523330065946464 1
-0.296847387940819 1
0.305901322733462 1
-0.156878156717623 1
0.0165612481040778 1
-0.676722030619171 0
0.0821846507642847 1
0.237595083180287 1
0.145094732513638 1
0.277965525593071 1
0.00800018498431815 1
0.122649648382564 1
0.146287523619848 1
0.0251917368110806 1
0.0770441810454626 1
-0.500321637120839 1
0.165107285546097 1
-0.533413081409212 1
0.299371736763474 1
0.469084038772077 1
-0.0192645376153517 1
-0.113882532574825 1
0.389966715594563 1
-0.649682361478461 0
0.180298184367052 1
-0.153377505961121 1
0.372942586187408 1
0.654295057854643 0
-0.271769252331783 1
-0.00250146244986173 1
-0.271457928716494 1
-0.272042056406267 1
-0.349790759504844 1
0.0445230216213313 1
-0.511843553598976 1
-0.290285312083102 1
-0.37297769876056 1
-0.37864207631377 1
-0.529482901223291 1
-0.469526571659932 1
-0.109930339600733 1
0.641030191070765 1
-0.197250154628788 1
0.653142767351332 0
-0.0386103243739136 1
0.60413130296926 0
-0.313201134770909 1
-0.188085129034211 1
-0.309407767206787 1
0.555298563297331 1
0.28336511300599 1
0.354885063407235 1
0.286858645325409 1
-0.0657004880752968 1
-0.220511926923345 1
-0.27609746395713 1
0.291896365442684 1
-0.325687278720599 1
0.141292209149425 1
0.723323962137486 0
0.438784924500717 1
0.0287927120648436 1
-0.14525786759677 1
0.196644533323835 1
0.114314401228102 1
0.0663138482276137 1
-0.00975057779809171 1
0.0167399878656748 1
0.694822619353738 0
0.0606138935178782 1
0.256393137850923 1
-0.114162107853523 1
-0.217046833269612 1
-0.506581774810245 0
-0.0369416754507182 1
0.178064846483563 1
-0.0521972308583286 1
0.158650930650891 1
-0.402639671140879 1
-0.333690700851833 1
0.127472148678138 1
0.450162461359852 1
-0.117601544580453 1
0.216775805838837 1
-0.122710832962589 1
0.135543028170436 1
0.249414324723906 1
-0.369507839372888 1
0.147324984164985 1
-0.350213342810736 1
-0.887930153084577 1
0.266620745347102 1
-0.0492480665201015 1
0.022562574110475 1
0.0548295744930154 1
0.191912349762355 1
0.611246501408571 0
-0.0359089976672387 1
0.207219398876493 1
0.0403785449243811 1
0.163000836393763 1
0.58723247146606 0
-0.453457041800244 1
-0.0452371482463184 1
-0.224779539871785 1
-0.32681747173584 1
0.00326016207871173 1
0.401068800407998 1
-0.0853372976924608 1
0.722879950374638 0
-0.00210508043787136 1
0.0196798776522404 1
-0.2026268005775 1
-0.285769406334562 1
0.267904210059997 1
-0.102555523841283 1
-0.67049828904603 0
-0.0926919396672038 1
-0.217167860517143 1
0.117872682872257 1
-0.404402462200707 1
-0.295202686956691 1
-0.108164892431582 1
0.0456483058083532 1
-0.131848762617171 1
0.183279787017884 1
-0.503173615430001 1
-0.445980234733835 1
0.620120856752406 1
-0.0957284733588659 1
-0.0167787257560286 1
-0.0953999852354749 1
-0.184470153290865 1
0.217883334980459 1
0.35106725050396 1
0.0961874353983158 1
0.4807488101662 1
-0.900353821392593 0
0.185132007053848 1
-0.463389139824757 1
0.00345916417199647 1
-0.296692233193061 1
0.0548952699589026 1
-0.541534375158678 1
0.364698410422244 1
-0.293798902364369 1
0.23119357700017 1
-0.254303651883923 1
-0.468264851107089 1
0.32185337825124 1
-0.334102379834039 1
0.320394801955526 1
-0.276410150040808 1
0.296382604002764 1
-0.428437351017092 1
-0.114960705829436 1
0.686499501270234 1
0.167812854387962 1
-0.237701585779629 1
0.0153623578053403 1
0.196222702584834 1
0.214163298250006 1
0.0850277818486579 1
0.0458769340688658 1
0.111842902943813 1
-0.261174414235927 1
-0.613471711684862 0
0.273660191003238 1
-0.173546864239878 1
0.70682186808728 1
-0.156547214532812 1
0.0905292244006893 1
0.239032563572968 1
0.0755266975755427 1
-0.325906435758036 1
-0.218137056534047 1
0.131734463443844 1
0.0671138428768134 1
-0.458690203437865 1
-0.507128772488117 1
-0.0663567530033196 1
-0.343658983900526 1
0.505685195157347 1
0.0163847607615969 1
0.0580147211931537 1
0.0825799498979423 1
0.754461113237656 0
-0.0411157435765185 1
0.543004884244935 1
0.493517325204771 1
0.0664566515592136 1
0.225980647658596 1
-0.559728140091883 0
-0.255097441753275 1
-0.323328815469325 1
0.255610681610913 1
0.0406117491783177 1
0.265689351477544 1
-0.279377772661444 1
0.34711051547376 1
-0.236358454276056 1
-0.43802996454674 1
-0.342933345769512 1
0.442716177293196 0
0.214049047238191 1
-0.48456793715266 1
0.144145174885417 1
-0.562002335457044 1
-0.442677900153493 1
0.208978466411482 1
0.0197920263562543 1
-0.0357153453916203 1
0.119095030864045 1
-0.323598628155082 1
0.00408320110416571 1
-0.172212124049329 1
0.293018255088782 1
-0.207489211905101 1
-0.360053582790206 1
0.0285414800372994 1
-0.493713299752099 1
0.054152342365999 1
0.993743449628471 0
0.191678741621731 1
-0.34172320968893 1
0.328145526777737 1
-0.18431408835009 1
0.231068329611478 1
-0.0795341501321184 1
0.34205152293044 1
-0.0684140518296524 1
0.380629760439812 1
-0.0439991688606742 1
-0.580894990838766 1
-0.319852028623577 1
-0.060273294962456 1
0.0839893557013274 1
0.268482650513762 1
-0.0656726768353787 1
-0.138745616132192 1
-0.182547227682209 1
0.153292396447014 1
0.982684468272584 0
0.0609285661552604 1
-0.255543693346116 1
0.0341107834091495 1
-0.202284770316749 1
0.133462153226798 1
0.454707101794003 1
-0.369190377310658 1
0.0519748619549352 1
0.213020348978995 1
-0.131268502542462 1
-0.0437321376303994 1
-0.158538809896677 1
-0.0302094456794691 1
-0.0277615117259838 1
0.535060360804787 1
0.147204146671281 1
-0.638832247548927 1
-0.279685069566357 1
0.408823996753221 1
0.0825716067428399 1
0.513817126414313 1
-0.0716220511744378 1
0.0720825938712978 1
-0.414989190382505 1
-0.164399952499011 1
0.590251633159761 0
-0.548957428496197 1
0.657330692563228 1
-0.435267036143759 1
0.0552266460177934 1
0.053787537724589 1
0.0733937257879483 1
-0.730576112825519 0
0.237762645617572 1
-0.730129809134258 1
-0.260706432514426 1
0.39369332228371 1
0.251175483637762 1
0.25354713266268 1
0.0504633885332852 1
-0.0423515548591221 1
-0.48111413689058 1
0.139132826317733 1
0.382999841770928 1
0.00191450159143713 1
0.533465539835771 0
-0.015003656203487 1
-0.801704570485059 0
-0.0761851860860978 1
-0.293523632652383 1
0.181702218387403 1
-0.228602463864637 1
-0.199063068726276 1
0.520172673962042 1
-0.095585870414915 1
0.0944331068150039 1
0.349531099862914 1
0.0510205193827691 1
0.00663139729291589 1
0.0634149683243539 1
0.182052899836682 1
-0.580431153231909 0
0.063823837947817 1
-0.615513633223523 1
0.236571174114162 1
0.0273398737818922 1
-0.483609621550342 1
-0.153332546329577 1
-0.44958782112588 1
0.212982528457443 1
-0.267567687641393 1
0.255036526948787 1
0.471818129361334 1
0.318520427041721 1
-0.364363341913814 1
-0.0215410233765736 1
-0.132162592962559 1
-0.0369022555295461 1
-0.0181013580164638 1
0.267125888798063 1
-0.23839509333139 1
-0.14438333316555 1
0.0698775289365031 1
0.129506415935096 1
-0.648395841333274 0
0.105064112430998 1
-0.102014222162792 1
-0.416341379725108 1
-0.0329282322058628 1
0.119263454713972 1
-0.185372250583731 1
-0.0679506092941967 1
0.00840784117604341 1
0.516197185368985 1
-0.0239255874394493 1
0.400712982970885 1
-0.313351807611713 1
0.24238932323708 1
-0.555562641713172 1
0.172532303147645 1
0.456062951567 1
0.539159553779486 0
0.147826010931045 1
0.227711993332682 1
0.284023504027493 1
-0.404861242143332 1
0.194603973432254 1
-0.250020695202767 1
-0.620532717953422 0
-0.31685425258617 1
-0.340331577682124 1
-0.201360648858049 1
-0.400253206355997 1
-0.171800001268341 1
0.194837136900393 1
-0.324371439660451 1
-0.257633572824296 1
-0.213005025277741 1
0.0088825617112526 1
0.129754209477288 1
0.562247523166048 1
0.437571515934118 1
-0.17038450964236 1
0.0454518142472555 1
0.420602247435983 1
0.039379639048461 1
-0.55571254414681 1
0.0211984540832585 1
-0.246048511948217 1
-0.0368435540618541 1
-0.525838726766796 0
0.356646051560849 1
-0.100994698609258 1
0.0298869676970982 1
-0.0593230998320719 1
0.579063928445084 0
0.0822449993252503 1
0.0957533844916492 1
0.0947281358651535 1
0.353276957533106 1
-0.103981568235138 1
0.16810454122211 1
-0.400097231534018 1
0.0935592144720999 1
-0.711262872521283 0
0.0425501442486447 1
-0.160594854079733 1
-0.150583623757297 1
0.0277112871351496 1
-0.212657082869297 1
0.219602328972759 1
0.61455927323697 0
-0.0366492274398994 1
-0.388626709755877 1
0.351681265071693 1
0.111153769505195 1
-0.189084492135469 1
-0.143926187842571 1
0.236906212989687 1
0.180611114439241 1
-0.0362107068511407 1
0.419323743133222 1
0.123253559252694 1
-0.224972084697568 1
-0.0783762733376962 1
0.389074116563784 1
0.437264317267297 1
-0.268365471516941 1
-0.30107833687793 1
0.176179878585609 1
-0.0449120254523282 1
-0.291318457104229 1
0.645814279592173 1
0.443306610268334 1
-0.438355496224546 1
-0.22268758357588 1
-0.0529880064186333 1
-0.418195145689947 1
0.0566846205535604 1
0.0652100845774313 1
0.0325644162373897 1
-0.310197341011961 1
0.102981104651969 1
0.272153789227238 1
0.146025568663238 1
0.107598508911984 1
0.250005896772425 1
-0.182610659693705 1
0.0468082484667215 1
0.401811919984625 1
0.399356154594061 1
0.185557996901029 1
0.314305163354726 1
-0.108301242652242 1
0.513760273775336 1
0.717378868088874 0
-0.323681294630893 1
0.0564999865631022 1
-0.139915104487682 1
-0.453413030850337 1
0.35508571614376 1
-0.126223163207615 1
-0.365147219823139 1
-0.368049870291277 1
-0.188266887818342 1
0.550243350733119 1
0.234658924347366 1
-0.599215437874773 1
-0.284206531009288 1
-0.125634555597753 1
0.0117747896722872 1
0.100888286991131 1
-0.017853865638361 1
0.148551783575391 1
-0.307694482222067 1
0.31065836829476 1
-0.332975365341316 1
0.145891975339502 1
-0.281509576899283 1
0.375079439370364 1
-1.24437061514792 0
-0.159157031087289 1
-0.0817974747583322 1
-0.176667145296786 1
-0.462146765098378 1
0.05365074008515 1
-0.406442167725829 1
-0.0217268038252411 1
0.583696999770886 1
-0.472477299612221 1
0.540752725959022 1
-0.306036602973359 1
0.071399756652039 1
0.105193499881553 1
0.085659499872078 1
0.0244531455698292 1
-0.991031532322786 0
-0.692722835619981 1
-0.264639207676369 1
-0.414772335666079 1
-0.340127447088882 1
0.405657844009624 1
-0.401147045265815 1
0.0729565344411346 1
0.396549238775694 1
-0.559073869506231 1
-0.136700280669343 1
-0.398491663195191 1
0.0915708088577487 1
-0.0365252885604257 1
0.017756260262939 1
-0.442590507054189 1
-0.240824369128354 1
0.229850608095295 1
0.0722203084350644 1
-0.218419380400337 1
0.874722805465061 0
-0.0910078034900392 1
-0.972795640283158 0
0.307542640883787 1
-0.391738025636299 1
0.148497726067406 1
-0.339148970369714 1
-0.0339274211179574 1
0.670856769676166 1
-0.352606974871809 1
-0.446785254286689 1
0.0714133588646134 1
-0.401169139958906 1
0.0752197099141538 1
-0.889443542168405 0
0.509552850226106 0
-0.0394904649639234 1
-0.554346840699961 1
-0.365317650559512 1
-0.00996409577248351 1
0.182876523727308 1
-0.0548169565229151 1
0.282184862011724 1
0.418315413203644 1
0.103510238128293 1
0.0334835727361265 1
-0.369046054375391 1
0.209741701801624 1
0.0309473994965345 1
-0.104449890791801 1
-0.139100385591096 1
0.502717970495722 1
-0.110364832657384 1
0.192103753584273 1
-0.108226618359829 1
0.542999712719903 1
-0.574002419120162 0
0.228252796919476 1
0.602568233034368 0
0.339374188882264 1
-0.0152560353693396 1
0.197514654081702 1
-0.365907584363288 1
0.336022494855529 1
0.230526274937845 1
0.028679278829062 1
0.216370345686776 1
-0.438171169227539 1
0.401464582475169 1
-0.98235597682099 0
-0.557348478252133 0
-0.310574975451378 1
-0.0820653762946751 1
-0.123025836395477 1
-0.396472458652899 1
-0.322677788790126 1
0.111677741615837 1
0.391855613463425 1
-0.00768234670748466 1
0.0291061890970371 1
0.163899992346432 1
-0.544753730522795 1
0.683663707369695 0
0.379677483224747 1
-0.450475245204323 1
0.100290235470791 1
0.116700090613895 1
0.0940778729138922 1
0.0713975794060392 1
0.458435745717582 1
-0.291063928590047 1
-0.088189420645573 1
0.0452509042445153 1
0.254458366463739 1
0.31149994188822 1
0.0388129937710818 1
-0.207330489913239 1
0.0335484674644408 1
0.303785086356125 1
0.0139510187410415 1
-0.0203451862920497 1
0.0945177494263552 1
0.0212971435845646 1
0.0973900027094887 1
0.3438536858027 1
-0.025894970227073 1
0.283910325245278 1
-0.106395248578006 1
-0.407359171763958 1
0.0194939705310344 1
-0.202410908802655 1
0.431171655721198 1
-0.0583288753256329 1
-0.0112244300048026 1
-0.0873646250172189 1
-0.419483510536659 1
-0.583729970245469 1
0.0137774472939766 1
0.174901060775666 1
0.163420802301528 1
-0.32099073893674 1
0.0367256686885882 1
-0.12010053058254 1
0.174412317392522 1
0.390353975303496 1
0.0885801888069986 1
0.12706851426274 1
0.228186317210276 1
-0.472075564710577 1
0.0415209045935736 1
-0.322016944846091 1
-0.307578260286379 1
-0.0638705397085882 1
0.169253627745179 1
0.00506796751316684 1
-0.254248556387002 1
0.333436997237507 1
0.141128653759879 1
-0.699298849082365 0
0.087624144352532 1
-0.388632088755394 1
0.150426339008424 1
-0.298043968468036 1
0.219649856722297 1
-0.862693254961462 0
-0.128714756323022 1
0.0311562106230953 1
-0.591617670847746 1
-0.500502792560948 1
0.253257301555358 1
-0.0775952368664051 1
-0.170531509739097 1
-0.223731111156082 1
0.185989001447596 1
0.554463894827839 1
-0.215320213437214 1
0.605798267552812 1
0.0199999486150636 1
0.0121789849328684 1
-0.100997089331256 1
0.0173064142284239 1
-0.0537719022666939 1
-0.0701623483826496 1
0.241898453384431 1
-0.622599484460172 1
0.053153983067229 1
-0.00867830659114947 1
-0.243352073301671 1
-0.0568468625442827 1
0.435575899774544 1
0.225668718091961 1
0.334996297224444 1
0.626990162011403 0
0.129019514798506 1
0.103967540997558 1
-0.220891713695918 1
-0.800057018366004 0
0.473842838286647 1
0.179503348093086 1
-0.175666052733498 1
0.18250995346758 1
-0.129373046990545 1
0.188757893663666 1
0.0791541072254579 1
0.201354479086469 1
-0.190148753292175 1
-0.104791473005743 1
-0.129880345251751 1
-0.278762151606662 1
-0.227139003989058 1
-0.48937357238721 1
-0.459439079191524 1
-0.800060043086924 0
0.0796590255495279 1
0.0474132626167137 1
-0.287985417875365 1
0.333228104776178 1
-0.702776820542918 1
-0.193671756282182 1
-0.307832509205984 1
-0.1766462564858 1
0.0926347815711907 1
-0.0541481017447187 1
-0.254448754831365 1
-0.110194020433898 1
-0.0598936259148228 1
-0.281743233252038 1
-0.168980409002147 1
-0.524046652064815 1
-0.375924029701437 1
-0.515644664900169 1
-0.288454657275377 1
-0.453137400421882 1
0.0664666385634713 1
0.612306307289556 1
-0.275593357347297 1
-0.267326624408752 1
-0.205601820625067 1
-0.172319212649174 1
-0.0800473525497665 1
0.129105498541132 1
0.428268223968962 1
-0.0508171767090118 1
-0.365948909590982 1
0.100600172221284 1
0.525107198648633 1
0.332865697442058 1
0.0151367057834063 1
-0.188278251360712 1
0.117006159565727 1
-0.391094706243923 1
-0.367432721284537 1
0.315171128866237 1
0.215157725775645 1
0.443458065975507 0
0.196134414263156 1
-0.00514538539279861 1
-0.425176439389151 1
0.386734568890298 1
-0.055318634131664 1
-0.680195778516542 1
-0.231078892583647 1
-0.0768404230814838 1
0.379652537131887 1
-0.167091109486937 1
-0.17688694081992 1
0.331500946424303 1
0.102508657407007 1
0.131443579942462 1
0.20362638356618 1
-0.119463588325878 1
-0.65508888620869 0
-0.861401212146858 1
-0.317479144536261 1
0.220697922784004 1
0.100869662606652 1
0.0813275690980833 1
0.383805299876712 1
-0.0628289359647155 1
0.33502227004909 1
-0.0688916021841281 1
-0.128547729788569 1
-0.298796182023673 1
0.197056142981858 1
0.288380483042353 1
-0.541195286013991 1
-0.137700639022553 1
-0.603915327503247 1
0.363712854531575 1
0.184499669478297 1
-0.142614445744065 1
0.245370895011703 1
-0.631644564057811 0
-0.240893079834099 1
0.22827158014286 1
0.257203731403669 1
-0.708690520046856 1
-0.439925077960274 1
0.00531572239049428 1
0.403406510351458 1
-0.176357203818832 1
-0.00964163196786064 1
-0.220256714557041 1
0.00893574393003967 1
-0.592985380068448 0
0.367530515499008 1
0.0472180332003376 1
0.380789022941188 1
-0.271052975154745 1
-0.765628819459261 1
-0.133632237968926 1
0.141841300007854 1
0.613505395301027 1
0.293272569250829 1
0.0162062008811366 1
0.183201636955186 1
-0.0306554935636296 1
-0.320991351823434 1
-0.157438644349573 1
-0.515739705456583 1
0.33370077098245 1
0.0147395111006656 1
0.28483827729673 1
0.660515197879921 1
0.224209455742741 1
-0.140166451961328 1
0.0264802487213241 1
-0.0989539119437191 1
0.794036436571026 0
0.178059248640523 1
0.252973203113919 1
-0.452261405606781 1
-0.194731414417662 1
0.177676154739197 1
-0.204594246302741 1
0.0116325634827247 1
0.288422812030212 1
-0.02595643085472 1
-0.0802481042877849 1
-0.0254958519394169 1
0.0415611130002039 1
-0.36543487070625 1
-0.0626333921110214 1
-0.173018326400524 1
-0.331581365778243 1
0.00221615166586886 1
0.368531541891718 1
-0.13170791128636 1
0.364714569613435 1
-0.211085056245507 1
-0.0797780764956498 1
0.734731073481639 1
-0.235894422797516 1
0.203330007114566 1
-0.321871532443914 1
0.472063236456221 0
0.00535942898474367 1
0.24914993896646 1
-0.109571062489767 1
0.335960914387299 1
0.0466345942407409 1
0.0625743278554493 1
0.695116263765023 1
0.442613036339757 1
0.266277228234679 1
-0.336358442613244 1
0.163089838571069 1
0.335891022510666 1
0.272676350013189 1
-0.148560744270325 1
0.586373105962935 1
-0.502429775806037 1
0.290896414124713 1
-0.19181994410303 1
0.00661235251540114 1
0.193107533327205 1
0.158576393432674 1
-0.014648293941985 1
0.424460285334304 1
-0.633407082151503 0
0.0493586781983649 1
0.656218223027087 0
-0.124552498800764 1
-0.196586169288753 1
-0.163267414190347 1
0.172433754889394 1
0.264847708129743 1
-0.477575065787757 1
0.0244760677360228 1
0.144916357678973 1
-0.499340744385469 0
0.442674921371046 1
-0.0601611405589322 1
0.31575039796392 1
0.201173570738309 1
-0.132007498561667 1
-0.157314070697728 1
-0.241668077032138 1
-0.716474517135861 1
-0.117205187254768 1
-0.199058407123885 1
-0.307108556912542 1
0.186050554443995 1
-0.0657730123698974 1
0.108331666785776 1
-0.0303274823349155 1
0.533755934194248 1
0.630932489073478 1
0.0147687747285839 1
0.299011924303527 1
0.320253386430084 1
0.421200833103497 1
0.150764519954358 1
-0.105265344942765 1
0.10940484250472 1
0.179499406515528 1
-0.567819136354369 0
-0.154539474386782 1
-0.271228444524179 1
-0.0707423850836344 1
-0.260936059157451 1
0.113662318441886 1
-0.287131757045507 1
-0.0623752985306945 1
-0.0879502809017008 1
0.114168602557486 1
0.576526271227556 1
0.206926749061514 1
0.0998930671306656 1
0.0179627708548527 1
0.100423841989131 1
-0.31229686443367 1
-0.220476047390947 1
-0.355961294639563 1
-0.344179192388769 1
0.140954328964494 1
-0.421439506460539 1
-0.128372192313944 1
0.0182487179010678 1
-0.252438539256241 1
0.469229114060099 1
-0.551474613442479 1
-0.431249059004435 0
-0.26260559196026 1
0.262766544851448 1
0.156270215643882 1
-0.287677604714675 1
0.0574736011126028 1
-0.178248380792353 1
-0.287750316655206 1
-0.314248900201238 1
0.0423885195975632 1
0.100324216339268 1
-0.255239659657092 1
0.953845040722124 0
-0.644977285027668 0
-0.00804910808015186 1
-0.122249500819785 1
0.388325212050224 1
-0.334884280326502 1
0.202648596002714 1
0.0364869485035556 1
0.263898564446713 1
0.0764951228629975 1
-0.0539028420363406 1
-0.387926168131184 1
0.137272956819073 1
0.902394705510694 0
0.384337482904515 1
0.498948662177724 1
-0.177061286215516 1
0.0311106609470236 1
0.185315686519124 1
-0.00750294289227265 1
-0.46998537153081 1
-0.368665698205647 1
-0.383583953912173 1
0.0367746233799071 1
0.00175374145107891 1
-0.15389166741184 1
-0.190203609519496 1
-0.125992795047622 1
0.513119083082814 0
-0.0306907043968242 1
-0.0563304964180776 1
0.460094355641295 1
-0.239920382957282 1
-0.0449464844272721 1
-0.331952464760209 1
-0.114037046109463 1
0.0280982120416961 1
1.32694006802208 0
0.0567645024932146 1
0.043783821010196 1
0.175056309244344 1
-0.00473288372714677 1
0.601966072070559 1
0.181244705250012 1
0.150626014944521 1
-0.198292150379595 1
-0.0509201644533681 1
0.12251744047742 1
-0.100951030789749 1
0.408040977406764 1
0.675813823766692 1
-0.0445618431561776 1
-0.0893368372356083 1
0.476935914373268 1
-0.153632824520352 1
0.473697570033884 1
0.448779144336708 1
-0.43607054570801 1
0.70705993333737 0
-0.0861873492779782 1
0.432644042562295 1
0.612220872264843 1
-0.148490859028607 1
0.478339434733325 1
-0.370818985724458 1
0.280012687486331 1
0.249267514509553 1
-0.160352603437888 1
-0.35328466098309 1
0.344829631226902 1
0.742614056760218 0
-0.234746491270005 1
-0.340874527732779 1
0.0730596045388323 1
-0.453101967261944 1
0.232447641067227 1
0.084417835225231 1
-0.126163965043638 1
0.287222804845738 1
-0.70329601643955 0
0.0943435354287217 1
0.223656993968315 1
0.327770139855374 1
-0.0461603077895306 1
0.264879544455997 1
-0.0867809978333516 1
-0.191482633166577 1
-0.118251920747967 1
-0.0169308439127206 1
-0.338351051458577 1
-0.506522389672243 1
0.212208208774327 1
-0.800400430247645 0
0.171090786162747 1
0.181814558740426 1
-0.250100042046 1
0.0998887759873583 1
-0.0573108974901966 1
-0.00184657643086716 1
-0.284325423725611 1
0.360723747884634 1
0.145766504887895 1
-0.563431036062282 1
0.386943722819889 1
0.285559448268853 1
0.0675743282613463 1
0.294620333401407 1
-0.617101145657452 1
-0.319884924467347 1
-0.453403357893897 1
-0.233769174419704 1
0.193088658254211 1
0.0494556815395051 1
0.33916350658364 1
-0.924227222630599 0
-0.0242781938933119 1
0.480516701068946 1
0.435423882825872 1
-0.119557193865362 1
-0.663540898041721 0
0.259823740544138 1
0.0129753281929731 1
-0.130623107159669 1
-0.111459988260124 1
0.726713420886756 0
0.147467301554454 1
0.305308699031101 1
0.101620270415137 1
0.26629756826448 1
-0.206003037804538 1
0.282405088371797 1
0.540860451001264 1
-0.0194830851327696 1
0.498680728063365 1
-0.411204810099742 1
-0.24417655107826 1
0.15445976349351 1
-0.179948246007937 1
0.138033474069487 1
-0.58266604360124 1
-1.01631245705262 0
-0.598963870441144 1
-0.176293030705793 1
-0.169021260731065 1
-0.34486741425385 1
0.27793924313141 1
0.517773622203471 1
-0.373865825460015 1
0.0967051934815904 1
-0.0182339785299182 1
0.628546234154452 0
-0.335414602140629 1
-0.868167937677817 0
0.442779356745163 1
-0.127189591524524 1
0.15870403191072 1
0.185218104469654 1
-0.489350343898373 1
0.225931586965813 1
0.141497558987334 1
0.119165715813475 1
-0.154500689670118 1
-0.0912264141092018 1
-0.368967873350275 1
-0.198868652115529 1
0.715913443365461 0
-0.242536487274254 1
0.797498350141016 1
-0.694351910095508 0
0.0291623777919578 1
0.0889462818666376 1
-0.169381634646506 1
0.148389255871904 1
0.300468798147618 1
-0.339338249038143 1
-0.0110917230834351 1
0.353859431177795 1
0.429462788754721 1
-0.314715676295595 1
0.0305265058173167 1
0.045427489096059 1
0.284857389329468 1
-0.205495855634811 1
0.428226745232744 1
0.027733813117887 1
-0.0339298077816946 1
0.134851757420388 1
-0.0501149273884405 1
-0.0487737585665517 1
0.35408938324159 1
-0.353749696904901 1
-0.168057496508954 1
-0.0888382391191772 1
0.274265494596183 1
-0.0131612821555421 1
-0.573044570176922 1
-0.350609635593882 1
0.510907758656828 1
0.200670788228462 1
0.0308249339633209 1
0.661901650020637 1
0.761728901662535 0
-0.109400911843014 1
-0.638563912733259 0
0.0589055206684119 1
-0.265865129361151 1
0.490034691839624 1
-0.177461905635277 1
-0.14492623234034 1
-0.890735771319515 0
0.179402125940132 1
-0.250867629784484 1
-0.258594966495872 1
-0.0614525023517874 1
-0.143416121251256 1
0.154758912067377 1
0.748374166005981 0
-0.121292778989076 1
0.337110941376599 1
-0.406827421500318 1
0.685435136945069 1
0.0951590000796623 1
0.0981055430970177 1
-0.331127754939755 1
-0.0945370710271896 1
0.0821787097669247 1
-0.0502776761550169 1
0.0279063742236199 1
-0.672352810950662 1
-0.184821352806622 1
-0.286802921167062 1
-0.0437939843528102 1
-0.717825680684916 0
0.371693715372558 1
-0.106786987377157 1
0.420824938511596 1
-0.522130627728197 1
-0.542928387887308 1
-0.26669306920761 1
0.446298259167003 0
-0.072026632083889 1
-0.17153690661571 1
-0.0732035424261356 1
-0.129784205584822 1
0.120360528129678 1
-0.175699585576918 1
0.638956096205148 0
-0.347590206961336 1
0.61544655464186 1
-0.199360030138444 1
0.084825576839263 1
0.138254703098885 1
-0.221760884431606 1
-0.0474978202577969 1
0.146637346940836 1
0.21277921655111 1
0.957261927297898 0
-0.267220204341293 1
-0.446059912037866 1
0.161735734448478 1
-0.527523915195367 1
-0.163247396242627 1
0.454264583837947 1
0.00233832461242198 1
0.422603569298625 1
-0.221796585665772 1
-0.553969249821364 1
0.291304654550289 1
0.195644272411471 1
0.0187821545777096 1
0.311362047806643 1
-0.130667361760363 1
-0.239342346868094 1
-0.00512360822680005 1
-0.195894092063365 1
0.202656426860065 1
-0.172518961937605 1
0.406887639544135 1
-0.104747423939393 1
0.0151073554825126 1
-0.0316391677663825 1
-0.449002908187241 1
-0.192958715192501 1
-0.203321865614194 1
-0.461167195291915 0
0.198532572278538 1
0.332884271593572 1
-0.0295935520702669 1
-0.187179780893089 1
-0.0478497028180543 1
1.23131613453849 0
-0.247192148859538 1
-0.730826667257613 0
-0.622076686144614 0
0.743559152998849 0
0.550897011535978 1
-0.186340660924913 1
0.023124806780554 1
-0.492936381646191 1
-0.137348636792644 1
0.409834958211251 1
0.149919311296619 1
-0.917290289296591 0
-0.420947005204305 1
-0.0698574695149685 1
0.170271929638285 1
0.284873267755301 1
0.163183635305987 1
0.335337937191166 1
-0.0797565134978258 1
-0.59727994059739 1
0.364345761303104 1
-0.239401567410855 1
-0.558271631615411 0
0.174535890726724 1
0.284309939785118 1
0.0157762664757507 1
-0.372607221812289 1
-0.257759078769497 1
0.144903722989435 1
-0.0605158968491194 1
-0.125756355224083 1
0.160221048990665 1
0.509239131539586 0
0.294170744860246 1
0.546968196458405 0
0.161727438125578 1
-0.428355758617459 1
-0.096304690628016 1
-0.0781930763039657 1
-0.129604682200593 1
-0.0446143628057845 1
0.0921169804539787 1
-0.258764705674846 1
-0.0600060831330248 1
-0.148099769116282 1
0.349672686885884 1
0.00148870462054087 1
0.127507519617252 1
0.0540993091651376 1
-0.641701749055989 1
-0.0207061660351127 1
0.519518004708141 1
0.0310178697700972 1
-0.0943053606434379 1
0.165077295670099 1
-0.825662367089871 0
0.217106185614034 1
0.149596307572037 1
-0.264561962891194 1
-0.210514787482461 1
0.0311447416733612 1
-0.0378880553566133 1
0.279338498347388 1
0.290729283860972 1
-0.15246309435363 1
-0.134300438498794 1
0.272205829838345 1
0.621866282816266 1
-0.366237259207259 1
0.13572262103077 1
0.166385625255038 1
0.104704208859687 1
-0.374565195855233 1
-0.488762625925911 1
-0.282447084501657 1
-0.790693064346379 0
-0.444017487164451 1
-0.061944636372032 1
0.224510791709892 1
-0.685134085107738 0
0.180019665421857 1
-0.0272506176703457 1
-0.238736399108735 1
-0.0775778021783356 1
1.00266823017797 0
-0.00647027724071882 1
-0.0835433366506035 1
0.257792236034392 1
-0.0366715875723845 1
-0.264857060754383 1
0.0173356218120599 1
-0.364516418742409 1
0.253407127854386 1
-0.0226042809006528 1
0.195738738383961 1
0.292434725970461 1
-0.0835695836312347 1
0.0608309074925061 1
-0.065376957169089 1
0.0694896977153475 1
0.0970328379979463 1
-0.27921263856449 1
0.177607385308625 1
-0.405470235864549 1
-0.194112201171912 1
-0.0588010542486886 1
-0.332089077385887 1
-0.277194332231512 1
-0.344179790764857 1
0.0702610461991178 1
-0.32596439997905 1
-0.296926852537014 1
-0.373763338182053 1
-0.20081104886837 1
0.255205840522905 1
-0.361668120986495 1
0.454369620837752 1
0.178090729281656 1
-0.398113641293224 1
0.0511352417660162 1
0.124296415238466 1
0.223979669892765 1
0.253147730153723 1
0.292634303367422 1
0.107113255681195 1
-0.0371906444594594 1
-0.0348266828100712 1
-0.436542811017365 1
0.181637978332314 1
-0.219077366960601 1
-0.0698345131475288 1
-0.0122983366863127 1
0.120073432664956 1
-0.241160376119616 1
-0.211827071059855 1
0.347267109278174 1
-0.589542087478611 0
0.0553378690900819 1
0.162287841238477 1
0.22161960716503 1
0.0399276594932033 1
0.054203452299428 1
0.247463935070366 1
-0.0340437950625654 1
0.509474096601738 1
0.181929989971527 1
0.0230436311768734 1
0.507779417174271 0
0.14617555750734 1
0.756499635077714 1
-0.204426046711859 1
0.148835514434903 1
0.149230117846754 1
0.159364919008708 1
0.561516572912348 1
-0.105995719503755 1
-0.0542435460699197 1
0.0637745663167641 1
0.153193830559872 1
0.328840092079873 1
-0.590901827123836 0
-0.330060026775692 1
0.0270038365394399 1
0.677307779104112 0
0.00270751121484911 1
0.396581099299127 1
0.340638257900564 1
-0.224751421047175 1
-0.628263980085793 1
0.590547455054256 0
0.103456775655633 1
-0.149511134584264 1
0.289823727783332 1
0.274627410999171 1
0.843532161358287 0
0.0988732155617216 1
-0.0130860272121778 1
0.323622110242089 1
0.156622948684926 1
-0.0750375359500088 1
-0.169340693904265 1
0.466267994575737 1
0.161378487147299 1
-0.185734263634894 1
-0.189912785301877 1
0.357394115915773 1
0.492695318540995 1
-0.156980422910047 1
0.170224650833795 1
-0.145513726728998 1
0.107300045223727 1
-0.271773047407634 1
-0.467335926859031 1
0.217323144498029 1
-0.567603950558879 0
-0.28765183208689 1
-0.257081597427546 1
-0.126879364452288 1
0.892690060331423 0
0.08895177331268 1
0.247776552602656 1
-0.327884130136499 1
-0.673350385199796 1
0.692673442540955 0
-0.351349505113607 1
-0.170763347720209 1
0.114258832433205 1
0.13995618752183 1
0.376885249933635 1
-0.126718480805729 1
0.237213436804741 1
0.235932915583115 1
0.490421656261047 1
-0.207833911626203 1
-0.0961339111312611 1
0.312662850795595 1
-0.0873593450556245 1
-0.686205793123242 1
0.509676260231108 1
0.16084450308231 1
0.158077706857602 1
-0.237810708083807 1
0.385209224564293 1
-0.528997758697872 1
-0.321910890264829 1
0.164230256919712 1
0.136655000069465 1
0.356435562125367 1
-0.649461304725183 1
-0.052584522270817 1
-0.00419520152988412 1
-0.123428361605323 1
-0.252013450836166 1
-0.147648900041647 1
-0.507036038775788 1
-0.245622751343955 1
-0.432000227387258 1
0.108668418400061 1
-0.480829136920336 0
-0.641173464931222 0
0.66593859577261 0
0.0113559428152186 1
0.0264984745208658 1
-0.268856185122863 1
0.273975233515855 1
-0.467785028410961 1
0.101244443705064 1
-0.389550028556484 1
-0.108695542664091 1
0.106258316879068 1
-0.0760753730363785 1
0.1707149584913 1
-0.648618001366657 1
-0.0661977362197591 1
-0.368199279698858 1
-0.0696998516730522 1
-0.0402878534826437 1
-0.342345684629731 1
-0.0497169619232679 1
-0.424823846077647 1
0.0792291580705342 1
-0.200652263856233 1
-0.114114175267918 1
0.0608025307743735 1
0.477941160591352 1
-0.535354221583274 1
0.0853043739518021 1
0.0286076793486366 1
0.2890468673259 1
0.143903650474444 1
-0.328598855595802 1
0.230526280539587 1
0.587645489946991 0
-0.602427145770052 0
0.109832073298417 1
-0.319113582853061 1
0.480784645224431 1
0.28474487753383 1
-0.111152920205817 1
0.699251753883852 1
-0.0925837197832643 1
-0.0637589330011817 1
0.0182358322970925 1
-0.42954927456079 1
0.247615548989514 1
-0.540752962957551 0
-0.653632587949389 0
0.0956973772954594 1
-0.623978550409833 0
-0.0933246587240135 1
0.381448907912674 1
0.18647575947948 1
-0.396611711024418 1
-0.608890667747812 1
0.668597827574918 0
0.0603142450240588 1
0.111309523185147 1
-0.0340333743615457 1
-0.141785524099813 1
0.18978814833431 1
-0.706937205408257 0
0.199133032920916 1
-0.251684086233223 1
0.0502322228770587 1
-0.109375975865209 1
0.0225090078786413 1
-0.207513594016495 1
-0.225701119270168 1
-0.081377266552708 1
0.0828917893523453 1
-0.18356252823262 1
-0.192073644000255 1
-0.420736170613617 1
0.0484346771139193 1
0.32363208188838 1
-0.534511933600437 1
-0.280392717791559 1
0.649448271219977 1
-0.185800606240644 1
-0.17297964187288 1
0.156090461740772 1
0.294976430896195 1
0.211079356281273 1
-0.312813145728954 1
-0.0611818313138964 1
-0.143981054816822 1
0.831813312127724 1
-0.0634280553279631 1
-0.0699952865918008 1
-0.245447510413666 1
0.130068891028852 1
0.15177652545885 1
-0.488075284870723 1
0.00737772983594231 1
-0.102507838833585 1
-0.0855329107747991 1
-0.28329574610779 1
-0.0226896638405678 1
0.155003795773527 1
-0.116895458405112 1
-0.122881126479748 1
0.402874777359313 1
-0.0306269499277167 1
0.205087733908903 1
-0.67380955133221 1
-0.0808611607142038 1
0.116223477006935 1
-0.439201868807707 1
0.402031706215537 1
0.375336980378238 1
0.409178204665537 1
-0.09931469052206 1
0.134781671636451 1
-0.130698191279749 1
-0.417259472882228 1
0.15247542386179 1
0.0594057462987738 1
0.602424093412384 1
0.322836573046581 1
0.388703691200131 1
0.0896224764519303 1
-0.453354692111229 1
0.369208064080984 1
0.124076397233676 1
-0.0574553686340599 1
-0.0655588692205339 1
0.225588730038021 1
-0.167096176939587 1
0.266559246782656 1
-0.142388220311867 1
0.0393701505496994 1
0.38683862881437 1
-0.729511114008385 1
0.28531337267183 1
0.593270678412407 0
-0.475104248527046 1
-0.664799594020157 0
0.505823280809424 1
0.268331339946985 1
-0.518556630979375 1
-0.34441656313919 1
0.629426349703047 1
-0.299876284491775 1
0.195413052797518 1
-0.132215000631784 1
-0.0527667482987782 1
0.39809159376058 1
-0.379238671258811 1
-0.295362027717335 1
0.0546130538526545 1
-0.468335453204582 0
0.290257529641305 1
0.238063474170722 1
-0.290917787290302 1
-0.0428122379894043 1
-0.542576613886912 1
0.190577803850053 1
-0.155734684472881 1
-0.022574626318418 1
0.497693940096385 0
0.578982357616489 0
-0.134012657211036 1
-0.128780773953961 1
-0.348834646071844 1
0.0594860771878716 1
0.313243119410393 1
0.063717471458035 1
-0.211954423504488 1
0.176380252711812 1
0.450957287050781 1
-0.178148771323567 1
-0.314737108079575 1
-0.0298384938627615 1
0.0170583733174606 1
-0.118707842361648 1
0.140365060243819 1
0.0336874725258389 1
0.160103771600762 1
0.531649339206113 1
-0.368666211463546 1
0.402446013711047 1
0.00977547030070517 1
-0.00441294158267989 1
0.158585625623179 1
-0.278141211474835 1
-0.0816698785416439 1
-0.0676785875735382 1
-0.096998215887119 1
-0.096135125529093 1
0.176898416310225 1
0.096082923540939 1
-0.531008138552157 1
-0.0249627939417556 1
-0.342732466676658 1
-0.122777058399906 1
0.358141389125844 1
-0.294371990378348 1
0.342442874421657 1
0.340896417935356 1
0.294530621735773 1
0.208152827388427 1
-0.296285625702839 1
0.00850265807086466 1
0.112030799969986 1
-0.232612242218782 1
0.137748060292339 1
-0.137580190861646 1
-0.76080252834097 0
-0.67324175277616 1
0.320013658664295 1
-0.293206381793843 1
0.13628107195985 1
-0.284410514959094 1
-0.423750435596027 1
-0.105086361962033 1
0.387858219229007 1
-0.015306092552572 1
0.108073961197473 1
-0.153308497731338 1
-0.137995866851227 1
0.775926280765789 0
-0.422188859296918 0
0.239192703205096 1
-0.02825085105838 1
-0.402012357507364 1
-0.071610936531485 1
0.513406665623617 1
0.0789240008099504 1
0.378121951971681 1
-0.077501383552617 1
-0.00259679156132675 1
-0.379498827800602 1
-0.229533822034195 1
-0.539273251349303 1
0.373735417997096 1
0.157882626392513 1
0.351593897400292 1
-0.252671055152361 1
0.363113579874485 1
0.28896185710066 1
0.277070451010017 1
0.251530082921976 1
0.0749362841896035 1
-0.221926591244992 1
0.159563588540304 1
-0.760934439997304 1
0.379446403351318 1
0.471724062844292 0
0.340600070703184 1
0.606161198763838 0
0.429701059023404 1
0.0964504820342136 1
0.255809165193628 1
-0.085553261457108 1
0.144553842954265 1
-0.72137418877444 0
-0.310666957876075 1
-0.408969767800821 1
0.111260889159885 1
0.293249073792317 1
0.0514550481378395 1
-0.0950300826638765 1
0.184376495999385 1
0.457397707634829 1
0.0455927169406037 1
0.0488434761270692 1
0.226355181385509 1
-0.181390053971127 1
0.298461989919629 1
0.734270453726671 1
-0.0718859868023226 1
0.924813668148685 0
-0.380826220840354 1
0.299795487926109 1
-0.0997355608208937 1
0.199214920102472 1
-0.0899690355147715 1
-0.13152856592627 1
-0.564963381942579 1
0.283049636390884 1
0.141205205729611 1
0.199488316496491 1
-0.980010161563556 0
0.019965543447457 1
0.531718745727624 1
-0.0571686409865075 1
0.172421175245161 1
-0.0915184141678408 1
-0.0681855340369299 1
-0.57925468490827 1
0.0376839877302684 1
-0.577193165906962 1
-0.00138734492831099 1
0.0277968850229125 1
0.396266285080442 1
-0.35285804483599 1
0.105136939029423 1
-0.168331235625039 1
-0.365816240798 1
-0.17767799670557 1
0.308958963332534 1
-0.177883415776761 1
0.0376101123401453 1
-0.154103334394658 1
-0.171733710057483 1
0.184571830115911 1
0.233270840352175 1
0.145715905824861 1
-0.100716864855237 1
-0.200236559553904 1
0.114399397343028 1
-0.11463520073702 1
-0.0112153088672772 1
-0.827076078519881 0
-0.121757184079239 1
0.0923774239034352 1
0.164300802233501 1
0.153739723018671 1
-0.334720036095626 1
0.0443877222051079 1
-0.568760677068763 1
0.41563690492298 1
0.336893682862142 1
-0.561768232173328 0
-0.652589646895624 0
0.265979392752823 1
-0.106907369923458 1
0.671519918314412 1
-0.207645464666345 1
-0.872922493155628 0
-0.0141978830941527 1
-0.00506967213649413 1
0.012908847424641 1
0.544749077249242 1
0.471095538349477 1
-0.120528498917245 1
-0.19763909511522 1
-0.384923718841185 1
0.23231424814088 1
-0.44680526756292 1
0.450288004524506 1
-0.120534059517993 1
-0.115357453738656 1
-0.581691965724634 0
0.310563913899864 1
0.576442917192701 1
0.43002392450571 1
-0.331464197753706 1
-0.0928230072598294 1
-0.508874873001878 0
0.234725378562729 1
-0.443642622735566 1
-0.298043200738935 1
0.086722142560962 1
0.695947768130532 0
-0.446897987525164 1
0.127939487851544 1
-0.229416750264959 1
0.0699360489652268 1
-0.287499171176047 1
-0.599742896192328 0
0.186292849339236 1
0.0239436678958958 1
-0.117597656356953 1
0.589338752295985 0
0.619818611010825 0
0.29300874177069 1
-0.340909241050824 1
0.00512336947938291 1
0.668964085569442 0
-0.144889572776814 1
0.304685394164408 1
-0.155100363569754 1
-0.873585029816088 1
-0.307176587251798 1
0.169827366888861 1
0.240736066188196 1
-0.195043453187067 1
-0.139358886437799 1
-0.81402129701395 0
-0.405177122156833 0
-0.066053812142543 1
-0.387160285204222 1
0.102790455779816 1
0.109825204893909 1
0.198243332527671 1
-0.107073239124763 1
0.287074228108992 1
0.238494580048514 1
0.347111877448488 1
-0.178141449050679 1
-0.12998999663939 1
-0.434149470650616 1
-0.252245257057106 1
-0.848488301686211 0
-0.114813331105821 1
-0.155685833200958 1
0.085552985338613 1
0.26926418140016 1
0.162272115174658 1
-0.454706771100703 1
0.108593909640099 1
0.0245521484958547 1
-0.408351299708456 1
0.15779079418113 1
-0.224714169040175 1
0.342353759125357 1
0.0662099986463214 1
0.198499082139436 1
-0.556335547672498 0
0.103915906451874 1
0.328077092274511 1
-0.0831728115557601 1
0.356613316621203 1
0.165751819676778 1
0.180892651578902 1
-0.237746058060024 1
-0.141199098591743 1
0.140638272526759 1
0.13049263986707 1
-0.029923315022315 1
-0.30363658435525 1
0.488792185655582 1
-0.0343872710201545 1
-0.171187777847123 1
-0.0977107786883155 1
-0.6655796935398 0
-0.12806538983826 1
0.216550049389461 1
0.0361582985497488 1
0.203894936142031 1
-0.296053030041719 1
0.0295065771312678 1
-0.524466071921824 1
-0.0971316610913211 1
-0.155093136093954 1
-0.0970427257963535 1
0.453373791026602 1
-0.376852088412316 1
-0.0791924877567216 1
0.46155093648211 1
0.123131028492751 1
-0.122055052792152 1
-0.0423133202441173 1
-0.302396097869044 1
0.151332981965046 1
-0.121906496488178 1
0.182104499227284 1
-0.179204316861278 1
-0.348681917691456 1
-0.253259863200323 1
-0.255122333945824 1
0.124123478933714 1
0.280197275981404 1
0.487123553400405 1
0.434105866728374 1
0.409917494966155 1
0.159054316413693 1
0.269815050552692 1
-0.247402129507228 1
-0.111364352880961 1
0.228559316002437 1
-0.0225525571462641 1
0.0288801138350247 1
0.366633717135281 1
-0.06011162858412 1
-0.0415265232686345 1
0.415949977142881 1
0.332567088313595 1
-0.40754098223151 1
0.204930901737595 1
-0.00914366603364692 1
-0.23880607410299 1
0.467903826703151 1
0.294020893426735 1
0.0718742892848725 1
-0.264730963905101 1
0.0788613531494001 1
-0.390451986133264 1
-0.345665458400432 1
0.197214076842056 1
0.0823668357948077 1
-0.6048745088575 0
-0.105788163999983 1
-0.341490404187447 1
-0.078837624748967 1
-0.306882223234705 1
-0.23914450087129 1
0.504648243691765 0
-0.224081236230631 1
-0.131060274855483 1
0.429524276073346 1
-0.0772998218140054 1
0.208100412510202 1
-0.0999355696151386 1
0.472424977670865 1
-0.11991109517818 1
-0.0991570963277947 1
-0.2642923780788 1
-0.377768733907751 1
0.124157521455527 1
0.181527265453907 1
0.151644403704614 1
-0.0284373378309594 1
0.542687167280309 1
-0.231766918363902 1
-0.155342062190343 1
0.325344760235564 1
-0.0553789389754783 1
-0.319929632276059 1
-0.241067915339578 1
-0.373486976078388 1
0.258930545923757 1
0.448185379694387 1
0.798950298332522 0
-0.682838355758692 1
0.12329845755218 1
0.299910049231875 1
0.0713043629269163 1
-0.0515833459096079 1
0.205700849282383 1
-0.101686560554165 1
0.540039269224671 1
0.644356530937461 0
-0.373100816605476 1
-0.0714174029053777 1
0.13673414457314 1
0.238384585885271 1
0.0321075087269256 1
0.182443359396955 1
-0.345560693209271 1
0.276123568546064 1
0.509293244979582 1
-0.573414554058316 1
-0.5465882842073 0
0.21034117319265 1
0.241667419404679 1
-0.0899066057810771 1
0.530479585583314 0
-0.0532796238499635 1
-0.0289480445128987 1
0.132301690224577 1
-0.333977642166349 1
0.61133657677442 1
0.444790546914673 1
0.164296633457124 1
0.0652057961366553 1
0.329517173662967 1
-0.28278146647113 1
-0.275629650474357 1
-0.414957108098177 1
-0.0820864833447238 1
0.219104375467732 1
-0.154048281378924 1
0.120475612703815 1
-0.0288574557264181 1
-0.135804414954582 1
-0.17295828077687 1
-0.136457313727158 1
-0.0329927906993012 1
0.13877629672945 1
0.0628475834942367 1
0.337188390863828 1
-0.456264854636008 1
-0.21121388265334 1
0.687119091135332 0
-0.228165842072341 1
-0.228218672139771 1
0.434365170215811 1
0.474282092991283 0
-0.00862886787948788 1
-0.294039178806152 1
-0.101673117687161 1
1.07841213933012 0
-0.259084608140712 1
0.242828308142428 1
0.271991990605082 1
-0.128180105599103 1
-0.583619123235039 1
-0.119506673306679 1
-0.385446062765911 1
-0.221910469727003 1
0.248747398122784 1
-0.661608773545594 1
-0.654878291113886 1
-0.251498724054837 1
0.0604747138504825 1
0.218747947988204 1
0.440427698647323 1
0.181361832987803 1
0.17645785839541 1
0.0590184787235506 1
-0.490437604160587 1
0.192155434145868 1
0.209788749935773 1
0.240971865008088 1
0.110120005026004 1
0.0387362332799175 1
0.275744513093559 1
-0.671978048804664 1
-0.313684875632035 1
-0.496891091790842 1
-0.0454226913038183 1
0.75863749148506 0
-0.25289990118327 1
0.561721514964911 1
-0.1580412491274 1
0.177255746871403 1
0.115125376591233 1
0.216755405771901 1
0.0837588716889334 1
-0.112470402885825 1
0.00921284404738199 1
-0.0517214879103307 1
0.239954769008001 1
9.77173653529673e-06 1
0.250657992032995 1
0.40110802061745 1
0.301429842938303 1
-0.568398568060425 1
0.370789226330223 1
0.187847232418754 1
-0.221317732651299 1
-0.633195550354551 0
0.34928529884689 1
-0.0134084173787548 1
0.485771144365095 1
-0.18426477856444 1
-0.249380323516837 1
0.228568470658779 1
-0.0744308318522851 1
0.250440355693434 1
0.0938312328426637 1
0.404645793699208 1
-0.129605901559617 1
-0.299294450805387 1
-0.324072401799405 1
-0.492548605641121 1
-0.0665537912026684 1
-0.523974001634419 0
-0.0582451840976222 1
-0.0534815812099368 1
0.593342540950138 1
-0.293921370359606 1
-0.18881252392997 1
-0.0201179587472671 1
-0.328919459129143 1
0.221314618349858 1
0.0505059790658474 1
-0.0331126806510947 1
0.379760264457479 1
-0.305131562621764 1
0.126237693690521 1
-0.131146984509933 1
-0.147725574972858 1
-0.436751706301894 1
-0.16427206209863 1
0.237183762658675 1
0.00252409987866186 1
-0.36053664987248 1
0.320401912975674 1
-0.246672532181474 1
-0.254482740990202 1
0.306352726819998 1
0.228210486334992 1
-0.515217592963215 1
0.0724104415450091 1
-0.260601116876128 1
0.170731118498907 1
-0.146251787747257 1
-0.367447392521009 1
0.190296776176595 1
0.143496514782805 1
-0.405450086179479 1
-0.0875484299402579 1
-0.0191941832717204 1
0.641430973802307 0
-0.0970834192359856 1
0.0571813209610727 1
0.166085867763369 1
-0.301292525260876 1
0.059559829238889 1
-0.08460759014551 1
-0.0179715724373291 1
-0.342556370414682 1
0.480948254775757 1
-0.105502355374398 1
-0.0047408912710457 1
0.242456679519271 1
-0.0431971251570058 1
-0.162197660140844 1
-0.562838839344557 1
-0.525970258544796 1
-0.171219018332676 1
-0.389528045250384 1
0.84114119051101 0
-0.0496163578296845 1
0.164068887996247 1
0.1651603487033 1
0.50982533003555 1
-0.459962499448928 1
-0.364973696044354 1
0.360988488498169 1
-0.267037001688051 1
0.217394123864963 1
-0.037297056221876 1
0.127438362188565 1
-0.345547507101527 1
0.0787837998664296 1
0.224624621864775 1
-0.082623326571173 1
-0.160624674215562 1
-0.17632824192297 1
0.291597060560859 1
-0.189999788198475 1
-0.178021774124342 1
-0.456916675145406 1
-0.582171901933736 1
0.342826663881916 1
0.349631871281001 1
-0.0577719750755132 1
-0.187066594505809 1
0.407490281640995 1
0.104496219754495 1
-0.0276967656084878 1
-0.0255040717452956 1
-0.0419127373996504 1
0.171432890565014 1
0.360181857488604 1
-0.486107231550307 1
-0.021651087670787 1
0.0588767863549248 1
-0.367467231758736 1
-0.447720160036647 1
-0.133502672845499 1
0.682614648015581 0
0.41054230924595 1
0.245119012887728 1
-0.0940798343531779 1
-0.254121227226487 1
-0.236355364922179 1
0.316815008906152 1
0.226837133099349 1
0.172289070533734 1
-0.267180686953633 1
-0.531593302531437 1
-0.0137088528602161 1
0.102137973666543 1
-0.947949027132368 0
0.223938301956928 1
-0.303799261064623 1
0.227736307071889 1
-0.118892566233292 1
0.346313451324924 1
0.491545610319348 1
0.301239563825327 1
0.0599545487635654 1
-0.277825575094789 1
0.0948820924130937 1
0.435360567534286 1
0.41336935761614 1
-0.199500782382771 1
-0.104693329528217 1
-0.278226389584358 1
-0.0394901794479585 1
0.380327035260906 1
0.300747739336705 1
0.271507115024324 1
-0.0696685345839512 1
-0.138852185771855 1
-0.351588101875831 1
0.990679692175904 0
-1.34072560629884 0
0.0175363215102971 1
-0.0489092275339063 1
-0.431426985048641 1
-0.154006692015933 1
-0.274969475042891 1
-0.36030707598136 1
-0.0772879724842345 1
0.224416222817284 1
-0.337439734694023 1
0.16284134588405 1
0.223023344739287 1
0.999956631734949 0
0.30486253483279 1
-0.557391446816397 1
-0.602715565030316 1
0.118125173983392 1
-0.258227836845645 1
0.253170795720272 1
-0.15838238806409 1
0.0370735756329152 1
0.172165327162921 1
-0.191024812962288 1
-0.307905264230495 1
0.510829900615102 0
-0.130279592907655 1
0.149046763254087 1
-0.471211976249546 0
-0.0643971747142192 1
-0.328256828298931 1
0.143487067745932 1
-0.513585330308611 1
0.151561940311004 1
0.161604240147119 1
-0.335029341885442 1
0.0117946297919702 1
-0.552858247335864 1
0.344662377293383 1
0.320681272912007 1
-0.469843771754356 1
0.0236289321710953 1
0.0848067200685772 1
0.281598827027353 1
0.328635654722494 1
0.829534974690042 0
0.290057463945961 1
0.0423567647247411 1
-0.286195794702557 1
-0.0203229850317931 1
0.580055622066092 0
-0.0280951116757227 1
-0.397269883871646 1
-0.195590763549672 1
0.258440556584038 1
-0.557524459164877 0
-0.180767134982241 1
-0.0582657981745401 1
0.227766692248909 1
0.1432900764149 1
0.252509635798481 1
-0.31147610226909 1
0.29436655617025 1
0.250952884476429 1
-0.178771754487091 1
0.122671977826918 1
0.0332370931401044 1
-0.289830453972228 1
-0.273401301296968 1
0.215816213280118 1
0.648642050439003 0
-0.143591410785331 1
0.246156795083663 1
0.0742263240478394 1
-0.488670671049747 1
-0.969134214003389 0
0.398181045252537 1
-0.176010952626235 1
-0.117552294841665 1
-0.352813995465312 1
0.232270044578399 1
-0.0703491335077634 1
0.408659265914611 1
-0.201339469896397 1
0.310089357532072 1
0.000146220367746582 1
0.0491691623302701 1
0.62410618354138 0
0.129230817466735 1
-0.550054904434722 1
0.215980216318676 1
-0.00188757476669302 1
0.559683421932244 1
-0.704495801788336 1
0.15108636935426 1
0.760811539590804 1
1.00572737967636 0
-0.197956353748307 1
-0.558998266178642 1
-0.278607066894172 1
-0.217759917624277 1
-0.174974045862904 1
0.233836792145651 1
0.347423905490144 1
0.0779786420880846 1
0.122407909902893 1
-0.00222351629712151 1
0.0311349064135414 1
-0.508338649475348 0
-0.526997423065608 1
-0.312107142548376 1
0.12111242112682 1
0.157345464816037 1
0.0341729280501808 1
0.0959493761714123 1
0.309703444143449 1
0.567702084284785 0
-0.0477429905018613 1
0.111184164730499 1
0.354967625579632 1
-0.174429081711284 1
0.0427029097742532 1
0.321722402612547 1
-0.281155755992878 1
0.295042219783725 1
0.308732270372409 1
-0.0987941521861453 1
0.0958321639200384 1
-0.552390188506067 1
0.214140134251232 1
-0.0944733842366322 1
-0.0359347872357512 1
0.0800761192224773 1
-0.0403298652825729 1
-0.308730332779715 1
0.188631828881181 1
0.203033467390373 1
0.0738703549815664 1
0.114261309831316 1
-0.0602374719745529 1
0.491597773811631 1
-0.237484086524534 1
0.275440573023273 1
0.35661797384997 1
0.00602532771734227 1
0.0560238019649201 1
-0.162929111227051 1
-0.0308490907562116 1
0.164401451576628 1
-0.258020887521084 1
0.599240788998463 1
0.193695221699317 1
-0.108645694224505 1
0.265233233549455 1
0.116561605279453 1
-0.174539088814867 1
0.00582989479028052 1
0.161759266271455 1
0.252064025046471 1
0.0140784856731811 1
-0.0763292741022357 1
0.0165723275170945 1
0.109981884526232 1
-0.193802920153359 1
-0.080682070601923 1
0.163671093631388 1
0.118858277369118 1
-0.422338632964336 1
-0.292835926471372 1
0.0551969038046482 1
-0.368038191702806 1
0.0102226330929519 1
0.244924756822857 1
-0.384837355892327 1
0.0211582955791472 1
-0.213636566892398 1
-0.462726531089802 1
-0.259046011372285 1
-0.593747526580446 1
0.159253447417145 1
-0.0202660317189855 1
-0.152461504742158 1
0.00566852296563794 1
0.183611927544307 1
0.996355373417409 0
0.628270747993149 0
-0.190346276733939 1
-0.544190562748844 0
-0.559128794797217 1
0.0222109187821737 1
-0.3517199184862 1
0.0788479514239418 1
-0.264995204142146 1
-1.2918294821182e-05 1
-0.222896754915682 1
-0.0263708907221745 1
0.302839651164382 1
0.126020890170169 1
0.290004633834294 1
-0.276910866228229 1
0.00828795401372978 1
-0.970856402347974 0
-0.239153882142912 1
-0.0987172074772401 1
-0.333727043499113 1
-0.403803212995277 1
-0.415882195567093 1
0.112420463075601 1
0.0300730968395384 1
0.125091700711943 1
-0.167078289243871 1
0.541004492864541 1
0.203116340702462 1
0.00992703590859068 1
-0.559125331472598 1
-0.268140681475595 1
-0.149211240530532 1
-0.0234393362394904 1
0.134026809916813 1
0.39590619190115 1
0.346586343600095 1
0.0930954326264032 1
-0.500525118015514 1
0.0869471735760776 1
0.0968354838797787 1
-0.00961849964366132 1
0.221989228734611 1
-0.352414262986212 1
-0.267376246820294 1
0.251388648781454 1
0.231338231113239 1
-0.0573011416237799 1
0.227621831265901 1
0.298304171114098 1
-0.541401896781771 1
0.812198662040146 0
0.409567902246247 1
0.132679675166156 1
-0.34402084167042 1
0.240294608686407 1
0.308475315219181 1
0.243634826466616 1
-0.328580746778107 1
0.44556318667094 1
0.140687058434928 1
0.251339998588543 1
0.297182005172612 1
-0.185161840025009 1
0.251452548874293 1
-0.650437804619587 0
0.0260856391126158 1
-0.410920091411794 1
-0.332396498338779 1
0.0764327131016479 1
0.323538823241021 1
-0.16435435259165 1
-0.0915649385269629 1
0.159816545335827 1
0.263137010617525 1
0.0751735096474656 1
-0.225318991847039 1
0.0313217802178578 1
-0.0223532193805704 1
-0.10551419689219 1
-0.223704376307477 1
0.365200551110298 1
0.243000031766198 1
-0.388872201361788 1
0.0518379660692294 1
-0.408539998597191 0
-0.384482885953913 1
-0.0113492771960469 1
0.400323811724899 1
-0.371230282220223 1
0.426256206444428 1
-0.277402376956126 1
-0.0292489579705768 1
0.368709430048028 1
0.0705792971324578 1
0.498654045255051 1
0.192213394528693 1
-0.120044056132736 1
0.289702921692146 1
-0.102500363693787 1
0.114242946155887 1
-0.0901203401679036 1
-0.590371616601423 0
-0.0442005082964814 1
-0.443494024059891 1
-0.215581642046424 1
0.0251458963020006 1
-0.111541356482907 1
0.065414114840935 1
-0.246986574096406 1
-0.345253926099467 1
0.136192505830408 1
0.35083387083202 1
0.282356085393629 1
-0.0404499547849197 1
-0.0294148380889876 1
0.224729761383781 1
0.114556807251267 1
0.197326041127006 1
0.0564838864254686 1
0.0678409687673415 1
0.575218112247874 1
-0.105327341731816 1
-0.0495764807408648 1
-0.719034916343209 0
0.180365404457249 1
-0.127459380540163 1
0.215656229926158 1
0.158094681783048 1
-0.214774307907013 1
-0.0183483544525039 1
0.137590868882289 1
-0.203054633716354 1
0.257602962243873 1
0.130621543713203 1
0.134251563050229 1
-0.354814284792288 1
-0.00530193500522855 1
-0.317936634321149 1
0.494568010210384 1
-0.0777287005623451 1
-0.0781161898301116 1
0.195943213597145 1
0.0776914967610726 1
0.295895176358311 1
-0.124941964206432 1
-0.123443649993922 1
-0.150332525810322 1
0.261665385671968 1
0.331571343435541 1
-0.364779302857211 1
-0.261537028269226 1
-0.326388870103407 1
-0.50431822171323 1
-0.0402802961108095 1
0.216933079007849 1
0.0322695880085934 1
0.425844482672422 1
-0.0187515217076632 1
-0.20387870504755 1
-0.737205131499754 0
-0.535202750002127 1
0.658439345465562 0
0.0660882479903658 1
-0.058702102561535 1
0.295964019241155 1
-0.105810933443939 1
-0.368392225704666 1
-0.350774892854913 1
0.00125857431503559 1
0.531827960104599 1
-0.489166046679429 1
0.00429308825010793 1
-0.0832874183292534 1
0.174801712750386 1
0.132551247811906 1
0.314518480124029 1
0.122896825838896 1
0.180340559213009 1
-0.0888387470983076 1
-0.668843526848739 0
0.403214933967568 0
0.463152418497134 1
-0.947916742870744 0
-0.239734601958906 1
0.43304590085208 1
0.511503042964954 0
-0.0665672783138415 1
0.0457934180590114 1
0.4830941602523 0
-0.75563756381307 0
-0.461865009371516 1
0.371372949882671 1
0.252917010820144 1
0.535374547619795 1
-0.335082389506567 1
0.103365910106591 1
-0.238328325788648 1
0.430235409162342 1
-0.306214507914261 1
-0.32670176533145 1
-0.215872865341686 1
0.417258906346863 1
-0.2547846805933 1
0.200954228397507 1
0.00514828816969365 1
0.103945642069977 1
0.335715587729781 1
-0.337966081020666 1
-0.152458765683875 1
0.100233002572161 1
0.374781366649564 1
0.11977339056991 1
0.153070482742563 1
-0.370372107427725 1
0.0137907839673269 1
-0.00586552684264563 1
-0.129896047295613 1
0.534215053023383 0
0.194393333434918 1
-0.339063313475638 1
-0.170308243360825 1
-0.0995815430567063 1
-0.477885637412863 1
-0.00238296333440006 1
-0.246324218540887 1
0.328057566385841 1
-0.787366114563699 0
0.485756071423114 1
-0.110553885504 1
-0.256717123580583 1
0.0764074320994402 1
0.404863765976978 1
-0.274123666047824 1
-0.124268627299342 1
-0.474194671571403 1
-0.0775726768844558 1
-0.431322157290621 1
0.338523389636442 1
0.257859163615909 1
0.0480960058078853 1
0.333166644000781 1
-0.222159988211142 1
-0.241617592481521 1
-0.409186979450252 1
-0.493304003394737 1
-0.0950892314450129 1
0.0997819002613765 1
-0.270521318882935 1
0.371456350112609 1
-0.341416722541866 1
0.36652502204908 1
-0.0739580124358834 1
0.291488469921588 1
-0.513973225271583 1
-0.486481330328437 1
-0.118749040377151 1
-0.395890959129845 1
-0.20411798215068 1
-0.483665649228713 1
-0.51181392125091 1
-0.575911402832389 1
0.321626548754214 1
-0.11927974628541 1
-0.0799454626207859 1
-0.0186918164270753 1
0.108454002841906 1
-0.0448094032323431 1
-0.325537295144076 1
0.0469233603323393 1
0.180762292364607 1
0.278280007554457 1
-0.415098518711437 1
-0.389448020768678 1
0.147786113143754 1
0.0545707208402589 1
-0.244193951384034 1
-0.121940771941613 1
-0.23692973987357 1
-0.0218660164273874 1
-0.083376009719211 1
0.243970635220021 1
0.19764233273385 1
-0.295852534139744 1
-0.487944181964643 1
-0.304055115553106 1
-0.00720901064478619 1
0.113241527429589 1
-0.0410960104050976 1
0.20363887417425 1
-0.981845880839455 0
0.516410279221864 0
-0.0358216844108915 1
-0.160750926365239 1
-0.072523117093313 1
-0.591138033261982 1
0.718667866231077 1
-0.116694489790555 1
-0.243905067803328 1
-0.749316984661618 1
-0.366398888156024 1
-0.0453193085732264 1
-0.0464491461777328 1
-0.294648265896708 1
0.632567388074859 0
-0.492776340584328 1
0.0671143471524783 1
0.167353014095062 1
0.0707435377233623 1
0.127611563897552 1
0.0295718523167248 1
-0.428166184583977 1
0.179103794008882 1
0.219769864775074 1
0.0419263671947864 1
0.187946036019027 1
0.0931543176439045 1
0.300432611552568 1
-0.050429984523675 1
-0.134815615448621 1
0.180618784995644 1
-0.0449241910299537 1
0.159795251253443 1
0.145270481913505 1
0.825897511041261 0
0.0329176624011482 1
-0.0528431249776308 1
0.625376174630435 1
0.829667454815768 0
-0.0992731035436074 1
-0.162272353422423 1
0.0564719951955409 1
-0.00805248005048139 1
0.320042196384945 1
0.145495889982858 1
-0.121932337452027 1
0.120118027554181 1
-0.551711098968586 1
-0.205641807688163 1
0.335974854621379 1
0.394616601800619 1
0.732589460779055 0
-0.186139095698725 1
-0.750913071522706 0
-0.289476666574713 1
0.218653294720586 1
0.178277916777661 1
-0.0812332404613393 1
0.0548336819532968 1
-0.458085798391617 1
-0.0170302044031501 1
0.190685247191286 1
0.3276649768861 1
0.107968181243444 1
-0.137605026511083 1
-0.0627129908202822 1
0.126760431090237 1
-0.369035728122216 1
-0.046575187027623 1
-0.341424596824104 1
-0.0886884342112822 1
0.0543968189101339 1
0.107858120815218 1
-0.148838318356315 1
0.542515910095265 0
0.329249907435414 1
-0.588293931560254 1
-0.00154947023152546 1
0.0885589447697779 1
-0.0167956220824743 1
-0.571261255081013 0
0.208548054988213 1
-0.00127707386881016 1
-0.861930565692216 1
-0.0652151069228983 1
-0.324031320400894 1
0.380958813218568 1
0.211661603315691 1
-0.0793566773851974 1
0.248585676354142 1
0.119408895502952 1
0.260820384976047 1
0.146186802072057 1
-0.49242575696036 1
-0.778042212148498 0
0.217506833304178 1
0.416590065951029 1
-0.138518166425213 1
-0.0704992577445883 1
0.327336679776017 1
-0.643024086220035 0
0.167399167750469 1
0.0745965785780493 1
-0.117059842929544 1
-0.453830810980292 1
0.457939504627096 1
0.144899575084843 1
-0.32325688955317 1
0.44105804043254 1
-0.000374938575941855 1
0.148793780991011 1
-0.045967380279339 1
0.0669481646090918 1
0.151495232782956 1
0.163452553913734 1
0.523554536022153 1
0.57471259898761 1
0.195179870455419 1
0.655169095267365 1
-0.385898893724101 1
-0.145329011440254 1
-0.417645291349101 0
0.23806031896932 1
-0.12350390038846 1
-0.352723759880658 1
0.0561795202915672 1
-0.475241631777101 1
-0.373517270844504 1
-0.636744868660198 1
0.285560774139002 1
-0.0775338920066163 1
-0.0578217176760483 1
0.0191666200609602 1
-0.497302899129554 1
0.0812527143681306 1
0.235661175697371 1
0.005360300265789 1
0.00963680560887948 1
-0.0525269573274368 1
0.0748355711814673 1
0.167089329459104 1
-0.174650113209154 1
-0.501551872454741 1
0.0286430004118234 1
0.38988712469481 1
-0.0177332908894272 1
0.122740797594323 1
0.130326039349566 1
0.326802045610166 1
-0.654210855803392 0
0.124436516155378 1
-0.599500864918487 1
0.0795374533681515 1
-0.223921312609108 1
-0.544961587965331 1
-0.159460421562769 1
-0.387964668465351 1
-0.129389067165126 1
0.11720356120283 1
0.304164456189293 1
-0.13899687587073 1
-0.17987238922002 1
0.435590537457595 1
0.324469709094697 1
-0.507698404216725 1
-0.419329242419029 1
0.0399767591228312 1
0.157599710097558 1
0.120542806398966 1
-0.344356996820316 1
0.294492969984431 1
0.0423763788490963 1
0.221040670866237 1
0.445232025209531 0
-0.450298202945235 1
0.522435371153633 1
-0.198581981949835 1
0.146386713018563 1
-0.115819421147236 1
0.120742072318078 1
0.336320718378113 1
-0.105839609253746 1
0.127220197469154 1
-0.267483619206562 1
0.425830013960328 1
0.249900970529486 1
-0.0477936423620001 1
0.312459013695376 1
-0.169990860788607 1
-0.535942325077184 1
0.0812083287673204 1
0.221731982666414 1
-0.161046290310328 1
-0.302708234290353 1
-0.688109326626769 0
-0.653189162032776 0
-0.144551275535044 1
0.302947665186998 1
0.543791923980192 1
-0.0895880256922347 1
0.208106019224135 1
0.375621009502484 1
-0.208364593398258 1
-0.17881807567391 1
0.0247233692558113 1
-0.28035850758546 1
0.0445603867773244 1
0.00916513657164883 1
0.165003292661293 1
0.100297093827183 1
-0.202607166303988 1
0.150242403182101 1
0.34477213693241 1
-0.544014058092433 0
0.0998123193310153 1
0.419765944191709 1
-0.00423508375611414 1
0.421757814523471 1
-0.505821543871422 1
0.54341774478971 0
-0.510768216785429 1
0.276216976388294 1
-0.433560016322919 1
0.170860544553118 1
0.283528858192156 1
0.400749115746163 1
0.0143767547427305 1
0.159510114827307 1
0.0989049854270023 1
0.432399223154178 0
-0.000966697504471186 1
-0.279297546370642 1
-0.100072631139439 1
0.768467897479394 0
-0.551921561833795 1
-0.203031679011048 1
0.288984616375632 1
0.520212506230868 1
-0.64093049127584 0
0.154621639002365 1
-0.16581414528939 1
0.234190479497904 1
-0.153817388368731 1
0.119951527328196 1
-0.68683034027535 1
-0.0858420734674957 1
-0.170839021450663 1
0.681987441120072 1
-0.147051721280748 1
-0.333937969740805 1
-0.182627665923852 1
-0.0847146150372558 1
0.427332178136572 1
-0.157749892518096 1
-0.269891919814149 1
0.190574288077971 1
0.173938257656949 1
-0.453694194558287 1
0.0451131913986898 1
-0.051293088905914 1
0.358031946132247 1
-0.482366737308697 0
0.151811035703077 1
0.0215014484101565 1
0.261175923775153 1
0.154893322381874 1
0.192341360879096 1
-0.374279038143472 1
0.0999866174043005 1
-0.405378528745734 1
0.147860201152089 1
-0.482528788658112 0
-0.373275300868776 1
0.155103857277867 1
0.229514479800534 1
0.126409309092428 1
0.0244944008339879 1
-0.699517294194762 0
0.333808858406111 1
0.339150898924577 1
0.362723384110191 1
0.0276473041661098 1
0.0157997054781639 1
0.167584901474122 1
-0.049722315706099 1
-0.116531127374989 1
0.0967882333633037 1
0.128032068616527 1
0.150558182622424 1
-0.0886207609410421 1
-0.00824177232598883 1
0.205521451171629 1
0.190467787474871 1
0.01584005517773 1
0.143036220403767 1
-0.572156269106946 1
0.262531594262111 1
0.343568982712865 1
-0.112134221528746 1
0.522934681825967 1
-0.19638102626153 1
-0.17460313518673 1
-0.171866549967161 1
-0.414639297366116 1
0.144412705784415 1
-0.110759383923088 1
-0.367773911338832 1
0.584109435928711 0
-0.0208159719070768 1
-0.432785537427408 1
-0.430043621584506 1
0.308856886675708 1
-0.0464433435537232 1
0.140249114509301 1
-0.62014498046289 1
0.377787664761179 1
0.439638654407617 1
0.447254700877654 1
0.15627218903539 1
0.0774411584054369 1
0.0318411341561311 1
0.0664133745329169 1
0.0697720218138847 1
0.206211571552342 1
-0.682852289074484 0
-0.257183838634513 1
-0.322207937417888 1
0.47102314947007 1
-0.261549097305868 1
0.21574696174899 1
-0.52145071550696 1
-0.480104653169748 1
-0.558939733755907 0
0.0831299751188709 1
-0.159122541058784 1
-0.13354879737187 1
-0.19959191552773 1
0.355970504716785 1
-0.4593546461877 1
0.338367686620602 1
-0.0165612535381235 1
0.348113706559413 1
-0.433432535947179 1
-0.252496339109689 1
0.597019946506507 0
0.179401319001312 1
0.0121620746553199 1
-0.525427000465872 1
0.121105540315004 1
0.0783607945617493 1
-0.354355720404509 1
-0.284429391960324 1
-0.173989163098629 1
-0.231666371104014 1
-0.0944997120893679 1
0.0838167817459296 1
-0.343457324980488 1
0.120038145963105 1
0.151884529537004 1
0.267087088975349 1
-0.318806320098214 1
0.437155518847009 1
-0.169106392433857 1
-0.155155934856153 1
-0.0215834742033882 1
0.0309455347744212 1
0.18769837051905 1
0.48310052702031 1
-0.0737503171289056 1
0.592254507352233 0
-0.165548126168435 1
0.0814222947216699 1
-0.0216867512389043 1
-0.0980576831342728 1
0.242925618703306 1
0.227162519963091 1
0.498819388330521 1
0.266105596590389 1
-0.254850780332928 1
-0.284550025255739 1
0.395981853835159 1
0.0580301646746283 1
-0.23232884352561 1
0.10473974718052 1
0.496802759217945 1
-0.309755945617995 1
-0.708528272587324 1
0.407236420916064 1
-0.107688354073477 1
0.106899578541773 1
0.356861037864551 1
-0.113856731694004 1
0.000102817768806523 1
-0.041602003359414 1
-0.514639062979849 1
0.0604241458451532 1
0.53889969938961 1
0.202045441181345 1
-0.120898318309596 1
-0.0715576214202058 1
0.142701093593153 1
0.172145358992086 1
0.663514031063973 1
0.159060355182059 1
0.0416271091606581 1
0.0642093551126873 1
-0.0742796204227478 1
0.0345186868539843 1
-0.450067362470889 0
-0.14014988252944 1
-0.323157411368566 1
0.501218221347621 1
0.0907698763214538 1
0.0254645609140309 1
0.15522803024741 1
-0.000853066778556233 1
-0.341094130669136 1
-0.576071448750181 1
-0.0996663435149333 1
0.0134872258180071 1
0.657507799896909 1
0.238517576635087 1
0.498319322153499 1
-0.0308078558114986 1
-0.3197244114268 1
-0.293190350836153 1
0.125656665403043 1
0.630885173242334 0
0.402738718256894 1
-0.220469253025326 1
-0.043332741575042 1
-0.0769580639995501 1
-0.446449729050767 0
-0.468016173151839 0
-0.0993636713365867 1
0.383715018902056 1
-0.614972322431428 0
0.073464035249105 1
0.0242643445772338 1
-0.0321721254929005 1
0.253941260832996 1
-0.038455078983258 1
-0.333185125864636 1
0.220867407510015 1
0.216473031407657 1
-0.404682670070006 1
0.272492000004325 1
-0.31023045080863 1
-0.435977163522481 1
-0.195895625940777 1
0.632574503719534 1
0.310632295313938 1
-0.0569460782620743 1
0.095586846954972 1
-0.570536007606358 1
-0.272962385312476 1
0.0758243199774029 1
-0.188225280409267 1
-0.352248266378751 1
0.0329989626307939 1
0.351949159589872 1
0.0349950245550223 1
0.0916076688408816 1
0.0299137960748308 1
-0.385029356746702 1
0.325561400477112 1
-0.129987817833723 1
0.0497858492392964 1
0.465116724682591 1
-0.117882215789788 1
0.0334096361715566 1
0.249173107156239 1
0.111677015767848 1
-0.101873614290912 1
-0.199650439889499 1
0.0427919773014231 1
-0.268503080117421 1
-0.409538712613754 1
0.443722691912383 1
-0.0675559874649941 1
0.23407781351905 1
0.46301844720757 1
-0.00611315351283123 1
-0.169661941673044 1
0.362396561143256 1
0.17373338099373 1
-0.105876396099018 1
0.00875469407761631 1
-0.315765540299359 1
-0.139831215773232 1
-0.281825961776666 1
0.140112209826744 1
-0.0902677285323653 1
-0.25429387714368 1
-0.21251068254703 1
-0.139603842309188 1
-0.302921015590366 1
-0.121429731151298 1
-0.213133875168199 1
-0.327114223552769 1
-0.0936696476210812 1
0.224169159821556 1
0.444630899610705 1
0.0560443143520221 1
0.795037690353097 0
-0.26330270504738 1
-0.217108185295836 1
0.133694568394976 1
0.213944592349353 1
0.109440564882002 1
0.369216059672973 1
0.0582064052705791 1
-0.0457039031572286 1
-0.398824839904226 1
0.00501573353594834 1
-0.0453588667455399 1
-0.284628227537531 1
-0.104359684159967 1
-0.0123510577459839 1
0.170250830030655 1
0.589486356617292 1
0.100811581180587 1
0.0666067234908767 1
-0.29026298453474 1
0.437061789671951 1
0.372782358778642 1
0.349298121255698 1
-0.018229341306252 1
-0.393253484132769 1
-0.268157055955077 1
-0.00372524434572383 1
0.113179706593826 1
-0.229877259867144 1
0.482020757073447 1
-0.0890497701387355 1
-0.663594811863802 1
0.224765588119878 1
0.215057994851858 1
-0.0852460738539159 1
-0.62990810657184 1
-0.195945479610225 1
0.218914451388609 1
0.00422426522300541 1
0.497656423341121 0
-0.00448325633218316 1
-0.309211016046899 1
0.375423377784381 1
-0.417353290627029 1
0.413853289367624 1
0.0203647897781289 1
0.012340928602275 1
0.0185005767881217 1
-0.337416248799277 1
0.622889335908334 1
0.684422794744398 0
0.295577781447126 1
-0.146534271158374 1
0.260146877617722 1
0.0397272972370139 1
-0.367204598065434 1
0.165885844596891 1
-0.183778766573506 1
0.588906505054879 0
-0.0386540251092718 1
-0.146924348348102 1
0.493239916403086 1
0.0752951668308158 1
0.233508988455737 1
0.0119743274129506 1
-0.0289617508894288 1
0.113824085717001 1
0.211795127787431 1
-0.431071999328022 1
0.00790635193635156 1
-0.83360127279281 0
0.251706441821078 1
0.0157705016846593 1
-0.414266371534207 1
0.113465103206898 1
0.551158850680231 1
0.423026882321351 1
0.366727869072001 1
-0.568448682413102 0
0.347771516641702 1
0.420798326919066 1
-0.17684286811014 1
0.321585167270882 1
0.059007406129145 1
-0.312584159488536 1
-0.151374961580068 1
-0.0584006810542953 1
-0.252978227857658 1
0.312132166750817 1
0.0947368711571867 1
0.0908498119022776 1
-0.211146117716495 1
0.168517695625177 1
-0.155530164214768 1
0.138613509558221 1
-0.0720313228408179 1
0.408500912706871 1
0.133431370656671 1
0.146333061849517 1
-0.415106113739272 1
-0.374754318361125 1
0.384901497287835 1
-0.357421790014795 1
0.188358242047911 1
0.13856796476216 1
0.161599690540401 1
-0.153914040079084 1
0.0604562880716958 1
0.141595142816515 1
0.216065147020808 1
-0.0894918430434842 1
0.555487647777862 0
0.0440654877053674 1
0.222274542356312 1
0.279283767895283 1
0.0991472915586938 1
-0.0920266257994626 1
-0.228784133732171 1
0.456887389681852 1
-0.0620041399442929 1
0.396896719059446 1
0.626485350377233 1
0.240353654183991 1
0.148805157302935 1
0.180958316614791 1
-0.0527033664008543 1
0.50996806292273 1
0.152542189971879 1
0.0630430781440927 1
-0.0821293402979786 1
-0.290580534297846 1
0.0111400401851325 1
-0.270882225873448 1
0.217235855467163 1
0.436046977264184 1
0.104568869769576 1
0.115576314447105 1
0.171785414930709 1
0.148393398241643 1
-0.0331051468347378 1
0.10385550997173 1
-0.162356907774547 1
-0.376745643170711 1
0.429747988739365 1
-0.348186444765713 1
0.512171950768409 1
0.0171917471188282 1
0.237152202912329 1
0.396129655072622 1
-0.563756726824613 1
-0.00361858720329758 1
0.258265846360777 1
-0.801207909816352 0
0.296884890289555 1
0.0428759070211474 1
-0.202459993137533 1
-0.0349994601336168 1
0.161860765510304 1
-0.478735327999792 1
-0.260545043147828 1
-0.188819526545348 1
-0.47184871329917 1
-0.0648657577903657 1
0.727488530892533 1
0.0150093209748042 1
-0.000285331741460195 1
0.230626867385131 1
-0.330931970934955 1
-0.00892773686114601 1
0.26039444308549 1
0.0772007745518824 1
-0.707789634647553 1
-0.368275821317998 1
0.339918373828891 1
-0.109152546071414 1
0.225358030261134 1
0.115354622608204 1
0.410531254579242 1
-0.186704046605592 1
-0.517342445956654 1
-0.112037664965829 1
0.747443022648045 0
-0.0833966950975502 1
-0.253338879178876 1
-0.0492198788786439 1
-0.0894758986210819 1
0.0263540277737423 1
0.445662262910084 1
-0.395428494230486 1
-0.0793057385044802 1
-0.210433206768172 1
-0.13742250710424 1
0.577300236627937 1
-0.244206717968849 1
-0.649037143611005 1
0.202954177415166 1
0.340845280972452 1
-0.0422201077707511 1
-0.39432368994458 1
0.432649037938352 1
0.422629841256035 0
0.253381783242377 1
-0.223780197511036 1
-0.492230202738703 1
0.0697634605250121 1
0.0607920357321106 1
0.267426606604758 1
-0.174642104449104 1
0.303434212308356 1
-0.354960164385374 1
0.0125388158738985 1
-0.0809036531941629 1
0.427966438743954 1
-0.0890673577120661 1
-0.138422225808578 1
0.538231577552345 1
0.0666357017620866 1
-0.500715941772551 1
0.537350518969892 1
-0.134236321275337 1
0.15855437593461 1
0.0920471117465679 1
0.125457370022711 1
0.328273846855144 1
-0.279178722517056 1
-0.158456559828563 1
-0.0662268607131576 1
0.342602211644904 1
-0.0473927721193213 1
-0.176783542582445 1
-0.0389034177774498 1
0.264398235670288 1
0.519251778092303 0
0.202533140657567 1
0.345013385906108 1
-0.329907694565716 1
-0.477818718180619 1
-0.110988755792219 1
0.343103660354155 1
-0.165617813587846 1
-0.0249122601390825 1
0.802208097540207 0
-0.0662227099372484 1
0.0351898832234503 1
0.037077197868888 1
0.435688300154926 1
0.209339701369388 1
-0.236222949423754 1
0.0380257815254288 1
0.11818399292535 1
-0.095620905339672 1
-0.281403179870922 1
0.047012444356397 1
-0.108596648863518 1
0.261948632265136 1
0.0239105640503456 1
-0.00406001485642807 1
0.368743162169881 1
-0.161622933240889 1
-0.0318666571436486 1
-0.068380947961221 1
0.632424082436608 0
-0.0781002707846874 1
0.0725357427111924 1
0.165903270050755 1
-0.271135134451145 1
0.0426878431517605 1
0.130535200651223 1
-0.394595090436039 1
0.44715665000708 1
-0.302828788969681 1
0.119595526303287 1
-0.105713107068631 1
-0.00740497992589791 1
0.534099044663575 1
-0.492944548640406 1
-0.767970850558688 0
-0.248594310895031 1
-0.0170025700175054 1
0.373149394299893 1
0.0240037680275807 1
-0.270854953247671 1
-0.0528745793684532 1
0.33009650147916 1
-0.534614836293353 1
-0.178658774030359 1
-0.312795781624575 1
0.120970954099384 1
-0.101395880203234 1
-0.00235461771794858 1
-0.0961589794614518 1
0.645495859181531 0
-0.0184359105376444 1
0.518083657450832 0
0.366455044266293 1
0.284840181928374 1
-0.203499371226262 1
-0.199880035216815 1
-0.0500095421280841 1
0.407412378027162 1
-0.0667360089826916 1
0.621897156596076 1
-0.0722869554376056 1
-0.264756048742599 1
-0.385238553209588 1
-0.173190018933464 1
-0.171932812423967 1
0.248772461446174 1
-0.0259357803449172 1
0.341036215243168 1
-0.429482915025112 1
0.147542706794976 1
0.296813029623477 1
-0.103526635909511 1
-0.149851930024258 1
0.20799686400693 1
0.179215309647851 1
0.943686726250504 0
-0.503474593115687 1
-0.141096476935623 1
0.488403709365617 0
0.312178507210202 1
-0.205056988378944 1
-0.275674764325958 1
-0.0132113046033276 1
0.0968171651436794 1
-0.0209110387013823 1
-0.0689389510175656 1
-0.456944118815847 1
0.133049829521356 1
0.451322575206444 1
0.262686642335348 1
0.0390167367156477 1
-0.0845452431643905 1
0.890269052897104 0
0.262535517258945 1
0.120832453214769 1
0.14261724316637 1
0.0553324986390092 1
0.0698095992435813 1
-0.00227774692646861 1
0.355006986645423 1
0.446382643755033 1
0.243389466910401 1
-0.0826193080631484 1
0.41392630699135 1
0.0858515538145397 1
-0.127019463138876 1
-0.135303960006286 1
-0.394814636270637 1
0.0237587902676653 1
-0.545173515457303 1
0.0615852426321646 1
-0.230975107591624 1
-0.458814765757534 1
-0.00930307886687501 1
0.0399727961702324 1
-0.206941512215082 1
-0.4428713339315 1
-0.151728128485876 1
0.436724449815149 1
0.207312855348386 1
-0.144013939207324 1
0.81995588233433 0
-0.904333037947318 0
0.20892664125658 1
-0.344477939036225 1
-0.278886097456603 1
-0.161591656992967 1
0.213603110476896 1
-0.551303725172367 1
0.403501021055057 1
0.407436967593729 1
0.176685386529228 1
-0.321378565125608 1
-0.114072152898014 1
-0.794635794306381 1
0.156221730613186 1
0.0406715746127842 1
0.252738886534912 1
0.169326354111554 1
0.122818384873938 1
-0.484089734389648 1
-0.0711199975678454 1
0.146533662832541 1
0.488808443901322 1
-0.175400014911201 1
0.146112533747346 1
0.112189699688439 1
0.546132266779455 1
-0.0128365123643655 1
0.0902189844935065 1
-0.674116658946381 0
0.187795302256094 1
0.251612767091714 1
0.0674882590477006 1
-0.0366253112004861 1
-0.603740399247327 0
-0.255949003774238 1
0.065119758809273 1
-0.0370477590659062 1
-0.141510828491408 1
0.131868521563103 1
0.0867382332419921 1
0.0177567110214983 1
0.0125893470649966 1
-0.209074264523864 1
-0.507528668102544 1
-0.0831021083577603 1
0.102295016399233 1
0.182110797070765 1
-0.0919182890929304 1
0.377234007907631 1
0.119115785786804 1
0.0790177129348394 1
-0.188331451166872 1
-0.0635000369774831 1
0.316868010493013 1
-0.029678399528051 1
0.879077049110106 0
-0.325173254560564 1
0.260752906177893 1
0.147545176696281 1
0.645597621375004 1
0.21534267164938 1
0.304930088767809 1
0.398442060058385 1
0.23097512521479 1
-0.434249328031472 1
-0.0803994494151873 1
0.083187662118993 1
-0.257823015842112 1
-0.200706252425608 1
0.255306281227593 1
0.302289576024385 1
-0.0803545114245824 1
-0.648368740397183 0
-0.0857825571754433 1
0.0269749067287498 1
-0.358867668707467 1
-0.518430193986488 1
0.378218851944838 1
-0.266085778835011 1
-0.00622941204022617 1
-0.146416644966198 1
-0.214816101033477 1
-0.237186093838888 1
0.594002276869978 1
-0.277512040943995 1
-0.798540432084004 0
0.300551806045085 1
0.415806063709585 1
0.413086011517461 1
-0.449156005574724 1
-0.012121613881939 1
-0.366601363941658 1
0.113674747522253 1
0.203265786787777 1
-0.169104578139252 1
-0.159763628678251 1
0.321059148148521 1
-0.0675782551489768 1
0.142196978842759 1
-0.469525476851004 1
0.296397705330848 1
0.184795106191914 1
-0.45473082626211 1
0.215442837485537 1
-0.478402012672766 1
-0.335741607003294 1
0.0320843183023666 1
0.145114539308235 1
0.0552349235885624 1
-0.344400005049601 1
-0.403443926114573 1
0.0507503427753947 1
-0.657864026233573 1
0.0524843572330482 1
0.168523230218833 1
-0.216920367745377 1
-0.0181890576989274 1
-0.196785563841077 1
-0.0124545348634419 1
-0.506085250609972 0
0.0274001007082576 1
-0.0537201345926308 1
0.192159298834688 1
0.468893655666191 1
-0.612057730446786 0
-0.0755750284011347 1
0.00717246813994149 1
0.350386976968491 1
-0.283419692167184 1
-0.115066334637985 1
-0.586089481472976 1
-0.223421407444815 1
0.174671599814739 1
-0.0118738189438964 1
0.201191678394656 1
-0.0448776410538527 1
0.517090495503 1
0.0715013979433916 1
0.00606834270484572 1
-0.470781546090011 1
-0.254824687503025 1
0.0693760970516951 1
0.00170310043584457 1
-0.205668701202831 1
0.165936741574584 1
-0.0359565082629393 1
-0.235484349707925 1
-0.0126115598337203 1
-0.213705267779353 1
-0.314147492781206 1
0.517828849432797 1
0.596989830196393 1
0.294573900127056 1
-0.219639051952351 1
-0.195295000011353 1
0.41177056814527 1
-0.227264845556165 1
-0.674780125449368 0
0.315433854180372 1
-0.104758966993209 1
0.356278009207673 1
0.275290139835409 1
-0.15563393983068 1
-0.125471094889478 1
0.412782673984285 1
-0.532382326588497 1
-0.166992558212306 1
-0.157746481734777 1
-0.10734737364849 1
-0.17105305783346 1
-0.1785246701351 1
0.484468287580635 1
0.218925432622224 1
0.182873269513223 1
-0.192269144504228 1
0.336100166240264 1
0.00769752253964043 1
-0.412659456352251 1
0.2987741425969 1
0.802621127261598 0
0.0505016434105864 1
0.229563572369098 1
-0.449417055035708 1
0.0882813752459391 1
0.0866367838243928 1
0.185688447992968 1
0.174536748717394 1
-0.00281622506122972 1
0.172974417994337 1
0.0252354326334015 1
0.272298541581158 1
0.0758620127665123 1
-0.158190195191139 1
0.392619430401717 1
0.160604358439088 1
-0.289397904953171 1
-0.180661963541189 1
-0.0645655980948363 1
-0.217829748755827 1
0.327833953297188 1
-0.547199587649121 0
0.32700277252459 1
0.309713553655983 1
-0.0782730609122981 1
-0.326013409425154 1
0.0509310394612688 1
0.0585532811898913 1
0.0405102656097312 1
0.182554418652736 1
0.259599791125248 1
0.0340479336628178 1
0.11899078558618 1
-0.0871622313983325 1
0.201528592597904 1
-0.0503056932714684 1
0.466791186466574 1
0.64351126718523 1
0.534978876401658 1
-0.0838588779052606 1
0.0403803959298586 1
0.120897558013462 1
-0.246526435343246 1
0.516134974569086 1
-0.224717587864398 1
-0.298458104081294 1
0.274610343485143 1
-0.256721512976203 1
0.104367893631363 1
0.00649657433270751 1
0.819169208516605 0
0.00362595461665457 1
0.160537212127383 1
-0.0711577391591331 1
-0.0184780649748633 1
0.391927370554582 1
-0.0801546907228026 1
0.400567754730927 1
-0.285688058959578 1
0.0546225799788381 1
0.0755046096390587 1
-0.0609198169949918 1
0.24099968495347 1
-0.1205509084136 1
-0.0858284774029867 1
0.220454916673818 1
-0.335122726582141 1
-0.176690221218012 1
0.427975120405158 1
-0.163952925521485 1
-0.0474683742774361 1
-0.299885069406059 1
-0.316918171212872 1
0.0020617768887712 1
0.515838576523854 1
-0.34214948437724 1
0.305534232750501 1
0.0867682323161378 1
-0.79838921909476 1
-0.127169748712446 1
-0.423598947609034 1
-0.25164448976457 1
-0.0707350125074103 1
0.048565642349337 1
0.0433218170634619 1
0.015008191376023 1
-0.210322484670922 1
0.329477003089705 1
0.135802316253039 1
-0.0493658072808083 1
-0.64166420047073 0
-0.12570853514752 1
0.34124628680066 1
0.30673282920765 1
0.619458386330403 1
0.221606602187185 1
-0.124322760996193 1
0.251894868876895 1
0.0413098270487738 1
-0.0315783174108433 1
0.14996555118528 1
-0.507496220328652 1
-0.143042179737196 1
0.109479574733379 1
0.245285963673739 1
-0.0721407289508017 1
0.0721688170434103 1
-0.233444026405193 1
0.263524034304579 1
-0.757046889008324 1
0.405693645314617 1
0.539941356192579 1
-0.365820797862336 1
0.126844651400236 1
-0.0595875715467672 1
-0.263679369241646 1
-0.0119582894368287 1
0.151450419954286 1
0.0117228661660813 1
-0.0444711762288512 1
-0.0341034400804097 1
-1.00054963576658 0
-0.463410415936254 0
-0.168313777749897 1
-0.401474009750017 1
0.220372162044766 1
-0.123994297443871 1
0.222605514588783 1
0.00241051795893386 1
0.0987389578538465 1
-0.0981439526503191 1
0.0675083401810126 1
0.623104511643536 0
0.176026485672438 1
0.223656933913693 1
-0.171044557696275 1
0.046986194078948 1
0.0052624682218983 1
-0.333666580491671 1
-0.0184714878471894 1
0.141843858630196 1
-0.327610556873806 1
0.238555442393336 1
0.135759225329925 1
-0.269562240844184 1
-0.5433740068699 1
-0.311573202986319 1
0.0173466702003423 1
0.0612563813546428 1
-0.534185904372828 1
0.199132367408032 1
0.184248489197716 1
-0.209876363821716 1
-0.312257116558046 1
0.0956286418037148 1
0.125825739689145 1
-0.0566919687988292 1
-0.0968342778371258 1
0.227386038378483 1
0.0886612275305644 1
-0.320227269947954 1
-0.0961039209607229 1
0.012837569272331 1
0.365592625565278 1
-0.202258730536078 1
-0.233248422518807 1
0.0311208761918636 1
-0.285003423421881 1
0.254972772021804 1
-0.0492890862112189 1
0.125705508091189 1
-0.186783297107717 1
0.528984328833892 1
-0.361746913088541 1
-0.367249410521551 1
-0.118288043392391 1
-0.794081906057834 0
-0.00284733311530247 1
-0.305057908094796 1
0.0238599817269555 1
-0.0163456785599372 1
-0.688441971120163 0
0.247652528614835 1
0.162387120942332 1
0.175424186239989 1
0.764954708327151 1
0.430017213170988 1
-0.17193935245572 1
-0.431100349732256 1
0.124781164683413 1
0.189478708112031 1
-0.554187797588232 1
0.201224701251547 1
-0.0511438247140988 1
0.421949835947515 0
0.149182433492839 1
-0.539682516975238 1
0.293383481610019 1
-0.252874726081236 1
0.450987867588665 1
-0.216009698642593 1
0.204869228907582 1
0.39799530213934 1
0.287654595831097 1
-0.704136288106804 1
-0.308184935750849 1
-0.434585609268835 1
0.234273976530308 1
0.0465387098681478 1
0.459610802712237 1
-0.00140862968962607 1
0.0608549158429636 1
0.0646735553042487 1
-0.101547792445251 1
0.195675354392666 1
-0.154819132448092 1
-0.0388270839925371 1
-0.00116334440694209 1
0.653087266459834 0
-0.105098146970361 1
-0.0290633841281678 1
-0.359783872873086 1
0.439669799958962 1
-0.0375434320612995 1
-0.311386531581779 1
0.19456131582286 1
-0.00630618235178584 1
-0.570132838279886 0
-0.328985894374954 1
0.688635719188118 0
0.343450985134621 1
-0.278305458604937 1
-0.130888814767807 1
0.68132651885866 0
-0.309408268528464 1
0.276303377650975 1
0.216465925166652 1
0.0466496262835911 1
-0.244792374850361 1
-0.075240158794432 1
0.149408589855778 1
0.0807364646724098 1
0.538906710646832 1
0.28453425284478 1
-0.312170368145409 1
-0.0631458463009194 1
0.309970379908526 1
0.373090193785601 1
-0.0123458806609703 1
0.07226587125223 1
0.614173337415929 1
-0.0388434303067428 1
0.31624452769796 1
0.0211156143545451 1
-0.226665012184328 1
-0.230996636640982 1
0.115572252094589 1
0.537424524673632 0
0.076541885440799 1
0.34740436432207 1
-0.818483951178909 1
0.0993277545629448 1
-0.457953705985875 1
0.0468707767034341 1
0.0308563226146187 1
0.181185219033305 1
0.0234417988287041 1
0.136334389687892 1
0.645768409597874 0
-0.041734083563669 1
-0.223665671471794 1
0.191933258628577 1
0.277670742678005 1
-0.433793636486515 1
0.113168125692172 1
0.182197065709277 1
0.116298171172225 1
0.15818002328237 1
0.358613076547304 1
0.304014698847927 1
0.227730700359835 1
0.17470379128853 1
-0.0432172744380439 1
-0.592545009843624 0
0.402271377427728 1
0.138443476071079 1
-0.0808058592824354 1
0.309001535205545 1
0.41306959525485 1
-0.24077284330238 1
0.462784496636876 1
0.419322302653799 0
0.305203122668798 1
-0.0729609903199329 1
-0.538569247174767 0
-0.277561663745913 1
0.101557892378766 1
-0.119689064814629 1
0.371539884429837 1
0.124448580520484 1
0.274528638758371 1
0.265331812967121 1
0.727119074141981 1
-0.372286696614617 1
-0.0336643893707077 1
0.192615806554609 1
0.317164072132987 1
-0.356740585630768 1
-0.305343173812641 1
-0.0228390426045622 1
0.0537006772693808 1
0.1147764298375 1
-0.0765130986682818 1
0.209039839534554 1
-0.156822464109709 1
-0.0636947516923892 1
-0.485690192721132 1
-0.418616951140163 1
0.211044979259124 1
-0.551344839849451 0
-0.0600298390492874 1
-0.376245976409205 1
-0.227755463085781 1
-0.328192670248007 1
-0.212957179019883 1
0.151656898593859 1
0.0141566273840901 1
0.231165660756027 1
-0.227562048930051 1
0.543117053927364 1
-0.120257880610032 1
0.585773182565607 0
0.206563990943384 1
0.11989222560569 1
0.505199578714022 0
-0.15262693686042 1
0.107808444963993 1
-0.0491887001110955 1
-0.277306895123061 1
0.277724362765286 1
-0.240220013036795 1
-0.0776559150159695 1
0.288308184827966 1
-0.307501046791537 1
0.303899299913143 1
0.130854231259605 1
0.245676416448541 1
-0.0788187365337727 1
-0.102653439119838 1
0.228831604584837 1
-0.311169897843015 1
-0.286850419603553 1
0.728441195849833 1
-0.71894972064406 1
-0.120898525096298 1
0.410248867944838 1
0.387901098514285 1
0.278224325815319 1
-0.463091290801638 1
-0.116149306972873 1
0.329143306340207 1
0.0463161659789973 1
-0.442553234810437 1
0.441963924131138 1
-0.0149688896079942 1
0.569313571989095 1
0.106635726481439 1
-0.141235462892681 1
-0.0969210077080172 1
0.476986703867574 1
0.261822618709292 1
0.517608978360616 1
0.140449420103535 1
0.212990285557219 1
0.800201756451092 0
-0.0187608240672588 1
0.470450718080327 1
-0.21501888845629 1
-0.455104759588027 1
0.477016324886785 1
-0.494641216668436 1
-0.0352047218394141 1
0.0517918222939005 1
0.91454385477337 0
0.18305497672749 1
-0.398279525281254 1
0.17093339399013 1
-0.371152782760848 1
-0.00554786601947895 1
0.120919234960519 1
0.0436064948134082 1
0.0930825180012592 1
0.0943159999609234 1
-0.10019589961021 1
-0.0694677153125426 1
-0.1601430360633 1
-0.292121410955414 1
-0.242538711084797 1
-0.417446465997669 1
-0.226935919051627 1
0.152934860406226 1
-0.291088018135873 1
-0.353157907670394 1
0.208441010461605 1
-0.00519471571907108 1
-0.0445257266975875 1
0.434931058103443 1
0.275308699254802 1
0.473277913098168 1
-0.617647016670588 0
-0.170688804849307 1
-0.232580222980238 1
0.0198410250280914 1
-0.00182747295081723 1
0.312602517610889 1
0.277534934288179 1
0.107377123143271 1
0.156047447946826 1
-0.0380089039206039 1
0.248814671216224 1
0.102369677524484 1
0.00773888341386346 1
-0.219925426767055 1
0.452280984364144 0
0.00430994888875148 1
0.354120964570144 1
-0.267383946184482 1
-0.0102010726497786 1
0.398950751275088 1
0.40591308169122 1
-0.178795703571659 1
0.365653422323711 1
-0.306248176600226 1
0.247434985009572 1
0.130464920403778 1
0.258546878481759 1
-0.384611029582418 1
-0.445345331792158 1
-0.124562954257965 1
0.403524240402301 1
0.0575471191843764 1
-0.281884503812216 1
-0.101098849941831 1
-0.290868529924247 1
-0.10699216323037 1
-0.297886903644746 1
0.205587020060104 1
-0.0114227732085673 1
0.246225403661727 1
0.204469855777917 1
0.305513874528994 1
-0.248589835897856 1
-0.24065145979628 1
0.0794112553434438 1
-0.300003141270403 1
-0.54372755515652 0
-0.326965015987855 1
0.0336918104592065 1
-0.447753893218395 1
-0.110866983669892 1
-0.63425701656469 1
-0.365303718344342 1
-0.0593526597166094 1
-0.0391551443188833 1
-0.162113809077654 1
0.310569254629249 1
0.281791165206558 1
0.160428008063578 1
-0.729296212359727 1
-0.112260787879981 1
-0.319990330216406 1
-0.141845814202829 1
0.384114108016999 1
-0.373092414770812 1
-0.288508662253656 1
-0.32521623246129 1
-0.35546310259198 1
-0.0757023395592123 1
0.312543663431215 1
0.70127235754635 0
0.522851681246846 0
-0.454234295783241 1
0.00539331192330747 1
0.115203270961613 1
-0.0991339617545285 1
-0.0310156192310254 1
0.0900315695050649 1
0.161543123911319 1
-0.402040902725129 1
-0.157256664656631 1
0.102985572489351 1
-0.145274785305714 1
-0.0648649703184279 1
-0.0243162188502551 1
0.102955577047445 1
0.108235481913148 1
-0.0419870688500947 1
-0.0727269022580332 1
0.220347914534231 1
-0.360816560475207 1
-0.155668321365785 1
0.00164819016898012 1
0.399659052829551 1
-0.0826522150237103 1
-0.288314297929388 1
0.233095445164558 1
0.43025417087447 1
-0.260796074082887 1
0.34499635722372 1
0.0402241987543743 1
-0.00100018832719335 1
0.754053563056389 0
0.556136310615574 1
-0.194328073246925 1
-0.230994974896603 1
1.0595484707631 0
-0.0196337207649463 1
0.228379937905084 1
0.032708409982551 1
-0.348620104998446 1
-0.583908603095815 0
0.269778568313159 1
0.23179172705372 1
0.219560265131977 1
0.199435322027179 1
0.0516698072196137 1
-0.355604594525947 1
-0.117411881133778 1
-0.410698983086781 1
-0.183258646196485 1
0.0250910496330698 1
-0.536729011785438 1
-0.257278494317417 1
-0.182118764635365 1
0.234644967000889 1
-0.268953180415852 1
0.271551125063814 1
-0.0740827670083796 1
0.471793681890033 1
-0.0998182964453008 1
0.244267416957952 1
0.103333916759127 1
-0.254551560133416 1
0.212040921599377 1
0.664892518871472 0
0.233645640347952 1
-0.0275241487199004 1
0.512511404006052 1
-0.396760221933086 1
0.194793738908872 1
-0.332583885056303 1
0.333097016518666 1
-0.333058101167052 1
-0.303337576137849 1
-0.293360601570882 1
-0.274852273689792 1
-0.61553132040291 0
0.315401485784112 1
-0.497648603498689 1
0.365935723628124 1
0.293162341921711 1
-1.05559412963763 0
-0.0978743031315955 1
-0.576832094530067 1
-0.148587578683446 1
0.113693197891575 1
-0.134639971395606 1
-0.391070481118653 1
-0.210467299792799 1
-0.314768406252154 1
0.323463983403846 1
-0.326351400163831 1
-0.439638225209212 0
0.178384574674929 1
0.66656852874044 0
0.351180944775491 1
0.233742896293963 1
-0.128262238395164 1
0.00259324686475873 1
-0.796726377585175 0
0.438238301652698 1
0.129818385695305 1
-0.0442098081014049 1
-0.0650604339787332 1
-0.495124213844377 1
-0.214414040091765 1
0.267542831419648 1
0.0107275595297631 1
-0.0333822230973015 1
-0.10104143408025 1
-0.132205979047871 1
-0.370296980852872 1
0.101095658443897 1
-0.0165162648497263 1
-0.297840092070013 1
-0.473283110377493 1
-0.227597557743968 1
0.184493613630294 1
-0.192552681264998 1
-0.281185852896667 1
-0.546071341341455 0
0.0150440970024878 1
-0.154220163408084 1
0.14350506792023 1
0.322437526475091 1
-0.367793927758667 1
-0.31802389071848 1
0.0554648800433163 1
0.154990845499632 1
0.223151592146921 1
-0.0265638379012072 1
0.0717460031114607 1
0.232667437401423 1
0.12316581493624 1
-0.0198897418655746 1
0.204490644414636 1
-0.0635812909937938 1
0.337417580297783 1
0.0312005058485044 1
-0.303816004827477 1
0.0384962969717341 1
0.00400434553260165 1
-0.435371746707562 1
-0.172830142354601 1
0.0659902207796439 1
-0.114015766628176 1
0.0688356913379753 1
0.268754887868599 1
-0.0452521204227617 1
-0.639091239384004 0
0.0936181948589258 1
-0.146862963959586 1
0.0180551788357077 1
0.193927330744913 1
-0.392681456925824 1
0.0363721202857531 1
-0.0444810524963644 1
0.313115284164413 1
-0.454249824530828 1
0.322711493026148 1
0.881248877032174 0
-0.25278652034061 1
-0.242688531853798 1
-0.394334511317079 0
-0.199534979430106 1
-0.407765195367496 1
0.0312304697845876 1
0.216982007530052 1
0.00537985184424266 1
0.674807918334402 0
0.43504633831455 1
0.0345866142528011 1
-0.186468792945441 1
-0.155013587859359 1
0.410998289085302 1
-0.0326134594431115 1
-0.153787816459367 1
-0.038717801529624 1
-0.298518334184991 1
0.374749516037701 1
-0.207343660416104 1
0.0935055101172085 1
0.178332778833588 1
-0.389881288290232 1
-0.406373156424539 1
0.0310378190478506 1
0.567162655747082 1
-0.0383580043598599 1
0.103283452175405 1
-0.171380947357611 1
-0.0819745558841199 1
-0.12981440480219 1
-0.226063338412479 1
0.328583616067585 1
-0.429643372291691 1
0.243597941006915 1
-0.31721325565791 1
0.174175266172401 1
0.161361408945408 1
0.427726002669569 1
0.0375537394059697 1
0.0917160748919282 1
0.184000895781596 1
-0.309268035962874 1
-0.0621216238107871 1
-0.38604157741485 1
0.0360024889350019 1
0.192972274530754 1
-0.170600775903301 1
0.159316931849208 1
0.064889727190902 1
-0.333619148819118 1
-0.57272483208592 1
-0.0174958762201842 1
0.0916019167642967 1
-0.478915846075624 0
0.310495689025874 1
-0.335896398486417 1
-0.0425572765017695 1
0.399677598866987 1
0.109398718811483 1
0.321155096587403 1
0.349726734100956 1
-0.0736458451291838 1
0.224682379244318 1
-0.510317548400113 1
-0.0755239894169696 1
-0.190667582249698 1
-0.379262681349422 0
-0.0572913794775551 1
-0.113275846147672 1
-0.472044043210893 0
-0.16880459563992 1
0.0279553355629895 1
0.219170022223515 1
0.292183547293283 1
-0.152191860383307 1
0.318451464715794 1
0.184905602984562 1
0.0456028279264321 1
-0.221071427681768 1
0.138835861665829 1
0.247621676211651 1
0.0616000780699936 1
0.103081650549911 1
0.129770836174331 1
0.392389604545206 1
0.194387372205322 1
-0.245656168798553 1
-0.378299089618734 1
-0.0799552073429606 1
-0.106004362974047 1
0.548610836179299 1
-0.199402862512039 1
0.228074841783209 1
0.359491295114557 1
-0.344250880398714 1
-0.239727087345502 1
0.518067494499707 1
0.594227404391576 1
0.567129345129229 1
0.293668126887163 1
0.366151400552029 1
-0.0465816268895997 1
-0.255160237412127 1
0.48529297018809 1
0.37867036394508 1
0.396843005199469 1
-0.506191181301261 0
0.252152919905234 1
0.0753433019702045 1
-0.287300376241048 1
0.309934930604629 1
0.0524715299451444 1
-0.317384177066482 1
-0.232008479522075 1
-0.0931340671888659 1
-0.0486960062145536 1
1.04330370385472 0
0.250016360974679 1
-0.256807299506288 1
0.411795025790859 1
0.317189306547415 1
0.106020166127343 1
0.217038208731248 1
0.32421669408169 1
0.00259696303650956 1
-0.12541269215671 1
0.490985711285212 1
-0.100036665147181 1
0.156908435320318 1
0.517054876107907 0
-0.0691171367857957 1
0.230735704839099 1
-0.170886782105001 1
0.0439547464893513 1
-0.0934104832328445 1
-0.136552105277074 1
-0.42237400500159 1
0.133169317465726 1
-0.128101568083475 1
0.275570950367256 1
-0.21691562863348 1
0.489452979697493 1
0.22937142315451 1
-0.140348748149412 1
-0.252422395881691 1
-0.575936562103129 0
0.306634074851419 1
-0.404304783200133 1
-0.224857409322042 1
-0.263306771888436 1
0.497925608121666 1
0.172920592971603 1
0.0687975442829508 1
0.660949911153601 0
0.0194261302295322 1
0.490194507928777 0
-0.643562290384394 0
-0.342368098841663 1
-0.246833539107107 1
0.395624100857829 1
0.291267277959129 1
0.525833166990005 1
0.511979354672898 0
-0.59076215176545 1
-0.0948943268301551 1
-0.863724188331196 0
0.0241218505781703 1
-0.097944091169777 1
-0.119231099256875 1
-0.869043930814138 0
-0.253840869820984 1
0.371675287645976 1
0.224249553823226 1
0.403018885206596 1
-0.666543202359807 1
-0.304579669378368 1
-0.133633700555034 1
0.331858005439376 1
-0.222897275213528 1
-0.22134760774915 1
-0.434166662381815 1
-0.368294177512717 1
0.261894899796815 1
-0.183723183441483 1
-0.161086311968744 1
0.288482305792006 1
0.0737839280020088 1
-0.306066148983377 1
-0.332234108044569 1
-0.221218732647738 1
0.447504238281581 1
0.030524758127592 1
0.18807322023022 1
-0.0865571161236019 1
0.0337423367008129 1
-0.0728928717401166 1
-0.169751475145782 1
-0.0118309793967239 1
0.350672584632927 1
0.398949435391458 1
0.434538110156576 1
-0.13307484478462 1
0.0845020857295425 1
0.399957360796492 0
0.437494433019723 1
0.254905398694529 1
-0.042382294591978 1
-0.217359532779819 1
0.235207528929046 1
0.0219034851469193 1
0.371661109559026 1
0.103059188301801 1
-0.0287836590487918 1
0.423640113190197 1
-0.167623540744822 1
0.349793625990737 1
0.264942108254362 1
0.0783438141427466 1
0.0173477219765727 1
0.00697760942131846 1
0.511542758839455 1
-0.361101975980217 1
0.302693812916402 1
0.0608971219048074 1
0.0540367546615626 1
-0.359930945580147 1
0.0559605823113844 1
0.23890402031453 1
-0.0267883945357571 1
0.559509934785683 0
0.258478524550299 1
0.161893894482875 1
0.238844140511124 1
-0.530965423271432 1
0.288233243534134 1
0.384333134480447 1
0.122040605171269 1
0.19765515132542 1
-0.61802312519173 0
-0.567639855363325 1
0.199095426551033 1
-0.137867260995141 1
-0.327333159664569 1
0.676258980742951 1
0.099020213412213 1
0.269180647758851 1
0.120900459930388 1
0.00218525140540362 1
0.0124634379017222 1
-0.0820923768051502 1
0.408939007727999 1
0.0561640581235316 1
-0.101948512569583 1
0.417363686394131 1
0.431256266241141 1
0.183100623765204 1
0.35372678940168 1
0.00264260745496885 1
-0.164718690832018 1
-0.15026972252872 1
0.340661978690431 1
-0.162151596880691 1
0.423107941496844 1
0.215132673128731 1
0.0928203072448011 1
0.0668040510385658 1
-0.340579019633869 1
0.480323102343846 1
-0.15481830225726 1
-0.282224064813539 1
-0.0432073210413825 1
-0.522039279121636 1
-0.102765678629068 1
0.20819642257451 1
0.157982874984173 1
0.426179541712172 1
0.262962844715361 1
-0.448800052841215 1
0.359926271318197 1
0.442570575554655 1
0.13749892549007 1
0.205706610012812 1
-0.176264874698037 1
-0.139035395239765 1
-0.334752054820683 1
0.213843296762196 1
0.429439191889664 1
-0.0223060889848157 1
-0.118818012654672 1
0.32776653729361 1
0.408456920244053 1
0.179301844547408 1
0.408718949622606 1
0.396954807365784 1
-0.00578958554127924 1
-0.143759350595855 1
0.0605693723843147 1
0.0977709568205679 1
-0.192573800918418 1
-0.293054779730513 1
0.347642211387403 1
0.153104446979285 1
0.604278936041521 1
-0.349946703464415 1
-0.661526828206404 1
-0.0508894985403757 1
-0.394313513221264 1
0.0808189646930107 1
-0.105328002847471 1
0.0976258638689667 1
-0.512921079887082 1
-0.330709068479206 1
-0.182289446247314 1
-0.212097515981708 1
0.0540754468527534 1
0.407471359322695 1
-0.118609177111471 1
0.387881473689645 1
0.674474639873897 1
0.410930201501994 1
-0.171826199987322 1
-0.0522426617939688 1
-0.373780370323876 1
-0.3774852512106 1
-0.168401013331087 1
-0.253876292315413 1
-0.225354036211268 1
0.134661965177243 1
-0.51116122548086 1
-0.075012520147685 1
0.374177658427826 1
-0.632090776183111 0
0.332904701768863 1
0.141830307270768 1
0.0503576591907635 1
-0.198796762198392 1
0.264494794656343 1
0.360205328460297 1
-0.599922871818159 1
0.100630295852022 1
0.186684334097943 1
0.223476837850036 1
-0.391969967792737 1
-0.103928049666219 1
0.291427425360022 1
0.375424396876259 1
-0.02088282716937 1
-0.595183366590937 1
0.285079038536223 1
-0.0953884376375472 1
0.0973325963641058 1
-0.528299973959923 1
0.373736323809731 1
-0.235465341572113 1
0.341862813534781 1
0.0316142976258752 1
-0.311424638183338 1
-0.070909429887459 1
-0.26076930929003 1
0.207280473263633 1
0.00545018522621975 1
-0.243431165096914 1
-0.216363044732799 1
-0.403857840483233 1
0.529812174818894 1
0.375005495237311 1
0.0869701887800678 1
-0.248399566562617 1
0.0176575724404758 1
0.139993544300905 1
-0.0444755561580784 1
-0.0404961678017852 1
0.16157723416055 1
-0.0102886426687688 1
-0.310335198999349 1
0.000684174251196736 1
-0.251914574182795 1
0.29067893210647 1
-0.30252529956759 1
0.0038078675986811 1
-0.0152112858916997 1
-0.272264617121358 1
0.503785454876386 1
0.0142255000772841 1
0.0721167471813386 1
-0.143075797750027 1
0.553223570084089 0
0.131638116502977 1
0.233627717292877 1
-0.382284977245537 1
-0.236898616707326 1
-0.119307102536859 1
0.14585109774053 1
0.207822053823777 1
-0.524522868184363 1
0.124860585731046 1
-0.435696105064081 1
0.432706353034867 1
-0.276647873023399 1
0.0221428630856876 1
-0.289934836511827 1
-0.0610224608502008 1
-0.392396558005165 1
-0.769574142448455 1
-0.104906035255032 1
0.0559043057204254 1
0.41016812666424 0
0.550441553908455 1
0.154303057889546 1
0.274016772461151 1
0.531419144242608 1
-0.249598488672778 1
-0.112843718289356 1
0.219511197102173 1
0.120599449580806 1
-0.128671454434663 1
-0.358271938716908 1
0.270503506270281 1
-0.349830380243026 1
0.165678428506987 1
-0.375084934543931 1
0.32324104270371 1
0.302330804218109 1
-0.149247553092521 1
-0.528821009621783 1
0.504671883845593 1
0.387363084697382 1
-0.00663833488528454 1
0.212381067050025 1
0.148823323789995 1
-0.108225481724486 1
0.0978637855960948 1
0.384895931450678 1
0.117374490541332 1
0.415470155375281 1
-0.296989927698985 1
-0.170354856840708 1
0.246070922416132 1
-0.505439453509224 0
0.146866701028074 1
0.131296312257621 1
0.0131541495963054 1
0.0337239778793036 1
-0.507269269594012 0
0.0874451824266061 1
-0.658051207939254 0
-0.169435975201496 1
0.372837970861373 1
0.259609015101388 1
-0.193878942838469 1
0.0366578573237804 1
-0.246239863307709 1
-0.0764348653570046 1
-0.31159214864193 1
-0.117547621448477 1
-0.2859975908783 1
-0.338834465437707 1
-0.321073150343686 1
-0.069319859061296 1
-0.2596481727878 1
0.198698729350192 1
-0.205917380102939 1
0.563462000746727 1
-0.255896261856285 1
0.0204822721580528 1
-0.568127721322616 1
0.10677587599129 1
0.158916054260323 1
-0.433925464324371 1
-0.29205433042146 1
0.256833042788549 1
0.376118075918057 1
0.162759192660315 1
0.0101488927122217 1
0.419922321343468 1
0.176260458434657 1
0.233178009027537 1
-0.501786444132367 1
0.565525752678336 1
0.290122138389536 1
-0.17343781503664 1
-0.028691422374349 1
-0.00830760179659815 1
0.116942280444893 1
-0.325421327500326 1
0.269650718942427 1
0.170745650731706 1
0.269031229147604 1
-0.954395182165295 0
0.207137991321064 1
-0.134909726138292 1
-0.541275230289197 0
0.383920173710214 1
-0.317785671054513 1
-0.109729059257749 1
-0.391684648371244 1
0.380443364846665 1
0.562420319687997 0
-0.23775916914824 1
-0.00582853590631594 1
0.679213369511647 0
0.392179579226027 1
0.123408063138428 1
-0.0371584674662722 1
0.00171220549395107 1
0.345522197616172 1
-0.344359522563146 1
0.055855319704874 1
-0.232418927967061 1
0.271519798926855 1
-0.123075607050423 1
-0.280416985239466 1
0.0573091878089724 1
0.173802260698073 1
-0.707095886272759 0
-0.145843434962007 1
-0.284107247175897 1
-0.239325751210078 1
0.200269484155133 1
-0.0587390261723372 1
0.494229221784018 1
-0.179017342499161 1
0.215989049888874 1
-0.68325855618301 0
-0.0640648480125588 1
-0.642374082841968 0
-0.128586042197112 1
-0.0725486758131765 1
-0.1432634583501 1
-0.149402609791582 1
-0.330051075294127 1
-0.0407169046928543 1
0.301217541933726 1
-0.193307040849982 1
0.524669365146543 1
0.141681065045207 1
-0.17233577407583 1
0.21227506231867 1
0.255812184524913 1
0.192754935031559 1
0.0801064567051943 1
0.404886473249367 1
-0.45369005189971 0
0.435540373961344 1
0.441488146157035 1
0.295829740801427 1
0.527170465887109 1
0.578225009892519 1
0.48890677671889 1
0.237390093420854 1
0.320825211854035 1
-0.228404001441051 1
0.147088906509541 1
-0.390020701401455 1
-0.219230988598488 1
0.157277530769837 1
0.353414924013721 1
-0.181538886416961 1
0.204111256070922 1
0.0531707279172313 1
0.288729242806635 1
-0.103745192451166 1
0.418991071281485 1
0.265842804458572 1
-0.230791020875637 1
-0.45975579624634 1
0.600603798503872 0
-0.296865636968588 1
-0.803728356848434 0
0.0909626449592049 1
0.0221239064698916 1
0.0787297893273978 1
0.267179588967824 1
0.0276394098814189 1
0.00646032838134911 1
-0.199366998316122 1
-0.139443643158589 1
0.0918638585579481 1
0.20910828362984 1
-0.310467796538158 1
0.393889667249854 1
0.476742095936411 1
-0.336130624128847 1
0.133547654417739 1
-0.45391335980525 1
0.0653481911440663 1
0.159869257805987 1
-0.271877613987216 1
0.338885907104415 1
-0.851138083828138 0
0.432230733690662 1
0.0227007672882386 1
-0.112808380178926 1
-0.0666006060760483 1
-0.0144558104104557 1
-0.0622951893139284 1
0.0982633779810614 1
0.32630527968069 1
-0.102550559438243 1
-0.187604794057627 1
0.432888069153765 1
0.256167619141551 1
0.119759318658043 1
0.123851095766557 1
0.0727330707398403 1
-0.401856455344148 1
0.483653615292664 1
0.136656104330223 1
-0.176905141557811 1
-0.0559323759567585 1
-0.155987477486096 1
0.0408083312490034 1
-0.285422186378385 1
-0.127847467038001 1
-0.144729126098704 1
-0.269162547287842 1
0.0810190025774943 1
0.0953092695396921 1
0.16652958188143 1
-0.533213053785108 0
0.519541471644673 1
0.550885988765938 1
-0.0258400941571873 1
0.409054859863358 1
1.0411604898908 0
-0.186598601056376 1
0.190903901982501 1
-0.0251352196853863 1
-0.0208523999987144 1
-0.511302561598533 1
0.22980216388145 1
0.177071521593454 1
0.0978554503757084 1
0.431352742650516 1
0.250380922166386 1
0.263295293332975 1
-0.479719878524983 1
0.778140330110956 0
0.341225274045081 1
0.164968641193679 1
-0.225643234043295 1
-0.492305858313879 1
-0.406483533223516 1
-0.0190727467859784 1
0.687667187164452 0
0.232406523909282 1
-0.467909525611141 0
-0.00135478877781839 1
-0.229405114549538 1
-0.271666390980486 1
0.380163173644282 1
0.208179984174929 1
-0.422443367902497 0
0.107286632880363 1
0.244591999958446 1
0.449368323558919 1
-0.311662883804647 1
0.422366885595928 1
-0.0110042074044417 1
0.0234851962927272 1
-0.390027558581891 1
0.080917612638057 1
0.799545398462742 0
0.0137142786888293 1
-0.00125823227577418 1
-0.500662660115385 1
0.121237804246066 1
-0.556143225488846 1
-0.317563431775583 1
-0.563772238863873 1
-0.370373781117352 1
0.0629761554897141 1
0.401578388546954 1
-0.0955222178812747 1
0.712202875172774 0
0.606809161056869 1
-0.212411558038699 1
0.076687330979109 1
-0.290260661919091 1
0.542260463976931 1
-0.0907462302788316 1
-0.133427405455196 1
-0.716111372174257 0
-0.150264551714422 1
0.0611863669707217 1
-0.414940511085435 1
0.126268463169019 1
-0.43196749517607 1
0.315983197529908 1
0.144909070704064 1
0.122823332878928 1
0.0445882544933009 1
-0.39576323335813 1
-0.0055954947683538 1
0.0595909711077365 1
0.0536837683591676 1
0.0681258996832826 1
0.601670902663106 0
-0.281533985759511 1
0.10927014342427 1
-0.0165983059788544 1
0.608769257975137 0
-0.470588485411341 1
0.0456816202301075 1
0.269629183366577 1
-0.415568895275431 1
-0.263513454653597 1
-0.303080029068859 1
0.0662821021216828 1
0.336298309089479 1
-0.101912620261862 1
1.0998873102191 0
0.00812055891568227 1
-0.377925805663341 1
0.0822765066893419 1
-0.143626648208626 1
0.14239513170134 1
0.164634253579909 1
0.255350181812383 1
-0.307157216186764 1
0.0562222609503427 1
0.342443744798575 1
0.561854209059836 1
0.0764586883140948 1
0.0135368205570586 1
-0.224700345022203 1
0.0131195830173444 1
0.60140089766765 0
-0.10964181126602 1
0.167112869554529 1
0.442471619557271 1
0.103546435065949 1
-0.0756055434623031 1
-0.116505617802165 1
0.570118405913 1
0.51274547840986 1
-0.178451845402995 1
-0.424765990386745 1
0.0731114240737222 1
-0.0139928399962472 1
-0.00420241158859035 1
0.0587811870004957 1
0.112488900230875 1
0.478190197086287 1
-0.363405839556078 1
-0.392453487885165 1
-0.148043177835828 1
0.356440291307012 1
0.513740808485714 1
0.0233543705472752 1
0.0688667241690467 1
-0.0931506121603704 1
0.158994961904942 1
-0.683409569317467 0
-0.152264322375743 1
-0.619885075481359 1
0.0696204642859578 1
-0.087126178313797 1
-0.147354478861083 1
0.239818099526554 1
-0.612897446114671 0
-0.13071292357582 1
-0.182644628187323 1
0.177214337891563 1
0.228925559936056 1
0.0734578171968565 1
0.718560605964495 0
-0.513342729955652 0
-0.285437612842532 1
0.49919399041245 1
0.22606477064996 1
0.274572439860343 1
0.114855838721796 1
0.0525440793421113 1
0.296380353665108 1
0.147224524766107 1
0.628235579642587 0
-0.56164746638751 1
-0.0647431646212757 1
-0.137815208035541 1
-0.530848727661817 1
0.144456702392208 1
0.320249598667135 1
0.0806834924760869 1
-0.223344930957835 1
0.195187275526828 1
0.117857246388752 1
0.148431961027117 1
0.249416286091121 1
-0.89059687695741 0
0.207321627626745 1
-0.492582942796451 1
-0.0224617338548197 1
-0.368276093375878 1
0.0583305335111261 1
-0.0654834153466451 1
-0.498421521886458 1
-0.568221111424219 1
0.206737359177608 1
-0.423085498098443 1
0.0135932369636427 1
0.0313306618210175 1
0.039742013526977 1
-0.113413828781623 1
-0.0849777992535021 1
-0.111737929110895 1
0.167909403142245 1
0.441934911987606 1
-0.376720749313796 1
0.121838334978208 1
-0.301774151575839 1
0.0802940323913061 1
0.320362005758514 1
0.73342096810258 1
0.170022573967815 1
0.238540719022533 1
-0.0826738887902169 1
0.39245884096221 1
0.766216210043249 1
0.506973763052413 1
0.261533119586516 1
0.18687868607584 1
0.455507128333663 1
0.710874471704152 1
-0.0047065829651976 1
0.409599789583912 1
0.232495400617651 1
-0.137105685892203 1
0.288858470014901 1
-0.252537812096641 1
0.0325056418035774 1
0.319850903009573 1
-0.0622990493259409 1
0.17017801849136 1
-0.429324297003856 1
-0.0666806570866549 1
-0.605069379634466 0
-0.252092235528578 1
-0.403077286438831 1
-0.222317582120392 1
0.405134290816205 1
-0.354362104382555 1
0.101350459675701 1
-0.195878990857617 1
0.233090017468684 1
0.29020290655384 1
-0.0397445832667873 1
-0.0625984059622811 1
0.0535598710869252 1
0.45487333546955 1
0.208684459508845 1
0.336593477028264 1
0.376122700341491 1
0.250075869064739 1
0.0180414297488773 1
-0.0881611356244846 1
0.492187717425887 1
-0.266375381324377 1
0.360486152474274 1
-0.342770399955732 1
-0.295352081455211 1
0.290002375093355 1
-0.0572639591352883 1
0.275495648131365 1
-0.0144258066728101 1
0.695089094212006 1
-0.0920047517478113 1
0.219940370619048 1
0.230846984719255 1
0.513154008386293 0
-0.0345858424164266 1
-0.0193962728798783 1
-0.00309057796169112 1
-0.0164957599829266 1
-0.194835910026422 1
0.438174311447482 1
-0.359278733405261 1
0.323913444405041 1
-0.135558166458777 1
-0.75800223854371 0
0.0825866001924871 1
0.0544379284916267 1
0.2488727106311 1
-0.0258772688423395 1
-0.294103261965797 1
0.512239782967505 0
0.506612555070277 1
0.105087534426583 1
0.109729951505302 1
0.0782345963058241 1
0.0924602368582363 1
0.0336476618490728 1
-0.182682227334156 1
-0.474493782115063 1
-0.082631077150969 1
-0.214077442035645 1
0.457620414921421 1
0.00154796374602767 1
0.113875742329995 1
-0.449256233772998 1
-0.045753194240087 1
0.273271741336355 1
-0.0481821434902893 1
-0.22804544352683 1
-0.165334972497339 1
-0.100089669612103 1
0.23510810917432 1
-0.192473166650903 1
-0.0110383351230758 1
0.120470344482452 1
0.484536246459925 1
0.279781585721764 1
-0.262319159236278 1
-0.363491343729003 1
-0.00534151106938269 1
-0.0641695588836358 1
-0.579635293980179 1
0.0539586160981047 1
-0.186025691336364 1
0.679192715130343 0
0.340655354859367 1
0.133537562925781 1
0.454888911745396 1
0.127848940004431 1
-0.566768558673598 1
-0.125841438176329 1
-0.94151554502505 0
0.0755350574445675 1
-0.241977174833983 1
0.155095553751558 1
0.0353152405276486 1
0.25373864184585 1
-0.221095043194936 1
0.026510576386319 1
0.083376936633733 1
-0.264831840176536 1
-0.0195795621894308 1
-0.222745305032038 1
0.0188509424482335 1
-0.0967953688676337 1
0.169615021977651 1
-0.231768407588977 1
-0.0391128573740013 1
0.792661128244516 0
-0.0839264336417243 1
0.249660740015692 1
-0.372125321208762 1
-0.173029636334165 1
0.0895042329569213 1
0.174949326460284 1
0.21055772880393 1
0.0636945631839736 1
-0.255178287985784 1
0.316220734506072 1
-0.700144964807273 0
-0.304111957774428 1
0.718545167763131 1
0.108080238473496 1
0.0298661177766023 1
0.0555381498938659 1
0.0560837979605047 1
-0.0896689080331854 1
0.339208904091895 1
0.303125043457809 1
-0.135167815253684 1
-0.397865444032012 1
-0.463551537434003 1
-0.406049280779079 1
-0.242325969636121 1
-0.0469065108076983 1
0.270812991748805 1
0.443356185734639 1
-0.253057043846035 1
0.101534435997848 1
0.245657996346996 1
0.234920944042113 1
0.0161486871858258 1
0.0851757530141061 1
-0.0745779873385538 1
0.274618221677873 1
0.0287772268916457 1
-0.223816553288857 1
0.296220488194499 1
-0.321937663753311 1
0.403232493478681 1
-0.350665409816366 1
-0.296036387624169 1
-0.440329747029266 1
-0.628819446195273 0
0.0945094906897056 1
0.0599371571400021 1
-0.0796996317531481 1
-0.341555918968597 1
-0.0558419349999976 1
-0.222903235172269 1
0.450953763692715 1
-0.0228182469819843 1
-0.514548421453463 1
-0.11296008955009 1
-0.132894573412986 1
-0.00480057971672938 1
0.0385752723992844 1
0.322335078952997 1
0.2656238614487 1
0.322943256928677 1
0.280627170271404 1
-0.119499068570907 1
0.0358853481369168 1
-0.0751880696080456 1
0.326277485331173 1
0.377045529125524 1
0.334539920704576 1
0.289265673459794 1
0.0972281671258533 1
-0.396324791394707 1
0.531125385678204 1
0.198743655454726 1
-0.410046516795447 1
0.584987589478731 0
-0.203885941464522 1
0.505838630061068 1
-0.237101542535825 1
0.240826216359656 1
-0.566332197565589 0
-0.09174522164894 1
0.169229504251876 1
0.184562405990166 1
-0.120625936814858 1
0.262957181384984 1
0.277706502036955 1
0.178653330445907 1
0.438098753650738 0
0.439032705776763 1
0.339855766871812 1
0.00897436427051811 1
0.0691517931130543 1
-0.0585603750966226 1
0.243643941559063 1
-0.839351312246627 0
-0.0724601187971787 1
0.344244521685645 1
-0.255159372962411 1
0.192783452615678 1
-0.36979375107975 1
-0.00134110944410087 1
0.0694060830589476 1
-0.380272057038831 1
0.119229012284681 1
0.0465882202991968 1
0.31785262612682 1
0.291223121358178 1
0.48745392355682 1
0.576289701516252 0
0.240285543951361 1
-0.0602272035702719 1
-0.407575704048626 1
1.00606367633451 0
0.510023077161685 1
0.0873620126265591 1
-0.163211488498577 1
0.331460506132315 1
-0.234298777468674 1
0.290245979079894 1
-0.383700735846982 1
-0.202510191314675 1
0.328691382284689 1
0.0461767856757644 1
0.0456779884818427 1
-0.156842771643203 1
-0.0221355964248698 1
-0.127185862492544 1
-0.293752796390685 1
0.22064988248227 1
0.016939640683612 1
0.177597779090473 1
0.156498104663668 1
0.109024526686856 1
0.7037290142501 1
-0.153282172431524 1
-0.346562893216158 1
-0.185327640634622 1
0.309261568290946 1
-0.31367740892851 1
0.201444110671145 1
-0.552508517499439 0
-0.00808242075962656 1
0.289380209612057 1
0.0123379081867585 1
-0.297812297167276 1
-0.359004219422315 1
0.293255117454261 1
-0.139155218001489 1
-0.111871535202685 1
0.113889172530815 1
0.739613352553267 0
0.0240252758145588 1
-0.0692698543883677 1
0.00765101153701441 1
0.389858522091706 1
-0.288094880799055 1
0.0205554502771683 1
-0.773674844717743 0
-0.251760467662864 1
-0.288989859339413 1
-0.169519466623482 1
0.657922670938044 0
-0.200509232660653 1
0.243709442899611 1
0.549644312868964 1
0.380077622415303 1
-0.128829159075774 1
0.254921620325457 1
-0.0216259159715334 1
0.44196348175739 1
0.122483358319142 1
0.179341153723174 1
-0.254389125811247 1
0.136533050548663 1
0.240356027316305 1
-0.330028902040184 1
-0.157800448879446 1
0.160039034953007 1
0.312155226866354 1
-0.273924114206258 1
0.115611085786371 1
0.0557556099047958 1
0.152934515055336 1
0.133549683422649 1
-0.352243983004151 1
-0.102115678690961 1
-0.0533326816315757 1
0.319926226146208 1
0.114319014868766 1
0.494234437752289 1
0.232105151284842 1
0.457459847066392 1
-0.461787212613211 1
0.350007134773122 1
-0.629585559330499 0
0.183037584476463 1
-0.0152275133407625 1
0.240658716358071 1
0.522885575077995 1
-0.223560018696808 1
0.252746033462671 1
-0.0192140474719141 1
-0.154532504438512 1
0.0741815957855472 1
-0.1573932162716 1
0.0554668709758324 1
-0.160586024535472 1
0.203443911414167 1
0.358200480095884 1
0.635355462389103 1
0.00899155179594052 1
-0.230762734946972 1
-0.174143046323198 1
-0.0304831251645886 1
0.0176902618546215 1
-0.236591680237324 1
-0.340844197246273 1
-0.20128490248206 1
0.021562719636936 1
0.448618870219076 1
-0.420104149087705 1
0.261000630478099 1
-0.30639554718632 1
0.797494991018378 0
0.206482277778989 1
-0.809564544233036 0
0.116200108596966 1
0.318336621555441 1
0.213308350700117 1
-0.212086845107421 1
-0.247220685099531 1
0.292131045855619 1
0.105532574645926 1
0.47203505616674 1
-0.278290492971102 1
-0.000416140712925943 1
-0.329406567529315 1
0.0719252257554391 1
0.246595008113706 1
0.574959190741417 1
-0.796006241771997 0
0.845190345594619 0
-0.0997467812163187 1
0.183411181070017 1
-0.0436431793693814 1
-0.265547192899925 1
-0.283817303564424 1
-0.685780030867398 0
-0.0368800626342362 1
0.06339468821239 1
-0.527868671513716 1
-0.0259318892183201 1
-0.388840136156996 1
0.260063444896476 1
0.258995986553021 1
0.134500471397517 1
-0.428176951145687 1
0.413398761678033 1
-0.108934650229565 1
-0.143512693602757 1
0.215251627404793 1
-0.983045566713896 0
0.552426254011997 0
-0.064735954284805 1
-0.168583040799555 1
0.218942254675249 1
-0.316936785972229 1
0.20953416681809 1
-0.165838874419383 1
-0.0881388166302448 1
0.0780226861400317 1
-0.225650613827925 1
0.0316959376579678 1
0.221510904222096 1
-0.502143888157896 0
-0.0417422286821053 1
-0.0961737284895929 1
-0.411531031993954 1
-0.541265715814925 0
0.488957266825403 1
-0.408201197552278 1
-0.682066976582473 0
0.00869574393154748 1
0.12139388644411 1
-0.0677914871793003 1
-0.494752968893917 0
-0.0989760662387442 1
0.260431418443515 1
0.183766880758085 1
-0.075309292869314 1
0.0869866347692461 1
0.193311701913164 1
-0.00162654942253841 1
-0.539135213838415 0
0.100966667909584 1
0.24181354155893 1
-0.128585078970078 1
-0.09144683119033 1
-0.351957612596053 1
-0.0783437452467883 1
-0.00151342137366267 1
0.237698548787489 1
0.116935841358028 1
-0.136802323764561 1
-0.250708779038149 1
-0.125018538458434 1
-0.0937786931014574 1
0.0743569261877933 1
-0.0584781669262829 1
0.103288481374496 1
-0.0661795718983352 1
0.0466079967829564 1
0.501978913017264 1
-0.479697611162723 1
0.0269301751185114 1
-0.126526000948698 1
-0.206396624648247 1
0.306556166662614 1
0.0113282448624569 1
0.0310730980613524 1
0.530837572586107 0
0.329893953018594 1
0.313020941083236 1
-0.150127756854942 1
0.00424588428842311 1
0.166202022135116 1
-0.0524797172867687 1
0.0220607092018267 1
0.53558288819258 0
-0.00253566098851717 1
-0.0590783896572784 1
0.743970126697066 0
0.653336447747179 1
0.0273121016173834 1
0.219362878966431 1
-0.106519974112873 1
-0.438262353639376 1
-0.118828932449991 1
-0.434969211397416 1
-0.0819719182005697 1
-0.0892704520721568 1
-0.294105985782068 1
0.248921072134218 1
0.218637563825333 1
-0.261810187299836 1
-0.0597554634540139 1
-0.0613843323278749 1
-0.316104049082621 1
-0.0302084751017655 1
0.0448299187549188 1
-0.113153631984117 1
0.291704687192409 1
-0.444126521051622 1
0.774078883171059 0
-0.444995695363121 1
0.130732790984535 1
0.263665826136907 1
-0.054192167923775 1
-0.0936456516917284 1
0.0166526226632704 1
0.409958492500275 1
0.00756567472129028 1
-0.507792223080569 1
0.0451866602968724 1
0.793626129543655 0
-0.0760303675099291 1
-0.422188176326477 1
-0.246548780095109 1
-0.0878900149162285 1
0.117607092160172 1
-0.424038405784632 1
0.441981034453163 1
-0.153771925347282 1
-0.3427994446754 1
-0.0353760076287121 1
-0.0997367807745069 1
-0.129973005511231 1
0.157282583834539 1
0.241371747823145 1
-0.333007241086899 1
-0.369262344926841 1
-0.382031375722654 1
-0.37912714643592 1
-0.00717595537887287 1
-0.216597594530305 1
-0.249327983001613 1
0.278056576780254 1
0.136336364925311 1
0.456108827809269 1
-0.415296597289818 1
0.504795805186321 1
0.0836529471020104 1
0.324185466973176 1
0.32128675040095 1
0.151250801790078 1
0.0907658685349914 1
0.250848523847009 1
0.828106947583161 0
-0.24279845593723 1
-0.553032158400295 0
-0.207903320107054 1
-0.509383250950456 1
-0.142750412412739 1
0.385784026987559 1
-0.245261040377708 1
0.182427619497785 1
-0.305739911482997 1
0.0946870857514861 1
0.208360531477955 1
0.198363603481018 1
-0.400250964710875 1
0.430636733338359 1
0.135542031375268 1
0.0313844660307672 1
-0.111033321733115 1
0.255860850537105 1
0.232361299544128 1
-0.0197686282739625 1
0.480529173323176 1
0.630466430026406 0
0.319351769895157 1
-0.568594047706032 0
0.119091748847589 1
0.0129754590620095 1
-0.224373637072115 1
-0.24880807026546 1
-0.107787420834198 1
0.470165916217203 1
0.526332075718104 0
0.270464128897455 1
0.0795595509341362 1
0.121249635932806 1
0.453743682624686 1
0.438582287889285 1
0.37241325537138 1
-0.29070550036695 1
-0.242148771361766 1
0.0194760555880129 1
0.687147577629261 0
0.0401702658929716 1
-0.464618965521657 1
0.0800961137223125 1
0.0563328929310956 1
-0.432529479183363 1
0.41014708697779 1
0.257121951117729 1
-0.00680981297004628 1
0.438248668030032 1
0.180747393258027 1
-0.506380659639995 1
-0.00362462123869885 1
-0.285215837333114 1
-0.0710331442914223 1
0.514402901117161 1
0.209358206612186 1
-0.31071336180349 1
0.245090543485977 1
-0.0867323639531837 1
-0.146924230377086 1
0.0118221457463028 1
0.139919487638623 1
-0.0650887295605006 1
0.519690264618643 0
0.193263128723056 1
0.311732274031959 1
-0.211307534441981 1
0.200355716174473 1
-0.393346645797333 1
0.34161873452391 1
0.00894343124592764 1
0.544761973798016 1
0.114309451154794 1
-0.879483236376679 0
0.230762570620355 1
-0.054487640360966 1
-0.0401097020287262 1
-0.00354703324274011 1
0.763812579420372 1
0.0673854187952319 1
-0.201817024474566 1
0.00211378049179992 1
0.0397367663460656 1
0.738119954105192 0
-0.349059386068463 1
0.117764173407534 1
0.0260962757802061 1
0.0862052473464013 1
-0.257072446854543 1
0.113804503687932 1
-0.117496821443859 1
0.0949095709419609 1
0.0185137977559686 1
0.201493310521362 1
0.366405457337438 1
-0.432024868502068 1
0.379318064841878 1
0.0856697197823311 1
-0.937879774329629 0
-0.277472627795365 1
0.748237984710153 0
0.0443651488657474 1
0.219254523393498 1
0.329177772962171 1
-0.595777142449008 0
0.594716947929468 1
-0.0339557682331919 1
-0.0556444177455714 1
0.0121201254658957 1
0.0809098926247631 1
-0.476515343288714 1
0.225985317772181 1
-0.168407550027951 1
-0.117337517217559 1
0.113238433630323 1
0.0341408100909094 1
-0.317419645890245 1
-0.166030990813863 1
-0.272918247594233 1
0.16955362065168 1
-0.0450119580744712 1
-0.608166618393981 1
-0.0616222936046706 1
0.0340385856492334 1
0.30192808383335 1
-0.173571315914649 1
-0.371371190267623 1
-0.447132932644476 1
0.504086038313807 1
-0.178968419807157 1
-0.349321367980078 1
0.159296355401526 1
0.228775878927892 1
0.292786510184571 1
0.605943892510342 1
0.23492422985366 1
0.054221424403422 1
0.3528882144541 1
-0.0104117640494872 1
-0.239570517638838 1
0.509473643270805 1
-0.238754323280534 1
0.0562604280816715 1
-0.394553994769648 1
-0.315140758380728 1
0.0514512325174865 1
-0.0734144883992989 1
-0.314542823422451 1
-0.0885977623048989 1
-0.411595181724634 1
-0.523658879959495 1
-0.0257614258585887 1
0.396129422828104 1
0.379321476353553 1
-0.323246040562219 1
-0.354179708059987 1
0.00851651971166184 1
0.72049947609366 0
0.096160637187232 1
0.134593246271345 1
-0.440846108507545 0
0.0530360885677515 1
-0.124820484409798 1
-0.175354225856786 1
0.202788162089036 1
0.106898219960827 1
-0.0899669744892383 1
0.258602531678397 1
0.213250086686237 1
0.568072028544336 0
-0.414312818028685 1
-0.43116287961009 1
0.323911938333074 1
-0.123041796417064 1
-0.148506999317146 1
-0.0023370725029362 1
-0.209122517750994 1
-0.245969742058423 1
-0.0641232736336972 1
-0.172538972448065 1
0.133383733678368 1
-0.125887831418856 1
-0.324560606916515 1
-0.106699897640788 1
0.232010673027076 1
0.00662846956259494 1
-0.495473898089897 1
-0.0814121783243504 1
0.299854252206248 1
-0.0658405917073023 1
0.0305761890308597 1
-0.291741705586087 1
-0.0522965729940392 1
-0.275043237788599 1
-0.344944810890122 1
-0.10810972664031 1
0.0681441042764538 1
-0.0641603176761463 1
0.343120269460881 1
0.210209538129765 1
0.174955248725011 1
0.0842354142031555 1
-0.136380095690238 1
0.511439087939303 1
-0.263339513579248 1
-0.410476917397361 1
0.308820194641693 1
-0.528486878248795 1
-0.34701257861023 1
0.215606852885814 1
0.0302720362674067 1
-0.0801218555688259 1
-0.135598086319792 1
0.242170785253652 1
-0.0575931903873374 1
0.193286954715523 1
-0.143052375150992 1
-0.124599333670468 1
0.0254268162256027 1
-0.14081382063602 1
-0.0274682426394887 1
0.0965795713914234 1
-0.0983242424782687 1
-0.20689107223956 1
0.015486489844 1
0.0887661907191037 1
-0.0233984936785941 1
-0.351631068742844 1
-0.10810749859404 1
-0.357606502894538 1
-0.291394240478253 1
-0.0225697180609472 1
-0.548289406061349 1
-0.0866325582758572 1
0.168684909240567 1
0.126400548548934 1
-0.168621377577591 1
0.216820555190919 1
0.113082670894713 1
0.499122080637744 1
0.078239076525227 1
0.2092689933812 1
-0.166654033193088 1
-0.486602370665468 1
-0.19631711346367 1
-0.407484831581838 1
-0.0203258470784412 1
-0.321400758387294 1
-0.591256439317773 1
-0.628706201532085 1
-0.602325980733865 1
-0.23369627495134 1
0.106879726478008 1
0.0283589281876624 1
0.0557020064745064 1
-0.151240639906107 1
-0.570737883133705 1
0.254906573478427 1
-0.463926147828108 1
0.239635102470078 1
-0.211771411736 1
-0.0799368231393097 1
-0.123905180117185 1
-0.730617618428912 0
0.488073344153361 0
0.111770003491424 1
0.50469046605675 1
0.159949557930487 1
0.261662970453403 1
-0.452460956217843 1
-0.223668391071934 1
0.184650241680606 1
0.0660348028334611 1
-0.262751471416893 1
0.109584061831047 1
1.19651408932945 0
-0.122516508535048 1
-0.24453314602118 1
0.118087069664933 1
-0.35204405808762 1
1.0926358481346 0
-0.353180394283173 1
-0.00506834812878149 1
-0.467908357489871 1
-0.678595727112354 0
-0.0967209619781111 1
-0.143285213649325 1
0.38457636854453 1
-0.00292960709989535 1
0.0920363304286556 1
0.212887613711222 1
0.138041400896632 1
-0.463155079216124 1
0.317411576615178 1
0.0137030440668716 1
-0.0998165477610947 1
0.0978824390321124 1
-0.265376340609991 1
0.0380827730369798 1
-0.696812456500526 0
0.426824818685209 1
-0.209511887995848 1
0.0649687135683849 1
0.189138395099162 1
0.00380352870744135 1
-0.228330074385227 1
-0.373670653093996 1
-0.3199801800659 1
-0.149586312117416 1
-0.0982757331843231 1
-0.350327829564239 1
-0.136579220123441 1
0.00363387318895889 1
0.421632771620121 1
0.18331673701719 1
-0.369237331343103 1
-0.028788797109858 1
0.0854915170046911 1
-0.936484497789061 0
-0.233684254318555 1
-0.0446090175067487 1
0.254510041361956 1
-0.391123432242584 1
0.515240926965036 1
-0.286068102831981 1
-0.314654035296777 1
-0.0292026130164328 1
-0.149765199348159 1
0.816766816566086 0
-0.554689444154863 0
0.0949738674408943 1
0.294071384889625 1
-0.150082406575652 1
-0.137111027108913 1
0.207805782488302 1
-0.295197896547785 1
-0.63924512194044 1
0.699059452459055 0
0.299632309933071 1
-0.255941245954346 1
-0.185103795919445 1
-0.0250728900218736 1
-0.363420572240196 1
0.105126493954293 1
0.090487520910543 1
-0.283964062958074 1
0.627511510004779 1
0.0268799214466084 1
-0.045189853437444 1
0.362903312114383 1
0.161628739310209 1
-0.0700449275753846 1
-0.101574842891036 1
-0.352233372804007 1
-0.103532271603642 1
0.403096436653922 1
0.384739932568674 1
-0.1660573681498 1
-0.251482955436563 1
0.243985783995519 1
0.0503410154647563 1
-0.210103963064954 1
0.122879326907001 1
0.109503975482109 1
0.198737232665611 1
0.28429743922278 1
0.0841579041426301 1
-0.31747528933944 1
0.30248346404919 1
0.0972779505449396 1
-0.564533547850675 0
0.112813121600109 1
-0.230348828038321 1
-0.375157598479773 1
-0.373439775939552 1
0.277176427271585 1
-0.00449695351717526 1
-0.465373315046745 1
0.0547857617983911 1
-0.287595460761894 1
-0.532876136287041 1
0.0429644216735928 1
-0.0158622827166158 1
-0.280216570780923 1
0.582307693647125 1
-0.239701679306702 1
0.159735842380762 1
-0.112903790180718 1
0.0885032636995879 1
0.383069436099274 1
-0.244133867212999 1
0.0484138453080985 1
0.0290556970057375 1
0.028558614316234 1
-0.347206947970467 1
0.238343378644838 1
-0.0283972966511016 1
0.627228570082719 0
-0.166172944310385 1
-0.070615339414657 1
-0.170884893528157 1
-0.0316192410395644 1
0.368468715459478 1
-0.120988878785233 1
-0.0775202262998596 1
0.456392753182679 1
0.131023546069243 1
-0.0181260106647964 1
-0.373432063918193 1
-0.0241148800446121 1
-0.50021511632432 1
0.320747646447502 1
0.0570330474720508 1
-0.146126726959883 1
0.257052466795758 1
-0.250723486017586 1
0.19821250313301 1
-0.30782813462804 1
-0.259929524235272 1
1.03389236321285 0
-0.260592120741776 1
0.504463968481652 0
0.287488739666816 1
-0.147857278292994 1
-0.119754968256197 1
-0.0629000292245885 1
-0.0586875413940377 1
-0.135425417884373 1
-0.187458120314691 1
0.111706439384061 1
-1.16993386312117 0
0.098718403409406 1
0.0715161772664137 1
-0.0848054428552499 1
0.200292381546037 1
-0.355782018658023 1
0.0711197885625311 1
-0.295538982349097 1
0.0104889899856641 1
0.111505947750875 1
-0.107602801159371 1
0.0908807332967466 1
0.264206918337739 1
-0.44665835592895 1
0.19836261212315 1
-0.27870783704669 1
-0.0983176392371717 1
-0.058479588126635 1
0.173595036849671 1
0.201587309376161 1
-0.3724112666988 1
0.00821857160639684 1
-0.280489812232294 1
-0.0114132519457444 1
-0.19497559191237 1
-0.542083656950389 1
0.128294553989963 1
0.0373470106225732 1
-0.305039894465799 1
-0.226713898389382 1
-0.00776647462248916 1
0.0444116225369966 1
0.201355316267993 1
-0.359269267471661 1
-0.00990606647171457 1
0.256243283945789 1
0.347879680256676 1
0.1589684764775 1
0.234094477986768 1
-0.0351088014690882 1
0.24557546655026 1
-0.448852255413983 0
0.189214879496932 1
-0.331665663628408 1
0.245007774238306 1
0.150842679399279 1
0.384435591514471 1
0.417626827162643 1
0.262017301550371 1
0.120959693943359 1
-0.666599545185621 0
0.24805841182547 1
-0.0674376121782101 1
0.247390961489586 1
-0.116710305326841 1
-0.151219397551066 1
-0.0150509807954296 1
-0.14595854381336 1
-0.173113859725248 1
-0.479234539845653 1
0.0953307557444713 1
-0.190893858414282 1
0.0628846287872889 1
-0.242856368976637 1
0.383819406343908 1
-0.271634939006957 1
0.173395431096141 1
0.251031412255363 1
-0.196519551774504 1
0.564744991983244 1
-0.160125826376243 1
0.12941545127514 1
0.0773878083894963 1
-0.49660850021758 1
-0.128683303817866 1
0.324375043747286 1
-0.188129529179743 1
0.0248342687507289 1
-0.0608634454878193 1
0.467284980163671 1
0.180624054533096 1
-0.533438987883215 1
-0.00823550333666089 1
0.851921645002792 0
-0.239426084650369 1
0.272846337341908 1
0.0124113773916417 1
0.0329812742414199 1
-0.799125241759123 1
-0.199562856502408 1
0.358465221154895 1
0.143632648010685 1
-0.438410621433246 1
0.34823394693433 1
-0.623300411904233 1
0.156995322573143 1
0.0634716257993067 1
-0.016927911084684 1
0.125224394223439 1
-0.060199239262151 1
0.147117664144845 1
0.236220128844569 1
-0.103772443974072 1
-0.090422435266923 1
0.651023296820917 1
-0.10357880159469 1
0.245943237651202 1
0.351231113480499 1
0.50771966578826 1
0.0123619717198956 1
0.177384842580182 1
-0.455714898809237 0
-0.201200574799908 1
-0.092851215642651 1
0.0951656424919766 1
-0.286096185774821 1
0.241238847967332 1
0.865814545457591 0
0.10816845290534 1
0.0576593874497824 1
-0.24492836418836 1
0.0226681029429777 1
0.0728749450211405 1
0.233738890759316 1
-0.0482969485182841 1
-0.540178047948521 1
0.271826211436141 1
-0.174888603334585 1
0.274508625696342 1
0.10918782405927 1
0.31115282317812 1
0.00168912214403734 1
-0.219021945259494 1
-0.0256296678230342 1
0.373548975477309 1
0.296949376215983 1
-0.141958354654101 1
0.306939822801556 1
0.350822103343531 1
0.155978140667839 1
-0.124801513678999 1
0.426499548527976 1
-0.00343178744938447 1
0.0397222836128397 1
0.317892619598221 1
-0.269828923853164 1
0.0154191332521527 1
0.225714366852609 1
0.07795307811942 1
-0.537260452682832 0
0.784958937975684 0
-0.16512414793852 1
0.00524865757618409 1
-0.14569589618627 1
0.513015222387411 0
0.196199148401143 1
0.0856032501134097 1
-0.526656085702672 1
-0.2504352527108 1
-0.301961663455706 1
0.826610563012197 0
0.390857639764305 1
0.487563178641709 0
0.124568326631789 1
0.00695536373984349 1
0.264279368067945 1
0.443378848819344 1
-0.0630500151458737 1
0.429940791531954 1
-0.0568052153980327 1
0.0570166768753243 1
0.474882673645945 1
-0.309328875954831 1
-0.310931341839228 1
-0.0829333664101091 1
-0.0252160940620306 1
-0.278317820724574 1
0.274944769715817 1
-0.260541654135964 1
0.108566940128935 1
-0.640462381524938 0
-0.129493104647644 1
-0.201854076702365 1
-0.0521918888997909 1
-0.143665365064504 1
0.36321553856409 1
0.154783373668329 1
0.165262700715064 1
-0.390903081268816 1
0.109894349262226 1
0.238557065248924 1
0.609798064677785 1
0.202595268007858 1
0.0112128208655607 1
0.193321449981569 1
0.514373082085974 1
-0.441072035972888 1
-0.153264539424188 1
-0.247630188694867 1
0.424489846748877 1
0.390012249243803 1
-0.556776180663401 1
-0.43080262295965 1
0.819650485189538 0
0.25699560831339 1
-0.210974565722193 1
0.0163996730355008 1
0.0113847339485918 1
0.474785545893986 1
-0.541181212718896 0
0.410652024493757 1
0.140525695198323 1
0.118388474986834 1
0.603922400401431 0
-0.272484359864489 1
0.302410022013991 1
0.258435474645793 1
0.479794718674406 1
0.30521329939301 1
0.09992052508453 1
0.193905400602704 1
-0.148616505130079 1
0.13598927785071 1
-0.146028904693014 1
-0.349179341200003 1
-0.0825669976600833 1
-0.372292995449614 1
1.26494230770463 0
0.223240141887428 1
0.146777362167528 1
-0.482120330498335 1
0.51095375076731 1
-0.213659640949833 1
0.0938147861746299 1
0.501478017851415 1
-0.612192182762638 1
-0.0708259747804398 1
0.136342033547415 1
0.286488963439939 1
0.228864564494721 1
0.674899153117493 0
-0.123736275900908 1
0.0839421616741231 1
0.074266532973822 1
0.61375163742682 1
-0.25563733717982 1
0.117863912465762 1
-0.323909774905187 1
0.0443665980482577 1
-0.335161775350632 1
-0.0572124486832617 1
0.0516823583179685 1
-0.385015296287593 1
0.00169405618438865 1
0.247895785302856 1
-0.16790175785484 1
0.0662388090065997 1
0.169989154512333 1
-0.586885544902602 0
-0.417941969628437 1
-0.309940036379443 1
0.140083899043378 1
0.757985268801198 0
-0.256690535268279 1
-0.361494486119101 1
0.276291034414422 1
-0.465174012552294 1
-0.227377301146865 1
0.113310462756365 1
-0.395795443412522 1
0.368356795441168 1
0.0246127143002842 1
-0.161187026423596 1
-0.191321026458879 1
-0.380373188358161 1
0.303535562462194 1
0.0283297036864133 1
-0.164535203551603 1
-0.678561698718654 0
0.268156247699362 1
-0.247535690155776 1
-0.0384388574022843 1
0.0737633664758629 1
-0.272639808434083 1
-0.229825748358577 1
0.226707689695267 1
0.0406622571037239 1
-0.565636852006575 0
0.0275030408969624 1
0.0789911049961225 1
-0.397368829728452 1
0.23949134377182 1
-0.280951642377507 1
-0.000384538725033853 1
0.158730818166974 1
0.213201221147309 1
0.236264366971512 1
0.353979020816799 1
-0.14633732589989 1
-0.259516502050968 1
-0.0235561112335257 1
0.126605442439466 1
-0.266878298887587 1
0.00714101288395833 1
0.133315618073179 1
-0.485324707925102 1
-0.0689048978691744 1
0.0102953084118825 1
-0.116798496954693 1
0.116475313038112 1
-0.224671463112041 1
0.326625276733889 1
-0.0114834290459935 1
-0.240377235717652 1
0.770528938616487 0
0.0212656752687366 1
0.141619340345093 1
-0.328012055567119 1
0.358506224979102 1
1.13189905857231 0
0.297910083912878 1
-0.424040316532235 1
-0.2791074544882 1
-0.0789929260523486 1
0.0262148315627913 1
0.347844375232238 1
-0.0946839665763384 1
-0.133083432455033 1
-0.237365455051139 1
-0.466971184555867 1
0.189034285573308 1
-0.205440344805406 1
0.284669292926008 1
0.486232346295067 1
0.532335764470455 1
-0.586713131750378 1
0.210704407651509 1
-0.139071723169989 1
-0.361608161117574 1
0.699434411970148 0
0.43131833145674 1
0.37287977234142 1
0.945444582469301 0
0.547045131245791 0
-0.202331528929746 1
-0.190647254449394 1
-0.543588274261128 1
0.477985078823287 1
-0.230059552464763 1
-0.449206137989881 1
0.283881153068916 1
0.164359013784401 1
0.218739672013486 1
-0.123947970339892 1
-0.114559452203278 1
0.170031990898329 1
-0.00986061466434538 1
-0.186764285887434 1
-0.356121198264049 1
0.117428383767968 1
-0.273886752692475 1
-0.0709624550173903 1
0.337398448136457 1
-0.373558251383068 1
-0.0457651006990588 1
0.736275505588736 0
-0.0493693520584878 1
-0.1858080987947 1
-0.272976771061074 1
-0.529065348004972 1
0.0151363973892019 1
-0.3885799296981 1
-0.17787698463296 1
0.288099456955837 1
-0.197372737051844 1
-0.160825816470012 1
0.174592501901238 1
-0.0554351147366791 1
-0.188163961687968 1
-0.306134513497794 1
0.46804792189873 1
0.218428825235379 1
0.0638344000968099 1
0.0996892820707522 1
0.366815332543527 0
0.317380891320959 1
-0.485728080516304 0
0.0826313777423605 1
-0.307928522190592 1
-0.519222971974832 1
-0.245748725640133 1
0.0512617947380839 1
0.293168052291723 1
0.600658516104605 0
-0.254600374463941 1
0.0227828051350644 1
0.0284471190100204 1
0.099285494266167 1
-0.195526329950871 1
0.149159796023521 1
0.371819996966133 1
0.0901899286438306 1
0.035531825507743 1
-0.246912571188038 1
0.0968726015131468 1
-0.237343622629065 1
0.0634931624204146 1
0.326515108143149 1
0.133201053010802 1
0.0557051474390108 1
-0.263284407001998 1
-0.731737245098014 0
0.0391621814563993 1
0.370082797960989 1
-0.375153980215139 1
-0.0295788119937055 1
-0.0250221469870189 1
-0.0580424199784739 1
0.336826619757486 1
0.0187874187139009 1
-0.351030704570141 1
-0.29047712476955 1
-0.118313646784351 1
-0.198111060250725 1
-0.260435273915947 1
0.042083531916223 1
-0.259681111370113 1
-0.337645293582613 1
0.332727585824218 1
0.558276725426631 0
-0.591661035872312 0
0.16443170333706 1
0.430583062379846 1
-0.0681550948835725 1
-0.298677089789618 1
-0.0770957268246991 1
-0.267400936024522 1
0.0571563224121885 1
0.257999342775971 1
0.0201263007050941 1
-0.623361778118612 0
-0.253313469819191 1
0.785072463771971 0
-0.167267168221897 1
-0.0976457970804319 1
-0.095441845707416 1
0.462871666930396 1
-0.289081237317652 1
0.465739071822496 1
0.297454947420268 1
-0.493075624986567 1
-0.246494707756566 1
-0.390802449435882 1
-0.501730272262306 1
0.0678650331617844 1
-0.488298369925933 1
0.295120025886763 1
-0.314164319139899 1
-0.346549245977158 1
0.110029867435897 1
0.220655062933159 1
-0.260858164430938 1
0.457589012149367 1
-0.371990189558975 1
-0.277391751181679 1
0.260022662597378 1
-0.067224892722216 1
-0.392415709759156 1
0.0169244722551407 1
0.279194922744623 1
0.617278661078079 0
0.26562755875593 1
0.322846480035537 1
0.132247296713899 1
-0.609410622468221 0
0.356634688971268 1
0.420703499140855 1
-0.10331623020058 1
-0.366173263042009 1
-0.0488075049049204 1
-0.341756031796673 1
0.260296038760992 1
-0.197642916775444 1
0.156642620337157 1
0.342177946171232 1
0.104828642635609 1
0.378304757771395 1
-0.413020874656495 1
0.0382089940217912 1
-0.610098437834243 1
-0.280111104569117 1
0.102901759997357 1
-0.62084150204255 0
0.277937787591052 1
0.111529294215146 1
0.117057120518273 1
-0.247953791109399 1
-0.666654444457038 0
-0.0437462023736149 1
-0.600403091561714 0
0.171643066538349 1
0.887211683179177 0
0.120332099972507 1
-0.801219375390009 0
-0.191051785521444 1
-0.329273617937498 1
0.0105392720294653 1
0.335894388691096 1
0.113916100208658 1
-0.537269108546462 1
-0.014299619137552 1
0.256948891244619 1
-0.301111575235221 1
-0.00246352369796026 1
0.156614608379555 1
0.313067728759553 1
-0.53442625097455 1
-0.0228007908905775 1
0.307223697142829 1
-0.0943727994883235 1
0.152113500671151 1
0.381096061878811 0
0.163289478575091 1
0.194222171436315 1
-0.203064599397483 1
0.0651918060351572 1
-0.0413832310368384 1
-0.0978954762225319 1
0.126087463306092 1
0.117618598599787 1
0.299628064278004 1
0.211990618548257 1
0.0411878536959831 1
-0.0494175152291598 1
-0.10775113645972 1
0.672555513794553 1
0.293704540263722 1
-0.00463623303773441 1
-0.63722883556375 0
0.367584438026688 1
-0.160646325014251 1
0.159320737244345 1
0.249958644766786 1
0.0264391045516319 1
0.545559699450305 1
-0.184845858592243 1
-0.194007853902288 1
-0.13728310104908 1
0.635284107098465 0
0.10632902032669 1
0.110904265726036 1
-0.00885699681912845 1
0.00917586417931795 1
-0.340176551656883 1
-0.314724533264069 1
0.079639962524593 1
0.479235189929131 1
-0.493103114682787 0
-0.202466845172951 1
0.0632773173562296 1
0.584335376911495 0
-0.368312681649591 1
-0.417999664693137 1
0.0174556834556527 1
-0.248360956007983 1
0.00922409722746273 1
-0.0485101688091156 1
0.500959196416131 1
0.0505926416814586 1
-0.269748192701677 1
-0.0142883235841013 1
-0.206249524308312 1
-0.586344069318413 0
-0.35240058402556 1
-0.0589591712707287 1
-0.0810187680178871 1
-0.19677913690973 1
0.704103974838562 0
-0.147379411125545 1
0.563395255871385 1
-0.234751287830567 1
0.0590580583476793 1
0.539378295422276 1
0.455994196835546 1
0.168718422763638 1
0.268288616461663 1
0.121775165117373 1
0.0718691766299949 1
-0.0756262455918477 1
-0.417997793068888 1
-0.504655051579976 1
0.205808299598961 1
0.340505859192657 1
0.18052184030758 1
-0.336190194204485 1
-0.594652140339781 1
0.0734288733520625 1
-0.171930511570584 1
0.223991032273069 1
0.414770610682969 1
-0.0877159745666178 1
-0.190529945643846 1
-0.359340775639441 1
0.283502356578545 1
-0.336119069325456 1
0.0224984003034318 1
-0.176681661277573 1
-0.171852968695491 1
0.32139054892712 1
0.0132762539460095 1
0.182812378602942 1
-0.588635037655417 0
-0.0357515242831436 1
0.113968146169822 1
-0.99250375239388 0
0.0741390340320865 1
-0.474029568931098 1
-0.090313241694653 1
-0.248599401822773 1
-0.164139688181818 1
-0.103574681839831 1
0.39601489122778 1
-0.259115168444558 1
0.408706570142866 1
0.37072642365638 1
-0.572980674134281 0
-0.0224502202576411 1
0.331372384692983 1
0.138752632060456 1
0.343005903898276 1
-0.246480816513382 1
0.252545121013097 1
0.0260594261760776 1
-0.529190989288004 1
0.314678802886797 1
-0.0120798261407949 1
0.554010194883482 1
-0.527357217452681 1
0.0294373464908942 1
0.241726963999037 1
0.317625604953989 1
-0.401154065953038 1
-0.528047523451918 1
0.110175302765347 1
0.0152890202238155 1
0.0970398224252588 1
-0.306386180123036 1
0.813855449188178 0
0.0170805523756007 1
0.0872204385671593 1
0.26985717200038 1
-0.410421345109121 1
0.322359893670211 1
-0.676580978443019 0
-0.144857784956083 1
-0.250565386318785 1
-0.299526789817473 1
0.0942422331032853 1
0.0926068063773521 1
-0.510036462184217 1
-0.0539498964552479 1
-0.305739609120501 1
0.418604849561376 1
-0.404936541642556 1
-0.446252289062311 1
0.367551804564094 1
-0.00182248887947776 1
0.564656067247907 1
-0.246116230959041 1
-0.317969933002686 1
0.191286616955272 1
0.470386535819262 1
-0.364741930121737 1
0.613147776066453 1
0.114531596384673 1
0.325496419597117 1
0.247134335324541 1
-0.175371957590029 1
0.239538813094915 1
-0.251750614160939 1
-0.733087927585657 1
0.568950176282044 1
0.0641035701475437 1
0.265831352842306 1
0.134197907196481 1
0.21400960184229 1
-0.315455083824027 1
-0.495536106434637 1
0.300317380421677 1
-0.373921921991958 1
0.248911266726861 1
-0.0408059329033486 1
0.0316469800757119 1
-1.18069280156704 0
-0.193461328876898 1
-0.0161682370568297 1
-0.358573786880854 1
-0.0620755913856758 1
0.49351782603617 1
0.221437221966273 1
-0.160157772050055 1
-0.208738086612258 1
-0.312130521167034 1
0.258659875914781 1
-0.105539064521159 1
-0.583854298068974 0
0.103536294749448 1
0.0815854432728694 1
-0.0919368734273325 1
-0.0911429206310369 1
-0.47571857564871 1
-0.319954894120898 1
-0.233660158040696 1
0.622173284775718 0
0.310990215828518 1
0.505448705732616 0
-0.0235442864112139 1
0.490533185129427 1
0.0188327986329321 1
-0.511734384866176 1
-0.0215796775895764 1
-0.0733534705094288 1
-0.39662017472186 1
0.530351366598211 0
0.363245244897348 1
-0.295591772014048 1
-0.541571444580182 1
-0.0886036770210279 1
0.162339293257503 1
-0.149080137088648 1
0.099247824806595 1
-0.0872544194765764 1
-0.154621210100482 1
0.29414620512521 1
0.177020187569372 1
0.170701368824728 1
-0.409312385984342 1
-0.081646826167986 1
0.262635751889604 1
0.0572947300091989 1
-0.169024208007669 1
0.434714438601186 1
0.382222012592678 1
-0.118003533922241 1
0.144592029042033 1
-0.0758815220578765 1
0.248586590568646 1
-0.383558260972385 1
0.0409200129725629 1
0.10846252453801 1
-0.279683562986771 1
0.477549044038752 0
-0.167117576060892 1
0.536430381890148 1
-0.21700265541741 1
-1.01931796824477 0
-0.057285624848479 1
-0.0599468603075272 1
0.431346728194156 1
-0.564790874380433 0
-0.199683885264716 1
-0.210280631268591 1
0.150859258582628 1
-0.169200370033842 1
-0.388823395708851 1
0.244988826916136 1
-0.185722846443611 1
0.385517479037546 1
-0.0750802348296558 1
-0.323930463542891 1
0.150531659577957 1
0.155424793249939 1
0.124275845115121 1
-0.0522899648283901 1
0.430189385241468 1
-0.048449686917102 1
-0.320229720277572 1
-0.290718168957531 1
0.258458088676968 1
-0.0925319400753635 1
-0.170077459096366 1
-0.378801216510203 1
-0.772916223497183 0
0.395769120764553 1
0.0769308343753306 1
0.436570084932727 1
-0.00814820527247086 1
0.295955076277249 1
-0.803430663785876 1
0.417531530279321 1
0.0965699559224297 1
0.0119183597792265 1
0.253497922904089 1
0.25868574257358 1
0.215746568846 1
0.575980595049318 1
-0.105972963923009 1
0.294949193571113 1
0.163474301646522 1
-0.218819918915761 1
0.793229725029403 0
-0.164752843675332 1
-0.218675705770347 1
-0.222151580352818 1
0.157798189715703 1
-0.32867613589911 1
0.152977089775525 1
0.0109751666750553 1
-0.0383859166645804 1
0.233289183534283 1
0.248864074939487 1
0.327945403104475 1
0.101310211897228 1
0.103918325270991 1
-0.0744902169125657 1
-0.193193609690154 1
0.644217871682006 1
-0.247818336265698 1
0.207969835060895 1
-0.168281006887667 1
-0.0136585633690877 1
0.00901029759529905 1
0.0458307187374412 1
-0.0179993387775716 1
0.427132822881885 1
-0.286322834285962 1
0.525913658309342 1
0.219922414127904 1
0.16324048339499 1
0.0668207255806066 1
-0.0403982937241945 1
-0.02804816790176 1
0.530289765487399 1
-0.100502173834547 1
-0.0242679194678787 1
0.225067109134675 1
0.180484175567159 1
0.164673976196227 1
0.146863172133805 1
0.0848240958717843 1
-0.0620422010495339 1
-0.163175889552149 1
-0.0111380843950597 1
0.226561352515284 1
-0.315860376899927 1
-0.162087821238079 1
0.477151646630876 1
0.603300356483039 0
0.575149626400672 1
-0.231090517417869 1
0.247436240943169 1
-0.0843690624084828 1
0.503386516405294 1
0.333033534623987 1
-0.434886154753746 1
0.345080429940678 1
-0.55410952972707 1
0.271138406275671 1
-0.132218461122054 1
0.421637877393094 1
0.207475815259388 1
-0.302358804368811 1
-0.0283033011414655 1
-0.24337396663313 1
-0.34274032670854 1
0.110473998086205 1
-0.195276764359855 1
0.303882696923973 1
0.281590769611116 1
0.691991949624007 0
-0.13773643301019 1
-0.387934892776476 1
0.0765298447256268 1
0.0517078430661501 1
-0.0864823785253586 1
0.0464119945796799 1
-0.604329057261846 1
0.156828646353424 1
-0.332874070149909 1
0.246674545787688 1
-0.258381980096195 1
0.334123469585578 1
-0.104729200042164 1
-0.0307431137215449 1
-0.293877291327461 1
0.0973308163694853 1
0.157567493443306 1
0.350917292632509 1
0.365622260707727 1
0.00608137307136379 1
0.118651216742253 1
0.76493388052673 0
0.174858379652004 1
-0.28152836417901 1
0.409035150994406 1
-0.0928572747351124 1
0.366656575907792 1
0.191931917987885 1
-0.170396319698891 1
0.159799311847604 1
-0.195719859345525 1
-0.0325911114430804 1
-0.506429849631072 1
-0.0654097230284052 1
-0.126587408534512 1
-0.27625773079462 1
-0.037264342194474 1
0.364800606411239 1
0.480008561983895 1
-0.669795889061009 0
-0.116757787459768 1
-0.20243061317734 1
-0.57574415344122 1
0.130794139950133 1
-0.145764027421238 1
-0.368123644554474 1
-0.219365680909948 1
-0.423956677134833 1
-0.467156590675185 1
0.183056045200224 1
-0.143350091678296 1
0.0791641800223306 1
0.347372777115837 1
-0.678802179289315 1
-0.378395727871871 1
0.528779083608659 1
-0.397077619161602 1
-0.134777236698631 1
-0.0170510387793872 1
-0.381706374816714 1
-0.788073245030243 0
-0.12973013140673 1
0.251061736219949 1
-0.420709621584658 0
-0.646878296264257 0
-0.151615146441615 1
0.116188468769583 1
0.0531539817658276 1
-0.136405041877929 1
0.649952442616613 1
0.0978345947530749 1
0.133710721293612 1
0.116021033771712 1
0.0846887139892386 1
0.270104331940109 1
0.337044312630502 1
-0.230799371742926 1
-0.00976181369745947 1
-0.0516635916370835 1
0.278177326705751 1
0.246398585026499 1
0.117636845809179 1
-0.487679153192186 1
0.0703118323724954 1
0.05370510587686 1
0.259492084571803 1
-0.28989968624051 1
0.297222605594332 1
0.295369546228807 1
0.107529106500901 1
0.0353637313031525 1
-0.416677562176605 1
0.770975117325215 0
-0.45590001198771 1
-0.0104987078816334 1
-0.530338164026307 1
-0.278369960405892 1
-0.31289828124881 1
0.189030352334223 1
0.211397492951102 1
0.0524560497662342 1
-0.477574717712244 1
0.431529317346645 1
-0.14905805672361 1
0.823760688017231 1
0.0927862532349053 1
-0.0448043167502994 1
0.0444123829263742 1
0.203998482223745 1
-0.271290757603643 1
-0.310398022742835 1
0.655900912864432 0
0.0470907983155522 1
-0.368250804715447 1
0.454422324685375 1
-0.121504304711607 1
-0.214278685285831 1
-0.315952384341375 1
0.0644126304297824 1
-0.925976140401568 0
0.0390981228209989 1
-0.279421880018328 1
-0.276738875755345 1
-0.258267982996713 1
-0.0731345110513082 1
-0.527822617169844 1
0.463276424957631 1
-0.185545515952875 1
0.626338353148265 0
0.301981663631304 1
-0.551839378150259 1
0.266172848846641 1
-0.459746413443439 0
0.295238421243434 1
-0.00358079040173395 1
0.00582310200350325 1
0.40738452843875 1
-0.0401948144738816 1
-0.745447914500695 0
-0.0137641305508613 1
0.0866759786515065 1
0.180099409467485 1
-0.269886436407458 1
-0.0571255225607652 1
-0.189607276729843 1
-0.0694688547027178 1
-0.0995721058586129 1
0.177715266929668 1
-0.182651231193701 1
0.137044424970103 1
0.163854632781809 1
-0.122080118643615 1
0.0229759896791034 1
-0.505120804787073 1
-0.176912338557605 1
-0.0654472407616432 1
0.107039205393883 1
-0.204223970079674 1
-0.357111001273941 1
-0.0701158979465364 1
-0.550431674149104 1
0.00769780839099295 1
0.0449078117920102 1
-0.350070004712676 1
-0.253782811346045 1
0.173618940095994 1
-0.249289866214448 1
-0.374486548611903 1
0.0576621211997629 1
0.196878512509587 1
-0.117711462269502 1
-0.278256046646341 1
0.118377362530954 1
0.00709608828858337 1
0.333631099689731 1
0.0610243660623957 1
-0.00995691271007251 1
-0.0294625600380983 1
-0.0444654029079543 1
-0.292292001480722 1
-0.0427093501825851 1
-0.119871811894617 1
0.292880202116464 1
0.109186549475004 1
0.474988307622124 1
-0.438489323723101 1
-0.0229794404275291 1
-0.772412754190466 0
0.200193087485692 1
-0.194964722214245 1
0.269837881017656 1
0.647884233627638 0
0.672031265170256 1
0.248962287944662 1
-0.133804649145832 1
0.676515348950435 1
-0.189005249080559 1
-0.164086614989627 1
0.121261739821799 1
0.12184525176004 1
-0.10337487091276 1
-0.133980185759866 1
0.166893780625611 1
-0.253421970396802 1
0.0860077191314958 1
0.224639155365504 1
0.562251717135261 0
-0.1632294602528 1
-0.336190058548569 1
0.387201148712486 1
-0.286281581273318 1
-0.283400552224995 1
-0.0398632056848294 1
-0.0455456010493089 1
-0.530512216429107 1
0.371775655833909 1
-0.25384299105662 1
0.35592499353126 1
-0.368250433970214 1
-0.19258430096822 1
0.218398987227379 1
0.388743589205271 1
0.168714862732422 1
0.787812306020118 0
0.25506056690804 1
-0.0737721511543151 1
-0.24977667647386 1
-0.379778633945796 1
0.0209218675768579 1
0.0574840933810267 1
-0.591000961383859 1
-0.281206406395486 1
-0.272603373105868 1
-0.0712387425456983 1
0.0101310918136474 1
-0.375184189497316 1
0.172700437574342 1
-0.0176037510505472 1
-0.639037160019792 1
0.291813750001353 1
-0.240922270667739 1
-0.567593974868861 1
-0.330612323894717 1
0.578852167622422 0
0.00765269221428156 1
0.328274857629553 1
-0.481204193420281 1
-0.440481820134895 1
-0.110613595191681 1
0.963496438386985 0
-0.0770783191811944 1
-0.260268859890937 1
0.490934504241537 1
-0.126753144069688 1
0.0577622989597974 1
0.254798708997086 1
-0.226896822571537 1
0.407538057532738 1
0.276198576159592 1
-0.0144256997271055 1
-0.230587997194628 1
-0.294483429414211 1
-0.142007189617322 1
0.122920074434451 1
-0.44510226316945 1
-0.0957408408036995 1
0.571404321397827 0
-0.124729395605801 1
0.20273235582854 1
-0.00522575046880879 1
-0.59296920672062 1
-0.490653989320005 1
0.292908779700147 1
0.0991591863460459 1
0.137892971065451 1
0.512516422852691 1
-0.200210308918924 1
0.278711962869177 1
0.00451548590225273 1
0.0224402212340475 1
0.300725853137883 1
0.442957253810178 1
0.0607546503829121 1
-0.117907398249532 1
-0.110835573473367 1
0.581526603043955 1
0.95474612492392 0
1.03385539692299 1
0.0543414039948265 1
-0.130372453050421 1
-0.143079234294965 1
0.429796422827227 1
0.323407048573251 1
-0.173831356528618 1
0.665994415128064 0
-0.239176897124444 1
-0.182927025368312 1
0.236270523032526 1
-0.234409096698271 1
-0.744467379560045 0
0.0414653552293902 1
0.158041235243898 1
0.469940559589441 1
-0.305784896437303 1
0.473971882951294 1
0.529733503728231 0
0.240672379790759 1
-0.734687439009689 0
0.0569891821660262 1
-0.130539431764346 1
0.615917481987338 0
-0.452362212931581 1
-0.667280252572831 0
-0.188622231690553 1
0.0199366231087943 1
-0.078128828480291 1
-0.414731122280329 1
-0.385734088327748 1
-0.244665513452584 1
0.100339082612432 1
-0.476572431627699 1
0.103108145093251 1
-0.00749286675103885 1
-0.19572336198104 1
0.465059187996363 1
0.178573134788006 1
0.0878975586796168 1
0.340007248620227 1
0.553724849345094 0
0.43954852291539 1
-0.133814118041025 1
0.130265727792552 1
0.144381043790141 1
-0.0549450289196214 1
-0.245310581437195 1
0.155344380779703 1
-0.244518007328129 1
-0.169774565613312 1
0.357913425873206 1
-0.36669777639044 1
-0.333795881661473 1
-0.482520049888244 1
0.767530102687616 0
-0.0713488950593133 1
-0.0535389470893168 1
-0.623045245054788 1
0.132492321868842 1
0.0584452261988642 1
0.243540680577738 1
0.145250606212879 1
-0.550062000531969 1
0.185074321000232 1
-0.570607811272527 1
0.293895243265245 1
0.489259743269245 1
0.227871266513975 1
0.296815343453999 1
-0.145744157433607 1
-0.342077051213428 1
-0.182182275037597 1
-0.121830213002781 1
0.586139072368999 1
0.117466283425994 1
-0.235060873794716 1
0.377129931275381 1
-0.331435319849796 1
-0.646226581298236 1
0.230714665702076 1
0.32012031868566 1
0.329398035727744 1
0.28608250458742 1
0.138978850426928 1
0.0843981708997853 1
-0.0349205286897047 1
-0.344274056953898 1
0.0929193262872723 1
-0.467286341430566 0
-0.420159428912247 1
-0.0789439062906799 1
0.124278028883089 1
-0.159905562537117 1
0.124524387353345 1
0.150595278806674 1
0.00527115820432926 1
0.363912486962931 1
0.217960832055753 1
0.341740165787799 1
0.217712102717294 1
0.149222262931707 1
0.132051472407785 1
-0.202748771160533 1
-0.229153937456873 1
-0.0843279215950405 1
-0.214344750829549 1
0.708073732773712 1
-0.372547756111917 1
0.222923323079289 1
0.161075648539338 1
-0.641999420019745 1
0.475996529980844 1
0.0724326524947353 1
-0.316076137722751 1
-0.191092356653108 1
-0.00615099940153381 1
0.184669650906577 1
0.201375856414401 1
0.54271680362757 1
-0.619925563765286 1
-0.0972168307849684 1
-0.152954708656442 1
0.0423806942199792 1
-0.215476294007133 1
-0.95759345136371 0
-0.268618616878882 1
-0.0562353533552477 1
0.102652916578564 1
-0.354762693299201 1
-0.0985856114230855 1
-0.0174708287124195 1
-0.24193061629502 1
0.087536732529943 1
-0.307856017462338 1
-0.529317238681243 1
0.0592181279634946 1
0.0735963184680127 1
0.0292617695282971 1
-0.0355277393855741 1
0.0527476051448961 1
0.468315473080896 1
-0.147991753722931 1
-0.218199360409776 1
-0.312078060258931 1
-0.17154045886818 1
0.51962114318668 1
-0.633218314373784 1
-0.142957991890071 1
-0.0508972235949685 1
-0.00276424182433106 1
-0.369163843272464 1
-0.163462017453133 1
-0.187948823041349 1
0.216968585090076 1
0.0889629942953989 1
-0.385167127473429 1
-0.122196913325081 1
-0.452680894024285 1
-0.598047441159662 1
0.137281451115768 1
-0.464221849045833 1
-0.189557890518172 1
-0.101102559650264 1
0.167030399438665 1
0.173393128823327 1
-0.0178686536933708 1
0.0390507844181179 1
0.443394967648036 1
-0.0614279461818102 1
-0.318038850706935 1
-0.341622555736765 1
-0.127401610410117 1
0.0866881702535435 1
0.199079427956999 1
0.27174748373729 1
-0.107954996105259 1
0.0367895215093488 1
-0.0172464432627886 1
0.0856017560499505 1
0.468781467142055 0
0.401195101665674 1
-0.260067886259901 1
0.252460564262807 1
0.403187397255647 1
0.785049283331554 0
-0.170169713947868 1
-0.602641158032235 1
-0.0976667988632083 1
0.136047501806131 1
0.0892500862108868 1
0.0799215134500464 1
-0.156779354558968 1
0.316414401279647 1
-0.105300128831185 1
0.0658597919380532 1
0.223324961356679 1
0.316519702676282 1
-0.144618277059428 1
0.495355082774912 1
-0.357748218049987 1
0.130531625914474 1
0.289881117147189 1
0.194827399688703 1
0.180580348508908 1
-0.202223200250092 1
-0.505857600132352 0
0.0503914816581943 1
0.336509737673681 1
-0.62767904106189 1
-0.846730563554384 0
0.0205805567344432 1
0.87828731685328 1
-0.0931507706421333 1
0.262420566302284 1
0.666524278702422 0
0.0650575319034073 1
0.00294882128711406 1
0.505956845825355 1
-0.130512535648744 1
-0.0211212458945084 1
0.106219344080641 1
-0.600497239199254 1
0.364373628319504 1
0.094735167821092 1
-0.133926295113354 1
0.0186864688148168 1
0.194722942584191 1
-0.0142271659543005 1
0.469827303570109 1
0.103604532570228 1
0.378311410243486 1
0.544764673397504 0
0.19846628473542 1
-0.216249368385563 1
-0.131634980704325 1
0.271084222696882 1
0.0259516488179176 1
0.121366969408568 1
-0.437603194405725 1
-0.81577083514385 0
-0.00684201363390464 1
0.508485845789123 1
-0.331802305647748 1
0.432889291771555 1
0.241272207088086 1
-0.08413102727737 1
-0.361685818377051 1
0.552299252808627 1
-0.102260896415987 1
0.190018550490986 1
0.149403254795435 1
-0.123369804712693 1
0.304172189712029 1
0.207691095246273 1
0.0792391336473208 1
-0.166164364123122 1
0.106599634601607 1
0.103372425395605 1
0.44390275519488 1
0.268168044909038 1
0.507481412339695 1
-0.0178802547852999 1
-0.752972616954875 1
0.531489080098213 1
0.0445931167654346 1
-0.710332036987279 0
0.0242775448799189 1
0.0555562315782962 1
0.351421624681671 1
-0.130839486791006 1
0.0466958978571171 1
-0.247733364483018 1
0.165200180030302 1
-0.788210788259687 1
0.202647106460044 1
-0.471417299829233 1
-0.11254354674778 1
0.191846571358586 1
0.0917206678290914 1
-0.110055617397544 1
0.35630179836631 1
0.207934999616418 1
-0.481775296235553 1
0.146684648249206 1
0.405274871510975 1
0.0396917796033074 1
0.13135486442466 1
0.67486425349128 1
0.00379240600692568 1
-0.243376131700835 1
-0.319035554063382 1
0.0424943972425877 1
-0.105986440597593 1
-0.0581212787434799 1
-0.21790289749845 1
-0.0274499464659861 1
-0.059482232085824 1
0.505599836027486 1
0.209788290068384 1
-0.679838957451601 0
-0.528903655681052 0
-0.102318813156527 1
0.255522719054201 1
0.0644059100042946 1
0.167446150896743 1
-0.112120347743038 1
-0.561363146203594 1
-0.134105631448481 1
-0.326767887279641 1
-0.20024466130141 1
0.142699539758385 1
0.310190773176345 1
0.268691933885425 1
-0.116192271808904 1
0.00317039936600756 1
-0.60539878484449 0
-0.146438376386536 1
-0.0338104148993168 1
-0.453274995654226 1
0.562561046139127 0
-0.216608630803702 1
-0.157963367745003 1
-0.0993791017697341 1
0.115623669989888 1
0.0675708629101365 1
0.332532587874407 1
0.471375443748287 1
-0.142623184919073 1
0.34634489306038 1
-0.08513008681801 1
0.384230640237593 1
-0.0604743708858282 1
-0.429060894282054 1
-0.292085990466532 1
0.167283211122745 1
0.0644354065237983 1
-0.377248366356351 1
0.0728574589766684 1
0.532833909263027 1
0.110628175268819 1
0.133112077578991 1
-0.561199623188511 0
0.54847103892989 1
-0.405709499753754 1
-0.137730098997171 1
-0.0423142463514482 1
-0.166181383280949 1
0.0319723114875955 1
-0.112337515035533 1
0.0920842506686269 1
-0.364116112348071 1
0.543758512374707 1
-0.550372866544398 1
0.0673070484278413 1
-0.00924421759621885 1
-0.78445853945278 1
0.080022168830693 1
-0.310220606735531 1
0.185480802353264 1
0.0169282014472767 1
-0.0992025958956769 1
0.355594500931194 1
0.164864225298957 1
0.319091543617012 1
0.0361108634685108 1
0.315561534213044 1
0.0549995067302939 1
0.14336617833139 1
-0.172996033827514 1
-0.0212633945195798 1
0.0646424387794947 1
0.313819275896444 1
0.201695063428945 1
-0.0156218900379909 1
0.406453593507032 1
-0.0770010940736149 1
0.326491502612066 1
0.197741130033574 1
0.240956098196023 1
-0.0286790002849737 1
0.12881048514303 1
-0.7614007810123 1
0.366872281482483 1
-0.194590165151853 1
0.330509834845076 1
0.00205800017687283 1
-0.248484024430908 1
-0.449221871874043 1
0.0161161828415032 1
-0.144436054828759 1
0.898031733522266 1
0.124894008543492 1
0.473582630830227 1
0.143198531061219 1
0.173545219850637 1
0.422388330006636 1
-0.0682035362558376 1
-0.0279364096814246 1
0.265143489724339 1
-0.247641898500996 1
-0.131473625519173 1
0.243718189884678 1
0.0558581556795272 1
0.627487545471674 1
-0.795141807560961 0
-0.363309889779918 1
-0.0958070885455499 1
-0.0797489644926842 1
0.102790399332661 1
0.359276611734043 1
-0.255555902366658 1
-0.361043191761651 1
-0.0780909404868136 1
0.0490594793186284 1
-0.277660764292601 1
-0.321232099846455 1
-0.575033970210538 0
0.147467251651988 1
-0.112168236149738 1
0.84817509705933 0
0.470519271252411 0
-0.0502369557038488 1
0.38768217848963 1
-0.47098179659339 1
-0.539081738022374 1
0.0237366880104102 1
-0.255551326098444 1
0.348991689163514 1
-0.131220554884368 1
0.166536102924711 1
0.280099308716057 1
0.296104334293336 1
-0.434594859053388 0
-0.526901895134812 1
-0.332669109202136 1
0.256250085039961 1
0.522222307692389 1
-0.789541511105146 1
-0.456093014046731 1
0.32217744525471 1
0.175797070341324 1
0.279500450796743 1
0.0678401225013795 1
-0.0877809337964702 1
-0.0411129584372802 1
-0.19760457536125 1
0.0579470404199225 1
0.0598923498367745 1
0.858807381050495 0
0.0361284551410973 1
0.62650542457755 0
0.452159288953788 1
0.0580888119007921 1
-0.430431356164018 1
-0.0129741939500462 1
-0.586975473500999 1
-0.0734225906647435 1
-0.0281196326887103 1
0.333652567031123 1
-0.300209400346969 1
-0.629622894535362 0
0.0353479449557303 1
-0.192830533733765 1
-0.349597688408213 1
-0.138119932850977 1
0.0350597017567198 1
0.113750738224857 1
-0.547661454814562 0
-0.0856535502339396 1
0.40854349544531 1
-0.242195291784089 1
0.307529270700721 1
-0.102290829418484 1
0.398082192147411 1
0.366147901658492 1
-0.153642984631959 1
0.036410789275462 1
-0.298681162267675 1
0.251696858501826 1
0.346084418115384 1
0.122854251807001 1
0.577494678482594 0
-0.186328988778421 1
-0.301827182896012 1
-0.199809689699239 1
-0.157591572925438 1
0.177591057387974 1
0.523149293215054 1
0.504274557325215 1
0.613195522631406 0
0.0385274037001391 1
0.137729248498554 1
0.470725965407539 1
0.0329928658745322 1
0.384848348445938 1
0.5702156756709 1
0.281782438204762 1
0.369780070141995 1
0.234890595285507 1
-0.343963285966764 1
-0.52685773883791 1
0.408812021700576 1
-0.135195946511303 1
-0.270999194724193 1
0.337213568098473 1
0.520835351243083 1
0.269485384487196 1
-0.393939798565009 1
0.256899574951621 1
-0.281327357842679 1
0.400585890363014 1
0.590782649270906 1
0.0273193873414727 1
0.442887997225648 1
0.0453001633518905 1
-0.0720218198809659 1
-0.390585864071853 1
0.105696225491113 1
0.240469773806496 1
0.440916087688193 0
0.454699795638951 1
-0.429181091310296 1
-0.555722523449294 1
-0.084105617922044 1
0.217465406089582 1
0.10502900048873 1
0.41514592487677 1
0.188025254950583 1
-0.0852888861049537 1
-0.0515861624828278 1
-0.478901202261338 1
-0.290882998978909 1
-0.00508486785519405 1
0.353074723306524 1
0.109595855721467 1
0.140156872387155 1
0.317793071063055 1
-0.504091232674486 1
0.130580692313978 1
-0.171857161959018 1
-0.128762719602722 1
-0.0953610539324052 1
-0.63688679478233 1
0.487925783433308 1
0.154330692064085 1
-0.454528970676136 1
0.311880994568012 1
-0.0263634041915709 1
0.0532938601307109 1
0.388564160691837 1
0.811176100570076 0
0.290037680374097 1
-0.950137138024792 0
-0.118437513302783 1
-0.00471611710447888 1
-0.643512284351839 1
0.294327324822032 1
0.466072299504796 1
-0.0880621220862572 1
-0.140127536029704 1
-0.163103299520182 1
-0.3691116712463 1
-0.0306432985413002 1
-0.388334671421486 1
0.359735916447173 1
-0.273267998213934 1
0.346746785614545 1
-0.153696621532616 1
0.447938551533835 1
0.535629274621014 1
0.931349327338242 0
-0.00898257520442439 1
-0.357334120409523 1
1.11614225260137 0
0.113126241730051 1
0.273248045825287 1
0.0282269118003297 1
-0.0467138807058342 1
-0.536707391768823 1
-0.431138261195501 1
0.0424152821620352 1
-0.670295614612091 1
0.0214945881370083 1
0.432928586001982 1
-0.0572767147408044 1
-0.0544637424529206 1
0.11903386173447 1
-0.0869618765128486 1
-0.32643569880157 1
-0.0591927335150578 1
-0.435921599390484 1
-0.241030156327597 1
0.230821538006397 1
0.290197015827983 1
-0.0484083551080344 1
-0.0712581918772626 1
-0.112889705239758 1
-0.220180986698761 1
-0.0315582537220164 1
-0.16769241250923 1
-0.244558532732127 1
-0.173554335015976 1
-0.523832814778266 1
0.0946141912684414 1
0.220614734717984 1
0.0748173422953789 1
-0.233083724875507 1
-0.0246099820420324 1
-0.449172884199817 1
-0.643433205488371 0
-0.296528528415177 1
-0.0214254627268499 1
0.082013217225488 1
-0.283382218683262 1
-0.729261724340901 0
0.457451894424 0
-0.246821666235886 1
0.213471465469916 1
0.444424543092056 1
0.0436091971256131 1
0.24541894179992 1
-0.117330749425989 1
-0.176699745178763 1
0.534314773955806 0
0.468485559764727 1
-0.493037880730215 1
0.301448154546885 1
0.161863968152968 1
0.520367578014735 0
-0.081939071697019 1
0.506604086658796 1
-0.475851328075199 1
0.281739576654268 1
-0.615558553226614 0
-0.36847561832965 1
-0.0544395890405322 1
-0.289012971982292 1
0.515566993288797 1
0.197603177028282 1
0.18961475392251 1
-0.316144627407964 1
-0.102703911665741 1
-0.134816206377583 1
0.0718209876792965 1
-0.433569634508163 1
-0.091994614124519 1
0.0723729416761636 1
-0.438402518988031 1
-0.492491478671644 0
-0.272906260353321 1
0.111097648518678 1
0.24632121585259 1
-0.155199704611015 1
-0.0697458363950122 1
0.262286502347286 1
0.0228597837310939 1
-0.211833130387642 1
0.00861533653128338 1
-0.337131329585084 1
-0.0641378661391937 1
-0.0764434327616667 1
-0.909843673470043 0
-0.536502051705089 1
0.263791820260845 1
0.506194408503506 1
0.669071078800922 0
-0.117401688595363 1
-0.010180978145833 1
-0.00966617749180943 1
-0.367951674616173 1
-0.129467810323337 1
0.265714338869535 1
0.321753962427476 1
-0.0749593745116947 1
0.607692433141878 0
-0.0227588320883701 1
0.243429365464981 1
-0.425251634953041 1
-0.480394325907916 0
-0.0674643381846294 1
0.242105515943648 1
0.0460124268734652 1
0.0758166655863985 1
0.298583614290151 1
0.00534678432907487 1
-0.313763424810735 1
0.298516221702933 1
-0.273625875431158 1
0.0916166932639402 1
-0.163567347871292 1
0.323963615253891 1
0.189859743776661 1
0.176188806712548 1
0.279902355370775 1
0.0563597040735166 1
-0.0795420978359866 1
0.159049904478767 1
0.198511051982326 1
0.111317347610143 1
-0.366710868466511 1
-0.109934788525115 1
-0.108256355484758 1
0.217648715165562 1
0.0177956132688343 1
0.0662959848071719 1
0.891319607164164 0
0.420420349329162 1
0.0810545012754362 1
0.137156748220093 1
-0.138590829068616 1
-0.15550753108863 1
0.424350683695926 1
-0.0486191889265972 1
0.0394829759359004 1
-0.274398531159469 1
-0.00236686342531489 1
-0.153761124929916 1
0.272386166194837 1
-0.0621802337303344 1
0.138487754834192 1
0.318280358904066 1
0.215834345169793 1
-0.0454807584722705 1
0.195312339633262 1
-0.342955746995242 1
0.146400900865745 1
0.0685637941094052 1
-0.0811706449854978 1
-0.558489917149517 0
-0.106863254674947 1
-0.219225438687926 1
0.272252249154906 1
0.392531591691668 1
-0.565698171184726 1
-0.137487399550874 1
-0.25607961404139 1
-0.739403682701672 0
-0.286443434690036 1
0.157892171618663 1
-0.190473096951737 1
-0.252815268837168 1
0.523612457033483 1
-0.447225255895961 1
-0.297564917259819 1
-0.367534987596169 1
0.180515316934508 1
0.256447673847754 1
-0.16233292335472 1
-0.0254071987072633 1
-0.168180843837958 1
1.08505793555302 0
0.801866743317948 1
-0.432719889269462 1
0.0471090981579325 1
-0.338670479810083 1
0.448358324577621 1
0.692407961750431 0
0.244660621228529 1
-0.551509868764447 1
0.226171476440862 1
-0.0171988913183722 1
-0.265488548692104 1
-0.0164407531347744 1
0.0665674095837201 1
-0.721185635480439 0
0.0456664840364996 1
0.818421598357024 0
-0.201782004906049 1
0.45300869525247 1
0.805399701840109 0
-0.232392902243631 1
-0.205015025159762 1
0.703233171200548 1
0.35269856321902 1
-0.36175757502067 1
-0.0898366271348057 1
0.458813589237165 1
-0.552249895459925 0
0.0466234363999966 1
-0.283903952286142 1
-0.0142449720997845 1
-0.28198461967827 1
-0.109403827404329 1
-0.191112802773428 1
0.686095396845786 0
-0.151263118718951 1
0.157644673743727 1
0.427948497971534 1
-0.266589635123192 1
-0.284186135970009 1
0.596278205186554 0
-0.0359036747733236 1
-0.223430950046549 1
0.220371797276276 1
0.100145857986965 1
-0.5115418758418 1
-0.27476576650957 1
0.0389233839041942 1
0.238274439135097 1
-0.0179838247905716 1
-0.0422553541495245 1
-0.269783263639401 1
0.152977245939273 1
0.308077278088238 1
-0.0296039968830682 1
-0.136903407726474 1
-0.220953639197444 1
0.957728435913335 0
0.302833343702638 1
0.126396209437697 1
0.326567278747297 1
0.215532970046462 1
0.00392851524971596 1
-0.059137422177734 1
-0.0652536273689194 1
0.218639939278987 1
0.387913920928495 1
-0.0424742630553409 1
-0.138301601448756 1
0.234035582134348 1
0.210032119878179 1
-0.0136754333651135 1
0.0387168434974457 1
0.043775483725413 1
0.897980173967048 0
0.426016049656313 1
-0.182197685147556 1
0.415623525591398 1
0.0497718222402242 1
0.409851913063243 1
0.0848814506133697 1
-0.455175119109158 1
-0.0531250868092802 1
-0.428797627577876 0
-0.173254936576357 1
-0.530989600702938 0
-0.320248081104982 1
-0.440664995649331 1
-0.12723487427881 1
-0.159364096646285 1
-0.0256860459827392 1
0.0495614212093985 1
0.248342432710548 1
0.114613386131884 1
0.743204574727046 0
-0.195225555640673 1
0.408201262610111 1
-0.0360038653961208 1
-0.229833256576782 1
0.0973498438351954 1
-0.0311748527437532 1
-0.682607090647595 1
-0.0193185125800373 1
-0.000119542306782015 1
-0.499324249427917 1
0.616854893277975 0
0.382773905313074 1
0.168718099895079 1
-0.14726921595066 1
-0.165998501374181 1
0.0417444383411205 1
0.606989924652495 1
-0.0481658058118995 1
-0.155660902463485 1
0.241388125799209 1
0.482797462268766 0
-0.237710139993816 1
0.0641356246251478 1
0.855792171329997 1
-0.485003751622253 0
0.436820653171775 1
-0.130708367094854 1
-0.106122808882518 1
-0.0868580150535076 1
-0.265853142457168 1
-0.172457218142992 1
-0.296883147975379 1
-0.185597252609814 1
-0.195651053878452 1
-0.0927007680312294 1
0.463249638322666 1
-0.362405779596562 1
0.353658808684103 1
-0.334047212077961 1
0.472316986399157 1
0.104069881757126 1
0.424893741832108 1
0.255572036973859 1
0.407901482125809 1
-0.377776548813081 1
-0.558143133046785 1
0.0366920236640847 1
0.182888874302495 1
-0.0799946356931463 1
0.355579679273193 1
-0.86424025009917 1
0.180709168919244 1
0.301799096801388 1
-0.197885254619004 1
-0.132864640676048 1
-0.0857026576953324 1
0.292689889149664 1
-0.540030068821764 1
0.340794412107584 1
0.0477985301597501 1
-0.0182767268871639 1
0.0380273612932128 1
-0.480572220182089 1
0.000946937240040108 1
0.079849194309057 1
0.287407798084069 1
-0.274550009376586 1
-0.113459776447367 1
-0.227321723018492 1
-0.12809014307694 1
0.108811351239282 1
-0.555551652830286 1
-0.513313085369821 1
-0.542220251612034 0
0.377555378128362 1
-0.195284635728926 1
0.1816370695137 1
0.169585657593366 1
0.0464804298298779 1
0.577834898252875 1
-0.188222691034954 1
-0.00293065375009507 1
-0.0954934599809099 1
0.555445222776015 1
-0.22609993861735 1
0.0687924187099414 1
-0.348122974527737 1
0.277224259036764 1
0.3368579657311 1
0.107754520215169 1
0.408085322596726 1
0.226153581162858 1
-0.182979760928851 1
0.612533891769461 0
-0.586793483517136 0
-0.0316914968905168 1
0.277281104019433 1
0.217268476697412 1
-0.36480952794498 1
0.351238003816962 1
0.217187796354498 1
-0.349895984796428 1
0.470563343120513 1
-0.173009086336127 1
-0.734364763379683 0
0.181702344568117 1
0.608754388877078 1
0.250436539612065 1
-0.259920053309561 1
-0.0781056467698078 1
-0.196597235070005 1
0.00557134739032508 1
0.272469047553848 1
0.235615914348925 1
0.266097163357069 1
0.163660771989868 1
0.0298207466390172 1
0.735557592838207 1
0.129374165786407 1
0.249535646232089 1
-0.00166875106967153 1
0.00902813785451476 1
-0.746705484519077 0
0.905035332151941 0
0.183961047325802 1
-0.0880457446451709 1
-0.449448443902443 1
0.255705216981544 1
-0.425720307742238 1
0.3252641244825 1
0.00602283279608161 1
-0.229241975930963 1
0.134354411367822 1
0.0539132141712383 1
0.137341055358304 1
0.0345970724681345 1
0.311673943395202 1
-0.107297074065275 1
-0.0886831517333385 1
-0.46546963655717 1
-0.385195457835126 1
0.612634856762163 1
0.33670447546013 1
0.62343147603093 0
-0.146238251895382 1
-0.0640784578557269 1
-0.118796447154586 1
0.273693477562998 1
0.10768407496817 1
0.3015457691133 1
-0.29467885080413 1
0.269527728764212 1
-0.250841396045735 1
0.026070343116797 1
0.0169717685737835 1
0.315714044155257 1
0.271514589214314 1
-0.222229145859691 1
0.456465070104023 1
0.206601826541012 1
-0.0487028694584908 1
-0.0197394312896521 1
-0.497879393283479 1
0.0843535073419837 1
-0.656574303804155 0
-0.268210005686309 1
0.264107660205399 1
-0.0342678486093966 1
-0.264535476238729 1
-0.484770049596103 1
-0.342610438063044 1
-0.138900870879157 1
0.274929869343099 1
-0.0789060495295963 1
-0.206895946364206 1
0.244750687481685 1
0.570223286851465 1
0.185704508862245 1
-0.0612153394811852 1
0.486287564637104 1
0.0356636172045823 1
0.0271722949721999 1
0.150669793102889 1
-0.364189518872484 1
0.0155475372073873 1
-0.0815885358845219 1
-0.496456945213971 1
0.572000229015698 1
0.0251541286293736 1
0.131400030138014 1
-0.703501042919378 0
-0.55926668691035 1
0.193707408762884 1
-0.0634039318170326 1
-0.0736358935502572 1
0.291345807148304 1
-0.0127245527045914 1
-0.461306834044924 1
0.521771696772896 1
0.452431807811119 1
-0.0788166715811928 1
-0.379815361645594 1
0.248087903138712 1
-0.102491140551432 1
0.0908832607273447 1
0.0365554728652787 1
-0.0647626045132483 1
-0.390338221246016 1
-0.521092174297511 1
-0.805679486994944 1
-0.635443193053033 1
0.173800929872356 1
-0.354724648976378 1
-0.19628318340988 1
-0.270493989541838 1
0.858790557116347 0
0.0501710428945929 1
-0.339819275726466 1
0.125309485765133 1
0.140851411360071 1
-0.19476043355679 1
-0.299347886514627 1
0.0663607277516923 1
-0.105054648756166 1
0.187294281222121 1
0.453810526442003 1
-0.122457190372856 1
0.115855768737594 1
0.125712316551972 1
0.408640858681405 1
0.0598248955555605 1
-0.295879916418304 1
0.548682888309435 0
-0.126397957641477 1
-0.354911070133671 1
-0.254220052995015 1
0.192016779320715 1
0.347534270912378 1
-0.473199708130222 0
0.38705065288952 1
-0.107655985441917 1
-0.0633881507604719 1
0.156475875519219 1
-0.300007418758571 1
0.414871772709996 1
-0.636260746576339 1
0.256366588359784 1
-0.286379237144703 1
0.478447671971007 1
-0.480250687399936 1
-0.0610246279453751 1
-0.148394800562325 1
0.0105892972801424 1
0.118581616912858 1
-0.10728226792302 1
0.443398965261482 1
0.552827278877377 0
-0.42246035885307 1
-0.0222098562453519 1
-0.636726362856221 1
0.130536003782241 1
-0.391850118865538 1
-0.15220273377295 1
0.143203886194044 1
-0.0358638302743608 1
0.225224639294577 1
-0.0968548565817754 1
-0.512761387031164 1
0.471164916104822 1
0.222644636641725 1
-0.518106271329261 0
0.0658333913996561 1
0.283073425514729 1
-0.032724484812672 1
0.366160987784885 1
-0.514260459506244 0
-0.295359192167276 1
0.0660104849620789 1
0.0444331558309461 1
0.639403100026677 0
0.214157750980728 1
0.255466084803605 1
0.143059420291362 1
0.173760237196906 1
0.172892291754622 1
0.0224686476742795 1
-0.275550785499313 1
0.0129808279447569 1
0.643052575527149 0
-0.0897887762629464 1
-0.216475143649778 1
-0.440205723687528 1
0.059212140971166 1
-0.335962334498349 1
-0.20865369212364 1
0.300977931577065 1
0.178119994773365 1
0.0434177428865751 1
-0.380673665230133 1
-0.218975699902925 1
-0.450938107513496 1
0.0379350095548453 1
0.267017922669645 1
-0.111448910221816 1
-0.103592015639119 1
0.52315313038485 0
-0.483507298695415 1
-0.315709248146494 1
0.0225720560002144 1
0.404700633885353 1
0.104120774196001 1
0.526287792175416 1
0.247287263175438 1
-0.102462294806728 1
0.282499861829853 1
0.251354151323798 1
0.494109098837674 1
-0.374153447924924 1
-0.235509071179132 1
-0.0844932237713647 1
0.0609628303486085 1
-0.102554387533618 1
0.16254616103689 1
0.020551257056214 1
0.747586401798374 0
-0.357795507918556 1
0.507386114248206 1
0.0942180597378785 1
0.400293237070979 1
-0.26437694914159 1
0.0589943197721718 1
-0.154403824945869 1
0.0954269878306469 1
-0.149348747702037 1
-0.418464193583384 1
-0.361629664568519 1
-0.336527569809078 1
0.41998139158497 1
0.059178450202108 1
-0.184694425061835 1
0.0638963295591628 1
-0.481674150744786 1
-0.301147463962795 1
0.0346591588265306 1
0.268903541021653 1
0.0721152063693708 1
-0.117534666035783 1
0.536784948159916 1
0.236097251988411 1
0.22316731458538 1
0.448263466529173 1
0.13810680249964 1
-0.367377428939851 1
0.11772555369861 1
-0.0176039566510457 1
0.464565162770472 1
-0.00465318603500351 1
0.304741230573187 1
-0.333911145309654 1
0.483413337804235 1
-0.190252842150901 1
0.0987283412844549 1
-0.0687369830149598 1
-0.0442065474669383 1
-0.0276798163123866 1
-0.323082045535161 1
0.751708592864131 0
-0.267912966239736 1
0.0810168565325453 1
0.63715389679519 0
0.150483290505937 1
-0.498976809019206 1
-0.198043425155367 1
-0.947585717502993 1
0.0259447824728684 1
0.404899022480786 1
0.183774923002392 1
-0.0561044345809575 1
0.0583561552155527 1
-0.0456957377402453 1
-0.206539776322259 1
-0.13058579139897 1
0.000669499657995887 1
0.0143951532072429 1
-0.0225761259882896 1
0.383329756269958 1
-0.431759039363154 1
0.224654997822982 1
0.0393911908634045 1
-0.026678131991969 1
-0.194461523577481 1
-0.41532824774735 1
0.315684026820205 1
-0.115320237030894 1
-0.249136430899573 1
0.134681544712823 1
0.676896499198844 0
0.302819669284854 1
0.326119310530445 1
0.495864144127139 0
-0.316063275209434 1
0.163779976618992 1
-0.225646904780071 1
0.494220012283767 1
-0.506354636093691 1
-0.0924991452310132 1
-0.280064416810367 1
-0.00744333146553609 1
-0.387395606574906 1
0.000951803571494277 1
0.416931526215229 1
-0.293668854464337 1
-0.285980731270852 1
-0.461348549824501 1
0.498106409440422 1
-0.337862135455065 1
-0.25711827967762 1
0.108463383384057 1
0.584275386817362 1
-0.362729883482517 1
0.0598166454290826 1
0.275524527256129 1
-0.0319574895614853 1
0.0900757549761279 1
0.165380240923623 1
0.208520189364903 1
0.647341597944591 0
0.192427938237572 1
0.45377016249463 1
-0.0589341842325327 1
-0.42116933808308 1
-0.357708669062657 1
-0.396932688408503 1
0.0832176144606436 1
-0.269801733347676 1
0.485926212146582 0
0.595121436154539 1
0.234739757152559 1
-0.546346363516145 1
-0.0673295050606027 1
0.0778397866183655 1
0.0931836133247212 1
-0.631271498255198 1
-0.821275029374087 0
0.34053641037531 1
0.391041711273706 1
0.0729856355614105 1
-0.560792369207783 1
0.0834195408299727 1
0.499524988695948 1
-0.420891957639198 1
-0.230381185775903 1
-0.200618895336694 1
-0.142780867447237 1
-0.0595885057179152 1
-0.202083237794668 1
0.0161137748121087 1
0.0577322135192545 1
-0.0818069482400167 1
0.1095104141889 1
0.256182325756942 1
-0.205813069839056 1
-0.350955134950256 1
-0.777522262561296 1
-0.480206408500958 0
0.18063436951068 1
0.146281581208505 1
0.225797155882544 1
0.12276600106866 1
-0.00573797850679773 1
-0.499838281032628 1
0.701021079566325 0
-0.682393922052737 0
0.167982743498834 1
0.636944415620694 0
0.0199972059574297 1
0.595832141700545 0
-0.399493397913462 1
0.422118650463795 1
0.164533463545147 1
0.0591311677447303 1
0.330979019930038 1
0.173203414216811 1
0.652402589916588 0
0.339391761332284 1
0.0425652583810028 1
0.00975531169965202 1
-0.126044928989335 1
0.0873503588133522 1
0.215631308720183 1
0.270916638262671 1
-0.083116761872853 1
-0.238109405986087 1
0.350392584103299 1
-0.279409460037915 1
-0.458120503309217 1
0.166819755681914 1
0.177611953542547 1
-0.245076123277372 1
-0.191733328496355 1
0.210981635855982 1
-0.513739769673903 1
0.0105169605659365 1
0.275855422083376 1
-0.431289573313034 1
0.182488417033419 1
0.2751385218198 1
-0.0417920690725095 1
0.122293792377637 1
0.163576537320588 1
-0.235913822080558 1
0.0883655417809067 1
-0.756421296132759 0
-0.0540586303245836 1
-0.181286582497486 1
0.298530084639051 1
0.307264659364715 1
0.829294658238609 0
-0.256717598228346 1
-0.127791476002997 1
-0.299407412836448 1
-0.17588423022813 1
-0.0185150141316423 1
0.38281896383362 1
0.173877285091188 1
0.399216223226251 1
0.0755438659447921 1
-0.0838934812452676 1
0.428582525158324 1
-0.52426809079983 1
0.0145393860810102 1
-0.0549520396974806 1
-0.538332142693456 0
-0.0868430928956803 1
0.468144979514336 1
0.75852269142393 0
0.143397746585961 1
0.210406551794267 1
-0.438125766151825 0
0.123206555141191 1
-0.324462632379444 1
0.467715200846143 1
0.522811271389709 1
-0.421290673515747 1
0.295576363136069 1
-0.261682136718887 1
-0.747683401229232 0
-0.479051478656036 1
-0.105808894297214 1
-0.375189719919203 1
0.0735286900217616 1
0.20411968277832 1
-0.0891015303980175 1
-0.230329171161407 1
-0.123944401950838 1
-0.351379182668122 1
-0.107568029613034 1
-0.358909277883823 1
-0.55222079593248 1
-0.427174034259747 1
-0.387750596769231 1
-0.104230798400361 1
0.0903050622120898 1
-0.105918982780258 1
-1.32616939138092 0
0.258210632972834 1
0.609318763494684 1
-0.314953956075985 1
-0.628943361997799 1
-0.225638871938086 1
-0.477461507123975 0
-0.338430395335426 1
0.226291047691136 1
0.0160165075631549 1
0.126320591371899 1
0.363816731185103 1
0.112290810988544 1
0.480108410770438 1
0.0166033903896437 1
0.742752295740871 0
-0.0408599395133332 1
0.645914298410173 1
-0.0963183073919385 1
-0.157264532155531 1
-0.0230025344872026 1
-0.273118626550379 1
0.318698342617645 1
0.335057921705759 1
-0.309080981170533 1
0.122892246573329 1
0.376252567161416 1
0.674080375484356 0
-0.225958796977988 1
-0.0495789688386195 1
0.0847753256137513 1
-0.0328746293891534 1
0.0833585579157758 1
0.244172893196936 1
-0.468689928008531 1
0.189330179797092 1
0.0515926439327588 1
-0.260605512299182 1
-0.288520835978829 1
-0.222600991154711 1
0.150991933770841 1
0.200523897216267 1
0.103965965983248 1
0.149692293481371 1
0.45108246746857 1
0.471209346334298 1
0.271137151006316 1
-0.0734766143590323 1
0.348067480920897 1
0.0776987278140836 1
0.186780064895453 1
0.174539728177686 1
-0.0537905659175128 1
-0.351763259581946 1
-0.3627950766556 1
-0.496460222287675 1
-0.15278484319797 1
-0.189857595294138 1
-0.149875950127242 1
0.390652427024489 1
0.429937235224112 1
0.175004539959027 1
0.18377761476492 1
-0.0786694272423314 1
-0.390952083030308 1
0.0789410461183792 1
0.204066714895883 1
-0.194896367451601 1
-0.760939550006819 0
-0.232303960914496 1
-0.28425099896547 1
-0.213892061520551 1
0.00137807424104502 1
0.487214972517743 1
-0.522245325139396 1
-0.108759766549018 1
0.143699736408232 1
0.253773224060886 1
0.664200521041602 1
-0.0462744865888697 1
-0.0264874763543114 1
0.414948726551479 1
0.315968450380215 1
-0.310825395330066 1
0.41661651866163 1
0.301263929393312 1
-0.441249362458167 1
-0.315130566095526 1
0.192538027933879 1
0.207239936315174 1
-0.273080496255251 1
0.0227028988404628 1
0.0644501821494338 1
-0.313565608728964 1
-0.433865131915155 1
0.274809479772233 1
0.387644918468668 1
-0.250703414089338 1
-0.316148789193944 1
-0.0303605071942881 1
-0.335951467695891 1
0.371926754834234 1
0.52329909874921 0
-0.272872685955049 1
0.192502185103545 1
-0.0423087722499439 1
0.163661119256399 1
-0.137066546184442 1
-0.126919048486832 1
0.0468540257349021 1
0.504391998777232 1
0.267666825236411 1
0.109251282930127 1
0.422801326961408 1
0.348754846811065 1
-0.197070329051575 1
0.0751460946235999 1
0.240061162150433 1
0.0856329201841607 1
0.0548436167599691 1
-0.229867039057591 1
-0.152958804765917 1
0.0640803983693194 1
0.0910153190403118 1
-0.262319103399968 1
0.397394889858005 1
-0.518797696263237 0
0.15433944112127 1
-0.604882471420426 1
-0.195744369154254 1
-0.308359048657586 1
0.0364057279384297 1
-0.318899341106836 1
0.0835214836134521 1
0.197546326323669 1
0.394346712981109 1
0.0429720654888085 1
-0.0231159954667999 1
-0.379181976947211 1
0.266082799720541 1
0.0561011790715914 1
0.236947100023931 1
-0.274863806295047 1
-0.037313505026079 1
0.0328444979593553 1
-0.595641823453975 0
0.545680122195734 0
0.238819260270382 1
-0.174111797815757 1
-0.62889716852718 0
0.500813032894349 1
0.0391416267824933 1
-0.0245298209111851 1
0.182111573722999 1
-0.02019456505863 1
-0.305777128565277 1
0.17634913594756 1
0.381090356311546 1
-0.486098853999209 1
0.159556932392494 1
-0.0253838110414615 1
0.0573013739866213 1
0.411442187806139 1
0.396724447253225 1
0.0589965084535501 1
-0.358941411315182 1
-0.490637682970275 1
-0.209282790955445 1
-0.0185547936384322 1
0.107862104160445 1
-0.185069031152437 1
-0.422038936555775 1
0.0808064298037748 1
0.508946741043303 1
0.27584803975496 1
0.195129656252358 1
-0.153336476431063 1
0.0310936199895407 1
-0.705607341805436 0
0.193508609765402 1
0.451259799234602 1
0.315265612822388 1
0.201901588971934 1
0.360018687509631 1
0.188356106611294 1
0.183069425352374 1
-0.0852114158236326 1
-0.000327339753121658 1
-0.012363895542576 1
-0.479322926235046 0
-0.333564665472128 1
0.126137337452824 1
0.0977794499332047 1
-0.542118380569573 1
0.188841085882282 1
-0.0335468544925861 1
0.29503746718623 1
0.243709983807584 1
-0.696664491065026 0
0.281176355463485 1
0.295342122197221 1
0.513805560958194 1
-0.770561474286505 1
0.504644392264277 1
0.576615030815524 1
-0.279495152568975 1
0.0147592490099325 1
0.165224595634773 1
-0.0617855868970621 1
0.579908927989702 0
-0.52682159421426 1
-0.0735115890944896 1
0.79787412032827 0
-0.423975547353511 1
0.0970104552743756 1
-0.0731980132721014 1
0.226295798095986 1
-0.284691906844116 1
-0.382869986175223 1
-0.519816328156627 0
-0.293274943684209 1
0.154914984504033 1
-0.0928198828480964 1
-0.686292652818311 1
-0.269799344994414 1
-0.0122053424639182 1
0.46224885631729 1
0.0789928625013757 1
0.870001094964243 0
-0.132759799594567 1
0.196108221241307 1
-0.00529758268969356 1
0.392653751178305 1
-0.348757185767889 1
0.147747729537422 1
-0.718836884728171 1
0.107495721909254 1
0.405072288447827 1
-0.0514389491075161 1
-0.0782314878286198 1
-0.378143007557662 1
-0.073333650775211 1
0.634232287539994 1
0.435958888227718 1
-0.381100380024227 1
0.425142105062952 1
0.0224376070483936 1
0.151340718511863 1
-0.633666267075913 1
0.529578171924007 0
-0.144761497991006 1
-0.140781446404333 1
0.113287772890827 1
-0.173971852096874 1
0.354348778098496 1
0.399730355088519 1
0.250668744291777 1
0.437915181037067 1
0.0587727836995747 1
-0.162082019109839 1
-0.379828669521209 1
-0.0371848428742614 1
-0.00458630597560233 1
0.169393506798621 1
0.343840306915481 1
-0.0776321083604201 1
-0.0856981225325936 1
0.0590657077722574 1
-0.325485377026551 1
-0.228490581932922 1
0.191380714688729 1
-0.0816113157863959 1
0.0601594239124826 1
0.137083266851733 1
-0.404900019738211 1
0.193118299665231 1
-0.179699032336515 1
0.111644858576931 1
-0.00558838601980338 1
0.288907450064785 1
0.2352652184413 1
0.0549812694821937 1
-0.113330314694713 1
-0.278348056099739 1
0.34070244109135 1
-0.136921718770668 1
-0.275909017702486 1
-0.140091756301298 1
0.240287800638606 1
-0.253805762964001 1
0.918950321947542 0
0.721955936034657 0
0.406244782847527 1
0.0949673693616363 1
0.311411989483988 1
-0.000871831451227309 1
0.103516456624138 1
0.00450673291778428 1
-0.0385912475609409 1
0.18771670363515 1
0.0237715475883701 1
0.336072589566511 1
-0.404687343652257 1
-0.0262058032500203 1
-0.260117038048315 1
0.319704329399391 1
0.330852514627474 1
0.0166557973803066 1
-0.348819738923973 1
0.375184214259138 1
-0.328653893572205 1
-0.665793613428657 0
-0.25051912694342 1
0.309200481196089 1
0.0779282648557008 1
-0.449063998001469 1
-0.173357061734306 1
-0.471910341812315 1
0.0806137647643472 1
-0.26443409535254 1
0.0254378077937182 1
0.343366038779849 1
-0.184340782466257 1
0.165286158030217 1
0.161834508858057 1
0.120142352246107 1
0.617095246958524 1
0.109192239387876 1
-0.21722884999196 1
0.441109116444861 1
0.0469410562573303 1
-0.0110096819543082 1
-0.636975551472563 1
0.123906006629734 1
-0.00462198597501154 1
-0.555414628913776 1
-0.328546851553085 1
0.317358070952656 1
0.303839999500948 1
0.737385019027416 1
-0.342613653205177 1
0.00425489105337641 1
-0.32318463745161 1
-0.502744851259113 1
0.853328741927906 0
-0.135091114833542 1
0.0524529721350904 1
0.449465333239252 1
0.450078373156286 1
-0.517736556666813 1
-0.249764157543111 1
0.724539818478513 0
-0.00784471799947774 1
0.112536792221608 1
-0.390735728694956 1
0.729923098242749 0
0.263508099528741 1
0.161116936635032 1
-0.116702742562162 1
0.215873023743893 1
0.230159950800317 1
0.0553104752016709 1
-0.362545712063158 1
-0.261650482319978 1
-0.137651155766625 1
0.347340956558883 1
0.0186546252885209 1
0.377959886673989 1
0.0295333821402346 1
0.450293824925118 1
0.131397527411249 1
-0.301310682099203 1
-0.199105164296878 1
0.425163221500872 1
-0.133439038212058 1
0.284645357644973 1
-0.545021234234898 0
-0.209309044227185 1
-0.260382840049752 1
0.152414239249851 1
0.142520541471572 1
0.0849238480631076 1
-0.70751536196651 1
-0.276440224378053 1
0.162551132276869 1
-0.306773220190177 1
0.577763618321762 1
0.887536531137415 0
0.14370303739078 1
-0.398499665801121 1
-0.14130094343516 1
-0.423939148627537 1
0.0295666781977963 1
-0.0135643483808578 1
-0.0440097864230219 1
-0.278597789035121 1
0.180636175584259 1
-0.145901220276498 1
0.303973156292428 1
-0.688863792447598 0
0.765520847616697 0
0.0445821875992741 1
-0.49897357652284 1
-0.402100532220944 1
-0.621154437680913 1
-0.575000125496023 0
0.542180395132284 1
0.189704531961487 1
0.109280597458216 1
-0.00793333082818135 1
0.337642493914624 1
-0.0582101854755931 1
0.10128956507973 1
-0.104239349082039 1
0.330412441673923 1
0.0694075499950179 1
-0.545956309970776 1
0.0177163564827147 1
-0.416044601766128 1
-0.13379462478345 1
-0.36602794141596 1
-0.18426292899024 1
0.435600890281268 1
0.124422100123208 1
0.420521358809533 1
-0.122991694155743 1
-0.648349839069382 0
0.606725846869464 1
-0.251282710085957 1
0.123853947445507 1
0.136729678066374 1
0.11229427736957 1
0.203787241039151 1
0.0474462777611287 1
0.273047297096699 1
-0.324444972562565 1
-0.318892482535921 1
-0.1121031844898 1
0.260036022713732 1
-0.0148200352442195 1
0.0341807609158062 1
-0.578218846879605 0
0.296613414522195 1
-0.286200311824274 1
0.209912027991692 1
0.423398291654748 1
-0.554493650391364 1
0.407794798926241 1
0.671575316732302 0
0.147919512408391 1
-0.29462462903328 1
0.380314554993475 1
0.491338403092361 1
0.206054948796403 1
0.838753426521477 0
0.352219731241239 1
-0.0518173108717825 1
0.590049131031212 0
0.752500087357694 0
0.274071938244365 1
-0.2812689158796 1
-0.0162462168442134 1
-0.19811842561045 1
0.171623277512355 1
0.151293300946092 1
0.158956078907116 1
-0.392418658857311 1
0.116907208746916 1
-0.0366632029496417 1
-0.0179526986066769 1
-0.31225339875536 1
-0.0603442168960437 1
0.0374784361065854 1
