# Supplementary material for: Bias caused by sampling error in meta-analysis with small sample sizes
Source: PLoS One. 2018 Sep 13;13(9):e0204056. doi: 10.1371/journal.pone.0204056 (PMC6136825; doi:10.1371/journal.pone.0204056)
Supplement: S3 File — (ZIP) [file pone.0204056.s003.zip › results N = 20 delta = 0 tau = 0.5 sz = 100-500.txt]

"dl.delta" "dl.cp"
0.0560552158094254 1
-0.169757948844028 1
0.0541505379482844 1
0.122218821717659 1
0.110100362649931 1
0.203587664874688 1
0.138944741289036 1
-0.134971367264133 1
-0.30196652728121 0
-0.0434880728063616 1
-0.151350809067741 1
0.0112180768486859 1
-0.112212934863133 1
0.163259991318055 1
0.315252284029131 0
-0.0513369784950706 1
-0.036631373464022 1
-0.0586485233936247 1
-0.162697155146596 1
0.0772343682568192 1
0.035599704615118 1
-0.23527312732966 1
0.0458127996507186 1
0.022891997096054 1
-0.198996137434768 1
-0.277754143204242 1
0.257221357041924 0
-0.170670718144741 1
0.0450917543228195 1
-0.0890786045167426 1
0.0683630733617091 1
-0.0369682180380601 1
0.121407454219654 1
0.153985616282089 1
0.00891497978052626 1
-0.0705366903281778 1
-0.0592284699286877 1
0.230035434757892 0
0.0931586001503833 1
0.139249724866572 1
0.0819470821737729 1
-0.170421240792379 1
0.0480759648454373 1
-0.00275320205869406 1
-0.272221629317845 0
-0.00860833245833657 1
0.198512982015101 1
0.0821821221996258 1
-0.134607214441356 1
0.22750627264153 1
-0.0192513938450256 1
-0.0752359782253199 1
0.051539387125768 1
0.288340198341492 1
-0.00779484047764125 1
0.337505897406861 0
-0.0281366278561974 1
0.0564283797271073 1
-0.0664034421593985 1
0.0307987810333945 1
-0.0271729952710797 1
-0.0680407731261525 1
-0.0919514894375067 1
0.0546460521148047 1
-0.204494395613314 1
0.0903015487255761 1
0.164552575715056 1
-0.00415872606167952 1
-0.0545812766935347 1
-0.0205739001529521 1
-0.000709883091410917 1
0.0994043301069418 1
0.0220426881755024 1
-0.241178812338324 0
-0.0506054216191035 1
-0.170545413183797 1
0.090294608575467 1
0.326952938073102 0
0.0123599199781094 1
-0.191969586364887 1
0.0801867557008584 1
-0.0766981974751661 1
0.0943374670078835 1
0.269245680910054 0
-0.0516666262773472 1
-0.0176101491451136 1
-0.00450658595907532 1
0.173291041848214 1
0.125844066102787 1
-0.0999536489232584 1
-0.0331817526115183 1
0.121287254550301 1
-0.0531280360486616 1
0.152442901046924 1
-0.056293799438486 1
-0.0723851813562137 1
-0.212919381226276 0
0.0307211757500326 1
0.0726998632990596 1
-0.0923787439227254 1
0.0794588358098907 1
0.0938664565338278 1
0.0411352098451949 1
-0.101833415844454 1
-0.0189621978878666 1
0.0380724261930301 1
-0.0283024973196917 1
0.0364071889932138 1
-0.148419557138288 1
-0.129749690071509 1
0.124784915236888 1
-0.0757911993018044 1
-0.00541772302125071 1
0.182243885064586 1
0.0270643050717253 1
0.31689034223799 0
0.139167401649778 1
0.00831133170557538 1
0.088352182949004 1
0.0137203205276014 1
-0.0603347110948088 1
-0.0254361912411784 1
-0.0769165370540227 1
-0.0862016949420273 1
-0.190324128659957 1
-0.101603141291763 1
0.0745606631218781 1
-0.340930714762507 1
0.073025652823907 1
0.0173116277809946 1
0.0776647835255607 1
0.0137288169322475 1
0.0969316052041671 1
0.00140825692186904 1
-0.0863744801590943 1
-0.313643790759219 0
0.16104996395768 1
0.0540079603698463 1
0.177757689599131 1
-0.0383106307651115 1
0.069947552548965 1
0.35098524320098 0
-0.0223665967222154 1
0.225850373096973 0
0.093349516709865 1
-0.0913795301998202 1
-0.0211840459353114 1
0.0963731278534202 1
-0.0833535492321902 1
-0.257308883808161 0
-0.0143740628121924 1
0.0491694769509277 1
0.0718727880196586 1
-0.0608067361397699 1
-0.142646601202176 1
-0.0496379425206568 1
0.104263866671031 1
0.0408384747746103 1
-0.0103029788061326 1
-0.0367313405767365 1
0.0311837205836994 1
0.0527420892303631 1
-0.0274834860414916 1
0.0669567435205971 1
-0.0879716451290989 1
-0.0640344532386018 1
0.401281797630899 0
0.0592322994860782 1
0.1251716777733 1
0.0339639049671064 1
0.0651675449439992 1
-0.128198013970085 1
-0.147308021674089 1
0.176077968542673 1
0.0533538641506729 1
0.0276595412269899 1
0.110628879214308 1
-0.137306652138521 1
-0.10265827050662 1
-0.28475902734817 0
-0.220144150286812 1
-0.00873722481056315 1
0.143896897534539 1
0.0206926785609589 1
-0.147088223097212 1
-0.0752580126308669 1
0.0877230004793531 1
-0.246377337220712 1
0.157334951102965 1
0.079821585304437 1
0.0250377628860995 1
0.138366197214961 1
-0.118052582595587 1
0.239587716752758 1
0.118789824649824 1
-0.0939018776948806 1
-0.127569470809266 1
-0.115156759266764 1
0.0779953699607888 1
0.241884640085616 0
-0.193536624063408 1
-0.285019502061737 0
-0.0359785129551634 1
-0.135444322570919 1
-0.214555929113787 1
0.123635335802066 1
-0.155382570009862 1
0.12202824526469 1
-0.0978145583213213 1
-0.206301083164423 1
0.0909265242537224 1
0.307067108489271 1
-0.148161778690571 1
-0.049479092835547 1
0.0328032200684873 1
-0.0437375539694113 1
-0.0529318990043625 1
0.0505135884790277 1
-0.064639485861066 1
0.289453206281439 0
-0.0356288621059282 1
0.109540223581712 1
-0.143164118354084 1
0.132264015188675 1
0.1744584344852 1
-0.113615608463934 1
0.00113326462567143 1
-0.128849550960967 1
0.20887765750558 1
-0.0114921949044236 1
0.274993064039093 0
0.100775709404612 1
-0.0337300382031314 1
-0.121286035692473 1
-0.0938886582345426 1
-0.0402595252760528 1
-0.0627996709960089 1
0.0678485554855298 1
0.274806954963111 0
0.0950114968327608 1
-0.11660058883949 1
0.149847713912025 1
-0.0269023672753324 1
-0.206689710541263 1
0.0898815918533322 1
-0.184790396351028 1
0.196034966169449 1
0.160907653237117 1
0.105793210070162 1
0.0293715231152117 1
0.0463120939541233 1
-0.233791868259676 1
-0.161534315195711 1
0.226215086922341 1
0.145882447877928 1
0.0639016448924089 1
0.0123870437355228 1
-0.0405293930296347 1
0.0180902074514054 1
0.0401468129975099 1
0.032830786414819 1
0.273239597361985 1
-0.0761179030615121 1
0.0883191528512532 1
-0.0557878201462909 1
-0.096661660155274 1
-0.0693550617360002 1
-0.0364198537090892 1
-0.27654874821963 1
0.0415341693307668 1
-0.104126070734564 1
0.184984886046124 1
0.01047029192773 1
0.032764688486365 1
-0.138801503221409 1
0.138782014766151 1
0.245418517025962 1
-0.0732378160912436 1
0.310248985517101 0
0.0995254250207493 1
-0.140074372599021 1
-0.0322088564593753 1
0.139474428319917 1
0.0531326409483574 1
-0.0818506005100693 1
-0.0582889086140999 1
0.193022853593761 1
0.0391525110826055 1
-0.0278258206006347 1
-0.0531284806372843 1
-0.237277369190489 0
0.160144530099424 1
-0.0809331447913851 1
0.0320845288447575 1
0.0689897789332678 1
-0.232938732176621 1
0.0734260145464759 1
0.0299904174221827 1
0.283740160721419 0
-0.00545564069458594 1
0.290028257157037 0
-0.119199090278611 1
0.1960658724626 1
-0.105193862793358 1
-0.128451566437807 1
0.165924339428866 1
-0.232816509723836 1
0.0803442541880485 1
-0.152044021467341 1
0.0684788324800931 1
0.0931441224717665 1
-0.0177829661406939 1
0.1010607778313 1
0.0219519426481218 1
-0.164449617326106 1
-0.0407499008661111 1
-0.0368890677567055 1
-0.002868521546381 1
-0.29367637981609 0
0.0298211365720137 1
-0.0219035439285206 1
0.0601774329600426 1
0.145243420470063 1
0.40699000911135 0
-0.0460500543889411 1
0.040949853542861 1
0.0157296701270918 1
0.051537182121766 1
0.129994853462975 1
0.0264782281548459 1
0.0803487252698786 1
0.0291812709322008 1
-0.0178240120453706 1
0.176576952708008 1
-0.138876841207669 1
0.110785708343914 1
-0.018599657619171 1
-0.0808537017797558 1
0.188105399199168 1
0.0577196616798029 1
-0.135934782780722 1
0.10370822379019 1
0.00894011636625612 1
0.107314140974711 1
-0.0370324178495497 1
0.0675066203068283 1
-0.324864625146172 1
-0.416233901149529 0
-0.185609396209571 1
0.0852112638214442 1
0.214098623386671 0
-0.1030197221373 1
-0.117400982180279 1
-0.235641856343343 0
-0.308960714886419 0
-0.141726070051698 1
0.100839227361463 1
-0.0607484728940779 1
-0.254823683872033 0
-0.132901231670461 1
-0.106604615448111 1
0.122112073119367 1
-0.016145886737285 1
-0.0457250679800986 1
0.168736174137358 1
0.0623687225233661 1
0.0450966258129651 1
0.0638136829950394 1
-0.128274302828723 1
-0.137928753663838 1
0.0339907658752332 1
-0.00464711873897127 1
0.199996098253873 1
0.0289321273043934 1
-0.0901923632669 1
0.0641780733460448 1
0.0882366313842629 1
0.155789617046635 1
0.106049805489949 1
-0.070098658812011 1
0.00856974304077638 1
0.0708116408247462 1
0.034400489812496 1
-0.10745038320971 1
0.018246263813 1
-0.025805914494569 1
-0.0939487456270342 1
0.170339306264076 1
-0.162804352747053 1
-0.0748949167034329 1
0.0281907929068787 1
0.0020500391810809 1
0.183591619968161 1
0.0351268865975625 1
0.103698565328247 1
-0.101910578386412 1
-0.146472295084766 1
-0.0388717361969607 1
0.0801160305006072 1
0.159068322932132 1
0.164701108762486 1
-0.159994228659685 1
0.173792979178628 1
-0.0904206994967728 1
0.0778128512601451 1
0.0500235282647407 1
-0.297026842597498 0
0.0571127442032492 1
-0.0230692257048161 1
0.259710431286173 0
0.0946296938501644 1
0.115465387042457 1
-0.0304463289683669 1
-0.239271463951943 1
0.0228022434192311 1
-0.0343351126712214 1
-0.0594994957469701 1
-0.102062579180892 1
-0.104286357377354 1
-0.132157837601864 1
-0.0998730170891504 1
0.0593883120184583 1
-0.00892581699363457 1
-0.0877112820685888 1
0.00589985919340485 1
0.269437190662546 1
0.024063148470043 1
-0.00700361633192104 1
0.147760068028678 1
0.224716770080959 1
-0.0556792197975956 1
-0.396251465590757 0
-0.0539052426372681 1
0.0666955346389222 1
-0.0282366208875249 1
-0.0377785238563225 1
-0.126630100074196 1
-0.169654593800229 1
-0.0236069123992394 1
-0.298400588175104 0
0.00856847419595244 1
-0.12755192593888 1
0.127099142735988 1
0.132170367909969 1
0.128671365581017 1
-0.021389039379635 1
0.101861987450159 1
0.0850079010314011 1
-0.00673436413811566 1
0.0747640883414433 1
-0.0476581246126819 1
-0.0639702882482555 1
0.182922106301941 1
-0.127565567919915 1
0.0137244773330696 1
-0.0906316159324073 1
-0.252309581150967 1
-0.0235937562543236 1
-0.0487977013794382 1
-0.0107995628258526 1
0.0453691263812794 1
0.0233339573582714 1
0.0176044247795832 1
0.18584925399576 1
0.262370177638733 0
-0.0425467685058784 1
0.0117930273026748 1
-0.143732306217037 1
-0.11133745608745 1
-0.107626439006153 1
-0.397369532677469 0
0.151017914893683 1
0.145309712448142 1
0.0124927018985421 1
-0.120173518014309 1
0.220241529781439 1
0.083014666701102 1
-0.0560543825913273 1
-0.0933753965026031 1
0.087380739369769 1
-0.0541323407287581 1
-0.0837424542174819 1
0.0180395028647806 1
-0.125432592763658 1
-0.152611256738829 1
-0.0620915549130171 1
-0.172783786783083 1
-0.028605371619746 1
-0.186144595446213 1
-0.292427305029214 1
0.0671297510901597 1
0.124142480177888 1
-0.109455037657915 1
0.00142284897024466 1
0.10506660555806 1
0.180670270289508 1
0.122514770073787 1
-0.139004982476333 1
-0.0447596144955592 1
-0.0479808690003737 1
-0.241572647434717 1
0.0183064912027165 1
-0.0543953628953879 1
-0.0241593043361018 1
-0.0100985626045548 1
-0.0953630320067302 1
0.0998536819045543 1
0.0951551434790574 1
-0.0119193704918742 1
0.0895770793705404 1
0.151228753533947 1
-0.0325701357417496 1
0.00263854457711103 1
0.100265096568747 1
-0.0971119414065604 1
0.302353968705826 1
0.182575498031549 1
0.14883459399113 1
0.060392838814336 1
-0.0735279827811196 1
0.0524139611080171 1
0.0144707533962463 1
-0.123405150021172 1
-0.0436607867575451 1
-0.033695311185351 1
-0.00733730184918824 1
-0.0364815289561821 1
0.0426970138849477 1
0.0267133914813398 1
0.0662716928170052 1
-0.00297391452447658 1
0.141574599471764 1
0.0220585132531194 1
0.186213739645504 1
-0.0221892731934728 1
-0.0669923176803505 1
0.327839628750028 0
-0.190306064985105 1
-0.222091722414375 1
-0.203765511343221 1
0.132085376787855 1
0.0490346312172642 1
0.0263813487276278 1
-0.086673205089457 1
0.11904081232506 1
0.177288765116879 1
0.0806230541463752 1
-0.0215625305289118 1
-0.0116153016002454 1
-0.191238727385066 0
-0.00134652004573796 1
0.291319890139988 0
0.172804599650502 1
0.274012730828528 0
-0.139722866897512 1
-0.213827995795928 0
0.0981270008746862 1
-0.264184611153936 0
0.11538609202824 1
0.113861510632102 1
0.0476491464357511 1
-0.0701535771501906 1
0.0852603273567529 1
-0.157936215298528 1
0.115070894073084 1
0.0265385085250558 1
-0.147989162591045 1
0.244139528359498 0
0.0964573576233177 1
-0.139088894764321 1
-0.0304018969023153 1
-0.351481589486183 0
0.0523558875264401 1
-0.169502558840214 1
0.0683185641399894 1
0.0942846111889151 1
0.0795963311007196 1
0.0168761083820977 1
-0.00328804490378723 1
0.101541675514339 1
-0.0388909766724751 1
-0.121391872997003 1
0.141149388527695 1
0.232707044413677 1
-0.0770829083046212 1
-0.22688812615398 1
-0.175824643646802 1
-0.182107997463439 1
-0.0307646428986133 1
-0.137736754895699 1
0.10727483088315 1
0.0408811846368486 1
0.023455578578829 1
0.109400831971449 1
0.0265955414495317 1
-0.138642807358859 1
0.00764054002372097 1
-0.0599077114216801 1
0.0879145533528477 1
-0.112575460110693 1
0.0436198653876691 1
-0.0548056557206756 1
-0.0639682407011916 1
0.0137886639360911 1
0.0163849277782648 1
0.147575692559858 1
-0.0228980725215468 1
-0.14358441183255 1
-0.0186048063476499 1
-0.0563921846278014 1
0.192623419745172 0
-0.00298610462703812 1
0.185865793766233 1
-0.122419660068583 1
0.148927383807765 1
0.127718379511636 1
-0.18525284912752 0
0.0273343497742023 1
-0.171737716140791 1
-0.237571423229959 1
0.0202179808791189 1
0.0704461408571577 1
0.0849114893207626 1
0.0312784086960995 1
0.119241035362455 1
0.206069056577193 1
-0.00328503651135205 1
0.00503484701750578 1
0.225145697580272 1
-0.195860464454187 1
0.0863411772674442 1
0.217907141427479 1
0.287111396780183 0
0.0131844159796239 1
0.174870798124121 1
0.0193688001773131 1
0.0482102245661019 1
-0.0594481610709776 1
0.0818518761492659 1
-0.0691660569180195 1
-0.108959965812997 1
0.0165579393596686 1
0.178365495231973 1
-0.164374469376887 1
-0.0501554142494868 1
-0.224881671353037 1
-0.204020239522782 1
0.0540258326924816 1
-0.00321781091558508 1
-0.229012766996545 1
-0.00930986241726526 1
-0.0451407006824515 1
-0.109915912433808 1
0.0552097520246177 1
0.0399219445401468 1
0.0506701425933857 1
0.0732697073615594 1
-0.119124362375372 1
-0.00672385866325954 1
0.0949806280638366 1
-0.192604933077728 1
-0.0441543533762539 1
-0.0330441596867285 1
-0.0144497131612052 1
0.0218932032893949 1
0.018596879432408 1
-0.104220009878554 1
-0.0829586380438316 1
0.16790634739027 1
-0.0723174869149918 1
0.0066192310433117 1
-0.157597934941122 1
-0.169892722666598 1
0.227630782931169 1
-0.170051269106748 1
0.357113230986009 0
-0.0916337382592566 1
0.0992352788631979 1
0.0553886264980361 1
0.0140513033985159 1
-0.134056863419246 1
0.11996296007052 1
0.116604161020631 1
-0.0677425031743811 1
-0.0289883146645219 1
0.17339934503324 1
0.153744757309012 1
-0.193793721688434 1
-0.190381624242101 1
-0.0479249519876636 1
-0.0850892987443815 1
-0.107787073284596 1
0.218200627625276 1
-0.120374111281728 1
0.0973945465246628 1
-0.03262068299227 1
0.0225778395519921 1
0.103896314236807 1
0.151062897599 1
-0.366450804617765 0
0.0862022673014949 1
0.093110706211507 1
0.101749149924416 1
-0.0217793820602453 1
0.0558167064238874 1
0.140645490352961 1
0.0903116167874109 1
0.085200255287695 1
0.166871201599958 1
0.0909847884662779 1
-0.0611505850290038 1
-0.157883438710602 1
-0.0377059198306309 1
0.0643593685766952 1
0.100298007794983 1
-0.0881181659291085 1
-0.196295916599286 1
-0.135041622619563 1
-0.00796217766291386 1
0.117735851651378 1
0.04379735260764 1
-0.0401099242782747 1
-0.176903609117477 1
0.16619552393593 1
0.0134026605335569 1
-0.0440399301083948 1
0.108402209441303 1
0.0349290413278627 1
-0.0165631125890136 1
-0.114948455670827 1
0.0167252135480712 1
-0.00874611316876331 1
-0.15302853966531 1
-0.102411582917874 1
0.144314448556799 1
-0.165011273713953 1
-0.0211171367922686 1
0.0481452073641077 1
0.0115537175309332 1
0.0111730587876076 1
-0.0256537170745773 1
0.0936095970175443 1
-0.356900582884729 0
-0.297574244814472 0
0.154372768488503 1
-0.0206425564938006 1
-0.0339831179284763 1
0.192104675703842 1
0.0205641639181407 1
-0.0644356801836186 1
0.047549348946887 1
-0.0475222336264632 1
-0.0771491146216035 1
-0.0379098718929612 1
0.0245668791930443 1
-0.139735936603081 1
0.308869879111618 0
-0.25871107009551 1
-0.185940845108217 1
-0.0140756118941149 1
-0.00136134233305234 1
-0.0274938588635402 1
-0.0873066445765193 1
0.0766222596665694 1
0.163253775004301 1
-0.16758691804473 1
-0.0874687163018905 1
0.0810475077075856 1
-0.183689800011323 1
-0.0651941659157459 1
-0.10949628038095 1
0.133438147911563 1
0.209531070971727 0
0.0336537185298793 1
-0.173527615833007 1
-0.133371979047315 1
0.104398988557785 1
-0.0505565682884512 1
0.00801894351875258 1
0.107845048149634 1
-0.0579765956654537 1
0.00322330733952738 1
0.072559885078331 1
0.196690558289388 1
-0.161620438989542 1
-0.319005315650387 0
-0.00239177076853828 1
-0.175204417714652 1
0.0282607100341088 1
-0.0166429760417359 1
-0.0361691680181597 1
0.0856860044529275 1
-0.139160906956268 1
0.201231945296088 0
0.215321212015677 1
0.0260143437272735 1
0.0417668839891543 1
0.0491486270946042 1
-0.222818013465736 1
-0.100589722791942 1
0.122478634431441 1
0.0854565698053982 1
-0.0289363250691972 1
-0.0184244046673368 1
0.00629795125134043 1
0.100390097732853 1
-0.0941823008009244 1
0.132689338540779 1
0.121765476475461 1
0.0740002533348608 1
-0.0069706617985255 1
0.257959547153816 0
0.133617835019642 1
-0.122811707938093 1
-0.0590387131052682 1
-0.201516410275358 1
0.135164261549071 1
0.0128993307939725 1
0.128876699643832 1
0.00990848720900127 1
0.216071436220128 1
-0.117880404002526 1
0.131037927365385 1
-0.119186412908971 1
0.0157744322028113 1
-0.022329822545325 1
-0.198845194208089 1
0.131874566872647 1
0.147389754861574 1
-0.0172504438903604 1
0.0237390382610331 1
0.200510726720029 1
-0.212627617031554 0
-0.191577037463599 1
0.0220634248519888 1
0.201970272937358 1
0.225961382685318 1
0.0666740397352132 1
-0.0246656473304121 1
-0.212977644302632 1
-0.200609351857571 1
-0.37423430393892 0
0.254337273432483 0
-0.187382127484645 1
-0.127589604253112 1
-0.313980187989994 0
0.0257033717440506 1
0.127712787349116 1
-0.156395585935725 1
-0.0826583243477044 1
0.0458824801153224 1
-0.22573242163234 0
0.0138344275942782 1
0.163035372993626 1
0.190518262449878 1
0.143661347914635 1
-0.130999888506025 1
-0.0936810055965385 1
-0.015553255360475 1
0.0871176705022899 1
-0.078156334130956 1
0.188043068764288 0
0.0604429821176573 1
0.0270982973064388 1
-0.276731739231986 1
-0.20136448042649 1
-0.224957131098815 1
0.0388312457550095 1
0.161092061990491 1
0.165338502282854 1
0.124856988625221 1
-0.0362320849847256 1
0.0643441324932958 1
-0.206513271580886 1
0.0897938351408661 1
0.0954977337374817 1
-0.0295513272195995 1
0.00792585456215556 1
0.0594505840210338 1
0.0793366520488254 1
-0.016998411038134 1
-0.168306778127623 1
-0.00101447950612349 1
-0.0447396468771277 1
-0.246416697613626 1
-0.213401957001357 1
-0.227696922339897 1
0.00123803482822859 1
-0.188107221871539 1
-0.0436942352783295 1
-0.0233317109825949 1
0.0363520406767267 1
-0.0042514666719663 1
-0.0391571290309516 1
0.185876671207364 1
0.0591874240898873 1
-0.223012294611884 1
0.0320319126459417 1
0.18461996832877 1
-0.155826548234207 1
0.0495236758959494 1
-0.105210372606033 1
0.186332791695404 1
0.0818704763294936 1
0.174968825069641 1
-0.110961241700287 1
-0.160071979858585 1
0.130605828241885 1
0.044646623773732 1
-0.0937657697206761 1
-0.221604360580954 0
0.0303852031277297 1
0.19667625009616 1
-0.268607568414158 1
-0.01669280490197 1
0.22258396497456 1
-0.094195299167884 1
0.0552183382777208 1
-0.153941749069328 1
0.191748522818199 1
-0.0956936614702229 1
-0.096923004796032 1
-0.0156449114443445 1
-0.0859458200961248 1
-0.0955040552885043 1
-0.0358843564116978 1
0.159563389461675 1
0.0269329780613164 1
0.0151022658024341 1
0.0466581044043518 1
0.0114255854999451 1
0.0613796266512418 1
0.109387461137473 1
-0.224977861922296 1
-0.00907600810268835 1
-0.000327808613939405 1
-0.0316182451614883 1
-0.107844332858761 1
0.0427190670165822 1
-0.168166550032941 1
0.0816924901205816 1
-0.175484014834858 0
0.0437086297532499 1
0.151082901124203 1
0.0656437862194811 1
0.0570110703739023 1
0.00223115601970357 1
0.0247622986651709 1
0.0750255628497012 1
0.168780933409545 1
0.048193415802432 1
-0.0167179289762765 1
0.127702529445832 1
0.018552749481454 1
-0.0898946423325141 1
0.116649760974988 1
0.191177833556827 1
0.00895780095267582 1
0.1122944267647 1
-0.19628547216927 1
0.0269357564846648 1
-0.129928381622778 1
-0.0586812779376897 1
-0.0336928183150854 1
-0.159188480937966 1
0.15712920293777 1
0.109777841602637 1
-0.0885870338508885 1
-0.0147756032465786 1
0.045247370287347 1
-0.0215516699974343 1
0.012595400351032 1
-0.209231565836412 0
0.129554431819758 1
0.00378918722200046 1
-0.153382300523644 1
-0.106638413012524 1
-0.204860320558403 1
0.546673816723191 0
-0.00267304633265838 1
0.153501314192546 1
0.065791271654783 1
0.0186170041973581 1
-0.0765566836852811 1
-0.0159924272699373 1
0.170221317734577 1
0.220312733588328 1
0.0116251939456561 1
-0.00626575685953174 1
0.02670832993035 1
-0.0618586025686707 1
-0.0175531761662977 1
-0.090611352638011 1
-0.0210028827714459 1
-0.13371677264916 1
0.0991114651066347 1
-0.106301726284243 1
-0.0101416860946084 1
-0.0329312792963299 1
-0.0289336226644814 1
0.0101228988730448 1
0.174621759014849 1
0.0856930110580561 1
-0.0613791942008235 1
0.101716143769872 1
-0.0388091925122903 1
-0.0657878602963816 1
0.0416807570128628 1
-0.295848925947762 1
0.122773446729357 1
0.027205767160866 1
0.187011948692765 1
-0.0550002514724618 1
-0.115218004546869 1
0.139430115266377 1
0.256271437091424 0
-0.104576825901835 1
0.0308721758427243 1
-0.191071956232935 1
0.0286671485863243 1
-0.00804872308132651 1
-0.311596643847154 0
-0.371736064139812 0
0.0827078589571158 1
-0.184762391611747 1
0.0983779450202336 1
0.21393352448556 1
-0.109361830119984 1
-0.0927982476613115 1
-0.0508874026220158 1
-0.0418796969183986 1
0.439936281066074 0
-0.0099359151350585 1
0.123945536946682 1
0.021549092943613 1
0.237284877917836 1
-0.0444451628321367 1
-0.0994127634377889 1
-0.00058905891939514 1
0.0170242094135187 1
0.185726210725295 1
-0.0435924075446028 1
-0.179784541432795 1
-0.199433279337265 1
0.021981010872715 1
0.12574776982879 1
-0.000395742537055994 1
0.104459296242327 1
0.0785805258053994 1
0.176293493545169 1
0.0601521902351853 1
0.388285100476351 0
-0.118658616667001 1
0.0815322439714744 1
-0.0700927605285736 1
0.0889987829576969 1
0.134523012845182 1
0.0728197503624167 1
0.000483136437464522 1
-0.101014084233627 1
-0.0261499823732527 1
0.0023960772426369 1
-0.137374799138404 1
0.0178409996337771 1
-0.060827265880674 1
0.151485686505183 1
0.146865594967233 1
-0.0562741250623582 1
-0.0586438833460491 1
0.0419829117166826 1
-0.0611570898762868 1
0.0380970355021042 1
0.0650401627540703 1
-0.126700384123779 1
0.0403577266849322 1
-0.261778273019529 0
0.271728238143259 1
-0.153837481516722 1
-0.250461994637789 1
0.119281234946173 1
0.273733496941138 0
-0.0365458767934424 1
-0.0362864459440956 1
-0.0710820043063015 1
0.141552249240012 1
-0.0876966891059231 1
0.160474080854051 1
-0.0777447862397645 1
-0.0220657380093848 1
-0.135247335894372 1
0.0932367068057435 1
0.0391265269326449 1
0.0440674855499259 1
-0.172008841630653 1
-0.0364967098522233 1
0.103381561562498 1
-0.134200411952411 1
0.0504581632606383 1
0.0346440534400175 1
-0.0857566480725683 1
0.129021747137833 1
-0.226540231678794 1
0.168835412128552 1
-0.0963343658272415 1
0.0493484628507363 1
-0.00851488794246839 1
-0.116932245688911 1
-0.0869512323974477 1
0.221654579840641 1
-0.00574074998224483 1
0.122745917916472 1
0.0350735081125069 1
-0.0160105759256103 1
-0.231464875251224 1
-0.00596020306276612 1
0.0558315858960567 1
-0.0375790060907816 1
0.00883547932768347 1
-0.0256961667703958 1
-0.10734053816377 1
-0.058219493578298 1
0.0250894787560598 1
0.142736445146854 1
0.0239703831420386 1
-0.00491220594908317 1
0.157134294904618 1
-0.0665136626526224 1
-0.123854424158407 1
0.0116077770204893 1
0.150804804010283 1
0.0661914439370081 1
-0.220677176517397 1
-0.173940778524761 1
-0.239424602038953 0
-0.0737187035958473 1
0.140177693285229 1
-0.16887050501154 1
-0.00518199242271922 1
0.0623921329187582 1
-0.0866357149087372 1
0.0144014980087583 1
0.226317667490112 1
-0.126880824686362 1
-0.00399474041266261 1
-0.00623949779263979 1
0.1244479500086 1
0.0161811860445813 1
0.103991873838823 1
-0.177921638840841 1
-0.0878166459302504 1
0.0857809744744964 1
-0.151870366950267 1
-0.0215028634515616 1
0.275221647247371 0
0.11995062957387 1
-0.20809026776155 0
0.0198825537651645 1
-0.154903993516842 1
0.0552879159724113 1
-0.306914344364197 0
0.0531382110814491 1
0.0928711031599382 1
0.118611285273181 1
-0.114301948925909 1
-0.0019634605154378 1
0.128157266230434 1
-0.00430496793559716 1
-0.0798488524946351 1
-0.157262387800533 1
0.210697741524856 1
-0.0971092268817997 1
-0.160089905972219 1
-0.0590858300558746 1
0.0308350908812195 1
-0.189467511365854 1
-0.3588996028009 0
-0.15468343729639 1
-0.0498772044090974 1
0.0172834900613439 1
-0.0499063940143817 1
0.0888647594506389 1
0.127811277419768 1
0.0864194084041513 1
0.11673163048168 1
-0.0731944750776005 1
-0.141912709775866 1
-0.0778956593394158 1
0.177993805119912 1
0.128103781533008 1
-0.0866120820997479 1
-0.0931599922053957 1
-0.173199572672078 1
0.140891136786632 1
0.131543957961239 1
0.190883303168297 0
0.00261981062223822 1
-0.0934448205892355 1
0.113447955701211 1
-0.0582690969562978 1
-0.0691184434565394 1
0.117452777029178 1
-0.435459584972101 0
0.293838939157405 1
0.174443778694296 1
0.0392951872096791 1
-0.193518139980519 1
-0.0042932600179792 1
-0.0455267485761214 1
-0.25174581313833 0
-0.0558074842101363 1
-0.191410863287546 1
0.109904965456088 1
0.049640159250798 1
-0.227021474776625 1
0.0860050428376899 1
0.022082679398325 1
-0.00872750465475425 1
-0.0418227332397866 1
0.0327751721847363 1
-0.0743403285124338 1
-0.0330770131797797 1
0.148333913425373 1
-0.0222670060310142 1
0.0545402864171628 1
0.116919384844342 1
0.0471022321894551 1
0.0538363769321826 1
0.0362037574072495 1
-0.133521703107332 1
-0.0535333940498692 1
0.273027179778692 1
0.214797450420291 1
0.0026305781837437 1
-0.275196347081134 1
-0.0621176270139282 1
0.11838443176021 1
-0.0197899123191812 1
0.213619646347602 0
0.0513046386277422 1
-0.131589747961696 1
0.239779832935304 1
0.1004495534479 1
0.245754086571848 0
0.0149131080786346 1
0.105011227557827 1
0.0373097646711249 1
0.0844500475674454 1
0.129643606412008 1
-0.0450523278700805 1
-0.0431039975755341 1
-0.0062128580083356 1
-0.107149735738252 1
0.0637430630584267 1
0.0998878964843217 1
0.0521766552850331 1
-0.148585095222994 1
0.0606965846288529 1
0.0697626309788665 1
0.00676272384222947 1
-0.287246038997779 1
-0.0551348892975223 1
0.0687249791004935 1
0.0335649883253255 1
-0.0757842723772259 1
0.185270653970593 1
0.0259936776226868 1
0.0618001820781122 1
0.0984089993919141 1
-0.0464638772493281 1
0.0935623101028696 1
0.131298965229788 1
-0.085720825383305 1
-0.202363284092095 1
0.299758905774926 1
-0.0655387658436064 1
-0.0970475121434699 1
0.074410128725832 1
0.151577984212824 1
-0.213044990419283 1
-0.155258733805222 1
0.00382947181806326 1
-0.147636158503553 1
0.274022287094403 0
0.0731667473828103 1
0.117516252586111 1
0.281987879553968 0
0.146567820417631 1
0.100799637069264 1
-0.189412446101975 1
0.0543071773273631 1
-0.154733132404742 1
-0.126582687875858 1
0.0649555521656337 1
-0.160659313774164 1
-0.236918474217812 0
-0.193762378202276 1
0.115644980815129 1
-0.13393699492932 1
0.0790353608526279 1
0.26192643925974 0
-0.179323401920206 1
-0.0734298558453303 1
0.0112560301959163 1
0.0173543808163009 1
-0.238719177794295 0
0.208920244443781 1
0.0351135089684561 1
-0.0196257627108482 1
0.1006293209003 1
0.0902045526241453 1
-0.266669515762295 0
0.168689940615943 1
0.236124610846625 0
-0.0753998041176998 1
0.250737410965785 1
-0.221323309823334 0
0.181682882960055 1
-0.182828633636101 1
-0.114156108097591 1
0.0434037494449389 1
-0.0357897580426203 1
0.203034295486903 1
-0.170863938984533 1
-0.0008536263593878 1
0.171446216824663 1
-0.03395995944556 1
-0.217261584248532 0
0.0981113641340702 1
-0.0480387768939409 1
-0.247246230001012 0
-0.145625739708804 1
0.00324045439116934 1
0.254902263171722 0
-0.0629027130782294 1
-0.294067707957838 0
-0.0635144068719035 1
-0.118013025354544 1
-0.107063102119733 1
0.0325227361090416 1
0.123296995265397 1
0.0915690731577506 1
-0.026681848842057 1
0.116244351500393 1
0.0145331297817535 1
-0.0243048576828908 1
-0.017078025238278 1
0.209788093458227 1
0.0987486369315856 1
0.0909956369564963 1
-0.00885623154778332 1
-0.0547256624747019 1
0.0604694757243739 1
-0.0169654617629515 1
-0.134653773181906 1
0.072274193080969 1
-0.120507053058279 1
0.106527902268153 1
-0.196354219794634 1
-0.0010545993063094 1
-0.124266164149275 1
-0.0777935634381816 1
-0.155606556977417 1
0.0391806204149712 1
-0.00866484440036228 1
-0.153646390080362 1
0.0267203330365902 1
-0.075345299821551 1
-0.0419422362018964 1
0.0549176394363334 1
-0.0941072846297787 1
0.133584084507563 1
0.406443340625272 0
-0.147890958429241 1
-0.135726133923106 1
0.125386969132702 1
-0.0867572076417122 1
0.155958583392154 1
0.11637010910296 1
-0.0982146677959005 1
-0.0289352600242217 1
0.0739017720931392 1
0.0774567369677693 1
0.236804726551972 1
0.302098012839253 0
-0.219711253516472 1
0.0338148909073156 1
0.126103984793654 1
0.0618653900823471 1
-0.0695505828664961 1
0.0911375685221529 1
0.109891563738428 1
0.167293992035441 1
-0.182172988129124 1
0.149914571623071 1
-0.0253700800938374 1
0.0349929526386062 1
0.0924881981342567 1
-0.101620956390061 1
-0.110869056549985 1
0.164829569365555 1
0.161788975925918 1
-0.0197064524708115 1
-0.230482407615626 1
-0.0791080577224822 1
-0.282699050069506 0
-0.136630308072569 1
0.076917064784155 1
-0.0648760906103863 1
0.238887960545895 1
0.111483867317718 1
-0.102346954819588 1
-0.128532682287535 1
0.122908210623925 1
0.249923767717343 1
-0.0758073977046801 1
0.396069269901955 0
-0.190731895471376 1
-0.0111745999730928 1
-0.130105679439383 1
0.0829445825282472 1
0.155288917557766 1
-0.16042484941379 1
0.142919833126289 1
0.0203083814395378 1
-0.190991088497245 1
-0.0704867616378029 1
-0.279922062911619 1
-0.0184788507683141 1
-0.150592640256272 1
-0.041710446332627 1
-0.0836537383892551 1
0.110728720000615 1
-0.261135558964206 1
0.0695030310731401 1
0.0590056906822412 1
-0.0252068447901496 1
-0.0608042729577457 1
0.0236875127704702 1
0.0229984831865092 1
0.0722856007981564 1
-0.214307659531273 1
0.04448892596806 1
0.110582829457063 1
-0.000441586065050903 1
-0.124637234392089 1
-0.161074144427719 1
-0.0912743519745984 1
0.00406903257846792 1
-0.190709393310525 1
-0.0181918682666633 1
-0.273878652308214 0
0.226515656018943 1
-0.259683713244199 0
0.190183591506149 1
-0.0852425567434035 1
-0.0401907768792018 1
0.208703007655751 1
0.127726408423397 1
0.0116130056531011 1
0.139403237587996 1
0.0748991741075256 1
-0.136798531350909 1
0.211070220211982 1
0.243407347924035 0
-0.217513194770506 1
-0.0154310300926465 1
0.0848394791279245 1
-0.237994374300546 1
-0.0801024278951516 1
0.0187271065494516 1
0.0401524671345702 1
-0.0753407241111236 1
-0.0526929720717038 1
-0.0775715224217997 1
0.200090687323872 1
-0.196133632451413 1
-0.0913010515621888 1
0.0023099838235488 1
-0.129246984430281 1
-0.0220933043033483 1
0.0135065403225392 1
0.0865769670516786 1
-0.0973516079465165 1
0.0197921917028684 1
-0.0543297596659367 1
0.040509752581119 1
-0.0745682653897645 1
0.0400056766424506 1
0.00698284194480055 1
0.15561003107941 1
-0.0717956303629477 1
-0.0212320067802176 1
-0.162491024106328 1
-0.11873195717078 1
-0.00223595870053855 1
-0.130480646223483 1
-0.361128079851184 1
-0.175720496695586 1
0.0706431689260564 1
-0.146608094579047 1
-0.0586447571810777 1
0.0815466568820581 1
-0.0243510619386438 1
0.00202414737927744 1
0.153725164677389 1
0.0382137326706223 1
-0.203496347558422 1
-0.0400755860920082 1
-0.0179541998887684 1
-0.173889451305949 1
-0.13299660360724 1
-0.115527503631682 1
-0.0805287334881245 1
0.0154782349370171 1
0.0476094768015137 1
-0.0238867120908365 1
0.144137384105898 1
0.0111479201026315 1
-0.00909215963519876 1
-0.215837964602041 1
0.144216424652544 1
0.0835175069784164 1
-0.0182193542905138 1
0.396733155555035 0
-0.0379729586960567 1
-0.181372753947222 1
0.311452902362523 0
0.130374158190431 1
-0.110312932292448 1
0.00540683177981036 1
-0.116294509551528 1
-0.0444021572990287 1
-0.155518714095458 1
-0.0300864879740415 1
0.340091676338897 0
-0.0592560017108053 1
-0.20628065100772 1
0.0959430930870123 1
-0.0822726101579039 1
-0.172639131419004 1
-0.163765453794199 1
-0.328400285953326 0
-0.0161277679308641 1
0.271305600311521 1
-0.0560607381070311 1
-0.0659874608609504 1
-0.038041505399242 1
-0.068519919186947 1
0.00616527817067751 1
0.0564273250079203 1
0.284652552299561 0
0.0380960144093309 1
-0.0951397770301091 1
-0.147666372642105 1
0.0559237495587825 1
0.0416186625061001 1
0.0301365956511558 1
0.0270677052938717 1
-0.0800150589831744 1
-0.216297720381747 1
0.0543661700160978 1
0.08850312396445 1
0.0391251400249505 1
-0.0855480142708199 1
-0.288493687481917 0
0.0835952845738002 1
-0.0794192715905415 1
0.152771570160342 1
-0.0856279455947782 1
-0.0365735285348687 1
-0.0108236393896599 1
-0.0232991673804335 1
-0.305164690592389 0
0.00298044996092882 1
-0.0961686345249771 1
0.369827784147143 0
0.0152975395207582 1
0.0834419531956485 1
-0.10943474334193 1
0.0932613214390199 1
-0.0543745059036376 1
0.13821123675671 1
-0.120245891363141 1
0.0593183802730972 1
-0.0998487526079961 1
0.090691046372717 1
-0.086858985912169 1
-0.0459834294474932 1
0.134192501497697 1
0.263668965234442 0
0.0390970335466642 1
0.0828635732035484 1
0.238464493706921 0
-0.0944788747199293 1
-0.00732326162650018 1
-0.0327468427687227 1
-0.0238923584313074 1
-0.07965744750338 1
-0.380722916979624 0
0.00305900154716849 1
0.00484373068476799 1
-0.0338165488048908 1
0.0401341259910884 1
0.308803462178786 0
0.124763208737522 1
-0.180654925536002 1
-0.142459410164948 1
0.103780209556379 1
0.146301173021349 1
-0.132622218293714 1
-0.0162861431820491 1
0.236231865487764 1
-0.229236874713587 1
0.103238228741973 1
0.115696162519484 1
0.0724152896762518 1
0.183795934070983 1
-0.173038548063686 1
-0.0252505199951415 1
-0.087536312247648 1
-0.119820493190652 1
-0.136597941273569 1
-0.220099707226282 1
0.0432854695911875 1
-0.110111599717871 1
0.059242666216874 1
-0.26114800351433 1
-0.210441641997689 1
0.00500608303641228 1
-0.0273975205821045 1
0.0280899934552909 1
-0.0383794656097991 1
0.0988481688197549 1
0.0730051379362971 1
0.291345024663219 0
0.00270171102420338 1
0.289547152742619 0
0.108166003807032 1
0.082515311783025 1
-0.249777237337518 1
-0.0790150809317011 1
-0.0864787070092514 1
-0.00393302865580672 1
0.109334946254576 1
0.187860841414786 1
0.116501800900261 1
0.11274635884134 1
0.123573356512969 1
0.067963268091717 1
0.330071987573871 0
-0.102198896398949 1
-0.0616966298641532 1
0.0525639962996504 1
0.0874401434785893 1
-0.0316884808015617 1
0.0647358741277554 1
-0.0681420480524053 1
0.0517309158704201 1
-0.138664605104457 1
-0.304517659375128 0
-0.0188220640146337 1
-0.0336487212618625 1
-0.0471043999531401 1
0.0375181351596801 1
0.126346789878332 1
-0.0102739857314326 1
0.00732845014163673 1
0.147517686948442 1
0.197649286600432 1
0.0439234476449972 1
-0.0330061430520447 1
0.18625010045459 1
0.0194797160698865 1
0.149048292624868 1
0.131354624580557 1
0.0642890995105506 1
-0.0456604244070535 1
0.313544192358859 0
0.154163812110395 1
0.332703181966427 0
-0.0323187930048864 1
-0.0382804964636804 1
0.208769672970136 1
0.218353478165162 0
0.0875010990196364 1
-0.0515543206088891 1
-0.0246686115106394 1
0.08288146776892 1
-0.176963643325518 1
-0.153494758516607 1
0.0630197044322828 1
0.244348664395707 0
0.0178230953190595 1
0.250697164185678 1
0.0482839497360418 1
0.0388922454934147 1
0.07477824230487 1
0.236037437412631 1
-0.0935745167591711 1
-0.309530544328469 0
-0.0350623023786225 1
0.120203619168713 1
0.0252102170756449 1
-0.149434952204332 1
0.0349346947549716 1
-0.0811975372435039 1
0.152584646359733 1
0.000408918379194087 1
-0.11412148490261 1
0.0934830858948572 1
-0.0748123870971309 1
-0.136882219121155 1
0.00257779304209335 1
0.0286561061225524 1
-0.165182740048622 1
0.0535346612063091 1
0.0435557125572306 1
-0.0362353686333357 1
0.0929380822195792 1
0.0307311423209977 1
-0.0529986314037877 1
0.0867825295692417 1
0.274735828097462 0
-0.328250202958859 0
0.0170422528018725 1
-0.1548767718179 1
-0.166401969572388 1
-0.223833710543313 1
0.13815274300489 1
0.0232523043507277 1
0.101774993197539 1
-0.0225388550288153 1
-0.0521902995752559 1
0.028175951805253 1
-0.049185848603718 1
0.149875133970207 1
0.00784266732562895 1
0.204289067251937 1
0.00973838717091977 1
0.191254155013949 1
0.123270901031529 1
-0.177316608641581 1
-0.00295620835497563 1
-0.0533771104099735 1
-0.418652316884444 0
0.265679771071555 0
0.0328960667747578 1
0.0152753141399882 1
-0.20935131581864 1
0.0341402807053286 1
-0.0842467503975357 1
0.0921890317180986 1
0.0587927994052921 1
0.269270273922871 1
-0.0857981513998699 1
0.130371935923927 1
0.0187971243001469 1
-0.101797859703011 1
0.0342093586216839 1
0.133058030969402 1
0.203877083206834 1
-0.0633517790686373 1
0.261056523776295 0
-0.191987647977684 1
0.0496995962464381 1
-0.155787425941502 1
-0.037957074296331 1
-0.0433449514257146 1
-0.0194739735640012 1
-0.0685164315068397 1
0.0515901521432764 1
0.0943892736929595 1
0.077427362029107 1
-0.108721430673975 1
-0.180383414445465 1
0.174094544532729 1
0.0975165002219711 1
0.072558297052507 1
-0.0716463924822329 1
-0.0732224913471917 1
0.0694570131593594 1
0.0172156020925436 1
-0.0457952517624226 1
0.0837217281958193 1
-0.0365630934991766 1
0.249130019628063 1
0.131052360959056 1
0.351287093115714 0
0.117288311694553 1
-0.283333281465526 0
-0.0338200302382876 1
0.0982422996701422 1
0.0472538929369994 1
0.102917289238458 1
-0.18686452015125 1
0.0301879094427921 1
-0.0576636288870502 1
0.0872081245493058 1
0.0459669159456197 1
0.114831732926008 1
0.267295834473664 1
0.111961246155804 1
-0.135063373854326 1
0.15331426561003 1
0.119651891383466 1
-0.0345701067448469 1
-0.0868145249804535 1
-0.19218180377151 1
0.0289961258114371 1
-0.215479306239456 1
-0.263629512599494 0
0.161865081192673 1
-0.117273989540403 1
0.00363499595665143 1
0.152599204581232 0
-0.176343485140519 1
-0.0358029194756551 1
-0.0938558553599307 1
-0.0652153836585287 1
-0.190520251075365 1
0.0673359925248991 1
-0.169022800570189 1
0.155770875421545 1
0.0169835153296679 1
-0.120550985509612 1
0.0665740358914243 1
-0.29621792540344 0
0.0896261593625858 1
-0.136537540571669 1
-0.347738525027515 1
-0.334292742981295 0
-0.192881653194417 1
-0.00491830242199204 1
-0.118431980417231 1
0.00304514950617355 1
-0.0692120029859146 1
-0.229490051478283 1
0.0712611067704036 1
-0.109035508047517 1
0.247696152419373 0
-0.0653298304858885 1
-0.250608700309855 1
0.10711561067159 1
0.109232117712685 1
0.0578600859199038 1
0.194519380208113 1
0.326464238925737 0
0.107675422036446 1
0.0409942276889769 1
0.121049064134696 1
0.279289548917872 0
-0.0535877421403079 1
-0.0915851846607883 1
0.000802593675897703 1
-0.00126674113523949 1
0.00753107161334328 1
-0.00685949447108599 1
-0.0942171477887383 1
0.0316973021299725 1
-0.0888506448163761 1
-0.0467558407013211 1
-0.0758853144079137 1
0.0602081207762588 1
-0.0375593765720736 1
0.151486911627277 1
-0.00590344784604779 1
0.0935810925383621 1
-0.0374629685041452 1
0.174545769858156 1
0.111788755202529 1
-0.0987060751135345 1
-0.157861956762113 1
0.0970856559625904 1
0.00634238462058517 1
0.0829102487672002 1
-0.144610407669045 1
-0.114084748377118 1
-0.13073646889274 1
0.0233976942467128 1
-0.216739331181372 1
-0.0159434437669211 1
-0.0484067022072702 1
-0.0279297690720207 1
-0.14593195692685 1
-0.188364357906374 1
-0.101435152034007 1
-0.344200610389698 0
0.138856545040988 1
-0.22436865225489 0
0.0550154756931865 1
-0.161335058483877 1
-0.147254974149173 1
-0.132580036079438 1
-0.0218768148770531 1
0.111992059294484 1
-0.0939125806509282 1
-0.153507236943733 1
-0.123964893319848 1
-0.13035420029864 1
-0.155615906387062 1
-0.0537484064403602 1
0.0425183262413235 1
-0.38834599884137 0
0.00944617633079583 1
0.0250437200761887 1
0.255192634768153 1
-0.286466701299557 0
0.174305254452169 1
0.0168787555597394 1
0.036969369308538 1
0.101025941735239 1
0.186628603935253 1
0.141552428755594 1
0.106104194595793 1
-0.142557677705503 1
0.192677679824174 1
-0.116311124912844 1
-0.0376832190968561 1
-0.280967193632678 1
-0.0467000346387805 1
0.295591180649035 1
0.30814757245123 0
0.0306993700823666 1
0.0748408417711572 1
-0.119766869825389 1
-0.0951115503690914 1
0.105039125796953 1
0.0330152069613308 1
-0.0290735227639867 1
-0.0452782927990644 1
-0.0464748775899694 1
-0.12545539372947 1
0.0829718577841591 1
-0.212472678663711 0
0.115090903472083 1
-0.0985900442102426 1
-0.0709810233698178 1
0.149962656192993 1
-0.120207437676817 1
-0.0433390346518294 1
-0.0288406841957567 1
-0.157949710714226 1
0.0246020187371969 1
-0.227215497175572 1
0.0732408575000257 1
0.0857318516567371 1
-0.0195838803523198 1
0.0464927143652109 1
0.0571955146451842 1
-0.132269101396543 1
-0.185840833078739 1
0.145660948699841 1
0.125855392045828 1
0.0287857329969359 1
-0.181171469544038 1
0.202985830629931 0
-0.0449088887515929 1
0.0882800796530338 1
-0.0366793292362058 1
-0.258562274933071 0
-0.0943216720914965 1
0.311834314808983 0
-0.244130899188342 1
0.0408558016945023 1
-0.16455885722914 1
-0.0328783888970439 1
0.119667096396644 1
0.0622496733132592 1
0.0969726478697255 1
-0.271181101383663 0
-0.299490399459641 1
0.145114255600661 1
-0.108329017380197 1
0.102425054068853 1
-0.0859906540347661 1
-0.2456753536711 1
0.188209218385343 0
-0.0304603193456259 1
0.249156456855625 1
-0.160409418804244 1
-0.16135849041929 1
-0.0706975060460546 1
-0.0568070832725982 1
-0.03842108439156 1
0.147855263088781 1
-0.0638526289976119 1
0.145376134842209 1
-0.316837777813193 1
-0.0633320978516373 1
0.175567187525219 1
-0.00875539419421581 1
-0.19238151756941 1
-0.193125365605941 1
-0.0262729489362175 1
0.0686188843694542 1
0.0563176359100728 1
-0.00881017740630267 1
0.0383218284123215 1
-0.199976853288616 1
-0.0205428568609694 1
-0.0854520769358404 1
0.108288620899386 1
-0.181628359843718 1
-0.11783873140484 1
-0.0482719737774167 1
-0.0232399404996951 1
0.06083047697321 1
0.393682396072045 0
0.105250861048816 1
-0.0791283542104789 1
0.0401403677022272 1
-0.00158480823723674 1
0.375861731204068 0
-0.151692197973869 1
-0.0754667813070935 1
-0.283076260294389 0
-0.0451941291478002 1
0.239386129917006 0
-0.19629033659882 1
0.011307609136958 1
-0.139037794948285 1
-0.217667530745788 1
0.144802172636663 1
-0.191464022478034 1
-0.108605589353206 1
0.123588943093538 1
-0.0350169452879958 1
-0.00543150785520277 1
0.0290156530574011 1
0.0109321769024429 1
0.199779456108465 1
0.0517103584305426 1
0.12483886320862 1
0.23880130164106 0
-0.0270385391409895 1
-0.0450789846148551 1
0.210921175735636 1
0.0194963555545458 1
0.30670961448421 0
-0.128096666784979 1
-0.00258006716201768 1
-0.0189255071785716 1
0.000229456589976354 1
0.0402771289536115 1
0.0473747220128884 1
-0.011113767962062 1
0.0219270881111011 1
0.00669323047518466 1
0.06522833390099 1
-0.222724298282487 1
0.0851672782652402 1
-0.030721490262105 1
0.0844969785248392 1
-0.127665739739635 1
-0.0287246781434548 1
-0.0713263963397746 1
-0.0235470529318151 1
-0.143177802506722 1
0.328589773389215 0
0.0778011425721904 1
0.0457153789879819 1
0.372670687462593 0
-0.387714831396334 0
-0.0893386133861673 1
0.276983061487144 1
0.226040309412706 1
0.137538154908736 1
0.055312357824343 1
-0.00347368618416463 1
0.227773474103111 1
0.165439444703594 1
-0.270391246220226 1
-0.0904023880892318 1
0.104166688400336 1
-0.0287704354745079 1
0.0674735474356838 1
0.00150648792930908 1
0.14849069857183 1
0.105620701379543 1
-0.169816318426865 1
-0.357079372792002 0
-0.0584085726591221 1
-0.132138932933159 1
0.0920026074411101 1
0.00206245878273352 1
0.0430171520915366 1
0.0981499773798559 1
-0.168128127439763 1
0.126494903280933 1
-0.0432736686231733 1
0.0923370524856796 1
-0.0126563468808738 1
-0.0578706594158561 1
0.0691894569313726 1
-0.00204706235168673 1
0.0226497393507439 1
-0.191238940705462 1
0.273367728380917 1
0.00863957012868845 1
0.153567560620669 1
-0.064630617769855 1
-0.112730603605642 1
-0.0284480397041833 1
-0.0311340504040083 1
0.119391332177043 1
0.123581262621658 1
0.124518569995272 1
-0.123328774836785 1
0.290106317114975 1
0.207114127548596 1
-0.210143070732256 1
-0.0895772688053829 1
-0.0766113336922006 1
-0.256862386254963 0
0.247920145351983 0
0.0354604240002239 1
0.128598330648785 1
-0.0641274657495086 1
0.203222602583005 1
-0.000862797033061526 1
-0.0245113246766818 1
-0.203719587914134 1
0.285198272115598 0
-0.0490531124056945 1
-0.135527727135389 1
-0.120440832859056 1
0.192940634742245 1
0.0155855400389687 1
-0.176201395456262 1
-0.0294922458955966 1
-0.109045264769031 1
0.30470270133309 0
-0.171554046826702 1
0.0982047492766975 1
0.148865611379803 1
-0.0912618822492689 1
-0.121749923435045 1
0.213172723686408 1
0.159581355997352 1
-0.134535950372773 1
-0.0738591305970839 1
-0.0775372135329411 1
0.0777521119867982 1
0.101845294865767 1
0.0203770156449612 1
0.163730208193467 1
0.0186534745057794 1
-0.128788328794443 1
0.16067184371045 1
-0.105059710094157 1
0.096522478474092 1
0.149137729185661 1
0.0287554544119118 1
0.0663234685478239 1
-0.0274115279306482 1
0.0637961804777229 1
-0.110288598169252 1
-0.0453283514444539 1
0.148222426558986 1
0.405085710250078 0
-0.084511353853072 1
0.126414671177183 1
-0.121529967887541 1
0.220794213083194 1
0.183958188532941 1
0.168204171306266 1
0.0321992914220851 1
0.144075943830853 1
-0.0248841972734168 1
0.310966233949215 1
-0.0345197862249929 1
-0.181020118549557 1
-0.00843341919216422 1
-0.131682457743782 1
-0.166112927084436 1
-0.00892884290224331 1
0.0400116932872552 1
-0.0995102538412084 1
0.0302544316088516 1
0.121481356600241 1
-0.100311108632161 1
0.0178703936472275 1
0.197219623812882 0
0.120139213582252 1
-0.167110609987742 1
-0.0677805726526905 1
0.187207642431431 1
-0.0522415166140033 1
0.04777357518472 1
-0.00353011455556156 1
-0.144946285724585 1
-0.0206655827721833 1
0.0240959702574755 1
-0.119414249654094 1
-0.0540314909462924 1
-0.0700576812734365 1
-0.119117014705226 1
-0.20432198185994 1
0.0789200057270608 1
0.111164336453505 1
-0.244311232786159 1
0.00885289174668731 1
-0.125540771590317 1
-0.135875525508132 1
-0.0632477878686129 1
0.0168490584948816 1
-0.301568489194095 0
-0.133855796312368 1
0.103563602153351 1
-0.0281056848114235 1
0.0302708431759472 1
0.240011593700979 1
-0.148460480458702 1
0.0884275782074002 1
-0.00683648251528446 1
-0.162847042908759 1
0.0310194698341737 1
-0.00973577655065813 1
-0.0738671723354788 1
0.15975241820131 1
-0.128961769380636 1
-0.0877019154554712 1
-0.0331250675586184 1
-0.1272292251492 1
0.0253026560173251 1
0.28883264594271 0
-0.0952842971298368 1
0.0904083524099263 1
0.00078350025764163 1
0.0669810025454025 1
-0.0876398816832764 1
0.0532306754692016 1
-0.117012940845054 1
0.0353016298310965 1
-0.0467848409746222 1
0.179926787889748 1
0.0593483898709699 1
-0.295986904999128 0
-0.189388414347053 1
0.147447124050125 1
0.0705106559417833 1
-0.0772236337733522 1
-0.069945246792156 1
-0.0785793519356516 1
-0.0940238186064726 1
-0.247343971031298 0
0.0261561505978654 1
-0.22098698811022 1
-0.145848477440051 1
0.0109518844411865 1
0.00425929205547647 1
-0.10034279191565 1
0.00865209771401347 1
0.314072718645798 0
0.0202804424018724 1
-0.166226715360751 1
0.0227416610089086 1
-0.0666581701526134 1
0.0663646725655623 1
0.116919154847328 1
-0.0131158983341829 1
0.0657924320006093 1
-0.0415133227861827 1
0.0783905768640881 1
-0.435994573355277 0
-0.181248783172375 1
0.000153783517394254 1
-0.135903447247432 1
-0.214305576574727 1
-0.0199856195146857 1
-0.0547820658781565 1
-0.0136093347684815 1
0.129133863637869 1
0.0103357893396525 1
-0.113032897260175 1
0.070311710195541 1
0.17410295581048 1
-0.0437792932521427 1
-0.0360061511359854 1
0.154258011209814 1
-0.237945327650469 1
-0.119839548220845 1
-0.144527985854824 1
0.0509102733915268 1
0.1646361936404 1
0.257329077922868 1
-0.0668637495689374 1
-0.0274629455272876 1
-0.0636301590199575 1
-0.0861522445481978 1
-0.00913811567732577 1
-0.0426387591628542 1
-0.135025175717605 1
-0.0910359309052107 1
-0.111385393453835 1
0.0938774595864172 1
-0.105225019415062 1
0.0110428764352074 1
-0.143144408639552 1
-0.00208275568774044 1
0.0286195957550852 1
-0.0690366476915501 1
-0.235936979724878 0
0.052131505392178 1
0.119509358990934 1
-0.199365107165496 1
0.0626414706245077 1
0.132801505847199 1
0.131072739881294 1
-0.104593406258333 1
-0.0860965305060483 1
0.0253715462519357 1
0.13054966121622 1
-0.190770759689574 1
0.158602259830001 1
-0.22058387498147 1
-0.234703063258498 1
-0.235441295624405 0
0.137685089040623 1
-0.0283026299110446 1
0.0973052692257989 1
-0.133062220272208 1
-0.0874971501087192 1
0.0213706463900083 1
-0.141856469033691 1
0.0757309548265864 1
0.116139934860575 1
0.318939529750171 0
-0.14775839151284 1
0.0952711375535332 1
0.024835303787612 1
-0.188687348217945 1
-0.222614501909081 1
0.00904367642909686 1
0.12686069415552 1
0.0880698974261655 1
-0.0582528909767515 1
0.11553847652664 1
0.168946905498651 1
0.179255015596039 1
-0.130683996564618 1
0.226161367237659 0
-0.188549727494027 1
0.043919777367963 1
0.193643284204128 1
-0.105896091436784 1
-0.0364479480652504 1
-0.013896738631634 1
-0.0985938735627151 1
-0.215263901210141 1
-0.0660027649713193 1
-0.0526358404701777 1
-0.121252368533485 1
0.0144720660915203 1
0.209114283786683 1
0.0559436764224282 1
0.0887551917765832 1
-0.262842144815557 1
-0.0453587185175947 1
0.0017427933166761 1
-0.256564546274893 0
0.224567026231432 1
0.0121613588117908 1
0.26268921145199 0
0.195634273341027 1
-0.0110472392072705 1
0.0568156638720858 1
0.0448105150252343 1
-0.0929067603796574 1
-0.0275272016124848 1
0.0462144594287728 1
-0.0139708916923536 1
0.0906266994103125 1
-0.152988775906658 1
-0.308825322152328 0
0.140111292304755 1
0.0380096996418107 1
-0.0152381673891402 1
0.000946874445139058 1
-0.0285729770520739 1
0.1121371654909 1
-0.0389707345376412 1
-0.0553277449939083 1
-0.170767177523695 1
-0.0450911968543997 1
-0.136142530671534 1
0.0155806609419167 1
-0.00729187211475071 1
0.075234304731564 1
-0.0461336304434672 1
0.0919746331718379 1
-0.019220913539867 1
-0.176358877552125 1
0.0625085837161615 1
0.0768491541816488 1
-0.152588574826003 1
0.178936394244174 1
0.0177197805270253 1
0.0237054574606153 1
0.0361141113661897 1
-0.2387605251673 1
0.0422804451011934 1
0.0597201098298608 1
0.108519997014192 1
-0.0780443928950524 1
0.0214285194308745 1
-0.124075240480669 1
0.072585696043924 1
-0.0812501885809663 1
-0.0892925862826517 1
0.0178564897723639 1
-0.00229729987522358 1
0.306099812492747 0
0.0277037595547345 1
0.0472673506350539 1
-0.241659239301316 0
-0.137008462697953 1
0.0739293576541119 1
0.144204883468069 1
0.208267390450567 0
-0.109417925469862 1
0.153173323375767 1
0.0821432744479298 1
0.0478417156532118 1
0.0988944862654803 1
-0.162278207796139 1
-0.292930922706356 1
-0.102011190767373 1
-0.0924531963044302 1
-0.057740304336971 1
0.184070039103873 1
0.207603950245354 1
-0.0433668862646553 1
-0.013981250403911 1
-0.0630903494644074 1
-0.159072968206338 1
0.112019539564746 1
-0.0294651381801027 1
-0.216315179680255 0
0.0569999450450079 1
0.206187835775898 1
0.0119594827996463 1
0.0844134855369661 1
-0.131640168713592 1
0.274206277064173 1
-0.0359611272919165 1
-0.00422993770906692 1
0.0549063812865424 1
0.0625453077373125 1
0.0842741798358802 1
-0.224008501249492 1
-0.0664499703277398 1
0.0257748778649421 1
0.136798758218789 1
-0.0900347119151734 1
0.00588626748680497 1
0.0569818707522579 1
-0.263316629164951 1
0.15364200363662 1
0.192922662386333 1
-0.335820217592724 0
-0.0962979638723459 1
-0.075908152507691 1
-0.0550940867527404 1
0.0958137961821924 1
0.0635571851658394 1
-0.0772482672289767 1
0.0404197372608706 1
-0.0115025609366528 1
0.180676883557197 1
0.0774331871223118 1
0.0499023666279022 1
0.138939863794927 1
0.289966496232632 1
0.044882952323256 1
0.225469336072162 1
-0.0955679339750459 1
0.38964977467634 0
-0.0521821359828253 1
0.140301815382167 1
-0.00462578059110715 1
0.0317300589925806 1
-0.025476528319388 1
0.138721112452192 0
-0.0514085918281187 1
-0.108153107167206 1
0.0162950742279216 1
0.0543102389496634 1
0.0794738993946782 1
0.096739249623155 1
-0.00688818104419732 1
0.125097582936963 1
-0.13619019694958 1
0.0598438115437735 1
-0.138385498356983 1
0.17221379848906 1
0.0612299361575568 1
0.113824367850154 1
-0.0627653255532314 1
-0.0541355740952654 1
0.0429684996435203 1
-0.127042634480548 1
0.288461112956959 0
-0.0896154208723246 1
-0.0909095296188958 1
-0.0565630517339659 1
0.061918150002138 1
0.1137493059727 1
-0.164259045028954 1
-0.104977570327976 1
0.0295506076182421 1
0.067701528280121 1
0.0632116546890052 1
0.096278331501339 1
0.192981301013133 1
-0.239474691672947 1
0.122940733910907 1
0.132566797276624 1
0.257252121074257 1
-0.203888479928695 1
-0.159534247889811 1
-0.302107051136566 0
-0.10516901309647 1
0.0406199506370692 1
-0.0111490825410219 1
-0.1112421242486 1
0.0672028046467655 1
0.129733263839564 1
-0.283540471680727 0
0.114448750907809 1
0.0459546579795164 1
-0.11158088476935 1
0.0149838024276909 1
0.317369135093969 0
0.145409002293375 1
-0.126929191662983 1
0.0835240228044462 1
0.101575261054118 1
-0.0352787328358349 1
-0.0737441105746579 1
-0.247808103451125 1
-0.0349830255830073 1
-0.0971155709742824 1
0.0249477261279289 1
-0.1888483025638 1
0.135652868552941 1
-0.22357556516145 1
0.106041290442604 1
0.0326318645981041 1
0.258064255023284 0
-0.119352705571602 1
0.0531155573617446 1
0.0585871938808984 1
0.0359853462036868 1
-0.0034376302912816 1
0.269921967930063 1
0.134653012123105 1
0.0010456102002364 1
0.264109599851744 0
-0.147980190990079 1
0.157266434212333 1
-0.0355102408458394 1
-0.0234103902771674 1
-0.0625949036738484 1
0.0906444658138544 1
0.17432595108177 1
-0.278626873177737 0
0.0686274248350477 1
-0.0150670284235676 1
-0.157862766660705 1
-0.207958793742393 1
-0.100759320625284 1
0.0376544474336353 1
-0.0305288411824967 1
-0.0127442772752306 1
0.070517693046264 1
0.101112745383058 1
0.00230242170365801 1
0.123253334043035 1
-0.0752327762234885 1
0.0228702754326168 1
-0.161529960242041 1
-0.123688660265674 1
-0.0177069337836376 1
-0.0922501237615035 1
0.156112937878957 1
0.0957098232025921 1
0.22506644079346 0
-0.0735114481758917 1
-0.0445908891795944 1
0.0607494236651942 1
0.151522734919808 1
-0.13880491970112 1
0.143613939221721 1
-0.0490275564772016 1
-0.0375534657027285 1
0.0082441335842517 1
-0.0154345683057795 1
-0.0873802843963226 1
0.0217300337382617 1
-0.0914602981488699 1
-0.0155829551456581 1
-0.0668586199219273 1
0.0605806587607539 1
-0.125536793651191 1
-0.045133314057079 1
-0.00781030641661408 1
0.0680484420972272 1
0.0388122248642796 1
-0.0500214375731372 1
0.0157020946623087 1
-0.0193892230148864 1
-0.239234888911688 1
-0.0975691382620099 1
0.167720857859737 1
0.281274941595124 0
0.00510230371365764 1
0.120874160034638 1
0.212538752146467 1
0.159224545897241 1
0.0206858347290693 1
0.15159322401177 1
0.187153938667191 1
0.0639173383033671 1
0.318973866009359 0
0.0987436362183787 1
-0.280231745025071 0
-0.330338736316566 1
-0.0265547739047739 1
-0.00131480858129795 1
-0.10311243527313 1
0.190197741048156 1
-0.31038634080089 0
-0.126808730194781 1
-0.222613221626787 0
-0.0174184447376178 1
-0.0217373350848046 1
-0.0921447470404563 1
-0.109842044920514 1
-0.129237715005572 1
0.0445847129085498 1
0.0549110137275787 1
0.320119807478703 1
0.0816729324645141 1
0.263832263873254 1
-0.0149647089177258 1
0.134569139129083 1
-0.0879704067378071 1
-0.101217002437811 1
-0.172718652749968 1
-0.0756261064237744 1
0.0224360739744462 1
0.00466175794698001 1
-0.0849127305712654 1
0.0132609385188005 1
-0.209340702202088 1
-0.0804590090807828 1
0.0224130071984732 1
0.0063950827874149 1
-0.172571409339835 1
0.0829690511415133 1
0.178454942338117 1
0.203303062705402 1
-0.0281258156469838 1
0.02151532894089 1
-0.0116443834255513 1
-0.0667205627066626 1
0.0570112725500731 1
0.262001971379133 0
-0.0480183931459422 1
0.0574714161777339 1
0.0547127868893335 1
-0.0861554239735264 1
-0.0222496613788309 1
0.0604469961808003 1
0.138726506582853 1
-0.0746472026479894 1
-0.0679469993068885 1
-0.0785343250329947 1
-0.0834611766487572 1
0.0747875779213015 1
0.02814534302738 1
0.0228335580447333 1
0.0028054477813611 1
-0.0952275206268555 1
-0.082214224535799 1
-0.100446067560909 1
0.336772230625762 0
-0.0515508478351176 1
-0.0345795438510964 1
0.116382342075114 1
-0.0399910958580297 1
-0.113099388748756 1
0.12998454779183 1
-0.00772444053426873 1
0.0349622090524778 1
0.0172788604490094 1
0.170463545347781 1
0.0272614586269929 1
-0.224230574435236 1
-0.185739467233966 1
-0.0182923859962083 1
-0.000213947714169632 1
-0.110930475303225 1
0.0438163997500352 1
0.156732492638795 1
0.142992739903961 1
0.0534681831379508 1
0.0948181732403788 1
-0.205005725371281 1
0.166549619993441 1
8.22299883314059e-05 1
-0.0700967860897619 1
-0.0488667199871733 1
-0.0962868172720025 1
-0.144902503601946 1
0.180810515576354 1
0.233072571820787 1
0.148247579929956 1
0.115502343333695 1
-0.157630151076469 1
-0.100942031819563 1
-0.211323660091136 1
0.236498209478233 1
0.196596324304026 1
-0.150629114703595 1
-0.09898977693964 1
0.181046511238089 1
0.0365039135156872 1
0.0992963972044098 1
-0.19473622740696 1
-0.210248641849815 1
-0.0355260951900155 1
0.00689523387676763 1
-0.0419811613572715 1
-0.118568315331608 1
-0.175883869180773 1
0.00854674926484166 1
0.134612780245745 1
-0.173932012595351 1
-0.069601557867599 1
-0.0926913586959948 1
-0.0886243584208373 1
-0.0226508112457076 1
0.249448504244476 0
-0.289667168280532 0
0.344363134805206 0
0.156728406631937 1
0.0769053742527226 1
-0.0543160660469036 1
-0.0248363194096212 1
-0.173784796334975 1
-0.271765174758234 1
-0.0163322556083195 1
0.129522871386037 1
0.106986728550683 1
0.123691878603529 1
0.0305715071281491 1
-0.176911977878835 1
0.0811782301100419 1
0.0683134104297285 1
0.0688716706327725 1
-0.11267595620423 1
-0.123495435683149 1
-0.0479352108867196 1
0.215304454483545 1
0.07813094041768 1
0.222435228297072 1
-0.149839935447773 1
-0.179159073294749 1
-0.0264780464779332 1
0.070555494591655 1
0.176508430551663 1
-0.242281121766708 1
0.203311638450494 1
0.0536014553437867 1
0.244808998938153 0
0.179773190693899 1
0.221962940641789 1
-0.124089633430953 1
0.0491497253548537 1
0.0906939044712894 1
0.138457409042786 1
-0.243221424687746 0
0.11095933636579 1
0.139363163086445 1
-0.148273238071073 1
-0.277067463066044 0
-0.0308884514788106 1
0.0750802309555047 1
-0.017275791740627 1
0.154724794082257 1
0.0970250327344813 1
0.246001949263527 1
0.150092654746073 1
-0.0213536874990857 1
-0.274178240899356 1
0.0355880978824037 1
-0.0744503129145891 1
-0.131912700638187 1
0.229863136856018 0
-0.361380962587452 0
-0.0574633069993675 1
-0.130208872367288 1
0.0477774735066565 1
0.263204920079284 1
0.153731418564183 1
0.129425266003988 1
0.0832692636046112 1
-0.175928642059241 1
-0.0622173310608485 1
-0.00486579055909942 1
0.0472673301352738 1
0.125217561502037 1
0.201136135901213 1
-0.0555099374117702 1
0.0281187812006889 1
-0.0410090884707324 1
0.164716182006987 1
0.00540874949042534 1
-0.0209186490679685 1
0.11526899265688 1
0.148906746215508 1
0.0697372436133775 1
-0.0416190332075918 1
-0.0254542004226492 1
0.161460779389156 1
0.110499918068862 1
0.0877051409631674 1
0.0901372091184156 1
0.0272021360901858 1
-0.0295033749415399 1
-0.130449473725125 1
0.0308131536328588 1
0.0970761806098364 1
0.41295421451659 0
-0.198764658421339 1
0.109047059441326 1
0.146068653629787 1
0.167357196089267 1
0.0839514832357341 1
0.236113132643493 1
-0.196684239928844 1
0.00623656872224478 1
-0.143338505725905 1
0.20310246861173 1
-0.0367281586862648 1
0.191188475584612 1
-0.0207861348171948 1
-0.0438258663679658 1
0.15648495868833 1
0.152032941008877 1
-0.118014796405553 1
-0.0295855360923444 1
-0.0943602171360887 1
-0.0400176342955943 1
0.154122287490278 1
-0.149300595645366 1
-0.00277539972705926 1
-0.179660848101716 1
-0.105051905974637 1
-0.126481714166463 1
-0.162846077082594 1
0.0739080233902257 1
-0.152744585251936 1
0.238996537214405 0
-0.137506950792584 1
0.115143165897059 1
0.0346950488441937 1
-0.0481491511949858 1
0.0644316903967179 1
0.0381610316118558 1
-0.209913290842245 0
-0.012191536171801 1
0.170469317856221 1
0.11856509610399 1
-0.214909972695836 0
0.107248668369229 1
-0.135749409852128 1
-0.0145563786897539 1
-0.0236384693160484 1
-0.316440619108289 0
-0.0270631247254508 1
-0.111030146194982 1
-0.0962931384252306 1
0.25240666910248 1
0.0399556739539391 1
-0.0104025406392344 1
-0.0232647453322054 1
-0.118653236232847 1
0.00472623476859561 1
0.0974695634892278 1
-0.0526202490556782 1
0.143008849537146 1
-0.0644679902375082 1
-0.00457948633885083 1
0.0920533398341564 1
0.00928320937813479 1
0.0880451217297425 1
-0.0560186155874775 1
0.25667435437913 1
0.0680508663254835 1
0.0191047583602805 1
0.211418537703888 1
0.0157053838808601 1
-0.106475199881096 1
-0.130330641295729 1
-0.192666143527517 1
-0.0662981092538171 1
0.0371301894183224 1
0.0458542608580471 1
0.0534359293310037 1
-0.07372912504226 1
0.0282663061421283 1
-0.0192573181246384 1
0.191839195616104 1
0.144060847320098 1
0.209497189722393 1
-0.0831920686498066 1
-0.0889126495701333 1
0.0159073045630687 1
-0.0623775597158425 1
0.115374798220556 1
0.0149076307432388 1
-0.180360803346681 1
0.124785649254974 1
0.00667161844185337 1
-0.121757695080099 1
-0.0866655580275905 1
0.0730254130440514 1
-0.240665721628094 1
-0.0527668774594864 1
0.0986009915845242 1
-0.0584161790652953 1
0.251833599085513 1
0.0412706413063442 1
0.202842380969055 1
-0.114828261412251 1
0.0247724836470632 1
-0.202506418029171 1
-0.163579206701644 1
0.026102460737732 1
-0.0838902267233114 1
-0.088710855960812 1
0.0571606168686199 1
-0.0355521991205475 1
0.247983116288978 1
0.124977945837711 1
0.346997999788736 1
0.0786345500368612 1
-0.0406524676324631 1
-0.167180545806022 1
0.283128333559973 0
-0.0351477546779835 1
-0.0695930670152953 1
0.101820487325983 1
-0.136979397590687 1
0.165770877312851 1
0.0109715523622301 1
0.0868568418077025 1
0.00269104059232859 1
0.0218519036390892 1
0.109965319218889 1
-0.0236308921577003 1
0.177198727360261 1
-0.0223495512572421 1
-0.0749002059248648 1
-0.0215979551142024 1
-0.0423303210866553 1
-0.113082242736773 1
-0.120541684989722 1
0.136186754100213 1
-0.0247371468428152 1
-0.199347604818052 1
-0.00140531433603572 1
-0.0725677450601967 1
-0.225682371281433 0
0.110263989250037 1
-0.0438929545326668 1
0.0621131493712247 1
-0.00713618067384755 1
0.0366903383282792 1
-0.0170166331506711 1
-0.251903686165574 1
-0.182232487146128 1
-0.00223606524023214 1
-0.0982724933877483 1
-0.178127816921582 1
0.360632774166534 0
0.0510572592354957 1
0.132126563319018 1
-0.0284957350668895 1
0.0145341669955163 1
-0.011223088784608 1
0.0495493046586111 1
-0.0542908584814263 1
-0.177619951082134 1
0.0339698371131365 1
-0.0264469380125765 1
0.072184677211629 1
-0.00838916456721042 1
-0.377054147750848 0
-0.0940889725468473 1
0.121809299570965 1
-0.0182430217335752 1
-0.0927540539665325 1
0.114414304464929 1
0.315189468641683 0
0.146572999357259 1
0.0360220964740578 1
-0.324776712596802 0
0.165129784482109 1
0.0852323758812714 1
-0.012008654216775 1
-0.100270882462068 1
0.0341558689922839 1
-0.0926503693563636 1
0.109157454218238 1
0.361037962570683 0
0.112520513759586 1
0.00388489599121312 1
-0.0885886976458364 1
-0.148759352285814 1
-0.168288123364181 1
0.264566962242089 1
0.114737175338296 1
-0.201921954519017 1
-0.0108433354134294 1
-0.117511646176816 1
0.00143885015488453 1
-0.0134150271364037 1
0.0180076058086706 1
-0.0533172940769116 1
0.114394807196883 1
-0.17702269356318 1
0.100613434566947 1
0.0142920235343177 1
0.116259313142906 1
-0.19687835496407 1
-0.299724716552019 1
0.0596658941708876 1
-0.159948891812625 1
0.301184373793203 0
-0.10334164978356 1
-0.0420992222232889 1
0.105485162599992 1
0.0357869973934788 1
0.0537603292270939 1
-0.123737817864266 1
0.0869151738247935 1
0.0574011379863907 1
0.115926600108591 1
-0.3091508179908 0
0.0715068309246698 1
-0.0478686333116092 1
0.124401228896752 1
-0.0283545840204681 1
0.0838274118496942 1
0.00852451059536466 1
0.0289069883726681 1
-0.100039206605462 1
-0.300447615391086 0
0.11413324670511 1
-0.199592323399148 1
-0.152592333883831 1
-0.0772753007729753 1
0.0537762188018441 1
-0.0109532955194896 1
0.0687335271980627 1
0.537270941263376 0
0.151145122269712 1
-0.161895801411019 1
-0.291639205800706 0
-0.0286384814554849 1
0.205681392553433 1
-0.0353769422413841 1
-0.265883904087714 1
-0.239082481910533 1
-0.113190205599555 1
0.0826021574590425 1
-0.0612687798120462 1
-0.0829354862691552 1
0.121322093316438 1
0.0904651020974819 1
0.0812967673391693 1
-0.238945695825132 1
0.195008344343317 1
-0.103621186777859 1
0.051873749202038 1
0.0404698305874217 1
-0.132155925631998 1
0.193949077428052 1
-0.129322372705873 1
0.107009361610595 1
0.166951870735672 1
-0.0784892395409578 1
-0.0387928349539166 1
0.0389186377476963 1
-0.208596228743009 1
-0.195502738713041 1
-0.010373641231118 1
-0.291790080027112 0
0.0924845382273861 1
-0.157094941451372 1
-0.0230938277533948 1
0.0865618638482376 1
-0.219956237842123 1
0.0954444426791565 1
0.0595950364769858 1
0.0946008252113046 1
0.178095358078559 1
0.133520973966517 1
-0.0255771154757105 1
-0.320177697866829 0
0.0360250363392755 1
0.109224278983008 1
0.146976025635531 1
-0.194778603646514 1
-0.00264879312223524 1
0.078757677335655 1
0.0287279457151659 1
0.0537539114248583 1
0.182203086741667 1
-0.109644443729222 1
0.0626608831069516 1
-0.344944807140123 0
0.00111254915230857 1
0.270631326496091 1
-0.0951114651919978 1
0.0965502403822937 1
-0.038571852921308 1
0.216801932418135 1
-0.0994681991464851 1
0.162007238524896 1
0.0703734820595724 1
0.0269608622625814 1
-0.132873947839746 1
-0.157203867157514 1
-0.102462912892494 1
0.136210849691369 1
0.274730196036007 0
-0.0971508727234528 1
-0.092901915761748 1
0.0482415083169772 1
0.141949696854151 1
-0.0825450020293164 1
0.00520566173970751 1
0.0752394491315854 1
-0.191232506502507 1
0.0157165161599605 1
0.0555770240853855 1
0.104901603632321 1
-0.0824303441502306 1
-0.0214113836371416 1
-0.0818586126211947 1
-0.282793433336037 1
0.0702073733793821 1
0.0899551688395555 1
0.0723741255511152 1
0.0529986789049921 1
-0.0210580984831665 1
-0.0301675897116636 1
0.0198562268684118 1
0.0519490977696924 1
0.180102250998595 1
0.162997677211889 1
0.0777173289901046 1
0.194563338263315 1
0.0297129091709646 1
-0.251201783847987 0
-0.0239731381550904 1
0.0372206861524908 1
0.00157081856876855 1
0.0592991397471526 1
-0.0691409249515601 1
-0.165790406070207 1
0.169782418066976 1
0.20474050943585 1
0.038370266543125 1
-0.0520851375034032 1
0.0854451280902018 1
0.00534964700695184 1
0.0212257903992122 1
0.0739140036795999 1
-0.0362033261587421 1
-0.00514409381075502 1
0.0159689667058454 1
0.159482246634963 1
0.134317340270502 1
0.104150831534391 1
0.0368511087811796 1
-0.083464957756719 1
0.0380792404746466 1
-0.0163647844456739 1
-0.0894349679308374 1
0.1785862636474 1
0.0828635338958589 1
0.153212539638102 1
0.00314330357918267 1
-0.0914003254672546 1
-0.0191792021978783 1
-0.0598882653628371 1
0.134967387279284 1
0.201401274942789 1
0.141765351146571 1
-0.0935858834867494 1
-0.161527996178318 1
0.255734290317011 1
0.0972615696318775 1
-0.00394363898011747 1
0.237114671715355 1
-0.00923424403963727 1
-0.129567484096693 1
-0.0390415851922329 1
-0.0173636140873555 1
0.216105236373914 1
0.153030411868477 1
-0.135556105061606 1
-0.173801629339628 1
-0.0268303665117668 1
-0.279689273777693 0
-0.264082600370942 1
0.256159602632143 1
-0.141360317608563 1
-0.169667825052851 1
-0.119150033723333 1
-0.118249629792826 1
0.0164244111110118 1
0.128337454305541 1
-0.114092834386128 1
-0.119822388629819 1
-0.145204661039014 1
0.0221640999453145 1
0.133445259515218 1
-0.0723732915006464 1
0.292003831206612 0
-0.116404272004954 1
0.00100322839349532 1
-0.121803997085088 1
0.0187134141884051 1
-0.106591281766999 1
0.015743650747311 1
-0.0563818783747795 1
0.0530788802715887 1
0.138599857744015 1
0.0620615085897681 1
0.0269717810332718 1
0.140814946188471 1
-0.0324568918117991 1
0.153465199778716 1
0.227972146207757 1
-0.251552772858954 0
0.106723302134168 1
-0.263291955078008 1
0.0628241132430489 1
-0.0947120336286403 1
0.268863218395243 0
-0.0560680918376952 1
0.18817882673177 1
0.115667902345732 1
0.00609960137650473 1
-0.044463490597606 1
-0.28592772195891 0
-0.0172661530203962 1
0.252820609725205 0
0.019420800550364 1
-0.125128951378382 1
0.225521344595333 1
-0.252095635353617 1
-0.103581671315324 1
0.0349464413361457 1
-0.101693261255563 1
0.0556205050459511 1
-0.0322463782062524 1
-0.042502579223054 1
0.149132205228951 1
0.0276790451625808 1
-0.282931491627485 1
0.0422921031655078 1
-0.00487014492234914 1
0.284597276115239 0
-0.156595655671686 0
0.132763284512952 1
-0.025086469295321 1
-0.140077596850299 1
0.31108512296288 0
-0.104878373465827 1
0.0480451454768637 1
-0.127254642267937 1
0.0547116968218398 1
0.227751735999894 0
0.254620291563422 0
-0.0659585637724139 1
-0.200980503003653 0
0.11259960587308 1
-0.161629075874267 1
0.111306120159855 1
-0.0807058873913652 1
0.204863012522532 1
0.173794655410686 1
0.288071081757068 0
-0.115712009305326 1
0.0812695566107161 1
-0.0274555676417842 1
-0.0636368922259038 1
0.00109609296664448 1
0.252005822198155 1
0.0008178984030646 1
-0.0273883263130772 1
-0.0388274784463008 1
-0.0640883873680324 1
-0.250772612364581 1
0.175382631338183 1
0.0658943739465897 1
-0.184127054026979 1
-0.0510571442348928 1
-0.143042767581675 1
-0.162634439052657 1
0.0375643252380842 1
0.016366820972423 1
0.362674243530815 0
0.0891310036538055 1
-0.085676271479713 1
0.00865839272334556 1
-0.0358082789425928 1
0.0978444708800984 1
-0.0110443826194805 1
-0.0709162598720352 1
-0.0783186491627501 1
0.14936545133763 1
0.114606610758288 1
-0.105854977875983 1
-0.157152439419861 1
-0.173248332883782 1
-0.137743862807623 1
0.0676898431981717 1
0.0789729385351493 1
0.045118356616943 1
-0.162040164692992 1
0.169447106636974 1
-0.0427786294770976 1
-0.0535193951270714 1
-0.0974401535413748 1
0.00802539403733843 1
-0.0571315542306562 1
-0.00531687552315594 1
-0.140383913708609 1
0.174170203267251 1
0.043083775971177 1
-0.0857642784227392 1
0.148498096995406 1
-0.0335497966433824 1
-0.0684049954612195 1
0.116852386272605 1
-0.136069689369082 1
-0.165528272734796 1
-0.164833762582238 1
-0.0906180691469146 1
0.302116750153084 0
-0.0596996378019874 1
-0.00913167025568859 1
-0.0909267246359162 1
-0.0492579696523668 1
0.225932796684352 0
-0.103469065450934 1
0.19687353629182 0
0.107440243095309 1
-0.110155092804242 1
0.0517946921716814 1
0.0955201741532279 1
0.387381044509907 0
-0.0136026868907458 1
-0.0548474798153777 1
0.285939860078245 0
0.0102668625273616 1
0.0483254886303715 1
0.0198882873554959 1
-0.251387794497126 1
0.0838020606712865 1
0.0240586570772747 1
-0.00225306109411447 1
-0.0141497784105322 1
0.0714301986302655 1
0.163547220904347 1
0.116981799263116 1
0.0356532197155485 1
0.135238378452862 1
-0.0845301307515944 1
0.109549635255673 1
0.195752915753049 0
0.103376544440996 1
-0.00958167484574838 1
0.0037865773695385 1
-0.021263733630564 1
-0.0200900347378333 1
-0.125891974366688 1
0.0846298456157938 1
0.0150656165781278 1
-0.0339636916942498 1
-0.12532904480178 1
0.16668677719928 1
0.183256928636486 1
0.0313875673073186 1
-0.0384395180173882 1
0.0139749328209321 1
-0.107110808442954 1
0.243513282192116 0
0.0641138346077139 1
-0.255927170090333 1
-0.101113270777262 1
-0.0247042986631723 1
-0.143800790916677 1
0.216727604807993 1
-0.0621730197224792 1
-0.06251444636157 1
0.231112196297279 0
0.0204019860629183 1
-0.0347055171274411 1
0.100347037471898 1
-0.0284945795388514 1
-0.0833112335276243 1
-0.00414166537613321 1
0.0673470600412861 1
0.0978850741895555 1
-0.0504695184775979 1
-0.118594189486516 1
-0.0118715128023238 1
0.038125885076521 1
-0.144801102248192 1
0.153005733839282 1
-0.218368476074604 1
-0.0963514742937824 1
-0.131433867924234 1
-0.114797283077711 1
0.0129682179815574 1
-0.138527939289824 1
-0.0282962974962762 1
0.122574215299171 1
0.245603143673346 1
0.0572617052390308 1
0.131126092786118 1
0.174839378195204 1
0.12971178990475 1
-0.0432599518544304 1
0.0567543248343244 1
0.0424122702843861 1
-0.122199316688135 1
0.235916123094425 1
-0.0863232231254024 1
-0.0025928619521332 1
0.196116631670753 1
-0.0708789300526864 1
-0.0143879546523783 1
-0.133224258844809 1
0.221633035594046 0
-0.314130001247285 0
-0.0694759740076328 1
0.0402229118356278 1
0.0216151381459438 1
0.0795536281801357 1
0.00407879844855979 1
0.0921827539050316 1
0.00618469749982701 1
0.0111019390637765 1
-0.046911941430952 1
0.169068607548122 1
0.0223676829825542 1
0.0963148110847324 1
-0.201529640606438 1
-0.0447140353571801 1
0.15246373599658 1
-0.049019518354806 1
-0.30204764660849 0
0.0851910244148085 1
0.0159896116958796 1
-0.0926846560572948 1
-0.237812131202652 1
0.0989349461301127 1
0.110087660083522 1
0.102839931734617 1
0.100938416945188 1
0.174336071678175 1
-0.00142082315776233 1
-0.147866837986234 1
-0.0794474596786815 1
-0.092820789835148 1
-0.175595137893603 1
-0.00303884883546156 1
-0.152644172036802 1
0.156880452225343 1
-0.0798958647220246 1
-0.12612890773564 1
0.0309805413433186 1
-0.0210846062731182 1
-0.262447409491524 1
-0.0420674670066334 1
0.000110016809332996 1
0.133608344934109 1
-0.292072368622626 1
0.175925888416568 1
0.045759563695155 1
-0.154882026917138 1
-0.144587359728213 1
-0.137533046074054 1
-0.168671702602695 1
-0.171969737907953 1
0.139236546902419 1
-0.158785043136376 1
-0.117215162603083 1
0.00802756589265845 1
-0.0347922285991046 1
-0.423344452457119 0
0.223820177522275 1
-0.221335378283354 1
-0.124795154314096 1
0.100930095588195 1
-0.0461457829885058 1
-0.0578784381482245 1
0.0093172056395058 1
0.0531759230517464 1
-0.106161563128389 1
0.0235922672013873 1
-0.0610940247584753 1
0.152409734335443 1
0.264936890664876 0
-0.0222978846775145 1
-0.01739113271327 1
-0.226884374578415 0
0.0334188034822694 1
-0.0651979447869522 1
0.113338897756984 1
0.055825865883468 1
0.0829377943249212 1
0.0416724066515797 1
-0.20065627106873 0
0.0936416087444269 1
0.219224907983822 1
-0.00995704104778006 1
-0.0929024340587714 1
0.111043402953072 1
0.0896971872640903 1
0.0112893531263373 1
-0.0621416110129892 1
-0.131973398571812 1
0.0112371379465516 1
-0.148821279908813 1
-0.22381610662698 1
0.217426010558239 1
0.201616978603577 0
0.036803905212206 1
-0.116341322099661 1
-0.130039825820106 1
-0.24010591705012 1
0.0770785187673773 1
0.00686162755819349 1
0.252879581775533 0
-0.171655879344484 1
-0.0687415186133718 1
-0.164984630544023 1
0.0536231158433541 1
0.0636581037035328 1
0.10152126676618 1
-0.182452225529278 1
-0.0419498215433699 1
0.0801308227172695 1
-0.274819897799497 1
0.217574678357795 1
-0.0344728631688653 1
-0.146633892502185 1
-0.0520254659576403 1
0.0710044585224109 1
0.128623972641018 1
0.024004013946352 1
0.0783657711307054 1
-0.190171341646536 0
0.115377408164132 1
-0.0644752111057117 1
-0.0228429315913025 1
-0.0577102482480247 1
-0.00839894132167363 1
-0.150528734457409 1
0.007633173376625 1
0.0678323849399365 1
0.130663002531584 1
-0.120207005015951 1
-0.0685870869127069 1
-0.142773556614337 1
0.157451164660776 1
0.0338375523074343 1
0.204435582191066 1
0.0759039376578727 1
0.0665951708389795 1
-0.152614131406149 1
-0.0789653043722632 1
0.191906240265933 1
-0.0846677526035542 1
-0.0314768500347496 1
0.0716047642741844 1
-0.287440844085458 0
0.035120702280798 1
0.238378517514307 1
-0.153184720536955 0
-0.0148554200660754 1
-0.000923315961621868 1
-0.0309820013773505 1
-0.0118117731687241 1
0.233330315669745 1
-0.022298219883757 1
0.0289821231406106 1
-0.152609821510933 1
-0.140954939911541 1
-0.040099380500695 1
0.131847639286265 1
0.233223773639902 1
0.380549055841955 0
0.196458234956345 1
0.191739053227838 1
-0.168249685192378 1
0.0449809052471913 1
0.0508905960328819 1
0.0110415649065157 1
-0.207682444859852 1
-0.121293934842137 1
0.159783832108378 1
-0.228371265596692 1
0.0642413427367505 1
-0.109918365230565 1
-0.207888280439948 1
0.118157240879229 1
0.203862149400552 1
-0.00525431103484706 1
-0.157941501226949 1
-0.0947121729232374 1
-0.0723878189981245 1
-0.0972009285170944 1
-0.0302736860620972 1
-0.0807997836970868 1
0.215265872182346 1
0.143430079797326 1
-0.179992302048804 1
-0.0827224265153973 1
0.0550273781648523 1
0.0834758638932467 1
-0.0744704811327256 1
0.164705846543861 1
0.045652205506657 1
0.281905186068588 0
-0.278857002323972 0
-0.0363658315724397 1
0.00781771726443319 1
-0.089146378063199 1
0.105934027911947 1
-0.134730331562365 1
0.0895292570309739 1
-0.275316934828573 0
-0.163787910369546 1
-0.0307482377027915 1
0.106609990643212 1
-0.0912219496686763 1
-0.0490670469208247 1
0.0814694209374921 1
0.133893516242998 1
-0.0604133976837852 1
0.0060550180503177 1
0.010855082408106 1
0.151333843538967 1
0.0529878767541397 1
-0.162550169291065 0
0.0371768497096013 1
0.0285923384638225 1
-0.0451775910932069 1
-0.0469163291943762 1
-0.0912289984038343 1
0.280911484165795 0
-0.145350468312992 1
0.0579146180202684 1
-0.0383976837146435 1
-0.0895824989917069 1
0.194526925987482 1
-0.134917154564736 1
0.00171834248327632 1
0.0114555509180405 1
0.158782190968219 1
-0.121207944369445 1
0.159520527774254 1
0.00456018182311459 1
-0.306110621824443 0
-0.0620073956634455 1
-0.310600514906122 0
0.0973370506826739 1
-0.0813790023499684 1
-0.135270208228785 1
0.141201850396864 1
-0.144243567803915 1
-0.242278544227712 1
-0.0649047086741119 1
0.0147975789082018 1
0.0220818159152583 1
0.239734176552157 1
0.236539592131688 1
-0.0954348720696293 1
0.0742883297340059 1
0.0312167858434318 1
-0.184721920127751 1
0.110832603583833 1
0.0673003118813673 1
-0.0328455683200537 1
0.0338788849577141 1
0.00489022876982349 1
-0.103167567372579 1
0.14846295418619 1
-0.144179455470696 1
0.0984018072670259 1
0.0909563384711213 1
-0.254860254961337 1
-0.00120561901061458 1
0.0915373950067287 1
-0.141743872966889 1
-0.171120406618074 1
0.211209082536315 1
0.214701159904399 1
0.184387732262096 1
0.119390158113857 1
0.214490657986898 0
-0.0391184931629942 1
-0.104083600137598 1
0.0507447757456903 1
0.20105296977584 0
0.0307125477910656 1
-0.00608758467387432 1
-0.157523229941933 1
0.133767574796513 1
-0.00277508191287958 1
-0.120440989359034 1
0.207655878653292 1
-0.0248196183850582 1
-0.175579188019007 1
0.0760597221302239 1
-0.169662541109839 1
0.0158105531009645 1
0.0276711281997182 1
0.115191265942726 1
-0.0529527868258544 1
0.0332738832990798 1
0.0233243622495668 1
0.116878534263996 1
0.00684570260221781 1
-0.285508491407355 0
-0.00242832334989979 1
-0.133019769015241 1
0.200504148098805 0
-0.0170143360558057 1
-0.066919820596032 1
0.100568999234434 1
0.111802482095982 1
-0.0325396687152278 1
-0.171076852934403 1
0.0834103593047488 1
0.257773309011561 0
-0.142477583769838 1
0.103971177270769 1
-0.102352202585764 1
0.198285585178278 1
0.154799405036194 1
-0.00140020479021436 1
-0.00448710946942824 1
-0.00374393741686677 1
0.0992562025371268 1
0.115341842497171 1
-0.0490913485272091 1
-0.126013382714564 1
0.0625819426813777 1
0.0233265391679298 1
0.135500344619612 1
0.00359513167666807 1
-0.208459553589648 1
0.050541371792103 1
-0.0530298545834723 1
-0.0312872487336529 1
0.141911026522371 1
0.0754391283455919 1
-0.118347496635436 1
-0.0579652981208581 1
-0.0404885952490321 1
-0.0465656534175364 1
-0.0874336438238698 1
-0.224469408129491 1
-0.0971523971050928 1
0.442810088191955 0
0.0627212167170284 1
-0.0635401868002931 1
0.0232589187960448 1
0.0328080329201361 1
-0.116089252017684 1
0.131100533407905 1
0.131835991303531 1
0.191578914585108 1
0.138830262615394 1
-0.183662386966318 1
0.10480663323361 1
0.0941400044315693 1
-0.0787742044869072 1
-0.122190986423984 1
-0.0208216670346752 1
-0.023872877577704 1
0.30884699172623 0
0.204222979610605 1
-0.0305016456287459 1
0.149209191937194 1
0.0403764417470306 1
-0.0120432979344136 1
0.0810152583056131 1
0.0141020711633101 1
-0.0372895390413768 1
0.134785879002543 1
0.0567164487084252 1
-0.245689878826252 1
-0.108444824257861 1
-0.171077170545401 1
0.0161919168932849 1
0.0486358920176632 1
0.102076615002441 1
-0.133695701602117 1
0.0452807419130287 1
-0.0332352936666436 1
0.112901997303203 1
0.00298977328895007 1
0.285371500504963 1
0.0253831092857725 1
0.282898416196685 1
-0.058592437306941 1
0.219080953527048 0
0.0208769569189366 1
-0.0611982367744438 1
-0.0720056480577095 1
0.0662519505429685 1
-0.215869161879021 1
0.221471461932328 1
0.0226106736411278 1
-0.0555819780963006 1
0.101299561451851 1
0.319511657574156 0
0.0328802366029449 1
0.0779377951433493 1
-0.036397140912186 1
0.0230154485454843 1
-0.106134320644591 1
-0.0485944491256178 1
-0.307214532334091 0
0.0761985873942524 1
0.0501801475346207 1
0.16987646305939 1
0.00693408316460631 1
-0.00799739013481753 1
-0.166988656890824 1
0.0346449810366508 1
0.105439932410893 1
0.127852803968816 1
-0.235351871267013 1
-0.190650699098086 1
-0.154954456040315 1
0.0386633349810984 1
-0.185271454478334 0
0.0043455639943169 1
0.0566316583874867 1
0.267570121103215 0
-0.129996597709745 1
-0.000524963381606201 1
-0.139647784815564 1
0.109539298580812 1
0.0233676722708392 1
0.166906919561695 1
0.119738681917027 1
-0.0400768845828209 1
-0.137700936055158 1
0.173680335383069 1
-0.0352680296472301 1
0.265536843703602 0
0.24684922816231 1
0.10625797174396 1
0.039132361982428 1
0.174085993268068 1
-0.0442071669273545 1
0.186888072700445 1
-0.0201033812742341 1
0.363205508159245 0
0.0775558617595766 1
0.0765938839954361 1
-0.127495497242289 1
-0.134351377221993 1
-0.186872832999064 1
0.0835805656387852 1
-0.330495809369451 0
0.0945276240295555 1
0.18015942011358 1
0.078342735730208 1
0.0352273157903506 1
0.210114049167375 0
0.0300577700542778 1
0.0999885545771354 1
0.105154734843881 1
0.143744353170511 1
0.00848020698337598 1
-0.214188435863877 1
0.0853771975934818 1
0.0764670245120193 1
0.0711474933042275 1
-0.0109799985261253 1
0.223917436097036 1
0.267524212520557 0
0.144000156353377 1
-0.0505380711658546 1
-0.078621460857646 1
0.203834504871586 1
-0.235908756026434 0
-0.0224580540834031 1
0.0961792691009947 1
0.0908433800231141 1
-0.0232804406599598 1
0.1515381304836 1
-0.0963571007784074 1
0.0765284448184996 1
-0.0357643927007274 1
0.0286547863501896 1
-0.02087913891349 1
0.0276204569460947 1
0.146335633103225 1
-0.166101077603144 1
-0.018577180645982 1
0.130473777722036 1
-0.127564503188967 1
0.229674397813192 1
-0.0889265044534154 1
0.0167877333697156 1
-0.241677476419862 0
-0.0476036088068445 1
0.0534750666470146 1
-0.0375020184717055 1
-0.106303657622823 1
0.0451140974252091 1
0.0170937362003731 1
0.256753750351423 1
0.0954277857988593 1
0.042411054909149 1
-0.0879668937788972 1
0.173833098168462 1
-0.117698710641265 1
0.107316738267512 1
0.140757930344187 1
0.0100368561054172 1
0.164002181455326 1
0.328685949296274 0
0.0641502668879779 1
0.239346069917341 1
0.239567371551904 1
0.159959101647544 1
-0.182593214478336 1
-0.313150295963833 0
-0.027644585799856 1
0.0179895907774703 1
0.146314778009176 1
0.22165812784407 1
-0.0792751621154045 1
-0.0287423534468019 1
-0.139996605264327 1
0.163397052187875 1
0.14905082557537 1
-0.223877667889193 1
-0.108003375355939 1
-0.0058913227303076 1
0.236094085514652 0
0.0271042418038322 1
-0.321778999973748 1
-0.104960710981531 1
0.00222824943040142 1
-0.272870335966458 1
0.123958824390307 1
0.124174777754072 1
0.0676203387357885 1
0.0891864709976533 1
0.0159474644807052 1
0.0602137802251547 1
-0.188815615577313 1
0.0794804353607808 1
-0.149135704570443 1
0.0623017078253121 1
-0.0860683370120242 1
0.154299932892995 1
-0.0461332493917794 1
0.107756891908368 1
0.0120911874413043 1
-0.0868518787748297 1
-0.158391760100259 1
-0.123045286176716 1
-0.234687353890131 1
-0.105003678385223 1
-0.107130380194468 1
-0.131586267132176 1
-0.188548874211867 1
-0.176221187978839 1
0.324455856704381 1
-0.0272976667373272 1
0.0114413067907911 1
-0.137768404900872 1
-0.20624514718809 1
0.015533443841873 1
0.0272307559798875 1
-0.2510813636027 1
0.0887702631879835 1
-0.0096314676262443 1
-0.244308851156341 1
-0.0121258865241837 1
0.0138839739947029 1
-0.11297396736126 1
-0.0433052091310013 1
-0.000965615398726041 1
0.00195158623953004 1
-0.0163470611326764 1
-0.109711814816657 1
-0.131103894259268 1
0.181646045399606 1
0.0180773984196225 1
0.0235639805835765 1
-0.147806880353876 1
0.00786429954989656 1
-0.00244845810326079 1
-0.0282420698690219 1
-0.0628466262280454 1
0.0263483919816407 1
0.165021645206312 1
-0.082561386475016 1
0.0497429221095289 1
0.025606227476089 1
-0.0231703668064123 1
0.0313562431298914 1
0.193193261966738 1
-0.224997635060349 1
0.184075003754143 1
-0.223805557843781 1
-0.202213252828857 1
-0.0477089517429291 1
0.0914203834891197 1
0.122130276720292 1
-0.0965994939928407 1
0.222030797060846 0
-0.156765921922942 1
0.0776967683736151 1
0.191835587751784 1
0.00894912264429247 1
0.108871522987088 1
-0.15029154513655 1
0.0393225655678147 1
-0.0354904751430864 1
-0.184548309234986 1
0.237803150729669 1
0.19209060292582 1
0.141783088979047 1
-0.0295539055926746 1
-0.0191074737558244 1
-0.0544228637776257 1
-0.0146019905392078 1
0.12765840698661 1
0.259778612472687 1
-0.152707990855448 1
-0.0612306986927597 1
0.162021829204326 0
0.0425823766156215 1
-0.029394276669756 1
-0.15610949550547 1
-0.159899431805755 1
-0.144829225920183 1
-0.202110379532186 1
-0.14089343881472 1
0.0583975211827486 1
0.0076567478002702 1
-0.0834620603324156 1
-0.0558828062139567 1
0.268578240584235 1
0.163483343209285 1
0.203860648043312 1
-0.243273641714236 0
0.21395330342203 1
-0.0514875596630118 1
-0.221002626189509 1
0.186571950595975 1
0.00712223524194137 1
-0.0284347592047501 1
-0.202138993200153 1
-0.190565198548643 1
-0.136042216970259 1
-0.0142401058380991 1
-0.026143611590396 1
0.018327212491142 1
0.0592599485375941 1
0.0870205677305497 1
-0.109180390838799 1
-0.104427437480967 1
-0.200304494576177 1
-0.028268087495925 1
0.255042638487723 1
0.051049948531937 1
-0.0796032406223596 1
-0.161873285609064 1
0.151457469134602 1
0.138670521541319 1
0.03024077320424 1
-0.0172275400489788 1
0.0797969666096892 1
0.0475979354757262 1
0.130841185492713 1
0.0841103075111162 1
0.198773181129177 1
0.0352606333566608 1
0.29632496203812 0
-0.0948620572530681 1
-0.214971885204271 1
0.266582468604497 1
0.0540891785672233 1
0.083191487709025 1
-0.0517518704078216 1
-0.199962573579547 1
-0.0829065851388614 1
-0.0745640597776695 1
0.0862796402081873 1
0.163070580043449 1
-0.0978352133586624 1
0.0353222819475253 1
0.078218896280008 1
0.171612076311595 1
-0.29201750900157 0
0.0210768777955515 1
-0.169105361623415 1
-0.196815048446261 0
-0.0628543897958806 1
-0.0254262015413648 1
-0.0537129502902268 1
0.207330463428128 1
0.338572439746581 0
0.165097661369421 1
-0.0859556885444866 1
-0.00146905452646385 1
-0.00878844869000537 1
-0.189727450600967 1
-0.186805050714704 1
0.0663330355432474 1
0.122541078976793 1
-0.108631195364917 1
0.0597564519684189 1
-0.0112447356450077 1
-0.164900136745147 1
-0.0300873311862875 1
-0.11778794185694 1
-0.146176940751648 1
0.167411722350334 1
-0.313778458540441 0
-0.0111189908675014 1
-0.0788988204674286 1
0.00902291443033983 1
0.0553772442603594 1
0.0227089491723321 1
0.0120604192417634 1
0.137761121583923 1
0.0432507660295971 1
-0.0312796768531568 1
-0.383003226559582 0
0.225591973132234 1
-0.0811885726572115 1
-0.168873585999399 1
-0.0132502318977569 1
0.0657865954408889 1
0.027764443307659 1
0.170774599111712 1
0.0518658286377589 1
0.0216333817423886 1
-0.0562680856631288 1
0.222068451468205 1
-0.350357880634274 0
0.0418227942651822 1
-0.14854274188026 1
0.343716020650587 0
-0.104151022190914 1
0.0150860885359841 1
-0.163458232263157 1
0.0934688886686209 1
0.0432878231866191 1
-0.309553757363605 0
0.0232802684511072 1
-0.0544063633590083 1
0.0316165680988418 1
0.155321062947046 1
0.035897211694736 1
0.132805608223806 1
0.018226503461525 1
0.0712958511913803 1
0.158096948318717 1
0.0371161367950798 1
-0.212545293271415 1
-0.171313342447886 1
-0.0528080565006275 1
0.105173563457326 1
-0.0320486597104133 1
-0.116129284604856 1
0.106620195084401 1
-0.0217454157704183 1
0.0435761874975119 1
-0.0813022790751577 1
0.0367657416043585 1
0.192114553585424 1
0.139581172311545 1
0.0494446015045918 1
0.115393960115659 1
0.103531761342015 1
0.0708458778800996 1
0.0497228752900201 1
0.0449970295692351 1
0.0303901860002367 1
0.113983329174143 1
0.196155812537167 1
0.181967612368357 1
0.0102934393654592 1
0.30085761925239 1
0.177713130586327 1
0.043276497801999 1
0.0546888716414948 1
-0.0016474075026791 1
0.0758869061154433 1
-0.259356321748372 0
-0.00972463880456336 1
-0.187309554660919 1
0.0641906279414149 1
0.0816907556191923 1
-0.146982848155464 1
0.0134837866425558 1
0.0991740818425553 1
0.239720332005505 0
-0.343697028126645 0
-0.10847754669207 1
-0.00508663532035036 1
-0.120576051148651 1
-0.0429344472450087 1
-0.131509582415276 1
-0.160130924475791 1
-0.259751995610577 1
0.0291224988286025 1
0.0140976511210448 1
0.113007275753641 1
-0.269932964718454 1
0.150020830378517 1
-0.0903380363834358 1
0.115198303432644 1
-0.0628237963873435 1
-0.058502148325791 1
-0.162251287997479 1
-0.17724215175645 1
-0.0339670150468674 1
-0.120160829437889 1
-0.0456048779609743 1
-0.0457660412800404 1
0.224129830062948 1
-0.0678692381856657 1
0.0896128242631943 1
0.102267545585786 1
-0.0155574804557897 1
0.206233582278399 1
0.056696307464253 1
-0.0734956055784235 1
0.0322500567090969 1
0.186485252445247 1
0.41068291418513 0
-0.137585018657365 1
-0.150470142809106 1
0.0944771625839877 1
0.083132745219939 1
0.0328158126801719 1
-0.162996566430131 1
-0.0486979674973562 1
-0.0604791150833037 1
-0.233656991479977 1
-0.219759116602535 0
-0.0959484302793214 1
0.0475579593955893 1
0.147385345204457 1
-0.0297751907549832 1
-0.157772048452861 1
0.00234358377888624 1
0.0634963615004582 1
0.0847576437740335 1
0.0196560507705258 1
0.0603259153554555 1
0.340632374047817 0
0.172705017767473 1
-0.109040652432369 1
-0.0954066729324727 1
0.205904051777868 1
0.182204490826061 0
-0.0949966150809412 1
0.259574039044171 0
0.0340500361783906 1
0.0837117970662537 1
0.0387519347159405 1
0.0609806363216565 1
-0.0734420457824954 1
0.210401713632349 0
0.0700490475760633 1
-0.0474467283250822 1
0.186381193870627 1
-0.281783641293559 0
-0.446186997264798 0
-0.141415488720918 1
0.0926548792437772 1
0.144602323515092 1
-0.086537840674852 1
-0.320297188362341 0
0.016984459121985 1
0.107038037298585 1
-0.239478773733291 1
-0.137873354665056 1
-0.0222086169903856 1
-0.143791409822193 1
0.266670116291133 1
-0.0982610172240698 1
-0.077136315060384 1
0.0684299457674799 1
-0.0610940780358395 1
-0.289372531300575 0
-0.0650640129445187 1
-0.319396932828545 0
0.0307133270488252 1
-0.0271852936524752 1
-0.161259594775371 1
0.116566963999686 1
0.235933079653042 0
0.0342730913251706 1
-0.00956999501702591 1
-0.198724302849319 1
-0.114353003134641 1
0.166470313478606 1
0.0725415267181325 1
0.0284278739097317 1
-0.169040421115462 1
0.0913576477163696 1
0.0607601316628816 1
-0.00555930574923259 1
0.12825066293615 1
0.0465261415056794 1
0.453885166568445 0
-0.156854324368195 1
0.0373376626047193 1
-0.108158411012558 1
-0.038119738714903 1
0.0880820730404941 1
-0.0912887407272125 1
0.100364173172805 1
0.00720332262655053 1
0.13916335962484 1
-0.0229888896329934 1
0.0518722166672261 1
0.00891133799880761 1
0.186660649911098 0
0.188682908711791 1
-0.064434407104674 1
-0.065099861164792 1
0.372359956580227 0
0.173561881050892 1
-0.0989266599187275 1
0.111074254888086 1
0.0987978060362878 1
0.12182882181821 1
-0.127457862662483 1
-0.110227543987454 1
0.179864230581955 1
-0.0885548192313822 1
-0.0696412897661682 1
0.109988028934565 1
-0.0675990470616356 1
-0.108151229365457 1
-0.132836750153969 1
-0.0348914836207371 1
-0.199121299260062 1
-0.0760325562427391 1
0.175670476004559 1
0.0366548042201701 1
0.181669603947402 1
0.0781330922503681 1
-0.192548238682777 1
-0.104999862421457 1
-0.17840152701807 1
-0.147777871278009 1
-0.0124030237919563 1
-0.0735103615686755 1
0.0506960294412031 1
-0.0495500370678673 1
0.0135369686553786 1
0.0354052058873872 1
-0.221636555683438 1
0.210932234902762 1
-0.251322513805542 1
-0.172118549191913 1
0.11169831930593 1
-0.107115322890901 1
0.0749169248126637 1
0.00373639383114805 1
-0.173394344759761 1
0.0323410603170068 1
0.0507574617793431 1
0.0397449061348127 1
0.083544393485951 1
-0.0889581731800038 1
-0.233869080773699 1
-0.0514211248434047 1
-0.0176059016772502 1
0.457102428001777 0
0.097608367802002 1
-0.0324875877469776 1
0.336483704168946 1
0.19294838720996 1
-0.0038308773656888 1
0.0855100227210741 1
-0.110919607524563 1
0.0487504222118855 1
0.221076762620072 1
0.183513645044984 1
-0.0045479343484389 1
0.0280609166144581 1
0.00297150906847237 1
0.138265740579541 1
-0.251177319493309 1
-0.0341252761645575 1
-0.0504068002995441 1
0.13319804934131 1
-0.0463636993761601 1
0.0844636328887579 1
0.0715791644602664 1
-0.103739051860018 1
-0.0932281866269512 1
-0.229054515839748 1
0.0413302943585562 1
-0.150544576019766 1
-0.240267665437495 0
0.188450055405873 1
0.134993583053396 1
-0.239874012792553 0
-0.0129632788542677 1
-0.0818264462546564 1
0.123907356531685 1
-0.282467798580289 1
0.068510297851676 1
0.0761557076158027 1
-0.160358754481794 1
0.0325497615665086 1
-0.0883101184134064 1
0.182329096053563 1
-0.15002228308882 1
0.00801092842672651 1
0.0412110482346895 1
-0.0313899436265474 1
-0.0558047714217204 1
-0.120798823733538 1
-0.0633652720102616 1
0.120298159202602 1
0.00178537860738586 1
-0.252778693487461 1
0.237393337052872 0
-0.0992724765719148 1
0.0231266990366582 1
-0.0931187571871404 1
-0.0433454409263008 1
-0.041919363743998 1
-0.038800015993229 1
0.38105874693658 0
-0.223287960071998 0
-0.0453336652276458 1
-0.0785514816716047 1
-0.137372516744524 1
-0.0594982851716414 1
-0.016789164069285 1
0.0759932837063703 1
-0.061976229972976 1
-0.305068938829281 1
-0.0827867756246901 1
-0.0998212050079475 1
-0.119146085843133 1
0.00780382589002295 1
0.0925311239643625 1
-0.175173013914542 1
-0.0748751923981294 1
0.404073373231197 0
-0.0604757854206788 1
0.0948334294697318 1
0.0947429341559826 1
0.110928836965103 1
-0.101902085655344 1
0.0546467456009143 1
-0.119177824858159 1
-0.0203445758097609 1
-0.157117001799461 1
-0.220695005080018 1
0.0564107073854934 1
0.197753588609599 1
0.0974850738925122 1
0.0541355194267616 1
-0.0442947870695056 1
0.0434685952719472 1
-0.0410963617220086 1
-0.0823210750683941 1
-0.168116863344642 1
0.0295590950956605 1
0.0262748061976533 1
-0.100868400955089 1
-0.139769097919776 1
0.0339220941411839 1
0.0968735091910589 1
0.0859205541602887 1
0.0485310517516064 1
-0.0734434412180668 1
0.0243251089485048 1
0.187894397548874 1
0.167068846033351 1
0.043363406943009 1
-0.249016289576942 0
-0.121462011393249 1
0.294996179866101 0
-0.124754554079377 1
-0.0932344570686572 1
-0.047790392567221 1
0.0655643841700975 1
0.00068312746894008 1
-0.0572323895702957 1
-0.0742321265253067 1
-0.0581259291409028 1
0.152804517452667 1
-0.168523435675642 1
0.0638833786329043 1
0.107753495573595 1
0.0128426446921815 1
-0.149802821448062 1
0.243305586738352 0
-0.0330516772346204 1
-0.0125391652237372 1
-0.0307134589918081 1
0.0377371979006381 1
0.165909490472249 1
0.00356393425076318 1
0.306287782715624 1
0.175907823991183 1
0.227448628333045 1
-0.216747892578389 1
-0.0203589576255142 1
-0.0591567484797322 1
-0.135049378189502 1
0.0232873782152294 1
-0.250688808908989 1
-0.0865738839095948 1
0.0339471926693327 1
-0.133796769355316 1
0.040682465485973 1
-0.0824692657952518 1
-0.00981174619791297 1
0.0682520803227937 1
-0.00660943049951727 1
-0.230753877335334 1
-0.0064491978718721 1
-0.0487470561720861 1
-0.113041454222318 1
0.00741914923690374 1
0.0984767056993368 1
-0.375210253923165 0
0.0638711004256531 1
0.274257897822848 0
0.00167308082576671 1
-0.0864440225057465 1
-0.0191211635234272 1
-0.0753286460170929 1
0.172479699702963 1
0.00724267917581567 1
-0.344967035417395 0
-0.0288399283489955 1
0.186711653625654 1
-0.0714839221893356 1
0.338254576905145 0
0.0660176761755997 1
0.137554238379531 1
0.0453613034834797 1
-0.0276113095361536 1
0.120283405769448 1
0.0447941004278626 1
0.0768956546882987 1
0.232418934265934 1
-0.224542737773654 0
-0.209789736082493 1
-0.0991126843993749 1
0.040990897828864 1
0.258381510429193 0
-0.0153309174560557 1
-0.0447686877516117 1
0.0719056209691011 1
0.0494074748878318 1
0.0234981391650727 1
-0.0804901609074586 1
0.0512091670717154 1
0.0828626032009019 1
0.074099383747798 1
0.166021326426762 1
-0.184528770270078 1
0.0780106664449789 1
0.249874497902417 0
0.0232698515743915 1
0.0156216568085514 1
-0.0229120933128377 1
-0.0325724879150494 1
0.154870140808426 1
0.00322959852846206 1
0.118454149491865 1
0.256152929723639 0
0.00657942450071041 1
0.0369372534993713 1
-0.195439198852269 1
-0.198871741584258 1
0.0744818390678589 1
0.0936413341655987 1
0.0382444663562852 1
0.0406427875202831 1
0.00721340548565356 1
-0.19625164432735 1
-0.122071021443287 1
0.0972288859341638 1
0.0819224052387992 1
-0.0457058897922358 1
0.0270797185234014 1
-0.0637969553710799 1
-0.272286244941399 1
-0.213564983226331 1
0.0860129340112293 1
0.0723668383625673 1
-0.0821900006406049 1
0.0315818665945827 1
0.0143672010940407 1
-0.17394828188982 1
0.0242717377733719 1
-0.0171685873268636 1
-0.120682189704957 1
0.041573084546908 1
-0.0168183410738788 1
-0.00815722444204234 1
-0.0687782068450858 1
0.0426693847922642 1
-0.0126564816528216 1
0.0485842596938648 1
-0.0083449966567649 1
0.131043957146627 1
0.010303666998679 1
0.036224914254107 1
-0.0632320776848698 1
0.148706551105739 1
0.0183449341325072 1
0.109014936137519 1
-0.0558194765403384 1
-0.317152173071834 0
-0.164223586002121 1
0.0928393854202485 1
-0.165187954434628 1
-0.019904919453824 1
0.0107863543741129 1
0.117367773443904 1
-0.225484603878763 0
0.264609382700816 0
-0.0108834197082808 1
-0.177976651779716 0
0.0587496469129296 1
-0.0853907523781344 1
0.0452335502584439 1
0.125741356990022 1
-0.0113789630688723 1
-0.181248909271366 1
-0.21646072836981 1
0.307080858426321 1
0.0288954359966798 1
0.181170576490605 0
0.164633251708875 1
-0.113849666783536 1
-0.00994665401498459 1
0.0372620704153917 1
-0.092726352306663 1
0.051820834474339 1
-0.0866277511461648 1
0.268993954715616 1
-0.111083706406881 1
-0.100377270683204 1
-0.202708982857214 1
0.142319478358298 1
0.0760539736406008 1
-0.147489994976453 1
0.155801620216461 1
-0.30443612030788 1
0.142714152633561 1
-0.0212514526816005 1
0.0195089128330351 1
-0.186796610576062 1
-0.0172213671993164 1
0.041949671681238 1
0.158085206302497 1
-0.202607423782618 1
0.0178825613579316 1
0.216901698332604 1
-0.21176334807257 1
0.0900299928701281 1
-0.0124954544572617 1
0.0191170289994546 1
-0.00160854993632576 1
-0.204696658085197 1
0.121046180485952 1
0.0484496408296515 1
-0.102431459194886 1
0.0772404932191363 1
0.0478998604770719 1
0.232120057678274 1
0.147345701958026 1
0.271650016219324 0
-0.0692769206887395 1
-0.161708022463439 1
-0.158874536965646 1
-0.0615649538263565 1
-0.166702427350945 1
-0.0170631997146713 1
0.0516092721892363 1
0.0874986742738437 1
-0.164635565876168 1
-0.0241029538171242 1
-0.121909003954365 1
-0.0518885394751744 1
0.0225645686661503 1
-0.0644402003519901 1
-0.0491694822580582 1
0.00437685798002594 1
0.134337074347598 1
-0.0844750495483861 1
-0.165948399175397 1
-0.137874946216701 1
0.0143287846467889 1
-0.209886283462783 1
0.0606680536253763 1
0.0263669270468886 1
-0.0146250158626649 1
-0.246517132095075 0
-0.027483083067211 1
0.187678696986117 1
0.102181816005857 1
0.057346531687411 1
0.125028948245075 1
0.0819296607952945 1
-0.0829868427015992 1
-0.0949077411650147 1
-0.0825249097718697 1
0.0460196528837397 1
0.22193782459316 0
0.0397648560074256 1
-0.0352481872659124 1
-0.0345943764026851 1
0.172426795141697 1
0.137391734872428 1
0.0200137615993307 1
0.131997070622488 1
-0.0628584531461296 1
0.123753976024188 1
-0.0463038501258536 1
-0.0668158271650186 1
0.13917233806423 1
-0.121555121957213 1
0.226256201586609 0
0.0189239421134131 1
0.108857056792024 1
-0.0281992843197498 1
-0.0842083320770366 1
0.269711794243141 0
0.122623624555999 1
0.194921834642871 1
-0.0768654657181334 1
-0.00565114024610143 1
0.0707811619680415 1
-0.3774136064617 0
0.0191722247100829 1
0.045383056321468 1
0.173052539977063 1
0.00475046491828661 1
0.0911891066759124 1
0.219515952487567 1
-0.396121895335502 0
-0.0923241038349074 1
0.0452073042099994 1
-0.0921852200034217 1
-0.217118444219522 1
-0.0234703684832059 1
0.207514482953071 0
-0.0934320833423307 1
0.0371495025227487 1
-0.00171669878475838 1
-0.0146899407499534 1
0.0824479551150461 1
0.223448857584745 1
-0.159688384027718 1
-0.028243924023412 1
0.00444398600864169 1
-0.234863485111218 1
0.0580769767458336 1
-0.0397434594175664 1
-0.0866313389066355 1
-0.214832725766737 1
-0.169825114808957 1
-0.0166264188818484 1
-0.122995766052424 1
0.0379757065818688 1
0.0117439619365059 1
0.0583810240762479 1
0.117404790284111 1
0.009386568644212 1
-0.117890940413713 1
0.282824250285224 1
0.154829289018355 1
-0.133597622427171 1
0.0117882633781148 1
0.105307547027627 1
-0.00521121460217181 1
-0.0981747696552738 1
0.142731013168146 1
0.0176882132705669 1
-0.117696509863536 1
0.12144190346347 1
-0.12376708766295 1
-0.242740175259283 1
-0.002359489158617 1
0.00488224710706504 1
0.0938142224780812 1
-0.0668867932165978 1
0.0753812672416967 1
-0.159737488336639 1
-0.0608933995731499 1
0.141075396899245 1
-0.0217981914264326 1
-0.0040691866927495 1
0.059838719488671 1
-0.026308035254412 1
-0.0333357225041325 1
-0.214719127763632 1
0.116217936327324 1
-0.240284065315514 1
0.0611104895865021 1
0.0792060686881637 1
0.201805618016816 1
-0.204260006926115 1
-0.0127813841361036 1
0.0119272117315038 1
0.0491188641173481 1
-0.135645114813909 1
-0.0998020546928133 1
-0.151314048679942 1
-0.082289574355344 1
-0.056459297971541 1
0.0395738235580824 1
0.024661199999949 1
-0.108301816955959 1
-0.0287970918929042 1
0.0106818200037066 1
-0.0187169748489997 1
0.0867628246330506 1
0.166418509467823 1
0.0286168475067185 1
0.101406689313623 1
0.153414079964359 1
0.0107575760339512 1
0.0915362853091606 1
0.0962037156910634 1
-0.0650525543775721 1
0.217042911722234 1
-0.0686797097447973 1
-0.171883279639377 1
-0.0331532821727687 1
-0.0190884966976336 1
-0.0405526863605333 1
-0.0130745590739749 1
-0.0458189110076984 1
-0.0367860590515325 1
0.0626787534566639 1
0.138295842049734 1
-0.103790077939037 1
-0.0965645234608194 1
0.0241231835530282 1
0.198208880447815 1
0.106449946772169 1
0.0562200289460874 1
-0.0529002369769077 1
0.131086204532181 1
-0.10412844509427 1
-0.169988581349037 1
0.0377325730855567 1
0.00961236111702723 1
-0.100061432276672 1
-0.100658631918826 1
0.13127020812174 1
-0.048436918011899 1
-0.155721936376431 1
0.147138644899483 1
0.010666549877334 1
0.0977403372019444 1
0.125915438612752 1
0.112769350245679 1
0.0353962219730923 1
0.0486129286965271 1
-0.0542303925151804 1
-0.0726830190984989 1
0.101106911253216 1
-0.156440027356156 1
0.0808845109034928 1
0.048652254569885 1
0.0291419886711117 1
0.0188861194411418 1
0.0672255795997558 1
0.280244599695956 0
0.150527718245121 1
0.0181285127583449 1
0.119182849334785 1
-0.129769201749761 1
-0.0898794781182704 1
-0.218501202458062 1
0.0433776212050911 1
-0.0568815248711535 1
-0.106900134964203 1
0.207534594523876 1
0.0830318852373223 1
0.356744500001404 0
0.018652048763992 1
-0.226505847760517 1
0.155951256642173 1
0.060080905392356 1
-0.202351993677036 1
0.187923056983541 1
0.0441509790236891 1
0.0291061212603236 1
-0.12430656304356 1
-0.000311932919623541 1
-0.114391375974078 1
-0.0382919373349394 1
0.0171558010738215 1
0.0595030412037224 1
-0.00779547577546456 1
0.166508152379378 1
0.0191352426920817 1
0.0664706021052236 1
-0.0513768670442894 1
0.141976145675887 1
-0.160028077295178 1
0.113949014464942 1
0.202591760497938 1
-0.212902171651323 1
-0.000603358953657274 1
0.0203551470370523 1
-0.0506699396925157 1
0.0643133137214988 1
-0.205491143828983 1
0.0787195953411422 1
-0.0530533040347936 1
0.0580474751066014 1
-0.162123230053553 1
-0.0329454220214012 1
0.0837428918238487 1
0.118542571432148 1
0.210124003060005 1
0.182352852636029 1
-0.17186424104902 1
0.0163237595653202 1
0.126060987580365 1
0.110125441689733 1
-0.054904134062287 1
0.203064427571751 1
-0.110268323268748 1
0.0484455477849098 1
-0.180330751630977 1
-0.131470500487861 1
-0.148270375348776 1
-0.00666092627689091 1
0.210260294821863 1
-0.0538011944638959 1
-0.0237464334608441 1
0.0375711050597917 1
-0.0136921604090072 1
0.135562348042027 1
-0.0113179348977518 1
0.0264341330153927 1
0.196224030844584 1
-0.0238471031750433 1
-0.102902303958473 1
-0.00937500885136924 1
-0.00322663577257843 1
0.10579673492418 1
0.0602523084119494 1
-0.0134000897867678 1
0.0858293637449433 1
0.035253107435974 1
-0.131410990941429 1
0.000551752245192473 1
-0.266666795244063 0
-0.199994879193067 1
0.0494897797325308 1
0.114229133363308 1
-0.0957862110130501 1
0.0230353644511306 1
-0.220756433168046 1
-0.0956585162742902 1
0.100740741682538 1
-0.259381457484191 1
-0.219838338652303 1
0.22844287700452 1
-0.156937924403458 1
0.281600780451882 0
0.116348828446939 1
0.124114739803812 1
-0.0199635524805814 1
-0.170351279160333 1
0.16646769975892 1
-0.205519629347436 1
-0.0750760424393369 1
-0.0953405821905529 1
0.072325190438808 1
-0.102480581277772 1
-0.0267074046741412 1
0.0626044275781681 1
0.146065269351538 1
-0.0988168309506202 1
-0.0841458625307518 1
0.26861127339396 1
0.00904835121062075 1
-0.0923696815989002 1
0.277071459733172 0
-0.224676727951782 1
0.145783994187819 1
0.110219675392222 1
-0.0374587769513146 1
-0.052428836459495 1
-0.175856282440629 1
-0.0695563189712035 1
-0.0935214382946899 1
0.055473604927203 1
0.0327534286044301 1
0.0565441257500553 1
0.0348181786273032 1
-0.0684053595731643 1
-0.0977338573692885 1
0.00478288019194985 1
0.296396209099827 0
0.0108584523430157 1
0.018233978874519 1
-0.0406350380697561 1
-0.02597988679182 1
-0.0247205602330878 1
0.222855108677105 1
-0.0589429649345004 1
-0.0973333123049162 1
-0.0666346785709318 1
0.0611536433433483 1
0.0304954183345134 1
-0.00844184910270693 1
0.0712130822081839 1
-0.0733236090916409 1
0.239558217762489 1
-0.0958747541204333 1
0.114213400493116 1
-0.204443446695323 1
-0.0965892217987519 1
0.0065648645926501 1
-0.0119487960864179 1
-0.0272110488704491 1
-0.29575499141489 1
-0.173824333748756 1
-0.189126165671105 1
0.11975347777722 1
-0.114658511336597 1
-0.0572176257177687 1
0.00224597653129977 1
-0.0269019118026719 1
-0.0555296280463931 1
0.162545465503848 1
0.134142110789281 1
0.11433897647446 1
-0.0553998408947919 1
0.108175658459243 1
-0.17626529504466 1
-0.0211054008359457 1
-0.0995659510730011 1
-0.125306385148503 1
0.0162293057251316 1
0.108353824223557 1
-0.157410658421089 1
0.174636757483142 1
-0.142261087803046 1
-0.0621818733950436 1
-0.0045103029418058 1
0.0330843135679812 1
0.0354563457046773 1
-0.0706292468659176 1
0.0157133276074603 1
-0.144297447809571 1
0.019657920246021 1
-0.0611321875907504 1
0.321116960569342 0
-0.00392384021602805 1
0.106713658159044 1
-0.0397844984420941 1
-0.247009046910584 1
-0.0669167333021436 1
0.000811443039753508 1
0.00426258682393985 1
0.0484088294025047 1
-0.04174849889013 1
-0.228915103795225 1
0.188609579697552 1
0.0535325955676355 1
0.394044640096134 0
-0.0489789035892016 1
-0.242633503327463 0
0.0899681138506972 1
0.13182251552737 1
-0.0205623167244611 1
0.110588141190113 1
-0.0991052175527884 1
0.0527303104462129 1
0.0672985428851617 1
0.0897002263247597 1
-0.113292401910804 1
-0.165841676302447 1
0.307880640678251 0
0.0808670147112407 1
0.0473895476720482 1
0.00413117794200287 1
0.217817317081235 1
-0.39218339123694 0
0.103156613951381 1
-0.212101463175758 1
0.0641280455124139 1
-0.126651199401831 1
0.141225497406672 1
-0.00512618331373013 1
-0.0576761179280004 1
-0.0852073307153523 1
-0.0961550374392947 1
-0.149074030972271 1
-0.0344049468226205 1
-0.0846811812853049 1
0.143477171907656 1
0.237046488056138 1
0.0806795359645499 1
-0.0432809304427815 1
0.0600143370465911 1
-0.095844909003426 1
0.102651901090277 1
0.0887078462063869 1
-0.134114718073382 1
-0.183582774439249 1
0.0194290319842074 1
-0.0445736037497835 1
0.11172715120578 1
0.1114720030961 1
0.0233084570812511 1
-0.0583247466338276 1
0.106629121781182 1
-0.0957497997971586 1
0.180888233596159 1
-0.00568335403248625 1
-0.0519785085738231 1
-0.0421613866717644 1
0.0506039482581153 1
0.114077858903785 1
-0.106064335410056 1
0.150696410359678 1
-0.0546398357665944 1
0.0969048602068949 1
-0.0869594776765155 1
0.0279995575970395 1
-0.248479139891706 1
0.0337744697124817 1
0.108723639295112 1
-0.116984120510688 1
-0.0729175119458558 1
-0.219351757032153 1
0.0663961912040682 1
-0.105485471791559 1
-0.0530144470058607 1
0.245652969694618 1
-0.0915433673341192 1
-0.170954349440125 1
-0.104333852123026 1
0.014868403704959 1
-0.12998380754424 1
-0.0426156002898983 1
0.0858989704382211 1
0.0493846533918853 1
-0.0123206091412711 1
-0.0270077134901108 1
-0.104468806802457 1
0.0649281997330699 1
-0.11695104932654 1
0.126137086315338 1
-0.108497575580745 1
0.0893787682721082 1
0.0394221094584178 1
0.0439535872296945 1
-0.00738077377263735 1
-0.427351559733291 0
-0.0163345389617564 1
0.304715526854562 0
-0.0710809407110346 1
-0.0268373649799719 1
-0.0519066048331325 1
-0.0856847890625014 1
0.0144994313688233 1
-0.0710412424729414 1
0.0699777182691564 1
0.0820296130723029 1
0.113985247137067 1
0.0366045707453746 1
0.262329936304214 0
0.0519166513900134 1
0.22205929310033 0
-0.0320545696594135 1
0.257886358113652 1
0.178503944248406 1
-0.19793821108214 1
0.0147472128876456 1
0.0882588386980402 1
-0.00541398357438846 1
-0.0134274411005439 1
-0.0726440869880707 1
-0.154422610603468 1
0.236338752734166 0
0.128794258588609 1
0.191737577251545 0
-0.0791855563275591 1
-0.104944453842356 1
-0.100474786532375 1
0.0792116685798759 1
0.267611178160042 0
-0.0304869133163396 1
0.00364270518539097 1
0.0567729679585777 1
0.0304370147647412 1
-0.0507412018924702 1
0.0442615818302099 1
0.211720548046626 1
-0.0421353840362572 1
-0.0482775725658097 1
0.114400357840272 1
-0.0688830982778951 1
0.0307329078141298 1
0.147429983701789 1
0.100843428021729 1
0.00790734090584843 1
0.122791184478046 1
-0.0937131130630122 1
-0.129017205592648 1
-0.08887769722732 1
0.120504253591893 1
-0.0528483358698111 1
-0.0786112562523411 1
-0.0371444883195807 1
-0.0389429841052719 1
-0.134813600805797 1
-0.00185434003916166 1
0.310271909176169 0
0.0816028704406215 1
0.0237204578749038 1
0.135994623873107 1
0.0611945802991291 1
-0.0226078548296711 1
0.081146996846222 1
0.107712076588913 1
-0.111106649820398 1
-0.00335802903840236 1
0.280674425465845 0
-0.265826135076385 1
-0.0286514497518619 1
-0.0628352322252823 1
0.318969065200232 1
-0.0662910606879429 1
-0.0399040502135808 1
-0.0793904497273423 1
-0.0321879176803812 1
-0.117439202125283 1
-0.00195106744014292 1
-0.0462543525697073 1
-0.0491644618916098 1
-0.123868138683072 1
-0.0286664014837834 1
0.203238936144568 1
0.153083689694897 1
0.114368208849884 1
-0.413140628946776 0
-0.036788413451971 1
0.158784001640279 1
-0.0716951103864471 1
0.0867559972352016 1
0.178769678651415 1
-0.0245388210665697 1
-0.217351682603707 1
0.0097784639808297 1
0.011651005629602 1
0.27702752586649 1
-0.178547940411388 1
0.0139334259698505 1
0.0134223799734167 1
0.291841662369486 1
0.168031934878789 1
0.121088046862929 1
0.22323120511868 0
0.123920540431671 1
-0.195996593030578 1
0.173221017594383 1
-0.142067024835785 1
0.103643139098597 1
-0.0750279394376088 1
-0.055299393540664 1
0.138082935733061 1
-0.0931235325251179 1
0.00589029683595653 1
-0.156703157487426 1
-0.209188469262854 1
0.184306749945863 1
-0.125786766962721 1
-0.144757210719857 1
-0.0817029785749321 1
-0.253615880999524 0
-0.0603391121103516 1
0.0392771014771325 1
-0.0310642964584392 1
-0.106969288503658 1
-0.199825107681838 1
0.0815531685149077 1
-0.053717294006386 1
0.0547646004804656 1
0.128759243275748 1
-0.0933572704076185 1
-0.0368174994200913 1
-0.109393538836921 1
0.221111137884667 1
0.137715694001801 1
0.139063347772805 1
-0.110438163189053 1
-0.108043756247854 1
-0.130602412504912 1
0.0717042817987314 1
-0.0469489858826357 1
-0.0554312727421228 1
0.204360605533355 1
-0.221415895672497 1
0.0454233966546847 1
-0.269201313326039 0
0.0336767148736303 1
0.160059786817344 1
-0.0304821599596266 1
0.0366837224451728 1
0.124839034089329 1
0.247236954594464 1
-0.089143154277191 1
0.23846432535071 1
-0.106055207555672 1
-0.272725247973127 0
0.0501582175680488 1
0.113422217062315 1
0.0415264907096044 1
-0.0940215021885702 1
-0.148348472977343 1
-0.078273564295535 1
0.0989232121123045 1
-0.191095580639627 1
-0.0902591975940193 1
-0.130370389489039 1
0.0980337789055283 1
0.0221799980349237 1
-0.123419778498775 1
-0.20903471284401 1
0.0903231331490913 1
-0.254638402574937 0
-0.0146974298591459 1
-0.160101605806882 1
0.0937295446103643 1
-0.110590112876273 1
-0.124409908770827 1
0.0670006870758979 1
0.129019882544601 1
0.173428422485534 0
-0.0910480779848518 1
-0.00875313131454513 1
0.184207197652945 1
-0.0231876854046844 1
0.0689786949586839 1
0.00242402678849342 1
0.0769888693250619 1
-0.0424596319569398 1
-0.0141658543129316 1
-0.00878829027706061 1
0.0737317610406884 1
0.099117389029214 1
-0.0956680526222504 1
0.148008673520723 1
0.208834358849381 1
0.175029551612924 1
0.141770643485927 1
0.0988821447012367 1
-0.336302245025879 0
0.221461571023202 1
0.0487457003280613 1
0.053337318329299 1
-0.206532655567564 1
-0.0443546166193401 1
-0.0166141952747834 1
0.0135257367032496 1
0.147536417053395 1
0.114471061166467 1
0.257996913828096 0
-0.00646694111449253 1
-0.0416611555777533 1
-0.0130005343221824 1
0.0617829026979791 1
-0.0936565255886272 1
0.144641549584917 1
0.107118906397054 1
0.03292529326297 1
0.0455335276737681 1
-0.0596432162300101 1
-0.149121975270177 1
0.136148902815668 1
0.0665351395190947 1
-0.10794194922386 1
0.00652531997547446 1
-0.103247328753033 1
0.185481849943756 1
0.05784988966301 1
0.0974430884179022 1
-0.0966012279513645 1
0.211280873591119 1
0.0147038029912934 1
-0.142527321486697 1
0.0423508747240461 1
0.0907485579599344 1
-0.0839606685163409 1
0.146723608289186 1
0.122145817868774 1
-0.182331596718885 1
-0.018935204475524 1
-0.186888183231014 1
0.0167683297789071 1
-0.0887183875685901 1
0.0366316554622546 1
0.392151310401472 0
-0.0789860122101199 1
-0.0431560235243547 1
-0.141015816335331 1
-0.0204449618386806 1
-0.246861751219775 1
0.102447591034169 1
0.0243143753420154 1
-0.159872748597514 1
-0.0400546761772188 1
-0.115340999219497 1
0.0468542450755356 1
-0.0471441639359325 1
0.0974019330684983 1
-0.213764677782167 1
0.156822518315345 1
0.335524037494406 0
-0.210404349327083 1
0.136893975805984 1
0.15414443714118 1
-0.047130053892381 1
-0.10564260525198 1
0.0804027713435767 1
-0.0463405693294364 1
-0.185313915701757 1
0.422639247055087 0
0.0189009764449072 1
-0.00669547861373157 1
-0.0246656618521472 1
-0.0167290997805689 1
0.144715863819018 1
0.0451072567017226 1
0.17609031596 1
0.176820217338336 1
-0.0425141699295363 1
0.0298146628386748 1
0.0836098849345107 1
0.142523567294079 1
0.206744815995861 1
-0.0965980527607565 1
-0.0466357843196756 1
-0.224682259522114 1
-0.0150953307570205 1
0.058582958934616 1
0.176847937834404 1
-0.254409991819257 1
0.220658190893625 1
0.0873259617802593 1
0.00385696343111271 1
-0.0825155015835168 1
-0.00233731239352333 1
-0.0525651725483146 1
0.0376761141976603 1
0.0557175354645865 1
0.181876813957208 1
0.126679995089608 1
-0.0138668141755798 1
-0.156360105911655 1
-0.195171874817296 1
0.109287494873167 1
-0.122683558810503 1
0.0852811845497068 1
-0.0669867650531933 1
-0.0544681952568863 1
0.0541113470028687 1
0.0238571928173112 1
0.075150423048335 1
0.125767856980718 1
-0.176581220227334 1
0.0134536977098303 1
0.177245212669778 1
-0.168407442633413 1
0.144607478038105 1
0.12780315971574 1
0.343774913769015 0
-0.150847023443619 1
-0.0343562950964295 1
0.00644346029104907 1
-0.0867208409472022 1
0.269908359242861 0
-0.0879447232227614 1
0.139694472329183 1
0.224112404785394 1
-0.0472887614266102 1
-0.0146122014004732 1
-0.142660921706722 1
0.0422823637861535 1
-0.100125617067575 1
0.0383905814389671 1
0.412430698479537 0
-0.0162524514635822 1
0.0944144283230475 1
0.109401816753627 1
-0.000286953564218626 1
0.196730259530887 1
-0.0617154024104677 1
0.0866023495211092 1
0.0227936808750377 1
-0.355016473579975 0
-0.262176636683721 0
0.0800679096356118 1
-0.114539089735846 1
0.441490730052932 0
0.0416179572028064 1
-0.145526396937867 1
-0.0920160494868402 1
0.033501825969042 1
0.0336472559734999 1
0.183425648295752 1
0.135079905531357 1
0.0152764141526984 1
0.0778644662280599 1
0.0656319038510623 1
0.00558660902454132 1
-0.263238147231181 0
0.132072377384162 1
-0.154140917525786 1
-0.0232299725530842 1
-0.00385755329105051 1
0.122933275478561 1
-0.245224502261763 1
-0.27022563372524 1
-0.159741750078677 1
0.0293795830124466 1
0.0194772571306483 1
0.337619234787161 0
-0.157652656626892 1
-0.158695918899542 1
-0.0172135003510275 1
-0.197970162420189 1
-0.0146878937612023 1
-0.0601814401533031 1
0.172495264999705 1
-0.0288791614571447 1
-0.102892982699761 1
-0.112622158451253 1
0.204119337367242 1
0.0230371480433248 1
0.107383422763007 1
-0.0528585103635895 1
-0.00170418578650568 1
-0.0579920238365101 1
-0.0881239151091812 1
0.11177600420497 1
-0.12153974745271 1
0.156693308405244 1
0.159789698598872 1
-0.00641816251246055 1
0.197010303324002 1
0.0563831293754573 1
-0.246525123077382 1
0.0209522132941421 1
-0.0400456982575982 1
-0.19621177227711 1
-0.129603775985004 1
-0.099717718235712 1
0.123214589485506 1
0.057694705259083 1
0.269942859357558 1
0.149323988601081 1
-0.0915376358107443 1
0.0496018822327827 1
0.126399345286892 1
-0.0208167394412362 1
0.00343746919134197 1
-0.112891478183572 1
-0.0419405227195533 1
0.0015346988804644 1
0.0295415288771858 1
0.0693035057503368 1
-0.11664234033019 1
0.0765840653802522 1
0.105442351532416 1
0.0186249003668373 1
0.087259117808134 1
-0.112684868659649 1
-0.0377693540439065 1
0.0684020790240033 1
0.0920223774275914 1
-0.0631963965148792 1
-0.164713792858326 1
-0.0536482203224257 1
-0.0668182320400492 1
0.131581655059608 1
0.211349028097377 1
0.00688135982614815 1
0.106406108297049 1
-0.00797667813857961 1
0.0623137367463873 1
-0.00676159306418486 1
-0.0567801589328257 1
0.00418005945581097 1
0.0758359139219899 1
-0.0999434248395529 1
-0.0442581405840064 1
0.0923643287194661 1
-0.258559801554828 1
0.113845294805711 1
-0.141643576057716 1
0.0776668266616928 1
0.00155524186492161 1
0.228157377604799 1
0.00389789575479862 1
-0.120810108662033 1
-0.247936960293012 1
-0.0789010085694935 1
-0.0445543752352335 1
0.0575734651068413 1
0.200528575179858 1
0.0371808334306026 1
-0.0353235969609232 1
-0.0682155021281383 1
0.113669415485013 1
0.136972402043467 1
-0.197577299031726 1
-0.2976507480977 0
0.0609586151139545 1
-0.0197782862481344 1
0.0417321603998595 1
0.0697465966056668 1
-0.0330392721941451 1
-0.115377468335829 1
0.0394454074363579 1
-0.102516765643434 1
-0.0352889614334953 1
-0.0341156497447797 1
-0.204193138018163 1
0.0141634693218604 1
-0.092381185849634 1
-0.0883384497124811 1
-0.0858416611365488 1
-0.159080079959958 1
0.163505118915755 1
-0.0848207349038708 1
0.0659225897158988 1
0.108484023186368 1
-0.0123681269637131 1
0.120540133599573 1
0.251429621263714 1
-0.159606762999195 1
-0.154085560219523 1
-0.0836130753707545 1
-0.0399812110361242 1
-0.130524056863156 1
0.0789881951456422 1
0.00454778475984914 1
-0.160079390842598 1
-0.0627422656452893 1
-0.0514949542533297 1
0.116812504918133 1
-0.187017867427473 1
-0.256585921133346 0
-0.143686982653772 1
0.0670788198364068 1
-0.0271534129471084 1
-0.0353457564228604 1
0.00120247247208547 1
0.14738368402715 1
-0.15201580499099 1
0.0402892652681721 1
-0.0465566118816432 1
0.106824762030544 1
-0.147886226529061 1
0.108303887737984 1
-0.0363759476976924 1
0.0506041690857648 1
-0.112245035157632 1
-0.3179026284303 0
0.0601459018419724 1
0.229325358076577 1
0.158895813237342 1
0.0474143811830164 1
-0.0519597557447836 1
0.19013728632696 1
-0.00252760629170098 1
-0.0819479939218199 1
0.0965546186741523 1
-0.0965723050111862 1
-0.137438911670619 1
-0.14279219747296 1
0.10993942678471 1
-0.0180826702943971 1
0.190093302628476 1
0.151805253705219 1
0.11319073690451 1
-0.0976240366238497 1
-0.135494973314002 1
0.0912327563565609 1
0.0812914151609312 1
-0.0949806533059033 1
-0.260742695173001 1
0.212411984488196 1
0.131646330547958 1
-0.028551885810381 1
-0.0427848719386156 1
-0.0356816212141252 1
0.0230208064142782 1
0.146965673159356 1
0.0999469407096534 1
-0.0730124051092716 1
-0.0374476148188839 1
-0.213974462128933 1
0.00456410884932199 1
0.136763853672778 1
-0.0524506789759086 1
-0.223152414072827 1
0.0883267726627609 1
-0.0340899807001298 1
0.169088483401224 1
-0.101376942299388 1
-0.114576225646657 1
-0.000590100356807552 1
-0.241094002251692 0
-0.0550974475003266 1
0.185637798354254 1
0.101168465974025 1
-0.022086701011918 1
0.0980175261683806 1
-0.0107589865220552 1
0.181894378710781 1
-0.043926350189253 1
0.0766226646093765 1
-0.0128383193961923 1
-0.373640592067203 0
-0.251583998513981 1
0.0243321580449595 1
-0.0897984742505383 1
0.0867225529413012 1
-0.23618325796335 0
0.0664190426162403 1
-0.204888233197226 1
-0.155875653016151 1
0.00766867050137092 1
0.0999831165578269 1
0.171357387028881 1
0.205838144834081 1
-0.0390195222192251 1
0.183453621393152 1
-0.135812702553525 1
-0.182438346636891 1
0.00443125120843015 1
-0.00287427248208023 1
-0.217846996477304 1
0.217215319132045 1
0.03952568859612 1
-0.0915267104073116 1
-0.103036962488302 1
-0.0591568279961198 1
-0.133616359961656 1
-0.0487202636250958 1
-0.100574940187949 1
0.0971782112464287 1
-0.163079811611739 1
-0.0128917395609138 1
-0.088833573716006 1
-0.0461283856844823 1
-0.19457889697794 1
-0.169957459468359 1
-0.227060712023944 1
-0.0609813311464635 1
-0.0457091658466588 1
0.0625729697780198 1
-0.158302566733785 1
0.0510664886980998 1
0.0059725052665681 1
0.0165451565666094 1
-0.0372291886788944 1
0.0954797239852316 1
0.0911435183693889 1
-0.0392447659802616 1
-0.180486343461777 1
0.198922999127865 1
-0.000349944833785613 1
-0.0295689210716719 1
-0.21913624804666 1
0.0177487015094855 1
0.0686487594585347 1
0.0867630014421512 1
-0.134124744992991 1
0.0569901231156441 1
-0.0225712205325556 1
0.134036182432754 1
0.140643055949993 1
0.0392874096129467 1
0.141558018356565 1
-0.0980189800427068 1
0.108256099443094 1
0.372620245392879 0
0.0485190482877154 1
-0.0884780365047323 1
0.113068668052876 1
-0.142459567308954 1
0.108099618822634 1
-0.140650282063585 1
0.139569106125997 1
-0.0603382115886723 1
0.0678497889778452 1
-0.304407047140229 0
0.155410067698495 1
0.0438307524442603 1
0.117273971940797 1
0.027813078352591 1
-0.0546892136939686 1
0.0884218178651825 1
-0.0500824947156965 1
-0.0227166057131812 1
0.0440681641253616 1
-0.00879656134668112 1
0.279452459654889 1
0.0872368028267355 1
0.12480603039993 1
-0.038969307729272 1
-0.208948928572911 1
-0.164251086531508 1
-0.2236408984697 1
0.0682401445470923 1
-0.0282684981927692 1
-0.213627198556491 1
-0.118052806514074 1
-0.351749091721434 0
-0.0117287924518546 1
0.0320977554114214 1
-0.244522763395826 1
-0.0309046329104786 1
-0.353330426511004 0
0.0614998436603775 1
0.244064823640697 1
0.0687060006511255 1
-0.0636951625375115 1
-0.17880887476055 1
-0.00555472662427679 1
0.115790548607788 1
0.127553532992479 1
-0.00254069115787781 1
0.254741866498637 1
-0.105547534746805 1
0.218292325172993 1
0.149899471393359 1
0.0306895039264384 1
-0.00343867075438624 1
0.257278850612132 0
-0.338084617164253 0
0.0791678772623924 1
-0.16324704116041 1
-0.0907197156712876 1
0.0704276205181116 1
0.143371936582503 1
-0.0462081991680549 1
0.0703940055755105 1
0.0161452820277948 1
-0.0528800951953254 1
-0.0438018555450052 1
-0.0667316668754596 1
-0.0882047143905096 1
-0.0803355068360701 1
0.214380454692642 1
-0.156306384258685 1
-0.0252572492902185 1
0.202226004311841 0
-0.0554892586083488 1
0.0805477660914611 1
0.110399202952454 1
0.0601666531966234 1
-0.124148987819698 1
0.19354199366932 1
0.119065361864445 1
0.130630544945035 1
0.117465954694172 1
-0.00187292503758765 1
0.135526464128877 1
0.086105649170772 1
0.237887786051234 1
0.277354545035892 0
0.0295724223876037 1
-0.193966411279165 1
0.0413266542737679 1
-0.0840045305729232 1
-0.204968082050974 1
0.113278768233836 1
-0.0793235168183696 1
0.0903859271369555 1
0.0920560547181167 1
-0.195096485687871 1
-0.10895567929635 1
0.0568883500103757 1
-0.0147805101565651 1
0.129605604834308 1
-0.0182676497018972 1
0.250486039568315 1
0.00302360902407562 1
-0.289269470173633 1
-0.142579351612656 1
0.0473582794788035 1
-0.0672289833267367 1
-0.0838021544673264 1
-0.217401703736055 1
-0.0542828613031843 1
-0.168178265897971 1
-0.0448206935594313 1
-0.00192355074130949 1
-0.0523574366543083 1
0.137639464069918 1
-0.0233997218657056 1
0.139902629530876 1
-0.165270352753487 1
-0.0295292587385461 1
0.176802039720623 1
0.0933084324929419 1
-0.0271588635521913 1
-0.16941396779493 1
-0.116464947602132 1
-0.12418187822351 1
0.000309186031369278 1
0.0652894680538559 1
-0.0489027425624916 1
0.0913855718767328 1
0.103705010510687 1
-0.0492751384890055 1
-0.0897733334192809 1
0.213030178204848 1
-0.0978276454572405 1
-0.0197369102143955 1
-0.284827939783946 1
-0.181424915568637 1
-0.141314866082153 1
-0.102583115015533 1
-0.00864000735124688 1
0.271664484880941 0
0.0839796678902489 1
-0.0705679212848179 1
0.0131083263345775 1
-0.226086277269602 1
-0.212460100309375 1
-0.134699923270025 1
-0.0545818449235899 1
0.00738044822687497 1
0.0978036353574736 1
-0.25460540442517 1
0.139517462622353 1
-0.0373824638775969 1
0.0509109146419138 1
0.11927532569407 1
0.0326449254462116 1
-0.0331983914563633 1
0.190470789583908 1
0.14526630030567 1
-0.0787299418315081 1
0.326586093198404 0
-0.132196650093741 1
0.0475952505761728 1
-0.00177990707777721 1
-0.200996373658452 1
-0.0884286231007586 1
-0.0858715551171363 1
0.187435718076082 1
0.16421630122426 1
0.368567962293981 0
-0.0802981128717186 1
0.0193356902707195 1
0.239336660242975 1
-0.0165452616230512 1
-0.0820560809473244 1
-0.0408428078723727 1
-0.0315827587332515 1
0.0241950819454583 1
0.161811540337638 1
-0.181396234443482 1
0.14295006113662 1
-0.215656461777784 1
0.0885976638215106 1
0.11553094124208 1
-0.212532195693521 1
0.0494921758669375 1
0.0570241633044119 1
0.026808603396599 1
-0.170034418759567 1
0.00314626808876304 1
0.0357680316578425 1
-0.400483379232063 0
-0.103608329819521 1
-0.0313466615699581 1
-0.0732258327149187 1
-0.243549703805855 1
-0.122582858812213 1
0.0500293835082293 1
0.272493940345183 0
-0.043489929841112 1
0.0194134094799372 1
0.0803085536648021 1
0.0503981776659171 1
-0.0081434899290246 1
-0.194407565215684 0
0.00341238845545726 1
0.0591394356644085 1
-0.0521172628839051 1
-0.192099948906342 1
-0.128701685721017 1
0.200918807691716 1
-0.0273756576102635 1
-0.115528179936887 1
0.0181128105411592 1
0.0895197085444774 1
0.0295207953839082 1
-0.0587707634473245 1
0.0761782086466057 1
-0.0724349327330289 1
-0.128742831317538 1
-0.117033753797827 1
0.204638248969736 0
0.0321643083747341 1
-0.0694847306370337 1
0.0289699130619124 1
0.207438535154803 1
0.0757550286111308 1
0.0156612708274099 1
-0.0911717817264506 1
0.0449592899325329 1
0.112773118458282 1
0.221987982843945 1
0.106593143691978 1
-0.0570005589032873 1
-0.145187221506408 1
0.247063864939647 1
0.0236460184731514 1
0.181273121321846 0
-0.202965154243205 1
0.216535243301057 1
0.155701091311888 0
0.210011237276054 1
0.095463906505329 1
-0.0990203771397395 1
0.137202709444381 1
0.0329135833418426 1
0.182047861970685 1
0.0231892136129943 1
0.178846213146423 1
-0.259147431085765 1
-0.0596437637558469 1
-0.0345384365422061 1
-0.13724933181242 1
-0.0365831893789365 1
-0.112001245210333 1
0.13204007685515 1
-0.130986540265993 1
-0.0634864303480461 1
-0.162368265678956 1
0.0435388165986491 1
0.0455758110959991 1
0.0947044239086575 1
-0.199694424668924 1
-0.0825419801155096 1
-0.0409040848748416 1
-0.00737254159731187 1
-0.0462413299017378 1
0.0674757302904625 1
-0.274759641252985 0
0.221321157234549 0
0.174197359951832 1
0.0838188377117606 1
0.104529076882128 1
0.0813559875284043 1
-0.104330594081419 1
0.0481142995083042 1
-0.148261063477423 1
-0.0699323673365147 1
-0.262485438623163 0
0.00298303169643827 1
-0.00380570313384576 1
-0.137608463990915 1
0.153207175962815 1
0.088111800552554 1
-0.170302285178459 1
-0.148265790540119 1
0.0139329247172845 1
-0.0856448664585468 1
-0.0228656445320364 1
0.0521857113391368 1
0.012302394958842 1
-0.0277378815781984 1
-0.0253699537269752 1
0.117382802745433 1
-0.205974352431769 1
-0.0498369264678766 1
0.181807537631032 1
-0.12617368086477 1
0.0180356759071259 1
0.194300302357229 1
0.00818161676557144 1
-0.0476485835758984 1
-0.0704471760056778 1
0.139752427791249 1
0.152908758691317 1
-0.0363945535451241 1
-0.292014428816048 1
-0.124966091898452 1
0.0766023537658431 1
-0.168703511475585 1
-0.101742711054672 1
0.14048472738206 1
0.166285249890353 1
0.0738870789971033 1
-0.0484275213277901 1
-0.188749469950673 1
0.0387029896340883 1
-0.0929622166084716 1
-0.0256948096187577 1
0.0205702340418768 1
0.226159224586115 1
0.368246138244278 0
-0.187044049310717 1
-0.0256817344957093 1
0.155784303026666 1
-0.147327659672803 1
-0.0569933871747597 1
-0.0544256287942316 1
-0.000304258791579252 1
-0.0561292785703059 1
0.0315063719901498 1
-0.0767701093470235 1
-0.00375492844620977 1
0.11863067804437 1
0.163043529952273 1
-0.26439933797296 1
0.0415722341405838 1
0.0331952995783113 1
-0.0895711808914202 1
-0.061918693733768 1
0.0811129755479466 1
-0.141026096342013 1
0.0674394408873322 1
-0.0714248151731114 1
0.197797787591419 1
0.137098795926539 1
-0.102175826674779 1
-0.0230124851415893 1
0.153571400872555 1
-0.0115578395989017 1
0.0753468245653781 1
-0.050151502256949 1
-0.12349855209574 1
-0.189689254284518 1
0.0627361033843385 1
0.204461651028198 1
-0.161206690692824 1
-0.0690355188936077 1
0.197205935371655 1
0.233152134224166 1
-0.0343468885689802 1
0.367566962618357 1
-0.01943319169491 1
-0.00951036815551925 1
-0.264566836627303 0
0.0676392041075806 1
-0.074955094187752 1
-0.078032399306412 1
0.0724054670826693 1
0.0486353325288386 1
0.0813471921293537 1
-0.0223936972822141 1
0.16235019272561 1
-0.0905712368716337 1
0.0112491631144241 1
0.0188391261846658 1
0.188316068364252 1
0.053092483466714 1
0.140637325238467 1
0.0986218166069477 1
-0.103275578601024 1
0.279527545375162 0
0.162998165839042 1
-0.0198878620907786 1
0.142976050157461 1
-0.211261243101604 1
-0.19014750105056 1
-0.123732852770055 1
-0.243641300314096 1
-0.169474003408643 1
0.236711234791369 1
0.0971240731443453 1
0.0327903384604936 1
0.0612554375735853 1
0.0819968817125926 1
-0.0135383679103823 1
0.00556056792558471 1
-0.0663609918692915 1
0.253771890809126 1
0.0218313693694259 1
0.0628317616206792 1
0.042044434034942 1
0.191280227133706 1
-0.136039313304392 1
0.0337849830072808 1
-0.150152574993336 1
0.20001109132045 1
0.0262925467820551 1
0.148253332097024 1
-0.203845315571343 1
-0.0105711389093141 1
0.106092829445738 1
-0.1735822902734 1
-0.127730987517935 1
-0.106960119157509 1
0.237937175280061 1
0.0969149232445389 1
-0.0851057981491667 1
-0.106385722628792 1
0.115363960795023 1
0.167539012542333 1
-0.130281107160481 1
0.0639709775794328 1
-0.0967030718775267 1
0.0815647451654408 1
-0.163330849675546 1
-0.111166421625732 1
0.0285842224309667 1
-0.0123456732009296 1
-0.00365419729276373 1
-0.00149800495075087 1
0.107696413967784 1
-0.08009766632351 1
-0.0127542975065546 1
-0.14891751612902 1
-0.0935412980059837 1
0.00408387740321845 1
-0.228372014421851 1
-9.57808302825582e-05 1
-0.0894539467191882 1
-0.0902216324707145 1
0.0494462988329262 1
-0.0427979312529933 1
0.134360234855703 1
0.0144975985974641 1
-0.022884078783841 1
-0.0191111435974382 1
0.217583273801874 1
-0.0440268363226523 1
-0.167099127189993 1
-0.246203254113618 1
-0.163623803245352 1
0.089614596708536 1
-0.217755782621691 1
-0.202214173678967 1
0.0975113220405239 1
0.100588295455788 1
0.261373148469915 0
-0.039080676596971 1
0.0755194375375156 1
0.0500181645401754 1
-0.134700483761348 1
0.146540557525763 1
-0.0314843867837562 1
-0.0348205798643735 1
-0.0759258444910288 1
0.0240265154475865 1
0.0648021303132239 1
-0.0329513795688479 1
0.0544314017193055 1
-0.14812078824478 1
-0.20519437999991 1
-0.00835933303839476 1
-0.261295576297296 0
0.0811790193444802 1
-0.00302478958298888 1
0.0743803744616819 1
0.217014082377516 1
0.0141613539140496 1
0.0891872617929655 1
-0.0673312536194725 1
0.124770135090614 1
-0.00823455348398516 1
-0.114226057097056 1
0.0398368239196319 1
-0.024002300219994 1
-0.124940166704044 1
-0.067763623172348 1
-0.0312890385369619 1
0.188371054952815 1
0.000914805632242706 1
0.124345196136715 1
0.32373013610795 0
0.0199226969772666 1
0.109666988684461 1
0.02405139245424 1
0.141998167336315 1
0.0342347035444381 1
0.0399080004567257 1
-0.331828475738297 0
-0.246662467283187 0
0.19083681356762 1
0.231279767192417 1
-0.0454868538452153 1
-0.20125636808469 0
-0.222196321151257 1
0.0998095869944196 1
0.0710870548864156 1
-0.146147724386032 1
-0.0235245847799923 1
-0.0722289707894505 1
-0.24289548996034 0
0.148941540186265 1
0.188247976319608 1
-0.141317385710793 1
-0.0126485954351954 1
0.0495562864401942 1
0.135422188873444 1
-0.0632518231858551 1
-0.0180983824729076 1
0.0289748349758061 1
0.0751343130986324 1
0.0506677252471935 1
-0.0760309301267406 1
0.0519545047211653 1
0.0914431057649302 1
0.12391000713263 1
-0.12361405048604 1
-0.20815804666891 1
0.179956895599852 1
0.00979069179498739 1
-0.293761060540711 0
-0.124166097878299 1
0.0364372880416353 1
-0.0911402020848844 1
0.0760889595051281 1
0.00477470447680028 1
-0.0635237346891854 1
0.0191352194166362 1
-0.00275665908437225 1
0.0707748530583253 1
-0.00640232918705847 1
0.0129797064517197 1
0.078462607995672 1
-0.118372846367209 1
-0.0898325451750687 1
0.0316297899136445 1
-0.246858397246202 1
-0.11337433882892 1
0.0070060864640956 1
-0.0787346746057491 1
-0.0653294727187193 1
-0.0445937151874517 1
-0.0941882622120607 1
-0.225279742528441 1
-0.193677606717456 1
0.122417685172278 1
-0.155152380560609 1
-0.0143128887837869 1
0.0702837348422567 1
0.0715778008055232 1
0.191024208503752 1
-0.0528615213516619 1
0.0882206183335078 1
-0.152441031546154 1
-0.0125271290105388 1
0.0741971790899279 1
0.0136297403929698 1
-0.143855342451242 1
-0.129764227084958 1
-0.0248587731405915 1
-0.156450289360589 1
-0.182721447518721 1
-0.203093104393667 1
-0.0883964166039823 1
-0.142112069529194 1
-0.200818200432378 0
-0.265953943933974 0
0.0209513426909635 1
-0.0152931248726255 1
0.0259820574708487 1
-0.231078317802305 0
-0.0295994115220549 1
0.248851178511823 1
0.0771986706796363 1
0.270316320330511 0
-0.140807495306889 1
-0.297385620330921 1
-0.147314388411882 1
-0.00290239676549551 1
-0.271256530477313 0
-0.0940334358884784 1
-0.370308888499282 0
0.138784925118042 1
0.174098496412716 1
0.0879824578156831 1
-0.000916310131363871 1
-0.126302072363864 1
-0.0455216024313224 1
-0.0314301241446745 1
0.15593763592878 1
0.102315229813275 1
0.0840936672821406 1
-0.0266690067440341 1
0.141396672528262 1
-0.0594147457968134 1
0.00702061227238695 1
0.0287348595553956 1
-0.0674832409683175 1
-0.273910558909326 1
0.00648747023529613 1
0.00873947194678699 1
0.0087596684407785 1
0.199320210314465 1
0.0364153486220533 1
0.314690442764637 0
0.177299677658464 1
0.086954763472947 1
0.0518647827881089 1
-0.127202727057229 1
-0.0107290746847804 1
0.233177862484225 1
-0.0721548852261918 1
0.0324809594754998 1
-0.0197404293283638 1
0.27357877175061 0
-0.0586182582929938 1
0.119626308273661 1
-0.227194942322556 1
0.116497160950645 1
0.0789450389452092 1
0.0267690833154086 1
-0.0552074560781574 1
-0.0646432549348249 1
-0.0529504456056065 1
0.0665934223328068 1
0.0397872831143516 1
0.150107675491291 1
0.0765797914289554 1
0.0631604105233199 1
-0.111560618658289 1
-0.140565230902435 1
0.0883743337799441 1
0.118310684856539 1
-0.0084512755010951 1
0.186046716950593 1
0.00199605315374167 1
0.144193659054185 1
-0.131653089967577 1
0.0327982706532019 1
-0.163884931263213 1
0.053646563638747 1
-0.161405698180779 1
-0.0499168701794025 1
-0.110192509272055 1
-0.10697349431064 1
-0.199757819979492 1
-0.0425298546451355 1
0.0912129030490266 1
-0.0816679204214822 1
0.0322395780718403 1
0.0963984104967259 1
-0.0673527446040398 1
-0.0560281620754982 1
0.103583489173691 1
0.25503663822559 1
-0.0315320794394235 1
-0.118874682787915 1
-0.216587704923336 1
0.0986185488860089 1
0.108533119151706 1
0.170633738626539 1
0.105521525652734 1
-0.025690580036218 1
-0.196655730545245 1
-0.118900009341021 1
-0.165933697285876 1
-0.187679926646128 1
0.240268169025667 0
-0.251041901655254 1
0.146296691330742 1
0.156605807481343 1
0.168171230310367 1
-0.196901351125778 0
0.336712051546263 0
-0.194411868736172 1
-0.0529574409747988 1
0.107186439825905 1
0.0473017830774097 1
0.174050601821783 1
-0.0843523538932628 1
0.270340736141741 0
-0.200167797965051 0
-0.0271355594446747 1
0.125593039309374 1
-0.114859690750632 1
0.0746215194713909 1
0.155675859969134 1
0.193693700613899 1
-0.0101267415236503 1
-0.059234147704857 1
0.150411183655175 1
0.13976799158339 1
0.0094324682227484 1
-0.320492300830939 0
0.13296236101753 1
-0.164246719016446 1
-0.110545769544546 1
-0.160062124067803 1
0.12095356060376 1
-0.00737109859561631 1
0.00066020697874495 1
0.198603945447239 1
0.24540729527906 0
-0.0223164230128102 1
-0.121203871567253 1
-0.0057593234926904 1
0.010201244276132 1
-0.110352167309396 1
-0.00607758144890762 1
0.217812437808271 1
-0.0616747072760479 1
-0.088561765167077 1
0.118999207611054 1
0.0338947014248762 1
-0.202397126620181 1
0.051699962319569 1
0.0597658795020618 1
0.169717092084764 1
-0.0247964481882986 1
-0.0815287293659247 1
-0.0864613910890666 1
0.144881317047647 1
-0.0064851519535376 1
-0.140256868150421 1
-0.0814693079757303 1
0.060721308313876 1
0.169976603657252 1
0.0761197545920819 1
-0.0476668289452007 1
-0.00426558360492877 1
0.0201104200141477 1
-0.287567057610308 1
0.0827790826512546 1
-0.264152063813235 0
-0.0327024781088756 1
0.0248792006131014 1
0.0806154982300847 1
-0.0961203058037123 1
0.045579650147239 1
-0.125272654491939 1
0.119783980472296 1
-0.0331896406661622 1
0.337354289593327 1
0.0912920828282149 1
-0.0193584884481182 1
0.0298486102532661 1
0.0159000625246047 1
-0.110961749267558 1
0.105374843454231 1
0.0161798687326814 1
0.040746336708077 1
0.196297188260293 1
0.0102378461909774 1
0.0735945337311112 1
0.171781618278632 1
-0.0927627347431945 1
0.146336615854483 1
0.0964231827019615 1
0.248333484953384 1
-0.105214468376521 1
0.0191647145079002 1
-0.159894372006186 1
0.15110058079991 1
0.0556528036870033 1
-0.0358657712543197 1
-0.017772029306094 1
-0.0709687847841879 1
-0.0676945968722222 1
-0.0892575475584375 1
-0.0217260198320182 1
-0.100125639435617 1
0.0490080739555256 1
-0.269769269288835 0
-0.00682371271998179 1
-0.197289826599637 1
0.0349790597645325 1
0.150939089765354 1
0.00385389908013181 1
-0.0568616764791545 1
-0.0586922331181212 1
-0.147265260047272 1
0.0805893948759819 1
0.0630783413144575 1
-0.11283730841527 1
0.0555947900063044 1
0.0943186009921861 1
0.0234558218248558 1
0.0437980047735187 1
-0.0809153145538429 1
-0.109135730912661 1
-0.0260236367268018 1
-0.179936768254852 1
-0.188358480584369 1
-0.0412986092761958 1
-0.027896370631704 1
-0.204999418469913 1
0.0392817708696911 1
0.0529804484414042 1
-0.0672767385899244 1
0.196611574105399 1
-0.177081603813504 1
0.170428364846357 1
0.0365381631563784 1
0.0792564686044454 1
0.0544999383254863 1
-0.0288098739380969 1
0.00949023389521372 1
0.203471301559555 0
-0.115733455990474 1
-0.127375971745516 1
0.161444462895706 1
-0.0511382670196694 1
-0.128620506454156 1
-0.160526210857062 1
0.174527787894292 1
-0.0601651295971692 1
-0.0229619628808478 1
0.085743789673764 1
0.252022752824357 0
-0.00132847700970373 1
-0.0198107109362943 1
-0.102230533285689 1
0.258415705232132 1
-0.082629488947904 1
0.369778909720996 0
-0.029705946083671 1
-0.116332799441353 1
0.22543373407709 1
-0.0589726362847971 1
-0.121248423682649 1
0.00279528925024811 1
0.167803867108593 1
0.0595476134511511 1
-0.230857893586705 1
0.0479334394799076 1
-0.104711648082178 1
-0.119410530774769 1
0.253858758596038 0
0.143061014053676 1
0.301094221807246 0
-0.270450040096472 1
0.127512097181799 1
-0.0688539045819427 1
-0.116418476733208 1
0.191764852155964 1
0.235748467539141 1
-0.211713325256749 1
0.302911133804575 0
0.149934404602278 1
-0.00496463232551659 1
0.209630605912857 1
0.174009340323 1
-0.0853060477346493 1
-0.0359663117443425 1
-0.165898304896574 1
-0.143609252036288 1
-0.112863902945449 1
0.00837272415988983 1
0.145563841685233 1
-0.00316323150494633 1
-0.0202991028881739 1
0.144123203129451 1
-0.0109944824514913 1
-0.258053449957043 0
-0.124802888874776 1
0.327785123435916 0
0.0678966502449476 1
0.0278767915882732 1
-0.140036897916233 1
0.161191459512821 1
0.0817228905613692 1
0.0513770262132485 1
-0.160622165038444 1
0.0175635620085118 1
0.102653321687015 1
0.034662116623007 1
-0.0526700059810033 1
-0.0579080502861942 1
0.02611842026352 1
0.00318369010539732 1
0.0942537735805409 1
0.0621611953814541 1
0.0313839565505001 1
-0.259604368923261 1
-0.132307223376638 1
0.0665210777456117 1
-0.023453791234555 1
-0.0672925096565683 1
0.176586773575978 1
0.0931169147012686 1
0.182940383076392 1
-0.0150176985712627 1
0.0212363014117617 1
0.0130954253220384 1
0.117369550195682 1
-0.0411069828179763 1
0.018197747880072 1
0.23069361774614 1
0.215682388134781 0
0.11494587721407 1
0.107550892204272 1
0.0736522153201548 1
0.150332395115121 1
-0.0161679380458442 1
0.0287079121008815 1
-0.195733283659795 1
0.113302812837135 1
-0.0541631416473397 1
-0.0153998138526451 1
-0.0637885595013292 1
-0.139473670707039 1
0.114968563408265 1
-0.0366219720059938 1
0.182066263376054 1
0.213453281797677 1
0.0473659932578992 1
0.115056561734874 1
0.0388404028631144 1
-0.116469786827855 1
0.00313408278222901 1
-0.00440779500240118 1
0.0316750317393043 1
0.0210279781903023 1
0.0509800105857846 1
-0.109492965078433 1
-0.0365710368306089 1
-0.0345590916434034 1
0.0433404811089321 1
0.133830864304164 1
0.0594043637004881 1
0.0326549262605624 1
-0.0526744734305948 1
-0.0500829906533274 1
-0.100067558107796 1
0.194051167432165 1
0.0533516094474958 1
-0.120884727741645 1
-0.0592718048499574 1
0.0691045918744147 1
-0.154226587880929 1
-0.247133524627537 1
-0.106104302653621 1
0.0678855376899176 1
-0.00933147040918794 1
-0.0895699038369552 1
-0.074540367944632 1
0.0853475544908065 1
0.230555334397312 1
-0.0559717879066926 1
0.118269249228021 1
0.151826982014756 1
-0.0685183841712031 1
-0.154450968266374 1
-0.142917373636478 1
-0.400283794657499 0
-0.216965481463145 1
0.0206114351799754 1
0.18107136351664 1
-0.250500097966453 0
-0.125757394849491 1
0.142537421644427 1
-0.0399513767858136 1
0.155975385240832 1
-0.271641332505263 1
0.113901633824863 1
-0.320977642781156 0
-0.335470021823814 0
0.130462483277496 1
-0.158704491945255 1
-0.393389357172539 0
-0.0136164199348131 1
-0.0243408948590474 1
0.206202467964629 1
0.0267872632088852 1
-0.293744572820025 1
0.027947402350324 1
0.098437660291939 1
0.0431173159191945 1
-0.0392847366394606 1
0.1175082569728 1
-0.168929264625387 1
-0.169396143531665 1
0.00983518507153758 1
0.00823267218667117 1
0.0329597651220275 1
0.174010392684788 1
-0.0953243949901011 1
0.0657772036101967 1
0.181910058575158 1
-0.279903192286862 1
-0.156948453422353 1
-0.112156012982464 1
-0.229410077454883 1
-0.0940837066726122 1
0.15611589565088 1
0.173493796679669 1
0.110410493032084 1
8.7328278144394e-05 1
0.126739003865605 1
-0.0746349623332711 1
-0.190440468056242 1
-0.0517280508456676 1
-0.0166306819606747 1
0.0113582556696121 1
0.144566763659071 1
0.147374389024086 1
0.0169181363525089 1
-0.0262062046256786 1
0.255450663526303 1
0.274628471322252 0
0.126517267707824 1
-0.0914119647795886 1
0.114669627595497 1
-0.405167085826023 0
0.00511458197829678 1
0.123181266395194 1
0.197743025802292 1
0.00470024736378148 1
-0.298906155297898 1
0.0462507418704091 1
0.0645343196921505 1
-0.0696663670762896 1
-0.00410223475905188 1
0.132836893714856 1
-0.018619460736033 1
-0.202218697377947 1
-0.0652283285767551 1
-0.0710599149550364 1
0.0254510821943792 1
0.137817624770494 1
0.146815261879141 1
-0.0860357573921664 1
0.124043545564957 1
0.225605823678115 1
-0.140019794847018 1
-0.205889504157684 1
0.169625919553903 1
0.0719237835650093 1
0.165148663240526 1
-0.280469875253812 1
-0.0634568741691822 1
0.0701085419101394 1
-0.0253071303578887 1
-0.030571392152709 1
-0.116834583146684 1
0.202541327178365 1
-0.116504119537996 1
-0.0342521899299989 1
-0.0921148811225194 1
0.13952445297606 1
-0.0325179630068978 1
-0.0434486603950634 1
0.0482625645352067 1
0.0732328798035136 1
0.10672636941939 1
0.0513154490620804 1
-0.134303209882642 1
0.0111130213228014 1
-0.159356698269822 1
-0.273258703639507 0
-0.115936851786559 1
0.0705906317234375 1
-0.205750200201703 1
-0.0777315415172429 1
0.0136239104755649 1
-0.000389948617924185 1
0.265969353130224 1
0.164825616865948 1
-0.223748570532934 1
0.112644965750354 1
-0.0843767546070257 1
0.192813103620388 1
-0.102249248665744 1
-0.0259975966626863 1
0.139353569177643 1
0.126784529300627 1
0.0778736359546907 1
0.00859836103204394 1
-0.0508744229643453 1
-0.0183536169395751 1
0.167785237229056 1
-0.0942156494004858 1
0.0191208919431984 1
-0.153831924381281 1
0.0342009762201204 1
-0.0688559795930584 1
0.285072478242092 0
0.355615608600719 0
0.0627254616074023 1
-0.0271007153109655 1
-0.126844707040152 1
-0.0853175970072315 1
-0.0398521223530381 1
0.130621371616865 1
0.102568132853361 1
0.0044375241073626 1
0.212504052948208 1
0.0690037053457621 1
-0.0252739126058527 1
-0.274555219788951 0
-0.0258580099693799 1
0.119250257269021 1
-0.0982637741946657 1
-0.0449276801157974 1
-0.108217761504161 1
0.162033878519642 1
-0.0663699901909735 1
-0.094287432263116 1
-0.114613164615636 1
-0.0450107039396853 1
-0.0128013961271221 1
0.0886954331134064 1
-0.36345079160279 0
-0.127968641190332 1
0.0767267997884143 1
-0.100087067033485 1
-0.007896108505607 1
-0.119172214684481 1
0.137142998220828 1
0.054170682967532 1
0.0780651468344785 1
-0.0827345126678148 1
0.0301807406020895 1
-0.22312069015599 0
0.114494410033929 1
-0.203689613892449 1
-0.107549878777054 1
-0.00656778674362612 1
-0.111284210565548 1
0.0122559499457979 1
0.0247202580686016 1
-0.0487127958657224 1
-0.0760165194135688 1
-0.0695739345621343 1
-0.297218511480358 0
0.0695925592145648 1
0.264390105143068 1
0.0248908474297812 1
-0.0884394887458026 1
0.00306375940433425 1
-0.151303862904144 1
0.071725543309176 1
-0.0251263838630151 1
0.00704328049225847 1
-0.184278533314856 1
-0.0756057423440762 1
0.184470285856632 1
0.107888938811006 1
0.0211640084921278 1
0.0794823660640601 1
0.0654416854027835 1
-0.0540692071282626 1
-0.0573621302590311 1
-0.0308614999722753 1
-0.103261282253982 1
-0.171653796322839 1
-0.140410057893437 1
0.00729240441871515 1
-0.0715505932201984 1
-0.0193621968035747 1
-0.0765813535899 1
-0.120250287249058 1
-0.0906943432263342 1
0.07406016666069 1
-0.0817213810282538 1
0.161994932132692 1
-0.303243398995974 1
0.0489658188358194 1
-0.02455639637767 1
-0.15092409644568 1
0.0954621490952307 1
0.133347309880365 1
-0.158046262649636 1
0.0394656703840701 1
-0.430609977490137 0
0.0735350585883565 1
-0.0884949666125436 1
-0.170408368432097 1
-0.195027130916745 1
-0.206832227352076 1
-0.0115819054641007 1
0.0277358656094271 1
-0.0424160582864735 1
-0.0630507277625196 1
0.296828047230096 0
-0.0480733494688818 1
-0.0349796571016938 1
0.0209612651148653 1
0.158138460021889 1
0.0859637639884277 1
-0.0672000680306153 1
-0.126242290387675 1
-0.158178288843992 1
-0.128428146334266 1
-0.0816752125769364 1
0.101438926624052 1
0.0893651473562405 1
-0.0774496131473448 1
0.11590250043495 1
-0.173981687222102 1
0.10426351343936 1
-0.0208141121797256 1
-0.282447615106097 1
-0.00883977073335012 1
-0.237687048511769 1
0.129999049551385 1
0.080600976374797 1
-0.178438277994245 1
-0.0258018721065709 1
-0.23916221566202 1
-0.0247262772746175 1
-0.00253571792824903 1
-0.0440201078855888 1
0.0908362044180222 1
0.232946488046551 0
0.109371790264301 1
-0.108961342573627 1
0.0176724701627483 1
-0.0469320112280672 1
-0.0104313055563294 1
0.176302214755185 1
-0.0141816493871412 1
-0.0886427546861556 1
-0.313596325440189 0
-0.109379050701711 1
0.0758813138713996 1
-0.0841498211187085 1
0.154704481026714 1
-0.00741570138169019 1
0.0365791667195062 1
-0.135542436973582 1
-0.063802676327657 1
0.0157423835743721 1
0.063912054134073 1
0.116394357086757 1
-0.175136661881397 1
0.182560019223861 1
0.00460161165265305 1
-0.0290644824895944 1
-0.0742988549935393 1
-0.172746432569602 1
0.0827834479878009 1
-0.0434228011558085 1
0.0125401425178757 1
-0.324841132331002 1
-0.00946915590868502 1
0.141693224990281 1
-0.029298463635682 1
0.0321475301984452 1
0.082442438256742 1
0.0544747368413303 1
-0.0469183019519946 1
-0.0846735824425384 1
0.207264547725117 1
0.018250506657992 1
-0.0904627373917422 1
-0.0643852238739478 1
-0.105438479666132 1
-0.0826852022752971 1
-0.102183868260939 1
-0.0703387964910344 1
-0.00368750558100546 1
-0.0268278841616655 1
-0.0193662914607043 1
-0.121337090256277 1
-0.0879725893697788 1
0.11182420070056 1
-0.136547645089587 1
0.135947492578559 1
-0.0565183839969006 1
0.00840188395232799 1
0.000149415037793338 1
0.136314798142697 1
0.187695663423432 0
-0.00492535729645068 1
-0.0810518548649133 1
-0.165629066795227 1
-0.0708995388264195 1
0.0415782617651836 1
0.220052076409833 1
0.18582731816157 1
-0.0275252780105764 1
-0.0581282258828378 1
-0.054390524202209 1
0.196147140256379 1
0.120315483030499 1
-0.14201162340329 1
-0.0559071926478322 1
0.143610079466603 1
0.178721100648289 1
-0.134221694274754 1
-0.00565382502936194 1
-0.0938715946553941 1
-0.023437133266643 1
-0.173021168637101 1
-0.168321874510296 1
-0.271763589365564 1
0.111257316464647 1
0.0476535845076204 1
-0.15908912720565 1
0.0794491020974082 1
-0.0605506767777571 1
-0.0763764866667265 1
-0.0400863702299734 1
0.240196086982515 1
0.0171686809529954 1
0.1738100555725 1
0.129756672518177 1
-0.13055172367772 1
0.00054225750077792 1
-0.209651538663996 1
0.157343817147428 1
0.0800868049537452 1
-0.20539937834272 1
-0.128330178586959 1
0.242183624899741 0
0.233419487074531 0
-0.108006080867779 1
0.198741028118387 0
0.061365368093527 1
0.206187965654057 1
-0.301283743191979 0
0.204931065238873 1
-0.0168146488290928 1
-0.169685158130006 1
0.207557328700896 1
-0.19322626578028 1
0.0809752830086373 1
-0.0538177690962532 1
0.247272000154518 1
-0.120925256561914 1
-0.0126058992933192 1
-0.0572033215830819 1
0.235174859686028 0
-0.0524812499634231 1
-0.0450418837486731 1
-0.107347771341703 1
0.064662776888195 1
-0.0829275171336587 1
0.0365421994055016 1
0.188062481847016 1
0.267225346738893 1
-0.26669296174641 0
0.18023514906499 1
-0.00691961257396487 1
0.0109206653961952 1
0.0877614568860473 1
-0.0147169040675911 1
0.0329400840038829 1
-0.0794450791298464 1
0.153496871626428 1
-0.0652591875842521 1
-0.145549202651917 1
0.0847685887807127 1
0.172029123702653 1
0.0256054201706101 1
-0.128600947307353 1
-0.161930026800253 1
-0.0265790625920364 1
-0.0470181379857055 1
0.00277623192715271 1
-0.00779553867504177 1
0.136190745253954 1
-0.257996514459488 1
-0.134689573129896 1
-0.00209687020178231 1
0.263843649851111 1
0.012600023363151 1
0.0910311568013563 1
-0.0581190388645192 1
0.151371215231259 1
-0.0811467627886097 1
-0.0834241031123144 1
0.00480411903683202 1
-0.0112269157553344 1
-0.0932109347855525 1
-0.0166508019912046 1
0.129152121913492 1
-0.0443798171819033 1
-0.0367015366595493 1
-0.112462209057681 1
0.113470303127556 1
0.1251494469488 1
0.0729043170666807 1
0.0819315979233718 1
0.14865612460618 1
0.00609470983377094 1
-0.0372630203485364 1
0.0807903073310241 1
-0.018476643076898 1
-0.202280804934159 1
-0.115777389467838 1
-0.00464371163716271 1
-0.0485413273820696 1
-0.0233205633406207 1
-0.138106420639888 1
-0.0393793285651195 1
0.314438765496574 0
0.109147541889649 1
-0.0999302554693307 1
0.150800027182902 1
-0.0942992848283811 1
-0.0768890382818327 1
0.115686277648066 1
-0.185884797341997 1
0.0292806200795152 1
-0.00737633064038249 1
-0.0840107421811861 1
-0.148819342386041 1
-0.0593825303267336 1
-0.0497961672642988 1
-0.114788669729132 1
0.0242979682171026 1
-0.0025784263287929 1
0.0391693635231753 1
0.0826744817717962 1
0.12041737932909 1
0.0328814810809609 1
0.0470582219846977 1
-0.140477006136167 1
0.0585379171211358 1
0.0435823803380031 1
-0.203126331353189 1
-0.0604763469009066 1
-0.0687338516544373 1
0.0190638609900699 1
0.252888571483733 1
0.00252987932119063 1
0.0419227545393552 1
-0.0971368279155332 1
-0.0946617154049295 1
-0.0230928148955628 1
0.060990634164517 1
-0.104384567631479 1
-0.187313999588203 1
0.00327519959631977 1
0.0532482892489911 1
0.0639490672032694 1
0.271348244759067 1
-0.105351647671885 1
0.0141710612572987 1
0.0296344056728678 1
-0.106968862667189 1
-0.110082991913729 1
0.0200119772598231 1
-0.0264805598779763 1
0.049560190501566 1
-0.0734553765167472 1
-0.384785762541089 0
-0.142374926430032 1
0.0524299008798513 1
0.0887367489586053 1
-0.195365220896845 1
0.157546170855709 1
0.0296377610043841 1
0.21130009098276 1
-0.358982617814412 0
0.0755045064292827 1
0.00706136055677465 1
0.158350882586958 1
-0.0499425400277217 1
-0.216464638431117 1
0.221489006541182 1
0.0193605777290317 1
-0.147766782360207 1
0.046898264379415 1
-0.0669747850337663 1
0.117920226269867 1
0.104165830749069 1
0.134686460731202 1
0.0329378609702493 1
-0.174307427534049 1
-0.0760388759029222 1
-0.105594795094646 1
-0.142109128966462 1
-0.0205254801965914 1
-0.227762408791631 1
-0.00441455853723811 1
-0.180711207045103 1
-0.185654960016687 1
-0.252427837828217 0
-0.050987924787166 1
-0.067466599685276 1
-0.04932670499869 1
0.0279101226640522 1
-0.0462279061590791 1
0.109551255377328 1
-0.145700319599059 1
0.0333607879549616 1
0.0343435963866199 1
-0.114920551813819 1
0.116028509795256 1
0.0895057464669177 1
-0.0264084265691496 1
0.266341846920995 1
0.0702344659655417 1
0.133319932099897 1
0.126912100775961 1
0.00289732150123853 1
0.143936815155331 1
-0.0352548828799541 1
0.0141657440941917 1
-0.0911756112859767 1
0.0603975765798308 1
-0.0796943013459065 1
-0.0148187492847855 1
-0.288357236631713 0
0.196324373849425 1
0.234711255960551 1
0.0594014145424746 1
0.0825888815148216 1
0.131407689122307 1
-0.00219788500322266 1
0.127811772733353 1
-0.155546343047709 1
-0.105374027705383 1
0.0829449943083898 1
-0.0282870026821696 1
0.0247303918943098 1
0.0643785926564126 1
0.0457241628823823 1
0.145507178691643 1
0.00424393558912758 1
0.0752032715019151 1
-0.140712826283862 1
-0.057237182954346 1
-0.257687096069677 1
0.0391815894371192 1
-0.130384307921953 1
-0.0731576037539562 1
-0.000319847118841178 1
0.109374068272976 1
0.179140707214602 1
-0.0321778693370942 1
-0.0418544727996472 1
-0.0652264303786804 1
0.0631230832578003 1
0.0894439621777593 1
-0.0623607125469409 1
-0.103180890907154 1
-8.63224478095193e-05 1
-0.0854693133095938 1
0.131680207092075 1
0.0243659646381399 1
0.228717776973248 0
0.11434198813546 1
0.0513491832263475 1
-0.183803331082086 1
0.00898458072054129 1
-0.118950104522048 1
-0.0516877511649243 1
-0.143880614297884 1
-0.246073005975501 0
0.0452318008445043 1
0.0930327525611089 1
-0.262148669427808 1
0.0555500559173348 1
0.059283625853468 1
-0.146809146848596 1
-0.192120996193834 1
0.0606440216839267 1
0.0791106363199257 1
-0.018594655496067 1
-0.203672172531903 1
-0.0963266921074812 1
-0.258904047397704 1
-0.0694068710712883 1
-0.0301335933485027 1
-0.2123882137148 1
-0.162728312797778 1
0.0117302626058569 1
0.00608527500432129 1
0.110980072895226 1
-0.136878734992876 1
0.117685798646201 1
0.00292379858912708 1
-0.100621299237329 1
-0.0400042893028002 1
0.110095624008701 1
-0.0215084505745137 1
0.273486023003267 0
0.292199721357435 1
0.204022769861586 1
0.139935551467876 1
0.169904393319903 1
0.0650443993491836 1
-0.067964543850596 1
-0.0302360931730148 1
0.218477704055562 1
0.0806060383546613 1
0.0489571039513401 1
-0.0560207681351259 1
-0.0217827156606451 1
-0.0447348630301971 1
-0.0764152215652582 1
0.0959090058258395 1
0.215304311956077 1
0.21771925057532 1
-0.0387018081649513 1
-0.0165390628035837 1
-0.282520546466231 0
0.0873886148616032 1
-0.227038037250368 1
-0.0366960376537953 1
-0.147917982703031 1
-0.0988184063420663 1
-0.121161800018929 1
0.0246783989906439 1
-0.170378814085419 1
0.10290467452651 1
-0.105894001730781 1
-0.0408718721602043 1
0.101287988484232 1
0.215836454110489 0
-0.0634239458561818 1
-0.317629266299279 0
-0.0856901230994421 1
-0.0164794021105581 1
-0.159808744157472 1
0.0569394529189947 1
-0.0380514302749528 1
-0.109508535483194 1
-0.0402288023281142 1
-0.178418076120408 0
0.0859909794900126 1
-0.144128161276802 1
0.031594584338316 1
-0.0287935895866213 1
-0.0822927237138684 1
-0.205165951886317 1
0.0653957104605681 1
0.0738940355306187 1
0.114295690406887 1
0.103074889385589 1
0.0325313978838859 1
-0.0742716191662586 1
0.114924546651787 1
-0.0831243284076843 1
0.203380932159678 0
0.00498426869246282 1
-0.0273217403363248 1
-0.0521173082357279 1
0.0312087110414179 1
0.200076983507899 1
0.0736529636513833 1
-0.155342932030349 1
0.178434654381644 1
0.0183015609870275 1
-0.0674843638170628 1
0.036266348041144 1
-0.0421195266996715 1
-0.137024918862502 1
-0.145443575337131 1
-0.155135243761243 1
-0.0438845466432804 1
0.0586450256612003 1
0.241807125412997 1
0.0895329430075124 1
-0.141514185985112 1
-0.0825329315890902 1
0.121504273297453 1
-0.132822509547265 1
-0.0248870178645857 1
-0.0228868046748762 1
-0.0727352547533387 1
-0.0809897806576972 1
0.108610413475914 1
-0.206423366815384 1
0.0707075236153259 1
-0.106148966743458 1
-0.0290343737404979 1
-0.0727644302148675 1
-0.0913680793565015 1
-0.028824143472983 1
-0.162854278249366 1
0.138557557017525 1
-0.221606252927379 1
-0.00455733470922394 1
0.00764847671908447 1
0.2630680172254 0
0.0714162308577419 1
-0.157255639914209 1
0.155185927447488 1
0.0385692792461322 1
-0.102725064805469 1
0.0674169874917189 1
0.0878671873318936 1
0.12498353477449 1
-0.171316525983586 1
0.216002461509673 1
0.0190051976364814 1
-0.0075892112611444 1
-0.0534388385585891 1
-0.0798389820955115 1
0.356598434595056 0
0.0615710691415079 1
0.3145051336787 0
-0.08026463004154 1
-0.0723872171528612 1
-0.0807735705323677 1
-0.0565758885355918 1
0.114581526588485 1
-0.206179554891045 1
0.205163652347049 1
0.298329814844491 0
-0.0784559116400771 1
-0.0383866874442616 1
-0.0025800164307805 1
0.0172328630981879 1
-0.14645090857471 1
0.184085378692809 1
0.193977491794648 1
0.115103785265867 1
-0.0325836969526303 1
0.042843520969021 1
0.119343393197712 1
0.0587293969740378 1
-0.0964747822818596 1
0.0728524719090235 1
-0.0726781732425121 1
0.0298092456667684 1
-0.211030734244467 1
0.152421500458715 1
0.0596770234332922 1
0.0457034758253696 1
-0.0603121085981857 1
0.0488710044471248 1
-0.151397792142419 1
-0.0439811269561621 1
0.0922638801002905 1
0.0136278715269242 1
-0.0661571219292856 1
-0.133813012830266 1
0.290197354055819 0
0.0782333277200898 1
0.345870493158138 0
0.0611776527202744 1
-0.0918843399019965 1
0.0714334777635177 1
0.213576341110091 1
-0.139375589867744 1
-0.0761147913672595 1
-0.10372440128271 1
0.0930251675131124 1
0.238858988549017 1
0.018460443648089 1
0.197389311277008 1
-0.00050414078770096 1
-0.0722478725248454 1
-0.0700835630634547 1
0.00334142541056816 1
0.427752985985374 0
0.0411901052069184 1
-0.06302757890924 1
-0.0745269104740036 1
0.00898938922095701 1
0.105494465009041 1
0.206991600892379 1
-0.172094607297437 1
0.100517640096151 1
-0.104413333959299 1
0.00296898942200797 1
0.0987712251811371 1
0.171094723540475 1
0.0310975121218105 1
0.236680131272582 1
0.01752273214595 1
-0.0827378924406832 1
-0.0710650957874614 1
-0.138412841589231 1
0.000763057637485916 1
-0.0295329236881104 1
0.191431614081156 1
0.0956271595172477 1
-0.136362523592586 1
-0.0442916230009525 1
-0.277143928286682 0
0.175616309197389 1
-0.0355916136550549 1
0.0886819880417684 1
0.0801279342464669 1
-0.00692880998085907 1
-0.0712521259813849 1
0.0483552997990564 1
0.0282966646320664 1
-0.0700959917503112 1
0.0335555120792192 1
0.181590911023669 1
0.160111457700227 1
0.0268674586788408 1
-0.0941362709370439 1
-0.0687749408122748 1
0.0438943614702564 1
0.0265150990279347 1
-0.216199754925042 1
0.166077084021511 1
-0.191464520619951 1
0.122112649088763 1
-0.209895706313286 1
-0.194581980318974 1
0.183261445005028 1
-0.249394084203538 0
-0.200918606233723 1
-0.0828099765716827 1
0.0758909767048875 1
0.0859580255783687 1
0.149046731592671 1
0.0536253267560867 1
0.0313804313213739 1
-0.130973351609567 1
0.170463771016779 1
0.0224743504567107 1
-0.0966836837930379 1
0.15683541116355 1
-0.183044578455852 1
0.0330595312398027 1
-0.338121832916385 0
-0.157277880623506 1
0.246189009683925 0
-0.315557787834097 0
-0.20394324773084 1
0.012111836095125 1
0.11377754701168 1
0.0275903774516133 1
0.025982227465386 1
0.0820128621552913 1
0.029954967167364 1
0.0558745706198872 1
-0.0259922984104158 1
0.207048863850775 1
0.101931470566196 1
-0.180048532669007 1
-0.130417476271715 1
0.0169980919988677 1
-0.0993873579750394 1
0.074324737384689 1
-0.0696478026863142 1
0.0022731848296156 1
0.0940551799115025 1
-0.145481794463479 1
0.29241835901556 0
-0.260640506882395 1
-0.0913638338471178 1
-0.152592352231256 1
-0.216712275885554 1
0.00899864358978598 1
0.0213857353020292 1
-0.0154960771638784 1
-0.0271764241435225 1
0.0542894888691242 1
0.366005737581486 0
0.178254208350718 1
0.12779618144822 1
0.307509825253697 0
0.099378793252425 1
-0.0180927981635888 1
-0.0108455362844631 1
0.157945077608091 1
0.00336609593703163 1
-0.0570232080218286 1
0.0419691145027714 1
-0.0195642959718198 1
-0.0891171734208309 1
-0.184300619825628 1
-0.00604979948634737 1
0.077819818724978 1
-0.253655247858962 1
-0.00687365998877587 1
0.122211145047442 1
-0.0281367449939974 1
-0.00524111405543242 1
-0.140730852360356 1
-0.12170216341896 1
-0.15144225587612 1
0.043388011513484 1
-0.156302849429432 1
-0.288340763591832 1
-0.131021776964361 1
0.215295197733905 1
0.0604664570596079 1
-0.0944265393077592 1
-0.132503900673945 1
-0.0203650940352673 1
-0.0479088465181134 1
0.301226422793647 0
0.0795011635769617 1
0.179098789802134 1
0.0596672803548678 1
-0.117863549597361 1
-0.0263514204852473 1
0.0444933618701 1
-0.214479864431921 1
-0.0630561191911957 1
0.262016814548888 0
-0.117283043412662 1
-0.0195139894585856 1
0.0225718309560847 1
0.0249563746506277 1
-0.201080312447575 0
-0.0273964974993831 1
-0.0924275130529368 1
0.0847325741873403 1
0.146930274448677 1
0.140207643652664 1
0.131612510850107 1
-0.219848986624539 1
-0.129611133459137 1
-0.0198831789561002 1
-0.0728035555929361 1
0.155782806362288 1
0.0898623747712999 1
0.142695972250127 1
0.206217932898349 1
-0.248988487374632 1
0.0863985091618255 1
-0.0990885383977057 1
0.120971547240761 1
0.0320812343972253 1
0.122974003345209 1
0.139501320062784 1
0.0221577510830208 1
0.160035405505668 1
-0.312992259825363 0
0.111340851323696 1
0.0974749840371622 1
0.132711164659112 1
-0.0106643475476076 1
0.0306607005691443 1
0.141995116496637 1
-0.0384501347022983 1
0.201955444384856 1
-0.20976817624851 1
-0.154161488013894 1
0.213984042534418 0
0.0944418879737837 1
0.0378588525964725 1
0.0336937066159478 1
0.0726144871145648 1
-0.0223171887401103 1
0.077935966974913 1
0.0105587290975481 1
-0.210119900145549 1
0.00110996521867461 1
-0.0729828524207722 1
0.0554967056258328 1
0.172380837342139 1
-0.243231051349434 0
-0.10168686178363 1
0.0456886882655013 1
-0.213534534229322 1
0.0646606051751348 1
0.131127019246441 1
0.0246900391637519 1
0.0305220209386087 1
-0.0620100161111622 1
0.19810236809273 1
-0.295758643178401 1
-0.0734355956866252 1
0.166062850056137 1
0.261667708633235 0
0.109413416686156 1
-0.0329387661244578 1
0.209777337273912 1
-0.233053907897177 1
-0.0315725974715226 1
-0.137016467291516 1
-0.337758006359464 0
0.2442046621752 0
-0.10363667938906 1
0.118749126991635 1
-0.0505993200369396 1
0.0903757730499912 1
0.0633751482550733 1
0.0122806712429208 1
0.312362447339949 1
0.0890715257491275 1
0.0915565554045007 1
0.129035215405292 1
-0.127456106823336 1
0.356906631824172 0
0.125974480446098 1
0.143288268232629 1
0.216555895701012 1
0.00626428208433776 1
-0.0722493479327999 1
-0.0837976884548874 1
-0.133798133422689 1
0.0580141343199795 1
-0.237163230346701 1
0.173058093549952 1
0.0764621444720401 1
0.167842564128741 1
0.209737446219293 1
0.0486735177637086 1
0.0940715532963712 1
-0.0672842755860444 1
-0.0376057758808172 1
0.0701218580008574 1
0.109071351416251 1
0.0844995616773626 1
0.082542574555493 1
0.0503326827810553 1
0.0632496545515767 1
0.247579129170688 1
0.0463400967083985 1
-0.209466591259697 1
0.046348411605011 1
0.180750352615562 1
0.0691907160385646 1
0.0823819119712195 1
-0.0553997540681767 1
0.121971995421399 1
-0.0197328835573677 1
-0.167741232888488 1
-0.0525807521820975 1
-0.180433469637032 0
-0.0389251181464691 1
-0.025459114591012 1
-0.00219931000942821 1
0.194994795588387 1
-0.0640451137468779 1
-0.246781798348833 1
-0.0184347464910955 1
0.0957867757749749 1
-0.00800849304446263 1
0.127905512151346 1
-0.105240575455486 1
0.00780043699457248 1
-0.0232462881575559 1
-0.0877124649854896 1
-0.178897456427535 1
-0.0482018020863059 1
-0.22432911339429 0
0.182824339174341 1
0.116631132411525 1
-0.00459462009762631 1
-0.123754442544716 1
0.0103055592549423 1
-0.207320554513222 1
0.233918774468064 1
-0.027114141706883 1
-0.115730173100485 1
-0.3915429809428 0
0.083038706898118 1
0.0387580906094964 1
-0.181384222535255 1
-0.230667443329572 0
0.000596428260590566 1
0.0433867980681772 1
-0.124926605282795 1
0.119847404763815 1
-0.0881179701693304 1
0.1634066963539 1
-0.000265584691377407 1
-0.0988675792973902 1
-0.0617491612051119 1
-0.127842405090719 1
-0.0391544034984458 1
-0.0653958568212664 1
-0.104673560364244 1
-0.0829912441610653 1
-0.177555446167116 1
-0.0847860890590696 1
0.0598513951511754 1
0.060622543234952 1
0.122600606607349 1
-0.164012129663921 1
0.18335268893378 1
0.217142109436653 1
-0.0319635561475211 1
0.149608011870437 1
-0.0786988123960656 1
-0.0292679376780291 1
0.113028720897799 1
0.289930125865444 1
0.133018097659689 1
-0.221296017638728 1
-0.0521137813627894 1
-0.0843413911317953 1
-0.0301713499049662 1
-0.0226512160481038 1
-0.172943853969944 1
0.0773217446235014 1
-0.0239177977325632 1
-0.0634581653595914 1
-0.0963589804851932 1
-0.0783232378028067 1
-0.0114833433234526 1
-0.139312322443603 1
0.0153439250156262 1
0.0770301237458168 1
-0.0721966359640091 1
0.0806518013571655 1
0.114880445195291 1
0.189569157887552 1
-0.164085423738401 1
0.144674006209301 1
0.199641980219875 1
-0.130237203142325 1
0.116809937765682 1
-0.141595749095101 1
-0.37478354480416 0
0.0743028902159896 1
0.023110297887455 1
0.285551843264517 1
-0.0941131765772931 1
0.04816981531909 1
0.0315093412402686 1
-0.0122430486532205 1
-0.0113826064126943 1
0.166083586903944 1
0.0293049993147081 1
0.0313228194177389 1
0.390349257259007 0
-0.268960658210116 1
0.282180877195517 1
-0.0482517133305849 1
-0.0645923366214983 1
0.184722413968001 1
-0.0482679498825212 1
-0.14865314006476 1
0.0445856991456653 1
-0.045858068911233 1
0.0477256705528329 1
0.227855361357479 1
0.175529891288276 1
0.0468284076992874 1
0.380735588450077 0
-0.265611119756492 1
-0.025532347018609 1
0.0825265874624009 1
0.103703704429954 1
0.106073641879492 1
-0.0661198955653057 1
-0.125055546674368 1
0.104419131099406 1
-0.0949416009381047 1
-0.0850038765450608 1
0.173722285368693 1
-0.150871544926997 1
0.00423880209829339 1
-0.126996644417889 1
-0.0705464225755034 1
0.0641038525651945 1
-0.0114188704951949 1
-0.29681483608664 0
-0.055535898829045 1
-0.00218289802336031 1
-0.0572217815251399 1
0.0364762722643412 1
0.0416218683873009 1
0.180450303729987 1
0.293717295192653 1
0.0353823408796333 1
0.432101652472031 0
0.00768520258036239 1
0.11317988203887 1
-0.0297836858882101 1
0.274975162965993 0
0.104365436002127 1
0.00480314653823783 1
0.0291270972758259 1
-0.089092888254642 1
-0.15400617411334 1
-0.0509367628120841 1
-0.0234014716994576 1
0.230041964149272 0
0.0280791673506016 1
-0.0654622047818118 1
-0.181705638292735 1
-0.0944352502926844 1
0.0997338539114076 1
-0.117387804325258 1
0.0368594240060911 1
-0.00900530431879466 1
-0.00592917649011442 1
0.0924075085590938 1
-0.179339580840651 1
0.160512519673458 1
0.0435580582745016 1
0.0911188667540836 1
0.109607263046575 1
-0.127056620214425 1
-0.232371273377081 1
0.148514049655259 1
-0.104016569530602 1
0.0654387917396076 1
0.189192988076146 1
0.0121792356927233 1
0.0106604378372397 1
-0.0586769543031715 1
-0.0803319678538724 1
0.306769400748675 0
-0.199408865304312 1
-0.0373248305964662 1
0.174965054262868 1
0.147192353061298 1
0.0153914083244954 1
-0.0531292361508642 1
0.0981196187951254 1
-0.188639075050003 1
-0.153962690950606 1
-0.0890096305021124 1
0.0687688130997416 1
0.142694675181314 1
-0.00096639331321924 1
0.160140621188952 1
0.173200240423257 1
0.059611770798295 1
-0.0490725072525819 1
0.105841119923113 1
0.0473493080620094 1
-0.153903134154923 1
0.0157922970890374 1
0.191399943212106 1
0.0261200232526742 1
-0.214447148624709 1
-0.0345112730558008 1
-0.23298018559629 1
-0.264776056259695 0
-0.235151659920035 1
-0.0326277455120825 1
-0.0506240894227743 1
0.029889530301946 1
-0.033355020541517 1
0.172639232739138 1
0.0979532455428946 1
0.081249759829945 1
-0.166568929211413 1
0.096377234500616 1
0.100395098111231 1
0.164076214711033 1
-0.278372303936618 0
-0.248509606628744 1
0.265226227212605 1
0.0498098933978861 1
-0.0522719581701251 1
-0.128611431513636 1
-0.286373678078039 1
0.0924071160590857 1
0.065698973962124 1
0.142269172146517 1
-0.0139748203002607 1
-0.0683185384244128 1
0.203661097247609 1
-0.14424961122566 1
-0.0133535298169094 1
-0.106008304328881 1
0.0781198531513684 1
-0.182933029468802 0
-0.206034716428359 1
0.0820852800774766 1
-0.18300516583247 1
-0.111763291265577 1
0.153256481735716 1
-0.102570874138361 1
-0.0176071200363729 1
0.285143380209625 0
0.153819297823912 1
0.1471113784179 1
-0.23331381564907 1
-0.149272065236276 1
-0.0623467870163294 1
0.0625542736579946 1
0.00176611033780451 1
0.169144796063388 0
-0.0225623090113372 1
0.227916089710204 1
0.168973141616028 1
-0.0159996282906419 1
-0.203280689365473 1
-0.102564512428283 1
-0.247338451464057 0
-0.0358366758150797 1
0.103786064067579 1
-0.195754882322599 1
0.168758354068396 1
-0.13531222293577 1
0.160739823483512 1
0.0738285596201712 1
-0.104223560036671 1
-0.172452018103973 1
0.0205059702384513 1
-0.092377440259746 1
0.0575765936924528 1
-0.172520521928237 1
0.0836906097313034 1
0.0944448526633735 1
0.210561287001988 1
-0.0186929227909559 1
0.164805330458237 1
0.0909221889808452 1
0.174499890595071 1
-0.0677254110007472 1
-0.0700341448157137 1
-0.320986756297472 0
-0.141297396664505 1
-0.214535473322319 1
-0.00701537044480921 1
0.0833727249295735 1
0.0591723297107186 1
0.00170257416376614 1
0.0324699281376518 1
0.0710415630136847 1
0.109185173872792 1
-0.158529705668067 1
-0.00682792943813908 1
-0.0188168903312673 1
-0.0540047052947429 1
0.15014987459335 1
0.23128870429118 1
-0.210324386122324 1
-0.0291400824931159 1
0.180324267161925 1
0.0281057140151065 1
0.0571445048323722 1
-0.0792218464458942 1
-0.0734699022429765 1
-0.190912732969592 1
-0.150286300213473 1
0.17219852118143 1
-0.012051778841486 1
0.116196199657526 1
-0.131751142395235 1
0.0482271559496138 1
-0.148219905890472 1
-0.115453161917897 1
0.170702332535856 1
-0.167200621902267 1
0.053254884675542 1
0.0234274899246626 1
0.0935736454848712 1
-0.0875716367532389 1
0.104843155980493 1
-0.26249597306264 0
0.182420738482655 1
0.0461249898640677 1
0.143442315430839 1
-0.0197020219864213 1
0.150992516332068 1
-0.0808819440764141 1
-0.132529347096693 1
-0.226564514020032 1
0.0287723568344616 1
0.09018141535309 1
-0.0153153143254774 1
0.123792021515686 1
0.0450523533587541 1
-0.274812590222588 0
-0.0183733315932587 1
-0.0197981578438183 1
-0.0368826059036301 1
0.0285519103179526 1
0.0142905544413166 1
0.0112612600234234 1
-0.15384347122316 1
-0.129390206002952 1
0.276629583918166 1
-0.0476703145148709 1
-0.0293815018742988 1
0.0538945456264144 1
0.220490069571637 1
0.139270714301999 1
-0.00173006028005921 1
0.166563660356164 1
-0.201936424022093 1
-0.080946820029644 1
0.179039947450801 1
0.36623254587021 0
0.0270610247325104 1
-0.0116220511981687 1
-0.0796237772384892 1
-0.203468019184797 1
-0.0935645473619147 1
0.0554019561703765 1
-0.0955108916895661 1
-0.00934645533622069 1
-0.0406168617541092 1
-0.206256335463379 1
0.195980434300749 1
0.0275471667283423 1
0.118315717408816 1
0.0952435520506144 1
-0.219288473175707 1
0.0315450548597735 1
0.0681324736131056 1
0.257834309681099 1
0.0424586600787567 1
0.351925631396626 0
0.112938144351729 1
0.00454815182547199 1
-0.110770264412174 1
0.0282774983365643 1
-0.165422242291824 1
-0.425042621295855 0
-0.136457690029828 1
-0.145944991776436 1
-0.0423762146806138 1
-0.104147275933177 1
0.223703481591115 1
0.157560119445615 1
-0.146699037823978 1
0.257591596563329 1
0.0898135606499073 1
-0.0432020911469485 1
0.177456996285782 1
0.0852099322175042 1
0.118954345799895 1
-0.00231684552221601 1
-0.0576632145155176 1
0.178397270725263 1
-0.00821249916793163 1
0.0139608205662594 1
0.0476919589989863 1
0.210318123996948 1
0.0643462440099636 1
-0.269983533106971 0
-0.120164750774572 1
0.103839834490282 1
-0.0801340708784776 1
-0.294026993499421 0
-0.15577255005645 1
0.0221901718881991 1
0.171397136140381 1
0.0142026541686941 1
-0.0326701757361511 1
0.0451369430083202 1
-0.28014983607712 0
0.223265986335962 1
-0.0135181683696466 1
-0.238883395001421 1
0.142208689117635 1
0.0932399747728734 1
-0.0861461099443677 1
0.0562374980155122 1
-0.0310210721895136 1
-0.0386920353342654 1
0.120213862388181 1
0.0762402630846586 1
-0.0204655007480287 1
-0.0614730059417874 1
0.0100527051291236 1
0.0604493449870828 1
0.200884212369247 1
0.116547531484231 1
0.0599229259193777 1
-0.0836978013806655 1
-0.0726149996906867 1
-0.0805530569733122 1
-0.104945315897131 1
-0.0543328654667398 1
0.0997366546120388 1
0.248694482628429 1
0.165615507689226 1
0.0765528466121706 1
0.00588316094956454 1
0.0639832593500487 1
-0.0271235424678703 1
0.172775786432117 1
-0.126237066203412 1
0.110194072749358 1
0.0711724167754951 1
0.205171929821936 1
0.176313713176664 1
0.00495579648333397 1
-0.0498712806982702 1
0.167549659318985 1
-0.0603945589851271 1
-0.053082886533717 1
-0.230550107077003 0
-0.0851467432221827 1
0.102422895588939 1
0.0808731061943466 1
0.202288116378428 1
-0.0932267474366483 1
-0.0480308914468064 1
-0.00961372677503998 1
0.0452485024948393 1
0.049064249007717 1
0.103173102674436 1
-0.0266642505618324 1
0.157449497230309 1
0.0813228286546102 1
0.103401859238764 1
0.185566858125074 1
-0.05761055385903 1
0.152521726945612 1
0.199619704456487 0
0.0542208336038544 1
0.00556332292655203 1
-0.157123956081041 1
0.129065610217418 1
0.137535815935249 1
-0.0155920199989166 1
0.186044317638638 1
-0.072541480951713 1
0.0677691396520846 1
-0.321694229530059 0
0.206303505072366 1
0.0426378959667209 1
0.163396637989599 1
0.0114914812369969 1
0.064982725297894 1
-0.155975024773558 1
-0.0191432042590896 1
-0.185576082571821 1
0.207141594081138 1
0.0574610648545559 1
0.0579751064939378 1
-0.100479701915238 1
-0.0716692259174871 1
0.119763011528223 1
0.000897670349820322 1
0.183602253254697 1
0.0596523977006496 1
0.160701148275926 1
-0.0541172580353355 1
-0.0972083362218355 1
0.0522189309138964 1
0.154176662027908 1
-0.0643866953534631 1
0.10071387326662 1
0.003751995441336 1
-0.0939515721204569 1
-0.189486571421267 1
-0.153876319593973 1
-0.0742179815883742 1
0.123529548945667 1
0.101639031611882 1
0.0507524301608857 1
-0.000340532090331844 1
0.16015234047974 1
-0.168847001287944 1
-0.0692539444404365 1
-0.127281185707411 1
-0.182067857044827 1
0.148196893982504 1
-0.197854215420484 1
0.0396417202788799 1
0.0592163826609729 1
0.157793183626085 1
0.0042970611723895 1
0.20702584269779 1
-0.289441130963059 1
0.132814595364069 1
-0.0693486952453977 1
0.221871753142998 1
0.0791569566380261 1
-0.189875027804752 1
0.0426292394666415 1
-0.0245907102536147 1
0.141326760730677 1
-0.320973600602212 0
0.0357478930575757 1
0.0784090767108095 1
0.00470143625063916 1
0.00175557436885209 1
-0.0327552026835763 1
0.0231960972588425 1
-0.0748673301700395 1
-0.095646443756845 1
-0.190277059576358 1
0.0789568121789093 1
0.0032517789577257 1
0.172110818264381 1
-0.172663405802489 1
0.0191913421172569 1
0.194713309326737 1
0.0761563533242996 1
-0.0489772688218089 1
-0.160361834805543 1
0.0301292010192287 1
0.00349420620686683 1
-0.0679765624263281 1
-0.0247685693280373 1
-0.0480891079180919 1
0.011937887590602 1
0.0185010488971203 1
-0.0575387822032455 1
-0.177463260299459 1
0.0326538591311654 1
-0.055206611535768 1
0.133294911321497 1
0.115779548454305 1
0.0814764612083432 1
-0.304859186613081 0
0.0954314192968643 1
0.041238203500787 1
-0.167879261009206 1
0.031648465906438 1
-0.0270159636603823 1
-0.0223131337874993 1
0.0885352242810651 1
0.127412697566592 1
-0.0772105790423558 1
0.0833558783213491 1
0.121018942051555 1
0.0938691379581085 1
-0.084222998230023 1
-0.331412898661941 0
0.129040434295063 1
0.126451909178051 1
0.0517242410359461 1
-0.00115855960759148 1
0.0580427605004794 1
-0.238183147996145 0
0.00868862181737664 1
-0.00369036609044811 1
0.0374127020983846 1
0.0805485343483233 1
0.222297736312438 0
-0.130004694051323 1
0.252105714848656 0
-0.102278889672765 1
-0.171759984687491 1
0.168286500254784 1
0.0904813401883683 1
0.225345608503509 1
-0.0681567375939702 1
0.0146162313405716 1
-0.0648378658788018 1
0.151324115837874 1
0.101992874768949 1
-0.0605462395190168 1
0.00859003993203345 1
-0.151536417879091 1
0.0977026031739653 1
0.0118963661895358 1
0.209030219286818 1
-0.0615461006296554 1
0.16093039447671 1
0.0616714062479199 1
0.0225674777073622 1
-0.138920662005333 1
-0.138440922175824 1
0.0459279231938378 1
0.179432247855295 1
-0.130655115989879 1
-0.300975404065129 1
-0.0592024561518956 1
0.106313458636812 1
-0.111830269337065 1
0.123152305225849 1
-0.0442999347393284 1
0.250715470792547 1
-0.18232082030826 1
0.0692091361141662 1
0.050862249451451 1
0.229513316507054 1
0.0211808857427926 1
0.149816353198686 1
-0.00635637157075833 1
-0.0694752361442733 1
0.016806232420404 1
0.133260824493758 1
0.19361125645152 1
0.232490374368698 1
-0.00742464180116158 1
0.0767031475521578 1
-0.273790547596655 1
-0.142711500814782 1
-0.151268783955843 1
0.190286077760451 1
-0.292223145782977 1
-0.111550499180402 1
0.0587842119489746 1
-0.0946094454062229 1
-0.30572704313467 0
-0.0101044697312331 1
-0.0571848591228421 1
0.0424321239077398 1
0.079035186582523 1
-0.0316960679999462 1
-0.0564564263491527 1
0.0261129630389285 1
-0.158925437083712 1
-0.0056038425750334 1
0.0601255175292639 1
0.118674770238514 1
0.0163822273294805 1
-0.266679296539556 0
0.138999336143266 1
0.195381346741296 1
0.104366016968207 1
-0.272118114210249 1
-0.12452073174954 1
-0.103497839393013 1
-0.0638444591037427 1
0.08401248115987 1
0.222919346849391 1
0.106679889923024 1
0.0418881409047036 1
0.0358377972307525 1
0.0801311317038204 1
-0.0887729939945879 1
-0.127654518088085 1
-0.125686796124348 1
0.123487203965628 1
-0.0956462478407469 1
-0.13044369921885 1
0.232536130311112 1
0.180197349114141 1
-0.17030523176289 0
-0.214265920851598 1
-0.0748404339708588 1
0.0143384269393443 1
0.11269754006596 1
-0.10359610594386 1
-0.206669066275816 1
0.17310491346235 1
-0.187780602216098 1
-0.0334855084490527 1
0.0854327679540081 1
-0.0334597739111508 1
0.00605774014463738 1
0.102515545116228 1
0.0421977639425098 1
0.0714139219438916 1
0.0123032668287089 1
-0.00670768086398254 1
0.245490386286788 1
-0.175581582358716 1
0.0885312452468639 1
0.00803781331975389 1
-0.015476714776273 1
-0.320619093822703 0
-0.0962222677121988 1
-0.0360212957659809 1
-0.0249154792388999 1
0.0299404315257418 1
-0.0855382876968822 1
0.0965004205937086 1
0.0373628077851385 1
-0.0342621002445939 1
-0.1860976042049 1
-0.112702003623778 1
0.0119940093362442 1
-0.115404091383144 1
0.0949239352675006 1
0.0695943470149323 1
0.0291460089073215 1
-0.0165623302459907 1
-0.0669086011497482 1
0.137594183964875 1
0.0987087821833757 1
-0.00188872276368875 1
-0.0690877928518474 1
-0.402533199128736 0
0.0877493209735168 1
-0.0400441737264459 1
0.20987988209581 0
0.0942013584210626 1
-0.248430069894509 1
-0.203381126022042 0
0.0520931715403116 1
-0.0441229700483072 1
0.0793469129331276 1
0.114672996652326 1
0.271358784235579 0
0.0491564793337781 1
0.0632786932537798 1
-0.104237515131761 1
0.18591383402319 1
-0.1639296105976 1
-0.00868152469064422 1
0.0393329418588487 1
0.272173427474671 0
0.226988709339285 0
0.05824857569111 1
-0.106456720229 1
-0.072822184163653 1
0.0528249329069159 1
-0.087544627817819 1
-0.19838254487383 1
0.0591958111085551 1
-0.108515730454622 1
0.0976234216462301 1
-0.0258723457844713 1
0.232635348778101 0
-0.234539337304863 1
0.1693035504637 1
0.0821822011911441 1
-0.00442967639800144 1
0.122272238197479 1
0.0760391100181936 1
0.1964363404649 1
-0.101119467736025 1
0.131725257261599 1
-0.0382346712052131 1
0.103860810961392 1
0.505321262085235 0
0.116541753901286 1
-0.122255152646217 1
-0.137540567492963 1
0.149680097109496 1
0.126734405492046 1
0.109535979337479 1
-0.0607498425193474 1
-0.0584047096865209 1
-0.0446206739618768 1
-0.0513651634827694 1
-0.0268654000483788 1
0.248210047496006 0
0.146068308077291 1
0.133898971369955 1
0.0615277148314474 1
0.0134675923700283 1
0.0372650783436272 1
-0.113703905147741 1
0.0823216987068663 1
0.226310716163195 1
0.0689264241117046 1
0.0910249858160069 1
-0.212032242619623 1
0.0398673142719347 1
0.011418465471361 1
0.0929623284775869 1
0.164901918471846 1
-0.0745113158124179 1
0.40266523977173 0
0.0575761244336642 1
-0.10075235414186 1
-0.0988121190666644 1
0.160406265020747 1
-0.084720672985057 1
-0.308316967037576 0
0.309695357199533 0
0.123892000284205 1
0.0207612109401936 1
-0.175527798650779 1
-0.0463278496365924 1
-0.134960518886996 1
0.159648595569588 1
0.0370358630340615 1
-0.199335980279408 1
-0.0585519570423236 1
0.0245006266464902 1
0.0569243298507401 1
0.264529543753646 1
0.358996694134744 0
0.100978211622652 1
-0.0770866462686109 1
0.0390810621391084 1
0.271124242430727 1
0.0215783495040266 1
-0.203721678727577 1
0.0944022658959864 1
-0.17469248331858 1
-0.140882657355327 1
0.106311851500111 1
-0.117775381458471 1
-0.151767691221711 1
-0.0180011645383358 1
0.355540626092084 0
-0.076154818528562 1
-0.136251037989003 1
0.0253065203507794 1
0.0800930314820073 1
-0.206540856045118 1
-0.181930292321185 1
-0.14749829600958 1
-0.0128510048841342 1
-0.127189519904886 1
-0.168415709183484 0
-0.0291357711500579 1
-0.0439969629125543 1
-0.0316741272845884 1
0.0353451038374352 1
-0.197749754449522 1
-0.12692368268702 1
0.139554753384681 1
-0.212973337279996 1
0.0819572741924544 1
-0.0165844522925801 1
0.113409006570713 1
-0.235663987967168 0
0.0979400847991678 1
0.0310045393986059 1
-0.0223198256607934 1
-0.328317073042232 1
-0.0618920273975577 1
-0.030209545457012 1
0.160165783351007 1
-0.318337036945037 0
-0.174604277152048 1
0.132368821293659 1
-0.198793688975575 1
-0.12639007668403 1
0.0316586313626807 1
-0.0694616339767495 1
-0.0828536051839691 1
0.194056811374293 1
0.016583213947157 1
0.00659868323950957 1
0.126211801603774 1
0.0273480126822163 1
0.0181823003191475 1
0.105650871453459 1
-0.0478743526606883 1
-0.187532610922644 1
0.101931178338758 1
-0.127812137309308 1
0.219685207666892 1
-0.215295191273831 1
0.109184680136477 1
-0.046071952775244 1
-0.124235582091534 1
0.214429115511586 1
-0.114110243510489 1
-0.010743056533403 1
0.0326035232845194 1
0.117256417447241 1
-0.0272155433822828 1
0.189160473391741 1
-0.0875387595243271 1
0.0271197233960377 1
-0.0664413670041432 1
0.0501855114809412 1
-0.0669244083492942 1
0.0696599447501881 1
-0.115467177854594 1
0.0190123138011131 1
-0.0376844094023377 1
-0.123064430327832 1
-0.0569309621035069 1
0.035898840123962 1
-0.00361384392830992 1
-0.201071630217931 1
-0.0541394273021185 1
-0.0821826340078479 1
0.0562117021923975 1
0.00218138040674265 1
-0.170760075529455 1
0.0265512181713718 1
0.276212015813135 0
0.0431975445148801 1
-0.407426310936426 0
0.0589458130099716 1
0.212561096661684 1
0.146909678996977 1
-0.273395929041333 0
-0.10617367107088 1
-0.0224639517245913 1
0.287696734792216 0
-0.00560869711593028 1
-0.0516617921885213 1
0.0791359101208192 1
-0.0740663627378273 1
-0.138058529493137 1
0.138374020666775 1
0.0579528411537706 1
-0.202863201315882 1
-0.0765337750827123 1
0.0536897124775315 1
-0.0566637807249385 1
0.121648889223303 1
0.0460708130859028 1
-0.297939758768493 0
-0.112971349344913 1
-0.0126515485505802 1
-0.0277356171127205 1
-0.0549077462451087 1
-0.0655547957504052 1
-0.00661348685182965 1
0.0317938268851923 1
0.222357566640306 0
0.0317762382059845 1
-0.200943780384156 1
-0.110504534215304 1
-0.134813579302221 1
0.0521911881423075 1
0.135048182434185 1
0.0768047935005998 1
0.0897066962052181 1
0.0399097029646026 1
0.0735589383593152 1
0.0542509587557611 1
0.157770102585894 1
0.0824506133615545 1
-0.17967172159429 1
-0.142776895696337 1
-0.0785389565472008 1
-0.0514876618181404 1
-0.0757615541857564 1
-0.226002698773938 1
-0.0463897803803032 1
-0.0198896308177155 1
0.202811863224035 1
0.0393545271279236 1
-0.0447539985852099 1
0.0456324899454446 1
0.157506446413455 1
-0.118655518706541 1
0.159597899923481 1
-0.0894953477118759 1
-0.0923791787834659 1
-0.111482427224398 1
0.119400924092902 1
-0.274010761651903 0
-0.136445501725628 1
-0.0883513668918488 1
0.0999590090222238 1
0.241943536009497 0
-0.199531583754536 1
-0.0799420552589126 1
-0.307587779544622 0
-0.372128154611235 0
-0.158424309922988 1
0.0355168443733733 1
-0.0765060044111301 1
-0.111895147134486 1
0.061011603934432 1
0.115404644590666 1
0.0532507390480464 1
0.0911047759475056 1
-0.0156926804138867 1
-0.00451112517694431 1
0.174518281196315 1
0.196052314212017 1
-0.130968362649588 1
0.458630207728571 0
-0.0734765342631149 1
-0.120411430403843 1
-0.131802101419834 1
0.0257542644798624 1
0.188177092670259 1
0.0486283514123619 1
0.066719558244856 1
-0.0268575190803107 1
0.0849696359278244 1
0.07584610822901 1
0.0161981834701836 1
0.0368022040496068 1
0.0303898460872359 1
-0.121384529599346 1
0.163933219388599 1
-0.0184215680510571 1
0.207271258967561 1
-0.0172059043820434 1
0.109303736270029 1
0.223248358373271 0
0.0049507886485617 1
0.195532631805204 0
-0.0111508280224314 1
-0.125781881735385 1
-0.063010529253294 1
0.103819255419351 1
-0.151635304471088 1
0.168602009093356 1
-0.0508395045306739 1
-0.114341928608946 1
-0.0546098120479785 1
0.0708896088631276 1
-0.166706061808061 1
0.228745342163713 1
0.0686433484917438 1
0.314995481215347 0
0.014474183480205 1
-0.044358386380531 1
0.0307152427419361 1
0.0910081236737258 1
0.0643697473953649 1
-0.020600865681602 1
-0.152975176920918 1
0.0202317321488531 1
-0.104035091138837 1
-0.0150088080081923 1
0.0362336172044035 1
-0.0228846803354162 1
0.0130353389126943 1
0.0364576612184955 1
-0.0161657810912785 1
0.035899066344855 1
-0.0849753126643736 1
-0.00864123721932112 1
0.0400863970516777 1
0.00249573800078959 1
0.118320968871923 1
0.00584307932971534 1
0.0596058515638174 1
-0.0477375563001431 1
0.0645969451107485 1
0.01668240576156 1
-0.0134231035065594 1
-0.241202158776376 1
0.0580020392050896 1
0.193875629708785 1
0.0581372720706111 1
-0.27642979681016 1
-0.0530115594790404 1
0.0784518778877078 1
-0.123469904693203 1
-0.0860814325920445 1
0.175870862453114 1
0.114107730127594 1
-0.00712354368723219 1
-0.29752976651202 0
-0.0237402061938883 1
-0.117630344865825 1
-0.184621984862523 1
-0.0398826911397413 1
0.0114500241942172 1
-0.0132965770065657 1
-0.0612494499728442 1
-0.113765844030567 1
-0.191705739371549 1
0.0149263514287842 1
-0.0549848649936664 1
-0.00418874795377264 1
0.266264772137286 0
-0.178762856271134 1
0.207582814078842 1
-0.0770053247793988 1
-0.148001573140804 1
0.355040561169357 0
-0.0140186851628258 1
-0.11189594848391 1
-0.118985844832518 1
0.00557645630340565 1
-0.0389660686401725 1
0.0243513246741941 1
0.00334559848959092 1
-0.0714455552256793 1
-0.0685266325375505 1
-0.280380408325132 1
-0.0183442625697626 1
0.104249080307533 1
-0.0629800116295875 1
0.235027338663408 1
-0.0539776982085339 1
0.0360420985956233 1
0.083029849782313 1
0.137681226495563 1
-0.251377466460847 1
0.0997259386660001 1
0.29310803917414 1
0.301946350550771 0
-0.00350201149055446 1
0.0742722878526963 1
-0.170806372463468 1
0.390665106802118 0
0.131045345313534 1
0.116255261939651 1
0.177882441503614 1
0.163855228783098 1
0.0992474185245803 1
-0.101368591956983 1
0.0253633588040738 1
-0.104084199208539 1
-0.197266678109109 1
-0.00221232231361953 1
-0.0551497478893847 1
0.232768919381158 1
-0.262799059290679 1
0.240320563574766 1
0.232306410914475 1
0.0592025482773515 1
0.277402051644221 1
-0.164647732817884 1
-0.0627223438694205 1
-0.0139298119395461 1
0.0708373592009741 1
0.0312774412273071 1
0.192698668753271 1
0.153342220175047 1
-0.280867175361648 1
0.00738004004031548 1
0.246818297230771 0
-0.212653431034789 1
0.11281621086902 1
0.0795819383686968 1
-0.277503031123345 0
-0.0193844033815937 1
-0.136375779642873 1
0.225312842370723 0
0.0204631362482107 1
0.0780646608153315 1
-0.278240101244262 0
-0.237749328081041 1
-0.0555508031113421 1
0.157739215797186 1
0.0151212241718351 1
-0.0808886124945456 1
0.0795123438315731 1
-0.0342243304518606 1
0.0143000695545314 1
-0.348178132145353 0
0.0667933725795571 1
-0.211411364857274 1
0.109308300515281 1
-0.113598521133138 1
0.0634422476175699 1
0.0389474366214232 1
0.0522304934790584 1
0.020475672276226 1
0.134550717245521 1
-0.14359925061135 1
-0.210211615058546 1
0.202262284231566 1
-0.038018509246907 1
0.291054454638416 0
0.0166429509686227 1
0.0793311849521173 1
0.0825449072602133 1
-0.044768381586114 1
-0.0297583972038791 1
0.0834233031354431 1
0.182231762921468 1
0.126847227893275 1
-0.120017137766273 1
0.0568347547492789 1
0.196158047252944 1
0.0667437659602073 1
-0.149047746868854 1
0.0864389968804074 1
0.165931079652491 0
-0.0400117304736962 1
0.0100951561835438 1
-0.0540989319299143 1
-0.0457207072145522 1
-0.0736625392422409 1
0.0695613736455819 1
-0.00985311847785034 1
-0.101400108542086 1
0.0458084552850405 1
0.0911898607839319 1
0.00972686960581762 1
0.0453337210616627 1
-0.351300711037864 0
0.00540266989429573 1
0.0923615208302782 1
0.275654867726739 0
0.227048908944636 1
0.0196225938590116 1
0.0176040380754278 1
-0.0448850299766477 1
-0.0409558923901129 1
-0.121273852515171 1
0.105246228224746 1
-0.192256588537817 1
-0.114711387109727 1
0.142223854557813 1
0.0511165077954691 1
-0.0977844594327542 1
0.0968639747561124 1
0.199352431147788 1
-0.124745910963472 1
-0.155215244327829 1
0.00889940869130295 1
0.089249131406146 1
0.0424472284370259 1
0.338945839120791 0
-0.0524881719055541 1
-0.0567305361638028 1
-0.0310379750320224 1
0.0491762936387276 1
0.114463410800318 1
-0.115934163637334 1
0.00122542480992488 1
0.109201343786356 1
0.145005753496164 1
0.0356444653968226 1
-0.14312058890179 1
0.114743609106101 1
0.0187273869974638 1
-0.0514560803282845 1
0.0426484793762153 1
-0.138677619917803 1
-0.0486309525055438 1
0.17140483916385 1
0.275471551272158 0
-0.163559249403453 1
0.122144090960722 1
0.33588997564461 0
0.0127536087873711 1
0.121528114270377 1
0.0492754165993843 1
-0.101572928265312 1
0.246197613659086 1
-0.239896152194885 1
0.209840697425846 1
0.210060345159639 1
-0.069342307502047 1
-0.0592852393649971 1
0.121937124508485 1
0.223295245808737 1
-0.0750227055258826 1
0.0148858448604916 1
-0.0176581797086041 1
-0.0373627090816769 1
-0.0147463098326001 1
-0.0615068622507248 1
-0.0380094097572673 1
0.0976072889491462 1
0.122946247279188 1
0.0815349888834027 1
0.0420422350853501 1
0.044358367939198 1
-0.0204270368184864 1
0.0109056510939065 1
-0.0709664452510447 1
-0.0115178100576181 1
0.117690346980315 1
0.114341034654181 1
-0.00360406322511307 1
-0.0963501501408744 1
-0.105602136740049 1
0.162010498187434 0
-0.464856129563464 0
0.1214899229317 1
-0.209213883286198 0
0.071516228716103 1
-0.0878209368022546 1
0.102508798568737 1
-0.0806925685951281 1
-0.11833006565404 1
-0.152029622042746 1
-0.0444271414933234 1
0.238103845080209 0
0.15470230041438 1
-0.0482083412906322 1
-0.0580185489801755 1
-0.0531576019403864 1
-0.0598459656035905 1
-0.0220386518134472 1
0.0872771538013329 1
0.120468877499608 1
-0.0544383646891567 1
0.00463893333395917 1
-0.218341170573272 1
-0.0602313738440233 1
-0.11532914200658 1
0.0128744954353907 1
-0.0397975784414691 1
-0.0741170709596073 1
-0.188236352709219 1
-0.265450499777528 1
0.260800106451636 1
-0.0729163457261415 1
-0.0169834840697759 1
-0.0410807697347192 1
0.0495142749392744 1
0.0611853894187953 1
0.0936292026640516 1
-0.148810408562298 1
-0.131725535883816 1
-0.174660429130874 1
0.0737614015576238 1
0.215790152252624 1
0.0638223385124169 1
0.157606817927288 1
0.295798677196201 1
-0.154177092083996 1
-0.122741934994759 1
-0.0631039127716232 1
-0.0900859099226287 1
0.0313397469959557 1
0.0459547332540779 1
-0.0208476431670818 1
0.0535005597068249 1
-0.267270436751415 0
-0.0673766725666564 1
-0.254875462186604 1
-1.53434850753698e-05 1
-0.0808830524017502 1
-0.0980966082505682 1
-0.180480704908241 1
-0.17443692847496 1
0.0608027436531988 1
0.0375072150544987 1
-0.122177793330362 1
0.0810048000903315 1
0.128029897110976 1
0.065035843555607 1
-0.0922815255990386 1
0.0110382149950406 1
-0.173207722818433 1
-0.242025908052637 0
0.182579957875979 1
-0.149936324221541 1
-0.0193111706701653 1
-0.0830130084238543 1
-0.173436882290959 1
0.34066506106934 0
0.246359587570758 1
-0.0792779506992237 1
-0.170110737970239 1
0.194242808560997 1
-0.153655220620815 1
-0.0611335761319304 1
-0.0388854626818976 1
0.0407038777212901 1
-0.0301980956713167 1
-0.0643709874290939 1
0.216884727702393 1
0.00814552783082529 1
-0.00939662850203363 1
-0.0288903855441357 1
0.0632911919966992 1
-0.0526783011080428 1
-0.0386210334184846 1
-0.126414776491791 1
0.096591470908662 1
0.0109503955774352 1
0.190515336019099 1
0.0751927059661713 1
0.0396633532762621 1
-0.0106347349621608 1
-0.0892270780621626 1
0.00620132679720627 1
0.248811658254001 0
0.092193145037305 1
0.00953261002760701 1
-0.0423123836801825 1
-0.0341389189142154 1
-0.0873979531880479 1
0.0362350847217548 1
0.0425508802268505 1
0.0615228019144593 1
-0.056613309084354 1
0.148604013301904 1
-0.0271749617411405 1
0.0647422008162311 1
-0.151673303279072 0
0.0924335638813831 1
-0.0130920017958958 1
0.309531202633412 0
-0.0268487610261341 1
0.0377409069923967 1
-0.127585542015083 1
0.114631193379142 1
-0.00907391387149877 1
0.047052911148273 1
-0.157033460360803 1
0.0922511625570851 1
-0.0286561482768389 1
0.0630272344338898 1
-0.174184997839888 1
-0.0811124358437192 1
0.176962320250567 1
-0.155743541785786 1
-0.00365802641739262 1
-0.0996188926085118 1
-0.160886602890601 1
-0.177836752557205 1
-0.119615859762713 1
0.0602579553466334 1
0.0678210646770076 1
0.058542619195092 1
0.0935642124576036 1
-0.0737662491287138 1
0.159639167300261 1
0.243738640844859 1
-0.0250665469851259 1
-0.00892659769477432 1
0.0108090273358828 1
0.0416398747412541 1
-0.271340226555256 0
-0.0958236286830629 1
0.221004872605886 1
0.199392121305041 1
-0.106868783660709 1
0.0346816613064064 1
-0.117193658241359 1
0.0781165773985006 1
-0.0175692408740848 1
-0.00916188936190964 1
-0.0377782398397773 1
0.0228015911395354 1
0.0232869525477441 1
0.118565460087554 1
0.260120352635183 0
-0.194376697056297 1
-0.0998646587543429 1
0.241398780676655 0
0.123104166140992 1
0.21508127394387 1
-0.0380130438917846 1
0.167373310279996 1
-0.0442494663338743 1
-0.0819972986178561 1
0.30386298186564 0
-0.0836425333513204 1
0.0652552422063126 1
0.0608505150486945 1
-0.0303419016598712 1
-0.0365855013410605 1
-0.201983152075487 1
-0.0454563373055859 1
-0.00996428287102402 1
0.0231280818022394 1
0.156202378354324 1
-0.150290509354706 1
0.18929353188325 1
0.271843047194758 0
0.011674893467997 1
-0.0444148051912236 1
-0.118442149942188 1
-0.0688549141704389 1
-0.0406714829527466 1
0.28519402065787 1
-0.283065849724102 0
-0.114491376375037 1
0.0780546863123198 1
0.129041430309209 1
-0.0351150956174257 1
-0.0933854828281477 1
0.0372480343162504 1
-0.031249112037085 1
-0.128736120801258 1
-0.0163840754482889 1
0.0500089836465758 1
0.00837214216070818 1
-0.0553444863676493 1
0.272431359190229 0
0.16584609961433 1
-0.00842647972987295 1
-0.0556910442519483 1
-0.140535778088038 1
-0.102250103348768 1
-0.12259554704193 1
-0.104986483683433 1
0.0386884497102284 1
0.0329888000392729 1
0.133472701825841 1
-0.100577315209536 1
0.0537593483843143 1
-0.0611524930358891 1
-0.124487063603525 1
0.128841920751494 1
-0.0935465798424857 1
0.198706252261135 1
-0.183735922632361 1
0.331716264880898 0
-0.0520281931719331 1
0.0801749381640382 1
-0.130307156231632 1
-0.175547837694802 1
-0.133369697286838 1
0.028629731744027 1
0.109115121085272 1
0.121670843079852 1
0.116480251721522 1
0.00486814369207422 1
0.285197999640167 1
-0.270726991335545 1
-0.112488260521212 1
-0.26643368602796 1
0.0545875454972463 1
-0.0542718666715137 1
0.140309261248971 1
-0.13087770270404 1
0.126989527851008 1
-0.137430969065902 1
0.19182351698189 1
0.0949633593241428 1
0.153586904349024 1
-0.12281019239683 1
-0.0571888933706035 1
0.202642037822173 1
0.0699651857123085 1
0.126947428199606 1
0.0975959470149582 1
0.0708762317792186 1
0.0353861466083048 1
-0.135215280102396 1
-0.0147925885220127 1
0.0211452509877211 1
-0.195558777327644 0
0.0794263086971037 1
-0.281485004056066 0
-0.166419905005515 1
-0.0535194911094759 1
0.0170578646541392 1
-0.00382596586198972 1
0.0996726021176979 1
-0.290901323027459 0
0.323279119873634 0
-0.0236948636935562 1
0.00186754769523667 1
0.00242471222790154 1
0.101556250072283 1
0.132382536323602 1
0.181297364958705 1
0.00574144045486535 1
-0.0926699046736425 1
0.331523554850389 0
0.0248495286389922 1
0.113853985973655 1
0.0929176942735453 1
-0.117967284182794 1
0.18615234398449 1
-0.169042977167863 1
0.0200966515241191 1
0.00782627942036485 1
0.0895776391920816 1
0.24163056406822 1
-0.209630973552276 1
0.0383045861551411 1
-0.0754530699838786 1
0.106012807897543 1
-0.00242328651340958 1
-0.249523713218405 1
0.0838137301139194 1
0.110302953382052 0
-0.182245441560494 1
0.0248567620157606 1
0.0860276011832713 1
0.113554040337748 1
-0.138138498131285 1
-0.246784579953064 1
-0.0431821247968741 1
-0.0767479388591263 1
0.0750491687730565 1
0.144639284329894 1
0.239431200252473 1
0.104947768672067 1
0.165777733855226 1
0.23085113460509 1
0.00640783318578204 1
-0.0415751451721208 1
0.0937821946801042 1
-0.0146230740726939 1
0.132121806351223 1
-0.0440422674801284 1
0.0634387030392506 1
0.0748717166898467 1
-0.320927027623465 0
0.0720468258740936 1
0.0225096795136036 1
0.0456196190233119 1
0.0114163595905896 1
0.0796463596025739 1
-0.072639671276494 1
0.131145284068601 1
0.0186100316249658 1
0.146751664818865 1
-0.0760546669618545 1
0.202115352950312 1
-0.132553606356234 1
0.118193367156739 1
0.221633980789421 1
0.107960887198174 1
0.209789404260274 1
-0.207756311092488 1
-0.095150502266997 1
0.169240385231746 1
-0.243660460553177 1
-0.258519797970819 1
0.0393823515542391 1
-0.0941789031757879 1
0.194455325939453 1
-0.1295566110334 1
-0.0649262321442964 1
0.112109424490913 1
0.138039045551194 1
0.0815426189754543 1
-0.160475300994697 1
-0.1503780141705 1
-0.15453164439261 1
0.0965977469741957 1
-0.168343224289421 1
0.0912122626068937 1
-0.103269901305047 1
-0.0968390325739932 1
0.250414301663493 0
-0.0508398028902418 1
-0.0731512960864359 1
-0.089483031139853 1
-0.144042208060162 1
0.0464590319404351 1
0.0161353306930209 1
-0.131915412737978 1
-0.207913804937222 1
-0.178374926804748 1
-0.132564977450217 1
0.147370361662868 1
-0.120521845499082 1
0.0803276586550011 1
-0.0691857777362688 1
0.163026825914565 0
-0.33937058669823 0
-0.0533783529539326 1
-0.266553635901832 1
-0.0721565463495515 1
-0.146242627767698 1
-0.0223366876485818 1
0.0191654713668012 1
0.0501783404195514 1
0.0714942196963819 1
0.0402011731018137 1
0.342426214416009 0
0.149238151257791 1
0.144879196581654 1
0.484030801604106 0
0.00901960910540709 1
0.0288581041502788 1
-0.0702906551841266 1
-0.0471806304738726 1
0.0127641402531965 1
-0.0321289871714186 1
-0.189083646507807 1
-0.0646732844198863 1
-0.164901479427301 1
-0.0277618409081664 1
0.00700893502443227 1
-0.050593243386992 1
-0.155806981927143 1
-0.0228253571987324 1
-0.124949502851831 1
0.03720823637346 1
-0.0155519204200806 1
-0.0219392859673227 1
-0.243361149882015 0
0.244249185102635 0
0.0660362427797048 1
-0.0138300293714731 1
-0.213603397928523 1
0.163581741507438 1
0.119961654421691 1
-0.0409516985558626 1
0.0848810526732939 1
0.116473977473686 1
0.0488393171730386 1
0.12875043581053 1
-0.294068369382611 0
0.122243968627719 1
0.0403713193742218 1
-0.071310133803879 1
0.174711371025743 1
-0.21259579852664 1
0.113407099948622 1
-0.0265550061447219 1
0.0553912112321446 1
-0.171252557177039 1
0.286339225395543 0
0.0493766917011758 1
0.0177031458170837 1
0.269644074841861 0
0.226515413103449 1
-0.16400270682932 1
-0.0167054274399555 1
0.107577463034767 1
-0.101416189968776 1
0.107780669507452 1
0.350807861099473 0
-0.00810362670870671 1
0.0993068949344474 1
-0.199040757738333 1
0.0519595260564071 1
0.16318677130706 1
0.0598973987108783 1
0.146553500620439 1
0.274095436610709 1
0.0307540816170875 1
0.0373718001031236 1
0.147527199944111 1
-0.119607900404532 1
-0.207442949055648 1
0.0505699660856616 1
-0.142510613584216 1
0.209683495684337 1
-0.20936589375313 1
-0.0570223462323323 1
-0.150870471955444 1
-0.156168657061001 1
0.111469263691753 1
-0.134658123106193 1
-0.0294670933383156 1
-0.060379912715557 1
-0.177525741680732 1
0.162049601570374 1
-0.193104146658098 1
-0.0646569919252836 1
0.297038691913734 0
-0.0887261799207604 1
-0.162978842179445 1
-0.0328658201133237 1
0.0585128523683341 1
-0.253590707542788 1
0.236993008529494 1
-0.0741190128579302 1
-0.0537626641807941 1
0.3017528091624 1
0.159324322769898 1
0.200675046217605 1
-0.0686950883097405 1
-0.125962487535108 1
0.15330354626346 1
0.00264852205350876 1
-0.16958707330704 1
0.138639901829833 1
0.218751024694143 1
0.100635334624839 1
0.0998114912913472 1
0.194844994712676 1
0.0156245339585249 1
0.0365809778253308 1
-0.0165239189649861 1
0.102033390851561 1
0.125888419402674 1
0.0102005620589221 1
-0.189529652538786 1
0.0469237470833205 1
0.168350775975163 1
-0.235704352877496 0
0.0111296647308167 1
-0.170025217083997 0
0.0199267653368435 1
-0.146795422502306 1
0.140026581128208 1
-0.203814534015805 1
-0.00678452925202998 1
-0.0058810057986725 1
-0.0363570239983226 1
-0.0846569745819758 1
-0.086752234585353 1
0.00804987776126342 1
-0.113671564607895 1
-0.173682049790233 1
-0.0160515472385067 1
-0.237036139130181 0
0.214164108809619 1
-0.0841140130220763 1
-0.0543739170869971 1
0.260887278090994 1
-0.000598035976030989 1
-0.136310491263653 1
-0.0434371180379376 1
0.0562712878047806 1
-0.038761033853719 1
0.114604121970112 1
-0.148991374680337 1
0.111336960504318 1
-0.104767838370721 1
-0.0305389346763647 1
-0.05908293496134 1
-0.159367778155493 1
0.135174382909887 1
0.0525989154960354 1
-0.00239180754913795 1
0.0219962342625227 1
-0.124036541697847 1
0.030170990000235 1
0.0171569287761752 1
-0.222352342621208 0
0.241531210750373 0
0.0993057949282051 1
0.24333681109261 1
-0.0420371585623577 1
0.149930822471881 1
-0.044524710849097 1
-0.0220437797016108 1
-0.0969581662598067 1
-0.0194895135294562 1
-0.238067018168828 1
0.199958285273092 1
0.0207474877437965 1
0.0195676689892042 1
0.150959620417713 1
0.0150955453163572 1
0.0749191544490466 1
-0.062620188678291 1
0.0580857445879818 1
-0.0653829707580693 1
0.0762992030883547 1
0.0105870589351795 1
-0.148239269230733 1
0.0584527412271348 1
0.227835704584585 1
-0.0905741283605666 1
0.249462769125474 1
0.0114982714523604 1
0.0325804057059426 1
0.0120052846802482 1
-0.133851646636364 1
0.153223310072916 1
-0.170927954837892 1
0.233402760075595 1
-0.0501214296732905 1
0.37087040156628 0
-0.171534833928488 1
-0.12402890971958 1
0.0773467102798627 1
0.00601797052855033 1
-0.0425272943252329 1
0.224353397282391 0
0.173500196028646 1
0.00136940209377949 1
-0.165379470613564 1
0.0530618209795931 1
0.191449703657754 1
0.0809177166868898 1
0.173985500832071 1
-0.0764642197582584 1
-0.0221474074228757 1
0.267898789959519 1
0.0468876060969784 1
0.00164059595428952 1
-0.162603673383028 1
0.148549318652301 1
-0.301954488993407 0
0.0591727869800586 1
-0.138014066588669 1
-0.0324167483403297 1
0.0986425047949155 1
-0.0283830531376002 1
0.0397117728522833 1
-0.0166394696658945 1
-0.00185882987458023 1
0.0388177725752416 1
0.0151046508451815 1
0.0844261568164628 1
-0.121278143076178 1
-0.0293453129599478 1
-0.26805834859154 0
0.229397695941175 0
0.203767585496654 1
0.0294828602767599 1
-0.00908397479358414 1
-0.168150907020789 1
-0.0204624141076876 1
-0.103975648646755 1
0.0207836218811701 1
-0.0074040135898572 1
-0.260113192338703 1
-0.0369794306777967 1
-0.199331305531541 1
0.130111644022531 1
-0.0430747463187936 1
-0.296219407590241 0
-0.0157146181451356 1
0.0221494618557458 1
-0.00984198009333746 1
-0.0213318362290678 1
0.348427908268937 0
0.0505450232814108 1
0.354654913132293 0
0.145038729930071 1
-0.106823827345086 1
0.100432390795263 1
-0.00489392137849027 1
0.204778668031238 1
0.104799610269789 1
0.0362838195300084 1
-0.0954952063988858 1
-0.0777273720568849 1
-0.138230942969611 1
0.0239568541420434 1
0.184226636964018 1
-0.0431838195866821 1
-0.00336197206849329 1
-0.052411524781696 1
-0.0304776544203837 1
0.0250167275760887 1
-0.0021484382017603 1
-0.132701808001342 1
0.0776268317632709 1
0.271979227087473 0
-0.0653130660414644 1
0.0882425446370728 1
0.142023741668763 1
-0.137738454054697 1
0.0909618558664617 1
0.0278785693478077 1
-0.0845182732653213 1
0.0905382872584166 1
0.0900921826038362 1
-0.0733624616028119 1
0.197637617850423 1
-0.0628224843132788 1
0.0780876824931228 1
-0.0194525486893864 1
-0.214964132664334 1
0.0435549418838338 1
-0.218076180576018 0
0.133243599571923 1
-0.0416355090344598 1
0.107608301605896 1
-0.0836357523430871 1
-0.0573281742379627 1
-0.037558934768649 1
0.179980066110271 1
0.0558038031993962 1
-0.212598474322395 1
0.0474299675942965 1
-0.195487413611928 1
0.0115668242957014 1
-0.0149686498787538 1
0.0416847787002955 1
-0.179984368287301 1
0.00317752303288698 1
0.0399117610917095 1
0.152011973884036 1
0.0893235501871436 1
0.0506236846073407 1
-0.0682666182964976 1
0.147172962992723 1
-0.0138710883668502 1
-0.0387977071100717 1
0.00821752139855871 1
0.117446862996332 1
0.00768591929067153 1
-0.325209957065156 0
-0.0625863600943606 1
0.0139721078803882 1
0.079411572773764 1
-0.148699841718303 1
0.124837993817601 1
0.201881622060536 1
-0.163708490224918 1
-0.119321786944961 1
0.120781440198816 1
-0.00223834193754596 1
-0.173005686739766 1
-0.0647666427284121 1
0.196442188333511 1
0.0413471081074797 1
0.736409902035011 0
0.0962371897144563 1
0.00178573702810326 1
-0.339885500767509 0
0.160505542397433 1
-0.00907100807339175 1
0.0128008224481437 1
0.0300415353718895 1
0.0938606652183937 1
-0.0968383868853991 1
-0.190367161724249 1
-0.276433256325311 0
-0.0800778827429852 1
-0.0142446722382184 1
0.147894256694785 1
-0.111453848498906 1
-0.0117078989471569 1
0.274830708963597 1
0.0697723834291051 1
-0.050487597140405 1
0.146400676386814 1
0.157909087176082 1
0.172664614166349 1
-0.0175667968701094 1
-0.116027130539443 1
-0.158134698332156 1
0.0695082542431177 1
-0.015173674642359 1
0.238303787323289 1
0.155553969137252 1
-0.0316308580540896 1
0.0269144687303951 1
0.0555714050896966 1
-0.0612982796696067 1
0.0772473414972138 1
0.00731021879931562 1
0.0346519833711954 1
-0.0394303956737697 1
0.0152323141103565 1
-0.0565678583868417 1
-0.0277042140021901 1
0.102161597812885 1
-0.0550306538549741 1
-0.0242868391259442 1
0.0312197780221595 1
-0.0148569876732057 1
0.0633506085622956 1
0.0595178549398816 1
0.18405348010181 1
0.198047902642812 1
0.259271141971029 1
-0.0467871779882047 1
0.101185898403699 1
0.185963032606894 1
-0.106481656791374 1
-0.28074830141003 0
0.0905168617245665 1
-0.0922238435069863 1
-0.164476799816097 1
-0.1016737757954 1
-0.00160704984929016 1
0.162931338153802 1
-0.0215462580352919 1
-0.184097522023164 1
-0.342901934935751 0
0.0164132928934197 1
-0.132744852445859 1
0.0232478068536001 1
-0.0374873092091776 1
-0.147985091306625 1
0.125358259280861 1
-0.114752906991796 1
-0.0682705018429361 1
-0.00928840728540727 1
-0.0757902281524108 1
-0.00674885323552127 1
-0.148896731824831 1
-0.0555839567881295 1
-0.218499951756264 1
-0.124075336322607 1
-0.0705653090835103 1
-0.209115045971899 1
-0.0967013980520614 1
-0.01785781638537 1
0.0507376927494163 1
-0.0720296647918772 1
-0.0796511971554593 1
-0.0837148521119287 1
0.113144833021618 1
-0.00394010892505802 1
-0.0280041378633743 1
-0.0940064983576779 1
-0.108069059850844 1
-0.0148669346607714 1
0.122553589002138 1
-0.132329333779235 1
-0.190848723867901 1
-0.0777030202313408 1
-0.204939035758139 1
0.12496115582996 1
-0.00527117788147963 1
0.18443186572395 1
0.0626904891987729 1
-0.182398479560851 1
-0.0879351014194339 1
0.242236442893368 0
-0.0846986535103895 1
-0.0227167631430544 1
0.0987335257595251 1
-0.0152185585672419 1
-0.173662632513466 1
-0.305154568198708 1
0.242241911812234 1
0.0400447978107783 1
-0.0764753258177856 1
0.523462677372218 0
0.245051089901509 0
0.178144835059724 1
0.0736715075541624 1
0.211863973194725 1
-0.312509288724271 0
0.0458068606112615 1
-0.0568512703205878 1
-0.0349789531304145 1
0.0347906965876081 1
0.0759181336241356 1
-0.0825519562810521 1
-0.113114982490714 1
0.0716235567344781 1
0.268866349583333 0
0.193621613315044 1
-0.0592862346226153 1
-0.00703965459269126 1
0.120548217831288 1
