# Supplementary material for: Bias caused by sampling error in meta-analysis with small sample sizes
Source: PLoS One. 2018 Sep 13;13(9):e0204056. doi: 10.1371/journal.pone.0204056 (PMC6136825; doi:10.1371/journal.pone.0204056)
Supplement: S3 File — (ZIP) [file pone.0204056.s003.zip › results N = 20 delta = 0 tau = 0.5 sz = 20-30.txt]

"dl.delta" "dl.cp"
-0.134480580487217 1
-0.500517071634152 0
-0.207175322335685 1
0.0747894831648363 1
-0.156783264499973 1
0.0849286332715662 1
-0.271059039177538 1
0.0560523502963618 1
-0.106416578174098 1
-0.0834282763580312 1
-0.365436982291631 0
-0.12757347109171 1
0.250025717784992 1
0.0357890176395072 1
0.605005703600529 0
-0.00249546021489776 1
0.204666253686686 1
-0.315537940878925 1
0.319579491302844 1
0.583960137028824 0
0.3681082482915 0
-0.355890043965105 1
0.306168869339693 1
0.509519704410282 0
0.00360520066462715 1
0.0107816846408351 1
-0.396338363259481 0
0.466182950791731 0
-0.0349669970783157 1
0.237215645270724 1
0.354489656055655 1
0.0965335186191916 1
-0.243651575905872 1
0.500515596836064 1
0.344987490021491 0
0.252639958618146 1
-0.131064631216409 1
0.492581105842323 1
-0.162142462194992 1
0.0437575724092849 1
-0.108649666225259 1
-0.311159469781917 1
0.0194248878124353 1
0.244147517420216 1
0.0314137917567858 1
0.0199584457890941 1
0.308544694862552 1
0.20121707045679 1
-0.330116873605639 1
0.0990900519849436 1
0.199805514276332 1
0.0384658702079964 1
0.444976541636143 1
0.504874338393068 0
-0.0987521322016182 1
0.386281524811466 1
0.00425945730516585 1
0.0336687277755211 1
0.0405145447749855 1
0.146805458818492 1
0.206631577660691 1
0.587728038252451 0
0.17824798045625 1
-0.28970692183459 1
-0.261846908945821 1
0.0548259542456924 1
0.194464729061832 1
0.0909736413253735 1
0.306443272164031 1
0.403534093584624 1
-0.0984395302477536 1
0.363248497409942 1
-0.251914991420743 1
-0.41673765168714 1
0.266601903807413 1
0.113422834390948 1
-0.155892256319523 1
0.378825412314361 1
-0.401823702668004 1
-0.16909000485179 1
0.506839396318907 1
-0.57819929196703 1
0.418814185384605 1
-0.0349322442787992 1
-0.0193063381663273 1
-0.0265407169824221 1
0.325185630518953 1
0.0690782003200107 1
-0.114061771394109 1
-0.0701616088109284 1
0.0477755363545828 1
0.195939936509973 1
0.0340752134951543 1
0.132462026808683 1
0.193846192688079 1
-0.337374970328215 1
-0.267260102033611 1
0.049754195579646 1
-0.0302907355449843 1
0.0600929990378759 1
-0.314065061301936 1
0.374084972667886 1
0.247734055522232 1
-0.0058389874458593 1
-0.0585815193672749 1
0.168367793842795 1
0.149830610442206 1
0.29236700772812 1
-0.0306982283707584 1
-0.00980242766056247 1
0.179866802790276 1
0.382999454510668 1
-0.199383704304309 1
-0.0514734946567939 1
-0.0327982539598717 1
-0.297292711446067 1
0.494971282612276 1
0.336946747867191 1
0.287536413146552 1
-0.150889757624592 1
-0.416815739099643 1
-0.059096133314588 1
-0.0200482631595133 1
-0.0679998207392809 1
-0.0372389536923209 1
-0.0622471987971848 1
-0.106708499345802 1
-0.0866799656006144 1
0.169149198784877 1
0.0391521685548664 1
0.136497618433242 1
-0.360931367587421 1
0.161828966033106 1
0.0117194650880246 1
0.175722800535565 1
-0.218590037526551 1
-0.028444823561897 1
0.227953824045495 1
0.316260982265595 1
-0.0968890843838471 1
0.20775330201186 1
0.335221001004258 1
-0.0339067674680784 1
0.18893297856975 1
0.43577338999116 1
0.0448886845135359 1
0.212375470195533 1
-0.106242241965399 1
-0.264261856005878 1
-0.389069727248662 1
0.132401953003096 1
-0.270568448434893 1
0.0503609930825789 1
0.0812025389264228 1
0.146144367613861 1
-0.366275956513308 1
-0.249205256493837 1
-0.11783260551087 1
-0.140777385943707 1
-0.206700467337464 1
0.015871759658046 1
0.114613920423742 1
-0.0285118281145305 1
0.178412586109224 1
0.250694171701274 1
-0.0706701758066972 1
0.334874397289607 1
-0.0449136721186475 1
0.429320769663244 1
-0.134376365116533 1
-0.0879408509121997 1
-0.0785979719727359 1
-0.32606959367917 1
0.266179010197386 1
0.152530156145173 1
0.11010184067099 1
-0.0563132268711191 1
-0.203999876717201 1
0.0522214667064802 1
-0.48109496304069 0
-0.47083596604461 0
-0.0941273777769738 1
-0.0597493098759845 1
0.10723899886837 1
-0.216310118638806 1
0.142935765694374 1
0.12760093567949 1
0.340462464854349 1
0.0890650269736994 1
-0.111291564516981 1
0.0737833117933927 1
0.173287523986607 1
-0.09493736352987 1
-0.0403423571047569 1
0.294329535802096 1
-0.0147041949226509 1
0.12786062450119 1
-0.440700861765505 1
-0.124214786521843 1
0.383887830711822 0
-0.208589792968617 1
-0.126917480232587 1
-0.217571751760217 1
-0.341592588094025 1
-0.1347315217765 1
0.0148484897791545 1
-0.110014435534155 1
0.0114175060206898 1
0.104035716338909 1
-0.0442622378287231 1
-0.10257679468573 1
0.425333721703642 1
0.0615370754275456 1
-0.235370704224197 1
0.422361782740686 1
-0.493730483658474 1
-0.116782482466838 1
-0.00152250871227415 1
0.158777838048462 1
0.164802294475437 1
-0.0705837234612358 1
-0.0729917879787994 1
-0.161188695523747 1
-0.0428224073646507 1
-0.334026682042922 1
-0.00771442562634062 1
0.410223438298327 1
-0.150264080650833 1
0.184639503710592 1
-0.0910736734379778 1
0.239262713708739 1
0.0366291974371638 1
0.496916247810325 0
0.347613276943946 1
0.118538149263555 1
-0.191425274578551 1
0.0403278342037871 1
-0.0466630072339365 1
0.109625286652696 1
-0.0346239026592374 1
0.0288899041220042 1
0.171271572870789 1
-0.221419862989338 1
-1.00998612663467 0
-0.37780522463 1
-0.304962461984029 1
0.151747670106015 1
0.245305719018991 1
-0.236696156735835 1
-0.41118031725242 1
0.248732420033307 1
-0.561987817848952 0
0.063616688929027 1
0.20735026889286 1
0.293401686626407 1
0.343752602423967 1
0.412786556354873 1
-0.165329465055825 1
0.307265627960632 1
0.135937481926028 1
0.0573739730375137 1
-0.0675972798359286 1
-0.0432563348645101 1
-0.0901365942510814 1
-0.346729454065318 1
0.115577905996954 1
0.0737866276711458 1
-0.119376482200435 1
-0.196439605113821 1
-0.237436564504042 1
0.257365195596496 1
-0.297156786216652 1
0.183962183118632 1
-0.426235083557093 1
-0.362409392565496 0
-0.000254248160758072 1
0.116744282281934 1
0.225242716010932 1
0.0182207454582435 1
0.14274421462848 1
-0.200416446148313 1
-0.144515118982689 1
0.218732267440869 1
-0.283273584854111 1
-0.388672178218848 1
0.440978793441462 0
0.164307752791796 1
0.241936638960109 1
0.273765796889755 1
0.570126540673765 0
-0.321291013971501 1
-0.0461713626805542 1
-0.113890393455711 1
0.00137970096245041 1
0.132744229739864 1
-0.314140481874097 1
-0.100152155846061 1
-0.330126958579344 1
-0.207374089786884 1
-0.248160878203223 1
0.397144241210214 1
0.0389720463332702 1
0.511704096138341 0
0.114872938639279 1
-0.308282870253382 1
0.252243068636869 1
-0.142785132520545 1
-0.0636142071327562 1
-0.142998592767473 1
0.142131554642956 1
0.199300111102173 1
0.0298730414343762 1
-0.0224431331183791 1
-0.161888319278551 1
0.489847836285741 1
-0.220607670402901 1
-0.150797705441377 1
0.0211652907597885 1
-0.0661131026505497 1
-0.0211926133056936 1
0.160794346627522 1
0.159124422334231 1
-0.0154979566401188 1
0.133772060607949 1
-0.164019493180985 1
0.301665162886213 1
0.157562768720388 1
0.0072009438397477 1
0.23774036554332 1
-0.0556651422699755 1
-0.0305134042914913 1
-0.0785842219060244 1
0.200923988386376 1
0.129356167714322 1
-0.310638837629266 1
-0.0932879623995451 1
-0.0912802475094165 1
0.1016361042369 1
0.201906956835542 1
-0.0406022868141029 1
-0.47216346326779 1
0.0729413006348272 1
-0.213409276826074 1
0.0458721567335696 1
0.0560278537413937 1
-0.0302027744026522 1
-0.102901615523384 1
-0.488611834761711 0
-0.270479838665711 1
-0.0204170563272621 1
0.415108969242842 1
-0.222261232046067 1
-0.449668913638451 0
-0.349418621054703 1
0.0934442282756481 1
-0.410227587427173 0
-0.212243301494135 1
0.12718940081365 1
-0.103388233324519 1
-0.180163190012856 1
-0.148947998896021 1
0.155112623723785 1
0.0186853750593355 1
-0.19717601236296 1
-0.346966262885927 1
-0.153864605907312 1
0.248937236210031 1
-0.0563204764881406 1
0.294100737798242 1
-0.0942956015131552 1
-0.107675825536059 1
0.374640537410142 1
0.137395973021919 1
-0.462543832459428 1
0.0963856542057953 1
-0.0977589332826441 1
0.113481014748726 1
0.0467097800374296 1
-0.245953407425827 1
-0.546622313064414 0
-0.169893372366599 1
0.188461689227752 1
0.267807588148195 1
-0.163631477239802 1
0.42648078143841 1
-0.183336376730597 1
0.0661216264827988 1
-0.00721714687762109 1
-0.443046775648645 1
-0.449327800235474 1
-0.00747158209394624 1
-0.170748213180165 1
0.244887492546633 1
0.348491849650296 1
0.148852100787898 1
0.239930381586072 1
-0.25072436384629 1
0.00512778592527566 1
0.866091193459489 0
-0.304825996302624 1
-0.305062039232052 1
0.118661717504346 1
-0.314275787233032 1
-0.529286927401548 0
0.0178340860485106 1
0.270034138365743 1
0.410488525049319 1
0.398341732982745 1
-0.13468393136562 1
0.667530251035721 0
0.428315418246901 1
0.255254511008485 1
0.696132624289231 0
-0.382309704940073 0
-0.0925604407587022 1
0.188491744095802 1
-0.260061987933979 1
-0.109339678641875 1
-0.42856598242627 1
-0.398983290910748 1
-0.452957614613357 1
0.399358239966202 0
0.161585856665418 1
-0.0665995330258111 1
0.112592823568236 1
0.0909710225093812 1
0.202614571638929 1
-0.012467264584228 1
0.280665825047206 1
0.305207737785782 1
-0.0403174436576436 1
-0.432196112201756 0
-0.262263377236859 1
-0.190903162246848 1
-0.323884587252031 1
0.46239797098006 1
-0.136622310161602 1
-0.235586516863613 1
0.174161984710181 1
-0.156184262781359 1
-0.114130615260813 1
0.142950608461242 1
0.417726087246554 1
0.503025550272581 1
-0.416864034606893 1
-0.0817646853745872 1
0.229874437260887 1
0.22259988489052 1
0.151665831718308 1
-0.0421063502955726 1
-0.260282640684923 1
0.312396875138918 1
0.0378212056511244 1
-0.304910884279405 1
-0.0857767539600709 1
-0.484552001295112 0
-0.0980624431467933 1
0.288272636367068 1
-0.335479611381268 1
-0.0881129822784839 1
-0.189859905012501 1
0.0170157865332635 1
-0.230053555253848 1
0.198256876312477 1
0.438492593775319 1
0.0735027295865088 1
0.31356716824539 1
-0.0565317537165897 1
0.074612567125381 1
-0.297022336097908 1
-0.505886572245827 0
0.176150256657497 1
0.294186400952243 1
-0.0154996471851449 1
-0.31096448917604 0
0.160646729323795 1
0.176052540243805 1
-0.435531126984504 1
-0.0721683335999842 1
0.624872775048952 0
0.108640483224435 1
-0.240241536225032 1
-0.102300015191458 1
0.151355544015242 1
-0.0722014634234851 1
0.246618137488512 1
-0.212610480791955 1
-0.110257135190229 1
0.0737681373912377 1
-0.391505530377522 1
0.238682749502665 1
0.177877838675917 1
0.276150472036453 1
0.250494250972225 1
0.398930558630438 1
0.0328998088179653 1
-0.218485289580222 1
0.128467027700719 1
0.508536832509325 1
-0.416328941248666 1
-0.629676444108146 0
-0.475071325671615 1
-0.553436627760227 1
-0.00602878869409451 1
-0.368863863044828 1
-0.323519336445547 1
-0.106516695607818 1
0.410096314178777 1
0.0983204176336786 1
-0.452632045325125 0
0.209267849836089 1
0.151961182326379 1
-0.110422066747117 1
-0.00591054755963388 1
-0.0758742717915909 1
-0.0496646151565055 1
0.0329402844378724 1
-0.231807421098326 1
0.135499581764763 1
0.374187733254347 1
0.0862522377013869 1
0.0859149003894817 1
0.0157461018606923 1
-0.338871300264397 1
0.11911414303622 1
0.450215364464743 1
-0.302149329112696 1
0.250325992236618 1
-0.294293547778473 1
0.036928079097481 1
-0.227354403287366 1
0.158397071842871 1
-0.0408199059781795 1
0.0441316838810687 1
-0.121782753450388 1
0.215401760817103 1
0.133251950068104 1
-0.197701848726782 1
-0.211975256104815 1
0.0652842775345315 1
0.0900901077280394 1
-0.0234542117474598 1
-0.405940762037438 1
-0.151612841280221 1
-0.341626907391518 0
-0.0364856099778881 1
0.0595459343428295 1
0.142239220527272 1
-0.0795706776421961 1
0.0215836197329503 1
-0.257002223702904 1
0.409432751065445 1
-0.230482787179517 1
0.575504035041505 0
-0.107068342663786 1
-0.274517403467878 1
-0.0263465230409858 1
-0.109790755862649 1
0.0644014466733829 1
-0.0411663027524421 1
-0.336730365635641 1
-0.175855360808398 1
0.389788497145419 1
-0.087441957799688 1
0.413434481395595 0
0.0772278151255187 1
0.277040495367569 1
0.421919000822228 0
0.362235371162848 1
-0.049068341413747 1
0.264668566567224 1
-0.28363705788525 1
-0.115541673121648 1
0.0502903114341656 1
0.304142033393011 1
0.0912670389687812 1
-0.476994925021143 0
-0.139859372167957 1
0.164445045027153 1
0.128907922372801 1
-0.261694336313789 1
-0.0894395430978048 1
-0.259238305989194 1
0.187336909974051 1
0.231488257052414 1
0.542629054314728 1
-0.473085558578518 1
-0.186760133485495 1
-0.0740052148561866 1
0.0421112325025745 1
0.0746215735435001 1
-0.217522959404201 1
0.148960297545036 1
0.166173331633244 1
0.0711714890922207 1
-0.275075150429768 1
-0.147477910155353 1
-0.0040305646286262 1
-0.0206967481034599 1
0.234771040618671 1
0.242976129421211 1
-0.209802711102529 1
0.0970462011700343 1
-0.0723553269439909 1
0.118291182250254 1
-0.4247770846816 1
-0.344060316777301 1
0.182292069619098 1
0.180065146890088 1
-0.442881110839874 1
0.276145405531473 1
0.144121636529189 1
-0.132222993252395 1
0.0229788421515362 1
-0.23185090595201 1
-0.0850295748290207 1
-0.249395579941745 1
0.369349333525858 1
0.193687008920932 1
-0.611516493142614 1
-0.0863572913996657 1
0.186337517203258 1
-0.0590623099437805 1
0.0873188637385808 1
0.26247684417614 1
0.213151626623607 1
0.489953994057474 1
-0.146463621267364 1
0.116905233432747 1
-0.0680670552456593 1
-0.121141322709666 1
-0.00701019223472165 1
-0.0116834106129034 1
0.000510671931265913 1
0.147742902338218 1
-0.204700855893281 1
0.222188190680594 1
-0.0276006271219674 1
0.210394164912449 1
-0.110319333498615 1
0.233144266656425 1
-0.0375105310812723 1
0.606044132644578 0
0.21064563324017 1
0.175916903576639 1
-0.245973556935411 1
-0.458921419606087 1
0.504523371455749 0
0.0261387062720164 1
-0.145242962099233 1
-0.360055900743592 1
0.253300613038906 1
0.194618104649942 1
0.55721633463342 0
0.063583206968082 1
-0.0888824144349729 1
-0.0678906352473798 1
-0.273354265151924 1
-0.10824981636194 1
-0.0604787967554163 1
0.368513900963658 0
-0.719408037983175 0
0.163189299634852 1
0.155296119108077 1
0.289141963963721 1
0.00379338095567458 1
-0.0683392921940911 1
0.0154835745958113 1
0.802467629519487 0
-0.0321458141780536 1
-0.178642148746739 1
0.0978202027750297 1
0.129351990210807 1
-0.17637672187993 1
-0.175168677308724 1
0.343334158844547 1
0.0973860474647485 1
0.399419383932531 1
0.0858603308047058 1
0.353742213319908 0
0.207023926747926 1
0.146950935217907 1
0.278872077441855 1
0.00339548196414555 1
0.284779321288856 1
-0.153239958273771 1
-0.108938884082272 1
0.126330376071729 1
-0.0988271900269346 1
-0.380339051477686 1
-0.0363022198996584 1
-0.147321084502738 1
-0.162499638776687 1
-0.188827767843716 1
-0.030426826739995 1
0.277301838085967 1
-0.0211270738812677 1
-0.0580773058109188 1
0.233141466669491 1
0.114110627138907 1
0.341248787049349 1
-0.396886898012573 0
0.626474004495561 0
0.0430542188608509 1
0.230466036552759 1
0.240769717731641 1
0.224732048918193 1
-0.401935230563017 1
0.357502685633607 1
0.296627423381371 1
-0.0847515380824423 1
-0.357900932272033 1
-0.133547610044627 1
-0.259034535011741 1
-0.406206254283922 1
0.449275863908304 1
-0.518890521101728 0
-0.371760275827218 1
-0.107734369542739 1
0.0295297408318956 1
0.0898919070990582 1
-0.217398747360062 1
-0.301002546375319 1
0.133395275784336 1
-0.0296482504384591 1
0.0190138270247134 1
-0.221746729378828 1
-0.0783019643265647 1
-0.344523264504 1
0.090571695158621 1
0.224073765935726 1
0.117312446918175 1
-0.505727661031801 1
0.143411526793775 1
0.483044438791527 0
-0.351474183334871 1
0.0161189429752159 1
-0.0553732526492831 1
0.418528915283153 1
-0.158752893751163 1
0.120956048948604 1
0.255134491945788 1
-0.276819661232255 1
0.132171841618827 1
-0.0429370241342168 1
0.0217980167964864 1
-0.191881965925771 1
0.0805071329091078 1
0.0627417146519397 1
-0.148089014790446 1
-0.206367489683921 1
0.0260753756998254 1
-0.247066347811088 1
-0.115925655018755 1
0.431948483056258 1
-0.0645203391775852 1
0.420083793362994 0
-0.156017130644397 1
-0.42926613840796 1
0.0297220179716195 1
0.323801460918608 1
-0.0201246866840392 1
0.182357700985447 1
0.162961250684693 1
0.464073697139852 0
0.0716209116989468 1
-0.0565511483592433 1
-0.108121442413391 1
-0.128066984620135 1
-0.340084308498354 1
0.308407067952691 1
-0.390873996273047 1
0.00879579551550409 1
0.205561805082562 1
-0.315399150277439 1
-0.138311596716271 1
0.442934827165193 1
-0.210834510209274 1
-0.0952394439526753 1
-0.223327467726977 1
0.179745427474853 1
-0.0177493442002794 1
0.195249721620561 1
-0.0104681657118569 1
-0.915187486519689 0
-0.191148755221577 1
0.284831467030692 1
-0.133567569162798 1
-0.0173302687034765 1
0.0114437746913382 1
0.0995050950928707 1
-0.211375400163647 1
-0.452899474541771 0
0.059476415770264 1
0.416122031983125 1
0.151361886830782 1
0.349849660600741 1
-0.376946227870388 1
-0.310085934491037 1
-0.183990505161 1
0.405767090313122 1
0.0305007167071926 1
0.235821393077189 1
0.384656844784758 1
-0.318082305325539 1
0.148456161280945 1
-0.0133435439543115 1
-0.0177932122460243 1
0.281260183262786 1
-0.155701314472209 1
-0.194227008856661 1
0.0379011803939391 1
-0.177525918222353 1
0.0510272619470171 1
-0.0853161235782416 1
0.142568768293283 1
-0.0201784547243689 1
0.0383898414230101 1
0.257697144262948 1
0.165560730005778 1
0.163073918503864 1
-0.345067038273746 1
-0.0128285997889169 1
-0.159711785936608 1
-0.021071036886788 1
-0.0283640690768417 1
-0.253150708949711 1
-0.32724908724139 1
0.279225752615251 1
-0.288298558634246 1
-0.0178857919917035 1
-0.0355138905075811 1
0.361427877372827 1
-0.058514792845098 1
-0.417318297908586 0
0.673184736004349 0
0.436377936707567 0
-0.169331392849096 1
-0.279178255610177 1
-0.276834825118097 1
-0.237506979739948 1
-0.253537541503867 1
0.0887796064138741 1
0.220781131373544 1
-0.66398763028139 0
0.033189800154428 1
-0.0150344834364791 1
-0.334848060080279 1
-0.657109019553516 0
-0.309904266368252 1
0.576102649431933 0
0.00797701792029599 1
-0.141455024993617 1
0.306407420133891 1
0.445499051062057 1
0.407345117263291 0
0.200579845435433 1
-0.296374941214909 1
0.424401296503981 1
-0.025327844812931 1
0.177197803918222 1
0.5758144714607 0
0.0247506093626747 1
0.127866778184955 1
-0.125122390361191 1
-0.163117951384398 1
-0.138714945930331 1
-0.497587867472648 0
0.183126788888316 1
0.0783571936588185 1
-0.298666106147066 1
-0.369427303233828 0
0.414849051931061 0
-0.49575166504532 0
0.243050166815179 1
0.367355093653991 1
-0.264372861749801 1
0.0478359067164254 1
-0.0599989544409304 1
0.105951775412579 1
0.00616446260662645 1
-0.21518879234801 1
0.721625620182387 0
-0.00166594763376825 1
-0.119735217643296 1
-0.161553754168149 1
-0.242675471712246 1
-0.0381557942743735 1
-0.576167837131052 0
0.00251679073793484 1
0.189196460748358 1
-0.238017842133034 1
-0.0632082624331865 1
0.0289948628869781 1
0.38050120914986 1
0.0957559808839389 1
-0.359202152728976 1
-0.521238064712056 1
-0.061961734097348 1
0.10714154079324 1
0.218373937871014 1
0.114826323113657 1
0.0774458467368035 1
-0.2789763465912 1
0.252254934842672 1
0.0079337316443068 1
-0.645101743333619 0
0.116097824698503 1
0.238241278555 1
-0.277030911744386 1
-0.180811564416546 1
0.333505262919182 1
-0.22736733966534 1
-0.72534711174515 0
-0.0583403129778857 1
0.169420571006754 1
0.231799047484801 1
0.0101624034470834 1
-0.104502779057491 1
0.988538225403976 0
0.10831342304273 1
0.0761794674184846 1
-0.139338820952891 1
0.0985080746560988 1
-0.42169603907839 1
0.546612716842129 1
0.358406772773717 1
0.104482064842478 1
0.353232603621613 1
-0.281302047244238 1
-0.217869637913324 1
0.20400003268235 1
0.0254766360226415 1
-0.411367197948307 1
0.0159176275878095 1
0.00600496416650888 1
-0.235714103266842 1
-0.221616370478662 1
0.331343000083463 1
-0.13298870351807 1
0.289931799430823 1
-0.0948538960206076 1
-0.0728131783108211 1
0.159632113843001 1
0.0471264136255999 1
0.199256554751481 1
0.0518664493853453 1
-0.12354941548481 1
0.106308488918796 1
0.119015014927483 1
-0.156156759232053 1
-0.0974791401759876 1
0.138809701803794 1
0.103409702397824 1
-0.00347361430077028 1
0.0914815695466096 1
0.359415773658057 1
-0.414891353174578 1
0.288422707755961 1
-0.335336250511558 1
0.311933268548604 1
-0.0525449209375828 1
-0.00472913076990562 1
0.317109020443558 1
0.172747231846071 1
0.409086643151411 1
0.350413773890028 1
-0.0976111613272833 1
-0.0724030533012122 1
0.292415974944833 1
0.257000424049028 1
0.252631678186414 1
-0.135736882748922 1
0.0733033060672015 1
0.0102482900241735 1
0.0266214128819859 1
0.238889172710372 1
0.446379906819529 1
0.130385385643617 1
0.170342978910954 1
0.155056316295366 1
0.00394409890479062 1
-0.0425849941093373 1
-0.11708127782918 1
0.115379358525243 1
0.547250374521526 0
-0.339586145195555 1
0.119733908576093 1
-0.443296843639893 1
0.303348349532262 1
-0.111380894016341 1
-0.140607674365435 1
0.0491086497098588 1
-0.182911868240793 1
-0.200045886112847 1
0.154335218756786 1
-0.432562293604028 0
0.02398694806612 1
0.352307266432861 1
-0.275832999457673 1
0.0744310615929519 1
0.0831329821508648 1
-0.209717263341742 1
-0.157841969385645 1
-0.0613849359724315 1
-0.199676554244916 1
0.0762547000704728 1
0.340279092125247 1
-0.25177456486516 1
0.164308352759033 1
-0.0515524509711456 1
0.752131416026495 0
-0.106380000826675 1
0.0916201464264433 1
0.476369461361975 1
0.42098577027678 0
-0.474604469188096 0
0.429975099774149 1
0.214186501671614 1
-0.422806146295088 1
0.168111317143418 1
-0.421613145933244 0
-0.0278651603071392 1
-0.553714679185013 0
-0.251011218148633 1
0.779938455238794 0
0.0081320115822723 1
-0.0451396807108351 1
-0.307637177230882 1
-0.238337616428711 1
0.182662190233097 1
0.0117830436066069 1
-0.0442163849356683 1
0.252940584469389 1
0.150517593677417 1
0.249972092586672 1
0.28509543397016 1
-0.148336329350036 1
-0.249467929754618 1
-0.232675083319491 1
0.22140396813065 1
0.110578741329763 1
-0.365508374150384 1
-0.0390036272832949 1
0.0706959909599191 1
0.155763233732337 1
-0.185069648038568 1
0.113729585909539 1
0.0514309518762552 1
0.456040192733293 1
0.0890654194827104 1
0.242549520343189 1
-0.0912593853791805 1
0.0714364321098461 1
-0.0744898344126474 1
0.0152973121652705 1
-0.0176027411809217 1
-0.10110529356368 1
-0.464201748555015 1
-0.247018995159451 1
-0.252230678949641 1
-0.2253777802624 1
-0.0201580977208532 1
-0.471083487822407 0
0.245307816682477 1
0.222291118286157 1
0.26028694935996 1
0.0299424780074728 1
-0.0734008482646556 1
0.0743841217070261 1
0.310744364056045 1
-0.168107539037644 1
-0.0965862854350734 1
-0.107171554983254 1
0.272331941523961 1
-0.737841570645526 0
0.23524441195318 1
-0.604975836830632 0
0.125265977616117 1
0.551258744130686 0
0.509325191390235 1
-0.169151478032544 1
-0.135032798504747 1
-0.197845608279669 1
-0.315373653824145 1
-0.602011528019865 1
0.206428910353071 1
0.00532165923775363 1
0.00874005516248635 1
-0.326997346625293 1
0.326566333777259 1
-0.463504947801997 1
0.211602650157731 1
-0.0422385388494555 1
-0.29013381735153 1
0.179071013748031 1
-0.0448026920727029 1
0.349744359861512 1
0.0638736953219083 1
0.343175658669303 1
-0.0331898893645087 1
-0.206837783886426 1
0.277249052795583 1
-0.142324490707375 1
-0.387979860213573 1
-0.0964840336587319 1
-0.196656288930449 1
-0.282457372421007 1
-0.0732369639313559 1
0.311547474467416 1
-0.0337919053674426 1
0.40518398104541 1
0.00567269496836942 1
0.049168364784577 1
0.402094224444118 0
-0.000424825831147217 1
0.116780844247392 1
0.0451872889759313 1
0.219195717565276 1
-0.00379792223903928 1
-0.319851561194207 1
-0.174324974590146 1
0.0878139538456948 1
-0.0534035945646776 1
0.56105094565659 0
0.000957300747696878 1
0.0418155014072918 1
-0.301650047815499 1
0.220515448907296 1
0.486939256260627 1
0.0956020386652784 1
-0.404954932526646 1
-0.120028686781327 1
-0.314503696508358 1
-0.452376439568374 1
0.199944352713356 1
-0.0318484609609838 1
0.105916606861973 1
0.0818324372299298 1
-0.278856578159282 1
-0.262895503420939 1
-0.271144440427767 1
0.0473128769682598 1
-0.16932983541414 1
0.20670138998721 1
0.351413632446557 1
0.381610653669348 1
-0.26784826741936 1
-0.684126751234408 0
-0.0814043853337536 1
0.00713519514226262 1
0.0297978294917837 1
0.22712606083744 1
0.134260827306742 1
0.179462337504884 1
-0.411242650658984 1
0.011597883637325 1
-0.217492422802415 1
0.435718241679715 0
-0.0418855681110908 1
0.174950048739823 1
-0.0329819966292081 1
0.389273629947711 1
0.183504842536269 1
-0.11280513528705 1
0.131472181179174 1
0.0360994200046453 1
0.432869541203095 1
-0.241444095035491 1
0.105578223651457 1
-0.571619329545879 0
0.0102799526406882 1
0.236412496574518 1
0.68945366119909 0
0.0114572057746712 1
-0.158399850403671 1
-0.249896952830473 1
0.0251090394448241 1
-0.160193500794108 1
-0.087164045207548 1
0.146929368263576 1
0.221212733666596 1
0.0396032989277736 1
-0.163330619325267 1
0.0915185572483219 1
-0.00643332408676406 1
-0.0795016549716695 1
0.359013410368187 0
0.245297976082236 1
0.0190683497485784 1
0.312458822514935 1
-0.100677950383393 1
0.0700907464688683 1
0.262360400096076 1
0.29106279585 1
0.171780207169942 1
-0.0741800558698517 1
0.125136259648861 1
0.528107346682414 1
0.089990058025885 1
-0.486031204285607 1
-0.430643965270897 1
-0.0286468019164408 1
0.323919950236251 1
0.280477562826674 1
0.266008505716285 1
-0.050054938853561 1
0.172763714329201 1
-0.213018209406341 1
0.0386684176712806 1
-0.105415113632067 1
0.752644840490362 0
-0.207500006060197 1
-0.213664649065648 1
0.112983154942043 1
0.113461392816188 1
-0.105045978553268 1
-0.0754558519989189 1
-0.0367643740408167 1
-0.628582789658307 0
-0.31024948612676 1
0.126942148434915 1
0.0413290586357724 1
0.126791748529944 1
0.0558917246658585 1
0.23554629176596 1
0.342460883226436 1
-0.232500415763987 1
-0.0770450130317598 1
-0.0571787524599459 1
0.0981110105767247 1
0.214921379607124 1
-0.116638069493587 1
-0.119923814752055 1
-0.197422484809814 1
0.0954393822605362 1
-0.434852210006184 1
-0.048591517829758 1
0.168947279598616 1
0.15540240333762 1
0.459804963672788 1
0.121505416806996 1
0.141663111147837 1
0.42519060290839 0
0.152597995448085 1
-0.00436445103331438 1
0.0986331029872851 1
0.464792875818051 1
-0.614627710142132 0
-0.109202831315369 1
-0.268583236476738 1
0.265109147478742 1
0.269491804659454 1
0.165330212681211 1
-0.184823099471787 1
-0.423822599014013 1
-0.141647262534104 1
0.260680262772261 1
0.0295355708305835 1
-0.319554131404445 1
-0.218033989428894 1
-0.0147869138828306 1
0.293531503481881 1
-0.0660743080539358 1
-0.00414201904320245 1
0.043590529495495 1
-0.0376656348627436 1
0.456647194544045 1
-0.209802502243623 1
0.12192406225625 1
0.294722630271926 1
-0.143080525770967 1
-0.565702371808583 1
0.169879173490524 1
0.0813967682287176 1
-0.299885295622047 1
-0.3320295708079 1
-0.142249926804135 1
-0.362498679984786 1
0.0545646521287153 1
0.318541725369007 1
-0.385355574104712 1
0.62349321246076 0
0.20064775752287 1
0.286231622779381 1
0.00482972500886365 1
0.0895982614083844 1
-0.0502100850795759 1
-0.299338970044125 1
0.249416532370232 1
-0.0184663001749683 1
0.148471366390588 1
0.00596316673029077 1
0.0347451447973347 1
-0.239497523918945 1
-0.345760917901761 1
-0.025866158178982 1
-0.246639250758106 1
0.364717252366581 1
-0.140803964154215 1
-0.120396960704901 1
-0.0719396938204402 1
-0.225490778303971 1
-0.108507441829782 1
-0.18197751543151 1
0.626801977430325 0
0.329461034670037 1
0.146296935711208 1
0.121540599929364 1
0.291068549549054 1
-0.0693231873490681 1
0.249244732805815 1
0.26306092389791 1
0.00574386454037367 1
0.240894401829026 1
-0.139484140827805 1
-0.144764199406524 1
-0.0937912733221479 1
-0.242056165419279 1
0.426292724648453 1
-0.117644328617852 1
0.194567848101949 1
0.0231434295970068 1
-0.0749128183907502 1
-0.116902085628908 1
0.0238628586665927 1
-0.277263778648527 1
0.0720610112663365 1
0.102324761228075 1
0.0194227350310918 1
-0.0883388116765137 1
-0.503882619459405 0
0.195215810484707 1
-0.110919949816678 1
-0.466535775598887 1
-0.118066270639167 1
-0.0296446779943987 1
-0.0250910812465364 1
0.158289810303164 1
0.309072126740617 1
-0.20320583060823 1
-0.427552392530616 1
0.793308612923298 0
0.492620640699571 1
-0.39805136866806 0
0.0485396982755797 1
0.0851279947884304 1
0.00572473703178192 1
-0.242054002745835 1
0.17143859754162 1
-0.202663203796187 1
-0.271640223160431 1
-0.0181242495030685 1
0.0254711232782705 1
0.296112879436303 1
0.506746594827131 1
0.409573924053918 1
-0.615812810081195 0
0.0467618611097444 1
-0.010993772684446 1
-0.288107535852307 1
0.464767466969832 1
0.174662417661249 1
-0.143742946437412 1
0.126449183768495 1
-0.438400213508797 1
0.150966554114168 1
0.296702292488315 1
-0.105155370635469 1
-0.308749702033397 1
-0.319699368555032 1
-0.0712856472368016 1
-0.202914763550658 1
0.117722960543155 1
0.0851554899985662 1
-0.302613748920953 1
-0.300190104161416 1
-0.0223285333927604 1
-0.276602996318015 1
-0.193033115715758 1
-0.04990788667457 1
0.108680097789292 1
0.080457077080457 1
0.392449609497745 1
-0.203123934335551 1
0.254421163312838 1
-0.00854554573659035 1
0.738730437454726 0
0.133884481820366 1
0.298512839466878 1
0.131264832907313 1
-0.130100703543189 1
-0.0656761471779455 1
-0.000772778252478038 1
0.168437712268562 1
-0.114948138316146 1
0.0669644052612933 1
-0.0995709634046163 1
-0.567743494744997 0
0.272174037698972 1
0.109776098509405 1
-0.026091763490608 1
-0.211267361049102 1
0.0412010999746394 1
-0.503364506919803 0
0.0945007295377838 1
0.394127009754143 1
-0.152416073798559 1
0.695735308512203 0
0.139028149534352 1
-0.0720943861789348 1
-0.0303172580730331 1
-0.141883159662166 1
-0.221449157247054 1
-0.0377724029968742 1
0.256089699754174 1
-0.6921301727737 1
0.328107479029327 1
-0.290634901323561 0
-0.0914487884820355 1
-0.115726034970556 1
-0.439912895951734 1
-0.0815730566874057 1
0.0248652234245429 1
-0.393979531221518 1
-0.0434175752149583 1
-0.34462366339381 1
-0.304501302099257 1
-0.217201416145405 1
0.123649519654619 1
-0.198769220712413 1
-0.04039905364951 1
-0.175198782285502 1
0.359278379183772 1
0.303002328401523 1
-0.261232549404212 1
0.153082010981673 1
0.0308317259177315 1
-0.471315280129218 0
-0.17377177414969 1
-0.39172621203169 1
0.404265202382104 0
-0.160859798452378 1
0.0336035443209268 1
-0.00122699301997987 1
-0.24989338715199 1
0.334089796757257 1
-0.125110972641398 1
-0.365057760302452 1
-0.13712783528907 1
-0.361303920025396 1
0.168660060695701 1
-0.0285152846909973 1
0.0651146468794871 1
-0.414888635001713 1
0.0742779198387618 1
-0.140383021486268 1
0.0151640187004163 1
-0.247214166863892 1
-0.0851091315310097 1
0.46226941372939 0
-0.103905879473874 1
0.733334972254605 0
-0.0283488869185567 1
-0.309353672629395 1
0.347310151589969 1
0.322032789065128 1
0.0248926296105753 1
0.0144819604092744 1
0.132500869109229 1
-0.398603189171018 1
-0.032941965953988 1
-0.25385432359143 1
0.340465226939759 1
-0.220408133996176 1
-0.148981739770735 1
0.133079889046959 1
0.0835012759613693 1
-0.140031075408116 1
0.194272934130534 1
-0.462818458107769 1
0.142257082093986 1
0.0139435848899696 1
-0.115030423915439 1
0.185774239320752 1
0.300657898080487 1
-0.347622470379772 1
0.283200207653121 1
-0.199960253189308 1
0.280751751650681 1
0.0437432643204655 1
-0.42313074586617 1
-0.227003736270385 1
-0.0759708778373776 1
0.533883366005372 0
0.441280524177174 1
-0.328718318619161 1
-0.204632730148995 1
0.266084311321121 1
-0.0732791935590644 1
-0.226275246655756 1
0.112509808316149 1
0.0879729933858595 1
0.125861077056193 1
0.370256805907906 1
0.00624897175733312 1
-0.224711292189512 1
0.217306574307789 1
-0.11446957355754 1
-0.142717800760375 1
-0.433853670362439 1
0.374279853141296 1
0.0480280455785876 1
0.355472504374313 1
-0.00667717017307162 1
0.336281976995212 1
0.289658955909797 1
-0.20813729969631 1
0.0602803506101196 1
-0.514297366611097 1
-0.0735508492147918 1
-0.00702513493502077 1
0.0141503417885519 1
-0.0336385928384853 1
0.0184851155651964 1
-0.0892681856828383 1
0.245294019641283 1
0.127214060746561 1
-0.502982179050874 0
-0.14484485339287 1
-0.384044558957679 1
0.358995102301971 1
-0.306061338194821 1
-0.694591401971358 0
0.00484755848368741 1
-0.428493541027106 1
-0.0162942833528094 1
-0.181346158806066 1
0.30532694293677 1
-0.0710481071747985 1
-0.122589009617481 1
0.176432570812339 1
-0.165264831540246 1
0.627907197205724 0
-0.0369781594716758 1
-0.0715382779704673 1
0.123327227212024 1
0.152031981263998 1
0.127239378140085 1
0.179690466106751 1
0.34251985430824 1
0.251514758484865 1
0.0631354543197217 1
-0.270520780432646 1
-0.00158502020148471 1
0.125533286962771 1
-0.065251001810969 1
0.0439063257645074 1
-0.75729379767316 0
-0.228625380180632 1
-0.0794552225445764 1
0.403725461047909 0
-0.194355613322139 1
-0.471624468611402 1
0.0159598550281321 1
0.386010704617364 1
0.117524775788287 1
-0.158637661481813 1
0.19900193006249 1
-0.198161571634873 1
-0.349371381011339 1
0.0372024604422428 1
-0.476984882600324 1
0.472457534982893 0
0.0522530572126184 1
-0.287224332782858 1
-0.0910956480639944 1
0.0157115586435187 1
-0.0631695955241935 1
0.243368021004774 1
-0.100733755693434 1
-0.20431457986415 1
-0.0930785394674467 1
0.0109840237297886 1
0.182795280836087 1
0.126045444241978 1
-0.377332318148709 1
-0.0723044827753436 1
0.234882723281322 1
0.0430451486202999 1
0.0937809161225333 1
-0.452364668550296 0
0.117973739597288 1
-0.37590226711628 1
-0.493589567453945 0
0.0798295663954875 1
0.151551743128928 1
0.112269642048003 1
-0.256608675477177 1
0.127304658869642 1
0.22394831439408 1
0.151559888567298 1
0.0656067241056325 1
0.729599349395017 0
0.185091727313128 1
-0.435341317618356 1
0.215397542821477 1
-0.0241359736882662 1
0.0793706486878691 1
0.034561804879617 1
-0.127914645162401 1
0.191720398871187 1
-0.375664743512724 1
0.597421900415083 1
0.336831498503833 1
-0.349185153617438 1
-0.0541661436738461 1
-0.0129715340579842 1
0.173166778139845 1
-0.12304493133909 1
-0.154076348117777 1
-0.555366848175556 0
-0.04219731984207 1
0.165947095929048 1
-0.0869417539351634 1
0.503205490329607 0
-0.409565267250363 1
0.090400076685197 1
-0.244763452494552 1
0.0940581601457868 1
0.219349337854717 1
0.465510436979484 1
0.0185074179649604 1
0.362753355086546 1
0.338236290110526 1
0.26348459659955 1
0.113031567461861 1
0.015589788192188 1
0.735339192220997 0
-0.250954707144493 1
-0.530275589675358 0
-0.229875485094714 1
-0.129552856744164 1
0.0506849818873089 1
-0.123695387084561 1
-0.106293562232756 1
0.468229031054376 0
0.143361420772429 1
-0.0731109363627458 1
-0.33822043252576 1
-0.221855139930417 1
-0.097230311847415 1
-0.0613975493005754 1
0.221538694619941 1
0.234472244949127 1
-0.00318493609535109 1
-0.221202090440888 1
0.503047136401777 1
-0.271932190119357 1
-0.168750339200295 1
-0.322677138002296 1
0.120262524211054 1
0.271889613307152 1
0.214372838205032 1
0.141259525045973 1
0.325772547997466 1
-0.0449648969277225 1
0.0959730975419129 1
0.123321903974823 1
-0.263652739533961 1
0.0794206782151115 1
0.23575718197215 1
-0.019200294203128 1
-0.0068773215892854 1
0.152138975540016 1
0.0968331384704091 1
-0.162970635854043 1
0.440735393070175 1
0.139366811569106 1
0.496617067018523 1
0.0347806249177625 1
0.281385382471404 1
-0.210432216585676 1
0.0308212323064598 1
0.0983174365126178 1
-0.451139911088528 0
0.0232520257643313 1
0.169848716172734 1
-0.47973368967245 1
-0.301918086338724 1
0.175449752860691 1
0.192296701364311 1
-0.0654021332358001 1
0.199093248664711 1
0.339028339549903 1
-0.0190571210774866 1
0.0267727799992437 1
0.357195424820133 1
-0.0908374368210743 1
0.0321954212819238 1
0.017862097987931 1
0.070603788300572 1
0.437002101391262 1
0.218039807360578 1
0.270570944532721 1
0.537717024196145 0
0.192318646179975 1
0.0525214553175424 1
-0.211223213490621 1
-0.235602174929379 1
-0.0578401840671334 1
-0.420980290735592 0
0.238231521441967 1
-0.214123070392932 1
-0.417565900584693 0
0.245710685168104 1
-0.0228567424326027 1
-0.107753171243891 1
0.150065273986577 1
0.26169231175621 1
-0.033554948236411 1
0.282050892880884 1
0.0282016591943672 1
-0.254967676490968 1
0.00912144125280272 1
0.0121505291050472 1
-0.30569908400875 1
-0.584112081300088 0
-0.14251190866688 1
-0.525357264191328 0
-0.117315025553281 1
-0.112396910696388 1
0.174856924426484 1
-0.0606563412985 1
-0.173752961770973 1
0.342201895930102 1
0.272094707202438 1
0.342296217734945 1
-0.0953691281694146 1
0.442614036651729 0
0.0717396673143283 1
0.427062637322266 0
-0.178000377352542 1
-0.588051703330694 0
-0.470565595101506 1
-0.171748404363546 1
-0.373908022589428 1
-0.250218606467181 1
0.1005839401459 1
-0.352783655198575 1
0.440571799071381 1
-0.1305662126472 1
0.321719966870333 1
0.753413025435861 0
0.0613236037853268 1
0.175814546895682 1
-0.20862542607961 1
-0.166210631665828 1
-0.0358399124696452 1
0.30150496533495 1
0.185887241153184 1
0.219523056282241 1
-0.0701655041538491 1
-0.630368282179602 0
0.231218409429325 1
-0.0426589979107847 1
0.157352290090745 1
-0.156218292092277 1
-0.0437160083010919 1
-0.35859290145228 1
0.105987623133194 1
0.0279804946473323 1
0.013820079456691 1
0.0200858968359193 1
0.0223673081546999 1
0.271531852806683 1
-0.173388804027787 1
-0.231640014361144 1
-0.071399322092564 1
-0.132206412358745 1
0.140950477776311 1
-0.0928100449460932 1
-0.0131782506099356 1
0.208434081994022 1
0.134017481456847 1
-0.191433349826953 1
0.296331537123185 1
-0.476582717434597 1
0.348684040105612 1
0.200242102098566 1
-0.269986737948475 1
0.223149533177258 1
0.00206970120110199 1
0.481801998440536 0
-0.344887529242088 1
0.20853140155441 1
-0.251471244228983 1
0.272740117755698 1
0.163710634461935 1
0.440109204506615 0
-0.38556598958081 1
-0.22680717898659 1
-0.324718854000769 1
0.094709479223097 1
0.229041067315822 1
0.150585577793652 1
-0.33297767116799 1
-0.00648350698124923 1
0.072357839678712 1
-0.539654266346662 0
-0.442806003183821 1
0.038527196030164 1
-0.0422155529515958 1
0.285863957795756 1
0.00829102921170986 1
-0.0445920035380501 1
0.348320397304226 1
-0.214863564769772 1
0.073739606175552 1
-0.246130090651793 1
-0.0965775201025761 1
-0.27160141437318 1
-0.0967285298650668 1
0.350878456304007 1
-0.511568926207731 1
0.0717793928541493 1
0.323104420239003 1
0.0259778711705306 1
0.110121707264925 1
-0.231850358543401 1
-0.0174116159550358 1
-0.203800928142502 1
0.101460214794878 1
0.156776494714296 1
0.0102217059102643 1
0.0249999937681647 1
0.0563810506066123 1
0.195051126707227 1
0.383780426571066 1
0.193489558764803 1
-0.022605096361956 1
-0.412162634439398 1
0.0857709331447791 1
-0.43381145687181 1
-0.339670819579527 1
-0.162342134916058 1
0.0829614818852616 1
0.273282310974389 1
0.252627713833137 1
-0.06678285339853 1
0.153847559696924 1
-0.183284019143226 1
-0.0590933590047163 1
-0.236929749356536 1
-0.392419914738013 1
0.394111983101561 1
0.104415925021741 1
0.185343766293903 1
0.238305102376334 1
-0.422947844481258 1
0.321260931566645 1
-0.15524474580743 1
0.236099724232092 1
0.074596126536732 1
0.179038278574472 1
0.137272266236613 1
0.0641778109624713 1
0.0428037553003512 1
-0.438941655051031 1
-0.224857847246306 1
0.0437782985246801 1
-0.533506147821547 1
-0.500798364356805 0
0.103873399511376 1
0.410577684953394 1
-0.171345594802722 1
0.17915587233107 1
-0.115271309714013 1
0.345474612748242 1
-0.20055533440454 1
-0.72727141141932 0
0.308677901561898 1
-0.0364218541483672 1
-0.119581966514962 1
-0.188357619112214 1
-0.0844861670560673 1
-0.0898399236949708 1
-0.27510126410055 1
-0.205936563615088 1
-0.314460483757279 1
-0.433322630194951 1
-0.375606965341476 1
0.082054818729652 1
0.144390316155897 1
0.119221485722265 1
-0.129001506550805 1
0.250272511820595 1
0.0548723043215961 1
-0.215431839701872 1
0.373177825472853 1
0.0438677468201492 1
0.125232144533413 1
-0.239070051030972 1
-0.101387964933315 1
-0.274100294047812 1
0.34757789850076 1
-0.132065340257059 1
-0.295046324406076 1
0.155387084930955 1
0.014375965385443 1
0.0870936337581731 1
0.24118431016384 1
0.0161968096743368 1
0.280423645830944 1
-0.113931182039721 1
0.161872443069585 1
-0.219169998726586 1
0.157067972247684 1
-0.113478934786008 1
-0.260661917592193 1
0.286405365215915 1
0.504656669027907 0
0.259371509192426 1
0.168596138385121 1
-0.193057880436059 1
-0.131080508862467 1
0.128194735489202 1
0.177873225962823 1
0.0363706232054432 1
-0.141121930314714 1
-0.278691746335359 1
-0.113053971139675 1
0.416695628497681 0
-0.378766968705932 1
0.0224387274897281 1
-0.194667319378593 1
-0.135738543043787 1
0.158188439900104 1
0.229249764882928 1
-0.343813110606332 0
0.0792782732320415 1
-0.103122951734245 1
0.257586844256777 1
-0.313951507483699 1
0.0857868342786709 1
-0.244440706464855 1
0.0417186019655255 1
-0.0668089795136308 1
0.433587333562794 1
0.105695853793367 1
-0.237231747333353 1
0.0652040008527928 1
-0.246282909262712 1
0.107019960173616 1
-0.586779971100319 0
-0.0697020386751776 1
-0.182686424090699 1
-0.184054154513175 1
0.00742113066690658 1
-0.0380695633317932 1
-0.413907434794679 1
0.339687386611039 1
0.162099314098982 1
-0.29038639657244 1
-0.0910644739341053 1
0.0861137233584565 1
-0.126806930570209 1
0.0960665826763524 1
0.14917491205333 1
-0.412492577901754 1
-0.033844167798723 1
0.513035513312893 1
-0.20202673490546 1
0.24048970569058 1
0.201886182356947 1
-0.0505301385741409 1
-0.00444640442376566 1
-0.128538658156956 1
-0.123568002056323 1
-0.101882936265427 1
-0.139360347949311 1
-0.045536276759272 1
0.311669892766214 1
0.197511393484183 1
0.712791380259891 0
-0.425412138821819 1
0.312097371933235 1
-0.193810054377178 1
-0.723654487745592 0
0.324494114187793 1
0.156621588360663 1
-0.214100598007144 1
-0.25334038703685 1
0.122423910586096 1
0.336189580252016 1
-0.177267333127844 1
0.0350563980013126 1
0.720556513228335 0
0.148265301665658 1
0.21362357619163 1
0.0984686516352828 1
0.198226172777711 1
-0.406326209146795 1
0.0773744335754345 1
0.367750379073627 1
-0.110225244454085 1
-0.124375820378483 1
0.555269310575876 0
-0.0541043187996698 1
-0.0440983379051832 1
-0.21979089338654 1
0.272742704439719 1
0.280939330003269 1
-0.47647565329204 0
-0.0672068516088271 1
-0.100234828398136 1
0.0204457625117798 1
0.377658009840617 0
-0.170980281175329 1
0.0974802608946984 1
0.0526805051761939 1
0.216552332485274 1
-0.0287278721096847 1
-0.36196270161021 1
-0.276997527554058 1
0.115735301204611 1
-0.0175655236191441 1
0.158880019025764 1
0.285907902410604 1
-0.341621262472782 1
-0.288440823356331 1
0.152818410854007 1
0.0489395388614115 1
0.151444211934619 1
-0.071407474906923 1
0.305430043490583 1
-0.0243311565742907 1
-0.110255378241131 1
0.583328675482714 1
-0.532727776073615 1
-0.212789064430205 1
-0.198761064262979 1
0.023492116654755 1
0.285501342597394 1
-0.215894225277291 1
-0.0948538026377064 1
-0.320541377800799 1
0.0909215900518967 1
-0.0442777506126629 1
0.26097721601717 1
0.00234245767252786 1
0.243869206395246 1
0.18019727995567 1
-0.107467008353369 1
-0.188303878189482 1
-0.101071508641633 1
0.148227763789613 1
0.245809935407203 1
0.3654283819055 1
0.0269938450616552 1
-0.0760530999772701 1
0.206720675241391 1
-0.25650166881032 1
0.114216352747752 1
0.447606206455077 1
0.105303657415344 1
-0.319834515763644 1
-0.149831528450925 1
-0.107083364881829 1
0.0515557192620088 1
0.225917717164939 1
-0.845990219226037 0
0.101598446693414 1
0.303140544623952 1
-0.0723939773490619 1
0.119440220244135 1
0.261283201347412 1
0.198504441327181 1
0.162232249449383 1
-0.0243450526154555 1
-0.209483946901491 1
0.0833882597181182 1
0.213793274334543 1
0.320855326275292 1
0.256672395226161 1
0.0675745848286669 1
-0.0143060968921724 1
-0.0250120357962216 1
-0.0858985233374724 1
-0.271430310723499 1
0.0260659592949925 1
0.155120602917844 1
-0.06552571169428 1
0.501323500774114 1
0.269681075841977 1
0.0488676251436276 1
-0.362269391730019 1
0.303274721217546 1
0.460609550136655 0
0.134401152242582 1
-0.0388032964631253 1
0.258908344932668 1
-0.0567955794557041 1
-0.271373720209149 1
0.0251380056403163 1
0.175188595542473 1
-0.163715075759569 1
-0.500137299043893 0
0.423549133360821 0
0.105977149986423 1
0.114579912358127 1
-0.424248595831706 1
0.0311693260664907 1
-0.214128629697698 1
0.17414742490473 1
0.0625439487853114 1
0.00682955014973907 1
-0.378137563069894 1
0.286019554271228 1
0.135363611644639 1
0.255877348232592 1
-0.787509837234812 0
0.497431111719682 1
0.60637677259037 0
-0.0850836284483718 1
-0.160837212274372 1
0.664592739878135 0
0.287891463119722 1
-0.549560955887873 0
0.0335782443877072 1
0.109600329234389 1
0.213863551029798 1
-0.847504887062494 0
0.286362614021742 1
0.285220523161025 1
0.227142481902388 1
-0.424401599173363 1
0.272219388320595 1
0.237108676971836 1
-0.046284524652567 1
-0.0188437548173445 1
-0.0885023156658742 1
0.0897731792030716 1
0.0682971184293901 1
0.0987778350243391 1
0.0936686167886348 1
0.237703467591696 1
0.00102891299533692 1
0.248617163546974 1
0.275850820918802 1
-0.0574431389769109 1
-0.0447710809571014 1
-0.0426766296378134 1
0.0398008256067568 1
-0.335436998095708 1
-0.0932058994563839 1
-0.503516125161972 0
-0.443701525037518 1
0.0579949614682972 1
0.687577585431178 0
0.00662425957547719 1
0.0953225521115311 1
-0.0476676584669183 1
0.136506437587942 1
0.0936816269770393 1
-0.276464067595095 1
0.441614083506479 1
0.128826461955992 1
0.136662754648636 1
0.603696917691569 0
-0.191985723271523 1
-0.0553682517778801 1
-0.177591600257161 1
0.288358022210427 1
-0.408098472977253 0
0.15664167336238 1
-0.12373868491462 1
-0.212896604678199 1
0.0646649048140734 1
0.18220381309713 1
-0.0288403878584676 1
0.050537141089505 1
-0.0443505347905336 1
1.02801334722811 0
0.0984256692856675 1
0.0671706620322179 1
-0.259217181984195 1
0.00720319368029539 1
-0.0124345901356077 1
-0.0457093021731626 1
-0.297204093874563 1
0.115419953936594 1
-0.0996989739122407 1
0.0756206686439446 1
-0.389764670529903 0
-0.0169029970455573 1
-0.00471529987884167 1
0.532902497864134 0
-0.447835091008449 0
-0.108020400425998 1
-0.0383157864532568 1
0.0806291131945313 1
-0.140459871181436 1
-0.0625062969430991 1
-0.22693039321049 1
-0.590745127233882 1
-0.103367929049215 1
-0.00135675907859203 1
-0.111953687426435 1
0.103608304578379 1
0.0939145850079114 1
0.44386275132176 1
-0.0702610276195767 1
0.0267418252573948 1
-0.0430272479242863 1
0.113045268190554 1
-0.329818830207575 0
0.0670670357414877 1
-0.50582556058199 0
0.0823738691062854 1
-0.518138192750024 1
0.281810699388139 1
0.269048868243113 1
-0.357766396448109 1
0.446279493490698 1
0.485534088172406 1
-0.52147077662166 0
0.0069644492643072 1
-0.641750429067017 1
0.423643625107221 1
0.0434220912590259 1
0.0872625845347686 1
-0.0259500134755833 1
0.42453705694259 1
-0.0867129215084717 1
0.516801100366964 0
-0.0814215993753559 1
-0.303384691206941 1
-0.283581839235839 1
0.157568328954846 1
-0.375884469912189 1
0.0105385072903422 1
0.00607094737818377 1
0.298947112061084 1
0.0300227633292495 1
0.356414340352336 1
-0.0120729608580401 1
-0.275997357033864 1
-0.167076907602901 1
0.227603900613727 1
0.314056224327573 1
0.177459386187743 1
-0.235995357295496 1
0.0694281813246555 1
0.0338535424884655 1
0.129759408870417 1
0.586486006392022 0
0.122576722092047 1
0.0037691079420336 1
0.0814753312284119 1
0.0896630886665148 1
-0.368503564397472 1
0.0416640530976431 1
0.0747887821801981 1
-0.184734080206014 1
-0.197596389221134 1
-0.295680920011005 1
-0.113877117368445 1
-0.0833021270704943 1
0.0826544660786224 1
-0.216775571801457 1
-0.153779606902278 1
0.172042451913442 1
0.0753190162191898 1
-0.0192615841505873 1
0.171428991702885 1
-0.0363618719014234 1
-0.04837345198569 1
-0.115879810769586 1
0.573636518493329 0
-0.260610235829416 1
-0.219368657340616 1
-0.552997703099336 1
0.248532011862891 1
-0.110630083085769 1
0.378148220420205 1
-0.305078684172376 1
-0.0594176035099381 1
0.138381365504843 1
0.137043372558656 1
0.03191767301309 1
-0.213390220423965 1
-0.433240015300456 1
-0.0424696234073397 1
-0.0782477148828098 1
0.077392833217086 1
0.0122978057291205 1
-0.277401545520973 1
0.302675859941496 1
-0.232908501023316 1
-0.0679673427103363 1
-0.266021045160648 1
-0.389341082493684 0
0.310911355843307 1
0.280133451857318 1
0.273112836905256 1
0.0224518273484862 1
-0.0838936992543559 1
0.363535595833936 1
0.201866971727003 1
-0.170577991773677 1
-0.0723991091760183 1
0.0948315506900596 1
-0.0563385774235328 1
0.210457232606587 1
0.0915318874110282 1
-0.24003885656068 1
0.00725424167453321 1
0.0240567913736591 1
0.105265297149325 1
0.206347196695434 1
0.235768299794254 1
0.0420459474549209 1
0.0493036510518106 1
-0.269732967982723 1
0.329397138351036 1
0.170895012572082 1
0.793962834713822 0
-0.233514600808302 1
0.00553143897719252 1
0.155327317806151 1
-0.0301361733910499 1
-0.0711067080172218 1
0.150487533841859 1
-0.262564462694109 1
0.0967174330650313 1
-0.308139646381406 1
0.249655051975016 1
-0.22511514486641 1
-0.0547098979855069 1
-0.198640871740588 1
-0.0611338062489437 1
-0.292247120312598 1
-0.181202522971278 1
-0.160286510551344 1
-0.39234159894366 1
-0.0445728548522556 1
-0.0465421385540074 1
0.25016350138423 1
-0.467999129644888 0
-0.267060215281414 1
-0.171581725198223 1
-0.0564103450715107 1
-0.0802701002310446 1
0.0843863687387611 1
0.0425099536967791 1
-0.034450550968652 1
-0.37963791303988 1
-0.164889378425949 1
-0.269377921589666 1
0.417011094961767 1
0.0505046428294869 1
-0.0874859197110629 1
0.0529029683869611 1
0.0417293745984479 1
-0.314557913067627 1
0.539069624057545 1
0.243445960391551 1
-0.359560579248389 1
0.125398502722563 1
0.197515799147466 1
-0.490557273040079 1
0.0279580777197463 1
-0.22521648240829 1
-0.300008338405261 1
0.482853701433861 0
0.112022718906098 1
-0.309584338612468 1
-0.122993638019166 1
0.2116116924151 1
0.243436436356772 1
0.501724905353505 0
-0.000973305259891998 1
-0.0613118750182083 1
-0.228650564687223 1
-0.0645822520481578 1
0.16466893867166 1
0.279343919469457 1
0.128444628842678 1
-0.216586997944499 1
-0.0708728890812031 1
0.0929309056658603 1
-0.156820819261584 1
0.192753245936914 1
-0.145522431790052 1
0.271419101080066 1
0.244343095009652 1
-0.00244065645588452 1
0.014864141798204 1
-0.259505131660642 1
-0.0523651974071469 1
-0.120592978436466 1
-0.011417404320712 1
0.0841620029008165 1
-0.356936380086036 1
0.23229166247948 1
0.294261928733223 1
-0.0020306351721542 1
-0.354670271025958 1
-0.388455230929455 1
-0.321496343615172 1
-0.1033246457161 1
0.408385870396081 1
-0.0892320990987454 1
0.222487698005177 1
-0.163145141840658 1
-0.571283429379083 1
0.199705741209241 1
-0.00915476053747575 1
-0.0678190076805672 1
0.0156592823633125 1
0.592122298868529 0
0.0524561140047646 1
-0.120968516238089 1
-0.217211577291303 1
-0.150886726733462 1
0.18581537399906 1
0.141686593270032 1
-0.113012678359556 1
-0.0388881802998374 1
0.13856693957014 1
-0.226325095873991 1
0.0764209258192042 1
3.2025688958312e-05 1
-0.282531954149733 1
-0.327694912834242 1
0.318911196417963 1
-0.0704792869384391 1
-0.632107504485796 0
-0.124830323497554 1
-0.286840898418623 1
0.0566511368330914 1
0.278910214953069 1
0.0519684497707796 1
0.112198294699359 1
-0.0835037872553285 1
0.19584313756629 1
-0.141949218842161 1
-0.0180782947681074 1
-0.21200517776444 1
0.0176433530285649 1
-0.0787734875172925 1
-0.0910473171434838 1
-0.228509920554788 1
0.2541432916338 1
0.26712737153877 1
0.0989054758268471 1
-0.459898455129295 1
-0.0519430801233844 1
0.292618359884022 1
-0.383572246752899 1
-0.00986092102077716 1
0.0223526896607442 1
-0.0880868899043884 1
0.0822607417970262 1
-0.0569830121076968 1
0.254124521781921 1
0.252065052208698 1
0.174167018540797 1
0.120281184984059 1
0.334658429819257 1
0.105171086271156 1
-0.190385691280085 1
0.345102138754173 1
0.144776374769447 1
0.41414914647509 1
-0.209951819710932 1
0.645447944931754 0
0.161512649089243 1
-0.340756628715355 1
0.0893178987798529 1
0.179914917999619 1
0.125563959781678 1
0.0535580072669656 1
-0.220330225561181 1
-0.0756468825830152 1
-0.234997764870622 1
-0.018464583157966 1
-0.355330908512585 1
-0.270198432240417 1
-0.11365957079159 1
-0.0250707535732881 1
0.0373991317468663 1
0.545678713700463 0
0.0273520242360617 1
0.547534501842721 0
0.097482048535102 1
0.0903673686548842 1
-0.568394942189815 0
-0.103674425748056 1
0.154047110737562 1
-0.0798386048159516 1
0.330187417135699 1
0.277122016798352 1
-0.0649591720680483 1
-0.0984073819300969 1
-0.21265259452345 1
-0.0787763667606886 1
-0.140580540892746 1
0.0434339140585203 1
-0.0430069581576894 1
-0.0633821183174968 1
-0.0983905975871054 1
-0.366980185843608 1
-0.0211262083623665 1
-0.263763321313879 1
-0.0590472586155731 1
0.254562968047172 1
0.0113788062501129 1
-0.151260281641915 1
0.439144924320743 1
0.0771927065490643 1
0.0919636288984326 1
-0.241412874779316 1
-0.02007621577155 1
-0.24485845945165 1
0.0921545583291118 1
-0.0671551816355876 1
-0.149376936607013 1
-0.0705911865939823 1
-0.36165868705411 1
-0.521428141689849 1
0.0431229924959322 1
0.528951244259061 0
0.206040021165692 1
-0.709008540360774 0
-0.216846923205089 1
0.496190276245826 1
0.178139308346619 1
0.115997155867398 1
-0.0771811422535569 1
-0.00558007425427472 1
-0.313043237716879 1
-0.173554979362615 1
-0.46265978628372 0
-0.0118918689854384 1
-0.25751255906542 1
0.0177879916736552 1
-0.206217866371568 1
0.189446413821023 1
0.0248304308369243 1
-0.164017272141674 1
0.194027079334503 1
0.0710067720222718 1
-0.138558531296561 1
0.078095015536125 1
-0.323614391849174 1
-0.0695893978998921 1
-0.0427720142375721 1
-0.303349758157223 1
-0.0366508966806894 1
0.313114764996919 1
-0.320023300301859 1
-0.583002106679895 1
-0.316779753147736 1
-0.0296562830762213 1
-0.18043994800428 1
0.0778989521962385 1
0.439403317768171 1
0.370621458363058 1
0.0201960090678156 1
-0.442013799931877 1
-0.337929074381257 1
-0.186817314489185 1
0.0896819364268061 1
0.184739906606622 1
-0.385462210179869 1
0.0391290278127925 1
0.157707643994332 1
-0.328784486139041 1
0.0801133314783855 1
-0.385367012863576 1
0.147024890868916 1
-0.284264579089765 1
-0.254213579357695 1
0.107617143726417 1
0.433577396427197 1
0.134786282828444 1
-0.149203713286457 1
-0.16803520133299 1
0.0541777014131747 1
0.11979811802199 1
0.1030199320069 1
0.0378505965049431 1
-0.146997302156376 1
0.210457522032548 1
-0.116025428539101 1
-0.233457865346817 1
-0.348112280778255 1
0.224203833087379 1
0.106419708987847 1
-0.128869976933582 1
-0.228689113291445 1
0.764378485768488 0
-0.337498671523208 1
-0.43131431143662 1
0.0152788703796964 1
0.223035740931855 1
0.547252408930231 1
-0.104253114497361 1
0.0757381523721831 1
-0.227678462415769 1
-0.184709695846883 1
0.0973507422493773 1
0.324170825969181 1
-0.00655978569819578 1
-0.142695803278946 1
0.166302797910897 1
0.264744988960432 1
0.190670230597209 1
0.127774788820275 1
0.385027521329557 1
0.465602261773469 1
0.164168325782675 1
0.169393936695043 1
-0.0227760777042497 1
0.0975400685339353 1
-1.06324370613516 0
-0.105457047332688 1
0.000987998813824248 1
0.0321266817401287 1
0.521470507812157 0
-0.220001537399248 1
-0.0654438812880997 1
-0.152346590014136 1
-0.325101534694946 1
0.150784441565028 1
-0.299637476799493 1
0.10902506942661 1
-0.191595388572186 1
0.573961122600365 1
0.275963155990339 1
0.477057884796208 1
-0.125661388626811 1
0.089796527507683 1
-0.137273723772053 1
0.133463775993763 1
-0.228759415635225 1
0.321152004739787 1
-0.0691083948745149 1
-0.53611594410403 0
-0.118548574677777 1
-0.137741896499873 1
0.111938942561762 1
0.186183202248855 1
-0.384317739428936 1
0.103242050722198 1
-0.0770769948320106 1
-0.750410920030877 0
0.183430581740243 1
-0.0660589233037153 1
0.48496753281178 0
-0.092635891768622 1
-0.272504791765605 1
-0.389889623540814 1
-0.173967691785254 1
0.146007345992618 1
0.291179713753155 1
0.739932736142368 0
-0.23845464428494 1
-0.164129692190842 1
-0.0763290129239777 1
0.332002614490753 1
0.107909092763457 1
0.316994422159634 1
0.058047960565326 1
0.295701526924327 1
-0.194647605275714 1
0.399302316843131 1
-0.249799811314795 1
0.186973219004042 1
0.16924344635581 1
0.540413912886374 1
0.239354063239397 1
-0.04523666638627 1
0.217560104636989 1
-0.186308332419798 1
0.469612878062814 1
-0.021521334743544 1
-0.0969106517436593 1
0.291375487048601 1
0.000346340828184544 1
0.14679162961739 1
0.435055961197978 1
0.211002238934858 1
6.82405443665803e-05 1
-0.243117504055037 1
-0.14023050952843 1
-0.313288539209727 1
0.0799224991953347 1
0.0190681868535768 1
-0.290111070389992 1
-0.0480273810706445 1
0.127269446503985 1
-0.218414153857614 1
-0.196048879477366 1
-0.116889864191253 1
-0.313384886273604 1
0.156241197823294 1
-0.0978119391667739 1
0.363766851812384 1
0.104175134578582 1
-0.247434640977434 1
0.0980332532324357 1
-0.270239999270078 1
-0.153146177990429 1
0.623805355256787 0
0.480594158018043 1
0.414398151510036 1
0.101898588475632 1
0.254971330130726 1
-0.0196645784627943 1
-0.249577658447014 1
0.222994128038334 1
0.489419612037603 1
-0.469321536524535 1
0.086797678633657 1
-0.287136887392552 1
0.159716008504635 1
0.238164635239725 1
-0.646127170388543 0
-0.133606157077164 1
-0.400518943006806 1
0.301038748405252 1
-0.142510593996095 1
-0.250631460384246 1
0.0624519599322071 1
0.161550876300062 1
-0.238803580041529 1
-0.153628720022527 1
0.122716259915477 1
0.227696660605009 1
0.0243073118441268 1
-0.217563796360371 1
-0.0991134172759263 1
0.279489582873002 1
-0.236272116371186 1
0.0957442638843685 1
0.305142108966085 1
0.132386236267562 1
0.206197075288104 1
0.060252028809549 1
-0.625859861338835 0
0.195763611480914 1
0.229625218476453 1
0.314389493420613 1
0.075907897467103 1
0.208919963145037 1
0.455904030639514 1
0.0750548898433023 1
-0.0760999372287999 1
0.178201408515024 1
-0.0197442580059549 1
-0.295899203203832 1
-0.370335510877668 0
0.788891601280012 0
0.145744582733417 1
-0.251906980965559 1
0.0927542552766752 1
0.119296919646622 1
-0.349368860437003 1
-0.049225995230194 1
-0.00998578760194775 1
-0.306689197241313 1
-0.0902576606325804 1
0.437973676469204 1
0.163233806452496 1
-0.156478525650279 1
0.289165838304274 1
0.274438508997249 1
0.162576455883054 1
0.123180413228755 1
0.0234884987428227 1
-0.114227713963404 1
0.0837583095407627 1
-0.173059969282467 1
-0.0807271847846873 1
-0.18825599190446 1
0.327362630108456 1
0.0324739312208528 1
-0.302168925703867 1
0.245425053079 1
-0.0117599112504175 1
-0.311880969527447 1
0.340227159014989 1
-0.292485080200087 1
-0.313371797850201 1
0.138330800510033 1
-0.505092261134993 1
0.0914173764445155 1
0.134270683699356 1
-0.432192493493799 0
0.363043765988762 1
0.118802788765369 1
0.0105674653474885 1
0.295152468008676 1
0.213709407283852 1
-0.024995645433101 1
0.010579762628662 1
0.41844738797689 1
-0.191812476598484 1
-0.109194594520968 1
-0.142553544989925 1
0.0364261592235835 1
-0.0879716276549427 1
-0.254250426559573 1
-0.323015062847891 1
-0.199855858050295 1
-0.0712069413567138 1
0.031401750855765 1
0.235675984780699 1
0.267495323401454 1
-0.0254812990266309 1
-0.00547151383600213 1
-0.154159708858482 1
-0.0761773981231059 1
-0.0596559098935679 1
0.215464043888085 1
-0.111076672464655 1
-0.0129526391770997 1
-0.0335694272821917 1
0.0305906494412464 1
-0.141299194989715 1
-0.409073473555318 1
0.110145928027417 1
0.525321591541475 1
-0.261028890286194 1
-0.115392181364743 1
-0.618729288939489 0
0.188293955409323 1
0.155602278532375 1
0.0786270886443609 1
0.0785195078842749 1
0.219606075818116 1
0.0347972591009836 1
0.565216363285634 0
-0.0961146174519103 1
0.0517200299501447 1
-0.0577699007263961 1
0.131816539350339 1
0.217165878166446 1
0.304516592727766 1
0.225509663166977 1
0.1297901923397 1
0.0671197227667782 1
-0.241574513831809 1
0.236370459510785 1
-0.0643126336160918 1
0.448753130723564 1
-0.580720550691052 0
-0.531170410387571 0
0.0581417685663421 1
0.0916050482576094 1
0.364638666606621 1
-0.197715647072644 1
0.123553181155772 1
-0.199508249806049 1
0.525671713916477 1
0.29257190714756 1
0.118141615636107 1
0.294890649573792 1
-0.113084530804099 1
0.0238394907654858 1
0.100108806230188 1
-0.0356668421927056 1
0.0138277000195108 1
-0.376418835042686 0
0.239198068252895 1
-0.169646540130673 1
0.357211037614073 1
-0.213999300475475 1
-0.162098359240428 1
-0.140218557832482 1
0.211955571825428 1
0.222715724433968 1
-0.153671739624221 1
0.529884007982364 1
0.0186234596752881 1
0.140746513121625 1
-0.353649780954035 1
0.208429553033246 1
-0.132658849814865 1
-0.047413890111883 1
0.0324723456386587 1
-0.166548735758288 1
-0.239281920516375 1
0.0199292341635685 1
0.058461097753127 1
0.129561825439046 1
-0.323250736902639 1
0.0505682338797369 1
-0.0342853186946864 1
0.112104276485156 1
0.23500503131238 1
-0.301547548197075 1
0.124977889120509 1
-0.143891970428911 1
0.0127326007471188 1
0.0473914836553103 1
-0.00652370112218299 1
-0.026176832950234 1
0.0847812599187892 1
-0.153235853621475 1
0.310728848167719 1
0.188588108939349 1
0.27630060042578 1
-0.168559800483064 1
-0.115168341801178 1
-0.556943706949709 0
-0.318242073225179 1
0.246811501564597 1
0.351317958359637 0
0.292894560459022 1
0.600831083061463 1
0.0326803445547422 1
-0.177690012751857 1
-0.114282715349544 1
0.0868718369360844 1
0.228750202278001 1
0.26740571273934 1
-0.208718949166494 1
-0.213144049115199 1
0.222707371493953 1
-0.391845618118729 1
0.227535847488626 1
-0.253155796132838 1
0.305986690917313 1
0.0916385997137423 1
0.00919799636708223 1
-0.585324832970221 0
-0.0394843553486911 1
0.435942292255559 0
0.0667717873808729 1
-0.310746354797809 1
0.103803990515367 1
0.348762351634364 1
0.238339192990618 1
0.0808933264595875 1
0.642496075161502 0
-0.242900765396681 1
-0.0534003714443631 1
-0.135295527389992 1
0.158772038248773 1
-0.224260457734418 1
0.0902285667614707 1
0.36080316191727 1
-0.281581946940046 1
0.471385700228833 1
-0.316491515805975 1
-0.269400089941564 1
0.153879572307483 1
-0.0404938107857503 1
0.06462336801217 1
-0.0382682714358213 1
0.0831356378594331 1
0.345527445306036 1
-0.285444569197041 1
-0.190380665474662 1
0.131848531937967 1
0.13711920250248 1
0.0793137594902821 1
0.21264288958778 1
-0.371367570322915 1
-0.234747672962827 1
-0.358013789168193 1
0.135740412498745 1
-0.0130963021913701 1
0.210651614010823 1
0.272658850996333 1
0.0902374239133125 1
-0.246881426139024 1
0.141502541609545 1
-0.0730120542935648 1
0.136947925815151 1
-0.229491159624602 1
-0.0630064682398173 1
0.0321377730451785 1
0.141869968069821 1
0.165654612053327 1
0.223726416891759 1
-0.0830598882225524 1
-0.276594073789195 1
0.166169714535907 1
0.271934645125548 1
0.106209543253231 1
-0.0344167036014745 1
-0.381109791929021 1
0.0139120568432807 1
-0.0518020643885696 1
0.381630228714565 1
0.273311362108772 1
-0.511033081106862 0
-0.543087650943862 0
0.7961799629576 0
0.200326457702913 1
0.064250974634054 1
0.26885532333862 1
-0.242554019399042 1
0.255082810205139 1
-0.13951176847188 1
-0.563408620845278 0
0.172285548990489 1
0.0261109790523898 1
0.266555011635343 1
-0.262687915393536 1
-0.190376890363125 1
0.0373142523451625 1
-0.0925269760817018 1
0.517925569637977 0
-0.294964800844971 1
-0.271627386558087 1
0.179031643965006 1
-0.158079160471249 1
0.124081769460674 1
0.0276265216090899 1
-0.00199398499570211 1
0.0818497109441418 1
-0.00466080552617787 1
-0.0270066405737735 1
-0.0206265632353997 1
-0.246651736300901 1
0.2028792267593 1
0.0306988742349841 1
-0.188004334208838 1
-0.658887063585501 0
0.0599682250220288 1
-0.16150877364083 1
0.0827798815267618 1
0.0802667108213244 1
-0.26040867772541 1
-0.640359796438431 0
-0.141413542629246 1
0.257452169689952 1
-0.260832289242642 1
0.328052176759221 1
0.125940256134594 1
-0.108930578191583 1
-0.158380773381202 1
-0.241809343102376 1
-0.270093269466645 1
-0.0244475452598316 1
0.111437792207053 1
-0.303357490051297 1
0.391861938149855 1
-0.0362975043237259 1
-0.0314358992626917 1
-0.190707464705152 1
0.202031041085309 1
-0.0946462772349273 1
0.24965415267036 1
-0.0778368893496393 1
0.153406536244448 1
0.104944574796958 1
-0.115011239032969 1
0.088472298708789 1
-0.205979434681574 1
0.145372001916874 1
-0.246782763359457 1
0.205874469205715 1
0.373577796457061 1
-0.290373505957343 1
-0.225906934633503 1
-0.242440580298356 1
0.457924070756307 0
-0.0237023935185659 1
-0.213466142766192 1
-0.397292266789822 1
-0.498071772699798 0
-0.103313549990512 1
0.189056736094546 1
0.0891785686686763 1
-0.110080501925972 1
-0.248917150705001 1
0.314212744308204 1
0.0201834083980423 1
-0.288287477448396 1
0.0303545707548218 1
-0.251686860860313 1
0.322541578777289 1
0.32875636097718 1
-0.079701377075245 1
0.590712986597478 0
-0.206319347471164 1
0.239989072400632 1
0.229478268219224 1
0.0584419703822985 1
0.20579556534401 1
-0.343764085606415 1
-0.132749821549833 1
0.486876126337646 1
0.200915216999818 1
-0.143829024025131 1
-0.275300447883655 1
0.342546198870011 1
0.22057360452388 1
0.108189649607177 1
0.252936516774527 1
0.152688078150348 1
0.439103115396699 1
0.161535336668182 1
-0.0962252338132281 1
0.292173255671118 1
-0.323447074587682 1
-0.209257213119213 1
-0.381132121827932 1
0.0757745950125303 1
-0.104337422742875 1
-0.515602023894601 1
-0.144375177199507 1
0.154502941007734 1
0.237057951827449 1
-0.0308478586208654 1
0.0465521313247671 1
0.103332205558878 1
-0.0300089384875278 1
-0.430531694546008 1
0.10438753639427 1
-0.190789184337241 1
-0.265183364713405 1
0.171575256004829 1
-0.134518532452769 1
0.237440366839531 1
-0.00307218737733109 1
-0.00311527092194331 1
-0.0528844059563182 1
0.151301397967576 1
-0.390457126514776 1
-0.0943621528515158 1
0.257611834213736 1
0.231141281652367 1
0.344585425586417 1
-0.00730982394246431 1
0.458430354239149 1
0.504004157224654 0
-0.166932159463155 1
-0.66097554251165 0
-0.0740834994482419 1
-0.0720676104482204 1
-0.020917580290783 1
0.331188404863778 1
0.20179503987064 1
0.5598426616682 0
-0.432647785601768 1
0.431510349522032 0
-0.241534208323679 1
-0.262572839659394 1
-0.0500084239818319 1
-0.375915416696698 1
0.170684409954538 1
-0.0973313981374271 1
0.617182186018175 1
0.403665416097791 0
-0.438022932454281 1
0.174717779612239 1
-0.0312222860389763 1
0.0181368868596316 1
0.250987713873237 1
0.418695414854077 0
0.123448141586975 1
-0.210480987613169 1
0.32244819845538 1
0.738216759315484 0
-0.00615533913274783 1
0.445847266108621 1
0.325790244967844 1
-0.0679546688157202 1
0.088677499524843 1
-0.178299793578321 1
0.285897635954006 1
-0.0945016976295837 1
0.270985150241471 1
0.0216028709274185 1
0.241312907750203 1
-0.0895335623639817 1
-0.284866275148535 1
-0.564205006067091 0
0.36585246250334 1
0.34150702832496 1
0.546683920648882 0
0.0546339705817963 1
0.0618598578983057 1
-0.491985715196294 0
0.125360613047414 1
-0.059863227147267 1
-0.202820265705739 1
-0.0670039078865636 1
-0.0932352811651981 1
0.378041327141941 1
-0.118057956510395 1
-0.371767356067675 1
0.159155032838977 1
-0.245999910199431 1
0.445285327090639 1
-0.103799434614111 1
0.353659070996897 1
-0.18099580064917 1
-0.222065930460996 1
0.402385454869751 1
-0.285663771933425 1
0.407271752202566 1
0.358589969195684 1
-0.0756311736001309 1
-0.341427843093275 1
-0.267031786502107 1
0.337144699344126 1
0.357856840778059 1
0.152089569700889 1
0.0336916816307774 1
-0.1870161897396 1
0.0112435391338791 1
0.0907101715713698 1
-0.0519715410116472 1
0.279954292123033 1
-0.478228724384532 1
-0.0348743314414426 1
-0.110144162789577 1
0.0292734532215549 1
0.366465256452594 0
0.361361846606784 1
-0.325886899547475 1
-0.392697719697064 0
0.0188518590649004 1
0.0745898683567357 1
-0.163157837740038 1
0.382919313089279 1
0.133307943854643 1
-0.273573743848454 1
0.109634669375785 1
-0.426809745674485 0
0.113768510576455 1
-0.0200994743356905 1
0.200813622060441 1
0.00983057771090688 1
0.0207624041128398 1
-0.293311243152766 1
0.216408139885833 1
0.0643881713336459 1
-0.0952421806198148 1
0.208302531555705 1
-0.0212779532913785 1
0.264604643838246 1
-0.499254987551661 0
-0.117093165304247 1
0.368604185764947 1
0.0225930944300998 1
-0.0922021379184207 1
0.334719433902404 1
0.326227983736795 1
-0.169269928132496 1
0.314890939008217 1
0.301303325276506 1
-0.128551886305595 1
-0.456345220723874 1
-0.216517389843825 1
0.0931569822143535 1
0.462954577155873 1
-0.0899191612789596 1
0.354432803860768 1
0.152455557751798 1
-0.27645736128565 1
-0.0654408707214086 1
-0.0330973724116968 1
-0.0481093398728797 1
-0.0545335024572689 1
-0.313094424755323 1
-0.00707242175772057 1
0.399569170179063 1
-0.435304403756532 1
0.154765292626252 1
0.197621458037296 1
0.304103299204224 1
-0.374137960461974 1
0.181984744452438 1
0.00324686141816154 1
0.247525034610541 1
0.245645481156225 1
-0.0843263297498791 1
-0.0607424635426878 1
0.226001492029417 1
0.151777808174125 1
0.0957286326276006 1
0.415521547688862 1
-0.0486276718656198 1
-0.000805050547098562 1
-0.281020073268735 1
0.131261362273212 1
0.36441907564891 1
0.244026229915909 1
0.0872554701225836 1
0.046493906112828 1
0.567732342971554 1
-0.21283844103821 1
0.151864859846977 1
0.18019274378756 1
0.0519808472918408 1
-0.000945853577191844 1
0.0109883867400109 1
-0.0233114587053206 1
0.0901034323484543 1
0.208063087624619 1
-0.0574111093605145 1
-0.166666264412028 1
-0.097289649106619 1
0.423383378758965 1
-0.276194686204758 1
-0.0686425091824573 1
-0.122297293408173 1
-0.240787386282617 1
-0.108474989043133 1
0.400123394335841 1
0.185482291274523 1
0.509877300159651 0
0.136524634400103 1
0.345462567250726 1
0.0211606877385334 1
0.18839688149013 1
-0.128443731757617 1
0.00179305018273423 1
-0.302878128630363 1
-0.0815676886517467 1
0.305948994681463 1
0.284836756658401 1
-0.265745723885245 1
-0.146052491202476 1
-0.0203284167239006 1
-0.00903778325729537 1
0.596831612859976 0
0.0779061535801151 1
0.321154544163431 1
0.234638864903785 1
0.357490655450182 1
0.233458217505118 1
-0.529479393028435 0
-0.0633336108906919 1
0.521194453022015 1
-0.144966743706661 1
-0.582909193795212 0
0.314299762868558 1
-0.156176127323874 1
-0.054274805307991 1
0.0412674820808569 1
-0.384967581208956 0
0.309012496958817 1
0.0719112513600667 1
-0.224079051593759 1
0.154870004974563 1
0.0863569038588114 1
-0.143809148732513 1
0.152217186375972 1
-0.195585554905171 1
0.144645416895782 1
-0.668977738840888 0
0.299939819751221 1
0.421904484969744 1
-0.0727181397095746 1
0.607939421538529 0
-0.05438792035687 1
0.215398576160961 1
0.224657639206676 1
0.378397932935397 1
0.452048485831158 0
-0.0377708072876796 1
-0.149588298448497 1
0.297184226314475 1
-0.0743904455615306 1
-0.213815983186809 1
-0.27423938267675 1
-0.336469681251073 1
-0.483086442957471 1
0.179221106326035 1
0.159423715666541 1
0.212542525052269 1
0.187598174690461 1
0.346125834355076 1
0.17934453217229 1
-0.032561782498423 1
0.440860485659304 0
0.0780129273950235 1
-0.317125124762996 1
-0.0379861452999038 1
-0.267176940256139 1
0.240262449947938 1
0.222261072739582 1
0.0570726821365615 1
0.083390808604493 1
-0.0732078133317284 1
-0.259182143203882 1
0.201335980361865 1
0.0213182381356282 1
-0.340571720153867 1
0.667962108654658 0
0.094161758803477 1
-0.193739681860492 1
0.448294020854427 1
0.495358075783185 1
-0.0922257887027993 1
0.593690720734659 0
0.272241978316356 1
-0.408293613037334 1
0.283944986458091 1
0.151413589577469 1
-0.262599753026456 1
-0.118298818474162 1
-0.161820586904292 1
-0.140954872362148 1
0.169882780068762 1
-0.302479918881825 1
-0.337004062782104 1
-0.0255538466014973 1
0.0700333007504398 1
-0.291222505962103 1
0.28218499660438 1
-0.348266210264595 1
-0.0431601264609915 1
0.511752921651156 1
-0.115853781607921 1
0.482937748772095 0
-0.271816527534661 1
-0.199319077751009 1
0.17163159007575 1
0.0145934825016879 1
-0.15559329924979 1
-0.0772709026611591 1
-0.124766551179941 1
-0.263533510176867 1
-0.346866738101157 1
0.0709782183093893 1
0.27087646980262 1
0.454012937089626 0
0.059947497944562 1
-0.0868415699170038 1
0.373663341578848 1
-0.0925966131753441 1
-0.64986841036652 0
-0.0610968333537659 1
-0.090537456449242 1
0.168226899746541 1
-0.105439941474258 1
0.0964474202755135 1
0.294762820934245 1
-0.0303497627955066 1
-0.118873750556505 1
-0.133718463676354 1
0.0620221577295871 1
0.173550431428507 1
-0.307373412393163 1
-0.255085993119573 1
0.38736831333368 1
0.0243649811372434 1
-0.151630257081914 1
-0.0227152442389254 1
-0.0882419190779974 1
-0.0799972445062973 1
-0.0383389515450471 1
-0.0142738833776615 1
-0.0653291801736798 1
0.334555450041178 1
0.0944815586517473 1
-0.100422169117987 1
-0.609265795063214 0
0.387425371731383 1
0.0164841925436806 1
-0.555939323691632 0
0.171822579839966 1
-0.0401653985363467 1
-0.328517562281922 1
-0.513746909113613 0
0.107711383613939 1
0.00377095354708541 1
0.40608451504544 1
0.0255937964565481 1
0.132279201871272 1
-0.366684444262663 1
0.278737576740506 1
-0.0176696073812677 1
0.237245965284301 1
-0.209983355936241 1
0.205108314342728 1
-0.0310513214718782 1
0.0323856652917511 1
-0.00405638890692675 1
-0.0647018867054625 1
0.190768017500785 1
-0.139833721802242 1
-0.105339796818658 1
0.0264553415539789 1
0.232181725706477 1
-0.0630241014079125 1
0.0731125034837985 1
0.0191132082130584 1
0.0396676835047239 1
-0.100332951028825 1
0.0300946185805882 1
-0.0807113113244402 1
-0.380382223086553 1
-0.0419864704759137 1
-0.230598760188087 1
0.166208370755136 1
0.106928525786758 1
-0.080810695655276 1
-0.0248438626983494 1
-0.453463714667318 0
0.302011995179111 1
0.0114533795718875 1
-0.127357048991229 1
0.212726302748132 1
0.302389123267243 1
-0.461156359756747 1
0.125043000773855 1
-0.0647698126406975 1
-0.228588492395059 1
0.0218053775486334 1
-0.386505298369419 1
0.425369852542098 0
0.410086219169995 1
-0.0219757950313463 1
-0.357001489860064 1
-0.467587791421703 1
-0.0193389349941033 1
-0.363020873927675 1
0.162507491850466 1
-0.0585511608637009 1
0.312389965427289 1
0.22820297832271 1
-0.302155460562948 1
0.0277040611175895 1
-0.0370612129234073 1
0.208295258839509 1
-0.015141872551889 1
0.249367495177226 1
-0.113690506049918 1
0.0720494470228137 1
-0.0315029920089063 1
0.0218113069582457 1
-0.167359273633443 1
-0.286382878111186 1
-0.155512961343703 1
-0.54064032217158 1
0.186338659949609 1
0.0201240477407051 1
-0.0520703666726598 1
0.00999699045063591 1
-0.574825209269508 1
0.244886854845313 1
-0.180768194988051 1
0.27465923173042 1
0.201963783567526 1
0.171110727136061 1
0.226203670568255 1
-0.260092196640838 1
-0.0724722372649442 1
0.0914749885610728 1
-1.06040802940508 0
0.558467756656717 1
0.708143500008726 0
0.0869031192346823 1
0.549859161182528 0
-0.0220903930065176 1
-0.301687144708445 1
0.213965915594082 1
-0.0179004611986335 1
-0.152302892247372 1
0.42675477259967 1
0.287190076020761 1
-0.223678796541007 1
-0.108092313900121 1
-0.0767404183465505 1
-0.429472938495932 1
-0.281930479815784 1
-0.370958080223609 0
-0.39665850494112 1
-0.102054663616879 1
0.528992506601991 1
0.428104031886633 1
0.0824520693472728 1
-0.151458915977499 1
-0.0404837826200387 1
-0.0670772522441169 1
-0.0580833031285478 1
0.224688594185996 1
0.238294120259775 1
0.131966973003487 1
-0.218653885935297 1
0.00664229573097916 1
-0.0473389349782911 1
0.039409452939093 1
0.28988415777228 1
0.483215390182739 0
-0.167900251547882 1
0.169780177513737 1
-0.0324668313026486 1
0.0475152569558032 1
-0.588412948479269 0
0.140723466981094 1
0.0908423112079506 1
-0.249730302535539 1
0.740726637964053 0
0.00216553528938557 1
0.072760458131938 1
-0.109534698282819 1
-0.209774339696481 1
-0.367001868589369 1
0.300864105756997 1
0.326222373240227 1
0.87146430363877 0
0.276947858006412 1
0.0900079995278484 1
-0.0685357208985313 1
0.227899143241081 1
0.296770772057173 1
0.101965692504183 1
0.0405327672752915 1
-0.144294746300348 1
0.0713090435727845 1
-0.124953341847007 1
-0.217369573352434 1
0.0215222115737845 1
-0.362552484574674 1
0.0869222858783972 1
0.192789641662268 1
0.204343308347841 1
-0.328752631544535 1
0.399939370951936 1
-0.315206878546226 1
0.0420143743838447 1
0.192608897671594 1
-0.130226031967361 1
0.321029297326853 1
0.272796241768808 1
0.255954487866533 1
0.149885338725048 1
-0.0452625972405128 1
-0.0648426421082087 1
-0.00408465934824311 1
0.167270029172254 1
-0.284540357721171 1
0.387471798637136 1
-0.700906267421651 0
0.14102819520898 1
0.0522338596620395 1
-0.412770810602613 1
0.187750776391084 1
-0.142871315318534 1
0.160866704739865 1
-0.306984401220141 1
-0.130560693757699 1
0.0129894768311886 1
0.118279917641073 1
0.315086043294124 1
-0.20842921800618 1
0.157630399638423 1
-0.0908928401748115 1
-0.238342347688437 1
0.296292630749508 1
0.203808727951465 1
-0.0595683858672398 1
0.351500815599421 1
0.297885957944101 1
-0.179477569850287 1
-0.0980022521700036 1
-0.256015234503776 1
-0.136093567299087 1
-0.00660301255632998 1
0.529006758287258 0
0.365489937067659 1
-0.46279523149638 1
-0.0580166568848577 1
-0.107827526254129 1
0.209098163502193 1
-0.282112408205246 1
0.346298558222582 1
0.119338707725794 1
0.389144743994867 1
0.485039868217619 1
0.270871433800388 1
0.115853455175705 1
-0.113528827830722 1
-0.0193415671194531 1
0.188547635350277 1
-0.125519747794831 1
-0.141376844903706 1
-0.162487070093413 1
-0.231912574915455 1
-0.752119559196857 0
-0.530511887769423 0
0.0818129522157972 1
-0.0633476191914148 1
-0.293375285949288 1
-0.297435520831044 1
0.488444144903615 1
-0.352968858247213 1
-0.0579264726781493 1
0.0391994470817128 1
-0.435072555119019 1
0.206642554230065 1
0.281565353128227 1
0.413635979002242 1
0.260224429424791 1
-0.02732887031686 1
-0.140811634139837 1
0.0247636330944725 1
-0.235850461833407 1
0.262411448559031 1
0.015724191008239 1
-0.57601075150228 0
-0.0794752353432913 1
-0.172203552915842 1
-0.0642907110808664 1
-0.176785190202867 1
0.0855876234213104 1
0.430136613484911 1
0.0843163759992927 1
0.0811626204032755 1
0.319847528033761 1
-0.00192119186891676 1
-0.0694005452162777 1
0.349504437369616 1
0.404758947013038 1
-0.19426575509073 1
0.362143447850336 0
-0.763904412275174 0
0.175824884888118 1
0.374087403052051 1
-0.573655184300117 1
0.122685559922356 1
0.489438851108004 1
-0.507298968236744 0
0.322684573274096 1
0.0847927499574559 1
-0.14723304612157 1
-0.000611232549398419 1
-0.131851715568825 1
0.555365544139109 1
-0.103400296497437 1
0.0282760931760683 1
-0.0988241993058456 1
0.0471168727760178 1
-0.239081381041685 1
-0.0589095636902872 1
-0.391292652260264 1
-0.0586676018295832 1
-0.229523164653902 1
-0.133079912635907 1
0.416088438503189 1
1.01924046835241 0
-0.286741776361486 1
-0.13409145354607 1
-0.0532683788438024 1
0.378304290992499 1
-0.184641898155394 1
0.470036455119872 0
-0.0241917611512858 1
-0.200140755399653 1
0.295724964869557 1
-0.125726768765797 1
-0.093715502508017 1
-0.196686175017678 1
0.332455586794292 1
-0.155274461454854 1
-0.575582660763461 0
0.080550649591127 1
0.0853102300175674 1
-0.413737775297581 1
-0.176674018467181 1
-0.185797584295512 1
0.186112100021148 1
0.216776632652342 1
-0.0735878592729467 1
0.279536943716445 1
0.093852255453642 1
0.103432487931847 1
0.394989085281846 1
0.658085579164597 0
-0.349676946288571 1
-0.321337501343172 1
-0.131146114007679 1
-0.15965951760168 1
-0.07778527287333 1
0.149963115612058 1
-0.214899625968874 1
-0.156461072157771 1
0.123163520846957 1
0.0690170815811598 1
-0.271326294000823 1
0.0718959953876415 1
0.125556601819966 1
0.0356003759075574 1
0.198313472162512 1
-0.214207626070825 1
0.192580359196777 1
0.0738781619490135 1
-0.170555608253661 1
0.358856168333349 1
0.0144182882818916 1
0.0171456583228519 1
0.0781470079036341 1
0.0507097316596714 1
-0.304609198806483 1
0.332129383361187 1
0.139894066648504 1
0.716857084344934 0
-0.00132176137508495 1
-0.107084624938725 1
-0.0752612479367525 1
0.119990347878558 1
-0.0721146879810604 1
-0.271447517711249 1
0.190521065352912 1
-0.219545721548115 1
0.068201065096553 1
-0.012869129348207 1
0.0490150059401592 1
-0.118017119941261 1
-0.570292484542217 0
-0.311184217443751 1
0.552735479623378 1
0.300400023563536 1
0.198233305906994 1
-0.474649603959003 0
0.79760271767653 0
-0.0354716293889962 1
-0.0221632973491428 1
0.167880789199606 1
-0.335157938405629 1
-0.174188567911992 1
0.042488007510662 1
-0.800285078352396 0
-0.198368784995927 1
-0.0782802049184921 1
0.0386519011141691 1
-0.243119466388812 1
0.266809741571344 1
0.0276900023030955 1
-0.0678789469835556 1
-0.0528851260397691 1
-0.34216972906256 1
-0.421091330539428 1
0.183989191669859 1
-0.311336870156625 1
-0.206385070374739 1
0.052509294668198 1
0.455256188246955 1
-0.386490451384475 1
0.297300643902891 1
-0.0316050392172047 1
0.205144196534617 1
0.307176328678034 0
0.0429020455439399 1
-0.266124184483398 1
-0.347650390887899 1
0.169102832086821 1
0.15048815434528 1
-0.0341546064107237 1
0.450110277855358 1
-0.289415477455386 1
0.360674516043943 1
0.108827052179075 1
0.181146552884728 1
0.390399424434707 1
0.363881419191067 1
-0.169383679689355 1
-0.304068377448248 1
0.13217026577395 1
0.281652142522991 1
-0.0220028781916759 1
0.157207428547666 1
0.0712418769799305 1
-0.00821338708764166 1
0.102519246788929 1
0.297028192562057 1
0.26074252820024 1
-0.0346572894888604 1
0.137039629034094 1
-0.0985455307573519 1
-0.311939649208549 1
0.320060242608606 1
-0.410446424093064 1
-0.129700336490669 1
-0.356235635262526 1
-0.211233993191611 1
0.372825477767537 1
0.548259133188774 1
-0.298028365441987 1
0.249676592882041 1
-0.0140890321670685 1
0.0966987231891126 1
0.0908196405773122 1
0.0455976741254056 1
-0.208432318102321 1
-0.0515694952976999 1
0.298499798195152 1
-0.10032638696312 1
0.123708595564603 1
-0.211607778314236 1
-0.45211208249903 0
0.122318536255624 1
-0.394353203035713 0
-0.350106842001658 1
0.04085987976893 1
0.794255550391149 0
0.506559316688621 0
-0.149165370255633 1
0.258375994463108 1
0.406474871302842 1
-0.394045923127697 1
0.632313035823581 0
-0.0252557869070644 1
-0.0525745527506157 1
-0.00567942433239041 1
0.0458332732696571 1
0.408518581693481 1
0.104498051706635 1
-0.117756313289094 1
-0.185924896302751 1
0.20493533205512 1
0.000740982120828938 1
0.0592967256232193 1
-0.0719144753565278 1
0.213039367724056 1
0.295520892438869 1
-0.197376832657128 1
0.323406095650225 1
-0.208707641843248 1
-0.651378532544548 0
-0.12836326639572 1
0.188212602800904 1
0.0130233127008273 1
-0.152779459304782 1
0.00592575817550458 1
0.136956765516732 1
-0.00509871826449741 1
0.355274276396453 1
-0.12755520153233 1
-0.149461928754445 1
0.0528095285602375 1
-0.09535135867009 1
0.416108314374577 1
0.0713807015426415 1
0.249536729003545 1
-0.0434495136638593 1
-0.0840404058394063 1
0.147843566918421 1
-0.0699028657138536 1
0.563147479220693 0
-0.0993071958723703 1
-0.160017167042961 1
-0.137640205628803 1
-0.384519663465136 0
0.0496727122608937 1
0.150667323683288 1
0.289035561351995 1
0.0438507252538716 1
0.270532157465652 1
-0.126871731237607 1
-0.142764795718143 1
-0.443930127824763 1
0.33326704819375 1
-0.221222223151793 1
-0.0771156574953167 1
-0.0597331984558917 1
-0.0930346522272486 1
0.198353776621673 1
-0.906327020916034 0
0.0208151509872947 1
0.157833070029547 1
-0.220160502536748 1
0.168452369077331 1
0.320723195919503 1
0.457009909590134 1
0.417922690124817 1
-0.032074113015622 1
0.260665068247162 1
0.0644888780425324 1
-0.207133844576766 1
0.260780656252569 1
-0.0102700449202754 1
-0.15500779879733 1
0.471601082234355 0
-0.00590702458099617 1
-0.0634915701908395 1
-0.017636983636268 1
-0.224061991184979 1
0.144786295658721 1
-0.00970363698275546 1
-0.256992289150532 1
-0.0981571326074966 1
-0.245669760854127 1
-0.30228518684354 1
0.343357228401052 1
0.0966942604910489 1
-0.208280257757714 1
-0.302263125262019 1
0.0791185311145508 1
0.061510065150092 1
-0.187997884506263 1
0.0814631127776778 1
0.0127219439317948 1
0.20156571224264 1
0.13650831265741 1
0.135493050038575 1
-0.357622933994106 1
0.415962280611022 1
0.191050580454147 1
0.0990202461578193 1
-0.17287294851592 1
-0.185717916429182 1
0.182802247953702 1
-0.241092285084973 1
-0.391353926786469 1
-0.230765239659447 1
0.15062131776821 1
0.0365793141008812 1
0.216520247128057 1
0.107742273073086 1
-0.104536596915353 1
-0.218896184588084 1
0.139356155108466 1
0.253861140860691 1
0.0712757535435216 1
0.292218641012692 1
-0.299623827895957 1
-0.0551227915329736 1
-0.394122639252008 1
0.0495697575501145 1
-0.337227955430899 1
-0.236356598911755 1
-0.910389993021166 0
0.128819497572815 1
-0.221802097985953 1
0.325956151850251 1
0.0649757947328709 1
0.0896622717591075 1
0.0766871929795124 1
0.0518947923623744 1
0.0496384568411261 1
0.0547420595934899 1
-0.0451156527873687 1
0.509108110070984 1
-0.109356132222533 1
0.145916880641317 1
0.209256812850063 1
-0.132062940584484 1
-0.575095929783025 0
-0.171533928015331 1
0.290308981328122 1
-0.0445429399698566 1
0.17239712286705 1
-0.569395206271528 0
-0.594304922263015 1
-0.738712118478436 0
-0.228825746527925 1
-0.257013937489512 1
-0.0632364643602566 1
0.0873144288586329 1
-0.306198374798531 1
0.00431554715811654 1
-0.0888778220673596 1
0.275411736203381 1
0.236083545231081 1
-0.0364349426588013 1
-0.376724701302537 1
-0.332979981497026 1
-0.39192345590697 1
-0.0515032151237541 1
-0.0747920300985783 1
-0.232548562178736 1
-0.0782146577246837 1
0.315255403718138 1
0.156583068626597 1
0.115272099756342 1
0.113328786049395 1
0.175947341706643 1
0.213162133881914 1
0.320881720220172 1
-0.0930053340338325 1
-0.244261141584823 1
0.576199625209105 1
-0.3525779535161 1
-0.407881830069152 1
-0.0502677869761044 1
-0.0839786531002677 1
0.352788522084069 1
-0.334636632857161 1
0.0560088042832093 1
0.451512966299411 1
-0.207608994849175 1
0.294904926942121 1
-0.101253590142158 1
-0.385599781808046 1
0.0818982301313969 1
-0.169243757043111 1
0.263704901988887 1
-0.26500722790764 1
0.119214662800522 1
0.0180845242664492 1
0.16451111193841 1
-0.36444969759401 1
-0.0130826942800752 1
0.169733192334792 1
0.330998438662644 1
0.400808586134675 1
0.158845308601667 1
0.210891531014644 1
0.155327458534457 1
0.190272920926383 1
0.0341093629034926 1
0.155989430421673 1
0.339607669676627 1
0.22447498125164 1
-0.285653223853077 1
0.236829909858475 1
-0.0986139407489194 1
-0.181835098252717 1
-0.320087183657924 1
0.123344900875096 1
-0.00117490988020734 1
0.133643306924941 1
0.185054947848968 1
-0.0162065191299122 1
0.14524315402969 1
0.193655731270645 1
-0.59704770572305 0
-0.200364669973711 1
-0.37939181303865 0
0.00372205737962246 1
0.0251996606765491 1
0.387795561506048 0
0.436947430297752 0
0.101354757990938 1
0.00544925396276235 1
-0.230758821061918 1
-0.323445874381636 1
0.148084866161334 1
0.175385795773709 1
-0.280612746915938 1
-0.191454464535916 1
-0.258326556560317 1
0.655481114738732 0
-0.382010547004585 0
-0.132756364418829 1
0.0624879113775434 1
-0.528228770355549 0
0.290831926322935 1
-0.0150402167467513 1
-0.277549082557873 1
0.0899640567376197 1
-0.168780163962259 1
-0.387761968754943 0
0.0493265108849445 1
-0.120977695368829 1
0.156399164761802 1
0.153246005567253 1
0.199264767929411 1
-0.136646847487973 1
-0.516621569015173 1
0.438943529070918 1
-0.251084614715799 1
0.032963207617859 1
-0.0841442048861096 1
0.022323902739064 1
-0.0592900031907645 1
0.152290931557152 1
0.477813871283033 1
0.24381333609945 1
-0.437059548163018 1
-0.364509741989009 1
-0.40956707914137 1
0.148910334395825 1
-0.354756300265299 1
0.287042607942951 1
-0.105098590127325 1
0.0207339264846304 1
-0.494117311597568 0
0.308593564927008 1
0.246346494079427 1
-0.375599302691843 1
0.236130215092362 1
-0.51192903070216 1
-0.084267836876609 1
0.262432873797517 1
-0.223945533546585 1
0.0418543149775768 1
-0.0846902946673269 1
-0.0181435275803589 1
0.259527006478576 1
0.220366384692641 1
-0.110510344927963 1
-0.216744281747681 1
0.101167783426826 1
0.0544965118716532 1
0.0475828363159116 1
0.250038057599964 1
0.375951872032453 1
-0.03130262478485 1
-0.234020764438172 1
-0.145937402071984 1
0.11637308607932 1
0.276864380356433 1
0.331814063657084 1
0.297606663264804 1
-0.105737115288146 1
0.167762079376108 1
-0.138684102984232 1
-0.056088461372041 1
0.562248954201437 0
0.0361426636281937 1
0.18357722639197 1
0.21104105792887 1
-0.0156271660041269 1
-0.238407306246758 1
0.48089057476011 1
0.210383432566313 1
0.198295374398543 1
0.147791226214333 1
-0.127830741178259 1
0.375751447377604 1
-0.332282438825946 1
0.0554488720961848 1
-0.48380839680663 1
0.0650190707222332 1
0.383997390686487 1
-0.390098875584115 1
-0.127397538460473 1
0.293323403493718 1
-0.0447489113618756 1
-0.550492158820122 0
0.0590551416124847 1
-0.253771602835642 1
-0.109204071717406 1
0.0869915516089679 1
-0.187556755167409 1
0.00222435617037859 1
-0.879100501993335 0
0.385532167862381 0
0.339577307063112 1
0.273110171565771 1
-0.672967785059973 1
-0.167592289337288 1
-0.185677179638562 1
-0.659582982780448 0
0.0518972169617499 1
-0.109987881115658 1
-0.737546301519251 0
0.190597217099431 1
-0.295250048785731 1
-0.599989635229367 1
0.146280052131757 1
-0.192499762590292 1
-0.0207717369378773 1
0.118692699618824 1
0.165375637683963 1
0.0958800402313109 1
0.299891079377057 1
0.198304152675556 1
-0.151324277035068 1
0.178854985055604 1
0.365257790493005 1
0.280107380902659 1
0.124435236761376 1
-0.225610544149242 1
-0.355846128573291 1
0.0549578160197221 1
0.136701207223213 1
0.230455823907764 1
-0.0106901370135787 1
-0.402861969802476 1
0.071314631846355 1
-0.895506077506982 0
0.361418442649262 1
-0.33629752362574 1
-0.164293890969557 1
0.388799731971239 1
-0.172304791553229 1
-0.120543896364136 1
0.0881341355621864 1
-0.311047083733105 1
-0.113267202093261 1
0.0583247806071888 1
0.0549032160482368 1
0.220060750583249 1
0.149983872231821 1
0.163393973661728 1
-0.370844290049815 1
0.204952077422578 1
0.0330244796509287 1
0.39799060950096 0
0.0955491367116119 1
-0.0466476099981125 1
0.239696802431447 1
-0.133617132220375 1
0.291086600855291 1
0.195996634141794 1
-0.159281945870149 1
-0.285075341991456 1
0.0613047938834263 1
0.276655301089498 1
-0.129649324228662 1
-0.22703701491948 1
-0.143715371836968 1
-0.12164694292314 1
-0.166183176018051 1
0.360896767975921 1
-0.161566362396321 1
-0.0391491917744595 1
-0.105746185673504 1
0.0298380744568886 1
0.557233540180765 1
0.166620934975796 1
-0.47105279290723 0
0.210189504239407 1
-0.0250614840297329 1
-0.0219861146375098 1
-0.0942319722803233 1
-0.100277288658235 1
-0.572760033845155 0
0.370735816515766 1
-0.306164077217233 1
-0.462138415933787 1
-0.0637178644351483 1
-0.229106286452088 1
-0.18069031677717 1
0.438482306427865 1
0.216553702993329 1
-0.13785573047309 1
-0.158658684443152 1
-0.499846080685343 1
0.350446509475999 1
0.269129793014245 1
-0.256518829686868 1
-0.133552806530876 1
-0.299268321448333 1
-0.0115625711192215 1
0.355862063341553 1
-0.114532798199 1
-0.411712992847476 0
0.802329623386219 0
0.12456669032142 1
-0.20337729167166 1
-0.191774154577333 1
0.17943689630932 1
-0.494910786613936 1
0.141902904876784 1
-0.133060546128074 1
0.202611468934313 1
0.160643485859763 1
-0.100598021534117 1
-0.461810466135955 1
0.14521406625805 1
0.472734153251547 1
-0.373070355275792 1
-0.757923972529222 0
0.425813795097182 1
0.382760954835956 1
0.0382195669177762 1
0.120812022217466 1
0.207544980954697 1
0.669145261219351 0
-0.0521780853376475 1
0.0430088038713565 1
-0.230018225466836 1
-0.0247685594671431 1
0.178445334905886 1
0.210914807907249 1
0.134330073971737 1
0.284677569909416 1
-0.164750104859027 1
-0.213625051745475 1
-0.142899236985115 1
-0.781961035528354 0
-0.038890172050506 1
0.346905053430885 0
0.629886741311886 0
-0.0659833614733375 1
0.256415482532517 1
-0.310706785022773 1
0.351238179915523 1
-0.111540599574065 1
-0.395272405414266 1
-0.226278613335426 1
0.0755754622364143 1
0.0912839142889016 1
-0.135991598281482 1
-0.149771094823656 1
-0.0314190165131771 1
-0.310030719161424 1
0.570723423965842 1
0.173637392892689 1
-0.030129146610829 1
0.404324576459786 1
-0.0422049374850456 1
-0.292602236308108 1
0.267230318708926 1
-0.309362589425928 1
0.139784001456064 1
-0.222487975794992 1
0.328604878782807 1
0.146219737594165 1
0.194733892622771 1
-0.443750381141333 0
-0.401117279352338 1
0.00375852198588654 1
-0.0625013166618486 1
0.355067392003862 1
0.207170518462532 1
0.42889364860136 1
0.289717233941349 1
-0.204989816636265 1
0.071261453123327 1
0.108548301073931 1
-0.125097991881939 1
0.0655072383058362 1
0.107191600353693 1
0.0931831496626537 1
-0.320090060337368 1
-0.488210354592926 1
0.0699336447840448 1
-0.196021085619488 1
0.170459794519804 1
0.247459977649618 1
-0.0323702849661772 1
0.042567486672436 1
0.50347305886451 0
-0.162218539960719 1
-0.230633282600635 1
-0.0267501182176351 1
-0.103253022623194 1
-0.0684834078471518 1
0.172425752863665 1
-0.268117745386427 1
-0.191779555404058 1
0.313179446035935 1
-0.0721570701725887 1
-0.289897034377753 1
-0.607740267392936 0
-0.251536282961577 1
-0.300372774651945 1
0.381586198028773 1
0.00810856144757324 1
0.0158152944968539 1
0.209090887059888 1
0.142757402554365 1
0.149251335978923 1
-0.251973667322897 1
-0.220566472026992 1
-0.136586254513037 1
0.0883546512411121 1
-0.143643222625423 1
-0.505795828242361 0
-0.181159808174044 1
-0.424383685760306 1
-0.0649367824347854 1
0.0312282553113121 1
0.354425921087918 1
-0.330102220339407 1
-0.0800641772097682 1
-0.201050689612913 1
0.0592665586887804 1
0.35313719713577 1
0.21153742709497 1
-0.019096669024718 1
-0.479890793808834 0
0.0660135219521739 1
-0.245132040979839 1
-0.520856428667527 0
0.0497357060490881 1
0.235668991420861 1
0.249271792328058 1
-0.219726603078752 1
-0.104534445827947 1
-0.431386674305593 1
-0.408875262891442 1
-0.0106317885999206 1
-0.176381589206785 1
-0.220920986338218 1
-0.0237737135154714 1
-0.0977836210340408 1
0.271485194943029 1
-0.0952861645352079 1
0.134078320768907 1
-0.0622943926287334 1
-0.301985785561379 1
0.219077519081906 1
0.117650703158633 1
-0.349122688361921 1
0.23198199330645 1
-0.217056663526858 1
0.124167774905418 1
-0.00593050562943549 1
0.187489982144222 1
0.0944726991887796 1
0.183311297716596 1
-0.0915950871504224 1
-0.170212364641319 1
-0.00620294483339783 1
-0.0622548327240548 1
0.0168715948690927 1
-0.172487639762487 1
0.419167134843082 1
0.0791918856906175 1
-0.509411169437931 1
0.041694439927825 1
0.178867285918236 1
0.0909305623114074 1
0.0110865085859781 1
0.0353831364777984 1
-0.0307756488499795 1
-0.127633228944367 1
0.236575622495463 1
0.160125842851595 1
0.242991732106766 1
0.14131451219725 1
0.363874372489795 1
-0.225312725176659 1
0.0276547119960421 1
-0.232931128019215 1
0.407452880465451 1
-0.176617855135154 1
-0.36158891238715 1
-0.404610096327963 1
0.172958858075386 1
0.455048517355086 1
0.0739785394896646 1
-0.236768367611553 1
-0.036785923572498 1
0.295603826245488 1
-0.274518410826872 1
0.248862306027085 1
-0.0141312362591512 1
0.311272626569425 1
0.362239658559434 1
0.0207539228993924 1
0.285107965528222 1
0.0146474314497723 1
0.389562275329422 1
-0.0525980839865447 1
0.316920088978011 1
-0.505024501400196 1
-0.317502611302533 1
0.0262757765136116 1
-0.0546162611546734 1
-0.312160521970702 1
0.0392882594475722 1
-0.162502432648823 1
0.399328600752571 1
-0.150887843675223 1
0.816248868561798 0
-0.216566393855994 1
-0.115470962237784 1
0.711773888491507 0
0.224537314987255 1
0.104908031008262 1
0.057083597865963 1
-0.0785321069881591 1
0.00614446979720745 1
-0.0484438506661584 1
0.270477012800817 1
-0.230743085452927 1
0.147822363063643 1
0.0680109818468605 1
-0.0813974439868937 1
-0.574863333026352 0
-0.435477927860195 1
-0.488772611339794 0
0.00150805041946594 1
0.0586774033760244 1
0.128194967679005 1
-0.0612904752813166 1
0.058619145575963 1
0.0211497945511002 1
0.244022381927505 1
0.0333791410131668 1
-0.0192481002021605 1
0.0829954436725341 1
-0.160615983480424 1
0.321733697374182 1
0.0882522283080187 1
0.215810920769049 1
0.594431335676306 0
-0.412617517430982 1
-0.120758467526692 1
-0.288776321365697 1
-0.128676180784148 1
-0.0611227406952347 1
0.0391987636525585 1
0.279276714458459 1
0.450585274586637 1
0.120348447505123 1
-0.203308438759837 1
-0.0574950797193301 1
-0.23188035198515 1
-0.103231194281997 1
-0.108455678765474 1
0.0195107900534656 1
-0.0555589689226597 1
0.314202511977841 1
0.322053556665148 1
-0.110980242733847 1
0.0571221827515937 1
0.136794107815452 1
0.368281015564987 1
0.170685060024002 1
0.207497981231341 1
-0.0984805528261632 1
0.671363362686495 0
-0.170375537176029 1
0.143090884467056 1
-0.0128992320574983 1
0.0107503493754755 1
-0.0890602949648165 1
-0.190020970283421 1
0.0108683475068905 1
-0.083266818580132 1
0.14021263377959 1
-0.480525426813289 0
0.138157780145405 1
0.345411921175908 1
-0.0117036022121678 1
0.0115809248530521 1
0.340414666826675 1
-0.0500571118331664 1
-0.143950064710403 1
-0.191310844464188 1
0.0947291255139209 1
0.261775626930093 1
-0.360571042780941 1
-0.29250797232141 1
-0.320756640806729 1
-0.0206356731705707 1
0.0890588501309731 1
0.297895585776236 1
0.0347323012032372 1
-0.0546855905444958 1
-0.432376168802504 1
-0.300594933875855 1
0.249311678069839 1
0.139542451269307 1
0.105678080867785 1
0.0232698362719931 1
0.182218387227719 1
0.117170065871604 1
-0.262666491848547 1
0.372691825169042 1
0.0318080097903727 1
0.00326623059200672 1
0.494579792225072 1
0.0915025418279078 1
-0.0191559866593024 1
-0.505373443695382 1
-0.145542036988017 1
0.0343056929081863 1
-0.301675901207479 1
0.149360443740054 1
-0.280110791066596 1
0.086912707003111 1
-0.577400675132559 0
0.347013570790907 1
-0.239291968039312 1
0.0689223246690833 1
0.258113571776594 1
-0.276754711807883 1
0.136444610424068 1
-0.30947373864954 1
0.165853043802146 1
0.0986965627674568 1
-0.138465015834827 1
-0.0623819259316148 1
-0.151761623459417 1
0.288226704410965 1
-0.463659942250327 1
-0.259876341299253 1
-0.305627575061099 1
0.121218641543078 1
-0.0196388419504371 1
-0.459507805330654 1
-0.0674284407157642 1
0.0552648084944107 1
-0.258504201535516 1
-0.146351355150814 1
-0.110231920101827 1
-0.0552425450115278 1
-0.10168585294078 1
-0.220009637345167 1
-0.278554215131335 1
-0.0206827636644057 1
0.0570726818434506 1
0.0892822080083179 1
0.0637965250724888 1
-0.307799936597094 1
-0.118624835464565 1
0.0361798115259955 1
0.469338920768921 0
-0.3078198467459 1
0.171342064523977 1
0.270235561830092 1
-0.199005632171297 1
0.102279450505333 1
-0.198403409788838 1
0.221825421598645 1
0.176180769460114 1
0.27742662716104 1
0.212130169897992 1
-0.0411135404754726 1
-0.0996705168463019 1
0.18570622342623 1
0.00416439150793971 1
0.390507985813409 1
-0.154248586148471 1
0.608804006404757 0
-0.248078154814336 1
0.492776129530516 0
-0.308963419091568 1
-0.0813730756023477 1
-0.33313620890463 1
0.0228934969624798 1
0.388475753760487 1
0.0666112996484505 1
-0.296132328563619 1
0.242117623201244 1
-0.0283992126721954 1
-0.212986840960021 1
0.0626086701080777 1
-0.303447128978591 1
-0.187877198066604 1
0.104453135895311 1
-0.18335392993505 1
-0.0233025695363691 1
-0.184486446231574 1
-0.137680776623467 1
0.0178747671155555 1
0.514214316263953 1
-0.315040673185278 1
-0.0957984025748866 1
-0.100181039253487 1
-0.416724515141921 1
0.142131379458319 1
0.393995245398398 1
-0.114196819857168 1
0.200783255873412 1
0.148852615763633 1
-0.191892014657027 1
0.399071910549271 1
-0.161103430682101 1
-0.245809008965481 1
-0.171186881699675 1
0.609025609351335 0
0.409988746524131 1
0.056410797369352 1
-0.339630618878061 1
-0.3211687509395 1
0.162239498915978 1
0.151687020482153 1
-0.088758606694591 1
0.126466155752113 1
0.393367707810121 1
0.120955557249873 1
-0.0225547895324244 1
0.075983076892129 1
-0.00224818458847348 1
0.571530793984312 0
-0.076464246837774 1
-0.186935501114501 1
0.0746187142268115 1
-0.0186736459260508 1
0.0694533754057537 1
0.293668593306483 1
-0.0630611213593728 1
0.17796940144376 1
0.15243364830384 1
-0.164223069387952 1
-0.30992583970317 1
-0.0551298185182527 1
-0.0601029577215943 1
-0.14604336060627 1
0.137843135390835 1
-0.28388805927567 1
0.202201564890529 1
-0.537011359744061 0
-0.116837958836501 1
-0.486606871708108 0
-0.313082648279177 1
-0.344091078390483 1
0.00426131190800609 1
-0.0500745539336821 1
-0.0746990386644373 1
0.0804506951449303 1
-0.427856116623198 1
-0.0148092304239319 1
0.165428421652026 1
0.261398343842843 1
0.0946684377224122 1
0.731282046766212 0
-0.0101404451117584 1
-0.708049369450133 0
0.451318894689436 1
-0.300230585008931 1
0.180282659432505 1
0.338769472005355 1
0.392524009139932 1
-0.247892533046243 1
-0.416964537815144 1
-0.0167197101906975 1
0.0600647179786132 1
0.497269791507209 0
0.386515285830735 1
0.0822221318862271 1
-0.23544188252032 1
0.266185424542291 1
0.262267398423037 1
-0.467815760457286 1
0.200306579900735 1
0.0122639840563234 1
0.103532628795723 1
0.447469096469339 1
0.0464242241663094 1
0.238463509783742 1
0.154455149008824 1
0.178362285877658 1
0.330733362074175 1
-0.675705658423522 0
0.425015693433499 1
0.127151704493607 1
0.0284123769561149 1
0.275452814013848 1
0.206901886867228 1
-0.00507228769066601 1
-0.266480696355084 1
0.245803366783092 1
0.365210458772698 1
-0.1322847482527 1
-0.171409407906257 1
0.448705410894504 1
0.419364513826244 1
-0.281032099177291 1
0.0845505175858837 1
-0.371410617031637 1
0.228482434870196 1
0.242850340008593 1
0.514666654539524 0
-0.294677512808672 1
-0.0702814427350108 1
-0.648847514844907 0
-0.0936179136136151 1
-0.271092562191486 1
-0.576340235997009 0
-0.192650601833241 1
-0.092902462414693 1
-0.0295213824429942 1
0.154839073468296 1
-0.0553446633232294 1
0.166948741946016 1
0.0936943086996622 1
-0.157081911504548 1
-0.561038492325249 0
-0.320345865979721 1
-0.0508383727615491 1
-0.0373725767912259 1
-0.0835625804072961 1
0.265236875441521 1
-0.458311761301146 1
-0.319392028991101 1
0.128328181967143 1
0.0479947901385945 1
0.382269748076811 1
0.06758196128057 1
-0.199354306280651 1
-0.139397380298775 1
0.289002105384309 1
0.0266224734335927 1
0.0617274775202326 1
0.118298491108466 1
-0.714585000328883 0
0.0538695981700828 1
-0.0810185592456384 1
-0.254483757194362 1
-0.26925307829835 1
-0.411721635414687 0
-0.152355226976333 1
-0.208040392656536 1
-0.254149851252415 1
-0.0554267892848176 1
0.0294287067478879 1
0.314112432408793 1
-0.0571942869700182 1
-0.0198354585413206 1
-0.38145217358039 1
-0.410240070492819 1
-0.154411805805479 1
0.0947669125468587 1
0.244978624898551 1
-0.124109805012175 1
0.363866350856799 1
0.162313349014272 1
0.229844529266419 1
0.143694506864975 1
0.226117475066507 1
-0.0463151459992682 1
-0.0241272274559322 1
0.407640540288896 1
-0.146327911122656 1
-0.199266595466186 1
0.0740714559503019 1
0.137141425387611 1
0.286460036055879 1
0.260619512466122 1
0.130744357490475 1
0.0177538388392921 1
0.102771917424068 1
-0.249528409305684 1
-0.00385068693632779 1
-0.0729491364152678 1
-0.141281343888581 1
0.140172616743826 1
-0.231296793381258 1
-0.0192226514014075 1
0.025489762525828 1
-0.536985981671913 1
0.222746348451385 1
0.430413440840539 1
-0.0186333702486759 1
-0.263328757568558 1
0.11609623708637 1
-0.139446400944509 1
0.0570462098123783 1
-0.214237459353913 1
0.197946674221826 1
0.133779178887734 1
0.114022462055231 1
-0.0938429699580059 1
0.285590465555212 1
0.0262122598575207 1
-0.297098780370759 1
-0.326105110664881 1
-0.146801870144564 1
0.519205387880426 1
0.198182568973712 1
0.429243220727718 1
-0.25484964634835 1
0.103964855493026 1
0.247239517858468 1
0.256807272229382 1
-0.157252170705885 1
0.47430938286748 1
-0.43224841231771 1
0.0814557443490224 1
0.265846471548778 1
-0.167700631206941 1
0.0120177655468436 1
0.0460710354342168 1
0.184304678219746 1
0.00953194059552085 1
0.032804058751836 1
-0.501494133222147 0
0.420669957234999 1
0.0839167794444434 1
0.559946886756341 0
-0.153325710366712 1
0.131958235108012 1
-0.111744974708837 1
0.0841534241023144 1
-0.0774889599384142 1
-0.0316387542872389 1
-0.265739854324801 1
-0.2085352728838 1
-0.0889167186410076 1
-0.208059119801322 1
0.18276596374237 1
0.227887311957056 1
-0.278211886859739 1
-0.0480769886675195 1
0.0284715832252142 1
-0.286267381005696 1
-0.158946767774691 1
-0.127788824881938 1
-0.106204042771901 1
-0.104990659795361 1
0.067179989682539 1
0.217830323426253 1
-0.0510079403819779 1
0.0624148709000243 1
0.0708179940115763 1
-0.113955978390112 1
0.159597330141739 1
-0.253974940787734 1
0.162765701376852 1
-0.236450361911004 1
-0.244806088205045 1
-0.0855455235966092 1
0.0575640110740578 1
-0.240408100120713 1
-0.0284749321416244 1
-0.38051284344295 1
-0.12632288371905 1
0.000131860349783269 1
-0.26464930617441 1
-0.0756260643680995 1
0.0264186746542212 1
0.0586997526377912 1
0.267934352068527 1
0.0399876507950352 1
-0.339431083394533 1
0.186138215623995 1
0.100022433443555 1
0.00595007284018199 1
0.0725370805979955 1
0.165314718767795 1
-0.331001732597649 1
-0.275988837907923 1
0.31191126453153 1
-0.263057402624645 1
-0.0500525369061933 1
0.063086962595407 1
-0.217725854149587 1
0.0664192387143966 1
0.00321031562515087 1
-0.00209651818390295 1
-0.105745053383103 1
-0.332072449529973 1
-0.173008223263654 1
0.137539379701199 1
0.0110369022820723 1
-0.428611845012872 1
0.0275982143194826 1
-0.0803186318054985 1
-0.348938039284187 1
0.0192617182772158 1
0.0483891654234491 1
-0.165540762682721 1
-0.312449570750578 1
-0.430071632348517 1
0.00950095270108409 1
-0.0384513950818782 1
-0.253070692989994 1
0.176652827167042 1
0.0993925523590527 1
0.249839971351822 1
0.0083193446194084 1
-0.208874547166204 1
0.56335744907325 0
0.0293351403641052 1
-0.523657221607083 1
0.24825888673144 1
-0.224044498653171 1
-0.556084991486362 0
0.0998393592464207 1
0.00890370296775438 1
-0.0162425037415626 1
0.187901566006079 1
0.42523435854401 1
-0.130776542647773 1
-0.0615132553804824 1
-0.0119840208803175 1
-0.178981962101475 1
0.135725134256092 1
-0.182513173365582 1
-0.454221589797491 1
-0.424379111471413 1
-0.341547021526409 1
-0.0439140627541571 1
-0.0863971697757447 1
0.209077204362033 1
-0.290445904273023 1
-0.00587453334238914 1
0.190384189695408 1
0.0721470220286425 1
-0.526596599611269 0
-0.465225311617476 1
0.300093294876927 1
-0.292176350837006 1
-0.0780083995183203 1
0.0909266216201665 1
-0.046004141544016 1
-0.0506663159689687 1
0.344088371353542 1
0.179401577061926 1
-0.352054517409466 1
-0.159422314890759 1
-0.159575146519825 1
0.0386637157691848 1
-0.298654133882786 1
0.24509848045206 1
-0.2176569596715 1
-0.0349257689489939 1
0.206297620493515 1
-0.117136195397274 1
0.552825564336782 0
-0.140207453278937 1
-0.0713404344196889 1
0.206555534752694 1
-0.11997750152857 1
-0.391105634251743 0
-0.0529889822791343 1
-0.241883977234422 1
0.137949181663823 1
0.22337444795901 1
0.32235880317635 1
-0.0223571025678056 1
-0.686611693258894 0
-0.316280147659779 1
-0.0522310965278177 1
-0.399765609480417 1
0.0741623251996844 1
0.0461294872296881 1
-0.159106036960322 1
0.209687133102946 1
-0.0417454086056484 1
-0.0963288502780718 1
-0.170509307309407 1
-0.11792850819481 1
-0.0076292837754162 1
0.122254542841756 1
1.31221964484174e-05 1
0.0400004536651499 1
-0.295700079642246 1
0.339863436631885 1
0.230565287387506 1
-0.135219977558224 1
-0.195980199339801 1
0.232986364179513 1
-0.141354742672793 1
-0.270938080248977 1
-0.00827598699834062 1
-0.374157379365115 1
0.146034193297418 1
0.01216825075328 1
-0.200867573791902 1
0.0390111506937026 1
0.000776813948938061 1
-0.0273345248843375 1
0.101366963332901 1
0.095621455581242 1
-0.431650133338317 0
-0.0567058937012453 1
-0.0605248363117158 1
-0.0739431808107363 1
0.284790852974974 1
-0.0837547761285951 1
-0.140872582331399 1
0.385190588703708 1
0.336160074090733 1
0.00874672127881376 1
0.387213419186727 1
0.189755627450387 1
0.244496337584429 1
0.481559317140492 1
0.14545494222021 1
-0.254239097576006 1
0.122665996436365 1
0.484005919207601 1
-0.0124712537579855 1
0.0868257755581628 1
0.0353359707704355 1
-0.319152997889175 1
-0.0469880986938666 1
-0.0893043468731877 1
-0.261630146900601 1
0.603032191714314 1
0.12591549662948 1
-0.0469543117338216 1
0.170505792786739 1
0.170559790520762 1
-0.239873943945612 1
0.322198549839818 1
0.300788647969396 1
0.391656558822189 1
-0.200932139984188 1
-0.349268056759946 1
-0.299432846283912 1
-0.352360516665497 1
0.369430670961918 1
0.0970412375909368 1
-0.421507474180969 0
-0.329557560859906 1
-0.242057553097885 1
-0.0833398419283163 1
0.0283458316884597 1
0.0208564465970445 1
0.258163509540682 1
-0.208800870386418 1
0.189567927762114 1
-0.458634744220852 0
-0.00522119432688222 1
0.0317444518415695 1
0.0377504833240079 1
-0.130000497011078 1
-0.124632173580421 1
0.281997230569526 1
-0.291817087919987 1
0.637577593098217 0
0.135810897321198 1
-0.172591884666111 1
0.0403416168388702 1
0.394581171583941 1
0.141647227000724 1
-0.26600230078068 1
0.13156179031139 1
-0.210435687187966 1
-0.361701894177747 1
0.230263796801757 1
-0.0857828614360791 1
-0.164908490058982 1
-0.464800057451417 1
0.189199029442717 1
-0.101796630224817 1
-0.0178734316019534 1
0.115361169220957 1
0.167692239049171 1
-0.154252143732449 1
0.158581460082326 1
0.56463187072137 0
0.11483670140047 1
0.255321081920866 1
0.206202507201822 1
0.58445089412491 0
-0.00445776468345191 1
-0.194596173074658 1
0.123308042926086 1
0.0992734794917007 1
-0.294466304553998 1
0.0209449878722274 1
-0.0051169801581791 1
-0.0284218961191027 1
0.118945586937338 1
-0.0336189105518851 1
0.185121388563364 1
-0.215372716132197 1
0.167748563806697 1
-0.214091997344704 1
-0.0803338200306094 1
0.0907153136084368 1
0.283051935496201 1
-0.383721571538356 0
-0.234150243468909 1
-0.152382253848478 1
-0.206902419306699 1
-0.189843223722049 1
0.178617858988358 1
0.0832560174271939 1
-0.116917397304124 1
0.176027364722983 1
0.439389610358674 1
0.283072117606963 1
0.481553704779942 0
-0.387543012053409 1
0.0746167834703324 1
0.183560362052955 1
-0.174493373933306 1
-0.128112062159994 1
-0.280098458850222 1
-0.101493457303897 1
0.0327034492551022 1
0.167809735274694 1
-0.00337376054240553 1
0.159067224348274 1
-0.0252215675008899 1
0.0589200831351991 1
0.114462532398265 1
0.118394096668728 1
0.183791434398487 1
0.369976765534152 1
-0.165596496675517 1
0.029242422854355 1
0.41472999063553 1
0.0160868285364288 1
-0.00855953659860333 1
-0.205696429018814 1
0.172054952401285 1
-0.240800146758941 1
-0.214629889620923 1
-0.404971724651862 1
0.284544876643185 1
-0.290273279729611 1
-0.297885907161704 1
0.264656937375444 1
-0.0262032117690155 1
-0.130668382634174 1
0.176412564434404 1
0.0937038544074996 1
0.0769615195711981 1
-0.174644270813603 1
-0.345550236208987 1
-0.100893271521889 1
0.281985525124628 1
0.374855633700006 1
-0.379456655284618 0
-0.181876611365997 1
0.289730405261653 1
0.205207471300867 1
0.160668281173176 1
0.141821022905457 1
-0.392708641655499 1
-0.125845724009878 1
-0.207844221371978 1
0.298839826252207 1
0.335174928469449 1
-0.45978043961494 0
-0.379558237813106 1
-0.016548528869827 1
0.149571600519498 1
0.377841989595131 0
0.227437012746565 1
-0.0191460056991407 1
0.0330324089026727 1
-0.123182438845495 1
-0.0461037095139391 1
-0.0807550792029196 1
0.262040908726162 1
0.366487465750273 1
0.0820968014084167 1
-0.0482268408148756 1
-0.146522683044239 1
0.0229173264026531 1
-0.100257165065179 1
-0.243703148701324 1
0.462868223616788 1
-0.260637329196174 1
-0.0871893091012877 1
-0.23101573066703 1
-0.437168242552312 1
0.0980085588914246 1
0.136479172328284 1
0.124345751072056 1
-0.138492099664286 1
-0.29023184760528 1
0.0401962725326607 1
0.0204315993030752 1
0.298241505780058 1
0.185841769933254 1
-0.610017229230576 0
0.213983722751609 1
-0.142845641422332 1
-0.164868555608641 1
0.158925892483932 1
0.166462273688476 1
-0.176006216276335 1
0.157142714598277 1
0.0558902376933046 1
-0.210761881327403 1
-0.224443916007133 1
-0.037621122907209 1
-0.0196849920043684 1
0.0378063732993962 1
0.114477766213371 1
-0.394485295213847 1
0.120804902294316 1
0.462906980171026 1
-0.302082413728714 1
0.255591533223952 1
0.12382615108154 1
-0.0103134979127118 1
-0.176588180663275 1
0.198496483587939 1
-0.0585268338159071 1
0.0201842209925336 1
0.166802239866431 1
0.0514556565667953 1
-0.0129783225669135 1
-0.429605677958283 0
-0.035798479103119 1
-0.492168292474157 0
-0.212484320576204 1
-0.246920114596983 1
-0.0686162758139245 1
-0.314049246826465 1
-0.236983579011012 1
-0.436774946503119 1
-0.220839284692472 1
-0.46308119609636 1
-0.279189963721095 1
0.105712708672224 1
-0.286882695584884 1
-0.456692227061797 1
0.249377551027141 1
-0.169362897956983 1
-0.203842169653481 1
0.00564290599469066 1
0.136621958254376 1
0.118543502492498 1
-0.0536522815900499 1
0.194623483313425 1
-0.0504903634412944 1
0.289730477790378 1
0.210622383212927 1
-0.242623965379785 1
-0.121613307534323 1
-0.174335362046975 1
0.100597947786468 1
-0.0838442996429759 1
-0.295387348980888 1
0.361008328663421 1
-0.139553407823005 1
0.25285731279412 1
0.539368464163027 1
0.404638553124653 1
-0.24336922377051 1
-0.417143033289735 0
-0.15560436988623 1
-0.325241342288548 1
0.197060930558293 1
-0.0646323331485293 1
-0.0568626339506563 1
-0.0108960927027724 1
-0.0152861962085362 1
-0.00903091590678355 1
0.235795445370194 1
0.35307622884609 0
-0.038848784557516 1
-0.0873547399528451 1
-0.137289040620625 1
0.0084389673797996 1
-0.22511155582967 1
-0.0653570143808352 1
0.0307130283456635 1
0.0727755103893443 1
0.141496767035765 1
0.0381097010710702 1
-0.15384771760519 1
-0.582980248342549 0
0.34427161066507 1
-0.106385504669054 1
0.427559450230898 1
0.104936682556048 1
0.491863373077515 1
-0.0823819282906628 1
-0.340860180974802 1
0.132666723574401 1
-0.271435094025153 1
0.510038167712812 0
-0.297878363111667 1
-0.220586434921496 1
0.29784925890698 1
0.0385330814266011 1
-0.117656493876565 1
0.0622301311579136 1
0.117381264295869 1
0.0792601906135256 1
-0.0171238998069656 1
-0.181328818217601 1
0.624508818388382 0
-0.421437753638273 0
0.0305106623910054 1
0.28976158170572 1
-0.229908311914743 1
-0.10760632172915 1
0.0594261870081478 1
0.212068729054568 1
0.110406113093472 1
0.0436189999155309 1
-0.143339028689504 1
-0.360611268335906 1
-0.0271896186701366 1
-0.48643510959867 0
0.0286627878082731 1
-0.527852288876373 0
-0.194595834955128 1
-0.443363859108524 0
0.0809810174374351 1
0.287296434917045 1
0.00763444583658798 1
0.452457569296155 0
0.16376875927543 1
4.29084494283187e-05 1
-0.0515858354081153 1
-0.229145125060611 1
0.489234116900743 1
-0.298752709572734 1
0.368717437164612 1
0.536316616524575 0
0.314477423337945 1
-0.422502098422759 1
-0.0550370228535152 1
0.328839474917303 0
0.247976827695093 1
-0.156061370792306 1
0.429679083557193 1
-0.068891442655059 1
0.0332745327439912 1
-0.023221750843562 1
0.0123428394727453 1
0.426859952774529 0
0.105339638273979 1
-0.101333706173731 1
-0.595922714783655 0
-0.297513123588895 1
-0.0725330424429519 1
-0.0117557316342329 1
-0.169334249905687 1
0.0823779106563182 1
0.225808362165796 1
-0.0703108169603082 1
0.00330090296136331 1
-0.00830685315839234 1
-0.0562288437119967 1
0.258590466474816 1
0.297030290651552 1
0.309388419241494 1
0.457494443872609 1
0.0259310461218607 1
-0.239726131177572 1
-0.161355769066915 1
-0.0106252149995535 1
-0.439322737278128 1
0.0264736049653303 1
-0.0662362273941787 1
0.0646839713045947 1
-0.00975596267246891 1
0.082446161321835 1
0.0540356318557129 1
0.281288546022228 1
-0.22134752023167 1
0.156326076539816 1
0.171389024190311 1
0.193417887331756 1
0.22331602531608 1
-0.184556289203811 1
0.524973765820464 0
-0.27637417108543 1
-0.0342601810905921 1
0.172864066239628 1
-0.0659469778658382 1
0.183237873942125 1
-0.0436433876947504 1
0.0606969191228751 1
0.0254560300179267 1
-0.043525714345468 1
0.175694628991389 1
0.186792754556794 1
0.220293926062792 1
0.290963018563475 1
-0.021122893510425 1
0.141401928456431 1
0.439726459157988 1
0.235191210768775 1
0.27045929827149 1
0.0671542363848778 1
0.117089963658194 1
0.491331125412429 1
0.08926039626082 1
0.0971926328794562 1
-0.0126411488612244 1
0.137724264627109 1
0.133483799836795 1
-0.184477305231443 1
0.559926271589547 0
0.301454824560207 1
0.0930453626277943 1
0.159287340132211 1
0.232311862201248 1
0.313270964417871 1
0.241603799171978 1
0.272988450027497 1
0.20106826567509 1
0.286422392322692 1
0.160451332382297 1
0.011800785340135 1
-0.0519553549046156 1
0.150524605451304 1
-0.0269314667018326 1
-0.0815919705453228 1
-0.330474220333729 1
0.243997937779962 1
-0.685832047977597 0
-0.174341817605236 1
0.0344820337974014 1
0.2015291382026 1
-0.0904670384503828 1
0.255242802010263 1
-0.195121748544716 1
-0.633969243791677 0
0.00942051683106451 1
-0.0844993420960231 1
0.302374415097578 1
0.30746464220279 1
-0.00612179321710592 1
-0.30582101064401 1
-0.0319218535194367 1
0.130766830513998 1
0.229982087159733 1
0.367511222729913 1
0.366407336671909 1
0.0147472996469576 1
-0.157956114149218 1
-0.225178118342699 1
-0.297452491588794 1
-0.210155258245881 1
0.065870016519609 1
0.494120102966061 1
-0.0155959634164882 1
0.0649854496596519 1
0.0216545010037359 1
0.237108535658168 1
-0.240141296576484 1
-0.302430502780925 1
0.0413106835570207 1
-0.21907465369491 1
0.0737138858803072 1
-0.0904128260300749 1
-0.218183592929185 1
-0.233479182700008 1
0.314898204969532 1
0.150996095677201 1
0.120843447907928 1
-0.313016891989491 1
-0.0814700194077266 1
-0.0219030902605023 1
-0.445118358683798 0
-0.551447666013615 1
-0.113798852601587 1
-0.284913642393664 1
0.110205361564541 1
0.00381449441393177 1
-0.431131385475742 1
0.135642807250029 1
0.271716773854639 1
0.0239371894187814 1
-0.449396013789771 0
-0.308368230725598 1
-0.18887154084077 1
0.591295380199489 0
0.839136359189864 0
-0.0369158043684056 1
-0.105727868115499 1
0.330686968608067 1
0.0600625242525024 1
0.177316286228031 1
-0.0446540422628618 1
-0.105147370372508 1
0.261333993331366 1
0.333468688813502 1
0.0285706463623152 1
-0.0362257612394143 1
0.142189289386305 1
-0.380588395021402 1
0.243829593259008 1
-0.0298853992856768 1
-0.148185946050319 1
0.178044403536302 1
-0.141877638694572 1
0.106272751305668 1
-0.225350157476011 1
0.179381722991629 1
0.0686720112572405 1
0.0356214705194285 1
0.0110101431426795 1
0.40107860782897 1
-0.498363355342769 1
0.112310854071459 1
-0.016519537235869 1
0.0848685101345302 1
-0.168472585856468 1
0.301081571086054 1
0.320692492846298 1
-0.200491416850023 1
-0.126558896676609 1
0.2010752344211 1
-0.178976212753472 1
-0.525684987195732 1
0.300860732070915 1
-0.206670517843354 1
0.0712298012882198 1
-0.121657015304071 1
-0.418394461597988 1
0.0693713858335243 1
-0.0998690323360602 1
0.0602725835505063 1
-0.320760563125985 1
-0.218294942423227 1
-0.0696292256006072 1
-0.237284927074234 1
-0.500091442598644 0
-0.133740422670853 1
0.00998000775293774 1
0.0282460815062579 1
0.0294802632124059 1
0.284979390935899 1
-0.000446286175542378 1
0.138012520173178 1
-0.271594885266093 1
0.19183909008226 1
0.116856441251729 1
0.0406297745512555 1
-0.196497681968975 1
0.179305536033978 1
0.201306640603174 1
0.0542675410258986 1
-0.0408611875807595 1
-0.117732506702762 1
-0.0553897125765513 1
-0.213427613707836 1
0.0624376658086188 1
0.249533802460552 1
0.141840675137415 1
-0.212922415367382 1
0.313096595181218 1
0.070758336705421 1
-0.237991486375177 1
-0.16140202201634 1
0.26419617886387 1
-0.0460166322181981 1
0.259861638741756 1
-0.149967005009298 1
-0.208821266858509 1
0.26893416903305 1
0.477125691959289 1
-0.00195270604535117 1
0.220965211651411 1
0.348934181776899 1
-0.419148069873056 1
-0.515034135028333 0
0.283254519289114 1
0.0418892967196357 1
0.197291491401447 1
-0.246951649071157 1
0.0766728197799308 1
0.499181551218081 1
-0.0725868655533048 1
-0.121045834902116 1
0.31361703062026 1
-0.0836434252432587 1
-0.475621984586602 1
-0.0360520395048766 1
0.19691713517049 1
-0.349569651362224 1
-0.0697012112448579 1
0.54137490068278 0
-0.0223059492924117 1
-0.207335475640258 1
-0.144239697492341 1
-0.0341253624692719 1
-0.30530828332753 1
-0.0168530915171008 1
-0.331620638092274 1
-0.0178754100534491 1
0.292968616693406 1
0.151495628779298 1
-0.108734682319427 1
0.304921027384768 1
0.169323347486003 1
-0.152656550648189 1
0.148377265937791 1
-0.174538294093886 1
-0.0287500927183788 1
-0.255666583830274 1
0.120742242216702 1
0.261745668077602 1
-0.608517557183218 0
-0.732410543670694 0
-0.0124280667106056 1
0.0861144389525318 1
0.0569566304532398 1
-0.111822160016688 1
-0.0415797875198774 1
-0.0200304126778241 1
0.119815187292877 1
0.0168471439752102 1
-0.11966251690089 1
-0.0742336238594325 1
0.0196670297825278 1
0.0771567361707086 1
0.201552301855674 1
0.0591890743933893 1
-0.326358319160037 1
0.256768713028148 1
-0.256314336643944 1
-0.502122291756421 1
-0.284896332133904 1
0.017430982006673 1
-0.123997819231315 1
0.191902327451054 1
-0.0949400324533402 1
0.365398496968751 1
-0.0892161344272263 1
-0.585686280382892 1
0.129718361432826 1
0.233721450843794 1
0.260955689197865 1
0.417596988691078 1
-0.139782551593051 1
0.254418905080858 1
-0.0894033393008907 1
-0.180457618738673 1
0.380750343163814 1
-0.189497881001704 1
-0.0116488671335853 1
-0.311803751347259 1
-0.219526354473793 1
0.347689329095157 1
0.365782639330565 0
0.00362881728069038 1
0.2106668175848 1
-0.151799906920927 1
0.193179370275636 1
-0.095549251526216 1
-0.174609078145831 1
-0.103102350610077 1
0.00320231805516518 1
-0.303856362860733 1
-0.360483450686326 1
-0.0557338888702023 1
-0.158366875431227 1
-0.162891648454272 1
-0.223663457937384 1
-0.246306213115788 1
-0.184356611064455 1
0.188980320681111 1
0.172479715501039 1
0.626874720815194 0
-0.162811946806828 1
0.188840404666768 1
-0.00716491689063986 1
-0.234672510067752 1
-0.3824109229288 1
-0.2199444407631 1
0.516702523535867 0
0.00755240664243552 1
-0.00689078158873824 1
0.12859324291725 1
-0.515101386856599 0
0.824770584404144 0
-0.347790818519426 1
-0.345761436242548 1
-0.0557941135775768 1
0.366370751381444 1
0.317665277207996 1
0.0346394185464861 1
0.0212427846991199 1
-0.0655289314694026 1
0.300454724040899 1
0.512127813050551 1
-0.455843262231144 1
-0.0057955541951993 1
0.19413061740753 1
0.0480805717357169 1
0.500617618429008 1
-0.300881748518684 1
-0.0615835921899877 1
-0.576221935048754 0
-0.0652992390306322 1
-0.454950753759228 1
0.140791910411914 1
-0.0106824650077655 1
0.180591577430218 1
0.135868799358846 1
-0.0419674363159578 1
-0.3129052588244 1
0.138895115718374 1
-0.611989703615122 0
0.221532870340212 1
0.364331312943314 1
-0.0480296116653392 1
0.199984305922204 1
0.0647585835157755 1
-0.13669314911224 1
-0.23595798484189 1
-0.200016526954396 1
0.163258082734768 1
-0.111560442840162 1
0.0535729824027406 1
-0.778005063864997 0
-0.0612236367812351 1
-0.130001125335727 1
-0.26752761573134 1
-0.0643270987538053 1
-0.0496708272132855 1
-0.256987960112874 1
-0.444257888749164 0
-0.0398189060101365 1
0.389361882991448 1
-0.0405477382042907 1
-0.0702273431964404 1
-0.0326453251302282 1
0.0756497390905383 1
0.170168522709821 1
-0.300501350600349 1
0.446929510171549 1
0.33374249789372 1
-0.149874266658515 1
-0.0142611834325525 1
0.116197612426371 1
0.45672061189424 1
0.151274625158097 1
0.159286512262282 1
-0.587034421891744 0
0.0730034641785575 1
0.00320424387558024 1
0.105185487047495 1
0.135168049292543 1
-0.269832619968201 1
0.300050515355159 1
0.268901640247241 1
-0.0377930620547268 1
-0.0158847233206634 1
-0.607107582524415 1
-0.603208566220472 0
-0.191530205652692 1
0.00160286617130232 1
0.362978616759227 1
-0.290211241466111 1
-0.105204123820268 1
0.156611248232709 1
-0.214575792446962 1
-0.36860534924971 1
0.311968898100834 1
0.10321016617308 1
0.0842808366086473 1
0.339508196419635 1
0.0817865767939246 1
-0.11331119309457 1
-0.192895538136319 1
0.0885885853862325 1
0.524689811042833 0
0.110683621755436 1
-0.20187256088981 1
-0.0541685289260709 1
-0.282780297199805 1
-0.148161259058103 1
0.276003078059514 1
-0.553361630996179 0
-0.055205297251714 1
-0.129602474074337 1
-0.199179292482518 1
-0.366628751062293 1
0.298236063314986 1
-0.135528608321213 1
-0.330360337530695 0
0.070056914538153 1
-0.301453073069726 1
0.647496977936533 0
0.142247161988417 1
0.110015324353293 1
0.0194266410203946 1
-0.403420335503129 1
0.198154646082491 1
0.0342435018666196 1
-0.476658058538082 1
-0.101466192097849 1
-0.042812039025585 1
0.451006221822824 0
-0.680873865098833 0
-0.0426756433263687 1
-0.0803267265924574 1
-0.421631346363108 1
-0.152869368704978 1
0.0464680595793244 1
0.218708349116863 1
-0.132060001642206 1
-0.610312826998534 0
-0.0773181400780596 1
0.273080950071222 1
-0.000215670342329888 1
-0.387792202133275 1
0.0544107973410602 1
-0.0801443870421506 1
-0.00199757141551865 1
0.548002987908879 0
-0.0117274713917284 1
0.287642834723428 1
-0.127856203084011 1
0.0650779015878926 1
-0.118129899552551 1
-0.116863887147435 1
0.0198373196120836 1
-0.129808984950299 1
-0.355181331567409 1
-0.0647839607249185 1
-0.262916319751853 1
0.0932329770879444 1
-0.130951436854819 1
0.0903402483761873 1
-0.109172085787862 1
-0.0774695152399661 1
-0.25499510931552 1
-0.197814730861376 1
-0.528034363174426 0
0.0236157401674949 1
0.00154849284648699 1
0.357007818057797 1
0.118113960660912 1
-0.0208376947509418 1
-0.418046356482269 1
0.153673834319372 1
0.0644923909492381 1
-0.1314314388076 1
0.219406228097038 1
-0.0794429714310684 1
-0.151272216696064 1
-0.00886323460534537 1
0.0253090239573639 1
0.172068014523506 1
-0.56660841653223 0
-0.101094492603675 1
-0.0828856621392823 1
-0.784021771119673 0
0.160870239731034 1
-0.480659202837645 0
0.00782217670067528 1
-0.010064349762437 1
0.607153379974682 0
0.206596087956301 1
0.60498057561029 1
0.597578705325011 0
0.147490397403154 1
-0.186308124223709 1
0.341935376854328 1
0.100194367159219 1
0.059752101670652 1
0.0317293153497332 1
0.124831255897151 1
0.112563284469133 1
0.0635740502159661 1
-0.249513188228383 1
0.102937189180684 1
-0.501357196337508 0
0.304380661040759 1
0.194664700138046 1
0.122650467094478 1
-0.129421342809204 1
0.0710063510489213 1
0.116532103148575 1
-0.345331620101417 1
-0.211945935182692 1
0.109474215457155 1
-0.0150160027479924 1
-0.546833614982374 1
-0.0397766965365228 1
0.234308609563812 1
0.305639129069967 1
-0.095680656625369 1
0.150985137510789 1
0.0860148331268339 1
0.211792958643884 1
-0.503206982816196 0
-0.25035108239628 1
0.0911679476547681 1
-0.588634683214605 0
-0.236037391969402 1
0.0285427704184598 1
0.121692616451256 1
0.16137138204272 1
0.0268951704180007 1
-0.661542213349034 0
-0.296975005865511 1
-0.284240616963671 1
0.242590325079951 1
-0.200219655055539 1
-0.288062535761974 1
-0.0515910470085205 1
-0.450584930019662 0
0.157537051874432 1
-0.0805479117102763 1
0.597513812966369 0
0.254816371681832 1
-0.379079496135644 1
0.197815185739909 1
0.0681724052715996 1
-0.411546407617986 1
0.0712733008603272 1
0.33443587204998 1
-0.0828879139499749 1
0.108934426097511 1
-0.140374757911611 1
0.0542989741440746 1
0.0527693487076542 1
0.159043299193783 1
0.187619314532398 1
0.195260319389028 1
-0.172037312079784 1
-0.232749530592827 1
0.00227549004614846 1
0.255095345506151 1
-0.12895685839122 1
-0.160560548087803 1
-0.12556211565084 1
0.048625130258073 1
0.218107252311488 1
0.0244748480835945 1
-0.364793418729017 1
0.108015796941453 1
-0.147093266660565 1
-0.17649462794514 1
0.0281046924934814 1
0.183581240475927 1
0.279589867656757 1
0.319717837085407 1
-0.171412520151442 1
-0.14944866261489 1
-0.302344308023232 1
0.113132299792951 1
0.104635148164719 1
0.0209392001082465 1
-0.463071878945367 0
0.154827674272353 1
0.0701998725520935 1
0.329879817554607 1
-0.0570909801303581 1
-0.0152382869253341 1
-0.224141734487772 1
0.00851888362183565 1
-0.0451934527092334 1
-0.0304656498058684 1
-0.144793108208676 1
-0.396324657212632 1
-0.221391494270467 1
-0.175299495557523 1
-0.208749482145706 1
-0.197470836997781 1
-0.160844219377763 1
-0.0127429623352215 1
0.035831706218813 1
-0.19699577067597 1
-0.0481917954896279 1
-0.182242238967467 1
-0.300955751870081 1
-0.258927244205671 1
0.0473418235936634 1
-0.0833701045246594 1
-0.0393212803317244 1
-0.15723719731716 1
0.344579115859574 1
0.0585218821819389 1
-0.305572669391035 1
0.38970716937905 1
-0.232986531862788 1
-0.0618063811373931 1
0.0932436127202656 1
-0.263235944738361 1
-0.56682163635037 1
0.378918722768859 1
-0.134690456402107 1
-0.0541655889625507 1
0.00836751673144066 1
-0.047151821148734 1
-0.081221975974314 1
0.391161008677514 1
-0.0432982189004122 1
-0.0202840432192863 1
0.0575032449811237 1
-0.288623552024709 1
-0.257176878004748 1
-0.016570088430372 1
0.0128146334837423 1
0.213143107567173 1
0.221037968678972 1
0.138024520144196 1
-0.154830077346249 1
-0.0315720368403452 1
0.204095510154844 1
-0.078599037568788 1
-0.116799669929076 1
-0.304507914519682 1
-0.00702470924493724 1
-0.0528621414940077 1
0.178360771053656 1
-0.170056769569235 1
-0.0164045185944167 1
0.171106058798932 1
0.118427241549559 1
0.0801389046500151 1
0.46193715955717 1
-0.454680856378763 0
0.334245049734929 1
0.300309152063992 1
0.359047308488271 1
0.202749284919211 1
0.0840982910057039 1
0.183924543293299 1
-0.163343076845112 1
0.00843756937160717 1
-0.0741711928504584 1
-0.25822147813795 1
0.19332935272982 1
-0.144074480745777 1
-0.147034027126622 1
0.632969737040364 0
0.000700059951317052 1
-0.148190895108511 1
0.15806532709721 1
0.0207951807139536 1
0.0413984088529083 1
-0.455829236344443 1
-0.21526744109422 1
-0.425492946334489 0
0.00226859338643864 1
0.18577499763021 1
-0.258192888669833 1
0.281766997409016 1
0.143219862881839 1
0.343257613048535 1
-0.0867605256166193 1
0.215296662358636 1
0.344648684084357 1
0.00725846304921917 1
-0.378175835199215 0
0.0577664028116379 1
-0.131047894503018 1
-0.254166723745493 1
0.0873190038857276 1
-0.0424824938443427 1
0.282754740872613 1
-0.211069412080077 1
-0.0172191122684391 1
-0.227624143163245 1
-0.229145363584567 1
0.246863220629077 1
0.151641643358182 1
0.293708526370915 1
-0.0584267800031782 1
0.152121409258867 1
0.0558185475209968 1
-0.00814316652872888 1
-0.00468934432536322 1
0.198324375841871 1
0.411142095803864 1
-0.364595763246653 1
-0.119448134835824 1
-0.160361552150314 1
-0.534659193147244 1
-0.511832549391997 0
-0.159535139332704 1
0.206061930961987 1
0.0674119159012255 1
0.0301755110039918 1
0.271482405633577 1
0.241663730770102 1
0.151913741477884 1
-0.43896986268341 1
0.246781324343346 1
-0.188183693591077 1
-0.295705449698397 1
0.155715692363495 1
0.379976954245415 0
0.205934180902883 1
-0.0143319829147616 1
-0.0487875433963093 1
0.113126715166442 1
0.0674847163623457 1
-0.188962669729065 1
-0.191537865939295 1
-0.118540675986049 1
0.244320746756535 1
0.401774853215479 1
-0.201918161848817 1
-0.239164215051497 1
0.130992735066304 1
-0.0490566681343497 1
-0.0614680115692447 1
0.321494184904721 1
0.185732397756057 1
0.24266498773852 1
-0.143696754173877 1
-0.0697458416315012 1
-0.0972464750374802 1
0.238119704747991 1
-0.284706166078903 1
-0.0072910798638438 1
0.209357188391393 1
0.0114781146988317 1
0.562884627883153 1
0.00719101098260685 1
-0.0894167982235293 1
-0.168432918683335 1
0.565433705458077 1
0.275820732170836 1
-0.222018164608148 1
-0.145345521849547 1
-0.192966326996033 1
0.487599944009367 1
-0.198583008210317 1
0.184325849763463 1
0.107495012104008 1
-0.240024844707901 1
0.0989997258260389 1
0.065101447796893 1
0.205071995111103 1
0.0123304781501841 1
0.109390275837423 1
-0.047379678102273 1
0.132185330019605 1
-0.122140744771078 1
-0.416963272932492 1
0.296565878481681 1
-0.439740261625518 1
0.0773128445895072 1
0.100709657694308 1
0.0860205156663933 1
0.322822930156275 1
0.280230556771874 1
0.299321594447977 1
0.0990689447832387 1
-0.284264008223927 1
0.0132645304184431 1
-0.120990301622488 1
-0.0996099099463557 1
0.575713007497872 1
-0.240525043740569 1
0.0574288695252145 1
-0.0208030768452713 1
-0.00486493229751426 1
-0.0720508303451291 1
-0.428746042274861 1
0.357205964225914 1
-0.132715474438003 1
0.144294821242546 1
0.0783340340350383 1
0.0630951218747633 1
0.0441341337372408 1
-0.014243013570195 1
-0.42950856923552 1
0.0658317200209002 1
0.0753905448657313 1
-0.186220506999468 1
-0.124823783418951 1
0.0880470223371916 1
0.370566275427853 1
-0.257992795730956 1
-0.402928191787701 1
0.119312733007187 1
0.41697450574457 1
-0.245947187932507 1
0.329739614075253 1
0.0207834164812912 1
-0.183731148495568 1
-0.219881571265288 1
0.333022962252865 1
0.460957059635293 0
0.0145525343636714 1
0.0256113600342291 1
-0.224382925659768 1
-0.014108883048476 1
0.423540826991883 1
0.096910165839244 1
-0.182744064174799 1
-0.308009988684007 1
-0.666582366273382 0
0.297936151491306 1
-0.0239008917991515 1
0.507104734543103 1
-0.0225104342976156 1
-0.0897830320100372 1
0.132425551920657 1
0.130851882530085 1
0.300728575603239 1
-0.19279684916189 1
-0.0225054327112221 1
-0.0186790470771867 1
0.0666177120354795 1
0.284563130553734 1
-0.0593062346196763 1
0.0765213642618112 1
0.386852567984569 1
0.0174796271084241 1
-0.308066812640982 1
-0.279104709691345 1
-0.0476450705073586 1
0.034195962178053 1
0.421583820956166 1
-0.047786641381512 1
0.392106224275059 1
-0.441215729822282 1
-1.21198039859281 0
-0.571542074811802 1
-0.0452396704431857 1
-0.143292027402921 1
0.0818529619183504 1
0.0318643887736501 1
-0.39271233436153 1
-0.0725101710032603 1
0.235430195044556 1
0.03903885030129 1
-0.425164464064397 1
-0.0343471563268783 1
-0.0348203014958966 1
-0.135228834792509 1
-0.292406763948789 1
-0.547033410449236 1
0.214404739805069 1
-0.295512274154153 1
-0.249467042994921 1
-0.319952793891997 1
0.0931143869195929 1
0.0499063301956939 1
0.236608947855029 1
-0.583154958873345 1
-0.804933563906865 0
-0.0763670385404094 1
0.0612530620337959 1
0.297325291518928 1
0.332706760360799 1
0.322482500150814 1
0.377563590848678 1
-0.15868238960692 1
0.493378443967528 0
-0.348229635793622 1
-0.0712623690865682 1
0.107027168800248 1
-0.229184344275879 1
-0.0294927224467766 1
-0.0275034206279683 1
-0.109202220425449 1
-0.197280699206006 1
-0.144589115837234 1
0.0767459513104468 1
-0.612572888294173 0
-0.172410740461386 1
-0.436306096626115 0
0.145937944509158 1
-0.0253350157081603 1
-0.446639029143809 0
-0.135774614863669 1
0.115407843000661 1
0.12091570765941 1
0.0550030962884158 1
-0.0783347192652007 1
0.336648573243403 1
-0.233742679269351 1
-0.148816987037518 1
0.0945634487742407 1
0.0235124358451266 1
0.0231997162297905 1
0.200338931142981 1
-0.344011694541571 1
0.770794342300153 0
-0.126377464795143 1
0.120262070547767 1
-0.00123857105499567 1
-0.218620748880855 1
0.0154445891418445 1
0.551334411230192 0
0.133615275437195 1
0.50709871601172 0
0.479426001301356 0
-0.245398975247921 1
0.0902371930190993 1
-0.826333651320697 0
-0.142913467490322 1
-0.126768185587873 1
0.446707654905944 1
-0.130342855438806 1
0.165845042118771 1
0.393466245151036 1
-0.125601179085258 1
0.433140983869341 1
-0.103897942527211 1
-0.0482076707829199 1
0.141080905892462 1
-0.174775214205374 1
0.048621971748745 1
-0.189952131375992 1
-0.0732479507345844 1
0.42674273139455 0
-0.072158062072695 1
0.224292343786331 1
0.232619112610609 1
0.59628186126898 0
-0.224072975465554 1
0.136646837560257 1
-0.499513837904776 1
-0.218838565788837 1
0.0134621155556979 1
-0.134873334382901 1
-0.49345541089544 0
0.349992090872036 1
0.147309109805271 1
-0.223925801233303 1
-0.192784030773119 1
0.306973297656583 1
-0.418932911699521 1
-0.46991744520749 1
-0.0113630183321651 1
-0.52302368701755 0
0.297040421262105 1
-0.811256104392392 0
0.254256410300315 1
0.0448410443285247 1
0.424618934205227 1
0.229624880866593 1
0.398129965082669 1
-0.343236563231152 1
0.124637556215496 1
0.284641846671998 1
-0.239642354354735 1
0.152817991758747 1
-0.124466881575195 1
0.0939402254158444 1
-0.0291989550536258 1
-0.0952756845231979 1
0.212043694912274 1
-0.0480651772540777 1
0.160444728207713 1
-0.22819704685848 1
-0.348843511840223 1
0.258792461978746 1
0.314866417431587 1
-0.258791744923042 1
0.00642187258730386 1
-0.477450122494405 1
-0.0626867156768116 1
0.120097543980579 1
-0.125042088184019 1
0.123076444466305 1
0.192309720100645 1
0.0959756362477379 1
-0.203398029577072 1
0.111153990166437 1
-0.00779871773550631 1
-0.113541853972101 1
0.526906865952842 1
-0.135886656561474 1
0.268595242966227 1
0.22024709693684 1
0.243598954663208 1
0.0532786761109209 1
-0.0930751163625431 1
-0.486646913654829 0
0.115886416299178 1
0.202217657370812 1
0.0586937621678359 1
-0.0276475360023983 1
0.124263103606821 1
0.346861382929422 1
-0.0795143939025477 1
-0.151401553944796 1
0.411251703677942 1
0.0133242540381961 1
0.945947211574099 0
0.214380292080373 1
-0.271170029974136 1
-0.0973462046349227 1
0.0441497270138744 1
0.301191934201271 1
0.221236091060696 1
0.241793967868868 1
-0.0467521013186116 1
0.134241531080826 1
0.478045820187877 1
-0.0818003649787895 1
-0.215646902366036 1
0.012799211026762 1
-0.230428523688036 1
-0.0606567346145768 1
-0.207694790988393 1
-0.00829942187914094 1
-0.241234570101376 1
-0.218156731647067 1
-0.0440202078612408 1
-0.0618112098305267 1
-0.0759740867334934 1
-0.279730782241451 1
0.135401414300083 1
-0.192846438638107 1
0.0867883358808313 1
-0.243764682490098 1
-0.26702604877048 1
0.185421840739273 1
0.148531127510616 1
0.233613314248462 1
0.194493510119521 1
-0.408135606005583 1
-0.323236407141014 0
0.0587945187116697 1
-0.164221361878699 1
0.0337237341434477 1
-0.299135517222692 1
0.0231263680766817 1
-0.00758278197319742 1
0.49427799015816 1
0.186146933182852 1
-0.34605511945216 1
0.379221474416781 0
0.0665067329570193 1
-0.950669839741998 0
0.127543769061475 1
-0.27924007664223 1
0.090472749248991 1
-0.180685588270804 1
0.487835722178705 0
-0.196009026255747 1
0.149226112150067 1
-0.166414980492028 1
0.000692732051853009 1
-0.304850613172322 1
0.151925982050399 1
0.165982066205884 1
-0.144658404549911 1
-0.452945211778219 1
0.00838788548493339 1
-0.361784454128201 1
0.104390186635416 1
-0.165185780977377 1
-0.016415976518084 1
0.281865136746822 1
0.2538823971804 1
-0.0293084075778158 1
-0.0104383001622831 1
-0.4576762462237 1
-0.104150991143019 1
0.426988285223059 1
0.0969691897949783 1
-0.381204299944226 1
-0.101045488781118 1
-0.343473097319875 1
-0.0165287652242296 1
-0.0827110179975496 1
0.203134667621108 1
-0.163082492296721 1
0.000206966417015571 1
0.25797976672333 1
0.461454360521401 0
0.266475919098592 1
-0.00782499598735614 1
0.0154501341073703 1
-0.0278502491538211 1
-0.141858190662817 1
-0.304288275825686 1
-0.227687718104324 1
0.100696117038869 1
-0.375391715629118 1
0.501142998575956 0
-0.0530806342021783 1
-0.224428233713308 1
0.133543345818484 1
-0.122264440142319 1
-0.342391533586084 1
0.215401548857615 1
-0.156902924372769 1
-0.225926137490434 1
-0.0152807989155139 1
-0.252859891905355 1
0.0594118100966777 1
0.264585197499321 1
0.0110067115570267 1
-0.120310355987898 1
0.17526487395739 1
-0.630146243067164 1
-0.0215411052725464 1
-0.0721480316604529 1
-0.136587488266923 1
-0.377705794344652 1
0.131944637666503 1
-0.234109206629862 1
-0.179194543189268 1
-0.302510528029392 1
-0.237301240446488 1
0.150712097762783 1
0.0245521100726961 1
0.175449968471445 1
0.0728448367447263 1
-0.12184516014261 1
0.184512399735246 1
-0.124969145054719 1
-0.234823670178603 1
-0.00101302677366208 1
0.179380282178487 1
0.482667600188517 0
0.461729871355314 0
-0.0170940644040952 1
0.460219555158752 1
0.543806359650247 0
0.070823474644552 1
0.00352498310015933 1
-0.110799319903692 1
0.782643535912441 0
-0.0734925430198156 1
0.0201130123468505 1
0.0610109371918479 1
0.251756758368537 1
-0.142963551995363 1
0.080505313058035 1
0.177054833494742 1
-0.0825533136510878 1
0.279171773712648 1
0.222652568860398 1
-0.228960183287094 1
-0.240397167227188 1
-0.110355980331188 1
0.489657838901596 1
0.218973904333666 1
0.341904983091947 1
0.28807935570974 1
-0.824485281248822 0
0.0419164956062495 1
-0.127159525798233 1
-0.0570349421884422 1
0.279218664073135 1
0.440949684211464 0
0.0367988163082113 1
0.411380197103051 1
0.22798719337661 1
0.178326179539993 1
0.294234156298046 1
0.290806106753817 1
-0.560956985691815 0
0.380778477345548 1
0.254121592506785 1
-0.498764232455871 1
0.0484535812731248 1
0.181760403661647 1
-0.113546693160624 1
0.0272433273575913 1
-0.119615646232384 1
0.355920145519755 1
-0.00907633636269231 1
-0.376811203670885 1
-0.0877480068367193 1
-0.020901702994809 1
-0.232383029888066 1
-0.163835435727969 1
-0.277694172135377 1
-0.0215389270270987 1
-0.0566460092084487 1
0.105785209176439 1
0.0187395569918102 1
0.341740499813391 1
-0.0749181240242694 1
0.198084274802777 1
-0.105642682383402 1
0.405461232125507 0
-0.358542693245167 1
-0.186442408300749 1
-0.0718727082837555 1
0.239600825620133 1
-0.157898978702083 1
0.0973803764003872 1
-0.371652948802622 1
-0.659884626307264 0
-0.00618599650997739 1
-0.0990083340773858 1
0.0793033906716537 1
0.310516844352918 1
-0.260339388219137 1
0.370842275068526 0
0.288240260453 1
0.0811639737045849 1
-0.00816616694486166 1
-0.207443996894242 1
-0.202989489257669 1
0.415110320917649 0
0.372890948920962 1
-0.143467181864639 1
-0.320409699885298 1
0.275312428702523 1
0.590438211959601 1
0.0707170197152885 1
-0.0485098356092129 1
0.0591991124197233 1
0.0482377730260351 1
-0.38596641804728 1
0.017070846018741 1
0.0543903446779473 1
-0.318272976589055 1
-0.291035834144481 1
0.0838730725441263 1
0.0127571449255416 1
0.850918648866043 0
0.0214238613931122 1
-4.10805449909089e-05 1
-0.425556197699563 1
-0.226424982911955 1
0.128799177570182 1
0.225390840767493 1
0.33129232788473 1
0.0809096445330545 1
0.494200897374581 0
0.0499340331149431 1
-0.156586854667337 1
-0.0974916373944532 1
0.44522494588999 1
0.0643753294895627 1
0.0237626760558015 1
0.0596690543092111 1
0.183604376162537 1
-0.0242563800883234 1
0.146636389201586 1
0.353495095133654 1
0.149055211931879 1
-0.338219919744589 1
-0.249776608340544 1
0.083593605247153 1
-0.32054794919514 1
-0.583073599396499 0
0.142973224355347 1
0.360670434599692 1
0.00252998250015474 1
-0.188034652074051 1
0.0838330261389287 1
0.280015226303802 1
-0.0926733829741698 1
0.0539042566687192 1
-0.10995018286636 1
0.058723097890251 1
-0.394024216246465 0
-0.505240792311643 0
0.0599360990644583 1
-0.130424753315907 1
0.204237731801033 1
0.0819851861456543 1
0.215486223221402 1
-0.525432383062699 0
-0.208623908343959 1
-0.0119837523555441 1
0.0353352870064969 1
0.433748687118379 1
-0.46369120639944 0
-0.184910242962842 1
-0.274138079893535 1
-0.653026295467156 0
0.161281907535521 1
0.344314627888244 1
-0.422022734844786 1
-0.50823533976583 0
0.224633741785791 1
-0.157992399142833 1
0.0816827006585149 1
-0.767802231364397 0
0.332396249712037 1
-0.234878213385596 1
0.257958146933406 1
0.312976265440117 1
0.028299955964398 1
-0.161873652640327 1
-0.385337444936917 1
0.034982257101124 1
0.099225593225368 1
-0.265061338004417 1
0.0911814174064385 1
-0.251583339254661 1
-0.24064255963935 1
-0.041096276220256 1
-0.296514397066274 1
-0.114111873982936 1
-0.0707770647008579 1
-0.0287294314902076 1
-0.0159815422106628 1
0.105366597258692 1
0.12330666423721 1
0.382814787920486 1
0.406875017320473 1
0.549524594055116 1
0.0235581879326881 1
-0.0859957650882298 1
-0.0251037425133861 1
-0.075209815272279 1
-0.116438315596342 1
-0.196783076204832 1
0.370799039753945 1
0.12836629318217 1
-0.0509982108224074 1
0.192450319776632 1
0.166103598043057 1
0.265616323078406 1
0.322925155506702 1
0.374182335444569 0
0.021216697023837 1
-0.0163296914928093 1
0.120506599353209 1
0.0214707985074322 1
0.233611046769522 1
-0.304501857406261 1
0.187263992307133 1
0.0373805973321777 1
0.0706829082955594 1
-0.100683855219127 1
0.34635785387488 1
-0.0451112809743562 1
-0.291788728701823 1
0.0667601620717254 1
-0.0940724696020322 1
-0.285865699756124 1
-0.0360617685548844 1
0.269123208351805 1
0.263652522452142 1
0.319172165289131 1
0.576081663408745 0
-0.260321473735478 1
-0.301207112828532 1
0.0439462807414535 1
-0.224723999944758 1
0.257533609225213 1
-0.107633532042464 1
-0.199655607895114 1
0.0348964203564493 1
-0.0289352519357697 1
0.200838024418101 1
-0.0504166920740359 1
0.252680069533087 1
-0.283121720268093 1
0.172707267451565 1
-0.260325445275843 1
-0.116322968324745 1
-0.105172190437095 1
0.176512377420819 1
-0.268452218489919 1
0.362963493524804 1
0.106097057286817 1
0.0136897941306495 1
-0.208131082964571 1
0.133955261585404 1
-0.344098148210918 1
0.0292177479281045 1
-0.283146891384296 1
-0.0565869776703414 1
-0.215725402275021 1
0.0716790540266756 1
-0.0434994856061142 1
0.0797623935006867 1
-0.226201441958036 1
0.441708961474517 1
-0.12956095923643 1
0.189055244206544 1
-0.245503119127175 1
0.217981774130648 1
-0.0538433173531217 1
-0.145854288200905 1
0.151024217074609 1
0.103776284949737 1
0.0903766406465681 1
0.0798961861835734 1
0.194009939406739 1
0.114110008011082 1
0.510441255626899 0
-0.186010962737456 1
-0.0327196501016394 1
-0.0600411467379192 1
-0.23182543853461 1
0.0111312329565336 1
0.037007887697431 1
-0.0169686939068322 1
0.23657152128596 1
-0.125475989775223 1
-0.486232715427638 1
0.725209184723443 0
-0.133725405583658 1
0.420168020402447 1
0.377193327837783 1
0.576877420608678 0
0.0040761691436481 1
0.419336709347494 0
0.38692761497089 0
0.0843059422775647 1
-0.00646846588646283 1
0.238841837219492 1
0.16122935925863 1
-0.129251365088885 1
0.118910660502617 1
0.102031270217105 1
-0.329154114786115 1
-0.0838655910125751 1
-0.200401731122845 1
0.125589448876458 1
-0.0707668380238174 1
0.49491635316404 1
-0.376283466185472 1
0.387933596095446 1
0.25412986609138 1
-0.158781014569788 1
0.360779633252584 1
-0.577567722458277 1
0.0370595369145853 1
0.247984589201019 1
0.136999727933622 1
0.157494336532896 1
-0.239465133536726 1
-0.171015221615338 1
-0.0069687786425132 1
-0.118771807595204 1
-0.207691084554305 1
0.203513069917527 1
0.379040228295684 1
-0.274142721168846 1
0.307984984165702 1
-0.0866725432997269 1
-0.22561302368531 1
0.178014483613657 1
0.133254428025397 1
-0.0583041058425648 1
0.682786251864255 0
0.15402462023894 1
-0.27542126858175 1
0.123494563361704 1
-0.468206226417025 0
-0.248611674851209 1
0.150187259396962 1
0.0113042236794728 1
-0.0447302255219876 1
-0.187586367403092 1
-0.0872447116908528 1
0.091128940341093 1
-0.0120720198254638 1
-0.0969023574888393 1
0.0918182255108648 1
0.117034857839097 1
0.212496014698363 1
-0.277278508671111 1
-0.00312045354879104 1
-0.59468220290165 0
-0.497151305325276 1
0.437151925424047 0
0.0806953926619249 1
0.0575523528999648 1
0.449272415468105 1
-0.117460673524613 1
0.151761246959291 1
-0.19499185756391 1
-0.281499272571505 1
0.380566302479823 1
-0.43791374351815 1
0.0902922232033037 1
-0.108306731663466 1
0.158045887980934 1
0.0286499228110666 1
0.0511469533045912 1
0.170542555751604 1
0.301924439028874 1
-0.316750123386937 1
-0.0904846912733588 1
0.236370662710108 1
-0.0530710664574449 1
-0.239233078056557 1
-0.0659569477532142 1
0.122882181345571 1
-0.0807180909984691 1
-0.0211950734693984 1
-0.0705426879753475 1
0.393493647653384 1
0.18333697353638 1
-0.304027753310247 1
0.513949633807456 1
0.0396978432431843 1
-0.0920722708878745 1
0.200465506288974 1
0.516322687802853 0
0.0669552880867813 1
-0.0407810501182235 1
-0.290200213304152 1
0.13939084037189 1
0.154756153314832 1
0.226949841653987 1
-0.273455144362482 1
-0.0142409421227681 1
0.249834241918155 1
0.214921804991155 1
-0.179361377197432 1
-0.0443969111784872 1
-0.34532238513984 1
0.258350513564752 1
-0.45512330929631 1
0.103946018856311 1
-0.3395123679167 1
-0.446206312913394 0
0.291990575592515 1
0.381980787652148 1
0.245521207134997 1
0.324454532023592 1
0.340138424593161 1
-0.00726739577866371 1
0.323500794101383 1
-0.109607256672275 1
0.16651356014531 1
0.245166583875645 1
0.254299230354054 1
0.133541853055088 1
-0.163600368788885 1
-0.359980611034588 1
-0.123519786617279 1
-0.135423560681391 1
0.000923508808369652 1
0.532523795073527 1
-0.0134454448791724 1
-0.212817481231431 1
-0.346862848621738 1
-0.330547589056306 1
0.0842227322440521 1
0.0370361320967031 1
-0.023912554109324 1
-0.510355620631108 0
-0.148964576373259 1
0.365206678105676 1
-0.0537699929278816 1
-0.0371336883623233 1
-0.0881237559729228 1
-0.0398173147000301 1
0.152445824972857 1
0.139128601145046 1
0.0656818280833772 1
0.0154667300765066 1
-0.0703959679275585 1
0.0910817719975509 1
0.181121745828854 1
0.0495985736483222 1
-0.263052077713688 1
-0.0320619916759408 1
-0.169731349796841 1
-0.0935303389198642 1
0.0493222869314585 1
0.112677473374359 1
-0.208023772836058 1
0.244449800085451 1
-0.416659541981661 1
0.152667717406742 1
0.0854701243330321 1
0.211094484892691 1
-0.189370398952783 1
0.118120252679434 1
-0.00537524581089216 1
-0.494236232610642 1
0.18924154780339 1
-0.155530561998642 1
0.237693811400791 1
0.285746937180624 1
-0.1862115722627 1
0.0609160224530369 1
0.25175762997953 1
0.240806922400226 1
0.393910878952379 1
-0.133904269256864 1
-0.0849148610963218 1
0.459174357755872 1
0.298089538098826 1
-0.172687072459858 1
0.552185742663605 0
0.267959459942838 1
-0.159979348385113 1
0.0502978535318109 1
-0.114231171175337 1
0.184857669116468 1
0.106338233442569 1
-0.235714717246086 1
0.345981136510889 0
0.34539619435745 1
-0.183699428710361 1
0.458000024623883 1
-0.414569854057214 0
0.0354244672802626 1
0.214434169055097 1
-0.230925235226273 1
-0.0940117642060242 1
0.148388707498099 1
0.382655937231003 1
0.0941172729532458 1
0.149831488526329 1
-0.265698016464238 1
-0.296504598348211 1
-0.0374977057301211 1
0.465731736513257 1
-0.0145929385346281 1
-0.218441680986137 1
0.228000847844522 1
0.0114700492070594 1
-0.373944982786767 1
-0.0459176002335603 1
0.25821195998086 1
0.159444706611832 1
-0.0639934986284301 1
0.639956180346714 0
-0.0948899202009166 1
0.118324027721378 1
-0.232237446793549 1
0.0403639004208613 1
0.218351059479787 1
0.516986305727892 0
-0.409684741162426 1
0.185974885009211 1
0.0262179162849982 1
0.0265253052192431 1
0.242596259469448 1
-0.633411633108981 0
0.164697823144289 1
-0.263759090172725 1
0.766261430648447 0
-0.311901457202415 1
0.0126037043971511 1
0.0999211729789225 1
0.116315431671802 1
-0.00639607657942305 1
-0.223923048801425 1
-0.135175144210757 1
0.032426894698471 1
-0.325489680106741 1
0.186441128036489 1
0.181365507355334 1
-0.126117771372384 1
0.0677638772382352 1
0.19774105128603 1
0.0292031446866436 1
-0.0667384616997782 1
0.0250134365097305 1
0.185400127265979 1
-0.320916282414266 1
-0.204609476678081 1
0.381251908819162 1
-0.0104516130781645 1
0.185673482377368 1
0.0628320248742887 1
-0.148872082850087 1
-0.0957982447327876 1
-0.0493361572725082 1
-0.136991011261876 1
-0.0817250094111715 1
-0.229887668915979 1
-0.0406616163273144 1
-0.019426272617009 1
-0.0615519871712351 1
-0.195185828082869 1
-0.000844855481220954 1
0.347580292018373 1
0.174682251918175 1
0.107576083286219 1
0.302107663795583 1
-0.0455611290725375 1
0.0644769996298293 1
-0.16513119747472 1
-0.275091240891182 1
0.0690077001153768 1
-0.230767450872917 1
-0.212602040674623 1
0.257758409415273 1
0.504606069822056 0
0.0875968364597966 1
-0.180748351296679 1
-0.36324769408536 1
-0.397949432120083 0
0.0198319514928581 1
-0.0599184593661842 1
-0.00760045530548868 1
0.340854684231506 1
-0.44818789003477 0
0.0322417364697984 1
-0.143951053814853 1
0.662933358240639 0
-0.663135290660411 0
-0.439146333017452 0
0.197836480468684 1
0.100386179656158 1
-0.14007791514011 1
-0.0835853535246142 1
0.117739430057739 1
0.60978167199967 0
0.0626277430324454 1
0.0453680208867687 1
0.530687316336119 0
0.208548145308485 1
-0.198940550680629 1
-0.346249315805871 1
0.161593804684621 1
-0.0545402060883197 1
-0.165446055820956 1
-0.419354499124613 1
-0.444697570468011 0
-0.460995042203153 1
-0.0972223279960575 1
-0.165997371445637 1
0.162058928541846 1
-0.0543779179607062 1
-0.494229517774956 1
0.351366182502363 1
0.485152830378683 0
0.16943203810453 1
-0.0933300031657262 1
0.0344278584990871 1
0.0103093418887142 1
-0.160210816283851 1
0.135353957445552 1
0.109078236610625 1
-0.499901989473682 0
0.239752716782827 1
0.503942870618655 1
0.0856742429650957 1
-0.0546364707589083 1
-0.278557276907129 1
-0.129461508668391 1
0.689888727813176 0
0.291775471774351 1
-0.568965543068584 0
0.0168094728640112 1
0.0541226858836933 1
-0.0891191473041414 1
-0.297660666279785 1
0.269936683301036 1
0.109829450184863 1
0.0563856500737729 1
-0.189590338486641 1
-0.230567978815546 1
0.331199282257269 1
-0.0918875125520234 1
0.246872492186867 1
-0.0959818428548897 1
-0.0842949423577365 1
-0.374843384311519 1
-0.0686162051734608 1
0.0769783273019446 1
0.287344256832669 1
-0.347849088223145 1
-0.0722803671716175 1
0.179401791548038 1
0.830120961240649 0
0.0253718831003507 1
-0.0451988916212807 1
0.0205503199084348 1
0.837088726491241 0
0.114362884554187 1
-0.782739853371269 0
0.262224571846031 1
-0.271656415240646 1
0.210495132873123 1
-0.00499607946799418 1
-0.0526643790828744 1
0.0233408204369302 1
0.114049011587642 1
-0.0686144890573736 1
0.486691256181336 0
-0.194692657028578 1
-0.41948872982995 1
0.0939815346496218 1
-0.11635438738669 1
-0.0603601616899783 1
-0.0842195930442517 1
0.0325967551482571 1
-0.0284627926131682 1
-0.162708635311649 1
-0.683475801166801 0
-0.188473512316764 1
-0.214704579501107 1
-0.0793152953856185 1
-0.0859341406955292 1
0.231988268504611 1
-0.0282566895744767 1
0.150342953046689 1
-0.0871906429318407 1
0.199781720702205 1
-0.105421704904492 1
0.416699953662169 1
-0.176582282763807 1
0.0467991151513304 1
-0.00767220703402596 1
0.185600776275562 1
0.26414303490253 1
0.26251977780028 1
0.0665353111118743 1
0.262116613092053 1
-0.315948101906903 1
-0.122635383293727 1
0.228031723828241 1
-0.123023857085872 1
-0.0267276722387174 1
0.301869569137051 1
-0.054260577809891 1
-0.0540806455879268 1
0.191722389465845 1
-0.0310170049214603 1
0.499577381985518 0
-0.23455146706206 1
0.315106143209439 1
0.434243975577444 0
-0.0431955529168178 1
-0.236819554786993 1
-0.0580235969296971 1
-0.112291500095022 1
-0.00795744653680943 1
0.62990348767486 0
-0.0413924630510212 1
0.659228059664637 0
0.158721750831591 1
0.0536161912138261 1
-0.202939968737997 1
0.108331455437604 1
-0.417131256298682 1
-0.024241988081801 1
-0.248372022335897 1
-0.165149374727846 1
-0.133431080065448 1
0.080389123510972 1
-0.171636780541222 1
-0.171680143472383 1
0.10366358203483 1
0.193069698218418 1
0.471448940029232 1
-0.0497699507760038 1
0.386330066954626 1
-0.212178210626749 1
-0.0492167684217036 1
0.152008047800761 1
-0.283933900793091 1
0.0969946014437605 1
0.0309631412138808 1
0.329226085730684 1
0.241288578082057 1
0.116346655570832 1
0.154752422138573 1
0.015111661929187 1
-0.181571959030145 1
0.15878084084608 1
-0.262584049573984 1
-0.129935097397842 1
0.0535163456534289 1
-0.13644133799068 1
-0.00603058807706104 1
0.0625088775562042 1
-0.276172938233785 1
0.043915193766093 1
0.250715488593083 1
0.234731682881289 1
0.0477190842911993 1
-0.233894282325521 1
-0.185568326370439 1
-0.148730945130953 1
0.111301594115797 1
-0.44085400445293 0
-0.456748326494158 1
-0.108943765062974 1
-0.164339954505564 1
0.0335396443091001 1
0.0104620372216175 1
0.0163070260875569 1
0.0902185670931404 1
-0.0312538193059096 1
-0.121540067734905 1
-0.341698179766019 1
-0.0124464396797381 1
0.232878004699242 1
0.119712879633216 1
0.683688613789748 0
-0.0727250070973499 1
0.315850522304029 1
0.384324177127303 1
-0.0266415746174778 1
-0.350598922264718 1
-0.18075315329981 1
-0.0336107465527479 1
-0.156145598785736 1
-0.532247113319014 0
-0.581458656536971 1
-0.0193368064091518 1
0.00495689795457483 1
-0.198992747838963 1
0.0904404174139861 1
-0.160739441457609 1
0.0522929214372389 1
-0.32585830092825 1
0.234878831955766 1
-0.201038291355234 1
0.205459504392328 1
-0.18389839201932 1
-0.0884307878254962 1
-0.335017806252137 1
0.315579018985561 1
0.196996858400355 1
-0.0929889283343985 1
0.0942546810812236 1
-0.510022002839847 1
-0.0795421810763958 1
-0.00790708205737253 1
0.284929930727751 1
0.0188730362605458 1
-0.508004328296807 0
-0.337947305424829 1
0.253904782497037 1
0.28946775935298 1
-0.370118901648025 1
0.139138674042691 1
0.162669692761073 1
0.0121543459109339 1
-0.40438109723164 0
0.234123878309446 1
-0.243051426350873 1
-0.0777996882403761 1
-0.139805903783961 1
0.266955660941677 1
-0.122131108078262 1
-0.0435818985540357 1
0.372216741370237 1
0.297328045097275 1
-0.0330843014914431 1
-0.0648923007120304 1
-0.265926924314803 1
-0.304332516148984 1
-0.173147097844496 1
0.00171008791420091 1
0.148530019722327 1
0.362394160762525 0
-0.195208608963983 1
-0.169422058972945 1
0.463387308499076 0
0.48227531224408 1
0.244126324705315 1
-0.379256782785863 1
0.863527577122325 0
-0.127982218166478 1
0.19585563086263 1
0.0939146477423152 1
-0.0862999287036628 1
-0.412433196275965 0
-0.0983499601100034 1
0.299425557930108 1
-0.119017824125849 1
0.155778029280092 1
0.0903867194788779 1
-0.0678679155167672 1
0.13131083886811 1
0.35427163535864 1
0.0908934974431694 1
0.0855752980160652 1
-0.184004123785354 1
-0.0942139979906956 1
-0.546454610503139 0
0.234344702342871 1
0.401929690181737 1
-0.376278945986972 1
0.150262451421032 1
-0.11163496422767 1
0.0110595912313266 1
-0.174644601136082 1
-0.111519368665038 1
-0.0244501212042409 1
-0.289315918186077 1
0.499814372767911 0
-0.331831037580734 1
0.405607742091115 1
-0.117026628405395 1
0.166349004777631 1
0.0268183091881229 1
0.216253262510282 1
0.0879647260281401 1
-0.55356390218267 0
-0.207807660376805 1
-0.272931832375734 1
0.115545436361302 1
0.534999716184162 1
-0.0542520828215186 1
-0.159326917990164 1
-0.134286467536633 1
-0.248313759045143 1
-0.300349005231129 1
-0.176649271268398 1
0.0164155957468746 1
0.488306898523148 0
0.169696308629526 1
0.0790670438588255 1
-0.39650310403413 1
0.229364133036175 1
0.0472770666617407 1
-0.0717254480882402 1
-0.0914567062026406 1
0.0678258482713055 1
0.543653318632976 0
-0.409198233865684 1
-0.271185327882184 1
0.0522676195596979 1
-0.159187356104154 1
-0.36321508777347 1
-0.231658053242071 1
-0.0486962867106936 1
0.131140510126512 1
0.0482974832466799 1
0.249047733240687 1
0.329408720141999 1
0.178473637072075 1
-0.145523455901732 1
-0.110164368680811 1
-0.216523246891961 1
0.144187072796544 1
-0.232848963052073 1
0.170988000502727 1
0.14190964332557 1
0.120447852251805 1
0.214046309477362 1
-0.145491990535123 1
-0.178111671949801 1
0.135094051339291 1
0.04842137259965 1
-0.231423877094664 1
0.367502666628443 0
0.168316728195492 1
0.207099741366657 1
0.0835789230910095 1
-0.349983103485405 1
-0.0498769255094263 1
-0.126628530274745 1
0.124366027590282 1
-0.00562129022631631 1
-0.142042197725777 1
0.00206516131763129 1
-0.0547905126561833 1
0.129533930874039 1
0.0422057408211534 1
0.429888834225633 1
-0.0424429907399075 1
-0.20565499363968 1
-0.511837821345582 1
-0.211595473367732 1
0.496229252335593 0
0.805352157023475 0
-0.0830197253063774 1
0.417686749871196 1
-0.251339172780779 1
0.0646132881601321 1
0.126012550979868 1
0.164286607382724 1
-0.0448771171168829 1
0.150004315106139 1
0.237277355959058 1
0.049781804462368 1
0.0383247431769387 1
0.495027172893424 1
-0.163168189297972 1
0.198027510799272 1
-0.51761386066362 1
0.0714077270463272 1
-0.40318261343669 1
-0.187682701879248 1
0.343184848714276 1
-0.308404677744397 1
0.32187855144161 1
-0.270186071749369 1
-0.629327346678518 1
-0.09320757439878 1
-0.299853911843669 1
0.387985068603876 1
0.0804351095997196 1
0.547551526899561 0
0.193447347622725 1
-0.0356754723639694 1
0.0237878505282853 1
0.158143116011036 1
-0.413739300686784 1
0.0129031573895534 1
-0.266148499757106 1
-0.170870541449459 1
-0.211763036511866 1
0.217520619635974 1
-0.184210331768454 1
0.324680227887598 1
0.0445951902237725 1
0.25899508750098 1
-0.0384706929769932 1
0.281561349618149 1
-0.121285863583694 1
-0.0531838275540594 1
-0.233233354195435 1
-0.393265864877541 1
0.221070877575359 1
-0.552657112930609 0
-0.0464715840102224 1
-0.318490754429153 1
-0.0696028883442983 1
0.288011288727647 1
-0.31919191206117 1
-0.0922911127695245 1
0.14742278341364 1
0.00608571457520851 1
0.630188035454553 1
-0.165146505313511 1
-0.101486350527297 1
0.0567249248329397 1
0.101800506206014 1
0.24049975855002 1
-0.436021655933505 0
-0.485896421890155 1
0.3792798359891 1
-0.336259788448257 1
-0.558485523000566 0
-0.159031714737691 1
0.0302630631714474 1
-0.474894440720817 0
0.0480701773341315 1
0.0695389337887028 1
0.128610574941465 1
0.101161852970325 1
0.196502513513101 1
0.521434380147451 1
-0.146506283224729 1
-0.114216181366845 1
-0.395300657780249 0
0.0723022042881316 1
0.154242762079736 1
0.20315947067384 1
0.0144553868122197 1
0.178335947726189 1
0.429719162482353 0
-0.235792368334092 1
0.372281500884226 1
-0.212243000467523 1
-0.307165244401379 1
0.041243677226352 1
-0.333169952737897 1
-0.259703377006609 1
0.115196816366302 1
0.0425515449485016 1
-0.278470295191347 1
0.117440386024153 1
0.177805366428752 1
0.204798522757838 1
0.0662779925970188 1
0.434412195361612 0
0.0174526174662194 1
0.555728925381403 0
0.000818665914130851 1
0.225722380302623 1
0.424857647242257 1
-0.0931025522478676 1
-0.187529247989737 1
-0.414374264881963 1
0.261129219846692 1
-0.263282240664814 1
-0.225805487662496 1
0.0334016442693044 1
0.076654667700178 1
-0.299765227327344 1
-0.013064732572007 1
0.0370375815052863 1
0.412854053848372 1
0.151385276925836 1
0.397596507774823 1
0.0284309689217564 1
-0.0465495083724996 1
-0.172988789894548 1
-0.50684822600618 0
0.0228594227115788 1
-0.0965801283233234 1
0.093986808705509 1
0.165649994495535 1
-0.254347616948547 1
-0.269633908783827 1
0.0283472556238657 1
0.52175954588853 0
0.0356756146890594 1
-0.0552705237236727 1
0.347103429246825 1
-0.355385329880824 1
-0.0839298947900642 1
0.0861814007829749 1
-0.466392779534311 1
0.0458131184257846 1
0.24895961140581 1
-0.171917496030077 1
-0.300387543811792 1
-0.235770364687674 1
0.00670988289301645 1
-0.0350569654301373 1
0.0330869951639611 1
-0.527217918390009 0
0.00620320566369104 1
-0.00467120425907958 1
0.0229223779501455 1
0.159246016115611 1
0.180768654142443 1
-0.0942883592047966 1
0.152380108197424 1
0.0106910892205897 1
-0.340716845084021 1
0.230762735336495 1
0.248754855805524 1
0.231575535802037 1
-0.172729272320011 1
0.010992473529918 1
-0.268008616907439 1
0.0587718835757558 1
0.238170248284708 1
0.444950020168019 0
0.0192753314038436 1
0.128484899865241 1
0.617034782049431 0
-0.220155172212009 1
-0.1413698030038 1
0.00728885068689948 1
0.0617938372549912 1
0.198982942365329 1
-0.0734890938101506 1
0.156955256794382 1
-0.227875464036295 1
0.346496850403981 1
-0.186501863131432 1
-0.187923677437056 1
-0.264166535964453 1
-0.559971848511527 1
0.0339010407621561 1
0.0676813314725201 1
0.314870119503306 1
-0.267453042902818 1
-0.00392057301547358 1
-0.0326939150559131 1
-0.154118865230155 1
-0.226807577975689 1
0.21859292954542 1
0.0210302745354693 1
-0.0408081140260081 1
0.243754215315236 1
0.441348983679967 1
0.362560988157732 1
0.321727490225954 1
-0.0494913640713249 1
-0.206468502332615 1
0.161755243334468 1
-0.166211897894652 1
0.114396770040819 1
-0.118788658678209 1
-0.26840692191295 1
0.1503511379361 1
0.3779118951698 0
0.247857810196056 1
0.320504283025428 1
-0.0340158963338759 1
-0.0220206045185881 1
-0.150863036538703 1
0.251114133698871 1
0.099825628583695 1
-0.416436537393393 0
-0.465462417668116 0
0.0734321860590931 1
0.426357397192472 0
0.0302251946853518 1
0.377255619439628 1
-0.479812737899728 1
0.10951477314331 1
0.135488742273483 1
-0.183524538596633 1
-0.180242544941166 1
0.348730190847057 1
-0.324483882661466 1
0.356035054905556 0
0.0420564715678477 1
0.202491052228173 1
0.254391313099012 1
0.0535680916856824 1
-0.264512214476071 1
-0.22140193314185 1
0.294595254471413 1
-0.156608443423366 1
-0.886193769581573 0
0.291882321955115 1
-0.178141227932933 1
0.276367060999103 1
0.953829571089926 0
0.142187985577975 1
0.414623431111513 1
-0.0922696140014966 1
0.136813342602702 1
0.366760979727379 1
-0.176877995333441 1
0.0911994710041912 1
0.229165686407998 1
0.615384172017263 0
0.0440914608222243 1
0.0749246195833678 1
0.553218288402274 0
0.0709078298169895 1
-0.00893483769466715 1
0.0408794713294533 1
0.0890057603622102 1
0.184946517506871 1
0.167599244109557 1
0.243336605942257 1
0.25378093121737 1
0.0784720105211434 1
-0.127211999937115 1
0.126655583379272 1
-0.253826489430287 1
-0.248217955809199 1
-0.133451773273957 1
0.374809753161683 0
-0.362015227888595 1
-0.0583099167114164 1
0.331985192817167 1
0.361027994403334 1
0.0976500575354018 1
0.297710711401703 1
0.322760838499098 1
0.0627586817596652 1
0.0512267587395466 1
0.206076308063694 1
-0.236641147189795 1
-0.0199605357268331 1
-0.284699369809029 1
0.0203791295445087 1
0.367122301705107 1
-0.0591388393190912 1
0.123487647238394 1
0.601518511572986 0
0.110319342455175 1
0.512405303262927 0
0.00638396124244727 1
-0.141827184782871 1
0.0244848931037874 1
0.21086046035945 1
0.0720650343135747 1
-0.114593375219366 1
-0.354326992455722 1
-0.250309067467895 1
0.194874688655085 1
-0.141428277819398 1
0.0352145793548591 1
-0.20765074721772 1
0.0337924269361825 1
-0.0768634659362371 1
0.0130095420428326 1
0.256047886892837 1
0.175056072613778 1
-0.161821216797576 1
0.0336753056874723 1
0.335159256553049 1
0.341211658967886 0
0.0100872144769572 1
-0.0836731893067509 1
-0.194986767014674 1
0.0365265396344214 1
-0.458182404847057 1
-0.280033860757762 1
0.0170895031149243 1
0.118831346168961 1
0.16175087844642 1
0.201697982625794 1
0.352554407186995 1
-0.135481662655548 1
0.532728034614258 1
0.0558817194201142 1
-0.334209245734928 1
-0.0259629574846518 1
-0.160319209627311 1
-0.282836731849882 1
-0.408760684810053 1
0.0131923943961845 1
0.111309973149733 1
0.245975537726797 1
0.0498955814998818 1
0.370760534064292 1
-0.024249701340693 1
-0.104038718099867 1
-0.30882999782348 1
0.159389195546542 1
-0.402369336531938 1
0.0369167915103062 1
-0.0162409190290394 1
0.0660339667716704 1
-0.327958215410568 1
0.000302316475331632 1
-0.475051251415793 0
0.136861494060967 1
0.361547053173669 1
-0.127849783925632 1
0.226874603907575 1
0.0770384318488076 1
-0.659690392548519 0
-0.570077425757326 0
0.190691761832884 1
0.224846111586998 1
-0.159024011823418 1
-0.127183948350806 1
0.00548025861356069 1
0.370837427164238 1
-0.140814422759683 1
0.0357625813521587 1
0.154360131300873 1
-0.273348916717355 1
0.0496283179566063 1
-0.176688364156932 1
0.528274522814061 1
-0.125064513048417 1
-0.10622837953963 1
0.132983820760238 1
-0.0357895629017301 1
-0.33833637279433 1
-0.131812738402132 1
-0.183392458071033 1
-0.281196183606703 1
-0.177433395384307 1
0.495330726404083 0
0.254273368737925 1
-0.0261408869811816 1
-0.176722461046562 1
0.299557471547654 1
0.245923904973282 1
-0.407610084031418 0
0.0572790180753955 1
0.0964864766483844 1
-0.157881443045208 1
0.501128378112984 1
0.210086223956716 1
0.0117789654917993 1
-0.177040949781268 1
-0.566622025055772 1
-0.188878423964152 1
-0.088635562120874 1
0.117038905299811 1
-0.0104818413405649 1
-0.359383829212356 1
-0.134245086987913 1
-0.286714459262125 1
0.117660298832247 1
-0.407507488549555 1
-0.244724686696299 1
0.0141420054669959 1
0.0835831032923077 1
-0.018283465033079 1
-0.318470648736732 1
0.352200030551361 1
-0.259768222909668 1
-0.0289022910528396 1
-0.207704706239522 1
0.132874269387638 1
-0.0527552825198396 1
-0.415095308755059 0
0.187296650264166 1
-0.121250930542244 1
0.0705589150538253 1
0.22503790056218 1
-0.0529555649912904 1
-0.0747372263573985 1
0.0806277118346159 1
0.0173921434672805 1
-0.309296397354312 1
-0.0856460785397211 1
0.243528017367102 1
0.580471153605868 0
0.259992053226436 1
-0.149720448668017 1
-0.0671726960550549 1
-0.0997793694033691 1
-0.0685334736365468 1
0.16071171183628 1
-0.254012846885133 1
0.0332600535023216 1
0.151785463935472 1
0.130498207167105 1
-0.310309345792496 1
0.0806835751085085 1
0.358978416600946 1
-0.104185870144511 1
0.441645397227456 0
-0.105803959826273 1
-0.173028464309618 1
-0.026168288765693 1
-0.0339485560491298 1
0.211269613160721 1
-0.222392019608267 1
-0.0247783191494625 1
0.127305454011847 1
0.402138040119377 1
-0.18739887932273 1
-0.268996886606388 1
-0.050239520607475 1
-0.327756299365035 1
-0.218848399016231 1
-0.138534672968409 1
-0.183081355742972 1
-0.319003917115167 1
-0.19781880496696 1
-0.251558211656334 1
-0.301880284214525 1
-0.120463529786023 1
0.41685684768892 1
-0.120133597332646 1
0.52291647334538 1
0.204697446255389 1
0.107541555810227 1
0.147812927481546 1
-0.0613252792535679 1
-0.654020849050484 0
-0.135544639129312 1
-0.153949285662468 1
-0.324267822424963 1
-0.139470168507697 1
0.172886743532452 1
-0.027482039365205 1
-0.231256250825514 1
0.366653110898884 1
0.0601723370846613 1
0.626526220926873 0
-0.0885606134707196 1
0.0681152706293096 1
-0.207473315964742 1
-0.122822341588458 1
-0.315845564746395 1
-0.185617774937173 1
-0.211765864788703 1
0.0160184855970117 1
-0.318671713638468 1
-0.44213220972775 0
-0.372447448590127 1
-0.663490506235925 0
0.325823418327235 1
0.0421821647778563 1
-0.280299917227497 1
-0.367905171404449 1
0.280590719074808 1
-0.0764757503220455 1
-0.172276577987671 1
0.137989414198125 1
0.257902316834808 1
0.0563601701523427 1
0.110420315817939 1
-0.206828108629107 1
0.631399756821319 0
-0.414647283886154 1
-0.255935986229356 1
-0.0392548195052492 1
0.366809654032783 1
-0.382608242649536 1
0.147420123624338 1
-0.198306362383271 1
0.00674060723240176 1
-0.138601808249047 1
-0.445509791578403 0
0.275411380464591 1
0.21105599864407 1
0.404076036851738 1
0.0710997453960822 1
-0.551778863774396 0
0.303963144193391 1
0.371748487580204 1
-0.0675629290123773 1
0.0921122307112024 1
-0.0728686473968746 1
-0.362131018048547 0
-0.393392764294932 1
0.0145522631183988 1
-0.240365076287433 1
0.484245206113559 0
-0.0734928196334811 1
0.291725856937767 1
-0.185004839549169 1
-0.165143027151711 1
-0.00038774413495913 1
0.177819658009401 1
-0.162803560600381 1
0.225509466927606 1
-0.205526895646194 1
0.0722539799375498 1
0.607614469374775 0
0.261318389499563 1
-0.0921195165281991 1
0.720920155282139 0
-0.0493251353576408 1
-0.10948848861495 1
-0.549485296310079 0
0.0203945124060669 1
0.00624621817696666 1
-0.468214905003017 0
0.035118717274696 1
-0.116665913889839 1
-0.0968502648998667 1
0.02281047037225 1
0.225666566714579 1
0.164744428137743 1
0.373598753087734 1
0.156203352206932 1
-0.573939105174979 1
-0.0104932835005473 1
-0.0248467035911891 1
-0.0954133933541625 1
0.0727336640609744 1
0.233632228749052 1
-0.241075103520709 1
0.00877361433209352 1
-0.0887636219544595 1
0.348475294446284 1
0.207154854371067 1
-0.198783931382106 1
0.0309353497689808 1
-0.212819943495831 1
-0.387453478986881 1
0.1690114746441 1
-0.23828237333141 1
-0.260166371378865 1
-0.016338360980676 1
-0.123386278520214 1
-0.491556228171144 1
-0.384900514429891 1
-0.0363282194134075 1
0.124380215751987 1
0.0592492999281414 1
0.465164696755423 1
0.431026537033552 0
-0.0430746667793161 1
0.134302737221166 1
-0.311433505468146 1
-0.0763109855744158 1
0.159640631635875 1
0.00772100416453887 1
0.102490569526887 1
-0.0781416644038999 1
-0.238658973550031 1
-0.180905017942863 1
-0.11645724756332 1
-0.167293724387402 1
0.0848947252713867 1
0.274730437977779 1
0.420105686931642 1
-0.188564601682908 1
-0.0036671099736016 1
0.0377007217413504 1
-0.171374804263138 1
0.185175208522752 1
0.245291794793493 1
-0.267678591345827 1
0.174545777317997 1
0.0920346160179693 1
0.247953338646077 1
0.317831873245815 1
0.304070881968817 1
0.176860004311844 1
-0.0396261806540921 1
0.179700689601485 1
0.583420904674904 0
0.32307452419858 1
0.137937928587918 1
-0.096049352469443 1
-0.22361910316835 1
-0.402914583641314 1
0.395171481139643 1
-0.231059316068333 1
-0.210121406146072 1
0.0186462733071081 1
-0.202654016479602 1
-0.299105259798553 1
-0.258027013809266 1
0.0679311495618073 1
0.390432848038034 1
0.175986417971281 1
0.113911294503997 1
-0.1732462241919 1
0.280811589778975 1
-0.298590298571499 1
-0.490138066345383 1
-0.054687320347483 1
0.0132232133930489 1
-0.29000476107507 1
0.523955004115992 0
0.157860395084168 1
0.340512891924207 1
-0.151435811477086 1
-0.210748946421361 1
0.170383216495221 1
-0.387887935406059 1
0.125670652101656 1
-0.547089272062995 0
-0.514564659977213 0
-0.228223617784599 1
0.0828842850077867 1
-0.101689398627428 1
-0.112628101233272 1
0.353397208397963 1
-0.129870047583337 1
0.0593983914051583 1
0.241586646691273 1
-0.307129459719028 1
0.0876676425736928 1
0.0574943099115876 1
-0.0513430663268628 1
-0.520688460354011 0
-0.21382703208115 1
0.217564145403022 1
0.120423931356691 1
-0.221230219209489 1
0.0664070846787158 1
0.176419829233628 1
0.257965928361463 1
0.000881789946210729 1
-0.456469017996298 1
-0.0195597401100434 1
0.00375717466023096 1
-0.145035952268 1
-0.030250789845302 1
-0.036904437219501 1
0.104711854564651 1
0.0899783439182834 1
-0.556067768306882 0
0.085353317914966 1
-0.157275935278218 1
0.0467797004898276 1
-0.193280254719022 1
-0.555047339438318 0
0.0182100356066539 1
0.455922314385691 0
0.111471456948983 1
0.0303102402177193 1
0.200884709967007 1
0.0168976291397226 1
0.0405559264791309 1
0.605316174080197 0
-0.11863824957698 1
-0.0920230159942562 1
-0.128062675211117 1
-0.201562402136728 1
0.15536793433385 1
0.416010697543839 1
-0.140946079028521 1
0.33201557520742 1
-0.156180514486964 1
0.0993433871458887 1
0.0416199504367906 1
0.00402675678639454 1
0.0532260331177488 1
0.13537949895814 1
0.578319262118994 0
0.407422173263815 1
0.016637309571831 1
-0.111527262586675 1
-0.0472226331837187 1
0.272132644408557 1
-0.036366534291673 1
0.223516583224453 1
-0.0890944667100916 1
-0.249511227761 1
0.0639287833227059 1
-0.118722086196957 1
0.389671679745749 1
-0.39633449660245 0
0.281461256330572 1
0.148424072782481 1
0.0608046799773033 1
0.254527886751886 1
0.148477508835677 1
0.33555104826464 1
0.430798441909403 0
0.223142041728801 1
-0.037542743742191 1
0.478991928903422 0
-0.19105708451139 1
0.0719293375598817 1
0.28213783353791 1
0.0144645844214168 1
0.0865279571239548 1
-0.0255897088437006 1
0.466600864300063 1
0.0888208198438099 1
-0.286893985829718 1
-0.105617004523267 1
0.0247719166576642 1
0.105581206729554 1
-0.0672911386163041 1
0.310634936671212 1
0.00935321165640176 1
-0.0463814477547699 1
0.40979526228454 1
0.187064167329674 1
0.177644777628152 1
-0.185808357439619 1
-0.134292269931582 1
0.102461213834544 1
0.301900319484569 1
-0.101936789481706 1
-0.204623111252664 1
0.230025617197927 1
-0.2122129707642 1
0.423075845583821 1
0.0498390603150076 1
-0.132360628365432 1
-0.220580884158635 1
0.261890464247292 1
-0.0268336185751744 1
0.24655812232159 1
0.300029939642301 1
-0.248674931985057 1
0.430399215796207 1
0.0720349218383427 1
0.562756969461084 0
-0.241473576535714 1
-0.180713661073308 1
0.370777633908568 1
0.403033871472842 1
0.101960474490959 1
0.0982097123369533 1
-0.0671324605377234 1
-0.539905251600396 0
-0.115847130641598 1
-0.127855115927003 1
-0.00575547712319722 1
-0.198919023357668 1
-0.236510824218208 1
0.130117667254657 1
-0.251585870116762 1
0.184228894396546 1
-0.46112772007719 1
-0.113972440497989 1
0.353989280184513 1
-0.179362083634949 1
0.264472236477297 1
0.056925282979288 1
0.0927700797897063 1
0.316203279119471 1
0.242522843089343 1
0.125434128613549 1
0.169999242096746 1
-0.624890375747042 0
0.361312535482466 1
-0.035234777745576 1
-0.0757663427666894 1
0.180844134422443 1
-0.280755633822004 1
0.343442117592658 1
-0.113578314207463 1
0.559664169280984 0
-0.14892713080566 1
-0.113106477606942 1
0.302867347608344 1
0.0711152083425296 1
0.238271742527401 1
0.25858479750175 1
-0.123659120759952 1
-0.0256890524477013 1
0.0302733637531332 1
0.149227485558101 1
0.000605646943132795 1
-0.188274585848752 1
0.0452974705794581 1
-0.31469229790686 1
0.114631913865831 1
0.198340209777813 1
0.219229358718961 1
-0.114084536036832 1
0.124516904516609 1
-0.345011359943306 1
0.0542420864038805 1
0.0426686433987869 1
0.16469104566219 1
0.0149018886268706 1
0.467533068140328 1
-0.174589270678743 1
-0.304575747361564 1
-0.000988502615051463 1
0.0699583442927764 1
-0.274431491254149 1
-0.0622523427493673 1
0.144286438132487 1
-0.281229615743118 1
-0.251105333393214 1
-0.169181945284387 1
0.0804634911187958 1
0.154058201158475 1
0.254539962036701 1
0.0538880553088026 1
-0.0408404969063284 1
0.282137763654343 1
-0.0500343182859922 1
0.306718521748798 1
0.0728568085087376 1
0.408715349993219 1
-0.47504372140998 1
0.115166146368233 1
-0.521002820052702 0
0.1378116042983 1
0.214504051606849 1
0.16022761053009 1
0.103576931597039 1
0.450447210939625 0
-0.122951068739605 1
-0.0568048300292374 1
-0.200108059106 1
0.129388492692968 1
0.0807662437468081 1
0.515563771157113 0
-0.13040670268958 1
-0.00635923788762855 1
-0.562164310747915 0
-0.163573842228158 1
0.245936515595499 1
-0.121236512817403 1
0.125930338426716 1
0.0362868173805562 1
0.0981895976264036 1
-0.245311680986845 1
0.0253202687312836 1
0.16747115757352 1
0.224050789181925 1
0.300348248593912 1
-0.214572609816356 1
-0.233694396002065 1
-0.485654330448684 1
0.0659138445065646 1
-0.0978087529488335 1
0.142051949301873 1
-0.167735176492234 1
0.263481906958525 1
-0.348681273886801 1
-0.419848797152684 1
0.165743725691669 1
0.569771806706436 0
-0.59819797354949 0
-0.0308537173704692 1
-0.206337964682347 1
-0.0302621885022412 1
0.37526408669881 1
0.0746436260980912 1
0.135260797790057 1
-0.191253661569484 1
-0.0605615899547325 1
0.0955624559699023 1
0.166019198247432 1
0.226177972364571 1
0.250914847683002 1
0.226548200252536 1
-0.256252466749885 1
-0.390693635958027 1
-0.146278639320048 1
0.409656042432938 1
0.320434528528884 1
0.403034455507167 1
-0.0430169473159961 1
0.217476222682476 1
-0.176879877415666 1
-0.215979310976029 1
-0.0358309318059526 1
0.138035391282955 1
-0.404047814190541 0
-0.0656733020487992 1
0.140152795521184 1
-0.404371213269782 1
-0.036410125781189 1
0.00669581397596523 1
-0.250682765576717 1
-0.0043318996800348 1
-0.332801656483162 1
-0.0426708988450325 1
-0.486477705128641 1
-0.181154853157941 1
-0.0428316876335773 1
-0.252439863056945 1
-0.0567707496474688 1
-0.0591380313062736 1
-0.325111377703932 1
-0.971219290618921 0
0.316575997029089 1
0.0981202358105396 1
-0.0412491436301308 1
-0.0536923113250497 1
-0.00356741562221134 1
-0.169035794927621 1
-0.0511075047357103 1
0.218950783403817 1
-0.136454728943904 1
-0.019142170389905 1
0.248721709794581 1
0.141759375983153 1
0.441488448102411 1
0.106661524873638 1
-0.103385338540898 1
-0.101905909051995 1
0.018452809160652 1
0.407353396388176 1
-0.181673343014986 1
0.152401557191061 1
0.0430734392439098 1
-0.567716527464804 0
-0.557289607940583 1
-0.0841653162482616 1
0.44514901808968 0
0.253072455148316 1
0.193621006135222 1
-0.522539584208525 1
-0.211022004368276 1
0.0392432025501882 1
0.123310426223786 1
0.118547240471254 1
-0.288922405248387 1
0.0909795267886696 1
0.131156854349353 1
-0.168635101494389 1
0.00572873501182195 1
0.000572438041823942 1
0.180431242674928 1
0.107671181319695 1
0.0145041618774871 1
0.263879284522878 1
-0.217616661223421 1
0.0528717563152677 1
-1.09142222797317 0
0.187249487931499 1
-0.189968835078188 1
-0.0948351002252564 1
-0.116240119131538 1
-0.228818480754243 1
-0.160277069378955 1
-0.0784886817938625 1
-0.154057476668471 1
-0.25445686427395 1
-0.161243955915329 1
-0.277771980093215 1
-0.159703266815932 1
0.280542045171642 1
0.109745856913547 1
0.292591948963864 1
-0.0119310789557824 1
0.264340793365932 1
-0.00494916487912181 1
0.165161739320551 1
0.0563458070410686 1
-0.132905909277994 1
-0.119257889077014 1
0.202511519396144 1
-0.0307703951882893 1
0.288302120336273 1
0.19206677540281 1
-0.0351042719621847 1
-0.263574033659939 1
0.292338483486301 1
-0.0510678670949097 1
0.181284071007838 1
0.124697190730514 1
0.0863863965035345 1
0.238456452523485 1
0.536448652560284 1
-0.388292866334643 1
0.256937790703374 1
0.182429978131622 1
-0.0430386712282195 1
-0.136837393262042 1
0.06577374823736 1
0.31957266565896 0
0.217738008993974 1
-0.590830222471754 0
-0.317334294931583 1
-0.355417349131674 1
-0.263250247981292 1
-0.301764476873596 1
0.10318838147167 1
-0.0578628059259776 1
0.0268653789257681 1
0.045988359434072 1
0.420042469680552 1
0.00748069261759109 1
0.406812062059048 1
0.183867259061032 1
-0.506803414079751 0
-0.0874078281807584 1
0.308518123156083 1
0.0899673887214647 1
-0.030499438851267 1
0.248899311486452 1
-0.126055945529021 1
-0.0521698769891937 1
0.621306252490603 0
0.179611276447555 1
0.326172404867223 1
0.0659886546846916 1
0.333531410359649 0
0.290987467484933 1
0.173825414361209 1
0.319609846699965 1
-0.00170625119672191 1
0.211456397455177 1
-0.261164299598932 1
-0.37431123612953 1
0.0741377346941347 1
0.230909767520607 1
-0.10379002743104 1
0.136821689593927 1
0.086336863918743 1
0.0331507140014532 1
-0.198937586275717 1
0.180261466023843 1
0.104943337744314 1
0.0519448136731821 1
0.428773119533705 1
-0.0579768909030215 1
0.388487439126214 1
0.0472987011929156 1
0.37164816986849 1
-0.13190277429647 1
-0.111242371702991 1
0.389619497420733 1
0.238073081111388 1
-0.199292320410455 1
0.0746388313693271 1
0.304562519012972 1
-0.00902925417304909 1
-0.0806969449127658 1
0.255617130670971 1
0.10271643655662 1
-0.254690146691719 1
0.0547990362494837 1
0.194165777152767 1
-0.488488699598916 1
-0.0272557365575149 1
-0.212781309000815 1
-0.220868734417641 1
0.000621567329174934 1
-0.0340093398635407 1
0.386641199033432 1
0.382567671816827 1
0.11209199636784 1
-0.0203552128241987 1
0.0704223677125894 1
0.0491398329339043 1
-0.121080690113792 1
0.302816101802426 1
0.225838091983781 1
0.311131373719713 1
0.0284886434060746 1
-0.167641986615413 1
0.0364084110353642 1
0.28275992578947 1
-0.526458980199688 0
0.100865670419067 1
0.458637056556479 1
-0.0988474799016675 1
0.0736489363743545 1
-0.141083580774707 1
-0.101740964899346 1
-0.244920354206989 1
0.283228735937624 1
-0.44470925859535 1
-0.322116641228908 1
0.347553122638619 1
0.140101225862788 1
0.0967730834489175 1
-0.0798542447437665 1
-0.139065675256497 1
-0.0910559611225257 1
-0.272679759427792 1
-0.0163984283399321 1
-0.134470950313556 1
-0.242379796730308 1
0.333689939505093 1
-0.152115522512107 1
0.18674133532972 1
-0.239987044180947 1
-0.196621231663846 1
-0.548099585492952 0
0.0799389207785163 1
0.399208256123996 1
-0.268991984638458 1
-0.474316034498282 0
-0.144475676918483 1
-0.456428060028907 0
-0.423232120669576 1
-0.363145596592671 1
-0.470512572267519 0
0.0548420057092912 1
0.0813985047543443 1
-0.121894941246598 1
0.00823699943955452 1
-0.132577826296916 1
0.204646170969004 1
-0.084517442981287 1
0.0142953889339186 1
-0.281878626054622 1
0.0607535464045796 1
0.275184274928371 1
-0.00777781289357417 1
-0.34471480623767 1
0.245459707867345 1
-0.19297977638962 1
0.296265540468239 1
-0.502789053297219 1
-0.180899008436056 1
0.090605789682955 1
-0.257649397369305 1
0.854117106623311 0
-0.0314052880455742 1
-0.2968741001453 1
-0.0260273253812903 1
0.226809344562915 1
0.0227474945179274 1
0.111213037771018 1
-0.0629808613959746 1
0.285504531899854 1
-0.208310940598361 1
0.438744118873345 1
-0.182182727996136 1
-0.0123273325926274 1
-0.0323630939464757 1
0.380877748851633 1
0.100420375014086 1
-0.405576625401769 0
0.259843955712552 1
0.0084323327918864 1
-0.383309262337522 1
-0.298997406589001 1
-0.174487226527163 1
-0.267755133233161 1
0.179328344864086 1
-0.0823985041338259 1
0.163421459198721 1
-0.0406603896735573 1
-0.0535944093052878 1
0.164691735977675 1
-0.656953855002362 0
0.414503680303207 0
0.362612347446386 1
-0.189563797300072 1
-0.285176274269142 1
-0.0746091347764237 1
0.0630475954705895 1
0.167213600572082 1
0.132245066454889 1
-0.299646290056712 1
0.0412432072846073 1
0.147554034699167 1
-0.323974403059453 1
-0.257766056141545 1
0.381446036765693 1
-0.376587960762625 1
0.195105641551547 1
0.104600082309202 1
-0.0800942018556297 1
-0.080188465265993 1
0.345866445137616 1
-0.00260096859514172 1
-0.179690490504451 1
-0.0224571987934077 1
0.371389807878832 1
-0.0963606093020134 1
0.1216422693305 1
0.243897705438719 1
-0.0297968054386791 1
0.275766269434094 1
0.13449729260751 1
0.0252057662434584 1
-0.0467775771188778 1
-0.18583398672483 1
0.356740276727516 1
-0.036528065104083 1
0.0649081966133717 1
0.252530800831473 1
-0.0397287133822151 1
0.0378298263045954 1
0.058263688617354 1
-0.0183976292047406 1
0.0570150948232503 1
-0.213594741643163 1
-0.309928845139409 1
0.00247891684163786 1
0.0163977240041719 1
-0.106691248767335 1
-0.195693555809909 1
0.0897914353624239 1
0.0788630290195507 1
0.470981989226615 1
0.237229793105035 1
-0.420470063981784 0
0.178216770204441 1
0.00146950263700881 1
0.0149804129814065 1
0.512254543844744 0
0.128135025918832 1
0.108383198180515 1
0.0600540922569297 1
-0.113211668803865 1
0.164605492776353 1
-0.301277317700542 1
-0.0575134909985974 1
-0.0697902381848149 1
0.321982574225158 1
0.0403698243603084 1
-0.169212242514529 1
-0.449710822016473 1
-0.0324542827245784 1
-0.283983730291765 1
0.00521408791320497 1
0.0449627330907255 1
-0.232868348324872 1
0.0138498234588988 1
0.0548239239982634 1
-0.094103602965026 1
0.824073405227491 0
0.186480796003216 1
0.323373559713873 1
0.0479575102939324 1
0.0179648747560629 1
-0.00124704049406571 1
0.3397337645504 1
-0.270856961076117 1
-0.204767586876682 1
0.121597057305162 1
-0.314955405575779 1
0.557266484233052 0
0.311505112848447 1
-0.29782767519935 1
-0.0601142320708953 1
0.106213627076057 1
-0.05793085474685 1
0.203486440107556 1
0.142209067275636 1
-0.1998769410883 1
0.326367960847357 1
0.527977855750909 0
0.150146442653444 1
0.160061083653478 1
-0.199248985667236 1
0.562333290659193 0
0.405190774468453 0
-0.548799561974754 0
0.0378313315942618 1
0.508585667195464 0
-0.170712683737949 1
-0.183870509560878 1
0.336628040879875 1
-0.167562472485407 1
-0.357038495103235 1
0.574050310033583 0
-0.243362339579789 1
-0.24737690570443 1
0.402518133422685 1
-0.133517203034621 1
0.613878087522857 0
-0.217764540280568 1
-0.195148090920138 1
0.032488701981081 1
-0.0946652061057675 1
-0.0113610508939 1
-0.45992115431208 1
0.0107397235974818 1
-0.0124711661685566 1
0.400358353114189 0
-0.130668055302505 1
-0.643261680161302 0
-0.0959917193703145 1
0.0833014864877299 1
0.268389436743625 1
-0.249839605681539 1
-0.273988589346465 1
-0.46393041482075 1
0.00711932676818796 1
-0.19451665532105 1
0.131010497396297 1
-0.0574046737671445 1
0.00163460076363563 1
-0.126458512520084 1
0.129781869834649 1
0.152476444210751 1
0.0246812147555779 1
0.105370095633798 1
-0.233822881158142 1
0.187086019851907 1
-0.551158705431107 0
-0.174814296688647 1
0.311334919728794 1
-0.0286270475503431 1
-0.281187012824574 1
0.066494431846041 1
-0.0076407306248928 1
0.0742987309905047 1
-0.449819059980527 1
0.216489531475757 1
0.187445083668221 1
-0.362756934579927 1
-0.459416765497133 1
0.535216345153359 1
-0.323033218318284 1
-0.114140746217481 1
-0.0185724663242172 1
0.107845948602251 1
0.0281817859853934 1
-0.0537058394846216 1
-0.209721207920715 1
-0.447882810192752 1
-0.0518945106445719 1
-0.330054397012177 1
-0.530996344528584 1
-0.103187474832692 1
0.142838082502981 1
0.236976260840653 1
-0.0662441793255361 1
0.200870851186091 1
0.345228128601379 1
-0.126089768080398 1
0.22848100066035 1
0.0511875795189145 1
-0.423402035908176 1
-0.138399091461138 1
0.119120710435023 1
-0.151650183213731 1
0.151993088593696 1
-0.131263238233999 1
-0.338412895819434 1
-0.0477485980047916 1
-0.159213937160275 1
-0.226076706370344 1
0.116078902114647 1
-0.125830146791684 1
0.273553258285209 1
0.00493973140775675 1
-0.00143569723056219 1
-0.131664500883512 1
-0.136506451348664 1
0.242022716131245 1
0.31174771633822 1
0.428564504036924 0
-0.000520647722919119 1
-0.318991387920581 1
0.426914987356134 0
0.264925307395842 1
0.478822747432943 1
0.309363142099903 1
-0.123812634441427 1
0.119675817640061 1
0.107204743669241 1
0.188227992685699 1
-0.192336745288909 1
-0.209045008651007 1
0.225558170563619 1
-0.216170387185881 1
0.286604143719463 1
-0.105842968292996 1
-0.248081771239566 1
-0.545936090272323 0
-0.178499682692944 1
0.364667223059749 1
0.333650656275576 1
0.028103129944075 1
-0.166470386256052 1
0.0395904924193966 1
0.603223342291876 0
0.303541440933113 1
0.325446601405943 1
-0.582320409749937 0
-0.103153777493714 1
0.0803801118313726 1
-0.0792966659464773 1
-0.0406533075234543 1
-0.12397172967498 1
-0.273844738521237 1
-0.105079630051381 1
-0.242585140879737 1
0.0219605448319191 1
0.0660908898848016 1
0.331121648428105 1
-0.127428145717547 1
-0.264659253366797 1
-0.0267435360780775 1
-0.0300869717996405 1
0.405545905608441 1
-0.0122041220084321 1
0.529796330600259 0
0.0312668396011106 1
-0.141190408690394 1
0.112854986413022 1
0.228533932500244 1
0.263503448216996 1
-0.108189954209617 1
0.0690805574122783 1
0.401625856826142 1
0.388796560877708 1
-0.104129747325831 1
0.0169288229597187 1
0.10479343977119 1
0.0845947607952314 1
0.107470665840473 1
-0.0916883951991086 1
-0.196979625687863 1
0.417740484031456 1
-0.259898645626713 1
0.181870149253865 1
0.36905055233546 1
0.0262203439674488 1
-0.123886660862583 1
0.748642809687429 0
0.0356690703670606 1
0.308310408240137 1
-0.209310288287181 1
-0.13827254361994 1
0.149609431734762 1
-0.171591453827647 1
-0.0786366745669088 1
-0.0211856069296624 1
-0.44990632913053 0
-0.168723566009128 1
-0.45440078746897 0
-0.131779478563746 1
0.285240414976766 1
0.160697946743017 1
0.433198916652323 0
0.162787746253891 1
-0.143491529802966 1
-0.251153964358443 1
0.105446001254155 1
-0.272200108689407 1
-0.114830169412875 1
-0.701478666169014 0
0.136980639534735 1
0.279282350166947 1
0.0881981235009142 1
0.493460320307986 1
-0.547042047249228 0
-0.0917849226241261 1
-0.137023810185064 1
0.0148709352402284 1
0.0396253303700623 1
0.382680328535752 1
-0.0180435152795165 1
-0.0280406654039792 1
-0.161087442262804 1
0.0470518329094188 1
-0.401923493556198 1
0.0660969282971606 1
-0.110691310517718 1
-0.133032926537566 1
-0.179635189995491 1
0.0196413266153482 1
-0.289948557716184 1
0.0390384346684206 1
0.277327003425523 1
-0.00392746974851081 1
-0.317121537540467 1
0.0111386456114799 1
-0.537422371167222 0
-0.0400833057945289 1
-0.656147852840005 0
-0.0717893146725494 1
0.48482557357001 1
0.10889907817733 1
-0.0229431109123427 1
-0.135325996607231 1
0.0941783394842093 1
-0.0109852661827988 1
0.128300698283501 1
0.156831422590654 1
0.168819631740024 1
-0.164031142615646 1
0.0636336724374547 1
0.338181253556818 1
0.0974319160097296 1
0.101181140135536 1
0.0529204315683095 1
-0.0150476050943157 1
-0.273500674772737 1
-0.0322657782988111 1
-0.113364314872109 1
-0.0181271820980619 1
-0.0476859779665217 1
0.29703046301492 1
-0.333130887632206 1
-0.115965026862254 1
0.240810028564404 1
0.269046366478954 1
0.380853411104571 1
0.036790012128178 1
-0.32523816655701 1
-0.0713303809025274 1
0.0485963038155464 1
0.2369590865087 1
0.630883344808697 0
-0.515045008329814 1
-0.157096735566749 1
0.152865036630153 1
0.37407619111856 1
0.115672700467143 1
0.379224651398363 1
0.05559972444996 1
0.39051074518176 0
-0.308187025676803 1
-0.321594819386949 1
-0.145505378816706 1
0.123649237723834 1
0.177027158630691 1
-0.1275661976691 1
-0.498630010716553 0
0.0198413127240803 1
0.0363035065142292 1
0.144233459062468 1
0.228214302575041 1
0.0554731931250371 1
-0.264110771974417 1
0.657828945870792 0
0.272433462786653 1
-0.405448371014202 1
-0.119797212787605 1
0.134478796871402 1
0.258880880624995 1
-0.210871704044889 1
0.0482766773962628 1
-0.0182788824626722 1
0.393982979558878 1
0.266750944691953 1
-0.0710970888051428 1
-0.129976018572749 1
0.231286299854814 1
-0.309327591131675 1
-0.149386001823804 1
0.0462964111476175 1
0.463805763178643 0
-0.0090440084965672 1
0.103526009728567 1
0.326251031211668 1
-0.331890900236028 1
-0.0225447263891187 1
-0.19074535134807 1
0.603040358719712 0
-0.247876845962035 1
-0.155453615527624 1
0.0117086870008983 1
-0.173949825567736 1
0.273762877983387 1
0.191477071120916 1
-0.100187172148493 1
0.463861080179981 1
-0.150430929459466 1
0.318582317890876 1
0.0784109259897725 1
-0.398449815620134 0
-0.132637494189212 1
0.121299834410659 1
-0.145370364028483 1
-0.026755504967695 1
-0.120885410620444 1
0.335900484212679 1
-0.114802001274427 1
0.269760819934814 1
0.114056380921668 1
-0.315528929244518 1
-0.467497020553113 1
0.304838668591553 1
-0.30331254557172 1
0.189950358411161 1
-0.22739504659869 1
-0.346402218011692 1
-0.0768824391843191 1
-0.237388721389281 1
0.259425319766625 1
-0.114793173330611 1
-0.117649596602786 1
-0.0263903830331059 1
0.161573646418253 1
0.133933725455631 1
-0.0952608476240861 1
0.186878742625262 1
0.260949427307648 1
-0.277421801738595 1
-0.0932177610081708 1
0.0516120932304946 1
-0.177009981060162 1
-0.0290312774663282 1
-0.271138360001447 1
-0.292242701290988 1
0.00384077166219024 1
0.0380915158186432 1
0.158208475788983 1
0.222978794635005 1
-0.117754835825016 1
-0.222399560182509 1
-0.119783610288091 1
-0.319183445707515 1
-0.295225274496046 1
-0.116351957195112 1
0.308212445590829 1
0.0754302814201155 1
-0.442009420201455 1
-0.0847748076618566 1
0.386149213067708 1
0.089261751524991 1
-0.0120433275294609 1
-0.118533351465864 1
-0.0984227104182117 1
0.129800843027759 1
0.00229882058721429 1
0.142987126268561 1
-0.106285100391489 1
0.362067773980474 1
0.124753962804484 1
0.51759003066298 0
0.418926775091697 1
0.143221809225378 1
0.0114336054264295 1
-0.312980078385879 1
-0.452060993508745 1
0.146934229311493 1
0.191048726560908 1
0.415142762627744 1
-0.367812230787566 1
-0.324567611671343 1
0.0229150751873573 1
-0.0395646013518917 1
-0.0747737243030648 1
-0.441023739771694 1
0.0727946884313925 1
0.140302743803326 1
0.0923496580699033 1
0.132804109401282 1
0.636349815063474 0
-0.0390656162396355 1
-0.147089686247714 1
0.102718179528644 1
0.215476100479885 1
-0.0328950040633584 1
-0.0109668142681713 1
-0.0484905910293575 1
0.26759254225415 1
-0.0832067660625471 1
0.0891096857607897 1
0.222772902173074 1
-0.201458086113497 1
-0.445990465874704 1
-0.265911519020108 1
0.133120118512266 1
-0.357485597785456 1
-0.196076796936629 1
0.0241240082641148 1
-0.272563287749554 1
0.142274335129226 1
-0.0320016984671238 1
-0.196801789552576 1
0.0769293052776994 1
-0.120358159118083 1
-0.118508694727377 1
0.18322959983943 1
-0.053506694108862 1
0.364155686688457 1
-0.497586044954514 0
0.0119755673372128 1
0.0813028562222587 1
0.175059140046282 1
0.071091522747141 1
0.16427863328823 1
-0.271254240307269 1
0.0777447306501449 1
0.25159997709075 1
0.122554843672229 1
-0.233170101011992 1
0.0594530170005663 1
-0.0226656447495931 1
0.182334353128155 1
0.5030647387498 0
0.343508319865485 1
-0.0330885669166738 1
-0.0518394134624179 1
-0.110874122058148 1
0.328606976263823 1
-0.179847847802698 1
-0.0319297288627438 1
-0.0357304261644472 1
-0.218430491136181 1
0.825656341814318 0
0.0912954478025615 1
0.151232633890656 1
0.512231398269759 1
-0.145562183033842 1
0.268236257437913 1
0.0138244776726949 1
-0.0669753838971698 1
0.0262721233392705 1
-0.202180919223833 1
0.155667570002894 1
-0.327083239623893 1
-0.0450646636792745 1
0.17314066367977 1
0.247150317693468 1
0.373831206836325 1
-0.190084605507035 1
-0.576521108557417 0
-0.164017167040961 1
0.262220352204432 1
-0.0449250889537065 1
-0.0574184620701943 1
-0.00914322562627863 1
0.119382903343333 1
-0.0603252483088111 1
0.23451800161187 1
-0.420019730527694 1
0.0386595797047525 1
-0.286520960062507 1
-0.0999125316907366 1
-0.153981208377855 1
0.261784914129194 1
-0.384598997045921 1
0.188094066234001 1
0.262746933489576 1
-0.159854754165871 1
0.151045461135967 1
-0.106069249145945 1
-0.0022783690954802 1
-0.206737336752593 1
0.138514433680482 1
-0.33581976604378 1
0.618649240137135 0
0.0195925848717137 1
-0.083359847980957 1
-0.190354828084552 1
0.0773922701030466 1
0.042563716358341 1
-0.1326310238507 1
-0.060122784644012 1
0.150157372781473 1
0.228021838495116 1
0.325892812149117 1
-0.381446434097077 0
0.381283839607505 1
0.184577737021212 1
0.281989707264444 1
0.234432179833258 1
0.0921155139682957 1
-0.0467946245844633 1
0.162801108265941 1
0.271267562871556 1
-0.0361715576571368 1
0.292924118241203 1
-0.371895007866904 1
0.242340764081504 1
-0.568006229133641 0
0.0901048492206335 1
-0.295279108276963 1
0.305770965640826 1
0.175815013866058 1
0.406669591961235 0
-0.158968916383092 1
0.331746534499503 1
-0.10942800180251 1
-0.250442891874098 1
-0.497868926418925 0
-0.0463133452721283 1
-0.0130857050281701 1
-0.0141544673355239 1
0.327601737370983 1
-0.251380915097647 1
-0.0782790570169979 1
-0.119875978295802 1
0.110013453474084 1
-0.00476968368307672 1
0.158529195343399 1
0.177959773922701 1
-0.163716259008475 1
0.255337846912779 1
-0.0986595855486999 1
0.18230748575525 1
-0.148975735890213 1
-0.210872903409799 1
0.0527312378707348 1
0.259505636803819 1
0.640068433355937 0
-0.0265627470636631 1
-0.363681680680233 1
0.100720169493896 1
-0.0808744287639672 1
-0.247793098640157 1
-0.111844957543202 1
-0.335366337576758 1
-0.372400171573098 1
0.164510748936257 1
0.213318368388887 1
0.18444721255658 1
0.593755022341454 0
0.0446842970401562 1
0.260196999606313 1
-0.018623802976756 1
-0.251679362110285 1
0.117550210785037 1
-0.0809638377578632 1
0.0338380219724741 1
-0.394561370953994 1
-0.119970253806057 1
0.0576331164938122 1
0.0130568482186538 1
0.434026043474382 0
-0.339253632079896 1
-0.179179261942154 1
0.139943252427286 1
0.187137554898241 1
0.237281532348812 1
-0.124320610348481 1
-0.103916766273556 1
-0.130430950184336 1
-0.235467266395941 1
-0.0391724138178872 1
0.163341427739229 1
-0.164485431732535 1
-0.0942880137100482 1
-0.0236294091584995 1
-0.0870440919876089 1
0.454477091675022 1
-0.158820111873993 1
-0.0682813737193885 1
0.152801249861737 1
-0.074275229399812 1
0.0613470615841906 1
-0.307007104568206 1
-0.0549460005306694 1
0.0536013396676189 1
-0.105235324153653 1
-0.548147898783576 1
0.269682354723833 1
-0.0721561348609932 1
-0.0144579933659446 1
-0.0509936671330165 1
0.539376356590164 1
-0.0663735867622531 1
0.357324621327831 0
-0.00421271255475215 1
-0.164741920601591 1
-0.231301912418152 1
0.438683434862721 1
-0.148213648807478 1
0.153632612996675 1
0.712650818465991 0
-0.178821854061497 1
0.215289172713263 1
0.0159283130991924 1
-0.189904889893469 1
0.0633614186277267 1
-0.167997916547373 1
-0.0394157012356327 1
0.360837098542261 1
0.150324382222774 1
0.246353056003747 1
-0.297424070076872 1
-0.262687889826729 1
0.226966132899237 1
-0.19191313406026 1
-0.352040755589678 1
-0.636606625488708 0
0.231039370871696 1
0.0887584044583898 1
-0.100196341460518 1
-0.14986730914853 1
0.108328106680547 1
-0.28626223305239 1
-0.0448630753449614 1
0.000469867612982407 1
0.184582510311964 1
0.145062017286945 1
0.0526189963628374 1
0.171226551741003 1
-0.166592667266954 1
-0.0881633420242542 1
0.0763002965375206 1
-0.329177797803429 1
0.0512122158729789 1
-0.420764114624551 0
0.00629017525519078 1
-0.228908543899255 1
-0.207777801984081 1
0.224428230738002 1
0.20623828152456 1
-0.0892529349863619 1
0.0574766940801554 1
-0.168067313650443 1
-0.32053272262741 1
-0.407157389415388 0
-0.397277086190051 1
-0.506406052444275 1
0.189448382999659 1
-0.0401341732872639 1
0.234631008084826 1
0.461659513423163 1
0.0112591871413177 1
0.262831238414249 1
0.437646079699081 0
-0.403582832799271 1
0.0785529692177187 1
-0.327401302805335 0
-0.20932118463298 1
0.280656670701641 1
-0.0816755418657155 1
0.0870063567737192 1
-0.251200924442581 1
-0.0193676942042019 1
-0.06821740943998 1
-0.184020187430691 1
-0.0807208347451163 1
-0.0427653581811763 1
0.269370140661827 1
0.0387912816759799 1
0.397539776606677 1
0.420344840112217 0
0.024730847931822 1
-0.538660621663252 1
0.413442356249106 1
-0.138355857476138 1
0.0430188552075918 1
0.277537338255805 1
-0.10078963558719 1
0.52006121064287 0
-0.117266929923172 1
-0.371989041954582 1
-0.330566393115907 1
0.220361215346602 1
0.177675451294581 1
-0.518001656099059 1
0.102320914739501 1
0.134827753174313 1
-0.417754500527244 0
0.0539414541974561 1
-0.796464824381846 0
-0.123394914628097 1
-0.347505643487457 1
0.161039227878752 1
0.2070186580535 1
0.0479165891281603 1
-0.0660871021238925 1
-0.612614331519309 0
0.5694581388948 0
0.108762884769009 1
-0.000266454815530554 1
0.165363722498921 1
-0.235464770335922 1
0.0409292958220307 1
0.54955198542582 1
0.0096722704936926 1
-0.524782751261387 0
0.00811914477222345 1
-0.364003410817019 1
0.2179490903653 1
0.194444718505676 1
0.0823194014040819 1
0.31668848683152 1
0.356479267182278 1
0.211958528258385 1
0.109263238901054 1
0.28440451372593 1
0.517346258184601 0
-0.0288152997331981 1
0.00602177970681175 1
-0.165367993195149 1
0.091215347578673 1
0.0133983467637852 1
0.192516631542168 1
-0.00960405043699045 1
-0.0925568013836597 1
0.13832254088615 1
-0.356832898848283 1
-0.395090073360705 1
-0.0961103922253044 1
0.139885429226224 1
0.00528133076433144 1
-0.400464149439134 1
-0.128392293112427 1
0.117451046867838 1
0.0432794674299999 1
-0.43777393836304 1
-0.336691476636648 1
0.122744572358534 1
0.128466682583848 1
-0.363736942962084 1
-0.373850989410833 1
-0.126835870544343 1
0.0491777395672967 1
-0.012591695601879 1
0.354295205132407 1
-0.002938128789471 1
-0.177211889362075 1
-0.163955889872831 1
0.0890979715478525 1
-0.174219244615326 1
-0.189216265337716 1
0.403022501524601 1
0.0916229786929458 1
-0.151283934634158 1
0.422293747153506 1
-0.175706259303752 1
-0.425515443320767 0
-0.268183256304307 1
-0.0273589745708692 1
0.116429493183231 1
0.0373890824712461 1
-0.128829758077797 1
0.00101041863002195 1
0.237218080319292 1
-0.135819056019473 1
-0.127585801762737 1
-0.0238740109377888 1
-0.122152242380932 1
-0.280603954548205 1
-0.10057211977403 1
0.291172575518782 1
-0.117050117302035 1
-0.266794406123197 1
0.0387427532486811 1
-0.409418209915961 0
0.0890507679413698 1
-0.410908212762043 1
-0.0739840460971508 1
0.343346504663483 1
0.0950670984413893 1
-0.200011178247399 1
0.224578042786366 1
-0.148950840593975 1
-0.059364589460041 1
0.385452589183933 1
-0.379187064419189 1
-0.0705231871699106 1
-0.217568560928235 1
0.480421306183489 0
0.368568389885109 1
-0.241495379105899 1
-0.369889714367397 1
0.0986576675319199 1
0.0505007694082692 1
0.135707833800976 1
-0.310410024600849 1
-0.394228122570662 1
0.110018080997627 1
0.339176836817319 1
0.384427368644476 1
0.465327958525029 1
-0.399675652794866 1
-0.0508206280466927 1
0.291518574098569 1
-0.216611922980582 1
0.21018975989737 1
0.222112457683956 1
-0.0550343719247111 1
0.172366205078921 1
-0.115808561091924 1
0.0296691420862797 1
0.341503359614276 1
-0.217715621512018 1
-0.057556090263414 1
0.00637634374884367 1
0.0177048549309744 1
-0.0630094277188489 1
-0.0191421299167689 1
-0.202994431119783 1
-0.141138832885074 1
0.200655268898219 1
0.0922034589630005 1
0.24283784515707 1
0.0594321438172192 1
0.273219765620611 1
-0.170519909912322 1
0.348842435061763 0
-0.124079420894955 1
0.443195699976641 1
0.0323091903926849 1
0.550950831211124 0
-0.0517462593620158 1
0.792469935459604 0
0.375096479599628 1
0.219815849823341 1
0.0646275866174643 1
-0.173771678198265 1
0.510245420002852 0
0.362697327246428 1
0.251798688161406 1
0.110193538430921 1
-0.114621988648931 1
-0.117657312860528 1
0.0366460411465487 1
0.342162830614102 1
0.598414386135087 0
0.338527116718056 1
0.218646986384184 1
-0.107810982592967 1
-0.0315367060796731 1
0.488912500675402 0
-0.224968559971005 1
0.164863780346276 1
0.315374167692217 1
-0.0809827129844636 1
0.180119302833974 1
-0.260527872067905 1
-0.190615814606692 1
0.0277417128415299 1
0.259715066809068 1
-0.69537090100394 0
-0.33487324986017 1
-0.147735167147196 1
-0.0331805601675177 1
0.148577835779638 1
-0.0771242553673467 1
0.0437307990386709 1
0.06745792969647 1
-0.27979560729284 1
-0.0312305676316886 1
0.111372962989014 1
0.0252937460029367 1
-0.229475778509606 1
0.138273840690082 1
-0.247438891607264 1
0.147463107449212 1
0.334484210091124 1
0.576296165588495 0
-0.0849301066696174 1
-0.219904815082572 1
-0.113077747292047 1
-0.219341638989865 1
-0.0146894106400835 1
0.00693676244337135 1
0.0575523466555743 1
0.131389715231605 1
-0.654889834640424 0
-0.219869916953986 1
-0.175232855555753 1
-0.429619290908614 1
-0.447719321155617 1
-0.259454425441172 1
-0.0143630164084034 1
0.054215097915035 1
0.196853920366804 1
0.153638723901185 1
0.0776639991984447 1
0.273847264913061 1
0.0921379536876381 1
0.247499466736861 1
-0.234463591436371 1
-0.259201197193888 1
-0.0311820168130163 1
-0.171235199796317 1
0.30589293656481 1
-0.137902567131691 1
-0.0778978169559291 1
-0.287532663242021 1
0.215212998220584 1
0.18509199318862 1
-0.180315582327304 1
0.192043956853266 1
0.106055066739334 1
0.423129544617626 1
0.00395195234442358 1
-0.128604507093354 1
0.202503040165619 1
0.00108043878240857 1
-0.0991494460278966 1
0.236726013655974 1
0.110116703627659 1
-0.313305627987447 1
0.0826696586433196 1
-0.420851776653588 1
-0.028504917055139 1
0.331605379444008 1
0.335616122724851 1
0.303819321020327 1
0.0250785855399716 1
-0.0175523543235475 1
-0.375533009588912 1
-0.258348505885902 1
-0.471682874617036 0
0.0512608891265571 1
0.160446989323997 1
-0.112141357070774 1
-0.0891948335484849 1
0.255841771210433 1
0.122809794352262 1
-0.313865215751773 1
-0.306038709201033 1
-0.204320635200537 1
0.602629607880331 0
-0.270226459830181 1
-0.23770961872105 1
-0.0843287791613384 1
0.053590190499071 1
0.180507437673431 1
0.117640470043759 1
-0.38072164025299 1
0.376304831747849 0
-0.189556911927548 1
-0.216537638048777 1
0.0796866618269272 1
-0.346270364735384 1
0.151713073223126 1
-0.0308597627529397 1
-0.0868781556350181 1
0.131188023746215 1
0.202158733154838 1
0.309937401542806 1
-0.0187096657932998 1
-0.277526300593533 1
0.0265025927396448 1
0.308336676409758 1
0.515671232205543 1
-0.414211362401632 1
-0.230395676684913 1
0.137509493897149 1
-0.203964335666139 1
0.0136941180330144 1
-0.0785707789833366 1
0.0705598018593385 1
0.42794758076012 1
0.0734907413468139 1
-0.0532204224668093 1
-0.0459680173337543 1
0.565786018234932 0
0.0960438493046321 1
-0.389688848845748 1
-0.276791772219755 1
0.0167880590455589 1
0.439864996183457 1
-0.0902424612917672 1
0.0230893695040859 1
-0.190646148720296 1
0.0705252705798724 1
-0.38651057804722 1
-0.120503482927312 1
-0.170135464296762 1
-0.278364403283986 1
0.286303147544462 1
-0.233443134381286 1
0.408946025277403 1
0.00218767986780009 1
-0.0873113825435772 1
0.187102639631101 1
0.0634274677010725 1
0.0549218498002412 1
-0.0201431490527908 1
0.0187395413962738 1
0.0529558969341866 1
-0.210935534642173 1
0.201933752886067 1
0.333529501850299 1
0.444792658693966 0
0.214144815758535 1
0.311945812139166 1
0.0770680766443982 1
-0.129746027954016 1
-0.0568709101696126 1
0.37949295865066 1
0.448833833988701 1
0.0875829098135069 1
-0.236161003434486 1
-0.186388101952245 1
-0.312946717874431 1
-0.118898076845959 1
0.0269640888533813 1
-0.261444350186464 1
-0.233143918733826 1
0.153808040454679 1
0.396056214743151 1
0.0922676018172473 1
0.104169911606351 1
0.328264559453529 1
0.0885913195612017 1
0.285646144932144 1
0.588043868080257 0
0.486074409355599 1
0.160405477485282 1
0.00289773272724197 1
-0.393385484474437 1
0.373050807882197 1
0.0265730380020862 1
-0.124643748945031 1
-0.179459886972405 1
-0.466954675225157 1
-0.099973797896254 1
0.240223532657042 1
-0.150593946279677 1
-0.224351476716595 1
0.0388636119293593 1
-0.137621189727416 1
-0.0371698366151867 1
-0.181712784925349 1
0.124241019774144 1
0.11444742665917 1
0.0654517554406576 1
0.0297569841863022 1
-0.249899413202345 1
-0.27166164503985 1
0.131721265625074 1
0.300843686756725 1
-0.182621052410292 1
0.486289657832198 0
-0.290542886365668 1
0.0306223560718695 1
-0.38117715686945 1
-0.0958745772861182 1
-0.316928105193169 1
-0.0844241876651607 1
-0.0766198037384046 1
-0.187615553454078 1
-0.256813133137845 1
-0.0495644391365081 1
0.221036919889608 1
-0.200992661215575 1
0.284915381687292 1
0.0938868089552803 1
-0.472084390488663 1
0.283770046087859 1
0.372989933285623 1
-0.154798973327043 1
-0.285464237513675 1
-0.217379537042842 1
-0.163152566823676 1
0.0140918375700751 1
0.139238191855468 1
0.107391337673469 1
-0.056569347859985 1
-0.145172985810845 1
0.658146709423278 0
-0.165376437341636 1
0.103591940997823 1
0.47944439774686 0
-0.292382437450183 1
-0.261662022135376 1
-0.208589724614603 1
0.187718474284975 1
0.408538491038795 1
0.00207270079786271 1
0.252928674617404 1
0.176282359765706 1
-0.00209136752135244 1
0.0718713982206491 1
0.0207817729627629 1
-0.447870252282298 0
-0.309401736337054 1
0.0181801262996105 1
0.0853510277184685 1
-0.202509819406026 1
0.129762162812308 1
-0.0686880527557102 1
-0.0943922536356288 1
-0.0276767637954977 1
0.115663513186535 1
-0.165366845934057 1
0.104334164877548 1
-0.533958259535328 0
-0.366304991717336 1
