# Supplementary material for: Bias caused by sampling error in meta-analysis with small sample sizes
Source: PLoS One. 2018 Sep 13;13(9):e0204056. doi: 10.1371/journal.pone.0204056 (PMC6136825; doi:10.1371/journal.pone.0204056)
Supplement: S3 File — (ZIP) [file pone.0204056.s003.zip › results N = 20 delta = 0 tau = 0.5 sz = 30-50.txt]

"dl.delta" "dl.cp"
-0.12602487039239 1
-0.448471211782812 0
-0.078407392795273 1
0.117514300442106 1
-0.263966423038132 1
0.417103180792769 0
0.121022183810172 1
-0.306783099165375 1
-0.450184333033712 1
0.362425438524362 0
-0.108162328507312 1
0.144716340364389 1
0.250838954441027 1
0.26882603982547 1
0.417490716425188 1
0.224516112770898 1
-0.186731842318178 1
-0.189354040901037 1
-0.254807483313406 1
-0.0336657162774734 1
-0.102363700493203 1
0.133346162470119 1
0.277046690434604 1
-0.120860038253928 1
0.00864412533453737 1
0.398317011171238 0
-0.0899332159039323 1
-0.114808451463393 1
0.00147169167387332 1
-0.268149461718964 1
0.0518498963894486 1
-0.0407373151816258 1
0.12590306208501 1
0.299270717212923 1
-0.0455784038843667 1
-0.319260189376796 0
-0.271309503216174 1
0.156806631489354 1
0.375866120732999 1
-0.0377206669460681 1
0.125186285507936 1
-0.505846754110548 0
0.191011294237954 1
0.200519866519267 1
0.0403165446095649 1
-0.0402088772712711 1
0.232466347686028 1
0.252718937702121 1
0.0471209116103125 1
0.146571315374854 1
-0.0234636660646462 1
0.176263901164443 1
-0.542120290249685 0
0.0691763270044582 1
-0.0953268286400188 1
0.312781936321207 1
-0.33803431184152 1
0.078579329182503 1
0.0605587930656471 1
-0.135137414061148 1
0.0387123510409471 1
-0.0716466344536769 1
0.254130093002736 1
-0.403566359045852 1
0.00570065061971048 1
0.301387515757054 1
0.246715873274586 1
0.251093482260555 1
-0.511142875705553 0
0.164715588080957 1
-0.354701273263138 1
0.20086637663815 1
0.000812038840295888 1
-0.174388534234824 1
0.260606738008171 1
-0.277529253740282 1
-0.302056472616262 1
0.146622771821775 1
-0.0515400104408417 1
-0.360866837113798 0
0.241423153968018 1
-0.0842616852333718 1
0.12589566197482 1
0.334780889032776 1
-0.186170847576158 1
-0.124867282668681 1
-0.288789792439031 1
0.0136613616063729 1
0.027120773254087 1
0.140720008081573 1
0.0978010667086351 1
0.313646335306986 1
-0.202596474564488 1
0.179676180466411 1
0.124949143330275 1
0.189720227085858 1
0.116177666303043 1
-0.0549775038707634 1
0.179742940559435 1
-0.184786013886545 1
0.312524565251626 1
-0.0503239913564628 1
-0.0862584762399349 1
0.205119365319225 1
0.0509985493340874 1
-0.0599273684849565 1
-0.0804990994529615 1
-0.105470487024207 1
-0.337502515807209 1
-0.116187713545721 1
-0.0369345917140001 1
0.0548811781173269 1
0.219361830745466 1
-0.102629159438308 1
-0.0748328588045055 1
0.21617325033854 1
-0.232419331493895 1
-0.0742782037733183 1
-0.114739130206942 1
0.00523321729784717 1
-0.191035161872581 1
0.16740244053348 1
-0.0690780288328355 1
-0.0610474552657199 1
-0.273188998133907 0
0.193170472577278 1
-0.0383440899165088 1
-0.361678226442863 1
0.0470208552940793 1
-0.244157660682676 1
-0.349538078852061 0
0.477029329506897 0
-0.201449445882427 1
0.0575915974645196 1
-0.0848168283705765 1
-0.491985212208791 0
0.0978363787096762 1
-0.0642786828656597 1
0.216609204917549 1
0.357452359950959 1
-0.0289837898841708 1
0.389104652076095 1
-0.172023957638023 1
0.469455037107248 0
0.448911340205775 0
0.0292310132065129 1
-0.136668402707441 1
0.00455787209387762 1
-0.099392655783377 1
-0.13081826181697 1
0.0345509057008358 1
0.272317459051451 1
0.111282228198403 1
0.0421602802733826 1
0.0720495815172451 1
-0.128933377189472 1
0.0182506662808846 1
-0.0332573651375169 1
-0.317400629939884 1
-0.0229216822067342 1
-0.144733112651175 1
-0.181416417725393 1
-0.130536993044151 1
0.333380484520649 1
-0.0210800125161209 1
-0.147442112695459 1
0.754785105523339 0
0.339461589737121 1
0.386927489415656 1
-0.0608666194711769 1
-0.187211660909273 1
-0.434371183352077 1
0.156461355569132 1
0.0911378272156344 1
0.305109789587666 0
0.0939707396109219 1
-0.439965642324612 1
-0.380343512254453 0
0.187011698149273 1
-0.418429947561437 1
-0.189717057364542 1
-0.114929877541109 1
0.195015017864206 1
0.0947157040079838 1
-0.122427564272854 1
0.107162850040123 1
0.228075275953228 1
-0.17582870691882 1
0.0392884754251709 1
0.178268437533513 1
0.115459775016066 1
0.0607604718065137 1
-0.246471639939819 1
0.319866580018437 0
0.342942777129252 1
-0.346847612684255 1
-0.349569128197777 1
-0.292603418633155 1
0.333179324676623 1
0.0814378491660267 1
0.0342463535500224 1
-0.513271982115262 0
0.333375241418029 1
-0.216459305568651 1
-0.109626109259727 1
-0.267407062907009 1
-0.467368454386075 0
0.325401507854871 0
0.187024714473491 1
-0.00983247566194856 1
0.196017546895377 1
0.637737855641342 0
0.0502873329769652 1
0.0134447652779814 1
0.0637961627999991 1
-0.197181514251632 1
0.13433602702447 1
0.435975890204817 0
-0.17316252866815 1
0.379969887378629 1
-0.181302134020158 1
0.113822302302874 1
-0.0331284885704257 1
0.29691719522987 1
0.0503540851650797 1
-0.114142839131135 1
0.216162055247017 1
-0.106893115617908 1
-0.00997900425093317 1
0.155700531866629 1
0.105504426980416 1
-0.241956704089314 1
0.162457924276892 1
0.22567131882671 1
0.17472392793768 1
-0.0439307561228672 1
-0.245563225560805 1
0.289594099435834 1
0.390898492593133 1
-0.173609682752845 1
-0.280000626901852 1
-0.186315821472903 1
0.167003702362563 1
-0.348052048670837 1
-0.43680563746523 1
-0.0731853349066527 1
-0.0631211583379422 1
0.251024366159271 1
0.0506206572045912 1
-0.0600233973841799 1
-0.0398526417369127 1
0.160847787798349 1
-0.162570066123464 1
0.0492118215191936 1
-0.0680065230438193 1
0.00270448260156844 1
-0.150434530350211 1
0.209254768881289 1
0.426422505208662 1
-0.00565443990795814 1
-0.217558765511436 1
-0.0413356362616189 1
0.192995478470091 1
-0.112100507522966 1
0.0174023821759756 1
-0.260431896953072 1
0.0459171328913695 1
-0.0199564944047219 1
-0.294073805533452 1
-0.00435963543720863 1
0.0118840233139376 1
-0.121816088524912 1
0.00485268641474658 1
0.14041935498546 1
-0.0396831360195499 1
0.282296433750321 1
0.1532187923887 1
-0.376414172325942 0
-0.00258095750025793 1
0.323492757917928 1
-0.0954642360535725 1
0.121426612701724 1
0.189730204765221 1
-0.0383549746902251 1
-0.180578149269713 1
0.218906679764207 1
-0.00789911519633848 1
0.304132371706806 1
-0.281125292313255 1
-0.0226392045017689 1
0.317937874682364 1
0.160386741249334 1
0.0874746939523035 1
0.0819218268768377 1
0.125480758658201 1
-0.0497291553909663 1
0.18572884476513 1
-0.0302005886565321 1
0.200097714960625 1
-0.00358203751205467 1
0.260827273563268 1
0.16425068016594 1
-0.0191448941090175 1
-0.118208592833682 1
-0.24472149952236 1
0.294649698626268 1
-0.0792673998797593 1
0.133832873824809 1
-0.359694779874967 1
-0.123512914726419 1
-0.219670923310829 1
0.210634561750429 1
0.154373972082039 1
-0.0243994622078184 1
0.0124536537770913 1
-0.0923429696578174 1
-0.094918073227656 1
0.25921821680619 1
-0.489790678984157 0
0.0251209549052697 1
-0.0325142708244769 1
-0.346582526627944 1
0.281396216596402 1
0.337269236204506 1
0.0809787610104735 1
0.168978104877333 1
0.128057740102839 1
0.0693073951720487 1
-0.210558412289451 1
0.00864640125665379 1
-0.0467235684566447 1
-0.0264053180691672 1
0.0206051476301017 1
0.467677277752652 0
-0.160733384428239 1
0.114077760738081 1
0.0229420304688046 1
0.0473641652808308 1
0.370569978249882 1
0.175407348923265 1
0.189064542865736 1
0.31191224796518 1
-0.203977633963743 1
-0.0999850294800312 1
0.199541557288069 1
0.275809435322467 1
-0.00747274678445935 1
-0.554711539306749 0
-0.0909188904910415 1
0.291120890081142 1
0.504678545948933 0
-0.218074055274659 1
-0.05810095354514 1
-0.160403598787387 1
-0.269953986206292 1
-0.343353886072369 0
-0.188803068966984 1
0.126694079638073 1
0.0157217107562099 1
-0.2492547726296 1
-0.0643528874911546 1
0.552170978078408 1
0.0652243078113015 1
-0.267740467175321 1
-0.0566325959160228 1
-0.159094709245925 1
-0.0921771704790954 1
0.198802106634157 1
0.0434569887581711 1
-0.150313572698176 1
-0.387784383623256 1
0.00827398174998486 1
0.566378132873938 0
0.269379343197285 1
0.529305965802486 0
0.150403988820783 1
0.0763323963215557 1
-0.0632027006386033 1
0.143039674638799 1
0.249382295792241 1
0.0194888027990704 1
0.183825327741623 1
0.150857463382279 1
-0.104431281082471 1
-0.0542527531758159 1
-0.463062397141573 1
-0.22575714311048 1
0.010535394493696 1
-0.436376066680291 0
-0.148464105186502 1
-0.256230456990395 1
0.267181946985393 1
0.224701120238041 1
-0.256708959582512 1
0.280293948802797 1
-0.125804054068074 1
0.0697234542662946 1
0.0520555042092342 1
0.284516043903218 1
-0.264401515699783 1
0.0805037878883944 1
-0.434766093943847 0
0.118111775577216 1
-0.263448439228152 1
-0.113061494501105 1
0.0505519552196028 1
-0.10006734668422 1
0.265838013243333 1
-0.0945520563296106 1
0.421941657410867 1
0.524188649668231 0
-0.117599161195393 1
-0.280243212941483 1
-0.142189553624786 1
0.128531437869123 1
0.161717830442569 1
0.14686447269274 1
0.301442764497925 1
-0.0675204866920868 1
0.0559047108756032 1
-0.266986354035907 1
-0.109278437251246 1
0.0660335015017043 1
0.160357348518534 1
0.110871302752869 1
0.201092623205828 1
0.419896635663026 1
0.0687150658065949 1
0.0241780661953613 1
0.168086398161091 1
-0.226172270484497 1
-0.270851685517702 1
-0.29237741117882 1
0.296509046000929 1
-0.28574097015055 1
-0.314053308149644 1
-0.16868052656241 1
-0.224222463177479 1
-0.338414710241401 1
-0.179603653083083 1
-0.417291754687868 1
-0.105512595577843 1
-0.225478735999706 1
0.0547959378796993 1
0.286550943879119 1
-0.0707647803731106 1
-0.370654597129582 1
0.445277309968004 0
0.13394461450231 1
-0.244018886906356 1
-0.0530929032845659 1
-0.13025072557596 1
0.0908980069309393 1
-0.171968332224436 1
-0.0197152329023772 1
-0.182386413520486 1
-0.292097313038016 1
0.189729458222277 1
-0.252719642954633 1
0.13473564553889 1
-0.193344904325341 1
-0.0174611959498273 1
0.065171154928445 1
-0.022997431411023 1
0.161112240630111 1
0.227666401172546 1
0.0231250003002268 1
-0.213200822194782 1
-0.325752776234748 1
-0.209161526242278 1
-0.624552906276952 0
0.263523035425463 1
0.00466380553674426 1
-0.134608055516822 1
0.128571944270481 1
-0.0867962094307973 1
-0.043133606599312 1
-0.398460275891766 1
0.311934796627181 1
-0.0389224061785708 1
0.105156182380722 1
-0.0518215303234851 1
-0.157580010766479 1
-0.0473472695857147 1
-0.248561079120185 1
-0.240049983330215 1
-0.0244170876519644 1
0.0720570588396899 1
-0.243934998968829 1
-0.0203064279574334 1
0.0660670690164663 1
0.381804295237727 0
-0.142558995418017 1
-0.0692277870319372 1
-0.0521166715222839 1
0.0332652419246986 1
0.133204038471835 1
-0.108435213885586 1
-0.392846752249677 0
1.67212943834177e-05 1
-0.466478641776787 1
-0.0546047394200678 1
-0.236196088388442 1
0.0349443809830778 1
-0.0591159680435465 1
-0.0625404333527783 1
0.127080517380117 1
0.154016819427897 1
0.134494756014253 1
0.0333721377547807 1
-0.0999184840803124 1
-0.0933149221170396 1
-0.0752769834754854 1
0.104775452859726 1
0.0476314849674514 1
-0.00882857153044724 1
-0.0129313171757388 1
0.255920268358847 1
0.0994429885483024 1
0.0374762463363805 1
0.0437101866086336 1
0.0312314188726523 1
0.0785049921340757 1
8.96207774475216e-05 1
0.379602952197424 0
0.146437198675367 1
-0.157895534347216 1
-0.101459143075716 1
-0.323455988156879 1
0.25520536594031 1
-0.160076560829728 1
0.0312529570607536 1
0.0373901674271232 1
-0.249734542546351 1
-0.0229019055374742 1
-0.160042543462383 1
0.57131414499581 0
-0.385564954462589 1
-0.0195445682181954 1
-0.281245480438852 1
0.352701807047405 0
-0.0987256488027791 1
0.0921609218032362 1
-0.0718703924435069 1
-0.0723058455338156 1
-0.323001258787286 0
-0.23477331478259 1
-0.0732921724001111 1
-0.764908450642699 0
-0.0229329521565406 1
-0.202088090317093 1
-0.0659202272806617 1
0.280535985835712 1
0.458538944905147 0
-0.27620106574438 1
0.0128687119547893 1
0.520046156697731 0
-0.252190177744177 1
0.189218150177797 1
0.00738178785206469 1
0.15602553543696 1
0.0254226660878986 1
-0.0418106769873568 1
-0.253285184162992 1
0.291664216531317 1
0.0829903833026843 1
-0.108537635877814 1
0.0457678439861403 1
0.181131659685143 1
-0.0722389061082844 1
-0.224362913048129 1
-0.0276336693587396 1
-0.20261393884282 1
-0.170726763867693 1
0.355960661379269 1
-0.152490833731387 1
0.0408736655886799 1
-0.237828777840785 1
-0.197378886260735 1
0.297257788757985 1
-0.164390924808543 1
0.349483639386389 0
0.0577325084568816 1
0.507063389541219 0
-0.108589158492522 1
0.365894442795931 1
0.143408440547183 1
-0.42982697557473 0
-0.0837723035222475 1
0.09075866524295 1
0.182724757849732 1
0.212401233756315 1
-0.22784692404253 1
0.17217957284176 1
0.210704607820747 1
0.111925728434115 1
-0.0920180730983822 1
-0.169119776876357 1
0.275284718788996 1
-0.0207905117682619 1
-0.00484359715713217 1
0.00312755587114985 1
0.00807232688683726 1
-0.112302905269581 1
-0.225522051592482 1
0.0535506584702307 1
0.0575383933119374 1
-0.20894993451922 1
-0.165323372649518 1
-0.224037436896508 1
0.33547734858603 0
-0.148396819097203 1
0.290957295282596 1
-0.101720297255456 1
0.0628005799541386 1
-0.0786497000689247 1
-0.0277397693740716 1
0.190963839518093 1
0.00422231256550638 1
0.014145114370194 1
0.167554075308899 1
0.221793119627625 1
0.0205095983630488 1
0.00148314741936048 1
0.00913396054480169 1
0.064989439575213 1
-0.248860131235403 1
0.422572311180271 1
0.0769988282423908 1
0.0483579464625428 1
0.121539061582025 1
0.0679441237775216 1
0.143332523701568 1
-0.0891884520834382 1
0.450693229805376 0
-0.105809968787397 1
0.176383602439829 1
-0.0516039642091887 1
-0.159680849214176 1
-0.139942241225144 1
0.0663701254931661 1
0.0185906242486091 1
0.113897172305129 1
0.267302462463559 1
0.00188383097744396 1
-0.0750268488066256 1
0.184893746455316 1
0.345497957841149 1
-0.240771884171546 1
0.0154384312048214 1
0.172018713389441 1
-0.0423558427468779 1
-0.0310933915519519 1
0.0164103782694679 1
0.371149668322239 1
-0.140956687870361 1
-0.141221754572313 1
-0.0934182677167414 1
0.0735482334473544 1
-0.327634673340818 1
0.106801382660654 1
-0.201458300952264 1
0.364316878457824 1
-0.0611093352875595 1
0.35631234607406 1
-0.0260852439780678 1
0.00736472056543547 1
0.0251185696965503 1
-0.199180208968793 1
0.194656849583699 1
0.226234786470295 1
-0.285646933483979 1
-0.366889014791295 1
0.143412275755864 1
-0.222615206860319 1
0.0920735338261035 1
-0.250250568723799 1
0.0789718209577478 1
-0.251696809821182 1
0.33612550541601 1
-0.430967794275495 1
-0.25303639113313 1
-0.175414964217357 1
-0.18209042176149 1
-0.224949149542531 1
-0.0334530838113106 1
-0.0678098111597179 1
-0.0303613011956314 1
-0.0879022834862708 1
0.135810431816173 1
-0.148879677770506 1
0.279246129246684 1
-0.00206167752073009 1
-0.0568015293521562 1
0.249990373629391 1
-0.44243220430476 1
-0.133458118801075 1
0.0794557110084354 1
0.201627325521559 1
-0.0883452823422502 1
0.187346550403224 1
-0.0135033695225641 1
0.412997166308035 1
0.176278845788328 1
0.354137157657779 1
0.107045707486072 1
-0.377506559221987 1
0.176376342961306 1
0.64727872658469 0
-0.197763136300623 1
-0.0483729472539369 1
-0.315102725160153 1
0.268113022786638 1
-0.249795092479217 1
0.0477332970684225 1
-0.181826873718482 1
-0.28629929694407 1
0.0193867752991144 1
0.182077115778324 1
0.220400138862537 1
0.0986587858923614 1
-0.0837165152100966 1
-0.214262468313005 1
0.127178806103471 1
-0.209951418478486 1
0.29394231005229 1
-0.0836388609881342 1
0.311490431968421 1
-0.113192858755682 1
-0.0272792570561415 1
-0.362117600529647 1
-0.553984116243115 0
-0.483485304600963 0
-0.158292140425002 1
0.49932838781725 0
-0.328692103908032 0
0.383748235675241 1
-0.173074105333582 1
0.00575952943771837 1
-0.126310223988825 1
-0.0914331145965716 1
0.291467971960853 1
-0.456626254117284 0
-0.0313221209862614 1
-0.0335359353261521 1
-0.0826866764477247 1
-0.184081994581683 1
0.406985192130034 1
0.00593793971696293 1
-0.144940459711667 1
-0.0824598135087862 1
0.00351050959502834 1
-0.0549997141198739 1
0.0205043980151795 1
-0.25700820504608 1
-0.133157237364361 1
0.405365000217205 1
-0.0845486218394323 1
-0.386604065949232 0
-0.245561381530537 1
-0.322482810299754 1
0.0641440613568814 1
-0.161584495294393 1
0.00328181748301378 1
0.0600635605500371 1
-0.000919534767375003 1
0.160929747266557 1
-0.019735711925781 1
-0.03908398140649 1
-0.428319476347169 1
-0.0236162514972788 1
0.358866943788148 1
0.180752662435611 1
0.145950153574521 1
-0.502116228678866 0
-0.148827781659965 1
0.00559990597605096 1
-0.156519276420937 1
-0.340418194020356 1
-0.111593555929209 1
-0.252375350156966 1
-0.0858761025966919 1
0.0184350322903783 1
0.254840620436927 1
-0.362130145765796 1
0.0628644934202014 1
0.342634588279276 1
-0.169999153799368 1
0.126617103489135 1
-0.0196244936399897 1
0.280582778004552 1
-0.25824618898055 1
-0.184034271303462 1
0.721084979895859 0
0.153552633551344 1
-0.303168375708894 1
0.10162093622274 1
-0.225402858026229 1
-0.0986698410712122 1
-0.18553885684152 1
0.201621690313943 1
0.10040022474089 1
-0.131839656389524 1
-0.024003123092184 1
0.204351776829399 1
0.023311586509 1
-0.397868769745512 1
0.11009743525674 1
0.314204636602146 1
-0.222352951433244 1
-0.0823143771980172 1
0.172137347683229 1
-0.0111819041478718 1
-0.0321131882366373 1
-0.163220635296732 1
0.092803687924216 1
0.325394614702917 1
0.138175856543351 1
-0.053757107547236 1
-0.143436099045811 1
0.0983542932636612 1
0.0244385658785846 1
0.145477229061087 1
0.20679394696537 1
0.0997839819793291 1
0.146709194422707 1
-0.18516150359884 1
0.0784039372585757 1
0.281675323394075 1
0.450086428382573 1
-0.0015369161643008 1
0.239938361335479 1
-0.130591631743809 1
-0.268604790127086 1
0.244147368072446 1
0.558405285710715 0
0.225510045492762 1
0.00555387303480397 1
0.0349128887691512 1
-0.211052299825156 1
-0.0382865050415768 1
-0.267302453485296 1
0.209311950261172 1
0.19235795043784 1
-0.326791998509307 1
0.392430062789106 1
0.172200636074242 1
0.266020597383542 1
-0.246182748893502 1
0.0291201383430814 1
-0.0308246031633997 1
-0.173234440930476 1
0.0793902703153089 1
-0.0863941932353681 1
0.436404226188233 0
0.128570919251937 1
-0.155053072812613 1
-0.474608321250862 0
0.42985718207218 0
0.109736368033559 1
-0.0252996912220406 1
0.302857401635406 0
-0.116634238383623 1
-0.0102794718255628 1
-0.719654821924109 0
-0.235173682437733 1
-0.0964322145630233 1
-0.165377644143128 1
-0.0901365827565512 1
0.422798655478366 0
0.393603184762332 0
-0.332997402522135 1
0.252004943348362 1
-0.304430866510674 1
-0.117412844216385 1
0.215387094451896 1
0.103786076720668 1
0.329314346907873 1
0.250579091271448 1
-0.249840528140103 1
0.051419267745604 1
-0.354047148829942 0
-0.164761702604972 1
-0.187936153912327 1
-0.389291935419466 1
-0.121966215334557 1
0.0842035771208685 1
-0.184528226171901 1
-0.309730981066927 1
-0.0838827555655081 1
-0.0146242429922692 1
0.405583240041702 1
0.0187458570540073 1
-0.169234383791457 1
0.259327901205476 1
0.110873287417641 1
0.101188908370599 1
0.161412722751238 1
-0.22700659119472 1
0.0454825099533367 1
0.330396685894192 1
-0.247769551133164 1
0.160312454571535 1
-0.272792469052028 1
-0.125727895745387 1
-0.0340746698106949 1
-0.152951764806369 1
0.201078173422095 1
0.034176180147473 1
0.142361708314552 1
-0.0391696933885671 1
-0.00171968688071918 1
0.445312728234757 0
-0.293642060493916 1
-0.0342508913064114 1
0.0757531831955284 1
0.436730282592363 0
0.157389286685653 1
0.102136443460628 1
0.314495589296154 1
-0.15558817175567 1
-0.27229015853073 1
0.0638290341830192 1
-0.097312755999783 1
-0.120584515921701 1
0.193537750267978 1
0.192329260439229 1
0.151114653433608 1
0.106778938381861 1
0.124343735298136 1
-0.323282255670209 1
0.261005093638982 1
-0.35578686400725 0
-0.0155154700569893 1
-0.147106318983133 1
0.159010515540574 1
0.0569203315602835 1
0.170230526814598 1
0.513234073934801 0
-0.0643267902476958 1
0.282737395612628 1
-0.155553646754932 1
0.0276110323855267 1
0.383652399682366 1
-0.0679712052956791 1
0.162023487364211 1
-0.0873451967738356 1
-0.0814978078670807 1
-0.144946889261618 1
0.0831641518982905 1
-0.140837833909986 1
0.111123771943501 1
-0.00802013087455164 1
-0.0595475125312207 1
-0.0227644286241664 1
-0.175442077375695 1
0.182815555808921 1
0.0357818106389813 1
0.297399468273135 1
-0.0727687634187243 1
-0.103324424125442 1
-0.0457897781461389 1
0.0473370930823608 1
0.149890529251551 1
0.0613439433349269 1
0.246540963217654 1
0.228027005135974 1
0.0545356056969263 1
0.0604918873656181 1
0.372318326553262 1
-0.0547449903359196 1
-0.0815474234520902 1
-0.024499421328647 1
0.303344413346314 1
-0.227126231841487 1
-0.1673034499203 1
0.155912084406103 1
-0.112961106438998 1
0.454810489953992 1
-0.214364674899991 1
-0.0432511401448312 1
0.0335740088207122 1
0.205719349676611 1
0.028430775538669 1
0.0231111832668192 1
0.176639674403375 1
0.225301372948048 1
0.137559265281859 1
-0.0807417836761955 1
0.0136404092806398 1
-0.0759515188789172 1
-0.0562438401813879 1
-0.210536373184024 1
-0.292569616348346 1
-0.383571326561038 0
-0.0691796791372881 1
0.092003183906051 1
0.160302900176419 1
0.102835513362979 1
0.0350527698450568 1
0.115430998232599 1
0.101245831097204 1
0.00608182037144735 1
-0.0289256588623852 1
0.350680778484203 1
0.271905044692016 1
-0.136996141748689 1
0.471606126207942 0
0.111928919079767 1
0.165385873652029 1
-0.0322690125796005 1
0.410338463203361 1
-0.0793858625159777 1
-0.116397517418433 1
-0.132521272145854 1
0.275214650057239 1
-0.234925969209501 1
-0.0161843918548731 1
-0.321374254826222 1
0.0846019834308751 1
0.221589716445241 1
-0.249797891806867 1
-0.353382326572607 1
-0.0576888013419937 1
-0.515223881986682 0
0.179957303439937 1
0.23567441653957 1
0.14601661451262 1
-0.295988870556259 1
-0.00121894798684315 1
0.0673777953407437 1
0.174524687915171 1
-0.00210424371409566 1
0.269863312572439 1
-0.125095307480967 1
0.20540243331866 1
0.068192158796361 1
-0.350511886055462 1
0.0479837864430855 1
0.35099142789386 0
0.0429657909380521 1
-0.0512476561645642 1
-0.149720514329944 1
-0.0239478378535822 1
-0.0245375733715783 1
0.189161649317964 1
0.550414297668416 0
-0.146568567697542 1
-0.354313648500341 1
-0.320696663367352 1
-0.040263135140696 1
0.211179528360731 1
-0.509779055952213 0
-0.00864670367633685 1
-0.127193718635613 1
-0.0597867480853132 1
0.364776308532974 1
0.17310507653872 1
-0.148815368203386 1
-0.165087394138271 1
0.0740304291101099 1
-0.0235496428484121 1
-0.250039557398984 1
-0.28277929360232 1
-0.246150104979971 1
0.422816922225348 0
0.0474162711413784 1
-0.160760416734483 1
-0.18475974214401 1
0.101424683955362 1
0.0498697942954207 1
0.366442079492221 1
-0.0634197800050167 1
-0.0151929149927149 1
0.16611127333242 1
-0.44832154682331 1
-0.270457623965795 1
0.103411812091448 1
-0.296111181458269 1
-0.0454468843501919 1
0.104442149877021 1
-0.0831504338854451 1
-0.120766551812656 1
-0.196564403259312 1
0.0247343764684748 1
-0.378253466839472 0
-0.0127003322909779 1
0.223758510614531 1
0.351101589607116 1
0.0854434871850233 1
-0.00452783362987032 1
-0.194392390383256 1
0.130376750984129 1
-0.0246739698564358 1
-0.0498270820816616 1
0.109921355357322 1
0.247203192740541 1
-0.0505308584069801 1
-0.0766543801844009 1
0.452596576859391 0
0.169069983345853 1
-0.370346563926771 1
0.186540208841202 1
-0.18899922513467 1
-0.145076123780644 1
0.176575640639478 1
0.0103968045298123 1
-0.350619946593422 1
0.0230085945123752 1
-0.164422015333479 1
-0.0970877643628244 1
0.334451479039737 1
0.380578283401136 1
0.126866496382499 1
-0.0153785796528534 1
0.0389404999059903 1
-0.202853045790205 1
0.00574666475581571 1
-0.044115448132064 1
-0.162679021671776 1
-0.281780485616366 1
0.0974994710575184 1
-0.0912715116274461 1
0.0236541167790381 1
-0.196858430402471 1
0.00907070931725661 1
-0.073084229822559 1
-0.00374255002240152 1
-0.230408707594414 1
-0.157390363063264 1
0.0398011522838855 1
-0.0889250593384635 1
-0.166733020911385 1
-0.217044129224543 1
-0.0689740465445791 1
0.156433878184761 1
-0.05110757325627 1
-0.0690294806615724 1
0.11473822387624 1
-0.08897374175554 1
0.01260130804468 1
0.0172415995012224 1
0.169708405347935 1
-0.0712017961877042 1
0.150236344236772 1
-0.0438995282007593 1
0.181047565164986 1
-0.22367775009515 1
-0.28480275124822 1
0.190172338963906 1
0.399423136216215 1
0.228266082424905 1
-0.298650167231223 1
0.394727553101896 1
0.171387594775232 1
-0.376203789733627 0
0.10457638620115 1
-0.0576807702037035 1
0.113374374435179 1
-0.362564545170845 1
-0.0276342729869496 1
-0.234577718492841 1
0.308495041197445 1
-0.210998179156534 1
0.0123745499700217 1
0.275041690897448 1
-0.135259215707674 1
0.123966410364829 1
-0.041737075645257 1
0.076578840702552 1
-0.379038134204764 1
-0.0308405323136845 1
0.032204173012612 1
0.0252775141994852 1
-0.441594280680899 1
-0.0559952330982735 1
-0.0885786428040633 1
0.246908053535716 1
0.171918990595364 1
0.200953917828285 1
0.0248299346961293 1
-0.128045785131173 1
0.208587500892245 1
0.0821043129348832 1
0.354789723713168 0
-0.0173420186471851 1
-0.0131240411081959 1
0.598937496686826 0
0.0672514579077037 1
0.167730279469119 1
0.0798079724234046 1
-0.0236726022449986 1
0.131332351653175 1
0.188167352580605 1
0.270647294881165 1
-0.180075043655577 1
0.0450404671608795 1
0.216871903694601 1
0.317927207081866 1
0.0243743500258454 1
0.245370283669304 1
-0.301073688843169 1
0.0558349658747213 1
0.168014425113212 1
0.0343148896811723 1
-0.180579128314561 1
0.0387647404936738 1
0.406394548379534 0
-0.422530850782291 1
-0.314045993207535 1
-0.400348158132252 0
-0.110890441377149 1
-0.0174633949793863 1
-0.0957609401082126 1
-0.165349824384124 1
-0.0644275317026203 1
0.125621839280345 1
0.180212202322346 1
0.00865807587792457 1
0.195204812694179 1
0.331193278532533 1
0.127724930053466 1
-0.0402357144272315 1
0.0306796019804449 1
0.417970320684473 1
0.0505640699639834 1
0.46122397026114 0
-0.265595498903797 1
-0.342365906359899 1
-0.079603852352298 1
0.177404645160146 1
0.237431359722496 1
-0.0774511404592659 1
-0.311661472544196 1
-0.247198573090713 1
0.0659503847877227 1
-0.410587721799309 1
-0.088574950378486 1
0.378957356741642 1
0.0375380462633616 1
-0.188097437090227 1
0.141281794057276 1
-0.101428506702458 1
0.422597242743823 0
-0.324634237192617 1
-0.138237607871697 1
0.0724543759789317 1
-0.0177844433129067 1
-0.0320464636547767 1
-0.057957497624966 1
0.232195097325698 1
0.0280797327044828 1
0.269657277599015 1
-0.0560211806945897 1
0.27159406985476 1
-0.14699900678085 1
-0.212138758767918 1
0.26648863249331 1
0.0602996215547243 1
-0.412079609154406 1
-0.343908121037443 1
0.295410695395585 1
-0.0627212016135823 1
-0.091718727919957 1
0.084136957245968 1
-0.134565529483233 1
-0.0976445476153248 1
0.464256491258214 0
-0.327888346669695 1
0.0587076186802154 1
-0.0182719093033353 1
-0.278944433909978 1
-0.154132928129767 1
0.22851007044272 1
0.00858321979189412 1
-0.408628467033536 0
0.0943836488058986 1
-0.0476610778287514 1
-0.178177597829236 1
0.180915145017426 1
0.194518919084924 1
-0.103157566305988 1
0.350969749057003 1
0.236867827351363 1
-0.0382383360018317 1
0.0689178417410265 1
0.400040977679701 1
-0.215716362665825 1
-0.340733238959443 1
-0.0499161217784665 1
-0.25923247742761 1
-0.129760293637505 1
0.276804401729628 1
-0.131187228166524 1
-0.334658787550622 1
-0.0101565582666344 1
0.237060682700022 1
-0.224039057192828 1
-0.0144822352350676 1
0.0706278451306099 1
-0.202336785999319 1
0.0570096099236035 1
-0.650293181332848 0
-0.413489410463691 0
-0.416141494135396 1
-0.165411728195666 1
0.053833579402655 1
0.116747026352191 1
0.1267714726838 1
0.454677493456949 0
-0.261759841446085 1
0.150224234341492 1
0.549807140982903 0
0.19608771070164 1
0.356211351749559 1
-0.216378224528755 1
0.197175874712806 1
-0.0822314866206603 1
0.118412560739815 1
0.247117219180739 1
-0.426012493631151 0
0.386117763692743 1
-0.138872513792465 1
-0.182813235991536 1
-0.0197213272879012 1
0.305564237756383 1
0.173502724256254 1
-0.144411339820574 1
-0.055022433391039 1
-0.181244600033162 1
-0.204112897650097 1
-0.117512666754862 1
0.193966963626042 1
-0.135775525354631 1
-0.246143485702181 1
-0.12311033563074 1
0.00413519639482927 1
-0.157071648527946 1
-0.376915030878946 0
-0.234845016627024 1
-0.0421777179880249 1
-0.170127763429087 1
0.428455411607084 1
0.200407699935711 1
-0.257447235193783 1
-0.36861441354332 1
0.42121112277869 1
0.00251095884612205 1
0.154760730211326 1
-0.0211947704587895 1
0.176707581837922 1
0.256346256808454 1
0.131120478420484 1
-0.0453100874784017 1
0.184628322207631 1
-0.539200817062566 0
-0.157224638394778 1
-0.199255208788333 1
0.0226951611994156 1
-0.0840983369552978 1
-0.0535210293509673 1
-0.0270202120510839 1
0.258132512729778 1
0.133043572062307 1
0.259805084158471 1
-0.228599518699707 1
-0.180754861135485 1
-0.197305238812442 1
-0.0317440003792628 1
0.0910815472904717 1
-0.248256513121676 1
0.657094639114629 0
-0.0703494762112545 1
-0.291081186031422 1
-0.0619918012586669 1
-0.125962939293397 1
0.0324469459735685 1
0.236446047964639 1
-0.190011946645683 1
-0.120170235311081 1
0.35732900109337 1
0.10419680663811 1
0.168997967448572 1
0.107552880090562 1
-0.422951510346985 0
-0.0271590209367322 1
-0.0756752054305275 1
0.0681291398358075 1
-0.109259723498043 1
-0.10387874413785 1
0.0103671746362066 1
0.0714010151577645 1
-0.176985390841736 1
0.0989284323850689 1
-0.13485113247136 1
-0.176454713669841 1
0.179729624725859 1
-0.575752369311163 0
-0.316137367161714 1
0.302396164221087 1
0.022820762535574 1
-0.221531663025647 1
-0.0209254400295487 1
0.0454223488546684 1
-0.491108679500465 0
-0.154298678945348 1
0.197953788548076 1
-0.0107873412337607 1
0.109842780297181 1
0.172777183031291 1
-0.279763202867259 1
-0.252323109649942 1
-0.00466244477084791 1
0.221959515245503 1
-0.355999313961107 1
0.196774624782685 1
-0.173050816581392 1
-0.129044826186605 1
0.228480078572812 1
-0.0226427385143934 1
0.207342028404245 1
-0.350600725896233 1
-0.221310232323879 1
-0.143975466167601 1
0.124789910468851 1
-0.0959956367881178 1
-0.437837757879671 0
-0.133198436221092 1
0.0945938334555871 1
0.161148904855168 1
-0.0466492057496968 1
0.0526087660593022 1
0.153751111815207 1
-0.0658005019350545 1
0.0827128671429344 1
-0.108322096332113 1
-0.127431503884964 1
0.187790028936938 1
0.28500212690625 1
0.18771594573654 1
0.182530547151716 1
0.171550401762757 1
-0.172124277468159 1
-0.0695053034738272 1
-0.226979291771869 1
-0.139819128681086 1
-0.0381741867263222 1
0.410591602724142 0
-0.31947047487327 1
0.0847581089545012 1
0.029504003584671 1
0.27228685501417 1
-0.548672717767492 0
0.110895295265209 1
-0.358035986799096 1
0.00200553282493744 1
-0.11106204880855 1
0.0465102766962221 1
0.183080392608164 1
0.237152597829746 1
0.0451076997385786 1
-0.233072921737012 1
0.32038319128558 1
0.141853310823846 1
-0.27678004468808 1
0.20928813741131 1
0.0835070263419392 1
-0.164370848870059 1
0.0650123287957811 1
-0.0647258908867911 1
-0.528505991489833 0
0.104064323280951 1
-0.110964080883042 1
0.205161018340238 1
0.129375679468076 1
-0.00636240405689127 1
0.113620068879405 1
0.0623441362766958 1
0.268835129575549 1
-0.0933582003367665 1
-0.05670563929861 1
0.441196823935687 0
0.297991382563093 1
-0.173292806060712 1
0.160286019424831 1
0.154794830089764 1
-0.0577129822669613 1
0.22561269133021 1
0.116032824824303 1
0.343311984114578 1
0.126347978595022 1
-0.121959004259424 1
-0.123233970427615 1
-0.0481403686168701 1
-0.100235918896783 1
-0.394497074314477 1
-0.0948421561990986 1
-0.281505895379542 1
0.0660185281549598 1
-0.133344139579099 1
0.0422010930715388 1
0.0436538666212006 1
-0.169771716422865 1
0.158021198864801 1
-0.119567210340913 1
-0.192210504465411 1
0.126728342811783 1
-0.142169757981881 1
0.397322288751605 1
-0.0462268228749026 1
-0.44144319386258 0
-0.118786319063444 1
-0.206067430904814 1
-0.0987376439792384 1
0.0314667206620913 1
0.187928994754184 1
-0.220018473867242 1
-0.151699355308403 1
0.174114063637313 1
-0.471851294995566 1
-0.252265170956965 1
0.0751506809591368 1
0.207042823263177 1
0.204109550469486 1
-0.180950369102179 1
-0.100688672026226 1
0.319373321114977 1
0.327452835144065 1
-0.189685542727634 1
0.0682825660863149 1
-0.0964415034451388 1
0.260067795302517 1
-0.254069491094502 1
0.122171471836651 1
0.0732731121022528 1
-0.143985515281492 1
-0.155841621043579 1
-0.0903208972485373 1
0.149654744087133 1
-0.14455592946809 1
-0.313512792469348 1
-0.621207966237316 0
-0.356292104554005 0
0.243473961927708 1
0.104001437423301 1
-0.00808087850937526 1
0.101392293313994 1
0.208041259854871 1
0.253578202641743 1
0.0475247713491741 1
0.354474087162063 0
0.202371356886558 1
0.0491380395661709 1
-0.110277927984896 1
0.116588611311711 1
0.311752539678122 1
-0.0179155861701357 1
-0.168891230925596 1
-0.0786431077361184 1
-0.0788214754465811 1
0.0184843462444597 1
0.166045285487805 1
0.246220716688336 1
-0.308280329898316 1
-0.580304830077283 1
0.0364759490345945 1
-0.171935224922963 1
-0.0929051455289642 1
0.0616623276854901 1
-0.0281014138801899 1
-0.0433246138373218 1
-0.366322543907047 1
-0.374963158247487 1
0.219596275833796 1
-0.318414907687152 1
0.148830842180296 1
0.00126573687904247 1
-0.183664721216865 1
-0.275322103349361 1
0.0889828325842698 1
0.201132038894013 1
0.389199799159164 0
-0.205869857079538 1
0.183017834457835 1
0.0959476451737494 1
-0.168795586988296 1
0.116712196228388 1
-0.332425671603281 1
0.429121434946865 0
0.212124296603134 1
0.175813985076437 1
0.184153410348266 1
0.338753377093984 1
0.296720713188445 1
-0.0762267439182788 1
-0.0331700647712699 1
-0.200199685554657 1
-0.160842225424889 1
-0.626511596745099 0
-0.0838925447161463 1
0.254467001268701 1
0.0756827366365884 1
-0.0646012905344862 1
0.266069794818034 1
0.343337450993704 0
-0.111400675922122 1
0.142156781872303 1
0.140247326336874 1
0.642158779230168 0
-0.435811130853945 1
-0.0456102774565091 1
-0.161128055347222 1
-0.428117975276534 0
0.395392482213604 1
0.396616233079615 1
-0.09092559394914 1
-0.0700207732706329 1
0.184922204955959 1
0.176654858385877 1
-0.39050890880386 1
0.188867400542818 1
-0.161937074073675 1
0.0139116805089339 1
0.283403069629555 1
0.0750347932343467 1
0.225615088614871 1
-0.630949705000661 0
-0.113155211272598 1
0.249723579024458 1
0.308650735594112 1
-0.157533658164064 1
-0.271771129954012 1
-0.0750962785236222 1
-0.150876223009836 1
0.203518523464771 1
-0.201846247786527 1
0.387263940542938 1
-0.207198911721588 1
-0.104654752413304 1
-0.068317393621576 1
-0.0915838365508524 1
-0.0513640550922918 1
-0.0222351143774028 1
-0.105676961412521 1
0.167006325528743 1
0.117411946805424 1
0.4383142978612 1
0.00483216057093248 1
-0.188230135346095 1
0.340766136710234 1
-0.317124139604147 1
-0.147613074884397 1
-0.172928419745131 1
0.0771288397855116 1
-0.0263853166905627 1
-0.125121794749074 1
-0.210819442159113 1
0.0710938598605037 1
-0.303937908493757 1
-0.278093736242562 1
-0.338098305276611 1
-0.159539487140593 1
0.167018468950315 1
-0.074695187970444 1
0.16294048990739 1
-0.0509840912981583 1
-0.214707324805472 1
0.374807473303572 1
0.370277613702983 1
-0.271382712385194 1
0.0220355451043748 1
0.0147877803472588 1
0.216796900673371 1
0.162919009651804 1
0.294068739532784 1
0.0777372370901796 1
-0.224951138371144 1
0.328982860787444 1
0.46039265788681 0
0.368010697729558 0
0.245140828364815 1
0.120775754323576 1
0.1730665886929 1
0.283747637836931 1
-0.138232634685342 1
-0.104805818845802 1
-0.0294511282305559 1
-0.0866588489360111 1
0.0231272819546616 1
0.116900614725785 1
0.0403369597806104 1
0.192415458967938 1
0.0462078326054501 1
0.342087633514984 0
0.194360586270092 1
0.00156244081207243 1
0.168681195250522 1
-0.0804133399603868 1
-0.0879446347712859 1
-0.424623510299025 1
-0.0808697177918723 1
-0.122101944372375 1
0.0183357487840821 1
-0.177579013827642 1
-0.144460930441556 1
-0.35970731628868 1
0.485119477602824 0
0.0294141088412172 1
-0.199058265467956 1
-0.415652003576962 1
0.0503496142126715 1
-0.274722825479431 1
0.102536340958587 1
0.04942624431744 1
-0.360197525246883 0
0.358445220763507 1
0.0874468799888635 1
0.171425517564335 1
0.0853107537810559 1
-0.0105414993652957 1
-0.0286162892772005 1
-0.397442942170456 1
-0.00375004063392504 1
-0.470680650766943 0
-0.229811458718415 1
-0.101473422539688 1
-0.196045939196967 1
-0.248859363524163 1
0.155680821364788 1
-0.1464541637935 1
0.25127919936529 1
-0.296100328367945 1
0.252836928093852 1
0.207491851766607 1
-0.0189453466635516 1
-0.048953345175249 1
-0.0772733833688368 1
0.594647787635219 0
0.191677774950099 1
0.565598964001836 0
0.372266266361025 0
0.339628128106158 1
0.392421299933661 0
-0.128345596392193 1
-0.37953319706401 0
-0.0149730007416747 1
-0.0896962908143737 1
-0.189950983901647 1
0.060545961188992 1
-0.446847483236086 1
-0.018429874264165 1
-0.00572474415726108 1
0.258209359684087 1
0.259411201735358 1
-0.0177590262641212 1
-0.0201859596153226 1
-0.199118271550203 1
0.0550675573331979 1
0.0114302559433305 1
0.140270486336173 1
-0.324636492137912 1
-0.114536201129448 1
0.35926740079281 1
-0.40623652921066 1
0.201346687672384 1
-0.0537990622301513 1
-0.0601372310346198 1
0.180193214005584 1
0.0229102905366185 1
-0.0502383724458606 1
0.323901862826842 1
0.399934570436943 1
0.708916653789349 0
0.0915729446672507 1
-0.329362168683939 1
-0.00820344732387296 1
0.284852235544579 1
0.211675619824189 1
0.0906644305690963 1
-0.141459514636257 1
0.342158950189989 1
-0.0159215938017386 1
0.0112052895998798 1
-0.200261730266308 1
0.167418605762327 1
0.206189852546837 1
0.0491036342286619 1
-0.120772842078301 1
0.0093850394654212 1
-0.002360918485684 1
-0.303006103820298 1
0.249146965305923 1
0.391924127681401 1
-0.0398156607786068 1
-0.527746144497284 0
0.00205574920368842 1
-0.0301683288315376 1
0.183432191812103 1
0.160985222760307 1
0.117622944708975 1
-0.0167929412016231 1
0.122746740432204 1
-0.033660190867365 1
-0.144232747010029 1
0.19940147872067 1
-0.125433180025597 1
-0.195610076297672 1
-0.0501252492875331 1
-0.469766258664454 1
-0.405170421860441 1
-0.175113725637708 1
0.303539586883511 1
-0.142438599810607 1
0.0132485443483693 1
-0.0758137490553853 1
-0.0619501248795173 1
0.173482509922038 1
-0.365497943779613 0
-0.360537483564445 1
-0.31285599674861 1
0.059287786514344 1
-0.0248047695181319 1
0.470421089713294 0
0.0204902460766233 1
-0.231090688596695 1
-0.226431072611028 1
-0.317495753344413 1
-0.121333537573184 1
0.0594936231668233 1
-0.108797423723874 1
-0.0396380572357019 1
0.28618687275423 1
-0.330370538990198 1
0.214976567973515 1
0.159424563221683 1
-0.063564957049185 1
-0.219419053641314 1
-0.191358508692468 1
0.313700099147225 1
0.0440394291380096 1
-0.187589824674299 1
-0.353767377072369 1
0.0204225127431444 1
-0.107343649566747 1
0.0621682392980392 1
0.0741623531319113 1
0.502719170193062 0
0.11544324352419 1
-0.209767018422691 1
0.0738938798490406 1
0.119270285796147 1
-0.177262886110633 1
-0.115941860026637 1
0.140803434828513 1
0.225087607516059 1
-0.185605734941063 1
0.114006806011443 1
0.314899663951861 1
-0.294296623272951 1
-0.184992144736943 1
0.0371300441827051 1
-0.00805162533184907 1
-0.0301428833009309 1
-0.0932846715439286 1
0.0169022943734199 1
-0.312805151224111 1
0.443703508515202 0
0.238462282935806 1
-0.196229473393089 1
-0.198843843152326 1
-0.207971381618832 1
-0.0771065198967728 1
0.0611438822547272 1
-0.119221162778426 1
-0.438993610919583 0
-0.0382692362998404 1
-0.189845193684589 1
-0.230524901646074 1
0.156059900476001 1
-0.0512729074537563 1
-0.353048526236364 1
0.0336183064408453 1
0.256870684639194 1
0.183332741827769 1
0.0410156877124816 1
0.0393382592107531 1
-0.214039549339668 1
0.179993812373211 1
-0.419893002386189 0
-0.095135184724825 1
0.0905377181586148 1
-0.0721803614121047 1
-0.361209736742227 1
0.106891151578031 1
0.347999413954591 1
-0.163566379175359 1
-0.0998667983119512 1
-0.138111110154906 1
-0.0663181311206914 1
-0.13229298817227 1
-0.101167655242615 1
-0.0125686865066543 1
-0.257968160886089 1
-0.195520279946083 1
-0.212096076400936 1
0.134743767165817 1
-0.363285450800722 1
0.135552319517945 1
-0.161949871961184 1
0.181306477776977 1
0.286069947949435 1
0.264850200127122 1
-0.29801826822765 0
0.143914151797164 1
-0.159015630338034 1
0.226173544000237 1
0.123813266142185 1
-0.0308895745338282 1
-0.115860648306429 1
-0.103362258920178 1
-0.0659101052470778 1
0.617943749269532 0
-0.0343016605243425 1
0.23079721131793 1
0.251242127302564 1
0.0926006574009617 1
0.200281063669868 1
-0.167208591612096 1
-0.303507728402324 1
0.308457318067319 1
0.0711338194031335 1
0.0568803044670528 1
0.305052828653344 1
0.103238546226767 1
-0.0466156965494975 1
-0.112414299974781 1
-0.14959309530091 1
-0.163847994283353 1
-0.306466294946563 1
-0.177811250993 1
0.132180025286821 1
-0.0401091238936612 1
0.0823050199485477 1
-0.049006860720215 1
0.420294809290685 1
0.0515459472813385 1
-0.272656924343498 1
-0.187314721540631 1
0.248480278591299 1
-0.107704556011485 1
-0.161950614381603 1
0.230884667887361 1
-0.0958729082330657 1
0.19491249903637 1
-0.127887296337201 1
0.169589872508875 1
0.123729296516039 1
-0.552426951659289 0
-0.301918128911909 1
-0.635681625485292 0
0.126489890260685 1
0.207670413740238 1
-0.127720016936062 1
-0.047842936290261 1
0.0131275128544606 1
-0.0524570531759967 1
-0.227859224036927 1
0.218949156155705 1
0.208218807231134 1
-0.325279151684879 1
-0.387765644908344 0
0.0764815005579584 1
0.115926611995271 1
0.0487601731079696 1
0.179279067665819 1
-0.157481402952064 1
0.0602955389262499 1
-0.0524017955406181 1
-0.325618718733745 1
-0.388829762719035 1
-0.121310543981308 1
-0.334770382165278 1
0.12648447167448 1
-0.205713951426359 1
-0.0170493275867009 1
0.143408044067711 1
0.183367028391964 1
-0.419087279190413 1
-0.427619462333807 1
0.249224386127204 1
-0.396936808361126 0
-0.0515789577720922 1
-0.347518973989284 1
-0.0391383864869373 1
0.0665977635542543 1
0.12394937158275 1
-0.163873143441607 1
0.286433800663319 1
-0.146739207189895 1
-0.249953250429919 1
0.325629202857104 1
-0.013538292731314 1
-0.323207150934503 1
-0.121422044265395 1
0.0356642684494377 1
-0.34159993031545 0
-0.266381502784218 0
0.133799373191548 1
0.276275602598721 1
0.180326189264688 1
0.228221949150513 1
0.133542496633183 1
0.248717257320714 1
0.0514701680720305 1
-0.317727073773381 1
-0.0390045507682364 1
0.0453931239263726 1
-0.318255986124475 1
-0.034319391908206 1
0.319069525103286 1
-0.0596052751093329 1
0.0766567470113 1
0.381673699385938 0
0.00536375258085052 1
-0.429765117491338 0
0.119917465752564 1
0.0499555574341914 1
-0.0646869270140779 1
0.116714042516221 1
0.246663415932934 1
0.374493702898496 0
-0.0749837852066301 1
0.144776912867301 1
0.0667483299636016 1
-0.151108268878112 1
-0.118179273694682 1
-0.179498121347303 1
0.324069057465815 1
0.0700091293067835 1
-0.0062227777345108 1
0.246947274438229 1
0.173506934169709 1
-0.176902057328691 1
0.222493152900978 1
-0.120130743783462 1
-0.0257602220960401 1
-0.0606894187690594 1
-0.0863263297223548 1
0.0178028782096596 1
-0.122575282717169 1
-0.191705067087619 1
0.0801058560764572 1
-0.106994966038871 1
-0.172692583944009 1
-0.117187824049643 1
-0.160878445115268 1
0.146549093330303 1
-0.472942350179833 0
0.302582825826065 1
0.047544187662349 1
-0.202677274535256 1
0.14978656701715 1
-0.285929742493799 1
0.265868126900532 1
0.0816543708686313 1
-0.0502566008231334 1
0.131724449317154 1
0.0300815847236184 1
-0.0331076981594736 1
-0.0438254876160084 1
0.163101854921112 1
-0.374843224894086 1
0.128402558974828 1
0.154073880831292 1
0.0629362766623413 1
0.516504506228361 0
0.209867218277077 1
0.0427332533120736 1
0.0159532967440724 1
0.00694886981446571 1
-0.375231806787983 1
-0.465679575842653 0
0.0741989453403405 1
-0.161066589493585 1
0.150823108724119 1
0.133732443163797 1
0.163207126394724 1
-0.117275484504659 1
-0.0817966845777108 1
-0.277895011752932 1
0.157155484165026 1
0.340966408164843 1
-0.128141453822714 1
-0.416667367017997 1
0.572219237563701 0
0.350322840795073 1
-0.366386810693602 1
0.148023170099469 1
0.295231127333526 1
0.153348314927069 1
0.00422042561058883 1
0.0579827192050535 1
-0.0906421053241897 1
-0.0714530082472065 1
-0.227901541576188 1
0.374876276692509 0
-0.0551633619524799 1
-0.183606345389165 1
0.61053872108252 0
-0.143100460122839 1
-0.525009503722153 0
0.0736858661692874 1
-0.152728674221616 1
-0.0115799317637217 1
0.354638938610613 0
0.0334458841934758 1
0.526313405765513 1
0.149743755588408 1
0.0549153038315135 1
-0.136049193117464 1
-0.150544888182593 1
-0.276436178018001 1
0.164126818356572 1
-0.303817726136655 1
-0.107107950938744 1
-0.285239584943876 0
0.216864784105671 1
0.277347544639271 1
-0.224962640113439 1
-0.105868705677655 1
-0.0911911337865532 1
0.0232472549783279 1
-0.3128235328625 1
-0.234879654457168 1
-0.0494932735813239 1
0.119774423913008 1
-0.155985787188431 1
0.266054829630244 1
-0.230618530496033 1
-0.147162267618177 1
-0.419480925722128 1
-0.23702193114494 1
0.173286371915887 1
0.148911454295653 1
0.109895967621782 1
0.287215914097286 1
-0.189401921577847 1
-0.0434564857941731 1
0.184853276463518 1
-0.117555801816402 1
-0.0178101388172873 1
-0.0049029918364507 1
-0.0684206619054909 1
-0.0703227989170056 1
0.05099669204707 1
-0.214300167808319 1
0.0504713847201933 1
0.255572541213521 1
0.0561102763604297 1
0.52961580255805 0
0.0154223122008501 1
0.112087550180503 1
0.125889023994672 1
0.323728077985765 1
0.217994024072212 1
-0.0741968721147669 1
0.496959406079725 0
-0.0550637944741618 1
-0.0494530204036068 1
0.215422762774796 1
-0.116793339545685 1
-0.0852114760622021 1
-0.145280831497783 1
0.2159423921308 1
-0.0186449921870969 1
-0.30522208759926 1
0.208465262785932 1
-0.0188439822749668 1
0.191508645015734 1
0.0147494164628739 1
-0.449257293802351 1
-0.129288041153246 1
0.0415973179363781 1
-0.385235943228545 1
0.126813046566024 1
-0.176534182278557 1
-0.0866394308970083 1
0.104298823454961 1
0.00288134850280612 1
-0.115727574032242 1
0.0659805748660079 1
0.334599362462286 1
-0.118757355556269 1
-0.0634081632517155 1
-0.0184618366391305 1
0.12883166270449 1
0.319046739409906 1
-0.0309770405201667 1
0.0557348308630096 1
-0.0997193292473855 1
-0.0283829164041407 1
0.0393999488426069 1
-0.351690762203231 1
-0.0211461508452733 1
-0.121194636671033 1
-0.0493328200500888 1
-0.00440574012279875 1
-0.235407620072347 1
-0.200338739922291 1
-0.410700741333101 0
-0.114690921621704 1
0.368799780765877 0
-0.0945454121919354 1
-0.00845368440343743 1
0.146773765994217 1
0.626912355462568 0
0.068743286475264 1
0.139558390714234 1
0.0952209361219618 1
-0.0479366220258274 1
0.415930492238947 1
0.132242982114387 1
0.207229279091747 1
0.256949891991225 1
0.226208121663893 1
0.236531170978103 1
-0.0299514509742628 1
-0.226229245154936 1
0.0848645954785722 1
0.0673443954021547 1
0.0398661271289571 1
-0.039980596345811 1
0.151577613208128 1
-0.0561301944517624 1
0.276712345371943 1
0.165206745042092 1
0.174016594670344 1
-0.0845964615927075 1
-0.39515553019753 1
-0.278446672431511 1
0.367124240570942 0
-0.0517917855734093 1
0.0391139425318747 1
0.0218259123788622 1
-0.0315371016442028 1
-0.207079761688745 1
-0.278611769369347 1
0.0858864732015614 1
-0.165236856814701 1
-0.103320573848424 1
0.228609537993376 1
-0.0438720571479434 1
-0.111344677238706 1
0.206804249489361 1
0.239482572708078 1
-0.0523190731754499 1
-0.285279501101475 1
-0.128914645922264 1
0.188885494732412 1
-0.177357418716321 1
-0.134278111665543 1
-0.0299020709567701 1
0.0427414006286504 1
0.185482912177017 1
-0.727454499636277 0
0.128473913765941 1
-0.18002435264992 1
-0.147724046416748 1
0.0816281560553373 1
0.162384144546894 1
0.154877439749603 1
0.368468992037764 0
-0.296156156237982 1
0.176790974298763 1
0.0735022349227583 1
0.0946342387090471 1
0.109752330950045 1
-0.181159435417601 1
0.298196058628517 1
-0.326990224113038 1
-0.452517077877788 0
-0.32835169056305 0
0.754182246249955 0
-0.0714760468646708 1
0.274513995551223 1
0.268047811075893 1
-0.0528884912731254 1
0.00490819850943168 1
-0.134910772703786 1
-0.118981153758913 1
0.075026866202568 1
0.045237822561538 1
0.210208258417536 1
-0.184355586418267 1
0.0526686935757786 1
-0.0216940805453488 1
-0.0546894490202297 1
0.0477097558761701 1
0.0614900570189449 1
0.0541672003061684 1
0.0101429018996081 1
-0.0404071230094158 1
-0.166932436313011 1
0.077969281994461 1
-0.0123266915516848 1
0.0452086398656538 1
0.334358557041498 1
0.0609866042732751 1
0.182604344660968 1
-0.0132533431276557 1
0.0489768824409801 1
-0.148404295567999 1
0.398908248597294 1
-0.611593961160988 0
-0.0733558363509935 1
0.304510224353259 1
-0.141024166651708 1
-0.028854731474624 1
-0.537542825326718 0
-0.224812702175236 1
-0.0215805908151318 1
0.147440906215585 1
-0.0590320815786997 1
-0.253865504853677 1
-0.243135590564499 1
0.124564294080222 1
0.0781680621341095 1
0.413170088484448 1
-0.150619099141983 1
-0.115070696911252 1
-0.0531439545335164 1
-0.267135321761221 1
-0.054722791653279 1
0.128761940466472 1
-0.203412906855095 1
0.0606787079293248 1
-0.136469136288357 1
0.267127630325036 1
-0.037220959424158 1
0.0657504411540119 1
0.157678665301265 1
0.0786332815848988 1
-0.414555813588002 1
-0.0509183366990249 1
-0.0306391445622991 1
-0.470749578307535 1
-0.138163952105606 1
0.00646999288634293 1
-0.214198265840389 1
-0.590531983670973 0
0.12459560458843 1
-0.183410162354036 1
-0.292591459993369 1
-0.402222612009148 1
0.444944795548076 1
0.0916058734258885 1
0.0471280331167238 1
-0.166106418480718 1
0.0905954359703641 1
-0.0823697856981661 1
-0.202928282024099 1
0.164019870158088 1
-0.108961652805201 1
0.153513920598847 1
-0.0192688557934244 1
0.0866242398248658 1
0.0203397862881405 1
-0.0985373075110267 1
0.122953830520622 1
0.0895190198259467 1
0.185175246035686 1
0.116162309856134 1
0.274931932266892 1
-0.0886358908917517 1
-0.361804135287984 1
0.0852137411845691 1
0.128037657729031 1
-0.134588218622942 1
0.0764845658904436 1
0.117063715122603 1
0.191860978179655 1
0.0106260254482877 1
-0.00334973887792181 1
-0.159379281385596 1
0.0627768371789428 1
-0.310893678659244 1
0.208775483407239 1
-0.158496040859439 1
0.108799508632578 1
0.0853905559952053 1
0.180380047837338 1
-0.17042534468465 1
-0.420960043807129 1
0.128972852077029 1
-0.373110015085562 1
-0.245598580823059 1
0.243612377572307 1
0.115170845124345 1
-0.00910932701777209 1
0.226791547683917 1
0.00194190198793828 1
0.0965624928296603 1
0.160125773911001 1
0.143940492375651 1
-0.269195321440974 1
-0.0228205881458168 1
0.0178043505501988 1
-0.121724330438807 1
-0.327403529647449 0
-0.388815763640311 1
-0.0623953802235328 1
-0.00864673403213341 1
0.205386009156421 1
-0.232244327160982 1
0.0601774376928684 1
-0.0550393604656095 1
-0.328508692736101 1
0.099206198793748 1
0.293330861235709 1
0.331538882245728 0
-0.374562309851515 1
0.34121407027834 0
0.13473293253289 1
-0.102870950418383 1
0.0765501917524226 1
0.257065668087263 1
-0.394826942460554 1
-0.383307733160305 1
0.044025856875382 1
-0.0997811669250914 1
0.156609149042559 1
0.0425910512831346 1
0.178272740583674 1
-0.214842714680831 1
-0.264672959087822 1
-0.0986625266861917 1
-0.0582426477966137 1
0.182722663261202 1
-0.00155711975934093 1
-0.0295833324533195 1
0.380645792964407 1
0.292264989325876 1
0.248787439777242 1
0.00548695326773417 1
0.0874505414493543 1
-0.0691806902534878 1
0.0299392441666379 1
0.0564940561639751 1
-0.15262355046424 1
-0.0563724830600758 1
0.1242737213707 1
0.0352070999310745 1
-0.283323796398605 1
-0.00732279314751036 1
-0.143794467999354 1
-0.0143437290140504 1
0.00649113752058312 1
-0.528388777786574 0
0.0855710104531431 1
-0.00470874130682748 1
-0.355614738897618 1
0.198495883652984 1
0.082298363279596 1
-0.117960686754542 1
0.135949569850371 1
0.0688712600575929 1
0.0898863971719499 1
-0.0792092832035099 1
-0.0186227860322477 1
0.180047757240114 1
-0.0495538296411903 1
-0.0351176219213654 1
-0.225129163651415 1
0.207574324907241 1
0.0397307421624763 1
0.216607894151745 1
-0.113408970290288 1
-0.034642938792369 1
0.00991731086231722 1
-0.125945429286385 1
-0.138980161759899 1
0.316202271953684 1
-0.448260823785553 1
0.238605775211405 1
0.285685519675018 1
-0.0220398826000501 1
-0.012858440958877 1
-0.284092824340321 1
0.217933140364174 1
-0.178462065286614 1
0.0062642548642019 1
-0.126251612727454 1
0.18354648599078 1
0.115722457108141 1
-0.156162081534427 1
-0.0126706625132568 1
-0.0911559502805313 1
0.209157799207657 1
0.0930324962011569 1
-0.115993822965627 1
0.0974080485758456 1
0.164551642562318 1
0.423713731375547 1
0.0858872298255946 1
0.00692909231136798 1
0.205606044923507 1
-0.256130505153409 1
-0.180561656639269 1
-0.166675855089772 1
-0.325783130970837 1
-0.200284239211134 1
-0.0860003293089851 1
0.315865243946258 1
0.0406311639507687 1
0.104657200949597 1
-0.164209226986837 1
0.344866134629081 1
-0.127554963538738 1
-2.80847559755541e-05 1
-0.0660086970804655 1
-0.15687323875402 1
0.0436840285018695 1
-0.40294740534201 0
0.0844852407685428 1
-0.0685034014219641 1
-0.342195815704121 0
-0.0315226668596839 1
0.0076405717227187 1
0.221556233897737 1
0.0816184342159681 1
-0.264828475373418 1
0.370731974279664 1
0.030372268819363 1
0.200332812383911 1
0.268039324551919 1
0.111404698645005 1
-0.0885352001005886 1
0.0671624431290153 1
0.10823074204989 1
0.288705254778649 1
-0.0705394192951346 1
0.239887061610145 1
-0.0307329241402488 1
0.00329718725824895 1
0.175562678068822 1
0.192386879510397 1
0.0288796757792979 1
0.0906768175490867 1
-0.145537443424988 1
0.233149722356533 1
-0.228219067445324 1
-0.0993132941157707 1
0.301088846169559 1
0.0948159767892056 1
0.178230940050906 1
-0.187801515917174 1
0.120989104624572 1
-0.172826726976895 1
0.37360558271615 1
-0.0451926703876579 1
0.147068586878752 1
0.211037724176857 1
-0.2407646525457 1
-0.173108171018154 1
0.0619282192746645 1
0.314753324117851 1
-0.165295708610801 1
0.0797427757155656 1
-0.0342306127523236 1
-0.103180319847693 1
-0.0464693767919609 1
-0.167001046357376 1
-0.17979497905176 1
-0.149338715970651 1
0.166575603666046 1
0.290322157756839 1
-0.0884344420554319 1
0.0922315707768459 1
-0.2411228262979 1
0.177739014680384 1
0.260810282476229 1
-0.0864264064220519 1
-0.114885256365003 1
0.0323435806204712 1
-0.18309549682868 1
0.294074409427782 1
-0.0613561997663766 1
-0.313671642761155 1
-0.0503615525294107 1
-0.441617249629808 0
-0.0505213019699727 1
-0.198501729089502 1
-0.116574375584773 1
0.185795943067151 1
-0.235221858789279 1
0.0235637637409189 1
0.0903067810147637 1
-0.0880872431356936 1
-0.0658041815311165 1
0.500621247730801 1
-0.0418549354071749 1
0.0155134184764102 1
-0.0206894368810614 1
0.0156529019757887 1
-0.0699372119919412 1
-0.0119117710826579 1
-0.311398920805856 1
-0.192234001399845 1
-0.246703986688195 1
-0.312050877961653 1
0.0640044349626258 1
-0.0145245562592278 1
-0.164038710039476 1
-0.0982875250030543 1
0.531024603839506 0
0.101117742331395 1
-0.183870103121992 1
0.0258723844525106 1
0.340778064792891 1
0.0591331115105078 1
0.138272156268506 1
0.163440887343047 1
-0.0142622456796574 1
-0.0057138644376309 1
0.416784529821036 1
-0.171703124812191 1
-0.55364974926595 0
-0.52184671096369 0
-0.106997293326118 1
-0.268295332560161 1
-0.115285757147871 1
0.045400699825902 1
-0.328143685734581 1
-0.284163214180512 1
0.0349645601405998 1
-0.192244774934124 1
0.206841984086505 1
-0.0178834337751293 1
0.0446228579766807 1
0.0560672306199101 1
-0.0378080773182184 1
-0.0153099117154917 1
0.391769388043902 1
-0.0296936473290983 1
0.53480205837549 0
0.230538118713831 1
0.418696264144586 0
-0.22668294015308 1
-0.32598767682791 1
-0.152728520056081 1
0.281195524065802 1
0.170163318173644 1
-0.163193072061622 1
0.000959629771456263 1
-0.0267275315414618 1
0.130289748515687 1
-0.208700651599158 1
0.0756821866707824 1
-0.0980987423503606 1
-0.139864948489475 1
0.106118580249571 1
0.182125436405022 1
0.202533683264341 1
0.0228656001052665 1
-0.166036506148757 1
-0.196397805094613 1
0.0485217367059216 1
0.0432432056667259 1
0.442349660049653 0
-0.00732813369778232 1
-0.121527805846961 1
0.102904970154464 1
0.0528804169488771 1
0.0106956753312024 1
-0.1216971957541 1
-0.121344564048171 1
0.14620343572144 1
-0.364514240542922 0
0.114712902643099 1
-0.0763653109449397 1
0.0186212831002519 1
0.0453069032283612 1
0.167394993757398 1
0.0697424843448526 1
-0.310118347319366 1
-0.308317272314404 1
-0.142785175649691 1
0.201191661288326 1
-0.0845060503568609 1
-0.113188404202537 1
0.655500675914333 0
-0.0531157576449192 1
0.0291254407864688 1
0.313726392936502 1
0.0294132945538587 1
0.14328477752995 1
0.142327933288011 1
0.277460467693914 1
0.252709736432391 1
0.181063194351158 1
-0.315461362861862 1
-0.111672693179405 1
-0.0652857765816142 1
-0.0350303616408491 1
-0.320983467368736 1
0.371789754203293 1
0.0890661940171113 1
-0.0431012371175869 1
-0.036896751008738 1
0.00123559081247529 1
0.15217815529049 1
-0.0352570294117598 1
-0.220974519689773 1
-0.0346674805146931 1
0.296980233785772 1
-0.1240954303563 1
0.17780301099441 1
0.139709393328079 1
0.457862402651948 0
-0.0157711385904992 1
0.277809215852156 1
0.292655713199359 1
-0.0900870784203447 1
-0.129083925814804 1
-0.184499978788521 1
-0.381643124516186 0
0.101164989809327 1
0.154721272745515 1
-0.102762197104276 1
0.0949250370162995 1
-0.264962743034374 1
-0.186147894598457 1
0.108932562330837 1
0.0917859897740568 1
-0.0712712777802589 1
-0.27388206668224 1
0.224478505188922 1
-0.144083463068537 1
0.209338189394714 1
-0.591409980369836 0
0.0806332948739775 1
-0.0641960492326901 1
-0.158655393307497 1
0.174668201953708 1
0.144573713670052 1
0.105546552632902 1
-0.204439366674174 1
0.283570620139748 1
-0.246917637006883 1
0.164974505397668 1
0.0291460397918856 1
-0.104192300316826 1
-0.0268392979769541 1
-0.0693948826741811 1
0.0807201589439849 1
-0.178064729707451 1
0.0165377284235658 1
0.154373447825604 1
0.411603353076358 1
-0.0952797335796177 1
0.0527336177541958 1
-0.0798367805520424 1
0.0240405214914634 1
-0.0209875116815863 1
-0.256631249212336 1
-0.0782809485173379 1
0.146348203921587 1
-0.0588491373229942 1
-0.326287445960118 1
0.196446529029398 1
-0.344916917414142 1
-0.0431240947711276 1
0.115079906559429 1
-0.108793767410734 1
-0.056101342844887 1
0.21784003251053 1
0.563364963547968 0
-0.0139943540745391 1
-0.0523422765526048 1
-0.00309784255073926 1
0.201142048654818 1
0.178994822746086 1
0.130766048689742 1
-0.248420453215447 1
0.297271224829902 1
-0.00329400225849235 1
-0.412914956434849 1
-0.21761051897233 1
-0.0148601512326166 1
-0.0126527977457022 1
-0.0950998786596779 1
0.257904531711029 1
0.180561377259663 1
0.524477801693782 0
0.242376228304814 1
-0.191388674177483 1
0.00364211655395964 1
0.0831677766939851 1
-0.05126418292665 1
-0.1574898120583 1
0.441128636249232 0
-0.17595405268464 1
0.0602190750052216 1
0.00680026055209896 1
0.17859701775729 1
0.431717640639809 0
0.0226038209267315 1
0.313492335769988 0
0.275974556876231 1
-0.262901486709637 1
-0.026578902597695 1
0.180560033510575 1
-0.124730441373243 1
0.259145086428141 1
0.187417937542526 1
0.149605458943751 1
0.0782866489881766 1
-0.0757024061939367 1
0.097862978889481 1
-0.177753204357512 1
0.0580263116212667 1
0.012479605714681 1
-0.209846406410624 1
-0.366586014723534 1
-0.0935118728079038 1
-0.262027306685348 1
-0.135605700121574 1
0.0214909953306468 1
-0.0782270914578724 1
0.487572395645626 1
0.190077138946817 1
-0.264378809012921 1
-0.225535767876115 1
0.0479807826357177 1
0.119860713609917 1
0.37043719210045 1
-0.258848721067493 1
0.0775948676665952 1
0.169463451946528 1
-0.0866494632423359 1
0.115468192096661 1
0.0893413587455213 1
-0.178702807868588 1
0.134944627763669 1
0.143282645693039 1
0.58803529146127 0
0.341985723163309 1
-0.070616404941342 1
0.10153656946647 1
0.20500589281763 1
0.367763506194906 1
0.447501826596807 1
-0.311338175272085 1
-0.0545317256427295 1
0.100430392692953 1
-0.287407180814542 1
0.129335823284319 1
-0.0610936100804318 1
0.156305268135651 1
-0.0721958929665028 1
-0.101114194305948 1
-0.0645884252773573 1
0.0952231690509971 1
0.494562613801697 1
-0.453253597567871 1
0.0807177037485971 1
-0.00657478488515107 1
0.126236709429147 1
-0.150551753747744 1
-0.28934723162742 1
-0.180690455181771 1
0.0981956280358356 1
-0.295805130868191 1
0.0885160371763679 1
0.296119236090927 1
0.100375432188017 1
-0.219108144381038 1
0.17983083178247 1
-0.301423153520974 1
0.24950425002114 1
0.0828144719876233 1
-0.17954397994471 1
0.227622581559919 1
0.100282674470247 1
-0.184544074751261 1
0.562185604911491 0
0.156058787104215 1
-0.0645303114606605 1
-0.268469005736726 1
-0.297154316673065 1
-0.16282752826191 1
0.0345794051176702 1
-0.216555626010021 1
0.34336119994182 1
-0.163265635083536 1
0.0672883707355197 1
0.226404310058879 1
-0.154149696924071 1
-0.548678677144125 1
-0.0564595170307577 1
0.151562076060432 1
0.213999666877248 1
0.132301525536019 1
0.254208710814322 1
-0.187304295753205 1
-0.147417931261072 1
0.31939577748507 1
-0.259935124571591 1
0.277839865533136 1
0.0674577091311269 1
-0.0200363354118778 1
0.0750844080060294 1
-0.0527201191156127 1
0.155129672077817 1
-0.194028183192374 1
-0.16404563952263 1
0.157688826876808 1
0.0997999270615126 1
-0.236829911991366 1
-0.239634241654901 1
0.227613398093784 1
0.0841687504580308 1
0.485114847015015 0
0.126463597627184 1
-0.0178430526129783 1
0.269705330674182 1
-0.0539669676462786 1
0.423475312464399 0
0.107753994146391 1
0.214653244659577 1
-0.120286784507849 1
0.176766500277871 1
0.138308697856664 1
0.00469753583109263 1
0.334028094096791 0
-0.361520221872244 1
0.212802324093573 1
-0.197275725351855 1
0.513557420869742 1
-0.26504050790122 1
0.0187159878310243 1
-0.132642014739083 1
0.0188764348792843 1
-0.159449905602335 1
0.0404144843320224 1
-0.252281911532379 1
-0.191229735554653 1
-0.0880814704474125 1
0.696972927226377 0
0.0169303046637268 1
0.120066143006465 1
-0.2729890777426 1
0.232747937607253 1
-0.236032449503221 1
0.084189617799126 1
0.254165604042753 1
-0.0755303334422908 1
0.221706317973128 1
0.0250575626443423 1
0.129605241634375 1
-0.365961847801578 1
0.353635753905441 1
0.215115063951704 1
-0.0909465976960068 1
0.107904856704469 1
0.253849833241474 1
0.127704089887162 1
0.175268476260689 1
-0.211301933757952 1
0.392449380037366 1
0.068783823571686 1
0.0984754917033114 1
0.005021439639151 1
-0.0331529950137364 1
0.0966639032806417 1
0.31303571879617 1
-0.0645589769348858 1
0.069464182855148 1
-0.257346583837029 1
0.0741737510163067 1
0.14830417335817 1
0.0329440069396826 1
-0.0564042860461048 1
-0.4998605499307 1
-0.576248192653642 0
-0.0279760770977019 1
-0.286740518368334 1
-0.327887522465193 1
0.154556713513659 1
0.194315251314812 1
0.302539354141468 1
0.0769731750474524 1
0.0549786006398186 1
0.0902398045102436 1
-0.0348210835738953 1
0.000326335835827241 1
-0.0491492092042191 1
0.137480015301475 1
-0.211686095678895 1
0.502571800267186 1
-0.283080855224934 1
-0.509054336419271 0
-0.133570886016611 1
-0.118729240377198 1
-0.168849335190522 1
-0.227303822641178 1
0.184891243331363 1
0.264201211731108 1
-0.0474392354729927 1
-0.132344994742538 1
-0.250188494807043 1
0.335873340805797 0
0.0723128660898768 1
0.273801904560405 1
-0.318576307664924 0
0.0562650681701904 1
0.0330952681001349 1
0.0299894348139753 1
0.241074566797249 1
0.232686432152782 1
-0.0823593402232159 1
0.203754980404032 1
-0.122957386024685 1
-0.435613528126838 1
0.0173658300075242 1
-0.0115775510393096 1
-0.104980720346783 1
0.0326408345053814 1
-0.340150402308664 1
0.240459638721566 1
0.230179365746249 1
0.163227295141988 1
-0.128654926387418 1
-0.108981790271621 1
-0.129415965660559 1
0.161690714386076 1
0.0048323722569318 1
0.0539295821908225 1
-0.204555453590648 1
-0.609604496924437 0
-0.0239597938405896 1
-0.102127635643403 1
-0.116300717125683 1
-0.045909304251667 1
0.0960506700161744 1
-0.0802984686848978 1
-0.280743425259812 1
0.213326013367339 1
0.0485224607565702 1
-0.223468012273288 1
-0.249221437897249 1
0.125659985091492 1
-0.369446684702646 1
-0.241219563847934 1
-0.350348028507804 1
0.0485173865193345 1
-0.153678502353423 1
-0.324118666163342 1
0.061192193112704 1
0.198095876092944 1
-0.38609042837607 0
0.17869778834095 1
-0.108536018891487 1
-0.420209989867023 0
0.105286847062704 1
-0.0331988051737971 1
-0.0206075842650471 1
0.196270459492397 1
0.238029425769406 1
0.340532835632613 1
0.296580804039208 1
-0.320955600216896 0
-0.145481082367285 1
-0.0647449914076225 1
-0.0642487640795688 1
-0.189407378127831 1
-0.261794014550233 1
0.0191835119237892 1
0.178503302382526 1
-0.163460624070901 1
-0.0584691348089477 1
-0.366958703780616 1
0.133897907209514 1
-0.212442107609481 1
0.105894922889193 1
-0.241079469170858 1
0.12990692071397 1
-0.216275235910578 1
0.177384646676767 1
0.0265958409883289 1
-0.337530536902598 1
0.290843985625318 1
-0.279357250640618 1
0.150108175313491 1
0.148476930497471 1
0.0321105372927643 1
-0.381496460379054 1
-0.0104955425759291 1
-0.0498293374392144 1
-0.186140993534673 1
0.0797882633420783 1
-0.46720195843526 1
0.384158373069948 1
-0.0616908797103796 1
-0.101514479781651 1
0.250241069748001 1
-0.0905687984179185 1
-0.0385293541704055 1
0.0579871158125891 1
-0.178370068247202 1
0.122036100995764 1
0.177124839188128 1
-0.0900592763870255 1
-0.437426059793575 0
0.088144000552376 1
0.186571510133633 1
0.107113195801119 1
-0.266223293836069 1
-0.00448637694068378 1
0.344677920835547 1
0.205847460077797 1
-0.297542549398387 1
-0.336774055672037 1
-0.101143394951713 1
-0.279191517566005 1
-0.465048164496142 0
0.447855822921431 0
-0.261389660095106 1
0.0228696969952885 1
0.0499089261474059 1
-0.0794564378928559 1
0.0426256701844897 1
-0.359807869537043 1
-0.246067426849504 1
-0.0994771512336982 1
0.0615188625652684 1
0.00421062808450312 1
-0.0928734019627995 1
0.202225604268771 1
0.163865675711186 1
0.306901362477507 1
-0.215451706490035 1
0.0334037780940178 1
0.0888533258462308 1
-0.0894409267490019 1
-0.267668580689192 1
0.0313888597916887 1
-0.0824149516492891 1
-0.422854900952375 1
0.0198590252882188 1
0.0681997695103157 1
0.423842294898586 0
-0.289469077350811 1
-0.0292917393565045 1
-0.265927470984406 1
-0.00916646451277994 1
0.081100019846047 1
0.311377589810658 1
-0.0985882973085068 1
0.210489107666709 1
-0.12893724537217 1
0.267600740593972 1
0.115699872949038 1
-0.536521482513791 1
0.312049959736336 1
-0.00347562200187967 1
0.160061947551254 1
0.120505751432072 1
-0.0390222840589121 1
0.197602525294024 1
-0.136171637968172 1
0.227868138213865 1
-0.0626368166720324 1
0.632949057135426 0
-0.0123557584632659 1
-0.14230694804743 1
0.232906846297927 1
-0.0511661514920533 1
0.113490444914929 1
-0.362166068336307 0
0.259518404392243 1
0.170120265956194 1
0.708325901711414 0
0.280106160473372 1
0.291296563196214 1
0.131412021986118 1
0.0359877140993789 1
-0.00782743756614861 1
0.0253625851911327 1
0.259290398415087 1
0.0864226415962539 1
0.234825245860484 1
0.0733903484626096 1
-0.101503240016984 1
-0.120250750009846 1
-0.383804581306039 0
0.179961686711057 1
-0.140446750328232 1
-0.053195768698172 1
0.218390802000909 1
-0.169548473154148 1
-0.0470404489197602 1
0.169137834872915 1
0.0799114718996748 1
0.197957121884275 1
-0.0421972478188876 1
-0.189838463424744 1
0.225968731495259 1
-0.133307895649343 1
-0.162474992830189 1
0.038751650419488 1
0.101154603615806 1
-0.214113403200541 1
0.091507629778938 1
0.0921205374096016 1
0.298651916534246 1
-0.446667179890863 1
-0.254530790878443 1
-0.113679590194542 1
0.136981396784476 1
-0.0458105243957784 1
-0.211977214283919 1
0.0731192735524846 1
0.250325480032789 1
0.0194728475607514 1
-0.408695948164063 0
-0.324697979068936 1
-0.239944580014235 1
-0.39139463735665 1
-0.56593161495325 0
-0.431061964055496 0
-0.0887847252693851 1
-0.0566660927234388 1
0.109504706158253 1
-0.007025475153506 1
0.066364242274011 1
0.077661061446358 1
0.214318470593289 1
-0.398487660766337 1
-0.117112340154103 1
-0.0395411580364472 1
0.0289936496940194 1
0.139223797109134 1
0.293823407101745 1
-0.00172697422378012 1
0.193186481304986 1
-0.043030672783393 1
0.0629307343367319 1
-0.191852077478297 1
0.0740308787433455 1
0.338187432138359 0
-0.354475325040284 0
-0.0101867409638446 1
-0.134932804636551 1
-0.0287953589047522 1
0.110293811281434 1
0.349678011029175 1
0.193040531025731 1
0.206895578462675 1
0.323432765675909 0
0.338381931148064 1
0.135722566414846 1
-0.363194596954923 1
-0.0829038067783032 1
0.125049892037514 1
-0.220613586267876 1
-0.102056065853996 1
0.0720326904051053 1
0.0285696082125717 1
0.0368729086636868 1
0.471956686098989 0
-0.201987229442473 1
-0.17227604838116 1
-0.0803495480301641 1
0.125915097338828 1
0.133432411684109 1
0.155396098909963 1
-0.0752861622901127 1
0.298131318633193 1
0.190575085660805 1
0.370166967051777 1
-0.272272640439683 1
0.477152255825836 0
0.00783928368470387 1
-0.110095545108783 1
0.194400203135808 1
-0.162969381662684 1
0.15433116136952 1
-0.146907615658849 1
-2.49907977098174e-05 1
0.203303709849408 1
-0.185410355223566 1
0.240016680059167 1
-0.394999596714107 1
0.163986147355469 1
0.103308891671432 1
-0.0104395740738738 1
0.30577356683112 0
0.550250104018679 1
-0.107504258221694 1
-0.205281322833813 1
-0.213516891656267 1
-0.00855363065383504 1
0.23224519770635 1
0.117931275897189 1
0.0680108860979905 1
0.0294190301780553 1
-0.144056176004935 1
-0.188374704806244 1
0.0328983232692672 1
0.116975191458084 1
-0.30043135001684 1
-0.155547011346475 1
0.151690205412054 1
0.00517558676772704 1
-0.186301218537779 1
-0.0890366206859342 1
-0.20802303119661 1
0.0768158995196805 1
-0.181980681194759 1
0.272219682656837 1
-0.0156678252546826 1
0.0313528077832523 1
0.172354598518861 1
0.0553901723641526 1
0.0837931207879836 1
-0.229631631184353 1
0.172372330476039 1
-0.241070855374688 1
0.2923667861768 1
0.0859593173637873 1
0.132812171662561 1
-0.333734998688401 1
-0.118690580703684 1
-0.100722422489623 1
0.26931906828145 1
-0.0811157069728486 1
-0.0966360191567299 1
-0.359849844030835 0
0.294326054722599 1
0.247879779130855 1
-0.0858840975316953 1
0.120518796130105 1
-0.0892024393170675 1
0.0770297202695738 1
-0.360833702543377 0
-0.293552470436538 1
0.191681788409466 1
0.0457368479652714 1
-0.489700860346457 0
0.338296742504049 1
-0.19774654146559 1
0.235263452672321 1
0.278363086225984 1
-0.23924703490476 1
0.121248362011226 1
-0.115618884828469 1
0.185973706939034 1
0.392646588744106 1
-0.156623327004466 1
-0.0483305691889593 1
-0.287627283571572 1
0.312421319095928 1
0.214794408435988 1
0.117461130741053 1
0.077505301003766 1
-0.0505044767462288 1
-0.093864836059135 1
-0.424097852520972 1
-0.0153480604706752 1
0.37234601145365 0
-0.514162511937461 0
-0.0894787311210738 1
-0.0923454712177767 1
0.0737091822380804 1
-0.0240214647498271 1
0.368092188421813 1
-0.44000478487092 0
0.11290283502964 1
0.243246392920482 1
0.356493047340397 1
0.0243877699012665 1
-0.106032459513324 1
-0.0893182271862296 1
-0.00951945708113517 1
-0.100492809147888 1
-0.041939089018461 1
0.0873151182501026 1
0.156963271295534 1
-0.166362769588736 1
0.116718079746857 1
-0.241218011043055 1
-0.0236952931528038 1
-0.12808846082246 1
0.0890714375953661 1
-0.249214038215685 1
0.0992326403640179 1
-0.0542202134640092 1
0.0705262281891654 1
-0.310546318610556 1
0.165080258053706 1
0.374300127624424 1
-0.121210908713866 1
0.00421263700145052 1
0.00309601704988796 1
-0.0425997833360641 1
0.10027398625657 1
0.155742679061014 1
-0.145256394868658 1
-0.0960208765501222 1
0.299805248899744 1
-0.0954441915320581 1
0.122502999375021 1
0.218325548427035 1
-0.277960844685027 1
0.357957002603144 0
0.155803677069143 1
-0.281467755115393 1
-0.0591800743874609 1
-0.000453760331679473 1
0.133964638229204 1
-0.0732729831846379 1
-0.137941545398255 1
0.134467284217428 1
-0.463511894763855 1
-0.0699568281789997 1
0.292910462673832 1
0.0337377472860488 1
0.0713822792363375 1
0.540854347598154 0
-0.350414688176334 0
-0.306329532849531 1
0.136008963424446 1
-0.253451627257454 1
-0.0648256846174691 1
-0.261495785999483 1
-0.130560300237937 1
-0.160522840299522 1
-0.0472514247901734 1
-0.0256360704201817 1
0.204638625965169 1
0.17721871251847 1
0.183939510051972 1
-0.347984291928183 1
-0.436540021080229 0
0.0130331059201911 1
0.0942663409485238 1
-0.218365900554053 1
0.329844601297831 1
0.0731305268103172 1
-0.0415565927753771 1
-0.0857677533829675 1
-0.121361945938591 1
-0.211745674344084 1
-0.0657672385886776 1
-0.277252475664566 1
0.0234703597866012 1
0.102823477941528 1
-0.349804269708605 0
0.0358430622348952 1
0.0991496334479787 1
-0.0185662301866439 1
-0.248121179837795 1
0.45879350327786 1
0.126010221821045 1
0.288172578191081 1
-0.203147376249711 1
-0.362078949675856 1
-0.158524092771763 1
-0.0234838547714812 1
0.0533696600065967 1
0.127075581951762 1
-0.263813919163091 1
0.10708463307761 1
-0.314416920470443 1
-0.239190658544109 1
-0.619507328830288 0
0.402382272707803 0
0.0214036517405245 1
0.161639782193738 1
-0.0185024263543051 1
0.245067714308009 1
-0.286683848378979 1
-0.000325236249920008 1
0.110505592055521 1
0.123993017924066 1
0.101985758271566 1
0.102173092059185 1
-0.0123851375199369 1
-0.0567596777278149 1
0.15078588085859 1
-0.0148567536746068 1
-0.110187422664989 1
-0.222892641437696 1
-0.0797576968502872 1
-0.291862435021552 1
0.0467482879801079 1
-0.343767740477042 0
0.0356001882119313 1
0.49945055743246 0
0.0392001523538976 1
0.00377888431094641 1
-0.226698515091206 1
-0.209099137682272 1
0.0615000723746458 1
0.0313101608862089 1
-0.00623644942871353 1
-0.183366098613802 1
-0.103967728937099 1
0.0391859244583008 1
-0.0229172606614234 1
-0.19563385794533 1
0.216699668574477 1
-0.0718298351731652 1
0.357035330698908 1
0.206965711567903 1
0.28111651131363 1
-0.139349720600513 1
0.195422069476873 1
0.0949755868286545 1
-0.516481456492332 0
0.176046869745908 1
-0.137958980672784 1
0.043364338474093 1
0.123290047973231 1
0.140944845212929 1
0.160460380911301 1
-0.266989984417553 1
-0.116685011015798 1
-0.0311579506552962 1
0.155622256881714 1
-0.0289585110994527 1
0.431725570291096 1
-0.187596243502954 1
0.0307743892128504 1
-0.0390856974907627 1
0.216727766614536 1
-0.0897043984556735 1
-0.196002611825355 1
0.0800372333217612 1
-0.0931175899383529 1
0.136678804096973 1
0.220395200857167 1
-0.459175136371281 1
-0.27752080518935 1
-0.117023447958196 1
-0.361390366228324 0
0.108990034891733 1
0.190473048585049 1
-0.00989679573523694 1
-0.330696801841058 1
-0.156963213695552 1
-0.0872103956178356 1
-0.019314908273831 1
-0.272666822994223 1
0.184993532773207 1
-0.0465717666013981 1
0.0275452726044709 1
0.050669423680402 1
0.376099034946611 1
-0.0330334535502569 1
-0.0357661319903101 1
0.0405465175866199 1
-0.0106774641445629 1
0.0959044603356483 1
0.249176431977041 1
0.247422613128358 1
-0.106712170890278 1
-0.209874692410558 1
-0.032654170174043 1
-0.0211965263821704 1
0.216557482173281 1
0.260556760533267 1
-0.204456470449627 1
-0.23188209187934 1
-0.0880797353746974 1
0.216043315576929 1
0.205404456985078 1
-0.257691338865105 1
0.00483524497354913 1
-0.218678778456651 1
-0.257775397936596 1
-0.139335620465094 1
0.11554202687444 1
-0.125727085204648 1
0.0458736246939089 1
-0.230817199787997 1
-0.0773336139788887 1
-0.0829530620944448 1
0.235857361734943 1
0.155042921779757 1
0.10005603764877 1
-0.434492792755287 1
0.0293493404778056 1
0.131678309692506 1
0.0510277347283582 1
0.00156492378356006 1
0.0790749928081671 1
-0.638443505630865 0
0.0950660776593426 1
0.0105252334722889 1
-0.080491780891955 1
-0.41080607709255 0
0.281427903372508 1
0.147285004497582 1
-0.140164602056759 1
0.358679741890274 1
-0.298879652359536 1
-0.270852552517666 1
-0.236292150152853 1
0.119142564191642 1
0.13016099458521 1
-0.0762565874290787 1
0.181260543005352 1
0.0113911286119586 1
0.113402490514488 1
0.143892480111264 1
-0.453021034919187 1
-0.312190178118214 1
-0.174396990205057 1
0.162004063667807 1
-0.405740566931464 1
0.255909486464479 1
-0.0805310490821894 1
-0.121597927762174 1
-0.110964915189259 1
0.106484596321135 1
-0.123378725890424 1
0.103084972200181 1
0.32854673758573 0
0.252420008487779 1
0.0981786616509601 1
-0.111915098789351 1
-0.242293521880175 1
0.336460227176929 1
-0.183003187406325 1
0.2157494760338 1
0.0887859826133522 1
0.251045553930545 1
-0.0528308300954448 1
-0.0822751556877742 1
-0.135345743049233 1
0.06944611617402 1
0.0787239285569548 1
0.072440377925981 1
0.0479797887265244 1
0.112628390460846 1
-0.568865144218975 0
-0.268993839945807 1
0.191859988387494 1
-0.0887491767172821 1
0.381591457696418 1
0.132790762116192 1
-0.0885573314921064 1
-0.277890703773967 1
-0.340493822746736 1
0.016476273464119 1
0.354841802285004 1
-0.0427462506120787 1
0.0865563630531809 1
0.358329402616662 0
0.40261009351623 1
-0.235304704511717 1
-0.0406708367523862 1
0.102322793377276 1
0.0120950776817327 1
0.162131684798668 1
-0.103539440445426 1
0.0776552895810046 1
-0.0778819620245557 1
-0.532129387628522 0
-0.203049267065311 1
-0.0820101713014656 1
0.136242941443781 1
-0.192307830416853 1
-0.0477183791273588 1
-0.201720393391141 1
-0.0672873693013903 1
0.347477316460845 1
0.0187918567842278 1
-0.0483226757121943 1
-0.127062748071087 1
0.221637831374934 1
0.0178189699156991 1
0.0160362508420448 1
-0.13315966781771 1
-0.549216551801109 0
-0.110055992684762 1
-0.0958779225356459 1
-0.110377832808948 1
0.0747429338780225 1
-0.342131446900949 0
0.081210528984191 1
-0.0428973159164463 1
-0.160279931676635 1
0.142039662667341 1
-0.113534137962846 1
0.0309456684264611 1
0.019284031427032 1
0.0242601506427303 1
-0.143990159172538 1
0.170947471048661 1
0.228808308693067 1
-0.266070578625901 0
0.272029740800256 1
0.249857525280024 1
0.126915470548834 1
0.164597168094321 1
-0.226650259489589 1
-0.154988767895584 1
0.294976202810112 0
-0.340244706768493 0
0.0993117230483995 1
0.164274692054264 1
-0.354657293427602 1
-0.00059201181059361 1
-0.0536664687104741 1
-0.0690041676276009 1
-0.149026044118916 1
-0.0245233508732906 1
-0.278847171126617 1
0.266074827531947 1
0.149478611494062 1
0.155160300889215 1
-0.0181359833128423 1
0.110181176876155 1
-0.0337708285519911 1
0.328986969680064 0
-0.301906126252792 0
-0.115781182030744 1
-0.0310773060061214 1
0.411495659634126 1
0.0682757272289792 1
0.019666993534015 1
0.0607961299576813 1
0.160002440412997 1
-0.194957852747478 1
-0.141890630439802 1
-0.218933526538219 1
0.0734568276147211 1
0.0849141755391639 1
-0.107090290497621 1
-0.107150305416763 1
0.0429033175788574 1
-0.0307203210830995 1
0.260044059428459 1
0.0955001874879873 1
-0.294983343102066 1
0.121989969657542 1
0.0478034422776945 1
0.455155719828917 0
0.421469147052198 1
0.0935750014994397 1
-0.0375019167210812 1
0.266223136465958 1
-0.18587744099443 1
-0.193625680841919 1
0.187146724175459 1
0.0955588585046133 1
-0.752054798262351 0
0.180840651262464 1
0.161236166701138 1
0.319368806369991 1
-0.101627016233647 1
0.0447450933052728 1
0.0858882415584388 1
-0.228135494201701 1
-0.197263640001127 1
0.0410595619490343 1
0.0176864497724657 1
-0.223420612309716 1
0.00577915266931667 1
-0.0715538355805552 1
-0.179290808848303 1
-0.136554687708038 1
-0.108656362011695 1
-0.106487413933611 1
-0.0327327810533473 1
0.396251663706665 0
0.054625608512409 1
-0.453609257415799 1
-0.279484063419092 1
0.272032280029755 1
-0.098414432005046 1
0.109461501331662 1
-0.0433603624330404 1
-0.445948619512102 0
-0.316750693364057 0
0.138483568474295 1
-0.212866929096365 1
-0.212386951885575 1
0.046152214661719 1
-0.12901053905606 1
-0.0897359012525178 1
-0.375162282144487 1
0.165845921669377 1
0.383343256117123 1
-0.128842891479251 1
-0.0790037321104055 1
-0.0601628258932086 1
-0.173439639223563 1
0.0404325709318872 1
-0.120310951169145 1
0.331345976127322 1
-0.211320243011546 1
0.304577947339597 1
0.338407446962831 1
-0.208022628548581 1
0.510030374353097 0
0.0947530455239073 1
-0.183494153919789 1
0.121478127021561 1
-0.476449151419503 0
0.190526023053525 1
0.30853587834518 1
0.0653900732854456 1
-0.161604956628875 1
0.225632262589538 1
-0.0799968015304898 1
0.421402910110247 0
0.279063363554373 1
0.36349449035127 1
0.0643347242483555 1
-0.0747728285512677 1
0.0127069452814588 1
0.109563482705168 1
0.0156711263137134 1
0.25845964317644 1
-0.145315082122758 1
0.47909381840208 0
-0.171167418271182 1
0.206293147481116 1
0.479735752429507 0
-0.223871946132239 1
-0.37388993828412 0
-0.00664172334098347 1
-0.173789986214317 1
0.276395521650232 1
0.000783167757252012 1
0.277075475512476 1
0.0933494189175156 1
0.416953385556971 0
0.16971205854924 1
0.0878353709833641 1
-0.124372217218941 1
-0.0650547049605244 1
-0.15797642712189 1
0.0859941565510597 1
0.0172343186696691 1
0.161601915815297 1
0.237493536609342 1
0.180884986932469 1
-0.141813536247777 1
-0.0624871893896782 1
0.0328781906460734 1
-0.0200074409615259 1
-0.0932229737425511 1
0.156636994984417 1
0.252567324862228 1
-0.377256503346402 1
0.0848863225099716 1
0.231033172916789 1
0.0266862089070364 1
0.240018202848154 1
0.262814731413151 1
-0.112167589003973 1
0.0159986769842848 1
-0.07612870908682 1
0.068534355771932 1
0.030193203717494 1
0.00149157517671018 1
0.070007299911977 1
-0.531425665969817 0
0.289621759581908 1
-0.018596513237586 1
-0.0530864889597612 1
0.0365387731506012 1
0.222566003686217 1
0.0350129722153815 1
-0.157786301750251 1
0.271651624642876 1
-0.117560061860486 1
0.236007223399712 1
0.0331870565659324 1
0.0897056809761237 1
0.401151530121173 1
0.181114838329762 1
-0.0819143793804615 1
-0.376091671376448 1
-0.0842812875522492 1
-0.494431341363679 1
-0.229038650510577 1
-0.362926289653028 1
-0.191485781149761 1
0.0313980805390997 1
-0.161019133423167 1
0.0233749818338616 1
0.190792477105481 1
-0.0219868209023417 1
0.211919920184371 1
0.607101780029488 0
0.395153014189822 1
-0.0215364455906325 1
-0.208929934835866 1
-0.269997628239765 1
0.00611836146184926 1
0.0979677077713055 1
0.279884511631771 1
0.18517798518101 1
-0.150274740539495 1
0.301697097193126 1
-0.0700359077856317 1
-0.150586277564247 1
-0.101883799931373 1
-0.054685744065583 1
0.101389676141138 1
-0.0616591487301012 1
-0.0769706259539411 1
-0.100354842724753 1
-0.220202429627935 1
-0.0838473009275076 1
0.0365908594427402 1
-0.12894610283615 1
-0.230100811070246 1
-0.194449882592638 1
0.090598381720097 1
0.342639707169547 1
-0.0720269690365546 1
0.0902627733414324 1
0.148481083375571 1
-0.202626446146681 1
0.435276170350098 0
-0.258416604375028 1
0.305427296026459 1
-0.0172517452993832 1
-0.382870911501043 1
0.0266459925695996 1
-0.042127090157366 1
0.000233906042851909 1
0.0981945441896401 1
0.0181345576532653 1
0.206446598815103 1
0.360800329604343 1
-0.0680970927660916 1
0.187533076486683 1
0.0994445838174167 1
-0.100816008308978 1
0.128014125762565 1
0.0489668377499482 1
0.191128285053006 1
0.116989908521766 1
0.430427900261832 0
0.124734312644367 1
0.314838958569186 1
0.132109551006683 1
-0.0915607616298508 1
-0.00357681562843305 1
-0.17489032108157 1
-0.0504717502201807 1
0.0835964364334399 1
0.189800313444012 1
0.0578278317726766 1
-0.117359426932979 1
-0.124754619429097 1
-0.381717370627773 1
0.0440393328109472 1
0.0206377170903651 1
-0.257211943509774 1
-0.205368142933745 1
0.03293860624692 1
0.432920974119821 0
-0.150654129299948 1
-0.262303369455128 1
0.0792387658985483 1
-0.462952646274303 0
-0.414847977402897 1
0.233615151610323 1
-0.0865218951561834 1
0.143728527082432 1
-0.314907379154709 1
0.150941554370105 1
0.015517402672213 1
-0.0229025398620286 1
-0.0690212149513385 1
-0.0585908295304482 1
-0.114050117645257 1
0.466428944565077 1
0.207059267566344 1
-0.0395434227755261 1
0.215343538193816 1
0.125085230592068 1
0.120820621901088 1
0.0391034053846836 1
-0.137895567788471 1
-0.00894187288973237 1
-0.190953744367266 1
0.338224598720766 1
0.0733104977852825 1
-0.382217649708854 1
-0.151299749948198 1
-0.116850910835431 1
-0.0231768971899532 1
-0.0894393709445973 1
-0.464647974316387 0
-0.0345846075878717 1
-0.155095451146579 1
-0.184736692666378 1
-0.123910287572688 1
0.243031467224954 1
0.00463908095035426 1
-0.324464625609241 1
0.0761404225984952 1
-0.026306065005078 1
-0.0491917412872758 1
0.423801152352887 1
0.0204773732448896 1
-0.290781953387111 1
-0.432880001754854 1
-0.293932162833309 1
0.169548559502477 1
0.402173522420684 0
-0.0804681405579449 1
-0.0260444876468757 1
-0.0211217064588871 1
-0.0223316946479136 1
-0.192776397903739 1
0.0515765485511633 1
0.00545301557369201 1
0.200547714686013 1
0.0947280628822627 1
0.0414567996532598 1
0.525546408519338 0
-0.0229664581547135 1
-0.21146272820073 1
0.0327704069706657 1
0.0821100330048447 1
-0.0369767885594497 1
-0.0920192599938779 1
-0.0838593554957332 1
-0.224936981802361 1
-0.189166639801535 1
-0.229869245696326 1
0.274729447158656 1
-0.100039260292825 1
-0.0818614557147309 1
-0.751228297461492 0
0.120245354207444 1
0.045530803367979 1
0.111830950047126 1
-0.00279262609993552 1
-0.215818429514951 1
0.178426574072516 1
0.175003929745553 1
-0.0743235387534334 1
0.447464013219404 1
0.0750967453904449 1
0.338263700804693 1
0.359264173883992 1
0.0857123535067686 1
-0.123460294983633 1
-0.252923347806953 1
0.248164360639351 1
0.100032558335891 1
0.218665474985406 1
-0.0249003984665667 1
0.0393852259511756 1
-0.0846131403906305 1
0.157837236006957 1
-0.257076967403059 1
0.280071482880716 0
-0.311322957131203 1
-0.147154744949476 1
0.0518118570015651 1
0.235241265074188 1
0.150122594811178 1
-0.150056206167548 1
0.235110378496357 1
0.0448634986538412 1
0.432744280965773 0
0.085550811370093 1
-0.37719451413016 1
0.176156926464057 1
0.121850529349208 1
-0.421973428161459 1
0.238669627060177 1
0.250001895125041 1
0.0149211185729203 1
-0.000810378806376608 1
0.0717231931149211 1
-0.220622544635856 1
0.00131400802988479 1
-0.0172049007932418 1
-0.0232183105012966 1
-0.119366750580331 1
-0.0462703473686383 1
-0.169287998196478 1
-0.169680832320649 1
-0.317411588302869 1
0.158005941903655 1
0.0788792568865964 1
-0.230031833711172 1
0.0053273025542525 1
-0.238009316574523 1
0.0381324060591247 1
0.244748799105969 1
-0.108353157372777 1
-0.0856887845733961 1
-0.0522688599707733 1
0.0445757041424851 1
0.0192204096363112 1
0.0578292057290276 1
0.106645158516511 1
0.168605438163339 1
0.387966935710644 1
0.184650734079896 1
-0.132726123013969 1
0.0945203487082507 1
-0.21879538780757 1
0.0339654282076505 1
-0.188863290550866 1
-0.155441430568431 1
-0.132625887733367 1
0.0863235628507361 1
-0.0997673446089485 1
0.0421100163614013 1
0.0681289639812295 1
0.220035524017987 1
0.217262820804219 1
-0.0522297317324994 1
-0.451427714269235 0
0.206851174369532 1
-0.157620615145567 1
-0.238285998177179 1
-0.108201725019157 1
-0.201060808799923 1
-0.406877465699014 0
0.511011263385194 0
0.470081722967725 0
0.22405974789337 1
-0.315229441671081 1
-0.387511263716372 1
0.245934031884216 1
-0.298232756669034 1
-0.172620898872217 1
0.160837474016997 1
0.121844499210274 1
-0.31473018594999 1
0.548333476126232 0
0.128392834115248 1
-0.12920723165433 1
0.00410415729221142 1
-0.341368827475165 1
-0.189445947628878 1
0.473210440139334 1
-0.117482497142881 1
-0.226879161964675 1
0.242648819290328 1
-0.0842715515956356 1
-0.236784729367125 1
-0.0812406093331021 1
-0.24933987298019 1
-0.297512343541656 1
-0.000151989009756241 1
-0.0691399656715763 1
-0.137576623621468 1
0.136068944695743 1
-0.271112905144098 1
-0.0727882594380703 1
0.127305082138611 1
-0.112234714610136 1
0.0854120222087394 1
0.209273737294214 1
-0.116154987662927 1
0.041212986995071 1
-0.265768036519032 1
0.21410735115301 1
-0.407146878859616 0
0.084297342744928 1
-0.449137483563686 1
0.4516418096934 0
-0.0164982593680025 1
-0.0502684403245437 1
-0.370220850705228 1
0.0297195929585566 1
0.00270545017872802 1
-0.375353116634212 1
0.385332561555167 1
-0.245754365491181 1
0.280670988264999 1
0.303907943612755 0
-0.311318607574573 1
0.152387155138097 1
-0.0104421760415788 1
-0.0777644380297275 1
-0.0936171766257953 1
-0.0697153378596126 1
-0.170637750951333 1
-0.0741708131481904 1
-0.00939294517745356 1
0.204545469304175 1
0.0853543555171435 1
-0.0271550486795969 1
0.189824588983093 1
0.0571275201022207 1
0.00707382847659131 1
0.243139047335393 1
-0.236254311472867 1
0.25952242941992 1
0.280713787440999 1
-0.24667035466863 1
-0.138867757949699 1
0.414781609224715 0
-0.232169795405829 1
0.153020899580709 1
0.114701821666897 1
-0.0452547463584708 1
-0.0389047518021669 1
0.0439873620306626 1
-0.0651007283813721 1
0.061470590079841 1
0.271582869304991 1
-0.0594975035223511 1
0.386713147945663 1
-0.0887825013099711 1
0.108410589567979 1
-0.0384067798305192 1
-0.338176680079952 1
-0.111836235615221 1
-0.209824142303815 1
-0.268605998012716 1
-0.00527548527792574 1
-0.075540372081938 1
-0.0824699244299228 1
0.346421964090495 0
0.389866345795952 0
-0.351335231489699 1
-0.214413399749768 1
0.0296072226197433 1
-0.34319863772038 1
-0.0310976322850685 1
-0.114908391539617 1
0.11295827753617 1
-0.152444621681547 1
-0.0200028121156776 1
0.233905566703046 1
0.0953733612260882 1
-0.183526148994023 1
0.223099472888202 1
-0.126364647049131 1
0.127112103056704 1
0.474510876266505 1
0.0488692313349855 1
-0.346555349551506 1
-0.289358770656665 1
-0.00456929190489271 1
0.153787872533396 1
0.0754592674571268 1
0.0510190076484923 1
0.169920080254293 1
-0.0680541682724802 1
-0.313974520728953 1
-0.123877824558849 1
-0.0793150875306654 1
-0.32042711225309 1
0.115209695983867 1
-0.00594159974770338 1
-0.132362764989497 1
0.131170456094429 1
-0.0534447899672539 1
0.0733144107328792 1
-0.486201282644477 1
0.292216801638967 1
0.0250606897737149 1
0.0287165302814119 1
-0.120353034200965 1
-0.0469891886764655 1
0.173798399724402 1
0.0150765385495995 1
-0.311349388320832 0
-0.412231028058971 0
-0.214093156874714 1
0.205477197202029 1
-0.0215599655602387 1
0.257243709211489 1
-0.0648194250799938 1
-7.01830660618588e-05 1
0.177978239142788 1
0.191535547798341 1
0.357664353863663 1
-0.0856321941948381 1
0.340969519449011 1
-0.0450504170007921 1
-0.453008570033502 0
0.465074470819156 1
0.225804741710031 1
0.265907132868328 1
0.573833520880815 0
0.0585273743053704 1
0.123129794790164 1
-0.0627319661998056 1
-0.0897137782043775 1
0.231751639376983 1
0.0947939157876651 1
0.212305342998512 1
0.114260365697861 1
0.00186278815710586 1
-0.169900341859748 1
-0.253898610876243 1
-0.158977049072598 1
-0.193046919714509 1
0.204098639279632 1
-0.147719970252071 1
-0.25318282240465 1
0.178282407047063 1
0.687447511956299 0
0.0461572677926976 1
-0.183470952664613 1
-0.0673459108927176 1
0.341465353467158 1
0.484905843503869 0
-0.194994646541546 1
-0.16941493974622 1
-0.0180485532196818 1
-0.0789883002177384 1
-0.180410629707088 1
-0.0443475758742171 1
-0.275080548087397 1
-0.178564118764931 1
-0.0583933290240178 1
0.356262639551253 0
0.0295019412909841 1
0.148905693598492 1
0.416180539239492 1
-0.0304016565123862 1
0.0210841885230953 1
0.166706443784907 1
0.207595696028153 1
0.0292691078914255 1
0.112157863349462 1
-0.386831520016045 1
0.0995400607708238 1
0.0329126064622903 1
0.207574844534872 1
0.124231645616543 1
-0.169406795703306 1
0.469006087676089 0
-0.221953442982407 1
-0.00331995558635636 1
-0.0798739337874439 1
-0.0611568262190018 1
0.0392611529905003 1
-0.129771360352208 1
0.211610702184143 1
-0.00992246642452028 1
0.0117115449719172 1
-0.101199906503487 1
-0.150398580628325 1
0.3729009959664 0
0.0553245511266888 1
-0.00566964467291648 1
-0.226335286547699 1
-0.236445055963225 1
0.512199050417783 0
0.0255264711717777 1
-0.154474558282786 1
0.0186084191920851 1
-0.300555853329718 1
-0.0856017750113025 1
-0.219070684156102 1
-0.323511712929391 1
-0.0169746316820929 1
-0.259275198020917 1
-0.243831595788401 1
0.247700696159959 1
0.0739809968219838 1
-0.0319497678413995 1
0.0379392465130773 1
-0.0656620795702934 1
-0.0539917577154549 1
0.353340274265401 1
0.387895300565554 0
0.377156900038426 1
0.00864458010860793 1
0.112217645677011 1
-0.240207610826183 1
-0.403908202071602 1
-0.0400460314084301 1
0.0962304643016427 1
-0.381896306272242 1
-0.118963408369942 1
0.329696778470852 1
-0.264012163994988 1
-0.131953144395979 1
0.0128675213472527 1
-0.0339198498487412 1
0.397611389361006 0
-0.259239920874545 1
-0.070699585016217 1
0.137100074252374 1
-0.178013245964842 1
-0.244699129658879 1
0.0221569975217863 1
-0.0145685733613633 1
0.212381794292986 1
-0.0438394677487624 1
0.300957116216434 1
-0.120501610942161 1
-0.196303408958948 1
-0.0457873601378292 1
-0.0145482184374919 1
-0.299012078108228 1
0.214150796837477 1
-0.0467832040320526 1
-0.041558192530958 1
0.514609840206257 0
0.173294010886879 1
0.0505009846105944 1
0.0752441552474135 1
-0.0844089994333266 1
-0.00787600088211783 1
0.20017469636928 1
-0.106303393667123 1
0.0474251420602368 1
-0.274584620073967 1
0.0821551550666564 1
-0.118654719345667 1
-0.182423342639639 1
-0.144593375756462 1
0.149752365617187 1
0.192370474337881 1
-0.00665634536730104 1
0.137050493972996 1
0.117811627645268 1
-0.561371427727197 0
0.0459479748156754 1
-0.131245777816651 1
-0.402350175932805 0
-0.149449370258823 1
-0.374834647930387 1
0.0939294256162103 1
-0.0720558792751979 1
-0.402930917849025 0
0.180390104318587 1
-0.0452807889060439 1
0.0715622102586943 1
-0.0615555086716619 1
-0.0398026337685848 1
0.0639507247625439 1
0.0217760674332015 1
-0.00484211614406184 1
-0.169811445533342 1
0.0491527877175368 1
0.260902297948245 1
-0.198918613545677 1
-0.152171023210508 1
0.417095826374722 0
-0.0925217629143715 1
-0.303184184078761 1
-0.50444531615835 0
0.0162874873332342 1
-0.02403455470583 1
-0.23062465423585 1
0.740179406582857 0
-0.157346167320391 1
0.00105936330004893 1
0.0960383722700467 1
-0.0924285404924997 1
0.079403251929242 1
0.0834223052110624 1
-0.0346434194651127 1
-0.0533685960712204 1
0.0233904800234607 1
-0.417939571175291 0
0.19056226459741 1
-0.0663615210483274 1
-0.00310692801244848 1
0.124416873634306 1
-0.180896335630741 1
-0.110151505606127 1
-0.438914421495142 1
-0.484227645990921 0
0.119281867957371 1
0.0943986155893327 1
0.117442841091155 1
-0.207756950689878 1
0.0524985038062337 1
0.144109259236497 1
0.0995667061852314 1
-0.342217325056248 0
-0.278121215081669 1
-0.266088016263694 1
0.0191917998686997 1
-0.0506061009431215 1
-0.320976681692488 1
-0.0402397420645379 1
-0.24658510383784 1
-0.257146833068896 1
-0.121375445333353 1
0.207422121840286 1
-0.233215039593572 1
0.267946762577385 1
-0.0923945937922308 1
0.287058472675435 1
0.0136576808994334 1
0.076313520766652 1
-0.16546305637841 1
0.0848063396618945 1
0.0627092741142369 1
-0.0613763903113333 1
-0.13835522516314 1
-0.170668634290015 1
0.0136351049420336 1
0.466334298108318 0
-0.0928041520055723 1
0.122674057057962 1
-0.312692731368328 1
0.397358907079703 1
0.109774818517909 1
0.256059306317673 1
-0.258204625774017 1
-0.0195649436613917 1
-0.042234637701561 1
0.214587800044201 1
-0.0834162956015254 1
-0.033105892461608 1
0.212865198299133 1
-0.25653046441468 1
-0.0231161591119323 1
-0.165144183120217 1
0.047750942237667 1
0.553057050306601 0
-0.265772269374109 1
0.406220139005943 1
-0.0178769313820592 1
0.0211451155655105 1
-0.258446919528985 1
0.177657144262062 1
-0.226935834623215 1
0.221086215808548 1
-0.166444566432437 1
-0.00509392436694407 1
0.752586685959744 0
-0.137497158110186 1
0.204911631325116 1
0.0730960650304266 1
0.4176951413364 1
-0.21751147275495 1
0.534350348347274 0
0.0468220391655777 1
-0.498763682693982 1
0.139602324974594 1
-0.128023451290189 1
-0.050617165716625 1
-0.299900194325044 1
-0.335886644737314 0
0.257291188825138 1
0.0196279661058982 1
0.00883327755307307 1
0.00097054259544626 1
0.114312469302642 1
-0.257762070790993 1
0.00205700046010461 1
-0.256882458596097 1
0.00210870045843322 1
0.00993062020662115 1
-0.112254276733892 1
-0.253660992172842 1
0.0399089990589957 1
0.346945380825936 1
-0.299058699617082 1
0.0516509839635869 1
-0.295127395766166 1
0.221644022677095 1
0.181604579701423 1
-0.161577515490998 1
0.0463724632392983 1
0.231082093427888 1
0.107754656656542 1
0.0760831135185313 1
0.582530922158384 0
0.275848289410298 1
0.192663359469998 1
0.0262996872369521 1
0.0558518745740033 1
0.535538539496275 0
0.103831153304486 1
-0.0264617441775133 1
0.209166982992119 1
-0.11211074335166 1
-0.433673092926791 1
-0.0783688973017456 1
-0.130335547171515 1
0.211037453040888 1
-0.108912717842539 1
0.122393246167552 1
0.110775008774992 1
0.209575877474753 1
-0.126350938940408 1
-0.13561118093469 1
-0.193944243630517 1
0.197971846875553 1
-0.0709262740532777 1
-0.154313982558439 1
-0.217848151893531 1
0.196271654183907 1
0.163486139538121 1
0.274818877795796 1
0.153839398654147 1
0.12482105895274 1
-0.0195634965873132 1
0.3595151683884 0
0.161631099269367 1
0.043545859904343 1
0.186595289522278 1
0.0948205499500312 1
0.0785145007672433 1
-0.230221742579706 1
0.0535083016064351 1
0.0547300034683719 1
0.312995637810856 1
0.189101767613504 1
-0.169174666036199 1
0.162925739060382 1
-0.260935871048267 1
0.0275321986620946 1
0.104343325375983 1
-0.0305135874893982 1
-0.0113126817441326 1
0.351817049770258 1
-0.164470167757021 1
-0.0150274527297574 1
-0.00316025548203248 1
0.291478370596106 0
0.106182024528017 1
-0.109717349469417 1
-0.0458674513312144 1
-0.0907097614391935 1
-0.311714712821612 1
0.360232455767718 1
0.0654328358731648 1
0.00309398256370734 1
0.07104005470746 1
-0.108230967841802 1
0.23455701827793 1
0.0245674122503246 1
0.141693637622044 1
-0.187142325035648 1
0.0510929401328094 1
0.0137419709112845 1
0.353516063814867 0
-0.106143074090797 1
-0.00998497003982674 1
-0.134036446956073 1
-0.196115354440484 1
0.362175760641396 1
0.275808036258157 1
-0.565530571864854 0
-0.290443677703117 1
-0.0283365559333752 1
-0.00598587948088546 1
-0.115345596065362 1
0.0671878926032221 1
0.0653411688531837 1
-0.103955123046676 1
-0.590780076465508 0
-0.216101689957216 1
-0.126456570788658 1
-0.463078828659192 0
0.0492813861146618 1
-0.123234911480333 1
0.308440785057585 1
-0.201875134383392 1
0.138862633246558 1
0.0425349178986567 1
-0.406815337779639 0
-0.0813552715150719 1
-0.170093809933108 1
0.305298626522348 1
-0.174158744634309 1
-0.0742102294321835 1
0.207230028608355 1
0.431273406697982 0
0.0482813851129669 1
0.0351509784431421 1
-0.0620901732860566 1
0.0596503030662175 1
-0.262624353952005 1
-0.157319687274957 1
0.00801349193103822 1
-0.0774989473271786 1
-0.155420003475714 1
-0.0788880910933185 1
0.147689345969609 1
-0.176280956516332 1
-0.255082881762687 1
0.0936254559969063 1
-0.000335627127218366 1
-0.0516144308073507 1
-0.0580779675441295 1
0.437764695500277 0
0.0041493100017238 1
-0.0798502075156714 1
0.211447926127102 1
0.0543153931992793 1
-0.494983117350225 0
0.0283152849100713 1
-0.0176632822255419 1
0.141266300079768 1
-0.170088503758237 1
0.0341569004379684 1
0.157985733538293 1
0.241693537769969 1
-0.163379969594733 1
-0.133566891700294 1
0.14244977597746 1
0.233285636636446 1
0.163024659590911 1
0.145548367851487 1
-0.27424988067074 1
0.526741371142098 0
0.0490853963858013 1
-0.480764000575674 0
-0.0192352290142409 1
-0.271139260901697 1
0.0185041173265743 1
-0.285355692986095 1
-0.207856193833618 1
0.100643896941798 1
-0.145787060350157 1
0.0511643181469205 1
-0.0826466571515281 1
-0.244676473982883 1
-0.397037507346257 1
0.329667003926225 1
0.273306536490666 1
-0.353665944238367 1
-0.22713807759944 1
0.147761791585227 1
-0.397647045125934 1
0.0390436865020713 1
-0.0520485376246165 1
0.511648303993527 0
0.128021890380871 1
-0.438806110672223 0
0.146008640051294 1
0.135120028137388 1
0.251763821753672 1
0.399588006836145 0
-0.096705309810465 1
-0.0951622830314799 1
-0.0361560442040822 1
-0.174054403053716 1
-0.110133641952289 1
-0.0880786455167786 1
0.090405105457462 1
0.210283077925408 1
-0.0095164305082785 1
-0.300088850501024 0
-0.293712584962509 1
-0.016020691521769 1
0.0196339155608424 1
0.00988780317032129 1
-0.296732395081248 1
0.273133924503662 1
-0.0739777895364472 1
-0.211699016392662 1
0.300158227882109 1
-0.248166430378031 1
0.164137850268216 1
-0.335504942227916 1
-0.170893617316736 1
0.0621172252361725 1
-0.217183382605429 1
0.181623944404069 1
0.0571203674913576 1
0.140816170059526 1
0.0182675972388149 1
-0.0534603490611778 1
0.01347443336716 1
-0.482084359149483 0
-0.134678639017358 1
-0.058504933239145 1
-0.170772892524756 1
-0.208399500724035 1
0.132226652032883 1
0.364903053269739 1
-0.376182636866541 0
-0.426845737764302 0
-0.425379399069765 0
0.00583870719863629 1
-0.369789418803461 1
-0.0745721992328365 1
0.107337825282077 1
0.0236453711856396 1
0.185867818070478 1
0.176429210829084 1
0.0350334979314048 1
-0.296863323290943 1
0.342553457481792 1
-0.276722922185581 1
-0.153482466620583 1
-0.0324440475598507 1
-0.389803496174754 0
0.395049223481164 1
0.0993272858549089 1
0.103930954866056 1
-0.34507291086427 1
-0.0258385895492067 1
0.0420678232634582 1
-0.348561669191377 1
0.510444392545741 1
0.182282500907105 1
0.346606508056555 0
0.00189706800477536 1
0.0398906594202235 1
-0.230995041902081 1
0.104439370821519 1
-0.210585433824354 1
-0.453894301441166 1
-0.176185963776101 1
0.155374550492261 1
-0.131716950887944 1
0.307018850206627 1
-0.168148800040913 1
-0.0913334696447119 1
0.264245284190742 1
0.251303890012117 1
-0.045769937901561 1
-0.242222098071346 1
0.287788543946221 1
-0.122983688976255 1
0.168221641003446 1
-0.00568311046897977 1
0.0322784557542293 1
-0.333746224783368 0
-0.0821329997832698 1
0.25060876488535 1
0.534435986786655 0
-0.346551098120962 1
-0.0404366649077126 1
-0.129596612721453 1
0.18808026325757 1
-0.22623563745484 1
-0.30505461726966 1
-0.0415255214287147 1
-0.042627383757786 1
0.151783137141617 1
0.112557436141611 1
-0.238382941498032 1
-0.169868172467494 1
0.012558143132897 1
-0.0908997674645422 1
-0.0154052723422594 1
0.0395925481628965 1
-0.114758423863052 1
0.121958663379926 1
0.0717468068691877 1
-0.0699176967132171 1
-0.354875548200969 1
0.115832281998527 1
0.0811640997955346 1
-0.126386767446868 1
-0.0589973141259621 1
-0.254275813381653 1
0.00943068821270791 1
-0.0170102271980498 1
0.254194470134846 1
-0.155487995632273 1
0.099299577806917 1
0.260341823020754 1
0.201168036590652 1
-0.0698721976993279 1
0.233758429103666 1
-0.231214985626016 1
0.054670025166596 1
0.0564464844612293 1
0.364184053534809 0
0.209110829615428 1
-0.257039513900401 1
0.117864343882023 1
-0.216280276986164 1
0.188633519104162 1
0.0671650931396405 1
-0.140844521576315 1
-0.00817607787146113 1
-0.0443464684264465 1
0.335099291786495 1
0.260886046657298 1
0.0239706749511131 1
0.127147677023158 1
0.05810874937328 1
0.211095281124346 1
-0.283433947972515 1
-0.105236030741935 1
-0.0673459165812295 1
0.305419256636523 1
-0.0963480637461887 1
-0.0929501211405137 1
-0.0208873606038406 1
-0.24410935942639 1
0.243471420853234 1
0.204737461268949 1
-0.138635755079922 1
0.223734510861965 1
0.126783031925638 1
0.170088719537521 1
0.21324433457068 1
0.293514186348962 1
-0.567762640319183 0
0.0328809012801059 1
-0.0890784904056079 1
-0.039524743574936 1
0.225007005933989 1
-0.0149522274827543 1
-0.273278991889972 1
0.15813783825315 1
0.215695649532415 1
0.319491234238958 1
-0.184190890886969 1
0.129942166601677 1
-0.0222616667737089 1
-0.22425275401233 1
-0.437642663160507 0
0.0533134898941797 1
0.0992731693525088 1
-0.231086064477484 1
0.342383902839316 1
0.0424353096271053 1
0.197611592179852 1
0.0672676542109545 1
0.0652443058011805 1
0.436246295835384 0
-0.127069359862869 1
-0.50218300319752 0
0.0446800311169436 1
0.307891656234999 1
0.0349953960389163 1
0.188358018542912 1
0.21997698672086 1
-0.0305555631279492 1
-0.231626289251404 1
-0.185018311336687 1
-0.080157776698536 1
0.401133360149608 1
-0.346434362383278 0
0.178157295078894 1
0.138678476900998 1
0.0880521597156251 1
0.505355436103809 0
-0.0960205689409748 1
0.212431809332482 1
0.132250190922031 1
-0.10549576767468 1
0.256236018251255 1
0.0346917988607663 1
0.0933261429312869 1
0.209801976641926 1
-0.273452324783838 1
0.206875135689645 1
0.14872659759355 1
0.183944207315842 1
-0.276157547559634 1
-0.157946301389289 1
0.20017594177814 1
0.203304442693959 1
0.484784482921954 0
0.11694482300499 1
-0.262399316688866 1
0.113415401534326 1
0.427437336880046 0
0.0363203622590434 1
0.107389161374801 1
0.113196597333773 1
-0.249593260060465 1
-0.0244535630841212 1
-0.300893209431861 1
0.0564577403118621 1
-0.330845879300089 1
0.238945002682042 1
0.279175903810181 1
-0.0208014891141995 1
0.159756831755445 1
-0.562788375168102 0
-0.201928628336269 1
0.144862512533701 1
0.0127258120767209 1
0.133780997270395 1
0.11739679761296 1
-0.0132971720195878 1
-0.00366357341690913 1
0.103636469974775 1
0.442956669266592 0
-0.246100565605987 1
0.0886334519418552 1
0.197080029736032 1
0.0556190686413675 1
-0.185040350362885 1
0.0561154216820335 1
0.0923701551408306 1
-0.441617452387983 0
-0.392430238296194 1
-0.0318861358898701 1
-0.114617295170169 1
-0.388706588683876 1
0.132237063069661 1
-0.0425352519160779 1
-0.0381284663557803 1
0.134584612319807 1
-0.458416852449391 1
-0.372413733467786 1
0.396417319290505 1
-0.197155970063179 1
-0.0617360181073089 1
0.115516496223486 1
-0.0480289677488779 1
-0.137777299045521 1
-0.000284031256038869 1
0.127443612021389 1
-0.273821082755683 1
-0.0486933488985912 1
-0.00512970980633201 1
-0.0171604467093434 1
0.425582363777344 1
0.198285070831445 1
0.242094227290414 1
-0.127239882947486 1
-0.100954021848393 1
0.0836881729473315 1
0.466695922590061 1
0.0702838634109492 1
-0.224012165403537 1
0.33832327490924 0
0.0683078600421397 1
-0.088777043898901 1
-0.163589730185836 1
-0.0427453859285285 1
0.27474180307827 1
-0.209338874884337 1
-0.150951135170525 1
-0.257620576627973 1
-0.142648531764984 1
-0.136380699272307 1
0.198254362532024 1
0.000814873190477549 1
-0.0693210342520499 1
-0.294396285593299 1
-0.245077731700628 1
-0.0295516291882074 1
-0.166882440993144 1
0.0247333937060023 1
0.112940370019612 1
0.44704459440289 1
0.149689188876802 1
0.147653432723764 1
-0.082429380356434 1
-0.141484415858904 1
-0.0902773902141529 1
-0.0561198883572317 1
0.0993749314822157 1
-0.16683371217315 1
0.377862395608239 1
-0.19871014047049 1
0.5829869095512 0
-0.408961909945989 0
-0.0445024853001477 1
-0.164396329778083 1
-0.0201271186894073 1
-0.201928361680356 1
-0.264452006744589 1
-0.191525441569433 1
-0.161096430300407 1
-0.0801985696105921 1
-0.0964186343133289 1
0.0966076267030824 1
-0.332249006148541 1
-0.184791274766663 1
0.330887994637487 1
-0.239908939979824 1
-0.12244825970114 1
0.183431911386741 1
0.0302827730789511 1
-0.0139680037561926 1
-0.00807318891084909 1
-0.0569412637400503 1
-0.0255762138062987 1
0.0912931501225905 1
0.254356351636394 1
-0.0719714746435323 1
0.0206587075263117 1
0.0997736197455157 1
-0.205018526633093 1
-0.360126247058404 1
-0.101140530294761 1
-0.0174224422724109 1
0.101899671545208 1
-0.181286462289479 1
-0.011684207902814 1
0.137259572210484 1
0.237853654465261 1
-0.314520597837809 1
0.20219581962139 1
-0.177380321937128 1
0.10604303670563 1
-0.0098237503346895 1
0.182131147677442 1
-0.364723427771073 1
-0.235371891466182 1
-0.224030566857199 1
-0.0614863229863819 1
0.0343207707724118 1
-0.00345377969001136 1
-0.286047749197346 1
-0.166038227823958 1
-0.249701555679611 1
0.307497035899179 1
0.0875204185544513 1
-0.147512135050489 1
-0.532157373444615 0
0.277342248088031 1
-0.047675706771806 1
-0.18251169928191 1
-0.0520302461383556 1
-0.209283597256643 1
0.326963923466174 0
-0.0950228134689362 1
-0.0270659726012925 1
-0.0327272226724786 1
-0.209693152814681 1
0.193980042433348 1
0.178819500430072 1
-0.0893599783152468 1
-0.0163149729343055 1
0.291349914124634 1
-0.224706707081085 1
-0.0902402599433063 1
-0.235234284931591 1
0.376143769011739 0
0.234225115369388 1
0.0116131758654538 1
0.227139975970574 1
-0.407210428312997 0
0.0368808471357221 1
-0.0220549330388727 1
0.228817542635931 1
0.0899110543501621 1
0.0134989274244738 1
0.348621406907415 1
0.342532779428603 0
-0.00552754504317369 1
0.0262630932708134 1
0.31550826353402 1
-0.0330625246922787 1
0.0377294718847457 1
0.50437661410776 0
0.0802124257369633 1
-0.346703861913758 1
0.184792445819814 1
-0.0918149437135203 1
0.0394488062770271 1
0.0943783244580989 1
-0.0138572809070842 1
-0.0393804990988409 1
0.310302460572316 1
-0.208171676137856 1
0.0875331424188057 1
-0.0104978517045443 1
-0.0633591930113794 1
-0.0181440784879516 1
0.00790741602340064 1
-0.231352754468051 1
-0.422939423157035 0
-0.0661043567032396 1
-0.0237445094152687 1
-0.0048604771726632 1
0.098234870136398 1
-0.090662743376257 1
-0.301555167066612 1
-0.127770029794381 1
-0.142866686645392 1
-0.0511250872243409 1
-0.244155004906586 1
0.0123332564819947 1
-0.312218656128563 1
0.0267071621935369 1
-0.187361544812377 1
-0.191182435163411 1
0.341584875635056 1
-0.368548368665616 0
-0.168812336754501 1
-0.117424255402796 1
0.0723472518280168 1
-0.215242639177752 1
0.167975703466419 1
0.0450698202741664 1
0.166496164589764 1
0.285340215410949 1
-0.0561511537134367 1
-0.0492623151830698 1
-0.0400250273576442 1
0.156682626910887 1
0.169580982814787 1
0.172100826654936 1
0.0373488060719056 1
-0.409247848311062 0
-0.299362943747922 1
-0.406323487822702 1
-0.502194207108889 0
-0.120481644094264 1
0.0137764474046355 1
0.171813915629555 1
-0.231929318367684 1
0.0062636475795563 1
-0.0501071530090151 1
-0.00189311608663482 1
0.429783484000963 1
0.222851073463954 1
0.0234330299996595 1
-0.102920136952529 1
0.373285338113025 0
0.0551931180017798 1
0.29303758165136 1
0.092902789954859 1
0.110636399252239 1
0.343698050242178 1
-0.214568608971546 1
-0.280652413769565 1
0.156726266964961 1
-0.0999979313976109 1
0.372113222161651 0
0.186907900404368 1
0.0170346687959927 1
0.327573802669781 1
0.172693138313454 1
-0.0118280962199848 1
0.352926366593154 1
0.155333270321623 1
-0.217018703502366 1
0.204272488738536 1
0.178029023830509 1
-0.0429641254224591 1
-0.139106150183284 1
-0.0520023572799684 1
-0.0165242675110345 1
-0.116045121280192 1
0.0149230708514635 1
0.405632922826992 1
0.100649533574808 1
-0.341839364997083 1
-0.254781002918501 1
0.0692069144765888 1
-0.282609954254326 1
0.35941885509881 1
-0.216322357683686 1
-0.177179043166246 1
0.00558425825537294 1
0.0133663029378658 1
-0.137025270613317 1
-0.252744351014589 1
-0.303908472388578 1
-0.00249278054199179 1
0.068377712008226 1
-0.0600644248579338 1
-0.0240344277210106 1
-0.144397123122341 1
-0.19237943456623 1
0.411385084478853 1
-0.0573466012412505 1
0.293205717347842 1
-0.0322396372807728 1
-0.164173895242595 1
-0.142025204174406 1
0.402960050842051 1
-0.0225765301260122 1
-0.299879042717538 1
0.125527068167068 1
0.227885118032123 1
-0.415971001435453 0
0.111322554186612 1
0.463136352096039 1
0.20239835402703 1
0.236919440103029 1
-0.134135481585366 1
-0.0662043886168285 1
0.0254658715844243 1
0.0399900899747573 1
-0.0579237353385744 1
0.0207401196315405 1
-0.115488621255823 1
-0.137534691869334 1
-0.0691657611608328 1
-0.268894184407699 1
-0.119725482705128 1
0.104204806856837 1
-0.27574075535507 1
-0.340405533533011 0
0.218458355906622 1
0.0699442544859286 1
0.229282876918502 1
0.136136610987717 1
-0.143032526448529 1
-0.400725551323284 0
-0.00732096065170683 1
0.0936040463192662 1
0.383633416635875 1
-0.011052028125568 1
-0.201544844233491 1
0.00743506487549651 1
0.117061048244365 1
0.151339534992556 1
0.145677238202764 1
0.473259678031002 0
0.147800870935644 1
0.0780579806245985 1
0.172828186577571 1
-0.321548534187254 1
0.164748107903461 1
0.045125851736808 1
0.102873363584529 1
-0.103864457588765 1
0.0709996631642357 1
0.0174270607039654 1
-0.031459789472349 1
-0.19800201073202 1
0.50068452056357 0
-0.210310763274905 1
0.00794929098470121 1
0.0838574104232366 1
-0.189166807790609 1
0.219759355873172 1
-0.318979892166219 1
0.185207866383658 1
-0.382204416802942 0
-0.173146265223821 1
0.0268186358088404 1
-0.0290543478190431 1
-0.132346874324047 1
0.34200055988593 1
-0.0230372310221608 1
-0.0243201094366077 1
0.0887217579363118 1
-0.178953374637598 1
0.191840378276706 1
0.249037424445381 1
-0.296250685302577 1
-0.00416003982131861 1
0.105242278222066 1
-0.0702041072035813 1
-0.582345621389775 0
0.115670582974325 1
0.0660202979655706 1
-0.234057087128482 1
0.0671948273795819 1
-0.284181586618632 1
-0.106698970931371 1
0.361602008788511 0
-0.0021855735803526 1
-0.0995639938794823 1
0.0666087565577186 1
0.0964715169478708 1
0.114320680431141 1
0.331152840201073 1
-0.14432502842496 1
-0.185854253973207 1
0.0145146253720681 1
0.29214672864896 1
0.199063772817867 1
-0.148887307385476 1
-0.0565111929102953 1
0.114099073380705 1
0.119989885853283 1
-0.107005571005733 1
-0.190688400848627 1
-0.106730292356778 1
-0.264384029961769 1
-0.237009930981216 1
-0.513517855694583 0
-0.103587856771145 1
-0.0514443550496663 1
0.0184019441214465 1
-0.185132056267667 1
-0.15018595812327 1
-0.0132330894359264 1
-0.154847533903018 1
-0.0499171719171687 1
0.164054430164356 1
0.0951555274645157 1
0.0857603661239543 1
0.123820909805952 1
-0.0251196488095812 1
0.287294002183478 1
-0.018028084942801 1
-0.0641232442541278 1
0.173153057616786 1
-0.0724266096288713 1
0.0664871489066727 1
-0.0323778841375629 1
-0.261900067230089 1
0.219216079194362 1
0.118050857597542 1
-0.0325562142671912 1
0.296551702635994 1
0.039539046879063 1
0.279272787103988 1
0.284260546199015 1
0.190558416650804 1
-0.333538561356438 0
0.357310373864094 1
0.146527650419681 1
0.120640479207771 1
0.0118223422953729 1
0.339364317070584 0
-0.175829982451695 1
0.170225749351198 1
0.0668110420896151 1
0.407889373866306 0
0.348826502217173 1
-0.0583883071792849 1
0.177199256267546 1
0.345522958821291 1
0.128059480505097 1
0.0607828887731726 1
-0.0415132303961345 1
-0.03273594558763 1
0.131669818617837 1
0.0202553004766608 1
0.309590236118188 1
-0.177486080058416 1
0.360195186802248 1
0.10490960108979 1
0.0116299682673985 1
0.257830708048874 1
0.011070802657748 1
-6.61317838441932e-05 1
-0.0916785409651541 1
-0.156577746742572 1
-0.0633424565460773 1
-0.160781698910267 1
-0.327111365780313 1
-0.330584500693114 1
-0.0373782325896402 1
0.233980475201753 1
0.0657552950546108 1
0.195891261111046 1
0.265733295401374 1
-0.511065081840631 0
0.38357425810047 1
-0.231562229061568 1
0.135772426147818 1
-0.136029571860901 1
0.0632128567729962 1
0.503248952577347 0
0.11590374614121 1
-0.18420863850364 1
-0.556502113823888 0
0.237841782998132 1
0.0592206194913838 1
0.105685087427279 1
0.00731084429692892 1
-0.023481416262126 1
0.0983821499413359 1
-0.08849237596259 1
0.127336814042017 1
-0.147015235386088 1
0.369429129885241 1
-0.0411984013916821 1
0.373713732640139 1
0.26996211432297 1
-0.173074459175204 1
0.140334761793239 1
0.342244143932245 1
0.0253181494934567 1
-0.0714162778572638 1
-0.110861896657899 1
-0.16993983751819 1
-0.00325663608873143 1
0.518945308873984 0
0.175611420916523 1
0.0309734155564299 1
-0.329618190435462 1
0.160635500201894 1
0.215292879600182 1
0.199235883004835 1
0.0580100877398748 1
0.0920428702379936 1
-0.0612914644626598 1
-0.149727740694761 1
0.280083142874154 1
0.338346294509997 1
-0.0483862350087512 1
-0.0671383389634135 1
-0.248849386045112 1
-0.452396940073338 0
0.0784032230627385 1
-0.263603656067875 1
-0.131276486309628 1
-0.210208488005958 1
-0.101014006717979 1
-0.249444378527104 1
0.0633434630155251 1
0.0339877354607409 1
0.0133909272482456 1
0.0412040761940816 1
0.0101410307337986 1
0.107507060894585 1
0.0661402550910999 1
0.157804498098157 1
0.0415073253493489 1
0.00139072277383729 1
0.0440656584803505 1
-0.132209112458245 1
-0.559086689363807 0
0.167671168795969 1
-0.057526247002382 1
-0.16418628319131 1
-0.0948935813530878 1
-0.10117552707225 1
0.256358869519071 1
0.224859810880096 1
-0.278126122439082 1
0.303509214149063 1
0.151703724060053 1
0.0530551726040849 1
-0.148662874905236 1
0.0972114126965312 1
0.423016771904734 1
0.101362472781103 1
0.0369266426931278 1
0.0838637012091143 1
0.430211179032702 0
0.148743949783724 1
0.238235932311089 1
-0.14866934359797 1
-0.175091764551159 1
-0.0126262078307647 1
0.443967446424166 0
-0.0606791774128518 1
0.0244485714234842 1
-0.0243960267200634 1
0.200369943765631 1
0.509967579833638 0
0.225858380011961 1
0.161947735139257 1
0.204513709817131 1
0.108445286182813 1
0.609890176573135 0
0.280309080082029 1
-0.431780204123273 1
0.0486273918332809 1
-0.253413814895308 1
-0.26213021702934 0
0.114985609736543 1
-0.11075644479507 1
0.0964831008492104 1
0.0617105897976599 1
-0.540620898848075 0
0.0521863399837416 1
0.0849163412747614 1
-0.0842167920249419 1
-0.109733130496067 1
0.140508619202983 1
0.000872368037401776 1
-0.147284080425169 1
0.0468301594888461 1
0.145312347619198 1
0.0695891418092488 1
0.282869681621519 1
-0.31581028867299 0
-0.282848745600868 1
-0.0428530212006465 1
-0.134482534675079 1
-0.409656651893537 1
-0.336935628298906 1
-0.148448095515697 1
-0.125024459352005 1
-0.0395198173519314 1
0.205538118141387 1
0.267997134911387 1
0.0306376753243413 1
-0.0160799989627198 1
0.0715902875113339 1
-0.447679657230632 0
-0.0508454276387679 1
0.0590246141261275 1
-0.10869215080422 1
0.102033553779073 1
0.121693002402637 1
0.031432399269467 1
0.244155287626797 1
-0.00705936529385587 1
-0.17945697783245 1
0.28082030961265 1
-0.0711672638944777 1
-0.203133908362109 1
0.197180918601944 1
0.0601805814827579 1
0.148665881222159 1
0.343304111966828 1
-0.142380918368171 1
0.359230047424351 1
-0.0817194935930877 1
-0.500365418689685 0
0.243100850357616 1
-0.0362894398523821 1
0.0630778195331275 1
-0.169120861872061 1
0.24182842040534 1
0.131907219506741 1
0.117944118962256 1
0.288274872530521 1
0.527366165113244 0
-0.117334563315579 1
-0.0200237255640582 1
-0.07875863010703 1
-0.47291258152661 1
-0.108910463677347 1
-0.272157080137422 1
0.0882810469689528 1
0.070033691994628 1
0.184191326249716 1
-0.12423466301969 1
-0.116334773184112 1
-0.0971479466803854 1
-0.287231536563023 1
-0.256810577071967 1
-0.108309078107495 1
-0.243866541091606 1
0.0871985991387104 1
0.172629876825279 1
-0.0267663821066773 1
-0.357671263353029 1
-0.0360600756654507 1
-0.250284476393913 1
-0.019631070591054 1
0.110172615770613 1
0.525715035465597 0
-0.0124271753841801 1
0.110314572594379 1
0.0937916282375452 1
-0.0887505972577552 1
-0.114331700786779 1
-0.0198597511204189 1
-0.0422536817045594 1
-0.0176547593299467 1
-0.140913022701081 1
-0.114865754135467 1
-0.0086665391897174 1
-0.255851440479155 1
-0.0714312768910603 1
-0.381587603657749 0
-0.0128236523866081 1
0.0926603121808496 1
0.0440951428234179 1
0.409121260307447 1
0.108069425259039 1
-0.179398883290399 1
-0.116824180367207 1
-0.288929187812785 1
0.15507860814892 1
0.121570857011071 1
-0.0458039622859381 1
-0.124439257680132 1
-0.272296046717691 1
-0.0113453848949759 1
0.0832365353071018 1
0.00266880760888615 1
-0.122542705507593 1
0.0724855944082938 1
-0.0425226187225395 1
0.111662854482296 1
-0.0844193747064069 1
0.0331074821587257 1
-0.211846161630336 1
-0.00903061025025938 1
-0.0991612396365379 1
-0.165565144193918 1
-0.0362705845608839 1
-0.378850648186048 0
0.269732555217743 1
0.0923839238051295 1
-0.057166972044804 1
-0.245326160938707 1
-0.0545086511736298 1
0.214633624552838 1
0.0193043493145633 1
0.417027622915252 0
0.314079822463054 1
-0.16154099095862 1
-0.0364239273547645 1
0.266672377082901 1
-0.531245263681627 0
-0.23344132292239 1
-0.0281478706083389 1
0.138475875411769 1
-0.188622125656975 1
-0.0710796680724304 1
-0.121778476364677 1
-0.00643596845684011 1
-0.0792953632650802 1
0.232402145614728 1
0.0234166837439049 1
-0.405800287137987 1
-0.118797294889488 1
-0.255338624521831 1
0.305999425700313 1
-0.153520826096659 1
-0.357823950363721 1
-0.0305537429735345 1
-0.0356162106404329 1
0.264230677810617 1
-0.158012527438574 1
0.0344557334272916 1
-0.113496999887331 1
-0.0801866485838181 1
-0.0766290809374876 1
0.0204710156165959 1
0.0146165900419575 1
-0.606650927518844 0
-0.262073447860827 0
0.13379378988825 1
0.475502938846897 1
-0.0772006142682658 1
0.370525513517832 1
0.156638039803791 1
0.155036414963369 1
0.0619773160436053 1
0.201350410468986 1
0.138744336398812 1
0.0573808556821574 1
0.32172230158717 1
-0.230025220481511 1
-0.0760407908431 1
0.141369836111188 1
0.361334364375716 1
0.394477523178887 1
0.0626283828890987 1
-0.174454360501002 1
-0.316849148755963 0
0.0158583374822686 1
-0.107489395686859 1
0.0983739705817587 1
-0.47603822899094 0
0.405648591506531 1
0.563442706218998 0
0.0331981669305839 1
-0.016337893680567 1
-0.20190538043916 1
-0.135520759523555 1
0.254198289985252 1
0.363541982919013 1
0.092787390534831 1
0.0525050286020304 1
-0.0044794568107444 1
0.0936871080518357 1
0.144721149531647 1
-0.259931540359269 1
0.0424592284183814 1
-0.17294741667207 1
-0.230228750757718 1
0.198203996557197 1
-0.198306358748008 1
-0.127201370658081 1
-0.100356508536471 1
-0.495696465950681 0
-0.271540604596295 1
0.308500161125393 1
-0.123564934865037 1
0.209905018915158 1
0.213186171752611 1
-0.169771509265409 1
0.221294834512716 1
-0.0913167705786483 1
-0.0966888338841817 1
0.0819507273834857 1
-0.257204874557179 1
-0.0229562312363941 1
-0.0398895465499825 1
-0.0840186136983701 1
0.33977874205956 0
0.280942615397691 1
0.0513379033120061 1
0.0333101936317405 1
-0.224464424338126 1
-0.175940552772083 1
0.116506956176227 1
-0.121353500804425 1
0.150408121211129 1
-0.0836878812514451 1
-0.00678354676863546 1
-0.139998230032719 1
-0.118692377056894 1
0.0265867709293794 1
-0.0382535866916806 1
-0.254955803845055 1
0.214201762305067 1
-0.0173411704239522 1
-0.148572518242709 1
0.189653297133967 1
-0.212254003163073 1
-0.173952811346653 1
-0.00970744613623507 1
0.0533094962572593 1
0.248473288900278 1
-0.118912415375254 1
-0.0168664509112652 1
-0.0476941581354504 1
0.0170495261568238 1
-0.176618624413138 1
-0.00758828218027921 1
-0.258948647553438 1
-0.544472370595637 0
-0.125722782271461 1
-0.0790131436533189 1
-0.198439923923929 1
-0.247561605750837 1
0.337028999079386 1
0.0573397699358254 1
-0.000509532044288649 1
0.32316583106255 1
0.196234921048214 1
0.238174150235716 1
0.0247640346600421 1
0.170800003081867 1
-0.0531900718472139 1
0.124710963772794 1
0.0772528920264128 1
0.0417676214066923 1
0.153685944982608 1
0.333162527889289 1
-0.0960265523830221 1
0.145036831808157 1
0.122855594630483 1
0.50538721571118 0
0.0537574160404593 1
-0.0974406563433776 1
0.465530266887587 1
0.170492912918534 1
0.201560262976089 1
0.101322349228167 1
0.000843687418955118 1
-0.305947242122744 1
0.207832743801742 1
0.0751870561489639 1
0.315109798956116 1
-0.0149998730834682 1
-0.0426012656172476 1
0.0577756593052652 1
-0.0430930095424667 1
-0.274049420874275 1
0.377127807582778 1
-0.150273113478293 1
0.0343000894049112 1
0.349883166483551 1
0.121551851880378 1
-0.43354648453276 1
0.246744774774736 1
0.00842560710692364 1
0.133436615208884 1
0.608739384619779 0
0.396074755593008 1
0.108696940860618 1
0.313791580643599 1
0.00500545361334988 1
-0.220861332714719 1
-0.174680968369353 1
0.205907887699862 1
0.215544509240195 1
0.267387359786696 1
-0.362522191721075 1
-0.399248784906358 0
-0.0191355943878058 1
0.0110051852321477 1
-0.233026185671237 1
0.27543718457394 1
0.115372240947306 1
-0.247816597584012 1
0.358598464607352 1
0.481852680712207 1
-0.171013323792726 1
-0.376836979671508 0
0.0224644872354477 1
0.130417790095492 1
0.267438773784377 1
-0.441739626506563 1
0.0640330491996779 1
0.210730515253181 1
-0.244636711088327 1
0.221137051305961 1
0.141849635328424 1
0.13537857571941 1
0.503779779754049 0
0.120765218908728 1
-0.433995034384293 1
-0.163362941548844 1
0.603174080390113 1
-0.374357213279372 1
0.153909161481791 1
0.0366980531919127 1
-0.134168523415789 1
0.140923737263123 1
-0.00211014778081984 1
-0.0614559757980987 1
-0.012361808546938 1
-0.0541657473463392 1
-0.034403084432981 1
0.011817855712011 1
0.0628457519246182 1
-0.0500381593746131 1
-0.263920620782756 1
0.00161918837397936 1
0.0695817396956908 1
-0.0879203293808282 1
0.188964441499788 1
-0.238294676521494 1
-0.136413013530755 1
0.676071770293769 0
-0.0667446587776779 1
0.108399889555037 1
0.0627441842812222 1
-0.188730144800123 1
0.201818601938059 1
-0.0772072649826574 1
0.205792006585192 1
0.172756820072519 1
-0.138837583381768 1
-0.0325670328998507 1
-0.114253886862016 1
-0.059358166327562 1
-0.0892164963383106 1
0.0366446422724737 1
-0.0568444816263419 1
-0.133838506280733 1
0.118352140483856 1
-0.175685999609512 1
-0.179271218800591 1
-0.0165558629385108 1
-0.0388038789048802 1
-0.012157245483017 1
0.160698621719853 1
0.519127314852901 0
0.0933189423190206 1
-0.259888817771929 1
-0.0518642193871263 1
0.0734382542587047 1
0.473836614764967 1
-0.0620280489425053 1
-0.121415850722174 1
0.24125147101853 1
-0.427115181922622 1
0.141689513715704 1
0.109503224778272 1
-0.0453473698499688 1
0.159887719993421 1
-0.125139976314605 1
0.0337684647859637 1
-0.0884408153688708 1
-0.0493099019344853 1
0.0397309024153565 1
0.169321129835395 1
-0.0257766714781012 1
-0.0428670786764366 1
-0.0178632603265953 1
-0.211315711917966 1
0.137838382373747 1
0.0386869065884992 1
-0.185922989286409 1
0.231983052900197 1
-0.361170178181291 0
-0.0200298923050814 1
0.235549147640846 1
0.452055023070451 0
0.412870524923991 1
-0.210249550453798 1
-0.0305304800935194 1
-0.171518697027206 1
-0.032598765934977 1
0.137125631654227 1
-0.124076884009213 1
-0.152649996594623 1
-0.00954918685433793 1
0.0451024943807315 1
-0.226993784072582 1
-0.194608374532788 1
-0.119755614728152 1
0.0880780464901359 1
-0.0431607426341901 1
0.170033017743643 1
0.0558865609687999 1
0.23690059713795 1
-0.117346081462411 1
0.173774328873017 1
0.277153081823284 1
-0.0826482124088536 1
0.0949007033006178 1
0.103296239924134 1
0.00280380660445065 1
-0.0215228210841264 1
0.182137552399091 1
0.191558242949802 1
-0.36354438990143 1
0.0878371409011307 1
0.151054969019489 1
-0.31110597399572 1
0.0405375253426084 1
-0.345891427107299 1
0.0701054970372339 1
0.0905493967589896 1
-0.0315976200634543 1
0.232239280832339 1
0.31168463144167 1
0.416302765406382 0
0.348986769040457 1
0.297622722514527 1
0.356956789885504 1
-0.317804125537596 1
0.0381472899448562 1
0.0568403667369436 1
-0.360295763867934 1
0.288414418043808 1
-0.301909091711853 1
0.0648014399717927 1
0.242722649542596 1
-0.45522004267082 0
0.12465347972874 1
-0.103810872039005 1
0.281603830496497 1
-0.0624153050824339 1
0.123680045092247 1
-0.0105535103248953 1
0.00349934844005066 1
-0.107131135753033 1
-0.102434910036634 1
-0.0721447897649582 1
-0.101067677559046 1
0.298398091453637 1
0.154537148929061 1
0.227040703600313 1
-0.22262129742935 1
0.194256793094384 1
0.230349034323955 1
0.179830126993724 1
0.149217224396252 1
0.0498934200994225 1
0.103718789132137 1
0.195482232654568 1
-0.382643364873271 1
0.098891171574218 1
-0.120582221882024 1
0.137937718384672 1
-0.0929070174570753 1
0.0852796026088515 1
0.0232524770719078 1
0.0266155839663683 1
-0.0300683633749927 1
0.347938543377117 1
-0.0688596109623471 1
-0.078318913052685 1
0.148854190093516 1
0.0636925453387856 1
-0.111887891469754 1
-0.134979612515737 1
0.214905418399852 1
0.0697010218404665 1
0.291661029474138 1
0.283832719589424 1
-0.029491029410495 1
-0.427304084452861 1
-0.0684320407058078 1
0.0304337443882406 1
0.326329004617642 1
0.299333905875059 1
-0.275785452698472 1
-0.258002480382565 1
0.551427699710132 0
0.0303987534099994 1
0.135813123510917 1
-0.350867740036523 0
0.178091382917502 1
0.0610866311698784 1
0.00484227392733153 1
-0.00245419888172542 1
-0.0213705487352273 1
0.076825227293779 1
0.00398092559047845 1
0.0598123601306888 1
-0.267564699689044 1
0.046057712559389 1
-0.189313779482963 1
-0.263114535717104 1
-0.118493841469174 1
-0.24059561539102 1
-0.178573209666546 1
-0.268920394987478 1
0.0402925420332416 1
-0.0585685860238094 1
-0.0883424536172217 1
-0.233596434141354 1
0.202351164154053 1
0.105693584838918 1
0.31878868874452 1
-0.416997763371725 1
-0.17420011913 1
-0.220534987930697 1
0.448558422265193 1
0.0261853607084153 1
-0.0642192762470864 1
-0.352277542385107 0
-0.0468126336135266 1
-0.0394442127207174 1
-0.113303093740094 1
0.33876541448415 1
0.267144283120778 1
-0.0443536296519419 1
-0.341421003707867 1
-0.346148745574787 1
0.0332502735784376 1
-0.22180629698102 1
0.0847096603362649 1
0.387266976384348 1
-0.261804782852206 1
0.186791533269852 1
0.145590736800407 1
-0.366828175613389 1
0.138223211734452 1
-0.188936279348474 1
0.453575523587644 0
0.064133861256065 1
-0.18805276246939 1
0.0862413987997347 1
0.239554109066557 1
-0.0081558272420091 1
-0.0732084871973894 1
-0.464696253599914 1
0.0370251412654894 1
0.0151547166911112 1
-0.205959724597715 1
0.0822346437144923 1
0.122185942440903 1
-0.389499739950877 0
0.235665203940603 1
0.209079622603119 1
0.0472147234800593 1
0.167498587734615 1
-0.114647518258061 1
-0.616461100487186 0
-0.0511024095935327 1
0.0137069573172545 1
-0.257302188496628 1
-0.13270205567076 1
0.221321545830945 1
0.0104885160621556 1
0.158624891809281 1
0.332039131967753 1
-0.0348839496782807 1
0.0216173449642309 1
0.224213387888721 1
0.100162808097376 1
0.154472746483447 1
0.209668443191169 1
0.344830233831082 1
-0.0418034027674803 1
-0.156559118987568 1
-0.157540174957844 1
-0.0135564884638196 1
-0.362038986389682 1
-0.126485114962598 1
-0.00420470374955074 1
-0.0540664605234578 1
0.368752697390258 1
-0.30174865661345 1
0.0851583261450254 1
0.0841608680979813 1
0.456198881475485 0
-0.234333629690545 1
-0.0729688087687382 1
-0.184046322845942 1
-0.153609867288945 1
-0.0809236975958781 1
0.0330184601061472 1
0.258500023434595 1
-0.075211213255795 1
-0.0535564344183059 1
-0.0952703205838866 1
0.193820013480165 1
0.244562501879806 1
-0.291964708254141 1
0.11631002632259 1
0.0271411346999403 1
-0.0316245446551705 1
-0.0353841220064466 1
-0.486711433631686 0
0.0961185266177888 1
-0.0197447524516475 1
0.299580772442341 1
-0.0691532946332289 1
-0.0275499905790638 1
0.063894809440836 1
0.149701903684721 1
0.144242070682901 1
0.335820986614825 1
-0.0162453848987477 1
-0.191036760368713 1
-0.221398881398408 1
0.273083020974044 1
-0.0403940882865451 1
-0.109412502577934 1
0.102649211155961 1
-0.417768557534006 1
-0.0391725891407315 1
0.0332345376149804 1
0.268308176806098 1
-0.25167218572794 1
0.079927968861693 1
0.00807017019067027 1
0.121992525967938 1
0.0335721584508433 1
0.0709217830028916 1
-0.0178443499576913 1
-0.0469468132428586 1
0.362720588126739 0
0.13781418652697 1
0.271976003624249 1
-0.00879739915200244 1
-0.19019052057024 1
-0.141707262456832 1
-0.144160178717025 1
-0.295626585371595 1
-0.426404001733881 1
0.428262644597137 1
0.215947947963144 1
-0.120946854011334 1
0.150040947077202 1
0.120631966707501 1
0.0555528767073956 1
-0.226746330218238 1
0.00523653133175938 1
-0.119766063201881 1
0.2670071607036 1
-0.276795829738405 1
0.197811601807325 1
0.302660577365829 1
-0.0489060908155064 1
-0.13805492545566 1
0.124245858277558 1
0.629187000110275 0
-0.103527727350777 1
0.0644080539242664 1
-0.211940503096109 1
0.211833496836071 1
-0.164355215081531 1
-0.266090931212839 1
-0.491247929798577 0
-0.245402713407712 1
0.220925336560251 1
0.0186423370350557 1
-0.00969682921243839 1
-0.229493137989224 1
0.113871093059888 1
-0.00508980067394205 1
-0.0203308616346519 1
0.238431236752984 1
-0.24893624878468 1
0.141981365481622 1
-0.301953844520909 1
-0.18204461704996 1
0.258824587262867 1
0.335603675915663 1
0.236261960600408 1
-0.260229665133151 1
0.214068217502218 1
-0.19972890364059 1
0.359003462154333 1
0.0979391477127056 1
-0.381422457576014 1
-0.232659909052102 1
-0.366591845552937 1
-0.244638988177124 1
-0.253985063708777 1
-0.322091893724619 1
-0.0241598540615487 1
-0.307605161282354 1
0.0325591795729265 1
-0.0670054806270576 1
0.0702067967257349 1
-0.0899251402983944 1
0.422983999834835 1
-0.1880734733531 1
0.0168943281601606 1
-0.455430294203018 1
-0.378576653589942 1
-0.075687623450155 1
-0.0814788961042141 1
-0.258118431642224 1
0.319979564437072 1
-0.251848058496812 1
0.0887803841685855 1
0.0434387028435087 1
0.225445136047902 1
0.204468486511708 1
-0.860574909209759 0
-0.22723812135177 1
-0.171478172733227 1
0.159339313394993 1
-0.477845643695568 1
0.0492997109681892 1
-0.00256094368432495 1
-0.113823702067509 1
0.0664047389865866 1
-0.39232813609587 1
-0.144989421404782 1
0.197525830042 1
-0.23930124895809 1
0.170446990491804 1
0.258112812701623 1
0.0794470343270204 1
0.0574745385319682 1
0.0991179919638328 1
-0.238007655904082 1
-0.085603252803911 1
0.153960585093893 1
0.4891791063903 0
0.0338236253602975 1
-0.336945394258058 1
0.12296836066917 1
-0.210610543925882 1
0.170178871944125 1
0.0673883441200533 1
0.349058244904023 1
0.00258525485078244 1
-0.0342069098386908 1
-0.206938828909149 1
0.0162556015543922 1
0.0224913386287485 1
-0.199674418338584 1
0.0928204667201571 1
0.220652510067176 1
-0.0872852830969848 1
-0.151988645797768 1
-0.238653332546079 1
-0.0595396209518007 1
0.286729721809021 1
-0.148549485013085 1
0.0959796471123155 1
0.187682605467814 1
0.0700305010856727 1
0.187909393420055 1
-0.138287791901996 1
-0.130145448332701 1
0.0444386524864035 1
-0.168055302104445 1
-0.024418704523907 1
0.431683573377277 0
-0.271715392575956 1
-0.156124691410359 1
0.297124111425251 1
0.13494527416892 1
-0.100587661439182 1
-0.0658898147105602 1
-0.219528065307441 1
0.339007613664158 1
-0.0567295138010285 1
-0.138095370466951 1
0.659284431949622 0
-0.23665106619761 1
0.565129111961343 0
0.147293720401694 1
-0.170960732939803 1
0.372230403142344 0
0.362838972677562 1
-0.739708112463617 0
0.345595115220341 1
-0.118394840522057 1
-0.019034532745518 1
0.384498609530256 0
0.362115444971409 1
-0.0872332366850275 1
-0.00388584951189664 1
0.0875948601024366 1
-0.0759250245786238 1
0.14995299915717 1
0.0891995424521617 1
-0.059646629268683 1
-0.29352097116948 1
-0.0968653382149309 1
0.223048765072129 1
0.139244301998954 1
0.0364722165617166 1
0.13183922026385 1
-0.0762397171065092 1
0.183171471944667 1
-0.00397176144747525 1
0.0858186595103971 1
-0.343715154238151 1
-0.366097791388779 1
0.161804515893731 1
0.185279262681882 1
-0.0875810927703511 1
0.516289859294652 0
0.287452254137133 1
0.66493918336596 0
-0.0424204443952674 1
-0.126528144484408 1
0.185035875744828 1
0.0191473867478755 1
-0.23137356153608 1
-0.25581859749018 1
-0.158274433444862 1
-0.17858405839461 1
-0.0113661040701602 1
-0.193500279075784 1
-0.153738276817685 1
-0.058463535876524 1
-0.182598972360167 1
0.00134921323306744 1
-0.322090528512559 1
-0.289518412876831 1
-0.27135548188461 1
-0.00963373524216915 1
0.221714865433379 1
0.0616549726381913 1
-0.314701225314709 1
-0.196872059620153 1
-0.132116507989372 1
0.134297041274437 1
-0.0178850439647583 1
-0.499011147739119 1
0.124857087749586 1
0.486886710494868 0
-0.374428317641731 0
-0.0945684533331251 1
-0.0274914699726612 1
0.337782036461102 1
0.370720951537306 1
-0.224773863377456 1
0.024503555442017 1
-0.102845632343471 1
-0.107562828123166 1
0.24048605877545 1
0.413780850344047 0
-0.222106853191248 1
0.209566716098684 1
-0.189252233883078 1
0.0936476343559963 1
-0.120258181660031 1
0.0530451189554726 1
-0.00765238688739941 1
-0.250621822670606 1
-0.186955496650229 1
0.130506755429555 1
0.0550617932344641 1
0.0296066248363768 1
-0.0535690292436744 1
-0.102301783780484 1
0.31632592662334 1
0.249282568707868 1
0.118800578918365 1
0.15994053163501 1
-0.184589959860107 1
-0.0360942778429915 1
-0.154410983589857 1
-0.0675458356612207 1
0.266755963823524 1
0.125555090024843 1
0.693594009684573 0
0.0175821581266595 1
0.0667015085857629 1
0.0732435808676709 1
0.0871245244452795 1
0.249400137238958 1
0.241168794321026 1
-0.346559992087293 1
-0.22633335482671 1
0.0365140572979429 1
-0.411054935931229 0
-0.268165663537239 1
0.200127152618397 1
-0.0760220884230887 1
-0.0944248500596796 1
-0.12333350556504 1
-0.391325661663702 1
0.229935797179189 1
0.209633985671558 1
0.0954682946097496 1
0.601697974299969 0
-0.056013121163189 1
0.550142647467269 0
0.470071627983289 0
0.167448997915203 1
-0.258905385536678 1
-0.329778003056969 1
-0.254892048879531 1
0.0731401969998799 1
0.261784703988939 1
0.0492260314981645 1
-0.0440980906579292 1
0.0168758617059152 1
0.00680948049317854 1
-0.369797184439422 1
-0.0251133985771499 1
0.124192344301047 1
-0.135314778185746 1
-0.0471688134242786 1
-0.119838371766803 1
0.214689345022914 1
0.2396111288299 1
0.272909086302195 1
-0.248840957271311 1
0.0451557526325849 1
0.222707633063001 1
-0.0845583555011993 1
0.12414196148629 1
0.0543307727153362 1
0.0814240971076671 1
0.000745203805308632 1
-0.154539916637924 1
-0.0865999677803415 1
0.151850180653861 1
-0.291003179053301 1
0.140395672283591 1
-0.0201801389121017 1
0.0969028669324615 1
-0.025393170539719 1
0.338349372660865 1
-0.21688478758863 1
-0.0373285693590748 1
0.202430886664623 1
0.00273662570752378 1
0.191482192717016 1
0.0124919335546368 1
0.191222250509102 1
-0.265574857994724 1
0.0595051294890909 1
0.0385938068614993 1
-0.15066598959456 1
0.111544629605756 1
0.341231493541361 1
0.383251363702404 1
-0.188738900736102 1
-0.11020222885383 1
0.0698321725545466 1
0.271191212103157 1
-0.105417859407288 1
-0.552590534903714 0
0.152464399258885 1
-0.119646166646013 1
-0.0573189584899643 1
0.161784046721924 1
0.340965820157583 0
0.261205235974445 1
-0.120601481095428 1
-0.0486718692724665 1
-0.213973807726989 1
-0.0526333930572806 1
0.1206514256085 1
0.201464163905699 1
-0.123981641347953 1
-0.31921056131206 1
0.0608773256378915 1
-0.200195215914745 1
-0.270626692247252 1
0.153732652970929 1
0.217668643261505 1
0.424711193981352 1
-0.401566853594434 0
0.11520311488289 1
-0.0519935069397784 1
0.181598127686918 1
-0.105574626016241 1
0.00901815033724624 1
-0.0657392272452033 1
0.189361563666135 1
-0.363124445252373 0
-0.0303903410629241 1
0.108614415645278 1
0.265041042846764 1
0.177471953533227 1
0.0587376973091074 1
-0.213997653250263 1
-0.0840758517438321 1
-0.0556322613179676 1
-0.095176760930321 1
0.04964530747022 1
0.0206404321806339 1
0.14054465991711 1
-0.268997320909227 1
0.482166957728509 0
-0.392713158843167 1
-0.0134579014972637 1
-0.223823400841958 1
0.439673930015743 0
0.0676276235675093 1
0.147213679110652 1
0.305350028278783 1
-0.263636954926029 1
-0.232452629249361 1
0.192620754597308 1
-0.527947863444274 1
-0.249276368466451 1
0.315183716332724 1
0.102059407799133 1
-0.104492917511263 1
-0.0292665480453724 1
-0.152979803123521 1
0.182915682561141 1
0.0279845449653353 1
0.0902114359988068 1
0.279867521388836 1
0.151940680204944 1
-0.178084227604748 1
-0.139496249946555 1
-0.151091117421491 1
-0.146596914476659 1
0.127721225895449 1
-0.00495847450911163 1
0.315969458156905 1
-0.0797600056561042 1
0.0628904546149974 1
-0.0677071339951232 1
-0.102979375502799 1
0.179441815937876 1
-0.241720082287517 1
-0.136253753618311 1
0.193859835758143 1
-0.328557069452312 1
-0.144250315622034 1
-0.0949230540126806 1
0.442722219939413 1
0.319052270807596 1
0.175003581201768 1
-0.389912043361925 1
-0.0667956319525823 1
0.326975714708547 1
-0.325824726653668 1
0.247658041047167 1
-0.109627089035789 1
0.408755566270284 1
0.104012388937421 1
0.0157537600186198 1
0.0231035749867968 1
-0.374509600825841 0
0.182424109782852 1
-0.0928580381519475 1
-0.0127311427476799 1
-0.130037231097637 1
-0.150373940304177 1
0.0351462401804234 1
0.0104436089764925 1
-0.02777095534047 1
0.155177602581945 1
0.133758412474073 1
0.152960792841597 1
0.0256393308843515 1
0.00333171497745555 1
-0.265237910221332 1
-0.0499005888122699 1
-0.35012847805712 1
0.151580630459693 1
-0.176512488916688 1
0.0892030946338707 1
0.294839231352051 1
-0.0222685773556888 1
0.0353823149682001 1
-0.0639162158232497 1
-0.0267177044610594 1
0.235681088714047 1
-0.0773268249350079 1
0.291519749063803 1
0.250752268948111 1
-0.139926396970355 1
-0.00938233498364258 1
-0.0939985139067629 1
-0.339145594419416 1
0.262020631169199 1
0.962411511902653 0
-0.00409447459473281 1
0.170851764060867 1
0.313319590697697 1
-0.302205401683396 1
-0.145926644053093 1
-0.123528296338284 1
0.0833541450422806 1
-0.102576100323556 1
-0.283112320358548 1
-0.321534440018888 1
0.0755572017695167 1
-0.0182137873097079 1
0.517666499514015 0
-0.0877411860573857 1
0.40076677047153 0
-0.377609978531519 1
-0.141531751512992 1
0.304149633423992 1
-0.207250929340357 1
0.0253161681009001 1
0.353552908629825 1
-0.362007385686844 0
0.317564653095615 1
-0.0212242781931306 1
-0.0672588431685126 1
-0.132952491319192 1
0.164252996494926 1
-0.288552138407145 1
-0.140936750748619 1
0.0712661212502995 1
-0.184944422468657 1
-0.515986760218332 0
-0.338141801134533 1
-0.355421260923679 1
-0.0881690358913043 1
-0.505380390134357 0
0.143164064379289 1
0.163375403244993 1
-0.6586957365731 0
-0.218783381214697 1
-0.139472811245691 1
-0.192055196509608 1
0.0323532384642828 1
0.0655397895931173 1
0.0663228665701662 1
0.319859023884473 1
0.278207113668694 1
-0.0863956311493749 1
0.0263031466771491 1
-0.0921051885489792 1
0.185327378067142 1
-0.0213632790042042 1
-0.0433603322539351 1
-0.33995411472282 1
0.00925017476332265 1
0.0681782167857248 1
-0.0417749025071469 1
0.145602358218736 1
-0.105103439976105 1
-0.354837271311602 1
0.180704161163046 1
-0.00182645915414838 1
-0.0263125468591764 1
-0.0782482324209447 1
0.0142974292233568 1
-0.243310710120223 1
-0.105516077359106 1
0.452036917177277 0
0.274366580033933 1
-0.0852377810197171 1
-0.239603287795616 1
-0.124417074446814 1
0.410071827332311 1
0.195712831751236 1
-0.270606546549476 1
0.105433725366833 1
0.126083779892762 1
0.118882203920587 1
0.147251090888265 1
-0.0789886965806023 1
-0.0184296149941089 1
0.426273431631537 0
-0.268870624930888 1
0.141415823072063 1
-0.00661888492753443 1
-0.437421134953484 0
-0.0822113668108738 1
-0.394226197846008 0
-0.126383245101017 1
0.0839774854915843 1
-0.0280729755427148 1
0.235913078278095 1
-0.0434952529918159 1
-0.200326208352031 1
0.15282597172323 1
0.0769396455834 1
0.034077496586109 1
0.198119410630897 1
0.242281215711395 1
0.148654333649901 1
-0.0615422415627905 1
0.163137157983621 1
-0.0193857925677874 1
-0.0977118779614488 1
-0.0910177881556923 1
-0.352916661355941 1
0.180875217436923 1
-0.05247329525304 1
-0.132448056978167 1
0.133219744685249 1
0.160024908560398 1
-0.160021832358397 1
0.108953630651699 1
0.547419447025115 1
-0.529648235405155 0
-0.619672035188379 0
-0.0291691791235454 1
0.183639035773266 1
-0.00917001775573983 1
0.21512241670476 1
0.0655146408868699 1
0.0618440520257197 1
0.196135475902824 1
0.205193182299888 1
-0.362421475168913 0
0.150367569417077 1
-0.32408457889669 1
-0.200621957016424 1
-0.107065537336334 1
-0.485436963889426 0
0.127909021034835 1
0.00138478238309263 1
0.0998887830313155 1
-0.326920885481263 0
-0.246844888283656 1
0.174070699958695 1
-0.374797363476694 1
0.500994605307421 0
-0.301380868177267 1
-0.0578894816895078 1
-0.387965345377214 0
-0.514309824374906 0
0.295994642446979 0
0.00260900056157795 1
-0.502849459816236 1
-0.178365668118685 1
-0.00175984217630232 1
-0.124010512356736 1
0.046830195083586 1
-0.297689321494587 1
0.10465853521975 1
-0.0895010287015416 1
-0.00738525974442124 1
-0.063101159222804 1
0.0507044626899662 1
-0.277375177716625 1
-0.428731804127254 1
-0.24158143300082 1
-0.0443487399667399 1
0.184556249734645 1
0.291248290005757 1
-0.586393356823452 0
0.127492832553267 1
-0.076530557963059 1
-0.330457146039833 0
-0.201915029462959 1
0.223177876510552 1
-0.0042543018717599 1
-0.209119135192662 1
0.298855067325387 1
0.0473922400370397 1
0.364610264722217 1
-0.24142578142348 1
0.306970712975525 1
0.0439772493824639 1
-0.282633843855794 1
-0.0725930806164785 1
0.193099414015049 1
-0.101524086209374 1
0.0835861383601634 1
-0.0681385913330681 1
0.119310393649454 1
0.00498136131732297 1
-0.0315812510788782 1
-0.00772651794310917 1
-0.0653433581276393 1
0.132903062982586 1
0.0144983870386106 1
-0.287264963738819 1
0.406667441227371 0
0.263365050619903 1
-0.281844958808863 1
-0.214655933210366 1
-0.0898541288497533 1
-0.141827901107486 1
0.108728461498444 1
0.13708473452351 1
0.0363742063406873 1
0.402024666865036 0
-0.148754795330626 1
0.0439673155842318 1
-0.125453752192502 1
-0.0874090837596632 1
-0.0192031587586343 1
-0.0210238430345217 1
-0.145396940824164 1
0.0441630512499176 1
0.0599299619475826 1
0.0521122318502488 1
-0.15261713216896 1
0.127164692211371 1
-0.0221908275776187 1
0.0934132123491064 1
0.112711972337366 1
-0.273279436368944 1
-0.420684717453748 0
-0.0924550097113797 1
-0.345185256141006 1
-0.194219041485517 1
-0.00328658227945422 1
-0.0533071728289122 1
0.295807880915185 1
0.11848198731805 1
0.0149760782748027 1
-0.332103785279265 1
-0.0716026958894172 1
0.196334019489817 1
0.128453698632551 1
0.222442948952843 1
0.277181742711223 1
-0.193953143560644 1
0.181830672707417 1
0.0557710577978545 1
-0.211643314738154 1
-0.436336971376243 0
0.222019305856257 1
0.160649053857139 1
-0.360807327609883 1
-0.161010375714595 1
-0.161950289935479 1
-0.179235436465221 1
0.0747124712992049 1
0.287291548711435 1
0.0531495885989658 1
-0.0736869025796974 1
0.151931868632597 1
0.286355677491583 1
0.00844139587163891 1
-0.508532793124573 0
-0.129822303794797 1
0.0724428099097555 1
0.125258442277297 1
-0.0379317755666184 1
-0.0464231889214755 1
-0.135942377262515 1
0.132739651610263 1
-0.309557946907397 0
-0.161378944560381 1
-0.129550492879799 1
0.0490728942381866 1
-0.146931477658091 1
0.446379786241971 0
0.183335184196033 1
0.0415393058241376 1
0.137311377634498 1
-0.51375016350333 0
-0.104108351424612 1
-0.472237937678781 1
0.248406235141928 1
0.267627139445767 1
0.213733790873224 1
0.162429848537021 1
0.254506136417205 1
-0.154670575710654 1
-0.0274334666042166 1
0.0602709230965944 1
0.18491449669603 1
-0.0696817742417937 1
0.0117367173573031 1
0.142685263187789 1
-0.37777828800812 0
-0.108269797576934 1
-0.126859138029304 1
0.243424810344324 1
-0.404449405078872 0
-0.113766411683391 1
-0.35208239123638 1
-0.661406461003845 0
-0.0225268948233613 1
0.139381950206806 1
0.207404596689885 1
0.345574471128898 0
0.218397654627104 1
0.328279520948013 1
-0.144144471322103 1
0.014718588298123 1
-0.0433221261412009 1
-0.553387272775934 0
-0.296441003140325 0
-0.384703552490563 1
-0.291739274050642 1
-0.519375073106333 0
-0.00533280276321126 1
-0.211328869918429 1
-0.0589724275164691 1
0.455235934486298 1
-0.0254189614590282 1
0.0976127688031036 1
-0.10284621499871 1
-0.329655782301195 0
-0.0667160877303975 1
0.43624713452242 1
0.10024619873312 1
-0.0514827960115173 1
0.111063609994584 1
-0.0522147095020578 1
-0.236062859964692 1
0.117005047500599 1
-0.431744520119374 1
0.0136573961064306 1
0.0442772093931312 1
0.349431344249006 1
0.370716694158815 1
0.199990218531278 1
0.294170746304547 1
0.250240553536952 1
-0.305179742010036 1
-0.0209687632605348 1
-0.0467551448028567 1
-0.310123952581303 1
-0.263641147940973 1
-0.0140353471633504 1
0.0283079234336093 1
-0.157588077638461 1
0.366516851750346 0
-0.15317572060125 1
-0.0792639988408823 1
-0.113566056570066 1
0.0624027242721892 1
-0.167117487359635 1
0.0025267732767696 1
-0.485817417686492 0
-0.139754686927117 1
-0.439587515829894 1
0.0506260372144449 1
-0.068417886655534 1
0.3641343961196 1
0.15009235845768 1
-0.0701166015896004 1
-0.1972740655821 1
-0.0229884373834801 1
-0.107538418930472 1
0.0141080179211867 1
-0.635105163898996 0
-0.116948708570899 1
-0.255269600866536 1
0.204520139968229 1
0.0780946472899133 1
0.249003412507153 1
0.206848118488807 1
0.429842004963882 1
-0.0822746011115229 1
0.219673934483767 1
-0.105834003445945 1
-0.0427832790498657 1
-0.0713970279598275 1
0.0801729164665533 1
0.0303306540413405 1
-0.0868630015359388 1
0.173216874475296 1
-0.266164211574008 1
0.0153447831594535 1
0.180663275485854 1
0.12557434242126 1
0.101267891521872 1
0.0567413626882058 1
0.245916838821413 1
-0.279728581505474 1
-0.137175880584633 1
-0.642887071735991 0
0.257094759108232 1
-0.0900473212018126 1
0.259051569599379 1
-0.0726308207500237 1
-0.32893914185508 1
0.286231030948956 1
0.0571271473157372 1
0.300602910500335 1
0.0245682435374093 1
-0.110875863931031 1
-0.127785095843112 1
-0.0311791304830556 1
0.135620486737218 1
0.213079137418486 1
0.0310835525249525 1
0.384059356660388 1
0.0791700731940053 1
-0.171888583080639 1
-0.000329405577875743 1
0.103986163433607 1
0.00336051188769079 1
-0.0425045970023087 1
0.382274036164767 1
-0.170419564899668 1
0.199198697618894 1
-0.19983121315065 1
0.0741170420695649 1
0.290020166909634 1
-0.149368777319274 1
-0.0488929518978114 1
0.417033838373287 1
0.104943687581728 1
-0.311075777353324 1
0.425754724348825 1
-0.24883862118479 1
-0.253400684687921 1
0.0895380201325899 1
0.0199564961543602 1
0.156035944411298 1
-0.377530008817201 1
0.289769599376765 0
0.281581700401531 1
0.204726678238941 1
0.00575830103891459 1
0.280244009077538 1
-0.328569552456265 0
0.110241473385775 1
0.0884059300235865 1
0.113011353073812 1
-0.0505953198354826 1
0.333292605291929 1
0.0494151388578452 1
-0.063255434982143 1
-0.556979888314126 0
-0.264323718401986 1
-0.111728997632227 1
0.158427739045813 1
-0.0682766745789068 1
-0.0447735454944704 1
0.0166267270047242 1
-0.193313185781793 1
-0.274606642732192 1
0.144243491702369 1
-0.03324060019205 1
0.0108348529168246 1
0.207245559452394 1
0.0333846652955366 1
0.291372972394012 1
0.348701470927111 1
0.0256436479455909 1
-0.220163465413914 1
0.25992718447359 1
-0.0444780239846079 1
-0.226971816918999 1
0.185567874692873 1
-0.0289610061326933 1
0.0358349017903898 1
-0.0681843338943025 1
-0.0661478758856331 1
0.0776702942297964 1
0.187646286057765 1
-0.16326374544557 1
0.132701043787702 1
-0.000539619541518016 1
0.180089506238961 1
0.0962226966910984 1
0.375831940642055 1
0.142730746993593 1
0.0655230053454003 1
-0.0318946271162058 1
0.175024075617125 1
-0.30879866544768 1
-0.240209828064456 1
0.250453245033032 1
-0.00914792908141496 1
0.196477907048379 1
0.274001213988452 1
0.00476278515453677 1
0.264919382786638 1
0.107919296966637 1
0.306823324632395 1
-0.0405949337689024 1
-0.239955543741952 1
-0.295190530163534 1
0.0492487258817273 1
-0.261087104449601 1
0.288810160618074 1
0.0991135464775068 1
-0.0985746041652898 1
-0.257911380556043 1
0.0791710419475639 1
-0.104623214279852 1
-0.219234492126048 1
0.498233923577831 0
0.0601076930204141 1
0.138911499985034 1
-0.258997366695462 1
0.331120499697719 1
0.0175400207709694 1
-0.178527077049642 1
0.0748739900085343 1
-0.40703104224767 0
0.0073546170889847 1
-0.320537416756236 1
0.126333482083733 1
-0.147803825887703 1
0.12275943565291 1
0.282131012953788 0
0.352162857987332 1
-0.101250117237364 1
0.153851034552141 1
-0.319219258700508 1
0.175658199984883 1
0.0146253348719435 1
0.0313637800747114 1
0.213210958617554 1
0.133504473714221 1
-0.24430613959803 1
0.356183312589629 0
-0.380025069568409 1
0.103597250664438 1
0.175473206579708 1
0.262268890523274 1
0.236778208550816 1
0.141728321436436 1
-0.232440015478662 1
-0.394227837688325 1
0.286853547323781 1
0.128585818619794 1
0.297262361318837 1
-0.390472237233656 0
-0.104669048663747 1
-0.263005639143015 1
-0.189164604121214 1
-0.0947091299243754 1
0.0205163055960833 1
0.00125852890414605 1
0.265899633416744 1
-0.214996428907738 1
0.227547833470126 1
-0.0926278153072544 1
0.283470537650545 1
-0.147935120869144 1
0.33897041272651 1
-0.0656143368434963 1
0.10388159351755 1
-0.0903087490491224 1
0.0454722061909772 1
0.218422198793713 1
0.0876619279255526 1
-0.41719072306598 0
0.0543517647465844 1
0.291385609869973 1
-0.0347829924919446 1
-0.126109068514245 1
0.00524283171443634 1
-0.161666473938791 1
-0.130607485260677 1
-0.334140919495397 0
0.18663813904973 1
0.0271448084373871 1
-0.183447992125527 1
0.377692890279648 1
0.0276367689117439 1
-0.0670637662931924 1
-0.299703327858671 1
-0.157289391362657 1
-0.0869906506919891 1
-0.149006137587169 1
-0.34596957060204 1
-0.0302603872111075 1
0.200178831411313 1
0.352883403725012 1
0.362840666314702 1
-0.105265554053881 1
-0.00373579446419545 1
-0.226803054951443 1
-0.0415786590265336 1
0.447895724622634 0
-0.200302173113093 1
-0.057747698329025 1
0.41796430443494 0
-0.0631332227437304 1
0.176723422872262 1
0.000140599250453132 1
-0.299502063899873 1
0.0715600858040064 1
0.114678723351521 1
0.451202823004111 0
-0.0663818389851663 1
-0.135431387412038 1
0.144822528336761 1
-0.298388885517085 1
-0.192669742354297 1
-0.340778159772237 0
0.141460950754775 1
0.297788405953027 0
-0.125881449614648 1
-0.186893787317932 1
-0.434843728439503 0
-0.138272249781429 1
0.427797148067894 1
-0.11286240232346 1
-0.342103212850117 0
-0.0527573928889775 1
-0.358768187743488 1
-0.259875346159728 1
-0.165133335587915 1
0.0346775285289349 1
-0.228497460097108 1
0.189497178813936 1
0.408115524616582 1
-0.252541352664296 1
0.0564819681339519 1
0.229601656315449 1
-0.159806396867714 1
-0.369689157520979 0
-0.155484418176618 1
0.189739659808938 1
0.0991189640829094 1
0.262952297300112 1
0.098640408542807 1
-0.184804248856415 1
-0.358318345258434 0
0.0406238014670065 1
0.139557477292287 1
0.270932034330142 1
0.00703061389202716 1
0.171072591943941 1
-0.0186747955796652 1
0.431679664355468 1
-0.0235603842390148 1
-0.0770762065436381 1
-0.114849613462394 1
0.188350624462867 1
-0.178329529433552 1
0.0437972752783438 1
0.309937423498448 1
0.160177700879279 1
-0.100355051286031 1
0.0310853663640426 1
-0.00436755252935538 1
0.135981265338448 1
0.0999681041248953 1
0.276993298968577 1
0.201288440703779 1
0.40365249287702 0
0.0792737135596068 1
0.314964211330233 1
-0.214853620035334 1
-0.116462494966427 1
-0.0354774202943409 1
-0.155235927560878 1
-0.398554451171285 0
-0.471620492590513 0
-0.116269934416859 1
-0.330647391050135 0
0.212962231748326 1
-0.149972166027781 1
-0.123904172440043 1
0.0656498541409113 1
0.241400629174982 1
0.22866284047914 1
0.140165977368726 1
-0.0605261627901645 1
0.174331938296984 1
0.13776247683609 1
0.0143890179385706 1
0.155672059275809 1
0.0873484194950455 1
-0.0373726557652376 1
0.164961818885475 1
0.161295269273523 1
-0.201562880265919 1
0.289564721685683 1
0.0907333285106715 1
-0.074312706626881 1
-0.129871410444339 1
0.114192505076919 1
-0.0103569104051013 1
0.148802261925961 1
-0.101015138386318 1
0.107203117213792 1
0.456373417347552 1
-0.130083583163935 1
0.358263405215704 1
0.128018864282978 1
0.00764087769382357 1
0.193876072992648 1
0.0422900270458966 1
-0.16499489970136 1
-0.119577684949365 1
0.145381713423385 1
0.234942463675763 1
-0.0237121636632959 1
0.0610804627895007 1
0.252652471530977 1
0.193366009925716 1
0.00415045083560866 1
-0.00887150744171676 1
0.0239579061102068 1
0.054932418261445 1
0.241506439276826 1
-0.252227184854331 1
0.134052012726883 1
-0.37867229113424 1
0.104061017283481 1
0.489111149298652 0
-0.388569681428626 0
0.081803302177945 1
-0.262097124492958 1
0.23006880103621 1
0.019922542494211 1
-0.0447056421294386 1
-0.310579983087617 1
-0.219853724572924 1
0.0651282273629315 1
-0.360135426656618 1
-0.272445672883796 1
0.170209666526259 1
-0.00212958463454907 1
0.249555483572094 1
-0.454376775941325 0
0.183966219584018 1
0.0373295209176452 1
-0.300311306490613 1
0.170728193027867 1
-0.398577811778048 0
-0.0367355157473257 1
0.197708102188226 1
-0.395376212753363 0
-0.283221120821833 1
0.216537813936945 1
0.00219441019264083 1
-0.292625943522812 1
-0.166448746093405 1
-0.345352901115955 1
-0.303620928861834 1
-0.203666846006598 1
-0.438626408322611 0
-0.0586669509757706 1
0.0562359912134529 1
0.12597514544518 1
-0.00337564231605943 1
0.122162695819769 1
0.188583405695829 1
-0.141001653137142 1
0.196942983469793 1
-0.0679845465300861 1
0.105700638536743 1
-0.0264366780517803 1
-0.640844758846203 0
0.129270011362667 1
-0.159584585610428 1
-0.10810638261631 1
0.688969957438069 0
0.056063730948013 1
0.388644051843114 1
0.135271465835749 1
0.133250345595738 1
0.188850959282263 1
-0.361501467578709 1
-0.0183374821968506 1
0.421875590723266 1
0.13789838389315 1
-0.105647270021116 1
-0.116808388273961 1
-0.148627118294448 1
-0.168742554530084 1
-0.351338596169289 0
0.00959983559768752 1
0.361989635482645 1
0.419383608078522 0
-0.30795234236232 1
0.140013129953336 1
-0.260444327588691 1
0.0866140835715314 1
-0.24728386113084 1
0.0796728271746613 1
-0.100324129025793 1
-0.106995023737907 1
0.105261025261454 1
0.0857643311212163 1
0.199870080797394 1
-0.240516340891146 1
-0.109872799452828 1
-0.0825883621464349 1
-0.16437920058445 1
-0.209027835900102 1
0.13901671328045 1
-0.322002073344034 1
-0.128264755376727 1
0.178676291853744 1
-0.0853520279404067 1
0.295616235910783 1
-0.0684192026606324 1
-0.191226735108674 1
0.0277688990740495 1
-0.105915205477759 1
-0.092021103131297 1
-0.164912323332324 1
-0.06424221714038 1
0.0975026746854415 1
-0.483910688109127 1
0.0136049534590556 1
0.0150354659981117 1
0.0757968670332832 1
0.263587410661484 1
-0.250621244855358 1
0.13581946108356 1
-0.0577102286000279 1
-0.00199612490749227 1
-0.064400377521801 1
0.278427463786403 0
-0.197697765887464 1
0.032208787610341 1
-0.111842118517705 1
0.372226408357202 1
0.192081814529192 1
0.0481289200384868 1
-0.0560799981663723 1
0.430308089917269 1
-0.147831930044799 1
-0.0605924873995396 1
0.0023869640246442 1
-0.100925382961795 1
-0.295601052477539 1
-0.0325494068098548 1
0.141453001158894 1
-0.159406521392287 1
0.0868310279693121 1
0.269972888081709 1
-0.0139785708040877 1
-0.174790736073008 1
0.182150825301478 1
-0.28929725279027 0
-0.104530440639598 1
0.0449510441347119 1
0.139268703619804 1
-0.279533549631858 1
-0.175804965347197 1
-0.0614756642715962 1
-0.327604688815555 0
0.0636565961355097 1
-0.263964646000794 1
-0.0479373137362516 1
-0.12695867954266 1
0.0050731510144444 1
0.126152292760442 1
0.315865319935946 1
0.291570008268107 1
0.0365202516331485 1
-0.118343877517821 1
0.170995382291735 1
0.15401351420778 1
-0.136888827584198 1
-0.0159761731929456 1
0.0821976906449843 1
0.0178244968044704 1
-0.0618864400684091 1
-0.100990550040625 1
-0.0348076266178768 1
0.438412348661149 1
-0.176613326430307 1
0.051271481560326 1
0.395819838455244 1
-0.151650522526658 1
-0.191252239941428 1
-0.315061383619638 1
0.267661382675814 1
0.11914725219453 1
-0.132013336041891 1
-0.000579985854574794 1
0.0370885800249149 1
0.101717807417077 1
-0.148859561156555 1
-0.309870764479147 1
-0.0775610657220445 1
-0.094687033394816 1
0.436161307326008 0
-0.186492176646919 1
-0.334151536364849 1
-0.151803107846415 1
0.0272198420630779 1
-0.148624401757694 1
0.0645541722250411 1
-0.140665184039649 1
-0.136799844740607 1
-0.23112112207487 1
0.283235105548249 1
0.42767836893463 0
0.0190089210748953 1
0.102692235789916 1
0.0664812471640605 1
0.0280862245770643 1
0.278544494797124 1
-0.339702776445438 1
0.0546066895964894 1
0.0860418559354353 1
0.0237560948745644 1
-0.12721595241447 1
0.331931409558557 1
-0.0357038219403615 1
0.241724842304512 1
-0.0388314391050989 1
-0.137999171657554 1
0.311386701681966 1
0.365172188524732 0
0.091820475517985 1
-0.271380437439378 1
-0.126458483176849 1
0.28245292224306 1
-0.0169007342212864 1
0.137000128744224 1
0.197106751386083 1
-0.0887321839104961 1
-0.340079795164351 1
-0.0894238147980005 1
0.233730436300388 1
0.310778267082031 1
-0.0585818360292171 1
-0.0404970173865951 1
0.332910588968321 0
-0.321310303698976 1
-0.173813282580387 1
-0.237909808156401 1
0.503648392212396 0
-0.241160321936216 1
0.0335172127435846 1
-0.745467329312496 0
0.029362559650502 1
0.319425280171878 1
0.0630630797453068 1
-0.3864267423451 0
0.233614581119114 1
-0.249996204931144 1
0.11186693128369 1
-0.170952395510106 1
0.00358326693354111 1
0.0415293932024561 1
0.281872903863144 1
0.130416478665584 1
0.362109576937081 0
-0.0731595273059731 1
0.00343438448436548 1
0.163084296311803 1
-0.161984780878942 1
0.21040281132123 1
0.00641289782993725 1
-0.0150995713640792 1
0.18469619274286 1
-0.0621062433267453 1
-0.0680287293648518 1
-0.0628929903629741 1
0.241281919410687 1
-0.133554757931483 1
-0.1011171180829 1
0.07651928610717 1
0.325423317890544 1
0.13360378770652 1
0.159826806087968 1
-0.0282287357333934 1
-0.133516103914123 1
0.154464450852774 1
0.249851727480447 1
-0.242478711727517 1
-0.0989931225877611 1
-0.160304732255828 1
0.187454036516408 1
-0.151231353861889 1
0.223953098462041 1
0.101958986047429 1
0.258234874153684 1
0.0145657045072812 1
-0.567840407070874 0
0.215935136792203 1
-0.190658837581926 1
-0.00496779174744887 1
0.0550636073136832 1
0.12729595092276 1
-0.0471044310964773 1
-0.289036133780407 1
-0.00923245207740989 1
-0.0536174636771795 1
0.0709555851948201 1
0.289133723702699 1
0.133115411935205 1
0.0895546671440099 1
-0.196787958487673 1
-0.132965487848327 1
-0.0833671806003838 1
-0.5448565998602 0
-0.225684359709392 1
0.0950544976835654 1
-0.170047977565199 1
-0.0839697870095093 1
0.0532442510801267 1
0.0485847371552278 1
-0.0307975847393443 1
0.236059217184381 1
0.190233473606039 1
0.255813223793571 1
0.170011911979401 1
0.0708262807175997 1
0.161135416208478 1
-0.0331924971281058 1
-0.187974133407562 1
-0.223221436503373 1
-0.186127503277892 1
0.0897291298366509 1
0.793668110503679 0
0.104605429639832 1
-0.157449901299164 1
0.240392123411235 1
0.175022372054476 1
0.217029044380115 1
-0.455230118623779 0
-0.0779145868964533 1
0.147786704863441 1
-0.227228239147716 1
0.0235283144732463 1
0.255318373104251 1
-0.139574370844664 1
-0.17710796499399 1
-0.205568951499315 1
0.795991536778303 0
0.053169247321971 1
0.0252844195767507 1
0.240623736961406 1
0.101538831984429 1
-0.0296275819950858 1
-0.302591015585406 1
0.151073151100644 1
-0.132390734711028 1
-0.201669820680961 1
0.389003552176979 1
-0.0778651221022593 1
-0.0192117231285938 1
-0.000258923122596719 1
0.0115333009627739 1
0.144208768181417 1
-0.148580477381983 1
-0.344618562633257 1
0.362808367582941 1
-0.0102953999581948 1
-0.0532495760027261 1
-0.115775604910146 1
0.275317186564197 1
0.0248017537303037 1
0.297875787625207 1
0.207332345003215 1
-0.100183966145835 1
0.242650452742488 1
-0.145846200474685 1
0.184247507214584 1
-0.142598958511029 1
-0.0136608358653289 1
-0.0165059610650536 1
-0.135458695501448 1
-0.00526771632485995 1
0.142130983315964 1
-0.0261233457797507 1
0.0225103549502508 1
-0.205812101445948 1
0.0890259693437091 1
-0.0493522832791072 1
0.0245922553842188 1
0.174367820409475 1
0.293298182418748 1
-0.0968856102865601 1
-0.0194783842602006 1
-0.0859098355448862 1
-0.100971869413172 1
-0.458800624598562 0
-0.210502638214437 1
-0.351945790694026 0
-0.208338886653991 1
0.1854242148266 1
0.405424192726607 1
0.0704244532917452 1
-0.29696203127177 1
-0.188243224518272 1
0.010700867420219 1
-0.0646333059384524 1
0.0974782016645094 1
0.281748196922706 1
-0.18105605648967 1
0.389138360274606 1
-0.371414629732307 1
0.0281488429446367 1
-0.263623064432113 1
0.0207696300995845 1
0.443031993192524 0
0.00364941650453256 1
-0.0814401509297242 1
-0.139800575417743 1
0.1726263367005 1
-0.183579997452631 1
0.326025778066131 0
0.0193453452474782 1
0.180272703446861 1
-0.123612829276671 1
0.0229762619807685 1
-0.191288385438957 1
-0.278214354430274 1
0.0967406795800961 1
-0.0774934585286855 1
-0.177174171447077 1
-0.0838666363315809 1
-0.195972868403769 1
0.0359783228310862 1
0.241794873075244 1
0.104212325340078 1
0.304581863541161 1
0.215866541816804 1
0.0647808336047589 1
-0.0530782518687769 1
-0.115463227868737 1
0.0427085771746427 1
0.37071014764913 1
0.247604080168435 1
-0.0451855593047408 1
0.206380584134346 1
0.126916003271918 1
-0.0341551186398493 1
0.100220020159824 1
0.270466456206007 1
0.105709664073504 1
0.052367370919851 1
-0.0798954422894598 1
0.306866088374675 1
-0.412094916239794 0
-0.583222224601613 0
0.266268892330424 1
0.279695027896717 1
0.0631588132218233 1
-0.0169195311862938 1
-0.276892156436838 1
-0.173908789554252 1
-0.173871300189067 1
-0.0159703153599792 1
-0.184520767750018 1
0.161421329026524 1
-0.084491042106321 1
-0.0899266566501302 1
-0.130067558406486 1
0.0498670929433309 1
-0.197096235339965 1
0.0101880267217137 1
0.528779936201643 0
-0.305198831266141 1
0.0526769587906167 1
-0.0363744112635357 1
-0.158802201476704 1
0.308541080852534 1
0.117671354704991 1
0.161066916042826 1
-0.109107820819271 1
0.0744245395820994 1
-0.140453433662187 1
-0.260261004400649 1
0.518183016210461 0
0.26022850459529 1
-0.245046864805677 1
0.254833195189333 1
-0.0907345021714882 1
0.248389394964802 1
-0.0899531815121645 1
0.402955770865804 1
0.0895625340833184 1
-0.036362768739012 1
0.177159678694515 1
0.408870221131983 1
0.101209427812715 1
0.0802727704579091 1
0.12579584472252 1
0.122026352997685 1
0.302759109788738 1
0.211907652620553 1
-0.0883706483566224 1
0.320869677623293 1
-0.283366108281888 1
-0.0462425084095484 1
0.105789879773758 1
0.125964063825925 1
-0.00942182426836758 1
0.114197592418991 1
-0.129104924612352 1
0.0240381901769546 1
0.121362080351143 1
0.142104787696247 1
-0.0934159372458364 1
-0.216083291856136 1
-0.152560232795171 1
0.204243366538555 1
-0.113332680358279 1
-0.0699265074479135 1
0.163855122654407 1
0.132152517674899 1
-0.177457772859164 1
0.0302927503706133 1
-0.222123530839412 1
-0.221892778790853 1
-0.251368239279639 1
-0.181482338118193 1
-0.113968352188698 1
-0.364035731132022 0
-0.524325168609521 0
-0.0869957108489613 1
0.147915375618665 1
-0.0946743731244977 1
-0.108946147818088 1
0.333309726110982 1
-0.308452338043451 1
0.139408447826842 1
-0.104509800904096 1
0.129949201737643 1
-0.431639621719587 0
0.0215673702498972 1
0.145256058281533 1
-0.123427005469091 1
-0.21532559545175 1
0.205328932115361 1
-0.199900212523031 1
0.242443352823428 1
-0.00558471770888398 1
0.0536479372309903 1
0.251342817198198 1
-0.0302211930143142 1
0.130484046104934 1
-0.173901690143933 1
-0.132786265969041 1
-0.0841617678613585 1
-0.0330775234453847 1
0.11252920189066 1
-0.378910743278221 1
-0.103547916515334 1
0.0226169815295786 1
0.0449416817387862 1
-0.27439908439178 1
0.119181241255263 1
-0.193030665653209 1
0.153833089877492 1
0.108932013083176 1
0.139178859050155 1
0.077433379145372 1
-0.0399663153493239 1
0.018060895131609 1
0.285176022399304 1
0.128611898164536 1
-0.131649317507829 1
0.0835016325300847 1
0.0401615999559345 1
-0.0524620469402139 1
-0.231949586609537 1
0.0523045229657176 1
-0.210795384143474 1
0.0340640324085904 1
-0.00861881937167446 1
0.0928012916510011 1
-0.662680443375482 0
-0.0555045726002246 1
-0.172522746904539 1
-0.18980849832294 1
-0.408523552730118 1
0.179291371308333 1
-0.224500253666375 1
0.267483487421733 1
0.24646033679411 1
0.00604445198666694 1
-0.150645640374527 1
0.260265839529882 1
0.0847973806628393 1
-0.229176657235955 1
-0.00476183720193317 1
0.00277648553943113 1
-0.524014242969208 0
-0.185529950920359 1
-0.0232056403471689 1
-0.0539351882967025 1
-0.158503778667849 1
0.0712906288966516 1
-0.253631452135484 1
0.156143859863405 1
-0.248241030493681 1
0.127028890453208 1
-0.107008579133149 1
0.141943309841255 1
0.155504842193625 1
-0.524683141577444 0
0.258139236165952 1
-0.154099039328382 1
0.127996731700334 1
0.0211602986601681 1
0.0237185558055242 1
-0.27591763328635 1
0.0796569593241716 1
-0.0246108733328204 1
-0.244171783012046 1
-0.389559462927332 1
0.211605710749912 1
0.0421635781549307 1
0.0429489726720468 1
-0.185739905933491 1
0.0671975187854225 1
-0.0815386301012467 1
0.154811595776408 1
-0.155271248667807 1
-0.165826196423698 1
-0.14987391141826 1
-0.0653080149115835 1
-0.203490087713461 1
-0.0427817945299994 1
-0.291410192905824 1
-0.2493940750772 1
-0.357376795767512 1
-0.0460368573325397 1
0.0178783551808383 1
-0.471940812065063 0
-0.143807086783672 1
-0.434486660427662 0
-0.149206755136056 1
0.072302476934883 1
-0.117377991484279 1
-0.414655609928092 0
-0.0424656425259796 1
-0.0889475134997539 1
0.354575211397363 1
-0.15244461155891 1
0.428845045252481 0
-0.138686346719446 1
0.194820114657125 1
-0.091913462278411 1
0.30001206739511 1
-0.0314395309938956 1
0.156380411307446 1
0.106818801055105 1
0.00878039641920864 1
-0.191214620116581 1
0.158813212641993 1
-0.11527788672509 1
0.320769307583934 1
0.0349829298473724 1
-0.275721163794986 1
-0.283008947421903 1
-0.181771100186891 1
0.2562410084882 1
-0.18655323652685 1
0.418258979213895 0
0.103435466060792 1
-0.201373047523121 1
0.0172777010886121 1
0.164405206900351 1
0.0388919011036818 1
-0.0660038795210171 1
-0.0882094957137288 1
0.35001987481643 1
0.100694229807954 1
-0.292608859526541 1
0.1849125354511 1
-0.308081065680853 1
0.0321932114396564 1
0.153656007308393 1
-0.0300708314035512 1
0.137972469691648 1
-0.037360775337689 1
0.11421779110448 1
0.0724511763559385 1
-0.377675925196854 1
0.0432729626911885 1
0.23766360934972 1
0.0165584278546546 1
0.236837023424688 1
-0.0496007201292281 1
-0.241049045066604 1
-0.223190952972593 1
-0.18779192143873 1
-0.0316089708171289 1
0.192981578506424 1
0.144072802367279 1
0.456382843417158 0
0.0743724798112585 1
-0.17600941121494 1
-0.146565310414343 1
0.110879719953303 1
0.201054984951774 1
-0.0323757207990299 1
-0.292066693218235 1
0.0891309884960489 1
0.338867808719008 1
-0.0156438618858938 1
-0.217998613129412 1
0.107712766118311 1
0.0315770461140149 1
-0.256267078188776 1
-0.368206843959359 1
0.0904931905709627 1
-0.0979904150635533 1
0.0239560693375591 1
0.0061454083693605 1
0.183299200951058 1
0.153442105149274 1
0.370107167682268 1
-0.251135523517829 1
0.215552366829747 1
-0.225653738343606 1
0.0398495036908456 1
-0.558986462556318 0
-0.16762522292185 1
0.137371529214893 1
0.0123441110213509 1
0.204215346090666 1
-0.159846380717922 1
-0.0799561305203293 1
0.0663017282587147 1
0.219423722552869 1
-0.363959842545711 1
-0.43853417850765 0
-0.244573595693245 1
-0.0409607614307761 1
-0.100625300314569 1
0.236775803008204 1
-0.093125101854632 1
0.10745347761456 1
0.111988820856008 1
0.124955952969208 1
0.065518608795424 1
0.01652004897771 1
-0.206614808962812 1
0.0102578056869055 1
0.0572748028269103 1
-0.0898406716275083 1
-0.135279342492244 1
-0.0824685259286586 1
-0.338545977407736 1
-0.122936330032929 1
-0.379219960255971 1
0.223284187703317 1
0.115335812220951 1
-0.0793282828155341 1
0.612902789285808 0
-0.225462185039171 1
0.267049059423494 1
-0.0910168334433268 1
0.0569514578463356 1
0.105241649633327 1
0.0748197781246585 1
0.0977344815859278 1
-0.227486011939893 1
0.245006958780538 1
0.387710484144955 1
0.684978274950314 0
-0.289622163799331 1
0.64916914733421 0
0.225135786115923 1
0.290317217973058 1
0.0493224115093255 1
0.235689820942003 1
-0.21892637437435 1
0.10320511616144 1
-0.373786973424903 0
0.156448768772576 1
-0.0242054557849161 1
0.0247236633196119 1
0.0428111263155724 1
0.108341999372656 1
-0.162706304202661 1
0.399367895760551 1
-0.119790738224248 1
0.134483954202594 1
-0.60613254775802 0
-0.18417099387003 1
-0.093158462294398 1
0.0879341229307582 1
-0.13520932448287 1
-0.0424945346977284 1
-0.28855742983629 1
-0.0661206141349348 1
-0.42416397436515 0
0.0271244810010385 1
-0.00817437953591964 1
-0.178171834316451 1
0.335044174299537 1
0.257147690985671 1
0.392550940731806 1
0.445399982935646 1
-0.200816286927845 1
-0.200747764226668 1
-0.0695029792325965 1
0.399109116944631 1
-0.0223715911851421 1
-0.0493297257101105 1
0.0363100716949941 1
-0.0975705559292585 1
-0.221740648010254 1
0.470669398250035 1
-0.0879187974991163 1
-0.3067040519943 1
0.261859400139692 1
0.150764912232914 1
-0.184308168273969 1
0.0123917023080834 1
0.270438622259651 1
-0.258755885313905 1
0.115972018499052 1
0.335345079161016 1
-0.135970762870402 1
-0.01874261438764 1
0.0805849992344479 1
-0.153832683385629 1
-0.148277781695892 1
0.0630379535958935 1
0.123551595000823 1
-0.174195632723162 1
0.0119030646458155 1
-0.0598675695399257 1
-0.164043586556684 1
-0.135007456266603 1
-0.224603134720136 1
0.361407736791885 1
0.0659992244905835 1
0.173598318893313 1
0.0373688515813482 1
-0.0269174844649065 1
-0.0687233900996977 1
0.333277323399419 1
0.0356419953922558 1
0.334655268812693 1
0.140333637526036 1
0.249312020925623 1
-0.00292469036650514 1
-0.246559499678489 1
0.251607287716435 1
0.178357577653748 1
-0.0396235069883614 1
0.127684953250951 1
-0.0972180639770148 1
0.177049642148707 1
0.0818047415744543 1
0.291716520265929 1
-0.253977844362724 1
-0.0718120879484125 1
0.346099137389858 1
0.755506490486275 0
0.00750040140652289 1
0.0422626343773486 1
0.00183212334677556 1
-0.371599064226513 0
0.252404213963762 1
-0.162505401318391 1
-0.0933898561545905 1
-0.0881958956088008 1
-0.0564955590285851 1
-0.283469661253737 1
0.486048353326677 0
0.137571817678227 1
0.274740525082961 1
-0.226026947801377 1
-0.186593718996878 1
0.23547135816321 1
0.260728123821031 1
0.262135757952188 1
-0.118220239421767 1
0.442445729910775 0
0.119816279809778 1
-0.236179076541795 1
-0.382965019830939 1
0.295877013012106 1
-0.109717503912469 1
-0.566568060423181 0
-0.278433974907158 1
0.180098819811609 1
-0.0336897705522981 1
-0.349710091370585 0
0.215451741765719 1
0.0869557153436506 1
0.0217728844851906 1
-0.0122896583818308 1
0.0753258168635159 1
0.0104885879406305 1
0.186685397973627 1
-0.28833843666234 1
-0.0378971067768908 1
0.155382809775603 1
-0.195088024994168 1
0.0489238793023809 1
0.121264278850774 1
-0.20591190901216 1
0.267052375943368 1
0.342695030525507 1
-0.0164747965469309 1
-0.497496654996213 0
-0.384112442443902 0
0.304968682403414 1
0.121146307769204 1
-0.308335275947177 1
-0.0163569616606646 1
-0.0870528886123904 1
0.505176121494191 0
0.0727436832588918 1
-0.326181978938622 1
-0.0866083057306269 1
-0.536940035979623 0
0.372585709396702 1
-0.137720266605797 1
-0.265755287294603 1
0.042724103237728 1
0.000967715872833296 1
-0.237642377068819 1
0.0679535257837703 1
-0.135319634455469 1
0.110626751611118 1
-0.0974560392793056 1
0.32208630534493 1
-0.0236091831546095 1
0.164378357138191 1
0.250240156848552 1
-0.279761230192636 1
0.206953863924447 1
0.0167128777895594 1
-0.00152384507764854 1
-0.0750050209345416 1
-0.292989097655781 1
0.206466936657103 1
-0.1336183193966 1
-0.39880374446244 1
0.0837329376928145 1
0.165409002135194 1
0.133193007905409 1
0.279997622332729 1
-0.0712032310864304 1
-0.0752122448077076 1
-0.253828947675969 1
0.0965107554265865 1
-0.111254093164871 1
0.0345350578499531 1
-0.0264859208511517 1
0.201820178842086 1
0.209078229337325 1
0.0330618119405572 1
0.195094617533558 1
0.0513040694130419 1
-0.293079719399884 1
0.196227130802775 1
-0.337886110429914 1
-0.165407152524597 1
0.0943879485530947 1
0.251591965456772 1
-0.0337754267690314 1
0.172980521491651 1
-0.198555143895117 1
0.306835935664052 1
-0.429822058583942 1
0.13597335790125 1
0.412907698494185 1
-0.0716699440508908 1
0.124833831760612 1
0.167053397292337 1
0.124354632589923 1
0.127018625409097 1
0.094777948049497 1
0.330473342187045 1
0.192148176774244 1
0.134436752070583 1
0.0478288610138813 1
-0.444580894470091 1
0.104324313964104 1
0.290700189311085 1
0.2495122375998 1
0.369910541165791 1
-0.142735840957923 1
0.327598224095471 1
-0.0173680577682521 1
0.201151304277575 1
-0.20357887408592 1
0.0796508582514172 1
0.101305501052881 1
-0.403665891095715 1
-0.274377043413143 1
0.240297121759706 1
-0.189643711555608 1
0.293050420574206 1
0.135622797956234 1
0.188339454245727 1
-0.105886996384614 1
0.207005511489142 1
0.501264457590725 0
0.198819079250409 1
0.0298740934433228 1
-0.535433466088366 0
0.33935371485871 0
-0.179643554062933 1
-0.0291761106287514 1
-0.234915987493174 1
0.137471630096883 1
-0.347119420461857 0
0.312682880462824 0
-0.206220658066822 1
-0.0659773966324267 1
-0.264366295480611 1
-0.226902541325009 1
0.249602132824765 1
0.389580353761607 1
0.223237505197619 1
-0.20091000058359 1
-0.192685476277965 1
0.287949139179079 1
-0.348677963939471 1
-0.227195846138879 1
-0.201124534821896 1
-0.625024040893866 0
0.161575451410693 1
0.112818261129164 1
0.198610571960506 1
0.155580658442322 1
0.0127709621100038 1
-0.0282064455617884 1
0.395288440251622 0
-0.686359455552175 0
0.333876336365581 1
-0.0679454962055755 1
0.0778385346227165 1
0.0190494838269661 1
-0.0741833195928459 1
-0.14271459304047 1
-0.218595856128757 1
0.0442161974436958 1
-0.365430600126559 1
-0.0824821565652012 1
0.306863023648513 1
-0.219184446641931 1
-0.0350587948248126 1
-0.175928199246375 1
-0.216234388023959 1
0.00200020664799564 1
-0.0158658787482765 1
0.0714482353335756 1
0.136220135626668 1
-0.181667248271846 1
0.0812904387260872 1
0.0590379022991021 1
-0.0372162460137723 1
0.158236744224742 1
0.134212253173797 1
-0.115747120210078 1
-0.267536322103293 1
0.171446813563711 1
-0.268859970437842 1
0.47355221535447 0
-0.0108744025375988 1
0.22973690119526 1
-0.082134337604005 1
-0.131737999399454 1
-0.0345850974355045 1
0.154800648336661 1
0.0497100217353744 1
-0.164374036373281 1
0.037634677132063 1
0.681394990158588 0
0.341839717754206 1
-0.244825911308663 1
-0.241083968757976 1
0.111264358282667 1
-0.366873261345291 1
-0.009235026058294 1
0.0678103581877172 1
0.427312861533571 1
0.217315521176585 1
-0.19331913586565 1
0.114866452311466 1
0.187726028738814 1
0.505844363610178 0
0.291882441932934 1
0.049546699978613 1
-0.153901224543373 1
0.0622781052424887 1
0.327528546794452 1
-0.390982769199264 0
-0.171618264206613 1
-0.0547914154066323 1
0.21640896404844 1
-0.298108157994247 1
-0.0583491432876318 1
0.0512246366688156 1
0.0088748812463349 1
0.0829137609534094 1
-0.0599494953986895 1
0.221852205830861 1
-0.0181061237369053 1
-0.116061353729703 1
0.0839374703302781 1
-0.120529980851373 1
0.044679544056214 1
-0.160497979751265 1
0.00539362631930774 1
-0.205722654725523 1
-0.0360370017478644 1
-0.0952555576208597 1
-0.409523133861752 1
-0.0908477124239923 1
-0.365828078186587 1
0.235034947197912 1
-0.273144156308899 1
0.149990738889642 1
0.131331712413747 1
-0.0441335466503675 1
-0.15938332626649 1
-0.0178199738519634 1
-0.322154177157676 1
-0.292995703367347 1
0.103861145401766 1
0.137119772863732 1
-0.184745244956546 1
-0.0406339628986252 1
0.236669900505632 1
-0.040750474492876 1
-0.195843659031445 1
-0.0604916611820279 1
0.119088635574846 1
0.0938357871431419 1
0.0495247657738535 1
0.05327540953751 1
-0.446283134258458 1
0.217754892429655 1
0.0917809524804804 1
0.114041872470088 1
0.667724331069737 0
-0.437661173111823 0
0.13250678755891 1
0.270774008898274 1
0.0924163405450334 1
0.26918818292299 1
-0.32639012777109 1
-0.0631900087159726 1
-0.347624113924998 1
0.276811785798017 1
0.145157901250854 1
-0.162546798088478 1
-0.218285827104084 1
-0.315332589849555 1
0.296113977327698 1
0.109405718764668 1
-0.280697895904077 1
0.10254711651619 1
0.0680932008680976 1
0.247621968906976 1
0.139345220761468 1
-0.160539254483583 1
-0.0710101299270873 1
-0.157447453243494 1
-0.114936169415188 1
0.0970916172957715 1
0.042132097297737 1
0.0621164128483564 1
0.28326026473158 1
-0.160751162671311 1
0.271360934266772 1
0.424959315943945 0
0.00358615156160376 1
-0.241094518262532 1
-0.0203115722765541 1
-0.395341305078634 1
0.190012223575408 1
-0.017607399510431 1
0.382152149182794 0
0.365670747727034 0
0.478848233064663 0
0.0679589163147722 1
0.191518541562699 1
-0.227693349261753 1
0.179198330167466 1
-0.0134780000278456 1
-0.00896855596200972 1
0.239721312996689 1
-0.277022462140488 1
0.43309597721567 0
0.28081537015052 1
-0.443862641572253 0
-0.425928205166508 1
-0.318677704181372 0
0.071760594212518 1
0.106906934994464 1
0.00986389404892454 1
-0.173684704234179 1
-0.105103993432196 1
0.0646139460251079 1
0.171179917851435 1
-0.346683599030284 1
-0.483691941271248 0
0.217530648730702 1
0.104392106883899 1
-0.139143006407861 1
0.509021543362558 0
0.087906007366032 1
0.00561662551631819 1
0.156093543844742 1
-0.0414803294389722 1
-0.057575089166637 1
-0.349608332118837 1
-0.389924927019257 1
-0.0515173058772513 1
0.0918042238461474 1
0.378387291368288 1
0.0115921575087256 1
0.158601015206642 1
-0.0739125189385243 1
0.0167205216875821 1
0.366397920313871 0
-0.0587752771631898 1
-0.139804382043019 1
-0.189509080452367 1
0.176095196037052 1
-0.064954028566361 1
0.0117332432529381 1
0.119731509048198 1
-0.0816283008548548 1
-0.0602189106136487 1
0.0726174180449583 1
0.0211504191049177 1
-0.195668849735624 1
-0.0690686773550247 1
-0.2630664105427 1
-0.252272366319727 1
0.0542895219341482 1
0.445631667918644 0
0.20186537482034 1
0.144499695892603 1
-0.13906290845335 1
-0.386329396088779 0
0.0355225359724321 1
-0.0481435216603276 1
-0.0187038231474952 1
-0.25697477710888 1
0.353457405382084 1
0.162113200146447 1
0.0325731462174519 1
-0.157110330224331 1
0.193908890291598 1
-0.525132234770359 0
-0.0932271120406423 1
0.0111843707834651 1
0.465737406644725 0
0.117666235152206 1
-0.0680268971614822 1
-0.284784872283779 1
-0.00363481450226099 1
-0.0809045196607774 1
-0.279090446991653 1
-0.211739382889335 1
-0.196091508358873 1
-0.19365957379366 1
-0.0097476808908626 1
0.0614162830227526 1
0.179617185451898 1
-0.234434804238929 1
0.459026875663145 1
0.638324356710341 0
0.124124461588408 1
-0.134054876834329 1
-0.00460243120728618 1
0.273396009258016 1
-0.408805230771056 1
0.373386677667518 1
0.0756944743927784 1
0.190760459822519 1
0.64101616690981 0
0.179733418439169 1
0.0943637769762513 1
-0.369446311364876 1
0.313825545789763 1
-0.341541712510979 1
0.0715275276748826 1
-0.23101599262552 1
0.0196641427157174 1
-0.275791707934486 1
-0.0803894693881204 1
-0.058470597062941 1
-0.0799956491473529 1
-0.100754075031958 1
0.000319290883123616 1
0.0575638342989985 1
0.048302109311368 1
0.100672183615229 1
-0.353878045024226 1
-0.0774394121333111 1
-0.102374841810541 1
0.0519987953948966 1
-0.0431490259067323 1
0.0402740103374882 1
0.256581651322206 1
-0.0636398003003932 1
-0.0961981086154567 1
0.384078567933409 0
-0.159459602160556 1
0.471792250531245 0
0.00428287924970573 1
-0.192447176671882 1
-0.128359862646123 1
0.459923570401186 1
-0.562194576488888 0
-0.490245540908745 0
0.226958995084186 1
-0.0342801578843059 1
-0.0171172478138691 1
-0.343456962640664 0
-0.326730484541075 1
0.11169905988141 1
0.267799471045317 1
0.2890747752513 1
0.086178312538877 1
-0.341357982577332 1
0.0890260313492856 1
0.0218208277508413 1
0.239930247165304 1
0.0371568523546207 1
0.0733641948867998 1
-0.0282136633775422 1
-0.0439516167297611 1
0.124328947503769 1
0.107131653223837 1
0.0155763350826924 1
0.0850481919719787 1
-0.274824631012149 1
-0.225994186573092 1
0.134756504025929 1
0.19464619366216 1
-0.110697076408865 1
0.410775622072498 1
0.312831931345691 1
0.0437835943118273 1
0.0284777568820362 1
-0.0899721301559219 1
0.11408557906621 1
-0.342024564331278 0
0.139842290567862 1
-0.083134663677833 1
0.00406845361173081 1
0.187599890947311 1
-0.35633386283175 1
-0.0904154833190253 1
-0.459804064168914 0
-0.189845715020321 1
-0.292583133873157 1
-0.0468032144358465 1
0.0184108826531654 1
-0.0199041711823059 1
-0.0427054358112688 1
0.0594466182412753 1
0.036237013770346 1
0.103231353042275 1
-0.534678641579553 0
0.130320308837156 1
0.0291910308165625 1
0.233274823992559 1
-0.34335664480822 1
0.207296287534283 1
0.234824309488242 1
0.325676433236721 1
-0.403191998991179 0
-0.281856807413745 1
0.0630399037837257 1
-0.533027001156554 0
-0.0498191345835729 1
0.0930118154944275 1
-0.062119976614196 1
-0.310329907360786 1
0.104029826684754 1
0.126442001741331 1
0.1379288345448 1
0.193693834524895 1
-0.1779438827118 1
-0.427330889846871 0
-0.0419910291767933 1
-0.165969474573425 1
-0.167557554259455 1
0.0650521680032617 1
0.0016383796306611 1
0.388783670206112 1
-0.0911371893290448 1
-0.179345416640455 1
0.29122593498747 1
-0.147061059535214 1
0.319208277379086 1
-0.254591752839929 1
0.0184652977511286 1
-0.0839738499327621 1
0.0070536449314503 1
0.194521404616717 1
0.23866617138786 1
-0.109095206222331 1
0.357811549401061 1
-0.159371052336358 1
-0.0974765229860618 1
-0.379854866510161 0
0.33876692975097 1
0.0401750086976744 1
0.239038982895661 1
-0.221658577334697 1
-0.520851374985833 0
0.0231075629931814 1
-0.166873167281089 1
0.305750180877122 1
-0.308620853111678 1
-0.256633984369728 1
-0.108800864969767 1
0.0878222922006698 1
-0.244070404073176 1
-0.409534971787548 1
-0.00350304828972308 1
0.221338968616779 1
-0.306602257557762 1
-0.521610638189694 0
0.39040201933367 1
0.304736015421313 1
-0.0803414160523863 1
-0.064610649256196 1
0.130311209567615 1
0.113687268114562 1
0.271416467312305 1
-0.488354093269713 0
-0.163269501137874 1
0.235190641888858 1
0.110994811325221 1
-0.027922511845819 1
0.191572694137553 1
0.0640671380290188 1
-0.135943971900417 1
0.176121836049932 1
0.273779144897095 1
0.281323156480959 1
-0.0509223154775102 1
0.0423180828852187 1
-0.145513745347396 1
-0.210102674252211 1
-0.247153144980766 1
-0.0635279579646157 1
0.0117821227289308 1
0.0787995495477738 1
0.185114188503712 1
0.0885136759890638 1
0.206494211622864 1
-0.48603444561539 0
0.101091296045602 1
-0.222597877455024 1
-0.25530625049595 1
-0.0495569422861113 1
0.0680509101837539 1
-0.100179192078197 1
0.290310485109959 1
0.0992763959945818 1
0.211402447040899 1
-0.318706327599807 1
0.202862271932974 1
0.0378750872954144 1
-0.4726294840555 0
-0.148437982952525 1
0.0892135700814759 1
0.0876547397870924 1
0.0426949431222198 1
-0.110011905753588 1
0.361720768676021 1
0.0496294346322069 1
0.355555289089285 0
-0.108126817858581 1
0.211634135691901 1
-0.00248414192699136 1
0.106915678675254 1
-0.314032803820443 0
0.346337446134903 0
0.0914356648058288 1
-0.280733393263204 1
0.150069672697661 1
-0.159191613924363 1
-0.295543791193789 1
-0.323448711223767 1
-0.556472634013596 0
-0.0183307395266935 1
0.165803278080806 1
-0.275812054523886 1
-0.241400238368796 1
-0.587954913265108 0
-0.460901955084606 0
-0.507363301210497 0
0.0952523017959971 1
-0.105982154699657 1
0.168462863878563 1
0.330339934815205 0
0.0576519082275824 1
0.0097662262597339 1
0.205669973932889 1
-0.19510229564027 1
0.00595500306828962 1
0.265132379959084 1
0.215454100136148 1
0.122365147750204 1
0.654472997614366 0
-0.200235862823558 1
0.214081414237342 1
-0.428560375438903 0
-0.161332855459067 1
0.327071077358637 1
0.317815494149236 1
0.0184933058283266 1
0.0896810608556647 1
-0.0490731354879541 1
-0.0169946211773136 1
0.0622658898539602 1
0.20282396769841 1
0.220582904044841 1
0.0609023940866197 1
0.00634705247977759 1
0.23683672607919 1
0.0165407007021396 1
-0.217680894843169 1
0.0381600114320528 1
0.128153631979299 1
-0.0843167205911649 1
-0.0565658234136556 1
-0.0466675531121059 1
-0.0819471049814636 1
-0.12057676597141 1
0.0159238468814102 1
-0.0291600367431776 1
0.0100901430845039 1
-0.348811533306892 1
-0.368134471059208 1
-0.127407815442504 1
0.0776926506016013 1
-0.352134195157662 1
0.246658703642567 1
0.0189083792585771 1
-0.068665437977584 1
0.124047365662731 1
0.231350048550235 1
0.192191855586144 1
0.00324311708506792 1
0.152332570565994 1
-0.21196074631003 1
0.0435012169753661 1
0.151690397723961 1
-0.107784515720728 1
-0.186933211157666 1
0.163500116976368 1
-0.210089248503472 1
0.160679626833181 1
-0.0593409208896294 1
0.0656364428002827 1
0.155625932261788 1
0.0600433773315332 1
-0.196108145925805 1
0.0499433319060817 1
-0.364511172453964 1
0.189769780077793 1
0.362826213624313 1
-0.611739797059171 0
-0.0549446615420034 1
0.0319576828048061 1
0.244262360764189 1
0.144395027240516 1
-0.021890094965203 1
-0.302422718018169 1
0.311640539345152 1
0.183892436860798 1
-0.00967787256282305 1
0.120961137384731 1
-0.0127947833863361 1
0.0149698923137053 1
-0.0761563311393529 1
0.255156919226015 1
0.0282274415321126 1
0.284692726080698 1
-0.373011156298491 0
-0.436817127174337 1
-0.0642728284081761 1
-0.0686304787431549 1
0.122625505395784 1
0.0574192819603511 1
-0.000181171859077761 1
0.129003514617865 1
0.0406441512027775 1
-0.570968625109387 0
-0.231089489256407 1
-0.186156901063675 1
0.157120915731319 1
0.0883448646360648 1
-0.480749494828026 0
0.310151002480143 0
-0.167296367396513 1
-0.0106031973177 1
0.0500473825393931 1
0.247385209450151 1
0.184250871798799 1
0.0463446933360622 1
-0.320015298975527 1
0.0537950327963496 1
0.184308292110136 1
0.0886372320937627 1
-0.0371653680335975 1
-0.212817367782809 1
0.169510532502992 1
0.0120661806017346 1
-0.0458949185767037 1
0.041817198092122 1
0.328630930698038 1
-0.15831691327279 1
0.0997185474392157 1
0.166275031602216 1
-0.188710736747155 1
-0.165610484190402 1
-0.0726664676810145 1
0.353490898941085 1
0.363542587014235 0
0.0978660172074176 1
0.251868328602777 1
-0.279594162831607 1
0.185335953928535 1
0.41183220466057 1
0.187530655488575 1
0.108796977844218 1
0.0261364216647936 1
0.264237180569464 1
0.174441708607689 1
-0.00786094387048467 1
-0.0688761289587391 1
-0.347925024389115 1
0.040342910662133 1
0.0909109864323651 1
0.205837146957434 1
-0.343588201591448 1
0.252544917221531 1
-0.302447247130899 1
-0.00605276221567993 1
0.326020112379907 1
0.267373028551787 1
-0.523141240115941 0
-0.0491493618699109 1
-0.0459494001437882 1
0.0158040660720113 1
0.253532436418817 1
0.178984001159985 1
-0.276881972833475 1
-0.100682099291076 1
-0.0102767215999442 1
-0.150407579846315 1
0.0159336056210207 1
-0.157597884130687 1
-0.141012966650387 1
0.118870988509536 1
-0.0586018943144985 1
0.596206849773999 0
0.335885878060257 1
-0.161095609659867 1
-0.301718262638736 1
0.0277064995907328 1
-0.200512177885733 1
0.00594507676392481 1
0.563337442923047 0
-0.102481970607125 1
0.100244717463994 1
-0.0840522606431038 1
-0.0927890062510854 1
-0.249901035898714 1
0.0332975742028599 1
-0.0874112121439085 1
-0.1186952485257 1
0.00339766096281591 1
-0.0328074502692805 1
0.269669549537772 1
-0.241302910249294 1
-0.0123145915497996 1
0.632541318208812 0
0.0248459478202002 1
-0.394083781206831 1
0.257647676363947 1
-0.106156508931898 1
0.172338494736348 1
0.234073987715456 1
-0.0209125628479524 1
0.212976325049954 1
-0.00871173755770008 1
0.222360984305689 1
-0.224167323349167 1
-0.0661948024189952 1
-0.0252071937769595 1
-0.120934634914973 1
0.128344431576451 1
0.205089247334819 1
-0.0218785716296316 1
0.0263291611401598 1
0.0648732556093458 1
0.046182747357914 1
-0.165791540541932 1
-0.0500277638687936 1
-0.0856161454790834 1
0.094953284889004 1
0.113461786994288 1
0.286870729814659 1
0.198363436653511 1
-0.0332023342792672 1
-0.144712862385185 1
-0.00857907613807048 1
-0.0451592512072106 1
0.35619666192767 1
-0.322358631963463 1
0.329491784338588 1
-0.232981126362745 1
0.241320799242752 1
0.150436716358349 1
0.0486016462041637 1
-0.0138379346889375 1
0.0888056721997129 1
0.0373157356664262 1
-0.149064454469653 1
0.0574917751061181 1
-0.15985752300545 1
-0.437291209454199 1
0.0143900750609551 1
0.060706589797895 1
-0.0453449925798952 1
0.15651920454639 1
0.402703526154406 1
0.0353366268425522 1
-0.320203568768457 1
0.396178257380538 1
0.110952504449474 1
0.0750183882455013 1
0.359811334136724 1
0.115481920816736 1
-0.242063501775018 1
-0.0884371789610676 1
-0.0389211114146778 1
0.119057999609088 1
-0.10749872261613 1
-0.0359048767343763 1
0.677080815486007 0
0.0818883363794015 1
-0.0150647947800183 1
-0.0174025607427983 1
0.250069785795568 1
0.125909276666527 1
-0.169844345568866 1
-0.100295292112287 1
0.197798713814592 1
-0.118452374988534 1
0.103291559451925 1
0.245103039259671 1
-0.122125988240233 1
0.358838264830578 1
0.0389718970395758 1
0.211462335868219 1
0.275389748167839 1
0.0439806044556981 1
0.338868281958177 1
0.0457673025595545 1
-0.436810732097816 0
0.356017152516182 1
-0.0651854823953025 1
-0.0275028118721816 1
0.107766731977206 1
0.284779211824272 1
-0.0419713268625172 1
-0.0973015775062547 1
-0.135923824561695 1
-0.21666279637253 1
0.056463307701146 1
0.0401623680857246 1
0.103426519880632 1
-0.0620553300522051 1
0.185266281804928 1
0.190181669538123 1
-0.165079139810194 1
0.185031837319492 1
0.273522353265071 1
0.229053396346683 1
0.340179969490939 0
0.180564479498282 1
0.00531779727220678 1
0.0465847274103732 1
-0.0885257112927106 1
0.316181819067162 1
-0.28155936015084 1
-0.193863022731977 1
-0.125317002197278 1
0.109680088496612 1
0.126926375246635 1
0.0217215145566957 1
0.125688198565445 1
-0.200287843326714 1
-0.166392113581605 1
-0.113177927114604 1
-0.193553395975983 1
-0.445454885085142 0
0.234691546697819 1
0.157281937292767 1
0.340777271219448 1
-0.0583012660466937 1
-0.180057222739741 1
0.11376711377356 1
-0.213340278940373 1
-0.229211601990887 1
0.110369022061321 1
-0.209316797840464 1
-0.113786972010832 1
-0.160476143083501 1
-0.183821782879937 1
0.0763331865417156 1
-0.135523893011312 1
0.202402456429133 1
-0.52606510766183 0
-0.181457605875566 1
0.0953083672998944 1
-0.432593600975576 0
0.417517560188961 0
-0.407872555690148 0
0.203767308164271 1
0.342735140917013 1
-0.255325146294618 1
0.159031353678764 1
0.232751765741793 0
0.142506488648056 1
-0.16715679972932 1
-0.0355017423006723 1
0.34449994864193 1
0.0251446105629091 1
-0.0176510719919663 1
0.21233405171506 1
0.0975564511823169 1
-0.220690026830999 1
-0.332157629840025 0
0.282919363533584 1
0.376197072889997 1
-0.185867276756001 1
-0.356393136515199 0
0.209662635863272 1
0.0975341209976038 1
-0.206300521284419 1
0.104220859493013 1
-0.276053203463558 1
-0.07619323197286 1
-0.362220001463025 0
0.111342596999584 1
-0.170231556844298 1
-0.0449346456403592 1
0.12397703993231 1
0.260199270221811 1
-0.317599790368997 1
0.169030609749856 1
-0.0187613316735901 1
0.339217086041498 1
-0.186322961964358 1
-0.19741847997771 1
-0.277998721015968 1
-0.396208402082933 1
0.0482534030287455 1
-0.000547121823751931 1
-0.175291407143077 1
0.187347576285824 1
-0.172581664019674 1
0.109638123564501 1
0.180640485675813 1
-0.293529003082987 1
-0.63374410321308 0
0.105518745920905 1
-0.184594573302978 1
0.207036185834133 1
-0.0118379661843025 1
-0.041591880223141 1
0.4519797971593 0
-0.18879266049127 1
0.15180833183597 1
-0.04940238965001 1
0.485571346598738 0
-0.0591063997302721 1
-0.233077299609541 1
-0.220360841365502 1
0.111503522044698 1
-0.280164635496016 1
-0.153937187293122 1
0.341712965347221 1
-0.0625559286525275 1
-0.0474707361714286 1
-0.0354525760347017 1
-0.372126016434679 1
0.14330731979782 1
0.243103243918933 1
-0.00669989008369751 1
0.120408022738698 1
-0.406297864161836 1
-0.155245496142667 1
0.143332575074603 1
-0.208247540348167 1
0.16488988094364 1
0.119566537158228 1
-0.0235785379716467 1
-0.0458125050015455 1
0.0777248577252876 1
0.225148332167283 1
-0.306649170369061 1
-0.377012811406814 0
0.0141782913114926 1
0.0735575185241945 1
0.199544948135946 1
0.0569451562091872 1
-0.0893542284230815 1
0.0459455801890001 1
0.106185634030703 1
0.121292046413638 1
-0.164219619217246 1
-0.276356932303446 1
0.0521887190097375 1
0.20596394762262 1
0.0318567921569175 1
-0.23106686000218 1
0.0115115101382001 1
0.114734284179483 1
-0.123637308375269 1
0.0530548898424367 1
-0.183389159639269 1
-0.190554432897828 1
0.0633608786783327 1
-0.0508253897439383 1
-0.274827772988125 1
-0.2176729271453 1
-0.0292322794734588 1
0.00101543994254667 1
-0.117348686381396 1
-0.0447815722875408 1
0.2527102350667 1
-0.176958114954458 1
-0.119959404918188 1
-0.0421917350888662 1
0.0539890840153915 1
-0.144626228653787 1
0.148097789054631 1
0.186797752739663 1
0.189461466311351 1
-0.15193600333069 1
-0.211027950312982 1
0.0433236049235214 1
0.270559896188852 1
-0.131122672025069 1
0.0994356769948198 1
-0.228012383998221 1
0.17579351872344 1
0.127462264906127 1
0.09648111916748 1
0.202607730691512 1
0.400465560240676 0
-0.0186437996436606 1
0.341290618533088 1
0.255525805899463 1
0.00311396993850414 1
0.167197180899386 1
0.189489893717174 1
-0.246460423177227 1
-0.242444580139257 1
0.11306456501567 1
0.216365497999168 1
-0.131269558367304 1
0.379498876022752 0
0.161716707329199 1
0.0831894750120554 1
-0.120388127685237 1
-0.151743959874463 1
0.100628130880131 1
-0.247404948982745 1
0.194739980928641 1
-0.557982495230522 0
-0.33884473589848 1
0.480860533743422 0
-0.0631188234247126 1
-0.100079500520708 1
-0.0892069263845853 1
0.0664711389530857 1
0.0577166199034067 1
-0.186042136538676 1
-0.162709607911575 1
-0.216121037513842 1
-0.0586950373771536 1
0.136451474646188 1
-0.0179946145111793 1
0.126265413759093 1
0.15745496474577 1
-0.0495280517070637 1
-0.2474393600962 1
-0.0402934549422483 1
0.0434370908212682 1
0.0421525391613917 1
-0.0423795129453987 1
0.276511318712761 1
0.468889412912927 1
-0.00894341357320687 1
0.177975067839254 1
0.235403802908924 1
-0.0726924844281473 1
-0.0489978078973769 1
0.0932315744465909 1
-0.19657395879058 1
-0.00763072514812314 1
0.274491391892123 1
-0.489911324401336 0
0.00307183781148401 1
0.0205569028799162 1
-0.526013169813694 0
0.264487182222345 1
0.0857051591069132 1
-0.0721111044089563 1
-0.131584607870453 1
0.086453233894578 1
-0.468052634583151 0
0.308449817824944 1
-0.0543733890138257 1
-0.11603803227229 1
-0.147856512242343 1
-0.167974058589243 1
-0.0718557584586584 1
0.0702842779222852 1
0.0241219697963086 1
0.151891121128266 1
0.558430268913902 0
-0.486480584465734 0
-0.21584701710753 1
-0.113759904229234 1
0.0751452259873878 1
-0.158697173883325 1
0.270976011613652 0
-0.159552113852282 1
0.177944443681799 1
-0.303559344051501 1
0.0862966523852588 1
0.245139128793539 1
-0.120170901802937 1
-0.0820724223314395 1
0.0307081440902745 1
-0.0124081290653077 1
-0.224756412000568 1
0.268681173536082 1
-0.0740034718992094 1
-0.0414627944743355 1
-0.0410544416522043 1
-0.276299860424648 1
-0.252348854161964 1
0.0593849549980324 1
-0.166316879141525 1
0.0191311402607418 1
-0.211039780340241 1
-0.154210803594058 1
-0.108592335544366 1
-0.199084218836834 1
-0.178020231432798 1
0.303124679107371 1
-0.0875382867853702 1
0.0587996676621842 1
0.432308071239169 1
-0.4144801047592 1
0.0524167357345637 1
0.295124633767152 1
-0.0762937503597511 1
0.114583691531291 1
-0.0761812582463189 1
-0.170233402097629 1
0.179477843210362 1
-0.100606872328748 1
-0.217428508801205 1
0.140018786088948 1
-0.105771158527723 1
0.257644035512091 1
-0.0527870946046808 1
-0.294723405473822 1
-0.143457280892845 1
0.00043215434830942 1
0.166017564629003 1
-0.186990499724707 1
0.274237365002618 1
-0.230461777331509 1
0.282490255229607 0
-0.024431113064404 1
-0.149966742009082 1
-0.0306275109269129 1
0.494037493780048 0
-0.29247303735522 1
0.0106109961286881 1
0.0571599712428417 1
-0.0725252641613796 1
-0.114383505608503 1
-0.58680019418017 0
-0.151772485147298 1
-0.0226805054159654 1
-0.173994214499087 1
-0.0417327550696648 1
0.598145761897955 0
-0.102616250170206 1
0.453641317848283 0
-0.435433480170303 0
-0.100663208411512 1
0.246166843646419 1
0.0188413492745409 1
-0.247679107853837 1
0.0337824452046529 1
0.0345605826348244 1
0.113053663292531 1
-0.117188136798127 1
-0.188021293580901 1
0.173740077475467 1
-0.0367790826221382 1
0.024489254640444 1
0.0218102025562117 1
-0.230512227265999 1
0.265626942674257 1
0.0982062412392196 1
-0.183333384752629 1
0.134322939029104 1
-0.510989275111095 0
0.0561232305879767 1
-0.0930697817225051 1
0.0867022121528964 1
0.0393455244560864 1
-0.200474441333941 1
0.429579976163967 0
-0.167508818766754 1
0.0948618840807767 1
-0.152076243017457 1
-0.0642152442155103 1
-0.095168763989576 1
0.0865156217096571 1
0.0117232492061876 1
0.0775606717365693 1
0.0541170296067044 1
-0.206078964835186 1
0.194910693852999 1
-0.296735475935416 1
0.248168094143349 1
-0.288968156350891 1
0.0381367922350375 1
-0.104185876693388 1
-0.132843847725642 1
-0.2460111944031 1
-0.00240134843673476 1
-0.166988002762428 1
-0.0340054743004403 1
0.231202604186535 1
-0.34136227841078 1
0.0452012848364829 1
-0.216545361635001 1
-0.438592494016718 1
0.0866262957576774 1
0.0807923794770666 1
-0.204295596355369 1
-0.164767494337864 1
-0.0983291234312228 1
0.0484991067003961 1
0.198191844920989 1
0.326084907312404 1
0.144312765488154 1
-0.228590436420257 1
0.0151843932729414 1
-0.365927791575016 1
-0.126825588494794 1
-0.282877432568838 1
-0.0356314760588049 1
-0.147804026374651 1
0.284255186960037 1
-0.691731920614612 0
0.320835745749653 1
-0.0895740778035893 1
-0.08209787889941 1
0.0780386749662611 1
-0.0933255801530231 1
0.178240505350329 1
0.374146789151201 1
0.0842336453572634 1
-0.304658571924997 1
-0.193433698000449 1
-0.127393665344874 1
0.134136097980909 1
0.171926344914932 1
-0.268683936675477 1
0.3905319616663 1
-0.419791627484485 1
-0.242549187779871 1
-0.0454672093492429 1
0.401414234306451 1
-0.263041278035709 1
-0.0363968077393924 1
0.0140794857345362 1
0.177577266892733 1
0.175316429500113 1
-0.0947792081617433 1
0.101250243402457 1
0.186236360485235 1
0.229056883261845 1
-0.034915147921387 1
-0.0527724103174126 1
0.346328745539297 0
0.487776484987323 0
-0.409889085800473 1
-0.07831854639017 1
0.248762777809784 1
-0.0473368301806679 1
0.0417505820178438 1
-0.348205720897299 0
0.261441334292389 1
0.361103935693244 0
-0.0964194823065198 1
0.239659478342453 1
0.256664230965266 1
0.219719489702464 1
-0.0365937553823958 1
-0.0923328789615707 1
0.0960696129902126 1
0.148740971199127 1
0.00785310526511213 1
-0.274556419166566 1
0.369064251474203 1
0.194283468462737 1
0.188098959551672 1
-0.0905552174979352 1
0.126851639821652 1
-0.557052366258712 0
-0.106710902298256 1
-0.0320725202398061 1
0.0726517795386614 1
0.00510198342137139 1
-0.328498072983181 1
-0.00472181846781286 1
0.248269980708179 1
0.315626046234788 1
-0.275328584646677 1
-0.123015760929554 1
-0.0995466993870539 1
0.260016368397621 1
0.0198644055522418 1
-0.0358675054069483 1
-0.134009221297315 1
-0.0165086883523978 1
0.195983438223925 1
0.176008627420305 1
-0.351399192859691 1
-0.0730149786499956 1
-0.230430174427349 1
-0.0991148255681398 1
-0.129175699529732 1
-0.0387760297971881 1
0.296445171568478 1
0.0178378477909475 1
0.345691357736918 1
0.413263033715031 1
-0.199121426614554 1
0.0177803766077943 1
0.270606715786411 1
0.00329852448316814 1
-0.439579121351305 0
0.0993411352831719 1
-0.081559658628224 1
-0.334532134767565 1
0.219033133771235 1
-0.300212234171108 1
-0.175242719251569 1
0.521226574318964 1
0.110116797251453 1
0.188051484893204 1
0.120010342555546 1
-0.321081947933549 1
0.136348420846845 1
0.0959271247079319 1
-0.0357429662283488 1
0.173041019250856 1
0.00318755536019405 1
-0.100201777595912 1
-0.0886782420797752 1
0.344667926237327 1
-0.129202794961982 1
-0.238423412968226 1
-0.203022836218324 1
0.107673687642479 1
0.446110151741132 1
-0.158566560884333 1
-0.136841967941893 1
0.301058176610569 1
0.152790426994936 1
-0.248347053893426 1
-0.0341510354028659 1
-0.0512325244383292 1
0.0889207203863158 1
0.0114176521260349 1
-0.040477222330677 1
-0.618991787712985 0
0.038765628749299 1
-0.125066871741687 1
0.515722561286299 0
-0.0193422886708693 1
0.0706905485172681 1
-0.0199265324569332 1
0.0270928266095032 1
0.0181550929335895 1
0.0569126897369444 1
0.0414585321433875 1
0.221547288655941 1
0.00805258299422524 1
0.261356991402513 1
0.395158549982142 0
0.133396585146897 1
-0.302506609630304 1
-0.182596463376465 1
-0.0141139328388144 1
-0.0747825314071835 1
0.309906150222289 1
-0.229636862321034 1
0.340610258086341 0
-0.0463638236185001 1
-0.0280746819069109 1
0.373428543729055 1
-0.215468847984934 1
0.203636328907933 1
0.295792816830391 1
0.0714446230532391 1
-0.371862958931249 1
0.0701744185087378 1
0.0189344868574837 1
0.0453854271198449 1
-0.162553882747756 1
0.243933437139223 1
0.338390611329177 1
-0.0814023327083258 1
0.328119936781569 1
-0.324745169585114 1
-0.276108810209193 1
0.252230781138009 1
-0.263302497475089 1
-0.310427131527787 1
-0.136345632415217 1
-0.0179097743584336 1
0.12994649499465 1
0.300451345144992 1
0.119314082426416 1
0.172206532177811 1
0.260973157436166 1
-0.0113312162763696 1
0.216977949328742 1
0.0372958627733213 1
0.0390299052061767 1
-0.0109236251166303 1
0.194411649030693 1
-0.0858669683075382 1
0.221491671918201 1
-0.0988458885929933 1
-0.300354774339247 1
-0.0276617157192415 1
0.32343069563072 1
0.0399246941935749 1
-0.238228109928372 1
0.470768026471427 0
-0.267271310263978 1
0.0329978576472481 1
0.369348260544227 1
0.100429358417287 1
-0.223010248193767 1
-0.724066373579271 0
-0.101082557198206 1
-0.0550693639668435 1
-0.2241109382981 1
0.0346384309405146 1
0.243359654232382 1
0.201544194519404 1
0.112719946128386 1
0.258150355973366 1
0.0921397387461393 1
-0.0235591041057931 1
0.28879227072454 1
-0.0266405959596535 1
0.11673634247022 1
0.252923597305561 1
-0.303121544726059 1
-0.467924581157743 0
-0.213110708312164 1
0.148705885390237 1
-0.388891248822214 1
-0.0439846089667393 1
-0.263425356256152 1
-0.0406317413221536 1
0.132539904247719 1
0.12664008982634 1
0.117709050990901 1
-0.0197015791381401 1
0.255397198252538 1
0.210843480342489 1
-0.0208251121692915 1
0.20139823037954 1
-0.104644312334344 1
0.152010139798971 1
0.0859058498170795 1
0.156268660202983 1
0.0379214296847891 1
0.158998042386325 1
-0.228546349821352 1
-0.155289792920677 1
0.26191377718773 1
-0.288286704894285 0
-0.201540870156209 1
-0.0225836921930967 1
-0.164339045185146 1
0.0861263543251876 1
-0.148909495230665 1
-0.0183286220142437 1
0.0980338563752138 1
0.283130596325058 1
-0.111814076434502 1
-0.283511851953581 1
-0.0415357279721663 1
0.0893650382251675 1
0.437049942481205 1
-0.304058398118639 1
0.230737717837105 1
0.372984314758841 0
-0.122027386794459 1
0.242442109253797 1
-0.144011189031912 1
-0.211209675826578 1
0.289039803261961 1
-0.464044239002672 1
-0.659988008312377 0
-0.0772464746135916 1
-0.19942803452894 1
-0.0740492431371531 1
0.11303477151685 1
0.211585521526866 1
0.443019403002333 0
-0.068959164121952 1
-0.141823746198108 1
0.27052757341772 1
0.155065976166664 1
-0.130097930037399 1
-0.00905200983159632 1
0.199926448074338 1
-0.098028835227163 1
-0.0313748990222497 1
-0.23225138779486 1
-0.0163746433551622 1
0.020467310484625 1
-0.401618566952346 1
0.0914375460835973 1
0.0571222823038244 1
-0.382050520387829 1
-0.0611063468759048 1
0.0453260098716655 1
0.133324114686271 1
-0.139880750469458 1
0.0164239791843845 1
-0.112749045722046 1
0.335835339171686 0
0.182870254303874 1
-0.0820302728816024 1
-0.0878665516502325 1
0.158749609444846 1
0.213278832494474 1
-0.249883218918171 1
-0.0681610078821635 1
-0.063811354590963 1
-0.0131374082065269 1
-0.234291473586342 1
0.0315002759616692 1
-0.303927238457271 1
-0.156358436019049 1
0.403953281368117 1
0.135286673974277 1
-0.231504307883125 1
0.00568585521371485 1
0.169897875080904 1
0.152349525379691 1
0.257872405487259 1
0.0589340501567529 1
-0.00342642589551902 1
0.672892688421563 0
-0.0346599827467567 1
-0.284626841875734 1
0.356454446713672 1
0.353084416014753 1
0.202085158590174 1
-0.428674324085851 1
0.24653664654541 1
0.201010347264682 1
0.316512925431698 1
-0.0960697821557069 1
-0.0279290844677103 1
0.299665588343979 1
-0.285460995352807 1
0.00510698135322947 1
0.295360556196285 1
-0.0183535730744924 1
-0.34406844573271 1
-0.131344354028588 1
0.0434690165249508 1
0.272756199932845 1
0.955324212151075 0
-0.105873666505645 1
-0.237679460209406 1
-0.320831300077811 1
0.0925377020678366 1
0.406517807263556 0
0.0120651396398926 1
0.0792608763078477 1
-0.0690666989569758 1
0.129627528898609 1
-0.0908154889425149 1
-0.39870731850104 0
0.0257875127311237 1
-0.197744579921674 1
0.104350341560975 1
-0.0586309954693606 1
0.286464733230221 1
0.0383799062495384 1
0.0136690013584749 1
-0.00922644871651318 1
0.219845349218077 1
0.107754587461088 1
0.0735835613751249 1
-0.164921011659467 1
0.123095191877228 1
0.258447576702801 1
0.153578559772646 1
-0.0347113594226395 1
0.32555444139094 1
0.0281164483350133 1
0.0840524666784163 1
-0.223768660256041 1
-0.0764762457049801 1
0.0196585232121783 1
0.169109228492935 1
-0.149609917208447 1
0.0169334824776688 1
-0.212771814553906 1
-0.371922750389387 1
-0.00275419647113921 1
-0.259404147498171 1
0.535861613122893 0
-0.133773587861947 1
0.256216358690755 1
-0.0168954392639953 1
-0.114962051918342 1
-0.116562248326284 1
-0.20296639172151 1
0.176143080019111 1
-0.0371962682518269 1
0.169710671874844 1
0.354049609471237 1
0.247117694774194 1
0.314126854964278 1
0.0244854268364469 1
-0.270142804404843 1
0.321766352088799 1
0.101497559532487 1
-0.376292647089134 1
-0.0177179920491949 1
-0.107273245145013 1
0.166013187833574 1
0.18316526577558 1
-0.235843013924203 1
-0.151625779917283 1
0.00317960690358982 1
-0.242389073627192 1
0.101924862637553 1
-0.408847208903896 1
0.158194416340536 1
-0.0595113960749949 1
0.0601797095625572 1
-0.113888113771011 1
0.046892486259803 1
-0.183617164791284 1
-0.382061031970034 1
-0.189580286853707 1
-0.131473948554025 1
0.215143799336255 1
-0.335586440899512 1
-0.15210898589988 1
-0.0491607484193306 1
-0.121680804079579 1
0.0567787634280571 1
0.118779455783175 1
-0.321491229378449 1
-0.158573247237573 1
-0.267579872442393 1
0.0468283800756983 1
0.094814437236547 1
-0.0493751607196488 1
0.158461759537106 1
0.00408701102074042 1
-0.108290948251719 1
-0.0886977213162504 1
0.118474539096411 1
-0.47011334515437 0
-0.210752524409239 1
-0.239126852980558 1
-0.139402188486322 1
0.077826803354771 1
0.263043930538676 1
0.193467523044108 1
-0.235898485373817 1
-0.33211172734857 1
-0.0389334396440313 1
-0.134534032262321 1
0.0376423583965142 1
-0.0505608663423471 1
0.132744963882731 1
-0.11850046934179 1
-0.420220225549418 0
0.557454934696033 0
0.0822823395205484 1
0.0781566965111834 1
0.195199572341219 1
0.381049501288493 0
0.265793110592194 1
0.116572873742984 1
0.0418801080186566 1
-0.164039120913823 1
-0.252308391478117 1
0.0464227986148973 1
0.138198969369062 1
0.29571019245685 1
-0.0399789913856073 1
0.039066899863938 1
-0.20363939481761 1
-0.0698251126410144 1
-0.204952047217557 1
-0.147156536151797 1
0.0658982108139894 1
-0.0479043117112301 1
0.255678324419184 1
