# Supplementary material for: Bias caused by sampling error in meta-analysis with small sample sizes
Source: PLoS One. 2018 Sep 13;13(9):e0204056. doi: 10.1371/journal.pone.0204056 (PMC6136825; doi:10.1371/journal.pone.0204056)
Supplement: S3 File — (ZIP) [file pone.0204056.s003.zip › results N = 20 delta = 0 tau = 0.5 sz = 5-10.txt]

"dl.delta" "dl.cp"
-0.494855718628482 1
0.387084876698691 0
0.977204712932847 0
-0.228899462571104 1
-0.342638066970148 1
0.171091732688987 1
0.434082983411399 1
0.517629375741293 1
-1.57800863686225 0
0.785674208605232 0
0.220066725708919 1
-0.053609936727545 1
-0.741822109571556 1
0.5422335502365 1
0.879265883332069 0
-0.081074164700744 1
0.182885545036476 1
0.0676948744869195 1
0.131171900283539 1
-0.474862039310986 1
-0.713551047201109 0
-0.641101546645514 1
0.664774855048403 1
-0.787919365959326 1
-0.306757190485291 1
0.177725717468142 1
0.182395955211179 1
-0.0454531064210783 1
-1.36041044904937 0
-0.438250204833091 1
0.111209588702285 1
0.334788974713561 1
-0.379790667644243 1
0.700806554727934 1
-0.478982816262144 1
-0.0807458151738638 1
-0.231679454837344 1
-0.424923722374946 1
-0.105789482473256 1
-0.452082707855241 1
0.12064551118195 1
0.594176883597434 1
0.00454508649872713 1
-0.297638903304699 1
-0.299343694061477 1
0.0931883686067403 1
0.275713644674763 1
-0.368955781328581 1
-0.0796521367994628 1
-0.359970840561516 1
0.473403288327712 1
-1.29184080581275 0
-0.559076172748884 1
0.490251656115372 1
0.0191632150667118 1
0.484237967359127 1
-0.334054106769555 1
0.275050262670462 1
0.264280547037908 1
-0.0411746582881271 1
-0.424264506738328 1
0.368399672291519 1
0.129569867180065 1
-0.260637037412719 1
-0.169532662102258 1
-0.0800082318136929 1
0.605771882948571 1
0.303796847373267 1
-0.586008175485099 1
0.411989990949077 1
-0.316485542962536 1
0.0899975992311738 1
-0.600612123004073 1
0.00452696523956498 1
0.137219281509624 1
-0.0520423835537946 1
-0.297587376654957 1
0.156600010348838 1
-0.725176159765895 0
-0.806727814640079 0
0.908836370003988 0
-0.101387834691716 1
0.41692813555287 1
0.265740816777889 1
-0.0511065886251068 1
0.0616286363288718 1
-0.830634252359448 1
0.315276303380161 1
0.848697748480746 1
0.148976031239813 1
-0.220504790333801 1
0.0426693889889139 1
-0.269410491911063 1
0.056883915783294 1
0.201050585531855 1
0.361007738084803 1
0.177930483552466 1
-0.854252828307667 0
0.403940926550987 1
-0.179500428188705 1
0.356199216818326 1
0.151345486307722 1
-0.242077820253019 1
-0.0781043900045977 1
-0.282775275624228 1
-0.0403792721772572 1
-0.273147077722394 1
-0.114072715801731 1
0.246045678451877 1
0.119330032140068 1
0.057528443803134 1
-0.695119451043245 1
0.0931460390517821 1
0.451991008728555 1
-0.521418883626893 1
0.156087979593903 1
-0.207650057189899 1
-0.0172995483844038 1
0.00914180419756563 1
0.188878789967651 1
-0.454764464627451 1
-0.011131770422157 1
-0.0808950715222973 1
0.568734723938754 1
-0.49818174691556 1
0.404674139800324 1
-0.598015542488069 1
-0.279882256194842 1
-0.118422402421861 1
0.609073964114753 1
-0.247183808508697 1
0.45683555787587 1
-0.707751944582603 1
-0.0370190358749659 1
-0.120140059408522 1
0.47376308892612 1
0.419533402518377 1
0.0364557712356776 1
-0.00506154161906619 1
-0.0886179907485211 1
-0.249879970181044 1
0.710390841245218 1
-0.0233696790857337 1
0.871091612927577 0
0.00331317900274647 1
0.277969657213262 1
-0.302402139423118 1
-0.0788104478975566 1
-0.106601721234616 1
0.192692142001361 1
0.065758347511343 1
-0.313328931010182 1
0.438077880836115 1
-0.035680601518661 1
-0.0345419206343169 1
0.0169531844711244 1
0.329728988620347 1
0.632779930794574 1
0.336106599610929 1
-0.108207310010208 1
0.13904047767446 1
0.827348604606056 0
-0.646013210554942 1
-0.341637529490463 1
-0.331518584036625 1
0.107831979231859 1
0.990011197451804 1
-0.197955906383113 1
0.367314636424201 1
-0.295677551734297 1
0.808235075264682 0
-0.124487644174685 1
0.729129576344907 1
0.507771320289706 1
0.24701699997919 1
-0.434956903250088 1
0.47803586140094 1
-0.369668316103461 1
-0.0394985767518861 1
0.00726413538808853 1
-0.605328898062874 1
-0.510704958796365 1
0.0504587388989689 1
-0.892006903460384 0
0.0231788018793951 1
0.201972997466505 1
0.0649752150434111 1
0.306217096235416 1
0.588911078911061 1
-0.0574154183175473 1
-0.497863311209093 1
0.443484653682344 1
-0.219568260404107 1
0.0562101063915393 1
0.0907557113875042 1
0.697591583891001 1
-0.533344926105721 0
0.325884579124137 1
0.398729866773175 1
-0.0861815825092813 1
0.58421844486067 1
-0.0396135147668727 1
0.207902484364068 1
0.227188998690895 1
-0.359092503891015 1
0.465370700637039 1
-0.359790108110589 1
0.451945777924769 1
-0.749257057979301 1
-0.833538754630031 1
-0.0877449093254179 1
-0.141849500172587 1
-0.436463349943159 1
-0.0258881856629522 1
-0.221752963084824 1
0.24789103510889 1
-0.141817194286579 1
-0.529815281947442 1
-0.448795721277871 1
-0.158837712029495 1
0.563483949071315 1
-0.220429320022657 1
0.0311940005520485 1
0.458139629745972 1
0.519117368352327 1
-0.317497302615504 1
0.493491866112073 1
0.236805127818234 1
-0.0144860824225811 1
0.283585715925986 1
0.150203734567361 1
0.343861735488548 1
0.0823186129699863 1
-0.434862015488688 1
0.198874096586678 1
-0.216027500871138 1
-0.19368263955384 1
0.122337405082817 1
-0.257786570007269 1
-0.540699542282536 1
-0.54430453215733 1
0.206807162005486 1
0.576043086616801 1
1.15196651654197 0
0.623066013635712 1
-0.597449887800658 1
-0.0562793824748385 1
0.685781317962572 1
-0.59337562953499 1
0.19714152106366 1
0.330693603686902 1
-0.0994371847909447 1
-0.504774980581109 1
0.373570389580523 1
0.410292864392124 1
-0.0624619104647136 1
-0.742170289176246 1
0.118145280065397 1
0.198083552178699 1
-0.333105876401095 1
0.386794681303251 1
-0.366550701345613 1
-0.364166802494976 1
-0.017766916244316 1
-0.658538635792053 1
0.762251684294938 1
-0.156350094231593 1
-0.477883865652863 1
-0.064341439726685 1
-0.156448248180977 1
0.0530581807351429 1
0.0555103501465634 1
-0.133636980909841 1
-0.337013587707933 1
-0.581343054370125 1
-0.32170533814495 1
0.215454301805639 1
0.039572836268541 1
0.401264471089695 1
-0.181691384133637 1
-0.297071344010437 1
0.349410692730958 1
0.592291719601345 1
0.474040662367648 1
0.807643889940491 1
-0.134313437452562 1
0.260331735466468 1
-0.504965655300103 1
0.150116457839134 1
-0.219300184231759 1
0.256681772341184 1
0.157967171799061 1
-0.182841212745154 1
0.596573532471661 1
0.516263833001861 1
0.401500388745699 1
-0.326645047880087 1
0.277600786088499 1
0.219972621356159 1
0.137809337464038 1
0.263528142746767 1
-0.575455420857006 1
0.470322729101112 1
-0.158265024870136 1
-0.562582781198158 1
-0.103592526627094 1
0.00238972852666937 1
0.210135473368454 1
-0.21964897685723 1
1.06087444455222 0
0.44185048481134 1
0.636592263299634 1
0.454967880309539 1
0.559184069632918 1
0.548590042125187 1
-0.423430709827339 1
-0.158674564378089 1
0.187966653252125 1
-0.381194037267098 1
0.0416038740122692 1
0.095569694848115 1
0.440403964247982 1
-0.697394567695279 1
0.184281880984965 1
0.477294162820008 1
0.499791064348579 1
-0.433351654463857 1
0.00447056038184105 1
0.40098662787088 1
-0.682442897804048 1
-0.177053907516658 1
0.0760299678296667 1
-0.464518291600953 1
-0.0641033627941008 1
-0.253893633760706 1
0.260218446000856 1
0.172720712714537 1
0.503257458293256 1
1.17645622635447 0
-0.768588529376494 1
0.172835411178875 1
-0.293824286465109 1
-0.54746508140615 0
-0.0948650500562586 1
-0.279039290550219 1
0.313635265144272 1
-0.46518454644486 1
-0.187142908925868 1
0.0920136019403493 1
0.13147759731926 1
0.126957081061802 1
-0.73094139433352 1
-0.531569833681294 1
-0.430533396418471 1
0.104532472548305 1
0.329141300468016 1
0.177832608525845 1
0.207901075485042 1
0.238412125265355 1
-0.290665589945404 1
-1.12030715353093 1
0.186839055950244 1
0.187775721606214 1
0.249179522282604 1
0.527280580415123 1
-0.293196116017636 1
0.614161236476318 1
-0.116144150717388 1
-0.499825756504308 1
-0.20022754498945 1
-0.380957895820473 1
-0.101147417415434 1
-0.167372340053328 1
0.478255607303567 1
-0.0836397032331565 1
0.494302492228232 1
1.47237753412088 0
-0.0902091830632541 1
0.36693609027085 1
-0.627450203204234 1
-0.0104431736963 1
-0.197220100291257 1
1.02311047488068 0
1.17906991394618 0
1.24167988287418 1
-0.109071586794547 1
-0.401983232878558 1
0.0409794013679643 1
-0.30985629537677 1
-0.382951049093942 1
-0.7121060724324 1
-0.384749273322366 1
-0.00470177912310862 1
-0.0644230828422317 1
-0.321594832063447 1
-0.0729519206907604 1
-0.672013028605266 1
-0.0705184462009052 1
-0.746710857984526 1
0.0960475702145874 1
0.135208543968758 1
-0.195347777115507 1
-0.183014861399673 1
-0.236251426872031 1
0.0383311126555464 1
0.213973850101699 1
-1.13049223508498 0
0.00278121748501461 1
-1.09220500668928 1
0.533991982422324 1
0.195262445950332 1
0.402459363159733 1
1.01525989591817 1
-0.741690673736006 1
-0.092098189293911 1
-0.386100423444153 1
0.456698541392991 1
0.0304103033449537 1
-0.810324389453873 0
-0.30020342846344 1
0.382448720802255 1
-0.143756239386223 1
-0.0630482621129613 1
0.72423661242384 1
0.218765104145945 1
0.0132060602393541 1
0.229127130934395 1
-0.89436393570195 1
0.611762124361276 1
0.257645452237588 1
-0.646388852376807 1
-0.589380197685451 1
0.12098298145737 1
0.364169623789893 1
-0.044979280560656 1
0.773214566266088 1
0.15324696992612 1
0.541550227621245 1
-0.0026316917518376 1
-1.01046681543385 1
-0.450426130238785 1
-0.191158046172123 1
0.850469803366981 1
-0.529252070462489 1
-0.138212279978692 1
0.145592983100896 1
0.0366339012186672 1
-0.467508846210842 1
0.160197554493266 1
-0.281236391125854 1
0.0877883744914651 1
0.466264309889788 1
0.146345873780681 1
-0.279576070997889 1
-0.266751480762324 1
0.0213600252235689 1
-0.497225300913649 1
-0.0884814985092876 1
0.236762909921953 1
0.363057934521905 1
-0.179029137879029 1
0.424322428234948 1
0.208715245139241 1
-0.259212825149184 1
0.176458269700426 1
-0.119538027350552 1
-0.200233011378612 1
-0.804237683525033 1
-0.266382550234551 1
0.56247717351179 1
-0.29522690230706 1
-0.0926003565379042 1
0.0932400566740248 1
-0.586671434281694 0
-0.100623736193817 1
-0.0824188202083977 1
-0.207038716287403 1
-0.982245807324106 0
0.0324943313751076 1
-0.149676944085982 1
0.187591383893729 1
-0.264440967961188 1
0.113967622902835 1
-0.0999292082969718 1
0.329388380050218 1
0.353467395888635 1
-0.0520183937306053 1
0.138910261497124 1
-0.569459071795203 1
-0.68154921609141 1
0.127779425174211 1
-0.167506078130221 1
0.401423434088181 1
-0.402860181396955 1
0.819405575505442 0
0.558970089844018 1
-0.399912708156988 1
-0.0894930863111717 1
-0.315455929888015 1
-0.125785117615053 1
-0.362117156610874 1
0.901513560907052 0
0.191982844511371 1
-0.453803160118778 1
-0.411689449926257 1
0.369773161462719 1
-0.432864957684477 1
0.713619208165562 1
-0.556590411226802 1
0.106748398790904 1
-0.158904529751267 1
-0.102043425284531 1
0.45126875413126 1
0.224689954424117 1
-0.18408837192247 1
-0.317558850712905 1
0.928458304041474 1
0.242113592352825 1
-0.310005093135437 1
0.62259047915343 1
0.589852665471616 1
0.260770937621827 1
-0.0276204292122412 1
0.416046388723909 1
-0.0620086002753437 1
-0.374194906275737 1
-0.155152153663712 1
0.00973128555865062 1
0.438166109367877 1
0.569155382008355 1
-0.142638093511888 1
-0.086436279936639 1
0.705466038449907 1
0.466573213516953 1
-0.0161227546717869 1
0.429934359607196 1
-0.898910213076397 0
-0.225408354541214 1
-0.138977171970888 1
-0.0322240122942773 1
0.0703040286176339 1
0.249666352082688 1
-0.454620380601346 1
-0.226851080268781 1
0.630718397154507 0
0.22413652396689 1
0.668667928957986 0
-0.00458059767558201 1
-1.11259951709282 0
-0.296308277934905 1
-0.19117071041216 1
0.419514587360137 1
0.401866114169333 1
0.0657940841904764 1
0.138368387195731 1
0.0780422353809263 1
0.553048621195438 1
-0.783627919542414 1
0.347515852673307 1
0.0605975975822446 1
-0.064614382557017 1
-0.392012451505657 1
-0.101010037934236 1
-0.666479919325866 0
0.464550826442223 1
-0.376149537210284 1
-0.551599867203526 1
0.455763700401587 1
-0.172629411746652 1
-0.4035423952422 1
0.664586669224504 1
-0.130291711021833 1
-0.184214814691261 1
0.21237648685197 1
0.630521546585325 1
-0.333395219637085 1
-0.0858174963772425 1
0.598031520864696 1
-0.00261619252560454 1
-0.0375605290945275 1
-0.088365189267374 1
0.0087671538168254 1
-0.567393935207548 0
1.04401027199791 0
-0.311667045423823 1
-0.0644548031118064 1
-0.429745070580722 1
-0.866780617451481 0
-0.241037371803705 1
0.615941539052446 1
0.776525751680237 1
-0.143517813548324 1
-0.211413338549325 1
-0.510622665305426 1
0.0758756354571713 1
-0.301761547116731 1
0.476956484336308 1
-0.530712825180281 1
-0.302510981845677 1
1.00727651730607 1
0.365943185800674 1
0.663661088695649 1
0.512351063204887 1
-0.192908854221665 1
0.541119048906715 1
-0.152471347420341 1
-0.0311135199017236 1
-0.413459599345305 1
-0.299691533234867 1
-0.480442519317113 1
-0.217467602482686 1
-0.656646701307453 1
-0.27232778675697 1
-0.175365198909903 1
-0.455025727142083 1
0.254235816984523 1
-0.458794448442018 1
0.928377327570192 0
0.490577461505077 1
0.217212276700531 1
-0.673373127651692 1
0.144076248840432 1
-0.533784365716367 1
-0.437116095038772 1
-0.0125670457510947 1
0.297923510930689 1
-0.0907177378051062 1
0.0874060432587479 1
-0.236906679492347 1
0.0309440075653692 1
0.624002734529531 1
0.187838351577198 1
-0.771282474141761 1
0.473974906157283 1
0.511904796994779 1
0.281267040306746 1
0.231324938402971 1
0.282638287530968 1
0.427119528083817 1
0.323109179821746 1
0.246728365453875 1
-0.0301604017584362 1
0.200880054867913 1
0.707588308199841 1
-0.0685553170590345 1
-0.476452018895923 1
-0.545265805466751 1
-0.0459566724561172 1
0.490257222503677 1
-0.198354650319053 1
0.0960915575560558 1
0.306889903486303 1
-0.0104667168077739 1
-0.053959405428739 1
0.257569384257155 1
-0.570105291662124 1
-0.923081609237814 1
-0.0867814566122717 1
0.112770115761623 1
0.267028745249154 1
-0.0321401859802485 1
0.14708636625474 1
-0.842638645863211 1
-0.360667510405323 1
0.339581951905167 1
0.487944239959305 1
-0.559719848557929 1
0.194182095012088 1
0.680356399079911 1
-0.144376846440681 1
0.0551094184360946 1
-0.328003721633877 1
-0.41860723897846 1
-0.58719583284103 1
-0.284616235622453 1
0.740048567732297 1
0.115053463357971 1
0.261992740837535 1
0.0109493914867219 1
0.0728128789797813 1
-0.208188986471432 1
0.0800850700245405 1
0.23109974616037 1
0.213678187559169 1
0.329169671304678 1
0.269956736470496 1
0.101552237704474 1
-0.447266247174554 1
0.0147410257582523 1
-0.356490294795896 1
0.451430509166362 1
0.513849042200993 1
-0.516751119167086 1
0.408140809471379 1
0.0881706640836054 1
0.306629651366859 1
-1.03875528959408 0
0.231698089299558 1
0.0694084348462428 1
-0.275366294467201 1
-0.00958631557909448 1
0.0531787122786465 1
-0.873042826630239 1
0.070852114506913 1
-0.519978483500336 1
0.0839843651492771 1
0.524039216201219 1
-0.0285854635746322 1
0.660353133754224 1
-0.18104067852503 1
0.132805138772571 1
-0.353513427213703 1
0.0227471689792553 1
0.473398841677462 1
0.0302304410400532 1
-0.13347707584593 1
0.0907579778191206 1
-0.189428783303494 1
-0.626057684546953 1
-0.240989287576742 1
0.312830533335693 1
0.266316118027463 1
-0.870322511273708 0
0.026484245508571 1
-0.425815527694699 1
-1.11131913565398 0
0.277128214156761 1
0.00865969153899952 1
-0.0929583796012107 1
-0.259926826471377 1
-0.598955710471712 1
-0.51609314151839 1
-1.02742721333313 0
-1.22902780257648 1
-0.364233818254806 1
0.180760790635395 1
0.935667595410363 0
-0.507504149617879 1
0.666836848831151 1
0.151908395799685 1
0.143148401566459 1
0.13227388236328 1
0.402794427086162 1
-0.29949645507876 1
0.729106674234797 0
-0.144892394332269 1
1.00623962101917 0
0.125739410529099 1
0.128756574885468 1
-0.0515306366141389 1
-0.0483362742455846 1
-0.495592273125956 1
-0.00725222769935688 1
-0.0543850153038014 1
-0.460148540064121 1
-0.0272681041059307 1
-1.13731913590858 1
-0.463173516203607 1
0.0532889103047573 1
0.347566966484323 1
0.291755230283032 1
0.2357481804367 1
0.233841826482487 1
0.651677480801113 1
-0.181534439514988 1
-0.527296031365485 1
0.24475206187613 1
-0.271349606404465 1
-0.0534885045898115 1
-0.655436948281998 1
0.927170466355335 1
0.670673746008592 1
0.653312872734652 1
0.231388780412292 1
-0.585727343311118 0
0.607297358889313 1
-0.0144281810990843 1
0.245093385376353 1
-0.759156756005191 1
0.249644124859648 1
0.345029370829665 1
0.124978128440825 1
0.191673612278217 1
-0.299315536848099 1
-0.281275091804058 1
-0.814477635793104 1
-1.3525110973593 0
0.66259029630813 0
-0.0833341828792827 1
-0.0116080407619705 1
0.518975671939085 1
0.0326133477711903 1
-0.405165058919696 1
0.474544265878384 1
0.00753214830981213 1
-1.0733700359612 1
0.105039887384775 1
-0.700349623676156 1
-0.309816767727753 1
-0.24961675712859 1
0.045876232462934 1
0.0321830329532514 1
-0.351088402548533 1
0.234580685928284 1
-0.102892772982681 1
0.251198574307898 1
-0.21688170637735 1
0.380837372612485 0
0.756863867152996 0
0.528683652508677 1
-0.865809877119017 1
0.482997221398376 1
-0.599628983695406 1
-0.359162482177582 1
0.235569149219528 1
0.574806184644872 0
-0.524085898791822 1
0.534809918219595 1
0.524884643920107 1
-0.0174782958671373 1
0.412549056955975 1
0.133781019513117 1
-0.558020144086377 1
-0.589703418364036 0
0.317062105850476 1
0.228288425065564 1
-0.132427647191135 1
0.205608553845375 1
1.0413481834122 0
-0.517122583389856 1
-0.239271952268167 1
0.00644926376981411 1
-0.541511181161113 1
0.0905747751895918 1
0.812759005899808 1
0.115789448241129 1
0.461220636137199 1
-0.52633614867417 1
0.119763726812008 1
-0.612058498709615 1
-0.306656335679219 1
-0.569901322603466 1
-0.288088737518375 1
-0.593558696826697 1
-0.140118722089841 1
0.541497379615403 1
0.10944708818266 1
0.305351736852691 1
-0.206546002068899 1
-0.152800425078844 1
0.182825268812039 1
0.106419676046962 1
0.16404706200919 1
0.119650877954395 1
-0.0470654150106197 1
-0.343328706487221 1
0.686403296642797 1
-0.356554044585234 1
0.289907776973555 1
0.735623117573261 1
-1.06540828156858 0
-0.542388086799781 1
-0.376157046934721 1
-0.0604622063570283 1
-0.20474131841417 1
0.0160258297429612 1
-1.0163334443092 0
-0.236991652082559 1
-0.142513689476964 1
0.372183783693943 1
0.0558014943000565 1
-0.541756635146419 1
0.226111518648883 1
-0.833203015315794 1
0.272667093614558 1
-0.249212578183223 1
0.261250647478506 1
-0.551103738725185 1
0.269815348039929 1
-0.575467702651979 1
-0.623668219314282 1
-0.736004425594374 0
-0.141584953457876 1
0.760101813550122 1
-0.784770315261916 1
0.282830165622689 1
-0.703194037624176 1
-0.122975741769792 1
-0.665577806581471 0
-0.572789811140034 1
-0.218082895092417 1
0.724593415600935 1
-1.0150976031024 1
0.0688697770906816 1
0.423518710408774 1
-1.14728369875077 0
-0.819220674488637 1
-0.00794312956505525 1
0.235553636678574 1
-0.292521826022661 1
-0.892746835129805 1
0.383575777178033 1
0.0999946556689598 1
0.250849366571276 1
-0.222631848862581 1
0.286296642712223 1
-0.88273536578402 0
0.0795825868395605 1
0.519770912485555 1
0.103523416296639 1
-0.496003541877568 1
0.00536915151916928 1
0.46476237737503 1
-0.707922787116408 1
-0.431687465355765 1
0.295927365502967 1
0.229485887275687 1
0.166204837367839 1
-1.04586789553156 0
-0.143416072108088 1
-0.287680163101216 1
0.382052864395591 1
0.142582452765993 1
-0.579244399659977 1
-0.260880487064161 1
-0.595400569052584 1
-0.10325165651213 1
0.60453603209001 1
-0.580706069968533 1
0.315185024082924 1
-0.0938881271677774 1
0.112655585177873 1
0.275184776774528 1
-0.472178674885689 1
-0.572225567424154 1
-0.177354236420822 1
-0.0715128395634386 1
-0.580000787647785 1
0.574726092535235 1
-0.230973517924097 1
0.0557115854964726 1
-0.312705171727808 1
-0.0336829682382408 1
1.51982160172351 0
0.00311374436785693 1
0.0763164170724944 1
0.0163632811568578 1
0.505106973941841 1
-0.610805120908791 1
-0.240389869366568 1
-0.611412939296589 1
-0.254216872675792 1
0.344551172147118 1
-0.181107801923848 1
0.159323115785899 1
0.641819701845706 1
-0.132374944091707 1
0.12000766694758 1
0.140353271959264 1
0.543436657709135 1
0.228218903039633 1
-0.0381308367854562 1
-0.510363592883061 1
1.00078202858459 0
-0.331999082002311 1
0.642126174743413 0
-0.552171503322217 1
-1.50373665894268 0
-0.223047376196117 1
-0.124022916019006 1
-0.466764104268526 1
-0.4050986096334 1
-0.313496645628375 1
0.0610184001669365 1
0.0152136577239634 1
0.397374784350839 1
0.259608814501288 1
-0.849655957649168 0
0.602729390486991 1
0.162951416726888 1
-0.274372562547509 1
0.322245521311946 1
-0.0803191997939881 1
0.262729568864358 1
-0.156545506875359 1
0.787913802233683 1
-0.648303555634195 1
0.563127804373868 1
0.235008326917604 1
-0.196819198865708 1
0.649012898954241 1
0.157488981257467 1
-0.318928247266458 1
-0.808402941615786 1
-0.0108163041214958 1
-0.302730553618629 1
-0.207049271108486 1
0.319298537682617 1
-0.338082216829763 1
0.223814054779175 1
-0.335250867461936 1
0.0392189745516739 1
-0.643620372033901 1
-0.872390501296215 1
0.120161893606587 1
0.19115020146146 1
-0.481247006419383 1
0.0106748872891149 1
-0.188097829886145 1
0.58077856310819 1
-0.372958957415532 1
0.297148994499223 1
-0.155160477283305 1
0.249025388311177 1
1.09718915184831 1
0.0579935315057569 1
0.174686305033158 1
0.288268390950492 1
0.18195392115417 1
0.523726487669913 1
0.266050755575225 1
-0.470440100215819 1
-0.225748979579353 1
-0.171801549131541 1
-0.164244270645611 1
0.491677566551165 1
-0.861196377620513 1
-0.407734158967907 1
-0.139136952634693 1
0.34081400907194 1
-0.0739612211550101 1
-0.227535411247053 1
-0.0460101629336001 1
0.619858075299935 1
0.1130070938453 1
0.0661002051129684 1
-0.267434251847687 1
0.187854342996599 1
-0.303861983008287 1
-0.433839558812605 1
0.190809578739842 1
0.446482731945767 1
0.410781926566435 1
0.0903342181681264 1
-0.0658489886707922 1
-0.498129030137889 1
-0.293126844845712 1
-0.0891179770552449 1
-0.237964193709726 1
0.825819447237361 1
0.115674183990924 1
0.206979805391079 1
0.424656663008608 1
-0.469556991229185 1
-0.322942236042421 1
0.500716510015168 1
0.415506011419452 1
-0.122814288134387 1
-0.346415887397761 1
-0.0300978288816109 1
0.316285544084882 1
-1.16640719401163 0
-0.335816194718143 1
0.279045734629428 1
-0.83522596163936 1
0.33921049133055 1
0.42090376958154 1
-0.0700441202231426 1
-1.26344940130735 0
-0.607881478402262 1
0.194096501780331 1
0.0943050538237691 1
-0.450967055487717 1
0.451863717465107 1
-0.346437533853622 1
-0.147363659090198 1
-0.343843479210741 1
-0.135378291341785 1
-0.154588361948227 1
-0.447235969603372 1
0.127714911482064 1
0.387977523817019 1
0.831209387702192 1
-0.711067490149046 1
-0.613825720843496 1
-0.0800508704717225 1
-0.0858433489333754 1
0.199712499704247 1
-0.452221033656635 1
-0.417392352182879 1
0.607948022499514 1
-0.125903295646674 1
0.301310478011529 1
-0.229033055925166 1
-0.087578782662966 1
-0.575853811336544 1
0.113682139908463 1
1.0375390649935 1
1.26199312509924 0
0.226907510401383 1
0.143474101104989 1
-1.30435160887682 0
-0.336907579482768 1
0.377553733820427 1
-0.417400372109847 1
-0.368069591632269 1
-0.439876145109752 1
-0.26192527549398 1
0.2597411749867 1
-0.130684600024069 1
0.611026778370815 1
0.675775152872311 1
-0.34132517291421 1
0.539926903005435 1
0.775209612118061 0
0.127818018144528 1
0.333202663120109 1
0.0450987833207979 1
0.0792113469348978 1
-0.114671258650371 1
-0.0602571721168538 1
0.557018176073311 1
0.222767202794817 1
0.936556995912572 0
0.527873660765499 1
0.265486377624292 1
0.428120267312462 1
-0.246138794552551 1
-0.419923045441738 1
0.633370645399329 1
-0.208552284019564 1
-0.010882401795104 1
0.0830166835060309 1
-0.306225972170761 1
0.0961213034290183 1
0.70280289043407 0
-0.54348946877946 1
-0.0372233141977097 1
-0.291561846351113 1
0.810768192807923 1
0.426632789225929 1
-0.467856126832111 1
0.0470907401802861 1
-0.477446280375631 1
0.899381731169125 0
-0.0125428142475753 1
0.831296691521207 0
0.330064894675382 1
0.453549582169025 1
0.05299013486061 1
0.432874735860492 1
0.726162512532952 1
0.713212359733961 1
-0.157427035918045 1
-0.504511864357644 1
-0.120616653236713 1
-0.0985737832775964 1
-0.820464084580682 0
0.810567836967973 0
-0.557284552014981 1
-0.776807508337687 1
-0.388664624172588 1
-0.152921455398441 1
-0.281984976035227 1
0.26974320380622 1
0.275770451718425 1
-0.0160023936047287 1
-0.203480897488405 1
-0.676068566578255 0
0.108755242380836 1
-0.444972555686627 1
0.432319199832783 1
0.750921386939027 1
-0.706123195071235 1
-0.367476601616808 1
0.575135839543184 1
-0.353227195076831 1
0.11015921085648 1
0.598016085008577 0
0.18062724780838 1
-1.47792560674495 0
-0.48230166031353 1
-0.288596551897865 1
0.930563018011763 0
0.467975608759588 1
0.548634418068088 1
-0.52347585641106 1
-0.185732598910749 1
0.187600622969735 1
-0.0811453057942187 1
0.55134357864661 1
-0.770335810953971 0
-0.670303595987415 1
0.443160101865157 1
-0.24836817615587 1
-0.265332518009404 1
0.438069551934509 1
-0.310935933058396 1
-0.181936086121207 1
0.0891128820170684 1
-0.214861884715153 1
0.631456177030062 1
0.610244304189626 1
-0.178002073295886 1
-0.418289349637496 1
-0.508080064696645 1
0.285353663318774 1
0.727866626513379 1
-0.634358774862738 1
0.167989930349369 1
-0.448395946595631 1
-0.448715219904899 1
0.58410589840917 1
-0.0860584185634668 1
0.214612559978827 1
0.955910723446618 0
0.742996591166579 1
0.167573089942867 1
0.156595506947248 1
-0.314351306636247 1
0.113198411389838 1
-0.189968739742551 1
-0.189661887200939 1
-0.133524667651505 1
-0.288054653302093 1
0.0684512285743391 1
0.767565123212697 1
0.229483735611521 1
0.794327486529129 1
-0.454252217857966 1
0.095438529778502 1
0.715108725902569 1
0.079588634523306 1
0.162674651307108 1
0.143437719830506 1
-1.25572725840607 0
0.110157853117188 1
0.570399780793027 1
0.329503001005125 1
0.691352162843732 1
0.113429810679464 1
-0.253961323030498 1
-0.00273274234868626 1
-0.0640389137697934 1
-0.120240465312554 1
-0.453281559529032 1
-0.245397915520144 1
0.380865637785999 1
0.550616437238696 1
0.480546847859663 1
-0.206843075781163 1
-0.695377911924656 1
-0.330762391125622 1
-0.449554875394984 1
-0.622222246418404 1
0.0600267934189403 1
0.479512952978152 1
-0.122798256979031 1
0.161899747084487 1
-0.1715531070386 1
0.537262018049299 1
0.220278138053231 1
-0.595969662954319 0
0.433197535976726 1
0.744161386977784 1
-0.0697791476969414 1
0.06086295622744 1
0.754943523274908 1
-0.530670837645112 1
0.478509812620631 1
0.815026971558929 0
-0.260089503920775 1
-0.130851583452446 1
0.692052166562392 1
-0.32577741554074 1
0.892896783874271 0
0.0135867146512204 1
-0.418077919441276 1
-0.413488976677709 1
-0.519807955369633 1
0.378353702156649 1
-0.74802984509214 0
1.16144972382124 0
0.735058010030503 0
0.130077598826682 1
1.12249012905641 1
0.151428930825002 1
-0.74968741472895 1
-0.639623878571344 1
-0.552324968811429 1
0.511866535366988 1
0.156514042124847 1
-0.466884348850782 1
-0.411497385962032 1
-0.228724316917923 1
-0.480498418411253 1
0.347816083390645 1
-0.372065769368556 1
-0.00313897451573572 1
-0.230308535611476 1
-0.356995937754967 1
0.873762527217252 0
0.720458416512033 0
-0.0619271124855517 1
0.0251229652743096 1
-0.28888860283297 1
0.642725178051703 1
0.946706355015315 0
0.508684883366486 1
1.21318723485281 0
-0.512229363197957 1
-0.239259198128078 1
-0.698764007608826 1
0.153137126241296 1
0.229266692341442 1
-0.28283029853109 1
-0.0470145459948256 1
-0.675801190699544 0
0.399782968695432 1
0.390497213860626 1
-0.380315434721772 1
0.915847964781795 0
0.655732992586169 1
0.548106291184015 1
0.993100116374251 1
0.207979995511125 1
-0.879456836341215 0
-0.186249344626727 1
-0.181379339775786 1
0.407070491053688 1
-0.505921730226219 1
-0.642022327655849 1
0.0366638416328805 1
-0.320018005683588 1
-0.362029624458199 1
0.24595739129213 1
0.540969949123323 1
-0.0845513143742166 1
0.344817253814483 1
-0.472435638195131 1
-0.502229576502217 1
-0.171283088205087 1
0.0210451263066522 1
-0.28043506777897 1
-0.426657921167769 1
-0.349203900568203 1
0.307449670451855 1
0.632973242459236 1
-0.033618851691065 1
-0.452406660634363 1
0.390628414861928 1
-0.152896187590371 1
-0.197270457901375 1
0.158355984506551 1
-0.190886495329382 1
0.213022698010259 1
0.326543767498557 1
-0.0620255831231794 1
-0.495589256453029 1
-0.0623937640122833 1
-0.318382244668807 1
0.463832883026266 1
0.102686296569555 1
0.230913639344046 1
0.146975319859473 1
0.6313593586968 1
-0.524416182710199 1
0.04658119046907 1
0.791124112512365 1
-0.0566335340406275 1
0.972552126237466 0
-0.0441571690103569 1
0.622645643533027 1
-0.384191152380765 1
-0.130805237393263 1
-0.121622207541816 1
-0.698896560676525 1
-0.0250775803021108 1
1.41018924368731 0
-0.517789965325854 1
1.08065787467323 1
0.0520738751795348 1
1.05285136581251 0
0.132162970321798 1
0.173092200399591 1
-0.122352817113853 1
0.0674510682272956 1
0.795767373638298 1
-0.770801237354264 1
0.954788514623861 0
0.357881526146887 1
0.661799492814019 1
-0.357042638358175 1
-0.124480429569988 1
-0.275312684495015 1
0.0491720610150224 1
0.786651209375919 1
-0.248805043489587 1
1.05703553284708 0
0.130937650123707 1
-0.156171622611732 1
-1.15900853709298 1
0.0457901832269644 1
0.119653416223124 1
-0.321549591532335 1
-0.0242447199765832 1
0.16337407909858 1
-0.921221075824806 1
1.50878766738355 0
-0.212259323252188 1
0.00544504386380121 1
-0.246136038049945 1
0.226102698728192 1
0.256393031788407 1
0.0259935214625537 1
0.413207865574281 1
0.128646292931775 1
-0.215375214027678 1
-0.293939637193253 1
-0.424917010466141 1
-0.480975192646138 1
0.0439229736877621 1
0.659381412941664 1
0.513463015155711 1
0.0479016995315883 1
0.318125475322342 1
-0.62905819145351 1
-0.0802371786006408 1
-0.272766923110452 1
0.0226092435402026 1
-0.890270669765063 0
-0.577368692477786 1
0.264095897154534 1
-0.517651654660843 1
-0.218660266035105 1
0.08396355400734 1
-0.600369145965432 1
0.255802342342658 1
0.282850449397354 1
-0.170949174207574 1
-0.0364553615954829 1
0.602385502105222 1
0.452262898502382 1
-0.542317220006224 1
-1.25256292281479 0
-0.718754682832948 0
0.655672258670404 0
0.0414599745851181 1
-0.259114109362451 1
0.415109515353817 1
-0.968597750313984 0
0.264872355777846 1
-0.221882835678012 1
-0.15189898621822 1
0.831086567643973 0
-0.717718703701571 1
-0.50013938525597 1
-0.10799028657474 1
0.257135745839184 1
0.543546970568019 1
0.261374617967638 1
-0.322270742518304 1
1.28621927507127 1
-0.0955759975735725 1
0.175321034477228 1
-0.0248550354764458 1
-0.420627412650414 1
-0.822834690173999 0
0.362935513393118 1
-0.139848176990197 1
0.496425318513031 1
-0.879018378929746 1
0.33098631569183 1
-0.0974852578570797 1
0.484706820797968 1
-0.816830086303299 1
0.581128144675991 1
-0.469742928605271 1
-0.754076626513299 1
-0.515498859755351 1
0.859065390074749 0
-0.19573545623448 1
0.904877693459972 0
0.476786132910066 1
0.636837313258376 1
1.45497384903193 0
-0.852001420663378 1
0.477628658846324 1
-0.577653847305115 1
-0.147609492980889 1
0.302070500984726 1
-0.308420071100707 1
-0.156415791578882 1
-0.206875894372077 1
-0.84248501540948 1
-0.11961939914207 1
0.283516816625693 1
-0.147584654996912 1
-0.0438338476802687 1
0.171174482042164 1
0.578141789003009 1
0.131240066502452 1
-0.743556658395738 0
0.600921270936189 1
0.532017442448573 1
-0.166020262072634 1
-0.172065572945845 1
0.729063425586658 1
0.749952965818138 0
-0.956094543211706 1
0.505002070429431 1
-0.0949753128804992 1
-0.0891552026504738 1
-0.348749396034332 1
0.804782095358835 1
-0.0584141780795944 1
0.00445578161584676 1
-0.128571830225569 1
-0.183613292005654 1
-0.435386911691485 1
-0.0310633299616567 1
0.0617767621196638 1
0.25510065352491 1
0.844636191844207 1
0.171133000885036 1
-0.453857769297485 1
1.37460298247787 0
-0.745846416697515 1
0.225528482763115 1
0.298822983926727 1
-0.147248606771501 1
-0.480283532416642 1
-0.474852095368646 1
-0.107268056282983 1
0.518902423740171 1
-0.133413622366382 1
-0.368548569433395 1
0.0514387840258836 1
-0.863887674964896 0
-0.164551828956594 1
-0.0639191370404947 1
-0.472786976115454 1
-0.647522086125047 1
0.065346445259694 1
-0.668892118066968 0
0.128011515880106 1
-0.547077074367196 1
-0.319825864792753 1
0.568579233053808 1
-0.288691037712213 1
0.31903862885402 1
0.0698015629467934 1
0.324783345724567 1
-1.2403253072526 0
0.938577844882266 0
0.785010636836712 1
0.876562408028943 0
0.0795236323134655 1
-0.466864164774216 1
0.0443998234851971 1
0.244477878140487 1
-0.387504401612958 1
-0.454648595044004 1
1.66452911784462 0
-0.838391043790296 1
-0.283985887823153 1
0.80027444465223 1
0.0949279595080147 1
-0.0964967129472631 1
-0.583455523652569 1
-0.168179831261481 1
0.360751446273939 1
-1.25388435603116 1
0.373823491938549 1
0.0435473604549415 1
-0.518327772918235 1
0.272300630511911 1
0.180880319059489 1
0.359714988542569 1
-0.682012758764828 0
-0.138360193034957 1
-0.0879227074496431 1
-0.391591871607739 1
1.10859141321649 0
0.766752706201665 0
0.374671440123487 1
0.413892306311173 1
-0.214114216439724 1
0.0410881713298352 1
0.863693911380284 0
0.579602379579448 1
0.061604366267443 1
1.23977314390285 0
0.137326774471774 1
0.368785762514005 1
0.239350563921525 1
-0.0219581799915496 1
-0.43213955006594 1
0.0831413643841751 1
0.510100748152286 1
0.464501628708064 1
-0.355733645851258 1
-0.516886432644918 1
-0.192389761868378 1
-0.195072035435028 1
-0.244212532531439 1
-0.278413847264908 1
-0.620983865097548 1
0.321044732661012 1
0.27595734324924 1
0.323812006718668 1
0.688038186343898 1
-0.443591541653176 1
-0.202327199391975 1
-0.156200870155864 1
0.0127324609624696 1
-0.175452355317573 1
-0.640120389261531 1
0.0754128948573922 1
0.527360419559913 1
-0.04387855684319 1
-0.967403192045742 1
-0.450299416962437 1
0.0210130813056651 1
-0.224295202210046 1
-0.451404004944146 1
-1.64147240585183 0
-0.558914121453557 1
0.761770138505471 1
-0.152226170859212 1
0.244116567881508 1
-0.554772763003172 1
0.16899603038662 1
-1.20503849438122 0
0.0614489134159368 1
-0.388090795310067 1
0.549937672264561 1
1.33052175595735 1
-0.0943518113478876 1
-0.388036995733083 1
0.222272591538067 1
0.0417417067846991 1
-0.384706208199044 1
-0.636059687947537 1
-0.28538543665882 1
0.297204827087886 1
-0.0345548253157924 1
-0.608026827428627 1
0.41525875958935 1
0.307301631721685 1
-0.447309075799898 1
-1.21190173217414 0
0.247994404672034 1
0.166694182271492 1
-0.0291974168543994 1
-0.403843143081088 1
-0.278641596968961 1
0.048556627161786 1
0.197308468348518 1
-0.263467794890149 1
-0.875048096848901 1
-0.432678476377243 1
-0.77501096671889 1
0.830384829833436 1
0.500368854468347 1
-0.0950570350250195 1
-0.212739420257506 1
0.675163518387893 1
0.326468936531001 1
-0.00311186731491044 1
0.430372910743617 1
1.0125633962472 0
0.315447460598823 1
0.0793434716805846 1
0.384010613669186 1
0.131065000488742 1
0.0303456802641694 1
0.510108596228338 1
0.215166692890655 1
0.528799109635703 1
-0.826277556612871 1
-0.251027697176296 1
0.157885329364369 1
-0.0971121827304303 1
0.503835960451663 1
-0.30995225266892 1
0.661064526796148 1
0.518370666739663 1
-0.140222507165233 1
-1.15878802566755 1
-0.115989908233541 1
-0.0440554409475685 1
-0.15141590214957 1
0.22034385541361 1
0.187646315255487 1
0.517388604127827 1
0.959470867783582 1
-0.671201366222593 1
-0.161970643562587 1
0.212794635930351 1
0.623205721807777 1
0.0414398594923168 1
1.11189724438759 0
0.0768407677656331 1
-0.21703359301465 1
-0.408317084944404 1
0.273227632524645 1
-0.14186897362612 1
-0.0332454614246822 1
-0.332246069215973 1
-0.190075344911659 1
-0.644718363697404 1
0.00693788441580308 1
0.386481888616378 1
-0.762520153490074 1
-0.259953736944415 1
0.385943459096314 1
0.490642302699118 1
-0.596921181587175 0
0.127872328152096 1
0.269132713206488 1
0.0113140464224372 1
-0.0997128362346229 1
-0.549471433656369 0
0.129122078061817 1
-0.230720401649798 1
-0.0412315651795671 1
0.126952779799164 1
-0.902035108325084 0
-0.915489002184373 1
-0.765051526988462 1
-0.443998139107296 1
0.256497318877668 1
0.275168673241498 1
-0.013952178874242 1
0.183499889941098 1
0.43575832549452 1
-0.02419532742356 1
0.41414717132996 1
-0.299018282466821 1
0.832504398642866 0
0.0860999648335512 1
-0.248603837537523 1
0.287691977214739 1
-0.0432135741547122 1
0.634827106291305 0
-0.392993651624602 1
0.544556277683159 1
0.316176816676053 1
-0.508848678475456 1
0.560726174070423 1
-0.115438760488197 1
-0.00233926715289789 1
1.20428633342866 0
0.197137290500608 1
-0.23906215149517 1
0.37070249283614 1
0.157154808743109 1
0.0189863653243732 1
-0.638917615086826 1
-0.316243723281543 1
-0.0485089572147505 1
0.720942900275728 1
0.096012259772238 1
0.036955645515409 1
-0.572400014024494 1
0.232253971625806 1
0.459813744822972 1
0.852597311277188 1
-1.02063279910019 0
0.983772234531268 0
0.287014463915722 1
0.706425921787134 1
0.38010097372295 1
-0.716866389433091 0
0.207331420641423 1
0.887347368745395 1
0.547433559668516 1
0.179652622234195 1
-0.225015174049354 1
0.802648565150491 1
-0.158760350325874 1
-0.656425738102459 1
0.326353163754261 1
-0.75975897814706 0
-0.259475970424436 1
-0.468971699768883 1
0.514321954691234 1
-0.130930622776855 1
-0.580340998671799 1
0.146577211109226 1
0.321805926894066 1
0.0403276287364474 1
0.350841252606131 1
0.700836658135047 1
-0.0408647762163248 1
-0.104993145435511 1
0.257018467600075 1
0.259456298794717 1
0.447102670746722 1
-0.0324672808990226 1
-0.183568160339117 1
0.918807372555347 1
-0.239719241989096 1
0.0321931720824461 1
-0.251436030301434 1
0.0329639330879029 1
-0.653585098047439 1
-0.578242925078964 1
-0.692880099343472 1
0.12311352035658 1
-0.15957695157217 1
-0.467997768780194 1
-0.129709529550465 1
0.405880516611243 1
0.920660563895166 0
-0.187845219952539 1
0.477375650057216 1
-0.0547272514021181 1
-0.0585450397559243 1
-0.624236977501609 1
0.143311462928783 1
0.30839925792357 1
0.651565605731667 1
0.506782730260054 1
0.586089770220828 1
0.394712484054562 1
0.256454572011323 1
0.307445661891607 1
0.466539591430668 1
-0.234352427072109 1
-0.26361215419868 1
-0.329263664455777 1
0.591919281504751 1
-0.080702174011884 1
-0.464418075072413 1
-0.33841218975905 1
0.569885394256055 1
0.336905171878455 1
-0.306848149638506 1
-0.296697030090204 1
-0.539796457241009 1
0.680674896001088 1
-0.382973953612235 1
0.00271880420448467 1
-0.459750435176995 1
0.0627397936813433 1
-0.733101569485513 1
0.178685979978619 1
0.28255241524125 1
0.209603542743644 1
-0.066679076529228 1
0.141363036937951 1
0.323157668379161 1
0.273061075814807 1
0.343506215720214 1
0.690913381008884 0
0.000168558922894774 1
-0.445756877473334 1
0.265271819234379 1
0.42922631512537 1
0.559718256387198 1
-0.257208850973269 1
-0.606931231500447 1
-0.298486285673284 1
0.0966070096398744 1
-0.688653176605839 1
0.307060225853802 1
0.720183510165231 1
-0.0216797952552199 1
-0.374164587121707 1
0.177641237592916 1
-0.562745749437679 1
0.74738516111829 1
-0.682154732319692 0
-0.913011848996092 1
-0.0199769938454235 1
0.564897433469757 1
-0.652506165317486 1
0.315129989488396 1
-0.0767782406060686 1
0.638018193518104 1
-0.510827248282963 1
0.185009769382014 1
0.219391800604814 1
0.016509099566424 1
0.4945369895532 1
0.0739762558956708 1
0.391765409631012 1
0.634321551360248 1
0.313192043321225 1
-0.666422722463253 1
0.0104403625295056 1
-0.667994780813901 1
-0.400012250486526 1
-0.495158141465712 1
0.629609287284173 1
1.11039869244719 0
-0.167449320136123 1
0.0716241384752827 1
0.253769163782996 1
0.698600343194991 1
-0.706803299506649 0
0.846124326889599 0
-0.38228724644568 1
0.000570431771962809 1
0.622405108684157 1
0.664064707872527 0
-0.097259367358727 1
-0.211701983207892 1
-0.0103272328664779 1
0.304331392277808 1
-0.369759895821861 1
0.239028504063537 1
0.340610918437884 1
-0.863372729028576 1
0.171896903530732 1
0.130973643193619 1
0.444260220343048 1
-0.317424099179284 1
0.280266122011812 1
0.448251037160217 1
0.463691408203178 1
0.264386718853708 1
0.251478418812935 1
0.0149109419266689 1
0.219400828679908 1
0.177233288817882 1
0.591381938267613 1
-0.648304023704431 1
0.182309180929199 1
0.041862216559753 1
0.529898525365541 1
0.0117814944275538 1
-0.286901473321321 1
-0.356635433477514 1
-0.212066714200043 1
-0.101720870272385 1
0.0815814350108132 1
-0.721565330866747 0
0.480287137290349 1
0.258157295566779 1
0.410748768491688 1
0.234962923842762 1
0.910193409344448 0
-0.129387860357772 1
-0.586935399853865 1
-0.235273226142812 1
0.0937833524887081 1
0.0550569238193093 1
-0.675639644079841 1
0.0646630529609264 1
-0.0450412134555914 1
0.664701239378918 0
-0.651493354510584 1
0.57671236861368 1
-0.00873478391015643 1
-0.423740257068959 1
-0.197552841649773 1
0.121043456656211 1
0.194635146706619 1
0.430310874069874 1
0.364342241983321 1
-0.598496719545101 0
-0.346236906920835 1
-0.636043792929298 0
-0.490916104683067 1
0.376905531349409 1
0.348724664203841 1
0.316548609693059 1
-0.422602757103083 1
-0.064664353826048 1
0.0970708280942778 1
-0.888997090876029 1
-0.670332782816334 1
0.0957133684998345 1
-0.0542466379618397 1
-0.228379471495275 1
0.898756433140129 1
-0.646161343342536 0
0.0360847790718982 1
0.25962097739921 1
0.405237542448861 1
0.652810206144351 1
0.274155548170239 1
-0.597427044989971 1
0.302086355910112 1
-0.538550877730553 1
-0.0941163667404335 1
0.187653730339822 1
0.046542235052207 1
-0.193225738506961 1
-0.195002930140896 1
-0.167862431070834 1
-0.656194092878426 1
-0.5743620382597 1
-0.150753744943472 1
-0.0989055493332942 1
-0.546337560029136 1
-0.337253399185247 1
0.00206406889252185 1
0.335087056705404 1
-0.45064735479702 1
0.0340220212764284 1
-0.203706583442684 1
-0.949215320053154 1
-0.681216613684992 0
0.00423631757479811 1
0.646940477612908 1
0.874273969296271 0
-0.362734722286644 1
-0.574405784313911 1
1.59765776324928 0
0.159537015031656 1
-0.0841979983638083 1
-0.561556026696727 1
0.168041120007229 1
0.286912858111064 1
-0.484664443840056 1
0.225646289167397 1
0.123853737317775 1
-0.323050302953526 1
0.012629868757841 1
-0.711213871293828 1
0.375041153056605 1
1.04169188997666 0
0.524189794017601 1
-0.0164896132682917 1
-0.471204679073222 1
-0.427149886461848 1
-0.186501440541194 1
-0.804942449634218 1
0.201077359899609 1
0.0650460271544368 1
0.458597611989093 1
0.184343312275172 1
0.0923722494851403 1
0.0145678670649582 1
0.984203845503877 1
-0.304450074168691 1
0.210202171126058 1
-0.233002631859563 1
0.0813709100828247 1
0.390170922537425 1
-0.0556941101496137 1
-0.0656472711138016 1
-0.766552321511911 0
0.13441333256596 1
0.164608237785816 1
0.182344663424813 1
0.0876086594601827 1
0.259603851997986 1
0.0008464943773204 1
0.430293614605753 1
-0.316626358835959 1
-0.402276487011027 1
-0.0667699999220562 1
-0.0261295676963964 1
-0.255190148124687 1
-0.144063581091483 1
0.20847027798255 1
0.336782756260379 1
-0.404357050049751 1
0.577657242518462 1
0.980147395914424 1
0.727076691828462 1
-0.246445968465335 1
-0.0218284553377326 1
-0.533076199541906 1
-0.819967129757748 1
0.216144736955256 1
0.197734479002648 1
-0.261598483704894 1
0.841482199602132 0
0.0189887694268769 1
0.0817197937595834 1
-0.109952914062228 1
0.617944991430085 1
-0.721278874852667 1
-0.544086888759744 1
-0.594825316822524 1
-0.252694125860165 1
-0.183869168357676 1
0.132988968931566 1
1.11219386774389 1
0.18765424505437 1
0.0965956640231037 1
0.137204651134627 1
-0.710734136594271 1
-0.748909066643167 1
1.00721238171829 0
-0.901217819639156 0
0.164796070712121 1
0.0295045019302303 1
-0.409653428550755 1
0.469896527142274 1
0.119409607830796 1
0.376131300941642 1
0.402480586186718 1
0.423727084840483 1
-0.0545792919758809 1
-1.42988340971846 0
-0.377859541063901 1
-1.01244636463517 0
0.613601560906827 1
0.478024809119191 1
0.773981480828465 1
0.304720829892951 1
-0.197030747594617 1
-0.380949022906524 1
0.0582591765964125 1
0.749617947260595 1
0.307356513056481 1
0.00281603926906489 1
0.173177193063684 1
-0.00805150050365441 1
0.870982562074774 1
0.49212664382547 1
0.232182606108294 1
0.217799150609091 1
0.162286667126916 1
-0.314723803500952 1
-0.37145726889299 1
0.246661186926596 1
-0.90823721429271 0
0.474311866196765 1
-0.770779352742123 1
0.110950037032613 1
-0.348692445190311 1
0.0290551612576651 1
-0.507538969842201 1
-0.167053030602161 1
-0.178921438470321 1
0.340594236250183 1
0.22365291613718 1
0.314296938223642 1
-0.778548985785821 1
-0.453273975630902 1
-0.191293336639617 1
-0.705001017513138 1
-0.263523948626188 1
0.185125803034815 1
0.155307157518388 1
0.564815305490823 1
0.281811528025648 1
0.673778173859031 1
-0.401541491265334 1
0.00638814217221113 1
-0.246987297197952 1
-0.035993141237875 1
-0.0580861175529299 1
-0.597823978079929 0
0.0210676532811311 1
0.0784781191619354 1
-0.482827841692546 1
0.22757809170131 1
0.083096762407887 1
0.224283347808509 1
-0.276329299151478 1
-0.859631625688539 1
0.220220809203928 1
-0.944148363115366 0
0.180923532595527 1
0.0579015815244302 1
0.842776021655737 0
0.0206710285901095 1
0.00290617384348101 1
0.730859675691369 0
-1.27634948238021 0
0.540718396076243 1
0.486338008131929 1
0.666288732140741 1
0.635301591168932 1
0.971094171950623 0
-0.681778894279701 0
-0.723475297669016 0
-0.907729884456064 1
0.937341883587289 0
0.492176041359443 1
0.171405620631573 1
0.629639364478224 0
-0.181512724898528 1
0.156656803690989 1
1.51375787112316 0
-0.42968167379028 1
-0.508903038817432 1
0.0680565801278739 1
0.514712744021196 1
-0.0971091395353967 1
0.304492507105703 1
-0.165307778159501 1
0.714161230404551 1
0.0573883447378278 1
-0.863937427930067 0
-0.596454683801487 1
-0.0963532538630427 1
0.19345716077474 1
-0.269159729609464 1
-0.438784972142539 1
-0.0147032214399633 1
-0.426625055259076 1
-0.224542292350654 1
-1.20046158649881 0
0.0259868190586083 1
-0.160103985187331 1
0.493263435801687 1
-0.630177879332768 1
-0.529185927356406 1
0.0340061655098081 1
-0.328976695603681 1
-0.0139091086528725 1
0.140805576020147 1
-0.39178688666578 1
0.0994674636743024 1
0.334592111883702 1
0.743921940635379 1
-0.0121351134063354 1
-0.148478474186378 1
0.0716540033778785 1
-0.354910133564604 1
-0.451287163927127 1
-1.23124430721449 0
0.189063875022233 1
-0.555648511257365 1
-0.641272611677731 1
0.201484081221693 1
-0.641659644342405 1
0.317712643363773 1
0.0903875111233147 1
0.446820591153439 1
0.515975299328871 1
0.0826559397808 1
0.363864597999906 1
0.301948923359823 1
0.591012038617643 1
-0.598246385834423 1
0.533026623432127 1
-0.521549018814312 1
-1.04267034372798 0
0.449175464676381 1
0.129263764459611 1
-0.332098307147534 1
0.817497383264819 1
-0.368123179755222 1
-0.212411530436076 1
-0.347750264333083 1
-0.26592826573656 1
-0.369076118229458 1
-0.144979104226001 1
0.150988565251001 1
-0.403422132514127 1
0.0357366434224673 1
-0.295435223028617 1
0.766022213123698 1
0.307156985478389 1
0.107732611290303 1
0.709741528585902 1
-0.494784158553634 1
-0.46310963656247 1
0.654757809906789 1
-0.00446931986974853 1
-0.207530276125121 1
0.216402868653955 1
-0.375543782094804 1
-0.0663053121418932 1
-0.299134023160297 1
-0.0634218554842075 1
-0.109865639126596 1
-0.338379513869074 1
0.0933097384138616 1
0.342608327209157 1
-0.449815075326542 1
0.685952850703778 1
0.215015650047005 1
-0.339500232637205 1
0.41428095236001 1
0.403237587404389 1
-0.597299479376087 1
-0.411154444249986 1
-0.66326601666428 1
0.464718868114697 1
-0.319011034243158 1
0.138664158160664 1
-1.17128356313106 1
0.953376971622739 1
0.330262474948921 1
-0.501984944475527 1
-0.183062927982173 1
-0.215578403768439 1
-0.438836853526133 1
-0.143279605365501 1
-0.135884629016109 1
-0.0848591292284829 1
-0.221917133155195 1
0.164797497879695 1
-0.116242008389157 1
-0.885794393562679 0
-0.0423296186300481 1
0.058020012114184 1
-1.04897887705599 1
0.440593413912412 1
0.62662379356968 1
-0.374414853604286 1
0.210272874688755 1
0.559878399153591 1
0.458038091186609 1
-0.00489828886173842 1
-0.763635055737197 1
-0.0767376870975804 1
0.18010724379831 1
-0.462585175846617 1
-0.693568788656725 1
0.731050865328149 1
-0.279418668834435 1
-0.552515081381258 1
-7.42731991454498e-05 1
0.266045143315737 1
0.43469835545325 1
-0.0539936657056276 1
0.0328752294448897 1
0.192080772455477 1
-0.851030268935817 0
-0.574194348306851 1
0.000988265407608616 1
-0.237710264155244 1
-0.385785838706249 1
0.653771615940892 1
-0.1267008453286 1
-0.0624133927018419 1
-0.113455317288145 1
0.503470440388737 0
-0.259374871162165 1
0.165449478927751 1
0.117394034378387 1
0.127291202209548 1
-0.161063246781556 1
-0.512572805707541 1
-0.989233845620244 1
-0.215678435010151 1
0.469074663418358 1
-0.376707603426906 1
0.0861321676177915 1
0.802613610020011 1
0.410092070402087 1
0.133557928357407 1
-0.562031948633184 1
0.611455102156133 1
-0.310216260709118 1
-0.388869301794654 1
-0.411458601682802 1
0.420337581927073 1
0.164653725733935 1
0.287281909694623 1
0.581046081143811 1
0.324590614520619 1
-0.101903079552289 1
-0.109885156185954 1
-0.595205321092324 1
-0.37529115753552 1
0.10276980549152 1
-0.324004423455627 1
0.599180133822694 1
0.0796121284695617 1
0.979140638877548 0
0.343757518621553 1
-0.00895681193744306 1
0.266535014833669 1
-0.250927547847693 1
1.06394088490858 0
-0.032089085857149 1
-0.239387932473168 1
-0.426494372335921 1
-0.993717104274339 0
0.436247412480674 1
-0.103295871217572 1
-1.00213461408829 0
0.365678919578096 1
-0.437659175284963 1
-0.13757922289299 1
-0.138913910928666 1
-0.183420429903772 1
-0.788402609692671 1
0.0142510700904073 1
0.185959124950827 1
-0.295641353829568 1
-0.182267718186678 1
0.803014819374707 1
0.692721998805973 1
0.146290773485145 1
-0.787983867258905 0
-0.49168995595007 1
0.433291025020199 1
0.247679390974204 1
0.139970713583185 1
0.533181033354405 1
0.158088741830062 1
1.29688295359727 0
0.214469056541733 1
-0.482503813522326 1
-0.104779570875162 1
0.144894544593506 1
-0.0343458021968248 1
0.494857998376189 1
0.324240573182043 1
0.114597485692921 1
-0.592084536006435 1
0.181907323113421 1
0.0818405002080925 1
-0.279354590646837 1
0.275802743231591 1
0.103117292569203 1
0.183358822825833 1
-0.695096964537112 1
0.159760067478196 1
-0.112586663629686 1
-0.0536146575292831 1
0.440954237533357 1
0.725261478013152 1
-0.556787476037018 1
0.82948307319674 0
-0.616289930479715 1
0.119360447720119 1
0.171969537775406 1
0.183656883907676 1
0.0743215828755557 1
-0.380247282222385 1
-0.107298601282742 1
0.150885000038116 1
-0.0162194064369833 1
-0.748526747448441 1
0.329501690728021 1
-0.407896384063388 1
-0.249030481043949 1
-0.0288317256185759 1
-0.249612857169424 1
-0.579795696578974 1
-0.187730091416502 1
-0.770109096990482 1
-0.0397437925718047 1
0.744458649487827 1
-0.141983249769894 1
-0.208697814963987 1
0.00875090425065562 1
-0.15416627005027 1
-0.211242052252942 1
0.213416257726075 1
0.598622938241727 1
1.34395053449872 0
-0.00264766535921283 1
-0.170961885241138 1
-0.0110711155971101 1
-0.0580792459315441 1
0.160307438831934 1
-0.435365609340173 1
0.589099362647069 1
-0.623221426268889 1
-0.0425311529529925 1
-0.299797151048875 1
-0.0356143621905474 1
-0.788897648282726 0
-0.476904485261859 1
0.0401578193163276 1
-0.578523436562358 1
-0.428346839847224 1
-0.118470611689289 1
-0.169739964016153 1
0.702719754620522 0
-0.195350095075062 1
0.344615926622201 1
0.276317085237961 1
0.502451490905742 1
-0.454803119852616 1
-1.13024178961423 0
0.905547126652887 1
0.273876547047645 1
-0.3247682294065 1
-0.46647899865083 1
0.509190092244674 1
-0.922697956219428 1
-0.4024215406668 1
0.0421670862749312 1
0.321460694356615 1
0.0627534256723778 1
0.80942352712378 1
0.0980810504537142 1
0.167386752758053 1
0.0139818420218831 1
0.486373659102269 1
0.85451413460289 1
-0.241967445697511 1
-0.482968797256958 1
0.0408648774725308 1
1.08989303530642 0
0.487861447247848 0
0.548225472273151 1
-0.0176616169439615 1
-0.355318024970568 1
0.0805005290886393 1
0.0234681963731556 1
-0.244831175309696 1
-0.483845710261356 1
-0.223290756973497 1
-0.224045746442083 1
0.116312434346378 1
1.0005191155254 0
-0.796973408186237 1
-0.139266833314439 1
-0.244095941518406 1
-0.523828672472502 1
-0.0934695361783746 1
-0.950249469486477 0
-0.891373499163268 0
-0.0530588490538328 1
-0.00736082090696398 1
-0.213151909769161 1
0.34115162454661 1
0.0931341195752784 1
-0.0888341260701933 1
0.315793883810579 1
0.549596904132962 1
-0.289979605583181 1
-0.784854302469379 1
-0.176256521907551 1
1.44086718633971 0
-0.306980352144401 1
-0.143978813625697 1
0.106443628764789 1
-0.0837489511894889 1
-0.351732260797136 1
-0.505182273073514 1
-0.247816417640823 1
-0.471133430696862 1
0.177327055070044 1
0.155260975216328 1
0.156943248812571 1
-0.629703055533463 1
-0.272053562519226 1
0.191692770859836 1
0.301877170692804 1
-0.270247494908169 1
-0.435789191019248 1
0.208925137643708 1
-0.470965645409529 1
0.0145449606972278 1
-0.451425230815477 1
0.738082516374718 0
-0.0658920625191727 1
-0.0721805145153722 1
0.72272432947688 1
-0.213554868860318 1
-0.507601018750467 1
0.504059163114144 1
0.280771317353111 1
0.449754975420877 1
0.428048981922472 1
0.786625439137908 0
-0.285016546125509 1
-0.782958263967792 0
0.401707465711816 1
0.690698018770191 1
-0.215557132176474 1
0.234946105123296 1
0.291946242205572 1
-0.0851580367530476 1
-0.368925135485784 1
0.564160790470005 1
-0.706721641345315 1
0.57776468848824 1
0.568199299256124 1
-0.781161038880941 1
-0.522578056934079 1
-0.875540957065091 1
0.258999551851466 1
0.887365240392435 0
0.499016972972041 1
-0.262836499962483 1
0.0290628376346002 1
0.241899184889831 1
-0.332019714050725 1
0.619429715739561 1
-0.282881650601745 1
-0.593996718959127 1
0.152335281323358 1
0.348739283880538 1
-0.0258334662677257 1
-0.439451115182331 1
0.935337145618094 1
0.0953687717766284 1
0.293293507661637 1
0.244943054434669 1
-0.000540737769041601 1
0.648477590154046 1
0.976767027048888 0
0.217888355450153 1
0.519093835842204 1
-0.642098616608409 1
1.03197278265257 0
-0.0678150000328637 1
0.58406220913301 1
0.179423989007598 1
-0.0093706040515452 1
-0.0608099476437828 1
1.13317864037378 0
0.100259781415251 1
0.197400899759479 1
-0.185568476356481 1
0.113527906313314 1
-0.603872536061527 1
1.11755848112234 1
-0.160872577945863 1
-0.584456188111543 1
0.467414531849441 1
-0.904434779254439 0
-0.10391319075628 1
-0.0485528567137842 1
0.15683633527347 1
0.241666901453925 1
0.0066011857766267 1
0.794428696802719 1
0.407786395113418 1
-0.086173675133552 1
0.216324184293021 1
-0.176247974324533 1
-0.0513720745023006 1
-0.437795784380913 1
0.292988153840112 1
0.247114842282891 1
-0.501203638759861 1
-0.0712852769765863 1
-0.0602681398788112 1
1.01711301883224 1
-0.434542403068358 1
0.623175312752941 1
-0.200384840699085 1
-0.419215752986623 1
0.210826310132273 1
-0.469256254028988 1
-0.926196720625504 1
-0.0072135159913183 1
-0.186889126340215 1
0.141907502730773 1
0.471035306495638 1
0.21849720447432 1
0.245640872029344 1
0.866359188974186 0
1.27778379072599 1
-0.135314661310562 1
0.0563666834390928 1
-0.0128809551232494 1
-0.120582703605025 1
-0.28617127769387 1
0.491452898091268 1
-0.220534623132841 1
-0.383575409707729 1
-0.389675627997618 1
-0.300998969178151 1
-0.390742614822517 1
-0.627466357151665 0
-0.347077894591262 1
0.336387002623386 1
-0.0864406896185936 1
0.481434665367909 1
0.508759632539796 1
-0.274730909421569 1
-0.707370651694021 1
-0.186079822856751 1
-0.409586899138835 1
0.483483184970491 1
0.191599344406917 1
-0.43091050763014 1
0.501714420547427 1
0.601350052850037 1
-0.326830333234365 1
0.656592452662699 1
0.0635108083438025 1
-0.483297631715295 1
-0.231217616299708 1
-0.705526647540563 1
0.499066149717058 1
-0.60877619121263 1
1.1343388666194 1
0.360574711468325 1
0.84368442086026 1
0.0450519005105647 1
-0.20456901344922 1
0.470110144955402 1
-0.0484785784420901 1
-0.358766334845659 1
0.618217401510301 1
-0.217180428430786 1
-0.106330596345271 1
-0.528676225316704 1
-0.135814179448675 1
-0.081772376416354 1
-0.361642201072253 1
-0.305262108565101 1
0.517339223964105 1
-0.0867377468851695 1
0.790787970453709 1
-0.631024111192833 1
0.15842571297309 1
0.379178802451378 1
0.0597945343812844 1
-0.793451569014031 0
-0.896119719439499 1
-0.624120052579549 1
0.647297626958348 1
0.142857426358364 1
-1.18062537282891 1
-0.227984107047501 1
0.299507289394413 1
-0.549931625133758 1
0.43633955835935 1
-0.106037857667288 1
0.269532269327644 1
0.48465489375358 1
0.719171440175482 1
0.610365457751245 1
0.335132729946939 1
-0.00867549031588717 1
-0.326320702755297 1
-0.544622359268335 1
-0.103215074521743 1
0.134147961392359 1
0.358795851709961 1
0.0451326231133842 1
0.0520355533109917 1
0.218200347125115 1
-0.699520535092433 1
0.435562885054702 1
0.0293314097501323 1
0.619280255991406 1
-0.523563127374511 1
-0.239541856807863 1
0.695024502998467 1
0.284559501359631 1
0.871264451266083 1
0.0632800965159749 1
-0.0230540233187379 1
0.0162391303135942 1
0.657633790834836 1
0.0550190515967541 1
0.185531930348524 1
0.206506282365478 1
-0.314601699064418 1
0.617438210233895 1
-0.320182600512392 1
0.672623269839121 1
0.43686658150302 1
0.565441280325209 1
-0.0246722045529746 1
-0.888718050306182 0
-0.393527807707676 1
-0.00050520447700733 1
0.658099618492927 0
0.274338427677697 1
-0.0397655861630014 1
0.939591056876794 1
-0.0453158837424962 1
-0.375178098418974 1
0.159932676779085 1
0.39801135706784 1
-0.117219845862728 1
-0.663955544063286 1
0.358125754606181 1
-0.217384264319437 1
0.242290188779931 1
0.432433861592191 1
0.567577855278978 1
-0.6294772302163 1
-0.649976004248922 1
-0.054197422231792 1
-0.0252304771405388 1
-0.364717999700164 1
-0.0886420243271673 1
-0.281047517694423 1
0.20204752548252 1
0.333980998079097 1
0.381065884194508 1
-0.132758681395366 1
0.00662548355032513 1
-0.313214163767053 1
-0.227106525696823 1
-0.10802247627625 1
0.0176510162378534 1
-0.50925795695056 1
-0.671666325626927 1
0.155291397929638 1
-0.319365935021345 1
0.273872175494783 1
-0.37002311755855 1
0.256978079744089 1
-0.000961037511669788 1
-0.852072720411208 1
0.45733092508314 1
0.0567950771466982 1
0.33167859646039 1
0.443896252780917 1
-0.21433660429946 1
0.349884378711488 1
-0.367247345357987 1
-0.0971597857830602 1
-0.49406266767506 1
0.369079287142405 1
0.292863285779968 1
-0.468802561017911 1
-0.0275889727330575 1
-0.19382612966388 1
0.173825093031697 1
-0.767635778408905 1
0.0764351524045643 1
0.183072310490332 1
0.285633688194789 1
-0.349114588281587 1
0.369534613655644 1
-0.221779509618559 1
-0.198354296913915 1
0.0404463806953057 1
0.373748918724543 1
-0.103525002305517 1
0.544576207709657 1
1.13300519333778 0
-0.371210005649285 1
0.292736564477416 1
-0.100786751147939 1
0.758561266262433 1
0.431001379184992 1
-0.126913336203184 1
0.114232686599287 1
-0.0460606142860302 1
-0.348695965541932 1
0.252454844151151 1
-0.484761718749155 1
-0.826936847204562 1
0.133432134985252 1
0.630917175218247 1
-0.666797346444502 1
-0.826394838240011 0
-0.390429282070102 1
-0.990904928321436 0
-0.286929599500347 1
-0.285104413989764 1
-0.163140932707038 1
1.13232722364857 0
-0.181139714439609 1
0.698092435718368 1
-0.419297187193728 1
-0.0680161498088157 1
-0.110200316122699 1
-0.177046867390247 1
0.163096500204489 1
0.59678300728492 1
0.656060682768468 1
0.870904789038864 1
0.018421789562034 1
-0.663261342360502 1
0.650753309912926 1
-0.119888729454905 1
-0.533698621274326 1
0.112506510626675 1
0.201043184085196 1
0.44063127058766 1
-0.248048285591078 1
0.208524887567438 1
-0.416339607565393 1
-0.195574105860261 1
-0.185029434906381 1
0.166669811631129 1
0.66086409182797 1
0.200728307140465 1
-0.22653254783621 1
0.174128748814072 1
-0.144451647841669 1
-0.131138448398912 1
0.284255756265361 1
0.495736303345142 1
-0.0777919966312062 1
-0.344005934390538 1
-0.891968360153629 1
0.175551399502879 1
-0.217950980574175 1
-0.290332915584191 1
-0.449563014473623 0
-0.0338703020397303 1
0.216677766084189 1
0.466137587351278 1
-0.179208719196647 1
0.00570413277157822 1
0.000554801774552707 1
0.179554108900107 1
0.0277565737460188 1
-0.373367464297073 1
1.03856936573908 0
-0.301731175276709 1
0.33143197186371 1
0.372481537909402 1
0.254549504951271 1
0.0470985548715848 1
-0.235575660365623 1
-0.259666876856075 1
0.575577877189917 1
0.586976018372198 0
1.17105063241854 0
0.168166946966072 1
0.64318631178657 1
-0.0202895015478621 1
0.064732492968464 1
0.0785946888854548 1
-0.142112996824767 1
-0.276540667036059 1
0.380978385741601 1
0.74906913767739 0
-0.235738513375103 1
0.463678453261348 1
0.081830260599435 1
0.320484224901849 1
-0.670512077740373 1
0.275548118044276 1
0.108582657649355 1
-0.134379214058308 1
0.266288302825286 1
0.583400571639517 0
-0.123767104735281 1
-0.448604346595692 1
0.315528357620867 1
-0.46889239995066 1
0.650278213432154 1
-0.0955628936016995 1
0.305512160302946 1
0.157289780792288 1
-0.0256306652882796 1
0.188963338527599 1
0.122343529758638 1
-0.507735973134305 1
-0.0679599007354311 1
0.279704654680658 1
-0.00369504600747328 1
-0.178806389508625 1
0.167880005017983 1
-0.0130104282219113 1
-0.694801467063316 1
0.115509896034976 1
-0.142203333768 1
-0.480736863855605 1
0.564631024696622 1
0.142249889737547 1
0.267384801331045 1
0.472733398451314 0
0.897516853098684 1
-0.548346412970742 1
-0.396621282205399 1
0.0306948627352547 1
-0.694329982609645 1
0.152000156534212 1
0.359734100101341 1
0.996318321954655 1
0.163857265668494 1
0.287758337710419 1
-0.506248630523895 1
-0.890011381814949 0
-0.0418325231614574 1
0.516938702436742 1
0.426649125639867 1
-0.562176166247737 1
-0.0569186569569747 1
-0.795672643367105 1
-1.0734311523878 1
-1.47689460023605 0
-0.0807904042685359 1
1.00978867510165 0
-0.311176020959683 1
0.155854463198273 1
0.159935609198082 1
0.211918569580097 1
-0.0103730288479015 1
0.948214505569542 0
-0.0949861262101764 1
0.518663708183446 1
-0.253956625049167 1
0.363815296455048 1
0.0496819079415577 1
-0.59994860809007 1
-0.31855806563929 1
-0.0899307888129124 1
-0.748882009308065 1
0.0643336718541773 1
0.248883481785971 1
0.901939098080897 0
-0.444942535173255 1
0.660999494739612 0
0.0432947516041181 1
0.462969875834779 1
0.111571732885221 1
-0.577148390640982 1
0.163248663930899 1
-0.362356781663372 1
-1.10248804420294 1
-0.0163814015787333 1
0.35274109375391 1
-0.357535650236793 1
-0.878955823865593 1
0.329224012076117 1
0.358328708593227 1
-0.125503467003922 1
0.596960416545926 1
0.27410564154995 1
-0.0458656205456823 1
-0.238843096704298 1
-0.710683026498568 0
0.240724913776408 1
-0.833418360735962 1
0.335209606051756 1
1.02192164577756 0
-0.0995819714322498 1
0.705891043522584 1
-0.0476570504368707 1
-0.0577401553101877 1
0.771723329277822 1
0.757893982194038 1
-0.634354618010084 1
0.000230171001467655 1
0.512850092517383 1
-0.0143967509305766 1
0.330731851325823 1
-0.3540855899444 1
0.498036957434372 1
-0.234278261178343 1
0.54926082694365 0
-0.828045785240918 1
-0.479198712401371 1
0.541679739789758 1
-0.23636474122871 1
-0.697473520332677 1
0.28684830977216 1
-0.0065916553610433 1
0.811845072175444 1
-0.171009624969 1
0.0501417616398367 1
-0.336368886327103 1
0.164258808040238 1
0.486714158164878 1
-0.564519303723927 1
-0.2124946257624 1
0.0292883470650258 1
0.366209972859444 1
0.312036742302072 1
-0.162635759606045 1
-0.0834045654730462 1
-0.625137456891211 1
-0.00678898321950654 1
0.336025664771586 1
-0.0422733314403021 1
-0.512660036365126 1
0.283579803820983 1
-0.61494493861194 1
-0.283423482144994 1
0.240358575549516 1
-0.027147750589195 1
0.832137185548252 1
0.210356955104109 1
-0.540773696768308 1
-0.153354759179585 1
0.642377166984498 1
-0.271330145115869 1
-0.0305307155788846 1
-0.518339765722318 1
-0.0612786305484995 1
-0.0371761069339623 1
0.632362428758902 1
0.188067299444347 1
0.768308180145365 1
-0.365469201411854 1
-0.0631140080156767 1
0.565877378062567 0
0.845586381257088 1
0.279739531065155 1
-0.204779156177434 1
-0.462125593892792 1
0.567368817527138 1
-0.118129830917112 1
-0.487214514362088 1
-0.285713067123381 1
0.364061248607131 1
-0.195112686485041 1
0.732880003719796 1
-0.727148172143341 0
-0.17207329243745 1
-0.827636133415649 0
0.165987706064173 1
0.332667394126254 1
-0.782031775863562 0
0.529612737194647 1
0.154276864422334 1
-1.0676404384002 0
1.05918041462054 0
-0.326660121300425 1
0.207741217345545 1
0.374753634190817 1
-0.391190398084392 1
-0.369005320243348 1
0.201250738169195 1
-0.318221782542802 1
0.718289856851775 1
-0.121961533577833 1
0.430309554348422 1
0.476103973959607 1
0.260249883997266 1
0.0925222488359373 1
0.584621361705377 1
0.543043031281927 1
-0.177363334298006 1
0.421976874301313 1
-0.207169946336111 1
-0.525484954545117 1
0.191620099805864 1
0.753724061025954 0
-0.417817167144971 1
0.283253471220817 1
0.322931747733802 1
-0.0565689454340137 1
-0.133063408910106 1
-0.272156111928915 1
0.27955810606109 1
-0.465488241592291 1
0.333755147811593 1
-1.28714650381818 0
-0.780434354188179 1
0.501778841555533 1
-0.853863675407071 1
0.258491825849284 1
0.175329986077719 1
-0.0862623514665644 1
-0.488348031254895 1
-0.000710078824710528 1
0.533657614432741 1
0.237137089777135 1
-0.280309248753852 1
-0.258054366438864 1
-0.535655179631672 1
-0.0917095290339036 1
0.332323701141313 1
-0.615206544196295 1
-0.138353294242773 1
0.151524759686173 1
0.154642225482533 1
-0.175004521115371 1
-0.376028196078885 1
-0.449409059751728 1
-0.628845854153398 1
-0.26591095328273 1
-0.26202119255003 1
0.656579111244623 0
-0.557170687601577 1
0.145542309846832 1
-0.101266283311271 1
-0.0896756355662155 1
0.157597318646882 1
-0.300150652816197 1
-0.0559795388695454 1
0.0275679535321381 1
-0.238695928883857 1
-0.0637475165291189 1
0.548380988398292 1
0.435576033175978 1
-0.308140639684404 1
1.32035611753428 0
0.612063796923207 1
-0.270429341516072 1
0.0484245185264279 1
0.0389068518494603 1
-0.485539888542341 1
0.56679114851165 1
-0.0347308369129243 1
-0.403905656019463 1
-0.180885062030302 1
-0.091330198489804 1
0.542324300084801 1
0.20238554430741 1
0.173951653192516 1
-0.873721043304308 1
0.750020084848098 1
0.0153376170750619 1
0.468418110619301 1
0.180148189474497 1
0.034784688863663 1
-0.52878786331879 1
-0.350647128686134 1
0.153388651173029 1
-0.872176001149267 0
0.22791945281489 1
0.759102770517869 1
0.0434774995338007 1
-0.221247561565095 1
-0.544882663603558 1
-0.733603108588678 1
-0.19099393642695 1
0.775195819924314 1
0.126836758004914 1
0.0183072790703816 1
0.0212169820956104 1
-0.692913183239701 1
-0.209239461732111 1
0.0127111268367969 1
0.0193499517680322 1
0.244663105840633 1
-0.287101791920815 1
0.070372151432951 1
0.106529872102103 1
-0.248575735806866 1
0.624757601972944 1
-0.0347183311309832 1
0.291689202104254 1
-0.735428417802563 0
0.444183808580824 1
-0.475035557961475 1
0.077504941559636 1
0.932790633973342 1
-0.0100253616750388 1
-1.13353986320211 0
-0.216321874448267 1
0.0195248158426355 1
-0.42100379451739 1
0.206340252434457 1
-0.564425177123713 1
0.508468461079663 1
-0.458521412549165 1
0.213725210556786 1
-0.559960096187147 1
-1.17531634648146 0
0.858332488454323 1
-0.00661396408651949 1
0.617703404070796 1
0.0632500135185548 1
-0.280440379439034 1
-0.428953775485179 1
-0.0840505286317576 1
-0.718846100597896 0
0.288237774914628 1
-0.239023145959966 1
-0.0622727220092431 1
0.117666843038264 1
-0.211583730322464 1
0.547945609518887 1
-0.14732871978436 1
-0.592132544103329 1
0.212413500510823 1
0.087559025597916 1
-0.744895301978903 0
0.463414834449462 1
-0.264368341566933 1
0.0682189067630345 1
0.29090764060993 1
0.162850897480321 1
-0.120042331416253 1
-0.868187675722089 0
-0.537969596941259 1
-0.452300913222315 1
-0.47692238107453 1
-0.116523457082894 1
0.00136007170816577 1
0.00644155557642492 1
0.168481328086011 1
-0.092859183178836 1
-0.212298767427915 1
1.23865795200144 0
0.191391274236893 1
-0.0174553092591289 1
-0.0885743619675204 1
1.03437570259101 1
0.0397557264337326 1
0.646628041231798 0
0.548044199487176 1
0.0567625554996364 1
-0.0128539282171371 1
-0.145874290071715 1
0.518777119116626 1
-0.0649624516958884 1
-0.944173591084243 1
-0.496174969279134 1
0.440440575931196 1
0.0946619087505143 1
0.870862567325477 1
-0.177781059746729 1
-0.0332487614485872 1
-0.21511496786744 1
0.648012288164951 1
-0.858426671463955 0
-0.0608670948275838 1
-0.31148825867799 1
0.777505748772766 1
0.233632121626794 1
1.07495151431099 0
0.641259710932285 1
-0.108868259938118 1
-0.737670939894673 0
-0.228112840130178 1
-0.815681272354838 1
-0.00914687663308669 1
0.312321976780307 1
-0.657611653479461 1
0.00939452570172888 1
0.252825302274868 1
-0.175723337353958 1
0.768087800796779 1
-0.407302796988018 1
0.690349341151777 1
-0.376229069021224 1
-0.242916778877839 1
0.292739833907391 1
0.192270156898026 1
-0.331839891207739 1
0.766553452248799 1
0.610236665992613 1
-0.235194391950371 1
-0.00495719319251123 1
0.0388264046198063 1
-0.0872782862236658 1
-0.0799810132795235 1
0.0875146632725702 1
-0.300673812653452 1
0.31132394296891 1
0.381693822282205 1
-0.494866841888987 1
-1.02313191680358 0
-0.0207864511074188 1
0.525852033083185 1
0.0519236496730658 1
0.512351609193064 1
0.158448435931445 1
0.437406902504274 1
-0.706850332932483 1
0.41428301328931 1
-0.393464884064273 1
-0.248835808430595 1
-0.152705111816572 1
0.360415812191094 1
0.505060176332124 1
0.296313885147994 1
0.657184338861389 1
0.267081836849127 1
-0.105504765344104 1
-0.273786807534399 1
-0.305311210399991 1
0.179487823271019 1
0.518619520134773 1
0.435818196378338 1
-0.150633827104827 1
0.517783485662117 1
-0.388807762181636 1
0.561736159039032 1
0.501259957239148 1
-0.0218794717260247 1
-0.810120993684489 1
0.103269404967451 1
0.743700027890658 1
-0.396205099870608 1
-0.025206844390869 1
0.0366747467271254 1
0.638948486103937 1
-0.599322511975285 1
-0.19480276647662 1
0.933849532329324 1
-0.133081866634552 1
-0.199998435603655 1
0.736832637127116 1
-0.114233889200871 1
-0.0399016043168784 1
-0.494568422605799 1
0.982056533573197 1
0.870856914663604 1
0.357192499082235 1
0.491165730366635 1
1.00308188260488 0
0.583922803520726 1
0.45142297079867 1
0.135630085434679 1
-0.489093516735154 1
-0.519238877397693 1
0.268268663364763 1
-0.0228599981992779 1
-0.0535999266337179 1
0.192227884410523 1
-0.1319008284527 1
0.364505014330826 1
-0.251160063734812 1
-0.452419082635826 1
-0.39363363801774 1
-0.230496104211267 1
0.0499105551869251 1
0.644739757597077 0
1.20823327256347 1
0.513033128578579 1
0.209652973076547 1
0.0576335450792941 1
0.110139058341794 1
0.190341714940777 1
0.0198866645939505 1
-0.470751463140335 1
-0.131462609108162 1
-0.362927371661237 1
0.635683477755436 1
0.128103150781463 1
0.673568243105154 0
0.0903141899939969 1
-0.671443109035512 1
1.00012811088192 0
1.16193603125081 0
-0.300547801796868 1
-0.198519860295871 1
-0.260309926543856 1
0.346722062600448 1
0.150356529332676 1
0.0657292572598839 1
-0.225611752367244 1
-0.463901033661246 1
0.741350555104856 1
-0.309973589103115 1
-0.152582321690445 1
0.044282406027276 1
0.275733438751199 1
0.644864444920809 1
-0.174661663029871 1
-0.449191682032693 1
0.13720892520022 1
1.13179211879081 0
-0.582783361742531 1
0.0407385619445703 1
-0.47730672487595 1
-0.698386396671033 1
0.634274150738814 1
-0.336618346063372 1
0.765248133190838 1
-0.786419322796941 1
0.285448532833318 1
-0.422534645058825 1
-0.519361358235788 0
0.632772063860037 1
-0.618104005305536 1
0.0566476913004599 1
0.307161707589691 1
0.504709631333318 1
-0.138850973956315 1
-0.243378330952583 1
-0.131762677096054 1
0.463620062694624 1
-0.722269401244417 1
-0.387827028431197 1
-0.162954405861905 1
-0.073405359807352 1
-0.106732997385182 1
0.136387681035909 1
0.649795845027984 1
0.337281945358015 1
0.544825676364754 1
0.161730038701658 1
-0.427021465580038 1
-0.135899258286164 1
-0.156648173436652 1
0.179257605646859 1
0.0604542600943323 1
0.0890905353125702 1
0.31286571434651 1
-0.825302790053601 1
0.743674387267318 1
-0.408154286070273 1
0.0303012573409116 1
0.234617512914792 1
-0.393819517364992 1
-1.34134491682403 0
0.064591986418102 1
0.314351450458943 1
-0.052726422670458 1
-0.545430091537962 1
0.722261564601857 1
0.254611776168574 1
0.0389008438875521 1
0.0916244722946292 1
-0.521437546950182 1
-0.258352103037893 1
-0.491422665528224 1
0.966208896562432 0
0.625865503938355 1
-0.0905637980706623 1
0.266927944797979 1
-0.464043981233947 1
0.0609089673291834 1
-0.282485864044064 1
0.23188140907996 1
-0.189086157174189 1
0.010005966402809 1
0.570125875475352 1
-0.545357851297661 1
-0.196505027450613 1
-0.364869721503617 1
-0.215207577169511 1
-1.26702266526294 0
0.481367970539943 1
0.323463269560415 1
-0.876650823577483 1
0.678273718589563 0
0.480514665845453 1
0.370485471157986 1
0.256354612920133 1
-0.0118432153830333 1
0.0724928387182865 1
0.587876769512228 1
0.14547383283809 1
-1.21329648222526 1
-0.0154236526852861 1
-0.199971052735376 1
0.0250535190292574 1
-0.254975413149919 1
-0.475348956408865 1
0.636878739633005 1
-0.066547068991504 1
0.428641920137992 1
0.549320506760892 0
-0.257789652968228 1
0.643060270252178 1
0.134453068514166 1
-0.153306507267676 1
-0.381633745266951 1
-0.816667672000616 1
0.193414634441179 1
0.0549514324045921 1
-0.752338141535166 1
0.379354697952913 1
-0.215957612455371 1
-0.464116341808811 1
-0.182520007750179 1
-0.00305045535909204 1
-1.51116899403658 0
1.10325466620371 0
0.421261608002123 1
0.359859170865623 1
0.475931567475131 1
-0.0646060760496602 1
0.0262960860484098 1
-0.728847528325937 1
0.522461414131114 1
-0.126004041749283 1
-0.120482584449913 1
1.10524634941299 1
0.371906783362793 1
-0.335327596085359 1
0.0502198577906466 1
-0.379787886670476 1
0.405680784527615 1
0.720575485719375 1
-0.574899587130603 1
0.0531606172669675 1
0.669132051876915 0
-0.123243068792205 1
0.269264600354426 1
-0.448494363245719 1
0.878396546820981 0
0.543358776442791 1
0.50460026907654 1
0.119915005335952 1
0.189436180481669 1
0.748062277540967 1
0.0824636985198895 1
0.979063603963101 0
-0.167448720854923 1
0.060435320030104 1
-0.599199943579488 1
-0.328896937752909 1
-0.445558114022249 1
-0.357935912238539 1
0.0422892668744645 1
-0.584348320149241 1
0.846072316611599 1
-0.635169889242857 0
-0.652330524460085 1
-0.563598740215434 1
-0.383091971863839 1
0.070090761176912 1
0.668962296409219 1
0.561163002259449 1
-0.0267644871755267 1
-0.696841138553557 0
-1.15563246609302 0
-0.0817504402113917 1
-0.351505194342983 1
-0.709491314485095 1
-0.133284397742446 1
-0.181736916375596 1
-0.034796237316956 1
-0.0566962137240106 1
-0.37225007431607 1
-0.648155544334246 1
-0.0119407728319711 1
0.152490835306431 1
0.474291405273337 1
0.375436645789572 1
0.610210461719877 1
-0.721112538961465 0
0.7015007533441 0
-0.0894401411941465 1
-0.392616696102703 1
0.198781854844349 1
1.61176446794843 0
-0.315974141319197 1
-0.39020741207257 1
-0.539591703059853 1
0.040493983850511 1
0.120301341334691 1
0.281466025327322 1
-0.606002402796244 1
-0.00233791730835475 1
-0.311171487674266 1
-0.44173080914959 1
-0.306606818816448 1
0.34747161570932 1
0.240681703813655 1
-0.137846817319888 1
0.29261338685732 1
-0.935975229259666 1
0.319252777422879 1
0.344134919425999 1
-0.0222055547141041 1
0.493326322188934 1
-0.0760547812480913 1
0.21499323213239 1
-0.390062031136808 1
-0.652964584008611 1
-0.122603459185028 1
0.117373055507667 1
-0.512087002917202 1
0.12939931016087 1
0.114819885484668 1
-0.344411077801014 1
0.0401639407426672 1
-0.671836408071839 0
-0.00577872865237639 1
0.0960497328850089 1
-0.989065916449632 0
0.198225997589306 1
-0.304809551819966 1
-0.207471004672654 1
0.834654786819818 1
-0.446027703010848 1
-0.209611449495928 1
0.0656649303102864 1
0.214228696395765 1
-0.383116609883331 1
-0.0281974888523097 1
0.0746811743487599 1
0.0657625858414871 1
-0.373248219770777 1
-0.179538036812548 1
-0.712655277745638 0
0.230535642966699 1
-0.193952311350283 1
-0.361145802794299 1
-0.917908859485231 1
0.554442779979301 1
0.138640701543083 1
0.302050957050271 1
0.242108667455039 1
-0.398535944456094 1
-0.0167044281600899 1
0.81150466370906 1
0.512006146406364 1
0.347916585869199 1
0.472255219622176 1
0.459614110548801 1
-0.611517802074863 0
0.340384633205699 1
-0.186871131973318 1
-0.676815244678176 1
0.272661394967117 1
0.279371664871207 1
-0.180652313557679 1
-0.443250485271391 1
-0.449721537932984 1
-0.0716904711539865 1
-0.900798695494426 1
0.263059424424955 1
-0.199568262927576 1
-0.208561129730796 1
0.287853209960739 1
-0.0877331545396103 1
-0.240232249022705 1
0.183552113595819 1
-0.157936504588048 1
0.0715343852618441 1
0.296162031735334 1
-0.338390912325867 1
0.227799828442254 1
-0.232768139440627 1
-1.20926312700739 0
-0.35780216789962 1
-0.310106496177578 1
-0.81180793126991 1
-0.6399526548926 1
-0.192103295350764 1
0.167892199640796 1
0.543930554074517 1
-0.0285281350749051 1
0.76489966297164 1
-0.0335863051171908 1
-0.348619249906282 1
-0.139205860660125 1
1.18426271343327 0
0.0839133559532718 1
-0.424935092488849 1
0.0799233373852702 1
-0.890104352352099 1
0.117985013158762 1
0.54631599952488 1
0.989891374642967 1
0.466247880971822 1
0.0204018627323713 1
-0.753937669769006 1
0.589808369865536 1
-0.572576065632844 1
-0.178519077546574 1
-0.500606986406546 1
0.488718977644524 1
-0.323810958791393 1
0.0354745151512653 1
0.482366895907387 1
-0.185481667354124 1
0.66093871870923 1
0.338437461207284 1
0.0285839427048892 1
0.423027347571842 1
0.237556917017986 1
-0.121407551174288 1
-1.01412896538515 0
0.621008104445455 1
0.117859535782579 1
-1.04265423886249 1
-0.523224890287597 1
0.133935386108525 1
-0.34553195905674 1
0.439929223236014 1
0.602343173368772 1
0.853686846786762 0
-0.36027154705482 1
0.265050430950856 1
-0.556773394497522 1
0.980694447517238 0
-0.0127256006496977 1
0.420717433742743 1
0.356292508090151 1
-0.144748477596301 1
0.0748810227349819 1
-1.07318334706786 1
0.397719869816119 1
0.218375640461091 1
0.0417224410412739 1
-0.860654775987675 1
1.23628131535504 0
0.0940897404319943 1
0.221051279755148 1
-0.383349417746185 1
0.0581443922894637 1
-0.193825903322236 1
-0.369778482530954 1
0.208681658186859 1
-0.242788694694596 1
-0.444691119949032 1
-0.177319973150676 1
-0.292278035958777 1
0.772533151247056 1
0.260007788994836 1
0.388988980534852 1
-0.948073156235444 0
-0.613343558707661 0
-0.0695699449427611 1
0.167160147445927 1
0.755631955626221 1
0.119595449144326 1
-0.154990818302263 1
0.42396143755959 1
0.243006950447331 1
-0.119555003722199 1
0.266876725237194 1
-0.19786646196806 1
-1.10338070482809 0
-0.392836034305135 1
0.196140400045524 1
-0.167339101553843 1
0.802357865338866 1
-0.204180922994894 1
-0.0487215853072702 1
0.556979315719132 1
-0.160167083964077 1
-0.121645678769233 1
0.545559860769385 1
0.0855154414762539 1
-0.10247992480897 1
-0.42271263629387 1
-0.313638137222342 1
0.829383920509817 1
0.475626363137351 1
-0.125596683739536 1
-0.759793526225838 1
0.375183171831188 1
0.0238744339575624 1
-0.115678010294479 1
0.14904620511808 1
-0.609207403099002 0
0.493705051836976 1
-0.112614803989568 1
-0.805512291294327 1
0.385779264351581 1
-0.363854235438337 1
-0.619423361700518 1
0.276204256412957 1
-0.157204660575835 1
-0.779925168449959 1
0.695252701996421 1
0.0718338199795787 1
-0.407131234444502 1
-0.688240596281288 1
-0.892125505219151 0
0.550498439208892 1
-0.267058182878674 1
-0.172799049758139 1
-1.02953241739704 0
-0.579340638974041 0
-0.651944581830012 1
-0.241798086985749 1
-0.0226242282868982 1
0.325152075589158 1
-0.457977133734239 1
0.0207411571373139 1
-0.196763557395766 1
0.611272032614315 1
0.0130081735616966 1
-0.0931284673108153 1
0.84436973930483 0
-0.352909820161159 1
-0.929429257963894 0
1.14794629929921 0
-0.495997857468451 1
0.721369956233704 0
-0.400853260003513 1
0.438173000197064 1
0.85314778927351 0
0.462671294238247 1
-0.738546371556166 1
-0.327626110750562 1
-0.265062145983984 1
0.372721900049674 1
0.148149872804559 1
0.75843059196459 1
-0.188545639721353 1
-0.135150021712353 1
0.305649765978945 1
-0.166064282499142 1
-0.123049332261519 1
-0.448483728234929 1
0.155782350284981 1
-0.196017999373368 1
0.313674994510944 1
0.238246149300749 1
1.11457212594792 1
0.213844640777011 1
0.138951054803634 1
1.27022546536292 1
0.602471840074065 1
0.797442609917988 1
-0.572199316950217 1
0.16942863900725 1
0.357853802319344 1
-0.934967220673473 0
0.302810732837787 1
0.162163546765003 1
0.555462046541408 1
-0.269079461213984 1
-0.467388532424401 1
-0.262532619896731 1
-0.31001600936173 1
0.104767528451465 1
1.4796388721241 0
0.610273037763159 1
-0.225612894654797 1
-0.474120279719231 1
0.670084701914563 1
-0.489005677523701 1
-0.0731123886865137 1
-0.0465713398733019 1
-0.116368213759403 1
0.402959564038194 1
-1.34059046719084 0
-0.244128931212348 1
-0.429592424665314 1
-0.259871987453015 1
-0.4165470059637 1
-0.129556456363294 1
0.488304121795889 1
0.403479731785182 1
-0.171978172165604 1
0.466431915798546 1
0.0112359380589499 1
-0.1790846831209 1
-0.6617749680358 1
0.0758347870015224 1
0.0385835921076193 1
-0.454650295045749 1
-0.49925254549522 1
0.153746876924714 1
-0.669919387139101 1
-0.945927389263355 0
-1.04009132982042 0
-0.216360395043485 1
0.40839355549543 1
-0.403022960771332 1
0.293802354693571 1
-0.868577020252435 0
0.0458420264706886 1
0.0103076867926899 1
-0.0826982764296059 1
-0.374319044961194 1
0.813948937952347 1
-0.480839540876227 1
0.17327945475359 1
0.484297005553251 1
0.664595973717277 1
1.46069243500827 0
-0.167424450914619 1
0.785042729809096 0
-0.0464981876143664 1
-1.0615017319177 0
0.318578499517256 1
0.131589690666313 1
-0.237251705954621 1
0.539675701689851 1
-0.608672627176089 1
0.30975583240126 1
0.151147062781002 1
-1.64010771688202 0
-0.262172981576992 1
-0.0974371171195151 1
-0.0646155528124119 1
-0.110516144997783 1
-0.124215327107319 1
-0.375395890986496 1
0.166027612026129 1
-0.145899885725127 1
-0.0490584962244583 1
-0.366517127693372 1
-0.404137658313087 1
0.133743772300083 1
0.65033856599795 1
0.3700640140543 1
0.0859196478579742 1
0.337309127085044 1
0.269530971513114 1
1.02785732494751 1
0.0478389528912734 1
-0.0341434131428497 1
-0.441987140569778 1
-0.517780990601831 0
-0.11009213508282 1
0.110356694964659 1
0.465279864125351 1
0.441329213588227 1
0.286534666887664 1
-1.26048970922968 1
0.547623702046834 0
0.833405691165848 0
-0.197797292701532 1
-0.219309790394282 1
-0.106965695789937 1
-0.295146617940985 1
-0.0325575303019561 1
-0.480553421107166 1
0.0381541229158614 1
0.0872977207939325 1
0.647187406923612 1
-0.0768742959385004 1
-0.0435377494793195 1
-0.431352260273781 1
-0.15857822979725 1
0.00745980347841918 1
0.16745224401504 1
0.121642047318583 1
-0.580239668725221 1
-0.0927072222299556 1
0.679909633423637 1
0.891668038706268 0
-0.902385466954347 0
0.788303370889307 1
0.501576453560843 1
0.624533134418314 1
-0.0913903186944775 1
-0.250389949975264 1
-0.204275293022068 1
-0.752465846571673 1
-0.539872923756207 1
0.160016389958064 1
0.113564716177349 1
-0.198683855154718 1
-0.332037575664497 1
-0.274501148454773 1
-0.167080282475239 1
0.210009796537299 1
-0.173071531231064 1
-0.238328661265617 1
-0.00358726551830935 1
0.181398885029083 1
0.43418917122586 1
-0.0744493765316072 1
0.792025348640535 0
0.534757350041026 1
-0.476709994759255 1
-0.533702970277332 1
0.561090368352173 1
0.705340072776724 1
0.308351274988753 1
0.0652286764596225 1
-0.131631044189729 1
0.104009252546235 1
0.171089371983768 1
-0.612654969899347 1
0.649901520034335 0
-0.249947124830548 1
0.0770451838784927 1
-0.393262776566917 1
0.314731061096713 1
-0.222247127858544 1
0.234496781518404 1
-0.279922666711998 1
0.552399148443005 1
-0.702550669805537 1
0.532160674825982 1
0.19225660668499 1
0.82751823873265 0
0.925297650921383 1
-0.82893226914776 1
-0.113027877799913 1
-0.417828915059033 1
-1.00184203940707 0
0.0654330322007778 1
0.157218636184665 1
-0.337846917417815 1
-0.0877550972071276 1
0.490146260132541 1
-0.0442220162265316 1
0.614384552420726 1
0.267762729246883 1
-0.416360859294453 1
0.575225636679689 1
-0.136289738534032 1
-0.0143484988953944 1
-0.70201378898142 1
-0.457335790085624 1
0.898404676297525 1
-1.28300928250059 0
-0.157035966802863 1
-0.1943617684127 1
-0.724239355689833 1
0.161490138394 1
-0.412762570255001 1
-0.385259952840501 1
0.075032558543936 1
-0.151997659725591 1
0.608731641416856 1
-0.298072404847416 1
0.378419625538586 1
0.162403848261713 1
0.0599195550094563 1
0.122354863901257 1
0.111841243151469 1
-0.307533669512924 1
0.0806414760543942 1
0.793558151225928 1
-0.151289011918945 1
-0.0489705850174971 1
0.166811569238435 1
0.0550041754689588 1
0.447331290065787 1
0.594163789522895 1
0.24478141192719 1
-0.0558796816676604 1
0.0896098583300038 1
-0.186055577657469 1
-0.52408127870321 1
-0.0877933903826672 1
0.586067348756684 0
-0.109072725928184 1
0.0293133038979842 1
0.34316425867519 1
0.220880890128113 1
-0.786917722134787 1
0.148099790188467 1
0.212491910826502 1
-0.226038882586874 1
0.146769439365923 1
0.702451383027086 0
0.44626138135318 1
-0.0449948194849065 1
1.32596315244801 0
0.496255252667127 1
-0.563737169174363 1
0.174269855738185 1
-0.436029616719037 1
-1.07786218704802 0
-0.773705074288504 1
-0.206593297192213 1
-0.595870002386241 1
-0.386491746152714 1
0.173050672280517 1
-0.173044807466115 1
0.279337887708805 1
-0.283959045526663 1
0.304909107716487 1
0.855138204527562 1
-0.427385527567206 1
0.831175125781671 1
-0.605227113315566 1
-0.290842402341226 1
0.843452160258483 1
0.199255556769675 1
0.114318032329063 1
0.450501641144075 1
-0.181213206959213 1
-0.368600865779173 1
0.0260373730229302 1
0.726603541199976 1
-0.285218288538421 1
-0.382396913819616 1
0.696249547728463 1
0.508387399629736 1
-0.225171616227112 1
0.306478739317213 1
-0.922836256706242 0
0.678837113762493 1
0.0856616804524316 1
0.528557277159947 1
0.669038261706102 1
-0.286495265331789 1
-0.715999986862558 1
-0.0757271375155358 1
-1.40022996744087 0
0.507635390317195 1
-0.294396503417627 1
0.531680314433179 1
0.0536258103528021 1
0.554032184620172 1
-0.19995067154569 1
0.13601787232983 1
0.475920597884219 1
-0.332074624443817 1
-0.267266926265144 1
-0.0701817259863345 1
-0.77796657488651 1
-0.961399472849092 1
-0.10599237279944 1
-0.638263589215398 1
0.589869715654632 1
-0.474417818400762 1
-0.126386286025016 1
-0.49599708042187 1
0.338287338868609 1
-0.506485040344518 1
0.608840284071775 1
-0.45040028003997 1
-0.724056729676037 1
-1.02563014456742 0
0.66684312312187 1
-0.52859574970801 1
-0.205627040869825 1
-0.718539067536374 1
0.768599694441047 1
-0.471078748791167 1
0.182427686465333 1
0.244445970851767 1
-0.113139572428157 1
-1.31208199225677 0
-0.646969249053989 1
-0.494065055679767 1
-0.246099775905651 1
0.12657313455853 1
0.0797383074766318 1
-0.0247011012555473 1
0.259690616569258 1
-0.0755198332468933 1
0.40580558794288 1
-0.206011510155804 1
-0.221504069140367 1
-0.0226357601801959 1
0.0620928615480665 1
-0.3483761960295 1
0.609919171306102 1
-0.470816761999818 1
-0.0689286189726386 1
1.11984421407149 0
0.0602350276510669 1
0.0505585803860679 1
0.0944562419037302 1
-0.539820071771242 1
0.0754930620903172 1
-0.540242304040456 1
-0.172910601948494 1
1.27879709428901 0
0.114817897265102 1
0.633351707712449 1
0.157663846297228 1
0.48543522868455 1
0.644854051443676 1
0.557192516944461 1
-0.517598281767183 1
0.173724114688767 1
-0.769536387851415 1
0.661160070750181 1
0.587922461289735 1
-0.0741539470319635 1
-0.354710703490757 1
-0.306161215493596 1
-0.263139958117925 1
-0.212815239666864 1
-0.435264010155986 1
0.366136583489203 1
-0.0845906859009222 1
-0.809390841094606 1
-0.399056644785968 1
-0.343707644642807 1
-0.0630015859916811 1
-0.154733085385128 1
-0.720881868337126 1
-0.172146681029876 1
0.553517059996088 1
0.28032367495705 1
-0.446585347129251 1
-0.383958566044693 1
0.535263579009597 1
0.372932173246429 1
1.14724309381467 0
-0.372053400083889 1
-0.403483392986535 1
-1.123233659871 0
-0.461041230980963 1
0.078156621315854 1
0.380145358215279 1
0.176722291184702 1
0.264338985143178 1
-0.646421072125323 1
0.153474829225739 1
-0.469960761099322 1
0.340398469616337 1
0.690278877229339 1
0.683907813302992 1
-0.102102325576383 1
-0.977311361787949 1
-0.19166348944314 1
0.240333868957895 1
0.407890211273659 1
-0.476049016839802 1
-0.446715819780237 1
-0.801716777494914 1
0.139400065634738 1
0.378019711373792 1
0.51251528951828 1
-0.239263267069492 1
0.425179781878159 1
0.750092271766118 0
1.10290294284096 1
-0.275266937012704 1
0.350144347786125 1
0.547910832108457 1
-0.672222387429148 1
-0.0278995989433014 1
2.17385549147886 0
-1.17059020017942 0
-0.359811487136175 1
0.33814437215381 1
0.353854518088315 1
-0.251527537262377 1
-0.386059103511747 1
-1.08602379759021 0
0.346718487169756 1
0.186871828388472 1
-0.0376239316013915 1
-0.524425468358825 1
-0.255884671098766 1
-0.208325939766149 1
0.790832852577318 0
-0.411136796723624 1
0.087212874551616 1
-0.223251152299723 1
0.699485718543486 0
0.930084823385231 1
-1.10662689865587 0
-0.115234945911877 1
1.44497880758133 0
-0.297306106911299 1
0.10384087883666 1
0.440463413214372 1
0.0478648656453836 1
-0.827068882083048 0
0.46330158354564 1
0.0383110498357551 1
-0.226725952078679 1
0.342677011491874 1
0.433066278980964 1
-0.407169953229837 1
0.00367511319884486 1
-0.104692549898717 1
-0.0107679551842424 1
0.19420099318484 1
-0.590112538659144 0
0.488123355784348 1
0.179095853978631 1
0.560517660300122 1
0.109710822989612 1
0.238915020925108 1
-0.341955578813121 1
0.373631458588984 1
0.905341933780991 0
-0.63005510231817 1
-0.207066432040115 1
-0.184225521829831 1
-0.192226948916244 1
0.0557221953425595 1
-0.0967741731999995 1
0.427251968457589 1
1.27999930262623 0
0.36942483873053 1
-0.963960233620508 0
-0.00182181718001975 1
-0.101595649537005 1
0.876111419632432 1
-0.130896284489095 1
-0.754525284029237 1
0.159753855645234 1
-0.373564642693771 1
0.789665205822502 0
-0.24718560676123 1
-1.00685575950497 0
-0.518710926474818 1
-0.0117657720219248 1
-0.514584498667319 1
0.186065631936358 1
-0.297733579923305 1
0.111874726150746 1
-0.584175877218449 1
-0.754736308177225 1
0.53316543249238 1
-0.108605163981018 1
0.294834315515251 1
0.659428643709844 1
-1.10841656032633 0
0.152612262658256 1
0.166518238259363 1
0.265281824801395 1
-0.638043180541762 0
0.341772719879533 1
-0.0977258722010933 1
0.0869519340752637 1
-0.103235476252507 1
-0.513938475531618 1
0.572009926013951 1
0.736795615576382 1
-0.17113571339158 1
-0.11054593000412 1
-0.90445124282073 1
0.370925043937787 1
-0.639532940239494 1
-0.202532197098052 1
0.605677612581539 1
0.393403420896956 1
0.368549223115762 1
-0.355821409881327 1
-0.375829544423096 1
0.714890059546319 1
-1.07242531429085 0
-0.25769693851496 1
0.0562828971362372 1
0.420187186408117 1
0.0925727365771609 1
0.533206359670614 1
-0.0447069774546625 1
-0.0452162793399146 1
-0.360562417016904 1
0.621330435842448 1
0.132097818808189 1
-0.0577563391390448 1
-0.121465356750297 1
-0.75086169150027 1
-0.199634125786494 1
0.0821997530596088 1
-0.393800498312223 1
0.180268002789537 1
-0.565306472092774 1
-0.174610650440048 1
-0.0630041149100705 1
0.0210855080374611 1
0.277289223320234 1
0.522358104922647 1
0.570370166626547 1
-0.51628601540432 1
-0.282282741162178 1
0.172578293915465 1
0.134015726474333 1
0.597884694466883 1
0.298697563261865 1
-0.16553522422405 1
-0.183902921643815 1
-0.428923834955644 1
-0.0209656321010109 1
0.602595509837367 1
-0.159094376496689 1
-0.1698088966064 1
0.562498722956391 1
-0.378943716515402 1
0.0165210619373957 1
-0.240111841030613 1
0.755594307196777 0
0.0548019332328162 1
0.9238478875142 1
0.33683622545976 1
1.41137172233947 0
-0.145437751205423 1
0.264171863897261 1
0.169171464534181 1
0.888472252832044 1
0.702356044372464 1
0.136410904505734 1
0.219752631878145 1
0.251976937033847 1
-0.122276354436933 1
-0.410770812050848 0
-0.221692899574577 1
0.135455551977916 1
0.285433831670169 1
0.151864368461682 1
0.0954423444240084 1
-0.144089475941849 1
-0.575636723152252 1
-0.387843064441871 1
0.166157025047814 1
-0.526973684144495 1
-0.213829544956419 1
-0.652339586960803 1
0.373970459963193 1
-0.520790214976484 1
0.685147047927151 1
-0.78462524360223 1
0.0220533749057866 1
-0.226034413998641 1
0.528872391804464 1
-0.335067376610627 1
-0.0262654311882335 1
0.295557328275476 1
-0.00664262984069829 1
0.688935419620969 1
-0.299363243535522 1
0.415585106236657 1
-0.0979692058468524 1
0.150778669300501 1
-0.542481715104096 1
0.159381594550577 1
-0.338311547066302 1
0.134633348830703 1
-0.545241127388707 1
-0.000362798314963081 1
0.181665186947275 1
-0.609880402165809 1
0.109612653926856 1
0.504321821602172 1
-0.114258145273563 1
-0.451491716200663 1
-0.187297672201995 1
1.09462893187446 0
0.262347346003735 1
-0.678206634692974 1
-1.09974346941197 0
-0.0850005217115822 1
-0.245424809331699 1
-0.0732151814391412 1
0.106262407584129 1
0.346638925056764 1
-0.700072606126853 1
0.471782921431291 1
-0.243546181684875 1
0.108456926288851 1
-0.117452408561852 1
0.652323343295205 1
-0.041534214201533 1
0.474346147327469 1
-0.891672101475799 0
-0.224636991560734 1
0.771917872248917 1
0.730022570291528 1
0.295425652796083 1
-0.723298008814967 1
-0.592620368356031 1
0.0311993511324768 1
-0.232570188046702 1
-0.630174206938086 1
0.0255210812785087 1
0.04497003227941 1
-0.663389014133642 1
0.198094533659815 1
0.42243281179653 1
-0.240997312725469 1
0.0994339556122796 1
0.290420186102393 1
0.0109813983256171 1
0.503564358319496 1
-0.396319575188362 1
0.307043353581387 1
0.249703616668797 1
-0.247990077052503 1
0.197432466063287 1
0.480356722440671 1
-0.203270497223955 1
-0.0328207822192079 1
0.316361344683261 1
-0.302295343578848 1
0.39637529740622 1
-0.0995018068920208 1
0.804301893228888 1
-0.687083231697837 1
-0.128467088774356 1
0.16092598937621 1
0.281851447459441 1
-0.159433038515367 1
-0.154056886667285 1
0.434062827296173 1
-0.611099103130029 1
-0.765384685386101 1
0.217902344945311 1
0.773619341518253 0
-0.373411524397975 1
-0.51492464162256 1
0.781146519937194 1
0.464005347168297 1
0.6437792694753 0
-0.154511756177025 1
-0.0681018604707057 1
0.140913376633202 1
0.129203677519337 1
1.05293047785376 1
0.357869251834299 1
-0.279009890580646 1
-0.590488230116646 1
0.461287094954335 1
0.0785504641496252 1
0.124481673478189 1
-0.600570067053195 1
-0.497240239678819 1
0.387098391785061 1
-0.292605158800744 1
-0.750678932168293 0
0.499443319401579 1
-0.0726026011445063 1
0.549640949353206 1
-0.813389001691483 1
-0.365009076313395 1
-0.414382302309512 1
0.427576510525477 1
-0.258302075113736 1
0.416369159464694 1
-0.0168758768587333 1
-0.330711479239254 1
-0.352747510400263 1
0.493088213214641 1
0.549781193990699 1
-0.0257914674040577 1
-0.150828641796304 1
-0.342917342260025 1
0.0464835855882605 1
0.694335973431578 1
0.20346705373539 1
-0.400700824751802 1
-0.17941380857322 1
0.1724684995585 1
-0.128679132428341 1
-0.182458696790836 1
-0.744448098117578 0
0.193211465270182 1
-0.3385045398323 1
0.235920270721741 1
0.570983796490162 1
0.00505573697604397 1
0.256556751607395 1
0.900045194444404 1
-0.609459651020594 1
0.126184113274337 1
-0.162831882850883 1
0.0995884436196451 1
-0.523744348461645 1
-1.20034110606631 0
0.804559944815731 1
-0.367785040713937 1
-0.891472147267862 1
-0.24944410334211 1
0.409025440185767 1
-0.768657691042831 1
0.672889255284691 1
-0.921193812329968 0
0.27438404351358 1
-0.295066643547613 1
0.437603445435828 1
0.0115674568140547 1
0.432739663497065 1
0.117677540032708 1
-0.0514911349425587 1
0.575137522994992 1
-0.0795434908617058 1
0.0190320399882613 1
0.717498950460082 1
-0.100814290482989 1
0.527468439821165 0
0.124898338495963 1
0.680872906688664 1
0.70101641808063 1
0.221887448658361 1
-0.240167007776692 1
0.354185515635312 1
-0.0390162657528313 1
-1.19240498871099 0
-1.65176562459881 1
0.684734861139982 1
-0.542159089467104 1
-0.0204043133881045 1
0.255463194177033 1
0.197390019316376 1
0.115409344376507 1
0.0708432255300487 1
0.313218260122803 1
-0.165805199719041 1
-0.937413883887047 0
-0.127506330068598 1
0.207052994073759 1
0.185596565861929 1
0.648266592595651 1
0.0854412575807371 1
-0.0624046938360822 1
0.334147529769384 1
-0.249641854379759 1
0.33993660723019 1
0.196469662727701 1
-1.05575099060218 0
-0.586196616924982 1
1.01858204032951 0
-0.846549092922324 0
0.692971020318218 1
0.750511632273908 1
-0.105653776142311 1
-0.286889094455788 1
0.111867529004563 1
0.402230730601761 1
-0.153657449933006 1
-0.213028659495399 1
-0.308618477102938 1
0.447261020231916 1
-0.187804012898085 1
-0.32719129428556 1
-0.0959475145010867 1
-0.190980422705329 1
0.546398798691415 1
0.172614573147835 1
-0.272223176607673 1
0.412981708012649 1
-0.327023811128298 1
-0.741266516098933 1
-0.66484084942187 1
-0.142630832081949 1
-0.864324783962658 0
-0.0812403390139273 1
0.100627963066511 1
-0.463609304647802 1
-0.206463725168807 1
0.428850162310538 1
-0.396662141083557 1
0.105821487677793 1
0.491304145489131 1
-0.442442709424061 1
0.420373026199625 1
1.04222479737906 0
-0.382264355009031 1
-0.191075467901861 1
0.00434074424984392 1
-0.0570951282472226 1
-0.302809867798071 1
-0.427956951162153 1
-0.414629635686518 1
-0.339637154671225 1
-0.286612258522455 1
0.27709504368052 1
-0.536610057984003 1
-0.100655565292687 1
0.101073626714489 1
-0.451372698105367 1
0.0172763775501812 1
-0.0988533272705022 1
-0.609280261769447 1
-0.637068323381737 1
0.744795876545451 1
0.8170619703199 0
-0.106185748808653 1
0.0863804262033566 1
-0.588568089362761 1
0.0152267581353768 1
-0.888912411147444 1
0.474291672399402 1
0.473542831744508 1
0.382496751798099 1
-0.231784960110892 1
0.0600608366238862 1
-0.0446621941329754 1
-0.018078140107873 1
0.712035430776046 0
0.30810699276752 1
-0.364283915090979 1
0.291872319029376 1
-0.150730209930156 1
0.0541905254333876 1
0.580000500436091 1
0.345875627921488 1
-0.3677906452535 1
-0.028605649147811 1
-0.70013089556295 1
0.892554250218163 1
-0.441007077872937 1
-0.0967485263088601 1
-0.962218297843418 0
0.00180837871527317 1
0.177218415564342 1
-0.142020496953108 1
-0.510415417346405 1
-0.386093260396816 1
-0.168755893176794 1
-0.480704199601925 1
-0.0988755933771651 1
-0.40591624081223 1
-0.17107542882051 1
-0.432818621544333 1
-0.585811417172314 1
0.0416890251113317 1
0.275612012136174 1
0.0979271020723229 1
-0.770942925289694 1
0.160217547596529 1
-0.799936965426708 1
-0.541894804517317 1
0.52943877289532 1
0.690329995395906 1
-0.480013269422488 1
0.426170311218852 1
0.231153066753434 1
0.154908501206388 1
0.383988522059913 1
-0.221658084327492 1
-0.0454281696120017 1
-0.360984127383245 1
0.877090309149133 1
0.262895342835866 1
-0.6081657971146 1
-0.0536982870485987 1
0.476409346689718 1
0.513289283558987 1
-0.256707731637039 1
-0.416810261420779 1
-0.324397865399829 1
0.96983594726124 1
0.600922572420294 1
0.552299266788584 1
-0.301394063195951 1
0.261642558438796 1
-0.126351616605299 1
-0.145686596385541 1
0.36358010732105 1
-0.447066661014682 1
0.57002726061214 1
-0.587611766513953 1
-0.00275434880340206 1
0.342499752891761 1
-0.876221027497712 0
0.469595601330056 1
0.391601524321178 1
0.0646436902866231 1
-0.207515107057031 1
-0.156549152816251 1
0.479585812073546 1
-0.538933599145297 1
1.54874472900784 0
0.624705157458984 1
-0.436523601194728 1
-0.951325976394831 0
0.355766367999661 1
0.101532430664524 1
-0.742922976450281 1
0.400067102251963 1
0.0588593926200837 1
0.531825840936262 1
-0.788786581242266 1
0.873561312368718 1
0.0117883283558765 1
-0.555988187163923 1
0.266171442000817 1
0.379299420180516 1
-0.141726353425399 1
-0.283073637719978 1
-0.918615853835944 0
0.174948656726663 1
0.0590332719336638 1
0.221576005468534 1
0.691698680341801 1
-0.291030778918883 1
0.119275655760927 1
0.572414430831605 1
0.419735421858095 1
0.048592399898638 1
0.797881195786978 1
0.4576308713645 1
0.342008633247829 1
-0.160833223505799 1
0.391070303140366 1
0.0815015188096443 1
-0.502809902427369 1
0.372983478969034 1
0.564185881887378 1
0.375916762417539 1
-0.306344198786438 1
0.679682109166025 0
-0.112127580947093 1
-0.387212142941982 1
0.0690893896563102 1
0.244931258308041 1
0.60163010365792 0
0.374634955587405 1
0.170043283707616 1
0.255529325576138 1
0.304986018197407 1
0.423107104112307 1
-0.252252742533636 1
-0.290233738007503 1
0.247770248231707 1
-0.725688161837565 1
-0.773086150348571 1
-0.450957543245185 1
0.598609208799341 1
-0.677491137901173 1
0.118022656713437 1
0.564436925345912 1
0.209965334886636 1
-0.294255696783683 1
0.477067841973875 1
0.558175260084145 1
-0.3576082803047 1
0.684138804146724 1
-0.135449984503191 1
-0.131866581603943 1
-0.20139114740502 1
-0.350798959534685 1
-0.389221841983352 1
0.151430004728608 1
-0.476298249136044 1
-0.437886679894553 1
-0.118240314066796 1
-0.396365913954358 1
0.0422360874618273 1
-0.0528809122143836 1
-0.518328905270933 1
0.388167400691316 1
0.272635717327569 1
0.765460261334584 0
0.252554546236724 1
0.0339822598743343 1
0.508484619676741 1
0.319946744356086 1
0.0434772532287127 1
0.451906484969801 1
0.372469666510271 1
-0.0282744203219374 1
-0.408062548223943 1
-0.609250059391027 1
-0.17129825911475 1
-0.491897434125191 1
-0.288064921951033 1
0.251647856594287 1
-0.12310255251591 1
-0.427245601497831 1
0.182103538563026 1
-0.0123175142507542 1
0.171995200988901 1
-0.192468157413354 1
0.0187522066908728 1
-0.214882978762916 1
0.534398424458272 1
-0.960966606843643 0
0.577776492920699 1
0.451785869887062 1
0.374760645973398 1
-0.526139229669974 1
-0.852540328419316 1
-0.261625321528251 1
0.110719597346361 1
0.730614674493916 1
-0.326598350413261 1
-0.0742202496013705 1
0.867773896039108 0
0.319720303398842 1
0.0573071434788151 1
-0.0793088803806883 1
0.142798321226866 1
0.310478354379216 1
0.109101471302516 1
0.212120216060907 1
-0.304952115338311 1
-0.113453555424388 1
0.251937370484444 1
-0.728403867044301 1
0.568004385687923 1
-0.100272026900811 1
-0.144710932468897 1
-0.0760297742309626 1
0.268634174683594 1
0.309498854063328 1
0.0202730575438367 1
-1.00641212038277 1
-0.55498372087713 1
0.578740731546799 1
-0.790658316124168 0
-0.265130168763732 1
0.298034941358025 1
-1.19117760774085 0
-0.178755054094568 1
0.183634187514041 1
-0.308178205490577 1
-0.399545434368536 1
0.0870564803273332 1
0.142612422446289 1
0.897392569578203 0
-0.811189119278789 1
0.0780097486744939 1
0.115814009978678 1
-0.806325914630094 1
1.10588281314339 1
0.935519915568453 1
-0.447090912435822 1
0.124481185906814 1
-0.812392685684097 1
-0.0741797655759065 1
0.671550419318719 1
-0.197796233697425 1
-0.00854851110477926 1
-0.18360329749573 1
0.291426025481548 1
1.03386958793907 0
0.388493078700119 1
-0.290074383763751 1
1.05727132583443 0
-1.22641369275886 1
0.521259424310316 1
-0.0186901644895855 1
-0.774757669218653 1
0.11781968651279 1
-0.554941346267398 1
0.0583378712678427 1
0.555578895472857 1
0.558795797988809 1
-0.695304806183752 0
1.00562819773241 0
-0.41141592096354 1
-0.0163891829306832 1
0.0255514957112362 1
-0.263744891213495 1
-0.382401499133373 1
0.449907693605318 1
0.576996966880534 1
-0.229238042458648 1
-0.100801594260427 1
0.364462148703291 1
0.653698277603559 1
-1.40730522585643 0
-0.237902942991432 1
0.566295581921654 1
0.635271882103084 1
0.83479463967907 0
0.260748363452851 1
-0.367107864096642 1
-0.0914650971049045 1
-0.542163334106579 1
0.0647208088480256 1
-0.171291075711491 1
-0.573441888137107 1
-0.470997494967346 1
0.492209905202628 1
-0.2808779986483 1
-0.0483838800785069 1
0.379694486465103 1
0.60807392696265 1
-0.573098651127056 1
-0.207394388973901 1
-0.0419136038571734 1
0.339340403520982 1
0.186285432718125 1
-0.555396143116423 1
0.701532904921421 1
-0.704411928599188 1
-0.375165129825788 1
0.0952732562066639 1
0.0764773920967279 1
-0.445167483583954 1
0.274497615260735 1
-0.630868857983516 1
-0.770335153056428 0
0.314900546928119 1
0.642117425337698 1
-0.000595268644039679 1
0.334015540765416 1
-0.25517690615256 1
0.817643553373224 0
-0.332387064775693 1
0.227430152179418 1
-0.878485433135139 0
-0.334639317905681 1
-0.178769158655232 1
0.0530032297800782 1
-0.0448615081773341 1
0.230881831141573 1
0.221738036469014 1
-0.841120614832238 1
-0.52665462834835 1
-0.174367345481997 1
-0.793948005991235 1
-0.553141393166461 1
-0.431495421966213 1
0.11292216256074 1
0.728940527373965 1
-0.226486452007998 1
0.127812329575398 1
-0.19974639014027 1
-0.1085670219426 1
0.219941110993269 1
0.238232901795535 1
-0.122355071116464 1
-0.172061132327386 1
-0.20536035842781 1
-0.106595872707117 1
-0.513192098936936 1
-0.0875049853072868 1
0.0109810594386386 1
-0.517223271282601 1
0.581789174935312 1
-0.0833796401039106 1
-0.0790753882415253 1
0.516624983205594 1
-0.194100938388354 1
0.0901425165606436 1
-0.066120136536244 1
0.698814600058426 1
0.202660086512683 1
0.592055752949781 1
0.588054148842281 1
0.585441402558854 1
-0.376753121868217 1
-1.10479006737899 1
0.0614103759352731 1
-0.443391433415605 1
0.917784869610231 0
-1.56517646683718 0
0.0756980492876204 1
0.145722696696759 1
-0.532964064883912 1
-0.655800009379141 1
-0.0617910974923544 1
-0.2984954819264 1
-1.08938129088981 1
0.485806962293085 0
-0.574589182558935 1
0.0159685499655178 1
0.274262414091996 1
0.197653128783566 1
0.355710938404272 1
-0.510655754478051 1
-0.199478825786746 1
0.425761900268016 1
0.47593889486959 1
0.726404374467862 1
0.556023367236696 1
-0.710649012611765 1
-0.202153840139279 1
-0.192178693029345 1
-0.0152975463186434 1
1.03890066067473 1
-0.16244347759015 1
0.0506356059044761 1
-0.00391942809782873 1
0.089637863895495 1
-0.00542966193199592 1
0.700132630213317 0
0.0729811654394416 1
0.197693889574935 1
-0.387622555827522 1
-0.223271859850153 1
0.302841215680576 1
0.173712998509734 1
-0.0668449967030642 1
-0.52165537609089 1
-0.515164192421072 1
0.544160570850139 1
-1.2023602589731 1
0.410043902604967 1
-0.275407154717104 1
-0.214433217797186 1
-0.0375956800562168 1
0.0614372078051035 1
0.813478583229385 1
-0.0216719899557784 1
-0.0476173317674866 1
-0.0934596673427694 1
0.604370422997093 1
0.0287501840244799 1
-0.17903539553951 1
-0.0286053217379595 1
-0.748543601872907 0
-0.508991836006061 1
0.434748546851415 1
0.106195244529538 1
0.384985613386855 1
-0.00453575467660215 1
-0.475026713516208 1
0.207245748469765 1
-1.10453008407435 0
-0.359115873375928 1
-0.571220419199332 1
-0.385875826332613 1
0.671640289840333 1
0.957304391661836 0
0.472325665311581 1
0.121950416354743 1
-0.728770849826509 1
-0.40899469346918 1
0.79559548189712 1
0.0180441552909816 1
0.789539883263501 1
0.426597023614583 1
0.484947027670358 1
0.501811258612839 1
-0.166977377509054 1
0.432464541633454 1
0.180230747850668 1
-0.295733668558754 1
0.229419474810735 1
0.601813851932727 1
0.0627550701825929 1
0.0799385948188752 1
-0.139605256839797 1
-0.745214783886171 1
0.106814582224743 1
0.228401104475667 1
-0.0659627395306466 1
-0.392849484855385 1
-0.0110573804793864 1
-0.770588516877972 1
-0.119208011952584 1
-0.692300787873611 1
-0.109040782171795 1
0.152976034656345 1
0.208199835510462 1
-0.215154154650988 1
-0.0369653984662322 1
0.391948388458253 1
0.562945849983277 1
-0.573419211347747 1
-0.00574695510431886 1
-0.212161735029319 1
0.090596362591426 1
-0.559244894947469 1
-0.0651693607941748 1
0.833650420342742 0
0.658882618666298 1
0.744429582829452 0
-0.0564201483365045 1
0.667643629707167 1
-0.327334962072138 1
-0.303260298501118 1
1.1648574551604 0
0.582185341843908 1
-0.18038732985336 1
0.125633211506731 1
0.0791056276607598 1
-0.608376276017505 1
-0.653873637115642 0
0.111409075782019 1
0.388743177187426 1
-0.44803100578727 1
-0.0252898498319129 1
-0.271765482133511 1
0.334327740531572 1
-0.51338467468243 1
0.400275583462603 1
0.304091846525906 1
0.377232723513035 1
0.297963005770837 1
-0.471161963055713 1
0.40527732297303 1
-0.149601188438417 1
0.160116844257504 1
0.0619946189647876 1
0.0647947159245226 1
0.335396550003725 1
-0.838006768567384 0
0.103502729264754 1
-0.28945980391519 1
-0.133231212647269 1
0.498835662600671 1
-0.49147997606906 1
-0.216558563993502 1
-0.0621084066411688 1
-0.389472376991494 1
0.507240105351013 1
0.367536641713246 1
-0.170848869966479 1
0.110087061168578 1
-0.133404279622132 1
0.149970043458616 1
0.17245502106909 1
-0.0794577342530047 1
0.0141728117339113 1
-0.134250021062255 1
-0.14551038581683 1
-0.249067593068929 1
-0.554403415038071 1
0.541202867252209 1
-0.255660865798019 1
0.418954965868878 1
0.101484595334924 1
0.307280698053642 1
-0.12292125344405 1
-0.31223681647037 1
0.0380169299153316 1
0.0309557576819584 1
0.364531204668851 1
0.0680693594069924 1
0.263225172625652 1
0.0985546958052553 1
0.329647802644017 1
0.396426070251662 1
-0.107065590067131 1
0.0352976528084356 1
-0.13908584041339 1
-0.178930033360065 1
0.022059063593743 1
0.398047309659147 1
-0.192012746283118 1
0.224116497228074 1
0.858678122189664 1
0.138631971534261 1
-0.687248781048471 1
0.954840096467537 0
-0.0240367212886227 1
-0.599855754005775 1
0.552575176421766 1
0.779370632808904 0
-0.122900435670697 1
0.105322401969983 1
0.247431715188685 1
0.502687118769332 1
-0.245050579167769 1
-0.242767332334195 1
-0.0794623135947983 1
-0.788152726133271 1
-0.101781030051115 1
0.123177818667202 1
0.252821811293374 1
-0.46521741737882 1
-0.266763266061002 1
0.521697079384577 1
0.0367800133461504 1
0.358406999331654 1
-0.0877923139019218 1
-1.0059859272308 1
0.434033476815063 1
0.532654466632968 1
-0.111378049013453 1
0.180505601575448 1
-1.03933863588483 1
0.329799618753361 1
-0.386874979052923 1
-0.624469936216621 1
-0.700524845712156 1
-0.244967269655969 1
-0.231919887038205 1
-0.184716538490353 1
-0.283531935834563 1
-0.216522542799278 1
0.24663983044029 1
-0.495622383112346 1
-0.335931414983905 1
-0.184905928675867 1
0.824586224594546 1
-0.272975721474488 1
-0.674310058035662 1
0.733157213700401 1
0.424836663064841 1
0.38671713293683 1
0.184728542991199 1
-0.324391285305062 1
0.150047690944039 1
-0.360345102662826 1
0.223790073534672 1
0.105353923956682 1
-0.564282285265975 1
0.329817887745995 1
1.03679815558802 0
0.154985457021654 1
0.702858190482479 1
0.327753550989533 1
0.10821256307475 1
0.503365580965535 1
-0.469436444884438 1
0.0741381989970455 1
-0.0465585984872493 1
-0.573008053872542 1
-0.700721250497291 1
-0.141687004896017 1
-0.631685671884517 1
-0.242739236370867 1
-0.526244145752367 1
0.0877374574364684 1
0.547405265604419 1
0.226495283897463 1
-1.01837330187933 1
-0.377887007371377 1
-0.0712665341313392 1
-0.719130664826379 1
-0.461963334417956 1
0.446491840873851 1
-0.313339445539706 1
-0.502609498397837 1
-0.199659167190936 1
-0.496602307216165 1
0.849417732040069 0
-0.0990437948971933 1
0.0154736400616591 1
0.0794433250216318 1
-0.176351592599801 1
-0.906638688973259 1
0.131985250546682 1
-0.0842221686058773 1
-0.342063012648875 1
0.967078718675088 0
0.0135596556801048 1
0.28375594817396 1
-0.0483747002502396 1
-0.485031798832733 1
0.112555472646375 1
0.617499515469071 1
-0.495317253906788 1
0.381490919463991 1
-0.152911777844504 1
-0.389612448176296 1
0.189216424997116 1
0.110165352668281 1
-0.283497382870148 1
1.08076136816286 0
-0.584914541527985 1
-0.0376665533668615 1
0.950244380721683 0
-0.0265289204627067 1
0.488670444466516 1
0.26750697699428 1
0.742565837141533 0
-0.381366269574073 1
-1.01350076895637 0
-0.832940469273499 0
0.0679907557318632 1
0.0132507429847094 1
0.182004369962175 1
-0.813813311737891 1
-0.12224897196052 1
0.0676957237155339 1
0.213617259782108 1
-0.158489472254593 1
0.421625474034317 1
0.281978719230042 1
0.212085922231902 1
-0.272711844420729 1
-0.141594231557259 1
-0.576381540118346 1
0.325861886946255 1
0.8999816448599 0
0.576455229982512 1
0.13056812911433 1
0.682502186742791 0
0.605772576426065 1
-0.117759854295171 1
0.864736124960775 1
0.125842826325612 1
0.0970772683506785 1
0.125787650576269 1
0.0375672699736021 1
0.0594367297283945 1
-0.437973933545571 1
-0.115070805052024 1
-0.158858744073517 1
-0.620033036080708 1
-0.2309970357105 1
0.491362384971194 1
-0.0771351154881953 1
0.557069482319305 1
0.0659157958201181 1
0.13765486740643 1
-0.572766834691992 1
1.1546084392242 0
-0.0554680389177995 1
-0.886371703166906 1
-0.325283380003844 1
-0.195243969945863 1
0.093048136200644 1
-0.219701292082127 1
0.194009156524928 1
-0.168209658045815 1
0.467667236222147 1
-0.469003100624862 1
-0.233663231461616 1
0.726210555018899 1
0.539479581352595 1
-0.170284204059971 1
1.08033339185045 0
0.348079417601824 1
0.511977871926425 0
0.0756016349722348 1
0.0253976094701752 1
-0.0836881067383613 1
1.3424101386898 1
0.158148964543491 1
-0.274181625578795 1
0.576525815722655 0
-0.257228002463097 1
0.208623864869739 1
-0.315770003330127 1
0.43387843618127 1
-0.707991095813374 0
0.096954097641087 1
-0.597726177241352 1
-0.689706808843222 1
0.597636859439438 1
0.16815611117486 1
0.0100615090768704 1
0.150820206216628 1
-0.361566014264817 1
-0.485190577939489 1
1.0467581482436 1
0.075818255750317 1
0.473734128239127 1
-0.512580093358246 1
-0.455334642330556 1
0.212415617951157 1
-0.110227101668156 1
0.0369533526353908 1
-0.189530372306689 1
0.628545201378578 1
-0.25438305258806 1
-0.240692921347255 1
-0.661682056685632 0
-0.227966103148216 1
-0.507291302924631 1
-0.630590749425339 1
-0.433855116468779 1
-0.957409723654717 1
0.912663484399046 1
-0.00782091822273073 1
0.149396028284918 1
0.189928928545388 1
-0.134431157678307 1
-0.00164893610630028 1
0.972525047991197 1
-0.267773255494818 1
-0.0834294744020016 1
0.756507973632539 1
0.0181589682930852 1
-0.332529538190143 1
0.613264023149369 1
0.0229384599826913 1
0.154994162024078 1
0.460760674558014 1
-0.0515860595381491 1
-0.220611405711177 1
0.659362647230702 1
0.507826746042174 1
0.147978913799733 1
0.0791988833043292 1
0.192808403095845 1
-0.271681811421601 1
0.180071619156744 1
0.0105554983118155 1
-0.21595802036733 1
-1.15377673166233 0
-0.121122660091849 1
0.72684835189928 1
0.172945118380303 1
0.069136612636238 1
-0.354076041962418 1
-0.345161741254056 1
0.89856337062619 1
-0.375685397807765 1
-0.278762925495561 1
0.539529473602964 1
-0.35229176263719 1
0.494581412166448 1
0.324780166307189 1
0.154506674306183 1
0.00872611977179242 1
0.422249739040623 1
-0.641682365895517 0
-0.472975529680273 1
-0.645176611546894 1
-0.0537869990688431 1
0.771640674573698 0
-0.28767913391669 1
-0.43732909515699 1
-0.241435581612212 1
0.0666040974216879 1
0.611207582031191 1
-0.248601331375032 1
0.677111216791771 1
0.322242712697413 1
0.245225597442875 1
-0.124074386545401 1
-0.0771101251260866 1
0.193551004945543 1
0.657097448662214 1
-0.430691771004249 1
0.596468691634116 0
-0.36436271754236 1
-0.10561485439976 1
0.11921164757144 1
0.307817595307118 1
0.259489783269766 1
-0.615117041256077 1
-0.278551223265675 1
-0.291696447208508 1
0.0874424893436012 1
0.0828569337982818 1
-0.497720466218199 1
-0.199834276909943 1
0.0755596173022583 1
-0.0748599143375276 1
0.232685413365849 1
-0.430282215364831 1
-0.241297013296641 1
0.682475416995901 0
-0.456816724082834 1
-0.396122185815753 1
0.237644073845591 1
-0.0415075442464451 1
-1.11767051360921 1
0.00395070735281083 1
-0.804712016167973 0
0.811158194007433 0
0.552894024907346 1
-0.33446355641316 1
-0.0274201727423712 1
-0.592929288203194 1
0.449234641002989 1
0.752816306036328 1
-0.586768258296127 1
-0.113118749561493 1
-0.0520276756727547 1
-0.67026332069203 1
0.164285350479207 1
-1.18728172885727 0
-0.554531095672694 1
-0.473047130201128 1
-0.248820999145872 1
0.707697235033591 1
0.110159579593376 1
-0.676651738898172 1
-0.15027764021767 1
0.479815914684507 1
0.054754755426335 1
-0.346507184674051 1
-0.0050086895881242 1
0.257110798757929 1
-0.811337576103059 0
0.369692110885674 1
-0.0323417674616375 1
0.874121130773286 1
0.241306930366841 1
-0.234179401437538 1
-0.479085073929313 1
-0.971112575455415 0
0.0517105575185332 1
-0.609751116952073 1
0.324983420857874 1
0.438747852805141 1
-0.19920208350298 1
-0.0383081139564567 1
-0.0482567706146377 1
0.471002019137073 1
-0.414416831065559 1
0.391965379555597 1
-0.220588370278346 1
-0.496845536456965 1
-0.0799814980412718 1
0.798822264535819 1
0.598837001552445 1
-1.03042233577667 0
0.652579845791506 1
0.0251444386534054 1
0.63832323033726 0
0.615790452084415 0
0.521456937233227 1
0.332417534859957 1
-0.613661241417364 1
-0.240472573116032 1
-0.567664715005658 1
0.132280282500852 1
0.0632917274347342 1
0.345760221766293 1
-0.175293406206759 1
-0.777963229808422 0
0.0126963519787142 1
0.100072435192029 1
0.261301650838115 1
-0.320492435379511 1
-0.756263329419724 0
-0.206535070247309 1
0.675972083560673 1
0.107531717713775 1
-1.20087437203044 0
-0.682322516416968 1
-0.0437618706803131 1
-0.367653164865986 1
0.40756936432996 1
0.117886490133141 1
-0.0760559496550078 1
0.749804297268918 1
0.456838515762058 1
-0.237879201429445 1
0.336668486664923 1
0.0381574675199732 1
0.17691568182438 1
-0.246515029302536 1
-0.56365923456991 1
0.385262552261515 1
-0.360564918225242 1
0.0154916095921761 1
0.68587989102336 1
0.742934461644247 0
-0.0352179173650964 1
0.552750092408511 1
-0.899141528617638 0
0.213040992314818 1
0.188145915324039 1
-0.816209349514724 1
-0.355979637250663 1
0.648380795693994 1
0.501359323912402 1
-0.195918357908055 1
0.469689359290318 1
-0.471551034489761 1
0.157506976039578 1
0.0478911740249748 1
-0.0457145583262371 1
0.17417944465908 1
0.153167322098914 1
0.100358350484556 1
1.43940901058784 0
-0.00870255913475274 1
0.994215574996201 0
0.188493069937497 1
-0.39659918405343 1
-0.570616157769466 1
0.0913574192966772 1
0.279521991902998 1
0.0475882182310694 1
-1.08940582514243 1
0.426742424169895 1
0.129706988817753 1
-0.139470356186052 1
-0.0913721551426006 1
0.0641714846366072 1
-0.471533630151862 1
0.224126251734479 1
-0.0575941725695582 1
0.823246348910669 1
0.572507482995423 1
-0.66169298096158 0
-0.226821352575399 1
-0.541792807672381 1
-0.356575104431281 1
0.0739617394207542 1
0.121629687499499 1
0.535032503452028 1
0.153044023136626 1
0.258909399079675 1
-0.509772356003868 1
-0.580998652844329 1
-0.558538380465908 1
-0.747333768067016 1
-0.406639011236379 1
0.174853126297424 1
0.488474559625372 1
-0.369753181148619 1
-0.638317616913784 0
0.710894543406395 1
0.352980077014236 1
-0.27311064430215 1
-0.416814884204224 1
-0.314872907506145 1
-0.439342092102573 1
-0.396559721132526 1
0.0949754378894552 1
-0.177041399544042 1
-0.954673276967111 1
-1.13401255326972 0
0.178928218694888 1
0.584654596617786 1
-0.361457427294117 1
-0.490046455681596 0
-0.182476683676959 1
-0.136952058474748 1
-0.739835371515465 1
-0.321832896069663 1
-0.224452508546658 1
0.334451382113689 1
0.206313032600811 1
-0.182498381878116 1
0.111761213132467 1
-0.472380911055122 1
0.323891048289581 1
-0.40062118710235 1
0.700965647939704 1
-0.114692124360982 1
0.199181459144708 1
-0.397837352968542 1
0.132925123138069 1
-0.671776733996456 1
-0.711666835382234 1
-0.329493455124044 1
0.474922045106308 1
0.192599509866138 1
-0.163662921739114 1
0.716232731198373 0
-0.049068653743255 1
-0.0884829562976279 1
-0.850807008522333 0
-0.813328963648655 0
0.289514918298928 1
-1.71361503515018 0
0.051527902686309 1
0.106969893944847 1
0.329966920481207 1
-0.0440315620345707 1
0.146982339718943 1
0.282494988330242 1
0.065279885917598 1
-0.315626018799838 1
0.315624647811543 1
-0.244631849024961 1
-0.107025789927106 1
-0.123488371699858 1
-0.481162168311822 1
-0.65064740414666 0
-0.494699047793355 1
-0.828307723231847 1
-0.117204046214999 1
0.347391458806571 1
0.0999227073404316 1
-0.0788669528899798 1
0.240429868025216 1
0.285261371900654 1
0.258971345301051 1
0.169979271822983 1
-0.0246033741754032 1
0.0903123607656008 1
0.207028288959023 1
-0.073034981684946 1
-0.00167755078696054 1
-0.340610489381533 1
0.916931260700629 0
-0.0670130599013711 1
-0.100665450573479 1
-0.497018831087362 1
-0.173042990916361 1
-0.0885314154474357 1
-0.0332913653214987 1
-0.0154898208099235 1
-0.107955106912587 1
-0.434767607291196 1
0.56258237187893 1
-0.249198017909873 1
-0.0116553837362218 1
0.187459021443175 1
0.344533095607504 1
-0.01371949465901 1
0.330231377878352 1
0.0827233828619143 1
-0.348581444155575 1
-0.359692164186536 1
0.105221375360586 1
0.347122671580626 1
0.48082956362705 1
0.0637354809287553 1
0.0792902073472796 1
0.0389978180552124 1
-0.194997678156903 1
0.205551570703151 1
0.637279482172643 1
-0.205673332290522 1
0.158945438472108 1
0.268612977931229 1
-0.586175924291281 1
0.0287898794839518 1
0.0266419844519909 1
0.00959683958145721 1
-1.14975133919424 1
-0.460866722192229 1
-0.888835368738071 0
-0.240640105279629 1
0.401838960002205 1
-0.646538140448666 1
-0.734048758984988 1
-0.355974874623439 1
0.115756591693749 1
-0.377874314434946 1
0.0917821812953217 1
0.0642788503308447 1
-0.0664547189858995 1
-0.207674915030454 1
0.067482396346113 1
0.186216030177934 1
-0.842553204430734 1
0.587271296845831 1
-0.425170024490912 1
-0.791345712034053 1
0.403336510565017 1
0.684684769453594 1
-0.180262058719885 1
-0.128503544559126 1
1.01598987276635 0
1.36288535337235 0
-0.437318565295394 1
0.276147245054594 1
0.236915179447207 1
-0.851363578570408 0
0.0151749918088065 1
0.248582739153228 1
-1.33900462712142 0
-0.0307041842983919 1
0.318985282007612 1
-0.346313002369967 1
0.420402849818063 1
-0.296625531482172 1
0.267453594014011 1
0.0640953647355063 1
0.373124772504271 1
0.287059312103068 1
0.424933483753319 1
-0.19667300124469 1
-0.117807094708557 1
-0.0583705872993966 1
-0.260926703739617 1
-0.317743766769906 1
0.277309207602724 1
-0.0950998157471509 1
0.084105007565848 1
-0.491429583496894 1
-0.304288847097 1
-0.865347506073628 0
-0.119286087246249 1
0.378967685227578 1
0.546679709206544 1
-0.114106077763435 1
-0.18677234368607 1
-0.0981747520868439 1
-0.141832858482638 1
-0.0582314606404502 1
-0.322171392216027 1
0.381787223929541 1
-0.447734802730222 1
-0.701749364345924 1
0.105527006772626 1
0.0131075963511065 1
0.134232459390188 1
0.574079454493165 1
-0.028873936754379 1
-0.0292537437065337 1
-0.534764351376516 1
0.106740556627657 1
-0.446393080467399 1
-0.0248159323747089 1
-0.162845337758853 1
0.642377034640517 1
0.0041440851146875 1
0.13891862129117 1
0.395661864232062 1
0.178330354978773 1
0.872066022371773 1
-0.683564205532407 1
-0.0254627200342713 1
0.0200615805388018 1
0.149735016479419 1
0.224613982440336 1
0.521456035239542 1
0.572903594073207 1
-0.0191694947538827 1
-0.12705185739391 1
-0.47238936366064 1
0.104769838635705 1
0.0363719797484928 1
-0.695666682004532 0
0.18591613426167 1
0.101677941702838 1
-0.316578806385709 1
-0.515787669098454 1
0.426113285888975 1
0.8441513062101 1
-0.443126245588399 1
-0.199235547263009 1
0.494996817562327 1
-0.348984916351015 1
0.431975929266551 1
0.413386516344156 1
-0.294757017332442 1
-0.455849440740357 1
-0.331097887798545 1
0.506970923000551 1
0.383231640843747 1
0.041815603570569 1
-0.721291539311649 0
0.590650879487435 1
-0.885138630580828 1
-0.172221920182043 1
-0.0490886704936626 1
-0.0686129439649428 1
-0.491757129975732 1
0.557699422625466 1
-0.361842681863185 1
-0.454775174268842 1
0.280451010628744 1
0.0331818939441022 1
-0.429137850316733 1
0.912209450803523 1
-0.431760992387213 1
0.00460219741571313 1
-0.21662821222226 1
-0.407826039439 1
-0.183293000091837 1
0.471368654278989 1
0.150808834357294 1
-0.742897960734055 0
-0.101161306131736 1
-0.297293370019965 1
0.0667893138707836 1
-0.0523191792824748 1
-0.954582999089753 0
0.162695737239813 1
0.675188440559404 1
0.785282779035375 0
-0.149462151627566 1
-0.275021925178229 1
0.399037982896293 1
0.964472580612226 1
-0.148652054066109 1
-0.209807968085071 1
-0.820327145481332 0
-0.598673544676521 1
-0.54890770312755 0
0.379562365148572 1
-0.451151246203955 1
-0.848666655686297 1
-0.0744202342435405 1
-0.481270372858874 1
-0.490992230742711 1
0.691014588644102 1
-0.280010319778754 1
-0.400732707013327 1
0.151669458628455 1
0.0875170662959968 1
-0.495560499788938 1
0.270748342072245 1
-0.10611821171919 1
-0.417245996577442 1
0.464722561217506 1
-0.885464455623725 0
0.564449630705521 1
-0.200035305664202 1
-0.0994267577944117 1
-0.0248085642305497 1
0.58521922231595 1
0.494137709181649 1
-0.665525178446227 1
-0.574162166368988 1
0.0626088726396035 1
-0.803872750930531 1
0.668336766641041 1
0.556953154586416 1
0.195323560256078 1
0.377512481751666 1
-0.0094937578802624 1
0.399567160727615 1
0.58096623785966 1
1.55828099589065 0
-0.0306079759807214 1
0.550180404567646 1
0.404796979054 1
0.602046847022784 1
0.0172984426633108 1
0.287540344283758 1
0.399918904017701 1
-0.649966366420216 1
1.09460159965623 0
0.476666610856754 1
-0.329294901563778 1
0.984820049269596 0
0.545397229184465 1
-0.140150559801757 1
-0.952092641122452 0
-0.127309978910225 1
0.41803070606085 1
-0.388010110763343 1
0.13818047568768 1
0.418930344668637 1
0.226060841488644 1
0.040074471651313 1
-0.594413084089024 1
-0.916245049454402 1
-0.118170649658393 1
0.0841473286936625 1
-0.290431740201747 1
-0.350613672872631 1
-0.44032583352783 1
-0.0147032870430331 1
0.236032197630865 1
0.714358403502382 1
0.19833166835739 1
-0.536158773614112 1
-0.818048055995105 1
-0.454993074845948 1
-0.128578557351694 1
-0.113568053754093 1
0.000299410701349402 1
0.434430830958041 1
-0.529651034212909 1
-0.125483739100642 1
-0.419920207916151 1
-0.489683219843162 1
0.590009603303796 1
-0.548915153539374 1
-0.310655399356356 1
0.189253615873881 1
-0.166713294864468 1
0.586698274700693 1
-0.140555499675468 1
-0.439863883700694 1
-0.151468330779699 1
0.790288605098902 1
-0.713949285709801 1
-0.119757745637912 1
1.20687565746919 1
-0.0357614301110239 1
-0.516218076583233 1
0.988120678754513 0
-0.521283261130367 1
0.216176206159147 1
0.441631062050722 1
-0.584980288962304 1
0.692596588610633 0
0.268842778115978 1
0.261072822055854 1
1.51180592376676 0
-0.805501402023798 1
0.000315817573277883 1
0.13309715894509 1
0.0369293963094965 1
-0.404966501339425 1
-0.648258712651564 1
-0.195845944027367 1
0.315621669917847 1
0.256424765565633 1
-1.0460180101373 0
-0.53546575126774 1
0.0755108984576796 1
-0.153120288619986 1
0.272492164447579 1
0.00794934924346991 1
0.765087957089248 1
-0.0956284727184572 1
-0.497715724957612 1
0.601516792903769 1
-0.00814945851711961 1
-0.778935509475112 1
-0.784519856017022 0
0.250580012473922 1
-0.028840683739184 1
-0.0663524479698193 1
-0.768901064525271 1
0.392446207389695 1
-0.368728181836326 1
-0.497197771669572 1
0.134412171838664 1
0.40187624454577 1
-0.0145876632475696 1
-0.0521509859088917 1
0.0210082422188561 1
-0.130388812261361 1
-0.230962890652075 1
0.752179512441949 0
-0.218649292353584 1
0.120381607788189 1
-0.280909079515012 1
0.215835184268514 1
0.503173580640426 1
0.0185196841366221 1
0.551159543461498 1
-0.127792695961768 1
-0.083553527120599 1
0.209388595585179 1
-0.017119476583924 1
-0.499516349112803 1
0.216943502292553 1
0.188585802681839 1
-0.245855150264227 1
0.951847698587078 1
0.379672514521759 1
-0.440004112289982 1
-0.504829537590905 1
-0.118484676451065 1
0.129064090372214 1
-0.269087272754977 1
0.0325125098940795 1
-0.92959035089227 0
-0.12037903811926 1
0.186452242024361 1
0.597603886434438 1
-0.164543499863372 1
0.0917367431551826 1
-0.625143911271611 1
1.16556339146756 0
-0.167672086384542 1
0.896474892267416 1
0.825187247366568 0
-0.251136261361393 1
-0.345451097880106 1
0.579934328920364 1
-0.124558455786228 1
0.527634013297432 1
0.776898449147579 1
-1.11196411770781 1
0.612856431342808 1
0.752078737674961 1
-0.416365650935839 1
0.0650692634091928 1
0.625918970509056 1
-0.407905688528058 1
-0.56059209181543 1
-0.47032273408624 1
-0.189621241015263 1
0.330781070090251 1
0.508110624437736 1
-0.78795949430328 1
0.022621521346264 1
0.385820911766142 1
-0.387973491232783 1
-0.167689529583078 1
-0.475584212016143 1
-0.0756819240797776 1
-0.641865997728611 1
0.715419952561051 1
-0.517950184373888 1
-0.273727802234849 1
-0.111883750271251 1
0.407095469875269 1
-0.155345525951556 1
-1.209096578864 0
0.425322215996177 1
0.0441810931176772 1
-0.353351663208794 1
-0.0697911865170083 1
0.116939243337853 1
-0.0754861790235658 1
-0.084484981910935 1
0.694493690281367 1
-0.555539490964413 1
0.477903056105114 1
-0.0675242511356534 1
0.742100663554004 1
-0.212155203459787 1
0.776543985644238 0
-0.281434154887603 1
-0.0522430285255482 1
-0.108016554095336 1
0.0581367361043137 1
-0.282479892901278 1
-0.286891164467612 1
-0.337333245912819 1
0.397468015603633 1
0.71998855497751 1
-0.106837453474501 1
-0.600286984426939 1
-0.307620032105141 1
0.488126417730609 1
-0.0245281188755673 1
-0.480565107102634 1
-0.335208946396956 1
-0.474248803209644 1
-0.254967325975959 1
0.37345385099406 1
-1.01200902285998 0
0.0771396227130086 1
0.219157547451826 1
-0.687454618719903 1
0.493147164830132 1
0.251758696598288 1
0.370668145457006 1
0.277389203131939 1
0.352686380081342 1
0.447396457577332 1
0.233200566274816 1
-0.0131888599735129 1
-0.358363242187994 1
-0.12342674548378 1
-0.359160377297858 1
0.647617853744276 0
-0.30819276381295 1
-0.0372421598581362 1
0.0614315596304903 1
0.305212198975256 1
-0.530368080594079 1
-0.248265078182572 1
-0.838505969449131 0
-0.459778308404809 1
0.432057159539834 1
-0.0557498794982606 1
0.0879157509180598 1
-0.380178545543525 1
0.238917427801445 1
0.405037830627411 1
-0.553835997577036 1
-0.454961403714716 1
0.693877694732909 1
0.316700102830801 1
0.114105585339134 1
-0.186909367892576 1
-0.0995790263321676 1
0.0886781524354902 1
-0.514972396493536 1
-0.0762663197171013 1
-0.509326592156344 1
0.491618914981492 1
0.793391037856435 1
-0.0396736502391535 1
-0.421565148842269 1
0.00853351303229713 1
0.0103576990540311 1
-0.258158685490852 1
0.750770782523226 1
-0.181631730749162 1
0.294237495279508 1
0.629404497246835 1
-0.127849843050069 1
0.410583999622032 1
0.840965191266113 1
-0.616911401801445 1
0.139717823511964 1
-0.347121109734796 1
0.498799035380052 1
0.135005581747555 1
-0.694957518391411 0
0.248692274909217 1
-0.182382355180526 1
-0.203628600204753 1
0.573564675667315 1
0.587938297272879 1
0.457947255901187 1
0.414293971285109 1
-0.170380601282383 1
0.284243986417321 1
-0.331278040865745 1
-0.541448820389948 1
-0.246681686298346 1
-0.665156001185555 0
0.203795664427435 1
-0.550902141043624 1
-0.0107049692519515 1
-0.218013673747533 1
0.431128752806705 1
0.498075625046018 1
0.668908418278677 1
-0.865291123377989 1
-0.235803696411442 1
-0.573617387819298 1
-0.35188687444733 1
-0.365132007414128 1
0.168188394398687 1
-0.781218771978187 1
0.826336404381764 0
0.109983843155925 1
0.928120147034423 1
0.273420627276903 1
0.241190133841528 1
0.0535729950718225 1
-0.0103790928044443 1
-0.159786333700245 1
0.578515595591873 1
-0.189082841462728 1
0.0884843974088203 1
0.899076822517577 1
0.666681194324414 0
-0.601382120164415 1
-0.556357457081184 1
-0.153214954587693 1
0.541016945897051 1
-1.07905057970045 0
-0.159404574339209 1
-0.605442589468436 1
0.397441534730691 1
0.0816438536211139 1
0.423835641896296 1
0.409435888239759 1
0.157062521767605 1
-0.030340681502354 1
0.912122342096667 0
0.284922488253748 1
-1.05819914106305 0
0.53832071037004 1
-0.0667975465038976 1
0.0369374785374209 1
0.344913850710863 1
0.431582882552565 1
0.0509146420632676 1
0.423042497593856 1
-0.356702526095628 1
-0.175208918710616 1
0.478277239445173 1
-0.280439777755402 1
-0.215385205102069 1
-0.435057420432375 1
0.225481673783559 1
-0.667944220240976 0
-0.0295974638374627 1
0.412566491816884 1
-0.517787854957516 1
0.524226821968518 1
0.480724139855437 1
0.209443979728929 1
-0.36053674874849 1
-0.72724115929 1
-0.304848441592092 1
0.54179668358457 1
0.286077700016884 1
-0.0756127007886898 1
0.729932815039534 1
0.108541449868632 1
-0.393240623403677 1
0.172967731110427 1
-0.195738351420861 1
-0.126574046262363 1
-0.114208148926487 1
0.0544894352016053 1
0.326798443428748 1
0.112627729494689 1
0.660358803572665 1
0.213609687128241 1
-0.478484961135701 1
-0.448912331045936 1
0.205245185476771 1
0.131876041245654 1
0.232148630267354 1
-1.18275965170164 0
-0.368618415012741 1
0.155361437303198 1
-0.215173840068177 1
-0.585776576808088 1
-0.195478164207743 1
0.198850880657095 1
-0.330323038336583 1
-0.130160691938105 1
-0.667564720059757 1
0.220568133923477 1
0.60777618420815 1
0.0620301490536029 1
0.433384608519868 1
-0.38486852816241 1
-0.563742106733131 1
0.09598555930349 1
-0.544165357632534 1
0.188691418010531 1
0.463437988093022 1
-0.690719484189603 1
-0.0549967865151574 1
0.506016945513983 1
-0.352876559931344 1
-0.257480539968478 1
-0.161077344013997 1
0.108545037454389 1
0.531894991778184 1
-1.45430551879442 0
-0.393561517347165 1
-0.117568929791338 1
0.311525052341053 1
-0.237989399200341 1
0.700899916020568 1
0.175322207611592 1
0.558828858369845 1
0.466352331145885 1
-0.131857426300713 1
0.159374948558604 1
-0.18544226654394 1
0.000835551799151782 1
-0.0910082284504102 1
0.0877361645884436 1
-0.206728723902968 1
0.212935194560176 1
-0.352925315717208 1
-0.352372222798412 1
0.364460727372529 1
0.244906421219367 1
0.0287142894145972 1
0.0724129969055249 1
-1.00027665042615 1
0.26242693496402 1
-0.051162124923354 1
-0.102391748361919 1
0.0259047632069399 1
0.959034782749765 0
0.141484246249395 1
-0.538974812472377 1
-0.2788599484858 1
-0.455762834618055 1
-0.183038594248906 1
0.126278743681044 1
-0.211980921147044 1
-0.428151638621378 1
-0.8076646203945 1
0.445528689291693 1
0.949529222034558 1
0.0389412453970182 1
-0.767216690440852 1
0.602042522817091 1
0.855593649924585 1
0.79270312722549 1
-0.34374314943393 1
-0.213367165257647 1
0.395556680299858 1
-0.132165896761403 1
-0.0360677228441738 1
-0.477469871402435 1
0.118916242808047 1
-0.62784167864614 0
-0.0952409163153606 1
0.174164133097828 1
0.575587244968572 1
-0.0567289634380629 1
0.288973935225019 1
-0.348504669558893 1
1.08971031892092 0
0.200683304669896 1
0.931225129100941 0
0.542395506782147 1
-0.422655707517989 1
0.168104658760865 1
-0.368493772241708 1
-0.325160384580307 1
-0.548498410104365 1
0.0731630326121117 1
-0.492600502798641 1
-0.349580525339696 1
-0.402430242083017 1
0.374552755030362 1
-0.455979718376651 1
-0.35708479258241 1
0.107563005277399 1
0.144180539379714 1
-0.0811111769740308 1
0.380791657683979 1
0.296551662299085 1
-0.242184226443505 1
0.0131414233525139 1
-0.107667218260382 1
-0.146805713649078 1
0.38635132795621 1
-0.704337473041847 1
-0.523387035956064 1
0.452077665481181 1
-1.06742080975316 0
0.355978695096781 1
0.107050424410192 1
0.754138001728055 1
-0.0192260521485966 1
0.810959298459577 1
-0.0116736360962519 1
-0.546437578555108 1
-0.179994736127 1
-0.313951408561069 1
0.504558373735038 1
-0.335933105987932 1
0.740626342509691 1
-0.104849557468445 1
0.0236558504984536 1
0.421810797825859 1
-0.806182584716857 0
0.500456896991402 1
0.136313434372629 1
0.436254309735641 1
-0.00223325975599382 1
0.186431447967404 1
0.615621290452143 1
-0.125273909668742 1
-0.284370713436734 1
-0.405634133804453 1
0.244755057306854 1
-0.530640172279906 1
0.432363138273526 1
0.36722856923808 1
0.490395940972169 1
-0.289144616789366 1
0.0412813222382823 1
-0.460908179695473 1
0.393713570898135 1
0.282190195568764 1
0.647890539736919 1
-0.470073697568968 1
0.333894128198278 1
-0.190664148431416 1
0.238881326446883 1
0.0573866855601481 1
-0.561132870836499 1
-0.52461656163606 1
-0.345432317332761 1
0.605207270344879 0
-0.100392394238137 1
-0.520080178347013 1
-0.0264126439504829 1
-0.191500862515158 1
-0.533797765764225 1
-0.0899529651694824 1
-0.471779112917376 1
-1.09135386204983 1
-0.467668648584985 1
0.152699698096515 1
-0.772497933081655 0
-0.299375613276673 1
0.0690590730909297 1
1.28949610525378 0
-0.285089277943441 1
-0.148906998193411 1
0.220924571173885 1
-0.670880530901884 1
-0.115745103174366 1
-0.53026474961922 1
0.108610028320466 1
0.43719335974359 1
0.157121274046087 1
0.176110647492435 1
0.556037373643289 1
-0.317897277984824 1
-0.352097433827582 1
-0.0833653498894726 1
0.143000086319552 1
0.183168582220845 1
-0.610976141624332 1
-0.709641732891486 1
0.387366947002759 1
-0.600497861587345 1
0.43994609297061 1
0.421906742437808 1
-0.922920586524542 0
0.192821212962637 1
-0.31958027176739 1
-0.0196930537414658 1
0.388948420003378 1
0.58143321069806 1
0.418531750192819 1
0.92534261817204 1
0.522053087464667 1
0.231734619233779 1
0.0371237421771743 1
0.426898315867431 1
-0.309214930753006 1
0.0199194604113486 1
0.110884406747968 1
0.166156518196459 1
-0.3646217942175 1
0.200721565850888 1
-0.485167718512434 1
-0.658205909276618 1
-0.294427376331663 1
-0.24425284729373 1
-0.183671426663242 1
0.080933111866029 1
-0.671718505386056 1
0.434665430654764 1
-0.189647507977083 1
-0.539672064298366 1
0.730369943102385 1
-0.347454191372006 1
-0.407562500400702 1
0.186291696323493 1
0.29506463610626 1
0.136264400097464 1
0.426536203073268 1
-0.971375007864004 1
-0.0878305546279057 1
-0.656591593281176 1
0.268697692314057 1
-0.0500758892611833 1
-0.0131830616570926 1
-0.0906184111801908 1
0.350969162084629 1
-1.32169265989812 0
-0.326121349292206 1
-0.374777696546883 1
-0.291037182560936 1
-0.624764463739255 1
0.308418379076161 1
0.284056956448641 1
-0.655762748652141 1
-0.498727093218831 1
0.596100526050223 1
0.460737265490126 1
0.0932994052323279 1
-0.0725831092050828 1
-0.416650212740987 1
-0.746187620317087 1
0.0532466213882172 1
0.371125528704376 1
-0.957186970545105 0
-0.281883121809398 1
-0.209670387827335 1
-0.165990720265687 1
-0.390067256110828 1
0.358902314067866 1
-1.16491163754235 0
0.189820284859655 1
0.0516249345166344 1
0.181841469023076 1
-0.927332209911752 1
-0.973319570742792 1
1.36294789364263 0
-0.785636842338053 0
-0.0943572321291074 1
-0.176558433011784 1
-0.222649182546912 1
-0.307907066832008 1
0.232296533108516 1
-0.192204859057586 1
-0.929222584780381 1
0.102833143014208 1
0.315826103805011 1
0.235405131261625 1
-0.549012175522675 1
0.5523282358699 1
0.632095031211004 1
0.532301960872106 0
-0.603079666786941 1
-0.280779283800706 1
0.755222830285935 0
-0.0465357149403611 1
-0.17118610335324 1
0.311722485477779 1
0.522171373514094 1
0.855576261972659 0
-0.611808443406457 1
-0.651754158003527 1
0.199711946442607 1
-0.116032941152708 1
0.915790943096642 0
0.224185672048786 1
0.0249502537777149 1
-0.565882231152655 1
-0.178082161200311 1
0.71772793111873 1
0.233038446174797 1
-0.74776740656704 1
0.760787490862343 1
-0.836395598937761 1
0.520974665169519 1
-0.242391881680772 1
0.00692035138190149 1
0.331438632570609 1
0.466262232281782 1
-0.0135253684683908 1
0.38947256718467 1
-0.313339429166369 1
-0.209667313058367 1
-0.0842789069228235 1
1.05338687840631 0
-0.292068475716385 1
-0.409526047813309 1
0.258324214061116 1
0.25267219425692 1
0.575602615190219 1
-0.00951989920052509 1
0.506282117952028 1
0.533171670642505 1
-0.290037836143421 1
0.149876941316727 1
1.61319915034625 0
0.475857642709221 1
0.378935923298473 1
1.14098511835633 0
-0.0817011187336877 1
0.115765275614188 1
0.469384966163443 1
0.731263913582667 0
0.496938431324245 1
0.166148968095776 1
-0.0149135944978582 1
-0.318815459895243 1
-0.549049841401099 1
0.297479240614928 1
-0.43022862019287 1
-0.546721742383778 1
0.690461814983048 1
-0.232001857385239 1
-0.619138444399988 1
0.834934567174512 1
0.252846870018662 1
-0.272661215806421 1
0.577071286131843 1
-0.323562455685148 1
0.767339999352076 0
1.17330125152333 0
0.427182978108502 1
-0.86044524537533 0
0.86456054149533 1
0.169384401121903 1
0.14571333838572 1
-0.250732872771458 1
0.304706232666089 1
-0.12809023231284 1
1.11108506259082 0
-0.309295205850832 1
-0.201874683124202 1
-0.0103842926366821 1
-0.897626359189518 0
0.150025272081577 1
0.2009242020466 1
-0.487709423932201 1
-0.0338177454069789 1
-0.233845129616348 1
-0.320188704542043 1
-0.00120355292543019 1
0.0736400489916754 1
0.152981245280069 1
-0.368850692818832 1
-0.0247924832579046 1
-0.00386685419716546 1
-0.0178589535317435 1
0.791142063146217 0
0.478105812765096 1
0.687297228827742 1
-0.323759758754551 1
0.490135408903999 1
0.594306517048066 1
0.498628211460259 1
0.275909211489327 1
-0.61551902962827 0
0.773180308415968 0
-0.250863915431807 1
-0.285560243255091 1
-0.0799094382017874 1
0.166955845857327 1
-0.322360725673417 1
-0.617648997645236 1
0.169777412358732 1
-0.407984146867616 1
0.206466779730751 1
0.284233128520306 1
-0.544253931160525 0
0.0748360608696507 1
-0.0499087606857597 1
-0.108603809365775 1
0.70602179610247 1
-0.658036052508918 1
0.143407362347934 1
0.556641702717374 1
0.359942530345961 1
0.122995617341036 1
-0.328212438682132 1
-0.72959274011991 0
1.14404327280472 0
0.638014528108901 1
0.689173306606803 1
-0.159145960342095 1
-0.468826683884081 1
-1.2264333257693 0
-0.260522237735378 1
-0.114357825692137 1
-0.391506301877291 1
0.353184147733417 1
-0.251731437256743 1
0.752390972462762 1
0.347065027059906 1
0.268723502932441 1
-1.14426631707839 0
0.484256071172769 1
0.153099037160872 1
-0.52593096812733 0
0.306666207318566 1
0.204496759366977 1
-0.28882407941609 1
0.868794202259303 0
-0.116254348909078 1
0.0971478088132456 1
0.171286974377431 1
-0.772173220081168 0
-0.772261672476619 1
0.424198987408381 1
0.51677358799075 1
-0.495910081220924 1
0.877936808112564 1
0.279901543879336 1
-0.190826268278971 1
-0.20636406064688 1
-0.518754247095959 1
-0.355105452619124 1
-0.255744106315705 1
-0.600931831857336 1
0.363412079469185 1
0.142520479019675 1
-1.01644104589316 1
-0.378121049744727 1
0.787245938974185 1
-0.109987163419404 1
0.643856776817161 1
-1.25619964085 0
0.700404050324467 1
-0.332323055794819 1
-0.0810608059930913 1
-0.109393940781544 1
-0.525972272621427 1
0.0973108884603369 1
0.264935045879309 1
-0.847738354066354 0
-0.158035712943291 1
-0.649280184490446 1
-0.273882252575856 1
-0.0257089592304841 1
-0.31724022404991 1
-0.217300198397646 1
-0.178225864363971 1
-0.106700204261818 1
-0.196484385450055 1
-0.0916554624200632 1
1.15137620270913 0
0.96005513459848 1
1.12162319677246 0
0.501043146030627 1
0.230671569830417 1
0.507159936734215 1
0.0228695116269107 1
-0.332032999070219 1
0.0137354266746872 1
-0.343050701288626 1
-0.383331490346405 1
0.892187282358075 1
-0.597091675334622 1
-0.0361762786545364 1
0.698091467700552 1
0.148724350972853 1
-0.174755946666661 1
0.114483469849623 1
0.720505571107228 1
-0.278595495248997 1
-0.737145241245156 1
0.42212774721301 1
0.52929895394392 0
-1.10999731084773 0
0.248437789351977 1
0.199774291129751 1
0.692715609225447 1
0.647712945000288 1
-0.0249241545342998 1
0.110994329599751 1
0.518847093692226 1
-0.683378295752292 1
-0.0492414823082728 1
-0.28960393580744 1
-0.669089655521262 1
0.0885153507487859 1
-0.315963889499005 1
0.377700872124157 1
0.794075480246628 1
-0.481167964150151 1
0.592891659396876 1
-0.154771982981609 1
-0.408377448199043 1
1.08549044219157 0
0.601329810662237 0
0.19142048324742 1
-0.955128659286009 0
0.296844602923955 1
0.441325669499041 1
-0.737961949076405 1
0.0493865243298743 1
0.165797701763004 1
0.160981836076097 1
-0.964235738141912 0
0.137157195917737 1
-0.0511218644035035 1
-0.244258433004449 1
-0.366234386723359 1
-0.591609869792038 1
0.75731204564012 1
0.054989877760155 1
-0.81056785846725 0
-0.00878193566007819 1
-0.142928532401865 1
0.454787496110205 1
-0.55668579852144 1
0.429538555716334 1
0.231599677735729 1
-0.0623492202628359 1
0.336051424111109 1
-0.504912666014263 1
0.992169405151827 0
0.0470962457666574 1
0.897602185856536 1
0.395780639320011 1
-0.962292504886663 1
0.229500997759496 1
0.216548455194614 1
0.356019059842972 1
-0.265355344598699 1
0.0739166908436473 1
1.32382045772163 1
0.726571044688144 1
0.0824154127945672 1
0.28224604304991 1
-0.266674522933061 1
0.954134384978989 1
0.46026525318825 1
-0.204001333792655 1
0.192329058644384 1
0.177301124230082 1
0.939349465089161 0
0.35844893425336 1
0.694449526546007 0
0.0900856654057243 1
0.049260355735006 1
0.228833992881699 1
-0.371328319191121 1
0.428526631120739 1
0.31287615053274 1
0.271414049360065 1
-0.156260468719636 1
-0.289278396023461 1
0.529395108853058 1
-0.214907078530037 1
0.322232290275329 1
-0.21460730408827 1
-0.145135151365028 1
-0.0812384997704691 1
-0.168779958007068 1
0.0175022905750719 1
-0.514853790161548 1
0.205617073289945 1
-0.752267998760408 1
0.618350207518264 1
0.224498381112281 1
-0.363242072047024 1
-0.0226047158876453 1
0.643686127058661 1
-0.0404077604814562 1
-0.174168755169647 1
0.422189850374913 1
0.0603917243736105 1
-0.447133576009636 1
-0.0879630270300732 1
-0.0589820707984956 1
0.914877009690506 1
-0.0307571765527021 1
0.732142652638973 0
-0.424853008438829 1
-0.422875600561217 1
0.203964676039477 1
0.00217800603071485 1
-0.215865194729297 1
0.65002764367556 1
-0.191107306057651 1
-0.511493093900646 1
0.347011381904215 1
-0.233606596914407 1
-0.101924157280615 1
-0.431863137188678 1
-0.188502707406022 1
-0.0342648629924438 1
0.787728469372641 1
-0.57666791288226 1
-0.139679657267607 1
-0.505706050415098 1
0.500888646898861 1
0.212744135918038 1
0.0560287738949856 1
-0.303162436002035 1
-0.253304461236152 1
0.317819849307858 1
-0.259843714235807 1
0.409201702164477 1
-0.175191249646966 1
0.642489524354152 0
-0.366785784782913 1
-0.0571927449733358 1
-0.388463516882284 1
-0.0126229784701229 1
-0.422583644001396 1
-0.539361275624872 1
-0.0703289165921724 1
-0.266495460539028 1
-0.464914121905719 1
-0.286477178495892 1
-0.829149834925647 1
0.758796128633879 1
-0.0236067472931015 1
-0.286048963841409 1
-0.218981818763939 1
0.146121942395738 1
-0.44978631505394 1
0.432282484494626 1
-0.0607344199034561 1
0.690034527524323 0
0.0941515716747764 1
-0.0468974135605594 1
0.446090204134069 1
-0.46429950075861 1
-0.706276961813983 0
-0.0970827024845164 1
-0.393150518707406 1
-1.07099496626837 0
-0.220743280188521 1
-0.602935374542596 1
0.278046990395778 1
-0.0426545142558829 1
-0.114238309874541 1
0.0282459544893013 1
0.66168525549141 1
0.272715889369436 1
-0.0375016062773095 1
-0.541312062610245 1
-0.388244844834762 1
0.0959976531748818 1
0.0288280821918819 1
-0.0731468646487642 1
0.288960671786305 1
0.0126202496174205 1
0.0879197819322187 1
0.131379199120584 1
0.168906707317154 1
1.19609016159628 1
0.832123913122215 0
-0.521201195046336 1
-0.0307273056306382 1
-0.409579802483825 1
0.0541869012549541 1
0.0707776640040405 1
0.285556178754907 1
0.150910150605548 1
-0.197684964876193 1
0.479535076860078 1
-0.850210422775574 0
-0.733314805485937 1
0.713409356415925 1
-0.152895735329668 1
1.30889998083192 1
-0.177506087897148 1
-0.689971168361212 1
0.162371301185141 1
0.0733779198320502 1
0.0192318415486799 1
-0.191655500114174 1
0.551247961795108 1
0.573241047930404 1
0.0586571277644394 1
0.526785803173492 1
-0.906960339201459 0
0.172815975266133 1
0.936369421942355 1
0.0817448325032998 1
0.326206527844104 1
0.454845801225768 1
0.197019695634591 1
0.678671584612465 1
0.852513873926563 1
0.0604768654507998 1
-0.390960442551827 1
0.251126540419827 1
0.348084335819047 1
-0.0521069442400231 1
0.0595294504505644 1
0.375947744031 1
0.541135301520921 1
0.717076742233205 1
0.202218499252982 1
0.237524108602736 1
0.0620658447017035 1
-0.496691589019955 1
-0.0630995690642866 1
-0.961037762022808 1
-0.531413547739001 1
0.350995810076923 1
0.00236506145969519 1
0.0269728059762719 1
-0.544076850483301 1
-0.176067617176242 1
0.153786509619338 1
0.270957798335155 1
0.278997906336466 1
-0.412189346255774 1
-0.475957523745236 1
0.278855617640582 1
0.274969947479159 1
0.609033712006837 0
-0.155043886513214 1
-0.00699972236895072 1
0.208261469257732 1
0.154480918450078 1
0.211221766141017 1
0.192706870918315 1
-0.191784071998898 1
-0.0848012917434632 1
-0.374747815157387 1
-0.147429596249973 1
0.735976232774505 0
0.52156128576023 1
0.280216195601425 1
0.0143046230347336 1
0.523986426327202 0
0.0944927947516429 1
1.64467787314926 0
-0.32578338481246 1
0.0869409377852502 1
0.318087578309349 1
0.960555403117127 0
-0.572688214133116 0
0.0665488516627932 1
0.0385356933161528 1
-0.200407855209571 1
-0.749034563417081 0
0.208014582701915 1
0.369360768051716 1
0.14670941343878 1
-0.63724057108174 1
0.331735345581314 1
-0.899632800605796 0
-0.16368987702153 1
-0.54895267602897 1
-0.0236364527211159 1
0.0967025391452932 1
-0.436303239952698 1
0.392774070459563 1
-0.440141656143044 1
1.13532908037388 0
0.121524095322718 1
-0.0724467516376731 1
0.257039176762905 1
-0.0140039168285325 1
-0.482962059980427 1
0.590343887626811 1
-0.119084992563079 1
-0.0153002461132278 1
0.866104032970491 1
-0.704764698030688 0
0.253572712849862 1
-0.434582430410824 1
0.20152560894709 1
-0.678849250273138 1
0.19912315858944 1
0.793160583861274 1
0.171895550602269 1
0.300303787762205 1
0.188612809205535 1
-0.413935606835115 1
-0.306271302667467 1
1.18106394135788 0
0.0823458073920787 1
0.356422001107042 1
0.00358887205882171 1
-0.872108110855843 0
-0.654636796918277 1
-0.618752996331999 1
0.274004391279062 1
0.586328271924252 1
-0.989520753491438 1
0.183683375395022 1
-0.141153553733883 1
1.08555532677716 0
-0.270069547141854 1
-0.545823506320645 1
0.612348134009482 1
0.671923729634681 0
0.355535041629949 1
0.30427418650846 1
-0.106613837371857 1
-0.049728538876452 1
0.599608510303721 1
-0.541011523774175 1
-0.0458774333644653 1
1.4032330427608 0
-0.0952795977398945 1
-0.138274947608113 1
0.352874508603648 1
0.461302222757155 1
-0.645305588057881 1
0.71726442053073 1
0.480220051986835 1
-0.0657132570779921 1
-0.564007538762614 1
0.131732878114517 1
-0.215744413269169 1
0.110313794127136 1
-1.0851625497754 0
-0.278726338453859 1
-0.703135228138262 1
0.319546931760493 1
0.353957525272583 1
-0.171067582561717 1
-0.504199993663679 1
0.0609299124324117 1
0.51006984725806 1
0.274318279484636 1
0.687647427979369 1
-0.00724981582345212 1
0.73804339185896 1
-0.0720878411779154 1
0.180018008806063 1
-0.0189724329603231 1
-0.166009400302352 1
-0.216385120686763 1
0.419516519620638 1
0.474385898019412 1
0.0653735763545413 1
-0.14948784154374 1
-0.510398726160346 1
0.651466794655364 1
-0.736482797638571 1
0.278110950281114 1
0.0358151153183766 1
-0.623171706836692 1
0.0366758775644304 1
0.301761180330511 1
1.21426006301168 0
-1.04798785868029 1
-0.85676096249252 0
0.60773070850646 1
-0.00739017463099811 1
0.0585921996151896 1
0.538070342880237 1
-0.135645363609394 1
0.570912910983007 0
-0.424605092495428 1
0.00350231050173807 1
0.557029586362117 1
0.173419162931618 1
0.456765959014899 1
0.424523254053356 1
-0.516682999718785 1
0.529196259895382 1
-0.274587871882335 1
-0.673181666757569 1
0.274099818703916 1
-0.488411910903269 1
-0.787633190190217 1
0.235795546758067 1
0.411913974381979 1
-0.00607131457109075 1
0.260843290330619 1
0.0326979042625672 1
0.0566113747302368 1
-0.409023642757094 1
0.260196082671153 1
-0.00808619128297278 1
1.0001805418224 0
0.0367360427095881 1
-0.941664634617577 0
0.46223775272366 1
0.553241756467313 1
-0.585936101617263 1
-1.21788337543236 0
0.540665231618809 1
0.155802457538962 1
-1.29576286292792 0
-0.0859729822732843 1
0.0943130076194992 1
-0.341556369582243 1
-0.984225065034063 0
0.0683408322152101 1
0.466207721972071 1
-0.00163101313847376 1
-0.825275711878335 1
0.582257985143101 1
0.807886185691322 0
-0.0330016638508172 1
0.239397432701806 1
-0.595774452522984 0
-0.515713605406315 1
1.08780935489622 0
1.20726324890367 1
0.154815039780493 1
-0.267322974184338 1
-0.223497630695192 1
-0.235278615393164 1
0.636370554406496 1
0.257705991141764 1
0.0702373511295875 1
1.08606428691164 0
0.0537263188327433 1
-0.242561217583759 1
-0.22693354349975 1
-0.255188254696181 1
-0.188808970350883 1
0.331332707554693 1
0.368404591260257 1
0.294027792854184 1
-0.548453506573838 1
0.60405243424483 1
-0.734339431581586 1
-0.102900839436481 1
-0.1814827978183 1
1.48543284815342 0
-0.194911915863783 1
-0.187773192445365 1
0.194415107412954 1
-0.185282270505019 1
-0.508921586492489 1
0.0300481380339985 1
0.436858073089041 1
0.500344566226183 1
0.101168589993551 1
-0.801761660891526 1
0.770008087649917 0
-1.04990295502092 0
-0.495955854968173 1
-0.767977572608177 0
-0.00474155561328836 1
0.337094904055151 1
-0.250681642303922 1
-0.161007862088075 1
-0.501880991197399 1
-0.0199360753477558 1
0.23905503430068 1
0.510503258525308 1
-0.986511003937744 1
0.675105175368065 1
0.271112718044024 1
-0.277612063827134 1
0.244589849189263 1
0.658458406374242 1
-0.188443851123868 1
-0.44770767445376 1
-0.542904177442006 1
0.583083237836805 1
-0.670869758532316 1
-0.261064988862997 1
0.121543467258003 1
0.697619345358651 1
-0.30660178513004 1
-0.0392833254048895 1
0.105155404290715 1
-0.0803453213067141 1
0.173076593640334 1
-0.845273282341946 1
0.565899207225627 1
0.681087577508246 1
0.411287019532763 1
-0.0707761538164719 1
-0.145812324070868 1
-0.397268340575759 1
-0.604074042304534 1
-0.387958630488253 1
-0.27801812995437 1
0.896684677254162 1
-0.0756562584307635 1
0.900899967922125 1
0.450813993546766 1
0.255537446901218 1
-0.356778368449095 1
0.167918784057147 1
-0.872344635488091 0
0.642764509493012 1
-0.886863803628472 1
-0.518383141276518 1
-0.191384101489996 1
0.10701222943141 1
-0.015880730458352 1
0.0963712384446644 1
-0.331362281235847 1
-0.202778175394661 1
-0.360926755315724 1
0.630348440736756 1
0.228896161483251 1
-0.33634685428538 1
-0.425027556286796 1
-0.0957558095942205 1
-0.49684039764597 1
0.532632149054775 1
-0.157984165072299 1
0.289170303702967 1
0.269360463732353 1
-0.548603612639491 1
-0.30245830823189 1
0.103446630496988 1
-0.611514358473792 1
-0.548630591495586 1
-1.27639014786552 0
-0.171299412606902 1
0.987234403216675 1
-0.776465559342047 0
0.308524012192143 1
-0.435801735992593 1
-0.929617569389033 0
0.217327112707714 1
0.767932875192946 1
0.0427765035378997 1
1.08453724569337 0
0.569285494306201 1
-0.120006076730644 1
-0.84457795150298 1
-0.113199436446792 1
-0.0479826619922233 1
-0.286857623425795 1
-0.156928700658517 1
0.233202409558809 1
-0.488136550495548 1
-0.0747437890879158 1
-0.617099779163388 1
-0.213140135538785 1
0.54758697266441 1
-0.831501063857411 1
-0.0700379184691927 1
0.518465020835388 1
-0.0826940834183113 1
0.692950546626003 1
-0.103431364008836 1
1.00296249959452 0
0.81141690120459 0
0.226545201480425 1
-0.512026131983962 1
-0.171277594894592 1
0.600938315464113 1
-0.192123346886942 1
0.708319847850112 1
-0.849817288186637 1
-0.271780227567299 1
-0.0166304688297433 1
0.0473314577094 1
-0.429004436990048 1
-0.179774108649678 1
0.555729376104347 1
-0.0367796766993292 1
-0.216032928196467 1
-0.380178600780934 1
0.326096295976835 1
0.265087543967001 1
0.282783479011292 1
-0.674946965585694 1
-0.0712830718469198 1
-0.486912678639974 1
0.1196070748832 1
0.344780993804339 1
0.791177120324885 1
-0.670686087883086 1
-1.02836382908919 0
-1.10138103739504 0
-0.125403557479495 1
-0.522320584041921 1
0.355575155152122 1
-1.03495318167459 1
-0.664585043546919 1
-0.034302209889495 1
0.494363710735568 1
-0.0414289617126724 1
0.417479502519101 1
-0.431426572691805 1
-0.393008695092101 1
0.12444809922921 1
-0.357653827368028 1
-0.855602167183326 1
-0.395418033828235 1
0.203764343399521 1
0.571225434097498 1
0.164057141414665 1
0.520907010581799 1
0.0371532548693297 1
-0.322252874056454 1
0.477591200137089 1
-0.32050179890432 1
0.141843346166472 1
0.211057549285683 1
0.0863926880407884 1
0.465226682123534 1
-0.111386481476606 1
-0.286694187523864 1
0.624265592435138 1
0.695122813011827 1
0.453101695300205 1
0.497625311437634 1
0.0759252938691057 1
-0.179889223006331 1
0.0864154040563366 1
-0.673054376962983 0
-0.0514483878203643 1
-0.896233514190891 0
0.335614628197775 1
-0.489643464865957 1
0.30278840795354 1
-0.462320021778195 1
0.768733495079157 1
0.415619120981982 1
-0.266035634477914 1
0.85306908450897 1
0.217515224022695 1
-0.684549440631139 1
0.246076806723399 1
0.0386725851407487 1
0.0335272364811957 1
-0.454785605202367 1
-0.60657486127681 1
-0.0182599122237185 1
-0.538576987020951 0
-0.414532066895669 1
0.051185736575438 1
-0.492904167345944 1
0.228197800289231 1
0.485882513376288 1
-0.210136130828099 1
-0.243481796272651 1
-0.00911260752292346 1
0.145059748839776 1
-0.359127844113745 1
-0.124561781990746 1
0.75220294753067 0
0.349585638076807 1
-0.139342480515924 1
0.281973728751774 1
-0.306339615357333 1
-0.0281147438176588 1
0.695673520545584 1
0.740417850791051 1
0.419966111897548 1
0.273596678099298 1
0.226506765475321 1
0.917206828661721 1
-0.354894899620795 1
-0.874300739867406 0
-1.43245350068737 0
0.0930933681968216 1
0.93529590609765 1
0.649906326360955 1
0.15655362456531 1
-0.235924603551943 1
0.518926593949713 1
0.0361818509494687 1
-0.759498061755893 0
-0.296726305787086 1
0.323461401762664 1
0.224148860748989 1
0.270936527201856 1
-0.836839302678752 0
-0.236379950820198 1
1.03037978853296 0
-0.596506893386366 0
-0.542336890425202 1
-0.203449686458314 1
-0.20588519275704 1
0.687174635485713 1
0.150556719851 1
0.0327235043392147 1
-0.269441453445991 1
-0.0846636714467961 1
-0.674988359259017 1
-0.652323294878773 0
0.0424209276386062 1
-0.0660977822579946 1
0.458530731867107 1
0.0772094455051281 1
0.576057531335941 1
0.287852155220363 1
0.0727235346289768 1
-0.0440328987201963 1
0.650709236288826 1
0.162813191500422 1
-0.224780407339035 1
-0.352000605371588 1
-0.70172978661597 1
-0.592754946298473 1
-0.0409504392496008 1
1.11706166387408 1
0.408033605656313 1
0.469385347411076 1
-0.0328206548966726 1
1.00556923639758 0
0.090066008281237 1
-0.9057106275727 1
-0.0932755545053566 1
-0.0404309044659574 1
0.298666591732908 1
-0.790191228415351 0
0.0610999808188663 1
-0.26907400935288 1
0.337985201791855 1
-0.100417377957559 1
-0.0119815358416049 1
0.560315823258851 1
-0.239118122311782 1
-0.334199360958278 1
-0.669727267286192 1
-0.137578729406081 1
0.164586400396314 1
0.0626283605886702 1
0.614845405701979 1
0.106552471284281 1
-0.112799855714193 1
-0.76108951261453 0
-0.0805000651091156 1
-0.186604738974898 1
0.48095723035516 1
0.810425517189711 1
-0.15574001905246 1
0.544847617670152 1
-0.573752322697484 1
-0.00560607672104038 1
-0.0102874338647796 1
0.146150418363501 1
0.0337151103380272 1
0.333026818836138 1
-0.053235433486701 1
-0.353082644836165 1
-0.0443751387545582 1
0.172793807447397 1
0.00285980574553009 1
-0.399148927802004 1
-0.218426844164688 1
0.366056559614746 1
-0.0747372567158673 1
0.520964862313533 1
1.13970701355898 0
-0.587052388027902 1
-0.403061940691022 1
0.0481996627165157 1
0.0254028221103467 1
0.423521877681992 1
-0.492678957186903 1
0.159135547424896 1
-0.463998421176927 1
0.0443532115924576 1
-0.498118467195069 1
-0.504157833194466 1
0.233635362398993 1
0.661086714847904 1
-0.572511559473436 1
-0.296306063291357 1
0.224764100211852 1
-0.677018224598778 1
-0.152741337232076 1
0.173596549640227 1
-0.817259781814826 0
0.00870175526504689 1
0.481952663343064 1
0.343078972917431 1
0.823920677986876 1
-0.0834391959054227 1
0.948446969929982 1
0.0883755857333658 1
-0.0712325123438079 1
0.0881670092080396 1
-0.991833635264701 0
-0.404362446366016 1
-0.826493738654063 0
-0.339467303500559 1
0.31577055018994 1
-0.734532782539502 0
-0.0639807065853321 1
0.0299302806541879 1
0.459782297759475 1
0.371517498375888 1
-0.261731992250451 1
0.16034578692872 1
0.197169505952864 1
0.331337847332667 1
-0.0977408872826172 1
0.340052017230793 1
0.661049660104803 1
0.166579836771502 1
-0.549603227335397 1
0.634994632086467 1
0.123993023832538 1
0.343384761743648 1
-1.06289866893342 1
0.252159393292797 1
0.0668728312185024 1
0.525302240752688 1
1.10234048089817 0
-1.15819721329707 1
0.836667451888139 1
0.939976048483172 0
0.225659585117303 1
0.0914319030469093 1
0.0157508340431715 1
-0.0848340691060888 1
-0.914107294317286 1
0.172509152764091 1
0.669551352299148 1
-0.359920962782866 1
-0.503567248324817 1
-0.161507758939799 1
-0.649160450753077 0
0.468011085547543 1
-0.163109056018276 1
0.211398740640247 1
-0.0866651371759376 1
-0.421460789989702 1
-0.982951168729065 0
-0.466676947452231 1
0.489515234502856 1
0.115516265023622 1
0.0773488638275612 1
-0.00703041115044538 1
-0.411626140856826 1
0.389685733963354 1
0.103661505818497 1
-0.842358162416492 0
-0.773888118881764 1
-0.491806016857519 1
-0.5428290322099 1
0.199152117413351 1
0.274975211083755 1
0.258149170168403 1
-0.44879315872777 1
-0.236138901109156 1
-1.15287855730208 1
0.571117652393027 1
0.669958126611071 1
-0.138942631433729 1
0.0729473511415691 1
0.0913564932615931 1
0.693545116314743 0
-0.80738745647204 1
-0.040065544230914 1
0.13796728270839 1
-0.287585036826044 1
0.278788277672062 1
-0.448511117317518 1
0.208862544551251 1
-0.199102515519502 1
-0.71305326722196 1
0.0107409134093571 1
0.521213609313662 1
-0.154609003610862 1
-0.462327933840625 1
-0.852713198775434 1
0.656544448659208 1
-0.699183781681484 1
-0.644498488688241 1
0.440017513218153 1
-0.243163554739441 1
0.694661756016278 1
-0.369478627628354 1
-0.248905455044402 1
0.0346431582549689 1
-0.135818274274676 1
0.297454456306544 1
-0.822671064148152 0
0.44174518454823 1
-0.220082008435461 1
0.332058590724291 0
0.399604774102436 1
-0.116567722556006 1
-0.0696102107630219 1
0.797314217070119 0
0.451355116544305 1
0.438057262683259 1
0.364751888623981 1
-0.631503824336258 1
-0.790984269772039 1
-0.0858265848554495 1
0.363298231292376 1
0.450205434009722 1
-0.931188897744825 0
-0.0552657304753488 1
0.859351764638681 1
0.538422754142565 1
0.170829132492339 1
-0.201345560909998 1
-0.257527833916012 1
0.592757935207517 1
-0.0349709544653352 1
0.90235367691493 1
0.525172259419662 1
-0.124618222195603 1
-0.0200674622726629 1
0.248012481816876 1
-0.446237297740586 1
-0.0884972826400786 1
0.50128900327791 1
-0.232534985882402 1
0.279704075967105 1
0.28876258397355 1
-0.272659402195363 1
0.594715307586965 1
0.124411436527403 1
0.64917754584034 1
-0.819128450645415 0
0.886925361904178 1
0.139447907295766 1
-0.572999685057213 1
0.383863917109851 1
0.530317721262241 1
-0.448961563477064 1
-0.14653011611371 1
0.253389794339983 1
-0.278499206375129 1
0.172388842795356 1
0.0996433200504728 1
-0.13515120046334 1
-0.0909957182199037 1
-0.386278667960164 1
0.166619802702597 1
-0.411821919124563 1
0.110127402811566 1
0.0318435449872654 1
-0.310199395328701 1
-0.717420581513585 1
0.291987888912968 1
-0.449802552941822 1
0.817364688576955 0
-0.377230335532949 1
-0.0339801125081687 1
0.2188929304716 1
-0.171430550673888 1
-0.360382460313148 1
0.329461351384571 1
-0.100577743179272 1
0.0421151707491083 1
1.51138008202508 0
0.223448588136765 1
0.0261162735589144 1
-0.252083302382145 1
0.499223404302308 1
-0.160329496522273 1
-0.135886934868095 1
-0.00199882126615755 1
0.326588860374524 1
-0.0346457311883475 1
0.790343850379557 1
0.476827628252756 1
0.234048818722651 1
-0.280407850107747 1
0.0272646240869556 1
0.140910653145583 1
-0.63049862454027 0
0.337461393261484 1
0.12302124725877 1
0.764482141207678 1
0.470202298809115 1
0.0882775021159637 1
-0.254719171595745 1
0.298930581882841 1
-0.862821470954533 0
0.653187912566022 1
-0.34427996951583 1
0.252645701559684 1
-0.289459958840804 1
-0.0983043782303948 1
-0.0200130258792783 1
-0.277787326370767 1
0.254599041978138 1
-0.247369618054351 1
0.535477689669336 1
0.0351960406138282 1
-0.704045198443753 1
0.218024265927208 1
0.524055285755459 1
0.357673836203973 1
-0.427260282093522 1
-0.0892637651957828 1
0.127298603049151 1
-0.399776344116669 1
0.0606423631528049 1
0.635858386357305 1
0.729987732423868 0
0.578338659841734 1
0.0501367309452388 1
-0.115347022009141 1
0.858886602337529 1
-0.34671302935502 1
1.42115181274735 0
0.448919939199232 1
-0.290225741573703 1
0.160168271535544 1
-0.0351094176852707 1
-0.132695345728083 1
-0.383965645270026 1
-1.01857845465297 0
-0.745917392962121 0
-0.0600683447158292 1
-0.267893025975901 1
0.396381607835976 1
-0.0235592208028359 1
0.0874183667043975 1
0.471537707692642 1
-0.167834139236487 1
-0.562009380676115 1
0.127055809674146 1
0.272149488548803 1
-0.396555610778608 1
0.310393058255215 1
0.334095649755337 1
-0.463358573054914 1
-0.107140705720979 1
-0.896086605935115 1
0.49998148427102 1
-0.0979960172254033 1
0.351572591930621 1
0.198174949616061 1
-0.0581600084363699 1
-0.485473474225084 1
-0.562132620441354 1
-0.225694579224296 1
0.359325321307863 1
-0.6696795961652 1
-0.021860220614816 1
0.471259170011761 1
0.0782824573150265 1
-0.616210097666 1
1.19221001969725 0
0.0500109135643596 1
0.155010378241261 1
-0.018189579079612 1
0.544518408076532 1
-0.0432017064101947 1
-0.32607567645356 1
-0.313370043427731 1
-0.673702230542083 0
-0.00506760929937185 1
0.266485452380816 1
-0.290455041422931 1
0.435594630987719 1
-0.581649019031788 1
-0.556546133216245 1
0.137523793252162 1
0.163770859606381 1
0.258091884824262 1
0.0543948223988341 1
-0.0339973391770051 1
0.237126989918528 1
-0.131922772041988 1
-0.95623204737712 0
0.0789510140835089 1
-0.260884528655493 1
-0.182447068153498 1
0.225112842016043 1
-0.984146841058371 0
-0.60245649077169 1
0.610728171266348 1
-0.000135404231040928 1
-0.216014006454521 1
0.144455716545454 1
0.125574938759459 1
0.791963111625583 1
-0.232627211519034 1
-0.723081502296379 0
0.376038579439248 1
-0.379162498662879 1
-1.21608371357761 0
0.0845837880448463 1
-0.294520505931709 1
0.601214490009105 1
0.33684869648069 1
-0.0964209384391721 1
0.161509955830218 1
0.191319401974068 1
0.288836467842024 1
-0.775439504086203 0
0.119035191137964 1
-0.395824502983136 1
-0.173855315575272 1
0.0530188550323184 1
-1.03963495146857 0
-0.240912189348637 1
-0.111724497750595 1
-0.0358899975353356 1
0.0690875839953295 1
0.905800463699013 0
0.607783312904115 1
-0.113515285722031 1
-0.451450494900268 1
-0.0735274135239557 1
0.246676916071187 1
0.0098217452458267 1
0.103290782455113 1
0.315492551918344 1
0.420204598303977 1
-0.932400343272083 0
-0.237435596179079 1
0.584512170985898 0
-0.233282748839488 1
-0.710526561982227 1
-0.223369608009928 1
-0.0605277714289149 1
0.409139685429043 1
-1.2342680977676 0
0.497337476915376 1
0.00546399244062259 1
-0.145838268418349 1
-0.58333253826416 1
0.357536000708972 1
-0.888863699844418 0
0.0255900694862589 1
-0.355602535142625 1
-0.689768198058881 1
-0.0129737031007754 1
0.485419310836465 1
-0.0536560881176069 1
1.10800201267838 1
-0.58870563892997 1
-0.445264975973324 1
0.50688135738713 1
-0.235299935098576 1
0.161570685743729 1
-0.331741625769167 1
0.156146966435183 1
0.389682543380946 1
-0.642616116090738 1
-1.22255298176487 1
1.13047451226998 1
0.305509179268809 1
0.504616481948516 1
0.461333670105311 1
-0.0921339414339217 1
0.948183901832588 1
0.58036936322486 1
0.590875002788892 1
0.111762794128671 1
0.14430160167155 1
-0.170715184268339 1
0.0578449963227167 1
1.00385193150716 0
0.808154357038256 1
0.688370501956498 1
1.17364468645359 0
-0.147497954960045 1
0.34427296000169 1
-0.961851836028247 1
0.879753561971514 1
0.64211274382468 1
-0.0633289770896828 1
0.115960410491899 1
-0.349530419206949 1
-0.0666114799244438 1
-0.335595264534497 1
-0.375411753535444 1
-0.0105304469597869 1
-0.724237086564573 1
-0.351083729370231 1
-0.358827350553825 1
0.27919878515863 1
-1.06389380777883 1
-0.277337902003123 1
-0.290631790556916 1
-0.308865946764015 1
0.617665744595682 1
-0.738765332728368 0
0.328111432627162 1
1.05126314530147 0
0.697398782481882 1
0.485660061927093 1
1.32223769612869 0
0.278113180916803 1
-0.0139845046548479 1
0.197370554839665 1
-0.155672947638092 1
0.350102159114391 1
0.438069381367452 1
0.178551894519635 1
-0.226265719079083 1
-0.45205189461136 1
0.376175853545982 1
-0.211628504836794 1
-0.497159384835158 1
0.725851356420692 1
-0.154290285980998 1
-0.185591926547714 1
0.0169073274657001 1
-0.617281043289941 1
-0.398465965370439 1
1.25515312444038 0
0.224317871831249 1
-0.384548529213805 1
-0.328311100665535 1
0.477093454648794 1
0.465648711067512 1
-0.0383642981907638 1
0.535874495973685 1
-0.936744764326322 1
0.804975839779005 1
0.375902333246731 1
-0.449114158501673 1
0.790303664409259 0
-0.127072811135263 1
-0.0457251819253889 1
-0.361434438259532 1
0.449551125568569 1
0.239274443566505 1
0.0272797953522255 1
-0.201705631322632 1
-0.277191433435703 1
0.112297321168873 1
0.80933418552873 1
0.0420665768277105 1
0.047950374324917 1
-0.375262142761611 1
-0.918120020221159 1
0.595804833170659 1
-0.408148469842073 1
0.217806030501758 1
0.293823474907557 1
-0.0866957555165277 1
-0.324005856569313 1
-0.0433519578069954 1
0.409420170769933 1
0.311040310871767 1
0.252337373049421 1
-0.100307686067816 1
-0.50000667089575 0
-0.0158825971277761 1
-0.484442370713452 1
1.37761775534426 0
0.601215747150437 1
-0.105419298840691 1
0.681079450284476 1
0.498519556703622 1
0.682141722768033 1
0.309639895975369 1
0.17014391238698 1
-0.0584003664738092 1
0.344609241601383 1
-0.464714520923106 1
-0.381982420086687 1
0.0141607911112181 1
0.0432637802002154 1
-0.0314250493298092 1
0.683009172624774 1
-0.202959267781586 1
0.517126455630566 1
-0.0742238429807568 1
0.159862066350434 1
0.0431550316346902 1
0.401733845347876 1
-0.947846417248482 1
0.110183736666571 1
0.563671544914331 0
0.52709983369114 1
-0.128255344275988 1
0.0701472295746157 1
-1.19669671394562 0
0.0914419419203911 1
-0.087098040946049 1
-0.310350566062232 1
-0.00673605556362808 1
0.40477834060499 1
0.143015675167189 1
0.795159213280154 1
0.471082176291242 1
0.187838903168178 1
0.28090133806651 1
0.286588883811238 1
-0.193252464003806 1
0.221701801806433 1
0.10067519391104 1
-0.341284394884439 1
-0.308141443241593 1
0.388688138992537 1
0.0426668166591997 1
0.133988307978283 1
0.79534681147233 1
0.394529179662817 1
0.766714543170076 1
-0.489750766318689 1
-0.348192374797334 1
0.0337159422397917 1
0.0506967887910375 1
0.277648395716321 1
0.701312758446098 1
0.60281333131578 1
0.149902270225327 1
0.137650756867005 1
0.290872722918839 1
0.711795197709338 1
0.868402226336419 0
-0.101075504633537 1
-0.502994736468797 1
0.148259942648122 1
0.119463138661701 1
-0.899113949109323 0
0.0261501990101699 1
0.93816798631788 0
-0.220050589975536 1
-0.493965995053565 1
0.0751537317588996 1
-0.684396845579607 1
0.0485768287560235 1
-0.330580594332091 1
-0.598684126963155 1
-0.0621483159443503 1
0.627102697408535 1
0.56194828593429 1
-0.672632195144067 1
-0.0258996939625943 1
-0.0794582257988212 1
0.360889654269418 1
0.496627599566971 1
-0.173293147568975 1
-0.14052944624588 1
0.0290778524336616 1
-0.948364533955027 1
0.227147925814721 1
0.0747105575155068 1
0.383545879405673 1
0.275923460475168 1
0.435592351623799 1
-0.18005962184086 1
-0.323591606915141 1
-0.0874443937230866 1
0.424976062240028 1
-0.444198545971785 1
-0.65639546765876 1
-0.0854493180381078 1
0.0357925916228154 1
0.802023616438071 0
0.40660192208082 1
0.612004086303729 1
-0.458501642542448 1
-0.0728101617502861 1
-1.23766142253124 1
0.409873809915851 1
-0.173078432095001 1
-0.332274019337646 1
0.13445043447696 1
0.435011094332095 1
0.306247141587245 1
0.264576890869601 1
-0.188629934060317 1
0.957306151189917 0
0.420393744785964 1
-0.7395981467542 1
-0.519622556938155 1
-0.267625966671561 1
-0.0427857696451438 1
-0.383623736695912 1
-0.805676062396349 0
0.338578025702135 1
1.10120127290101 0
-0.831816621430052 0
0.487551545545656 1
-0.0948477662723212 1
-0.180905980277445 1
0.103913384953199 1
-1.00670160738704 0
-0.138545720153704 1
0.359347117556238 1
-0.801907609694866 1
-0.0684606497798348 1
1.09593498611121 0
-0.213571717041662 1
0.939723057562127 1
0.290627561162511 1
-0.214319263390122 1
-0.00644981781783955 1
-0.0999919510226235 1
-0.0794422481377218 1
-0.453968299083872 1
-0.00674636482055439 1
-0.149451803192507 1
0.0785656688191642 1
0.162272359132733 1
0.287264733197038 1
0.365375259722308 1
-0.609035765656929 1
-0.646113803644853 1
0.0973484071901131 1
0.0023611968660282 1
-0.935684130574251 0
1.06605191029559 0
0.256453625658372 1
-0.607970557329732 1
0.527538501058128 1
0.943245105019617 0
-0.188837861817866 1
0.122265249366524 1
-0.0289703200318891 1
-0.133245368298377 1
-0.165073176542944 1
-0.190737326381359 1
0.0672519275482572 1
0.285852126014135 1
-0.41150852992476 1
-0.00364915829783706 1
0.698019713829589 0
-0.798254682206183 1
-0.550621359287532 1
-0.20932231023498 1
0.965059597442547 0
0.721899817299437 1
0.731927489378378 1
0.31773937455404 1
-0.135119644985223 1
-0.437036607760089 1
-0.470033109820288 1
-0.177153738020015 1
0.194358283969334 1
-0.132020949130444 1
-0.146601989999988 1
0.195771249254831 1
0.327539496995441 1
0.656745564478105 1
0.667106423438029 1
-0.024505285816674 1
-0.13080789850916 1
-0.0878472112665449 1
0.192449743462239 1
0.124596653872127 1
-0.0280961392372732 1
0.998705320785698 0
-0.402109104821954 1
0.0381367577202336 1
0.240694831068461 1
-0.00455739002739517 1
0.42008193830474 1
-0.187007997405611 1
0.551068809779617 1
0.72097284324064 1
-1.05597491222434 0
0.180499173492226 1
-0.355299110019266 1
0.072155303328576 1
-0.131797617217778 1
-0.0372326306966256 1
0.396824187229104 1
0.362819247012282 1
-0.966352043720803 0
0.321798436322301 1
0.256405082651536 1
0.0297888966646563 1
-0.33647582363365 1
0.0445868729181646 1
0.313313416164253 1
0.135939622219732 1
0.308935214848989 1
0.999389909973359 0
-0.586555650081638 0
-0.864429377990069 1
0.000180803490119202 1
-0.126221062363649 1
-0.0887469876464088 1
-0.263405724229015 1
-0.878356801707477 1
-1.04046964877126 1
-0.125598258607613 1
-0.429663195038281 1
0.152426491040297 1
-0.503361833160543 1
0.0982860563789549 1
0.0432289203189955 1
-0.243819993965592 1
-0.266720654504902 1
0.385509161944212 1
0.512731126720131 0
0.0379907751509262 1
0.265373044643976 1
-0.00602744135315135 1
0.468134609502171 1
0.0942042062986212 1
0.113382559203402 1
-0.26044775212684 1
-0.379195055748437 1
0.300981725807204 1
0.209720853777391 1
-0.142319726950334 1
1.13149480537679 0
1.02222406193754 1
0.461158142289828 1
0.0540206947469313 1
0.29723003452684 1
0.0584687656003467 1
0.232543263233304 1
-0.220691432082375 1
-0.423988066218116 1
-0.0192619401927168 1
0.332776345589506 1
0.874478945805089 0
-0.351602807526601 1
0.500132903284998 1
0.654277149158518 0
0.47322866312259 1
-0.456676505018687 1
-0.019229773073282 1
-0.0338646105172643 1
0.524421757667577 1
-0.481275093964561 1
-0.292195140408287 1
0.424669589328852 1
0.0169079255263132 1
0.161082644110562 1
-0.971835690663548 1
0.23216969507708 1
0.213672435213939 1
0.783685045486111 1
-0.74479096297656 1
0.191706539137274 1
-0.75710591178278 1
0.756801527366561 1
-0.301208384469821 1
-0.321111297407337 1
-0.501721398749576 1
0.0941377414780926 1
0.0340115695244549 1
-0.0560851724845971 1
0.0428849666019936 1
0.512201199474565 1
0.619519697004053 1
0.560348334881079 1
-0.593905975582042 1
-0.0418235649813769 1
0.342292250377808 1
0.563562109226575 1
-0.493846007427764 1
-0.0892879285679248 1
0.512501705124825 1
-0.00991334682839648 1
0.325657136450628 1
0.372531967795326 1
0.733090109618169 0
0.156895964941576 1
0.447259180734644 1
0.664947241792117 1
0.815138149712619 1
-0.137341434324062 1
-0.86272799630938 1
0.204801710412815 1
-0.297565205402119 1
-0.0143943027200736 1
-0.13643965866303 1
-0.503056712477358 1
-0.421801702662236 1
-0.0609466768429799 1
0.430554291515583 1
0.67682213147364 1
0.804311218617566 0
0.604448427223164 1
0.101223165705782 1
-0.108489243424882 1
-0.394865846423988 1
-0.299580216242961 1
0.167066433644915 1
0.28616971149955 1
-0.451164152023855 1
-0.0829130035648181 1
-0.107306295084985 1
-0.124976330492225 1
0.54359262422638 1
0.1236033456859 1
0.803117130912063 1
0.70477456591351 1
0.664327468987585 1
0.754044671135529 0
-0.184064582311598 1
0.109612988191571 1
0.448492499041048 1
0.815096488065308 1
0.135120144973617 1
0.468833005224881 1
0.137849420890427 1
-0.14300541010622 1
-0.514805873721746 1
-0.611830692459297 1
-0.243186523087935 1
-0.562655612384576 1
0.176758770390635 1
-0.255893894157866 1
-0.345075050168074 1
-0.492194663969102 1
-0.39909438214589 1
-0.0886928553131043 1
0.167202971219291 1
0.726873940730639 1
-0.142053297082431 1
0.0600513880295023 1
0.0822349944994466 1
-0.580057292662727 0
-0.477713432160034 1
-0.650053552354894 1
-0.115911201270818 1
-0.402364620515935 1
-0.114374991749671 1
0.777135303614384 1
0.326082547741815 1
0.532509181192085 1
0.920726523872252 1
0.0499004434481385 1
0.0308957111570559 1
-0.396762101709585 1
-0.134840643848211 1
-0.221677617718728 1
-0.252540732328273 1
-0.408086850838768 1
0.537785558205328 1
0.13960187345584 1
0.455880416525335 1
0.532793929219464 1
0.391173785515089 1
0.960273974092762 0
-0.330504254748849 1
0.160919373512981 1
0.773306618919073 0
0.768072757686986 1
0.230728106537464 1
0.600836643823504 1
-0.207647446997961 1
-0.219131769505369 1
0.434152332581646 1
-0.000362711922374997 1
-0.220182974192632 1
-0.00440765652004223 1
0.245417365199596 1
-0.465325863859867 1
-0.297573205777522 1
-0.346749016060325 1
-0.0251039489349512 1
0.226950443285507 1
-0.0660611647554367 1
1.31382704500733 0
-0.132358472800057 1
0.328215105746131 1
0.198414433374741 1
0.250202977316377 1
-0.773598841747816 1
-0.693605029522788 0
-0.360024840738112 1
-0.396702937676873 1
0.106797959259656 1
-0.0972898772358296 1
0.710055741754316 0
-0.112534196723864 1
-0.259140149405124 1
0.0595886685384533 1
-0.101448273659651 1
-0.115047936729136 1
0.0920207707037007 1
0.353529789343499 1
0.171245587739558 1
-0.852364024835641 1
0.0509916546166962 1
-0.0532610508442449 1
0.476237706800259 1
-0.406057536370665 1
-0.138164026828029 1
-0.221915990649141 1
0.418992080451782 1
-0.0835946395338331 1
0.501894957122065 1
-0.287142816140641 1
-0.400989215702214 1
0.283123773938598 1
-0.27564857954542 1
-0.132481859487118 1
-0.241987828684732 1
0.502272364064508 1
-0.269209469685788 1
-0.387778620127739 1
-0.70894322400715 1
-0.24297702490062 1
0.365379223643401 1
0.852332280872085 0
-0.344261511967478 1
0.0573579823882424 1
-0.107184300957017 1
-0.369149573650265 1
0.976202396921501 1
-0.268286712091659 1
-0.0921685944129462 1
0.072380720472783 1
-0.31863074457424 1
0.17872410267816 1
-0.187809201175149 1
0.298884224859224 1
-0.211742669263332 1
-0.730487860017883 1
0.289002992911939 1
0.134641673710186 1
-0.190721549005772 1
0.0992463824430492 1
-0.316367120976177 1
0.888848236268998 1
0.907279610941315 1
0.880477881654213 1
-0.644951812370362 1
-0.0131486870920057 1
-0.00174157866913191 1
0.0669773981808071 1
0.15098152991331 1
0.264110175668905 1
0.565457228817546 1
0.114853412730449 1
0.0300079437385142 1
-0.138365411315053 1
-0.549934183974977 1
-0.313456590080241 1
0.14231515283436 1
-0.634071315287612 1
0.867689432169626 0
-0.147926913600567 1
0.575539526430315 1
0.222560371653868 1
-0.168033878569475 1
0.487174484046112 1
0.186574182195641 1
0.114051484518884 1
0.484539675450382 1
0.330320759653169 1
-0.109032395028644 1
0.334582522352294 1
-0.424430173287515 1
0.372376956223032 1
-0.034277565893161 1
-0.0851878040942405 1
0.436700755421162 1
-0.305945431187209 1
0.17868687528386 1
0.643784919798954 0
0.0152113330065681 1
-0.936370260950377 1
-0.0517320890407462 1
0.798537897827116 1
-0.707802119364834 1
-0.0482916376581366 1
-0.26528272393604 1
0.0696824275544336 1
0.497973313348947 1
-0.438641768245278 1
-0.658183785909513 1
0.114116706851076 1
-0.418943132548243 1
0.582309163155443 1
0.386020447874596 1
0.327557034647313 1
0.427496912324062 1
0.266358531722097 1
0.472724947946007 1
-0.199579328845597 1
-0.151957099962025 1
-1.28470425628843 0
-0.489507916061436 1
0.367620761679681 1
0.390060417587859 1
-0.199309005713156 1
0.322402759816895 1
-0.34461185382184 1
0.0606207058942411 1
-0.0776214472104901 1
0.432539314192727 1
0.811647117109668 0
0.398507402888821 1
-0.247318101302442 1
-0.120839927475566 1
0.457437148985861 1
0.62610608157503 1
0.476702801942837 1
-0.697357136873299 1
0.460529476962423 1
-0.0504945437916011 1
0.431694539052448 1
0.168908528913179 1
0.016573656803758 1
-0.322959821857981 1
0.768317473219904 0
-0.993234961978032 1
-0.00468790286307833 1
0.307603256850696 1
0.531301914492965 1
0.342919919847367 1
-1.24053116698117 0
-0.0766990183099003 1
-0.672699082054449 1
0.330038882229319 1
-0.28944287697934 1
0.407396912033165 1
-1.08417804108876 0
-0.454419411019179 1
-0.363591463882347 1
0.605407863730016 1
-0.432101757146647 1
0.322832351181306 1
0.466987461168592 1
0.041347002151955 1
-0.146391098729862 1
0.243198270559966 1
-0.377649140250902 1
0.0602511131469691 1
-0.310983686755927 1
0.223856495117501 1
-0.449063515726995 0
-0.0233293391392604 1
-0.0332816555236509 1
0.115439594150282 1
0.417509443850232 1
-0.440194074452303 1
0.319081171695398 1
0.694284333068263 1
0.612772472919134 1
-0.627252322879593 0
0.30078684930392 1
-0.31891985816688 1
-0.235152957425194 1
-0.173790999499558 1
0.263345477632412 1
-0.769439835828338 1
0.333187715742843 1
-0.00638419529980731 1
-0.0285022068844194 1
0.839274316016202 1
0.402378015012727 1
0.374747110350827 1
-0.980401855836628 0
0.451176613844308 1
0.613736206644657 1
-0.0924266178014505 1
-0.619860764749672 1
0.066526791332146 1
0.926047685859943 0
-0.388814880514758 1
-0.200016421243043 1
0.786817809949844 1
-0.382517733363068 1
-0.563180240540611 0
-0.230172727944619 1
-0.833118716421681 1
0.489495047457688 1
-0.377107374304505 1
0.370548861905504 1
0.211561657383645 1
-0.205453455526361 1
0.020959468526973 1
0.0855415495830806 1
-1.08488936549741 0
-0.143286594403124 1
0.188532801582883 1
0.456206246443226 1
-0.237787761969328 1
-0.185911586164528 1
0.580716436267088 1
-0.135675520989454 1
0.782632088548507 1
0.0528352437070364 1
-0.273137190197745 1
-0.0226910900119117 1
-0.664521529284962 1
-0.254568002782158 1
0.0399936552420736 1
0.744272005950962 1
0.00303096340326613 1
0.0905677402927912 1
0.221835822977803 1
-0.207801044579521 1
0.0631012800477856 1
-0.280733578392884 1
-0.796239685796358 0
-0.220927586416912 1
0.0630100368919969 1
0.155630324382405 1
-0.543301870930349 1
0.458562797262454 1
-0.196709230943778 1
-0.513865969677313 1
-0.189171202621142 1
-0.075681287791513 1
-0.601566377652815 1
0.172542980402094 1
-0.544052910715223 1
-0.168384899232236 1
-0.426090710066693 1
0.100775167998277 1
0.389743689163865 1
-0.909901162066457 1
-0.80413907777157 1
0.0351213742665031 1
0.234498067417248 1
-1.09734643049522 1
-0.173357996758926 1
0.424095542503091 1
0.125409220013183 1
-0.0453910093401139 1
0.371275602026458 1
0.0475335566436995 1
0.309914894399581 1
0.551613044393279 1
0.0951729153927444 1
-0.519882829669774 1
-0.215418285363624 1
0.330365378680064 1
0.811935630883806 0
-0.158137445572062 1
0.726347858864895 1
-0.696244043717339 1
0.922417550183218 1
0.114568683412832 1
-0.226305630404154 1
0.116096323712979 1
-0.569138148375636 1
-1.41233889626336 0
-0.427697988822318 1
-0.392353005401245 1
-0.156849069428304 1
-0.0245362567715183 1
-0.306184163707373 1
0.205115813528945 1
-0.0347400447163999 1
-0.202976778328842 1
0.376738533862303 1
0.191427057382457 1
-0.51217603504125 1
-0.165340141059333 1
-0.0354524913657692 1
0.314446615625162 1
0.970296821866946 0
0.0631517394547997 1
-0.825805263205819 0
-0.279986442753083 1
-0.254541268677746 1
-0.449428051964105 1
0.374637970662132 1
0.686224015208855 0
-0.622005574880547 1
0.342590483475263 1
0.177705427079021 1
-0.46450209133896 1
-0.225413202674776 1
-0.55604571313146 1
0.234573531090768 1
0.391360117681658 1
-0.0661277846872842 1
0.229693655304938 1
0.0497976830649327 1
-0.648191401745371 1
-0.321906827072755 1
-0.0374217101364087 1
-0.794195055745344 0
-0.0336466774836116 1
-1.13511424737787 1
-0.737928078733598 1
-0.369576261613838 1
-0.64160240698097 1
-0.887275452627408 0
-0.12972111813788 1
0.915347353404319 0
0.169906518213955 1
-0.562255852446609 1
-0.139036482967585 1
-0.878551053915346 1
-0.522645615988892 1
-0.542008988087732 1
-0.0215267273300153 1
0.409858076916588 1
-0.96170114612075 0
1.77338490978215 0
-0.848487502294162 0
-0.847686685162219 1
0.103995985544407 1
0.077548161084956 1
-0.764477641808617 0
-0.213005253283652 1
0.52105391574141 1
0.203596962349942 1
0.248715995380259 1
-0.0984620811732045 1
-0.0347174883356639 1
0.392370341224272 1
-0.113923609604099 1
-0.108989687332047 1
0.0151374306304227 1
0.45311851008279 1
0.200255753536369 1
0.42272085180199 1
0.812352830030561 1
-0.0179199406541913 1
0.257961760009143 1
-0.39894625062882 1
0.337128591832419 1
0.188233058303039 1
-0.159918062971295 1
0.794998380720743 1
-1.1113968047635 1
-0.0835007300076504 1
-0.627672484281067 1
-0.576770756316824 1
0.370632132896815 1
-0.0249968266947969 1
-0.95364040658278 0
0.716471772507871 1
-0.606684524329067 1
0.468853579387585 1
-0.373814220399113 1
-0.136814714192633 1
0.326446347479917 1
-0.121615682734892 1
-0.377520141847934 1
0.177296489886583 1
-0.11740176313414 1
0.0472072063528875 1
0.162567253471291 1
-0.52732129648379 1
-0.106380579665151 1
-0.0676037348190753 1
0.32280568130416 1
0.404641355619149 1
-0.0579861815523115 1
-0.108560731070225 1
-0.888376810255406 0
-0.559597935641218 1
-0.562638599978755 1
0.165490471361268 1
0.15515318091569 1
-0.47836661395002 1
-0.596055042394827 1
0.843612678135262 0
-0.606324007106149 1
0.79454023458176 1
-0.20718749788785 1
-0.255064274120197 1
0.517821262421512 1
-0.865443718923534 0
0.282332739044391 1
-0.172373786323964 1
0.373837633724856 1
-0.0723977814667156 1
-0.66168494417209 1
-0.669039832792713 0
-0.143570611892166 1
-0.0123203655973913 1
0.682892183311378 1
0.106637898534166 1
-0.26960273377633 1
-0.357983109003392 1
0.125246128003215 1
-0.303681726030538 1
0.986578128862721 0
0.955971718999591 1
-0.275532039946422 1
-0.364435484453419 1
0.389772911632715 1
-0.0824760828204642 1
0.19511707485211 1
0.868712798751372 0
-0.205387592110056 1
-0.131445122570291 1
0.28539450275049 1
0.194324224753336 1
-0.329681566267439 1
1.03682227014805 0
-0.624196644543107 1
0.368017602581722 1
-0.15302911881036 1
-0.306085612586339 1
0.529006105128921 1
0.595420541181968 1
-0.113763690538404 1
1.19879509017908 0
-0.331019693696939 1
-0.139091433269006 1
-0.709900966109122 1
-0.440638560143934 1
-0.217672489266379 1
-0.33507721599782 1
-0.586727500090945 1
-0.290682671212866 1
-0.394686663563308 1
0.0214169768817456 1
-0.19142447860841 1
0.40540559119416 1
-1.12938124883853 0
0.502051017445018 1
-0.236581613219663 1
0.258271286179206 1
0.300257326015505 1
-0.165931280565631 1
-0.402839353202449 1
-0.380609659079711 1
0.319013025433104 1
0.171411071420735 1
0.311240017508957 1
1.26916910552295 0
-0.246225293401154 1
0.850297796292214 1
0.61963545362544 1
0.309672845785996 1
0.172566329394805 1
0.0389023853121035 1
-0.0534740305846463 1
-0.125053355256596 1
-0.801052405634104 0
-1.34775688246294 0
-0.918342172302083 0
-0.0499835526436975 1
-0.646279352068987 0
0.55900448391978 1
-0.541768626802876 1
0.697164890070998 1
0.419963894866961 1
1.03475987278494 0
-0.62172790648427 1
-0.862912112776291 1
-0.259982583794215 1
-0.515822470283715 1
0.369406583014141 1
-0.119384730748073 1
0.176855352642293 1
0.445746299044446 1
0.300755310723734 1
0.541266198841429 1
-0.0305173528207155 1
-0.0028981550243357 1
0.306866781526362 1
0.282172620075567 1
-0.101560107891013 1
-0.31353751355851 1
-0.771468889557618 1
0.0107983638359342 1
0.259751797791002 1
0.566684929791813 1
-0.0526487346061085 1
-0.825387180855989 0
-1.0785632184363 1
-0.319713775392226 1
0.0538764507965509 1
-0.0441068240437501 1
-0.253293128207025 1
-0.363759015649753 1
0.3690890324125 1
0.0616756445430568 1
-0.571707409252683 1
-0.44178999934718 1
0.375213126590654 1
-0.198895449232999 1
0.661122156980993 1
0.417842189109594 1
0.589869766839841 1
-0.249695154155723 1
-0.254904170248103 1
0.0508612968064462 1
1.24293475580169 0
-0.102690415418427 1
0.151639108072235 1
0.187196620236635 1
0.41339365246822 1
0.411864687054829 1
-0.247452618786471 1
-0.0689983277345351 1
0.459640817624099 1
0.0363224746345292 1
-0.208425710518423 1
-0.754777134636209 0
0.0865595592014052 1
0.407777540830525 1
0.20084181238663 1
-0.300695255182026 1
-0.0997082287946722 1
0.168000677293934 1
-0.842558384953426 0
-0.0236489677328729 1
0.556620051781036 1
-0.279283527545186 1
-0.0395962996976828 1
-0.0746534430928683 1
0.0926658048326579 1
0.396019883782463 1
0.639529394596932 1
0.234596974262141 1
0.175805440274048 1
0.132222491215176 1
0.324147993901133 1
0.00392690118957703 1
-0.806136911012452 1
0.267552435476859 1
0.602924050309845 1
0.719008061570238 1
-0.0413702465809238 1
0.780261108789936 0
0.276618872495328 1
0.688216551488881 1
0.514592354695401 1
-0.681526074031007 1
-0.559705649934506 1
0.143496171128124 1
0.34584133426914 1
-1.12562509949693 0
-0.510498577563732 1
-0.181348297540576 1
-0.419459027857525 1
0.0881676851111574 1
-0.170785633893874 1
-0.238429280111533 1
0.0142890740868258 1
0.285302731325509 1
0.691342047237552 0
-0.935246665685588 0
-0.812047158003576 1
0.602546967541652 1
-0.0377027422085525 1
0.622014701923386 1
-0.337194757680368 1
-0.387014906126202 1
-0.404455557540435 1
-0.0315235888487861 1
0.000331937378990465 1
-0.125388937196468 1
0.583594217913576 1
-0.155242491602579 1
0.273333914469211 1
-0.14606137872285 1
0.116020472515515 1
-0.28116421481434 1
-0.277629851291947 1
0.412705558090919 1
0.258976804504237 1
-0.324632157090332 1
0.203721475310815 1
0.704880981745196 1
0.179306862378021 1
0.765981237587211 1
0.916686921536963 1
0.201234293041353 1
0.101306642574167 1
0.436464611157375 1
-0.0214390934746825 1
-0.0768265915465954 1
0.424770481385531 1
0.385184322673658 1
-0.46162297799463 1
0.208759386971095 1
-0.383800224453126 1
-0.472547395835759 1
0.274995001364003 1
0.336662878961094 1
-0.570648625672859 1
0.813454729870995 1
0.25517594584319 1
0.214811297337172 1
0.405998428973978 1
-0.358298246947372 1
0.752568034729541 1
0.173291172143738 1
0.863642576218412 1
0.144970266706346 1
-0.091901192344407 1
0.950912158420031 1
0.202230388822696 1
0.589613023809931 1
-0.548308319849844 1
0.0352461194916415 1
-0.555486530606948 1
0.0344651776913878 1
-0.0540171533696205 1
-0.240193345056955 1
-0.604583515555019 1
-0.084373797792826 1
-0.347232416473036 1
-0.390773311062733 1
0.39355694283682 1
-0.495892421693222 1
-0.0347262841987249 1
0.217432256420185 1
-0.251627746289041 1
-0.441847653460119 1
0.522804949024643 1
0.197601346688843 1
-0.322368041830837 1
-1.21985086495176 1
-0.213681232115304 1
-0.50015523569357 1
0.410473708503513 1
-0.501536696550343 1
0.0307021251204621 1
-0.301906447398452 1
0.00583739758015149 1
-0.520242742358626 1
-0.673876205179015 1
-0.0929311220305678 1
0.00084079550208771 1
-0.911978718747953 1
0.387714501032718 1
-0.367736247446409 1
0.665907773853232 1
0.127095786856931 1
0.417382370373079 1
0.341184059447104 1
-0.11984480650877 1
0.040058243588697 1
0.486054100606224 1
-0.463563340498779 1
-0.304415355375251 1
0.498599487630026 1
0.45869027275443 1
0.870546800752914 0
0.587619561065418 0
-0.0607310462915736 1
-0.331264901160086 1
0.373803657625338 1
0.227833026815875 1
0.387135501957277 1
-0.0364623282197155 1
-0.00610282218186603 1
-0.0340091086641612 1
-0.0661485419655294 1
-0.644944167790253 1
-0.234914878989654 1
0.212120859328158 1
-0.038609287236987 1
-0.104451555881122 1
-0.843351591984277 1
-0.838110066212907 1
0.0712852331529811 1
0.539130269141124 1
-0.141708205022841 1
-0.168468540678308 1
0.38802674839542 1
-0.386593598786502 1
-0.57614470534422 1
-0.440229234431368 1
-0.796411002188087 1
-0.437936037087813 1
0.202872866538562 1
0.0994707241473664 1
0.0755276512504292 1
0.0455585197463723 1
0.0116796986381399 1
0.804518297246052 1
-0.503359359982 1
0.0321379685703922 1
-0.354449606712176 1
-0.0422328621118291 1
-0.308800784867644 1
0.171703689979288 1
0.231002213031642 1
-0.112375385671462 1
0.886429312714285 1
0.0863608871641244 1
0.288409688851284 1
-0.197282606493646 1
0.755255945252442 0
-1.19264745838058 1
0.417457601198288 1
-0.305847340052488 1
0.631091347061585 1
0.788267369096525 1
0.553265499618329 1
-0.908889718407672 1
0.4416280613206 1
-0.461506691534043 1
0.123246877054287 1
0.496637836631275 1
0.418442490894761 1
0.411309543717402 1
-0.0430754379232926 1
0.411267430468953 1
-0.236628920987103 1
0.0725340305753325 1
0.730460278222973 1
0.41835777630824 1
-0.361801033479064 1
0.131100484988224 1
-0.0751365686967042 1
-0.528625285265316 1
-0.121027016667253 1
0.73385912040319 1
0.694125597722609 1
0.124169107289043 1
0.558993827975083 1
-0.326527846870728 1
1.12347687218417 0
-0.426650707636589 1
-0.549931922919336 0
-0.496784477240011 1
0.947126241418043 0
-0.417046849368691 1
-0.0261994266206208 1
-0.280860731659242 1
0.549911523121947 1
0.273447271030282 1
0.599898768538571 1
-0.727266275511351 1
-0.612729834559426 0
0.57000313518705 1
-0.103348533139779 1
0.0874505303221793 1
-0.386639174216783 1
-0.0567815638577503 1
-0.33239161020244 1
-0.309447164685804 1
0.0577597956994596 1
-0.0327436275461822 1
-0.157421834356661 1
0.288844214488878 1
0.639586603262197 0
-0.335454765000022 1
-0.0790813405960692 1
-0.44052008526582 1
-0.4020102793249 1
0.528629882099806 1
0.213547545546844 1
-0.825512157003802 1
-0.220140486571171 1
0.335951297020743 1
0.835131386439417 0
-0.233571503765605 1
0.706049578233053 1
-0.0335874642445088 1
-0.217705165818974 1
-0.308863871859066 1
0.216767534369292 1
-0.160410076269378 1
-0.0308455252530039 1
-1.24410241765933 0
-0.198142002226055 1
-0.0934032980698886 1
-0.620037873760131 1
0.868707997697945 1
1.58416225823669 0
0.280514826791969 1
0.580793181227407 1
-0.30768694233678 1
0.632068176101479 0
0.280825263858193 1
-0.4999768972505 1
-0.0554177616639776 1
-0.494278286667792 1
0.316028840354669 1
0.69512890115873 1
-0.0498294840691847 1
0.183537271005722 1
-0.466929177564248 1
0.348138539325494 1
-0.369957272969104 1
-1.76069719566923 0
-0.475912467515588 1
-0.510775532102604 1
0.0908676565779765 1
0.392850309468341 1
-0.5339335338444 1
-0.358139604453921 1
-0.303953685983875 1
-0.769749481720641 1
0.148480048898521 1
-0.00772446584381291 1
-0.0256315241903647 1
-0.372854609868397 1
-0.880532685803269 0
-1.10861481818273 0
0.443639163385677 1
0.181356703723879 1
0.761995897199804 1
0.0216424253415198 1
-0.387521847656418 1
0.138740234543199 1
-0.274349812152047 1
-0.492643794313078 1
0.039685023085906 1
0.0744667600209946 1
-0.839490259905307 0
-0.343243908639748 1
0.351466345434127 1
-0.737556124645251 1
0.46220265709168 1
-0.189381892240542 1
-0.648501512272369 1
0.0786414097218945 1
0.851842539999506 0
-0.102315562059469 1
-1.07267948016397 1
1.33706163740125 0
-0.365633194726188 1
-0.665741287830563 1
0.991354737006699 0
-0.408688027723462 1
-0.258651175314147 1
-0.469811110954045 1
0.224737134818993 1
-0.0581336633171557 1
0.758774838913455 0
0.358775322627972 1
0.00592005026227822 1
0.31968426755071 1
0.0477168260214812 1
0.241089020194284 1
0.617261042831624 0
0.0742767730749659 1
-0.228102607415948 1
0.957278815883501 1
-0.111958014396603 1
-0.987669357956778 0
-0.562316376396762 1
-1.32628509886506 0
-0.0120671450154145 1
0.134661462299183 1
0.254289051461669 1
-0.551961133349914 1
-0.3945896316873 1
0.436627437066611 1
-0.315196453428425 1
-0.25670711844064 1
-0.725409894864716 1
-0.228644982063224 1
-0.157300668349851 1
0.190878798489877 1
-0.257227162251056 1
0.861118153393016 1
0.0906765898201745 1
0.750230659794404 0
0.339146038790199 1
-0.298647571271036 1
0.676965007982873 1
0.383101356430821 1
-0.255710277362314 1
-0.804841541418731 0
0.322326664726481 1
-0.315282955700085 1
-0.257710335725099 1
-0.790250809701048 1
-0.175967854414784 1
0.830825307660944 1
0.881398153151258 1
0.319735751387886 1
-0.30159331946039 1
-0.468095552858277 1
0.137429047438565 1
-0.099933724908518 1
0.770307522871193 1
-0.164542075544391 1
-0.932608236388516 0
0.298115989354627 1
-0.338821668201947 1
-0.282197034724071 1
-0.129635293124838 1
0.0444625734326734 1
0.0561417340146792 1
0.862776816316736 0
-0.38855513503907 1
0.18355356534372 1
0.321369023162576 1
-0.463101791160414 1
-0.0400806530054967 1
0.678765738167287 1
0.323515240659264 1
-0.0203966806199403 1
-0.1783706703777 1
-0.247970333069302 1
-0.0161638467782432 1
0.0754595520211592 1
0.0690692740474092 1
0.344639944666722 1
0.314722563819172 1
-0.262294507140045 1
0.0560611280905115 1
-0.205125457231272 1
-0.0456668304913244 1
0.224743458537276 1
0.30136033010792 1
0.33381654021893 1
-0.664464634420765 1
0.539390876934565 1
0.187790590038298 1
-0.366032194564932 1
0.158109857546683 1
-0.285879029061635 1
0.410857671288207 1
-0.158296949406174 1
-0.488878690981352 1
-0.49769025589158 1
-0.569994213185202 1
-0.323877138942207 1
1.50980124568226 0
0.0759354899557525 1
-0.751635471124008 1
-0.832579240121742 0
-0.823553855847301 0
-0.414348218178886 1
0.161657217708202 1
0.00605070995899677 1
-0.981807908269976 1
-0.136701205787353 1
-0.11422391726271 1
0.235465419007756 1
-0.121032537720653 1
0.02900368433528 1
0.027126304255349 1
0.0504393652752066 1
0.0151521080370307 1
-0.0428889868802138 1
-0.432406162526549 1
-0.0739093621716679 1
-0.517197057565339 1
-0.0870404052524215 1
-0.159871527519941 1
-0.366716310280354 1
1.14508453738398 0
-0.780834927400454 1
-0.421125774091992 1
0.145034979284345 1
0.258533065335541 1
-0.153786798845452 1
0.191871317570958 1
-0.261765211723081 1
0.551406735587711 1
0.380470561220441 1
-0.284870378497623 1
0.424869086362527 1
0.0765977452872203 1
-0.720807395990781 0
0.58071847855678 1
-0.128084672311227 1
-0.250080954421425 1
0.932230154709617 1
-0.690779645002599 1
0.484831281950823 1
-0.357738429155911 1
-0.950370517492017 0
-0.331357418350816 1
0.293106313299797 1
0.704696711175885 1
0.155474677844919 1
-0.544741368433855 1
0.138053641261941 1
0.035332435462148 1
0.570264768151892 1
-1.13059393115646 0
-0.800909587318568 0
-0.722532522721495 1
-0.523602124480636 1
0.247458681962947 1
-0.147078114310586 1
-0.320543479335998 1
0.372561888858366 1
0.537816978500848 1
-0.0681728794314986 1
-0.31765073042672 1
-0.0678072349071541 1
0.327855661893808 1
-0.203899178588696 1
-0.2077024251415 1
-0.754780948546658 1
-0.625621738764112 1
0.657233750862266 1
0.347717160159813 1
-0.669339789003523 1
-0.769182940453599 1
-0.106207408110332 1
0.614112025533142 1
0.270717696935433 1
-0.00254798664063071 1
-0.119042783908075 1
-0.629897043371866 1
-0.524663185094989 1
-0.185878554528637 1
-1.20229747827332 0
0.153520128938779 1
1.18979431466444 0
-0.524370893938 1
0.352537408062518 1
-0.0559442410471975 1
0.143931773924316 1
0.236075549993589 1
1.41417787730777 0
0.431581072537062 1
-0.453456474408533 0
0.506835208394139 1
0.705783529693199 1
0.268356104303468 1
-0.401163764430883 1
0.373621422942594 1
-0.391372079002111 1
-0.162541182175551 1
0.420481137674732 1
-0.14404023866531 1
-0.42304070057981 1
-0.383336193156999 1
-0.11105374075853 1
0.0838618105586221 1
0.318168483757989 1
-0.110763673012796 1
0.32424983355525 1
-0.654381508379555 1
-0.419788333444211 1
0.17800962913059 1
-0.514249835196855 1
-0.169872939690255 1
-0.374190505861954 1
0.222899777121813 1
-0.219921945217795 1
0.0669752135881303 1
0.139425722820924 1
-0.353091374438671 1
-0.355996732714419 1
-0.0866053795897451 1
0.271473643255342 1
-0.279370472891232 1
0.291905264594261 1
-0.0444114134650179 1
0.599136689031682 1
0.423974966166951 1
-0.0436780223156987 1
0.633489196302839 1
-0.0557554708854719 1
-0.465211773742059 1
0.0583322691839254 1
0.349437635234188 1
-0.0232753410547619 1
0.7592182089528 0
0.0132737556799431 1
-0.287074077447859 1
-0.501100460037845 1
-0.347565367007103 1
-0.300392615623518 1
-0.620327806180484 1
-0.240860795722564 1
-0.289894719699912 1
-0.131289139931796 1
-0.0965647443898379 1
-0.204404933470499 1
-0.113199241825162 1
0.142221689309896 1
-0.236547199195753 1
-0.0745428454365514 1
-0.368238809011073 1
1.14116573220428 1
0.477946066099682 1
0.00860106092723369 1
0.833761627986354 1
0.970760086528951 0
-1.57566682742657 0
-1.27158434861355 0
-0.491821970394399 1
0.000123088736359709 1
0.248706587674721 1
-0.267980858905512 1
0.306098571894003 1
0.703941484072453 1
-0.359688168015879 1
-0.0727699707759188 1
0.0853363508785919 1
0.373919690937162 1
-0.0945688500507069 1
-0.304103961907079 1
0.101834693837865 1
0.207829096269052 1
0.40589594848565 1
0.997492338686017 1
0.11864004285191 1
0.667721337667238 0
-0.693926789644344 0
-0.538172380631368 1
-0.0914578208204976 1
0.49149577418391 1
-0.161906123807888 1
-0.037979708216167 1
0.480057927982336 1
0.44589742662986 1
-0.0785144677932915 1
0.0450607369390351 1
-0.573704747729373 1
-0.823258874749183 1
-0.222863159936286 1
0.387677157276571 1
-0.525166935652768 1
0.545161429336265 1
-0.221523546563005 1
-0.209524748239219 1
-0.356545002328749 1
-0.161759055269605 1
0.359524214435185 1
-0.848759255683696 0
-0.509141145174686 1
-0.127007737925702 1
-0.0917045651606215 1
0.247658608590973 1
0.112984851151722 1
0.0456990768852784 1
0.232215965880828 1
0.11558547967073 1
-0.737448320163757 1
-0.178935954793292 1
-0.312922745574497 1
-0.978687374729107 1
0.276500855150041 1
0.334059367077595 1
0.702992892091823 1
-0.191390796057509 1
0.0557684856939302 1
-0.106834358998193 1
0.764917919823526 1
0.915593167025533 0
-0.0986472001712719 1
-0.210747535196112 1
-0.230935876939911 1
-0.699685858766192 1
0.108815727940712 1
0.485896533921922 1
0.734267061934542 0
0.702040424591227 1
0.24938820567272 1
0.647014259994967 1
-0.224056727381594 1
0.500507036579573 1
0.569524515007319 1
0.0635806164295267 1
-0.372832514015297 1
-0.40176083761716 1
-0.175129454361801 1
0.224828587517157 1
-0.197358757522935 1
-0.622542124812553 1
-0.773267269945179 1
-0.068974698282316 1
0.987552290555716 0
0.435880926328734 1
-0.034318062274604 1
-0.121857094733839 1
0.378831730421921 1
-0.222759333731044 1
-0.397963899959888 1
0.59259365319781 1
-0.339614543655042 1
0.770557310726081 1
0.0392383487376701 1
0.311444387448398 1
0.566719802286413 1
0.209860923474796 1
0.634733317823823 1
-0.190330651588324 1
-0.473792430907082 1
1.03205824955205 1
0.0343959681905112 1
0.546699746689678 1
-0.193964680012002 1
1.42849136487259 0
-0.00551479865570334 1
-0.34766648724637 1
0.56416678989601 1
-0.0695789133975451 1
0.681976593966302 1
0.548585519621587 1
-0.544087418116986 1
-0.105050719955512 1
0.488148646281263 1
0.394096735715589 1
0.0805206472682679 1
-0.292906458926591 1
-0.296216678759561 1
0.325180662315545 1
0.149853346112712 1
-0.555641943684217 1
-0.222593697088018 1
0.352965925091974 1
-0.251081430232177 1
0.235681098808745 1
0.274668863386843 1
0.109032477502353 1
0.511649754698268 1
-0.147790704141713 1
0.166831337041214 1
0.393956291207721 1
-0.441859120928357 1
-0.768892689459542 1
-0.174377657675522 1
-0.849913115286904 1
-0.286412009249797 1
0.480690302297119 1
0.378440512431935 1
-0.532486350930018 1
0.183493522623311 1
0.356969748799554 1
-0.634939767928979 1
-0.229214087256078 1
0.241168155895585 1
-0.0444574514124745 1
-0.666235736389977 1
0.0684723723573672 1
0.461765333247751 1
0.201929992597259 1
-0.108551284372269 1
-0.0400023640791783 1
0.633199532867355 1
0.691522551457108 1
0.000843335614600996 1
0.192584407580395 1
-0.467798366036988 1
0.0397365435379832 1
-0.282480986319913 1
0.451338624372125 1
-0.158926329661048 1
0.23847002247746 1
0.230539872547917 1
0.468597828466767 1
0.286666108754837 1
0.68078380710368 1
-0.418707166995272 1
-0.0311608950233977 1
0.0742744760087401 1
0.200206165833795 1
-0.699198115623927 1
-0.147380559517938 1
0.59654221341537 1
-0.0625843769928463 1
-0.26649173644472 1
0.154123091728838 1
-0.290432369018311 1
-0.367846896507949 1
-0.0528570176113378 1
0.27723308024351 1
-0.661760985247769 0
0.495580778811104 1
-0.112903705232235 1
0.0925323023322981 1
-0.0566888596317171 1
-0.650456775460267 1
-0.608343512602173 1
0.436045377608262 1
-0.31567977915308 1
0.0892907262039866 1
-0.138869531389566 1
-0.141788576771351 1
-0.468989481643839 1
0.215493502371682 1
0.111301651674309 1
0.0434883899446489 1
-0.277376536609975 1
0.190474724711133 1
0.0542089016355934 1
-0.50365418692016 1
0.892533224299102 1
0.192541341588509 1
-0.0197795383713452 1
-0.817989345512986 1
-0.0911999986277343 1
-0.633573817080937 1
-0.495848949534326 1
-0.00500737040330826 1
-0.665598705876751 1
-0.0278653595192539 1
-0.16815605375165 1
0.179729304669407 1
0.630470373155599 1
-0.467229948295589 1
0.175446847689003 1
-0.211874773196985 1
-0.397494083567911 1
0.827986897682443 1
-0.44807603584431 1
0.851147911333282 1
-0.520573025209741 1
0.175379897398306 1
0.597766034427841 1
0.506443882465395 1
-0.207609029392488 1
0.171210720654024 1
-0.674242214086211 1
0.356955663500208 1
-0.0019017709524554 1
0.500584494358224 1
-0.261192413920045 1
0.252580714501349 1
-0.463104712117225 1
0.805416228575561 1
-0.165823078019597 1
-0.0314750347698596 1
-0.661185027624447 1
0.289060065711232 1
0.0964355299829741 1
0.654543593593492 1
-0.132788808954733 1
0.252902167204631 1
0.243075094602639 1
-0.791539154783339 1
-0.506549513265273 0
-0.277993367014048 1
-0.133161641635717 1
0.484792174497951 1
-1.13574184096382 0
0.0740411087907151 1
-0.206756504040861 1
-0.516440766900419 1
-0.338837379991676 1
0.50433850246964 1
0.473502329988819 1
0.127945881633549 1
-0.342056379976662 1
0.893364584825066 0
-0.37486011289205 1
0.0288468564635296 1
0.140468351842366 1
0.189530410800913 1
-0.00415727261475402 1
0.659154255508912 1
0.525597682645158 1
-0.172316257336164 1
-0.313231705967798 1
0.600610809494965 0
0.306194004474189 1
0.0980175502192442 1
-0.214913314002535 1
0.530993822345841 1
-0.57862186245241 1
0.589586228420022 1
0.317762537300071 1
-0.273805951974597 1
0.0300491910196367 1
-0.378875548618245 1
0.168696307980198 1
-0.236579698497679 1
-0.185125566680049 1
0.176090634239329 1
-0.408587740290207 1
0.295672303517332 1
0.773495679568846 1
-0.464584293689173 1
-0.0189885465265413 1
0.198809284654915 1
-0.271491356553112 1
-1.17001249879702 1
0.954481683977194 0
-0.221887256683238 1
-0.997688766266983 1
0.0711975905593712 1
-0.15071229204182 1
0.437325740258441 1
0.189642635644309 1
-0.0250865521824203 1
-0.0647805888584232 1
-0.171402425570697 1
0.920130430633227 1
0.138982315676939 1
-0.84810392923353 0
0.13207626960327 1
0.116922292171359 1
0.070988581472633 1
-0.543215416323535 1
-0.401434917217781 1
-0.00472210636330324 1
0.329159653347907 1
-0.125993654860816 1
-0.136224345265457 1
1.21245535641173 1
-0.327174241448154 1
0.356203259700501 1
-0.640098449881167 0
-0.997473173498145 1
-0.248621980120241 1
-0.287606499277018 1
0.132465672732013 1
0.746761709926777 1
0.487976681051062 1
0.148739326368373 1
-0.101730555615123 1
-0.0298899909948351 1
-0.208527123397472 1
-0.774710390714927 0
0.269934260536985 1
0.0977219146612272 1
0.0799394059382556 1
0.337485673878275 1
0.0795826316402497 1
0.265258969617134 1
0.239742824680077 1
0.637077313598761 1
0.57965194880272 1
0.424644633857971 1
0.146121824587269 1
-0.0689043996528285 1
0.40420592797091 1
-0.331830870160393 1
-0.650698473831958 1
0.416009577986417 1
-0.0170274812731374 1
-0.406387324028651 1
-0.218494237892353 1
-0.541132912094905 1
0.760703619161804 0
0.760998289414692 1
0.8371813502668 0
0.251315055360347 1
-0.133745612725994 1
0.0154415144706891 1
-1.18281345265155 0
0.625420360593426 1
0.38720587331186 1
-1.1025117443353 0
0.262847783842377 1
0.110583292988612 1
-0.26289502547639 1
0.668059006060955 1
0.278200481168794 1
0.516949606787816 1
-0.0794191728350462 1
0.184192949240015 1
-0.858568383315959 1
-0.757069356535189 1
