# Supplementary material for: Bias caused by sampling error in meta-analysis with small sample sizes
Source: PLoS One. 2018 Sep 13;13(9):e0204056. doi: 10.1371/journal.pone.0204056 (PMC6136825; doi:10.1371/journal.pone.0204056)
Supplement: S3 File — (ZIP) [file pone.0204056.s003.zip › results N = 20 delta = 0 tau = 0.5 sz = 50-100.txt]

"dl.delta" "dl.cp"
-0.303684466174637 0
0.140615465128506 1
-0.0712210008172998 1
-0.021121796965065 1
0.0915941284805228 1
0.120844749204655 1
-0.00630722152586386 1
-0.076679457830709 1
0.00500386200926205 1
0.214687450673536 1
-0.296511072191084 0
-0.0829399381671215 1
-0.127803700355867 1
0.0188059432999831 1
0.327548674541932 0
-0.00540992834783925 1
0.258786887579502 1
0.112756454130249 1
-0.169046109798437 1
-0.144910256325094 1
0.187849998076276 1
-0.0683174562191034 1
0.142902345480119 1
0.0416899097067836 1
-0.143369206779386 1
0.150204390976961 1
0.264658824813059 1
-0.0104031975556829 1
0.0763340337495576 1
-0.244305202715423 1
0.0771744792817216 1
-0.0365104004533177 1
-0.0299182549732235 1
0.315533439053442 1
0.328968843844636 0
-0.103623453462102 1
-0.00746450950032428 1
0.266231063896928 1
-0.14280347503609 1
0.255522549074476 1
0.218030259183258 1
-0.388670955855255 0
-0.0481610553358188 1
0.300590734534775 1
-0.49193669898096 0
-0.0364713143480679 1
0.317304442632699 0
0.0222586144536562 1
-0.245534219011946 1
0.34231459715934 1
0.178069363587858 1
-0.0614522302156661 1
-0.117355156081777 1
0.0780742776356844 1
-0.259544511429231 1
0.169260428629226 1
-0.15198064096241 1
-0.0879722692818571 1
0.0708139828796776 1
-0.159002661154373 1
0.166797693935912 1
0.0713518593809256 1
-0.131939146170041 1
0.0486420049312589 1
-0.302745332333226 1
0.316296824861669 1
0.186220884776746 1
-0.0368633863628927 1
-0.103869548391495 1
-0.00871125944385576 1
-0.209474444797094 1
0.258302020727664 1
-0.113036860726043 1
-0.323001388063671 1
-0.0441892287773924 1
-0.0987600491706186 1
-0.17535545450301 1
0.302822512405044 1
-0.0839203636628951 1
-0.060694831015099 1
0.224249161961325 1
-0.114705600094173 1
0.0897335394350664 1
-0.164396772009948 1
-0.033834947030537 1
-0.0886242615552174 1
0.202851683583532 1
0.29908304850439 1
0.147093795105007 1
-0.128185792237697 1
-0.0161723174586136 1
0.101708029442774 1
-0.0407562984692819 1
0.179267591126438 1
0.075741034203886 1
-0.271643804387715 1
0.0882091918580043 1
0.0818996285547295 1
0.0605227291197051 1
0.0675832524157886 1
-0.00694667287661745 1
0.0420445803438607 1
-0.064021406718361 1
-0.0973620346080008 1
-0.256736713469075 1
0.00204369241957639 1
0.0164657235551373 1
-0.306637067589968 1
-0.193129129998188 1
-0.218578242315699 1
-0.0905529128975809 1
-0.115202053929136 1
0.137792662525372 1
0.0403054926413414 1
-0.0775462918209871 1
0.200329035557165 1
0.0277378070760986 1
-0.196794291034385 1
0.064789812843672 1
0.0103436939542005 1
-0.11803778606266 1
-0.108478664154499 1
0.0226117086357821 1
0.0888233730289045 1
-0.259210241714436 1
-0.0426282162256727 1
0.170429500662233 1
-0.115205540541322 1
-0.168104931343498 1
-0.0384784785361608 1
-0.165382369752543 1
0.0845123911721305 1
-0.154149317908528 1
0.0580040401843196 1
0.0269874694132016 1
-0.16524711414361 1
-0.0663552563920398 1
0.148162553573195 1
0.0256001831082102 1
0.316883954102678 1
-0.0181591537148016 1
0.17820967568887 1
0.0884311930215185 1
0.371103332098182 0
0.187426211185611 1
0.0537083238628076 1
-0.0477166688070196 1
-0.0460558597781543 1
-0.0901074500027531 1
-0.312983000456854 1
0.143610717578565 1
-0.165738408376003 1
-0.102024872762847 1
0.0806616920971871 1
-0.0110877229742601 1
-0.164471890939947 1
-0.156254477420429 1
0.149672034124619 1
0.0258005743149332 1
-0.077114375131106 1
0.186531685967737 1
-0.193994755655773 1
-0.215840677036264 1
-0.182313068975937 1
0.0569168143021367 1
-0.107793859233727 1
0.255034439986983 1
-0.10183206148512 1
0.230326490511152 1
-0.155040631321788 1
-0.300062950199835 0
-0.2620661460785 1
-0.334668576149969 0
0.197040739198269 1
0.121321498426973 1
0.188343580472165 1
0.149192679263746 1
-0.239509658221578 1
-0.0621339005965777 1
-0.232501391725942 1
-0.333763520497891 0
-0.111210353663506 1
0.169958264827469 1
0.092272030634984 1
-0.0556189534031041 1
-0.220622145919134 1
-0.232145812314806 1
-0.175392641139137 1
0.133320339406924 1
0.217716432629115 1
-0.00871308386518525 1
0.229921129537399 1
-0.287333585860521 1
0.307659833015683 0
-0.185467646881495 1
-0.107135653242875 1
-0.140963820003654 1
-0.120673507618821 1
0.100159162496711 1
0.0356689878304583 1
0.197997115579695 1
-0.614724012766989 0
0.269159628858427 1
0.0348139018109799 1
-0.212288605614884 1
-0.0150313017580734 1
-0.0910705923601463 1
-0.0820225369998466 1
-0.0613876056383541 1
-0.189934388142588 1
0.122860715550935 1
0.131808806613087 1
-0.0988270544796401 1
0.136015589868653 1
-0.0448608608536604 1
-0.0556221906677041 1
0.0241717394366529 1
-0.0649768823709376 1
-0.159094065517467 1
0.0147485137816899 1
-0.130549462693398 1
-0.107632111184743 1
0.0529786309895894 1
0.0537703693925812 1
0.139304251202842 1
0.0182251367266318 1
-0.0437345869939477 1
-0.0895696783707575 1
0.293745362415442 1
0.157974411963683 1
0.111798123858026 1
0.0695905510561394 1
0.170329665082297 1
-0.0213883093404573 1
-0.108255496201248 1
-0.1459273429723 1
0.10398009424153 1
-0.0615644919167084 1
0.15685290637393 1
0.0615650067823559 1
0.0417738987678102 1
0.355607432640321 1
-0.176349342256964 1
-0.547622201286173 0
0.0157421935308803 1
-0.134768619955242 1
0.113612096585437 1
0.317140093112939 1
0.248027217563151 1
-0.124567138899177 1
0.156763058783811 1
-0.23415530535397 1
-0.127450345147606 1
0.011730078714453 1
0.0407202259981649 1
-0.0653623973156445 1
0.185889380192716 1
0.000987658962920272 1
0.0841476878408284 1
0.054126955436171 1
0.0262334207821867 1
-0.0907839885792197 1
-0.2606112068421 1
0.0560576279509071 1
0.307080095490991 0
-0.0305416032848466 1
-0.058456324524895 1
0.0400924597215441 1
-0.388836533599126 0
0.0526617703120971 1
-0.182193913795731 1
-0.150798225931907 1
-0.0522544749616945 1
0.419165234052671 1
-0.0646819695784753 1
0.184207604804969 1
0.52732483338967 0
-0.0495506259349352 1
0.123860731541905 1
-0.203019765772535 1
-0.331560114796316 1
0.331742289451655 1
0.140328779508951 1
0.177057177518221 1
-0.0872951897190162 1
0.0614630227396289 1
-0.0559636140808029 1
0.270360627383141 1
-0.17626352238917 1
-0.0739018074800405 1
-0.258869594853953 1
0.265134563284465 1
-0.115303694251585 1
0.14353589876728 1
-0.0202521588080706 1
-0.320929073702928 1
0.151956409479482 1
0.15620838930138 1
0.00803987814720334 1
-0.159114055919282 1
0.317740858970349 1
-0.173585556825463 1
-0.0091055214072438 1
-0.0625899159385679 1
-0.152381485521189 1
0.151033921104136 1
0.0445036656907128 1
0.0623806291649364 1
-0.297748570202606 1
0.145403170372412 1
0.285812616661604 1
-0.133597566545187 1
0.0154381180818714 1
0.19630908628956 1
0.006050698716196 1
0.0898301259341244 1
-0.201761168072119 1
0.0278327427399041 1
-0.266462294523762 0
-0.0944452647343093 1
0.0502445581772144 1
-0.212851835010009 1
0.167864766311475 1
0.108167698625339 1
0.0998469546436257 1
0.285292555808995 1
0.0786029649563051 1
0.194865136466941 1
0.22143506153902 1
-0.0135234278848816 1
-0.0284812564348729 1
0.143761385040451 1
0.081278775099593 1
0.29315663248611 0
-0.272110825433672 1
0.088916457627315 1
0.45087433547699 0
0.101647207268977 1
0.128120264470681 1
-0.0629437796369214 1
0.143698221418757 1
0.0745405637490577 1
-0.27575603639414 1
-0.116975104465592 1
0.257224370762829 1
0.0255442427539726 1
-0.0702637658080981 1
-0.452174791052058 0
0.0888150845734931 1
-0.0353173730605986 1
0.0739772855361324 1
-0.256587372288561 1
0.0271888805208871 1
-0.130546168444512 1
-0.0965731999427864 1
-0.179513316579679 1
-0.181165104812054 1
-0.180095176409389 1
-0.132287891398895 1
-0.259214708329185 0
-0.106738714504608 1
0.222215954217838 1
0.0138787709842182 1
-0.198780522934513 1
0.0402026435824263 1
0.00252969358530702 1
0.0504204369291553 1
-0.0956834033398779 1
-0.111890937241118 1
-0.00691338950431331 1
0.162695433644627 1
0.110188114676893 1
0.0869781634169895 1
0.129715315194698 1
-0.166032283765772 1
0.307850915581281 0
0.0853759633319735 1
0.0565819830929589 1
0.0641517633848416 1
-0.0193496808485279 1
-0.0615521012067466 1
-0.15481173632211 1
0.0633440548144654 1
-0.00479461611020936 1
0.290034606236818 1
0.190166015412811 1
-0.213483515210187 1
-0.0402374076945675 1
-0.233262108990835 1
0.14420390560237 1
-0.0385035740066507 1
0.0205018420862209 1
0.192753894657222 1
-0.0916553203717232 1
-0.159346685110058 1
0.194713354420428 1
-0.133039605162221 1
-0.0501640619054421 1
0.167871078067758 1
-0.13295470384285 1
0.0714310681310368 1
-0.321521059692365 1
0.188394028892058 1
-0.311107989132997 0
0.0214970536706864 1
-0.0531689095164123 1
-0.28467928698077 1
0.0427013494268955 1
-0.186376152076313 1
0.481408546399956 0
0.52782811868371 0
0.153793215420693 1
-0.0947368224209917 1
-0.405753121841027 0
-0.0135618156130825 1
0.149821033499989 1
-0.103431429506275 1
0.128497856824185 1
0.143974864900408 1
-0.245825344961243 1
-0.344586486464814 1
0.0957737840176098 1
-0.295955109037218 1
-0.00498410135164935 1
-0.0829709611609205 1
0.337565917499866 1
0.297230883171523 1
-0.0062793841257501 1
0.115702213106486 1
0.205139225670253 1
-0.151111266140845 1
-0.458869368851374 0
-0.13866967630097 1
0.102540289682591 1
0.0651377943056473 1
0.0668991643240569 1
-0.234915208612992 1
-0.1402879684075 1
-0.262478153112917 1
-0.401174366245941 0
-0.188062680638647 1
0.0673691749785936 1
0.141494803406432 1
0.25773359818866 1
-0.0697912478010638 1
-0.0558095948794081 1
-0.177324347713271 1
-0.0329912912600415 1
0.251750182129146 1
-0.192538314383405 1
-0.201470664792244 1
-0.118347922924176 1
0.534857000542818 0
-0.124445611378852 1
-0.17499191015812 1
-0.0971367925043665 1
-0.115650716029325 1
0.0686880670916974 1
-0.100117187839391 1
0.225285764380149 1
0.00111622882752228 1
0.0261536943179626 1
0.185229636405076 1
0.133323826874613 1
0.13462274052035 1
0.0222023872514594 1
0.159883970120393 1
-0.0232765184968914 1
-0.147688336857929 1
-0.0654893282526471 1
-0.31341858300761 0
0.239810570381546 1
0.091329179619079 1
-0.0794874105777695 1
-0.221544115266745 1
-0.171570590217646 1
-0.00999844481253516 1
-0.384233970798352 0
-0.0114698446723568 1
-0.0648640417492043 1
-0.0328209037689578 1
-0.0813356824043522 1
0.152774731033556 1
-0.0690826524070356 1
-0.478998267349705 0
0.0214127327815054 1
-0.0638303224319483 1
0.163598709662514 1
-0.201529057886729 1
-0.091705918740082 1
-0.0399385490340247 1
0.129053824516924 1
-0.18738395666164 1
-0.106117782208575 1
0.0149753959565656 1
0.0789775286900027 1
0.109539604011031 1
-0.094324074833176 1
0.0106556530331568 1
0.0714336978988689 1
-0.423566028241794 0
0.0973941747501404 1
-0.191249434182543 1
-0.0484637407586917 1
0.00210713236578724 1
-0.048822216813734 1
-0.23467179688636 1
0.243022125319488 1
-0.0943978747586199 1
0.0556534841425833 1
0.234535758608878 1
-0.229559153746551 1
-0.217164303925617 1
-0.147727071649629 1
0.0299629955627938 1
0.132431834004842 1
0.112285036807568 1
-0.0833280780333553 1
0.00697915089101656 1
0.00948013622379779 1
0.161182083676071 1
-0.0575085823320349 1
-0.239949395434231 1
-0.0557843251458311 1
0.000640369799512909 1
0.150402693533953 1
-0.137723549150134 1
-0.135647119582963 1
0.228654571962417 1
0.159860858126236 1
-0.135813020830382 1
0.129494918978584 1
-0.0106376887897315 1
0.245673435748894 1
0.0906356361493213 1
-0.386559949533561 1
0.212094764781984 1
-0.260088827701185 1
-0.277293563370223 1
-0.198752814479418 1
0.138194623497568 1
-0.135676696390639 1
-0.1861809882797 1
-0.31993530633736 1
-0.0650584831777221 1
0.0592477316429458 1
0.111700524220676 1
-0.0408359989033358 1
-0.165097077257479 1
-0.222740037865463 1
-0.0467102987419567 1
0.233153641721007 1
0.321354415056211 1
0.115628840020395 1
-0.15209181920794 1
-0.435874065997839 1
0.0778052481584512 1
-0.186689906585157 1
-0.0165688595630468 1
0.0640683862726981 1
-0.0489779906951855 1
-0.00315862495709676 1
0.163391846620398 1
-0.347395711243325 1
-0.148604498339319 1
0.0896594414316293 1
-0.304896381018346 1
0.0864748780979317 1
0.181341087479254 1
-0.031774051781637 1
0.0520752867478686 1
-0.0410149685097403 1
-0.072988930220581 1
-0.241205694245396 1
0.049503931416693 1
0.0839669401749672 1
0.119130277097999 1
0.197734701876575 1
-0.175358671375653 1
0.0417508293838382 1
-0.116955354735668 1
-0.0161565035912439 1
0.0100753747596994 1
0.227667989008567 1
0.0130856750069339 1
0.188352240437392 1
-0.271206638974904 1
-0.258843641983695 1
0.234809949825603 1
0.0288169750173239 1
0.103024121907668 1
0.0706362660977989 1
-0.00445251772900315 1
0.448449308646305 0
-0.0219770521615509 1
-0.0270731053409692 1
-0.134101571045611 1
-0.0991770269189441 1
0.128876371497756 1
-0.0190722305806831 1
0.0881090778394134 1
-0.19357199124713 1
0.228381408469924 1
-0.0682440392806979 1
0.0480674359414975 1
0.268424082017698 1
0.105666592215952 1
-0.109971584115785 1
0.229415066475345 1
-0.113034298737337 1
0.157729220845243 1
-0.131713003683974 1
0.0776695557639546 1
-0.104741408811247 1
-0.0247010679048851 1
0.10347446386569 1
-0.147412415032214 1
0.0958259793016848 1
-0.221810231814755 1
-0.0233439956870417 1
-0.0493160273338601 1
0.246612059767368 1
0.0670645725638152 1
-0.0826080318062773 1
0.150522868277715 1
0.2697150969629 1
-0.0229149846899848 1
0.135170133862627 1
0.315920745795085 0
-0.0444360412163395 1
0.120015723431479 1
0.0324018954689983 1
0.0764878745195524 1
0.0799825799735385 1
-0.00243112088524507 1
0.102320733422278 1
0.175274653076743 1
-0.0608290401307092 1
-0.0516503807582509 1
0.116263407770881 1
-0.151428524678718 1
-0.0762274865098811 1
0.213865944251666 1
-0.15693738415476 1
-0.355792630764125 1
-0.0815018623711152 1
-0.368775199545364 0
0.168833678226759 1
-0.1026815586447 1
-0.14630947190939 1
0.0279908488532142 1
0.0930236042436533 1
0.211012662163403 1
-0.184430495122947 1
0.204658048675375 1
0.0466174499478888 1
0.214060214948033 1
-0.12994455009295 1
0.0525549316392991 1
0.0205258033268372 1
0.0784930479268817 1
0.0494712158061605 1
0.125117872658383 1
0.194011387575547 1
-0.0880734784576495 1
0.0884408289419488 1
-0.0282761018465129 1
0.21058450514767 1
0.115622251775875 1
-0.0561146258018356 1
-0.0552235770434591 1
-0.0212856164341078 1
-0.114501901497516 1
-0.0113662983992046 1
-0.197718205094742 1
0.385417493886014 1
0.0379122113098733 1
-0.180564377084496 1
0.0646211138346726 1
0.01707401486148 1
0.0506790004338794 1
-0.0856303057679052 1
0.143026124535798 1
-0.191026764926171 1
-0.0419780631189207 1
0.0450497959892561 1
0.167776670609948 1
-0.188901753802543 1
-0.0541553536236582 1
0.0864836186153235 1
-0.075495971770382 1
0.0729131805952372 1
0.197131329979295 1
-0.148761006523075 1
0.0265995704583005 1
-0.147289424214752 1
-0.178952426335074 1
0.187819553067184 1
0.255035935437924 1
-0.337637063218189 1
0.0968907205917066 1
0.225295559528854 1
0.0608710580445812 1
0.0705900341494303 1
-0.186382934749149 1
0.207802315523017 1
0.170265927202045 1
0.114850930534884 1
-0.131899106969667 1
-0.151887720865575 1
0.267858154623768 1
-0.231679255409914 1
-0.0192930998402027 1
0.0626397228313536 1
0.0541261938690654 1
-0.161613090739143 1
-0.154946106567946 1
-0.142908256163079 1
0.0183001449575552 1
0.108916019530099 1
-0.0584706912253377 1
-0.124965332336856 1
-0.177506354441862 1
-0.0179043195287511 1
0.0956097796056073 1
0.151593855709299 1
0.011761206517775 1
-0.144323066800128 1
-0.00298134550997503 1
0.0438067527830457 1
-0.193901343689909 1
-0.188288104281327 1
-0.0515395018977836 1
0.267675831607816 1
0.155064580662116 1
-0.179680593562782 1
-0.0362301482856766 1
-0.196200021851825 1
0.18647524672123 1
-0.0454701254055635 1
-0.127279970249475 1
0.162496760916505 1
-0.347344068225139 1
-0.0495167954368389 1
-0.00551672791936216 1
0.0121038805682901 1
0.0326690331157908 1
0.247335980640218 1
-0.019785546324386 1
-0.0867822781340672 1
-0.184434107248869 1
-0.0239750385178964 1
0.16675679777733 1
0.208905308023257 1
-0.0632027861273162 1
-0.0861563774250989 1
0.321794592262579 0
-0.202011020211001 1
-0.386319870545874 0
-0.127881188227076 1
-0.103474902185409 1
0.0586356294336093 1
0.0546639012722909 1
0.0421760704685259 1
0.190873742741441 1
-0.0971667802906644 1
0.0595573449972835 1
-0.049544735258732 1
-0.141142642798488 1
-0.2230107884276 1
0.141784490415829 1
0.217773685284261 1
0.236150774978479 1
0.14745692050417 1
-0.0289379105289139 1
-0.111169508854446 1
0.535533876439571 0
-0.129481891000147 1
0.0485892548778692 1
0.113599511830229 1
-0.0658367285718237 1
-0.137525383180985 1
0.0817643465350563 1
0.00399454306254559 1
-0.471602763140719 0
-0.286578688198686 1
0.142237056718495 1
-0.246399409525422 1
0.0973609841025213 1
-0.140174704981805 1
0.0193630329775868 1
0.234984843292836 1
-0.318046567472196 1
0.294630662328521 0
0.132630639048044 1
0.310238626485535 0
0.0250609452091983 1
-0.101754467521716 1
-0.0236530414909443 1
-0.366596591598282 0
0.0990633019844936 1
-0.0138231081991103 1
-0.402398391648266 0
-0.0206270495960795 1
-0.106809318720253 1
-0.0453158933535827 1
-0.192362019339577 1
-0.0189000902689711 1
0.369154742011156 1
-0.16394753627687 1
-0.179769938244333 1
0.150826888701717 1
0.35699603342132 1
0.0395971818150821 1
-0.17660831862293 1
-0.156895784884369 1
0.0932894461804215 1
-0.215909457288457 1
0.12885361889489 1
0.0361892629913059 1
-0.114357166934249 1
-0.297280914537932 0
0.166164200480263 1
-0.0881146894854896 1
-0.0502322962229617 1
-0.159084363602116 1
-0.214835432374885 1
0.382155701472215 1
0.354233645900027 0
-0.116207361019617 1
0.0984534533370747 1
-0.0044079638356111 1
-0.119602907658019 1
-0.144846218263093 1
-0.0773320870437465 1
0.319570783110149 1
0.138231174921552 1
-0.0492867795071394 1
-0.131528301641541 1
-0.102652123428331 1
0.0178423092379125 1
0.128791869550843 1
0.32499953323119 1
0.0202246377422812 1
-0.118245767887522 1
-0.05143722186863 1
-0.174175042833597 1
0.0520595507205068 1
-0.021783018460515 1
-0.0649570235540205 1
0.17069836781181 1
-0.207291468365472 1
0.244340077889825 0
-0.0607037876501848 1
0.284008011678033 1
0.0444301506984155 1
-0.58945429152334 0
-0.197493487029101 1
0.469582442316202 0
0.370745693155768 0
0.0949166814591411 1
-0.00698761415055493 1
0.0165273672334303 1
0.0949967795886388 1
-0.289571089364827 1
-0.390847478142864 0
-0.25000523068979 1
-0.0317850434526245 1
0.498639863915809 0
-0.0362041741531441 1
0.0120079965919598 1
-0.117451925022676 1
0.133877929274985 1
-0.0344431361579857 1
-0.179487029160689 1
0.0902410726452991 1
0.059426896230753 1
0.304824945856903 0
0.0966923099970988 1
-0.0621573685846769 1
0.115121312786122 1
-0.186298924782648 1
-0.120837638806467 1
-0.0717436576075633 1
0.0335727749593139 1
-0.396490011999861 0
-0.0282769753000105 1
0.187940363520569 1
-0.43571694036679 0
-0.0346911200422742 1
-0.0927955846621942 1
0.295669634636203 1
-0.0169476909084632 1
0.0678922901699476 1
0.069964834791076 1
0.264358187053694 1
-0.0419976305922625 1
-0.0707826844983243 1
0.174026102954916 1
-0.0386848995218038 1
0.123371126215185 1
0.0466773049958448 1
0.149450791930937 1
-0.00921583459802023 1
0.230192017510062 1
0.0383243628256276 1
-0.135022934853016 1
0.28197577877514 1
-0.0781336380997181 1
0.0305386401347796 1
-0.297497698212405 0
-0.288498111878643 1
0.361356836294871 1
-0.414449154731747 0
-0.0295929838484343 1
0.118812502542919 1
-0.0400479916919414 1
0.138860095385835 1
-0.0270827187951344 1
0.161851433294341 1
0.0612370523384603 1
-0.261097651550319 1
0.13109871606627 1
-0.0235527299515503 1
-0.101591278782212 1
-0.372162439833096 1
0.0541923586127859 1
-0.0711835062413055 1
-0.257056435771622 1
0.0337957410079559 1
-0.167342663189722 1
0.156464497528335 1
-0.100953364779177 1
0.243985704984805 1
0.079333265734899 1
0.0942992857857545 1
-0.21389292990199 1
-0.0675200000457487 1
0.0176142714791059 1
-0.194187194314585 1
0.210564107707812 1
-0.0120111427796746 1
0.143967131055525 1
0.20841379766674 1
-0.0609301138587054 1
0.237494909124859 1
0.0904370419845038 1
-0.130143432481598 1
-0.0369204471755228 1
0.325247854372959 0
-0.0809613050583941 1
0.0678786975639726 1
0.112680297351262 1
-0.0604471193299217 1
0.0328321839309178 1
0.363036718768394 0
0.312924966943573 1
-0.203231884316743 1
0.0789520426777033 1
0.0198245013134018 1
0.171178622632949 1
-0.0761095341009771 1
-0.0665907921280466 1
0.22665072393157 1
0.0740410257125063 1
0.361359064001462 0
-0.00820499531067696 1
0.00176448212380927 1
-0.217431682228117 1
0.169958742582026 1
-0.260776856488591 1
0.0124226602537059 1
-0.118420997139602 1
0.0898796361245641 1
0.0143231324207189 1
-0.0331936510455017 1
0.0987834403838602 1
-0.100594296761502 1
0.401978476994163 1
0.126477165013039 1
0.114420535240327 1
0.102538545197476 1
0.0353793776153741 1
-0.155759684635765 1
-0.261320248715053 1
0.278817808752194 1
0.15444082700853 1
-0.127067214689337 1
-0.0376606860953075 1
0.242750310477637 1
0.0293898329456537 1
0.162427094036186 1
-0.103466597761051 1
0.123245705829684 1
-0.192899092997848 1
0.133945979794227 1
-0.340067773100268 0
0.136458358000617 1
-0.182548852607911 1
0.172267387331275 1
-0.183849487375525 1
0.0771418821676279 1
0.0583535934449278 1
-0.149710021595819 1
0.024444521950089 1
0.20794638778037 1
-0.206017828183543 1
0.126289434233153 1
-0.197739644880732 1
0.179454486861429 1
0.20107153019196 1
0.222599460521281 1
-0.0394495256615825 1
-0.189655186324497 1
0.142113436235741 1
0.248678203076669 1
-0.0600470971459011 1
0.0460959290545653 1
-0.247284288262408 1
0.0133797853125117 1
0.200072617850624 1
-0.273838340631301 1
-0.146925015006775 1
-0.0617026941183202 1
-0.145222872556778 1
0.141497986862281 1
0.0757431475372754 1
-0.224988838644163 1
-0.269614634161417 1
-0.0396970871187144 1
0.167709534226269 1
0.372671403245214 1
-0.0167927183990723 1
0.355546128236611 1
0.0222540416190656 1
0.254766723618978 1
0.0174200523592004 1
0.021462493863374 1
-0.190369183245117 1
-0.213172209055383 1
0.471717529265975 0
0.164825036637636 1
0.0658318790096229 1
-0.337273937156019 1
-0.022895130964509 1
0.208901203844757 1
-0.0210178317710536 1
-0.0296027446594879 1
-0.00234723661712332 1
0.298849409982311 1
0.1016300378482 1
0.483088945696482 0
-0.0467945916997817 1
0.159335351305251 1
0.169128037381993 1
0.0783832129770899 1
0.188536649260073 1
0.0249467699432929 1
0.0103617859488479 1
0.0546982456431742 1
0.16696804456971 1
-0.0507280661944014 1
-0.0847358314193031 1
-0.144925497822701 1
-0.166821150534259 1
-0.0405782491535442 1
0.12419090311166 1
-0.138623459310575 1
-0.056717040897128 1
0.116966218064443 1
0.150112839315268 1
0.0828374581474162 1
-0.226018355124693 1
0.0316817212115113 1
-0.0769796674649671 1
-0.184527562433001 1
-0.0148931615302055 1
-0.0839229386978455 1
-0.304116260763029 1
0.230926053288526 1
0.307103480015624 1
-0.250859921812889 1
-0.062541517000137 1
0.159394796266767 1
0.227437943440589 1
0.0018077144519632 1
0.0812146486584014 1
0.0419288975064976 1
-0.143070807523503 1
0.0204247967487984 1
-0.137567736561901 1
0.0912906674337738 1
-0.00139588797991397 1
-0.268316037567064 1
-0.359570128729082 0
0.229789160336562 1
-0.148797677272413 1
0.283441107938393 1
0.116708267959946 1
-0.152315206191754 1
0.129012241098434 1
-0.150423160058373 1
0.18061484978302 1
0.0629210420437318 1
-0.442712706902209 0
0.0423761728864927 1
-0.0774415613831969 1
-0.288978479175963 0
0.138686033354553 1
0.069956930145049 1
-0.155558841900887 1
0.0722526505024803 1
-0.311893664993077 1
-0.130469532723061 1
0.142506498420421 1
-0.202435778043113 1
-0.198787057804703 1
-0.263630577232209 1
0.0320512710625591 1
0.175672691636135 1
-0.236294730513588 1
0.0110956491725204 1
0.0099169659028352 1
0.0766166981364032 1
0.320925835883975 1
0.136988644078382 1
-0.259706838871056 1
-0.419764976533329 0
0.116499094404807 1
-0.0911012843291257 1
0.0678118255642434 1
0.164989510198422 1
-0.233500659685367 1
-0.372122836887077 0
0.153570899234695 1
-0.104954628228817 1
0.181288956856956 1
0.106968778785756 1
-0.20624231440695 1
0.0191681619775897 1
-0.203670663991585 0
0.193137818102245 1
-0.171280461420749 1
-0.188632112441089 1
0.110803277935005 1
-0.0642781580499016 1
0.141607512082861 1
0.044742603762519 1
-0.0324973289913425 1
0.0948496314258003 1
-0.128235095249073 1
-0.246167266364239 1
0.240957824255089 1
0.287359606763356 1
0.229880147503462 1
0.0488263369756634 1
0.0509714680267534 1
0.0229226534273229 1
0.253953237810836 1
-0.462817238200966 0
-0.182646849633216 1
-0.285894256484215 0
0.119758600274784 1
-0.0368836009645077 1
-0.00231678893643868 1
0.353126730776516 0
0.0361719070747248 1
0.0563221718671934 1
-0.14412369681995 1
0.00932983657388729 1
-0.124477750810517 1
-0.186994027060599 1
0.191176602086136 1
0.190572661281792 1
-0.0578262961581279 1
-0.321298615227902 1
-0.1931702759523 1
-0.070904091524685 1
0.0208368403416919 1
0.0731898430462881 1
0.100668937324812 1
0.0660369934966366 1
0.0350660382791742 1
0.0977087962893442 1
0.248323507557269 1
0.00305380373681916 1
-0.0253851638906851 1
0.238238442986219 1
-0.265566769506982 1
-0.0522343794137607 1
0.200063174440573 1
-0.105571939617042 1
0.0826141895820096 1
0.313780674031867 1
-0.155736477357222 1
-0.0410953007436591 1
-0.116558957445474 1
0.310461344448169 0
-0.152066196025853 1
0.17942164832488 1
-0.098779886753848 1
-0.24837472664926 1
0.112809559664785 1
-0.0561351128971875 1
-0.0436486239623441 1
-0.0912438331498567 1
-0.0193551916768292 1
0.0848012680563128 1
-0.392722245850525 0
-0.213879775152115 1
0.0543767286617461 1
0.289632080165585 1
-0.0596960094077242 1
-0.262024981097944 1
0.403164363710128 0
0.20108196799276 1
-0.258209553807305 1
-0.118909763712785 1
-0.150014071736398 1
-0.13719684541239 1
0.0909034203525098 1
0.129758827212957 1
-0.130136952325717 1
0.115581843153399 1
-0.00175241495427878 1
0.115996572264599 1
0.147232959251754 1
0.0434925919723113 1
-0.311034123788537 0
-0.0584584078337254 1
0.313464911775434 1
0.323743336931763 1
-0.132974914208939 1
-0.00450129886289156 1
-0.209268761771921 1
0.18037329616734 1
0.0138697046963118 1
-0.0058441967221461 1
0.0807168712006343 1
-0.225555010508214 1
0.210981102499767 1
-0.109577030113754 1
0.278720806242104 0
0.330547105338764 0
-0.0186677166008382 1
0.176962531955308 1
0.202088250575011 1
0.109560360175598 1
-0.0854630103159567 1
-0.133651029964359 1
0.0160355868467237 1
-0.0853678323172829 1
0.362072151316947 1
0.0436496470811538 1
0.138452228949205 1
-0.277000144219257 1
0.0279001156672005 1
0.122316049073684 1
-0.0235018331127556 1
-0.297626026988217 1
-0.350403212741047 1
-0.0491373347806295 1
0.123576139339233 1
0.00597738627505511 1
0.119202892782794 1
-0.367104903660305 0
0.0899082036623111 1
0.293296497553206 1
-0.270409522335574 1
0.111851816183526 1
0.166869458206641 1
0.111832406685872 1
-0.139363496648528 1
0.341460921602615 1
0.124193067475896 1
0.159128513941669 1
-0.0671242104263121 1
0.126528106506957 1
-0.0961782529335556 1
-0.111552775013743 1
-0.0351167919597194 1
-0.279490285477627 1
0.389303720828637 0
0.119870322772916 1
0.016770617173078 1
0.0544785492357441 1
0.117032174230513 1
-0.326988231549228 0
-0.48300113356093 0
0.172882451633656 1
-0.145643106003867 1
0.199561944609765 1
-0.0311204353309906 1
-0.185264747026819 1
-0.246977411552375 1
-0.182976755355646 1
0.194124323940671 1
-0.428262953715457 0
0.174408811601253 1
0.0116974242063276 1
-0.256555666237757 1
-0.0217333123676743 1
-0.0160542081852713 1
-0.0889605569937304 1
-0.25200498409975 1
0.401309978435975 1
-0.273065312990972 1
0.248112919317285 1
0.336950621928473 0
0.0954942858349743 1
-0.334702679355423 0
0.0573163626347708 1
0.217372041300039 1
0.0969590260021372 1
0.305704242549865 1
-0.106048443494403 1
0.0341659546409022 1
-0.0248393439585988 1
0.213155564737752 1
0.282099088387846 1
0.26273889171197 1
0.214806294618529 1
-0.0602906678138809 1
-0.187375534738595 1
-0.0862952254824957 1
0.075510724173266 1
-0.209077638762487 1
0.142671237959847 1
0.0890538967427284 1
-0.125403762877604 1
-0.157336819396171 1
0.0626425378509854 1
0.195181556416243 1
-0.102876005176219 1
-0.220299891921833 1
-0.150702270446184 1
-0.0724889988925565 1
-0.168966768411395 1
-0.075989475824584 1
-0.202433696832605 1
-0.212250742726951 1
-0.0169984272954254 1
0.143624952686565 1
-0.244236717397942 1
0.262116732390762 1
-0.142334237545731 1
0.0861509030287792 1
0.285572806431294 1
0.0657829411982587 1
-0.0679636641969679 1
-0.0434015849789752 1
0.219276779139594 1
0.1056614348567 1
-0.210066137248346 1
0.0958793836704237 1
0.120586700441208 1
-0.23674756547091 1
-0.128259086204988 1
0.253030000419008 1
-0.146590417976453 1
0.0156244310184568 1
-0.102258545445717 1
0.156421930198672 1
0.200030064101504 1
0.0639138792676251 1
-0.467788990776882 0
0.10807919403344 1
0.054442967879249 1
-0.230644208791115 1
-0.250348673415301 0
0.190791511144011 1
0.112797988799666 1
0.0319471372533003 1
0.21186258875695 1
0.0432800841681028 1
0.133249018743963 1
-0.318674954696886 1
0.041869338784967 1
0.0789171523570215 1
-0.252393983882486 1
0.446974552463828 0
0.158284237302048 1
0.439129250289838 0
0.432068248703838 0
-0.0119762139593757 1
0.279231906000348 1
0.0532239285059721 1
0.514334272675337 0
-0.160766323958587 1
0.398697105004726 1
0.0488640339006378 1
0.205640472359718 1
-0.145324043474914 1
-0.05135178383935 1
0.18800838030785 1
0.11025525258254 1
0.0752633758281461 1
0.000264933399474511 1
-0.390367306418834 0
0.228818175936843 1
0.110832868585951 1
-0.188688350971546 1
0.025596392632838 1
-0.111418722570293 1
-0.460203115282466 0
-0.415967732449227 0
0.167541919577984 1
-0.366877319808484 0
0.332078358121278 1
-0.156049689200388 1
0.0544114422887426 1
-0.159714910430648 1
0.0864189409922318 1
0.19951710218205 1
-0.395787018538834 0
0.216339268028039 1
-0.352681728421416 1
-0.217830950796134 1
-0.0649110712441093 1
0.0504033955886709 1
0.099387092448371 1
-0.0934232638696223 1
0.203258806694807 1
-0.217846191458608 1
-0.160526866699529 1
-0.117175011483385 1
-0.266134947669038 1
-0.146148643859215 1
-0.0132996141655104 1
-0.117734989024566 1
0.023668559849454 1
0.0987167154061408 1
-0.186966126384334 1
-0.0964392848307807 1
-0.0645819803806394 1
-0.139212049893177 1
-0.316802402570544 1
0.17691153529506 1
0.187565651314016 1
0.0527823403232301 1
-0.0452641453244366 1
0.223800310354525 1
-0.306500565038282 1
-0.239465679233972 1
-0.0462731689194157 1
-0.133121067327176 1
0.144354063284998 1
0.256609960937118 1
-0.198147947912353 1
-0.0292920212711398 1
-0.16179569074209 1
0.212083403156226 1
-0.379486473722855 0
0.167328272236017 1
-0.288905698077849 1
0.0555462638947039 1
0.00422716584237052 1
0.239781449014847 0
0.205005433869602 1
-0.234160273186807 1
0.165273483775952 1
-0.238071417495554 1
0.0916037248137253 1
-0.0373681058041162 1
-0.44748134102416 0
0.186069769901306 1
0.0593844851252018 1
-0.348080226975514 1
-0.0587897850636437 1
-0.162298476117824 1
0.0937677742426749 1
-0.0146623811633471 1
-0.263217545219318 1
0.000210583237238784 1
0.0351796183844341 1
-0.0470598680286878 1
-0.0894468342692866 1
0.0645883144229756 1
-0.0666967443979513 1
-0.00812347702286047 1
-0.18874793493792 1
-0.137833063884517 1
-0.162748938733572 1
0.092815412579037 1
0.0136712067119921 1
-0.0125782331122495 1
-0.181428672798797 1
-0.031365316722836 1
0.0241853396865446 1
0.0710319933743871 1
-0.0883584502985145 1
-0.0375883087893904 1
-0.143872981150053 1
0.0429395650347908 1
-0.0262536849902376 1
-0.0452867298963972 1
0.137346904422031 1
-0.119552545314886 1
0.313481466914836 0
0.00943349072081446 1
-0.00197536095573827 1
0.140464428464552 1
-0.104177286393331 1
0.0696182852006141 1
0.145229843633247 1
-0.093952554807509 1
0.166900729154551 1
0.117044501024842 1
-0.133072300864689 1
0.0340914185350054 1
0.110320357120666 1
0.259880611339163 1
-0.246370241495089 1
0.192761957978952 1
-0.161547228049618 1
0.0977394660762397 1
-0.012695768969829 1
-0.0462334035935483 1
-0.142221740578839 1
0.0450412763550211 1
0.0972740462605768 1
-0.201615110452972 1
0.263121258839647 0
0.212643237589878 1
-0.153175285528844 1
-0.205270509207583 1
0.339724894213523 1
0.266149861405543 1
-0.28091913692724 1
0.283427403431082 1
-0.104579897128213 1
0.0392947270612734 1
-0.242598131788082 1
0.107689909073498 1
-0.0784967273077167 1
0.0610131397601706 1
-0.0605045222060357 1
-0.0323543212591438 1
-0.147895655689964 1
-0.0875590615832679 1
-0.112100719536765 1
-0.0531293097787716 1
-0.238342252352074 1
-0.0165569601910196 1
0.0303057984857605 1
-0.192481015057433 1
0.121277972603729 1
-0.122729303259781 1
0.155788690712285 1
-0.0349837266066091 1
0.522402141182587 0
0.00541744714853734 1
0.145877409448865 1
-0.0424546686439977 1
0.0517038999174702 1
0.17725409486949 1
0.0552987724766513 1
-0.157792380659901 1
-0.142066772522168 1
-0.0906684282197631 1
-0.0934709346016187 1
0.139660646009836 1
0.337827954922047 1
-0.111657804981762 1
-0.261123172211015 1
0.177466236684283 1
-0.0573389514084195 1
0.0623123081299607 1
-0.0249608804599409 1
-0.18416119162026 1
-0.149699680686659 1
0.0360385376603374 1
-0.0526604950431744 1
-0.0604251555562915 1
0.274133016656008 1
0.117012979035591 1
0.0197629107221432 1
-0.00848438677999774 1
-0.0656858454495991 1
0.178016089505319 1
-0.252334083131385 1
-0.0461366149653208 1
-0.100449897778566 1
0.106436265371078 1
-0.283256355148734 1
0.138010417909463 1
-0.1153956960973 1
-0.282669607879914 0
0.0664447573446223 1
0.0697942031877787 1
0.0792267800503244 1
0.227658638933486 0
0.130323754362818 1
-0.00933059567329745 1
-0.287415272725445 1
-0.0349800391984173 1
0.213697255752805 1
-0.185476950059219 1
-0.295755425085138 1
0.0650633770261818 1
-0.0878604173324816 1
-0.142502292156196 1
0.224375573522056 1
0.353250458857111 0
0.0902230828029747 1
-0.241413617365594 1
0.0344783214387403 1
0.0752410619142446 1
0.19276914649234 1
-0.121644111519253 1
-0.0301008089238473 1
0.157206356442622 1
-0.282002554662904 1
0.0458080286939592 1
0.274913279324374 0
0.0740770403792314 1
-0.13455390946061 1
-0.303875191713645 0
-0.0838287633708433 1
-0.192127336385631 1
-0.0857146734801398 1
0.0713676577799058 1
-0.171438450174502 1
0.323760438518365 1
-0.105096662137489 1
0.352199069214491 0
-0.30801605269109 1
-0.0416490520465272 1
0.0327414024240836 1
0.0657866043431694 1
-0.0877325071681728 1
0.124361410070053 1
-0.241339148157366 1
-0.10787055713336 1
0.318289458397065 1
0.172805576666974 1
0.176284145633172 1
-0.140679854810338 1
0.157354613908904 1
-0.259401092350582 1
-0.291033332074319 1
-0.280856289850069 1
0.17922042090043 1
0.0943467159776719 1
-0.208765862099859 1
0.00094370353843144 1
0.375880629710078 1
-0.120197036751487 1
0.113680960858 1
0.180534039415621 1
-0.213387631787948 1
-0.116788750080662 1
0.110696205330731 1
0.254204424977263 1
0.203245808863319 1
-0.0504712100397242 1
-0.0291058186853229 1
0.0321180882654395 1
-0.100406610564057 1
0.125694178912198 1
-0.0292931884909982 1
0.0978648102245264 1
0.259885823620731 1
0.00530784885954374 1
0.245221862937391 1
-0.0860238079601996 1
-0.0861038936942628 1
0.0326949007609694 1
0.190566049123633 1
-0.123675941643703 1
0.156723318379429 1
0.306852301882887 0
-0.062919280938999 1
0.254904297522885 0
0.0148226303933291 1
0.306017412428159 1
-0.187329003683828 1
0.168711458159727 1
0.166583620606139 1
0.291646446633015 1
0.161816010879536 1
0.320476956461783 1
0.111622014656925 1
0.377196154062997 0
0.285982643919022 0
-0.162440304919688 1
-0.33917173623226 1
0.194475589634682 1
-0.112838914514827 1
-0.198841240099907 1
0.0253040917168118 1
0.234477041252169 1
0.180569882384815 1
0.13823376882851 1
0.127660530288491 1
0.116920166621564 1
0.383338493922143 0
0.313187761819372 1
-0.182828611715016 1
-0.0570062662338064 1
-0.027002298565823 1
-0.21688032021432 1
0.133009353790775 1
-0.0579401669258698 1
0.0998567020544585 1
0.0443375092025498 1
-0.0119063777679524 1
-0.16890782927309 1
0.0300330599306356 1
0.0225768448646954 1
-0.143010572092084 1
0.0147438731861395 1
0.0220416360705407 1
0.0760847672627107 1
-0.358668344639995 0
0.158424213464302 1
0.111722360612951 1
-0.0682249473333208 1
0.111572266898076 1
-0.128021447715597 1
0.15980622164971 1
-0.197538057232647 1
0.212691019280375 1
-0.427942111373682 0
-0.136513977577898 1
-0.146289094221185 1
0.0587301268927826 1
-0.164737871749208 1
-0.0621070600453937 1
0.00616514135843848 1
0.252810692712124 1
-0.0990940303548594 1
-0.0533164523086541 1
0.131481644712779 1
0.199940952087907 1
-0.032453929807468 1
0.0721184179330864 1
0.165962143600816 1
0.309465459206627 1
0.418701982233841 0
-0.124876769786484 1
0.0778492660748075 1
-0.111030876364224 1
-0.396534566599932 1
-0.300607453388497 1
0.118014256354163 1
0.0539355722682281 1
-0.103166019856911 1
-0.0161447361691576 1
-0.159527896019083 1
0.132505213014274 1
0.127482029393171 1
0.0393005270383844 1
0.313894109186793 1
-0.0570653559174515 1
-0.0333961227507028 1
0.00955694872619444 1
0.00976398531794478 1
-0.0559560350300965 1
0.121788880703848 1
0.151577977834963 1
-0.118843816241744 1
0.295349138348236 0
-0.0897359751776541 1
0.0869421013163716 1
-0.0120627637918382 1
-0.160130519335688 1
0.118074353137518 1
-0.0506991777426093 1
-0.205766244222398 1
0.175834724147102 1
-0.0966488605795597 1
0.0929737743134081 1
-0.100645145894286 1
-0.0106459570128087 1
0.3086327446674 1
-0.00969382055813308 1
-0.187630884482572 1
0.0942434875230573 1
0.0793187610291822 1
-0.176875069347946 1
-0.133474560271538 1
-0.172180122442302 1
0.013183699840846 1
0.132997930630397 1
0.374708855910115 1
0.124549332614143 1
0.428293889969195 0
0.125416751674802 1
-0.530073073067978 0
-0.297059375009482 0
0.216802173784064 1
-0.0133608216154624 1
0.211275010495158 1
-0.281665026185178 0
-0.0635660799896164 1
-0.208125515068775 1
0.0898633673210861 1
-0.0161778586934429 1
0.123022842113982 1
-0.0691419434745978 1
0.0363086378350187 1
0.213843930774435 1
0.150134120970429 1
-0.139370131621851 1
0.00942252791826866 1
-0.167283155536618 1
-0.123530551509186 1
0.00442453937550303 1
-0.285161231255512 1
-0.381654860694271 1
-0.0337547870955228 1
-0.155507990497364 1
-0.208725156630198 1
0.260714463359914 0
-0.0912189901138476 1
-0.0237538212249892 1
-0.161348190034699 1
-0.529675204500189 0
0.055290216056843 1
-0.0785912033450493 1
-0.07922854423258 1
-0.069413283909154 1
-0.238666794892092 1
-0.135229456801685 1
0.23939218448725 1
-0.324265298903304 1
-0.182585649716975 1
-0.34691107734104 0
-0.0368816879989026 1
-0.197246173714641 1
-0.22047945623856 1
-0.262671359842042 1
-0.10595481307815 1
0.0652641599499578 1
0.250901950280141 1
-0.271065950722829 1
-0.17169432897167 1
0.11216407636361 1
0.148655286433233 1
0.0609423823966822 1
-0.383929850286547 1
0.111511048031714 1
0.00130845990867383 1
0.395847266201893 0
0.168845610920543 1
0.137334880968625 1
0.265969240880256 1
0.234951908768583 1
0.133782540159147 1
0.0466003668173298 1
-0.306792705801454 1
0.0372956848650204 1
0.301878430332224 1
0.0679316500322986 1
0.0266919118174422 1
-0.0603287555016598 1
0.164084804005551 1
0.0906071828370037 1
-0.12235316220107 1
-0.150237175624659 1
-0.101428756034472 1
0.215048704029765 1
-0.301047794500637 1
0.00994369375574629 1
-0.0932928934964828 1
0.174465839984181 1
-0.0400851051203488 1
-0.123422758539017 1
0.0248789984489684 1
0.0863359960320254 1
-0.338778265431988 1
-0.0108043941203095 1
0.0733675648029888 1
0.105230541179768 1
-0.124578321847551 1
-0.128930830801007 1
-0.217133626865925 1
0.240348961739381 0
-0.223701311450534 1
-0.254193981445807 1
-0.0666248118789517 1
-0.091730698136841 1
-0.12512058083214 1
-0.0581637988519118 1
-0.0477340513492299 1
-0.500833760978282 0
-0.01305604554742 1
-0.321958538179421 1
-0.00681507700992374 1
-0.152800430334229 1
-0.382101980377958 1
0.175655549289004 1
-0.173900188445743 1
0.0500916548682862 1
-0.0150845250486745 1
0.00330658061590773 1
-0.0768431989478224 1
-0.194012315059727 1
-0.0778865939860205 1
-0.0571675272457811 1
0.077983718209269 1
-0.224897396192931 1
-0.247316261661242 1
0.0103235887249725 1
0.121713747978463 1
-0.241984507225762 1
0.246191231798232 1
0.0466778380122827 1
0.0317862343173975 1
0.27501930045599 0
-0.0313998143505137 1
0.0268837590856753 1
0.161440447951389 1
-0.24242532218669 0
0.222545000293158 1
-0.121998772675544 1
0.228928390097448 1
-0.266603136604512 1
0.0283155796515763 1
0.040264841498641 1
0.286210386430218 1
0.189905493389772 1
0.0663277644069412 1
0.0300837567732987 1
-0.0471615038396793 1
0.0551010960961733 1
0.0887866263147693 1
-0.358440598214702 0
0.0220711473529363 1
0.00208112441704707 1
-0.506526990410238 0
-0.049808015411983 1
0.057685056751858 1
0.178060452314054 1
-0.0209084408572419 1
0.0399323560065006 1
0.0880330479746252 1
-0.0021975103716288 1
-0.278859320228149 1
0.269414566730933 1
-0.222542025780929 1
0.00936594965103327 1
-0.149522587787552 1
0.0504477374612333 1
-0.183564944586112 1
0.0784194823868248 1
-0.0831311163750551 1
0.240406585997171 1
-0.306577947825915 1
0.0812074903337635 1
-0.0979549741438175 1
0.0018434526971823 1
-0.0250172141928808 1
-0.175784865329698 1
0.40908317735431 0
-0.185749205684039 1
-0.150223202503498 1
-0.0057442130715988 1
-0.501775167955983 0
-0.248065876146177 0
0.436286947047719 0
-0.260681102918337 1
-0.205850779391489 1
-0.193469618812211 1
-0.118370232637937 1
-0.0827455753046723 1
0.0292257337631782 1
0.477309250208495 0
0.0252950347325858 1
-0.347731933236559 1
0.197060737748685 1
-0.0279307279354842 1
0.239272993738588 1
-0.190767339534982 1
-0.135941572323597 1
0.188057091922853 1
-0.130685424299393 1
0.0624927341576915 1
-0.208451561304399 1
-0.238142811313353 1
-0.205718315474921 1
-0.391850955520564 0
-0.0154237024885867 1
0.300522539862609 1
-0.506000452280881 0
0.129103421770775 1
-0.39117102009986 1
-0.0163600449823914 1
0.259664923066943 1
-0.101616748877355 1
-0.410282443712809 1
-0.17137600218389 1
0.0603035702402957 1
-0.0290066288162474 1
-0.115213524014078 1
-0.1269139798994 1
0.0135586239034913 1
-0.143372777201184 1
-0.0319138675392253 1
0.00492593501136626 1
0.14150594079434 1
-0.2744635022881 1
-0.127982453066018 1
-0.146278263490798 1
-0.269209716705164 1
-0.0846334228911492 1
0.142070155801378 1
0.215706701589893 1
-0.14352798658993 1
-0.079285339610567 1
0.105244716969321 1
0.40704187314567 0
-0.00437241996815172 1
-0.10340493379487 1
-0.0631278041462961 1
-0.208272657026418 1
0.14071344332279 1
-0.278860232799781 1
0.0815154457202125 1
-0.168642365949788 1
0.0444672797504847 1
0.193300454754421 1
-0.173160095458913 1
-0.249027668163244 1
0.255230082751193 1
0.0462833456774439 1
-0.102266393715651 1
-0.101332155227489 1
-0.0163186178735149 1
0.209125277501331 1
0.103439915062987 1
0.177698088537268 1
0.401057290180115 0
-0.160989641406983 1
-0.410482725581502 1
0.0993713406265192 1
0.258147277162127 1
0.179677590172855 1
-0.231835671791801 1
0.0647075268122106 1
0.235472216343398 1
0.0536846721622292 1
0.182300058355425 1
0.0205161941483522 1
0.207283026856479 1
0.135770911279821 1
0.0236199570804208 1
-0.0857029852784614 1
-0.031188766806839 1
-0.0426484959199782 1
-0.414408471175288 0
-0.220089039393408 1
-0.0411876893806973 1
-0.0213430739252005 1
0.0303226095223562 1
-0.39373960125149 1
-0.349151840524958 1
0.0582952001428709 1
-0.015245112669534 1
0.0463125760791379 1
0.308997280000222 1
-0.0439418270576111 1
-0.0556275604338128 1
0.420597985007388 0
0.0528010539080482 1
0.0869648661723002 1
-0.0623585066034127 1
-0.0228106248702533 1
0.122018066009657 1
0.143165834736924 1
0.0877558730813835 1
0.0127096296382309 1
0.231286617262049 1
0.151280439889568 1
0.506573103244972 0
-0.0672179540287086 1
-0.0680493646079839 1
0.161188158700363 1
0.0237165290370161 1
-0.430710266358274 0
0.188199558710496 1
-0.0448597755888568 1
-0.0483238791400184 1
0.222046303011943 1
-0.193157893403288 1
0.259442909756015 1
0.168646382819294 1
0.120070317006948 1
-0.223064055863023 1
0.358767247404312 0
0.128277306392427 1
0.0661053720005852 1
0.289526506593818 1
0.0409068880123881 1
0.430635362426094 0
0.0900982318505558 1
0.189010839347346 1
-0.00141049051909014 1
0.114233859516967 1
0.00265547903289822 1
0.0432873921493304 1
0.0107119757122288 1
-0.140787186547552 1
0.100977377055008 1
0.290480682102878 0
0.025850644933942 1
0.230807794438174 1
0.264494793384826 1
0.0144574405533365 1
-0.077181570923519 1
-0.188474975532847 1
-0.0290669320897386 1
-0.285290147062288 0
0.0789528172103361 1
0.0834587149244559 1
-0.040913352832793 1
0.0355020823899018 1
0.0323890164739216 1
0.0539897601931972 1
-0.0410475234765965 1
-0.309164979389946 1
0.0719619282267061 1
0.0310768479347174 1
-0.173472302629308 1
-0.0821439300065797 1
0.21615356823203 1
-0.161836962999537 1
-0.251524419778398 1
0.0790700708541096 1
-0.0535269163550621 1
-0.04500710100018 1
-0.174546776709839 1
-0.0104074424846251 1
0.331049241725543 0
0.0451206490419101 1
-0.251510390874815 1
0.246193250913021 1
-0.12489762539656 1
-0.176015296976087 1
-0.137149800869139 1
0.0979473868240913 1
0.228927123026173 1
0.117326834963127 1
0.0471230242922575 1
0.0578486607718309 1
0.0895636219381086 1
-0.203593655892205 1
0.0605564523568462 1
-0.255946872953078 1
0.024612730687301 1
0.0551105399891249 1
-0.0832022407774665 1
0.151717306315556 1
0.0972666065046577 1
-0.0790303683609979 1
-0.0997605009908408 1
0.151490163647683 1
-0.0251421113511747 1
0.214079756018416 1
-0.0423289922888605 1
0.227707066622764 1
0.366485847751228 1
-0.0976524474356636 1
0.0451350904365516 1
-0.0212064921936954 1
-0.0812982038756921 1
0.207797944037546 1
0.140117886638366 1
0.323161121150352 1
0.0404294184454993 1
-0.0185488682050677 1
-0.214930886957442 1
0.107353223658878 1
-0.178151172192137 1
0.02515507703128 1
0.00740758722672114 1
-0.0823603549032892 1
-0.169671905538124 1
0.102235967516473 1
-0.364117745000537 0
-0.160218710927147 1
-0.00528365946184635 1
0.063367035413868 1
-0.1683866335115 1
0.0756523920630378 1
0.0638297516024476 1
-0.131638875732168 1
0.268168978051216 1
0.111211804797638 1
-0.142469149216464 1
-0.0944708668849359 1
-0.119350797863567 1
-0.205379076994605 1
0.0678913748615 1
0.0546246444027882 1
-0.177595464735381 1
-0.0540986554377293 1
0.0620581331477383 1
-0.0967986251851884 1
-0.0310440189930797 1
-0.12674584609467 1
-0.11788912147924 1
-0.154028538853498 1
0.0190360352180935 1
0.0718203191126306 1
-0.138832289238266 1
-0.00158769197867669 1
-0.200142493807706 1
-0.0904615320581977 1
-0.0790079619947479 1
0.31879863713759 1
-0.147017899226544 1
-0.000469402711289424 1
0.054571965843671 1
-0.147140747855023 1
-0.0147343451618206 1
0.0752301772027391 1
-0.132351149762469 1
-0.00878373990726337 1
-0.110463913462527 1
0.111910515492453 1
0.0655399832955266 1
0.132000890336876 1
-0.0640888247337772 1
0.239815524925479 1
-0.152854369218153 1
0.166986976750475 1
0.023462852621082 1
0.0284872544766047 1
0.105432006510899 1
0.151025959195183 1
0.111339576969954 1
0.0367134852490286 1
-0.186854565094729 1
-0.0226106817585933 1
-0.0368013249420252 1
-0.156827165272147 1
-0.218704394667183 1
0.0579725666855754 1
0.230276566984358 1
0.00693027668299945 1
-0.00282788751420893 1
0.0737424216271606 1
0.0826138888937735 1
-0.253211618500543 0
-0.00184718459508668 1
-0.113809723800277 1
-0.0242607302324687 1
0.0816374963304079 1
-0.187665816302807 1
0.195663274427184 1
0.247014863589535 1
0.0745860647185487 1
0.152790320442483 1
0.0793472083473496 1
-0.213468792982996 1
-0.153261301058316 1
-0.0259837008716352 1
0.320861874691996 1
-0.243212095867311 1
0.116575593697002 1
0.054405655115436 1
-0.0664838670867672 1
-0.463720431471895 0
-0.327033202613039 1
-0.0840132123332123 1
-0.0992864570270553 1
-0.0983590293659038 1
0.13515368603246 1
0.21985241835291 1
-0.209517035584018 1
0.0760195600325151 1
0.164110663102937 1
-0.100070296053474 1
0.214384769408433 1
0.0417183470300684 1
-0.0404611112902123 1
-0.16178257470813 1
0.178435465329778 1
-0.244398461175391 1
-0.208653797578896 1
0.0603706132455103 1
0.371054609253804 1
0.367435401338117 0
0.176310446817853 1
-0.318305644988274 0
-0.00384523226557455 1
0.0818418621995615 1
0.16923461985266 1
-0.228715201092331 1
-0.175387412312655 1
-0.171119711636766 1
-0.32802854772911 1
0.0755332918200775 1
0.10802644745875 1
-0.177663069306306 1
0.481477612242481 0
0.0347866497194532 1
0.130213577402087 1
-0.0716115900092404 1
0.213258982925844 1
-0.0288929974414108 1
0.309685335585848 1
-0.00707410697051486 1
-0.231279369893278 1
0.127106869581629 1
0.231334590755468 1
0.0205791307342252 1
0.0814852724580274 1
-0.0334732170896963 1
-0.0787066325403214 1
0.218384227392831 1
-0.145685674627874 1
0.147920317922113 1
-0.0500751576564885 1
-0.400178765148279 0
0.170781680513389 1
-0.0699040644221943 1
-0.0199380326554246 1
0.0142382134316155 1
-0.0556344209016171 1
-0.240834229659669 1
0.00910146074802801 1
-0.29472791610855 1
0.13963365115317 1
0.423867867426787 1
0.144851369195011 1
0.0842338880849633 1
-0.0330127744624912 1
-0.00430826615506432 1
-0.18762421321295 1
-0.0841545094900884 1
-0.106072816470477 1
0.0522734156346122 1
0.0193629168788235 1
-0.204931219900956 1
-0.0110844452610381 1
-0.0911106127448622 1
0.601223638689245 0
-0.361917514325542 1
0.273432692241088 1
-0.199580171412732 1
0.198108429668049 1
0.117027953754818 1
-0.700804442227633 0
-0.131006848656047 1
0.00045296077381797 1
-0.0921050817786195 1
-0.242476648571726 1
0.0205807819052578 1
0.0393888629054995 1
-0.214797655608789 1
0.000172002082767894 1
0.179698996223619 1
-0.167209784092412 1
-0.0848177127112241 1
-0.285487124052868 1
0.000846280670283743 1
0.20880983415354 1
-0.38299530427281 0
0.240045978065731 1
0.0409615691400999 1
0.0643332869685924 1
0.188172391497943 1
-0.0768232935967389 1
0.0253237187438703 1
0.0505124827320991 1
-0.176247814166976 1
-0.213613819931383 1
-0.173632445306619 1
0.290427638209028 1
0.21134337955945 1
0.0838685971086367 1
-0.180355282593635 1
0.100439276627466 1
0.247975656227512 0
-0.434881855449893 0
-0.268165981315542 1
0.0529619181224857 1
-0.0867512418380342 1
0.188432839159149 1
-0.165658587956236 1
-0.195932336937703 1
0.113205242063796 1
-0.208136075758757 1
-0.00751517210472378 1
0.0122290612933116 1
0.138866253795547 1
-0.0127982739570539 1
-0.256078359282759 1
0.142451332525671 1
-0.269938175329842 1
0.280514331370118 1
-0.260646659904875 1
-0.0701356191072848 1
0.200948465859415 1
-0.235212373176448 1
0.0888750717961951 1
0.120468680936202 1
-0.132158149986422 1
-0.213049312702512 1
0.609495888231834 0
-0.128528827266176 1
-0.229386621297303 0
-0.0360777429624791 1
0.00253070601360682 1
-0.150289920269723 1
-0.0631410676057523 1
0.0134425441748476 1
0.0185421152795291 1
0.000159135270662136 1
-0.0409942353399201 1
0.212389476369827 1
0.0890736280282817 1
-0.199906120631792 1
0.221991408322461 1
0.300604143812511 1
0.00774799888912382 1
0.14519771545202 1
-0.289628509704738 1
0.144114397070574 1
0.149974189417365 1
0.15318870853707 1
-0.0559165955749001 1
-0.194001048980072 1
-0.145088999903866 1
-0.0111842264799484 1
-0.0479064675982696 1
0.094824481137777 1
0.337654118023134 1
-0.048697937344619 1
0.188356243450618 1
-0.0407976236690699 1
-0.0866819199763681 1
-0.213818928668145 1
-0.0251271787084783 1
-0.0192475683382926 1
-0.296096404938869 1
0.141345824983243 1
0.265211131902773 1
-0.0327021222730519 1
0.0384303038838813 1
-0.019952799066421 1
0.12906608788178 1
0.105119951193691 1
0.029666018770816 1
0.0464873144498259 1
0.166858835115451 1
0.280485233928879 0
-0.172765454780718 1
0.116148966594024 1
0.100787995282203 1
-0.118412937702243 1
-0.0455622679806035 1
-0.203299422036764 1
0.10309511588194 1
-0.315617262268532 0
0.0777322291290787 1
0.24216799644582 1
-0.356123378222981 0
0.301464178936584 1
-0.00397305870362813 1
-0.106204797616239 1
0.115482750878224 1
-0.192449115699891 1
0.0674560830479212 1
0.109701743484428 1
0.294126662399083 1
0.330734177977361 1
0.144325329821209 1
0.513139076632026 0
-0.0686135393015246 1
0.468724541163357 0
0.121835188207414 1
0.287894962224133 1
-0.300955627372805 0
0.236276644949443 0
-0.0755149235286358 1
-0.0781096810526187 1
-0.264090364993424 1
0.0420004850619039 1
-0.0672083194903298 1
0.10150892618652 1
-0.286999850103961 0
0.0456175074326494 1
0.0426116897688563 1
-0.0365816774226746 1
-0.0128006914307593 1
-0.00749759281604555 1
0.00574422831023932 1
0.053729432156364 1
-0.194456081838425 1
0.137345308741718 1
-0.223915604859313 1
0.182170307019924 1
-0.00419611643404967 1
0.15234700017683 1
-0.0457965416242216 1
0.0240319544510318 1
0.149475960222078 1
-0.101432958368944 1
-0.146074357730725 1
0.0817465961280756 1
-0.234554018348047 1
-0.0601017557736417 1
-0.0159763715187241 1
0.104576778938604 1
-0.191430080209902 1
0.104544563513171 1
-0.0538137903860246 1
-0.0634684091232452 1
0.00908068458077898 1
0.00161606573647154 1
0.225689192758073 1
-0.227385614147573 1
0.028291148022757 1
-0.211137367077899 1
0.123660694886173 1
0.133142753484851 1
-0.179120254314611 1
0.115517636519714 1
-0.120615207928068 1
0.257934256514989 1
0.0860578048611104 1
-0.308955174934925 1
0.157477088915921 1
0.0539357638432159 1
-0.347679561221666 0
-0.0530072829523169 1
0.0772770600366991 1
-0.160329665753606 1
0.0177072381473976 1
0.384966337982784 0
-0.192622575048745 1
0.142220108804104 1
0.227544601357653 1
0.150838013179052 1
0.359870319125926 0
-0.122587013251278 1
-0.180038088287377 1
0.0959959432619161 1
-0.0947418301948828 1
-0.0440500099003238 1
-0.0485111709074402 1
-0.140655469276237 1
-0.168558313071659 1
0.300456481597748 1
-0.136261732982633 1
0.105941720129678 1
-0.16144408481216 1
0.148040220680068 1
-0.129604683615744 1
0.240956740839723 1
0.0187223011025717 1
0.393256598768921 1
0.0581620126373374 1
0.0426281992144994 1
-0.0501759020599177 1
0.060895760248314 1
0.268343966761666 1
0.284949085978818 1
-0.162086882715293 1
-0.139365518121289 1
0.0791809440616149 1
0.109470010077748 1
-0.334590749272969 0
-0.0636445844699571 1
-0.0133499050384274 1
-0.389198204535933 0
-0.120870666854442 1
-0.206458999708863 1
0.133492506435098 1
-0.284548752624094 0
-0.119429834053056 1
0.259915040254333 1
-0.343266466210038 1
-0.212960702167641 1
0.18973532913052 1
-0.206160651226425 1
0.0565163698720295 1
-0.068420089593847 1
-0.0920187340888508 1
-0.134950858390653 1
0.17019072035495 1
0.0620433318281967 1
-0.133169112441328 1
0.188784318344065 1
-0.0493698873041589 1
-0.16219298989559 1
0.00845448445025481 1
0.182304162500733 1
-0.122930782589152 1
-0.134087108763803 1
-0.028879427604033 1
0.121138515545778 1
-0.0276063460388958 1
-0.0375351295260306 1
-0.207538965272766 1
0.0232053634272063 1
0.0154558793371545 1
-0.0277669594394943 1
-0.0666530811562867 1
0.43527433837997 1
-0.141973154308625 1
0.0845597248674768 1
0.166391972531478 1
-0.0591321475832044 1
-0.073302092280519 1
-0.102380306659738 1
-0.0373197409467907 1
-0.0465104478083972 1
-0.681506500449853 0
0.0304352934739581 1
0.152751877370577 1
0.257970260668368 1
-0.0397208914508234 1
0.0160599305002703 1
0.0784259357938696 1
0.184739930333313 1
0.145453891678417 1
0.0307582749201809 1
0.0858290464131827 1
0.295389269694661 1
0.444061117882169 0
0.0702085695797881 1
-0.289913528760445 1
-0.352768586631574 0
-0.00953725995422294 1
-0.0569392218271839 1
0.0100205065199783 1
0.0163158690694652 1
-0.201174110447785 1
-0.283611170697073 1
-0.210890919312328 1
0.134802254078929 1
-0.0825025093921515 1
-0.242177455551615 1
-0.0491531592302781 1
-0.285105303114023 1
0.300808292179847 0
0.389789153400154 1
0.404730236852647 1
0.117804178160648 1
0.316809071293955 0
-0.0986236598268389 1
0.10668343095082 1
-0.166665675642809 1
0.0262293912894951 1
0.0677942785198562 1
-0.0825677908666031 1
0.165436107904362 1
0.00829598637510449 1
-0.0783538634394542 1
0.251338776743709 1
-0.209391497691505 1
-0.441699107203081 0
0.248628545612636 1
-0.398204034018924 0
0.131373024794871 1
-0.110541046800463 1
0.142442392609451 1
-0.0110970218819525 1
-0.0443780522925423 1
0.0418280983752538 1
-0.0237605561437077 1
-0.0255803329865796 1
0.349419075253139 1
0.405820759065135 0
-0.116648642817703 1
0.180580795774363 1
0.166228481429408 1
0.0452326547981207 1
-0.245174009279597 1
-0.087051872346543 1
-0.23483028466622 1
0.0698135240797489 1
-0.044498508784233 1
0.00815378445446183 1
-0.00124295114705421 1
0.00569193369512007 1
0.0379805081989454 1
-0.107927379741209 1
0.0926589446004517 1
-0.251631292119875 1
0.0311238415372862 1
-0.0225860651197067 1
0.196156455810408 1
0.0829075502017693 1
0.0495728487655719 1
-0.0184168419581271 1
0.0762071942806591 1
0.0183889303053695 1
0.12450457031032 1
-0.0114847402546242 1
0.0135674142523577 1
0.0255477609717127 1
-0.0259422676544773 1
-0.213596811372519 1
0.184519594963336 1
0.144988207775019 1
-0.215330586402094 1
0.00201721786204727 1
-0.10510246084276 1
-0.200172806616872 1
-0.0294200107631118 1
0.049436091528917 1
0.0706230596137942 1
-0.0217446992887419 1
-0.41466705786651 1
0.279645384099908 1
0.278961612640255 1
-0.0561746238895714 1
0.254831412030563 1
-0.022695655121899 1
-0.474212461478467 0
0.201455922319223 1
-0.152662789210563 1
-0.134121646727544 1
0.192539421345012 1
0.137943694979607 1
0.30086383268889 1
-0.281338486040953 1
-0.219179860707552 1
0.242078645580577 1
-0.190078543588908 1
0.0774601836140635 1
0.0142776592323502 1
0.0673454617980454 1
-0.0376561772526163 1
-0.31153610557589 0
-0.2819522463541 1
0.104611405914325 1
0.179787709831328 1
0.148701127208653 1
-0.396414173261367 0
0.130332749770773 1
-0.266294001259879 1
0.268953013997416 1
-0.327845981546825 1
-0.180081502353502 1
-0.10995733892499 1
0.0862192706035134 1
0.268669533869151 1
0.230101326771451 1
-0.241459357854664 0
0.332597351806096 0
-0.116601069524417 1
-0.0261647083193929 1
0.139552354248202 1
-0.0187703903502677 1
-0.25055309808853 1
-0.228736065012822 1
-0.101686628396001 1
0.258356653067239 1
-0.081852952647202 1
0.158890123551271 1
0.166089486028044 1
0.201709190105562 1
0.0227954132869284 1
0.247031518180836 1
-0.170032624869176 1
0.127344083400616 1
-0.136825373696684 1
-0.11742048970304 1
0.221733215961346 1
0.00882116512872469 1
-0.0504952410113818 1
0.0422272251464125 1
-0.0267882665999289 1
0.168635438993419 1
0.0889155895622583 1
-0.0461062414682207 1
-0.135426173120143 1
-0.118262424707551 1
0.342437768663454 1
0.233874884687814 0
-0.00470848635325234 1
0.0719068841485207 1
0.123300406173828 1
0.277857067143379 1
0.175248306359609 1
0.109025720513389 1
-0.308812008610309 0
-0.164908414817742 1
0.0565722532256779 1
0.0675597317624279 1
-0.098346009767193 1
-0.288229636052998 1
0.0314401185742054 1
-0.164497098324732 1
0.412674180213444 0
0.41192458631676 0
0.244393911647441 1
0.175426513362274 1
0.023444791380319 1
0.071897573341952 1
0.24938591717746 1
-0.100291987195341 1
-0.283712102163207 0
0.233062544568883 1
-0.268704167367981 1
-0.110160305818144 1
-0.0909816519886449 1
0.0043125631268854 1
0.132793682079929 1
0.0462314184040432 1
0.213717675035358 1
0.282241733068946 0
-0.027252715244257 1
0.0147797312574152 1
0.0171379553882193 1
7.85678159813119e-05 1
-0.0990442898689075 1
0.0576068716058292 1
0.160063334982737 1
-0.0603804729885586 1
0.0392258340365654 1
0.446958663278229 0
0.0844020347584858 1
0.0659319367868857 1
0.33443952621567 1
0.0985721105972313 1
-0.139798525601556 1
-0.253913873149944 1
0.154049544863369 1
0.305290113737398 0
0.0628264123520525 1
0.234323916932379 1
-0.0185705610918685 1
-0.00281471730839796 1
-0.0474215246297033 1
-0.157078156570255 1
-0.0779693554481021 1
0.112847369914979 1
0.186084763513577 1
-0.195010210627154 1
0.0993317284535793 1
0.142021169038522 1
0.367894356359897 0
-0.0383232671034996 1
0.161466555756418 1
0.0583466985055562 1
0.152937934908856 1
-0.113915064803059 1
0.232416994816045 1
0.123865266658656 1
-0.0214177300249349 1
-0.0821513630488293 1
-0.0800086523871658 1
0.439389439562569 0
0.0592183444418185 1
-0.0234879470089778 1
0.222585397782496 1
-0.187667556662809 1
0.00243786423013842 1
0.253043150454944 1
0.0857305060914617 1
0.114616623711073 1
-0.138795754080619 1
0.0150035383238999 1
0.0441662891452816 1
0.147124548538065 1
0.144888854328688 1
-0.0482396779159528 1
0.191872605457398 1
-0.203782515532357 1
0.0539651794184778 1
-0.0833490504072633 1
-0.370086981440418 1
0.155291320388644 1
-0.024559086465523 1
-0.226632448512597 1
-0.0859927273252692 1
0.0914435477615461 1
-0.0335431206247076 1
-0.0312991169349834 1
0.217433448201997 1
-0.128020902196835 1
-0.087261467763727 1
-0.161925300242617 1
-0.0624604177366782 1
0.184713584075354 1
-0.155022750858018 1
0.231806075852733 1
0.318292714747426 1
0.194735498934153 1
0.0916180293816448 1
-0.226684981246515 1
-0.0637285980516743 1
-0.0151342244744786 1
0.0882898977379225 1
0.161713568597658 1
0.189859831180067 1
-0.192791912424542 1
-0.106290450224589 1
0.0203434169848032 1
0.186813424959201 1
-0.0472399488084708 1
0.0979718989907426 1
0.18408807768391 1
-0.114554972893661 1
0.0518594710317639 1
0.00327926005176136 1
-0.00434616947281524 1
-0.204796362540715 1
0.00544511998664584 1
0.110981990641083 1
0.0530330155908767 1
0.0546509233724036 1
-0.0907804315959594 1
-0.0271044331201223 1
-0.202601858072707 1
0.210663881697695 1
-0.119706429042314 1
0.0110897293484499 1
0.0549781199710275 1
0.161983662115204 1
0.205957522777419 1
-0.166179589001899 1
0.230567086830708 1
0.0330703477210311 1
-0.0745472428422238 1
-0.18258357264169 1
-0.00526649099012609 1
0.133044502717665 1
0.154816603553575 1
0.0835919155067456 1
0.0502293599823957 1
0.0879040049639515 1
-0.0724731972460031 1
-0.110313346893338 1
0.27837656179055 0
-0.103522924751881 1
0.126198977798628 1
-0.416086769194093 0
0.2402044730662 1
-0.228178130786843 1
0.446760102459279 0
-0.253616133921401 1
-0.172381126321642 1
0.242530106591031 1
-0.253723386727858 1
-0.184143417114401 1
-0.158817058412012 1
-0.175978847257144 1
0.309262367294307 1
-0.0693958236306008 1
0.216594458184502 1
0.181510352863125 1
-0.132426414368061 1
-0.171126919094677 1
0.150642472731099 1
0.0209373203545643 1
0.048460096970634 1
0.175456638302292 1
-0.135715864341808 1
0.0630925399785076 1
0.240380474326276 1
0.058852983596877 1
0.0196912899354427 1
0.0498033770028198 1
0.0880530223499626 1
-0.013709559975987 1
0.279427992156777 1
0.0704467580351786 1
-0.0629370616344824 1
-0.0597557455966697 1
0.0855441156445091 1
-0.186263953272109 1
0.172464413531944 1
0.214864810904896 1
-0.110692253619754 1
-0.122519119330709 1
-0.240783449514789 1
-0.0159503454158244 1
-0.163155886162335 1
0.0282020116562843 1
-0.343641480464543 0
0.0179718662687665 1
-0.139246972401108 1
-0.21496417923616 1
-0.0971406355440032 1
-0.0392253799142918 1
-0.39954985663974 1
-0.308424898905118 1
-0.176618423649928 1
-0.127658073257863 1
0.472489227931746 0
0.171068063985729 1
0.214692473866931 1
-0.191659486032129 1
0.5525839968587 0
-0.020845732898253 1
-0.157193206783909 1
0.225511396508075 1
-0.434129192689226 0
-0.19613552501726 1
-0.26597512085134 1
-0.128169418567698 1
-0.177134142178908 1
-0.245092416067508 1
-0.0331518373554489 1
0.266333425725298 1
-0.0956497073877819 1
0.0710305878979074 1
0.0757417548144809 1
0.298776481967242 1
-0.0203435541991332 1
-0.0516135137078627 1
-0.247158331180866 1
0.0724847870367234 1
0.00776369743105454 1
0.228996745249557 1
0.012562389008896 1
0.218628428295614 1
-0.0369553489957331 1
0.180089621537237 1
0.426697044674074 0
0.361524459286975 1
-0.0145969206439066 1
-0.0652548340441075 1
-0.247654311244194 1
-0.180692742418181 1
0.183001967384693 1
0.0400044189149248 1
0.0300496297097693 1
0.117371095982517 1
-0.184262880988908 1
-0.098315979336191 1
-0.206349235693222 1
-0.00468074721074089 1
-0.382737367157613 0
0.154380692797291 1
-0.239678480327273 1
0.100949650741252 1
0.132478538788415 1
0.0994105701628506 1
-0.153289543630202 1
-0.2823729952659 1
0.145945151031889 1
-0.0257176355427427 1
0.088580564237458 1
0.034531594760301 1
0.0386036507945586 1
0.236218524932948 1
-0.0792151842654905 1
-0.101313042117241 1
-0.369580737464718 0
0.106517420577055 1
0.105226671821519 1
0.305839149431153 0
-0.392397471352352 1
0.120908385256778 1
-0.0274402214330572 1
0.216356218314148 1
0.144971799529385 1
0.0760282421113654 1
0.101883887515077 1
-0.134893670428239 1
0.0791470179042745 1
0.2075587988062 1
0.195680777326726 1
-0.151605944303899 1
-0.0271016695966879 1
-0.123260005527226 1
0.0906609476562265 1
0.163065499596098 1
-0.0463029411136228 1
0.305461246755001 1
0.0386393637498679 1
-0.0902633753466206 1
-0.334449992081467 0
0.018025135821599 1
0.0621441029741866 1
-0.119163921626957 1
-0.309849718050557 1
-0.488608219851565 0
0.230361886297404 1
-0.108241605781513 1
0.00172368916829833 1
-0.318539028340516 1
-0.130808142566595 1
0.328920731639278 0
0.00630187864397866 1
-0.210788232754355 1
0.17787312062608 1
-0.196248889612005 1
-0.156691092835207 1
0.00970074797495303 1
0.209730847398644 1
0.0939289376567415 1
0.0217211351848187 1
0.076403247327578 1
0.044441593167197 1
-0.371829459741473 0
-0.0383047039771327 1
-0.0577911464702556 1
-0.12693826799299 1
-0.546686745002315 0
-0.0925682762937818 1
-0.38484465072131 0
0.217525828522096 1
-0.0542174330542059 1
0.228136043865308 1
0.137067637618535 1
-0.137018662776711 1
0.00892421228859321 1
-0.00545603918015725 1
0.357984845028624 0
0.0216892473289116 1
0.128282555582686 1
0.0207562397969033 1
-0.161397724916897 1
0.0225508485216454 1
0.172901024140998 1
0.140803177876429 1
-0.427519360882453 0
0.12589833954412 1
0.240660934135271 0
0.0699360407795438 1
-0.26662391694789 0
0.196641202389728 1
0.122041861229089 1
-0.0360022871382142 1
-0.37701850278408 0
0.0760170415234994 1
0.225453976510355 1
-0.0901378085363617 1
0.264259995692734 0
0.0133636387493837 1
0.100826600241802 1
-0.252491877572181 1
-0.065643399257566 1
0.0415933002606791 1
0.0516276742537144 1
-0.0894659423696893 1
-0.0620131360094181 1
-0.0158845385211072 1
-0.0188001886107391 1
0.367993139963498 0
-0.122397818977006 1
0.0340558469881865 1
0.111598891476393 1
-0.247261660853873 1
-0.0718063515092326 1
-0.0728496770608925 1
0.137604278717972 1
0.0553898949253362 1
-0.0652695956087095 1
0.138768578448471 1
-0.0079774912850973 1
-0.017662844476022 1
-0.135774792220122 1
-0.390631003113016 0
-0.0923007397533042 1
0.132642317939927 1
0.0631315704522813 1
-0.24485215961493 1
-0.038652285491042 1
-0.216016519310591 1
-0.167344713641526 1
-0.133237581889829 1
-0.34654829344998 0
0.154396278080969 1
0.127285097871314 1
-0.117060773790244 1
0.23670233808705 1
-0.0467949625194123 1
0.0503032183290975 1
-0.00218365145319757 1
0.544059076040611 0
0.159412346696511 1
0.0747439996096784 1
-0.232513577163354 1
0.0669652677297468 1
0.297925100065838 1
-0.0562504778664051 1
0.0847813225678861 1
-0.0160266500492032 1
0.172618648172287 1
-0.125400080766107 1
0.365421846271165 0
-0.238667636082555 1
0.3662385761991 0
-0.343611090157387 1
-0.000660327133151145 1
-0.0833585095156988 1
-0.241576920388241 1
0.158926751136298 1
0.0453610241384557 1
-0.136897419790419 1
-0.174275169862525 1
0.147470417963163 1
-0.13081645367728 1
-0.111461825590985 1
0.0247270304692482 1
-0.0752448376221107 1
0.0865603254365401 1
-0.231626412397895 1
0.16935380233508 1
-0.0498837408145589 1
-0.0747519111311078 1
0.0795518121565809 1
0.285375898614317 0
-0.176573957224645 1
-0.244602106299174 1
0.279208832343171 1
-0.0985498022354727 1
0.152847736571034 1
0.167859347265534 1
-0.182529130136324 1
-0.203030053056126 1
-0.131984945068902 1
-0.0454328959319999 1
0.222606033664265 1
0.391125449026387 1
-0.0909098448624762 1
-0.0819254222821568 1
-0.450241479570221 1
-0.327863462911496 0
0.00744723631334892 1
0.321249011423328 1
-0.0399749472733343 1
-0.0765682911031122 1
-0.221111266829858 1
0.0832565743498551 1
0.023433370879837 1
0.14292430748794 1
-0.291261625972065 1
-0.151757410775006 1
-0.209408470694541 1
0.116218558730977 1
0.353801304109688 0
0.262841937847276 0
0.00776453733624082 1
-0.0501071319150669 1
-0.110264054918501 1
-0.266295677990804 1
-0.00886313530195678 1
0.153475144520207 1
-0.0390193337344169 1
-0.07380089032738 1
0.120120405459351 1
-0.211966266744658 1
-0.0238687644381442 1
-0.151807156543206 1
-0.222007882140703 1
-0.0113175197041349 1
-0.197346179302357 1
0.0612433624344495 1
-0.289982654452033 0
0.177474440721383 1
0.063487975809905 1
-0.0159472685815247 1
-0.0679810912340163 1
0.355825533557938 1
0.318684027471292 0
0.00876952244584206 1
-0.035798486251404 1
0.191984943033155 1
-0.282349638702485 1
-0.0364819702802375 1
0.109187422273894 1
0.0591331430912524 1
-0.000937954662916633 1
-0.189234447942314 1
0.215456710079309 1
0.0239636052577771 1
-0.0330821016972562 1
0.246901311239433 1
-0.188359070889844 1
-0.126930277053117 1
0.267643179201212 1
-0.197636683840149 1
0.0421240358566111 1
-0.0790977246316617 1
-0.0554639334862731 1
0.155595019013003 1
-0.00466212360006969 1
0.116842593181796 1
-0.185225633950109 1
0.0610713386260742 1
0.0720909997230367 1
-0.0525723196936109 1
0.18777400361818 1
0.0287544462045138 1
-0.0722278453785359 1
-0.158102243269014 1
0.243462866883234 1
0.405382349135923 0
0.203412002862423 1
0.192940444988855 1
-0.199961087408735 0
-0.0900853619453458 1
0.107118006195525 1
0.0625300988487684 1
-0.372788988897927 1
0.139886691607005 1
-0.107099459505769 1
0.0354024212193207 1
-0.127215769599816 1
-0.198956873411371 1
-0.0723933730669128 1
-0.113910146332253 1
0.119012778747882 1
-0.111829190288033 1
0.047464947046398 1
0.397840770829794 0
0.385455927031955 1
-0.0412984535811249 1
-0.356840274965466 0
0.0744948349585064 1
-0.171214714969726 1
-0.000984869437533994 1
0.0761728412237755 1
-0.136065866086617 1
-0.0216809139917042 1
0.0250962827549037 1
-0.149926977667084 1
0.203893186434497 1
-0.0787360055081676 1
0.200797499276827 1
-0.335861698125341 0
0.121817031902612 1
0.121064241214402 1
-0.0531766125975262 1
0.00171003714372954 1
0.000960652655514107 1
0.118244799388594 1
0.156270432105182 1
-0.114676196625034 1
-0.180620901348098 1
-0.216607595220669 1
-0.0987359963678344 1
0.181119690125943 1
0.00634619393405617 1
0.161182017456943 1
-0.075344897947762 1
0.211392036817188 1
0.0736430732190369 1
-0.0836015186586508 1
0.0970967188265818 1
0.352910429699946 1
-0.0548095898916797 1
0.0396647827197616 1
-0.286568349083464 1
0.239991865699652 1
0.000985990040254132 1
0.0287101151980215 1
0.296290761721256 1
-0.272934948165054 1
0.0416385592800097 1
0.152522742993248 1
-0.328523826971141 0
-0.268987215564395 1
-0.143401000600427 1
0.0224201987855476 1
0.342756310049617 0
-0.0745932920714624 1
0.20014041558621 1
-0.0761882897519428 1
-0.0930851077871234 1
0.266018753411635 1
-0.0473799259617433 1
0.0912806442980707 1
0.0701967728448713 1
-0.173942989260584 1
0.0863586424817852 1
-0.0608524920387043 1
0.481810200052794 0
0.0346374217788051 1
-0.0238916215802541 1
0.0552490329199393 1
0.431228571321158 0
0.00786164090852599 1
-0.00203425816122778 1
-0.37050134966006 0
0.307838205335874 1
0.094891373926749 1
-0.0420780707458892 1
0.2525589957905 1
0.436998293437242 0
-0.0854932374466407 1
0.121253249642945 1
0.0229689864407637 1
0.198751912665925 1
-0.314300577193659 1
0.096062319973111 1
-0.00450916921120518 1
0.0352396561064792 1
-0.175614244203691 1
-0.179454941240952 1
-0.249051628184991 1
0.132022584316986 1
-0.190721216325851 1
0.012500924986534 1
0.0363412319352044 1
-0.185713270949603 1
-0.159338076691117 1
0.310637703323473 1
-0.109997669461469 1
0.00235330941194573 1
-0.292023224086364 1
0.013615495805926 1
-0.10192856397693 1
0.284690628155154 0
0.219691123801105 1
-0.200372513868849 1
-0.0980500367425118 1
0.0380287398677757 1
0.00136905976307237 1
0.292499936624366 1
-0.0472161701713928 1
-0.0473159617287186 1
0.067958236727214 1
-0.0057842329569928 1
-0.14917785337413 1
0.267327213892788 1
0.26430193482875 1
-0.0497509232860106 1
0.144139652040869 1
-0.228642239396139 1
-0.0724108418615034 1
-0.13068040921981 1
-0.0749176499776531 1
0.100212522286207 1
0.155010726093528 1
0.424239609886029 0
0.250506623701083 1
-0.409685340789992 0
-0.204781236628729 1
-0.371900640807964 0
0.225618591685784 1
-0.111396525706212 1
0.0743716004568911 1
0.0421938175953884 1
-0.298222083496044 1
0.234746616880597 1
0.260488439434011 1
-0.0966647990733919 1
-0.184776638042412 1
0.0756866209386507 1
-0.207158684353914 1
-0.397879199957772 0
-0.100790064939717 1
0.0439574662910738 1
0.169739200578163 1
-0.00765954562536387 1
0.227696110302597 1
0.109179668711071 1
-0.0278943284842278 1
-0.053813247790205 1
-0.313527310662199 1
0.166684269648713 1
-0.221704254550093 1
-0.268657724085202 1
0.28358226717355 1
0.18294959946378 1
-0.0809332088073934 1
-0.0480537686850097 1
0.0268570791250424 1
0.0514500844537477 1
-0.0824144245525759 1
-0.125594564301117 1
0.182382549542546 1
0.154295424153699 1
0.0725760040072894 1
-0.250566074755536 1
-0.161320400796732 1
0.0488806914754611 1
0.064787198143454 1
-0.0158760100584038 1
0.00184066083616014 1
0.0913241189893217 1
-0.216370874260764 1
-0.415071044943779 0
0.321479035683418 0
0.106518630616399 1
-0.0700700404067583 1
0.0840906674289572 1
0.00807898624489727 1
-0.0240888559567945 1
-0.0699056722628721 1
0.0174660240868918 1
0.0349427107028179 1
-0.318642310742006 1
-0.170745995770789 1
-0.0873624857565335 1
0.189959329297427 1
0.109274699935855 1
0.0197031060990728 1
-0.163293518145061 1
-0.318144840032004 1
-0.357786741697239 0
-0.230467047722116 1
0.0022891938618056 1
0.28188857663511 1
-0.0339145615840568 1
0.08881508945222 1
0.0974259671742779 1
-0.0977116197965439 1
-0.166898964717015 1
-0.0375057414191769 1
-0.199715725446276 1
-0.0752805866567542 1
0.0109131464318693 1
0.00339811749247187 1
-0.20666309747413 1
-0.49375128119032 0
-0.0468146753893759 1
-0.37778303592185 1
0.0257906077795214 1
-0.0813123712258815 1
-0.312484459798945 1
0.113433179878064 1
-0.15148744034997 1
0.249275310722639 1
0.252747973563485 1
0.135984747390525 1
-0.202839921073243 1
0.255743484217331 1
-0.23680626231755 1
0.33658725297325 1
-0.0390880321682775 1
-0.0842137968750197 1
0.183310646984592 1
-0.273980901485934 0
0.161338407406175 1
-0.144007845984121 1
0.254930907582752 1
0.0011649015101405 1
0.28447859117303 1
0.0775660554495441 1
-0.230805359152928 1
-0.0755232388580918 1
-0.0110580426942087 1
0.0863732029951046 1
-0.167333455711501 1
0.196845492165799 1
0.0286465251312611 1
0.0319717017259988 1
-0.029762363353986 1
-0.400763337763759 0
0.00801746006924715 1
-0.216806209847479 1
0.0285390664331478 1
0.239385886587752 1
0.139472715361553 1
0.0835762012145651 1
-0.079477472126148 1
-0.22955765199246 1
-0.402357309275272 0
-0.0767561496426307 1
-0.237815517459499 1
0.181446307984737 1
-0.0835788014449573 1
0.121988988555438 1
-0.113337028813481 1
-0.308601286691374 1
0.159024475229568 1
0.250851961391017 1
-0.0339016577375957 1
-0.0324392754051614 1
0.02354999496131 1
-0.161523794194037 1
0.195907278644267 1
0.0668600895674095 1
-0.219375216346513 1
-0.2756830891933 1
0.0492706162894979 1
0.0154226336345075 1
0.315971684500124 1
-0.00322089742710157 1
-0.279672518062614 1
-0.040686968426092 1
0.0560210362265768 1
-0.201852587710239 1
0.067356244990228 1
0.0859218388440535 1
-0.370598302512784 0
-0.330511037124254 1
0.116859186311055 1
0.247833327299979 0
0.110454711900523 1
-0.120242718563797 1
-0.125525885969459 1
0.114750584684718 1
0.0438734164039807 1
0.244931745847467 1
0.385185872020589 0
-0.0856136857919358 1
-0.0538736389190984 1
0.155432635789955 1
0.153523811436208 1
-0.0136168361446371 1
-0.109108301247829 1
0.230341929939788 1
-0.203325294691795 1
0.0736007809189185 1
0.140090365156786 1
0.123607291305135 1
-0.353798571745507 0
-0.0800961869927953 1
0.112276262674317 1
-0.0254113594985372 1
0.412610474913119 1
0.0847317354087498 1
-0.265909440287762 1
0.0598324775198586 1
0.120972765311755 1
-0.0842945361884356 1
-0.235853862242314 1
0.198709789940712 1
0.2395584193679 1
0.271215286956475 1
0.224820091920112 1
-0.190932354474766 1
0.16877342260404 1
0.2936445004346 1
0.27996856600407 0
0.0617913418260024 1
0.0685198227319363 1
0.245027985518664 1
-0.0534861172718684 1
-0.150510864348024 1
-0.124847769726392 1
-0.44259827311291 0
0.18881051558296 1
0.0623780969381454 1
0.00629720576041423 1
-0.0685064612324438 1
-0.169816355373803 1
0.00130692529490658 1
0.0468880442721985 1
0.190696692180122 1
0.265109274776111 1
0.0165579999377906 1
0.36805615711209 1
-0.129357357882154 1
0.0828371775521925 1
0.0814907579331112 1
0.339012786915166 0
-0.107985678930046 1
0.0258537018064658 1
-0.0806877836071821 1
0.224272445397561 0
-0.687369313314681 0
-0.0312261588942582 1
-0.208695506441195 1
-0.105375638011459 1
0.106614965824261 1
0.18142084775183 1
0.0369454328765954 1
-0.217938964145862 1
0.19179625588146 1
-0.14631916536901 1
0.00472603672654898 1
-0.0842009758175671 1
0.0825338279258855 1
0.26276378909856 1
0.0630302323142523 1
-0.28961188630737 1
-0.282783702256844 0
0.227749092088812 1
0.149508890247615 1
0.0785802547204035 1
-0.132125048341947 1
-0.0613984212314517 1
-0.0399212844421769 1
-0.120498835630607 1
0.0583643861970129 1
-0.180944799909415 1
0.278638725486228 1
-0.086001577871995 1
-0.216323808203127 1
-0.135052192213764 1
-0.108528107556813 1
0.508575566476559 0
-0.126757420637778 1
-0.180072946614488 1
0.136310990514092 1
0.054092825069772 1
-0.0521659762392328 1
0.270761916822543 1
0.069270669876654 1
-0.00161775725720459 1
-0.11333896462 1
-0.0510503019100161 1
-0.0384990986388884 1
-0.137287966202292 1
-0.166034580058608 1
0.0366990468726761 1
-0.0595693367533956 1
-0.408483050690199 0
0.0650649033579386 1
0.0969879390917451 1
-0.0176422197999573 1
0.165744246470237 1
0.601573654276381 0
-0.131036692120295 1
-0.334047152901764 1
-0.102610420905695 1
-0.0577011159833794 1
0.0403327847816156 1
0.197177955533292 1
0.229601333836389 1
0.0490475438844642 1
-0.013736960737873 1
-0.178862027293433 1
0.23250321435641 1
-0.121733574529523 1
0.24833416047363 1
-0.0736053105463176 1
-0.173238826872165 1
-0.190307664427202 1
0.0268180874081809 1
-0.0808212919497455 1
-0.268000319994151 1
0.145073469427111 1
0.0772661748892021 1
0.144196203699943 1
0.22281058920156 1
0.000535972312733585 1
0.162854340180794 1
-0.0164694922185625 1
0.0636270270089188 1
0.198603607897774 1
0.0916672472362943 1
-0.0139015792179229 1
0.0378730966040588 1
-0.0023810356922534 1
0.251060591685353 1
-0.160494677466605 1
0.120384487814802 1
0.222968102778808 1
-0.101249096150943 1
0.27037266322782 1
-0.206338629066633 1
0.0951336040993406 1
-0.145192974796433 1
0.0791847991375427 1
0.0282573025331116 1
0.101284056448605 1
0.165446530312168 1
0.477472959388431 0
0.0603897028097162 1
-0.153193945148346 1
-0.18547348075978 1
-0.0698330525056423 1
0.0394708080102762 1
0.1094433071835 1
0.0659470637563939 1
0.146111779413992 1
-0.0550130297960014 1
-0.194229311406955 1
0.0161274303184094 1
0.28232099598278 1
0.276510457598304 0
-0.191117122393991 1
0.0483584117653615 1
0.0755632862037085 1
0.0139895976160198 1
0.209718369060126 1
0.204719608801273 1
-0.0465919750544463 1
-0.141795975777259 1
-0.0774342126911566 1
-0.128252027751267 1
-0.112834322915032 1
-0.28699604808693 1
-0.137398783548038 1
-0.092995258698474 1
0.251838819518536 1
-0.116603263599219 1
-0.0183446787281189 1
-0.0209014364230073 1
0.222811680114519 1
0.294904009070663 0
0.371578252591783 0
0.123270442525166 1
-0.139701672359858 1
0.220953251248223 1
-0.00950949269409774 1
0.154444400461444 1
0.00274749995149804 1
-0.295990825528987 0
-0.0854473322399556 1
0.504100144758685 0
0.19322292314589 1
-0.11007469018539 1
-0.100406518236924 1
0.0204435032925558 1
0.0557735257331278 1
0.0891047543692441 1
0.131460721015007 1
0.297561513631524 1
-0.0113993965526941 1
-0.307985652884021 0
0.0665697674210144 1
0.014874713702551 1
-0.00884752111822646 1
0.162244870218778 1
-0.0217335150862844 1
-0.10851748696557 1
-0.00869010658172032 1
0.279271128444031 0
0.278140986868578 1
-0.0613164978034693 1
0.0366484946499606 1
0.0896263616131112 1
0.0642484486148728 1
0.280952029247447 1
-0.0349511100487339 1
0.312735709536795 1
0.147901301090076 1
-0.230627244113234 1
-0.174650281726956 1
0.0324125744417274 1
0.210682534697741 1
0.0959785480846255 1
0.0777566249966588 1
-0.237621929369547 1
-0.0227050148838645 1
-0.204651032215395 1
-0.0324268020935182 1
0.0590839748821144 1
0.375680085367055 1
-0.0351420534155204 1
-0.0976317544019826 1
-0.0822608512887549 1
0.124510578813342 1
0.0485617621838082 1
-0.00153236972845533 1
-0.0784859943719835 1
0.114525431633176 1
-0.49815063696007 0
0.321799335850106 1
-0.0248306502700563 1
0.070494207819256 1
0.0999168541900493 1
0.312758429356832 0
0.136495976027588 1
0.114264202555491 1
-0.0165063036287233 1
0.0143942366161581 1
-0.268484486414174 0
0.176339901597749 1
0.199887632567355 1
0.242267637324302 1
0.0716437061335649 1
0.470638576004991 0
-0.0496264347409666 1
-0.0996232702317008 1
-0.136861681259877 1
-0.00707899944226475 1
-0.050375451541901 1
0.0715244789548331 1
-0.175487199450878 1
-0.444815707838613 0
-0.0989895492359446 1
-0.0139876544873771 1
-0.112435174332694 1
-0.0170620661009704 1
0.243514234924412 1
0.391428101928162 1
0.161397508856089 1
-0.0842807429156622 1
-0.196056874043618 1
-0.120331469820046 1
0.180022111066963 1
0.0608592176221547 1
-0.0178387448412887 1
0.0514713610732885 1
0.0251387678154944 1
0.192711322295877 1
0.132568890317406 1
0.180739887239068 1
0.439730505761993 1
0.0965499369709273 1
0.357502455798823 0
0.266196960500069 1
0.130847485377925 1
0.173342662961747 1
0.0284432036274722 1
0.538196263405389 0
0.0919609290709354 1
-0.050214694843615 1
-0.162149533072431 1
0.118875893259179 1
0.0983058541785312 1
0.00670133217351159 1
-0.218702501991573 1
0.148466337230649 1
0.387743757570253 1
-0.109235007856107 1
0.320775498137323 0
-0.0964702649793541 1
-0.0440573829044292 1
0.141534789890442 1
0.361662381927646 0
0.0624478901707906 1
0.143996619476004 1
-0.157943082754425 1
0.0776941026478995 1
0.127313694133507 1
-0.0348465671295749 1
-0.0118135595102816 1
-0.328296778302047 1
0.0734808730248754 1
0.129513194792609 1
-0.217154423508298 1
-0.084172460417853 1
-0.120084843155977 1
-0.113149845919613 1
0.123838470598096 1
0.0265442685609839 1
-0.0488356010432057 1
-0.147292551904801 1
0.076676698515462 1
-0.139280569335094 1
-0.0682847542001601 1
-0.144476661830366 1
-0.157432214827313 1
0.0272591464302489 1
0.0574557976906682 1
0.032772032871274 1
-0.0427229459741617 1
0.115853104264053 1
-0.00947589383851076 1
-0.240569725560686 1
-0.0512371087753346 1
-0.080219700922956 1
0.150582679922431 1
-0.139872067411293 1
0.264303550508158 1
-0.0284920541488969 1
-0.102717700762756 1
-0.253559687948227 0
-0.0753428662185132 1
0.00411273073616703 1
0.186925851598925 1
0.135720320045842 1
-0.287839779532341 1
-0.125653702909943 1
-0.0236216365049108 1
-0.118186902367245 1
0.150398168784262 1
0.13937470381974 1
0.0296938836378392 1
0.157785442223112 1
0.401307279412651 0
-0.0970561484363152 1
0.246515062789256 1
0.0476588277340629 1
0.08395527520565 1
-0.214697276764693 1
-0.133438279259417 1
-0.0672863013960508 1
0.253242968542332 1
0.327175580072445 0
0.160347498633251 1
-0.137416997317905 1
0.148221175707944 1
0.0747064775177393 1
-0.300689819298264 1
0.179925899860781 1
-0.12613092958654 1
-0.119316474813909 1
0.0736151469584314 1
0.0734935533920508 1
0.216226224225493 1
-0.35463230647171 1
-0.0510568415764644 1
-0.239660109843942 1
-0.389359472149822 0
0.0704852057202203 1
0.418670219888427 1
0.0978789103010395 1
-0.0155874972734108 1
0.216109528961211 1
0.183070309452859 1
-0.00661637939981401 1
0.00927042326611102 1
0.00913764268640477 1
-0.14476994658102 1
0.0270442502145871 1
0.400524844108379 0
-0.172345192299012 1
0.251773201457054 1
-0.036198709786092 1
0.213118253361215 1
-0.131380601253089 1
-0.0937163345113701 1
-0.182550391362106 1
0.0839223139542802 1
-0.0248217867624324 1
-0.144032693226769 1
-0.333704635658121 0
-0.104160311524806 1
0.140568935678568 1
0.0709413889567736 1
0.181510460512771 1
-0.144743303995145 1
-0.0060490325400021 1
-0.0919423230703622 1
0.0618936952250066 1
-0.156098865422709 1
0.281874909961379 1
-0.043727381285224 1
-0.411948716443138 0
-0.0153965817869546 1
0.208796528243669 1
0.0822976327655446 1
-0.125056616127352 1
0.00889092403391153 1
-0.0526124417191751 1
-0.069712912300015 1
-0.175006641857044 1
0.24825061968775 1
0.0743964316418435 1
-0.00622576780354187 1
-0.07554744757372 1
-0.0921201842489746 1
-0.0807815416764695 1
0.0166648316704381 1
0.202640595644038 1
0.0573186071171443 1
0.113322562252365 1
0.257590447698979 1
0.0210751658963008 1
0.0219579747444568 1
-0.0133545008465772 1
0.188683527487089 1
0.191049099301075 1
0.375242699950518 0
-0.0130473125197847 1
0.448875797779723 0
-0.28205479952946 1
-0.175559329458392 1
-0.0155667047392866 1
0.182659457525672 1
0.327636179971478 0
-0.185267214588329 1
0.220540875600008 1
0.0189454195395616 1
-0.107699847603105 1
0.333759189084716 0
0.0520995546521533 1
0.0209172930438835 1
-0.131316189759621 1
2.10339289743178e-05 1
0.220754639175209 1
-0.112549592743968 1
0.412334395349582 0
0.188340833433076 1
-0.228832574549062 1
-0.307109040660575 0
0.0290374616320768 1
0.0302643968803256 1
-0.129479247573303 1
0.0386672746362623 1
0.201790984279129 1
0.266854651851417 1
-0.114966167859536 1
0.13168233423891 1
0.190289372801524 1
0.194419507121822 1
0.0936524385263865 1
-0.0057019681846818 1
-0.318606506241031 1
-0.339210631329426 1
-0.10178773131689 1
0.136691957136706 1
-0.0171764393453682 1
-0.131675303266582 1
0.0852287913177882 1
0.4076133979201 0
0.318345340584189 1
0.0383212924781554 1
-0.147224252626007 1
0.167561055959917 1
-0.0537523358905731 1
0.126948946209081 1
0.145660247974708 1
0.0696770474762811 1
0.0238095772385428 1
0.060227548248522 1
-0.277453678972888 1
-0.0194816164908906 1
0.245976326471372 1
0.0971492977127986 1
-0.0367566199483048 1
-0.0353051149577437 1
0.145749788807934 1
0.0774290142283583 1
-0.432445981147597 0
0.000563553535933343 1
-0.0884139938703777 1
0.330922828844905 0
-0.284019808139005 1
0.30261025634637 1
-0.320149502410094 1
-0.378498994315676 0
0.143949777465121 1
0.171025865283569 1
0.10514812956305 1
-0.0127698104244038 1
0.0605662308983166 1
0.109767200815992 1
0.177344355288893 1
-0.00945653279410682 1
0.242992817878284 1
0.21256654363251 1
0.39116216186686 0
-0.121402446003403 1
0.165944445403261 1
-0.114606448799222 1
-0.00980341165382357 1
0.0426790325380371 1
-0.0814893801497699 1
-0.466714972065207 0
-0.0552124646553797 1
0.375403694594474 0
0.162676975081887 1
0.125816705152956 1
0.182945047226258 1
0.260903665044341 1
0.0795925711732125 1
0.0100794766215485 1
0.0992604826506419 1
-0.239281041532163 1
-0.201792644772027 1
-0.0974466613276199 1
-0.0683141141184815 1
0.124092145005218 1
0.33902703430198 0
0.389595280849301 1
0.0549728886900816 1
-0.192272361538863 1
0.256746550837772 1
-0.0172356339296462 1
-0.275079643841309 1
-0.0461315325075143 1
0.0150974418928502 1
0.133287926897276 1
0.0468934134357928 1
0.1092602859549 1
-0.00229115953538238 1
0.050762126302295 1
0.170446793104158 1
-0.531109484520497 0
0.207480836084306 1
-0.0978348246224516 1
-0.448762404474834 0
-0.0098454432194002 1
0.121643584097184 1
-0.144256358485894 1
-0.113522667493362 1
0.17366192025552 1
0.126119664666611 1
-0.171581255642891 1
-0.0769209781411117 1
0.226456761199317 1
-0.417687893557764 0
0.353618245795505 1
-0.0607442720120764 1
0.0211604653081995 1
0.0476645167003064 1
-0.0390529598123033 1
-0.0597077608692088 1
0.44748540803779 0
-0.11314636906423 1
-0.353714532488763 1
-0.300395710439205 1
0.0010514599512965 1
-0.554900282722533 0
-0.2448591613562 1
-0.0956938537327917 1
0.294368114467505 1
0.0394856884664376 1
-0.0304125562787315 1
-0.158715330700587 1
0.125018144282374 1
0.217695422443186 1
-0.0633835472058334 1
0.205408742159057 1
-0.122354715256511 1
-0.00714876228376098 1
0.179411593502785 1
-0.00326420585181583 1
0.089249921413774 1
0.0148935750023139 1
0.0323288684772641 1
0.0822618613093516 1
0.0592940191410606 1
-0.206131200542257 1
-0.389932009880374 1
0.0923168137021577 1
0.0909778614828061 1
-0.302886238281607 1
0.0726271450498218 1
0.24433761424555 0
0.13075485498259 1
-0.0232413434883693 1
-0.229692764623177 1
0.222015529155725 1
0.0491239427411644 1
-0.204587643677048 1
-0.0524436138955723 1
0.166296144696541 1
0.0596173016627826 1
0.19639040513858 1
-0.155782633664631 1
0.0706475412917951 1
-0.0176419446473943 1
0.390635794360027 0
0.167324780648258 1
0.266654716099363 0
0.0680866943859933 1
0.172256971352067 1
0.0065225104280387 1
0.175814152652392 1
0.0694188688060138 1
0.0762615368203831 1
0.300469985849556 1
-0.193066146533568 1
-0.173709311079055 1
-0.296893720844024 1
-0.128020760316502 1
0.200867017321897 1
-0.243703332846831 1
-0.199620733685549 1
0.218880705454668 1
0.206297259096612 1
-0.301758909360456 0
-0.0544031241874903 1
-0.183780376009275 1
-0.0827253076895524 1
-0.13021251125949 1
-0.0732550644179544 1
-0.12598348734024 1
-0.116944394066095 1
-0.124404042160578 1
-0.25285770269567 1
0.229411855837191 1
-0.497592302153447 0
0.105866898322103 1
0.0295579455276954 1
-0.102199233397176 1
-0.00727792640535584 1
0.244863069162273 1
-0.0743570990996946 1
-0.120578881342465 1
-0.0253654358321232 1
-0.118190033925484 1
-0.187468508893123 1
0.0951121208526002 1
0.216974536274889 1
-0.249443352706386 1
0.219190126314339 1
-0.18914427588183 1
-0.0735364007442064 1
0.0730688634834423 1
0.0109887773884962 1
0.15660997839078 1
0.0405282627671545 1
0.367078905486429 0
0.568090721900356 0
-0.137835213878005 1
-0.0260377158565639 1
0.240807884301371 1
0.00326907467950924 1
0.213861714429617 1
0.0791322679827034 1
-0.232262972354372 1
0.0137528671418718 1
-0.232447606667789 1
-0.249467161471638 1
-0.202111753158075 1
-0.0440370990306361 1
-0.0151710560194788 1
0.25051385049522 1
0.212555713681809 1
-0.127033540834337 1
0.289832757228784 0
0.618410120825823 0
0.0756274958592186 1
-0.128218068396418 1
0.304204037113487 1
-0.0158183632652662 1
0.0282259995025004 1
0.0158921830878754 1
0.205903827925975 1
0.118926016605172 1
-0.088004176203173 1
-0.0413970695684807 1
0.382548007863655 0
0.0531648722867446 1
-0.118221654545846 1
-0.140120834789142 1
0.0104193378649113 1
0.17354959991927 1
0.174738370692326 1
0.13861001980542 1
-0.122432486523019 1
-0.252223984125572 1
-0.0750709012236989 1
-0.119782037889554 1
0.122114174403252 1
0.0853385400727864 1
-0.118880431350839 1
-0.294329313800471 0
0.0684432833587524 1
0.156305598159946 1
0.163348071977187 1
-0.355551481525464 0
0.077795477025358 1
0.0602183751767622 1
0.350775891402897 1
0.0132655393888708 1
-0.126924034070939 1
0.203249344126196 1
-0.0205192553978502 1
-0.248490577899848 1
0.16348378129508 1
-0.149975406878303 1
-0.025359362304333 1
-0.154804583739529 1
-0.308351661003795 1
-0.0216444780970835 1
0.12731354791373 1
0.0308457016147786 1
-0.268094722363818 0
-0.391002897472407 0
-0.0449258090190491 1
0.0140228772716555 1
-0.104634382019936 1
0.0202819419039115 1
-0.268752790891456 1
0.0479815251531217 1
0.217278750424004 1
0.0582114059113244 1
0.294575176043548 1
0.0902186882597315 1
0.349144446266159 1
-0.095633367754982 1
-0.301838449828347 1
0.116434247722102 1
-0.145195811775163 1
0.0202125236590771 1
0.0313080703235277 1
0.0300496009099896 1
-0.0596543204204741 1
0.238080478118823 1
-0.301245446398435 1
0.19394222333044 1
0.0267106025196434 1
0.000282053652002243 1
-0.111692386221448 1
-0.202237074058975 1
-0.0334148002705107 1
0.290583385282819 0
-0.0884774044879434 1
-0.271496116561356 0
-0.0845876574357295 1
-0.0657844760641411 1
-0.0868293309813519 1
-0.366493721573977 0
-0.459133370101551 0
0.0690062443050279 1
0.331726329324672 0
-0.120398389480448 1
-0.00410116602069854 1
0.147471965655644 1
0.343296965193897 1
0.229145429047703 1
0.0275538388351602 1
-0.342807496267133 0
-0.351818976515843 1
0.200463089465284 1
-0.105689386217523 1
0.211515111243587 1
0.109633757771898 1
0.0768018840889426 1
-0.110119983508406 1
-0.141257967296316 1
-0.245085110675545 1
-0.168262772602309 1
-0.0510526917997723 1
-0.0923827199137662 1
-0.0425606018350486 1
-0.0791942077193808 1
-0.0341020902251923 1
-0.0595390260945525 1
0.0728246007897792 1
-0.146312820473424 1
-0.112228916061921 1
0.0676550525699433 1
-0.0687623137836333 1
-0.0261638703811717 1
-0.297828588739372 1
0.0217849613024361 1
0.172418514042207 1
0.396818065712503 1
-0.0695456840160886 1
-0.0181722509809268 1
-0.13301251284773 1
-0.293876743592043 1
-0.0178259339035911 1
-0.131473113576759 1
0.21822618752036 1
0.053741230721352 1
0.0514955967645238 1
0.221287811020659 1
-0.00504983297752359 1
0.157589520270667 1
0.239188553066117 1
-0.0896330331590656 1
0.111458185471352 1
0.253352192417702 1
0.29283741336563 1
-0.0844498845347905 1
-0.309964392584158 1
0.0621835367090986 1
0.100952966030177 1
0.0675723593812658 1
0.140067289291079 1
-0.106118678270971 1
0.185790261664796 1
-0.304871891762809 0
0.222434506418015 1
-0.0015657214142614 1
-0.210838302842315 1
-0.351878383258266 0
-0.208877452606327 1
0.00807556260298954 1
-0.218753803173093 1
-0.382931520936452 0
0.448294168902611 0
0.0871424648486007 1
-0.314410364637388 1
0.236260766079856 1
-0.287638170362771 1
-0.00505140961156449 1
-0.173169869533073 1
0.0288056948219139 1
0.113401302922845 1
-0.299211793875961 1
0.0707774869468366 1
0.0633968419040623 1
0.281231798919251 1
-0.125172455958131 1
0.122346968780764 1
-0.0934046006172368 1
-0.264413734926862 1
-0.00645875024625133 1
-0.0951400167134808 1
0.0175251315175782 1
-0.151362859797083 1
-0.178033491946216 1
-0.380693054308865 0
0.322609608971197 0
-0.0576198729613711 1
0.0875726687804962 1
0.0261264436750709 1
-0.169927244031245 1
-0.126864376973776 1
-0.185425166271888 1
0.315659669759576 0
-0.515957048315214 0
-0.0938896287454164 1
-0.0941131048704882 1
0.0221781208450995 1
0.180300266630183 1
0.336273569403011 1
0.109483409083851 1
0.00478797380050032 1
-0.265708224350706 1
-0.212441756524586 1
-0.254132356488151 1
-0.110626193236408 1
0.145487599969228 1
0.0917694143026185 1
-0.180151086545934 1
0.0273671347904422 1
0.298245103242911 1
-0.054534457846893 1
-0.0377345362720653 1
0.143195670267836 1
-0.195261937171709 1
0.0218834010402373 1
-0.0676248245466371 1
-0.35263808751964 1
-0.122301402105636 1
-0.193607390397115 1
-0.113080087156623 1
0.158952244218533 1
-0.00345909171429598 1
0.0110481359013545 1
0.292983190037586 0
-0.0262977963199161 1
0.260978551443418 1
-0.0462692134858326 1
-0.0844575388520857 1
-0.253790558989348 1
-0.197328823017425 1
0.262619866375643 1
-0.207470088477673 1
-0.310292522755487 1
0.0201474534619778 1
0.250915656893781 1
0.255392674782283 1
0.141217021221876 1
0.0396364144137111 1
-0.0888096187118885 1
0.355866862696205 0
0.0875655279765917 1
0.17849713932522 1
-0.216605017626473 1
0.109461840554032 1
0.134029580204467 1
0.00530989653927834 1
0.00614052503648748 1
-0.0636246355981737 1
0.0126558639571751 1
-0.0238173554172486 1
0.0226874040768086 1
-0.240059627436507 1
0.0747052624304773 1
0.158688738466245 1
-0.303128072219203 1
0.313636640319793 1
-0.117319468677892 1
0.0694993933765609 1
-0.308082880693846 0
-0.0071237906839039 1
-0.268365543007881 1
-0.00683015544842551 1
0.0964102426677029 1
0.00469366215989296 1
0.412780646189489 1
-0.0186281961132601 1
0.458674413753123 0
-0.00458864705535754 1
0.18260056398391 1
-0.121111148559193 1
0.0307714815589248 1
-0.189160919259473 1
0.027152622635121 1
0.022190486353286 1
-0.272802650291632 1
-0.0850618238850403 1
-0.182545745912036 1
-0.275133675809591 1
0.075234242969407 1
-0.0888181416138046 1
-0.038977679507401 1
0.159681341054837 1
0.172115829366183 1
-0.118601051182756 1
-0.093397011856791 1
-0.238144145181054 1
-0.101588023671239 1
-0.13152091857317 1
0.0667312778080071 1
-0.442386697654072 0
-0.109641635265763 1
0.343603550979257 0
0.059445026026979 1
0.0809758047354026 1
-0.202612344447763 1
0.101145640433456 1
0.133076603099671 1
-0.108551459767632 1
-0.139594827230911 1
0.0514277767006043 1
0.199961869895321 1
-0.131749890886583 1
0.498303050888797 0
-0.0816348056029187 1
0.266863609674416 0
-0.0265608906250217 1
0.0839476309778149 1
0.00203224911415258 1
0.10295094625288 1
0.22297787308407 0
0.116092929870721 1
-0.139923084628005 1
-0.35353096924897 1
0.130494446351112 1
-0.177603291917272 1
0.0985578754995763 1
-0.272560009882414 1
0.122726437827393 1
0.113363624481106 1
-0.0903716608554066 1
-0.158510982193146 1
-0.112866625326465 1
-0.0907559413120764 1
-0.006901073757079 1
-0.0870765859382923 1
0.130593620383407 1
-0.256598780260088 1
0.12712305835253 1
0.0290338974962386 1
0.10550485844714 1
0.0501899803449925 1
-0.113641371228582 1
-0.243335957092022 1
0.17373179823911 1
0.27761712454285 1
-0.0875974598754613 1
0.228450995322179 1
-0.0146980700826895 1
-0.0642585957969098 1
-0.11601508062131 1
-0.214769012772654 1
0.00338893004044545 1
0.165409279257814 1
0.0476506807147043 1
-0.115488256439142 1
0.0219542595726552 1
-0.346154990633199 0
-0.0763165705984246 1
-0.155127453004897 1
0.0684478107153968 1
-0.135583343855673 1
0.249113210794646 1
0.384085424809262 0
0.142300173319605 1
-0.124260773628453 1
0.218182837859262 1
0.232957449465154 1
-0.112799942830263 1
-0.117652129905025 1
-0.0208485599273769 1
-0.311482787400092 1
0.0497039345703036 1
0.0389367782194189 1
0.0324726430800635 1
-0.126661134519836 1
0.17024672833139 1
0.111735155547865 1
0.0266785609859875 1
0.127038607260881 1
0.0420496649101503 1
0.108773549420537 1
0.101165680344809 1
0.0313348690896231 1
0.0269333010448292 1
0.139185264469218 1
0.00908434520340958 1
0.387046204280458 1
0.0879830553195684 1
0.139314368458705 1
-0.0621525275653611 1
-0.283841565490135 1
-0.209462154402545 1
0.191362139601856 1
-0.18944058512283 1
-0.0225608135422373 1
0.083606386383362 1
-0.0935423679856261 1
-0.14580093808588 1
0.187630071172276 1
-0.234272778904696 1
-0.507223481744423 0
0.370802001371955 1
-0.00142815454389711 1
0.0581619471115598 1
0.226444997854916 1
-0.264452060791469 1
-0.0835685821910663 1
-0.512233429113965 0
0.254615096106716 1
-0.0164224851843278 1
-0.00712473753723213 1
0.0959955773701396 1
-0.177486181737668 1
-0.220660314693255 1
0.155966292487207 1
0.121635608051345 1
-0.107684521553147 1
-0.243026664242834 1
0.0238779711181631 1
0.0344076590328299 1
0.199188281979879 1
-0.233596020752708 1
0.187364711059498 1
-0.0272841939663445 1
-0.00340522366342295 1
0.10071261275871 1
-0.288306009312641 1
0.135664892940232 1
0.102324948250406 1
0.15273436871733 1
-0.152415955285482 1
0.210143752646983 1
0.201248589643317 1
0.257487431337605 1
-0.155295232245796 1
-0.221376166135233 1
0.219643739133762 1
-0.359796661018331 0
0.236707307104996 1
0.0488623229917243 1
0.140045328077018 1
0.181970705877175 1
0.182121884224693 1
-0.106994685727419 1
-0.0378228155820119 1
-0.280881460122361 1
-0.0562258791517657 1
-0.118906466008407 1
0.178565722168058 1
0.243181224016315 1
0.341470110105625 1
-0.110951625450601 1
0.018908431895229 1
-0.192714548512812 1
-0.107577855170693 1
-0.383042613507018 1
-0.102109022007275 1
0.141582280109289 1
-0.0661817731164099 1
0.181780525136653 1
0.0958946104493733 1
0.26651005843418 1
-0.381369468400406 0
0.2002426475648 1
-0.167290650066927 1
-0.319328552279367 1
-0.0593954326639395 1
0.0350068732284828 1
-0.159957809919435 1
-0.406005419243094 0
0.0337164222002624 1
0.0952825515904679 1
0.136802069444033 1
0.0540933530153892 1
-0.212555906191674 1
0.0781506306640795 1
0.00248876546891538 1
0.0964169437257606 1
0.374662839953906 0
0.101819791596049 1
0.112606774848963 1
0.125566235877634 1
0.211728379848141 1
-0.314903180470569 1
-0.0499708554872969 1
0.140845304194614 1
0.0685946918331029 1
0.505256846727612 0
-0.0131022776831016 1
-0.0847325786331567 1
-0.263868201998195 1
0.02927084355016 1
0.000284769031268804 1
-0.162544880179331 1
0.13367731717138 1
-0.0368694487036458 1
0.277601050308286 1
-0.323190528456906 1
-0.0637828859297171 1
-0.0313944892284361 1
-0.110182945426093 1
0.0989726396955069 1
-0.0578653841694052 1
-0.153895407369742 1
-0.0257761310221465 1
0.0490020011954288 1
0.195413117195999 1
0.208256419391716 1
0.176728929854395 1
-0.375309907449572 0
0.15786044555693 1
-0.198411241920657 1
-0.437364630910984 0
-0.0465995275921687 1
0.0858686650880962 1
0.0855723889302223 1
-0.269910936662999 1
-0.082141466186969 1
0.111706424834575 1
-0.535329922907166 0
-0.199214765109908 1
0.0623737443681745 1
-0.132068811608244 1
-0.432034768455121 0
-0.193558570816213 1
0.189477755835094 1
0.0644760957465234 1
-0.0752922423743056 1
-0.0300727800967646 1
0.12844646036456 1
0.220850071261503 1
0.0278343558206288 1
-0.238471914815404 1
0.0751429962037125 1
0.0575027457995338 1
-0.137956107418688 1
-0.202713478468072 1
0.0205572748697437 1
-0.307089382313412 1
0.212179489213348 1
-0.404886713589123 0
-0.0596453520519067 1
-0.253965404859545 1
0.349891129893221 0
0.248626148916743 0
0.211726610122895 1
0.127062711993993 1
-0.123393198909809 1
-0.31715101563067 0
0.351271177985514 0
-0.0409985589379281 1
-0.0254430781070483 1
0.0513084401099263 1
0.0513062524246782 1
-0.0319763987150342 1
0.192635948744113 1
0.137098508437845 1
-0.2409952733619 1
-0.20982444284699 1
-0.296667048651537 0
-0.120165136653127 1
-0.3001670037292 1
0.0385763208130705 1
-0.274238240930403 1
0.507337620196989 0
-0.116811415055958 1
0.380022064544466 0
-0.205230234712493 1
-0.135943830595205 1
-0.0436383048131494 1
-0.182140412884652 1
0.0817168919111583 1
-0.118688572900013 1
-0.211430217301135 1
-0.201406888855395 1
-0.143586424994843 1
0.331261711712521 0
-0.233815837753113 1
0.168703267011752 1
0.0932019881746954 1
0.256939422643486 0
-0.0979105157178254 1
-0.287165116176405 0
0.00581053811138814 1
-0.0100842416589913 1
-0.391082831848775 0
-0.0277684401037176 1
-0.177398098196567 1
0.0531989954211758 1
-0.292739972187465 1
-0.129540708239543 1
-0.125835435159165 1
-0.241501580558824 1
0.0760760259599763 1
-0.37889538011916 1
-0.310178393755602 1
0.113280477034916 1
-0.0430488298041976 1
-0.0435383870057347 1
0.0843773157613985 1
0.0299483945548875 1
-0.122003857422971 1
0.145352641435009 1
0.0900999615940025 1
-0.124876191918379 1
0.571355228773387 0
-0.0381553370728812 1
-0.0125344596553568 1
-0.0663047646001626 1
-0.215117452045529 1
0.0413990583377195 1
0.0225260946672921 1
0.0182670506924517 1
-0.188995280431957 1
0.198642807595174 1
0.117820566953264 1
0.0280685183552681 1
-0.410557578013622 0
-0.0686047153570428 1
0.0241384151312472 1
-0.177505585938351 1
-0.195493564040426 1
-0.0879238693258411 1
0.0934894201868704 1
-0.187143887183903 1
-0.291808849095935 1
-0.0713016844446035 1
0.0522891345350672 1
-0.0230213312534787 1
-0.0751958238372094 1
0.276134397335617 1
0.11500593442678 1
-0.359680245213526 1
0.230256542376349 1
0.0757488001279224 1
0.208945986888468 1
-0.0550458282826577 1
0.353497666555431 0
0.134255235616189 1
0.262548064468981 0
-0.00284701513680043 1
-0.0451661792352997 1
-0.0580098721276645 1
-0.249834555798882 1
-0.016247172625508 1
0.282771420303975 1
-0.104386346453956 1
0.203988418148451 1
0.0880151281833274 1
0.394562418485178 0
0.127775769717007 1
0.213311167183813 1
0.290239343743958 1
-0.13096766359338 1
0.0830089463764989 1
-0.146406008734997 1
-0.263709228111029 1
-0.0603741201932611 1
0.119443158783291 1
0.109898288232958 1
-0.0557977685618793 1
0.359315289496737 0
-0.0877332658623745 1
-0.311459950344519 1
0.27943418900261 1
-0.287066374378316 1
-0.382660054495481 0
0.179147726715441 1
-0.0728823563209302 1
-0.2292013856026 1
-0.0885951861459626 1
0.0879707094053256 1
-0.17165941959765 1
-0.128609920807102 1
-0.24129759739841 1
0.0955747863840523 1
-0.0674115462022444 1
-0.338054354660167 1
0.0505782108319236 1
0.193291977715057 1
-0.0449132645794483 1
0.321430412102939 1
-0.154407368380388 1
0.274505878111694 1
0.225979213040474 1
0.189302627125405 1
0.319145224326066 0
-0.019059190876888 1
-0.0543122860188877 1
0.0798464382750656 1
-0.109468755388531 1
-0.0817629615999038 1
-0.165051762315899 1
0.0346473336811759 1
0.0445415560555261 1
0.0480964587247464 1
0.118169839603714 1
0.293613772842553 1
0.389051440272022 0
0.269715109277088 1
-0.10104832706768 1
0.225478514185711 1
0.260432088653789 0
0.159629867689286 1
-0.156110856141033 1
-0.128101259105872 1
0.0245275320056088 1
0.0069661974286547 1
-0.0133862439382888 1
0.109488465186098 1
-0.249790042610089 1
0.088771563343756 1
0.100707742372593 1
-0.0843027850251922 1
0.0928290122416822 1
0.0584911008541151 1
0.0518585914723479 1
0.143503094513842 1
-0.231461642729556 1
-0.112955893651903 1
0.268745002367521 1
0.186245027179538 1
-0.241316083820651 1
-0.145514698878687 1
0.161480496081718 1
0.204569922545913 1
-0.0239785205101849 1
-0.0267544367602364 1
-0.100380466593858 1
-0.254791813412241 1
0.158032946606622 1
0.0687075945127228 1
-0.087950106603663 1
0.0455734928337225 1
-0.136667952759203 1
-0.016168110477991 1
-0.0318133597259952 1
-0.0827431615153557 1
-0.269270148839967 1
-0.366890770145353 1
0.178493784706474 1
0.0247796020325502 1
-0.308953085705904 1
0.203573190929482 1
0.00138374848989542 1
-0.0265931601675128 1
-0.0351479830901477 1
0.0296471389470162 1
0.140399351881569 1
-0.259087668266039 1
-0.0305215316041075 1
-0.0801763022364472 1
-0.216751716571677 1
-0.271975230492454 1
0.0918007918472205 1
-0.271006904614922 1
0.0258404046658495 1
0.120671885978565 1
0.149990807743963 1
-0.00782938566054629 1
-0.261662947835221 1
0.204741157641764 1
-0.0617880910562627 1
-0.180901934025726 1
0.31977999960199 0
-0.00694808156228025 1
0.0776569651345844 1
0.214462749785863 1
-0.0691594683570688 1
-0.24489908266754 1
-0.315580043983158 0
-0.195576487837651 1
-0.263987233865053 0
0.226344517060232 1
-0.12778284964835 1
0.109669966321246 1
0.129295214148224 1
0.168557466888579 1
-0.202311496142128 1
-0.033576523004583 1
0.257460966834129 1
0.205818655393586 1
-0.0357903518201601 1
0.0710366080920487 1
0.0583353749315049 1
-0.294641340823517 1
0.0295950042345047 1
0.0601224304646302 1
-0.190033210035638 1
0.0171391514383445 1
0.341804355746617 0
0.248889114865466 1
-0.134794143137383 1
0.0058281285962426 1
-0.0803348190324497 1
0.366209876055843 0
0.00892876784704071 1
0.144635648075077 1
-0.171286613988084 1
-0.0335498508780947 1
0.0805064900955247 1
-0.158969212213026 1
-0.157527337346998 1
-0.112895311990518 1
-0.162471262214883 1
0.148933181580155 1
-0.185591458073017 1
-0.0401748619128228 1
-0.290547621008352 1
-0.105056001248356 1
0.111590425068684 1
-0.0421223152556571 1
0.137406194177872 1
0.21717141161555 1
0.158076940071545 1
-0.147693465234573 1
0.110099041680784 1
-0.110621277626731 1
-0.294872304728238 1
0.310597371823107 0
-0.307810700224057 1
0.0732585929748705 1
0.122113852060379 1
-0.256310595665103 1
-0.022546099992328 1
0.0041374234324814 1
-0.177789016356848 1
0.158076433443376 1
-0.00701006906723419 1
-0.309996361667485 1
0.0565769075797654 1
-0.19239819038132 1
-0.250395541144374 1
0.311061677440258 1
-0.053650528875426 1
0.0370529496600253 1
0.045110296745209 1
0.24927870837111 1
-0.101814136536757 1
-0.101297743101083 1
-0.370704835032838 1
-0.213544294629468 1
0.0390226916640616 1
0.128289623691478 1
-0.0674053562629962 1
-0.34241858042136 1
0.0298156978260431 1
0.000418331924666483 1
-0.11866008442913 1
0.10442110052188 1
-0.268305237136982 0
0.300746143542919 0
0.000564584656693356 1
-0.117073154656046 1
-0.0127915689911505 1
-0.374196950019103 0
0.234939285565933 1
-0.120302410598085 1
0.216650573086423 1
-0.173514760208836 1
-0.352620264752768 1
0.207399267424525 1
0.0490206173345307 1
0.182126564697601 1
-0.112752608923451 1
0.132979946865393 1
-0.13556494152887 1
0.339334018711157 1
-0.0481995561481693 1
0.132442955657602 1
-0.34761646766369 1
-0.0631505913831397 1
-0.0280094949776508 1
-0.417113827171539 0
-0.0886869684185817 1
-0.162657232978409 1
-0.091434021807934 1
-0.0319378981842632 1
-0.242636186170765 1
-0.309512585604331 1
0.0460316206102337 1
0.0296224193302761 1
0.0159437281165728 1
0.0435730170289188 1
-0.113214483040621 1
0.239182626084469 1
-0.304646968866274 1
-0.277490920461881 1
0.0896606898525983 1
0.110138620251684 1
-0.0317997238768256 1
0.225502955710996 1
0.0545120481728741 1
-0.178564849461949 1
-0.216135795690542 1
-0.188075597749395 1
0.121886401804018 1
0.170665632090695 1
-0.0849174568282782 1
-0.336892110097055 1
-0.241004386671854 1
0.101944154142023 1
-0.00441197091919852 1
-0.10851418845234 1
0.13333280974971 1
0.317830364985673 0
-0.0581287174742482 1
-0.0676942004818259 1
-0.0822604138101876 1
-0.145721842786362 1
0.119784959105783 1
0.319884213121365 1
-0.130188409228399 1
-0.0422247317132833 1
-0.170700237321225 1
0.0137969308338081 1
-0.141682897904722 1
-0.0275617686738738 1
-0.147076528617476 1
-0.107954384304492 1
-0.215176534897084 1
-0.00129072301330857 1
0.0489133899541936 1
0.100999968466352 1
-0.00576889358634299 1
0.0981268272520291 1
-0.101578256713785 1
-0.109747013665134 1
0.235864458338777 1
-0.106919904159529 1
0.170421487649926 1
0.0573339236405297 1
0.108315261739496 1
0.249089736226601 1
-0.217001603289632 1
0.00302685681681742 1
-0.0530368266566183 1
-0.0792029051775912 1
-0.338188213351977 0
-0.0759721705693139 1
0.0464353174411409 1
-0.131734769316606 1
-0.320288902073446 1
-0.109388240624608 1
0.216775971699497 1
0.172711617823304 1
0.0611769860757268 1
-0.0137265218875888 1
-0.0427912594471294 1
-0.186464826541521 1
0.00951740239435367 1
0.00454920334813761 1
-0.0445510964725805 1
0.1931927574974 1
0.113628481768121 1
0.11426936403539 1
0.131725265192911 1
-0.108940307487329 1
-0.0141951794744382 1
0.0902207094489829 1
-0.123600660121052 1
0.38534187638646 0
-0.226701302404768 1
-0.00452359328532711 1
0.0725051028267887 1
-0.181321042072519 1
-0.0374108995257718 1
-0.144114645067154 1
0.0548704321319198 1
0.00219806918474581 1
0.0558674327634502 1
0.242011011484629 1
0.0656402441690224 1
0.0696794932754929 1
0.207243675998751 1
-0.176631878070493 1
-0.170778051075428 1
-0.0184324772409929 1
0.119162494057932 1
-0.173960794434076 1
-0.147634715057461 1
0.247934957805226 1
0.129080184577077 1
0.127813667792989 1
-0.0788002945492774 1
-0.0999196018683776 1
-0.137163140518468 1
0.311235262878375 1
0.0148098712770597 1
0.0227422108238736 1
-0.105991905421909 1
0.150147653425165 1
0.0675363483943061 1
0.129730630456722 1
0.158003928828211 1
-0.0539567913785889 1
-0.203662398039732 1
-0.0954673946431371 1
-0.0502756324689321 1
-0.0305669273195539 1
0.0517890694873386 1
-0.122477327775694 1
0.0338617327016428 1
-0.02680962308233 1
-0.0282963206429193 1
0.155729707682105 1
-0.326029352800654 1
-0.116945181351642 1
0.211965055705743 1
-0.174621745193942 1
-0.0562557469926683 1
-0.185915792811079 1
0.107819872092772 1
0.172503574584158 1
-0.155008376766521 1
-0.107769970741395 1
-0.101823349359423 1
-0.0301639772727559 1
0.146359919096163 1
0.137961028633374 1
0.12222257630761 1
-0.240583702995653 1
-0.0482886325572741 1
0.259936175536772 1
-0.0613355232975965 1
0.0703995155556125 1
-0.47063023550922 0
-0.111644863111681 1
0.40935912981487 0
-0.118608223012873 1
0.0462493209699279 1
0.0536444893629163 1
-0.205367862771681 1
-0.172228406395859 1
-0.183704903866607 1
-0.0281854102454315 1
0.180795794953784 1
-0.222911781098964 1
-0.0569679317943298 1
-0.111022692308694 1
0.352319858174616 1
-0.127961067232167 1
0.269538159653939 0
0.130788973210177 1
0.116135709431439 1
-0.0732472903820196 1
-0.00578525710874658 1
-0.174916067273638 1
-0.157170315743016 1
0.226227388447222 1
-0.120742786773121 1
0.153608516375115 1
0.0429088242538997 1
0.0719853196426722 1
-0.198164780460982 1
-0.239941672870322 1
0.426666917117475 0
-0.150037466026633 1
0.0283112929128578 1
-0.206253413830766 1
-0.275924178334098 0
-0.063362702997703 1
0.0154169444491186 1
-0.225474684829559 1
-0.0660898872251926 1
-0.374874032119394 0
0.0917091428052034 1
0.0210448923467608 1
-0.00374397743850249 1
-0.0659923753350653 1
-0.26419731874669 1
-0.144858985933853 1
-0.0515243612631225 1
0.261879388478298 1
-0.173920545653942 1
0.22523940242102 1
0.0649846413667327 1
-0.236402072661729 1
-0.243935319590173 1
0.0974533940474342 1
-0.0781049262593592 1
-0.00728809741041939 1
0.172644816813061 1
-0.102631420377197 1
-0.0177728989714261 1
-0.158101207788178 1
-0.127035936131052 1
0.112020284019557 1
0.127308688954395 1
-0.0934748668730121 1
0.0888062516192792 1
0.233790597592854 1
-0.0636816338305635 1
0.057734723317217 1
-0.207864613541885 1
-0.240586698494946 1
0.242031212818577 1
0.0116624917979262 1
-0.387321654825298 0
-0.490264025545601 1
-0.0985250461608586 1
-0.132965119390618 1
0.0398513655886765 1
-0.0148779954418764 1
0.0982952606542034 1
0.0542742440059937 1
-0.142656281317244 1
0.171465434980488 1
-0.259542520306132 1
-0.0893372988754002 1
0.118748709281298 1
-0.157268170521458 1
0.0355128683326975 1
-0.149770859494608 1
0.0447002717561897 1
-0.0820753598998795 1
-0.262364395393644 1
0.0104929062684855 1
0.116006833550915 1
0.0355334907427326 1
-0.042667573761578 1
-0.0363521664130841 1
0.221965943868399 1
-0.0421097289778166 1
0.0509567444901731 1
-0.0207665936401878 1
0.0866524855498527 1
0.226586539441156 1
-0.154077861719147 1
-0.0970714368996892 1
0.0180510165938958 1
0.237002354728164 1
-0.0605005687501862 1
0.358353617742953 0
0.247140283736244 1
0.377075862331849 0
-0.0594256826780311 1
0.317135425117751 0
-0.248026829078539 1
-0.0586376664329278 1
0.195693768438696 1
0.026166990843634 1
-0.0052510767571211 1
-0.0953802083782042 1
-0.127019382505735 1
0.0112601965464203 1
0.203545193482493 1
0.00801894979528892 1
0.0911812429186625 1
0.0110847936126689 1
0.168017090434913 1
0.178024382236297 1
0.0981132258194423 1
-0.256649556702545 1
-0.222311408898102 1
-0.0194948022832608 1
-0.112988573614952 1
0.0179990066990397 1
0.090757386927866 1
-0.0174412219213598 1
0.0375440693728979 1
0.045978896385958 1
0.0359720706231184 1
-0.036608124528385 1
0.153044425079839 1
-0.157467300368557 1
-0.0332025395015859 1
0.11793691291886 1
-0.186235752530479 1
0.118359770726715 1
-0.108351052513913 1
-0.341869044513888 1
0.0422629019889941 1
-0.0643845777783694 1
0.0249572770589229 1
0.112147636475679 1
0.0772584252649327 1
-0.127178408369601 1
0.0357947420852046 1
-0.0922381643100842 1
0.176459718095511 1
-0.148997745189881 1
-0.048386152876948 1
0.181447816887845 1
-0.126179977909938 1
0.084626545593722 1
-0.116010245884159 1
0.120321183365929 1
0.132677816032596 1
0.0881854486397077 1
0.0331125435621194 1
-0.322434371074303 1
-0.0558188624290037 1
-0.125594471130367 1
0.083173385797064 1
-0.0296831131087846 1
0.298621246604635 1
-0.0361561627843972 1
0.0468352407950291 1
0.278774955230933 0
-0.0684078806800527 1
0.159567740466586 1
0.276019114864284 1
-0.230913695785016 1
-0.328951642321338 0
0.0386293768764938 1
-0.0487029366275887 1
-0.00310168641408048 1
0.39842471603634 0
-0.0467156596663476 1
-0.049126007499892 1
0.0476405412432017 1
0.119296047502222 1
0.135141353492941 1
0.374579317128 0
0.208171268242622 1
0.0893106225145955 1
-0.13272285555216 1
-0.0445471512750339 1
0.0690549052305368 1
-0.0547578687693482 1
0.149708880905512 1
0.141038626013817 1
0.0567462087134431 1
-0.188014138130805 1
0.0660656428264543 1
0.0593561052084368 1
0.00366149578943588 1
-0.479213476207453 0
0.179352926476589 1
-0.157070524709674 1
-0.211415461937256 1
0.0784596451779679 1
0.00811714762134511 1
0.00494452190962748 1
0.1509038213854 1
0.0249219911644269 1
-0.0236042887558809 1
0.2225138463547 1
-0.0170495544558984 1
-0.0716628194582034 1
-0.307682676860645 1
0.178739008322211 1
-0.414558028339244 1
0.106202213481463 1
-0.121016886891086 1
-0.167173304523561 1
-0.00441595411276996 1
0.126823027778123 1
0.0948133909479651 1
0.00987589070819061 1
-0.257834034097679 1
0.0288314837930406 1
0.193966890411408 1
-0.167049234850239 1
0.137448656993152 1
0.0854005788046093 1
0.360641202221866 0
-0.274902047537187 1
-0.0774888325109097 1
-0.0288175132955111 1
-0.265143017129708 1
0.0997757080912346 1
0.0514794251892541 1
0.0742032393167907 1
0.0639513737100253 1
0.168617181494658 1
-0.0519380466057585 1
0.145817385548006 1
-0.0625148880199703 1
-0.060531783438012 1
-0.00570042649284285 1
0.237563347697505 1
0.0224955246570043 1
0.346771197019863 1
0.0708170405390418 1
-0.182747441248441 1
0.218250677934276 1
-0.347985147793571 0
0.143098231625558 1
-0.0892989873059174 1
-0.301552786888895 1
0.0369899517525155 1
0.0315247798110959 1
-0.143374913629767 1
0.261570181610414 1
0.271654758985557 0
-0.137885176916514 1
0.133062399345749 1
-0.0504736607939023 1
0.040416246696971 1
0.167610873447222 1
-0.163406281210941 1
0.00396071754188292 1
0.0612316223614225 1
0.478517835629614 1
0.0198134517043308 1
-0.0179091192059756 1
0.417254751999228 0
-0.204008007192901 1
-0.106254354578433 1
0.0676702732548205 1
0.104358914287398 1
-0.255784077726762 1
-0.268196963982678 1
-0.169677792115116 1
0.0605054670909646 1
-0.176139553706053 1
0.277062880788803 1
0.00760187407777545 1
-0.163140077515126 1
-0.278076245833681 1
-0.347842771943341 1
-0.0911562626063645 1
-0.00937595251343275 1
0.189663813206393 1
-0.309925236007469 1
0.114348700351883 1
-0.0496522980007977 1
-0.0791419026092302 1
0.395629332703165 0
0.0753043871040171 1
-0.0814165614914219 1
-0.0953687061787045 1
-0.243158810627263 1
-0.148795197720444 1
0.0143465991609411 1
-0.180832737651333 1
0.25295069676279 0
0.0686216580276627 1
0.00885973534493218 1
-0.0683682385280983 1
0.137981085778127 1
-0.200177041324177 1
0.119979995795009 1
-0.0164976031412875 1
-0.0742285236036297 1
-0.118608039375696 1
0.27097219979956 1
-0.0519614378363535 1
0.332653488390592 1
0.0742954175451626 1
0.317596504000904 0
-0.150528971011888 1
-0.0228400575474035 1
-0.211892537588164 1
0.115619871728675 1
-0.0220731711228095 1
-0.024790770664959 1
-0.0541529511707774 1
0.061299126989347 1
0.0841440820109826 1
-0.0954596068586308 1
-0.0881621682302764 1
-0.000473963368187041 1
0.170233990140559 1
0.0858006448326935 1
-0.0769506358483478 1
-0.129951014163564 1
0.0577675999385214 1
-0.155555484554978 1
0.0989417636061179 1
-0.0486605575487804 1
-0.129714968542685 1
0.0311565809143007 1
-0.323956906241922 0
-0.0921930806570373 1
0.320432638701411 1
0.0928401532400002 1
0.245184230154244 1
-0.116884241114076 1
-0.223488284648335 0
-0.0305522573745363 1
0.0254689424398107 1
-0.127104413635992 1
0.0933837976942461 1
0.100360261081332 1
0.0257895857529109 1
0.101344727677878 1
-0.325581337546052 1
0.290244505590152 1
-0.151803801352801 1
0.194263951808454 1
0.224836920568818 1
0.21998649565399 1
0.0753980366889383 1
0.106831492422968 1
-0.208831330551016 1
-0.0283046725078822 1
-0.153092831609689 1
0.00834774807681394 1
0.00290264417251928 1
-0.172734336102548 1
0.00684363486044079 1
-0.0262847366919687 1
-0.0653668518794 1
0.125653768909792 1
-0.213278915077339 1
-0.0299888105716752 1
0.0339434515487993 1
0.0366913396377903 1
0.148114083162526 1
0.138099452760005 1
-0.0750430569223871 1
-0.156066135920182 1
-0.0623933662594926 1
-0.279688028670897 1
-0.201008654344757 1
0.00400026722616117 1
-0.147827850230918 1
0.0713776087609018 1
-0.00413378138951502 1
-0.172902055707321 1
-0.0765982174041221 1
-0.175208216179569 1
0.0907099122528748 1
0.0371880877531722 1
0.0273351711274267 1
0.325570445813354 0
-0.0324832773415752 1
0.243834540238501 0
0.0313141266735608 1
-0.236850256824146 1
-0.106652111555693 1
0.206639986273265 1
0.122977228144998 1
-0.156028534585459 1
-0.0462557590324985 1
-0.152662287305547 1
-0.226645344342129 1
-0.430887071342586 1
-0.212336127003623 1
0.0333254696956952 1
-0.208100439653997 1
-0.255093282147644 1
-0.135210435113005 1
-0.118139848577378 1
0.00461619773702419 1
-0.0760743816222794 1
-0.136594217902876 1
0.0469273778887546 1
0.24643635515252 0
-0.379922783584368 1
0.0414099720724778 1
-0.0484746561284882 1
-0.171977179106144 1
0.0874384086291989 1
0.0165884553490866 1
0.0309912286232741 1
-0.185118736160227 1
-0.310108368619262 0
-0.0700780032609089 1
0.160249296656703 1
-0.108834161704566 1
0.307685402798833 0
0.105844937812703 1
0.208398564985951 1
-0.208083523097742 1
-0.10612287856501 1
0.159508982413989 1
-0.037280719521717 1
0.135172656549174 1
-0.0547285177563596 1
0.0460580167268637 1
0.0195379086331822 1
0.305268790918082 1
0.361231430986946 0
0.194934455045426 1
-0.0598901977678816 1
-0.076906189980545 1
0.0296288562121933 1
-0.228730059041104 1
-0.00287500390842971 1
-0.0171189381967939 1
0.330629333747765 1
-0.145084276881753 1
-0.0653235980889346 1
-0.147350125691838 1
0.0829536916659507 1
0.0170812845072031 1
0.0353301692233952 1
0.210336452447951 1
-0.203883322744699 1
-0.129630526161127 1
-0.151412929591903 1
-0.229539536312462 1
-0.185196325359134 1
-0.239987776744803 1
-0.0875102484426361 1
-0.0917544255651524 1
0.19723071610505 1
-0.206082619327321 1
-0.0234827650004988 1
-0.193261671098189 1
0.136157490171771 1
-0.0566168042719193 1
-0.0396866946886144 1
0.00927583715563816 1
-0.0263867257638487 1
-0.224526725790618 1
0.0439984147659762 1
0.238845023678536 1
-0.0167007507979195 1
-0.0383334087891796 1
0.30437152719076 1
-0.265142489244222 1
-0.319672900060308 0
0.0797655199856273 1
-0.0502325197393553 1
-0.0117160247345975 1
0.222596228816884 1
-0.198187602125101 1
0.138341674073586 1
-0.161777948977256 1
0.159226429577636 1
0.0875696924328959 1
0.112922107596498 1
0.1307620419151 1
0.160030738384989 1
-0.0100823316348419 1
0.355335421508934 1
0.029199955463124 1
-0.189695414250891 1
-0.0488271557098447 1
-0.0659336720941349 1
-0.396174517906747 0
0.22447584348824 1
-0.116514821121667 1
-0.0387576002876584 1
-0.0476552978641146 1
-0.0714034240880463 1
0.172891254708347 1
-0.0290273356793428 1
-0.240073335549155 1
0.125319532737929 1
-0.0979395595963349 1
-0.200501928088094 1
-0.0352308223113161 1
-0.0530459748100551 1
-0.0413624325613079 1
-0.214128641577528 1
0.0259716861002246 1
-0.359132045717301 1
-0.171931965716934 1
0.0572995262832724 1
-0.209236988077867 1
-0.00604496616368304 1
0.044988201598884 1
-0.102742859338737 1
0.2159332930011 1
0.227008918490723 1
0.0877139682214124 1
-0.0520713671064885 1
-0.139221484126828 1
0.172089003062752 1
0.354200106383408 0
-0.210611830023588 1
-0.328280279529296 1
-0.149938241060493 1
0.0150348763742091 1
-0.0024830089603862 1
-0.0769049875851765 1
0.198013311741139 1
0.102132173680198 1
0.135069101979551 1
0.00518542094654793 1
-0.188589861252529 1
0.189391969008967 1
-0.0800357725989108 1
-0.0163765243981144 1
0.261645002084338 1
-0.0932109230698406 1
-0.29289123761188 1
0.273157029250128 1
-0.266243238113823 1
0.218501442171138 1
-0.206834581149893 1
0.10633920793911 1
0.0397714612597192 1
0.0936765897528212 1
-0.0453919014901986 1
0.208857346091457 1
0.0686636200178186 1
-0.0422528621839028 1
-0.0697467645990778 1
0.171727781126367 1
-0.270117459368974 1
-0.160463076255204 1
-0.0320504316955972 1
0.209061119079316 1
-0.138872594908146 1
0.137017962642903 1
0.146651196202863 1
-0.0439878366556327 1
-0.0537690944059012 1
-0.104928388599168 1
-0.0925751388129352 1
0.155701812354247 1
-0.121215133832053 1
0.0672066646429598 1
-0.248918482469797 1
-0.280562168180012 1
-0.317654319287247 1
-0.10115159934882 1
0.296414184932446 1
-0.148906452405217 1
-0.194845903445839 1
-0.185987698221531 1
-0.0155316688584302 1
0.0661421695609312 1
-0.052979677003632 1
-0.179452119672181 1
-0.0941796122454738 1
-0.192646842260711 1
0.228032409310144 1
0.175043629898266 1
0.104050984925466 1
0.13272347184443 1
-0.202094046541872 1
0.140009884454856 1
-0.188769817134041 1
-0.0853903247678735 1
0.00265546504451258 1
-0.0302298868102063 1
-0.279073740458953 1
0.428302567065412 1
-0.574144151375772 0
0.134834005092555 1
0.120944844329749 1
0.256914813932881 1
0.0212807310525377 1
0.0871461143107857 1
0.323571775576203 0
0.0659505632427194 1
-0.0617495958780331 1
0.139717355591697 1
-0.225500652850421 1
-0.131353764044714 1
0.248058136627857 1
-0.179062620728789 1
-0.159354124238237 1
0.304219705539973 0
-0.0432196841795418 1
0.103540851614344 1
0.176885537237624 1
0.174317254694905 1
0.0851995957155009 1
0.19413642755668 1
0.00225429196518878 1
0.107246062738369 1
0.224616230471551 1
-0.0113228502246573 1
-0.0124744046414787 1
0.020258705792982 1
0.0931150801180873 1
0.103761233383278 1
-0.168915325416269 1
-0.171645438043902 1
-0.00847365856192843 1
-0.0991098929373807 1
-0.245434500239225 1
-0.131422563502413 1
-0.312786888108678 1
-0.104799317757111 1
0.156937600487523 1
0.0837794690467799 1
-0.110892466323266 1
0.0919639008683982 1
-0.0772896280517202 1
0.0654902761888112 1
0.0438574635653059 1
0.0786845902620946 1
0.116496201669756 1
-0.498550036002388 0
-0.0645344717892249 1
0.00295818880600587 1
0.0607874908733331 1
0.0594203250216548 1
-0.157495697290133 1
0.0897601752601425 1
-0.130931226564549 1
0.0476336295277418 1
0.0787816737554071 1
-0.0662738842847251 1
0.128666363781115 1
-0.0625019024398139 1
0.11883955560316 1
-0.424443745349337 0
-0.200581034555349 1
0.155570449868471 1
0.22267258557656 1
-0.0104462845100622 1
-0.203985275576198 1
-0.0401631734257003 1
0.256092189569951 1
0.196555024297653 1
0.013058975830953 1
-0.0880826691734631 1
0.035988652480475 1
-0.205057865342733 1
-0.17406914864861 1
0.157246404154144 1
0.526808720420893 0
0.000533621501266401 1
-0.137653207451652 1
0.0529374617620659 1
-0.174324113143235 1
-0.211315832945413 1
-0.0490266893457647 1
-0.0904478840118297 1
0.236784372926609 0
0.270737841181191 0
-0.26202024181499 1
-0.0586183539103597 1
-0.207820528477188 1
-0.00224006639505713 1
0.0831874803205195 1
0.164243144978171 1
0.312304059723827 0
0.136494814251458 1
-0.150764695247554 1
0.205218677312328 1
-0.161389304921369 1
0.0997816461745105 1
0.305293438780262 1
0.0525223057832298 1
-0.138816669609273 1
0.165077388806656 1
0.0893450409546761 1
0.040110734391388 1
0.400949493206234 0
-0.195806666418598 1
0.220051980925933 1
0.166204434048929 1
0.233507000127579 1
-0.0960433174078399 1
-0.192723185995129 1
0.282494930169867 1
0.416096249304427 0
0.371798574627914 0
0.0334056921085134 1
-0.0533730458842546 1
0.0266039129080943 1
0.179241456960376 1
0.0949756265389279 1
0.221667662128587 1
0.267523071706544 1
0.143116009132261 1
0.169116508946789 1
-0.0456230005308003 1
0.174722748795156 1
-0.0317589454391031 1
0.129062966484524 1
0.100941129794526 1
-0.431930363851802 0
0.0328392922231812 1
0.171881359466576 1
-0.0187209072498166 1
-0.193222601716617 1
0.0183963202184629 1
0.0594296709612469 1
-0.452593536931347 0
-0.389677455259425 0
0.00813740892734394 1
0.147698676073426 1
-0.634217918752651 0
-0.0784140751257722 1
0.166521262767263 1
0.116051714790884 1
0.0609876756717342 1
-0.0846121217136747 1
-0.113353767517984 1
0.155519218241574 1
-0.00784940075495394 1
-0.101286207983059 1
0.169168559502291 1
0.0273197647233544 1
-0.177052933953727 1
-0.083898443263357 1
-0.0711401176465695 1
0.0938769016567703 1
-0.127300383008355 1
0.0101054650773004 1
-0.0916321887239879 1
0.286924715521582 1
0.121514538607166 1
0.0443718058663168 1
-0.0671167200705211 1
-0.0620515754983691 1
-0.196995567465529 1
-0.0602217832111069 1
0.224220288831681 1
-0.0339969838410324 1
-0.0664394709479217 1
0.0129675145660962 1
0.246340141800174 1
-0.0766486719181435 1
0.00552757178395034 1
0.129380831329617 1
0.119092978851891 1
0.203583370887891 1
-0.0563339246088708 1
-0.114518493131305 1
-0.176094653580765 1
-0.30938023841503 1
0.169360792190709 1
0.13032012710585 1
0.312971724850969 0
-0.318454680550365 1
0.1965663372357 1
0.0102498505100366 1
0.124802857842776 1
0.152023464825937 1
0.233713586671392 1
0.0125021044036026 1
0.189732740097459 1
0.404529361308882 0
-0.111196562454402 1
0.110989854627346 1
-0.141907044064159 1
-0.0819669125373644 1
0.266210114052335 0
-0.201477164595809 1
-0.0438487915018478 1
-0.142192674036372 1
-0.181998328051354 1
-0.164345802247236 1
0.0068915219343494 1
-0.231514312891867 1
0.139371585347732 1
0.155369316274421 1
0.232601034172481 1
-0.400231823696285 1
0.112802395785758 1
0.0814017663240748 1
0.0192851154507135 1
-0.133104698635343 1
0.101244126817279 1
-0.405648318612099 0
0.123463318898657 1
-0.0867906525193307 1
0.116276069977574 1
0.333520711932689 1
0.133379390548084 1
-0.350958745715835 0
-0.235702219074511 1
-0.0297020346731614 1
-0.0627096583327068 1
-0.0499755857119579 1
0.040614119356206 1
-0.300483680455767 1
-0.604103732120713 0
-0.122747771008942 1
-0.0643626862990664 1
-0.319899140240981 1
0.10758163933244 1
-0.131776084419719 1
0.0668467634180421 1
0.177010771804611 1
-0.208699082902648 1
-0.126656267900709 1
0.146230505717775 1
-0.161413703043488 1
0.36815020050395 0
-0.378753263881528 0
0.0115966627551012 1
-0.242425561723437 1
-0.309380272362695 0
0.0161027987387281 1
0.151630854289677 1
-0.291258705573373 1
-0.0368702214579528 1
0.128483615023261 1
0.373079028880659 0
0.159098060316752 1
-0.0872652925423568 1
-0.411827785069644 0
-0.143347740206949 1
0.0277517041546947 1
-0.0925634469531245 1
-0.309159249291311 1
0.0948761685271736 1
0.199381023550697 1
0.359186876465434 1
0.0278533754149768 1
-0.0758304875778261 1
-0.129736384054755 1
-0.25792634424076 1
-0.0474736998378694 1
0.0575439849084918 1
0.179837219809142 1
0.320449908594439 1
-0.0334778198894611 1
0.28041051755511 1
-0.12325048886224 1
-0.0834884100213308 1
-0.416033199369644 0
-0.129906797777466 1
0.060167742666059 1
0.0779575230802306 1
0.222627445579881 1
-0.219351157341461 1
0.0733033549598194 1
0.270032039504491 1
0.223119451351437 1
-0.250439942401807 1
0.144192373572325 1
-0.127198035197558 1
-0.234991009644236 1
-0.0911058833182645 1
0.281351207278426 1
-0.175468550241341 1
-0.00324700327025984 1
-0.0671171764608005 1
0.371084669839364 0
0.159647664504067 1
0.0675001003336017 1
0.029709086924883 1
-0.073699133120837 1
-0.205297253500171 1
0.0387215570979129 1
-0.118945927236974 1
-0.100424443912342 1
-0.332803448869212 0
0.225269466778864 1
0.152738142151939 1
0.0202425528194648 1
0.103737683320208 1
-0.0666629521674692 1
0.381087454630838 0
-0.111977374363777 1
0.280871235108725 1
0.0883427499787732 1
0.0863451473208155 1
-0.340910575621104 0
0.0692970484371496 1
-0.226523616861154 0
0.0022339005504051 1
0.185158283039149 1
-0.311844911438985 1
0.639869801852025 0
0.0271727164045579 1
0.161776931520532 1
-0.0711263235918336 1
0.310656468696978 1
0.168823772639879 1
0.0687758159793551 1
-0.00615323202710625 1
0.102270278241955 1
-0.0487231492201635 1
-0.326164803402739 1
0.645472892695718 0
0.212610755722371 1
0.143811949931424 1
0.226676340774083 1
0.222455087558119 1
-0.0909918037275922 1
-0.0267305945786433 1
-0.260966726502952 1
-0.299628031241973 0
0.152810539092761 1
-0.32804503899864 1
-0.171657690253676 1
-0.496573904532777 0
-0.00762413304180871 1
0.163765745210151 1
0.0927705413499153 1
-0.149463299414273 1
-0.0205568833673335 1
-0.183464495249831 1
-0.300043320285281 0
0.0304871639639103 1
0.366350499620501 0
-0.15719422931909 1
0.154652555813416 1
-0.172946885037255 1
0.307255225689579 1
0.235469212002218 1
0.327375920691244 0
0.142227053499 1
0.00204690941899829 1
0.114398893849464 1
-0.19036025046319 1
-0.00765735623604355 1
-0.214382577401221 1
-0.00464586012283096 1
0.224003240962518 1
-0.143864332897876 1
-0.278908916914525 0
0.0488739812047151 1
0.154901742601103 1
-0.0325230811857215 1
0.187344885648446 1
-0.0995068913039663 1
0.0712876287015189 1
0.006504218008635 1
0.00595905634769294 1
-0.124649513825769 1
-0.0503566648863837 1
0.162813235301125 1
-0.277357918297076 1
0.0863424346435657 1
0.108324141379882 1
-0.274535188572162 1
-0.120519986047078 1
-0.149280946334502 1
-0.13879692235655 1
-0.222464617196306 1
0.0780164325444563 1
-0.222118162601882 1
-0.0833808411665651 1
-0.171869321063532 1
-0.0388375121237199 1
-0.247839959928262 1
0.0174796226599093 1
0.0693787673845978 1
0.0513767688406583 1
0.0978338208897006 1
0.106095042619103 1
-0.0352073593574706 1
-0.166542091805089 1
-0.188113174588453 1
0.091143332581 1
-0.453900016027262 0
-0.230282252681395 1
-0.00430128178500595 1
-0.269504104883105 1
0.180253758604495 1
-0.120383182295591 1
0.128851139918619 1
-0.058879778442301 1
-0.288916163075133 1
0.360721851906104 1
0.0231712186560712 1
0.131612201760539 1
-0.173135532716167 1
0.0839041609801206 1
0.255004588348597 1
-0.228348587312781 1
-0.0255791574964568 1
0.0163738201125853 1
-0.263796857504834 1
0.0573961445059279 1
-0.27329189476013 1
0.177878205791528 1
0.118741842572008 1
0.250636754573362 1
0.202931168131062 1
0.0777119378653695 1
-0.187962240081669 1
-0.06767410970189 1
0.100723132042271 1
0.0642813693814885 1
0.171495907295657 1
-0.115844159760745 1
0.157357031463879 1
-0.15350702146783 1
-0.022780242601653 1
-0.0538048703797969 1
0.0633638320515376 1
0.0115179872725263 1
0.0371262764318562 1
0.281834918711652 1
-0.162335805917221 1
0.23905409614935 1
0.201930407970279 1
0.170976287438577 1
0.0475187706238536 1
0.177129321555601 1
-0.230237112261254 1
-0.213801491284869 1
0.0215912942817693 1
-0.134438506459091 1
-0.175240421935254 1
-0.177918950263594 1
0.0433365398624243 1
0.269268105353194 1
0.0598791450657515 1
-0.186940385137345 1
-0.016637589765882 1
0.0707780394667101 1
-0.111372382453947 1
0.0208077025148707 1
0.0981432986867458 1
-0.278274682675315 1
0.0035306566108202 1
0.090808048677308 1
-0.0599478946473415 1
-0.0557273166110739 1
-0.103130151291218 1
-0.0666835804318716 1
0.153205954263808 1
0.0772179177386775 1
0.0533888324350187 1
0.187016759327056 1
0.0389492787035991 1
0.16002987859357 1
-0.123457048406453 1
-0.127159427471786 1
0.21248863262794 1
0.226691927101823 1
-0.133773906084345 1
0.0314968130913111 1
-0.257384303088791 1
-0.11634970670599 1
0.131565834673655 1
0.187344649994136 1
0.204406361288286 1
-0.129979383647863 1
0.106416917796086 1
-0.209446439566548 1
-0.231695815676938 1
-0.199484533663123 1
-0.402003044269848 0
-0.322550473031543 1
-0.00876301782904293 1
-0.198757123559909 1
-0.0129299660985502 1
0.108812871906753 1
0.165984869163624 1
-0.439574121742354 1
0.171201501817165 1
-0.0868229508923921 1
-0.0901914052430112 1
-0.0470446172244458 1
-0.393503108459313 1
0.190040064260813 1
-0.113448852932672 1
0.114745709218884 1
0.108678673584981 1
-0.380698024328792 1
0.0305236838109996 1
-0.221161588825919 1
0.276747392758214 1
0.0219773570460767 1
0.220906333498333 1
-0.0726763117121215 1
0.0709414887620711 1
-0.190720328954192 1
0.0676648028117554 1
0.191924303071423 1
-0.0846114435565906 1
-0.142263427075415 1
0.0674732584630381 1
0.106345238629981 1
-0.333684698235538 1
-0.134375454859022 1
-0.150063942848014 1
-0.284280383544739 1
0.019101104559866 1
0.139422481778862 1
-0.301768713944706 0
-0.115242319633364 1
-0.00141564611866359 1
-0.088523750608655 1
0.358500791702428 0
0.0422986357082043 1
-0.233550285464343 1
-0.0479528743612279 1
0.0353803884848699 1
-0.346577172233243 1
0.0383222082775153 1
-0.335112754808359 1
0.262476744843203 1
-0.0134153621950551 1
0.118942313550415 1
-0.327897827283964 1
-0.251508708428382 1
0.124147025306259 1
0.0686634680392732 1
0.0549140519803786 1
-0.128675832253733 1
-0.0480703226191122 1
0.0457154166968095 1
0.0966366350344947 1
0.00860402869039121 1
-0.12496715907967 1
-0.0992895728822663 1
0.182944846936535 1
-0.313930717988113 1
0.245865413220324 0
0.0510365837422881 1
-0.207136790867321 1
0.0866884131781328 1
-0.126352756081873 1
0.341727883412731 1
0.167581475335648 1
0.290506602519072 1
-0.157588330590515 1
-0.00882628747069277 1
0.00630570880485334 1
0.377145269574404 1
-0.0180246186208053 1
-0.0395021178638395 1
0.0059130345415961 1
0.176413129846943 1
-0.0780025611232625 1
0.15697500292677 1
-0.263823178017899 1
0.0283338330593098 1
0.0103196907529546 1
-0.193812486542866 1
-0.034518727112759 1
-0.0397319442703108 1
-0.294450794787614 1
-0.101488595559622 1
-0.329561806135009 1
0.22808356823248 1
0.0550512062792347 1
0.367754453196948 0
0.13681979415417 1
-0.0175242518679013 1
0.0465145756111693 1
0.0191457352370022 1
0.113785249046232 1
-0.0348248657223439 1
0.0484938587638703 1
-0.0377589854508417 1
0.00460972824657987 1
0.05582180262719 1
0.0275793524872135 1
0.0896320696742969 1
0.0249491604561374 1
0.199835924148849 1
-0.154467640122551 1
0.0854211703968558 1
-0.0277758512684387 1
-0.200687690665575 1
0.0175268430897212 1
0.235283085646222 1
-0.143264466569184 1
0.182924264478442 1
-0.277557585819825 0
-0.217592124523581 1
0.0519717194691929 1
0.309587821825553 1
0.105539739137631 1
0.0468442924608277 1
-0.00592572665573294 1
-0.191181837544243 1
0.0801387790195858 1
-0.015957740166279 1
0.19696048173392 1
-0.0660106081683926 1
-0.0583126689157145 1
0.047870605765688 1
-0.0253205030238217 1
-0.0377229527213639 1
-0.0292830226668696 1
-0.319995779660116 1
-0.148531464988193 1
-0.0387473508067488 1
0.324866537077738 0
0.0556187230588377 1
0.324112043987086 1
-0.240593296047807 1
0.147672712349387 1
0.114623450712501 1
0.247967490794679 1
0.229948818242399 1
-0.060300662465898 1
0.493548361107026 0
-0.339762799871171 0
-0.0856778465409681 1
0.0300866781223306 1
-0.233697177183771 1
-0.0198541951601656 1
0.0997378734140202 1
0.334725660297689 1
0.00485293930015585 1
0.0624811396229442 1
0.0739242836577239 1
0.222275970364802 0
0.10491853264207 1
-0.356133308624224 1
0.161025835868794 1
0.0715146733035888 1
0.0943490488702012 1
-0.0455499984378395 1
0.519981315742632 0
0.131574071424336 1
-0.217275749514788 1
-0.0424185279235841 1
0.181798371404113 1
-0.191662433295639 1
0.0373751451872915 1
-0.124957906772151 1
-0.0863831293378947 1
0.0647006602629982 1
-0.312075087396356 0
-0.0527262411612061 1
-0.19968956149618 1
-0.0869478602443681 1
-0.12671507157149 1
0.229297311414331 1
-0.332294372823111 1
-0.00402094708701684 1
-0.0352640343785542 1
0.158489203269791 1
0.142639300264992 1
0.0786283590887927 1
-0.216159044105031 1
0.381637100060767 0
0.0848491695607268 1
-0.257197651462207 1
0.0676045930441199 1
0.156123050805076 1
-0.0365597570609964 1
0.270003159479462 1
-0.147047438763881 1
-0.0761392487444776 1
-0.0291368620603898 1
-0.238236597659727 1
-0.106434202794501 1
0.101024266886003 1
-0.0613873371057323 1
0.0455030493201559 1
0.161402078130906 1
-0.22064763500637 1
0.112398962498228 1
-0.119170773699047 1
0.0740521508265095 1
-0.0710880015703416 1
-0.0240402264840747 1
0.349283319944653 0
0.0825415957710206 1
0.13614039116101 1
-0.0673816349296317 1
0.093683021172337 1
0.21117978895846 1
0.0577525197196421 1
-0.1006036075781 1
-0.142684341643208 1
0.0287865376675635 1
0.172686743811848 1
0.191744440860384 1
-0.0797769460751797 1
-0.0822743990980851 1
0.173579481879378 1
0.200749704708398 1
-0.16662950237145 1
-0.142992308363757 1
0.0840631444911645 1
0.0692725352814169 1
0.237037138166703 1
0.384503836167348 0
-0.111922287709358 1
-0.00224070019364452 1
0.0632301940626231 1
0.0629349112904386 1
-0.0523946694555063 1
0.076805016014093 1
0.200922997916896 1
-0.378905376222023 0
-0.220233487077385 1
-0.284697127515613 1
-0.191532187879716 1
0.00195851378759063 1
-0.162380572380464 1
-0.246945271971999 1
0.120099343559736 1
0.162576707953665 1
-0.0158081598034717 1
0.0230425111494402 1
0.0418177911521842 1
0.135114268742281 1
0.00138471141088914 1
0.042370013517204 1
0.255096508645186 1
0.0187262270164221 1
0.0108956123744605 1
-0.10507729393039 1
0.0364026160488494 1
0.274846855141958 1
0.0872542676880007 1
-0.408396003244965 0
-0.167282926667799 1
-0.0917865363535379 1
-0.0299160144163124 1
-0.0999084358393908 1
0.167548499846802 1
0.114940176712137 1
-0.0348457271513259 1
-0.0891142596233244 1
-0.168786250627368 1
-0.220401709786471 1
0.0938563109837613 1
0.0222815812355877 1
0.00630344981660144 1
-0.0975274650844446 1
-0.1478243831932 1
-0.0501752631843196 1
-0.1588236601623 1
-0.122464576715456 1
0.0855240490407364 1
0.271741898501216 1
-0.13488695135578 1
-0.148944055199694 1
0.35551149537321 1
0.197261692172248 1
-0.268800696079191 1
-0.157777249830778 1
-0.0848221097750358 1
0.0133945920070423 1
-0.0264018448201479 1
0.0203839810839465 1
0.391650061993669 1
-0.221163997343231 1
0.319282360205985 0
0.016439509574848 1
-0.0377727496433916 1
-0.0175740217691157 1
-0.0796139454524262 1
0.00793819524082902 1
-0.162343618433882 1
0.210811380754675 1
0.000137135156780026 1
0.0269979076113613 1
0.30046179062798 1
-0.0319062160850982 1
0.342576672330008 0
-0.338400483083501 0
0.0991195710878641 1
0.234005433771439 1
-0.422676528295643 0
0.348973597456623 1
0.254631158873155 1
-0.00113448452523743 1
0.380716922022697 0
0.348086163241822 1
0.0616383300650142 1
0.180279570717763 1
0.306398244722639 1
0.411473346304899 1
-0.0264054353115398 1
0.109083191460734 1
0.141597248460648 1
-0.0939509198197702 1
0.0439640180152637 1
0.215903876953624 1
0.0783787699115142 1
-0.0482447953869019 1
0.0070217898071052 1
-0.0457035889383556 1
-0.325965417455845 0
-0.375532435110656 1
0.170105610303232 1
0.128983120068194 1
-0.0247596782493161 1
-0.0179373923860381 1
0.00822993464707341 1
0.260342431311682 1
0.104969743076667 1
-0.523816780396555 0
0.137173407045027 1
-0.231725150879239 1
-0.247655159956307 1
-0.145988596381104 1
-0.125074092296824 1
-0.0838911649200037 1
-0.231682948673663 1
0.189223857479043 1
-0.1940692372392 1
0.0211648790464352 1
0.0333658569478371 1
-0.139298242293363 1
0.0915590136368734 1
-0.064128494943811 1
-0.0255317817788927 1
-0.0126472382269705 1
0.23901348413937 1
0.134077574892393 1
-0.0311429149315097 1
0.20580890534888 1
-0.0418239222125336 1
0.127023377585609 1
0.0335783302491053 1
0.0262035079693758 1
0.110456012046799 1
0.0939954407269481 1
-0.0114656300423699 1
0.26050408072484 1
0.0966262163509277 1
0.224530993968685 1
0.207624701375518 1
0.170045429406346 1
-0.305169631451139 1
0.412159570867965 0
-0.350355152557895 0
-0.207659370386116 1
-0.14420798740737 1
-0.0518676837359208 1
0.15580701752606 1
-0.159376905846272 1
0.0157165694765069 1
0.440144097249195 0
0.0492623883940421 1
-0.0635261876969408 1
0.00616551640939469 1
-0.116547584371918 1
0.104178516367712 1
-0.0335110537379063 1
0.0845407951238092 1
-0.0246410450781009 1
0.212238400625219 1
-0.188857904065142 1
0.0549613095900692 1
0.0140381691778608 1
0.117431924689798 1
0.180968352202129 1
-0.201269399769128 1
0.18809595833602 1
-0.140723736141613 1
-0.0780356617826689 1
0.0329018635348816 1
-0.0101510029344637 1
0.0599202001468582 1
-0.032896192993668 1
-0.162017327057894 1
0.131987146630834 1
-0.203130377338818 1
-0.356317969409076 0
-0.0880642581272704 1
0.0743496764552191 1
-0.126071796970342 1
0.029561656877517 1
-0.121834475807543 1
-0.0422064353486395 1
0.220319241760994 1
-0.291835944442568 1
0.380264445428567 0
-0.0689763133984253 1
0.0063621563280129 1
-0.133999930149392 1
0.025144663072256 1
-0.705071748554336 0
-0.0553771795704698 1
0.168342153761248 1
0.247163445258911 1
-0.162129552869829 1
-0.308543090491178 0
0.201930594396064 1
-0.0602475863640243 1
0.406890613555265 1
-0.122293344188498 1
0.15798707964136 1
-0.327010018922266 1
-0.282863572096311 1
0.203849496452171 1
-0.26463502654432 1
-0.21988046275529 1
-0.324538168860986 0
-0.276120077829921 1
-0.0405346980720247 1
0.0592157024575848 1
-0.396313269872763 0
0.138133525415247 1
-0.142358069659373 1
0.0027919222897968 1
0.275949180904243 1
0.307115649125109 1
-0.154000557531281 1
-0.18124767821234 1
0.175650547429336 1
0.0252685954015589 1
-0.0359740790852202 1
-0.157401181897501 1
0.0327716880313517 1
0.124218992231685 1
0.0997941948206166 1
-0.536910857974642 0
-0.284895370945 1
-0.132828388292041 1
-0.136495475854582 1
-0.108319803352857 1
0.0548460666510373 1
0.18320441385609 1
0.239821674798639 1
0.124489110994777 1
-0.173470304603009 1
0.0843994157466081 1
-0.0635137581284747 1
0.135803543096064 1
-0.129225561119351 1
0.0534959496376269 1
0.0380471299375757 1
-0.354802018233915 1
0.245061538026798 1
-0.0659380109495305 1
0.362780850150945 1
0.137532875125006 1
0.305468678941866 1
-0.123570963451602 1
0.204164022560295 1
-0.339746908655588 0
0.100989774902093 1
0.398195921229301 0
0.307139357639772 0
-0.353907722895176 1
-0.275126286787413 1
0.0412304110553028 1
0.400949976053193 0
-0.207105252288472 1
0.0651706030251311 1
0.289412903988464 1
0.0206626259370676 1
-0.262689201134414 1
-0.207463080082288 1
-0.0202463066032148 1
-0.000491104624400031 1
0.253457495163302 0
0.0321019937262298 1
-0.00615980536836866 1
0.0712486338128124 1
0.365961392172927 0
-0.0920113199105654 1
-0.300719523723432 1
-0.0339834257799493 1
0.0471286918071968 1
0.0506841075684398 1
-0.17635942426241 1
0.0474981355855022 1
-0.0692183525687229 1
0.0138578878748549 1
-0.142973963353938 1
0.0373627214965166 1
0.22694916135559 1
-0.197132124941188 1
0.155939936346125 1
-0.107906276664492 1
-0.0975315388913506 1
-0.0826350596342485 1
0.0774093379813217 1
0.108895569700072 1
-0.238509478993872 1
0.0765468748112163 1
0.0881410200595282 1
0.0520583227236377 1
0.25292863960896 1
-0.390133805220207 0
-0.225900989376845 1
-0.0543129460398034 1
-0.118013338459932 1
-0.321612884342469 1
-0.144800488920841 1
-0.126785434058801 1
-0.051855622727003 1
-0.0331126241805055 1
0.286729042642916 1
-0.108368974092699 1
0.0680936674146665 1
0.113636883537919 1
0.209648909536695 1
-0.240147367158632 1
-0.304339349521117 1
0.0915126406017347 1
0.0357658638219221 1
-0.0704925321525515 1
0.149438296642214 1
0.0203698217286806 1
-0.0972397566862153 1
0.127710876123026 1
-0.428313861457725 0
-0.140875842390993 1
-0.0847557375627349 1
-0.105357653459605 1
-0.0326269140109627 1
0.322701427296942 1
0.209965835473177 1
0.0677725057954638 1
0.149743713884931 1
-0.157126304626742 1
-0.00846390258517266 1
0.119744352479182 1
0.305513134347416 1
0.0568630693783191 1
0.081788045721085 1
-0.113954234553037 1
-0.0206859956909477 1
-0.0990123339046477 1
-0.221620929148865 1
-0.0460699625518456 1
0.28100746153258 1
0.0295003329494434 1
-0.0254062439659763 1
-0.00510456346923648 1
0.116539596698743 1
0.0664913618240123 1
-0.180191796176306 1
-0.203319717967721 1
-0.293465200015077 0
-0.231513156799845 1
0.171770673925902 1
-0.0890745589439605 1
-0.16207173596195 1
0.0168549980682434 1
0.0426686388446553 1
0.354874094287117 0
0.41617819116039 0
0.12875247347095 1
0.0868058924028344 1
0.218239177654948 1
-0.0900915984654393 1
-0.242154395008714 1
0.0289553298581853 1
0.0816125654816647 1
-0.234728909577458 1
-0.0692016565769166 1
0.113895725445792 1
0.0725065426279737 1
0.130975540890965 1
0.0377616283990917 1
-0.237944792829437 1
-0.0048899589775092 1
0.0707540320350778 1
-0.155171776710701 1
0.10384044138431 1
0.558708932059795 0
0.099581640213864 1
-0.182398471143977 1
-0.00512183519864702 1
-0.240705197991088 0
-0.174259122073613 1
0.0244148327336857 1
0.0284218861446932 1
-0.275108528326945 1
-0.132483273222335 1
-0.0259738028168903 1
-0.128115249410782 1
-0.0642318145448894 1
0.138430375856667 1
0.145321702495915 1
0.0413399584269508 1
-0.171968923295889 1
-0.221934325361737 1
-0.112485625540357 1
-0.369215319931221 1
-0.127880247775855 1
0.0748004351258805 1
0.261385044203202 1
0.190839543165324 1
0.25639987524674 1
-0.0685077841709436 1
-0.365837588605795 1
-0.0996085893822612 1
-0.306508230259258 0
0.261387408066252 0
-0.292685388502631 1
0.187243748397569 1
-0.0626108265056725 1
-0.0152678204699702 1
-0.177975021489546 1
0.333169909048082 0
0.131747259492643 1
0.088112235080553 1
-0.0828936356380371 1
0.169693239619888 1
0.0731565058544528 1
-0.00744596449702963 1
-0.022102706043758 1
-0.250645251666203 1
0.0566474873124516 1
0.0579530551443853 1
0.0170432221450459 1
0.197306107534636 1
0.259597864621716 1
0.182000633711477 1
-0.367028631916835 0
-0.068250959625575 1
-0.0285379783237923 1
-0.102731948377244 1
0.042317378526089 1
0.135825892693536 1
-0.0796569158741969 1
-0.0569249863030053 1
0.00604360576043861 1
0.100041386472659 1
-0.036678494774886 1
0.160920591787657 1
0.0178126122201954 1
0.0486609010580447 1
0.146597605642243 1
-0.14336289951014 1
-0.257795319454191 1
-0.0393980149686065 1
-0.197582335220836 1
-0.137994796640636 1
-0.173491746529566 1
-0.227394108629615 1
0.0447199840810278 1
-0.190521002219788 1
0.159913230502183 1
-0.128497926862952 1
-0.0801304356842998 1
-0.0752713869207048 1
0.220354533946573 1
-0.048222196426444 1
0.289636886672421 1
-0.120984186491252 1
-0.0647043218594867 1
0.226223031251236 1
0.466674633495924 0
0.0223906670278846 1
0.00577578660314627 1
-0.220055231272289 1
-0.169435197822067 1
0.281384074872667 1
-0.118789294139648 1
0.0642325971563618 1
-0.204360350314032 1
0.0262582662175647 1
-0.271634199471826 1
-0.290275993737158 1
0.107467410752762 1
0.0235811192002034 1
-0.184420323005718 1
-0.222140901208883 1
0.0718386826495266 1
0.166197700122849 1
-0.129644772587064 1
-0.0114072872485914 1
-0.313088416271238 0
0.126695374806888 1
-0.0425863119126082 1
0.224859087366954 1
-0.107688464487244 1
0.304907501539337 0
0.193011339483811 1
0.110345322914113 1
0.173842475413494 1
0.0869338450678948 1
-0.127548695465694 1
-0.131136584868716 1
-0.106802550003203 1
0.0822123087277052 1
-0.00584294289361835 1
-0.0599189068384995 1
-0.106198098030965 1
-0.164000389837212 1
-0.159895758722811 1
0.0567437050345021 1
-0.235362655048014 1
0.315162719904171 0
0.0415929407380676 1
-0.269401772726147 1
-0.211698452596207 1
0.0459219050781972 1
-0.0105440816536396 1
-0.0538093244402603 1
0.130346529000809 1
0.0130881169733252 1
-0.0288833519179561 1
-0.0353433485805446 1
0.285381064348457 1
0.151967383735627 1
0.00651287203867079 1
-0.143916399355107 1
0.122574959975574 1
0.198273971198173 1
-0.0219945545057735 1
0.241225976391329 1
0.198343562718615 1
0.00809281379506541 1
0.0453991589976297 1
-0.160924570079879 1
0.0802411780586489 1
-0.0330559447343377 1
-0.0642646177604824 1
0.174214545539799 1
0.309116890993719 1
0.0605257232989372 1
0.0181250097343872 1
0.263719145385926 1
0.0531515158364516 1
0.110445438683199 1
0.0565552483385616 1
-0.179414703091575 1
-0.292062461513381 1
-0.15798500759739 1
0.222175206827555 1
-0.305472133081943 1
-0.0170733024056257 1
0.0582756423382181 1
-0.234347186512803 1
0.0887752022479345 1
0.0664509614123482 1
-0.186768295640219 1
0.145490611471299 1
0.208165584921156 1
-0.260684187595139 1
0.0428978408038538 1
-0.182271249207516 1
-0.0124195516141883 1
-0.0773954585938855 1
-0.210450984088083 1
0.203788702242466 1
0.0673980616148833 1
0.340747653885241 0
-0.375575712551135 0
0.393216530482204 0
0.0755701341726407 1
0.108777990594067 1
-0.641991487093536 0
0.20516806222283 1
-0.198345296354349 1
-0.00669690978905998 1
0.21966559117293 1
-0.356001857898571 0
-0.0971197021587819 1
0.0996076899398025 1
0.148038453416784 1
0.142931003441072 1
0.0514605964718337 1
0.0897808423787909 1
0.166840356488577 1
-0.0828446424823837 1
-0.050851331083166 1
-0.0212424120931484 1
-0.0219129457074583 1
-0.0248239986792623 1
0.150207848815705 1
0.1510162306676 1
0.575949879211192 0
-0.376441914880247 0
0.0319135146171332 1
-0.162970505930782 1
-0.0491122024243356 1
0.0558779434926043 1
0.174650040792818 1
0.11135190858791 1
0.0405239603129843 1
0.151864971030256 1
-0.0949708195688203 1
0.0267102659555782 1
0.0249522437120149 1
0.165873763822886 1
-0.249798568029255 1
0.0160161259733641 1
-0.0660184129800584 1
-0.0665597603669391 1
-0.162643057784587 1
-0.217955400931099 1
-0.13791937420319 1
0.112863601259547 1
-0.10909388345158 1
-0.00180763379255113 1
-0.115548639109729 1
0.0608324688108317 1
-0.0439208372956571 1
0.119191815358894 1
-0.126945883451336 1
-0.25662614320278 1
-0.233388138761132 1
0.0225257737629053 1
0.147372395188915 1
-0.178257858607208 1
-0.266589036402003 0
0.162181366617892 1
0.180593111699848 1
-0.212846109401025 1
0.0389850993218265 1
-0.223551072919909 1
-0.0397754174713156 1
0.0796062542218821 1
0.0645747327165947 1
0.0341058911853813 1
0.184216768994672 1
0.0547562712109972 1
-0.117206262169606 1
-0.0277638165759665 1
-0.211574003681755 1
-0.497892368008785 0
-0.424809726826542 0
0.0787050944665523 1
0.0570563786850233 1
0.0358995375382489 1
-0.151655551718552 1
-0.0128894749304874 1
0.568014302094645 0
0.288707324336644 1
-0.00638156265757155 1
0.0546233906633802 1
-0.129660689977353 1
-0.102278482688723 1
-0.0450758393410254 1
-0.220416103897871 1
-0.057436582242603 1
0.000690502224707902 1
-0.020186196645863 1
0.104006295376289 1
-0.0646806845332453 1
-0.0729090756870504 1
-0.0914620971877129 1
0.0448883370475941 1
0.177431457645091 1
-0.125212781958523 1
-0.131367771618931 1
0.0144499819849738 1
-0.014065182737683 1
0.0179981517202362 1
-0.301877997431735 1
-0.118459732454555 1
-0.0680602301074766 1
-0.233945813863878 1
-0.517295129731148 0
-0.0512220281413011 1
-0.186707546976263 1
0.190666569137565 1
0.0915223978903204 1
-0.232205187374407 1
-0.185354243181699 1
0.0471783533798694 1
-0.0265408385687359 1
0.115487712990122 1
-0.187925463000053 1
0.120972708366516 1
0.354465261948052 1
-0.0290975182782419 1
-0.0798703825226685 1
0.190954163091476 1
0.00305666201129291 1
-0.00513179444016263 1
-0.169060806117516 1
-0.165495589737232 1
0.0333130894377123 1
0.181435837245636 1
0.401944390994052 1
0.273651946423788 1
-0.275146277533031 1
-0.241450165281975 1
0.169631745598987 1
-0.0162047514112848 1
0.150340307102683 1
-0.112664022696036 1
0.0854776694080646 1
-0.171062109110455 1
0.372303319505201 0
-0.304934188821604 1
0.012744730822581 1
-0.168034802498593 1
0.262623898254801 1
0.0793596782664115 1
-0.386229986332896 1
0.415533901753256 0
-0.0169402461182884 1
0.00161472035619613 1
0.0118970130332782 1
-0.0374767218355747 1
0.164130409093145 1
0.358955813042095 0
-0.0411063572086253 1
0.303690276662951 0
0.0517943675083716 1
-0.253392378541443 0
0.0461779958220033 1
-0.0205410725507833 1
-0.0474766388945366 1
-0.150903081563354 1
-0.091234566947472 1
0.0639324622979875 1
-0.245297576464728 1
-0.514319044262455 0
0.066686780321195 1
-0.122091079616084 1
-0.0848552424675385 1
0.00809196726728268 1
0.0360965271386312 1
0.244949215358258 1
0.0708981484946233 1
0.218988476046867 1
0.0503694402576952 1
-0.0416337951297272 1
0.00225364030191782 1
0.077172721648942 1
-0.0819101529498822 1
0.241489410198043 1
0.076242564507786 1
-0.00947459740658638 1
0.0786685976578958 1
0.00395565680801975 1
0.176688786657022 1
-0.0904947023036716 1
0.20761128283837 1
0.0197722975494263 1
0.202297381505452 1
-0.139808259513127 1
-0.0163212243034917 1
-0.144209208754623 1
0.325231368104616 0
0.017559297814171 1
0.0229099646292583 1
0.154980449961128 1
-0.180334072611347 1
0.0799023386064019 1
0.0751437872580614 1
-0.128437575975415 1
-0.0152512402945994 1
0.162977743160125 1
-0.00789876923954595 1
0.0618727114066638 1
0.104148255857513 1
0.1374229021822 1
0.258204156633121 1
0.285001994750577 1
0.0521535797661329 1
0.0474563987535721 1
0.0885169185802509 1
-0.258375195853408 0
0.0047737880492776 1
-0.14345659334466 1
-0.0575528325158394 1
0.0308792290125091 1
0.0903067726976778 1
0.126277245493128 1
8.34754626840573e-05 1
0.0319320272655989 1
-0.264820248825191 1
0.0472541877103747 1
0.374577793322346 0
0.0223117105641272 1
-0.388652154170556 1
0.0745028211347489 1
-0.117671211769408 1
-0.0596401287990581 1
-0.112148731288143 1
0.281272965694571 0
0.345864910961133 1
0.274938858941368 1
-0.284483092925069 1
-0.0172178643775797 1
-0.0378611314849747 1
-0.140545154020204 1
0.201305180274274 1
-0.44683199698154 0
0.194015577943055 1
0.185720753989056 1
-0.299856287962704 1
-0.0792995187248022 1
0.355522551220987 0
-0.0638091288064202 1
-0.334414922778187 1
0.212901339608664 1
-0.0232308500785944 1
0.129323642718037 1
-0.0793031375726565 1
-0.099986773283223 1
-0.150172169001499 1
0.286517381130025 1
-0.389461374420334 0
-0.338143869790838 1
-0.0172173032264665 1
0.209696518910649 1
-0.187215326582608 1
0.00655565839666401 1
0.00186115088448269 1
-0.0491535379383273 1
-0.0299289569657484 1
-0.440365576918239 0
-0.133742859210909 1
-0.0946766133650014 1
-0.00245596595744516 1
-0.0861747645608776 1
-0.123595322742997 1
0.165060029529366 1
0.274817253899427 1
0.157644621492121 1
0.0302961968504125 1
-0.214358097342061 1
0.244281821254362 1
0.356100090804973 0
0.0213981901393109 1
-0.00595831542980384 1
0.257275560369703 1
-0.179269996446617 1
-0.137428735703853 1
-0.163005589416083 1
0.170563445084872 1
0.157405767692873 1
0.174887664295584 1
-0.348659273993076 0
-0.010653397836201 1
-0.164887885959948 1
0.170179849869443 1
-0.298273750262147 1
-0.129426499509275 1
-0.162411769262491 1
0.107691890765592 1
0.138281600669477 1
0.0569075743822538 1
0.0450445574095469 1
-0.00994649072911519 1
-0.198693776786159 1
-0.316933084649128 1
0.00935035887414415 1
0.347585970142029 0
-0.16505044966859 1
-0.0870503949309438 1
0.0943128650561091 1
0.0389892346735161 1
-0.0935180510659947 1
0.0666409707027898 1
0.0314230957294098 1
-0.319214163914549 1
-0.246649221734281 1
0.129022977842408 1
0.107653261040654 1
-0.283517322902863 0
-0.11988061742403 1
-0.0729484622475011 1
-0.0957118847407069 1
-0.0344670299835731 1
0.0456287825470435 1
-0.0172919588571683 1
0.33936705140455 0
-0.0697174427986997 1
-0.0870287447613473 1
-0.305886670610824 1
-0.148321023533512 1
-0.0275018130468058 1
0.0918922440324956 1
0.106436559665663 1
-0.10145109960393 1
-0.326695994324968 1
0.157428958334285 1
0.212618695334046 1
0.288262258943893 1
-0.0146285736883359 1
0.153308570435324 1
0.201716356575444 1
-0.212338716431499 1
-0.0591491711355065 1
-0.233670593286475 1
-0.278675602720318 1
-0.138680679189202 1
-0.12783051081151 1
0.352153063440265 1
-0.141986981287597 1
0.200588142626247 1
-0.105337813623374 1
-0.169458067666145 1
0.0693756600022145 1
-0.0808557252472342 1
-0.236569483064099 1
0.303209335081997 0
-0.0937317140848312 1
0.0835834880910715 1
0.0539618102866731 1
-0.0399452084466557 1
-0.0810883086053302 1
0.0756250827809382 1
0.00306906025162212 1
-0.0243723020528152 1
-0.0720464398902157 1
0.136278544765126 1
-0.00774949515975203 1
-0.0728373025823966 1
0.179638954704317 1
-0.0766309428505301 1
0.446354917144195 0
0.0846000628721834 1
0.301842573646867 0
0.138563920958323 1
-0.0748978222970022 1
0.335889041136332 0
-0.0291593419083124 1
-0.0638680021964844 1
0.0574990915165159 1
0.0519038716573782 1
0.0895127087003432 1
-0.0170891463551378 1
0.0475731243222192 1
0.0697801658201173 1
-0.207942389998598 1
-0.029596213799604 1
-0.0720414458582955 1
0.398228629568633 0
0.179380820903085 1
0.32510778661404 1
-0.104359743965066 1
0.153861762948801 1
0.0523548786346583 1
-0.122344622632522 1
0.0382714712789809 1
-0.281948398170289 1
0.0968446977713181 1
0.433788506256838 0
-0.0918851416390228 1
-0.0748361217861848 1
-0.0172175769840872 1
0.0248053922126425 1
-0.0701073181552992 1
0.207819649999398 1
0.172282030275382 1
0.122879089001806 1
-0.0736231749032366 1
0.0428794937375848 1
0.0154370387930284 1
0.0934304072914599 1
-0.179152368807426 1
-0.028085115067319 1
0.0572351541615656 1
-0.149062140471552 1
-0.16341276070469 1
0.0360842036054194 1
-0.0351027054976673 1
-0.0352387791727299 1
-0.128277202787528 1
0.080464090984384 1
-0.0359405793603242 1
-0.0904448420602498 1
-0.234863648860755 1
-0.228015194028604 1
0.163515016635936 1
-0.0385969236346716 1
0.248608836270555 1
-0.160776027307788 1
0.286071056799058 1
0.307558477627809 0
0.103868969348085 1
0.0663363169087445 1
0.2364807535254 1
-0.194329024210581 1
-0.0816470095269097 1
-0.250030452412005 0
0.166008307576304 1
0.560666457828569 0
-0.0801834162719106 1
0.0709763164376142 1
0.120453283101186 1
-0.221290536452008 1
0.0198184072400499 1
-0.174372476739338 1
0.600675761026416 0
0.00809463698447598 1
0.325005144989125 1
-0.157899518630354 1
0.0335107146276853 1
0.0349591083028033 1
0.250921538803341 1
-0.190169976352064 1
0.242788387257797 1
-0.0790528485065936 1
0.152527373848418 1
-0.073114477883939 1
-0.0224321639929544 1
0.0618289719231764 1
0.0237168265917929 1
-0.0323143042488053 1
0.173404486616966 1
-0.17752288821327 1
-0.201621772920721 1
0.130055497202616 1
0.200923460151294 1
0.234749947274504 1
0.089186610815328 1
0.0849995351315714 1
0.238118802825494 1
-0.135230745372567 1
0.146538234450136 1
0.292190136362278 1
0.27526629156502 1
0.117079267134193 1
0.0455340992571409 1
-0.0430530217775912 1
-0.0725964910019238 1
0.0693018057674455 1
-0.180881574851534 1
0.186515972535794 1
0.182434647690462 1
-0.14111887393994 1
0.0987879850363925 1
-0.303668839768175 1
-0.0923222690633352 1
0.0444884983422993 1
-0.0133018415706928 1
-0.323074105880283 1
0.15562734946938 1
-0.0299024955410849 1
0.0972234991612941 1
-0.339997612748773 1
-0.355006206550393 1
0.178544558119308 1
-0.100156539804234 1
-0.31193627423875 1
-0.174495604580124 1
0.0676325893435886 1
0.0726824564284116 1
-0.121867312586168 1
-0.0743209550415078 1
0.0162458766024328 1
-0.0248097291262709 1
0.334998674636246 1
-0.118136237298648 1
-0.296701500351305 1
0.132931322989752 1
-0.179251679059644 1
-0.107276101625581 1
-0.206499244816877 1
-0.258729955364111 0
0.384212520818356 0
-0.182252332214713 1
-0.246494634631554 1
-0.245157845399185 1
0.235744056374357 1
-0.0505222684803439 1
-0.0728662018703692 1
0.176457402504391 1
0.163694126075732 1
0.273513314231243 1
-0.122021778634076 1
-0.156999742167992 1
0.258027481657291 1
-0.0157649268926371 1
-0.0434875326728925 1
0.12735461869226 1
0.00569915279706865 1
0.195862041997888 1
0.185070973527 1
0.11063588656606 1
0.069991686437651 1
-0.0354478306008597 1
0.510580454508974 0
-0.034727950607795 1
-0.0726698579319563 1
-0.0972990691314733 1
0.0796653193193336 1
-0.0887609312871327 1
0.103870306533407 1
0.00369522797733558 1
-0.302457098918526 1
0.146655828767056 1
0.6157685637179 0
0.314809750838258 0
-0.141509223785794 1
0.180654393605161 1
0.0570401415189732 1
-0.190262480462738 1
-0.00421187429090293 1
-0.0026730831475863 1
0.211607169222262 0
-0.277205645151575 1
0.112224610223499 1
0.0656630924536561 1
0.150707169024994 1
-0.161332462550172 1
-0.0762493036920247 1
0.246886414995501 1
-0.194463829280608 1
-0.0637343410932179 1
-0.0222711374147355 1
-0.053940598714407 1
-0.0260648094341642 1
-0.0854029449033128 1
-0.131122340958334 1
-0.28211082122793 1
0.284233919094195 1
-0.122821110483722 1
-0.262534094502921 1
-0.0640102647514163 1
-0.155148388696599 1
0.0260859280587784 1
0.113387319523235 1
0.0125696182539556 1
-0.0819608740539519 1
-0.180127725831108 1
0.450602394521863 0
-0.219650241417697 1
-0.00363939189695109 1
0.0702905010915072 1
-0.26597020500253 1
-0.21691250940423 1
-0.0329031799492686 1
-0.153950362729848 1
-0.116379408680874 1
0.310421853064142 0
-0.164639127485965 1
-0.175214750990525 1
0.0205646427577557 1
-0.14436101277438 1
-0.00393453537829976 1
0.307998781343596 0
-0.195771080629619 1
-0.241749724829661 1
0.0349705625882427 1
-0.0173238240788146 1
0.110573261241729 1
-0.0196756716347422 1
-0.12818717174794 1
0.175435474034763 1
0.311882656525612 0
0.103982135386717 1
-0.0225442292616488 1
0.20642144839849 1
0.131247034257351 1
-0.171660242473305 1
0.151057859476737 1
-0.148923182557557 1
-0.0897974611752199 1
0.2147897235618 1
-0.175344592053659 1
0.0393354526293511 1
-0.0288793958291627 1
0.177629514739909 1
-0.109135288706376 1
0.220088181480813 1
0.0961799206979415 1
0.233135644593268 1
0.166030649561096 1
0.0864104711079586 1
0.0597581646479545 1
0.0664209389232523 1
0.0856124398513876 1
-0.0868412486816147 1
-0.109737972145763 1
-0.0561275820249493 1
0.166730662822889 1
0.0608260702493404 1
0.151627977005566 1
0.019653187721853 1
0.0247782776508683 1
0.0102882715477624 1
0.0498678559769486 1
-0.0988083660239923 1
-0.164509553373664 1
-0.0751626213086683 1
0.357642410781728 0
-0.0837736752165562 1
-0.189996879653717 1
-0.0809247028685818 1
0.125894891275115 1
-0.115354767349317 1
-0.042901559086426 1
-0.0516310442077231 1
0.179003068928017 1
0.0462354848006946 1
-0.0213047881197728 1
-0.0447767103937656 1
-0.218497190824128 1
-0.195074586672585 1
0.103473347033486 1
0.335258816970011 0
0.0971564532243451 1
0.00310385337525571 1
0.239921811864702 1
-0.192191350775452 1
-0.309280259781483 1
-0.0634723828703189 1
-0.266405129038921 1
-0.0633974031733087 1
-0.271065418497088 1
0.236166205376133 1
-0.0684402207431439 1
0.587276124223898 0
-0.185363307766625 1
0.329802809277317 0
0.230028259254923 1
0.0339904539019064 1
0.154102211011691 1
0.320692367456505 0
-0.206361167297928 1
0.413966171007735 0
-0.289752864431533 1
0.119105650410504 1
0.0455888467575274 1
-0.140703645382025 1
-0.00849511182043846 1
-0.269385441759968 1
-0.251661143793086 1
0.190748387362332 1
-0.272417960866975 1
0.210624662561752 1
0.208897632887676 1
0.232950545172682 1
0.346734908404591 1
0.0689641278948167 1
-0.0567335983587568 1
-0.213155667555579 1
0.317702490490648 0
-0.139252106701421 1
0.136050091299095 1
-0.101641888168136 1
0.171526263285016 1
-0.110444148314949 1
0.0972060393392803 1
0.0832219319833401 1
0.0581309435801832 1
-0.341882158061282 0
-0.0159916795390746 1
-0.00372139473526016 1
0.126425180280326 1
0.30696913258722 1
-0.296078165042621 1
0.0589812809704086 1
-0.0742704564646527 1
-0.161124649427815 1
0.0724811228514858 1
0.0947554018253546 1
-0.315867037561029 1
0.00976475902278234 1
-0.0785241456409988 1
0.281249432943967 0
0.0603470077350549 1
-0.0161386464576634 1
0.173836450513525 1
0.0865889555604061 1
-0.0204963053236074 1
-0.119772545025636 1
0.113863800576651 1
-0.0427162468712467 1
-0.153420843752349 1
0.169856612153615 1
-0.0558897085983162 1
-0.00810394636313807 1
-0.263141399652284 1
0.039670122719763 1
0.290110447220391 1
0.0507373415925261 1
0.0267420503843366 1
0.333612600105322 1
-0.100718846165336 1
0.202991463627693 1
-0.213963347027609 1
-0.105305359018009 1
-0.543780874283182 0
-0.0152999809708301 1
-0.133869910391831 1
-0.0726756334339279 1
-0.345026725003411 0
-0.0996182645913957 1
-0.0262021623597457 1
-0.326567002541514 0
0.0175173152686017 1
-0.0707220030276788 1
0.203250221864897 1
0.0368042606265756 1
0.0581039767195127 1
0.0299974627095636 1
-0.115300521210553 1
-0.0250205686121359 1
-0.210286225542627 1
0.132162623205983 1
-0.169409330958994 1
-0.00238262654324519 1
0.208630056021875 1
-0.0423259577863081 1
0.103144181567425 1
0.0360904559436146 1
-0.183053132221716 1
0.179011665832149 1
0.270550315993867 1
0.161132126320754 1
0.121165593140212 1
-0.266379081994074 1
-0.035134593814643 1
0.224276121072702 1
0.152576191086716 1
0.0986357038371086 1
0.050020764113495 1
-0.152429784132849 1
-0.283939567633042 1
-0.0527486659123965 1
-0.307933324766296 1
-0.0362640119762561 1
0.0917607831398369 1
0.0304168490840271 1
0.103639506066434 1
-0.0683334389174878 1
-0.0752334585022909 1
-0.088194339427908 1
-0.182407963304489 1
-0.294397226177169 0
-0.193518591607616 1
-0.19033210544658 1
0.132425888772565 1
0.0492857625854802 1
-0.0239297686528584 1
-0.181327419518314 1
0.116453938937906 1
0.16809861689135 1
-0.196041718953684 1
0.111841862294345 1
-0.0178087533155245 1
-0.489264656610424 0
-0.0835036115650705 1
0.0194272884703249 1
0.164556233738647 1
0.0271996077798448 1
0.0108481848148973 1
-0.0861484822277108 1
-0.120167993731564 1
-0.186006844486884 1
0.181502497057203 1
0.143458535102358 1
-0.182047559367578 1
0.0799963416300345 1
-0.359212939225341 0
0.243889736402482 1
-0.0567436590735699 1
-0.18578610260049 1
0.374334518874071 0
-0.153200860873867 1
0.0384737232114393 1
0.146199635337419 1
0.252912446932522 1
-0.0412451039314161 1
-0.0202693002525366 1
0.195580305467973 1
0.176249625660539 1
0.215017624136299 1
0.0581010569272724 1
0.172255920600888 1
0.162098629986961 1
0.0764139620184549 1
-0.0998281004960878 1
0.146514460747267 1
-0.325140317314857 1
0.190056194892703 1
-0.289848416532637 1
0.101783840118035 1
0.302824917872455 1
-0.0494151733989419 1
-0.114467890819325 1
-0.151208700519241 1
-0.176051805413912 1
0.241064042032038 1
0.0875445643870491 1
-0.271067168993062 1
-0.220566228615909 1
0.257304945815068 1
-0.052514683815082 1
-0.206652380929957 1
-0.0604205826897985 1
0.200331873389879 1
0.0937279942839166 1
0.202530465776289 1
0.481318084858469 0
0.0782623659866148 1
0.135573862425085 1
-0.125516781670046 1
0.110887591431249 1
0.0269045535706324 1
-0.0507622512890049 1
-0.000292180088289538 1
-0.109249583634704 1
-0.0326029526375135 1
0.190784029624035 1
-0.238910809243754 0
0.463052697222753 0
-0.313677008555671 0
0.271144772539062 0
-0.266905338961055 0
-0.250579893694102 1
0.0969918486603572 1
-0.146980972414825 1
0.421016112579376 0
0.0621204727801744 1
-0.117378426719351 1
0.173268884871912 1
0.0483446640340143 1
0.0218259338596815 1
-0.257600436079387 1
-0.0925051968973673 1
0.155516903679455 1
0.0120700758087147 1
-0.195429296035907 1
0.0919976196264066 1
-0.369286635840375 0
-0.0847842550986648 1
0.188868112503969 1
0.267338803790164 0
-0.122554243068645 1
-0.0869540278980016 1
-0.0529689269538974 1
0.193841439674001 1
-0.065764724970418 1
0.268286600252766 0
0.141588064177329 1
-0.0241810007492195 1
-0.227430628854225 1
0.106265093754944 1
0.119628412216688 1
-0.181069640077758 1
-0.0343591346528197 1
-0.121532506092837 1
0.0762309443055226 1
-0.205654138695964 1
0.16473371781156 1
-0.0394455821635262 1
0.112687657216311 1
0.155228706643392 1
0.212229568836002 1
-0.228786495649509 1
0.242811858834975 1
-0.0929741295426959 1
0.220705467312396 1
0.450351487119971 0
0.00902913008993522 1
-0.26073993918659 1
-0.202519003093709 1
-0.0167847258947023 1
-0.294040584812538 1
-0.0385982307528336 1
-0.049759595914326 1
0.0133314992601818 1
-0.200213801917977 1
0.00104716490028084 1
0.132564577369413 1
0.136736464991312 1
0.16705913660195 1
0.149090107440109 1
0.249604748391672 1
-0.118995392255438 1
0.137684546057143 1
-0.218534298547409 1
-0.420958326270493 0
0.183526866020967 1
0.108479623878796 1
0.151368461624444 1
-0.239194649220292 1
0.0861501507496615 1
0.129821377998612 1
0.225755910478688 1
-0.038807182620879 1
0.00297489398713934 1
-0.09389423884888 1
0.136320498171185 1
-0.0812245591014013 1
-0.250794372299466 0
-0.00119223005223835 1
0.306657694778768 1
-0.201351028161744 1
-0.072030575804624 1
0.181096064844035 1
-0.336180226549816 0
-0.0934070278223633 1
-0.0397519074777538 1
0.0934404346966853 1
0.217069355381531 1
0.0628112699240053 1
0.105999441496516 1
-0.229270684313332 1
-0.281283584361995 1
-0.102695083917799 1
-0.089540193940086 1
0.0726282462872713 1
0.05240678346403 1
0.131472150339754 1
-0.117067096457466 1
0.202169755000194 1
0.339284191394356 1
-0.28280286152696 0
0.0930922445503625 1
-0.0245329199970205 1
-0.285576133748205 1
-0.239284288996005 1
0.0849791005065327 1
-0.212270275963687 1
0.31809089783637 0
0.109975217987823 1
0.170204327220522 1
0.19671883086534 1
0.0156142730668761 1
-0.0148670394236936 1
0.0300013065112708 1
-0.0452569372891856 1
0.0165642738224487 1
-0.102636449837804 1
0.0882672502147595 1
0.229771493719448 1
0.270198682267671 0
-0.237850617551957 1
0.270099779737255 1
-0.116394657818848 1
0.117386185635297 1
-0.0148023079819318 1
-0.116527794098343 1
-0.349126052722615 1
-0.246260046226753 1
0.0167930015030667 1
-0.0374073440991935 1
0.0464983728735206 1
0.0540370857729542 1
-0.0645318491066251 1
-0.147478763570223 1
-0.0114325066543431 1
-0.140315137113842 1
0.0210295129313181 1
-0.239747259497835 1
-0.0327588426764663 1
-0.330323211284045 1
0.276850863950037 1
0.0738373039831847 1
-0.370460167865637 0
-0.00219403678758923 1
0.052509426089078 1
-0.128398289434027 1
-0.233427558187398 1
-0.264002519355339 0
-0.0720405793165957 1
-0.085284920044154 1
-0.269873196054386 1
0.34047839649984 1
-0.116008782836291 1
0.0412317481091951 1
0.0391989659983677 1
-0.0627202365804871 1
-0.268536871401323 1
-0.27641371296504 1
0.0207106820226302 1
-0.184062334037933 1
0.0656182620400436 1
0.0880840573792547 1
-0.0667702762056963 1
-0.0393356433606493 1
-0.175499410026815 1
-0.0699330259778034 1
0.236285393090523 1
0.273879306420538 1
0.196018028955101 1
0.0454841434588612 1
0.17819788128628 1
-0.20340722900217 1
-0.197474035222655 1
-0.31902744360578 0
0.0367360876715628 1
0.234646256162629 1
0.216020110762205 1
0.375348228946618 0
0.087317685170285 1
-0.221276450353933 1
0.0133629828945528 1
0.163451408089908 1
-0.028737312750487 1
-0.0423239493519273 1
-0.353648370436715 1
0.126093115925282 1
0.034165375415104 1
-0.130918857089602 1
0.211400418701751 1
0.139197276017797 1
-0.324478482802184 1
-0.0772943212745748 1
0.254690869739233 1
0.0668239419426573 1
0.252205347597812 1
0.0254728680125484 1
0.0918944682254193 1
0.0101870312801698 1
0.0505952462555364 1
0.432377539937173 0
-0.0139502724928076 1
0.186718527830523 1
0.158417629166212 1
-0.0736678032713292 1
0.0485762101141124 1
-0.0362127220316305 1
0.311973188519649 0
-0.000713307094638009 1
-0.11995933685881 1
-0.0386687612877441 1
0.0631151608405766 1
0.302889439045729 1
-0.0225972392086971 1
-0.18888224720424 1
-0.192162297806072 1
0.0955852957950203 1
-0.0244638040248968 1
0.364372104734437 0
0.00452814555015425 1
0.140304519230034 1
-0.259973867949728 1
0.0546387600467324 1
0.28490052153048 1
0.132896417908104 1
-0.102616435758548 1
-0.545589199639392 0
-0.00378114809077089 1
-0.0660673228360833 1
0.0277195172356186 1
-0.312006405566965 1
0.0454449656531413 1
0.21361268732207 1
-0.062150752820319 1
-0.0994620783070483 1
-0.0892213136869699 1
-0.290635741870105 1
0.18452084437605 1
-0.0681199275858154 1
0.0458919733838135 1
-0.0121932721697367 1
-0.115660410762789 1
0.254353745539539 1
0.0525986603307691 1
-0.0548779925595752 1
0.159705438876114 1
0.305392483654719 1
0.315219261413146 1
-0.352032756279621 0
-0.39861556540965 0
0.0548673501207371 1
0.119139068822779 1
-0.316271077672555 0
-0.123870728303771 1
0.107600100672843 1
0.135090352631036 1
0.110893004507012 1
-0.0963535492896569 1
0.0167720258217816 1
-0.158420487589858 1
0.429036868337238 0
0.0413045166874282 1
-0.33402619997771 0
0.06229953777689 1
0.199216378362182 1
0.0142722451041125 1
0.202349641486166 1
0.059257783229546 1
-0.194900557186324 1
0.0981776879114701 1
0.245855817840398 0
-0.135307893587237 1
-0.0806416376770322 1
0.285697059476474 1
-0.204553626398604 1
-0.00731530706564854 1
0.064064613488813 1
0.139108490667449 1
0.397202912849847 0
-0.377955671136732 0
-0.160407500874375 1
-0.166243791236759 1
-0.115073981644094 1
-0.0652001087535169 1
0.333003802625034 0
-0.00454462058010141 1
0.274774257438353 1
0.0812698687874808 1
-0.200230348509021 1
0.0361923195718998 1
0.0291579495171208 1
-0.0396915652131492 1
0.289142760764926 1
0.0975671647457936 1
0.324504942004264 1
0.267093078769369 1
-0.0220326593769689 1
-0.0253387607162025 1
0.00224316596641055 1
0.185927955520245 1
0.257372345321154 1
-0.295034229825257 1
0.0127522366666906 1
0.060345582961068 1
0.0755113233019162 1
-0.00314902989793943 1
0.0577867490873697 1
-0.218185136303501 1
0.273463159837097 1
0.231648815010493 1
-0.151281400484417 1
0.171151581118735 1
-0.208433968204499 1
0.0822944533407809 1
0.114827797470361 1
-0.0413195327229701 1
0.0657314470040279 1
-0.140234140013941 1
0.106747644303828 1
0.243290715055124 1
-0.0362402841139749 1
0.223490035184245 1
-0.193681182927444 1
0.122022491204331 1
0.00821963174708678 1
0.0886870379735824 1
0.328414547257339 1
0.0904699062477049 1
0.077551770998533 1
-0.0956591935032324 1
0.149511738053121 1
-0.162404609386083 1
0.110404452175876 1
0.0192585978441776 1
-0.0958101820557876 1
-0.251462155676582 1
-0.126896441659105 1
-0.0846296937268528 1
0.0767144722239377 1
0.00578392813203063 1
-0.194783371545785 1
-0.00379099893729058 1
-0.141470263913978 1
0.233675952526579 1
-0.119675069411167 1
0.170949344828079 1
-0.0847582318163353 1
0.374612059926793 0
-0.116450344386856 1
0.343256433734867 0
0.0568120415407413 1
0.339919966285422 0
0.0742045757395774 1
0.171855642306573 1
0.0413295302504613 1
-0.0974899244815269 1
-0.0712758128023278 1
-0.184860078937848 1
-0.0713132184028021 1
0.162396016508017 1
0.0993329029211984 1
0.224584405105831 1
-0.239134608849534 1
0.225352292985743 1
-0.362077956687704 1
0.209419495934582 1
-0.181927632823566 1
-0.407891924919855 0
0.0832135086136429 1
0.0347309753896407 1
0.201119311599593 1
0.0667516089581899 1
-0.0180373531789314 1
-0.30869908974621 1
0.4833848608825 0
-0.189797468734938 1
0.175408911223769 1
-0.0288917368999649 1
0.181955067807247 1
-0.166193579249554 1
-0.277634778184703 1
0.105298004970133 1
0.0291242934580622 1
0.167947842254684 1
-0.446178579371016 0
-0.0612741006867737 1
0.0397548737473149 1
0.233369527754559 1
0.195968196411295 1
-0.291288452017763 1
0.0122385148573408 1
-0.260809128597255 1
0.0596883293297907 1
-0.241255238633178 1
-0.189463177931253 1
-0.163326647268208 1
0.173306019100152 1
-0.19346380224541 1
-0.198336703346913 1
0.0158250421429722 1
0.0175634589583491 1
0.0717299465185224 1
-0.456531297471704 0
-0.174106116027924 1
-0.131501892618266 1
0.0409539187069141 1
-0.132961553162369 1
0.251685015542206 1
0.0210879875645229 1
0.153473250676512 1
-0.255254195069147 1
-0.098551922498948 1
0.14287588081693 1
-0.213074900613452 1
0.118674768618002 1
0.0948842388214733 1
0.100699538366355 1
-0.198694306449294 1
-0.229475923140034 1
-0.217660975744355 1
0.0625767024431294 1
0.104089814669884 1
-0.156962089905303 1
0.0522010768172078 1
-0.00312876763887613 1
0.155532221002932 1
-0.0707952266332818 1
0.105331386841997 1
0.0592944464977732 1
-0.0921209926208772 1
-0.16976167862964 1
-0.284444290041179 0
0.202018105917017 1
0.103845325830814 1
0.0110808580437883 1
-0.0304929883125293 1
-0.0448971787038149 1
-0.318565455907098 1
-0.179612352968336 1
-0.251501356557257 1
0.0522025134507161 1
-0.194359360687073 1
0.284713032417184 1
-0.0317716010199427 1
0.032161189025501 1
-0.220685308991424 1
-0.0216227479535951 1
0.0121248131952474 1
0.186298412666661 1
0.176865834272198 1
0.0100223991287822 1
0.0199454158826423 1
-0.168003324304985 1
0.258311978034194 1
0.0833131045262095 1
-0.10003955954039 1
-0.140287450564149 1
-0.137281193192428 1
0.311147374965678 1
0.0800108633953487 1
0.087716769541588 1
-0.20638780845324 1
-0.0492071545496972 1
-0.0755638755790543 1
-0.0742747045676784 1
-0.24125125167141 1
-0.256386875784426 1
0.0151438296839844 1
0.127651350634748 1
-0.0633262406860846 1
-0.139086136558299 1
0.0490587352209622 1
-0.0487360701352796 1
-0.0967442248969572 1
0.0944042815959794 1
0.0548384359637131 1
0.148154053766595 1
-0.0753562256075663 1
0.0858065874757692 1
0.0466392205386071 1
0.302630837765608 1
-0.00256655079934685 1
-0.331148360037182 1
0.154366084938521 1
-0.566095082426245 0
-0.194146932453245 1
0.121330042823528 1
0.0908138652239823 1
0.277666105351834 1
0.135977294866153 1
-0.00356377206348018 1
-0.240072945250503 1
-0.25807560313506 1
0.0334252626203533 1
0.161732950241754 1
-0.315244821129975 1
-0.0406759654956144 1
-0.0329609244960116 1
0.0774737062817775 1
-0.45346697382366 0
-0.0997621886256024 1
0.0088190032418299 1
0.240716347520606 1
0.0829483761614898 1
-0.0902057589156014 1
0.0349231104326689 1
-0.00905545998798822 1
-0.0809236121656214 1
-0.352873179192449 0
-0.0708180183746566 1
0.0441990795917253 1
0.0462088447263049 1
-0.123966210108319 1
0.152015249824259 1
0.215942476654918 1
-0.297350042745656 0
-0.560881348151695 0
-0.0550241835452424 1
-0.0611342212140044 1
-0.0738684077841733 1
-0.0931670228993901 1
-0.0222061047558412 1
-0.127731626009371 1
0.274458456236131 0
-0.192164836885858 1
0.106483044519087 1
-0.264075325472401 1
0.0715845367264854 1
-0.110344377291809 1
-0.0539789134016091 1
-0.16180213808801 1
-0.162775657078227 1
0.329986383377535 1
0.179092534513371 1
-0.270962647372049 0
-0.142734861290705 1
0.0769081472286482 1
0.0153048547571547 1
0.0914574289446575 1
-0.161364400763636 1
-0.16832548423157 1
0.470838970054052 0
0.162825735317726 1
-0.000794377389585932 1
0.235257632600478 1
-0.0926303100185207 1
0.073141270835326 1
0.12930718114303 1
-0.00446784668903639 1
-0.00399660071441438 1
0.145368853973962 1
0.0136128137692592 1
0.0486250536105931 1
0.229419101232879 1
0.0778334543736604 1
0.0264560769238582 1
0.0665026184026935 1
-0.235243347227935 1
0.147130865620231 1
0.141092418987697 1
-0.100501469374433 1
-0.0344353044989019 1
-0.353053283912702 1
-0.133901782947369 1
0.208275276761621 1
-0.0443338900350388 1
-0.384852778315949 0
-0.374364409897561 0
-0.129745078931092 1
-0.196197335247641 1
0.349625870145804 1
0.0655887819458596 1
0.068024914689234 1
0.249848587024694 1
0.338848481916501 0
0.0285619111272693 1
0.0400394866246804 1
0.142077722290886 1
-0.204911250328135 1
-0.301230451669866 0
0.234708268992094 1
0.230611586907381 1
0.129837840523943 1
0.0566023860911146 1
-0.100676379291832 1
-0.185990803400265 1
0.0133636350326913 1
0.289649507539777 0
-0.0113967650802452 1
0.118713938181701 1
0.291123967869093 1
-0.129139679815456 1
0.0652684115294561 1
-0.099569900689492 1
0.155185125228226 1
-0.0503396405889582 1
0.0071443200645132 1
0.0189217318141905 1
0.308630976131806 0
0.134798936805191 1
-0.233363047159962 1
0.183469057986275 1
-0.0555533617760919 1
-0.0748856838106685 1
-0.152890961999878 1
-0.391759015777232 0
-0.0937792864992776 1
0.112843445303531 1
0.099628563784986 1
0.0826988790911387 1
0.0669309420563684 1
-0.223012918691236 1
0.098650596626221 1
0.0286560841098835 1
0.323003232490553 1
0.0474705855836876 1
0.201083384343157 1
-0.0161756115497983 1
-0.235872871176951 1
-0.141001332909161 1
-0.32699148533986 0
0.193862522190862 1
0.272772209768155 1
0.0573637138151179 1
0.0648426309353374 1
-0.173673059421005 1
0.252780085606394 0
-0.0372398114860445 1
0.105801171007392 1
-0.197988829241913 1
0.365631684728762 1
-0.137892036678423 1
0.044758908047431 1
-0.167057031544101 1
0.0755232160008963 1
0.180870790058168 1
0.0432320555471268 1
-0.138885962602043 1
-0.132899892864434 1
-0.0726612464985791 1
0.101919369387175 1
0.148199762159457 1
-0.00233402461500263 1
-0.0934307740899508 1
0.166006423011526 1
-0.0658818908960597 1
0.423717783481397 0
-0.295492381424901 1
0.169960129811671 1
0.256757231039003 1
0.194427446793124 1
0.229915307049971 1
0.188526817717897 1
-0.0822225208918742 1
-0.473052145350636 0
0.118591333208874 1
0.0600473004375414 1
-0.407965507003159 0
0.179506917448427 1
0.0677664541702463 1
-0.0375613979330274 1
-0.149959361628747 1
-0.171014288677406 1
-0.347618884403747 1
0.34957998970529 0
0.388186677493495 1
0.0603188139135131 1
-0.146763893893363 1
-0.150225032354667 1
0.0931007889158525 1
0.289595732335389 1
0.044789736682582 1
-0.0679118381691164 1
-0.312231628137979 1
0.143201576491747 1
0.0584779289944477 1
0.111219424947751 1
-0.0381961757632919 1
0.0979829079817677 1
0.123805641371103 1
0.0494930381403364 1
0.159237239915972 1
-0.061480940696037 1
-0.0166828575966321 1
0.247843512759293 1
0.289624634581621 1
-0.0105276340663927 1
-0.0441419925639058 1
-0.0950396385169961 1
0.0467094193016374 1
-0.213345485448311 0
-0.120749104155081 1
0.0256629840374524 1
-0.223897041379703 1
-0.157625410030139 1
-0.0244083720730534 1
0.139197909532531 1
-0.236436250722539 0
0.229372220774271 1
-0.29262982184992 0
-0.0514783893204024 1
-0.221886193049138 1
0.235287455202095 1
-0.267879113159915 1
-0.0425180014157291 1
0.129401756944922 1
0.263317456720264 1
-0.106201376945648 1
0.285228962244852 1
0.105573406720916 1
0.0897175848291386 1
-0.194806697029388 1
-0.0591240072633247 1
0.0247717783500606 1
0.0693165752470303 1
-0.310231591179457 0
-0.309771509665326 1
0.0684885128221128 1
-0.210167120059917 1
-0.105634257516291 1
-0.0711723979117494 1
-0.296759258061626 1
-0.167379765342594 1
0.0379469792164809 1
-0.0715973727850697 1
-0.08061970682598 1
0.0731935102544691 1
-0.103968165874204 1
0.0166980933831165 1
0.143742671457218 1
-0.0273639472178971 1
-0.450041384268707 0
-0.000443777485763266 1
-0.117287963009819 1
0.385278724580254 0
-0.451518108311999 1
-0.141857219123743 1
0.202745537812078 1
-0.333310744212052 1
0.126141166341728 1
-0.301256637832061 1
-0.116939332316753 1
-0.00584457094816269 1
-0.113027396076 1
0.120198033773061 1
0.00263620457817906 1
-0.270681125444649 1
-0.0510548754894158 1
-0.16532190890069 1
-0.05508588528566 1
-0.104528831064873 1
-0.143031713850984 1
-0.0124510884097846 1
-0.0387730924310417 1
-0.0223527186496183 1
-0.0581387878911672 1
0.0073980061912856 1
-0.0837114512214269 1
-0.239923386895414 1
-0.0910799106262257 1
-0.282940672274351 1
-0.231227361113794 1
0.100761187318489 1
-0.150094505189188 1
-0.0544199104566746 1
0.135181357387889 1
0.0757268538049706 1
0.189764964494922 1
-0.45565664935392 0
0.168090547988771 1
0.415272779868785 0
0.0460748185918468 1
-0.285764254683222 1
-0.0329333802117382 1
-0.0764532493554767 1
0.0824615913432335 1
-0.0616126834793199 1
-0.0955581434311488 1
-0.0257548274538197 1
-0.0082383741587858 1
-0.241938179458326 1
-0.175420896346197 1
0.0460909080117907 1
-0.235149053582907 1
-0.112337191003927 1
0.255353821201948 1
-0.0404633811350611 1
0.338007372473135 0
-0.0393602164560606 1
-0.226895765748479 1
-0.0760925556207135 1
-0.282801479142922 1
0.0734814039735684 1
-0.046030828872846 1
-0.0139692031564272 1
0.105147795895971 1
-0.039029869978611 1
0.1488689809271 1
-0.126901444939201 1
0.260544400035828 1
-0.216442519966164 1
-0.360519196794714 0
0.292067645847862 1
0.136159728977374 1
0.202216212873693 1
-0.0705150562484443 1
0.0227583297556712 1
0.274528813664335 1
0.0444807991850769 1
0.0595318729382004 1
0.0448870580700456 1
-0.484386965245119 0
-0.121880982386538 1
-0.148884401543785 1
-0.0186390762607988 1
-0.023647191486383 1
-0.234861920631806 1
-0.152389613405852 1
-0.138065927364466 1
0.22247894564779 1
-0.21163098377577 1
0.162372828817541 1
0.0699300450890724 1
0.0142138248400823 1
-0.00688922195739592 1
0.399159014639549 0
-0.147944790109353 1
0.00667887960590179 1
0.236722913951019 1
0.198694265943601 1
-0.168165120149134 1
-0.0466543771026146 1
-0.206675142391698 1
0.22032695136793 1
0.289477157586297 0
-0.443763456656904 0
-0.230525654287487 1
-0.459416878330429 0
-0.399424711343804 0
-0.0402209451658062 1
-0.0796912201296986 1
-0.0965378862171414 1
0.0166552655110789 1
0.0980061801422978 1
0.376573042854216 1
-0.134633786836298 1
0.178945701879091 1
0.0157640238549173 1
-0.173383738084686 1
0.242492481515189 1
0.0182524166639651 1
-0.119012984609232 1
0.219641694940414 1
-0.260888277639491 1
-0.331972622824793 1
0.00637497905933772 1
0.0401504877360688 1
0.385754360469862 0
-0.137814892821186 1
-0.0770124543556381 1
-0.0711817397828111 1
0.0815129236433533 1
-0.136525809741247 1
0.0592778879681154 1
-0.137201947500484 1
-0.0710983395648475 1
0.186281044722598 1
0.0825699838938008 1
0.277178911925515 1
0.0580717670484765 1
-0.00902984025031606 1
0.0612040020288305 1
0.277518475775038 0
0.0662345947751439 1
0.189045579016488 1
0.0504457914013567 1
0.124564451223277 1
-0.0204979695405871 1
0.0568824354980678 1
-0.244745861606098 1
0.0927252015951103 1
-0.151888643091358 1
-0.22272960645999 1
0.0758160458251551 1
0.0182682929794499 1
-0.416248924932386 0
0.444458353319864 0
-0.153397552125465 1
0.0894977383915276 1
0.00492900413369719 1
-0.167799306215156 1
0.317152446351315 1
0.093924924259877 1
-0.125648508068577 1
-0.0482254216128557 1
-0.19418659875853 1
0.10727165319084 1
-0.383875253500815 0
-0.187566214051802 1
0.0799459283567848 1
0.0179382891334419 1
0.0793127349071465 1
0.117600392769865 1
0.00986262448811897 1
0.157068188435152 1
0.0230849062844545 1
-0.0900140342094987 1
-0.122044305689542 1
-0.0101199899139 1
0.061231264206565 1
0.0666012002542476 1
0.0424033761088947 1
-0.150747442337828 1
0.0185880116751945 1
0.108213271617121 1
0.273240711045358 1
-0.25697733644157 0
-0.0288708502708318 1
0.21609940273111 1
0.157657961111466 1
-0.202555776768326 1
-0.00319152320189522 1
0.039651636232411 1
0.118093462382842 1
-0.134216611580596 1
0.219981308032115 1
0.102342202091798 1
0.196224360266939 1
-0.135956917473886 1
0.283057701045189 1
-0.103735727988567 1
0.139023476905086 1
-0.0532383029164986 1
0.0532314020218189 1
0.216166461083336 1
-0.196071491514823 1
-0.262812860562157 1
-0.242717921875006 1
-0.024426267828585 1
-0.0337908326568485 1
-0.109287351685673 1
0.312609970200052 0
-0.194867500734699 1
0.0739169628803022 1
-0.0832026107806387 1
0.114909062302967 1
0.21800133268191 1
0.0430588992800559 1
-0.0378170907592911 1
0.147784570885821 1
0.028263146338804 1
0.0817753323498445 1
0.0548673958319441 1
-0.166807649341292 1
-0.145591332959136 1
-0.179924598864371 1
-0.102427282790392 1
-0.0818621416315095 1
-0.00229694098200405 1
0.257312557730216 1
0.0756729231306535 1
-0.15163057860912 1
-0.00576177347588778 1
0.0082336682764298 1
-0.176359249576735 1
-0.00081710142156475 1
0.234998023527425 1
0.124095522309509 1
0.134047029751891 1
0.0653192070214228 1
0.497107237592969 0
-0.187656784358933 1
0.387607465905555 0
0.0197723976606965 1
-0.021239710739439 1
-0.0358143699062127 1
0.0169686898397903 1
0.0310040579120884 1
-0.0724082578886497 1
0.0271094089572866 1
-0.121100000926436 1
-0.11896733407791 1
-0.17576793155335 1
-0.27798846289296 1
0.0380498240894161 1
-0.39924649700837 0
0.170765367130211 1
-0.0945573481556534 1
0.142493458164425 1
0.10344748267884 1
0.0899066326314824 1
0.00536327042125358 1
0.12685286975103 1
0.222487516471784 1
0.413157082917458 0
0.14005601752954 1
0.20248122079664 1
-0.0252171364727653 1
-0.232568197146975 1
0.019345756429018 1
0.0832187593479542 1
-0.113142259958779 1
0.120099702683218 1
0.182796191013789 1
-0.153895551061198 1
-0.197689533487609 1
0.474243439904502 0
-0.0844938851780679 1
0.302148005620367 0
-0.239906410355897 1
-0.0142316726381496 1
-0.0415658819311153 1
-0.070595929685603 1
0.167251561408123 1
0.101660102335061 1
0.273491289474235 1
-0.0257204360298522 1
0.0335102572552693 1
-0.28985520783357 0
0.0844178395029296 1
-0.0335960355629197 1
0.0969203604779815 1
0.177434148732657 1
-0.21017193504188 1
-0.199937056945588 1
0.168492423802384 1
-0.0392081880894271 1
0.136455873982501 1
-0.129613964501105 1
-0.111211149773977 1
0.188019169512725 1
-0.0287807938961561 1
0.278146605468256 0
-0.16735367862431 1
0.104301377385577 1
0.040420578497948 1
-0.26537135181458 0
0.147335253705278 1
-0.108311167736653 1
-0.268884638180308 1
0.207748506074392 1
-0.129465076710882 1
0.187917275156313 1
0.116149519029934 1
-0.370945623994416 1
-0.10221374462868 1
0.270125182252423 1
-0.113077451633443 1
-0.151897384602655 1
0.185272639398337 1
-0.29834515858537 1
-0.0764591277395788 1
-0.0585678502592996 1
0.0661516608352601 1
0.0850967410420108 1
-0.0890582702093927 1
-0.0858634943368942 1
0.346656220317314 0
0.0159382654240452 1
0.172028704894852 1
-0.389819137327073 0
0.342103026245396 0
-0.0827051487702497 1
0.304941005061365 1
0.471047574904327 0
-0.12945611567727 1
0.0708041950277745 1
0.079834242101888 1
0.135296489232562 1
0.0166554169788938 1
0.101886546106878 1
-0.380123495628783 1
-0.180731548390227 1
0.0170995254058429 1
-0.163409661468605 1
0.0462132392944266 1
0.238397176360703 1
0.167821488823414 1
0.0514331209184702 1
-0.0507605058158172 1
0.303971338272737 1
-0.0881466650336662 1
-0.0446976101722734 1
0.263827758192209 1
0.100612777330191 1
-0.208419602165425 1
-0.155208729011087 1
-0.313695643309801 1
0.19282331855673 1
-0.0524270518145953 1
0.0106588729294189 1
-0.03355660345752 1
0.0564974146633224 1
-0.0861983400430886 1
0.342714665172357 0
0.0510535285132037 1
-0.0601695974271439 1
-0.276576360368643 1
-0.113051280749538 1
0.163133181684942 1
0.104439287931632 1
0.262673694695426 1
0.182213014025704 1
-0.24500355859717 1
0.117748009818216 1
0.218961876726326 1
0.189469160751533 1
-0.0653341740903211 1
-0.0169425925335482 1
-0.281095693665865 1
-0.174700481197561 1
-0.492615476545052 0
0.080271689924247 1
0.26200952105194 1
-0.066564257316311 1
-0.0811864248738186 1
-0.06919387472586 1
0.139469855997403 1
0.199592223804882 1
-0.0352445066092764 1
-0.223858187231427 1
0.0749681464674364 1
-0.11340991240269 1
-0.186378073066669 1
0.00750717761967223 1
0.21451603570338 1
0.316649446285791 0
-0.268391809089935 1
0.100106513159169 1
0.247039511091575 1
-0.158129479045009 1
-0.0190050690677392 1
-0.0902944208843574 1
-0.230999980990346 1
-0.318634294917758 1
0.168882349704429 1
-0.107318541468182 1
-0.247059730417588 1
-0.24220100147341 1
0.199414023711137 1
-0.343362363842994 1
0.17267110190055 1
-0.038166974128239 1
0.128191412114321 1
-0.45115093932313 0
0.357865036008904 0
-0.125557414764659 1
-0.530325691159452 0
-0.165727726159643 1
0.0990971052969438 1
0.0369096930601887 1
0.198520426380895 1
-0.149034010200018 1
-0.0962069523059361 1
0.0669513445464264 1
0.136014947034603 1
0.146296060018637 1
0.0440493480675596 1
0.010486699929201 1
-0.313584045936973 1
0.043818398917122 1
-0.161116564330242 1
0.118273573944493 1
0.234321874091429 1
-0.117228075484544 1
-0.0811360177455188 1
0.141361491813725 1
-0.205749726361945 1
-0.355011242875792 0
0.201895106153314 1
-0.172188615197699 1
-0.0704517431152943 1
0.0119344988863461 1
0.00845431246499131 1
0.0225546464432994 1
0.0273825179837682 1
-0.199713229543421 1
0.117737334844876 1
-0.117934262698114 1
0.167309326921448 1
-0.00914457260849869 1
0.151027198588425 1
-0.0213875207466982 1
0.170614470044434 1
-0.0411831622792198 1
-0.14879155273198 1
-0.0997634704145191 1
-0.0746290764576737 1
-0.0933565379751772 1
-0.0444182195296119 1
-0.0150471672925742 1
-0.0370832932287748 1
-0.400262599772468 0
0.0465702524361941 1
-0.130276818939249 1
0.198687916816198 1
-0.253483944596503 1
0.0917666957942554 1
-0.197204597560562 1
0.0692593362044559 1
-0.0532288304835743 1
-0.0036300508265913 1
-0.00513160341061366 1
0.133183555751167 1
-0.148085895861795 1
0.0493212221233292 1
-0.0650711439442917 1
-0.369013303034828 1
0.00397767756957156 1
-0.092405411200308 1
0.00870892661625371 1
-0.375646010128992 1
-0.297954162715339 1
0.236947844489647 1
0.00189516546347875 1
0.117931804453812 1
0.110644253545086 1
-0.0390443661143088 1
-0.160575738726767 1
0.0754820014777632 1
0.130973700021407 1
-0.0117331499518401 1
-0.124286830263417 1
0.123651402257502 1
0.171978577167303 1
0.231479150777402 1
0.0656513267628678 1
0.0617034208414989 1
0.206853068231944 1
0.0158162950489272 1
0.221895710299973 1
0.0486924204358203 1
-0.19735442661771 1
0.0958563210833686 1
0.143887592766464 1
0.0286481559260676 1
-0.0158899833822126 1
0.0650409769087063 1
0.125489323590921 1
0.325753692610271 1
0.0164754358703093 1
0.230993875604525 1
0.229913027833271 1
0.0238871147292397 1
-0.127676954354113 1
-0.162490984698124 1
-0.0655003637114029 1
-0.0136125044151698 1
0.279054418623901 0
-0.0011591238640422 1
-0.173591291284837 1
-0.133217796685894 1
0.351360171181035 1
-0.175413797070457 1
-0.0782292462887226 1
-0.183935812187178 1
0.287351273843962 1
0.276108080490322 0
0.200345198635536 1
0.0656102637254878 1
-0.025237160387876 1
-0.277726923786821 1
0.0208207294607756 1
0.0752976075028303 1
-0.0240844382948335 1
-0.298898800920826 1
0.158544329203025 1
-0.030652277378438 1
0.140305374489777 1
0.10940093960449 1
-0.022294853698283 1
0.182320073126264 1
-0.1012290501126 1
-0.162594246592584 1
0.0382514887154425 1
-0.18937566972786 1
-0.0966391586718441 1
0.162895137296511 1
0.0174012940574231 1
-0.0092169458312381 1
-0.0140831372356397 1
-0.355374974589268 1
-0.00385363135765648 1
0.128555521974558 1
0.114549088656657 1
-0.0804586088660168 1
-0.122833245043486 1
0.0122586056376568 1
0.0201342507169001 1
-0.234893027869619 1
0.0859727922529781 1
0.0284603692029695 1
0.487040658045335 0
-0.268122617847191 1
0.337155183138001 1
-0.083891933642588 1
0.123093849516598 1
0.168632230456522 1
0.0335673121750386 1
-0.31400332319104 0
0.230986180701843 1
0.0122296438617272 1
0.0663563305877942 1
-0.0113945023767878 1
-0.511256885804742 0
0.0733639190510256 1
0.352744576507082 1
0.2381182775673 1
0.250370202227033 1
-0.000587560141228679 1
-0.148774228988337 1
0.051078757447378 1
-0.387389631206523 0
0.0682432873190955 1
-0.339910909347273 1
0.316024779910177 1
0.17666759227285 1
-0.115029495978967 1
-0.215973863001612 1
-0.567168525746261 0
-0.103776643088729 1
-0.0265904686967422 1
-0.116576387355848 1
0.123418539422239 1
-0.0551569811274306 1
-0.076445600062614 1
0.291410158396118 1
0.128681627458048 1
0.103738759495104 1
-0.066279586926485 1
0.00358625840825932 1
-0.0194982257883022 1
-0.0400322530784634 1
-0.166509037949392 1
-0.0629627296846157 1
-0.0223334470911831 1
0.114749898434992 1
0.173969719112949 1
0.191790855544675 1
0.0927253306514155 1
0.0249421704075034 1
-0.16763514956982 1
-0.101367673622446 1
0.208348192180996 1
0.044159154863661 1
0.00692309995979596 1
0.297295015063479 0
0.0836786569807182 1
0.151537261749701 1
0.190537528697841 1
0.0388599228643331 1
-0.0119828059392383 1
-0.2043827855115 1
-0.158411780082402 1
-0.0668110388174599 1
0.154087191561439 1
0.292589743098824 1
0.0907010957377735 1
-0.150559418435589 1
-0.0477677271198751 1
-0.205201691831812 1
0.146587859381252 1
-0.0684538324728249 1
-0.0727033273273127 1
-0.0795416557818677 1
0.188160408280944 1
-0.191835259304558 1
-0.0236712409577217 1
-0.31343948124074 1
-0.141830290338211 1
-0.12566394594808 1
0.197304826982336 1
-0.314685516167113 0
0.110303915008675 1
0.055396783192253 1
0.0594048795471686 1
0.374680627520056 0
-0.242440670376646 1
0.0825554363037411 1
-0.185780058118419 1
0.0677555935360612 1
-0.173413584878686 1
0.135254180624034 1
-0.190054769069355 1
0.143279403870415 1
0.016415046071633 1
0.41963959033113 0
0.0267367732859167 1
0.152146613870277 1
-0.0974761268870251 1
-0.214256063749791 1
0.115266244173869 1
-0.130924115594874 1
0.0741665568135298 1
0.335107151664399 0
0.0572717295165952 1
0.144613368015073 1
-0.210367925695694 1
-0.126773408052137 1
0.262033867588088 1
-0.294365514773928 0
0.0274942968690678 1
-0.236091243803292 1
-0.175450379495216 1
0.180261792221321 1
0.0461159592775968 1
-7.23524384623753e-05 1
-0.0476049697462816 1
-0.0411324566117011 1
0.190881759307763 1
-0.202111313276637 1
-0.176018623168106 1
-0.156719009553605 1
-0.0175172278269565 1
0.122448954241911 1
0.379939995513188 0
-0.284479063757511 0
0.0535051725511284 1
0.13160704227839 1
0.192533085874559 1
-0.146587738180504 1
0.169937444687827 1
-0.146711100989328 1
0.341621426229162 1
-0.233342430709452 1
-0.144885738203547 1
0.136738226443431 1
-0.149792315906756 1
0.139192724374478 1
-0.187521000136191 1
0.308525653956072 1
0.33621765964588 1
0.360550659519409 1
0.168748213550058 1
-0.343110202401568 0
-0.0366708098497293 1
0.176586123278075 1
-0.0819404106892407 1
-0.251418909065885 0
0.0516496021301386 1
0.198837102633026 1
-0.149470487154817 1
-0.0973841089104508 1
-0.270419691330542 1
-0.342412219398114 0
0.216629835965365 1
0.138749955011148 1
0.272877396751844 1
0.109999307392994 1
0.242375651248309 1
-0.252451934101727 1
0.142024523601535 1
-0.0549877699103865 1
0.114447499223991 1
-0.0868090894694762 1
0.073684255332647 1
0.00400381559296627 1
0.192331311657782 1
-0.0612200215422216 1
-0.254127938900896 1
0.417677689217602 0
-0.0861819965144415 1
-0.0820418715442549 1
-0.0509758051037769 1
-0.10061471340967 1
-0.0363343535322311 1
0.177928203212308 1
-0.103087333575855 1
0.221260656355087 1
-0.14756557912033 1
0.108985752606319 1
-0.080992023235965 1
0.14875632160383 1
0.101162728916731 1
-0.0105889531658137 1
0.340894047611355 1
-0.0911804644484971 1
0.0607353266700562 1
-0.0706334629014836 1
-0.050139221796834 1
-0.243478275212719 1
-0.00573229093551877 1
-0.345056262241394 1
0.034290391174375 1
-0.119696689888275 1
-0.191169228805072 1
0.100338737594202 1
0.214908681008233 1
0.240670623526189 1
0.000866018874021636 1
0.0530053140507563 1
0.0597403903714 1
0.0214006034076043 1
-0.0472476886959653 1
0.157157732128209 1
-0.0172621665511521 1
-0.365905889452003 0
0.205898106586394 1
-0.252633659943313 0
-0.0922321320225615 1
0.134737496471739 1
0.0394684582039413 1
-0.181261562694402 1
0.0662647064822446 1
0.127953348511612 1
-0.0937120610734299 1
0.0925118919336135 1
-0.112809481368414 1
0.27819951324352 1
0.130280341652284 1
0.281899861882013 1
-0.167072119906563 1
0.184694158905829 1
-0.151532224405918 1
0.0977999367143528 1
-0.573951680059194 0
-0.0492941113457734 1
-0.0687855156202245 1
0.0995394016648187 1
-0.0990293841032306 1
0.122630112882451 1
0.0841700276635401 1
0.1283048192234 1
0.392663324651045 0
0.196693421426587 1
0.372891986745204 0
0.375425580833532 1
0.159858346498663 1
0.264936858430473 1
0.0247990990348495 1
-0.176593462212166 1
-0.11769625860244 1
0.265496189002326 0
-0.18796716035769 1
-0.0651071193720469 1
-0.12880868694829 1
-0.013526210644435 1
-0.126490828733869 1
0.311512681486193 1
-0.490681014201667 0
-0.0136045205145103 1
0.0388650865478169 1
-0.0248154135530179 1
0.190224159851124 1
-0.201713147593602 1
-0.190146368853246 1
0.215443964291663 1
0.142148675802793 1
-0.0807185162054766 1
-0.210458417027222 1
0.197640935841724 1
0.04593089373457 1
0.0163185034680163 1
0.188377439746348 1
0.115758754493456 1
0.152946240208515 1
-0.0713364030538273 1
-0.213164647636289 1
-0.134712082033426 1
0.145561529252303 1
-0.0567082371314983 1
-0.0699355121495514 1
-0.228446244524506 1
0.17522675552043 1
-0.258943304487837 1
-0.0367482607391696 1
0.0849076699360074 1
0.0647926152834616 1
0.0878004222158868 1
0.0272689918374757 1
0.207884068204279 1
0.142032724779608 1
-0.237955774381135 1
-0.220987193775618 1
-0.244595892084877 1
-0.119523290736828 1
0.120784459030143 1
0.261839815490759 1
0.0883769124738823 1
0.165945771103556 1
-0.567573277866553 0
-0.0937109809539303 1
0.178186666787804 1
0.0380345098270765 1
0.224430446185088 1
0.0274028332660344 1
0.235263163156488 1
0.142302412523004 1
0.164094088327664 1
-0.0802688178485286 1
-0.0644736359062565 1
0.119881701549333 1
0.089947772272134 1
0.077134126049624 1
-0.069831182405467 1
-0.102076822492355 1
-0.00749252225997776 1
-0.0315453713084704 1
-0.140235848132074 1
0.0724341976094668 1
-0.0512049014552535 1
0.0783662637521162 1
-0.132450530544267 1
-0.0469022647385233 1
-0.250300779043473 1
0.149135320250552 1
0.305881596434148 1
-0.0812384010203867 1
-0.077565949113826 1
0.00758311277013782 1
-0.0728001965448668 1
-0.0571390344603641 1
0.332536345678694 1
-0.28238233822601 0
-0.0786483329759712 1
0.392450004455842 1
0.0805518629367243 1
-0.126888164597919 1
-0.0451121193774564 1
-0.32173584229812 0
0.167836429314268 1
0.0615300873879536 1
-0.0325315326316523 1
-0.0149520269016784 1
0.229631316172588 1
0.0271085619232787 1
-0.167357517374583 1
-0.0566236406502504 1
0.215623446951382 1
0.0393509178266744 1
-0.0872241390620735 1
0.0638860625774936 1
-0.0181314773469641 1
0.153846395354609 1
-0.0464094763994599 1
0.109906208026172 1
0.137027824613181 1
-0.457188378582282 0
0.168385150547866 1
0.154488522856996 1
0.0220377586483547 1
-0.211043198141535 1
-0.0677535813824747 1
0.00608243932734227 1
-0.0914232238276665 1
0.0481266520117299 1
0.145187577014563 1
-0.0651155231038502 1
-0.180833909979566 1
-0.1174257635696 1
0.0390660390351728 1
-0.0216765488252707 1
0.185034880208851 1
-0.117241997571254 1
0.0290720502474709 1
-0.0202148708533659 1
-0.157227652421117 1
0.239145115359315 1
-0.0114785553193192 1
-0.100883800018175 1
0.142706118534276 1
0.115348866660458 1
-0.278166904171165 0
-0.0778291303125975 1
-0.188701114573983 1
0.0848632269305228 1
-0.0602414786821649 1
-0.132670848747461 1
0.0103563819003975 1
-0.370291578722369 1
0.204963470432213 1
0.127477666245002 1
-0.0795153338706242 1
-0.103927489618026 1
-0.0836046162862018 1
-0.125216646615611 1
0.157250480140033 1
0.0616672361329303 1
0.245976507767316 1
0.0800584730292587 1
-0.163789239271634 1
-0.0713666722130666 1
-0.334958127751932 1
0.0626290316893964 1
0.346442210618391 0
-0.0867359615664937 1
-0.0744516029418597 1
-0.245337436109338 1
-0.080897974018608 1
0.00327243295166639 1
-0.391259675862548 0
-0.034995171182136 1
0.0183831025174118 1
0.136853167670397 1
-0.0113298411936281 1
-0.162073671591328 1
-0.136918662424074 1
0.18315870551691 1
-0.0635484663287745 1
0.0229912467156022 1
0.178517105524507 1
0.0572910124738026 1
0.0369264654074942 1
0.020151194411465 1
-0.215371371276085 1
-0.0126995686665202 1
0.0056891955607163 1
-0.2158541693901 1
0.0296653271537551 1
-0.329564042476179 1
0.181778246953394 1
0.14615676167739 1
0.323561523155874 1
-0.0350335519437917 1
-0.213286015085995 1
-0.116331802842699 1
-0.155091028587744 1
0.00425075319218254 1
0.11182942198542 1
0.0713968118466112 1
0.0234776778588435 1
-0.199432589932379 1
0.309541498600269 1
0.365059162304493 0
-0.0104150344388574 1
0.127355779206392 1
-0.039565071258201 1
0.324101832294625 1
0.309026166193515 1
-0.237573759287928 1
-0.159354106995506 1
-0.0894189058260198 1
0.356622510174121 0
-0.0287785405038652 1
0.0902352347022218 1
-0.264851588441659 0
0.012447175254296 1
0.366830134530239 0
-0.240488734559241 1
0.0860595529830028 1
0.310662243573644 1
0.202877558341484 1
0.125169381253823 1
0.362260773301235 0
0.19842971642432 1
0.0253493887766821 1
-0.0580361404469589 1
-0.240316617959611 1
0.348005180637548 0
0.0773212746104242 1
-0.29414803831352 1
-0.121416077321135 1
-0.0346974111420388 1
0.0811235199770336 1
-0.154496752659467 1
-0.0238084318351755 1
-0.0233607604229236 1
-0.194459343094663 1
0.0324299183342905 1
-0.0214564705594525 1
0.195986452787825 1
-0.00370634817742275 1
-0.15352892075909 1
-0.221165689016088 1
0.0976694329879724 1
-0.17948233741932 1
-0.247590113274047 1
0.246313051753858 1
-0.0738743459866859 1
0.177702134358018 1
0.137251687985903 1
-0.166060846288418 1
0.198270845085428 1
0.0830519620075301 1
-0.0043390897922494 1
0.0912766043276914 1
0.415991238774719 1
-0.189314484164045 1
-0.0846745039749453 1
0.0879054166082138 1
0.134669623921627 1
0.245236367976063 0
0.0315610101065425 1
0.30515019367476 1
-0.338938213423765 1
0.0849681431475949 1
0.0340172042230893 1
-0.0418911244595935 1
-0.132948183441979 1
-0.0991556808923075 1
0.392047321971326 0
0.0434100889957297 1
0.170161181602683 1
0.00732882495479547 1
0.0953411847553175 1
0.115986876844039 1
0.0157530220573242 1
-0.0869644878913128 1
0.0894709578051719 1
0.0617214387946975 1
0.183933649101256 1
0.136725821525858 1
-0.215274699568407 1
0.22031565614278 1
-0.119316813869477 1
-0.351756385153753 0
-0.10205303878845 1
-0.0511003635204245 1
0.106018241952526 1
-0.129706986184107 1
0.110738322624114 1
0.125289163233889 1
0.0601909312015394 1
-0.0133126383855594 1
0.263124699468046 1
0.174260640606199 1
-0.0812963442159342 1
0.322867797333778 0
-0.184080960007325 1
0.0968862961465138 1
0.300264453160857 1
0.172568640486152 1
-0.249399047498881 1
-0.182254067096815 1
0.166962620496436 1
0.233538566288104 1
0.29428088696105 1
0.131066801214544 1
0.124669035103479 1
-0.0506692384453317 1
0.12330699797593 1
-0.129074345324881 1
0.118307489417604 1
0.231555579547549 1
0.093809309392924 1
-0.436701915676853 0
0.135399874366118 1
-0.432225696616049 1
0.173604620186589 1
0.00422231398013348 1
0.233076132315034 1
0.22758497030216 1
-0.224947736105484 1
-0.144277003221906 1
-0.0869204855167905 1
0.268892570566823 1
-0.0576876200220431 1
0.162785905609807 1
0.0796233676576119 1
-0.0512699402199379 1
0.511308698150795 0
0.00291531031848971 1
-0.192695401814709 1
-0.226176420844417 1
0.281895351111143 1
0.0931219153972247 1
0.361197523165196 1
-0.0264396296360838 1
0.121874813263449 1
-0.0322707787567873 1
-0.357494561153519 0
-0.438779319415091 0
-0.0357878012480878 1
-0.0536013488912345 1
0.123730134678888 1
-0.404298144844174 0
-0.373577377748034 0
0.320125740987959 0
0.0477319001108479 1
0.148400517171395 1
0.451785739875992 0
-0.0360144607248265 1
0.0141346329202477 1
0.033369146235367 1
-0.175898917501527 1
-0.361955674128971 0
0.0912686047801141 1
0.31653701646611 1
0.140031535895999 1
0.10949779293025 1
0.192139936733664 1
-0.171419601991107 1
0.193114652896991 1
0.118258402470122 1
0.357425236244627 0
-0.0498235342167436 1
-0.0204141860420552 1
-0.0102837192983267 1
-0.0515501832919868 1
-0.134596581585675 1
-0.0261859774477844 1
-0.0880247619780631 1
-0.0626674694791699 1
0.000323981037656976 1
0.049638353643905 1
-0.108064404938037 1
0.0362632101710394 1
0.246699352067702 1
0.277999419819855 1
0.227858810109844 1
0.150403435959487 1
0.0206115909213708 1
0.242279366440218 1
0.0352326399564133 1
-0.302077327122252 0
-0.188838892170816 1
0.155511404917451 1
-0.00973386429794627 1
-0.190277444499056 1
-0.076730758710096 1
-0.141329334887986 1
0.137866782312574 1
-0.0963446256838788 1
-0.192721836377831 1
-0.45287473128117 0
-0.364128302349073 1
0.0425362953332115 1
-0.00922659182131495 1
-0.185282671104257 1
-0.0489557578965447 1
-0.166637907315841 1
0.00809417156976925 1
-0.0864109016583166 1
0.237022740329907 1
0.0602394321217391 1
-0.151788894942245 1
-0.0839629822292038 1
-0.0278176977461964 1
0.095579058252925 1
-0.268258005237569 1
-0.145575771097797 1
-0.158878982607296 1
-0.200500377078026 1
0.0309460868840769 1
0.272055133794897 1
-0.116222375890243 1
-0.212276903392981 1
-0.0647489242801744 1
-0.0123976604637673 1
0.104307217425615 1
-0.192767282302172 1
0.00838772008976259 1
-0.280646492508663 1
-0.404428286994106 1
0.0610089315192815 1
-0.00865739821456646 1
-0.250225279509755 1
0.168768962962144 1
-0.258104442952206 1
-0.0554081053304695 1
-0.0743538328324556 1
0.277332422406428 1
0.126547201090832 1
-0.141926222165279 1
-0.148958956898327 1
0.321381620088898 0
-0.255201915784844 1
0.0734437767059587 1
0.356192877851356 0
0.291071464247579 1
0.10652136305064 1
-0.173532528947811 1
0.226683256443667 1
0.0672692352698694 1
0.231897864852135 1
0.433586553243304 1
0.127750017080483 1
0.196412383221533 1
0.0600041733583502 1
0.482522085112565 0
-0.392131774431218 0
-0.272854388491011 1
0.153216338833158 1
0.0137847683996452 1
0.310122719762994 1
0.200581872051628 1
-0.277324227818932 0
-0.0208992222916855 1
0.0219354669880563 1
0.14810280012446 1
0.0829854208007589 1
0.0995197908761253 1
0.0393250913557264 1
-0.0427774778509198 1
