# Supplementary material for: Bias caused by sampling error in meta-analysis with small sample sizes
Source: PLoS One. 2018 Sep 13;13(9):e0204056. doi: 10.1371/journal.pone.0204056 (PMC6136825; doi:10.1371/journal.pone.0204056)
Supplement: S3 File — (ZIP) [file pone.0204056.s003.zip › results N = 20 delta = 0 tau = 0.5 sz = 500-1000.txt]

"dl.delta" "dl.cp"
-0.11301106646429 1
-0.0665577389324668 1
-0.0760206919181869 1
0.0811712881611414 1
0.0493584900410314 1
0.0512465609704681 1
-0.0374307856884258 1
-0.0668507636180544 1
-0.216209847122219 0
0.0550465170712362 1
-0.127515983993628 1
0.0724316173443462 1
-0.122569142366125 1
0.0840467978776503 1
0.21296989219404 1
-0.15347032698906 1
0.0496283194946006 1
-0.0681587951868209 1
-0.0910055424065818 1
0.0191940286436128 1
0.125498823832586 1
-0.0759005031981353 1
0.0748500352938672 1
0.00475138695848783 1
-0.0889523570320684 1
-0.0583002142562222 1
0.100660566907751 1
-0.12580864948593 1
0.0922543701048114 1
0.0286431636637739 1
0.0613969664579157 1
-0.0995665360997489 1
-0.0499664818071584 1
0.290510757964107 0
0.22354496944742 0
-0.236672613210749 1
-0.0160854566429629 1
0.218362004110201 0
0.0807098851413651 1
0.13277165020582 1
0.046326927163591 1
-0.228773436038366 0
-0.0229002228101085 1
0.0697525046978146 1
-0.0952929842278976 1
-0.0962759692522529 1
0.147293240025212 1
0.0735670148572063 1
-0.0430528697691632 1
0.104839599137641 1
-0.0264674023384867 1
-0.123393167626862 1
0.109931561024775 1
0.313351201152529 1
0.0373789071119366 1
0.217452924968337 1
-0.0880455126800542 1
-0.0321841276068459 1
-0.00477768605966469 1
-0.0657317132051705 1
0.00668805726826863 1
-0.0862611078576226 1
-0.11223400876819 1
0.0359388398685506 1
-0.171887194357263 1
0.131614370987274 1
0.141122216653905 1
0.00301388574403203 1
-0.0580734086117283 1
-0.126324485573242 1
-0.180318520903215 1
0.103610510130715 1
0.0262436556663164 1
-0.122402412550335 1
-0.0292911934283203 1
-0.0228795540208191 1
-0.0599108663287068 1
0.161190187571224 1
0.0949394869751687 1
-0.11180752122182 1
0.106911105786945 1
-0.0312079967147408 1
0.0473316619933635 1
0.113837356472096 1
-0.127144694994849 1
0.0541605753907047 1
0.105970699693982 1
0.215527894715596 1
0.0824720387220892 1
0.0112800791631232 1
0.0168466314481641 1
0.0232972745425451 1
-0.0305354221389389 1
0.182824076454872 1
-0.0982658906935181 1
-0.120804473789384 1
-0.181093765412104 0
-0.0378626015351446 1
0.0127781339464504 1
-0.217826851687217 1
0.0737530408462973 1
0.135775232977099 1
0.0551988420000136 1
0.0024218590519831 1
-0.00431354975950349 1
-0.00896451430358397 1
-0.0869860465056893 1
0.111878628567064 1
-0.123226780947243 1
-0.0826923412156576 1
0.104386044824723 1
0.0117697156322322 1
0.0268680152845457 1
0.167871843483909 1
0.101326745744353 1
0.201241315576486 0
0.268987189687739 0
0.0583103239484585 1
0.0447156877008458 1
-0.194842795431686 1
-0.0371999061788829 1
-0.0291103353021684 1
-0.0140090373527299 1
-0.017527362655106 1
-0.191657573353947 1
0.00191789238397968 1
0.157230702658053 1
-0.146398288358441 1
0.120502556304609 1
0.0695437261898944 1
0.0692401952539016 1
0.223885483461338 0
0.00749264198825207 1
0.0490381031013563 1
-0.0314418912852527 1
-0.132561039822981 1
0.164590712652814 1
0.00274551671576076 1
0.0578878045612663 1
0.0595542916466527 1
0.10371823061951 1
0.354121966661304 0
0.0970930771050527 1
0.213571416560197 0
0.298481368886018 0
-0.105834488693532 1
-0.0183967692208811 1
0.138622732580606 1
0.0299612476399592 1
-0.187544975449296 1
-0.0200824725500715 1
-0.0237133223676925 1
0.0338107477830749 1
-0.0459276039695605 1
-0.00287368745084919 1
-0.150419315077579 1
0.0505038311554753 1
0.0392084952620857 1
-0.0191293343204573 1
-0.0426038571438196 1
0.112732640206755 1
0.123896588433236 1
-0.0317659666579458 1
0.0989989105909805 1
-0.129627848345583 1
-0.0588879218648857 1
0.417613476483237 0
0.0458278742195175 1
0.141868239370908 1
-0.0331635512447833 1
0.0061478340002218 1
-0.0285737862988184 1
-0.121209879699597 1
0.302924579142572 0
0.0608434259994919 1
0.112071880985745 1
-0.0608879199925302 1
-0.138676057711079 1
0.0124942073825492 1
-0.178081855529627 0
-0.182745999908545 1
-0.162570050127984 1
0.132959449565939 1
0.00476318698817399 1
-0.101802700687316 1
0.0600699067623487 1
0.069787947590437 1
-0.0235251239276622 1
0.13554923742656 1
0.0351261998565686 1
0.0344042788505896 1
0.186953707147844 1
0.0191409333749529 1
0.17340774047036 1
0.0412970588526437 1
-0.116280614073922 1
-0.0277121974332907 1
-0.023040829912003 1
0.0720715080191359 1
0.248082038755763 0
-0.166608998533703 1
-0.22243512975345 1
0.0514964881198541 1
-0.0687481423233321 1
-0.250473958868992 0
0.00486586230868546 1
-0.103769502932337 1
0.05686834758771 1
0.0338233707605561 1
-0.212621088294237 1
0.145040931959132 1
0.19218227671553 1
-0.0154143651114855 1
0.0136914145461235 1
0.0575709994182968 1
-0.0819843551756509 1
0.013225224482428 1
0.0701472156390413 1
-0.11357948200552 1
0.233595163292408 0
0.121411850605584 1
0.124483382132159 1
-0.130091480871332 1
0.0476815759223384 1
-0.0651809576159229 1
-0.0747706065278155 1
0.118177602835384 1
-0.125317132209251 1
0.19484503251316 1
0.01216887618141 1
0.107152612446665 1
0.0094910017762189 1
-0.0308733331267996 1
-0.0342252563024898 1
0.0130728878045048 1
0.0404547352465466 1
0.137702583063692 1
-0.0195841688263482 1
0.288695462487804 0
0.117309046507129 1
-0.0446009168560873 1
0.0754244756970377 1
-0.0387999522503189 1
-0.120496822070701 1
0.0377606660148193 1
-0.102755505311305 1
-0.0301217456978196 1
0.062726648362177 1
0.0374887340947039 1
0.0555839135244511 1
0.141530145130425 1
-0.118166125172727 1
-0.183349046275183 1
0.204325128154477 1
0.193878509575966 1
0.156470921350041 1
0.0700190108319358 1
-0.0488860417383775 1
0.0867956109754192 1
0.021219833744562 1
0.083441683330169 1
0.0332090704713694 1
-0.035446426950076 1
0.0896419843446317 1
-0.0366156258547427 1
-0.0909148684298925 1
-0.0309494194856022 1
-0.102710860785511 1
-0.193014628411254 1
0.0232616947761478 1
-0.0802632050492137 1
0.120638490981486 1
0.00438931719731685 1
0.118340983950306 1
-0.0947353281879458 1
0.11297489916064 1
0.0695927602325371 1
0.0229730757619978 1
0.313402797306237 0
-0.0983570886290489 1
-0.137045252615234 1
0.13448796677462 1
0.174706049789479 1
0.0761110339220015 1
-0.130218423137646 1
0.0915212187112308 1
0.0331663064214203 1
0.0789058959579984 1
-0.111281509799966 1
0.0445035118881341 1
-0.171476416218833 1
0.130426057412428 1
-0.0391066659144693 1
0.021452826122428 1
0.0306335050469951 1
-0.258254728151519 0
0.0806006559395433 1
-0.0330533737366289 1
-0.0153427746551204 1
-0.0386192737322102 1
0.204605745015001 1
-0.223892714174223 1
0.120160799269428 1
-0.1039538732615 1
-0.144948634532781 1
0.178619152096593 1
-0.143014261235712 1
0.195204138761517 1
-0.1061508120664 1
0.0558872123178358 1
-0.0493835317863353 1
0.00938545817765611 1
0.0462123854435036 1
0.018319216743933 1
-0.0809692224701948 1
0.0601272784828186 1
0.00160214681880399 1
0.0130772302954014 1
-0.178815431763112 0
0.0117123510558568 1
0.0273775013522083 1
-0.086553998931985 1
0.125474078201016 1
0.266508991745197 0
-0.0414220220684401 1
0.0794018375874119 1
-0.0102839815892855 1
0.173574863968652 1
0.123394524394557 1
0.0542872192739238 1
0.0458263048964622 1
0.0363247455054244 1
-0.00949679997108598 1
0.136524852544772 1
-0.119827559886021 1
0.126518380912847 1
0.0287072270248902 1
0.0196780443064139 1
0.142676786225488 1
0.0780320776971831 1
-0.102280498581946 1
0.133645569288769 1
-0.233860059165285 0
0.128940887264562 1
0.0542159590999633 1
0.110493912101831 1
-0.124295987145184 1
-0.232635195258625 1
-0.0682264818268025 1
0.0191215022835781 1
0.190352802115586 1
-0.276956612992345 0
-0.0259345009158783 1
-0.0700616958195871 1
-0.261985327140894 0
0.0573675850765717 1
0.0596399934589362 1
-0.04596764590843 1
-0.0789677000957005 1
-0.0352721838751271 1
-0.0915805438355481 1
0.117845554383766 1
0.00219110959329443 1
0.0145537890621369 1
0.0990817120002007 1
0.0440171021542853 1
0.0394113293411423 1
-0.0668790822706379 1
0.0532502970426444 1
0.0121164640691516 1
-0.0854617591859136 1
-0.163792493795361 1
0.0554090057785296 1
0.177980926982376 1
-0.00604488923857959 1
0.0942978868205185 1
0.00889571043058905 1
-0.00433039226036493 1
-0.0965183046099342 1
-0.095193433750567 1
0.0282524778419928 1
0.066754072665046 1
0.217766437343429 1
-0.0722276767462784 1
0.119913776966034 1
-0.000433779137413437 1
-0.044184287106637 1
0.0643796111688613 1
-0.258226788514507 0
0.0556398216305183 1
0.0986033540088873 1
0.0951820830761529 1
0.0923303647870833 1
0.159744526885213 1
-0.030714390766761 1
-0.0511331823700656 1
-0.0630883590440944 1
-0.0874807483438865 1
0.151621803354511 1
-0.0245794697515839 1
0.0286860971979086 1
-0.125515115115251 1
0.116977454517784 1
-0.155879504284161 1
-0.0155914538241732 1
0.0409825505637078 1
-0.339294411245924 0
0.0639901531607886 1
-0.00632965573722629 1
0.290990192975182 0
0.192794503846641 1
0.127867548026496 1
-0.0593177378474771 1
-0.335969808226776 0
0.0649120519751143 1
-0.0469986469746604 1
0.00925517803637238 1
-0.100943095505862 1
-0.161857112260213 0
-0.127619636363266 1
-0.0228712024295234 1
0.0130567781162278 1
0.00501771655833928 1
-0.0201246803572821 1
-0.199294837370726 1
-0.0393759578056039 1
0.241501158191893 1
-0.0686422937332653 1
0.109157580644718 1
0.105442961082375 1
-0.0442658604222549 1
-0.227468616254402 0
-0.142992652526474 1
0.085721578474521 1
0.0696999102700155 1
0.0477745021904607 1
-0.133985030376521 1
-0.0423403729210841 1
-0.0907462697069906 1
-0.246349259724726 1
-0.0457180307700799 1
-0.0424138001795443 1
0.0499510532338039 1
0.197455934387399 1
0.038709046918753 1
0.0525294772302531 1
0.00665728987949449 1
0.0654653743203489 1
0.0901806440300268 1
-0.1326607975761 1
-0.00494002329443664 1
-0.0836592295322382 1
0.237690593317047 0
-0.110292184058458 1
-0.150732317799568 1
-0.139084800751186 1
-0.357491002675137 0
0.0114489364168539 1
-0.0584150860344194 1
0.100358029839686 1
0.15096903453986 1
0.100284951024298 1
0.108518468353939 1
0.11446071140716 1
0.167197040774223 1
0.0639743294515128 1
0.044786490665848 1
-0.165144792046919 1
-0.128007886709827 1
-0.183839578978414 1
-0.343588759988152 0
0.173189930821598 1
0.110770869402934 1
0.157714744283162 1
-0.102181850279729 1
0.0888357148450454 1
0.0362466908005281 1
-0.136007982324879 1
-0.1308474658569 1
0.165446098799362 1
0.00843510259359622 1
-0.0482252043852257 1
-0.0661088022262817 1
-0.112996743003205 1
-0.104522615788634 1
-0.114201779807476 1
-0.162995317094673 1
-0.0244013819348183 1
-0.031480402105636 1
-0.12169448782554 1
0.0255945730707159 1
0.15081562892867 1
-0.137418352262723 1
0.0744114969837599 1
0.0827393054217317 1
0.054954959824521 1
0.0097123106214705 1
-0.0146723075524679 1
-0.0665158787037987 1
0.0344240494273921 1
-0.31302761860206 0
-0.180648251748857 1
-0.155332023223008 1
-0.04104460406388 1
-0.0567391534027183 1
0.0272896186550113 1
-0.0100929070594088 1
0.0128029448175869 1
-0.0084101827976041 1
0.0327733167833758 1
0.0899636309095093 1
-0.130302874662987 1
-0.0229119801125951 1
0.12615090924976 1
0.102436877060075 1
0.0928152370996086 1
0.183082101823781 1
-0.0169619402113219 1
0.072353277450184 1
0.296335394389298 0
0.0321619527533125 1
0.0808560813813477 1
-0.0318484178914375 1
-0.0767185463437021 1
-0.120634439833545 1
0.0137277889778714 1
-0.09232688527005 1
-0.00260141674179079 1
0.00723753369186583 1
-0.0136618518693751 1
-0.0755894187264567 1
0.136249204432766 1
0.0863400001266032 1
0.132780057041451 1
-0.0392392139982867 1
-0.140630901743652 1
0.284390984741596 0
-0.196310928822203 1
-0.176254821919627 1
0.013776084055975 1
0.107078919108495 1
0.00374559254065229 1
0.00433642467962575 1
-0.000751073641892384 1
0.0446328631246068 1
0.0767665380308706 1
-0.0106314619718554 1
-0.0611358805402917 1
-0.0495779820995439 1
-0.155445303841592 1
-0.021770646612204 1
0.16147318700118 1
0.0570891497185166 1
0.311211757030454 0
-0.103085496563407 1
-0.045753282509445 1
0.00714099557898574 1
-0.239070609885855 0
0.178587102021649 1
0.0943927428286421 1
0.0995844341539779 1
0.0543832186757919 1
-0.0781214085984896 1
-0.0543882928270361 1
0.0295599271369133 1
-0.0437784328588304 1
-0.0223005271646573 1
0.199057994769958 1
0.217721091661979 1
-0.195881358450416 1
0.0104377130901692 1
-0.12708061705501 1
0.0616090413623142 1
-0.108092691736697 1
0.0876575026636228 1
-0.0109880467315449 1
-0.0450582058763861 1
-0.173923631101131 1
-0.152681382625562 1
0.106593039782031 1
-0.00843670641965797 1
-0.158098471676946 1
0.00868022474060383 1
0.158072101413175 1
-0.100317758726061 1
0.00851701165707457 1
-0.183290221468593 1
-0.213410256886701 0
0.150224137382067 1
-0.0274508939984257 1
-0.117902676383638 1
0.0215369469165713 1
-0.0240000106691504 1
0.169237583545744 1
-0.065834748269232 1
-0.00689048324035543 1
-0.0683098050320754 1
-0.0252017279104227 1
0.072684780738999 1
0.0382308143604518 1
0.0477783337458897 1
-0.154573132758613 1
0.101521663376569 1
-0.133447929645851 1
0.0813206632227382 1
0.0894223991849283 1
-0.0411890795811376 1
0.0611061375836081 1
0.150443728370075 1
-0.210382561272969 1
0.207824516017257 0
-0.123421690222101 1
-0.0570290216317174 1
-0.0849907973281483 1
0.0768804323939471 1
0.127639828783156 1
-0.260130691498503 0
-0.0300394831678847 1
0.0659271251121828 1
-0.0574731598978311 1
0.055322823746545 1
0.0886123621911667 1
0.0171480129778979 1
0.0612241351012748 1
0.129854027400496 1
0.25330117987983 1
0.153843181616774 1
0.0561014864888005 1
0.159745712649163 1
-0.183647696610152 1
0.0485920697207139 1
0.173063939331189 1
0.121134787567298 1
-0.00514329294432642 1
0.205135197360049 1
0.00277838908802071 1
0.0901901364008304 1
-0.0813163478306247 1
0.132922363736843 1
0.0633770769914341 1
-0.177878957993043 1
-0.0856878604059611 1
0.288258945880392 0
-0.100974364007277 1
-0.0722318158021284 1
-0.0930836646165056 1
-0.218000869711808 0
0.0714667873789767 1
0.0213968693793364 1
-0.125662899697264 1
0.0774582290132455 1
-0.0274292880026284 1
-0.0359478902088117 1
0.00774783540756251 1
0.0903554565428047 1
-0.0641659629811394 1
-0.0179310604277376 1
-0.153739681612619 1
0.0541523483044091 1
0.0307293650025917 1
-0.0455189330974435 1
-0.0646063348411789 1
0.0049127317846579 1
0.101425630013729 1
0.0123885934789509 1
0.0301347096548512 1
-0.00632018576658027 1
0.14564272888062 1
0.12995648493128 1
-0.082740977036191 1
0.136516976358392 1
0.0282209925590721 1
-0.181486435063511 1
0.0816243813993643 1
-0.137989511002643 1
0.331867803055566 0
0.00506032357599695 1
0.109669350907861 1
-0.0651709595970111 1
-0.0333143357296284 1
-0.134802776965154 1
-0.0285361475169216 1
0.0623496698560441 1
-0.165745521453094 1
-0.0073431673189383 1
0.0936345113998742 1
0.103143856644436 1
-0.141203931529653 1
-0.121502729145888 1
-0.100077637632937 1
-0.101784117329038 1
0.0895775614253452 1
0.185986825672441 1
-0.266109616261809 1
0.162271103696442 1
-0.176792442829812 1
-0.0238338350736092 1
-0.00138664129866309 1
0.0468275123800418 1
-0.277027270269234 0
0.0986162482817748 1
0.0688166705272338 1
0.0897636611055815 1
0.0119639686564522 1
0.08291505861983 1
0.210501712216543 0
-0.0390194293211006 1
0.00586734805809515 1
-0.00973820040621558 1
-0.0534993483844246 1
0.0843789530252104 1
-0.0606062952122142 1
-0.132386959381004 1
-0.0884791856242156 1
-0.109199886360267 1
-0.211672312300757 1
-0.184408683062881 1
0.0183968659989773 1
0.0241683509383641 1
0.0517566073517498 1
-0.00527813845441974 1
-0.00934244831091717 1
-0.111770409027062 1
0.0221590007212058 1
-0.00664543846708408 1
0.0371378729284283 1
-0.030408625882994 1
-0.0569312473820247 1
0.0942451381434673 1
-0.0632624535074499 1
0.0325839638074149 1
-0.0450506193229607 1
-0.123953735914279 1
0.117375512074602 1
0.13496555890065 1
-0.0550023643515021 1
0.0935504937179813 1
-0.0290939869162718 1
0.0858919283588216 1
-0.0116588928174183 1
0.00847880408307172 1
-0.0412962582938332 1
-0.198575057333764 1
0.0168754099319735 1
0.195313724027379 1
0.157431662403681 1
0.0199159155819548 1
0.165793074336719 1
-0.032868726798339 1
-0.0913072551755884 1
-0.0389274808489074 1
0.0990787235044435 1
-0.0330244889351012 1
0.141700319528387 1
0.138543155836702 1
-0.0273266746239292 1
0.193513144091971 1
-0.315304797287828 0
-0.31286324948862 0
-0.103098641608294 1
0.0409659720551397 1
-0.0713368419741473 1
0.00236568566583098 1
0.105370962855224 1
0.33535854321711 0
-0.0840673963532624 1
-0.115311822084762 1
-0.00366395313965655 1
-0.251058234307813 1
-0.165009823343225 1
-0.0541812455605471 1
0.0842679567163466 1
0.108928991183373 1
0.131591518665849 1
-0.221509024545518 0
-0.229353091490717 0
0.172009029303508 1
-0.0834008564210777 1
-0.0824134321371039 1
0.0685076989299391 1
-0.133189093900563 1
-0.0400663239939431 1
0.24157970361486 0
0.0406178732278698 1
-0.140334515222411 1
-0.250431590834046 0
0.0305944697894212 1
-0.0514172272117694 1
0.0571377294508189 1
0.0454677849699248 1
0.11817096059326 1
0.0332125816058681 1
-0.0125368193104288 1
0.37457075098515 0
0.23758601106239 0
0.0884691835883464 1
0.0668983951038297 1
-0.142446361576157 1
-0.064092747315865 1
-0.0561163099211485 1
0.156733812029039 1
0.0686434274149489 1
-0.0756441112161234 1
0.136192468068213 1
-0.0357174536945515 1
0.109595522208361 1
-0.150741629676782 1
0.113076904600999 1
0.206329024970201 1
-0.000500439324169735 1
-0.139679260046967 1
0.269130675659564 0
0.167346956711142 1
0.0286595079784361 1
0.00259944907773245 1
-0.0211072127491982 1
0.05646290431891 1
-0.044946444557848 1
0.0871598726668744 1
0.000293280382840457 1
-0.0253538313817996 1
-0.126903693286439 1
0.0472745294740713 1
-0.0468155842139788 1
-0.0112239935957268 1
0.0336508214866694 1
-0.0993285614845638 1
0.121175460526938 1
0.113552274920173 1
-0.00650699520610742 1
0.07551786235154 1
0.127420576345357 1
-0.221303054483723 1
-0.296014412318108 1
-0.0941033105960215 1
0.304297014689957 0
0.284469235941721 0
0.00482756729424191 1
-0.0786744162576492 1
-0.223645000959142 1
-0.0781333460203225 1
-0.239562455009442 0
0.203578426481014 1
-0.0930321056657355 1
-0.151311472258217 1
-0.0320375455660065 1
0.0271064973467891 1
0.0481268627540262 1
-0.0127233829527738 1
-0.0858278109044087 1
0.16266207547209 1
-0.256787386882368 0
0.0175893886156497 1
0.0959076042851896 1
0.144503766571115 1
0.0240713102175053 1
-0.190665552888173 1
-0.177530075522837 1
-0.0073865850455603 1
0.214531687293565 1
-0.0062493891215698 1
0.134568304891722 1
0.06337698264711 1
-0.0155397765208562 1
-0.197112643198595 1
-0.11537964956699 1
0.000707131955204124 1
-0.0550342415743036 1
0.124653430134161 1
0.0520386905643902 1
0.0011246562420696 1
-0.0795143980117833 1
0.173637087808399 1
-0.175234329144408 1
0.0951407750957092 1
0.11349995673951 1
0.137350062904608 1
-0.0232393081106688 1
0.0862962768526929 1
0.0370624611823639 1
-0.114378086321752 1
-0.198748988048502 1
5.75227840576842e-06 1
0.0326978352863115 1
-0.261811619719118 0
-0.246376445937679 0
-0.189653061174102 1
0.0235882538661153 1
-0.147944065810447 1
-0.116984064132706 1
-0.0134659001422967 1
0.291054092922875 0
0.00811189775629987 1
-0.0580939303686138 1
0.280601016487263 0
0.0583737304261793 1
-0.0545432809603162 1
0.088280535012989 1
0.112345250086352 1
-0.0825297889983601 1
-0.0420104215339529 1
-0.0969895774917296 1
0.070376285347635 1
-0.265540246962229 0
0.117022994999861 1
0.0873913693690997 1
0.0444720819246528 1
-0.0738383026125333 1
0.0813922675003597 1
0.0325861926783739 1
-0.132872600008957 1
-0.03139302406512 1
0.328215373128316 0
-0.179815043851611 1
-0.0721228663579483 1
0.272337968000303 0
-0.10025265857684 1
0.0600871648776929 1
-0.00249267939378351 1
0.125636198517737 1
-0.0925692089106793 1
0.0100267244787254 1
0.0212222630300922 1
0.0401143447195801 1
-0.0287984137311036 1
-0.0655703133961902 1
0.139935893885881 1
-0.0524186530365804 1
-0.0104871126727135 1
-0.0718106391459882 1
-0.1197216046775 1
0.0650663793846878 1
0.217877475464894 1
-0.122783327935159 1
0.0155229689840096 1
0.0561090166699759 1
0.019986093170864 1
-0.132840688457138 1
0.0440745276349412 1
-0.242124682715062 1
0.042059555776592 1
-0.0707746864916155 1
0.0964585562079093 1
0.16063089075988 1
0.0915525953117616 1
0.0939187365781306 1
-0.092257020764554 1
-0.0647463148162561 1
0.110513701146427 1
0.0715822009498162 1
-0.0224727338708208 1
-0.0551929565284447 1
0.181103165383595 1
0.140665779292256 1
-0.0816751548679641 1
0.0971049405587289 1
0.274963879839195 1
0.0160151126869937 1
0.145960607019652 1
-0.0557627264880602 1
-0.0676979636455669 1
-0.0590180269021531 1
-0.0469480594161774 1
0.00775863500353659 1
0.099153851117997 1
0.309212498757074 0
0.0658769087722974 1
-0.133873890568502 1
-0.0533222578867177 1
-0.0421476833332942 1
-0.0461265747734899 1
-0.00567274579243774 1
-0.147771479846553 1
0.219927285985244 0
0.00142414110858013 1
-0.136814434747025 1
0.0457507008722465 1
-0.0731821271614145 1
0.355713567843473 0
0.0661313080613836 1
0.10839344265003 1
0.119718840692856 1
0.0353312303540077 1
0.043494570366237 1
-0.059923208448783 1
0.0679560682982686 1
-0.0165655246388206 1
-0.169887541113562 1
-0.108407645353676 1
0.141330421033168 1
0.00615084653968243 1
-0.027319566184526 1
-0.059695139388172 1
-0.117789793232487 1
-0.107884948173432 1
0.17740630257132 0
-0.0842557588956646 1
0.0256604241913406 1
-0.0574736493299194 1
0.0814929481733058 1
-0.0498855095779373 1
0.15754326312128 1
-0.0111532844286419 1
-0.0624060357455869 1
0.103934896953007 1
-0.0848544624201104 1
-0.0575858066046983 1
0.109001992447716 1
-0.219647506734848 1
0.166521056936198 1
0.0980508612415584 1
0.0717760031337974 1
-0.133905386038714 1
-0.0969590139171928 1
0.03727855328259 1
0.225218637116741 0
-0.0125598304420692 1
0.118938806862392 1
-0.195927381621373 1
-0.119688884635953 1
0.0975672805328475 1
-0.34389208474114 0
-0.217746423267639 1
-0.0764288761835504 1
-0.0560689237606004 1
0.301117287456779 0
0.0616368968504645 1
-0.103101269710284 1
-0.15679162547883 1
-0.0864851200468518 1
0.00451152282181104 1
0.321143334520287 0
-0.0275593436037973 1
0.174425028030906 1
0.077394378326674 1
0.20912360357345 1
0.0119772868375837 1
-0.0551919095138436 1
-0.146289994846441 1
-0.106892613019778 1
0.331395020099896 0
-0.0379434714627993 1
-0.150372198984064 1
-0.101518722076575 1
-0.0506613109928777 1
0.0757259131893406 1
-0.0294423067578806 1
-0.0706178176627795 1
0.104072337421972 1
0.148651804880307 1
-0.00684027065997994 1
0.497776401511314 0
-0.10239213162283 1
0.0631378983976685 1
-0.000174431160735768 1
0.0756002448771602 1
0.126747669142819 1
-0.0190546649128205 1
-0.113283291659184 1
-0.0300276418911101 1
0.051491475121503 1
-0.0331442921652255 1
-0.00841123377859097 1
-0.111426728601343 1
-0.0882492424845962 1
0.11718892534903 1
0.0509635104274195 1
-0.0234195723251276 1
-0.167777265502716 1
-0.0391777259647816 1
0.183263284904598 1
0.148663087694895 1
0.0324149919263991 1
-0.020182376610325 1
0.0767136527424016 1
-0.244224667893955 0
0.0827447993702767 1
-0.0168752685363031 1
-0.178819714328739 1
0.260556324534446 0
0.168273238847983 1
-0.0174957618419112 1
0.0075136035675502 1
-0.035509217307987 1
-0.0189599734656572 1
0.0236194540407515 1
0.0872036708254862 1
-0.0191324314692647 1
0.0789123195940259 1
0.0624556307047488 1
0.118391580838829 1
-0.0660731446716306 1
-0.0050790979656351 1
-0.0802318860475107 1
-0.193246844866078 1
0.141222847507748 1
-0.0371127343485863 1
0.0453326331934183 1
0.0408321037605348 1
-0.0206255263892142 1
0.112134389333942 1
-0.168213993125834 1
0.0532646445549526 1
-0.071449707316629 1
-0.0440142223129504 1
-0.000986821630768922 1
-0.0473197189012611 1
-0.0798453782699874 1
0.174569810111192 1
-0.0456330400508687 1
0.16805570014676 1
0.0655594247999752 1
-0.0760796065385558 1
-0.0749965826038233 1
0.0483413037448612 1
-0.0397051121989805 1
-0.012231987041689 1
-0.0229859558876839 1
0.0246720330808592 1
0.0273219537938977 1
-0.148989124389667 1
-0.12625379106886 1
0.043167815375081 1
0.0593518903692078 1
0.0611419963931905 1
0.0620323320444882 1
-0.111028913919088 1
-0.106692189112191 1
-0.0369407415317131 1
-0.0446581456415931 1
-0.0505092882196567 1
-0.250918157906744 0
-0.0105318692600547 1
-0.172800230788305 1
-0.10371432822753 1
0.0197708894131673 1
-0.060745619838221 1
0.078116260375934 1
-0.00823794425842159 1
-0.139287173004433 1
-0.0910795736928214 1
0.232568206158543 0
0.0424719961603529 1
0.205888682672124 1
0.0643062226335076 1
0.129607069222586 1
0.070099913680739 1
0.181519306673761 1
-0.0227594061684477 1
-0.0369620843205322 1
0.0289618715038384 1
-0.0934794045581079 1
0.0436506593074165 1
0.259424321385901 0
0.108025081850739 1
-0.173973122704571 1
-0.0110061867751871 1
-0.102320699256322 1
0.0972642725304028 1
-0.324967585926323 0
-0.0755906097726208 1
-0.0720722741680419 1
-0.0303380727685443 1
-0.138110289847442 1
0.0881291766752675 1
0.112589712891532 1
0.0206961623733417 1
0.107205382974651 1
-0.113312600583831 1
0.226939357909244 1
0.0306808260436104 1
-0.0591989690101327 1
0.0136374096304453 1
-0.00113031952896032 1
-0.0694873239685822 1
-0.264428948550973 0
-0.0306051214358914 1
-0.0285300023955358 1
-0.0116407366376289 1
-0.00757962383516165 1
0.00873194082262935 1
0.0376837561121857 1
-0.0958174925252392 1
-0.0191841236367665 1
-0.0533038581864552 1
0.0172565989127647 1
-0.216518646071067 1
0.218031082471892 1
0.239526516154824 0
-0.103587267205505 1
-0.0767014229046983 1
-0.146425944086741 1
0.108928168008205 1
0.211317217107782 1
0.0827398241707801 1
0.0763068557755692 1
0.0719457973098553 1
0.0240324085170257 1
-0.0229304950309069 1
-0.0612534773395181 1
0.01198647255067 1
-0.377906427723237 0
0.116294589954337 1
0.00388684258623841 1
0.00130647225280071 1
-0.21272182114103 1
-0.00652634458730581 1
0.0398461744363233 1
-0.107522443636047 1
-0.132602119700086 1
-0.18261754004831 1
0.0633484836282417 1
0.131127163154962 1
-0.0865823898638906 1
0.121252443789449 1
0.112919312655162 1
-0.0488291770813953 1
0.0212978276414888 1
-0.0654044406089099 1
-0.0793570040417832 1
0.0798946000230906 1
0.220206721204538 1
-0.00357577240310801 1
0.114305970163663 1
0.155615558604658 1
0.0409981631436377 1
-0.0828086251006666 1
0.0707082377313189 1
-0.179179438076283 0
0.0986961962730167 1
0.171334886785075 1
0.175982484920263 1
-0.0590995075568848 1
-0.245570927399208 1
-0.225302778076998 0
0.158819656818339 1
-0.0608638000040064 1
0.0959322934182554 1
0.101448312906833 1
-0.118128108842009 1
0.0021411248165326 1
0.0638248517194744 1
0.132554496333746 1
0.160602336360122 1
-0.0207967716975863 1
-0.0232816506130248 1
0.0145913103987507 1
-0.0899748804024956 1
-0.171390321958761 0
-0.19355895827433 0
-0.0267705279594658 1
-0.0791370751219164 1
0.152333406157155 1
-0.00425791597084416 1
0.0136003560554327 1
-0.208180568223119 1
-0.0240590206533218 1
0.126509981998896 1
0.00127579108196125 1
-0.261435839374551 1
-0.138161837684474 1
0.0636567669614247 1
0.00687843257509134 1
-0.141392134455025 1
0.151906583511461 1
0.0534027986059366 1
-0.0086402061541471 1
0.128170326214652 1
-0.0355653827491615 1
-0.0266336772244803 1
0.124643389111283 1
0.0969901067878444 1
-0.191324129436921 1
0.122562577593229 1
0.0284030845739689 1
0.033516837024819 1
0.0786246568341053 1
0.0536221702176707 1
-0.118312491629125 1
-0.0639527336820735 1
0.0304673450184098 1
-0.145240283582236 1
0.236995355391519 0
0.150416202345631 1
0.123775060338956 1
0.132975290279234 1
0.272555122579587 0
0.0605096093516527 1
-0.121947198360117 1
-0.0846562364793035 1
-0.0885902260018278 1
0.0618397109451726 1
0.061858734690259 1
-0.21708979187534 1
-0.219462517025207 0
-0.187747017005069 1
0.212600636332402 0
-0.215125057957214 0
0.294010847272312 0
0.208729442833924 0
-0.101352982616917 1
0.0325180637035088 1
-0.0556784055309618 1
-0.00914861637261115 1
-0.166696112776668 1
0.234443345245243 1
0.0388183873600116 1
0.0811862898765287 1
0.102107043060127 1
0.113166939078692 1
-0.304922313903653 0
0.264823742177939 0
0.15741057142048 0
-0.0273151163353241 1
0.229568054009987 1
-0.185544882075461 1
0.156424709162207 1
-0.0825169401163588 1
0.0462760197199734 1
0.127093303192909 1
0.106660646763623 1
0.209509070282843 1
-0.139970161232096 1
-0.0428423839622039 1
0.0215597052292148 1
0.0183070344804611 1
-0.0313181744906141 1
0.143253639281701 1
0.140146725339964 1
-0.0610862861755869 1
-0.153196776338482 1
0.120405686975802 1
0.0391042563636894 1
-0.0189380974216723 1
-0.234205389870827 0
0.00988064247532218 1
-0.0764281465466228 1
-0.180922000820427 1
-0.0279345103138414 1
0.0691435833564605 1
-0.00680445454490314 1
-0.00306443641344042 1
0.0348287284730569 1
-0.0389007716526046 1
-0.117365888796735 1
-0.00409265336345103 1
0.217477767821755 1
0.0029167544568983 1
0.00939307705812096 1
-0.105431474870161 1
-0.0448801722618307 1
0.156168013219485 1
0.00141503866767452 1
-0.216250253301239 1
0.144106283894046 1
-0.154399661593011 1
-0.0798770151834009 1
-0.142980875395939 1
-0.0708717525051096 1
-0.124270118867908 1
-0.0942654578084228 1
-0.169168437698404 1
0.0291994061640203 1
0.0313980346967941 1
-0.0948403717180172 1
-0.146197566513474 1
-0.02865453562664 1
-0.124574822659922 1
0.0305218669439078 1
-0.13169074271932 1
0.138654086682994 1
0.369620463614447 0
-0.177007509194941 1
0.0229733048855331 1
0.110229030464634 1
-0.0896285884903836 1
0.0228221021903527 1
0.191847348972365 1
-0.167764547521894 1
-0.0726364152175989 1
0.22651738897856 0
0.0420274297350669 1
0.30463245387021 0
0.187586237706137 1
-0.131128966275796 1
0.128337887160327 1
0.0886613376476072 1
-0.183454756927887 1
0.000964748329923465 1
0.119964153926007 1
0.0769822979787312 1
0.320209703401336 0
-0.113529931921503 1
0.0824841153238753 1
-0.0137174802301584 1
-0.0394225106534475 1
0.0339508011494055 1
-0.165515273006332 0
-0.147267238209265 1
0.0857540083082299 1
0.199736759129144 1
-0.0548115831626886 1
-0.110637596221981 1
0.0987459228162607 1
-0.129291813188913 1
0.0063972586321969 1
0.119070756561563 1
-0.126767092188698 1
0.0802878298244451 1
0.105548795129983 1
0.0260543946126129 1
-0.15289079430049 1
0.0935367069891193 1
0.190877078534202 1
-0.151959612315695 1
0.211873619221077 1
-0.203078453894958 1
-0.138809586571068 1
-0.0565520784781934 1
-0.0150701847235306 1
0.161507307507404 1
-0.0731891518153443 1
0.049227454995769 1
0.0497211694173604 1
-0.175209482794545 1
-0.0234279986999919 1
-0.309653168586131 0
-0.235904349653303 1
-0.252926102775454 1
0.144199334515945 1
-0.0384984941396509 1
0.0952131953632801 1
-0.211904238704379 1
-0.0574012681612198 1
0.0481071408346294 1
-0.0602766325822623 1
-0.107694636116733 1
0.081362693314814 1
0.161262034879834 1
0.127023871810994 1
-0.144484068348421 1
0.0503590033694794 1
-0.00580682842853118 1
-0.0460222552254061 1
-0.122126558516318 1
-0.158055344344102 1
-0.076412126615796 1
0.148922296040883 1
-0.108936146385148 1
0.0158637306365524 1
-0.0884905028076732 1
0.279050606150194 0
-0.318868984942979 0
0.170956653277898 1
-0.11597340217786 1
0.022223664983245 1
0.0430869529772824 1
0.103511952174539 1
-0.0113587835260699 1
-0.0667943872628611 1
0.0705648935681708 1
-0.192311194728569 1
0.139059082013969 1
-0.00979276474531552 1
-0.281391023047542 0
0.0688592558714961 1
0.10890824837708 1
-0.108142233803468 1
-0.0928193551216881 1
0.0672031265761883 1
0.0310442573533132 1
-0.0678612250652698 1
-0.0156837615137876 1
-0.0923518332922098 1
-0.0282119988396936 1
-0.238233123961605 0
-0.0435913054284858 1
0.0534666430574051 1
-0.0877929694097064 1
0.145258877349147 1
-0.0235930519565496 1
0.051977651492729 1
-0.0660768555386074 1
-0.0381639014219023 1
0.00482177813182428 1
-0.11692654376611 1
0.0119251524584285 1
0.0401295220313685 1
0.094574604350247 1
0.108911705602597 1
0.0150441880891408 1
-0.0500425934564069 1
-0.263263927973455 0
-0.10219310880505 1
0.210914374661767 1
-0.0995994977634677 1
-0.0487016088163201 1
-0.242843638403183 0
0.077260272538282 1
-0.108540457494396 1
-0.0656382672646389 1
0.0405953743020514 1
0.051304494957751 1
0.141990639752358 1
0.0919328016401785 1
0.055284538952359 1
-0.0837974454792351 1
-0.031767977550081 1
0.0711169935498834 1
0.119355839237911 1
-0.0983549484128462 1
-0.119845920812118 1
-0.164035290837472 1
0.0444034222866967 1
-0.0081495020849695 1
0.119793842359671 1
0.0400429134873211 1
-0.0394284206150109 1
-0.149528707619339 1
-0.1834951004326 1
-0.0190426460087465 1
0.117265573485152 1
0.081658488058917 1
0.211145967023472 1
-0.0403689854708531 1
-0.11108037760084 1
0.189916242242797 1
0.157525386595449 1
-0.0650173111450725 1
0.000821630648437578 1
0.0496641189874986 1
0.00618514681819052 1
0.00272057331226401 1
-0.102905462453951 1
0.102540965409816 1
-0.0814330270369643 1
-0.22240622306116 1
0.127419813921174 0
0.0667217830180268 1
-0.159588430220311 1
-0.255774786439745 1
-0.26270816540989 1
-0.105233454698228 1
0.115074931154932 1
0.0627488420381937 1
0.0250238616652215 1
-0.003826764002232 1
-0.021850921857152 1
0.00949552309147537 1
0.100630337422288 1
0.291830911906888 0
0.119858831708582 1
-0.0749575457499517 1
-0.149309089778824 1
0.0561202273559646 1
0.0509161890102668 1
0.0734531078478179 1
0.00134989296055495 1
-0.0288283461516961 1
-0.0848047374159738 1
0.0549603037107671 1
0.0699944512013004 1
0.0793652340927567 1
-0.17746812846199 1
-0.0272607975564063 1
-0.00124930445210168 1
-0.0108145712193995 1
0.0593671796450974 1
-0.0109603611868225 1
0.0384857238196828 1
0.0869814710764826 1
0.0307798646538281 1
-0.134577259419149 1
0.109237198478677 1
-0.0140845236574078 1
0.0937711422703961 1
-0.00485708736840969 1
-0.03030555406979 1
-0.0879890179850507 1
0.00504545699971902 1
-0.0247046381635967 1
0.0738046461082311 1
-0.0917979400749977 1
-0.0660826881525357 1
-0.018217338341084 1
0.0613335823150176 1
-0.0771301573412845 1
-0.102135113162642 1
0.125498345487047 1
0.0961535824295427 1
-0.0628954864508293 1
-0.0792408558979394 1
0.166120943831068 1
0.00823073839116887 1
-0.20837479185245 1
-0.0834118935618098 1
0.253111724689386 1
-0.0268527860232049 1
-0.390189718125589 0
-0.00621302527766487 1
-0.0506767652454335 1
-0.0290582003234334 1
0.113119220905975 1
0.326049465437338 0
0.0701180080712096 1
0.0155680174753567 1
-0.175351120003427 0
0.110083660023224 1
0.0293966487694819 1
-0.139847103144277 1
0.0360245453170805 1
0.183574969645643 1
-0.124954955361374 1
0.16881287458984 1
0.0332784241023604 1
-0.0602189635881923 1
0.082468339731512 1
-0.211460972965196 1
0.0280884669746892 1
-0.111009514217154 1
-0.0809528314182717 1
-0.0269433636450223 1
-0.191832792716661 1
0.0430416508632515 1
0.0350989380479503 1
0.0786306045952441 1
-0.153444280987117 1
-0.1082365822165 1
-0.165959107855629 1
0.044221060383879 1
-0.076961609281257 1
-0.0646700579800455 1
-0.0712386339338538 1
-0.119441345777045 1
0.235719732387247 1
-0.0665943883984608 1
0.196933552571134 0
0.102764947571113 1
0.0984025038739998 1
-0.247546798429301 0
-0.0543790332621379 1
-0.00632431198533837 1
-0.00064492979878808 1
0.0308748211203865 1
0.157159473563228 1
0.1073031109548 1
0.132217848960294 1
0.0398305185876843 1
0.0323109537892169 1
0.20396346876786 1
-0.0433510273678603 1
0.0394253666779171 1
0.00715876567996021 1
0.126857547551759 1
-0.0330019034825683 1
-0.031807356288613 1
-0.0210622154068829 1
0.142179736284606 1
-0.179876621590532 1
-0.0416238686010985 1
-0.171715871021516 1
-0.0046190281876543 1
0.00403012577234125 1
0.0536019574655394 1
0.0937189899762151 1
-0.021750969278954 1
-0.0546956187709114 1
0.143830740011332 1
0.164369985872915 1
-0.0504352731741574 1
0.00329180378525552 1
0.152215064202214 1
0.0239740881815549 1
0.108619283805609 1
0.155711418269196 1
0.138295016711745 1
-0.0702170593757142 1
0.246997389319234 0
0.184028606820509 1
0.230495491376653 1
-0.00905252883514788 1
-0.0527932683904569 1
0.151037424411148 1
0.178164976692909 1
0.0716941647924477 1
-0.0211489898722893 1
0.0733304711698268 1
0.0609453393407754 1
-0.152614150431582 1
-0.271350883306844 0
-0.00563771909578419 1
0.200573151689469 0
-0.0548774223011416 1
0.196955484141946 1
0.140168734541994 1
0.0792619221534967 1
0.179157500904649 1
0.0526513926823095 1
-0.212314905307893 1
-0.243274100548828 1
0.00679141840736383 1
0.0429942219831413 1
0.0091783070436941 1
-0.0666727788421068 1
0.0374044097186498 1
-0.180679453758682 1
0.0835462993750378 1
-0.0794891497992864 1
-0.030953207944105 1
-0.0979671012223584 1
-0.113088692486168 1
-0.0335292311020837 1
-0.0764085969382432 1
-0.0110431219002379 1
-0.115479120985311 1
0.114943346161181 1
0.160251389476542 1
-0.143700459161943 1
-0.00741342016180006 1
-0.0604054244105392 1
-0.0784875202278685 1
-0.0324067153027649 1
0.233592148838477 0
-0.346984593931482 0
0.00491424110144358 1
0.0382065185997044 1
-0.108497236567623 1
-0.17770349715872 1
0.197310647615861 1
-0.0259034251375499 1
0.17354422869708 1
0.0222649827910567 1
-0.0139986858094484 1
0.091315729195279 1
-0.0883632174371482 1
-0.00047661020211362 1
0.00930564366061571 1
0.12451144410058 1
0.0963795858340623 1
0.309031444280067 0
0.20934792157853 0
-0.0480649635318532 1
-0.178210528383664 1
-0.101996189996161 1
-0.273292514587863 0
-0.00979668422146542 1
-0.0469580903014582 1
-0.0943015168962923 1
-0.140451185213936 1
-0.0883830504891514 1
0.0239061830266268 1
-0.0275201899216549 1
0.01140563501708 1
0.264853526111508 1
-0.149275543071368 1
0.150753340034687 1
0.0409064042601947 1
0.0131374306320658 1
0.0392093424266239 1
0.130980565657967 1
0.227919254847816 1
-0.123714512518077 1
0.222951316774147 1
-0.218600955451948 1
0.0373765426286596 1
-0.0635227090862559 1
-0.00402677568482666 1
-0.0355983995614498 1
-0.0905762551514655 1
-0.00704136024549941 1
0.0746366847843321 1
0.0463224868123354 1
0.139117584073194 1
-0.0169017704165307 1
-0.0211059853770134 1
0.114705394477738 1
0.088270032781121 1
0.0360012743699615 1
0.0108511774282755 1
-0.0227000136905046 1
-0.0289658991213874 1
-0.0727716165044082 1
-0.00120665358367209 1
0.167038904120235 1
0.033993032005253 1
0.169290446007803 1
0.026052993769816 1
0.102999939168947 1
-0.0221553454767821 1
-0.279207620937241 0
-0.128195474684961 1
0.114775688020022 1
0.176481511915812 1
-0.0406790209224318 1
-0.048061279353009 1
0.0014986136115606 1
0.110656497584795 1
0.119566156810587 1
0.133234036267635 1
0.0624975644914438 1
0.162081052411368 1
0.132448318495903 1
0.00516671345335637 1
-0.00358930521164274 1
0.0345251262915039 1
-0.035700888862302 1
-0.0178007268527887 1
-0.147942351006383 1
-0.0836474256559284 1
-0.201977935317509 1
-0.136943152592278 1
0.0402411777772941 1
-0.217488959797178 1
0.0304739928724592 1
0.000351132157771832 1
-0.102043019671339 1
-0.200969349847634 1
-0.0973869713300257 1
-0.135589477257505 0
-0.156277394544188 1
0.0354727609096135 1
-0.310937583370348 0
0.105638054615739 1
0.204445712839243 1
-0.133699824053388 1
0.0179471817525373 1
-0.173393148691471 1
-0.00202656437093127 1
-0.0285090676277592 1
-0.185828619228496 1
-0.208833178385257 0
-0.171338800986118 1
-0.187594610757285 1
-0.0320800888306615 1
-0.064757261365467 1
-0.0576265475430813 1
-0.164269068566045 1
-0.0635730872211124 1
0.0505579562839027 1
0.0853950634102068 1
-0.0973886423696129 1
-0.26856428420803 1
0.0260427923391773 1
0.0166824759160718 1
0.0654873856877695 1
0.078550867878752 1
0.351719882453576 0
0.0747984575873536 1
0.141800866920513 1
0.0937088432087789 1
0.0926418567941059 1
-0.0309255616871747 1
-0.0268316980244967 1
0.1024140910319 1
0.116399953682982 1
-0.0639853929064048 1
0.0803672739511332 1
-0.0888794610902836 1
0.0625689849241913 1
-0.0404569021713083 1
0.0637832890115421 1
-0.0853210167409067 1
-0.0117017573294577 1
-0.186071681764534 1
0.0520154378708346 1
-0.0375185781911219 1
0.0193226001523247 1
-0.0863906971004873 1
0.0364549207640766 1
0.0782529288442753 1
0.0515147962520395 1
0.0443355434887202 1
0.0271310808407372 1
0.106694721394908 1
-0.0144645732389117 1
-0.132058849109306 1
-0.0393074092060975 1
-0.0819012602843819 1
0.0335240715233801 1
-0.175955498096376 1
-0.16316814106106 1
0.0780810062888224 1
0.00408556299659011 1
-0.120390014486424 1
-0.181656819821947 1
-0.150137175900846 1
-0.353997171923786 0
0.0820232334901929 1
-0.309554371542495 0
0.133626985748555 1
-0.15377391938907 1
-0.24891280938513 1
-0.0117347252084867 1
-0.0223152381318422 1
0.104059295390874 1
0.0223767258009595 1
-0.00348653534209549 1
-0.135092812659423 1
-0.0790990097799798 1
-0.145585598427854 1
0.000459536979597122 1
0.0246653003832538 1
-0.26764121365181 0
-0.233493652098789 0
-0.0471534104371471 1
0.102054480553181 1
-0.198910276322186 1
0.143556094182568 1
0.0326527208940667 1
-0.110970212048894 1
0.222044727544152 0
0.0637023068959262 1
0.100690458953536 1
0.114207085875931 1
-0.0219622837774359 1
0.21028145333163 1
-0.158593682333329 1
0.0452379809783825 1
-0.357411447595325 0
-0.0662870899612871 1
0.0693436785463289 1
0.197087969183194 0
0.0247655686325267 1
0.00129088112254161 1
0.000221285702766083 1
0.0252017901519783 1
0.0999743880842507 1
0.0429182267112951 1
-0.1102547796844 1
0.114920996874345 1
-0.0621910638014294 1
-0.18076507760512 1
0.0363070491119355 1
-0.181119170094262 0
0.186105849916434 1
-0.18486096712413 1
-0.169312586192363 1
-0.0646308859479143 1
-0.069379356579186 1
-0.100035166989272 1
0.0493396448249193 1
-0.159748472513116 1
0.0376225966257425 1
-0.0684465818668274 1
0.18862496850646 1
0.042528134599234 1
0.048061427499271 1
-0.137301897463607 1
-0.0145697484500412 1
-0.204540516819198 1
-0.113044783815734 1
0.145824673152391 1
0.0347056391932113 1
0.0981453529092606 1
-0.178010093447368 1
0.256137318150022 0
-0.0038148355729063 1
-0.0370618275569622 1
-0.111967266765689 1
-0.142541891606315 1
-0.0160687009958113 1
0.362500298305532 0
-0.171220284771671 1
-0.100947600143159 1
-0.283603895576287 0
-0.0254396024782698 1
0.0232124260241182 1
0.0576387256414058 1
0.126574937213895 1
-0.147907440314568 1
-0.240126862279296 1
0.195830706358487 0
-0.0370776102088279 1
0.25813097849334 1
-0.0258760577468249 1
-0.16428798175697 1
0.123197285096095 1
-0.0110874132698658 1
0.0590785820696498 1
-0.0699305000855019 1
-0.137933006910087 1
-0.0266549370514996 1
-0.136756606140187 1
-0.0454877425888935 1
0.274618694203791 0
-0.0885014882550773 1
0.228151105226203 0
-0.205688160068337 1
-0.141284698350312 1
0.129613193103451 1
-0.0898113358815662 1
-0.146827833761697 1
0.0073112811551348 1
0.129744746815221 1
0.0137622707955813 1
-0.0460415154445358 1
-0.0348699406772447 1
0.0839287465307498 1
-0.0407074518635455 1
-0.0303303496699926 1
0.0464147365998104 1
0.0260860607914985 1
-0.190224542741542 1
-0.176729879888781 1
0.0738887121711182 1
-0.127982914881733 1
0.00984132765903196 1
0.315072426202309 0
0.0126494201383386 1
0.00138727403859394 1
-0.0140324302066126 1
-0.026632196633133 1
0.231970303525038 1
-0.132421844325571 1
-0.0011409346391744 1
-0.1392737657706 1
0.176889870127962 1
0.067611621964727 1
-0.252709496346114 0
-0.0322830925465193 1
-0.100374384354033 1
0.0280078008743958 1
0.170968509023249 1
-0.0938554058527125 1
-0.118328510451902 1
0.028350188428974 1
-0.00526977412368778 1
-0.111964669229618 1
0.0396088248817203 1
-0.0877050604596077 1
0.0470453905286106 1
0.00238561355663227 1
0.151114418991702 1
0.149101624930619 1
-0.0799489255115851 1
-0.0558756500771527 1
0.175277986148592 1
-0.0514368816183073 1
0.098550815758881 1
-0.0296030808161044 1
0.0948182744949888 1
0.0529357363878908 1
-0.0359616560637503 1
0.0269296448283766 1
-0.0874060187983365 1
0.0546290324802711 1
0.0722821852915969 1
0.0473753695676511 1
0.0517157163055162 1
-0.111524657866141 1
-0.209643970334784 1
-0.0928703414861049 1
-0.105968716772301 1
-0.0534048036671685 1
-0.128905798707569 1
-0.181844163154317 1
-0.0353649140792668 1
-0.213654400664025 0
0.0837707808512203 1
0.129408568267829 1
-0.0489697495607376 1
0.138489927727095 1
-0.266171177780126 0
0.079144941440187 1
0.317545547002588 1
0.0229005716176091 1
0.0564317945906501 1
-0.0268960255342951 1
-0.157899022928474 1
0.236452209104017 0
0.133272738537368 1
-0.218842494506161 1
-0.0744728722664254 1
-0.0349656919402213 1
0.0169809666973961 1
0.0459575572166853 1
-0.0178553561886817 1
0.0885298145771027 1
0.047700057861749 1
-0.0283852395169636 1
-0.214342648700325 1
-0.157916682027115 1
-0.145502833199594 1
-0.0254854798847325 1
0.09306609549464 1
-0.101484789414357 1
-0.059154911784412 1
-0.0162480014497296 1
0.0556648476410803 1
0.00477126309605687 1
-0.0603884724941742 1
-0.0405913649662816 1
-0.08382702289951 1
-0.0628196285399216 1
0.0232780550578167 1
0.0217766430456717 1
-0.0233331254591177 1
0.187754392972011 1
-0.019825929692209 1
0.12946905530499 1
-0.105616528304186 1
-0.0732327825462727 1
-0.00341187108899575 1
-0.0884853144862295 1
0.186902239569027 1
0.136709728246898 1
0.147178347914791 1
-0.110724814386233 1
0.24550447959477 1
0.138943171140709 1
-0.118463224103775 1
-0.0612742598861934 1
0.0311194936860116 1
-0.230572935402817 0
0.312853297173762 0
-0.00216470237264972 1
0.0701029835853831 1
-0.157363396674241 1
-0.0250657387434895 1
0.00730810399220813 1
0.0195295181621708 1
-0.180080518730535 1
0.231762438528096 0
0.0186596370230126 1
-0.146730478214958 1
-0.0714778364634544 1
0.128328502959588 1
-0.0583496005999534 1
-0.210064552490489 0
-0.0588899022232125 1
-0.0474130125357988 1
0.0551724957790262 1
-0.242817110069656 0
-0.00699073089186802 1
0.019972532696193 1
0.166507906399659 1
-0.198448439165473 0
0.148887161584968 1
0.0961852251654781 1
-0.0404592405484209 1
-0.0192222413718853 1
0.0696072387094755 1
0.0137979368693104 1
0.134196637761692 1
-0.0125763485326165 1
0.126962594284723 1
0.116593527338891 1
-0.117937477566705 1
0.222335910135601 1
-0.0314542223743267 1
-0.0162769845742323 1
0.0906650767112577 1
0.0396871307190985 1
0.118373501639682 1
0.0417304189235749 1
-0.00834674902603028 1
-0.022154180211654 1
0.0356473175470148 1
-0.0670923666501945 1
0.304960104676572 0
0.0149256567097164 1
0.163026548393516 1
0.00745028619956249 1
0.180900753878235 1
0.290791492903508 0
0.0156815867359457 1
0.00949851449074871 1
0.200534643030163 1
0.130952508149864 1
0.167510431981474 1
-0.0120783942944934 1
0.0282161821468652 1
-0.134178014239121 1
0.0128351716435624 1
-0.154327974741494 1
-0.0488978715417194 1
0.0449853772111772 1
-0.188236565000857 1
-0.00312198570866856 1
0.0944144773243229 1
-0.0731548750858956 1
-0.0794819373184521 1
0.145433281969808 1
-0.0560094042985407 1
-0.0194030564753131 1
0.0893621658616798 1
-0.0587891032932473 1
0.0248397299849518 1
0.137102777568664 1
-0.0485772129630541 1
-0.0951974171861337 1
0.109012502295611 1
-0.0280009526089447 1
-0.180209137266321 1
-0.0739769362246852 1
-0.0143746051801334 1
-0.157531250559998 1
-0.0431561104647017 1
0.00471157262999625 1
-0.00515533530981164 1
-0.132569126806604 1
0.0268326371376928 1
-0.117925115272387 1
0.06232433425793 1
-0.0533021256243078 1
-0.00462002282956999 1
-0.385736091243231 0
0.0100741994004631 1
0.141328155174524 1
0.00907411570264624 1
-0.00653742429361384 1
0.188162682872813 1
-0.121063875508747 1
-0.0869239411714647 1
-0.0398122149495071 1
-0.00522642471182405 1
0.0694253131237934 1
-0.0383318574604312 1
-0.0423461556191525 1
0.080001114091246 1
-0.0154436651086725 1
0.0831565456350851 1
-0.0799245200950563 1
-0.0878845758967026 1
-0.00576222314863037 1
0.221814854638086 1
-0.068994008327723 1
0.0770083106047678 1
-0.0220743196567986 1
-0.0362788017160582 1
-0.207199297998818 1
0.0423220144875989 1
0.0143612705877382 1
-0.000874345011692736 1
-0.0545094619458317 1
-0.0459244969233053 1
0.100313985268974 1
-0.126013935240547 1
-0.110531378045469 1
-0.0163381484915695 1
0.0987715835227488 1
-0.112845172572521 1
-0.0208713184634381 1
-0.0461493095293294 1
-0.0798971572851807 1
-0.159993852991179 1
-0.0879848105048106 1
-0.0794174818771664 1
-0.103052384625295 1
-0.0467309875249015 1
0.0753562177082928 1
-0.150029352167177 1
0.0768815583503902 1
0.170273696875677 1
-0.0943792730807257 1
-0.0145297536903083 1
-0.119188447479943 1
-0.00821944196958237 1
-0.0153618509960084 1
0.100229852802906 1
0.0137210384259977 1
-0.116051867870367 1
-0.00800156597176358 1
-0.00692164042969897 1
-0.385434042243269 0
-0.184964177515644 1
0.00177239384706761 1
-0.0743597284213277 1
-0.0628292284661394 1
-0.0240276703570371 1
0.0415021499983393 1
0.0736567686879514 1
0.0762948096540734 1
0.0749289179733979 1
-0.0369670836220255 1
0.0381570032924723 1
0.111527652825251 1
0.0514071992552018 1
-0.01699385413226 1
0.0290837100725645 1
-0.136275713775037 1
-0.156198085844382 1
0.0138408892382656 1
0.0640969229224339 1
0.152012698977403 1
0.141549408774218 1
-0.120510077908257 1
-0.00982103082062615 1
0.0251663681750221 1
0.0245048192803542 1
-0.0530354737024918 1
-0.0314820894081808 1
0.0427161722670248 1
-0.165163590866205 1
0.0383764596889734 1
0.113279817322436 1
-0.166548762699892 1
0.0667662231559582 1
-0.0415558368270369 1
-0.104524253898812 1
-0.0204212185968275 1
0.0669076053875295 1
-0.12398084791845 1
0.0461038940958843 1
0.150038049963776 1
-0.148142632059362 1
0.0587573177678609 1
0.0224046127467703 1
0.0809312196428183 1
-0.101096618147153 1
-0.0688662138104748 1
-0.115514337633637 1
0.139089240661184 1
-0.154122387786814 1
0.18340986442781 0
-0.256738217530484 0
-0.198409679783734 1
-0.110790120872506 1
0.0982834697010848 1
-0.0267046405171659 1
0.107151925406973 1
-0.0103398548041245 1
-0.0666166008160503 1
-0.132285937477127 1
-0.0340506161817314 1
0.125286689057404 1
-0.110916301598494 1
0.262560547783874 0
-0.102662940931833 1
-0.0226172766504486 1
0.150642461052378 1
-0.188374906457753 1
-0.0839637001073998 1
-0.0429436825461965 1
0.0011162061240866 1
0.0346035905457102 1
-0.0237438199314628 1
0.102773234172721 1
-0.0517943022837208 1
0.107841309018174 1
-0.22219578393764 1
0.1242438559001 1
-0.0567540441600692 1
0.0955388896355474 1
-0.0622746256337995 1
-0.282027825050798 0
-0.0945702056229664 1
-0.171834912787531 0
-0.0877059781394141 1
-0.237066656130248 0
-0.0204447878436095 1
0.00819154341710574 1
-0.220094735068529 1
0.0307898539463091 1
0.10297592521744 1
-0.146531829085233 1
0.131392797169649 1
-0.169963675780347 1
-0.0249170155167387 1
0.121001402904909 1
-0.143422675051141 1
0.0989424789997287 1
-0.0307061076810341 1
0.15704390053204 1
0.0607493991612176 1
-0.0505218338113046 1
0.0319294966636027 1
0.119912477105692 1
0.00969940026880212 1
0.0167968963998781 1
-0.0204215514483739 1
-0.0141033938795475 1
0.114143792597188 1
-0.0349286344956879 1
-0.264060469333914 0
0.131573350129974 1
0.163963280154019 1
-0.0942205162645663 1
-0.0528483478426681 1
-0.0272418501158706 1
0.228924834814793 0
-0.0468712203239985 1
0.0224763991363439 1
-0.17197623189267 1
-0.00729008571027659 1
-0.14123277500658 1
0.00636241821277116 1
-0.000592206747347987 1
-0.0363459168129669 1
0.0765573586793681 1
0.110571225873106 1
-0.0697209458477558 1
-0.00456462085498867 1
0.120058052115119 1
0.067214394447061 1
-0.0908126550307357 1
0.125214238595323 1
0.0242968127699882 1
0.0115141168949894 1
0.102888769790285 1
-0.200372581476422 1
0.0283426295081173 1
0.087135549295899 1
0.0363089340305532 1
-0.0529654419226589 1
0.0797877307727322 1
0.0229302595913155 1
-0.0104643509513851 1
-0.119419088256956 1
-0.0217908414321734 1
-0.0293834570020715 1
-0.0422086110228948 1
0.152748135453812 1
0.000873267978906321 1
-0.084570214261911 1
-0.153825669308169 1
-0.126362363441401 1
-0.000970261545435232 1
-0.0376610151466051 1
0.152337950132546 1
-0.250416060849164 0
0.196477135085435 1
-0.00423060630444779 1
-0.0263817539844181 1
-0.0912732964791182 1
-0.0689060087601716 1
-0.127314911859741 1
-0.124251763222959 1
-0.0358399570157623 1
0.0746717451103574 1
0.0224645099736057 1
0.0714169090833343 1
-0.0125231517068345 1
-0.046580008697332 1
-0.119706209799488 1
-0.206431044359245 1
-0.0103908701599194 1
0.0546138856803522 1
-0.132035329277649 1
0.0623925184056994 1
0.204921794470838 1
0.0996948236756017 1
0.0678451094233079 1
-0.0441615837105881 1
0.105871181986556 1
-0.0473635647380674 1
-0.0798536714930495 1
0.259918901520553 0
0.165430453453677 1
-0.0202518745708095 1
-0.00420082683470656 1
0.0255281431856783 1
0.0281960351749227 1
-0.0338137448417143 1
0.00257355543968339 1
-0.0921552656396956 1
-0.0679865154139871 1
-0.402140524039406 0
0.0750400064934947 1
0.200546540795126 1
-0.233021990868694 0
-0.0237783198311729 1
0.0163590849150195 1
-0.225518487429131 1
0.0486213716121989 1
0.00952743254813743 1
-0.0169000507188401 1
0.0511235986983672 1
0.0216390342786285 1
0.267401786023124 1
0.0636158929177489 1
0.171565153759248 1
0.0695570252551902 1
0.247916345597242 1
-0.00921293765604794 1
0.248366665245027 0
-0.186589245942293 1
0.259802696421876 0
-0.0045114511828963 1
-0.0161460858197857 1
-0.144029712337014 1
0.0862235518535038 1
-0.0635048653848085 1
0.16221035171329 1
-0.07511345941935 1
0.0410239025162826 1
0.0194798556611372 1
-0.0120786764692218 1
0.10328420179689 1
-0.00236080709932199 1
-0.0192548506085137 1
0.0920850359440209 1
-0.148553360159272 1
-0.0149077066962398 1
-0.0677840235052211 1
0.207415132976259 0
0.0841451515099826 1
0.022714552194017 1
-0.0659650685393761 1
-0.150907211990966 1
0.162972262662385 1
0.0545988434590363 1
0.0701472252058673 1
-0.111481959338995 1
-0.11571438326414 1
0.0734366265157193 1
-0.0109255379596488 1
0.00925758059916321 1
-0.134838739693456 1
-0.0774088027419004 1
0.00981235101449462 1
0.0827742274889529 1
0.108437787793919 1
0.0279088093476706 1
0.100040387411345 1
-0.221628635028988 0
0.2009979839637 1
0.093363536387967 1
0.0893054819458828 1
-0.0708275102723666 1
-0.0740303052157388 1
0.0397318624068963 1
-0.0979756594316155 1
-0.0841266132272688 1
0.096938442740453 1
-0.140298931220423 1
0.141535779953526 1
0.0502478088963771 1
-0.0528019646158516 1
-0.051542432198841 1
-0.013384012313203 1
-0.0691121359726242 1
-0.0307097600076073 1
0.20752229521214 1
0.155471514224258 1
-0.162451560399254 1
-0.00173026236399467 1
-0.00748599520868551 1
0.0401025584842683 1
0.0219360314854884 1
-0.22128059723723 0
0.0922733248234605 1
-0.0254080175355113 1
0.0345183839453874 1
-0.102054157315081 1
0.0602371854471029 1
-0.0307612700978936 1
0.0918220829095731 1
0.00681995845324451 1
0.337599189334954 0
-0.101814836709407 1
0.127439102631833 1
0.0333011363186025 1
-0.021223077323825 1
0.0116358026454272 1
0.191479083294212 1
-0.0483974038353891 1
-0.0118618912577562 1
0.11411221355233 1
-0.0128882259436866 1
0.0923271864278127 1
0.0809769459975251 1
-0.107831177066828 1
-0.0530749825415976 1
-0.0212212472813568 1
0.113978709185849 1
-0.286754401014581 0
0.0145670425032921 1
0.112519036524146 1
-0.163871657482521 1
-0.234782703582356 1
-0.192902672070263 1
-0.020935072239363 1
-0.0865395621947396 1
-0.0696033455594831 1
0.172465388555739 1
0.135722089703697 1
-0.0904390962338196 1
0.104616295800727 1
-0.0153998759653597 1
0.0294798713735774 1
-0.14614499824454 1
0.0486043949189101 1
0.00422355744866948 1
0.0755179607429892 1
-0.0632104250342941 1
-0.11662826393663 1
0.14346338704057 1
0.00640505699768826 1
-0.00375922877503128 1
0.0699069231890751 1
0.0959888723688478 1
-0.0144343590038611 1
0.187548510137806 0
-0.120815192782665 1
0.112492223869311 1
0.0532316363386059 1
-0.0697454824235924 1
-0.166360226680234 1
0.0461329091897409 1
0.0648030834430589 1
-0.0377643565484467 1
-0.0825159737777154 1
0.0727976062136485 1
-0.0649868733809822 1
0.0154191895342457 1
-0.0659009464390435 1
0.0631463358733961 1
0.00890406570601694 1
-0.0466862101843836 1
0.0268327439046796 1
-0.127046373803755 1
-0.233924355495262 0
-0.0348704432665036 1
0.175804044595085 1
0.189604081316298 1
-0.0776745039604003 1
0.0153095153553672 1
0.104715129580966 1
0.0443892654847286 1
-0.0422486898674135 1
0.170088023025339 1
0.207126691705467 1
0.0735357309566326 1
0.202282109840707 1
-0.0555262077758919 1
-0.219082566774886 1
-0.208227306089528 1
0.0721685373715053 1
-0.0549174903549553 1
-0.0864474375356798 1
0.0327167800700843 1
-0.198306709686254 1
-0.0281958192723174 1
-0.0944705780810681 1
-0.0337529726915507 1
-0.0874757510720081 1
-0.195356721976359 1
-0.148556831807165 1
-0.0418707916155086 1
0.100996821101834 1
0.073577860503186 1
0.232789650950524 1
0.0226790601764866 1
0.22400708222655 1
-0.0587651823347687 1
0.144259635051197 1
-0.146376538749818 1
-0.100885473624984 1
0.0186633729623344 1
-0.00322749053876822 1
-0.0651761510562664 1
-0.0737190979738156 1
-0.22713533098714 1
0.0180931378232241 1
-0.329498437599959 0
-0.116498509696072 1
-0.0230686274167696 1
-0.0631732263854222 1
0.00258936962125939 1
0.171557852074847 1
0.26027524884589 1
0.144602445250975 1
-0.126317654368608 1
0.14137444571093 1
-0.0657643246453325 1
-0.0772000793161728 1
-0.0674014488768114 1
0.247952043806082 0
0.00804033302051665 1
0.112675784087547 1
0.0225974243066416 1
0.0241278329678276 1
-0.13820992720341 1
-0.110393854088431 1
-0.0601500089428861 1
0.0731061804902151 1
-0.0718860833749617 1
0.0133879457934612 1
-0.102338881729495 1
0.0169684289065308 1
0.0218000536492995 1
0.234048111804742 1
-0.0195402058819349 1
-0.0242664772339829 1
-0.167121665612276 1
-0.0990357335088566 1
0.138069270194979 1
-0.0330812516342555 1
0.0464631476066361 1
0.213067486751531 1
-0.0230671330195067 1
-0.143339287143059 1
0.17210417248323 1
-0.00429548235945386 1
-0.0035450484677812 1
0.0445831060544663 1
0.105527439904508 1
-0.0337533276608659 1
-0.143971599953682 1
-0.0347696126126845 1
-0.0769245852494682 1
0.00511487729056861 1
0.0163399548709712 1
-0.133812117652649 1
0.0257702731993815 1
0.147676248242277 1
-0.00713529133936991 1
0.100537967703212 1
-0.197164559988934 1
0.106000201983639 1
0.163803549298637 1
-0.171249686572223 1
0.132723623282131 1
-0.0318037469074432 1
-0.171008503255637 1
0.099299030272771 1
0.131693482470172 1
0.167995493074158 1
-0.0125012049592093 1
-0.0672949950085661 1
-0.00551710125151544 1
-0.201608626427613 1
0.100576531304066 1
0.116165790034051 1
-0.108864843768155 1
0.0289956023304906 1
-0.0182009466195218 1
0.0538146612276143 1
0.0348569782601541 1
-0.1853003693698 1
-0.179938850422165 1
0.0178963122219151 1
0.156286132633247 1
0.0743896634556822 1
-0.287324772222786 0
0.102290440773001 1
-0.0386897045078185 1
0.0103026312251489 1
-0.155277739487907 1
0.018497632307285 1
0.0786003292737221 1
-0.0889135075760882 1
-0.17626637236574 1
0.122766479764272 1
-0.0943939928814844 1
0.172489428987508 1
-0.0124924750382295 1
-0.0141476011123639 1
-0.0889774572207584 1
-0.101362092624019 1
-0.199629386804282 1
-0.119529819151626 1
-0.116644826208492 1
0.0122125527503447 1
0.169746337115938 1
0.0648231890066569 1
0.000629390777489816 1
-0.0736711070249556 1
0.0884862962911777 1
0.0225865474887111 1
0.104337300539359 1
-0.149037192156017 1
-0.214268126225333 0
-0.0626611698969544 1
-0.0234148796856195 1
0.110944949562297 1
-0.0133693856244452 1
-0.217492107019963 1
-0.0370060298979741 1
0.0386344492536622 1
0.0893328046258035 1
0.131209689250605 1
-0.110025086274213 1
0.137359978243497 1
0.0760538736167185 1
0.209144438287948 1
0.0362961716613413 1
0.218301336271405 1
0.0159488756371204 1
0.203685176186475 0
0.0530590712803242 1
0.0894604318442774 1
-0.113788412962284 1
0.233517475262292 0
0.1614192306928 1
-0.123389732194948 1
-0.324225052716914 0
0.00993372759608044 1
0.0622803894908078 1
-0.134850377572645 1
0.139138890987616 1
0.149305136772646 1
0.177042738329816 1
0.136265480772899 1
-0.071596456215545 1
-0.156591559250581 1
0.0209146949220979 1
-0.0946093223652148 1
-0.22550414306218 1
0.102586707965844 1
-0.303437767100039 0
0.10507247376807 1
-0.0721102228166293 1
0.000906867498945023 1
0.146364723269802 1
0.175031338888449 1
0.141795863112588 1
0.10703360872921 1
0.0356119482283711 1
-0.125882113413427 1
0.0952887644815439 1
0.018618922380588 1
0.0149322822018398 1
0.176286539565338 1
0.0297346968187666 1
-0.00659582762701327 1
-0.118565095648314 1
0.219332609289995 1
0.0210397563934369 1
-0.119428618491994 1
0.156949718462761 1
0.094281825982363 1
0.0146877404711714 1
-0.139374282574327 1
-0.104455236354216 1
0.151575584225075 1
-0.0355410622069195 1
0.0708757511785366 1
0.143010539909121 1
0.0638911607466026 1
-0.0156958586021036 1
-0.193996213238823 1
-0.0472215171456978 1
0.150969257751877 1
0.138696918093666 1
-0.0822103604742853 1
-0.0215271437891831 1
0.0330700301766213 1
0.250822918029027 1
0.134432526379774 1
0.155818092654272 1
-0.226231310426233 1
0.00283616726118343 1
-0.0967657290999724 1
0.221934962922536 0
-0.0604415851601574 1
0.100508329514741 1
-0.0908057137615096 1
0.0685491927286527 1
0.203077694472212 1
0.0686080912467771 1
0.0653852334126197 1
0.010684130824411 1
-0.0170776405329236 1
-0.203337621538443 1
0.0681398707395062 1
-0.0732035427127571 1
0.0744013870058677 1
-0.133764596678101 1
0.0904831298494932 1
-0.11857776394831 1
0.101473663852558 1
0.139206560894818 1
-0.105773683884743 1
0.287253327705923 0
-0.145913497978609 1
0.141058222042672 1
-0.0666537229725395 1
-0.0313661208057731 1
0.133636350841257 1
0.116640592041503 1
-0.0319755986415615 1
0.0899411015974857 1
0.153003364801152 1
0.0106927234571962 1
-0.0952747410947604 1
0.0978279820463721 1
-0.0754433018657604 1
-0.0769747345030235 1
-0.0610020045717054 1
-0.15303588766504 1
0.0419973913423312 1
0.00559402725249802 1
0.00602524480939688 1
0.129952733810324 1
-0.0456567747134123 1
-0.0774714544318307 1
-0.0211687292370065 1
0.0248084462355038 1
-0.0200603308241492 1
0.00748673096678446 1
0.03428665379607 1
0.239766488127667 0
-0.0409623154442137 1
-0.0648540247355179 1
-0.0015384024161444 1
0.0127842015749133 1
-0.199293531727921 1
0.027317961521188 1
0.187734654380912 1
0.0775891558130808 1
0.0758679881333469 1
0.0404269469050851 1
0.0485626214360832 1
-0.0479588694190306 1
-0.14618758306057 1
-0.123084690732572 1
0.00740489106495665 1
0.0789042466806404 1
-0.0584063107863874 1
0.125689253546924 1
-0.189867118507809 1
0.0448242318306665 1
-0.0518108633821211 1
0.181071597711075 1
0.0136778713174228 1
0.126672942896508 1
-0.00514683840165483 1
-0.0392876322556702 1
0.0673193475489625 1
0.0183084322224725 1
0.00354897276820118 1
-0.0502947161735327 1
-0.125890600543105 1
0.14385089553905 1
-0.0321622364784576 1
0.0602466193214967 1
0.125704963087878 1
0.0798402685152839 1
-0.0576241293520523 1
-0.0460188254015236 1
0.183943716219808 1
-0.0754266997419554 1
0.234920967125252 1
-0.0235356274615248 1
0.0898534170646836 1
-0.0411071516691293 1
0.18075870445729 1
-0.092253002293006 1
-0.130663426363422 1
0.0129101430192472 1
-0.255840344015106 0
-0.201409261781181 1
-0.069823624806278 1
-0.0157497233780887 1
0.199558764826078 1
0.0244006207769106 1
0.0374573634000856 1
0.025673773786255 1
-0.0832539383881281 1
-0.182547187264013 0
0.0277839029547266 1
-0.0318387730567154 1
-0.0572228268343974 1
0.118517420685113 1
-0.167449142851004 1
0.224543999023824 0
0.018563972617982 1
0.096859033803232 1
-0.0265143667182049 1
0.077454847512912 1
0.0186950716616406 1
-0.0475807451886212 1
0.126319481981128 1
-0.0226084687191569 1
-0.0624265746649686 1
0.00916931207556398 1
-0.0455794800564791 1
-0.0691757801618423 1
-0.0657641623623399 1
0.145598739506864 1
-0.11203771468111 1
-0.0888044333499533 1
0.0518582541532997 1
0.121870935842699 1
-0.146307145546767 1
0.16718431538766 1
-0.0551261693842107 1
0.0277473330020742 1
-0.0967127578613077 1
0.00501585821030073 1
-0.114778578518033 1
-0.229800405931984 1
-0.225793126495915 1
-0.058352398895572 1
0.00367547874820064 1
-0.129971017994563 1
0.253753334324099 0
0.174249338591321 0
0.0175483091190559 1
0.130618745574168 1
0.0858271411779723 1
0.0138948361976919 1
-0.0451209470241076 1
-0.0448995970566825 1
-0.120998470341842 1
0.0355411203164431 1
-0.0475178944997721 1
0.126842975040442 1
-0.0238261764800267 1
-0.280383453795456 0
0.0469720126272408 1
0.0641931644733545 1
-0.0591161385829426 1
-0.0565270308680472 1
0.0471697969701821 1
0.188966063879337 1
0.216471374406044 1
0.0111401969998384 1
-0.339789393758738 0
0.136910029218863 1
0.111360464930333 1
0.0839962798302021 1
-0.157805145794096 1
-0.0281597170255609 1
-0.0136221249303455 1
0.0411625473472267 1
0.415644852823002 0
0.0210010962047495 1
0.0100039613070466 1
0.024797704779126 1
-0.183427279655911 1
-0.184607168554006 1
0.212158913875362 1
0.143737271089383 1
-0.108462911141215 1
0.104763344620677 1
-0.188392197214203 0
0.0995991675882371 1
0.0336515388137794 1
0.0796808228980371 1
-0.0963774946829138 1
0.0751801857579374 1
-0.0721246733843649 1
0.0925162050446494 1
0.0682604544425984 1
0.192655588540013 1
-0.120992913225048 1
-0.296978146041308 1
0.0723546926359807 1
-0.12423903412601 1
0.204734593596447 0
-0.0998610071469854 1
0.0446490097940672 1
0.0691821816792941 1
-0.14070257303139 1
-0.092995694511147 1
0.0651065585674114 1
0.0353029463106967 1
0.0998197951525533 1
0.0613686059084532 1
-0.320729765139298 0
0.0283954832149179 1
-0.0801207421450835 1
0.114584709995887 1
0.04736456414535 1
-0.00181225412532128 1
0.0762481727655948 1
0.143485687566816 1
-0.123522078160328 1
-0.132810688595921 1
0.16772500848547 1
-0.199386289090031 0
-0.0484134945628208 1
-0.0694180297789481 1
0.114581826518943 1
0.0162978662851709 1
-0.0230675957899343 1
0.418505605461455 0
0.193075974894316 1
-0.156602889521509 1
-0.110349643571032 1
0.00583110490009164 1
-0.0124770199446473 1
-0.0731480683288744 1
-0.186495694868635 1
-0.29822194322199 0
0.0745818515149693 1
-0.141834590904695 1
-0.166849521764484 1
-0.0772785482677864 1
0.0609725655794013 1
-0.0531441086362573 1
0.150757335272453 1
-0.240177629271175 0
0.083050860971507 1
0.0131009609729974 1
0.0794783064590771 1
0.160108730634353 0
0.064903476864009 1
0.10196434756529 1
-0.0660022668972237 1
0.00670092825114635 1
0.209799945361485 1
-0.0765166396572552 1
-0.154675058902675 1
0.0107892601920152 1
-0.194920135929167 1
-0.127216994831651 1
0.0581849232079366 1
-0.243535232772295 0
0.146810290423563 1
-0.114280269901098 1
0.0760668248286769 1
0.0871258456099548 1
-0.0627366691180282 1
0.114598402256221 1
0.088418097411939 1
0.317613148349269 0
0.133215189639458 1
0.141950638880406 1
-0.0258490962646126 1
-0.178733944142277 1
0.051535431036916 1
0.00591383324468641 1
0.157721154865235 1
-0.152952146698995 1
-0.096148232553692 1
0.0598214625068087 1
-0.0370149126610086 1
-0.110067563776217 1
0.120980670638646 1
-0.0643050658819201 1
-0.0322296108132191 1
-0.335615200675706 0
-0.0463668556195787 1
0.15654926838459 1
-0.084659114452188 1
0.0739935111632 1
-0.0806509795065064 1
-0.028047193318497 1
-0.0795929964824631 1
0.00189101163459614 1
0.0549158323505182 1
0.00229552426687678 1
-0.0415796830046837 1
-0.125795967471287 1
0.123766655303052 1
0.161797588845261 1
0.203741356112593 0
-0.111058539645445 1
-0.00477203976161959 1
-0.0779687882259643 1
0.0480231220502286 1
-0.0741320640698798 1
-0.111375629493517 1
-0.0266575347804984 1
-0.137345702271943 1
0.164897339233146 1
0.0375975654220343 1
0.0265356431464108 1
-0.156531673910827 1
-0.0256353882095957 1
-0.137193857025807 1
-0.162995920880181 1
-0.0630027944823277 1
-0.100435959558075 1
0.0228024392032305 1
-0.0160235338510245 1
-0.0637368613038889 1
-0.035146529961656 1
0.0258093726064847 1
-0.0926853922895094 1
-0.0632129016750283 1
0.180938143729287 1
0.090482987542717 1
0.0274576387073752 1
0.0470265770616692 1
-0.0983549527958912 1
-0.0675406456220378 1
0.0626008319625321 1
0.0286371594505929 1
0.206029394288905 1
-0.0104982590327348 1
-0.154477502696716 1
0.133161570950029 1
0.151829069451808 1
0.0370675265135051 1
-0.0205402126770035 1
0.108156466724126 1
-0.0649098740964985 1
0.113116532191346 1
-0.0194707828409041 1
0.0288798570540234 1
-0.0821674153925516 1
0.0240423805669601 1
-0.0183775284808012 1
0.0515749562460291 1
0.0451383982566649 1
0.0982592544722265 1
-0.0681074064725242 1
0.0434488936344694 1
0.0189472199924617 1
-0.205786646434645 1
0.0538997172553678 1
0.0882981901524767 1
-0.0523427244140378 1
-0.0731976492269447 1
-0.127402284099122 1
0.0681284118577004 1
0.00829327369390966 1
0.0219607504824817 1
0.0134803630953367 1
0.07840817678338 1
-0.154389906796979 1
-0.0790116512868744 1
0.204052053215446 1
0.0484038562734221 1
0.0633075442124393 1
0.215020584412045 1
0.107236813841887 1
-0.130118172346796 1
-0.0541653117825696 1
0.0389763147898824 1
0.112998346028606 1
0.0277420410468591 1
-0.106077503885982 1
-0.128453576147532 1
-0.0579080295957854 1
-0.275521330332468 0
-0.154821568867661 1
0.216063449040428 1
-0.0503422328498669 1
-0.0832411685353968 1
-0.116221308303735 1
0.0291473808047598 1
-0.0600477859167983 1
0.0761966763561682 1
-0.110143629521649 1
-0.134215451628805 1
-0.0957139690550373 1
0.0393383084481448 1
0.130089398079573 1
0.00343103555046637 1
0.163813947283174 0
-0.0821078877071513 1
0.0605130425490115 1
-0.139610139236276 1
-0.00100937252749697 1
-0.096026385430263 1
-0.0638025350309103 1
0.0759070995869141 1
-0.0140158506946361 1
-0.0283671481145565 1
0.0885251729826052 1
-0.0622216807870137 1
-0.0120443525779548 1
0.0141122160745899 1
0.00981988664573129 1
0.174072651203632 1
-0.131294011310851 1
-0.0237301522743212 1
-0.141986053259649 1
-0.00235286533158357 1
-0.118056603457027 1
0.278914862980915 0
0.049012961373223 1
0.0984823048120963 1
0.0134247414234824 1
0.0108875728119845 1
-0.132591893738814 1
-0.18259849505669 1
-0.0602736556382737 1
0.186111535680967 0
0.0188665334952533 1
-0.107657028992624 1
0.16319417148216 1
-0.0465774687075982 1
-0.0536787337734578 1
0.01610478349313 1
-0.136345569081435 1
-0.0817859800229995 1
0.0405018898033141 1
-0.129322940058501 1
-0.00977665271166291 1
0.0369146692920754 1
-0.108648425701786 1
0.151011797549298 1
0.0324617004210234 1
0.209311046091655 1
-0.113859339110934 1
0.0610231222269821 1
0.0926839277759044 1
-0.129973043785163 1
0.157501924624878 1
-0.103374405146974 1
0.0682137959814878 1
-0.175019206143579 1
0.0952723484194418 1
0.191638074435563 0
0.128685594568821 1
0.0840891023467008 1
-0.189217157347716 0
-0.0474743852028489 1
0.144294203783962 1
0.112165395444344 1
0.0568813479630503 1
0.139362880450495 1
0.115786637199851 1
0.146601836375087 1
-0.11433653822119 1
0.0675170060641795 1
0.177127661023766 1
-0.0393143598181508 1
0.114575542169838 1
0.203576261418007 1
0.0471120290943305 1
-0.00690281635772404 1
-0.00400785752893044 1
-0.0877694321016711 1
-0.236724758228857 1
0.196674840575625 1
-0.0337142350120686 1
-0.132225896563996 1
0.0723728815025267 1
-0.135682472410781 1
-0.0887396062053589 1
-0.103370633905036 1
-0.0259960577261731 1
0.244632672923698 0
0.0689600614376303 1
-0.192228125849605 1
-0.0636872744065189 1
0.0875433262959756 1
0.184816461241466 1
-0.0592525434159053 1
0.120815842989934 1
0.0381047528744968 1
0.121178571903201 1
0.0348599548412839 1
-0.16236916510222 1
-0.169246118422485 1
0.000652597877100349 1
-0.123872608374168 1
0.0681926533561734 1
0.113601762393488 1
0.0348641394394013 1
-0.0455146512039018 1
0.0531959701411646 1
-0.0588739922115585 1
-0.0616900537969148 1
-0.0558775502874708 1
0.0798359428061941 1
-0.0496350784993018 1
-0.0845354872231652 1
-0.161662001751619 1
0.257537534774254 0
-0.0468401397294247 1
-0.136335403478215 1
0.18550292551639 1
-0.173036604320151 0
0.0605258041869625 1
0.120549811791335 1
-0.211491802341509 1
-0.149634168066971 1
-0.0449156461802209 1
-0.0580776221543496 1
0.168793107088219 1
-0.173725263814771 1
-0.071334020232072 1
-0.154518226650566 1
0.108725651038725 1
0.169963703444877 1
-0.0755517537656074 1
0.196474737694496 0
0.0252219688021248 1
-0.0938503412568441 1
-0.174651063773687 1
0.0662703918905951 1
0.260150904969961 0
-0.0162708659738922 1
-0.0535401551824648 1
0.1965434486826 1
0.00582600814825145 1
0.0239253701511216 1
-0.23456019136073 0
-0.104072307621811 1
-0.0523875703557252 1
0.0770662592529593 1
-0.0819992157756123 1
0.0612995677878447 1
0.0269126899669909 1
-0.0894462368666407 1
0.0894228829082069 1
0.0142536166679315 1
0.168562548258393 1
-0.061736275431232 1
-0.0428754913833165 1
0.0323334356389739 1
0.193168738899991 1
-0.113262081497971 1
0.0192531980521759 1
-0.0286975057822567 1
0.100043464088887 1
-0.116673350185642 1
-0.0389607967389949 1
0.101127451717497 1
0.0602579969680056 1
-0.0702499264028224 1
0.244021096053199 1
0.18583589039494 1
-0.0757502226958235 1
0.0530899122968079 1
0.103189332133455 1
0.00945582231018106 1
0.221119348969611 0
0.0581686681169946 1
-0.205349169503794 1
-0.0243798778781552 1
0.156902129057176 1
-0.121607793358983 1
0.258447946524577 0
0.0506900178654106 1
-0.0944885775951502 1
0.263410989601305 0
-0.0354839414801721 1
-0.0163366087398612 1
0.0242962280396323 1
0.0159613601802707 1
-0.14182830457234 1
-0.0693763262744835 1
-0.042622904809364 1
-0.0203726544397163 1
-0.149230751144147 1
-0.151190416598734 1
0.0613408382787729 1
0.0281016852029096 1
0.000933875427031002 1
0.135975316675048 1
-0.0677954853442673 1
-0.187780826962541 1
-0.149672554576355 1
-0.0635686673329679 1
-0.03931818483619 1
-0.0409281684864781 1
-0.0346937426052561 1
-0.074461254398262 1
0.202380990763438 1
0.106169876936294 1
0.0672138193099789 1
-0.0356208655941199 1
0.0899733705813006 1
-0.147660388809157 1
-0.0640393757152798 1
-0.0115726166126161 1
-0.0161551361807714 1
0.0546627182273354 1
-0.0918672716289538 1
0.116623089519787 1
0.0571316421365022 1
-0.101332352396921 1
-0.0667827423337359 1
0.0410272219768079 1
0.123579026699539 1
-0.298557205349015 0
-0.146260724499828 1
0.112253891895176 1
-0.14916523627035 1
0.00628250436021448 1
0.0392514649807049 1
0.0371379757258301 1
0.0377101111703948 1
-0.0254220720485753 1
-0.000199656290014227 1
0.0372223811699569 1
-0.00691029490922463 1
0.0989928645199161 1
-0.0396758291518181 1
-0.0559338292508619 1
0.0497937976760188 1
-0.083381235360135 1
-0.24550902368028 0
0.0345119673618913 1
-0.0196600747174691 1
-0.0328431276974356 1
-0.256544882807381 0
0.0701004620858807 1
0.0471648993830142 1
0.0996371971149441 1
0.0516813843334008 1
0.0383769207919334 1
0.0238699837691774 1
0.0255936311838109 1
-0.00250376593667231 1
-0.108602176852497 1
-0.158960401827948 1
0.00586305804903168 1
-0.089201046189452 1
0.0618217425432921 1
0.019091249973583 1
-0.0932661189564429 1
-0.101448330931313 1
0.0690995712674479 1
-0.22439195031723 1
-0.147067587297515 1
-0.0264310394858213 1
0.0116878445449302 1
-0.205494757351828 1
0.0527687121701328 1
0.00679272016783498 1
-0.051065466791109 1
-0.0908374471050305 1
-0.188311872603146 1
0.0211294329996016 1
-0.0800380126581113 1
0.0417220924961152 1
-0.0351235362355702 1
-0.132923946629739 1
-0.221542056148263 1
0.0894836396450844 1
-0.332895984982235 0
0.0717845376819257 1
-0.192760376650202 1
-0.0944151971123603 1
0.0560580657632921 1
0.0204855371264416 1
-0.107527421310309 1
0.095875929255324 1
0.0479681109598439 1
-0.256016777290476 0
-0.0385793555032637 1
-0.076663911656563 1
0.148428838057738 1
0.122267806655412 1
0.105430854390863 1
0.00317026720651661 1
-0.210435194165017 0
0.0631255974604391 1
-0.0970716978555225 1
0.166524464340714 1
0.0436244185150843 1
0.0474386887391212 1
0.00427117993246647 1
0.0675702363900494 1
0.0762752590604719 1
0.136151828143553 1
0.020593897959816 1
-0.169759085837523 1
0.188911930790408 1
0.0582685093367024 1
0.0643321819823687 1
0.0807145483485099 1
-0.143169045681283 1
0.0115792198145848 1
-0.106739437569186 1
-0.203961188878872 1
0.14806103881361 1
0.169126754759881 1
0.138288032466993 1
-0.0810160016428658 1
-0.151245359961643 1
-0.292895901861527 0
0.0519099138189427 1
-0.0761972151088426 1
0.135998248194445 1
-0.137552735306761 1
0.0717558238715841 1
0.00124094805259772 1
-0.141292758168893 1
0.0966108531631163 1
0.14039326360739 1
-0.184684595649497 1
0.0156764873239528 1
0.0804231894550566 1
-0.232014450956048 1
0.163753611593553 1
-0.042879993746079 1
-0.155303099820641 1
-0.100014177167687 1
-0.0654921231286648 1
0.0840650290646239 1
0.221320830934256 1
-0.0396338269887059 1
-0.106944263165944 1
-0.00697072914806398 1
-0.00532105847183697 1
-0.022665986799794 1
0.0273946751571 1
-0.0452182275802721 1
-0.0914342995281663 1
0.0993264569076865 1
0.0420271862893158 1
0.11249209905595 1
0.0156614924237618 1
-0.0722846010057851 1
-0.142895219448242 1
0.184639589406532 1
0.198478513482396 0
0.252801143048536 1
0.133870557704693 1
0.021199180079118 1
-0.0913076717344061 1
-0.0199153817502976 1
0.213356839505014 1
0.0195675863763951 1
0.0568717073223198 1
0.143275297073629 1
-0.274294152890597 0
-0.0168515938403139 1
0.140766251211327 1
-0.0349938673979042 1
-0.0679886512456196 1
-0.00928096573810011 1
-0.0345524392446559 1
-0.0637225989782071 1
0.279254187439233 1
0.00722085090888445 1
-0.123856731518619 1
0.0193629348053091 1
-0.136903375917774 1
-0.0278438831452261 1
0.126481552860324 1
0.156489497790308 1
0.203431622332454 1
0.325506162005671 0
0.228976839057817 0
-0.130279311665132 1
0.114306480302432 1
0.215233042623828 1
0.122706784037229 1
-0.0245784867767009 1
0.0431941105798925 1
0.128083019283328 1
-0.0390149556539238 1
-0.019158039164494 1
-0.0611315189099773 1
-0.0456234082158989 1
0.0236004375658097 1
0.00484095569115361 1
-0.0899822417547999 1
-0.113325570606765 1
-0.050386162945884 1
-0.0895202969962679 1
0.0497577287033218 1
0.0216598309481733 1
0.104335510060366 1
0.069088396229897 1
0.180253499668642 0
-0.11561409873932 1
-0.105877918291667 1
0.0222815136843242 1
0.105194883255764 1
-0.0789634144048769 1
0.12463860829141 1
0.0340259132284204 1
0.108783852051726 1
-0.346361586625412 0
-0.0176522819606009 1
-0.0503460428310146 1
-0.112761059011442 1
0.0911053140830173 1
-0.0354556896866729 1
0.0829302868875053 1
-0.240004340214605 1
-0.0766656988970063 1
0.0540095298639453 1
0.114535931677376 1
-0.0775404585696748 1
0.0706876465658937 1
0.0904003499868906 1
0.0363190955446848 1
-0.0718365928906434 1
-0.0717981816963379 1
-0.0286617758575123 1
0.143255139198114 1
0.104134136133167 1
-0.145855174243192 1
0.0302725002946119 1
0.0164503140977662 1
-0.0649385383822956 1
-0.0458986952479599 1
-0.136579824867472 1
0.225139630486311 0
-0.142766569324644 1
0.0712390133641485 1
-0.0648300439300656 1
-0.092897432648326 1
0.270343696265064 0
-0.0388523033753948 1
-0.0395604359873903 1
0.0357911390109163 1
0.165655894615024 1
-0.113325397573314 1
0.0662849476459504 1
0.177696154848349 1
-0.20324362679943 0
-0.18246277746606 1
-0.211936815825402 1
0.141387569362554 1
-0.0918157405213769 1
0.0293626423348786 1
-0.102111533899664 1
-0.146838324476849 1
0.0531287058776508 1
0.0557131303519975 1
-0.204551892213416 1
0.0740054491424665 1
0.185073339914937 1
0.236302104510294 1
-0.112415439264866 1
-0.00328287916846152 1
-0.0895893051865371 1
-0.18552448130982 1
0.0702792582262894 1
-0.00198795424353971 1
0.220743672972085 1
0.128280406739068 1
0.0488920598430898 1
-0.15972711140772 1
0.0516821580173169 1
-0.0735793627003563 1
0.130049109623446 1
-0.0264683582927882 1
-0.215497044014709 1
0.0181968163506012 1
0.0828535963677375 1
-0.0371905086227273 1
-0.194543423113469 1
0.126437226415334 1
0.0896167375950316 1
0.124282085648096 1
0.175908703851011 1
0.19854217864475 0
-0.0600285396080912 1
-0.0930783671934302 1
-0.0191616298449508 1
0.179416374343339 0
0.0135928613965384 1
0.0636139750668461 1
-0.0413741183833679 1
0.167617706689298 1
-0.0254213661429309 1
-0.086961323677681 1
0.0321287647001459 1
0.213444564679912 1
-0.178443832570734 1
0.0712605776803412 1
-0.0758948990222934 1
0.0610235994796047 1
-0.0450171296279319 1
0.126748879316588 1
0.0343193284181783 1
-0.102214789475877 1
0.0322991830871435 1
0.0761195267030114 1
0.0661484259467211 1
-0.261030957231145 0
-0.0135788585852705 1
-0.135557062887949 1
0.133545144859211 1
-0.136842574418472 1
0.0164931324592941 1
0.0846030112367634 1
0.101902607882074 1
-0.047763655628851 1
-0.261402921850881 1
0.0635631009995159 1
0.142118389088962 1
-0.203376922872277 1
-0.101256305635147 1
-0.0934646482362185 1
0.143909611511004 1
0.165021165166632 1
0.0426536667777918 1
0.0561902838986354 1
-0.0347122911785449 1
0.0346459071311287 1
0.0447633384095185 1
-0.269800344824177 0
-0.147385327122983 1
0.0923586822841479 1
0.0213001943409565 1
0.104908645494099 1
-0.0264765942820963 1
-0.268723077337965 0
0.0337119889752792 1
0.0255689789895169 1
0.0723640939887302 1
0.222686497191185 1
-0.0928259789166962 1
-0.0741098491345395 1
0.143071390485419 1
-0.143902609473568 1
-0.123751318135301 1
-0.0984704349030467 1
-0.133721057096106 1
-0.0987150908037102 1
0.348659463473818 0
-0.0346456901595819 1
-0.0979603936382762 1
0.078736224961271 1
-0.0246696192410688 1
-0.15995186113218 1
-0.0666274754706858 1
0.0900080892410613 1
0.28544753908442 1
0.0296021623126393 1
-0.19536482819952 1
0.133846887098835 1
0.0588164176019295 1
-0.0321970625192622 1
0.0243500489177887 1
0.00209313532877726 1
-0.0555881645661516 1
0.168054685402175 1
-0.0601554293857966 1
-0.0232690524837235 1
0.134019045294856 1
0.14290149734605 1
0.00896801487440048 1
-0.0150631387961678 1
-0.0745277893627617 1
0.063657254969623 1
0.203870780191565 1
0.109512671308934 1
-0.128223835298871 1
-0.0342009294751201 1
0.00909137458994593 1
0.143694278879944 1
-0.0596079985688152 1
0.182255924777144 1
0.032057843807089 1
-0.0455588001669776 1
-0.0968533959415321 1
-0.00934573205662991 1
0.0434374396441118 1
0.1536702284901 1
-0.0880050357178737 1
0.230800251047179 1
-0.0582339095050353 1
0.238600886632881 0
0.125487473000558 1
0.0276081938881474 1
-0.124960436905409 1
-0.0299087353889503 1
-0.173984813165903 1
0.217583616114145 0
-0.0562923087706266 1
0.108703670457194 1
0.0422510203417816 1
0.22868001689329 1
-0.042055119432064 1
0.127229661399959 1
-0.0620884823721051 1
0.0251737117110493 1
-0.121427831572673 1
0.0587184490315029 1
-0.175720535719165 1
0.0322169304229451 1
0.0606089144444356 1
0.0781848817661156 1
0.0260973441636111 1
0.0955316774543536 1
-0.122603738087545 1
0.0740860236125555 1
0.0740064370159143 1
0.130161762768013 1
-0.117204308225414 1
-0.15635396752443 1
-0.146483159224866 1
0.00443694858072867 1
-0.0638781937569268 1
-0.0151628417698208 1
0.0323213204206911 1
0.261363466464855 0
-0.0468708433664151 1
-0.0492187643192489 1
-0.080388877830302 1
0.00510311538293311 1
-0.00847626619876007 1
0.018260017110159 1
0.075333297855925 1
-0.0172106503570113 1
-0.123454141561946 1
0.111869026317341 1
-0.0250059322434792 1
0.199636061648262 1
0.185437133913481 1
0.0399333678655401 1
0.078603852406314 1
0.00384168590316674 1
0.0014971438106348 1
0.127433394431117 1
-0.0583309077716694 1
0.207644733117916 1
-0.0386006610493574 1
0.005093108635748 1
-0.028093145855529 1
0.0232131107949125 1
-0.122115969604909 1
-0.0141847353528309 1
-0.272466959807033 0
0.134512154202901 1
0.130184660859946 1
-0.0455407777280737 1
0.105124233887605 1
0.130594013400929 1
0.117271315507852 1
0.145258353739692 1
0.30377455914194 0
0.132898907254141 1
0.0126876213702133 1
-0.0133001790758607 1
0.0566067620927834 1
0.177708045044052 1
0.019088479068252 1
-0.127680275761333 1
0.0594127329071483 1
0.256639293904644 0
0.163523265444327 1
-0.0719785506550255 1
-0.038210812468484 1
-0.0079141783675632 1
-0.136947742825556 1
0.0566914332431808 1
-0.122103641257037 1
0.045079295044435 1
-0.0623917051167298 1
-0.00309749659892765 1
0.0919014039129013 1
0.132039355982671 1
-0.100636594709726 1
0.105852274763135 1
-0.152529011440168 1
0.1506834091135 1
0.0727846526792676 1
-0.120859070810293 1
0.160056341883649 1
0.025480554680873 1
-0.332159811847768 0
0.140275046239236 1
0.0899858829380083 1
-0.0251260335821133 1
-0.257949336761659 0
-0.0224593418830984 1
-0.0543981665391379 1
-0.158752300991571 1
-0.253155610592258 0
0.00104624712728679 1
0.00571026736801265 1
0.109966365654919 1
0.0985050437454196 1
-0.036838848573968 1
-0.0737624116162404 1
0.183255588395629 1
-0.0516025122309165 1
0.300064341851287 0
0.146018940316299 1
0.0532020966501367 1
0.106198706340509 1
0.265163862427985 0
0.000623080806373064 1
0.310333229065913 0
-0.0275703093415785 1
0.130444793941188 1
-0.0896353222047119 1
-0.164328421220682 1
-0.0597274604725226 1
0.158738503331365 1
0.0690505108306762 1
0.193958716909182 1
-0.0455138926784251 1
0.0136169185893341 1
-0.0604014462098641 1
0.00756834770572275 1
0.0351687818167149 1
-0.036411314666099 1
-0.0323332002056023 1
-0.0411932992449842 1
0.0809739719045375 1
-0.063479874809175 1
-0.407634915593509 0
-0.0895111236494283 1
-0.154320706082707 1
-0.235220518669673 1
0.213757024752931 1
0.100315304615622 1
-0.0623656255833703 1
-0.113666041331667 1
0.0216059130965858 1
0.0628136140839335 1
-0.117059721079379 1
0.0491768079333216 1
-0.0244774908170548 1
0.0218847898037468 1
0.0795153604205074 1
0.204702118074876 1
-0.0433108990012669 1
-0.00857289833607674 1
-0.0303850491478088 1
-0.0998530682219063 1
-0.0472991234301272 1
-0.269911327853985 0
-0.0185284051187353 1
-0.0799623635464017 1
-0.117300071090009 1
-0.0349157693622142 1
-0.091360077231312 1
-0.0350565619381601 1
0.28234182047593 1
-0.017286585422787 1
-0.0145227228865765 1
-0.157318553407622 1
-0.143129726739913 1
-0.00770681056156624 1
-0.0274413728353873 1
-0.029299302491393 1
0.201073557456839 0
0.101865970580873 1
-0.185888155880027 1
0.00647617592669369 1
0.111784133246956 1
0.0484221496615315 1
-0.00690375829520427 1
0.0455887564110903 1
-0.08074735406134 1
-0.0999157770419489 1
-0.172092538430039 1
-0.0397775936821635 1
0.254786669360557 0
0.0612160500678964 1
0.0935115176268457 1
-0.1286939915281 1
0.0125490625966748 1
-0.117422727078424 1
0.0291273389047421 1
0.0541867813524733 1
0.145197289753509 1
0.108439477333917 1
-0.0804452891587271 1
0.172597791559896 1
-0.00369654766210736 1
0.0191940026440777 1
-0.0492948539138706 1
0.164184545674607 1
0.0363900394012577 1
0.299930215540157 0
0.0459317775245037 1
-0.102317338179988 1
0.0439759581130158 1
-0.0252317669656596 1
0.19427127116137 1
-0.0403364097860125 1
0.177177930307515 1
-0.145289477739272 1
0.139035105123729 1
0.215389005753833 1
-0.0362520890808505 1
0.0573009192344951 1
-0.0301245324589505 1
0.117092621438625 1
-0.095509942987576 1
-0.0911791378750223 1
0.179824637584084 1
0.0207223214659592 1
0.00872303226477531 1
0.0989127129961662 1
-0.0142256003068236 1
-0.0984598010098022 1
-0.0206649604018076 1
0.063430725960079 1
0.09483641038126 1
-0.000569705721955416 1
-0.0499734622378378 1
0.0809956456904897 1
0.125631981102098 1
-0.0538131232158503 1
-0.13988486964395 1
-0.107222751021669 1
-0.209087849343003 1
-0.132941424582148 1
-0.0910189520287538 1
-0.0275905089168842 1
-0.0357009406334577 1
-0.0301571539011246 1
0.065437298107314 1
0.1593855744588 1
0.150215122915832 1
0.000346496324412304 1
-0.101104109791781 1
0.176429014958129 1
-0.00767872072172177 1
-0.139867231829546 1
0.0807731112824885 1
-0.0366258301624953 1
-0.0432550388357552 1
-0.0316658034301381 1
-0.110548264591389 1
-0.0221058773172413 1
0.163853969364153 1
0.0655029636364885 1
-0.0838428334242128 1
0.0588880775310994 1
0.13658800763312 1
-0.115062017338377 1
-0.200362914114455 1
-0.0997608099353083 1
0.129786005840877 1
0.0744896005767286 1
-0.0463390153507768 1
-0.0553880901256616 1
-0.235565871776836 1
0.0593034656880988 1
0.183770128026135 1
0.096015987877532 1
-0.00804541444122685 1
0.0931157007152076 1
-0.0895960305312358 1
0.0122346093550507 1
0.0478844877940145 1
0.06102455893953 1
0.0883968117597848 1
0.272543079406187 0
0.150723556468353 1
-0.0410435072426814 1
0.0263942948299182 1
-0.129062491517127 1
0.0375160065263326 1
-0.130259623002292 1
-0.00824062077839649 1
-0.121587178236577 1
-0.0926386987973522 1
-0.0412031492134442 1
0.0119972742897121 1
-0.175154769838605 1
0.0865073746168994 1
0.194584411882793 1
0.149528592233273 1
-0.168099316436117 1
0.0189300306178403 1
-0.125315242142036 1
-0.255086683053513 0
-0.128990368578383 1
-0.114887940902483 1
-0.0814217406715784 1
0.0584799365450763 1
0.207987676629246 1
0.130893320905361 1
-0.21396311321898 0
-0.0392750070336147 1
-0.128695348469547 1
-0.119937802134774 1
0.0088445472099621 1
0.101482031237923 1
0.0261146788670458 1
-0.0593864373952831 1
0.197989675604792 1
-0.0149770042864895 1
-0.194569325856375 0
0.0277683643677327 1
-0.0743206163533477 1
0.0340721352491978 1
0.0781752605522247 1
-0.312469231143037 0
0.100716382553647 1
-0.0902848959342507 1
0.0181411583762315 1
0.0466343634884997 1
8.02782570296784e-05 1
-0.0299180815510523 1
0.0930890241916818 1
-0.00335841375425168 1
0.100245608891621 1
-0.263413825684842 0
0.292020215682962 0
-0.0491664988934718 1
-0.0686924612376535 1
-0.0218540463281517 1
-0.0748673780308982 1
-0.0709856556103373 1
0.103497153388763 1
0.0602536614779111 1
-0.00596281511457893 1
-0.0919635193874894 1
0.0356793916309511 1
-0.266116652488626 0
0.0792668686536064 1
-0.0778189910661036 1
0.308489940593424 0
-0.069462392884392 1
-0.048791594505868 1
-0.109154795811327 1
0.122791842150672 1
0.0730895849809648 1
-0.082911445105588 1
-0.100208202803926 1
-0.112345110790313 1
-0.137825899315742 1
0.04457623862372 1
-0.10471073916352 1
0.100190311976077 1
0.0494205989476437 1
0.0378396549334586 1
0.111640669664622 1
-0.0277155790200381 1
-0.192585983127766 1
-0.129284129096266 1
-0.0271937213989521 1
0.0747846256722339 1
0.0334952466514214 1
-0.00255642715741533 1
0.212321985394764 0
0.0713715591181696 1
0.0830933265146314 1
0.0554578687720391 1
0.0806814474787911 1
0.147308598001824 1
0.0982813387603331 1
-0.0892130864043093 1
0.168471278818915 1
-0.0403418863242979 1
-0.102178604842695 1
0.0116728207295396 1
0.0125045630650285 1
0.0159771453949733 1
0.125555128586811 1
0.207194997427869 1
0.172864169164522 1
-0.0240345002470928 1
0.307219081705737 0
0.215553939462768 1
-0.00125702141515296 1
0.100708140374345 1
-0.03453476970565 1
0.17565271719526 1
-0.0352844995303471 1
-0.189262644481077 1
-0.258724450614238 0
-0.00953642857655435 1
0.123499548218023 1
-0.146194748403222 1
-0.102800729735936 1
0.147857414329125 1
0.0293848468089542 1
-0.226857608331152 1
-0.100832856758011 1
0.0703558053196645 1
-0.0829330870323048 1
-0.087474867323748 1
0.092620451537593 1
-0.158024598261293 1
-0.251233985384224 1
-0.0142638396291074 1
-0.0462066584445556 1
0.141153135020849 1
-0.280846614149694 1
0.116576576266192 1
-0.155617325759739 1
0.0339120130129841 1
0.00427730632130272 1
0.0435106041536978 1
-0.250613054367558 0
-0.079344611413429 1
-0.0378344917666979 1
-0.117287766725514 1
-0.0657794855626899 1
-0.0501029697879843 1
0.15867749327812 1
-0.0791151846319635 1
0.181103377564968 1
-0.0359731691185756 1
-0.0616840983947392 1
0.0409084298802389 1
0.0430063164365471 1
-0.034710866063326 1
0.19364972500466 1
0.0579276646533227 1
0.159747753349703 1
-0.0266711784126681 1
-0.147646122946046 1
0.0994440124195125 1
0.100246844047244 1
-0.00696254764169679 1
-0.11210447091145 1
-0.196848292566812 1
0.0307099798663468 1
-0.16250356770119 1
-0.147114812692361 1
-0.119038011361016 1
-0.100667208340751 1
0.102998470499011 1
-0.0258491480340817 1
0.0591156071596537 1
-0.0819185904972667 1
0.114908756423912 1
0.223637234631779 1
0.0320332417072486 1
0.0554072863961877 1
0.171425759819512 1
0.0567723701240647 1
0.0834175253020596 1
-0.24743001526053 0
0.169359495982605 1
0.109478568994295 1
0.00906435440134005 1
0.185441898632618 0
0.124983223522308 1
0.0525315933563575 1
-0.038433472474479 1
0.0356323206216034 1
-0.0157314032112501 1
0.088564069180964 1
0.0414285141880074 1
0.00350849734705011 1
0.173030798607357 1
-0.26405903667392 0
-0.304506753301429 0
-0.257483612275991 0
0.0216590835917637 1
0.000696369672763396 1
-0.0567419245207693 1
-0.178472942211006 1
0.107277088118626 1
0.187498206431064 1
-0.0504604718683725 1
-0.199900837777351 0
0.116793266998834 1
0.0876094754220441 1
0.277740304728502 1
-0.0076513330395981 1
-0.0887497860938786 1
0.201716378750768 1
0.0116048891799778 1
-0.197605458706133 1
-0.0614847428463283 1
-0.206455381891908 0
-0.0855308105794084 1
-0.101195681075688 1
-0.100891606129878 1
0.157599452291005 1
0.14724668506383 1
0.0661958283649626 1
-0.0727467368765053 1
-0.0249506814327272 1
-0.240046216067384 1
-0.00230645382283054 1
0.101051157397369 1
-0.0390897867714366 1
-0.063685830775135 1
-0.0437898912253144 1
0.0902681814273632 1
-0.0422108227411107 1
0.0613509347877295 1
0.0862984618857116 1
0.328735262532601 0
0.012877142070107 1
-0.147331115637982 1
-0.0887774171362813 1
-0.0192140581876904 1
0.0544207142907971 1
-0.0924745390696549 1
0.106354548376021 1
0.154077075391417 1
0.0971877783704388 1
0.0778640409838693 1
-0.0556496950639957 1
0.109993653093978 1
0.0867650175199774 1
0.0912199068480615 1
-0.175068193686625 1
-0.131513438748711 1
0.270642834430771 0
0.182925886725272 1
-0.043661368036158 1
-0.111566172283203 1
-0.127545028371534 1
0.0582470699086136 1
-0.0520665294316126 1
-0.210017072705558 1
0.0445806532548734 1
0.122291420226386 1
-0.105047045568919 1
0.0452448558358508 1
-0.0895304438459665 1
-0.0408374295138899 1
0.0404425263479957 1
-0.0098041401589606 1
-0.191518640569034 1
-0.0860139810444451 1
0.206182936274788 0
0.0921078210848019 1
0.16300337985339 1
0.157603305768221 1
-0.161650208685052 1
-0.129864711433509 1
-0.139140666940565 1
-0.237725728914377 1
-0.0109663995542045 1
-0.169656347309453 1
-0.00611764361696214 1
-0.0204842401553777 1
0.0260737024753656 1
0.139567106856727 1
-0.0915019753751552 1
0.140799538711617 1
-0.0447695407791166 1
0.0459566934117457 1
0.120634157261344 1
0.0225307869472144 1
-0.145724198132595 1
-0.045715815568665 1
-0.237223414833811 0
0.127600807860985 1
0.0355350301514237 1
0.00250670539974979 1
0.0841496088754403 1
-0.0612657027854098 1
-0.180304989618504 1
-0.00505820300717583 1
0.0152264363688561 1
0.250327273979286 1
-0.0770868700938628 1
-0.0280660362325502 1
0.250118621240017 1
0.13714825184467 1
0.0645383967394778 1
0.115342862210502 1
-0.0754881674959079 1
-0.0476403536688099 1
0.129366569993341 1
0.176529420423714 1
-0.107347506545262 1
-0.0261070426350601 1
0.165385896768406 1
0.0978195910205185 1
-0.190759386574984 1
0.121704524542127 1
0.12512695046219 1
0.113026455278826 1
-0.149283972006794 1
-0.0210825156846195 1
0.0848674948127971 1
-0.095616683488348 1
-0.111047915836397 1
-0.0122021340344682 1
-0.00527008666335307 1
-0.182072299965655 1
-0.225697710865166 1
-0.00235518486342504 1
0.179781467809783 1
-0.36477072301851 0
-0.0563848010467959 1
-0.129990461111295 1
0.0307101412292507 1
-0.0417854746759577 1
-0.0127394296532153 1
-0.0114903654207761 1
-0.0431840095989025 1
0.0936466294740057 1
-0.0216002162868091 1
0.118592506137315 1
-0.184115851765197 1
-0.0534723338115894 1
0.0826773873081864 1
-0.0584838548098096 1
-0.0885369087377799 1
-0.192871075702001 1
-0.105312144485463 1
-0.100056503770108 1
-0.0788309641444736 1
-0.149925423350968 1
0.356489562973751 0
-0.07481887914069 1
-0.0580876241483487 1
0.0334028622154207 1
-0.0447797240202597 1
0.132334794122987 1
-0.191738831319543 1
0.0924787020660746 1
-0.216594971416477 0
0.0508235560782128 1
-0.0760601265827651 1
-0.2169425867103 0
-0.0984347611580123 1
0.0500214483456016 1
0.147572453802404 1
-0.0313768874455375 1
-0.220115088933417 1
-0.305866861044214 1
-0.0277469744669087 1
0.027147434798442 1
0.0408863937190923 1
0.152809596209965 1
-0.0639901441996999 1
-0.0263329347299935 1
0.208046062625949 1
0.0190249798509744 1
0.0555399863975513 1
0.0508898106735205 1
-0.0598595146426127 1
-0.138377705410029 1
0.00491272300960941 1
-0.173557125669903 1
-0.108111794453501 1
-0.0387690958118158 1
-0.0206769933840096 1
0.0309523650278508 1
0.0513725583007778 1
0.0987660948914524 1
-0.0328284300883841 1
-0.033988134473996 1
0.0138868884918035 1
0.0277366381832137 1
-0.0412199910317173 1
0.0985294105355864 1
-0.0813059987831452 1
0.0847441925628264 1
-0.113303921069691 1
-0.179452976426785 1
-0.00285546846258021 1
0.269636847635542 0
0.0715295335557602 1
0.0771550302907268 1
-0.0273382307702783 1
0.0300684737090271 1
0.215968880253629 0
0.169683819936463 1
0.15451507492368 1
-0.129667508515327 1
-0.106339209121253 1
0.189499104845029 1
-0.0971879495855032 1
-0.101418338005311 1
-0.00484418306298053 1
0.184476800524185 1
-0.10850902085307 1
0.0231014292335076 1
-0.0822976771265205 1
-0.00935617449364994 1
0.0942915381593911 1
-0.130143727915339 1
0.058374123661111 1
0.0753207211090323 1
0.0315016968498896 1
-0.205608575787132 0
0.0558648886303209 1
-0.0953095533312574 1
0.094625863023088 1
-0.0361797894794936 1
0.136219898385763 1
0.155521440582447 1
-0.00874242793599971 1
0.154368559829605 1
0.0585303877169495 1
0.180472381933614 1
0.0256250468143321 1
0.00015375207691571 1
-0.19803539367744 1
-0.109510010996128 1
0.0706377423215622 1
-0.119823588040011 1
-0.217081039184747 1
-0.0564541449362089 1
-0.166772074653763 1
0.110510613852271 1
-0.0980021163050535 1
-0.0227714815020112 1
0.121350245016797 1
0.131349347081668 1
-0.0516687612006902 1
-0.046076592303886 1
-0.0865981237013505 1
-0.0472812169523935 1
0.136463275088351 1
0.0290601233797966 1
-0.271100472686235 1
0.09801726060718 1
0.213901163534209 0
-0.0915937135907817 1
-0.213557219838387 1
-0.0924214751362624 1
-0.0337616287907595 1
0.167476026091548 1
-0.107848862481767 1
-0.209587783624444 1
-0.0496692992917327 1
0.116629194587284 1
-0.04819382443195 1
0.214600391671086 0
-0.0902551450068697 1
0.0940559196190542 1
0.101319517738116 1
0.0144096911625105 1
0.15511017097741 1
0.217925707583223 0
0.00406454572652609 1
0.310937564636682 0
-0.209999481525053 1
-0.114398564911586 1
-0.124217294305545 1
0.00712167181604885 1
0.0950234146064579 1
-0.0801122570869619 1
-0.0639659583772066 1
0.0774670848326089 1
0.00931204718691092 1
-0.0656141823926827 1
-0.0828240522491147 1
0.0528903127663273 1
0.124909935953879 1
0.160432247229408 1
0.179850429054878 1
-0.157725944844214 1
0.127710004672277 1
0.0835142774873055 1
0.0670076216878809 1
0.219711476660289 0
0.00191719055498846 1
-0.0816732704226917 1
0.205102631475949 1
0.00633053935435436 1
0.102014879436873 1
0.110180424040708 1
0.0449916913458243 1
-0.0553102220140825 1
-0.0351980579265643 1
-0.209137839256686 0
-0.0871421944847112 1
0.0262132836707878 1
-0.0506392442199566 1
-0.069613371311919 1
0.0305707256734471 1
-0.190107114078445 1
-0.0872408192118814 1
0.104282743573191 1
0.0139813373729434 1
-0.0555969620668145 1
0.191294358945962 1
0.0288311372972453 1
-0.0299972985993042 1
-0.144695840580724 1
0.075323346717888 1
0.0761050768693141 1
-0.180251555766237 1
-0.0734870759980898 1
-0.0515845640447714 1
-0.314220595689269 0
0.0498783171834419 1
-0.0746109324630367 1
-0.123972593006131 1
0.169838186264693 1
0.0527493811829127 1
0.0201784921863738 1
0.00397313937243232 1
0.152948842166726 1
-0.0873833518338675 1
0.0236678495998638 1
-0.0716926778685808 1
0.14829544427636 1
0.112330070545684 1
-0.0575122622825943 1
0.0431069591809496 1
0.0828947477124456 1
-0.0285936524960845 1
0.079973595994115 1
-0.0159671716050609 1
-0.221279932195621 0
-0.126895673736477 1
0.108443252059373 1
-0.209726857555106 0
-0.0427291311840891 1
-0.0910359345570596 1
0.153182580362357 1
-0.141115773698187 1
0.0772134339708176 1
-0.0678590742776197 1
-0.218352381232768 0
0.0597699560778341 1
0.0183443856438957 1
0.0919607312842047 1
0.0176025847442276 1
0.0723341804948909 1
-0.145017535735968 1
-0.230226895882409 0
0.179239563374795 1
-0.0895854355517058 1
0.10681671676162 1
0.148997676866606 1
-0.102102751689526 1
-0.156660152991188 1
0.0649796773134975 1
0.0614447290121748 1
-0.0126771821724698 1
-0.0137576506377617 1
0.0532861074917695 1
-0.132658741855362 1
-0.076492922197838 1
-0.127145073147551 1
0.0730146792754092 1
0.00235258774527771 1
-0.184314351992642 1
0.0647021742583558 1
-0.186260715456901 1
-0.0068346338033832 1
-0.103032394587972 1
0.0859858382586519 1
-0.102732130061001 1
0.0338067700928682 1
0.0692084007437458 1
0.107436436246408 1
0.0149530812081639 1
0.0422129365446155 1
0.173155241227741 1
-0.240585167285353 1
0.0974770580113325 1
0.0395332005202714 1
0.00366930872392872 1
-0.08785755122 1
-0.17107647386949 1
0.100682165736107 1
0.128069496454055 1
-0.055432536088451 1
0.028233215771058 1
-0.0373108717968636 1
0.144321444044682 1
0.0221012257344783 1
0.137721334932575 1
-0.18215633904115 0
0.0650546420280082 1
-0.174730035304197 0
-0.0166814556332256 1
-0.14736938020575 1
-0.141557958114583 1
0.0401576528390374 1
0.167679545300374 1
-0.216899057129521 0
0.0199785885434529 1
0.0664941153459353 1
-0.185064718721025 1
-0.117407161419238 1
-0.0939709562167623 1
-0.101785153894749 1
-0.136819452372727 1
-0.0104132353345781 1
-0.124046628961812 1
-0.159950102513572 1
-0.0183712439649049 1
-0.0377344824907518 1
-0.138262366274465 1
0.0136089111533547 1
0.143868012766901 1
-0.0682815008577711 1
-0.292089396160235 0
-0.00878110908258238 1
0.321474574808145 0
0.165914729806352 1
0.0811064353056474 1
0.211682157049036 1
-0.0371498667176459 1
-0.024798781026196 1
-0.0354401668014249 1
-0.151801449673005 1
-0.03364072172944 1
0.213375146407556 0
0.0557995566310195 1
-0.110105282381674 1
0.0484778367535282 1
0.0432527989667705 1
0.0339058536437839 1
0.0392881616234027 1
0.0731180583310978 1
-0.0814774619201981 1
0.128000876745044 1
-0.0641599473175764 1
-0.0274019855138652 1
0.137683040717407 1
-0.0764621872271353 1
0.289106025762535 0
-0.081936873979749 1
-0.0398516362958847 1
0.0105513688875925 1
-0.148379855542838 1
0.172775263817647 0
0.178329792685156 1
0.11361871621856 1
0.0674889233221015 1
0.0812885983422329 1
0.00522094073069058 1
-0.0372701119216713 1
-0.0572968826639736 1
0.0725534835829138 1
-0.0160852804355485 1
0.030787220342928 1
0.0598124478788201 1
0.140156091131151 1
-0.242432543227777 1
-0.154882158210754 1
-0.0459227598755666 1
-0.146580412629655 1
-0.222705913849836 1
-0.115457677149048 1
0.0978687337071985 1
-0.0468151533897501 1
-0.00880277941163034 1
-0.266694089128019 0
-0.0279578365435675 1
-0.0406513245241194 1
0.193871956873051 1
-0.0178621273371516 1
-0.056978514022857 1
-0.0074319356788738 1
-0.0548191498752559 1
0.0256424141626619 1
-0.0800193012451348 1
0.0417412143760547 1
0.17531268670102 0
-0.0883665558852878 1
-0.0358620326914298 1
0.0112204497277173 1
-0.128762142526444 1
0.0652538702768925 1
-0.0496151080553253 1
0.0742660967592485 1
-0.15826175153161 1
-0.146799511929456 1
0.274455105485316 0
0.135242955157273 1
0.017539402255285 1
-0.00677874266591163 1
0.0833837129047129 1
-0.0672272064881515 1
-0.0124642409870993 1
0.140729680363252 1
-0.0424933672417277 1
-0.0822705193051104 1
0.104853373101778 1
-0.189863939226339 1
-0.315922723101593 0
0.106545131335436 1
-0.0480125916459534 1
0.263851277566346 1
-0.0539360629564708 1
0.138394241267218 1
-0.213690998881954 0
-0.116799019626821 1
0.0410336820448811 1
0.0037904833971651 1
-0.0241457041781004 1
-0.064450505915043 1
-0.0131392607814911 1
-0.0458350924642529 1
-0.169844729518698 1
0.104016600593663 1
-0.238397311399867 1
0.0252960830882713 1
0.0235798551419938 1
0.0117379819558829 1
-0.107833507630773 1
-0.0509842075994918 1
0.0777986865705229 1
0.0508371288745021 1
-0.0158730047344495 1
0.0139918224778172 1
-0.151132982038442 1
-0.00857853358444033 1
-0.263196308218419 1
-0.0685223986907468 1
0.0888784162055158 1
-0.152591622870539 1
-0.0543719316535742 1
-0.0421342162124413 1
-0.155652755597377 1
0.0225891986376685 1
0.0832639931241001 1
0.163094661312269 1
-0.00342077349813446 1
0.0875016515793594 1
-0.0654954501421532 1
0.00772959284817343 1
0.012124308628063 1
-0.0165307571762424 1
0.240354888726227 1
-0.0422840700944213 1
-0.277845920845486 0
-0.0449073211509735 1
-0.00561563539512426 1
0.0308022981979804 1
0.135619716877367 1
0.0675769441194311 1
-0.128856187285487 1
0.109724026758661 1
0.0728852037465598 1
0.0142849017728045 1
-0.115789461360398 1
0.0105932319857671 1
-0.00763080028471429 1
-0.0865740400363919 1
0.0976389287819748 1
0.0366097455206885 1
0.137793889441143 1
-0.0462153435414182 1
-0.122321818565634 1
-0.0029804957449361 1
0.141723518347199 1
0.0359621465788618 1
-0.167665436051342 1
0.0386510855900614 1
-0.169647281466302 1
-0.119744356124153 1
0.116485766271377 1
0.0546719158593064 1
-0.0625194240267071 1
0.0628220562520041 1
0.174974972627207 1
0.0258949824855302 1
-0.00119639637354411 1
-0.064514706285336 1
-0.0469723669421508 1
0.108710935555782 1
-0.251984653725417 1
0.056567390009285 1
0.0961231258926636 1
0.117085844793263 1
0.100782806356257 1
0.0742079324490246 1
0.171087321458867 1
0.0521778621165896 1
0.0713810728574623 1
0.235726771378645 1
-0.0458081365634247 1
-0.0995572043381352 1
-0.178520037928569 1
0.0657470232290665 1
-0.0699628735486634 1
-0.0271778572258132 1
0.0911428772041531 1
0.0346248556799031 1
0.332034921165446 0
-0.0270884055753002 1
-0.194800809640571 1
0.177291322366959 1
-0.0680883026075728 1
-0.251974216714009 0
0.154640912364798 1
0.138228741625442 1
0.0365728945942048 1
-0.0331882567933146 1
0.0184723713009721 1
0.0703685514400997 1
-0.116920876049826 1
-0.0117387061938194 1
0.0525428561914244 1
-0.113730065669707 1
0.0775285243564771 1
-0.0456888442446245 1
-0.0370790204852574 1
0.0593720196364344 1
0.134158155507693 1
0.00910285550961677 1
0.126017753890083 1
0.285427366710433 0
-0.0876821982700039 1
0.106371426301894 1
-0.0380122376890792 1
-0.114107333345231 1
0.0215685626911931 1
-0.206648124340744 1
0.121761071413967 1
-0.183743706477235 1
0.0183025519529484 1
-0.0818008991466758 1
0.0848999307095136 1
0.134017333912163 1
0.0948206320616742 1
0.316616010623188 0
0.0728820166343789 1
-0.15613071151136 1
-0.0756948748225736 1
0.140297358991481 1
0.0906648392526014 1
-0.0950094184513846 1
0.148230889854405 1
0.069284578631521 1
0.0305073195256958 1
0.00100669439057194 1
-0.10903472368704 1
-0.196054237764688 1
0.0744426064318581 1
0.116675220872828 1
-0.0796340647830336 1
0.0977011978544509 1
-0.0283824578320484 1
-0.0741541072168101 1
0.0299687416450466 1
-0.0133573026421906 1
0.0866966583852053 1
0.0605356365617792 1
0.028402058929534 1
-0.0627811037700695 1
-0.100120992357968 1
0.114292441705927 1
0.0553929704117497 1
-0.0753373960279579 1
-0.0595389494748358 1
0.159001682010835 1
-0.0504571494127574 1
0.0160471250053489 1
-0.128365055134716 1
-0.192426984892035 1
-0.0313574052959373 1
0.0445704853557552 1
0.0605600653197075 1
0.0930463782181613 1
0.0191521781619971 1
-0.11908461657779 1
-0.0705244929172373 1
0.122447922100999 1
-0.13172608442715 1
-0.113381330159136 1
0.206052214860154 1
-0.206102317708384 1
0.202530910745422 0
0.0860968031750103 1
0.174130954871015 1
-0.0900091004728137 1
-0.10163105475829 1
0.0590978405869119 1
-0.126154730388097 1
-0.0738489059519931 1
-0.0996299111132261 1
0.0988448223215497 1
-0.094520760092485 1
0.038956536559882 1
-0.0651204194653227 1
0.0334052420665166 1
-0.181603103235384 1
-0.162369867564138 1
0.131459090401317 1
0.140635199833768 1
-0.0239216558720393 1
0.203798095061938 1
-0.145084755889093 1
0.10572955877063 1
-0.058419068363593 1
0.0169633888119752 1
0.094731416714877 1
-0.189217726767245 1
-0.118472440417034 1
0.053116232736787 1
0.0475316910485935 1
-0.043785969630274 1
0.0260007280941285 1
0.110799709079499 1
0.0256676855683273 1
-0.155324036506719 1
8.88539168381829e-05 1
0.369109205035945 0
-0.00616108946760134 1
-0.0185645139914559 1
0.0903311760760205 1
0.158181971691764 1
0.0224456821476595 1
0.149538276387776 1
0.0651633631516451 1
-0.222179038284019 0
-0.0647373043800739 1
0.104738312266351 1
0.0394362543522771 1
-0.0657713927881675 1
0.17088206945906 1
-0.129510765737752 1
0.233275967360407 0
-0.107438591091779 1
-0.0183047845587547 1
-0.0626710360754423 1
-0.222612725546534 0
-0.0240765699716318 1
-0.0536151459597147 1
-0.0414120270676162 1
-0.23398619064421 1
-0.128519757678988 1
-0.165298879036038 1
0.154900413659497 1
-0.200891833382736 1
0.00605972357791811 1
0.0253521739399629 1
-0.0951629968893446 1
0.0373522055498254 1
0.140455010233024 1
0.0607351611967478 1
0.103089090986424 1
-0.0159092846870969 1
0.0640509842221028 1
-0.210025163411057 0
-0.0849522242465501 1
-0.0252644489913876 1
-0.136935715848217 1
0.0043458461722231 1
0.099118043427679 1
-0.20271598715721 1
-0.0154167185834112 1
-0.0439521333557037 1
0.184803322893993 1
0.0458299924475263 1
0.0475160162026535 1
0.0128800231868316 1
0.06605492485055 1
0.00804266294269195 1
-0.252764257601031 0
-0.0933206807086791 1
-0.0750487667009976 1
0.223394017346666 0
0.0115789134136869 1
0.148083985602412 1
-0.108209918668007 1
-0.188023397089192 1
-0.0643510017818448 1
0.0367752318088862 1
0.0881743970068258 1
0.107346233492258 1
-0.0658425174767373 1
-0.0947448480640388 1
0.0910237775386832 1
0.0531171991314664 1
0.237305509200342 1
-0.0361367190050422 1
-0.11922844141729 1
-0.0633934838224437 1
0.0304610850902911 1
-0.194810198675835 0
-0.0522055908347752 1
-0.205638300030054 0
0.113595698535211 1
0.0260161628890091 1
0.176366003376855 1
-0.11894919614986 1
-0.0608261895321705 1
0.137688182597296 1
0.0364018390181091 1
-0.097535152092169 1
-0.0599593236844389 1
0.207201998340493 1
-0.265899675145931 0
-0.0326458885960111 1
-0.202264643100144 1
0.0355118678010355 1
-0.0939493287953048 1
0.0282391652913892 1
-0.0495863153632715 1
-0.213239327157249 0
-0.0148124295419053 1
-0.0376008716495993 1
-0.053757359483193 1
-0.0262087676496949 1
-0.0946238163474955 1
-0.0231874590587081 1
0.0901135738782589 1
-0.0125930559452632 1
-0.0598185739081943 1
0.117117817871687 1
-0.0595123411729396 1
0.130818289638978 1
0.128985480331202 1
-0.119321227261194 1
0.0627710872068857 1
0.0924642479568545 1
0.218736764093951 0
0.11405294302077 1
-0.00533941349188286 1
-0.0869697606145352 1
-0.0765627419888402 1
-0.0017791526894676 1
-0.0403664708056546 1
0.115924457336336 1
-0.0600801804769985 1
-0.0700634111476769 1
-0.0804016598268446 1
0.0362743173075077 1
0.0879797886284672 1
-0.109241082754063 1
0.101765913862825 1
0.0252117885741066 1
0.0410486369105885 1
-0.00517574902876141 1
-0.0541073984346739 1
-0.169005913243337 1
0.0552172515570691 1
0.219159137775515 1
-0.158669548427196 1
0.00555250135137785 1
0.0321808077069795 1
0.0743879576772933 1
-0.116396997011578 1
0.0577303796070065 1
0.124143101873629 1
0.0377644382960703 1
-0.191557647335487 1
-0.0401009228337573 1
0.000815433840183385 1
-0.0275291215084311 1
-0.0259205780688796 1
0.172075404173791 1
0.0288378770762459 1
0.105563891992194 1
0.0960371049964096 1
-0.0218075835204867 1
0.0557043853220792 1
-0.10082538338861 1
0.15179998634289 1
0.171379075124189 1
-0.0886972071875568 1
-0.0111619990471024 1
-0.123585199485714 1
-0.12174094208213 1
-0.35331245813232 0
-0.0212689794440951 1
0.186397762217973 1
-0.0317330447411712 1
-0.0430361529486384 1
-0.0505475931508116 1
-0.0723117843493966 1
0.0805203770572486 1
0.0610087422049093 1
0.00288897599963009 1
-0.089778295621055 1
-0.0148214396596864 1
-0.0742949003549068 1
0.240099001938477 0
-0.00877862947690965 1
0.170204471002898 1
0.0752909181832521 1
0.182626739715506 1
0.065766254148599 1
-0.214282562736772 1
0.0684723029695003 1
0.0905809614721242 1
-0.122539358507876 1
0.132746704443909 1
-0.0850235106701941 1
-0.159914621729088 1
0.0727535787339201 1
0.0626018921609747 1
0.0507240066572304 1
-0.00417401280642942 1
0.0998670175570315 1
-0.0147506408125049 1
0.0164501277217415 1
0.149076162610066 1
-0.098947459180819 1
-0.0777679841255939 1
0.0934926985790936 1
0.0755468390365582 1
-0.0851765391189541 1
0.0650260554101034 1
0.201139866835415 1
-0.0719250912543506 1
-0.0669906693691944 1
0.0236028621242686 1
0.107935639465743 1
-0.173942501480964 1
0.13933898914758 1
-0.0530539787142407 1
-0.0842899106111071 1
0.11741951679675 1
0.0378706396218628 1
-0.194085278393119 1
0.00684774778994869 1
0.0839810928695555 1
-0.168054134749498 1
-0.000711799954431724 1
-0.0636185997011699 1
-0.125033440573522 1
-0.0993515221646342 1
-0.0352131533721008 1
0.0771140565057781 1
-0.0574389016122103 1
-0.00900643033052476 1
0.140747868972485 1
0.0448448606039678 1
-0.128103768685906 1
0.062494243975191 1
0.0637813419879107 1
-0.106780452474032 1
-0.152051133539275 1
0.139317494868252 1
-0.304742741896491 0
0.0161901916989426 1
0.068917130632524 1
0.291606743165723 0
-0.0324035368706836 1
-0.149436630097634 1
-0.0787123412955693 1
-0.0931037226295512 1
-0.0233104388855292 1
0.0945193421428963 1
-0.108642932971007 1
0.0207553408810649 1
-0.0904704329981555 1
0.112662110875609 1
0.134761022881054 1
0.0428428926019907 1
0.204618884879951 1
-0.335056451010837 0
-0.0891835629465103 1
0.0130667918747814 1
0.0787519311849582 1
0.198383241016681 1
0.0230024112093382 1
-0.0435215070857241 1
-0.183591988148622 1
-0.114150813067477 1
-0.0900942168490046 1
0.16399763497343 1
-0.16344328825169 1
-0.0286206150548221 1
0.0677258151935676 1
0.183900767889089 1
0.150409061822938 1
0.0979149785141548 1
0.172485186489451 1
0.103578973894055 1
-0.071326127862381 1
0.0362386281698106 1
-0.0666702978033427 1
0.108194473887006 1
-0.0659617994613432 1
-0.00803825593904423 1
0.158478949094376 1
-0.0728907106100372 1
0.0531466066427799 1
-0.227650654631861 0
-0.123289815827567 1
0.261993839476812 0
-0.136775256172409 1
-0.128332063596963 1
-0.125124030231046 1
-0.219533523994386 0
-0.0417624962724995 1
0.172307788274279 1
-0.0352762196753179 1
-0.187609285160643 1
-0.181743934427023 1
0.0664381320535741 1
0.095750148162723 1
0.0586039529926735 1
0.0240031516481409 1
-0.0408940173291343 1
0.142973830142314 1
-0.0905519958543726 1
0.0493996147034203 1
0.00299102321985358 1
0.067574861510907 1
-0.172942771448318 1
0.00203049595339309 1
-0.174496541204687 1
0.0819791600314622 1
-0.103134669127536 1
-0.0224417553991032 1
0.0914602611253018 1
-0.210386384273824 1
0.270192162404904 0
-0.180342807082816 1
-0.0712580953451981 1
-0.0547474819472894 1
0.121551456391644 1
-0.0166377968996983 1
0.0183910726543781 1
0.00844429986246694 1
-0.0784292403895541 1
0.303731451177622 0
-0.0273804391047915 1
-0.170193817340851 1
0.0178811883815233 1
0.107234975846085 1
-0.0207749254446066 1
-0.204482362478835 1
-0.0802177527163483 1
-0.0142077643365974 1
0.131396457126174 1
-0.103530675321593 1
-0.048695438876371 1
-0.111262142669668 1
-0.0548619618581716 1
0.118953819959853 1
-0.157324990096987 1
-0.0466284040780967 1
-0.056943957179686 1
-0.203627060039504 1
-0.103536044363304 1
-0.22808036256923 0
-0.0651743462045681 1
-0.124706607789403 1
-0.0805946164522031 1
0.0197688776699041 1
0.0734186376714634 1
0.0884084979155638 1
-0.100916536752816 1
-0.0265315107240415 1
0.112328040485643 1
0.0654953518380924 1
0.0603775526362612 1
0.0806878258401049 1
0.141188344699372 1
0.0526485890090593 1
-0.0350565673290692 1
0.0340096334381121 1
0.0446521300349532 1
0.0393420391894891 1
-0.114968233661342 1
0.163195224015135 1
0.202983103605155 1
0.0697523832393653 1
0.171249937666983 1
0.0392762950102187 1
-0.241193996046924 0
0.190209229838854 1
0.0984900906522215 1
0.0128884701751825 1
-0.252191598260697 0
-0.0267358846905642 1
-0.0535325438852272 1
0.048684887607111 1
0.108378566921711 1
0.100096240577092 1
0.111127125842951 1
-0.0302276014478031 1
0.012980503839383 1
0.0641941362734906 1
0.0478722781673771 1
-0.177173202477865 1
0.0273066495294224 1
0.0924776963598963 1
0.0539078141658342 1
0.0468199076788164 1
0.0160235434414009 1
-0.24328843888809 0
0.200723128204591 0
0.0920202753053132 1
-0.160744941732769 1
-0.0202393225967698 1
-0.111063863965217 1
0.110603021683079 1
-0.0308019812183745 1
-0.0529235860772681 1
-0.0759616590805744 1
0.0491815486660937 1
-0.0671518918249611 1
-0.145140607021745 1
0.00997754718434427 1
0.124362138402456 1
-0.0731459314879251 1
0.0670603071146465 1
0.0975737201391614 1
-0.203708582319551 1
0.12711081728461 1
-0.132349884991308 1
0.127201641040394 1
-0.0278541794771365 1
-0.0824186973032807 1
0.259814524880497 0
0.0968459000975366 1
-0.0174880877113854 1
-0.135596515332918 1
-0.0290546923698468 1
-0.0521787984082616 1
-0.075592237038022 1
-0.0613346979804717 1
-0.267364944310507 0
0.00222962426805788 1
-0.180963160984634 1
-0.00335720748559842 1
-0.130734619164271 1
0.0399780893453545 1
-0.227482766367137 1
0.183872116124285 1
0.252580892338966 0
-0.13621363627109 1
0.18577183007127 0
-0.0266996329015153 1
-0.0240561531735396 1
-0.00730540777593394 1
0.033686625754213 1
0.0438698605786871 1
-0.246570423328519 0
0.324947352323863 0
0.0939571645443042 1
-0.00795483162181397 1
-0.0301155767027831 1
0.00312359017263454 1
0.186691476382057 1
0.284984010549353 0
0.0884111523064445 1
0.202960781405017 1
0.0138113458882303 1
0.0145818301692353 1
0.0824584128473677 1
0.155775427083873 1
0.138836222310866 1
0.0536436311952408 1
0.00408860823041704 1
-0.136830738149849 1
-0.00831556953465144 1
0.0437122870003319 1
0.161086156557095 1
-0.357900885083479 0
0.132248835113291 1
0.0453663856500175 1
-0.0304762214482101 1
-0.0173011159355348 1
0.0724985723447219 1
-0.039150589546616 1
-0.0564824826410319 1
0.155274980693229 1
0.0985360122812309 1
0.133607739556378 1
0.119082374635955 1
-0.101840016410928 1
-0.159811286704924 1
0.10180033049984 1
-0.152699996484749 1
0.181871229525218 1
-0.16102925341946 1
-0.0113222217203833 1
-0.010104401224736 1
0.0124065045901776 1
0.104129396663019 1
0.164668991401808 1
-0.137558836738576 1
0.151336499736343 1
0.256386381913124 0
-0.0671201835731259 1
0.0831467856274953 1
0.220204106773152 1
0.361007942493691 0
-0.140097418535257 1
0.00685476325365037 1
0.0121338206384252 1
-0.119619357069502 1
0.120257154540609 1
-0.1102742069575 1
0.0903496940996392 1
0.0833885272709725 1
0.0492280471900836 1
0.0512492402458561 1
-0.171449921982608 1
0.0497113524860696 1
0.0438217377761653 1
0.00143550576841413 1
0.224933010670151 1
0.213216297455656 1
0.144962860275918 1
0.13110390719872 1
-0.137841531073685 1
0.226803076775827 0
-0.0239814166300286 1
0.0763854011891479 1
0.0540629505598466 1
-0.257354182835962 0
-0.165524806272002 0
0.146187064930241 0
0.046706522852482 1
0.293496194013884 0
0.127709266761075 1
-0.156498689176992 1
-0.0482467176856246 1
-0.000762166930156959 1
0.0797121163889161 1
0.0451947161115375 1
-0.0594819620512932 1
-0.0392259595223299 1
-0.0506017974948342 1
0.164487649540943 1
-0.033693033852121 1
-0.0979996466740198 1
-0.00235904677311684 1
-0.12594059013041 1
-0.0977262334013262 1
0.00145319995981072 1
-0.0424589659768506 1
-0.133407076146779 1
-0.271595907374614 1
-0.0443826408517849 1
0.00620390639898709 1
-0.0706599452813887 1
0.280049387698961 0
-0.0932696720168181 1
-0.0821728482477042 1
-0.0339040530597395 1
-0.231106154552623 0
0.049918413754568 1
0.0108877803024533 1
0.165434424395329 1
-0.146588545704966 1
0.0366914355441447 1
-0.0918612857342322 1
0.109556372511991 1
0.0487041720593858 1
-0.0597183173178937 1
-0.0325083670500686 1
-0.0232549938285002 1
-0.187420501433731 1
-0.00391987048699109 1
0.0627465665514981 1
0.00100794922588097 1
0.234396375968668 0
0.139728923558274 1
0.0497208146267615 1
0.174117557287747 1
0.00960694285677494 1
-0.154984477687879 1
0.0359686710954662 1
-0.00810995466473848 1
-0.152618321837616 1
-0.177741282382476 1
0.00265608522900899 1
0.0989024489129636 1
0.148616221674047 1
0.234099170565997 1
0.142655659988937 1
-0.0388275471723624 1
0.081504384763868 1
0.142364399485128 1
0.0103608912075233 1
0.0560870519984207 1
-0.0527421530756532 1
0.00939394721932478 1
0.180579489395568 1
-0.0648282254639574 1
-0.0103274591974835 1
-0.198036150632563 1
-0.00420833746984164 1
0.0237578557688579 1
0.0116618076539896 1
0.0419599252872783 1
-0.148089997432486 1
-0.196509878569767 1
-0.111537757702188 1
0.0571759883181582 1
-0.0618652649564493 1
-0.0735241409789936 1
0.0446081389131016 1
-0.0451227328908836 1
0.0731353998506906 1
0.115252260153902 1
0.0350495794413654 1
0.0394311080091361 1
-0.0723043785318097 1
0.104218043445117 1
-0.0874341725593866 1
-0.0767056832312395 1
-0.00023920054516401 1
0.0835853368098207 1
-0.056265980302097 1
0.040887399847575 1
-0.0626143125217093 1
-0.183821500751018 1
0.157007094188971 1
-0.148143444263388 1
0.0990212673530869 1
-0.0415069351200213 1
0.142059480683899 1
0.165410126520914 1
-0.0648972229865088 1
-0.0693133414569828 1
-0.0334779273040597 1
-0.0510564048183305 1
-0.00268794780826008 1
-0.00873928698753669 1
-0.0712959783271921 1
-0.00347862599130884 1
-0.00651581275312648 1
0.0332210160089303 1
0.163482691142394 1
-0.0566858115178313 1
-0.153883879506479 1
-0.0413866630105032 1
-0.0393489026263797 1
-0.0417079049358527 1
0.0553239028906015 1
-0.238812029098312 1
0.00462640314434415 1
0.0246107979891053 1
-0.0304707072527863 1
-0.232653394664333 0
-0.0805545177609023 1
-0.030426931894415 1
0.0529988065355727 1
0.0288261556472718 1
0.0795570552306003 1
-0.0486053772167074 1
-0.159563857833843 1
0.0935256603954716 1
0.0451800193897013 1
0.211031122607223 0
0.218892254950289 1
-0.0653599054454847 1
0.115249358276104 1
0.018490586606028 1
-0.0707091086903811 1
-0.0935846707765021 1
-0.0130042304315484 1
0.0407712996515496 1
-0.108731037975141 1
0.121953044026432 1
-0.060214338335846 1
-0.140077344911039 1
-0.197429464936116 1
0.00497923780952212 1
0.051803961359071 1
-0.254467378673396 1
-0.128953236501092 1
-0.0890761362383364 1
0.0550512328126522 1
0.0820160337279021 1
-0.0497001752695217 1
0.0663902293996785 1
0.0239362058005424 1
0.0191829375856791 1
0.123951810143412 1
0.0760673739410149 1
0.0695047824628889 1
-0.136151282654097 1
0.0374019804789779 1
0.0645545037023192 1
-0.0269492064828304 1
-0.044753873487079 1
-0.385531579672553 0
0.0230516170103279 1
0.173466298631366 1
0.169653107364589 1
0.195864381283556 1
0.104305183621729 1
0.0217630095088277 1
-0.0422687504883479 1
-0.0299287594204857 1
0.184031497735819 0
-0.105913801676222 1
-0.0786314128704927 1
-0.212269911129662 0
0.0347160643056728 1
0.0151580035919567 1
0.0845187130306418 1
0.354395828600722 0
0.0906530586846924 1
-0.126145690986021 1
0.0194128249111161 1
0.121898443886479 1
-0.00572239922069173 1
0.0784166257945751 1
-0.17767621964914 1
0.104944473494934 1
0.0434026451939546 1
-0.115874846991874 1
0.0254523743337278 1
-0.0107505011456495 1
-0.0862285694230025 1
0.0561971491912259 1
-0.0116211393329774 1
-0.133831713191063 1
-0.00796683795815726 1
-0.12011244628125 1
-0.0128373475231614 1
-0.0381826962569599 1
0.0290605569315553 1
-0.185469245398743 1
0.26452933901545 0
0.0702262184582382 1
0.11077276235601 1
-0.146555878713139 1
-0.052055041695008 1
0.0214078721432315 1
-0.0813833006513373 1
-0.0372690063933156 1
0.0854200407013907 1
-0.11363397791961 1
-0.00626416958945894 1
0.105617366240592 1
0.0932483883368151 1
0.0729002882895538 1
0.0978574853319312 1
0.0327750709786145 1
-0.0570584708727734 1
-0.34783066303114 0
-0.0849309873810765 1
0.134585857757936 1
-0.0658730775864785 1
0.115367455669834 1
0.00508489668620742 1
-0.0888287331864762 1
-0.00308631062254948 1
-0.206471164503414 1
-0.0204934011548662 1
0.137428385122356 1
-0.00294505906558322 1
0.245522361293861 1
-0.0592322707498797 1
0.222144253229153 1
-0.163094978950761 1
-0.17307536208323 1
0.0821574566257346 1
0.0535508921792699 1
-0.175214230745078 1
0.100789724907175 1
-0.0509493325627619 1
-0.0942077558924889 1
-0.0548168710308118 1
-0.0751362901861954 1
-0.0834590782953495 1
-0.0562226179606085 1
-0.169323492447106 1
0.0154686726512192 1
-0.0750538533388798 1
0.0011291068742359 1
-0.147380338509841 1
-0.0547568750051974 1
-0.217203405238213 1
-0.0965173158102504 1
-0.133393739830053 1
-0.272646722577332 0
0.0540317681447075 1
-0.0101062450836821 1
-0.0627518915103378 1
0.0313042963922659 1
0.0289766032687908 1
-0.0580285563867159 1
-0.197118498519615 1
0.182532123962535 1
0.117867917496188 1
-0.0804155755113488 1
-0.157039148695354 1
0.0291557382050467 1
0.040319034829987 1
-0.0551431129818373 1
-0.307360271894954 0
0.129227224480137 1
0.0184946881086435 1
0.136714510958876 1
-0.0823494150873726 1
0.0246797582683133 1
-0.0612136638597456 1
0.276685199860011 0
0.0804789498532604 1
0.044398248549261 1
0.0920219904054102 1
-0.0324877181563705 1
0.0858935642893291 1
0.237399644830493 1
-0.0176687269701032 1
-0.0328024798686727 1
0.167975059283439 1
-0.152520646410312 1
0.263669338210622 1
0.0578750275168484 1
0.0422686458622289 1
-0.239387943335183 1
0.0582224213384727 1
-0.0627835453201961 1
0.210486021235136 1
0.06334716320426 1
0.133867711948573 1
0.0936971016904549 1
0.132994269735367 1
-0.206741253785917 1
0.00135705151819611 1
-0.0764161488449531 1
0.172694915832721 0
-0.0123722074799966 1
0.205893401520256 1
0.0696498633617158 1
0.0334725098677277 1
-0.0678724208583598 1
-0.159952509600232 1
-0.151109364585169 1
0.0960661297229942 1
-0.0758529090826782 1
0.0992504508646053 1
-0.188707940328212 1
-0.191753585903315 1
-0.285812952934449 0
-0.0919369626109414 1
0.0973815027172112 1
-0.160626164388244 1
-0.0970794059216655 1
-0.193061197388805 1
-0.094688146635944 1
0.158184911435295 1
0.0386845721075017 1
-0.124882226670127 1
0.00608380437428782 1
0.0288004294867605 1
0.0607523464867718 1
0.0711352121583501 1
0.121445053360042 1
0.242109753674903 1
-0.278712540348557 0
0.0824884347628506 1
0.134744909233732 1
0.0467171532607312 1
0.0413670606834412 1
0.0353110454160456 1
-0.191157369064412 1
0.0188194932174948 1
-0.247400213514818 0
0.0385168975170836 1
-0.00284204651409746 1
0.20567485351547 1
-0.00567331044325252 1
-0.0603333003028691 1
0.0774276599436585 1
-0.121596003543305 1
0.00683666895350036 1
-0.154875111666022 1
-0.0282229761385477 1
0.00255805812759597 1
0.119879279136535 1
-0.104725550000668 1
-0.0276928439210955 1
0.248337357147331 0
-0.220526958831309 1
0.11105082973795 1
0.154697431654303 1
0.0349045449957515 1
-0.0484305906270788 1
0.30099463203136 0
0.0940980364764823 1
0.105827976047825 1
0.0524266693449717 1
0.0137626985529533 1
0.167671455721047 1
-0.0107391653826875 1
0.245982921577224 0
0.183115680066035 1
0.0955857997794579 1
-0.209235797730306 1
0.0938419153413191 1
-0.0552842476473674 1
-0.167805346989269 1
0.0159753070608283 1
-0.0784774173146795 1
0.0067524985376139 1
0.126417297937991 1
0.0635989066798906 1
-0.0647293221789141 1
0.00698882146916432 1
-0.111798855643341 1
0.09098822376851 1
-0.02388942464371 1
0.170221179735394 1
-0.0627206460562224 1
-0.253274351380094 0
-0.0832905950758307 1
0.0773412539347665 1
-0.0341719898530718 1
-0.00886645849353479 1
-0.0727444655883023 1
-0.0232324256813187 1
-0.210932178222757 1
-0.0384592237416549 1
-0.0635651245683111 1
0.0316498655434522 1
0.149188646218878 1
0.125878968726283 1
0.114352397482377 1
-0.148276910035489 1
-0.0268454139290763 1
0.127503964787618 1
0.0558990033622791 1
0.0245985281413492 1
-0.112968342623851 1
0.0309430811966319 1
0.0292134277524971 1
-0.0195535485976566 1
0.047386258554557 1
-0.0652272256408047 1
-0.00122845084509903 1
-0.026115154790963 1
0.133540006402553 1
0.0233835955856334 1
0.227652411714651 0
-0.0910793359203467 1
-0.16129679277236 0
-0.262395500796303 1
-0.0995468825334436 1
-0.240944234314451 1
-0.0372931738609257 1
-0.0585188693597325 1
0.148718844097784 1
0.139405247313481 1
-0.0493958663401238 1
-0.00932527444041863 1
-0.12715268888275 1
-0.0830675208619818 1
-0.0946927416486199 1
0.0203526455115345 1
0.0280989396220456 1
0.121413155729692 1
-0.158729021082682 1
0.00905195246250274 1
-0.0448560354892726 1
-0.117963863441086 1
0.0876787544816908 1
0.0207267792213296 1
-0.0909894722109312 1
-0.000402585582109581 1
-0.00609665012629453 1
-0.0210236319905335 1
0.294186378101198 0
-0.0802446501283795 1
-0.00285500187125399 1
0.16400227202858 1
-0.161259882318686 1
-0.12546235286838 1
-0.0942181240720444 1
-0.0518274601580408 1
-0.0471776524376436 1
0.0884509016593728 1
-0.0414827126176658 1
-0.021383489619845 1
0.252989370952533 0
0.128505665989258 1
-0.0865100908822178 1
-0.00721404709452111 1
-0.103192157114464 1
-0.00238661925000724 1
0.0152534762855546 1
-0.0324138895485645 1
0.0981056551281928 1
-0.148169546672689 1
0.177378732992151 1
0.168400729317122 1
-0.121824602235472 1
0.0466790418044311 1
-0.069820666902656 1
-0.0165053259666973 1
-0.164419302349831 1
0.114008974947403 1
0.0139307773349987 1
-0.153468612161614 1
0.00832965077245944 1
0.0156649991610723 1
-0.0472705063065145 1
-0.311057782729107 0
0.0600954161083264 1
0.0370395668584402 1
0.205967440097454 0
0.0206939239653294 1
0.05402879319538 1
-0.107839537289465 1
0.10229828872225 1
-0.0731709895959871 1
-0.103114058937295 1
0.151121786560561 1
0.0927848485541107 1
-0.176869469057407 1
-0.0587668842603456 1
-0.0275600170165274 1
0.216817464034131 0
0.0651045752912727 1
0.00416062600128434 1
0.00878163944217199 1
0.0970770580628481 1
0.137632922213525 1
0.0177808898157002 1
0.0159733745769408 1
-0.0460560045739464 1
-0.139589174950297 1
-0.0785427389071632 1
0.144395207680504 1
0.0358354330759456 1
0.033098472058186 1
-0.060081061923932 1
0.216063713091867 0
0.0533698358701595 1
-0.0187093198464064 1
-0.164113628673868 1
0.0505028815385012 1
0.139024485028985 1
0.126610697849659 1
-0.0108948950459486 1
0.127215227477685 1
-0.216835180358829 1
0.177889189859028 1
0.143959785546831 1
0.0780672139421787 1
-0.273726512716541 0
0.20844667426253 0
0.151139984449362 0
0.221270170511604 1
0.107231682004968 1
-0.112472469645745 1
0.141475024916821 1
0.0312309348441119 1
0.172624962836837 1
0.0791177412713728 1
0.0649749806274054 1
-0.271592454172017 1
-0.0718996905910776 1
0.0226373563718237 1
-0.0927981950208692 1
-0.0666199927744872 1
-0.188700372559149 1
0.111313536113882 1
-0.0962858260314763 1
0.0525910577250403 1
-0.149840751055552 1
-0.03331207127536 1
0.0302381948605999 1
0.0314751349380183 1
-0.200718548853843 1
-0.0392680997719743 1
0.0794599516065715 1
0.123377704970076 1
-0.083824172762145 1
0.0564026293171177 1
-0.194504996012741 1
0.116174508160077 1
0.0421131332076536 1
0.0346977158523536 1
0.114663342779532 1
0.158042572915739 1
0.0758107926238973 1
-0.0232449041899811 1
-0.126899779490812 1
-0.121770624169135 1
-0.185840783499647 1
0.148603544720691 1
-0.00249682091140848 1
-0.0595553470107446 1
0.140914745377135 1
-0.0491897887911765 1
-0.226442472822966 1
-0.109630726319093 1
-0.0550296064100798 1
-0.0726046446974375 1
0.0333078081087192 1
-0.115458821028754 1
0.0795965719138474 1
0.0731159639719478 1
-0.0143665678096836 1
0.0156532613395683 1
-0.193053891512154 1
-0.0447939950843747 1
0.14449600728925 1
-0.146601701730974 1
0.107128112743213 1
0.220889821544957 0
-0.178577607495013 1
-0.102471913660692 1
-0.0903997746395479 1
0.0655674264897531 1
0.165567349829666 1
0.0684025143739467 1
-0.311731032607905 0
-0.0868869011547958 1
0.0349206812463574 1
-0.0680432971040187 1
-0.0816834652869223 1
0.108387655057211 1
0.231457195978861 1
0.154947887526825 1
-0.0289102366811184 1
-0.0444568296963517 1
-0.0436489806315452 1
-0.129860590076755 1
-0.00718347449012764 1
-0.157355740214057 1
0.0997306489346239 1
0.127561205149652 1
-0.13034515988478 1
0.0042230489904059 1
-0.0497604407086727 1
-0.0664764664188637 1
-0.186735556790891 1
-0.044776844564274 1
0.122016521070492 1
0.0333286234160223 1
0.00184253034190091 1
-0.183203743080362 0
0.000938038218585264 1
0.174411220714796 1
0.195520679023193 1
-0.148105071105251 1
-0.0241123758015216 1
-0.0698391685944997 1
-0.0327193444523128 1
-0.0749353853221472 1
0.0656792613239464 1
-0.100080496597874 1
0.0657198510015232 1
-0.0797365746472896 1
0.159982679076007 1
0.101935893950628 1
-0.0869467511666909 1
-0.101899087416308 1
-0.0036295028674735 1
-0.0667895143990269 1
-0.0661065236099783 1
-0.0487686552814614 1
-0.137334599413083 1
-0.191636480758389 1
0.289555555388229 1
0.294816337622066 0
-0.0878409245049048 1
0.0767542876379795 1
0.0510383989633978 1
0.171869415091878 1
-0.033855338541753 1
0.216406338903759 1
0.0424393358889018 1
0.057547888065914 1
-0.259251306546391 0
0.180018051603493 1
-0.113482477448806 1
-0.0889615639141505 1
0.0703068531530268 1
-0.0539063912783179 1
0.15383441207722 1
0.00506814566400806 1
0.108613135101897 1
-0.16849596888268 1
-0.0621547916898662 1
0.121997026232947 1
0.130461642513297 1
0.168378260595226 1
0.0952704825725372 1
0.106130601884063 1
-0.10652177135012 1
0.259111552974573 0
0.0471835156202107 1
0.0953409367636321 1
0.260446795918865 0
-0.00429840173178257 1
-0.0872885712269245 1
-0.0384394163114409 1
-0.190679184301866 1
-0.214632179232733 1
0.12983948405662 1
0.0361097499571253 1
-0.0680208135154171 1
-0.111635220763255 1
0.13479813502206 1
0.0678510088856497 1
-0.0500312782602989 1
-0.00376007722326735 1
0.0908044567549201 1
-0.170703067987005 1
-0.0488451908573067 1
0.124953807528825 1
0.252083813150929 0
-0.132400491387259 1
0.0219744892536798 1
-0.0808779167254864 1
0.136048067238983 1
0.1594958427815 1
0.173757514637079 1
-0.163495361237989 1
0.031739353211135 1
0.14174457179679 1
-0.09069579640159 1
-0.254063130832118 0
-0.0545853936176789 1
0.14452450432392 1
0.0916954045276226 1
-0.199957350806916 1
-0.052769750988379 1
0.126550556377076 1
0.163271032182364 1
-0.117239655761166 1
0.143061432466889 1
-0.0557115672326627 1
-0.0419753534872012 1
-0.160194259939287 1
-0.172531517153045 1
-0.11687196052123 1
-0.0431346883508542 1
-0.0023534657460525 1
0.0229525228345076 1
0.0730207793935362 1
-0.0699442037888018 1
0.0330073202950623 1
0.0264466567451226 1
-0.0242874252442345 1
-0.0016211386599123 1
-0.220515101652675 1
-0.0408908117674271 1
-0.0707303779001804 1
-0.188941127697087 1
-0.0220746685986423 1
0.0323387971580763 1
0.124680736600651 1
-0.0517465879696408 1
-0.0315730767878465 1
0.0127123882612052 1
0.113785758266612 1
-1.81695103114114e-05 1
-0.185831122946541 0
-0.225298856548627 1
-0.260235751753611 1
0.0779415944339618 1
-0.267774294913877 0
-0.105619341446859 1
0.183540080904153 1
0.0463069043859614 1
0.268357537593946 0
-0.0918107592192237 1
-0.00591544586213973 1
0.0284437745734155 1
-0.21062296694814 1
0.216530633730791 0
0.0243534202470628 1
0.100516224989025 1
-0.0998398862873297 1
0.0105692815571943 1
0.0118015334207592 1
-0.0155394436049892 1
0.246625734167346 1
-0.119853689106283 1
-0.110807986017309 1
-0.0653551391230798 1
-0.202224861414166 0
0.125544502797773 1
0.0741399687566716 1
-0.0171470646119325 1
0.280552705600823 0
0.0418506137102676 1
0.0134541056313066 1
-0.118458578335376 1
0.0206002695237583 1
0.0672360961277246 1
0.0947198261596543 1
-0.0257942646515741 1
0.0240749672114162 1
-0.170503882730134 1
-0.00159921231002712 1
0.0146767533069557 1
0.111212786689544 1
-0.0212932814569958 1
0.00231891473068699 1
0.171762361472413 1
-0.114022923003468 1
0.137197508792211 1
0.0237755299153681 1
0.20292590862104 1
0.112878340147596 1
-0.0504729916541252 1
-0.234880679155944 1
-0.175066726560254 1
0.209718574760051 1
0.0521120885270031 1
-0.0218765828934764 1
-0.0952233775337207 1
-0.164171638857618 1
0.0920577197278136 1
-0.0294851069919756 1
-0.091922472704335 1
0.22091046664848 1
-0.0701844303830913 1
0.0363257152493425 1
0.166310745510489 1
0.0672136161299667 1
-0.103844277904848 1
0.102062348725893 1
0.0922832858020133 1
-0.0180028309794687 1
-0.00558367608033728 1
-0.0295119501946913 1
-0.0346242778646467 1
0.117140630745131 1
-0.0284330000825588 1
-0.0205579638888678 1
0.0410634148401352 1
-0.0484249683477402 1
0.15265332688873 1
-0.0457505018274462 1
0.0615717649610009 1
0.183150630292272 1
0.0728375578404991 1
-0.292895043554093 0
0.0842304499761672 1
0.040103436622913 1
-0.0501343735069454 1
0.167150105156933 1
0.0130295400322846 1
0.0263837102168798 1
-0.0397427306714462 1
-0.0167012821686109 1
-0.0408449527644356 1
0.0398452996648484 1
-0.104539357642293 1
0.0079642012083205 1
-0.111576872786101 1
0.035617835836223 1
-0.0346933418216024 1
-0.193021333369209 1
-0.0618910780885373 1
0.00870823838161774 1
-0.151663662980538 1
-0.0850601954273644 1
-0.048190122674135 1
-0.0444285504728267 1
-0.350311051100351 0
-0.261717414497902 1
0.0475388212639597 1
0.0135868854002194 1
0.0450319508541153 1
0.027078065985534 1
-0.0284322423461632 1
-0.00259880682703733 1
-0.145155531677086 1
0.0310129616477925 1
-0.0222077380579384 1
0.0243291210309643 1
0.170458672158974 1
0.0271420906626297 1
0.0196057459521909 1
-0.0741153050138201 1
-0.0797562524965849 1
-0.110479201840417 1
-0.285302965916678 0
-0.0502149214984893 1
-0.133882288353668 1
-0.0792022061581082 1
-0.222223769171203 0
-0.263228008022758 0
-0.013804198411898 1
0.0568273710853182 1
0.104514240856332 1
-0.119696749045866 1
0.0133951326839552 1
0.0717355460475577 1
0.0720061120230805 1
0.13434695240966 1
-0.0421656379153987 1
-0.231998011689425 1
-0.108959985723647 1
0.0394518244160072 1
-0.304291473948759 0
-0.120918108695831 1
-0.154859212531539 1
0.206766316065254 1
0.116962434867695 1
0.136628233080841 1
-0.0935181928042604 1
-0.186683687842635 1
-0.000680831331579868 1
0.0625134914035746 1
0.0419221683108119 1
-0.0439577469656116 1
0.147212101563161 1
-0.0831383469086421 1
-0.00844383717987019 1
-0.0109442395816543 1
-0.0388126639930077 1
-0.0682808112113147 1
-0.0173838539178814 1
-0.228161017793254 1
0.120196723770964 1
0.208012325984012 1
-0.0270822968597631 1
0.135227078439517 1
-0.0875622604509585 1
0.1549371263573 1
0.186005293530292 0
0.0537128293749995 1
-0.00165088183639717 1
-0.107314535814266 1
-0.0487411580959294 1
0.130821795645485 1
0.0121799135112145 1
0.0196662410207097 1
-0.0573872547546639 1
0.163427285808253 1
-0.0558498803629882 1
0.108714661994667 1
-0.208202971540313 1
0.122236826954644 1
0.105574664085312 1
0.00185084798475962 1
0.00221766618328484 1
-0.0718341071838733 1
-0.105963172195813 1
-0.261166186187135 0
-0.0200216648903896 1
0.0630086022725161 1
0.0539325060048342 1
0.0742933789578097 1
0.0497755223641189 1
-0.0349774961937557 1
0.00274766669792399 1
0.0234093077525018 1
0.0591167016358912 1
0.102087369095637 1
-0.00555329176312996 1
0.194148996663558 1
-0.0169749279496552 1
-0.150073182137964 1
-0.209908923480288 0
-0.00783867773163831 1
-0.229345129133409 1
-0.040101032826071 1
0.112599878112949 1
-0.0703786813832019 1
-0.0682277164329145 1
-0.0559621045486485 1
-0.0204954989170123 1
-0.0119343040345399 1
-0.00114119026506377 1
0.0969941457120523 1
-0.0138127081513217 1
0.0256277358809864 1
0.199303630340384 1
0.107980504900195 1
-0.0647827735889262 1
-0.117303938484308 1
-0.0618502532958133 1
-0.0318090513092155 1
0.205543835106249 1
0.296205692567958 0
0.173692806205921 1
-0.10050630135403 1
-0.187690757687686 0
-0.0678403338568179 1
-0.127520370805307 1
-0.193038503605501 0
-0.0051035908125602 1
0.052113290473551 1
-0.00659443050347157 1
0.0946706289260247 1
0.0599513578737125 1
-0.23887508869475 0
0.297901144735687 0
-0.167995260563806 1
-0.0844731568903648 1
0.0603957462942466 1
-0.0415372437930601 1
0.0809647415077727 1
-0.050468800750063 1
0.259145935250627 0
-0.0990373947610659 1
0.0435586878702381 1
0.0394584638475457 1
-0.089258906400197 1
0.173444545000477 1
0.0785198680059885 1
0.183012217218272 1
0.0920869588509913 1
-0.00492030191870163 1
0.179335062226267 0
0.140084964367047 1
0.0677493230472938 1
-0.40902544842306 0
0.140604423692273 1
-0.145254752524252 1
-0.0229858573716632 1
0.0460676417784588 1
0.0621140409422598 1
0.040560835940788 1
-0.0403541096528916 1
0.130603015528379 1
0.177144494248077 1
-0.0896411297931153 1
-0.0559836346824609 1
-0.0317046383465634 1
-0.0215931073277932 1
0.0387338470407645 1
-0.14244434346628 1
0.116091126529413 1
-0.0234793832411846 1
0.00485945768756666 1
0.0323817093520319 1
0.0296822681963107 1
-0.283015392836727 0
0.0771166745100704 1
-0.0363315263290418 1
0.156347397440798 1
-0.111990993947729 1
0.00379011408574607 1
-0.0597228684913145 1
0.178042903388858 1
-0.00474941548711287 1
0.0217144449385533 1
-0.0302991560023167 1
0.00886171132289043 1
0.030227797579762 1
0.0010788170098968 1
-0.148645540091898 1
0.0341357084305071 1
-0.0123397540443488 1
-0.205593246238067 1
-0.0159220834388389 1
-0.106930712465524 1
0.0043851845605693 1
-0.0835831257662493 1
0.117255835518496 1
-0.0214729474383764 1
-0.0101475574189732 1
-0.0545113906666711 1
0.112801018628762 1
0.00553851337317661 1
0.062552280992576 1
0.0265186058820726 1
-0.135396320348314 1
0.0520433111775296 1
-0.0453786213941195 1
-0.149265114043991 1
0.21190580953003 1
-0.000525631171239372 1
0.0163128587694128 1
0.124660740407299 1
-0.0207603501698627 1
0.0979408399793825 1
0.26496483226479 0
-0.132804747875919 1
0.0372184757054021 1
0.208697854953248 1
0.135765869178192 1
-0.0152950473957094 1
0.075752270412283 1
0.0152525823176009 1
0.0431612351678727 1
0.090250196664144 1
0.118541583716291 1
-0.0300850444829558 1
-0.112403619796217 1
0.119854540766373 1
-0.0253285638568941 1
-0.0899938392490926 1
-0.0365113802137335 1
0.00820053150323643 1
-0.314210577938255 0
0.0716894721399416 1
-0.141127648008313 1
-0.0645240383924315 1
0.056759866694957 1
-0.00776886020908157 1
-0.0367416015624699 1
0.112198339794061 1
-0.248630702564775 0
-0.0790055248070151 1
0.24256020704224 0
0.0252188589263467 1
0.174392140823939 1
0.0737908040869627 1
0.010439155774884 1
0.117903407039771 1
-0.077969301986676 1
-0.072605583085095 1
-0.0265786633734165 1
0.00128083686667856 1
-0.0240374919496544 1
0.112112476934467 1
0.0440645756358207 1
-0.0539361921848994 1
0.0281707581813575 1
-0.0291066909377406 1
0.0356021717926914 1
0.0686668116371677 1
-0.13626566809433 1
0.10769252092639 1
-0.169571392494368 1
-0.121392942826143 1
-0.0971838898194988 1
0.0939246176998984 1
-0.152592927646389 1
0.107964719972187 1
-0.296292251041539 0
-0.209066287441335 1
0.0434962757339203 1
-0.0656702984425788 1
-0.02061155774622 1
-0.083445653211696 1
0.151700590817554 1
0.0732178982756142 1
-0.191587366673701 1
0.074927388128242 1
0.291388449050313 0
0.0685226221670498 1
-0.0844174111274148 1
-0.0489968889490135 1
0.134852861594419 1
0.0408375148356799 1
0.281968690652661 0
0.0218344672080237 1
-0.0683682375528626 1
0.25110501433608 1
0.0479823062177654 1
-0.131344618956679 1
-0.0018380278557793 1
0.227659947112895 1
-0.0425683122993638 1
-0.227191799127404 0
-0.118702214746009 1
-0.0885162777574727 1
-0.146820410754473 1
0.276891718562849 0
0.151314652833681 1
0.322363956075252 0
-0.189431442968109 1
-0.0316390589203122 1
-0.0693835766405801 1
-0.196786684146227 1
0.105834686348321 1
0.256861730153083 0
-0.131237628048067 1
0.162515803073779 1
0.140637391144967 1
0.0122937914683656 1
0.0533695756378766 1
0.133900397470696 1
0.00743384191505772 1
-0.0383625499515482 1
0.0505931036144368 1
-0.129261623269015 1
-0.0533748334889095 1
-0.0268197863073682 1
0.176501495703105 1
0.02800949553105 1
0.0288738931965742 1
0.101916664194701 1
0.00686817098183568 1
-0.332833313725031 0
-0.0540909829951107 1
0.28493601612981 0
-0.0880050901486238 1
0.0239618421425097 1
-0.122708911199185 1
0.0746565313046408 1
0.139274546520816 1
0.0518692326823801 1
-0.262085085497141 0
-0.00450229042134572 1
0.0140103377462163 1
0.0294202499695166 1
-0.114781992366937 1
-0.129934223421973 1
0.137812372606347 1
-0.125470317185979 1
0.0681395229335105 1
0.0196290407438527 1
0.0926255235607043 1
-0.0925135839906069 1
-0.111545285444562 1
-0.0701787344532864 1
-0.00144490205618169 1
-0.0882877368021088 1
0.0934215464761533 1
0.058199389991732 1
-0.0641459486888686 1
-0.0165537758541984 1
-0.0669707616392353 1
0.00130220465321054 1
-0.00668393959624909 1
0.0201701209899162 1
-0.0463010733193517 1
0.222272270686738 0
0.078285081375503 1
0.0197472323066745 1
0.111254181141725 1
0.0434153319708296 1
0.0573273063617642 1
0.000412315979297737 1
-0.117409117547236 1
-0.214411918417633 1
0.264877449282346 0
0.0431675954948938 1
-0.0841937846166873 1
-0.00177951754238025 1
-0.146067243841595 1
0.115918711457495 1
-0.123422365735492 1
0.113383471855549 1
0.298266703145456 0
0.01415943118341 1
0.180885286898765 1
-0.0132249994497431 1
0.0513574471859333 1
0.101101676172431 1
0.0185113434643016 1
0.028718368868649 1
0.224931925098383 1
0.0494237594900039 1
-0.100742438209218 1
-0.0889835652307027 1
-0.0517449029417789 1
0.103127040832814 1
0.0877435061664357 1
0.0634230540611888 1
0.0405407801106517 1
0.0587522463733604 1
-0.0954889166416901 1
-0.00501707384048602 1
-0.020190324891277 1
0.131992993310751 1
-0.0650518412540836 1
-0.0408863249238028 1
-0.0524577425401252 1
-0.152797464961151 1
-0.120198742235131 1
-0.191619420881649 1
0.0355127002008856 1
0.092704406597302 1
-0.0358925574122379 1
-0.0614523810964258 1
0.0620324530251913 1
0.148573770476476 1
-0.020006810239263 1
-0.0105341051259073 1
0.01752323515892 1
-0.119232268043833 1
-0.118219524685104 1
-0.012743874635445 1
-0.27602067851936 0
-0.0619949614923568 1
-0.0158909441934766 1
0.212959756038015 1
-0.25431966280936 0
-0.13411075287254 1
0.211057431056696 0
-0.0759713378726831 1
0.23743996608849 0
-0.180350737728015 1
0.0315082377377332 1
-0.203515957275845 1
-0.28318361675981 0
0.206254786517574 1
-0.157375204568851 1
-0.162889466101977 1
-0.130344226428058 1
0.0897794399907661 1
0.065749153932232 1
0.0290775328863361 1
-0.201596835864752 1
-0.0128285866134037 1
0.00718436854503617 1
0.0451894248059728 1
0.0128267918982006 1
0.0357152953913385 1
-0.148052774098142 1
-0.126671115075211 1
-0.0152070963088049 1
-0.0816063614081682 1
0.0202568738336865 1
-0.00819202462761667 1
0.0242462979698324 1
0.0666374411594015 1
0.0591812482733542 1
-0.288383113402023 0
-0.183901728933685 1
-0.0127760664802009 1
-0.254283279655453 0
-0.119156382852009 1
0.180466764386764 1
0.0451813760398749 1
0.115950681129091 1
-0.0129919078394773 1
0.0104353995043819 1
-0.0593340157191556 1
-0.195893634892396 1
-0.120512752659817 1
0.00686608948754939 1
-0.0509340042710361 1
0.0755736874089685 1
0.0245016840478113 1
-0.0276797814868148 1
-0.0258690269305654 1
0.153691505282294 1
0.161566568353917 1
0.103856856297602 1
-0.0492514169489742 1
0.123361127320203 1
-0.327880426798765 0
-0.0215098866115075 1
0.183088989377153 1
0.168550086097819 1
0.0699122371540022 1
-0.254028985373375 1
-0.0475841853153734 1
0.134939017622564 1
0.0421327526677831 1
0.0337789026271548 1
0.246275923443008 1
-0.152275806749256 1
-0.088963140317923 1
0.0269553097935041 1
-0.127638688088532 1
0.0916195840438643 1
0.158470029584703 1
0.094736182656875 1
-0.0501426880125047 1
0.00178432509058452 1
0.0979599144896994 1
-0.127553104064897 1
-0.158080426832401 1
0.170985958797936 1
0.0833941946232775 1
0.137421861732739 1
-0.0371392921135178 1
-0.0783024545170761 1
0.0774466127235453 1
-0.0168445531869121 1
-0.0657218049577053 1
-0.0104712174962545 1
0.0268089166883627 1
-0.0522107535708334 1
0.0652758480327256 1
-0.156836004637604 1
0.0136971567726571 1
-0.00362734962711102 1
-0.0159053886372732 1
0.0298995611363883 1
0.0327812167768486 1
0.241377162391904 0
-0.0116653046257739 1
0.0544749514697125 1
-0.0656616964480701 1
-0.141281464484799 1
-0.0746963397979515 1
-0.0777708361114203 1
0.0869284157273925 1
-0.194544374223041 1
-0.0748619969554454 1
-0.0357859319601574 1
-0.00405174568243974 1
0.158680026329403 1
0.0966211071595918 1
-0.028681596458396 1
0.108688010724215 1
0.0195551333915317 1
0.103897153081201 1
-0.099843890531952 1
-0.140802314157821 1
0.0482323090431795 1
-0.118517361179167 1
-0.0686319987080827 1
0.0928893712772865 1
-0.0518287668784811 1
-0.0207963141854784 1
-0.00628509671485511 1
-0.107441417068884 1
0.0250512052730558 1
-0.0413705636607163 1
-0.0145454310844042 1
-0.16879185896784 1
0.123572970797463 1
0.240835959539344 0
0.0544245317624557 1
0.00563951180359541 1
-0.217747109571981 1
0.0220325162232103 1
-0.144142868948955 1
0.199254256895158 1
0.0812215528390908 1
0.00439680221371008 1
0.0850842605580627 1
0.0551863048280585 1
-0.00188706916930656 1
-0.0763614722504348 1
-0.065830114846847 1
0.21466050995744 0
0.0122619615282189 1
-0.0410530880765821 1
-0.0375402043818361 1
0.0364335412688609 1
-0.104035582487337 1
0.0458578236443314 1
-0.119967676351193 1
-0.169934533074127 1
-0.0810693626104481 1
0.0505729094622022 1
-0.150931751115582 1
-0.0386494891498096 1
0.0391532907191684 1
-0.0905174613886379 1
0.206426391407679 0
-0.000761764033783283 1
0.152256451048072 0
0.102841818466467 1
0.0291318179318907 1
0.0376883349868427 1
0.00287567470663302 1
-0.146482673548737 1
-0.072730634174581 1
-0.181478553150339 0
-0.117919544551562 1
-0.00634505325530873 1
-0.0681718357740529 1
0.0575803603755012 1
-0.0110654290099581 1
0.0327749428081129 1
0.0954165227411561 1
-0.0617380470055216 1
-0.238399286788768 0
0.0426248004951491 1
0.148693825328661 1
0.026692651184532 1
-0.0929074723705852 1
0.0699096192463362 1
-0.277254190391179 0
-0.0863607468367309 1
0.162431915428227 1
0.0221764915624565 1
-0.247782395709143 1
-0.0471348085404556 1
0.0761189472612755 1
-0.0493579196011229 1
0.0890128644379227 1
-0.0365860548693345 1
0.0768811041614429 1
-0.0559490760972674 1
-0.0244620491375346 1
-0.0819431160322473 1
-0.127705905436767 1
-0.0702204700968273 1
-0.0334440649142232 1
0.152319946209324 1
-0.0553398067738222 1
0.054793129708911 1
-0.0396826811462995 1
0.0223468103852766 1
-0.104532341521407 1
0.0458022006986489 1
-0.12207529468503 1
0.248745191969896 1
-0.131232531612982 1
-0.031177164552707 1
-0.163114387478631 1
-0.0168931288503761 1
0.0555539078739144 1
0.153135341928523 1
-0.0471254411108437 1
-0.0224058434001375 1
-0.250260948954098 1
0.0589980924074303 1
-0.00348267507838021 1
-0.228988523889232 0
-0.152284963878096 1
-0.160406417423466 1
-0.119659774275682 1
0.0195494215437209 1
-0.0691629076313935 1
-0.111913462656251 1
0.133563614239073 1
0.0526715114307351 1
-0.0951832935059369 1
0.099751044244407 1
0.0541075420536149 1
0.028389581462134 1
0.145118345738634 1
-0.0484145723111607 1
0.00170588219477533 1
-0.12504033007436 1
0.0221377939256076 1
0.140026169703563 1
0.104488636942013 1
-0.0264519378326373 1
0.0605692746765908 1
-0.144048573571911 1
0.0317312638445462 1
0.126933111460831 1
-0.0863213822512182 1
-0.0605089660766367 1
-0.135139647869459 1
0.0802832218193159 1
0.0156070639594635 1
0.00710449012144831 1
0.0543095318011593 1
-0.209475251772246 1
-0.0046726001597319 1
-0.0137724517159145 1
0.0321166829311015 1
0.0271054599991651 1
0.14406515037565 1
0.0336951617780253 1
0.00625621923716369 1
-0.13475513401077 1
-0.0348412076129468 1
0.0574915858781544 1
0.29897486050135 0
0.0318536362566652 1
-0.144850999001618 1
-0.241843539607583 0
-0.108655131931917 1
-0.0847665286553285 1
-0.078457570550316 1
0.182803716185869 1
-0.0651602636038647 1
0.117254914997704 1
-0.170752676623305 1
-0.0518999655238119 1
-0.0537940630117113 1
0.0258520600562196 1
0.0672290044683409 1
0.00957891016956972 1
0.115048937538149 1
0.0288811439549919 1
-0.0462823059690305 1
0.0630375921821104 1
-0.250723594065592 0
0.116013612556492 1
-0.0300867944069505 1
0.0908031402047766 1
-0.247618262058943 1
0.12694027457012 1
0.146568340002788 1
0.0749622636648671 1
0.105073365396876 1
-0.0648804747714383 1
-0.106504937497585 1
-0.153869490986043 0
-0.0946838611165371 1
0.0383105627647067 1
0.101483661454253 1
0.0724961220668093 1
-0.0477704843065617 1
-0.00685646421236218 1
-0.167634000078605 0
-0.135481581234618 1
-0.0435997952246849 1
0.0976499844148019 1
-0.0600684825383337 1
-0.183486223720807 1
-0.0481783185422918 1
0.0126126674125425 1
-0.0621908282429494 1
-0.180700456866363 1
0.00433361779724771 1
-0.134568161237497 1
-0.109285379860778 1
-0.0733090178647639 1
0.138234144165772 1
0.154637470964114 0
-0.0610115646514325 1
-0.168635887745445 1
-0.0201708063697991 1
0.0853363406782576 1
-0.00382198817859217 1
0.205980994044123 1
0.237575981516086 1
0.0837883940379839 1
-0.0801001652244866 1
0.0308330496923188 1
0.107299369339361 1
0.225308302338888 1
-0.0803895379432678 1
0.0112041015625734 1
0.141973104001132 1
0.109436418531695 1
-0.161889409722075 1
0.207232686928635 0
-0.00138581872805227 1
-0.0332480782695107 1
-0.100241345466962 1
-0.183048946001267 1
-0.0994992963034609 1
-0.0406917871267972 1
-0.0330008150984664 1
-0.109820571798871 1
0.112764632654182 1
0.035992921353454 1
-0.0878913890713657 1
0.0827194755234155 1
0.05049684034858 1
0.0862793132904201 1
0.0484171520457947 1
0.17672549508097 1
-0.185812570511463 1
0.0411899298114451 1
-0.186483946456173 1
0.122146339382512 1
0.0467919468731508 1
-0.26285706537605 0
-0.0757349109461791 1
0.180361708417264 1
0.118728748237743 1
-0.097058277703676 1
0.22796601779132 0
-0.0262821001567429 1
0.0983511265083007 1
-0.258967648356778 0
0.259306080399387 0
0.0928422040163733 1
0.0715875448038649 1
0.196656131133084 1
-0.29478616698432 0
0.179596687764639 1
-0.0768049948473879 1
0.0941789552212814 1
-0.0414701598464361 1
-0.0663610760382653 1
-0.00318508387823241 1
0.200327027134923 1
0.0554398159447131 1
-0.117876761324596 1
-0.0067340851797901 1
-0.00836922052069185 1
-0.244118302128115 0
0.00736427981638927 1
0.188843412089319 0
0.0842051440711022 1
-0.0859644915360752 1
0.0937272668948011 1
-0.0160647747452761 1
0.084100896185749 1
0.129305245376671 1
0.186569191645951 1
-0.120473735373576 1
0.00599903166561317 1
0.0952606541647543 1
-0.0786361661523214 1
0.0224240948844035 1
0.0435004251267691 1
0.052751102267826 1
-0.217071256638182 1
-0.014535640886127 1
-0.0583875666451063 1
-0.0203382502283696 1
-0.0525240539515861 1
0.11364868689758 1
-0.0446070105978799 1
-0.0513890162454863 1
-0.212505967956037 1
-0.115676924724024 1
-0.0464421657311247 1
0.206222869668379 1
0.0433771413499528 1
0.0964525722657002 1
-0.0398153751238428 1
0.0901041101621688 1
0.0124654820727343 1
-0.106412247963056 1
-0.0400463777979512 1
-0.0152657857309957 1
-0.0873063881275433 1
0.0200868096056442 1
0.105085995389066 1
-0.08974095778915 1
-0.0560849704594214 1
-0.027872276999025 1
-0.0768837643570169 1
0.053928525022733 1
0.065064188809748 1
0.0263377769829029 1
0.0489126670831526 1
-0.0539928581267908 1
-0.0347653240506646 1
-0.0320159890436312 1
0.0489536485595337 1
-0.289189354719667 0
-0.100112264774263 1
0.0291072502051933 1
0.0416677931108968 1
0.022156381188977 1
-0.0801556872686816 1
0.021206319692661 1
0.135912972255466 1
0.0671918032579597 1
-0.158061000256641 1
0.199442557724045 1
-0.0738546871092523 1
-0.172901415432675 1
0.00465005806657902 1
-0.0572828240673174 1
0.0898294350713633 1
0.0473319816806365 1
-0.0593438101924076 1
-0.0609942512535056 1
0.01752152302201 1
-0.0588390373491999 1
-0.159677007492827 1
0.0266052832273038 1
-0.0461064217740593 1
0.0277620915346295 1
0.0988783970762517 1
0.0783038465832431 1
0.0724645197926062 1
-0.158515066611206 1
-0.0816881221510138 1
-0.00181347912833672 1
-0.0188335432435854 1
-0.141414699303556 1
-0.156933857342038 1
-0.11990284034005 1
-0.0609163969316902 1
0.310554108509028 1
-0.0231046764858062 1
0.0367453343305109 1
-0.116916811056841 1
0.0693969055118634 1
-0.0736555805098918 1
0.0102511813187283 1
-0.0322425353681467 1
-0.181700164587821 1
0.0837785214093595 1
0.0431128175707087 1
0.070381270260776 1
0.201479556582301 1
-0.0699393123993301 1
0.0610413535473714 1
-0.144992959194505 1
-0.0204110596017376 1
-0.0923982379446322 1
0.154332236621723 1
0.0483571216096081 1
0.0691023029803751 1
-0.127083033127302 1
-0.2119652380477 1
-0.0189639465042135 1
0.0945357917112538 1
0.144582767434569 1
-0.00968485359469319 1
0.152862702359692 1
0.0564997573587435 1
0.189983923405336 1
-0.214677276474714 0
0.065059388920185 1
-0.106546093326726 1
0.160643415118365 1
0.0161861085942354 1
-0.192208591629411 1
0.189937612790755 1
-0.0473270212779341 1
-0.0822534486952338 1
0.0598354226272003 1
0.0435878131496652 1
0.170741214938589 1
0.145905476696503 1
0.165423148766196 1
0.157461856577275 1
-0.0141267528861669 1
-0.149248733544057 1
-0.0473034184225308 1
-0.12640997787114 1
0.0390737557984319 1
-0.15298046020974 1
-0.0393894403056644 1
-0.132824034736499 1
-0.0102306997132814 1
-0.156828061378383 1
-0.0757913613652636 1
-0.0517396176959584 1
-0.121031339041956 1
-0.0235061957225645 1
-0.0192780937675812 1
0.115665610931123 1
0.0505105439350672 1
0.07080535188021 1
0.0449468811568986 1
-0.162653950877153 1
-0.0829129119139961 1
0.0609264929127906 1
-0.0377059879721249 1
0.213776987421331 1
0.0459357202032479 1
0.231501019355258 1
0.134395495689398 1
-0.0781984031355738 1
0.145346664016836 1
-0.134403553241177 1
-0.0336411109971016 1
-0.163701251726644 0
0.131052883579699 1
-0.0162449890295236 1
0.00982994224338569 1
-0.240786708533767 0
0.23418592318012 0
0.18788190799056 1
0.0756651165984142 1
0.190005791086058 0
0.0382273957061462 1
-0.0914269833272681 1
0.202751488974089 1
-0.0707460043910195 1
-0.0621791082850395 1
0.115318380082276 1
-0.0947111399775304 1
0.104833993986292 1
0.0787458427343525 1
5.31658153480642e-05 1
0.0394300486070544 1
0.0597392711358298 1
0.0247138104666038 1
-0.127506495656552 1
-0.0234589621841764 1
-0.325015078550241 0
0.0685166624842485 1
-0.172361885270144 1
-0.0783811106793181 1
-0.0101558607119815 1
0.0491678488800785 1
0.11399718560741 1
-0.10972008244494 1
-0.0343656836540588 1
-0.0188851851495884 1
0.0788028310032011 1
0.094405313478541 1
-0.0871153056269472 1
-0.113312681561577 1
0.104289569346765 1
-0.110199691126942 1
-0.00888609774176267 1
-0.00678458177774052 1
0.150307210572032 1
0.1185115663153 1
0.0582294012413774 1
-0.202718492596199 1
0.0689851393544487 1
-0.0378139702747955 1
0.0569137609102102 1
-0.157163372600332 1
-0.305680459785713 0
0.0584486780916605 1
0.0855275090055652 1
-0.339596719668246 0
0.00956739942771407 1
0.169282029055717 1
-0.108814115448935 1
-0.17591562298575 1
0.0713908641438234 1
-0.00715994569750952 1
-0.102963703326524 1
-0.14609547755015 1
-0.054830785543967 1
-0.137127762855751 1
-0.0848916527971354 1
-0.111187878952982 1
-0.20699967309495 1
-0.0275309135938333 1
-0.0459366360980021 1
-0.10755804425305 1
-0.050368918673816 1
-0.0899320098355016 1
0.0746400552455202 1
-0.0611986207421321 1
-0.281956329890828 1
-0.0574565648579645 1
0.0296933878336898 1
-0.0836592101651303 1
0.0795127084122096 1
0.103475987318731 1
0.0288101057888911 1
0.14290874249756 1
0.102762006061321 1
0.127624457050722 1
-0.123763846617596 1
0.129977405043484 1
0.299336562956532 0
0.0469986295716299 1
-0.0106997577155477 1
0.014638407463021 1
-0.0175296224400257 1
-0.100510709941273 1
-0.116932444669235 1
-0.00971079730325945 1
0.199402151838047 1
-0.0323513942706636 1
-0.0343128423987921 1
-0.00156827525580543 1
-0.165850440698405 1
-0.00667067031204346 1
-0.275567322787334 1
-0.169952940543691 0
-0.140421293214834 1
0.111059657411095 1
-0.115314202301519 1
-0.211254467554449 0
-0.000306573399183177 1
-0.0796992267264536 1
-0.120089585240296 1
0.0642008842291205 1
-0.00952058061024461 1
0.100981928126454 1
-0.0150604456737677 1
-0.147339165853906 1
-0.015605661100329 1
-0.0674928671508568 1
-0.142241566133616 1
0.0626756247045115 1
-0.0152838852808092 1
-0.0514332445667543 1
-0.238388654428404 0
-0.0409988765197389 1
0.0658667158237819 1
-0.0643850838650064 1
-0.085240837707336 1
-0.0208668657896474 1
-0.18818162121741 1
-0.0771829634752366 1
0.0367615383598827 1
0.0760143030969901 1
0.0292857269449806 1
0.0705949014265083 1
0.0589297147998174 1
0.0203148058445034 1
-0.15655849286499 1
-0.150027368241659 1
0.044028418380114 1
0.0873276940451778 1
0.0420214686967861 1
-0.114008587865078 1
-0.041220772261147 1
0.288726151246284 0
0.105589001460656 1
-0.0685881042108545 1
0.0960956160007453 1
0.0761673942230018 1
-0.0158567813895154 1
-0.00961789002078348 1
-0.0722238514505135 1
-0.117997580648647 1
-0.00202578432999904 1
-0.0502741025307627 1
0.126917384868071 1
0.0998999903130327 1
0.19166695172431 1
0.0595276928685441 1
-0.0384879297600577 1
0.0609461946706607 1
0.00808051482647516 1
-0.126394457426048 1
0.0643828753624426 1
-0.0256240852360257 1
-0.0303416524621393 1
-0.080438703797333 1
0.0433234016570761 1
-0.139137017148281 1
0.0226843120273801 1
-0.130110831673792 1
0.0292292408128456 1
-0.111148861629623 1
0.107695847231317 1
0.056761559806479 1
-0.0735959802003192 1
0.124206849414761 1
-0.0763639656873115 1
0.0185911418976727 1
0.0726594043045526 1
0.171572122758335 1
0.0306609396887499 1
0.0139499875709185 1
0.0842959182237418 1
0.0267725219387489 1
-0.111601784415699 1
-0.0737727493944848 1
0.121037736610088 1
0.170794925949497 1
0.0173618945088082 1
0.135622796015738 1
0.0520361325606812 1
-0.0674766336559277 1
0.0218069114509412 1
-0.0899033978616051 1
0.340490563837529 0
0.092467846082489 1
0.227836701531316 1
-0.0037560572570107 1
0.0458219601020864 1
-0.0426356139755404 1
-0.0719803590573905 1
0.14408588773239 1
-0.259470071326085 1
0.0862166545211932 1
0.337950426105351 0
-0.155926575439878 1
0.0406534256178229 1
-0.111062966848857 1
0.0352438824921405 1
-0.12823002873127 1
0.161205129168707 1
0.111286142679187 1
0.120360262588105 1
-0.139874991999649 1
0.0816404239001204 1
0.0992270522275868 1
0.0659944128372539 1
-0.0891831036481166 1
0.00948694612656271 1
-0.0211165974271684 1
0.101680585973598 1
-0.148984487286393 1
0.163563201941982 0
0.02328960554242 1
-0.134304372668544 1
-0.0630970367064058 1
0.0889492923185912 1
-0.155447373297699 1
0.0357649535152147 1
0.142120779206358 1
-0.184383299162318 0
0.0215463993062534 1
-0.00207542296920434 1
0.23105885224146 0
-0.01181916562032 1
0.151812973389675 1
0.0953835430458458 1
-0.0382564001049434 1
-0.0121687933479025 1
0.245753210277978 0
-0.246354148303408 1
-0.0595664970685639 1
-0.181962900224047 0
0.0569716614385946 1
0.203503843801433 1
-0.115999765525444 1
0.163708081591359 1
0.049156461485112 1
-0.136077424635894 1
0.0393839843748437 1
0.0257358404550528 1
0.363619216571672 0
-0.0992271317658821 1
0.0344645539006698 1
-0.321916823662551 0
-0.0297060236910068 1
0.198388399856674 1
0.148527647915625 1
-0.191964991708083 1
0.246512703147749 0
-0.117845164237005 1
0.083511937763258 1
-0.0267954899547185 1
0.131958608293259 1
0.0326435890800291 1
0.1472324807732 1
0.0273631418794821 1
0.168009276064798 1
0.0130076177924069 1
0.0291288053381115 1
-0.0121488721886249 1
-0.0887379503090548 1
0.100740522904557 1
0.0561135016721684 1
-0.0579243981652124 1
-0.0576790230009552 1
-0.14200827125358 1
0.208732601764637 1
-0.0315110509040328 1
-0.0106481208312764 1
0.0479001110553532 1
0.0677953577804402 1
-0.0386293255636867 1
0.0361020402289758 1
0.00950381333311427 1
-0.0611680565941483 1
0.110869386604127 1
0.0351608292831673 1
0.0433491749570639 1
0.131571598668395 1
-0.226500263094803 1
-0.110183557502138 1
-0.0236509289428221 1
-0.0784669114308979 1
-0.171388662737271 1
0.254678686844388 0
-0.0471015797326645 1
0.106664465133536 1
-0.171641494618535 1
-0.190024829074796 1
0.181552658011632 1
-0.122257987371187 1
-0.115588976555552 1
-0.118707063245538 1
0.0854705951559579 1
0.152131510900342 1
0.10022066994027 1
0.0324608391699128 1
-0.0462234125840006 1
-0.0728466789656097 1
0.117085428995091 1
-0.0158390331350297 1
-0.099831445100535 1
0.123832253798613 1
-0.112121329011868 1
-0.0634724904651975 1
-0.144659115946112 1
-0.161625907157954 1
0.254781886664777 0
-0.0820524625655221 1
-0.17395340319314 1
0.0777318613048391 1
0.064334793008022 1
-0.039237656102218 1
0.0395837895986933 1
0.216844869143822 0
0.152603378442888 1
-0.0845931287320247 1
-0.101075690458325 1
0.12404729190422 1
0.048235588744892 1
-0.151132160923632 1
-0.178338981066574 1
-0.0721424488410048 1
-0.0232245611165595 1
0.169181388733211 1
0.0618749393261696 1
0.130874636888191 1
-0.00705330144261212 1
-0.131159968969755 1
0.201123145851955 1
-0.279981034526209 0
-0.0929789873030342 1
-0.00390852835218004 1
-0.210437482880589 1
-0.126410556522988 1
0.0848082364125077 1
-0.0752508584013415 1
-0.0713592727555603 1
0.159280678461782 1
0.372747681764229 0
0.120936877667491 1
0.103526397657626 1
0.184576733812001 0
0.0425397624936698 1
0.0289536679307717 1
-0.0253108418135242 1
0.131043667826198 1
0.0497061887525955 1
-0.0651829641587384 1
0.154422971455162 1
-0.0896792225766198 1
-0.139114376637737 1
-0.0581899739107914 1
0.11475431505197 1
0.105798510541944 1
-0.0884618980739023 1
-0.144333442907697 1
-0.0722017537868037 1
-0.124923812449303 1
0.000273088057843866 1
-0.081863284341433 1
0.012701875067995 1
-0.0516836464717813 1
0.0237879015804172 1
0.0301637669377354 1
-0.191308776725183 1
0.0145302372725457 1
0.124059603652353 1
0.0693537202312976 1
-0.162964335650619 1
-0.0876239623031572 1
0.0337517148261186 1
-0.0403074200883167 1
0.165295760525651 1
0.0205117031786485 1
0.0962999043835728 1
0.111773658879283 1
-0.11782940831803 1
0.0391328154728702 1
-0.0963295722693517 1
0.0605468667303991 1
0.0830488654997478 1
0.0286279637379734 1
-0.192282671521103 0
-0.0706508722669656 1
0.05917851026018 1
0.115013075164869 1
-0.284949199824279 0
-0.0767193215569564 1
-0.165482689321185 1
0.10151594832029 1
0.109282862333432 1
0.182643422361336 1
0.0737388065877136 1
-0.180186735364817 1
-0.239316886373711 1
-0.0955566358212245 1
0.150907131662346 1
0.122072632428335 1
0.14935970875743 1
0.133897026852114 1
0.114017096995146 1
-0.181202452275328 1
0.19775573920248 1
-0.0614878134206896 1
-0.106012406165147 1
0.0549763033122348 1
0.0989805450672242 1
-0.00921671992622363 1
0.0328683517258932 1
0.168844241132952 1
-0.150112592423816 1
0.130163723242564 1
-0.018629747561589 1
0.0286305210581194 1
0.0078810842804138 1
0.0268496335591417 1
0.160918135141647 1
-0.10276280644025 1
0.129304657237577 1
-0.143633644844788 1
-0.00830495091042788 1
0.122914718684848 1
0.0615956046114627 1
0.101909861473299 1
0.132812409807137 1
0.0411101545080473 1
0.0950029958694256 1
0.0302554587388206 1
0.0566374323947384 1
-0.133172375610716 1
0.0143819056072817 1
0.0923638089405471 1
0.0498394293832036 1
0.128450722344458 1
-0.0358474619901605 1
-0.0740781945463022 1
0.119220635033537 1
-0.122753436450052 1
-0.00300634556101974 1
0.117171481101201 1
0.132267029081877 1
0.0200617234002088 1
-0.00729972865124695 1
0.282622558591344 1
-0.15441066435063 1
-0.117127279570638 1
0.114823429799874 1
0.0540682785240849 1
0.0301293054311856 1
-0.0187438050386198 1
0.0767131628628621 1
0.0525815875248615 1
0.0107843349505186 1
-0.106590089775967 1
-0.260742046737281 0
0.156745469219542 1
-0.180676488971612 1
0.0200921310611069 1
-0.0678354740676072 1
0.0949260180527228 1
-0.189080274925742 1
0.0401161391608269 1
0.150938701922621 1
0.0589497506982491 1
-0.069975378825649 1
0.153236604679767 1
-0.0362966918098996 1
0.293514539294634 0
-0.0448136005288632 1
0.164138690591602 1
0.0756856803637672 1
0.01388077492363 1
-0.144335400913557 1
0.0348669032556074 1
0.0143018680449547 1
7.92416520868842e-05 1
-0.0463912185176392 1
0.105074498912284 1
0.0982169533982737 1
0.213737367701824 1
0.0413474638464382 1
0.0637136414967078 1
0.100824221288393 1
-0.0326841720311008 1
0.0311915285882365 1
0.164576157405073 1
0.0447863915923765 1
0.0552496894445177 1
0.130730583101358 1
0.0943596285710504 1
0.00824816136376121 1
0.153492653157768 1
0.117351494826258 1
-0.196036345515174 0
-0.00814544226918461 1
-0.0367030140897583 1
0.0816134694244327 1
0.118949844749814 1
-0.148681476802244 1
0.1499000149457 1
0.00857217424480301 1
-0.234019996918026 0
-0.0336708879877261 1
-0.123042288056894 1
-0.081815614957704 1
-0.00753404063000348 1
0.0846707724052474 1
0.175795945736636 1
0.0551849311644443 1
-0.227665363114834 0
-0.0359694812534485 1
0.112137914855026 1
0.0244388802407847 1
0.0403947934175824 1
-0.13416756921859 1
-0.171366156385948 1
0.053499564743999 1
-0.0730045702898648 1
-0.194585255588648 0
-0.0144481570178404 1
-0.227666476621818 0
0.184481445278661 1
0.0382248280642601 1
-0.11124540009723 1
-0.115927645386549 1
0.0459164616540881 1
-0.216886806760217 0
0.168152720703879 1
-0.0409956522038099 1
-0.143952449661371 1
-0.277868865450975 0
0.115354443909304 1
0.0465616967585577 1
-0.11397203141923 1
-0.141626008151294 1
-0.143993401192217 1
0.107966612120229 1
-0.284041136692072 0
0.138831997209614 1
0.0567077623365407 1
0.129064450303113 1
0.0922041349569853 1
0.0954180533385646 1
0.0814112671446637 1
-0.0263761102407528 1
-0.00154275130037917 1
-0.174150637900189 1
-0.10345575391063 1
0.019448342752808 1
-0.0692541245409115 1
-0.0449484257828518 1
-0.0169540506205667 1
-0.0468843094529248 1
0.0173718177877727 1
-0.284400959215561 0
0.124818353662609 1
0.19450857542361 1
-0.0413503236258349 1
0.230580763360598 1
-0.174459446999843 1
-0.0105690847632408 1
0.135137808696986 1
0.201235122893915 1
0.067860707851321 1
-0.221228829535645 1
-0.0476200871099248 1
-0.141367572702496 1
-0.166878574119903 1
-0.157155069430545 1
-0.0764204221752963 1
0.188564469991513 1
-0.104845281425531 1
-0.0320213486380317 1
-0.0688889866059799 1
-0.011903767771167 1
-0.114964980176695 1
-0.105338248857271 1
-0.0182755230251424 1
-0.106312378625382 1
-0.0676891710990302 1
0.167916023485608 1
0.121807724775765 1
0.0506785020096163 1
-0.175031539932432 1
0.0499126882104148 1
0.149247973669973 1
-0.165870490076968 1
0.0589238878859814 1
-0.088967499601701 1
-0.297989540788648 0
-0.153913467552126 1
0.0319981437899849 1
0.156262578284965 1
-0.0386955357818163 1
-0.047858403575424 1
-0.0483730007908771 1
-0.02922996100878 1
-0.142357206868317 1
0.128828069853926 1
0.0619393356754457 1
0.0521773587455746 1
0.2551844430673 0
-0.321606116966144 0
0.211067519635225 1
-0.180684190359266 1
0.0905162076561885 1
0.0779197436542624 1
-0.0120194588004406 1
-0.156319094131347 1
0.0215624950497293 1
0.0624444185442321 1
-0.0188407574436926 1
0.164721955703038 1
0.206281473293172 1
0.124337435250014 1
0.308530326501437 0
-0.202195628255947 1
0.00130625691078048 1
0.11389184834299 1
-0.0136535843436061 1
0.111486858400633 1
-0.0567291963453694 1
-0.123086540999202 1
0.0178812768735315 1
-0.0548795030441827 1
0.00310528277960896 1
0.0404361470733784 1
-0.024410332543364 1
-0.0586796228734274 1
-0.170497663257128 1
0.00542950862572104 1
0.0455124725217469 1
-0.112348242785825 1
-0.23064472207575 1
-0.122126118389215 1
0.0930987282545094 1
-0.0693687864928664 1
-0.167423157589285 1
0.0738781863217213 1
0.140218143156717 1
0.151117550109915 1
-0.089494639877429 1
0.378817895771838 0
0.0945088519950584 1
0.0383423746662793 1
-0.116665872739835 1
0.164140744062404 1
0.0987328793033984 1
-0.131684413683104 1
-0.00653789857913384 1
-0.0497928317418132 1
-0.224685147108531 1
-0.00010802655860646 1
-0.0617681437030532 1
0.230070831380804 0
-0.103953057780849 1
-0.0160136333977102 1
-0.21865367362399 1
-0.172500125482042 1
0.213373457209712 1
-0.189019029486382 1
0.15493807909304 1
-0.10711323111053 1
-0.0168322479905115 1
0.0938882497301453 1
0.0412206134731951 1
0.0496516920955078 1
0.00351820676661611 1
0.0155404404154382 1
0.200242590118093 1
-0.197354252372918 1
-0.037079660363942 1
0.0406056856310527 1
-0.119147917349817 1
0.0288503645489834 1
0.144834541192547 1
0.0073621597649289 1
-0.0694927186609305 1
-0.087062389956763 1
-0.135598893930427 1
0.266466504621815 0
-0.126380607695613 1
-0.0644026624479482 1
0.181211103710139 0
0.0576942115846457 1
-0.163811118644382 1
-0.0327035872401886 1
0.178328209088194 1
-0.0977843208826829 1
-0.160731400052835 1
-0.0476956569604843 1
0.0849509994551263 1
0.0965893763393511 1
0.11893921981787 1
0.135691027629795 1
0.176965894412007 1
0.0323460779168124 1
0.0279009438413186 1
-0.00469204556994937 1
0.0343666300585632 1
-0.170174836583632 1
0.120863725615638 1
0.141838635643561 1
0.183846036128662 1
-0.116621541437129 1
0.159349029932678 1
-0.249023177457009 0
-0.255016547092984 0
-0.258222293730784 0
0.0704280287719185 1
0.0605896355901511 1
0.0620760264222105 1
-0.0454882081736576 1
0.20361162102531 1
0.106097736045257 1
0.118852830501653 1
-0.112378851773747 1
0.114816541878094 1
0.143617596510259 1
0.157610859648538 1
-0.202479872792685 1
-0.226398787608199 1
0.119826804722342 1
-0.175099743186718 1
-0.0515908824595784 1
-0.117566906385451 1
0.000523607096865667 1
0.116118125244537 1
0.0087046044167802 1
-0.042152508680858 1
-0.053392779870027 1
0.0124035804948096 1
0.146184596769231 1
-0.192118997698394 1
-0.0253399913672925 1
-0.0614524537180909 1
0.0969795407784439 1
-0.253007786168532 0
-0.149705696282841 1
0.0784626320944816 1
-0.289484190239367 0
0.00681348990061416 1
0.200188451746557 1
0.0904468668805076 1
0.0912471622840118 1
0.0296288160404534 1
0.149219408875848 1
-0.113593944610373 1
-0.151246407682896 1
-0.153244312391923 1
0.0235512097925786 1
-0.0292038562071813 1
0.109057407730478 1
0.174348665797148 1
-0.0392636673681867 1
0.087313554867591 1
0.0975159991230016 1
0.00624594378234174 1
-0.00637475672758729 1
0.105791617469673 1
-0.258481639181139 0
-0.0650786267084497 1
-0.0342203777206073 1
-0.0788024095144921 1
0.100127543889229 1
-0.0984168436591303 1
0.120925761745734 1
0.0892219564341202 1
-0.0179603974779967 1
2.23078936040441e-05 1
-0.174829849796752 1
0.0625211376916877 1
0.0323857347280982 1
-0.205006016452304 0
-0.113288139661408 1
0.120072921741922 1
0.174989901240161 1
-0.0783596236346861 1
0.219538030281813 0
-0.053821104319142 1
-0.0160849228185054 1
-0.119988961360799 1
-0.00781453924070987 1
-0.220598632485961 1
-0.141971682137545 1
-0.0626931339267695 1
0.0621081908532859 1
0.00174444219594752 1
0.00385541128302898 1
-0.0972843127284877 1
0.112688387224465 1
0.028514621394433 1
0.0298304872713175 1
-0.015706305696778 1
-0.172099358406062 1
0.0843748837246029 1
0.0624597915667495 1
-0.0310768199491949 1
0.265131726671187 0
-0.0950328820635557 1
-0.0716142992300814 1
0.149225223087563 1
0.0910749970763247 1
-0.0156166643356366 1
-0.00500483474212622 1
-0.0929676868984639 1
-0.170983221730695 1
-0.231296623730042 1
0.191542459167414 1
-0.0375750568203032 1
0.0690151386522135 1
-0.0777951776145949 1
0.0431490799368016 1
-0.193603479508002 1
0.0598462738222435 1
0.137340253201224 1
-0.0493009477650892 1
0.0206758583261458 1
-0.0190041858551514 1
0.161208083052647 1
-0.0284010877551169 1
0.00497138083301184 1
-0.143378723859997 1
0.0722940709397303 1
0.00489624873573266 1
0.143853782271572 1
-0.114055169540975 1
0.14526683806559 1
-0.163348282582231 1
-0.0366727109068435 1
-0.222542624459971 1
0.0184128710944098 1
0.119363309809978 1
-0.0656763988283859 1
0.217977061908759 1
-0.0379784668499863 1
-0.0784550642792474 1
0.150150776409245 1
-0.12173556974708 1
-0.145202922459132 1
0.0962948555368124 1
-0.124563149070691 1
0.167958943128218 1
-0.0278185458206548 1
-0.223532355944789 0
0.266286813972525 0
0.111838128414685 1
-0.154519321544262 1
-0.127912128858953 1
0.164221987117609 1
0.124692833428347 1
0.0106599475117134 1
0.230183616353183 1
-0.0330457227044741 1
-0.171319263886341 1
0.0930607711928758 1
0.320267001952378 0
-0.00839002373244875 1
-0.065297762328875 1
-0.0573255696106547 1
-0.153277403811254 1
-0.0505696704249803 1
-0.0692059083488943 1
-0.03794770346857 1
0.12172586190997 1
-2.84730325332896e-06 1
-0.171513517191454 1
0.18257956761018 1
0.0471160278164501 1
0.0590877067709089 1
-0.117908443969993 1
-0.196602835632064 1
0.103156168551426 1
-0.0310614859258671 1
0.194301413261611 1
0.0331382588055496 1
0.0412140977381169 1
0.0246788648106211 1
-0.0647067594287168 1
0.0627267134643162 1
0.0888729180242166 1
0.00604517956267708 1
-0.306878220098193 0
-0.0891131626019899 1
-0.133371536920123 1
0.0168848544988738 1
-0.100033988803615 1
-0.00107586754229447 1
0.0129249444143814 1
-0.118101501047766 1
0.176773111682875 1
0.053308577004755 1
0.0224398961815381 1
0.223700081402555 1
0.00866090950269086 1
0.019588199234125 1
-0.0161193260243733 1
-0.0876731127223992 1
0.135845962285966 1
0.0174395000476939 1
0.0892243703589502 1
0.1192422317064 1
0.0842718932917715 1
0.0185559666919473 1
-0.211589496762489 0
-0.193805514445857 1
0.0329924020059772 1
-0.0384066914978906 1
-0.341793852801154 0
-0.163915499426465 1
-0.00708695412091051 1
0.0667389172647142 1
0.042793490731242 1
0.0442674332263558 1
-0.05317312051252 1
-0.291346520145338 0
0.265335290292729 0
0.0539362804082236 1
-0.356661732829748 0
0.0764324274374357 1
0.114319739348633 1
-0.0541717567334003 1
0.016239075127744 1
0.115689154766726 1
0.0587799132092279 1
0.175198402562658 1
0.0107701061553915 1
-0.0777174398162709 1
0.0135080767569965 1
0.146575041806583 1
-0.0727653809112363 1
0.315491049492219 0
0.100371268781659 1
0.0643130659233051 1
0.0602474257573044 1
-0.130375962492362 1
0.033074379023885 1
-0.0699693265468855 1
-0.0174993392745591 1
0.0312745081080535 1
0.163040436383809 1
0.132902669783544 1
0.123058811418279 1
0.14805808208103 1
0.0184280630354209 1
-0.0678424824407041 1
0.221030109979003 1
-0.0712158200795771 1
0.103516791829227 1
-0.013408209484065 1
0.237820224163568 1
0.120724869081841 1
-0.116830788543401 1
0.15391991998113 1
0.157184640061643 1
0.0796720176143475 1
0.0183429700145763 1
-0.152546978112569 1
-0.0552318976934729 1
-0.0378386293686135 1
-0.022421599305705 1
0.139539821543576 1
0.035857578705225 1
-0.114453267679315 1
0.0658049158955253 1
0.0976708396577345 1
0.00323211800787485 1
0.245098461763538 1
-0.239328665685788 1
0.219148165771776 1
0.0413364773820713 1
0.0903879597306574 1
0.234822878915786 1
-0.153778449893538 1
0.137152049324749 1
0.268843432691386 0
0.0135954205504009 1
-0.00951210145392517 1
-0.240433661029639 0
0.0644499215615178 1
0.102100914465728 1
-0.0788995595280728 1
0.185503356633441 0
-0.0359814578021998 1
-0.0159463663671475 1
-0.22972279298645 1
0.0736796954021044 1
-0.0273880775797389 1
0.097072873902364 1
-0.0226530444941083 1
0.200896152239088 0
-0.0674290885491415 1
-0.0464880063071594 1
-0.0970352816990655 1
0.0364752160759433 1
0.165926038592347 1
-0.028571951754579 1
0.0382176178881997 1
0.059244815493947 1
-0.00300360948046415 1
0.0171738687716616 1
0.0654675896804616 1
-0.190862718302598 1
0.305602981386665 0
-0.00121969568109657 1
-0.10207803114484 1
0.0176647895818495 1
0.179084801342426 1
0.0149845503473917 1
0.13550144701708 1
0.0323757440790203 1
-0.0834057321792712 1
-0.0399674072763667 1
-0.0930809163291538 1
-0.0343144976435082 1
0.151471631259955 1
0.180875206150415 1
-0.0117988254690193 1
-0.139475614563289 1
0.130484675947473 1
-0.123232703829586 1
0.103144026866849 1
-0.234979719744997 0
-0.171158866638296 1
0.00837372562935179 1
-0.125810312659919 1
-0.0613718862546193 1
-0.0504491839577942 1
-0.0371142733587509 1
0.0106048999317494 1
0.226338810312255 0
-0.147194530409875 1
0.0850984202614587 1
-0.0133354443584467 1
0.150813933464476 1
0.105926013294812 1
-0.251212177268265 1
-0.025228143989006 1
-0.081536849848656 1
0.157894063723534 1
-0.179627472451812 1
0.262512711677615 1
0.123366779510882 1
0.0391452390756513 1
-0.0455238809034338 1
-0.100091359613218 1
-0.00801227642225505 1
-0.0801384667681624 1
-0.0313855601558074 1
-0.0117394618290323 1
-0.0602806710315913 1
-0.139394014763659 1
0.0363025990227429 1
-0.116006013986593 1
0.00659395289640138 1
0.12468237615817 1
0.135182671425133 1
0.0181167204703956 1
-0.10253751166285 1
-0.083543584992341 1
-0.117973189606356 1
-0.0965980201766292 1
0.0419825094207863 1
0.229606728522143 1
0.0238270558593437 1
0.0372436900486295 1
0.075616622671852 1
-0.0735993845661387 1
0.22306799069963 1
0.0426904791729641 1
0.0206361964585308 1
0.0532484346522169 1
0.101312831381244 1
-0.183676995309543 1
0.0969693029835093 1
0.140404432384739 1
-0.210734061667473 1
-0.0409424153329662 1
-0.121605275784546 1
0.11371827236306 1
0.0610169184876494 1
0.00161983474846205 1
-0.0461595769124619 1
0.149807809637994 1
-0.0245062499304395 1
-0.00111287017285712 1
0.00500454677945798 1
-0.219130369024348 0
0.0041016921202954 1
0.00345659181903125 1
0.0810956606590206 1
0.0338477476855241 1
0.0804219346453138 1
-0.200736501073208 1
-0.0618004576550186 1
0.0217340632737937 1
-0.0866737914859305 1
0.0568865153296685 1
0.118485290754743 1
-0.103951361304475 1
0.259022513904437 0
-0.0783010099098191 1
-0.144177340104292 1
0.0381450246455692 1
0.131284124870649 1
0.189248593757368 1
-0.0580873083661377 1
-0.0113375451332127 1
-0.0839237978144836 1
0.147805031189348 1
0.0287571077155384 1
-0.130437065523211 1
-0.0662515064123754 1
0.0149678563800787 1
-0.00591081100439413 1
-0.021337702461712 1
0.216129100791357 1
-0.0756195141389448 1
0.162387354261052 1
0.0735315861144903 1
-0.0399391895281179 1
-0.0816035796183502 1
-0.103964296627411 1
0.0871408984294372 1
0.0549404188716157 1
-0.0174503396978599 1
-0.281349349132536 1
-0.125011924157633 1
0.0376287157844528 1
-0.117383927384558 1
0.0821138933796152 1
0.0922996762847445 1
0.258268418017308 1
-0.0829380489725011 1
-0.000354230537883589 1
0.0463854765363795 1
0.109961258202308 1
0.220742262483823 1
0.000661811732552205 1
-0.00786183745550049 1
-0.106682367115014 1
-0.0697747475006675 1
0.237183853397718 1
0.13717006792903 1
0.163617288077731 1
-0.0353558036589048 1
0.0171405193402627 1
-0.154602477148531 1
-0.106632931554469 1
-0.112354450607153 1
0.169680100159768 1
-0.0936184029379927 1
-0.0268283858908135 1
0.0591301598972549 1
-0.0445437690777869 1
-0.228081388186244 0
-0.0188549352857382 1
-0.101020867317795 1
0.0255319776946146 1
-0.00405736748695018 1
0.0165770995589312 1
-0.0729703883048504 1
-0.0359106139923939 1
-0.209500884390885 1
-0.165397031527721 1
0.126528007642771 1
0.102928592455235 1
0.179700878244797 1
-0.244300804835163 0
0.0163365284364141 1
0.261278574205297 0
-0.00418837015157847 1
-0.278681448739872 0
-0.113405076022157 1
-0.0301154156103053 1
0.0334021921078481 1
-0.0250012444738524 1
0.327953400364979 0
0.120963941955305 1
0.157975239766155 1
0.0522010382227545 1
0.114271909784745 1
-0.128082040225859 1
-0.076259875009957 1
-0.109449104428964 1
0.121875660911784 1
-0.117259272533268 1
-0.13829094003177 1
0.19371200259159 1
0.125619306770222 1
-0.195759808283406 0
-0.235452314536172 1
-0.0249893548047924 1
0.0900191949039208 1
0.0586839168225323 1
-0.0139578998281916 1
-0.15560634940766 1
0.0953793097867873 1
-0.0679788171036985 1
-0.10072927740355 1
-0.0214404399279305 1
-0.087567388817491 1
-0.0600725459554288 1
0.0482344200434499 1
0.0287297811570321 1
0.115316266229119 1
-0.0416761705897466 1
-0.0255683025023746 1
0.23228765137493 1
0.00777584957586583 1
0.0715251331338207 1
-0.0990904056823379 1
-0.0262760476622672 1
-0.35558555768637 0
-0.133908289924097 1
0.0591643195753137 1
0.0458527823048919 1
-0.015667903655483 1
-0.17560432661089 1
-0.00335309932291836 1
0.100229315529575 1
-0.0476369332143498 1
-0.17536400522242 1
-0.0684852412950651 1
-0.0820231693899889 1
-0.186058742764054 1
0.155330994283195 1
0.160477088121221 1
0.135590646444256 1
0.0899887003848586 1
0.0995622992883157 1
0.159988570324617 1
0.102354522786626 1
0.0894007780487397 1
-0.158117441528412 1
-0.152756555080583 0
0.205447305389536 1
0.0686429419241533 1
0.188592016609582 0
0.0994123377887133 1
-0.121946789119858 1
-0.22555083090626 0
0.0442996761774986 1
0.0675763040309198 1
0.148903621650034 1
0.0313972657425512 1
0.172947253484201 1
0.00407311614350516 1
0.151820352495537 1
-0.140401567764534 1
-0.0301384679829074 1
-0.0577596330363826 1
0.0201304851148816 1
-0.00348563844298051 1
0.199736193693178 1
0.198230398903274 1
-0.0589244526920269 1
-0.242085113971657 0
-0.188017961360297 1
-0.0282511853975382 1
-0.151416420776708 1
-0.154777054323251 1
0.0976712960485756 1
-0.0158670370627438 1
0.0133128642037398 1
0.0162120676981029 1
0.236131031475709 0
-0.16462262547869 1
0.113348171278717 1
-0.0798524923815519 1
-0.0870982682948971 1
0.148199307828691 1
0.165772606544789 1
0.154566298472381 1
-0.0391733219856062 1
-0.000823531114300317 1
-0.0296348475176278 1
0.0106575698241135 1
0.262063038017398 1
0.151189908204554 1
-0.127602269707958 1
-0.0025591904718504 1
0.0959913457205277 1
0.0750873535944812 1
0.018118967493947 1
0.0292085280434341 1
-0.0758629730336516 1
-0.197232372772433 1
-0.0781613886053908 1
-0.0718831004257031 1
0.142211522383452 1
0.0960914674801841 1
-0.0481014472769152 1
0.093142258605582 1
-0.0518537813261939 1
0.0342544032860755 1
-0.130289595970807 1
0.0439594237648874 1
0.134583129523195 1
-0.14671918423696 1
0.144160557438877 1
-0.18837304628692 1
0.198710591896195 0
-0.0231585237841331 1
0.0923230746835322 1
0.0470746087846798 1
-0.0955795341631603 1
0.382738439150101 0
-0.041287159129453 1
-0.113812396857686 1
-0.0481843764862382 1
0.174947377196384 1
-0.10417487102231 1
-0.353608531717549 0
0.191314157490109 1
0.00534972915962105 1
-0.0103124153654634 1
-0.157284387791759 1
-0.0913114294808797 1
-0.164985892843333 1
0.176420392053281 1
0.123322937758124 1
-0.106748539814146 1
-0.108148389350626 1
-0.0293759774929212 1
0.0669495664523355 1
0.32075178960087 0
0.309012764683262 0
0.0900556786742866 1
-0.143621412393059 1
0.0497361234550425 1
0.134048126791941 1
-0.0795933062635823 1
-0.102703928004193 1
-0.0366731436622916 1
-0.0100928030781781 1
-0.0886693188049792 1
0.162113902278675 1
-0.0566723810495642 1
-0.107105939948547 1
-0.088455177031842 1
0.362813962483857 0
-0.122282697644382 1
-0.00915232804858831 1
-0.00203515565102915 1
0.0379564474092145 1
-0.205327249098318 1
-0.0957907101186903 1
-0.0272192111055614 1
-0.000570321181448461 1
0.0406545299843954 1
-0.0480358961320885 1
-0.0169426533841218 1
-0.0555372074852174 1
0.0764384779455588 1
0.000517278985314533 1
-0.155024935050892 1
-0.0906562111659025 1
0.00473186638757111 1
-0.137458753296805 1
0.0149070577138993 1
-0.071282615449953 1
0.0988880127668979 1
-0.0667318141277116 1
0.0431552276819784 1
-0.0172757378415704 1
-0.0115276108202961 1
-0.399176351902149 0
-0.0469827010657705 1
0.0194005712948555 1
0.0258662384058415 1
-0.303243875209103 0
-0.241887895279153 0
0.0406780350339732 1
-0.272671990167777 0
-0.177074173243627 1
0.0131938517400342 1
-0.0309945168702716 1
-0.182542927467135 1
0.107019545186881 1
0.0691821728744585 1
0.10758590357122 1
0.080701711418128 1
0.110682413630499 1
0.12728872075931 1
0.105450418353827 1
0.140804121075732 1
-0.312156971922014 0
0.0704821348439232 1
-0.0331484918570511 1
0.262356930118489 1
-0.331833967401459 1
-0.0100661202284678 1
0.00279373858294293 1
-0.0564952586581015 1
0.21012387502802 1
-0.176290306781842 1
-0.0988595286700105 1
-0.00303133639490062 1
0.173850057945728 0
0.0023338608227022 1
-0.0332792621185198 1
0.00210693302245041 1
0.0401321971055924 1
-0.0210352501098831 1
0.0715005120371826 1
-0.0934506626887043 1
0.108885657738797 1
0.010884529184074 1
0.0746742485627735 1
-0.0335724915757502 1
-0.0865154560640045 1
-0.00582526260393227 1
-0.124137467732292 1
0.00324188215680873 1
-0.203831727109656 1
-0.0255547556472357 1
-0.0582922253391447 1
0.161717138882525 1
-0.043778149445795 1
-0.158500647146643 1
0.119465275295271 1
0.15725180325163 1
0.160302864062591 1
-0.304556511438037 0
0.100406488829433 1
0.218739040225463 1
-0.110091921695171 1
-0.278642004823091 0
-0.0438655746784596 1
-0.0831235069542729 1
0.0494513248893253 1
0.0581523128941573 1
-0.0488453135577045 1
0.124853007368422 1
-0.0970956889869613 1
-0.174207865058731 0
-0.0785717240783112 1
-0.028193358616096 1
-0.167770931232554 1
-0.0418824392730766 1
0.0337396045221313 1
0.0871333265397693 1
0.047358946152835 1
0.0701709907599359 1
-0.255161379902547 0
-0.10530855097639 1
-0.0730165246241001 1
0.0401265570970341 1
0.0463493293264667 1
-0.143685170603608 1
0.121426775731539 1
-0.00716254225662524 1
0.202857347790638 0
0.0489816629904452 1
-0.0796322541857112 1
-0.0669945208901513 1
-0.269978045406854 0
0.152181127538024 1
0.0666584003711993 1
0.176856439706984 1
0.19243017358918 1
0.0563591904539577 1
0.112976024361063 1
0.0113243298677922 1
0.0225800937760819 1
0.0159162205971897 1
-0.221866550155711 1
-0.0781808687308755 1
-0.0343037969721572 1
-0.0646142710614323 1
-0.0554941361925239 1
-0.117870673471819 1
0.0125663581442797 1
-0.116314063251704 1
0.160496591101529 1
0.0712834759324111 1
-0.0805680642059578 1
0.0656254307877332 1
0.137709179658429 1
-0.127745699718224 1
0.235864585903799 0
0.0201628462878742 1
-0.0599413852094568 1
-0.0473561038624136 1
0.187018033543735 1
-0.198601785420753 1
-0.15437406435363 1
-0.0952907765575164 1
-0.0731386101447792 1
0.290387883469384 0
-0.248261751152825 1
-0.220204126358825 1
-0.322919979049585 0
-0.313708057984586 0
-0.18716028220422 1
0.169929881487369 1
-0.0483559154278444 1
-0.0599565542103161 1
-0.0389220773033902 1
0.216503956005048 1
0.0729209846441654 1
0.149444550955787 1
-0.00915798924060592 1
-0.0169661841649414 1
0.136889475680509 1
0.120481698389269 1
-0.0690432562179204 1
0.210312913291285 1
-0.0328634622979365 1
-0.0501173653213713 1
-0.122873216776719 1
0.0240762358958033 1
0.301499039877105 0
0.0831850127881028 1
0.0483714770338727 1
-0.0815579816536047 1
0.023772946786492 1
-0.0579499773310393 1
0.0821157237638381 1
-0.0171395974656339 1
-0.123072376760314 1
0.0103153844478847 1
0.127244831465476 1
0.0221942086486405 1
0.0995093800523386 1
-0.183169290282088 1
-0.0628435047477965 1
0.251390266693786 0
-0.0373423358741036 1
0.167598926503594 1
0.0527107720271073 1
0.0219903685358996 1
-0.0647010433915065 1
0.120468147368463 1
-0.256432380567688 0
0.0669777911691506 1
-0.104220900728061 1
-0.184199033049884 1
-0.078085328046955 1
0.057455508866491 1
-0.255742938902954 0
0.167211346370681 1
-0.0855233079388383 1
0.259043572337053 0
0.122617091212052 1
-0.0584429455389294 1
-0.00185973833421484 1
0.0924274176536102 1
0.172647229918459 1
0.020029958787722 1
-0.113711820979954 1
0.152263523684098 1
-0.191966698630643 1
-0.191296319702813 1
-0.0404754931818678 1
0.0968187586236845 1
0.0229173468426006 1
0.0389665536147696 1
-0.0192352010639051 1
-0.0211324603210332 1
0.00764074703169824 1
-0.147719260129007 1
0.155143714147186 1
-0.0288589656028165 1
0.0460791593644687 1
0.0294355866477039 1
-0.0767984383911779 1
-0.183368489660453 1
-0.0274648499884771 1
-0.141510310161654 1
0.0838263887490356 1
-0.102807686908009 1
0.0445943799198067 1
0.205000843880441 1
0.149574596133368 1
-0.217819726435663 1
-0.0340965622332589 1
-0.0426168782970026 1
-0.0971714088753791 1
-0.0232271636263259 1
0.112508357762989 1
0.311125444543628 0
0.18839165502306 1
-0.165076361896732 1
-0.136525604603692 1
-0.130457169905228 1
-0.110423396404342 1
0.0843387233399863 1
0.0792174168043191 1
-0.0302580612376718 1
-0.0262832223654402 1
-0.136104840277695 1
-0.152159792923399 1
0.049268675966651 1
-0.0853404281814576 1
-0.11182295421158 1
0.158394417265684 1
-0.0837989355218277 1
0.0345161466656135 1
-0.0479487982592703 1
-0.031236369878721 1
0.172358346431407 1
0.143496629124005 1
0.0517803524895963 1
-0.115238450889181 1
0.0301244541665512 1
-0.0982688625285417 1
0.172310855998516 1
0.0226185651704921 1
-0.185180961264073 0
-0.0961478135186769 1
-0.0985899733499486 1
-0.0631839702667961 1
-0.0203505676916773 1
-0.0637733004444047 1
0.173592460953262 1
0.00276764979645712 1
-0.0233284330018965 1
0.0901377189823295 1
-0.045049781865124 1
-0.10833760585032 1
0.0675937183323538 1
0.112188616210687 1
0.238188103124342 0
-0.0512216374817364 1
0.172881267884361 1
-0.119440003006166 1
0.256354254285891 0
0.125823851140679 1
-0.0301508666369507 1
0.0606252029884973 1
0.0623175082337619 1
0.026418410183285 1
0.00763795514416354 1
0.0385754718820221 1
-0.00264228923562199 1
-0.00148621763438075 1
-0.0124777355140752 1
0.0439472051498642 1
0.124638824610262 1
-0.226393349835835 1
-0.0071473688221648 1
0.0667495076789434 1
0.0658364984549774 1
0.146257408340593 1
0.158577275467642 1
-0.0991266714470393 1
-0.121318394519781 1
0.110238317109168 1
0.089538567131066 1
0.178478112915472 1
0.0954060295497071 1
-0.157313858039418 1
-0.102173384072136 1
0.142536111053378 1
-0.0964571661454832 1
0.018682646646559 1
-0.0164352399651555 1
-0.211678453671242 0
-0.105001783942448 1
-0.128900384147416 1
0.345108104727847 0
0.0675627623021387 1
0.0289350445597628 1
-0.0889377766823053 1
-0.231504347652905 0
-0.0277396232297647 1
0.115093123657968 1
0.0282240192448899 1
-0.163259178322602 1
0.0350996699126196 1
-0.126880603965689 1
-0.0137132119774982 1
-0.143932525754918 1
0.0488960572338682 1
0.00450863712189156 1
-0.0494671079652689 1
0.0393051642891504 1
-0.0692331686722562 1
0.17151983620853 1
0.00896542906862063 1
0.0108508307329462 1
0.0992690664058089 1
-0.107910395902876 1
-0.0552697093978441 1
0.224168592723859 1
-0.150787778951394 1
0.220805394938288 0
0.0158151298503338 1
0.0592801711605532 1
0.019264953847839 1
-0.044617580982334 1
-0.0433777158414354 1
-0.039072017598321 1
0.0717143166864675 1
0.0737218371787748 1
0.0649035007854928 1
0.121447413575941 1
0.105846284011293 1
-0.0994713482273414 1
-0.0900639533011931 1
0.109845033059564 1
0.0840498577556144 1
-0.114479456007807 1
0.058500843863299 1
-0.00384822109953457 1
-0.0198085136001774 1
0.100683403499756 1
0.0696664409307847 1
0.0434722530322518 1
0.0282890549625131 1
0.0624120121564984 1
0.181271726622383 1
0.0542971916623225 1
0.0677928758153528 1
-0.247810826373501 0
-0.0476978184554852 1
-0.0274626750224364 1
0.171994966754422 1
0.299740771078707 0
-0.0685245419532902 1
0.0442485163714636 1
-0.00441154175763983 1
-0.130031823249845 1
-0.103899262973959 1
0.0707884492588246 1
-0.202248658451841 1
-0.147323761443579 1
0.0404495791529833 1
-0.0419832710822331 1
-0.101380934992815 1
0.0400917795315702 1
0.126269656490146 1
0.0281075979331908 1
-0.152059734176903 1
0.109714988984158 1
0.099325416275935 1
0.0389217512272265 1
0.366093633711396 0
-0.0234554606115996 1
-0.055080495042096 1
0.0495174682383978 1
-0.0213709506783898 1
0.108518144524339 1
-0.0943183186606989 1
-0.0999916223941854 1
0.157315495566381 1
-0.116634582828663 1
-0.0793051084593625 1
0.101928375655361 1
0.0710776609318779 1
-0.0888571329216095 1
-0.0815048506837631 1
-0.211433678713769 1
-0.0594013118668934 1
-0.00334892625171065 1
0.142592427225144 1
0.29914264917088 0
-0.0752597606705984 1
-0.0121063574295353 1
0.190280444545969 0
0.138251850145993 1
0.159016785043335 1
0.0365443308936346 1
-0.132987571142306 1
0.0576220441283017 1
-0.199714402562102 1
0.171351615258325 1
0.273937707657336 1
0.00630696584814277 1
0.0292775317156491 1
0.0157399994522702 1
0.15216677144652 1
0.0439358315303414 1
0.00894424608043375 1
-0.111435247102647 1
0.0376886683251334 1
0.0134197526773336 1
-0.0405246897457883 1
-0.0175336449609918 1
-0.072949084861127 1
0.151361262519701 1
-0.00844695237172182 1
-0.0480998095996882 1
0.113286019221504 1
-0.00762511771313202 1
-0.026658872496954 1
-0.0562887402880655 1
0.0324469605907593 1
0.0903496912041713 1
0.0734608917133307 1
-0.0417756208415256 1
-0.0823487573268708 1
-0.0959681732503544 1
0.0366943284244374 1
-0.134889842152941 1
0.0971447566529641 1
-0.139688702355487 1
0.0839565770649833 1
-0.115145363441044 1
0.206039182492377 0
-0.0178440248858347 1
-0.00824271708072637 1
-0.208404204561073 0
0.00203691954114498 1
0.161972114365507 0
0.144931708042893 1
0.0494554979986721 1
-0.00653273317094718 1
-0.0698392637996347 1
-0.0146330022582165 1
0.0307391211252422 1
-0.0131853272902063 1
0.0768766108045957 1
-0.118156113968726 1
0.0825555178832282 1
-0.220991281309256 1
0.0725960896443395 1
-0.0885796852384383 1
0.000984161669997244 1
-0.00111880152752972 1
0.101699860189804 1
-0.251769280866152 0
-0.103409442988364 1
0.198124264263286 1
-0.130718923262589 1
-0.0209806592062429 1
0.020037744190252 1
0.0593694633431669 1
0.0215321579144121 1
0.138251486330548 1
-0.109292635472042 1
0.0373849817696899 1
-0.203845967754226 1
0.150671655093051 1
0.177997875456856 1
0.0968767484926834 1
-0.0895383752274779 1
0.137311725978469 1
-0.0914706231649295 1
-0.154829660059383 1
0.0675636835399294 1
-0.030097092164337 1
0.0196165175295378 1
-0.021104853720361 1
-0.0466452128482855 1
0.00448489567887917 1
-0.200581064569063 0
-0.060522070012409 1
-0.18572901479986 1
0.162355258666831 1
0.0128767022431371 1
-0.0983939497988371 1
-0.161924426900882 0
-0.10455019767287 1
0.0955470305190597 1
0.0373948715119727 1
-0.263647908895594 0
0.17335724409824 1
0.0548634041764724 1
0.215545632435663 1
-0.0876235555124826 1
-0.080876568505263 1
-0.0248146560617376 1
-0.11006137652446 1
0.159928361507724 1
-0.115944265725067 1
-0.0910450632569744 1
-0.144018914583315 1
-0.104096601686594 1
0.128266418884844 1
0.10442691296259 1
-0.132871681668986 1
-0.176268506774795 1
0.103384501470124 1
0.0453758153790976 1
0.0918470530279765 1
0.0345125495362895 1
0.0552281601577978 1
0.00287737612158535 1
-0.00699906684925794 1
0.130504297799679 1
-0.00431916303881231 1
-0.0741205343844311 1
-0.0804431553461336 1
0.0211616162809287 1
-0.0123901810921914 1
0.123432009227696 1
-0.135259313520994 1
0.214546307995353 1
-0.0331384978213678 1
0.101716798478127 1
-0.0220214776449371 1
0.00718098872610301 1
0.0166370204473878 1
-0.0272578521044386 1
0.032620973791125 1
0.0439500443085651 1
0.141184593923945 1
-0.091160154056468 1
-0.0260257093435387 1
-0.118971542960665 1
-0.0505491161089124 1
0.180509357696788 1
0.0915944884218588 1
-0.045607740006075 1
-0.0235750737177841 1
-0.0331595683705217 1
0.0727174063896666 1
-0.0457592609527566 1
-0.131581585777219 1
0.133440504322545 1
0.0100551406681733 1
0.311881131310014 0
-0.137416234484898 1
0.0524118663925233 1
0.0408162992292645 1
-0.0875416261048168 1
-0.100313042552364 1
0.0763125357742714 1
-0.0362272713877288 1
0.0802927426900413 1
-0.0216295896716435 1
0.00593470207094583 1
-0.14835634863974 1
-0.0686203739989222 1
0.237800810818698 0
-0.183234961413215 1
-0.136056311798617 1
-0.122225420017647 1
-0.0270755746167296 1
-0.154012607424848 1
-0.0919566368488728 1
0.043705150665815 1
-0.00538390060394518 1
0.183424141675274 1
0.0196538157566945 1
-0.146457902449813 1
0.156524423758957 1
0.171958314942016 1
0.0326453891950338 1
-0.0431056445059593 1
0.0615801676361153 1
0.0312643859417145 1
-0.202049351852397 0
0.00698414685587535 1
0.11741397536009 1
0.103912853942424 1
-0.0982902977499074 1
0.0826703043626212 1
-0.0951196005394368 1
0.0568188131936067 1
-0.0596295939080509 1
0.0260689739076401 1
-0.111552321718814 1
0.00644996833489409 1
-0.0564971662854938 1
0.186962775740607 1
0.251440230801581 0
-0.0582150701541726 1
-0.077943938252562 1
0.255704930769852 0
0.114094595535745 1
0.236812954280143 0
-0.147792071214473 1
0.0369816198051871 1
-0.0345921757085684 1
-0.149001342464411 1
0.149915439650473 1
-0.0944641828260655 1
0.106035929498206 1
-0.0314048059871243 1
0.00355588201723699 1
-0.0434023679086253 1
-0.111867637528292 1
-0.0784891426934826 1
-0.0602746138621259 1
-0.0189398581156601 1
0.00803950238299878 1
-0.118910654417995 1
0.0682545013098686 1
0.105212571102279 1
0.083929329566221 1
-0.0866100074915619 1
-0.0240493940670234 1
-0.189340035090118 1
0.00675281487080067 1
0.239515067110635 1
-0.163055478296002 1
0.000148761235544199 1
-0.0679235377170373 1
0.064550138796083 1
-0.0942428782647661 1
-0.0729152018972596 1
-0.0607391939440027 1
-0.0611536900328136 1
-0.104765324186309 1
0.0545837348371223 1
0.0699840391176987 1
0.100735760318247 1
-0.0406668221792266 1
0.195921354060398 0
0.169623102526774 1
0.0182684427829748 1
-0.065522866196608 1
-0.0930359463653588 1
-0.0160244954625109 1
-0.119710946338928 1
-0.119694915795706 1
0.0852068586785772 1
0.0839659489095004 1
0.132241839578021 1
0.02290955743629 1
-0.0168372668268655 1
-0.00977907542774952 1
0.00473629226443525 1
0.144963490005144 1
-0.0513283320794433 1
0.0941367100364946 1
-0.161807179577535 1
0.320815243422708 0
-0.100312709011907 1
0.0272435904757764 1
-0.00939249003507128 1
-0.013850418542436 1
0.00328032396294149 1
0.109973314331606 1
0.0773053419143481 1
0.214951732394372 1
0.0915348779890747 1
0.123389655022646 1
0.186583740060466 1
-0.170561865914748 1
-0.0993378309963826 1
-0.152753071458797 1
0.0408753301564098 1
-0.0616323425343351 1
0.017906247230257 1
-0.148062692713588 1
0.127947126215733 1
-0.20284480759274 0
0.216814154010698 1
0.010607933588212 1
0.0960490936612813 1
-0.123963003789786 1
-0.0529135753910437 1
0.159556092237537 1
0.0929330696580577 1
0.198053923431037 0
0.0520667147389722 1
0.0164753933440703 1
0.133849434897183 1
-0.0349215484104425 1
-0.0184429224252807 1
0.0172081369635979 1
-0.187930434571629 0
-0.0236468337469375 1
-0.19573766224977 0
-0.150132564501043 1
-0.00806981567280447 1
-0.0276758056976054 1
-0.0647268485152814 1
0.0797309710122448 1
-0.210235910847332 0
0.17841765801892 1
0.0636471189127964 1
0.0729845884951667 1
-0.0341286415066233 1
0.0538615999700979 1
-0.0676284846956818 1
0.0957828802350151 1
-0.0460970548146581 1
-0.202288977746989 1
0.324446576700724 0
0.152214790770905 1
0.0641529716476518 1
0.159647824474362 1
-0.230366180447727 1
0.191024072955932 1
0.000241541840106383 1
0.0426200421211098 1
-0.0266701718551539 1
0.0323924685301633 1
0.189062119215402 1
-0.119662378888064 1
0.149457369059524 1
0.0483982445511793 1
0.211197085402767 0
0.106508005922665 1
-0.244543705470886 1
-0.00659642658295966 1
0.0648142852214075 1
-0.119780304696128 1
-0.0906156126957262 1
0.0156297902041391 1
0.0957682500751382 1
-0.0459838161273571 1
-0.196633791804097 1
-0.151736235020659 1
-0.0242925386275377 1
0.0159856089490179 1
0.0193189993178052 1
0.195565190555691 1
-0.0748529171772743 1
0.220238960312943 1
0.0734553881553478 1
0.0501316272386544 1
0.13110031453859 1
-0.106104444621437 1
-0.126886536754843 1
-0.058572929644858 1
0.00316149056907859 1
0.0307003673624918 1
0.0464709500503481 1
-0.21556852072503 1
-0.0153818763736215 1
0.0497220899133881 1
0.00927098197838071 1
-0.0578287517709851 1
0.0607620670334159 1
-0.00700405256143407 1
0.059784015019038 1
-0.107505824818085 1
0.0453609727693176 1
-0.0902483827192375 1
0.136025941117104 1
-0.116775408615791 1
-0.0217461038048133 1
0.0849911034431952 1
0.0766192115549665 1
0.328478350311116 0
-0.190874818853995 1
-0.0813374002096186 1
0.0293195500024171 1
-0.138196793804894 1
-0.0600232865073854 1
0.0274993575506846 1
-0.017813995183076 1
0.0570794826634197 1
-0.16802844384102 0
-0.0555134016990639 1
0.110253870955671 1
0.0416299451506746 1
-0.0222342031786834 1
-0.162353504867423 1
-0.104772072018966 1
-0.0614766105296855 1
0.0228658353282261 1
-0.0867315736751908 1
0.0601305866541379 1
-0.0479253907328887 1
-0.123299383794653 1
0.228573056032289 0
-0.094840121977621 1
-0.133195687955888 1
-0.0472345643600292 1
-0.123185263551966 1
0.0668938964217927 1
-0.0552360495656482 1
-0.146529645579867 1
-0.0480774225748462 1
-0.164760146022202 1
0.0344182886102514 1
0.263541870180309 0
-0.0652554012994143 1
0.0205180879141418 1
0.0263817823019707 1
0.278584974210398 0
-0.203941462614781 1
-0.0373206306556844 1
-0.274197227299541 0
-0.0306005260684464 1
-0.100013199406317 1
-0.0298672569234063 1
-0.104395983912139 1
0.00832090350915293 1
0.0710871287373727 1
0.0273893519939868 1
0.249417309854876 0
0.0342141497347056 1
0.203385477953564 1
0.313267608298765 0
-0.0332533810701532 1
-0.17423857329728 1
0.0497152780328171 1
-0.0940063137091952 1
0.0137914174611231 1
-0.0240729054001748 1
-0.101833189285937 1
0.066594138138189 1
-0.286489975972326 0
-0.0486560526657181 1
-0.0827299520694893 1
0.0814147827052052 1
-0.104885918659263 1
-0.0128353150130156 1
-0.00332127809474385 1
0.107343716170065 1
-0.0461828435040889 1
0.179550765511252 1
-0.0200711061094512 1
0.086563999328153 1
0.00744127680847259 1
0.0816268093948791 1
-0.15106687397754 1
0.126353773266007 1
0.0140716204319366 1
-0.101749470360557 1
0.031271585687736 1
0.101998718473276 1
0.068539208571935 1
0.0517009645958206 1
-0.228614305759041 0
-0.0759910402393691 1
0.0601010141717418 1
-0.0100431463302023 1
0.130803995741977 1
-0.205513319524132 0
0.0583341992588437 1
-0.0377280827279465 1
-0.0429384569150653 1
-0.0617495044769865 1
0.25347670039428 0
0.0130632499445213 1
0.0021318395617844 1
0.205859838482272 1
0.274937515919543 0
-0.159561322456719 1
-0.00450210433069126 1
0.00461454666723855 1
-0.0654776803389197 1
0.216968609764984 1
0.119384370415105 1
0.0204927536084884 1
-0.00550518196068748 1
-0.288199663646158 0
0.00109761304075115 1
0.0665627686822336 1
-0.0341664024555101 1
0.219873196817993 1
0.0483617551812981 1
-0.0540486625187096 1
0.00483258503163342 1
0.0354100381125081 1
-0.0694842997361418 1
-0.242752812836284 0
-0.0447540147063354 1
-0.113140473328853 1
0.142643734764946 1
-0.266159972859438 0
0.00448202702076981 1
-0.0386094941286333 1
-0.0782086360067881 1
0.0572507458224682 1
-0.0806166624172691 1
0.0640207632378791 1
-0.0282724952569977 1
0.00655490588244481 1
0.230035144726594 0
-0.130063747630276 1
0.0495808314970974 1
0.215466551546983 0
-0.111477263675851 1
-0.106410251003161 1
0.0387898379464912 1
0.0458579781542258 1
-0.0805283686334842 1
0.106389057655788 1
-0.0830536452612841 1
-0.104784087159282 1
0.231766994990617 1
0.155749772511677 1
0.10577552421411 1
0.0583963088016788 1
-0.200283760307251 0
0.0363550679444449 1
0.0191629104490115 1
-0.107612787953213 1
0.217567225735673 1
0.209086582528291 1
0.163609566445691 1
0.0822242450064073 1
0.0865689486875608 1
0.0483506693930233 1
-0.0556021361075455 1
-0.0142343122862157 1
0.0892172999867219 1
0.0571914045346365 1
0.0448157365751491 1
-0.152455650101473 1
0.0115775104900811 1
0.0981501331657926 1
-0.292776189699293 0
0.0594257737439885 1
-0.252609347090078 0
-0.0217330930032496 1
0.0832771745016119 1
0.00171704886242546 1
-0.122545387652375 1
0.022687920850247 1
0.0294489686203119 1
-0.0162248029080716 1
-0.0643803352494478 1
-0.0673478406395347 1
0.0109968541652519 1
-0.0709370760183081 1
-0.0942342068991377 1
0.110193706487633 1
-0.258596029423137 0
0.0929703768549864 1
-0.0138708474742398 1
-0.077666505431431 1
0.237084439132258 0
-0.0616481499893866 1
-0.146551594926302 1
-0.025996299042145 1
0.0951114566312802 1
-0.0961831874004149 1
0.0174438027572057 1
-0.240457248808929 0
-0.00715004143860943 1
-0.00292759798305603 1
-0.0983814131062828 1
0.110048759171823 1
-0.0281246118051015 1
0.0691571294663032 1
0.0289186710786668 1
0.0583593862381667 1
-0.0368823941449758 1
-0.125896902098518 1
0.024789598791643 1
0.0554847036084604 1
-0.0655525755056013 1
0.125386515249923 1
0.11978059337327 1
-0.0140077181779515 1
0.0275288494670668 1
-0.0150881397268317 1
-0.0400314257579391 1
-0.0936940227234539 1
-0.0482516331961751 1
-0.0413922912358181 1
-0.181557422532321 1
0.0702805019526396 1
-0.00145922862909862 1
0.00674125329377769 1
0.136062913233695 1
-0.0767492680985428 1
0.0432528261261204 1
-0.000255229085432612 1
0.123530633178312 1
0.0509337257976799 1
-0.0128996998788384 1
0.102916119281337 1
-0.10623715617792 1
-0.0067218369954427 1
0.273663998117989 0
-0.14895545283366 1
0.263350744119269 1
-0.0357266733644429 1
0.143334271870981 1
-0.00564628035832014 1
-0.184303401675966 1
0.160117023913 1
-0.111021440383979 1
0.210688883268595 1
0.102960427031764 1
0.0603317421038881 1
-0.15736040057562 1
-0.186068151704546 1
-0.0654354531216581 1
0.0438991784766172 1
-0.0754703583360028 1
0.260966690990412 0
0.144057626125896 1
0.0132599259616501 1
-0.133488758351451 1
0.186879042267286 1
0.235026146151597 1
-0.0116081680936613 1
0.0873710068859161 1
-0.132720998180955 1
0.140795709669529 1
0.215209150859081 1
-0.0589253061638178 1
-0.163835199476017 1
-0.0178162171334585 1
0.220784727851243 0
-0.304256960939428 0
0.0797013829661265 1
-0.160951376380878 1
0.126803933300887 1
0.0890508655560978 1
0.123268718395062 1
-0.0596333059614679 1
0.0746765041984782 1
0.0932942548930922 1
0.0629957597105063 1
0.174631608318831 1
-0.0301398601025749 1
-0.113416010048611 1
0.132649906932273 1
-0.170057087545267 1
0.123017986645981 1
0.113748183112994 1
-0.123126823864437 1
-0.0980812118301491 1
-0.29939465755573 0
0.0169444048552342 1
-0.163208521400383 1
0.0668406118416295 1
0.0149674994562302 1
-0.08925019911869 1
0.151490258622936 1
-0.0970469004137601 1
0.0496551690330723 1
-0.0275618080167725 1
-0.135430485727751 1
-0.0627408927582064 1
0.0413193203363732 1
0.100486653293966 1
-0.0689136274150772 1
0.189634167361751 0
0.0871167772779363 1
0.231657517436198 1
0.111540728609769 1
-0.105596237478873 1
-0.00742631469024571 1
-0.117584432302756 1
0.00355909633699703 1
0.158111772618723 1
0.118228213182059 1
0.000701963800756475 1
-0.116638082021217 1
-0.176326667230121 1
0.0809699676172466 1
0.189328415233468 1
-0.0820165927937929 1
0.0709619895303619 1
-0.138033905889388 1
-0.094405451652644 1
0.0163669520495459 1
-0.0733278577040717 1
-0.00112908603911156 1
0.023391123414131 1
0.188541942013866 1
0.0243513138765573 1
0.0508236855544872 1
0.0225671756501596 1
-0.111628205485462 1
0.00539376834470032 1
-0.0601119407962232 1
-0.032987792634868 1
0.112625091452218 1
0.130677791344912 1
-0.0147337035988928 1
0.195538747131354 0
-0.0469643966698612 1
0.00762160915350647 1
0.0635222341397612 1
-0.124202921493792 1
-0.000367239486935264 1
-0.0296487849004734 1
0.131366825037354 1
0.0211452534258502 1
0.237878230588607 1
-0.00679163219188533 1
-0.0248593752080109 1
-0.02996590021008 1
0.0954677545027103 1
0.0490687239989269 1
-0.121610980446757 1
0.0918513416455046 1
0.0596030512139459 1
0.0339338923200963 1
0.223427886111967 0
0.0718112458477391 1
-0.133071324944583 1
-0.0875376016382671 1
0.0748403640173837 1
0.0781744105812912 1
0.129558426190201 1
0.00750323103997184 1
-0.0908799839107935 1
0.0697809307431572 1
-0.047775805918724 1
-0.00331704870648756 1
0.0457949438916332 1
0.167556668644476 1
0.183011261363031 1
-0.357563369916235 0
-0.0725819060805521 1
-0.00279823785152059 1
0.147455854420503 1
-0.0720887331869769 1
0.0486310325059788 1
0.0683430878210682 1
-0.250964140034527 0
-0.101862482894459 1
0.115934375950238 1
0.0499471925532034 1
-0.241801806835741 1
-0.0124743233455424 1
0.127508143613969 1
-0.0219078899191395 1
0.555265645983478 0
0.142030452218066 1
-0.111847906349612 1
-0.290662541142282 0
0.0944366107800606 1
0.124911324261938 1
-0.0340732842635679 1
0.0126635176257643 1
-0.0407148461227031 1
-0.0335123997465613 1
-0.0613820510341836 1
-0.251657551137829 0
-0.214282039126275 1
-0.0328595918754566 1
0.100125255153635 1
-0.0693050751045963 1
-0.129251446000266 1
0.179808081405801 1
0.0675423361853849 1
-0.0347992468026423 1
0.0879216900724023 1
0.0599732510377477 1
0.0988027151684725 1
0.100829696495915 1
-0.0706473116777654 1
-0.162674385317996 1
0.123362740958883 1
-0.00478476912256285 1
0.215774679536889 1
0.0835548631563185 1
0.0395120053922963 1
-0.0027931119933217 1
0.0911434408302966 1
0.0231588982774325 1
0.115962622091065 1
-0.0508188495027562 1
-0.00568527355561035 1
-0.00791640410538948 1
-0.0227310703149535 1
-0.0213707396733827 1
-0.0176482419162391 1
0.121616723940626 1
0.0923922498957781 1
-0.00489343574204582 1
0.0280387900463758 1
-0.0529145800424894 1
-0.0270070380250058 1
0.0166974490199788 1
0.192879182946122 1
0.0706669753207311 1
0.104120141396098 1
-0.0641780547695545 1
0.062858249771453 1
0.124596697669706 1
-0.18319987441585 1
-0.214094359167519 1
0.168088521844726 1
-0.0691614535484823 1
-0.089515993680284 1
-0.120771445920283 1
-0.0726949123662368 1
0.0950013271550414 1
-0.0226551758456313 1
-0.0553194432540118 1
-0.250623719592151 0
-0.0971272669770459 1
-0.0813967995335974 1
-0.0163210728117268 1
-0.118569926711485 1
-0.0313075350813963 1
0.0441938615188681 1
-0.0232012462920033 1
-0.0967834069975083 1
-0.033793038008358 1
-0.108272740369186 1
0.0139818583593198 1
-0.152360235606349 1
-0.186642256844839 0
-0.144801315830947 1
-0.171110035013867 1
-0.0544540689572234 1
0.00451861672789664 1
-0.226288773177235 1
0.0356118634259797 1
0.176762253948177 1
0.0512541881648005 1
-0.100168023169347 1
-0.138167666465618 1
0.0728920195083624 1
0.0201186554020249 1
0.166509439623964 1
0.0236117045846965 1
-0.0993909554060356 1
-0.0721461811656814 1
0.118039510908949 1
0.163410534380894 1
-0.13473140955399 1
-0.100519858957543 1
-0.12511079595713 1
-0.0778338773254763 1
0.00248809668195421 1
0.17523680051853 1
0.0462752379736708 1
-0.0311494744663301 1
-0.104934199954312 1
0.188134263140752 1
-0.195254733892294 1
-0.0481541559141341 1
0.0217410190323272 1
0.0861399084393249 1
0.0514412421946856 1
-0.159790012290317 1
0.150149448325169 1
-0.0197796228853378 1
0.0740009717048268 1
0.393249671625239 0
0.215492415897923 0
0.0548247968384563 1
0.089422532900037 1
0.304526109464792 0
-0.0666851282618011 1
-0.131452273024249 1
0.00596799730730006 1
-0.0136073242547875 1
0.0559818338593809 1
0.0337869919224322 1
-0.18806470626164 1
-0.0196977646325608 1
0.0312991938506643 1
0.085191416831951 1
0.0612654257982394 1
0.083279213705194 1
-0.0764474857093416 1
0.150278836902003 1
