# Supplementary material for: Bias caused by sampling error in meta-analysis with small sample sizes
Source: PLoS One. 2018 Sep 13;13(9):e0204056. doi: 10.1371/journal.pone.0204056 (PMC6136825; doi:10.1371/journal.pone.0204056)
Supplement: S3 File — (ZIP) [file pone.0204056.s003.zip › results N = 20 delta = 0 tau = 1 sz = 10-20.txt]

"dl.delta" "dl.cp"
-0.250364503790684 1
-0.767322779472441 0
0.0149956725956252 1
-0.0964172810498572 1
0.301261683658434 1
0.889559052074084 0
0.146796086902674 1
-0.417186346106782 1
-0.712968701821736 1
0.603024201751301 0
-0.271426235544114 1
-0.453638884638104 1
-0.75676642359489 1
0.171472388565935 1
1.19511561001938 0
-0.0873176880703566 1
-0.0111407232561801 1
-0.446241722103939 1
0.0481841962854765 1
0.270047439038498 1
0.292962417547763 1
-0.0208704633305949 1
0.395933959180977 1
-0.429797308796079 1
-0.244952407400565 1
-0.10602802303453 1
0.0372671633110527 1
-0.285389918183647 1
-0.218212367231289 1
-0.244447890634119 1
0.200849938453252 1
1.00040524915763 0
-0.0315258222192858 1
-0.0576542908645963 1
0.477188737992093 1
-0.0787180795097214 1
0.523009244581124 1
0.7208368020878 0
0.565058595930106 1
0.64401515877256 1
0.25122714459751 1
-0.7712498260101 0
-0.0597730322541441 1
0.210546280460607 1
0.0447684512986041 1
-0.107726989293589 1
0.633943905585277 1
-0.0174491453854022 1
-0.0782309328093505 1
0.0342718656442818 1
0.276629762692934 1
-0.383097031119513 1
0.305416793083496 1
0.376012543801455 1
-0.310033161071321 1
0.929958497401811 0
0.299948881251832 1
0.173217019706681 1
-0.500093532803833 1
-0.855344005664088 0
0.562663544877808 1
0.591629014114307 1
0.0940757215568861 1
-0.0622163695181911 1
-0.394256918230722 1
0.200238716203992 1
0.680497254487129 1
0.504416298989936 1
-0.433413394340559 1
-0.335369349779477 1
-0.67102408866528 1
-0.195076447166696 1
-0.11353548759633 1
-0.152180535096649 1
-0.263902131522872 1
-1.0196837398974 0
-0.204373029639718 1
0.432085660098151 1
0.275867863718603 1
-0.583593839698698 1
0.121211174902406 1
0.0149828047747353 1
0.81181684388431 0
0.2727498684827 1
-0.000920028390727967 1
0.561645049688943 1
0.291666843346291 1
-0.0440715502675816 1
0.114866176327153 1
-0.247923494584901 1
0.326181428469437 1
-0.136508081311313 1
0.31355155719603 1
0.567230050043471 1
0.102663542890821 1
0.0630262171972668 1
-0.365371019042566 1
0.175485449628418 1
0.252695990564791 1
-0.885109973512957 0
0.705087017542307 0
0.0115886542759986 1
-0.647274427766843 1
0.282161420857166 1
0.130546880387317 1
-0.057712833387693 1
-0.117039640831679 1
-0.10440908377883 1
-0.156106064392918 1
-0.2996498421 1
-0.147980907057985 1
-0.563086210815103 1
-0.0451661797263697 1
-0.520910530738559 1
-0.00272012961855789 1
0.674529414328779 1
0.0665309866664235 1
0.0193578578506207 1
-0.463917911904334 1
-0.464705497201918 1
0.0949187795279161 1
-0.18894520321727 1
-0.00207135449895945 1
-0.344082832771537 1
-0.14651321673631 1
-0.405099929473863 1
0.0687497974282548 1
-0.160061186658112 1
-0.0335574339161557 1
0.333438412034346 1
0.443296632358488 1
0.116040247413007 1
0.242263316430381 1
0.244813432092744 1
0.0613619615070947 1
-0.328116848573512 1
0.266340486557195 1
0.465820208599772 0
0.275557734274795 1
-0.0492579769841912 1
-0.224608066528566 1
0.179458152508769 1
0.692179855124762 1
0.308628734573769 1
0.137362707330298 1
-0.411474025057418 1
0.131197631890088 1
-0.324635553482857 1
-0.472620520220201 1
-0.257091928068683 1
0.0309421223147599 1
-0.434785891907168 1
0.0259333384611696 1
-0.00522418982893117 1
-0.11888444032794 1
0.175355473473723 1
0.289694118021547 1
-0.160821390367608 1
-0.2197729155217 1
-0.519872454531531 1
0.347331206356375 1
0.124386561454785 1
-0.399475877547579 1
0.015275030784604 1
-0.052826163889715 1
-0.324252031130564 1
0.835246686204105 0
0.301938042585364 1
0.329808716926952 1
0.866689302196144 1
0.0198727670100383 1
-0.490877919612029 1
0.458333331444345 1
1.10054127418222 0
0.0633970425294762 1
0.0190757497013874 1
-0.186653273056855 1
-0.263468246514241 1
-0.148405081822368 1
-0.505540329716747 1
-0.656851166352025 0
-0.300432916369389 1
0.716443554828221 0
-0.330014258850135 1
-0.514141125355273 1
0.0950467833878705 1
-0.118878509807647 1
0.356544931904468 1
0.304242285079793 1
0.214864703611174 1
0.591313335521827 1
-0.0710946512437028 1
-0.219521126887441 1
0.381782194168598 1
0.400031650396505 1
0.121234381193927 1
-0.130707170133076 1
-0.508204605648648 1
0.0848507250979207 1
0.753925256756009 0
0.728899979201025 0
-0.707086701506311 1
0.0271161370517854 1
-0.111310008374068 1
-0.512183730405752 1
-0.501546084158899 1
-0.544566498469725 1
0.191352286103125 1
-0.34587418339953 1
-0.357628113866807 1
0.467942549978921 1
0.675948223269018 1
-0.0727205384491366 1
0.325827225299445 1
-0.0570789323185232 1
-0.121790041383792 1
-0.133484793976096 1
-0.337582040889824 1
-0.660637165363359 0
0.240137604361755 1
0.185514249562293 1
0.345881395141544 1
-0.173178276985024 1
0.448091468437406 1
0.679306203972049 1
-0.514948411272038 1
0.063984548737396 1
0.517079069824 0
0.564442282859011 0
0.38026692291398 1
0.133757468081451 1
-0.0304204072239294 1
0.257196767557221 1
0.0512906972030289 1
0.293988868178086 1
-0.307344497749801 1
0.769993864008032 0
0.559964428297001 1
0.290570576848335 1
0.0705628833288302 1
0.347561248954677 1
0.130381932136856 1
-0.349326231050264 1
-0.604558467648067 0
-0.195394968406518 1
-0.348149625196131 1
-0.0244064837248453 1
0.14932557352271 1
0.520745221079471 1
-0.366400625675092 1
0.0590852011036521 1
-0.79933931988956 1
-0.521845074535715 1
0.718652612363924 1
0.968878419327685 0
0.751694849150576 0
0.0425911219036077 1
0.137083157621998 1
0.550929639924357 1
-0.433708368428058 1
-0.0687944217948797 1
0.460691840710445 1
0.261923748179453 1
-0.29703562899318 1
0.18651483389047 1
-0.157298763968031 1
-0.244426577894728 1
-0.389028090354021 1
-0.641755265662462 1
0.386082902212066 1
-0.0590232137923339 1
0.146465323167115 1
0.580125761973726 0
0.34795462800241 1
0.132838198125737 1
0.360908329902277 1
-0.0797436477138526 1
-0.0157315865270462 1
0.0950743707335558 1
0.380530636600763 1
-0.443848454286219 1
0.0664725884594554 1
0.63214258113682 0
0.192338406877691 1
0.362344540169273 1
-0.147898096606706 1
0.384927769109615 1
0.878031162175912 0
-0.228275513950624 1
0.106593894803599 1
-0.525021000940465 1
0.306622341013747 1
0.588066171712852 1
0.266117278397975 1
0.320108416052229 1
-0.0653945386181653 1
-0.251327132564062 1
-0.785598831531571 1
0.276653834038157 1
-0.0626188035399667 1
0.250714057346281 1
-0.473260742248549 1
-0.0291239160572193 1
-0.280849590129765 1
0.24425452913509 1
0.902696895248443 0
-0.0474094263429117 1
0.487929798807219 1
-0.391177916106991 1
0.187868876490635 1
-0.151503172787536 1
0.173174509938575 1
0.0423130659516014 1
-0.0369593330604522 1
-0.180659766728376 1
0.963596363554716 1
0.136624315876917 1
0.796594299701638 0
0.0413694343022318 1
-0.204595036246968 1
0.424123634322188 1
0.279418751483325 1
0.62097827277276 1
0.659794782674238 1
-0.409381415748665 1
0.667357612095954 1
-0.443228362673953 1
0.558112005310634 1
0.143614691358921 1
-0.0496596518525884 1
0.00962856008501208 1
-0.325095138685244 1
0.214303417518313 1
0.203039937685508 1
0.110001713779475 1
0.39892277595926 1
-0.325821132835142 1
-0.300411962325772 1
-0.201094991058655 1
0.542216223112958 1
-0.000557784157257137 1
0.050534618625115 1
-0.0693515755533382 1
0.417127213556468 1
-0.228038293930219 1
0.0762273613293238 1
0.577818450500002 1
-0.501636943241135 1
-0.194669237384015 1
0.107286434247106 1
0.35815351834798 1
-0.816398924581968 1
-0.631417273145896 0
-0.0651388635800646 1
0.0338574367205227 1
-0.513721968655709 1
-0.244071148190164 1
0.0178930009640011 1
-0.538334261859826 1
-0.00690833660309364 1
-0.220300591648189 1
-0.167007788610829 1
0.220844850125956 1
0.18239975714717 1
0.56071094753587 1
-0.031108261595718 1
0.419920596568983 1
-0.0941196735494827 1
-0.11707394557315 1
-0.159597475475903 1
0.172440539231431 1
-0.378637101961191 1
0.279239025479577 1
0.63089801370495 1
0.143879342929085 1
0.899505105357915 0
-0.44215767978424 1
-0.0821215579403153 1
0.380736808502892 1
-0.636217715858523 0
-0.50940100893087 1
0.181271570278433 1
0.515627397883471 1
-0.34344503057838 1
0.0627290683949336 1
-0.00467042733048073 1
0.230271141233727 1
0.0760885791892951 1
-0.82241677295147 0
-0.565506511721639 1
0.269267720002947 1
0.0801584892581173 1
0.418305170133066 1
0.411309726099422 1
-0.0400045523409444 1
0.199392948380103 1
0.288250047397884 1
-0.0600896746523314 1
-0.0263217648102362 1
0.139696821967538 1
-0.0221609905368692 1
0.286584493512475 1
-0.023543428786732 1
-0.922242265746532 0
-0.543588463160863 1
-0.182788721394214 1
-0.749078212314043 1
0.524187396890204 1
0.90614207928737 0
1.15434223693403 0
0.401729475006487 1
-0.0657495878766665 1
-0.269256929072768 1
-0.0919323988054803 1
0.325153616423821 1
-0.0259608514804699 1
0.212550789910668 1
-0.0204664861750836 1
-0.270131735748321 1
-0.364064656823569 1
-0.307884139519011 1
-0.0439210397243045 1
0.0801762908786691 1
0.391659144166341 1
-0.630483647157701 1
-0.162459915015498 1
0.188336517651305 1
-0.147270772046567 1
-0.299064796777261 1
1.05012513882739 0
-0.177592931723144 1
-0.455404274202104 1
-0.26891040045033 1
0.489428151690923 1
0.262278305922986 1
0.514570982600661 1
0.19548939546346 1
-0.185619527315661 1
-0.660726179853023 1
-0.896650211749765 0
-0.209366525540843 1
-0.464167137071204 1
0.608130468628676 1
0.206365058403972 1
-0.0794768804139004 1
-0.0199200598076036 1
0.517156163463548 1
0.133721212286357 1
0.116346280866456 1
-0.588356001690277 1
-0.158663386410787 1
-0.212934367027087 1
0.0904215570703255 1
-0.058224484686154 1
0.0315276744502876 1
-0.329205314621473 1
-0.401240216417224 1
0.239372179834754 1
-0.114012238373453 1
0.790330711322733 0
0.560010317236975 1
0.552254536152892 1
0.366116544237458 1
0.229311231238912 1
0.222430391308107 1
0.489660738485582 1
0.301557003526854 1
0.101092113003287 1
-0.363910212632356 1
-0.575093078337241 0
-0.982739263964792 0
0.631941245488755 1
0.234215719330513 1
0.412348888372139 1
-0.0692519583491398 1
0.491318028230761 1
-0.201175328838275 1
-0.59052066401591 1
-0.438252745833373 1
0.923337935396097 1
0.272286615985236 1
-0.287530447918639 1
0.28279984949054 1
0.290300308737573 1
-0.28837408013605 1
0.196993989639362 1
0.20737291530047 1
-0.193383483625547 1
-0.258691079304348 1
-0.666100973761875 0
0.0055849528894969 1
0.229932785757701 1
-0.534778337906335 1
-0.13397582789169 1
0.53261735443373 1
0.255074140645116 1
0.175923726198608 1
-0.333266011411379 1
-0.154654575035934 1
-0.109045073558267 1
-0.507320789030902 1
0.416829801665544 1
-0.588719114800217 1
0.0771040436568445 1
-0.00643824214185328 1
-0.272396715677439 1
-0.333480614897841 1
0.533201146870258 1
0.0967002112386254 1
0.0735316090181003 1
0.100193450323969 1
-0.130458262995906 1
-0.524655975997589 1
-0.236539819432757 1
0.0728373545592128 1
0.49460396903449 1
0.403780601156756 1
0.90936678940488 0
0.454501163916003 1
0.913392803966826 0
0.305281314832972 1
0.610946379578197 1
-0.7995033857305 0
0.298192671504533 1
0.214465869156475 1
0.561626970679389 1
-0.0431254065482289 1
0.475237123288139 0
0.35668405301497 1
-0.157606342666726 1
-0.299815501607098 1
0.19600692578939 1
0.222518165909667 1
-0.161132439930912 1
0.0933372213657559 1
-0.138077173444585 1
1.05924261502251 0
-0.714632328279858 1
-0.449277376668038 1
-0.0895906506692428 1
0.399278000915515 1
-0.189535166500874 1
0.0135699295080674 1
0.139185066929607 1
-0.158984752435421 1
0.0633526894092784 1
-0.0420748285119657 1
0.175404946258883 1
-0.232812493674183 1
-0.42474342952014 0
-0.268536098347296 1
0.668950357514996 1
0.671961410275541 1
0.977294068242323 0
-0.0588244600502757 1
-0.497158540922455 1
-0.41072318088093 1
-0.668222657071571 1
0.156119334452893 1
0.561060433800957 1
-0.311249362642644 1
-0.0843333842396374 1
-0.298003391407338 1
-0.51960413191175 1
0.492384156611578 1
-0.0462780063277706 1
-0.630721808866059 1
0.290343784035939 1
0.141699252465282 1
-0.726462773170674 1
0.0457249115477512 1
-0.643416698184477 1
0.21776387643125 1
-0.44856854568823 1
0.169310391194282 1
0.0696520369802511 1
0.571240598749985 0
0.258624237286256 1
-0.447173305510183 1
0.596542360171942 1
0.284321045619534 1
-0.441026128438598 1
0.55409987192835 1
0.415023915370254 1
-0.257848092724116 1
0.699059326907292 1
-0.339543933812655 1
-0.343307620732305 1
0.747994124039993 0
-0.36045985193518 1
0.378549586389948 1
-0.424076345739525 1
-0.473548357071282 1
0.323984186789397 1
-0.202843700271705 1
-0.0995745365279043 1
-0.4557668256361 1
0.0951197382481812 1
-0.393002987610728 1
0.225445973099294 1
0.175871050260016 1
-0.0907260120843879 1
0.376368986454284 1
0.176096463277438 1
-0.262221522640297 1
0.317027689655809 1
0.234528170150847 1
-0.405441469590935 1
-0.249145798428106 1
-1.10336879135904 0
0.320675880020401 1
-0.185952808417809 1
0.226793117324502 1
0.194562708540555 1
0.494335939740055 1
0.0687377799462393 1
-0.465346409090966 1
0.477366945181216 1
-0.204016184033327 1
0.450889910622914 1
0.316120001952337 1
0.432403364549309 1
-0.283356661998202 1
0.272974265454742 1
0.336020498662303 1
0.0909446465473916 1
-0.299076799509075 1
1.0200589137305 1
-0.392460260677309 1
-0.282992493510205 1
-0.114794403794729 1
-0.16794367898439 1
0.570439729890344 0
-0.450586711440914 1
0.480011736643472 1
-0.315005460524748 1
0.460070132121545 1
-0.537491222371708 1
0.074777021006191 1
0.0515336401502568 1
-0.999990301425088 0
-0.865577864119524 0
0.0869151579246747 1
0.133042574004906 1
0.0472844531356139 1
-0.57514677514449 1
-0.274320470878467 1
0.566298863354345 1
0.0142287781825437 1
0.148442650271703 1
-0.301917200045986 1
-0.206152449976098 1
0.104001724476764 1
-0.0146509261574518 1
0.465855170407501 1
0.222006490587058 1
-0.36269327243501 1
-0.274468445826131 1
0.23542167542497 1
0.0677898967255308 1
0.280739119825446 1
0.462050522514233 1
0.384448587039279 1
-0.151855722495904 1
-0.00577912667870725 1
-0.0714781728556806 1
-0.216523228473616 1
-0.23452088749414 1
0.156741909027206 1
0.0238522582174977 1
-0.964788795839567 0
-0.195147684891097 1
-1.16977507688864 0
0.574104121650532 0
0.183876722954493 1
0.284389904407453 1
-0.354356231103893 1
-0.100161074820897 1
-0.449230457889999 1
-0.197508726590851 1
0.0174354127642515 1
-0.126557046681361 1
0.229899171110191 1
-0.0916934068151877 1
-0.342370267619167 1
-0.0816914752507806 1
-0.377165185834527 1
-0.0327621059806851 1
-0.020611434465941 1
-0.159206764348655 1
-0.19258082330797 1
0.66922138287676 0
0.242843763033155 1
-0.291002350626009 1
0.242973565129625 1
-0.905494933534888 0
0.230450423816368 1
0.397486760780779 1
0.591558347571769 0
-0.844817449290304 0
0.407316101835906 1
0.962679888969859 0
0.312609698333219 1
0.227467460193265 1
0.638158711250175 0
0.448315318995887 1
-0.130117813680039 1
-0.217291146524306 1
0.000890032526495443 1
-1.19143649965848 0
-0.225996846653582 1
-0.437073491457969 1
-0.0469112081491517 1
0.0999599773840465 1
-0.334131437023913 1
-0.157876964150627 1
-0.271062592756787 1
0.560944481594616 1
-0.299916251501581 1
0.209793421281629 1
0.275222150702938 1
-0.36181609066855 1
-0.248082547145379 1
0.536430376344547 1
0.279301919187203 1
0.0581877642029059 1
0.156780397465699 1
0.273963031374544 1
0.102710702687266 1
-0.742689399672612 0
-0.329855816157174 1
-0.550636334812152 1
-1.18088662760418 0
0.871875123237616 0
0.0743708224396418 1
-1.00243704550403 0
0.539941401451933 1
-0.223695998689538 1
0.382747699260219 1
-0.00386846906846691 1
0.224067165787096 1
-0.135134894751735 1
-1.1643228557841 0
-0.645497778642286 1
-0.147377833134638 1
-0.227652974469655 1
0.087060029542859 1
0.401192569991748 1
-0.107384543320083 1
-0.584669581266933 1
-0.0110801988368675 1
0.262419339064519 1
-0.172315077864461 1
0.244227132276291 1
-0.0121252808123747 1
-0.268038147361079 1
0.057901762121004 1
-0.770119945660139 0
-0.684438345924463 1
-0.144072100259893 1
-0.390037673637988 1
0.0184226684437493 1
0.339610501056138 1
-0.213095832051665 1
0.382547018313571 1
-0.419058711943354 1
-0.664714369709689 1
0.0556083621638913 1
-0.123186278414668 1
-0.198195037228388 1
-0.612553580217785 1
-0.273043889283902 1
-0.305912078919245 1
0.357002272173928 1
-0.409030070781457 1
-0.664887999413259 0
-0.557636381057591 0
-0.228351239642828 1
-0.500456639511197 1
-0.156422726390024 1
0.381779975596128 1
-0.302818051271242 1
0.285843544300579 1
-0.394875010121248 1
-0.27737803711471 1
-0.349189200171402 1
0.418041509231634 1
-0.455234555197181 1
0.507509380377599 1
0.175394733627614 1
-0.131595921182295 1
-0.168506020418396 1
0.00712753943081321 1
0.605935951294883 1
0.39323255768751 1
0.414047581522007 1
0.739682623135686 1
-0.295249111832782 1
-0.438855279152076 1
-0.542035033846885 1
0.485672310566822 1
0.471446867913308 1
-0.730193591170376 1
0.792012257979432 1
-0.149036742364924 1
-0.301459187698222 1
-0.419400464122595 1
0.0385261071714602 1
-0.114868174635726 1
0.5968959633299 1
-0.39224877576547 1
0.511154395739948 1
-0.151874904894304 1
-0.0362882741941397 1
-0.691973436739216 1
0.2305168335354 1
0.199675960968846 1
0.15832358811876 1
0.373949342152406 1
0.0968817309305775 1
0.198133608092069 1
0.086961704274008 1
0.173417792958502 1
0.11013945721512 1
-0.499993619553653 1
0.0700396026166409 1
-0.758663025177789 0
0.439442619824832 1
0.731647184683591 0
-0.0773475276324866 1
0.0928293163315982 1
0.567247312051739 1
-0.738151750988412 0
-0.18955819169918 1
-0.30580876903856 1
0.633467588495318 0
1.05132761544765 0
-0.347880107947059 1
-0.0294684223808628 1
-0.469231574637096 1
-0.41900724690244 1
-0.592378028467297 1
0.192844377087214 1
-0.580581487949647 1
-0.464001597051853 1
-0.48674646530335 1
-0.4652795851923 1
-0.45693699751521 1
-0.468295193358524 1
-0.245552884493768 1
0.882732922832447 1
-0.415200534467376 1
0.58880486756767 0
0.0424686258371796 1
0.887602577719986 0
-0.320348804346265 1
-0.325783283476809 1
-0.405527092909233 1
0.622915895710629 1
0.548324723858469 1
0.307045311665907 1
0.439639438229781 0
-0.0867961660399817 1
-0.245274134036744 1
-0.468362587322798 1
0.0196904667678302 1
-0.339367431634769 1
0.0625399630246433 1
0.987539130246665 0
0.471251164986185 1
0.0675451655459879 1
-0.15910445554939 1
0.297160766251178 1
-0.021935872066997 1
-0.0200376472223541 1
0.0975469350792184 1
0.0316207398681875 1
0.72141961958177 1
0.187183182170578 1
0.464789535925461 1
-0.254552331723158 1
-0.36286247968243 1
-0.545849527142661 0
-0.0555808382171509 1
-0.16855060845535 1
-0.233062945174005 1
-0.066490241552659 1
-0.463611629329695 1
-0.631016448796958 0
0.186942762161037 1
0.500301623861555 1
0.105820997532184 1
0.310003185950783 1
-0.161140880677187 1
0.159005739979237 1
0.225412746772235 1
-0.315378960023608 1
0.191086378607036 1
-0.196763475315589 1
-0.950302270297092 1
0.221433449374422 1
-0.116384632988837 1
0.134130178680549 1
0.0173411097185278 1
0.353502072713509 1
0.654447098080267 1
-0.0903234867965138 1
0.316638548783677 1
0.041170602275943 1
0.154241012320724 1
0.485114356581302 1
-0.58129460937832 1
0.286406677708625 1
-0.503462543426192 1
-0.40307475904481 1
0.258010912197751 1
0.386329074181009 1
-0.030498765179029 1
0.704955343471358 1
0.157991805357849 1
-0.145314008998665 1
-0.0188383911929352 1
-0.316131885581815 1
0.264838561232465 1
-0.190258995038518 1
-0.70003179217811 1
0.0596862946304013 1
-0.335389891865254 1
0.167464459750357 1
-0.421009639449278 1
-0.382456624812696 1
-0.114987081804621 1
0.172431437175207 1
-0.246491134011469 1
0.3559189871956 1
-0.549062487984179 1
-0.51569826822774 1
0.546092889522353 1
-0.102772903950249 1
-0.291532759975911 1
-0.0481182145760729 1
-0.25756048261827 1
0.198443304580787 1
0.579569534645649 1
0.195191533928329 1
0.708731440201985 1
-0.963534361712694 0
0.140495424591307 1
-0.474557769961035 1
0.127679270425604 1
-0.431425650889582 1
0.0433025157216448 1
-0.384213397167887 1
0.465850309805656 1
-0.243254111845345 1
0.374557560222081 1
0.0844595521045191 1
-0.491566206320223 1
0.454362815439283 1
-0.583762383728194 0
0.460559753268681 1
-0.383779248506488 1
0.281036569384463 1
-0.505225285188415 1
-0.114306046027511 1
0.907387708193357 1
0.236115359974781 1
-0.405427894607833 1
-0.108490486874636 1
0.247406513182744 1
0.142119507955664 1
0.0558586688928054 1
-0.0467446733741989 1
0.276162893032591 1
-0.227143841547009 1
-0.786152397588564 0
0.288085154303862 1
-0.229374536440351 1
1.08462844635387 1
-0.180064520861994 1
0.168393832359428 1
0.349374861831069 1
0.033397002470259 1
-0.271263358946804 1
-0.176566258750217 1
0.189776138638879 1
0.354912491515781 1
-0.490590974924246 1
-0.686378969738284 1
-0.161022997074033 1
-0.293516033547881 1
0.507617519861796 1
-0.126334720153586 1
0.0801921292478933 1
0.0644048723500907 1
0.826888104183465 0
-0.14721588519215 1
0.641913369206802 0
0.503594668402327 1
0.172045504654197 1
0.122499402693353 1
-0.384854011736836 1
-0.277346402415613 1
-0.334163240532772 1
0.312913116187347 1
0.0870830752577402 1
0.227563452563769 1
-0.211194616584588 1
0.200015643442403 1
-0.193757906819092 1
-0.412259909526204 1
-0.185109064297459 1
0.480081347312455 1
0.138386840025071 1
-0.420346965064519 1
0.324516100099599 1
-0.540419092923465 1
0.0361415616658372 1
0.0112321172825534 1
0.0774251688144511 1
0.123999122114574 1
0.0908337394785694 1
-0.506605681987191 1
-0.0219904321019603 1
-0.391507508320094 1
0.54616935300176 1
0.0059081265057953 1
-0.353254668099809 1
-0.224734748825147 1
-0.515346452697052 1
0.0255021493672185 1
1.28423377863034 0
0.180059640210914 1
-0.222853802990006 1
0.347851317033317 1
-0.107107795959085 1
0.407863309301012 1
-0.328045510810986 1
0.133514488854574 1
-0.189052311306965 1
0.568584409333246 1
0.0276822714005502 1
-0.687847361136725 1
-0.408163923440394 1
-0.0141086103127592 1
0.232159175342469 1
0.207262443282622 1
-0.0425991142034473 1
-0.0658974000744357 1
-0.0728795910500206 1
0.174041529140447 1
1.58992238126013 0
-0.0620641512681465 1
-0.308107117129544 1
0.169555843078573 1
-0.147449074063454 1
0.309101250910551 1
0.471497968989743 1
-0.43602890197084 1
0.0185120765103543 1
0.224761798572664 1
-0.194994165892377 1
-0.0597523494953622 1
-0.289694155873161 1
-0.0344620272251281 1
-0.023079159829252 1
0.652326854579851 1
0.116027588794305 1
-0.788743571693785 0
-0.271212480885478 1
0.534206805925844 1
0.184033034046273 1
0.541653159042574 1
-0.166686309872793 1
-0.0102706801367123 1
-0.68742530657301 1
-0.137636323772512 1
0.560041071270459 0
-0.697427850188551 1
0.871197286551636 1
-0.256566945274546 1
-0.0324631675573506 1
0.112052580829921 1
-0.000787058836304227 1
-0.729657502953053 1
0.170964661717624 1
-0.623246594518616 1
-0.245099023425223 1
0.419732896522097 1
0.229903890135525 1
0.22819094168391 1
-0.0211371683306555 1
-0.0438327847681677 1
-0.564350451785767 1
0.137001167735157 1
0.578093436211264 1
-0.124240346759887 1
0.534475963013094 1
-0.0310547423005996 1
-0.747712365909957 0
-0.0398316640152382 1
-0.523480170126925 1
0.273282080101001 1
-0.182406595214738 1
-0.347481572913497 1
0.605073110817368 1
-0.151857157538042 1
-0.106543034243925 1
0.544214987620164 1
0.37329021535498 1
0.0899056075034238 1
0.0682016060715187 1
0.193140659555745 1
-0.85659992853555 0
0.138951363670543 1
-0.698680386242679 1
0.175738132813591 1
0.0207645308964885 1
-0.581922160831841 1
-0.150244059158846 1
-0.548481021604368 1
0.17635568303008 1
-0.224967614112609 1
0.316460478086408 1
0.624949184787261 1
0.434964610382363 1
-0.499292609335159 1
-0.0516110301977182 1
-0.108552844036572 1
-0.0762119031711565 1
0.0200932265478225 1
-0.0792605376772651 1
-0.290119114718824 1
-0.305031708504397 1
0.0206061956386546 1
0.160482100370671 1
-0.69618103282908 0
0.268764872591154 1
-0.137342302600911 1
-0.556968174807272 1
-0.0835392993166912 1
0.316098369218354 1
-0.187754867105918 1
-0.0960087233591104 1
0.105798243726384 1
0.590609565660099 1
0.119418030364771 1
0.497543518830386 1
-0.599279101893319 0
0.315916932471698 1
-0.373849476411002 1
-0.0303917953693945 1
0.556922970960966 1
0.753632617838651 0
0.26635050851511 1
0.0570673947106169 1
0.288744463450093 1
-0.464930187726337 1
0.225377465278597 1
-0.54667864070112 1
-0.587638976673228 1
-0.406887050384051 1
-0.36445260513578 1
-0.288509727459118 1
-0.385913712602463 1
-0.0949698750856634 1
0.196850572615269 1
-0.315085161949636 1
-0.330778870616393 1
-0.0597394244319368 1
-0.147172956126788 1
0.0763575594534788 1
0.568808151542546 1
0.448082379120138 1
-0.312652917560948 1
-0.0951647993545424 1
0.370261363310585 1
0.0923703770483413 1
-0.595172486871651 1
-0.0548162503493525 1
-0.0810299455595622 1
0.0196602496039328 1
-0.530800537500337 1
0.382939403577273 1
-0.0506996071730274 1
-0.00448004603335475 1
-0.20724591594764 1
0.967556929711392 0
0.291936939646162 1
-0.0779625363559598 1
0.0565782540519925 1
0.148208153655011 1
-0.042674140294645 1
0.344945244662343 1
-0.252776607506508 1
0.130711787949894 1
-0.706300085345804 0
0.0323824600822061 1
-0.130753818291936 1
-0.192061036581182 1
-0.000436041123429709 1
-0.566539899754651 1
0.357245018306543 1
0.772613473399912 0
-0.0518683799008283 1
-0.549184306794855 1
0.441569887402894 1
0.169303432378709 1
-0.484462301783108 0
-0.284694258104356 1
0.201191735292835 1
0.34561201195364 1
0.103522990818351 1
0.255005470320108 1
0.26079592999185 1
-0.186402819087425 1
-0.0600057852133814 1
0.26120798332206 1
0.461089984348829 1
-0.384793946295808 1
-0.122179546431132 1
0.318432105330508 1
-0.105036377898902 1
-0.158270256422386 1
0.789544672658464 1
0.461764698868567 1
-0.500333621740064 1
-0.211128728994834 1
-0.223146128096267 1
-0.443561454904683 1
0.253032406630755 1
0.184591839162048 1
0.0997054451307219 1
-0.68425050453179 1
-0.0608499265237364 1
0.429349616075561 1
0.1425946044962 1
0.131533576182948 1
0.378290503851107 1
-0.24451049512069 1
0.000660130926475655 1
0.366801661610348 1
0.565087008058231 1
0.272353710303232 1
0.437846313536189 1
-0.182500203535852 1
0.572520785498285 1
0.711994467153879 0
-0.457397683446774 1
-0.0345871895477558 1
-0.15176818608511 1
-0.683773159797208 0
0.384779447059353 1
-0.114029050376732 1
-0.331588616962012 1
-0.56209656943944 1
-0.244836788990353 1
0.682049942335146 1
0.288216417428967 1
-0.859200098237593 1
-0.457727408797048 1
-0.02194487887378 1
0.0184546708332772 1
-0.118123020076441 1
0.116784323019768 1
0.136095102139162 1
-0.45528927582433 1
0.441925122806737 1
-0.370117601449959 1
0.0519078641541877 1
-0.147987831833339 1
0.391154701162849 1
-1.46607455736025 0
-0.0834947167413821 1
-0.144834252903841 1
-0.174053243688761 1
-0.532579848948141 1
-0.0202849128472929 1
-0.569631064359193 1
-0.131204665870358 1
0.627624611135714 1
-0.686212455616901 1
0.923711923382144 0
-0.246808143054915 1
0.182806458940907 1
0.221817786051252 1
0.288844537648205 1
-0.0486628503182063 1
-1.32281896082508 0
-0.751149071566445 1
-0.43010405860412 1
-0.321972889563631 1
-0.373296485864393 1
0.262551362617413 1
-0.66951378713812 0
0.0274029594191139 1
0.535672424631961 1
-0.840633132370119 0
0.00803532453043719 1
-0.239468139869784 1
-0.050118845425305 1
-0.0194912351741853 1
-0.11537736249907 1
-0.561174927329075 1
-0.423480888750549 1
0.501663433331791 1
0.0882327684278993 1
-0.241699576545703 1
1.02427883721092 0
-0.00394800200826381 1
-1.26992227736607 0
0.494947532683953 1
-0.263162727715237 1
0.144113713047665 1
-0.225772483168835 1
-0.157032887287968 1
0.848733488495081 0
-0.273309504474066 1
-0.459029438185023 1
-0.0670168361218931 1
-0.341904624064689 1
0.230678177326424 1
-1.03298046714177 0
0.505792936966907 0
-0.0598323042509532 1
-0.547241230109414 1
-0.539595225572413 0
0.128406067284377 1
0.259132013885924 1
-0.203531250141679 1
0.0874760091582134 1
0.450911260961385 1
0.260842733976827 1
0.06998621636088 1
-0.580059203207308 0
0.162836804063208 1
-0.0699999856736576 1
-0.2361897684133 1
-0.221994594830838 1
0.666530329664586 1
-0.131539497351616 1
0.24910488683823 1
-0.01974619393579 1
0.493680619695535 1
-0.627385449186013 1
0.209049770777513 1
0.941583953561315 0
0.477952627319381 1
0.123991255047253 1
-0.0650374540618093 1
-0.394044764979257 1
0.462003576289791 1
0.249886293941581 1
-0.0505128211854745 1
0.246275205717466 1
-0.633726833291491 1
0.407483759428361 1
-1.31076995677509 0
-0.680150482055831 1
-0.39465667524278 1
-0.258587307479206 1
-0.273026852503491 1
-0.385555226176591 1
-0.31129333448022 1
0.261951323845932 1
0.317058654836126 1
-0.0453742613687459 1
-0.0227045231804114 1
0.20683236036661 1
-0.62665915830724 1
0.789864472708993 1
0.69702831022058 0
-0.5832921022142 1
0.30372437917196 1
0.229321807797828 1
0.00438823773206666 1
0.154914083473083 1
0.560783451109762 1
-0.404346412290539 1
-0.00730864439010331 1
0.212023089773052 1
0.328787036916196 1
0.582766549430524 1
0.27725941203005 1
-0.400901553566851 1
0.226783727089496 1
0.328332762202851 1
0.0188721702972752 1
-0.164611270458524 1
0.18540695202955 1
0.151920316184611 1
0.29971680094754 1
0.280536300972046 1
0.0982277404297063 1
0.356016352864882 1
-0.1288275821269 1
-0.385126709210657 1
-0.12055544501678 1
-0.419308428274302 1
0.594196902369371 1
0.122497572272486 1
-0.0332452708392022 1
-0.090784346528551 1
-0.39924481721705 1
-0.857095669216682 1
-0.292627519984548 1
0.177721888809511 1
0.0501601642788035 1
-0.327986910245597 1
0.106770627117363 1
-0.167305943950385 1
0.0715022544937493 1
0.476619525365154 1
0.306521721918804 1
-0.057916956886548 1
0.483270608461892 1
-0.635326132181088 1
-0.00868379697342374 1
-0.504958693067961 0
-0.284411704210308 1
0.007190096772419 1
0.126832022565877 1
0.0666401367553991 1
-0.109717856375742 1
0.172715853012775 1
0.144152789329932 1
-1.0028546591963 0
-0.137466673623824 1
-0.705904713191315 1
0.260823660918253 1
-0.418617196296829 1
0.307362092267287 1
-1.05331054436011 0
-0.148048720690034 1
0.142598267611185 1
-0.670667716911522 1
-0.602944892205515 1
0.400739100041563 1
0.0933168721330946 1
-0.104526504227905 1
-0.358796076114229 1
0.351567489616032 1
0.569656676194505 1
-0.314937736352735 1
0.596600228820622 1
-0.0903847265997411 1
-0.236774555047469 1
-0.0481034513502684 1
-0.0543443407071025 1
-0.0257503869153109 1
-0.315739252161382 1
0.350998288293177 1
-0.950264452328256 0
0.228067352721943 1
-0.138010536551661 1
-0.212974769279936 1
0.0449842027323925 1
0.572152587638892 1
0.246511359542861 1
0.458304006152636 1
0.647510764764394 1
-0.0339152982037843 1
0.40992161902092 1
-0.170058165051982 1
-1.1308080727714 0
0.591567792450103 1
0.207986279862939 1
-0.392280443670166 1
0.342249620313977 1
-0.137642977080606 1
0.285464060767791 1
0.078689272020662 1
0.203382966485807 1
-0.232993939013296 1
-0.0433149303766871 1
-0.273269563834135 1
-0.373096349429474 1
-0.161537985550318 1
-0.575845994516194 1
-0.444968190257943 1
-0.893285756203728 0
0.194580436290128 1
-0.1045178895733 1
-0.335671454318437 1
0.29751057834843 1
-0.826849785906739 1
-0.296212757237798 1
-0.238967831944753 1
-0.205495607233262 1
0.145022057277191 1
-0.138832334454942 1
-0.336495226568745 1
-0.282909013485091 1
-0.171728366054342 1
-0.22138330194755 1
-0.358399429663483 1
-0.719988892249527 1
-0.628588606928402 1
-0.502644117647478 1
-0.451836772186141 1
-0.537920548355765 1
0.230038962031293 1
0.63185769647248 1
-0.191500771722133 1
-0.203971003067789 1
-0.184888887710267 1
-0.0248084741316952 1
-0.192439539635944 1
0.141663007447111 1
0.516157845135039 1
-0.12122793568168 1
-0.488577105720882 1
-0.00859094765449454 1
0.58210070562635 1
0.336101314235351 1
0.154544380216955 1
-0.086053164998215 1
0.151906460732908 1
-0.427412341718203 1
-0.484806623375819 1
0.295932348330717 1
0.304211028199579 1
0.473611570205044 1
0.47074540951281 1
-0.00382757927477011 1
-0.611632278355877 1
0.552952477275249 1
0.122852176443732 1
-0.775726500305277 1
-0.177522878001954 1
-0.112043909591746 1
0.41742515185036 1
-0.221894178117908 1
-0.202767369574054 1
0.407428913958844 1
-0.0661150718284644 1
0.087335577857468 1
0.34714942391716 1
-0.127539233646175 1
-0.667434951670064 0
-1.10687710296093 1
-0.606182841705844 1
0.156430724712907 1
0.255878055416021 1
0.0485366732154225 1
0.394881806946198 1
-0.100616825815302 1
0.238771158345999 1
-0.243514480932387 1
-0.00232537566489516 1
0.075310623205067 1
0.250761686709749 1
0.307789671765083 1
-0.662369721469079 0
-0.00891503429066841 1
-0.565169115677177 1
0.404633758144287 1
0.196900424110053 1
-0.166863222928434 1
0.138984981374398 1
-0.744707920844366 0
-0.128466154927155 1
0.399524376914821 1
0.0935142154531907 1
-0.869815448756333 1
-0.381734186023641 1
-0.0318778716706269 1
0.461679050811929 1
-0.0597873246504187 1
-0.0259755097385056 1
-0.134855225733591 1
0.0923572990678675 1
-0.691676407316072 1
0.442866093768807 1
0.0106781553713794 1
0.75816796965415 0
-0.122514921851545 1
-0.749336702897441 1
-0.191429424962595 1
0.164745387332339 1
0.601130552936956 1
0.41480929126184 1
-0.0470833785807111 1
0.15553633465925 1
-0.0609172053569635 1
-0.243073264571506 1
-0.278747506592239 1
-0.616067140585286 1
0.520102207040928 0
0.148846295421395 1
0.13100872951246 1
0.641766113677096 1
0.382422208268552 1
-0.142874071195477 1
-0.146736353438083 1
-0.10264442804285 1
1.00134660162358 0
0.0929343401579955 1
-0.0885506449756489 1
-0.370012081892888 1
-0.192675499018952 1
0.121990727914517 1
-0.048329350891886 1
0.259608414334258 1
0.31118509131455 1
-0.14937259693615 1
-0.232240643389844 1
0.127956321299838 1
0.171965287345834 1
-0.488972976328429 1
-0.0228629850973822 1
-0.168651857155195 1
-0.499604427902706 1
0.223074172376498 1
0.569682501135814 1
-0.133368620206476 1
0.508225854870023 1
-0.387154019133728 1
0.0523157621063936 1
0.640779453775568 1
-0.350761914074314 1
0.29793817668117 1
-0.444946882701314 1
0.538828675122842 1
0.0294649894615444 1
0.562475272906154 1
-0.417051018319373 1
0.164643563820136 1
0.0650928683102496 1
0.0677748005906949 1
0.811161416557749 1
0.412585060910174 1
0.117232254670028 1
-0.493488246440944 1
0.320162480685732 1
0.331561717821481 1
0.395406489287928 1
-0.138352928456264 1
0.736460842078298 1
-0.848750260276965 0
0.375719456907079 1
-0.23934603192643 1
-0.0142577626774462 1
0.251627890856808 1
0.34052827696401 1
0.11140234482088 1
0.56519191378465 1
-0.46081316312707 1
0.0810275917737059 1
1.0326136370959 0
-0.289561936681099 1
-0.237994642310325 1
-0.271916546212947 1
0.300614426482163 1
0.421450312373153 1
-0.399793189001089 1
-0.00411147594583424 1
0.361168304741465 1
-0.793532460233701 0
0.353605915205815 1
-0.282870253388904 1
0.355817503368588 1
0.192268482292324 1
-0.121854742767026 1
0.0699601919917737 1
-0.238363424342145 1
-0.768897201312347 1
0.099385393437057 1
-0.223741491960395 1
-0.380170069425878 1
0.197601264486957 1
0.130491936417408 1
0.167127665431957 1
0.047482299773832 1
0.755895650389123 1
0.765002190126194 1
-0.0993816197289335 1
0.537744458034587 1
0.553262163214877 1
0.68967691004015 0
0.0936044254780575 1
-0.0820223704430766 1
0.218391841262927 1
0.359115393931006 1
-0.424990785928386 1
-0.157646593272824 1
-0.17531606536991 1
0.082563395355944 1
-0.343913945090955 1
-0.0454071248275849 1
-0.28054247266979 1
0.150098422183556 1
0.0379945410520424 1
0.35254011181007 1
0.835446713547779 0
0.107540535108026 1
0.231420384609524 1
0.200598564778286 1
-0.00677928175521234 1
-0.689164100034485 0
-0.241764580198798 1
-0.271273167105092 1
-0.292847385033465 1
0.0272425372756519 1
-0.434201550478358 1
-0.375800419026496 1
0.145280990385873 1
-0.317718951953357 1
0.358085725033517 1
-0.617656990236466 1
-0.582009380950856 0
-0.203348477577577 1
0.211944114980951 1
0.182248500577759 1
-0.549267690952057 1
0.0773017897975691 1
-0.163401351049681 1
-0.407355256397942 1
-0.437640416937001 1
0.0479291207419024 1
0.104649687435198 1
-0.277824815831037 1
1.26363810851419 0
-0.889553599634746 0
-0.0101617678340227 1
-0.13317220861132 1
0.291695971517662 1
-0.465481033885414 1
0.328527830388477 1
-0.0143381087635708 1
0.503188706749958 1
0.142542688292362 1
0.01520642659686 1
-0.298499784667638 1
0.0775429261905582 1
0.871228955525647 0
0.4394191491745 1
0.652617957250157 1
-0.238693362470625 1
0.579647400470309 0
0.40023985631526 1
-0.0576524773142649 1
-0.492232529959598 1
-0.475230110223236 1
-0.700050699258168 1
0.0174760886304742 1
-0.0638746670551841 1
-0.143057553108018 1
-0.354257589866022 1
-0.117495372009154 1
0.575267616387128 1
-0.069094989860675 1
-0.0710235292103407 1
0.593957375990264 1
-0.347855435611837 1
-0.0236459297871638 1
-0.482263901665093 1
-0.157121458784554 1
0.19664024019923 1
1.39406087227374 0
0.0767511745778477 1
-0.201123856985227 1
0.553285661115762 1
-0.177129214689616 1
0.753527906708396 1
0.0931776385349494 1
0.184437521370729 1
-0.285246193383227 1
-0.159315175489043 1
0.122864641750506 1
-0.00271293201880613 1
0.565722975215599 1
0.811839952842691 1
-0.0522228130994973 1
-0.223635071637986 1
0.672820301978225 1
-0.0748086244275682 1
0.559921298111151 1
0.40974611809775 1
-0.537860713558549 0
0.731191417612873 1
0.0346586895089751 1
0.481590282477195 1
0.748916272524406 1
-0.258701441676635 1
0.635383236073789 1
-0.397178702191634 1
0.438369844018416 1
0.222267563701327 1
-0.428219012344834 1
-0.475278400673486 1
0.456297392527254 1
0.769459347797288 0
-0.220865877983933 1
-0.522901500293026 1
0.0460645417273756 1
-0.488556245497294 1
0.3580595634347 1
0.27995242813029 1
-0.0207752991565957 1
0.395447782539964 1
-0.611775607421162 1
0.158270669545461 1
0.126853175609465 1
0.338913902106188 1
-0.0954193692839756 1
0.313063471758438 1
-0.134769444177413 1
-0.294483463335295 1
-0.286152623277259 1
-0.17100480204932 1
-0.268293570141997 1
-0.616663233036825 1
0.173251218754503 1
-0.786886051584178 0
0.132545454767705 1
0.0162644370058401 1
-0.365982885348375 1
-0.0339259608376701 1
-0.197330318765531 1
0.0972196793391515 1
-0.510585909674551 1
0.418479433843018 1
0.318769083476782 1
-0.689885820716184 1
0.401923920660218 1
0.136139800360453 1
0.0209642834139823 1
0.128715183316055 1
-0.801876035550976 1
-0.507524853215429 1
-0.613520428024489 0
-0.411002676259489 1
0.268532242503148 1
0.117850804701257 1
0.321472993544533 1
-1.22577200808062 0
-0.206817736332106 1
0.5605081629152 1
0.532810368696632 1
-0.314784522914756 1
-0.941240468940096 0
0.309122670413608 1
0.125964312442003 1
-0.114257775480377 1
0.0446000829993886 1
1.05491784625963 0
0.186319846399556 1
0.417682111658063 1
0.16008444237855 1
0.340287266265784 1
-0.400318183272538 1
0.0453470448480869 1
0.650541366088702 1
0.0993471968873288 1
0.507415816869553 1
-0.400967248113694 1
-0.2710029682147 1
0.27817670874926 1
-0.190798395454778 1
0.192454589296068 1
-0.640429207341536 1
-1.02255341447487 0
-0.788028036389297 0
-0.379522860461565 1
-0.276291429079639 1
-0.221691885417352 1
0.29109915381082 1
0.491296593536345 1
-0.253620649832668 1
0.101092023485995 1
-0.0770007098775319 1
0.594024730066463 1
-0.255399462199279 1
-0.914222012187681 0
0.389772057906003 1
-0.148022544475054 1
0.16736845439333 1
0.112738766466758 1
-0.792861574143011 1
0.169248087018491 1
0.156416564969794 1
0.1322810395407 1
-0.271065225031477 1
-0.280584488134542 1
-0.506747912596191 1
-0.606697187842237 1
0.936778534081255 0
-0.499324066925687 1
0.941522433256236 1
-0.812315454268144 0
-0.157027962859348 1
0.101399815466694 1
-0.24737278095872 1
0.265670304932052 1
0.258600066648524 1
-0.416546521284086 1
-0.186462824226384 1
0.0934094460497358 1
0.446353321667117 1
-0.450911283586282 0
0.157513423881675 1
-0.211559763359008 1
0.131004257489956 1
-0.41571252652086 1
0.614307428608383 1
-0.157108889916659 1
0.0931593124348206 1
0.175045528702901 1
-0.0320270074676902 1
0.110701063056199 1
0.416173659575635 1
-0.366956488003508 1
-0.132661874792374 1
-0.150088971399729 1
0.424410806261338 1
-0.2244600791875 1
-0.526183789311787 1
-0.640563360290752 1
0.504162666384146 1
0.201020551775909 1
0.262728209671108 1
0.709065545214051 1
0.721118416482239 1
-0.131561810079424 1
-0.660567493899054 1
0.173972959454461 1
-0.253325851262471 1
0.438914897221001 1
-0.217076719622158 1
-0.21428440216634 1
-1.06837631948325 0
0.375015532352489 1
-0.379262230955519 1
-0.0849132258980857 1
-0.120605524949765 1
-0.246759999520256 1
0.192693403532476 1
0.805984813398104 0
-0.227391627720752 1
0.50951549815811 1
-0.575864750523674 1
0.778382170924989 1
-0.04375925211154 1
0.177068338152995 1
-0.217273782754485 1
-0.188995756072579 1
6.66139724575798e-05 1
-0.0132435626676836 1
-0.143831235786281 1
-0.830179505643904 1
-0.0193080794197209 1
-0.42419330783782 1
0.0614663098161846 1
-0.924492751955523 0
0.559117623676079 1
-0.151910587922697 1
0.441364847389758 1
-0.502868558306456 1
-0.771560491188743 1
-0.330846039109647 1
0.733803324909339 0
-0.280027946756577 1
-0.24600074527434 1
-0.270593928233964 1
-0.1995151947917 1
0.101121020656052 1
-0.133814552295598 1
0.691755505162197 1
-0.493883188138778 1
0.562997237375353 1
-0.0270339958987224 1
0.0463936572090013 1
0.363924301816457 1
-0.213004280074331 1
-0.20183423349178 1
0.362997242288293 1
0.176302891255195 1
1.00463036530906 0
-0.487456753083604 1
-0.373424504565326 1
0.0753152314598868 1
-0.62495263473828 1
-0.205055297488724 1
0.738442271495765 0
-0.171970536615323 1
0.617953764495919 0
-0.376972995623715 1
-0.614244002917184 1
0.558700292600828 1
0.104237195499086 1
-0.144698638307885 1
0.268011532854606 1
-0.10598225501017 1
-0.237618933048129 1
-0.0665555393875251 1
-0.24743740499769 1
0.222385718144493 1
-0.107092094238308 1
0.573060217417046 1
-0.117121978224187 1
-0.0872377825365748 1
-0.315555772435911 1
-0.629607680530029 1
-0.136648161625687 1
-0.274429007999814 1
-0.512410022572709 0
0.634647600498163 1
0.363844917940865 1
0.000999658974425957 1
-0.312576120157497 1
0.0179137786803124 1
1.4228588619606 0
-0.442806641252935 1
-0.812922171378831 1
-0.867598649551498 0
0.895106124185229 1
0.6797277274097 1
-0.465317247452992 1
0.0369379602269747 1
-0.59411195889213 1
-0.090615573454742 1
0.528890784851107 1
0.0517784326571929 1
-1.05761431474617 0
-0.364422103051734 1
0.0216786462426765 1
0.220183241716474 1
0.336145140896443 1
0.106983391043482 1
0.456631748083609 1
-0.0678316164974926 1
-0.421330155178972 1
0.567985466023014 1
-0.412133840478158 1
-0.54056919392125 1
0.36024074517412 1
0.0541339122873233 1
0.0493654225941239 1
-0.538617660907609 1
-0.283723614699429 1
0.243414720333018 1
-0.0612761421140267 1
-0.0337654600709199 1
0.0560464193759362 1
0.562554495088836 0
0.432873782590864 1
0.688337089942266 0
0.143867946521001 1
-0.626249814969157 1
-0.109228796037929 1
-0.0643151913639739 1
-0.157763101156494 1
-0.17399171150695 1
0.0602303405605891 1
-0.525879350475127 1
-0.106050913226571 1
-0.370798949751888 1
0.519014923271939 1
0.147455735141413 1
0.136182423443284 1
0.212271915133902 1
-0.867591401863609 1
0.13887299792611 1
0.778769807753972 1
0.0793388424976186 1
-0.0949275833210377 1
0.213999480158728 1
-1.00471398111863 0
0.432898027543501 1
0.130680054169926 1
-0.442901357358552 1
-0.101060718969366 1
0.122494444077257 1
-0.121364929755011 1
0.537092769019936 1
0.363214209657332 1
-0.113243404459046 1
-0.0793082613657708 1
0.275158881530402 1
0.362293161834555 1
-0.479690442429685 1
-0.0566550386866103 1
0.169414821469802 1
0.220513147457453 1
-0.524554361953264 1
-0.484886462696968 1
-0.258834646055102 1
-0.737928548681541 1
-0.583745281053861 1
-0.038470735873044 1
0.218247316645245 1
-0.802348633997774 0
0.225537900847998 1
-0.014797408577833 1
-0.203713868700238 1
-0.166252366279675 1
1.30434663158021 0
-0.025164660833821 1
0.0108937065491581 1
0.154529944887187 1
-0.0887263481433014 1
-0.180863906472459 1
-0.0564347712711021 1
-0.126061756159813 1
0.374671297954889 1
0.122260489125684 1
0.202693593461473 1
0.496856588260842 1
0.0567748419735046 1
-0.0338659425701076 1
-0.158519975643304 1
0.0836086077501245 1
-0.0900069852812687 1
-0.0272310753726016 1
0.1994921250421 1
-0.315192327719375 1
-0.331801854949077 1
-0.169807484390786 1
-0.323562560607608 1
-0.252692020821633 1
-0.58460900926172 1
0.334245054729838 1
-0.37411356078231 1
-0.322411024397806 1
-0.381938357416189 1
0.0246362660809362 1
0.220673532878197 1
-0.475136223165584 1
0.468673660635762 1
0.117937650951123 1
-0.176440574269706 1
-0.0893951447429534 1
0.0825401954796359 1
0.300774806100126 1
0.249704960015336 1
0.204392378234136 1
0.180269131672442 1
0.0686547497218282 1
-0.0670215487995729 1
-0.612387996035128 1
0.25713104587239 1
-0.106814328422403 1
-0.0617910698867235 1
-0.0829280010382617 1
0.193586401110312 1
-0.196814735290614 1
-0.401060191080674 1
0.48316145575697 1
-0.740467447590937 0
0.0457891134659084 1
0.29508533756283 1
0.224978546180545 1
0.238246816216289 1
0.136543169604417 1
0.243337881478522 1
-0.0770431195904936 1
0.541333481395909 1
0.265619930672792 1
0.335098268390934 1
0.458549383829826 0
0.229329603934257 1
0.775669641833294 1
-0.113020258160643 1
0.331904219965456 1
0.218372983367006 1
0.289813210911663 1
0.78473594651695 0
-0.0620058888838539 1
0.227050832512881 1
0.0153071877983213 1
0.22483698371649 1
0.198743626985764 1
-0.690872592565134 1
-0.473938715689002 1
-0.0853136815846284 1
0.737580338648501 0
-0.0857585541822596 1
0.400924171884747 1
0.490147518912213 1
-0.297243797813512 1
-0.71182208151172 1
0.790846999844286 0
0.0652645237138295 1
-0.182816231872542 1
0.307733237997359 1
0.28858994067371 1
0.699196202162381 0
0.272170449210229 1
-0.0234167251762817 1
0.295035897519269 1
0.269726600010928 1
-0.0581509164178004 1
-0.227665393111306 1
0.415950470668312 1
0.18412400883069 1
-0.23436257250456 1
-0.244755122995452 1
0.342980403136664 1
0.443986464181723 1
-0.284477483293995 1
0.0268430325848263 1
-0.226355145718938 1
0.176385582305288 1
-0.426898585971281 1
-0.306509733073414 1
-0.113038568368003 1
-0.752735773027465 0
-0.234002064286935 1
-0.315064903268581 1
-0.127969634169275 1
1.04683073470936 0
0.00361436386040753 1
0.192688292489919 1
-0.317830617875264 1
-0.649031031828039 1
0.832429408915369 0
-0.414611957144973 1
-0.283597931851642 1
0.253240235674553 1
0.0777018203978762 1
0.340231613745906 1
-0.221339476647764 1
0.169888125161584 1
0.0232820017697255 1
0.764575425887317 1
-0.216188237349097 1
0.111854123494173 1
0.315268695059102 1
-0.105358534754895 1
-0.885017622707235 1
0.476104556396191 1
0.121824708310721 1
0.14937019172697 1
-0.280917221076815 1
0.354679104547271 1
-0.423811307579064 1
-0.448524083540754 1
-0.0517500293207479 1
0.261816088438477 1
0.472136295765227 1
-0.826127436446135 1
-0.0617796897700477 1
-0.0318548667356151 1
-0.184903854515582 1
-0.549059000598455 0
-0.172261158126233 1
-0.609213147394532 0
-0.406464131012889 1
-0.363712841620888 1
0.14254283847972 1
-0.49253166811536 1
-0.615595470926858 1
0.781221472564858 1
-0.106884513306264 1
-0.0601369353569864 1
-0.389335399498215 1
0.262152444885617 1
-0.53320069526893 1
0.143986615454256 1
-0.541134053077995 1
-0.148182307111065 1
0.181591644880818 1
-0.0539749295530198 1
-0.0778262298154484 1
-0.826842612977333 1
-0.141113525173348 1
-0.504063143242328 1
-0.194309547308614 1
0.0061816954081469 1
-0.314282081217062 1
-0.0263320119944881 1
-0.358276800564772 1
0.227437702349006 1
-0.274858656916948 1
-0.103474986377478 1
0.226150145853624 1
0.494098753451929 1
-0.574722300461011 1
0.122474829497178 1
-0.116741827315152 1
0.158895618399262 1
0.205781379479507 1
-0.377846533791205 1
0.427928626161368 1
0.684969689002401 1
-0.740924741332868 0
0.00365583859891529 1
-0.375895772471523 1
0.434208019117414 1
0.312000253939552 1
-0.13824636030763 1
0.751147211170123 1
-0.172978964118354 1
0.0214634377000684 1
0.0528830084147673 1
-0.57300180352682 1
0.18144498967055 1
-0.660057324079448 1
-0.876728495555953 0
0.0450875684728885 1
-0.630075944737489 1
-0.30605115629505 1
0.598390543602324 1
0.266610848892553 1
-0.550551384307315 1
-0.562775619583253 1
0.756415138477121 0
0.163691107807376 1
0.0471826172397155 1
-0.0704188597610135 1
-0.193853595438375 1
0.403224731772231 1
-0.984749054783415 0
0.350030718538302 1
-0.366022721131093 1
0.0240459463693855 1
-0.247114867329743 1
0.103674640530673 1
-0.24705610828413 1
-0.297253621576987 1
-0.0375790484733742 1
0.111859028801383 1
-0.383266985208414 1
-0.201059871031097 1
-0.24975328326285 1
0.0330292012586799 1
0.603754347091491 1
-0.664564827368735 1
-0.311020715325559 1
0.682552389450895 1
-0.343388035480604 1
-0.352294955812745 1
0.206315525078265 1
0.347199562134552 1
0.232867160630776 1
-0.370052678603808 1
0.0450035412795829 1
-0.25129170001171 1
0.98835792690749 1
-0.25622012234211 1
0.120471859748235 1
-0.557516898411063 1
0.246911486838413 1
0.283169047608816 1
-0.435709012046165 1
-0.10170660008323 1
-0.306408199985011 1
-0.0551790428531954 1
-0.628944535605045 0
-0.124731328412811 1
0.120052555939097 1
-0.282648793154369 1
-0.0759432168127781 1
0.631415624385087 1
-0.143735683828827 1
0.228962296172588 1
-0.754914274714269 1
-0.0895307908928294 1
0.213964357329018 1
-0.609430871094318 1
0.648137043993605 0
0.384535651357755 1
0.602778146309236 1
-0.0182844751410674 1
0.184004776502085 1
-0.153165791567817 1
-0.363280063748165 1
0.147055404823326 1
-0.0125561979030848 1
0.520074971401484 1
0.413501908328283 1
0.558141358019553 1
0.0755439208274998 1
-0.72699723526271 0
0.499223549682241 0
0.0628646746007372 1
-0.0383078462330567 1
-0.120246205311255 1
0.243293963914835 1
-0.100736898258865 1
0.138439032729764 1
-0.402015276695717 1
-0.113777176996765 1
0.452078313381385 1
-0.922344837844513 0
0.420903847567871 1
0.680039161871607 0
-0.479325264824531 1
-0.677438188768921 1
0.448914350337141 1
0.307697136233601 1
-0.493489480899993 1
-0.212546622096678 1
0.667610699905812 1
-0.314323107055055 1
0.217891102153664 1
-0.325629606155038 1
0.0300406670547829 1
0.459345966166161 1
-0.715698292564459 1
-0.285499696886294 1
0.128913884211571 1
-0.436271096321311 1
0.222860852334234 1
0.331890245827324 1
-0.32000754940002 1
-0.0321002665739453 1
-0.725401029038476 1
0.11980378432362 1
-0.239899783145559 1
-0.0159223020439094 1
0.590137319039146 1
0.851996010369549 0
-0.161721630536952 1
-0.206190730258603 1
-0.489759705287402 1
0.178149804072857 1
0.490729917551907 0
0.271108051853704 1
-0.340033079039789 1
0.462347294394915 1
0.52126628120737 1
-0.256760813528501 1
-0.311333611160865 1
-0.118347403250809 1
-0.190083872077467 1
-0.151226727778841 1
0.140000956772674 1
0.104726088700379 1
0.285962673040281 1
0.63647655555028 1
-0.356697477813316 1
0.42912464527042 1
-0.163779773274332 1
-0.147354270289859 1
0.0939715477971855 1
-0.295393115641488 1
-0.336134072387057 1
-0.00712017098977532 1
-0.0214165702487049 1
-0.122629132320413 1
0.254076921386845 1
-0.337813758539782 1
-0.338179311311819 1
-0.109838833800287 1
-0.317189304516111 1
0.0220968551582024 1
0.433908564701614 1
-0.225457015278644 1
0.349620877908453 1
0.395363169587281 1
0.291144039606325 1
0.245124356958333 1
-0.277091982940237 1
-0.100319685317081 1
0.21589828757023 1
-0.491424811970443 1
0.409864242126845 1
0.0486604135527659 1
-1.07209939687186 0
-0.698927812524955 1
0.217032415775973 1
-0.35513933059371 1
0.258496176775203 1
-0.234072601048781 1
-0.527603259640298 1
-0.0354652889038615 1
0.425798016031107 1
0.226034029792685 1
0.115237959025271 1
0.0211233068351247 1
-0.142878344565648 1
0.909170049994173 0
-0.304214364439771 1
0.429435648811304 1
-0.156651204824393 1
-0.151865019681894 1
-0.00762841882081935 1
0.538989964558318 0
-0.0622435790947271 1
0.41779858664193 1
-0.0765583764809932 1
0.0914451424650649 1
-0.383401087127657 1
-0.236278333889715 1
-0.606820478574994 1
0.338308923663556 1
0.225913029457734 1
0.33125199834307 1
-0.404038174718225 1
0.427048421931856 1
0.338263453238972 1
0.304358926945596 1
0.178584880911348 1
0.381096376872146 1
-0.189456216870425 1
0.0898302481040899 1
-0.848598950767817 1
0.203720504654788 1
0.705467056347733 0
0.321786843692779 1
0.731624770157806 0
0.520823538096798 1
0.083131008914412 1
0.434205595693081 1
-0.0437353901440055 1
0.159562716497465 1
-0.994607240509815 0
-0.359065460540973 1
-0.441303603933634 1
0.15043771341477 1
0.350086451207613 1
0.198441368847192 1
0.00519689050105504 1
-0.0804068605850832 1
0.58697042736748 1
-0.0833248341009283 1
0.254049645153527 1
0.269591319453393 1
-0.249260070773026 1
0.345763723108857 1
0.678035823331401 1
-0.0683055036693936 1
1.00259603244807 0
-0.575496044384528 1
0.521245839818966 1
-0.00779204131398492 1
0.131676282251409 1
-0.0551585926033704 1
-0.17259010539249 1
-0.623990392177495 1
0.268018201091922 1
0.379471471878011 1
0.208368556957336 1
-1.04644689689278 0
0.164128035155987 1
0.397589127976632 1
-0.00933798042341838 1
0.241505928731972 1
-0.20374316926661 1
-0.0253193662468947 1
-0.716035051951682 1
0.0517790728417898 1
-0.641257264418808 1
0.100990617804241 1
-0.0606034495213906 1
0.455063426142641 1
-0.350441610255173 1
0.423143956271285 1
-0.287769958438629 1
-0.338718026305399 1
-0.234563315978446 1
0.180003161945468 1
-0.0601024125863078 1
0.208871330267192 1
-0.123128932193025 1
-0.186186749454283 1
0.331765169863449 1
0.288138342607435 1
0.186503431117784 1
0.0151309470050923 1
-0.253949885847997 1
0.0779649568180497 1
-0.142288155114321 1
0.135094647777963 1
-1.07115200998 0
-0.292730505187694 1
0.0979333590970621 1
-0.1106665140424 1
-0.118321296172123 1
-0.508045528495393 1
0.116723038857562 1
-0.505947917429827 1
0.517161801180202 0
0.437008736148424 1
-0.503871115382506 1
-0.574539462530925 1
0.174701205253997 1
-0.246075414397834 1
0.670482247099313 1
-0.362795882333407 1
-0.93316203958624 0
-0.0743159064709551 1
-0.0419945761569522 1
0.145315130438772 1
0.647847059898007 1
0.710296287408976 0
-0.0113173996985855 1
-0.294019103011348 1
-0.232807522759873 1
0.317932738780388 1
-0.562347394999228 1
0.595048701099976 1
-0.199372364550903 1
0.0321559292944636 1
-0.506311194891041 1
0.312482372825682 1
0.484037608628364 1
0.487532964070517 1
-0.35727472130893 1
-0.0823858501112619 1
-0.573214989872864 1
0.314169564758123 1
-0.348085922382816 1
-0.168418952014779 1
0.0669171065203654 1
0.767377499332289 1
-0.375721514472037 1
0.00812225121714701 1
-0.145841781256817 1
0.00932654044683221 1
-0.621493567959652 1
-0.704443137346147 1
0.383390262817558 1
0.168546189142997 1
-0.174783748054442 1
0.56486799436158 1
0.863168676518555 0
0.459640816574302 1
-0.271892065454915 1
0.201564331510441 1
0.868777659597467 0
-0.0539090540735377 1
0.510881528016063 1
-0.135613523936158 1
-1.20849809154662 0
-0.467232471603174 1
0.22742920814202 1
0.229368802796911 1
-0.27484408940229 1
0.0684339643429394 1
-0.965379716565235 0
-0.595690258253453 0
-0.242176314361527 1
-0.523758105136479 1
0.0232898078901642 1
-0.0881405603902289 1
0.142787094758194 1
-0.168866142450733 1
0.463058818885314 1
0.364363667350461 1
0.663026267093409 1
-0.205887660836556 1
0.0705131836592632 1
-0.567071555030856 1
-0.129587422840649 1
-0.995461272421445 0
-0.226205777605614 1
-0.232809274925925 1
0.104440835230002 1
0.298366478904212 1
0.050913530894134 1
-0.565151938766066 1
0.121426999106822 1
-0.056282491793758 1
-0.526046605666042 1
0.138811419885831 1
-0.346105534312026 1
0.291154695767944 1
0.164107900325183 1
0.47392422886551 1
-0.381224280211982 1
0.0242570986070292 1
0.411746239895051 1
-0.181452357122138 1
0.280383500771689 1
0.139944142178542 1
0.401022024505646 1
-0.166041225183933 1
-0.119608836013362 1
0.169689967416902 1
0.195750156611157 1
-0.0119627431241669 1
-0.29015012795618 1
0.443484399583246 1
0.0365481955088757 1
-0.22823523810319 1
-0.099990041442022 1
-0.864438377801539 0
-0.025549765034727 1
0.131647792448983 1
0.0695908470835787 1
0.299843895713562 1
-0.412275594037624 1
-0.0359662791076222 1
-0.659303352531887 1
0.339175292133076 1
-0.113349290977274 1
-0.102108516060998 1
0.540233363010441 1
-0.432881503637985 1
-0.159337496509612 1
0.421156398668101 1
0.152982556296249 1
-0.201707363886604 1
-0.0131495851117697 1
-0.319651659200725 1
0.216420964448576 1
-0.175621243172771 1
0.148198931172963 1
-0.191969832422751 1
-0.441131689854956 1
-0.329076535148475 1
-0.383002483126334 1
0.0821286739876976 1
0.497473338394804 1
0.494453946143854 1
0.487073002098509 1
0.318651654605369 1
0.377246731731166 1
0.224729777781222 1
-0.32525749915046 1
0.0100766788637005 1
0.255369717143027 1
-0.164379983931814 1
0.300482201805739 1
0.324171426832279 1
-0.0477474384073437 1
-0.0614100090357793 1
0.383148620828239 1
0.211924148299342 1
-0.571547975628816 1
0.182512683455518 1
0.194536498658353 1
-0.433334152340146 1
0.566967792588287 1
0.342585745105322 1
0.0753769318872566 1
-0.0949878681707728 1
-0.150917666912994 1
-0.545236528593198 1
-0.342913317114848 1
0.331814925429375 1
0.197787375730848 1
-0.929201249650341 0
0.0503135310946409 1
-0.392865892220797 1
-0.0395383311813664 1
-0.323284779089238 1
-0.369969096456024 1
0.357577945861563 1
-0.183828409290965 1
-0.190594425997431 1
0.590853473150365 1
-0.311445954823517 1
0.483661889891142 1
-0.111712786344496 1
0.453825129584262 1
-0.249937726717236 1
-0.128838986026137 1
-0.574118746700956 1
-0.577303505240833 1
0.150217407951002 1
0.219587267350124 1
0.257201229767471 1
-0.0223248946871357 1
0.630602413861366 1
-0.34091685343069 1
-0.179691858999595 1
0.369193076835187 1
-0.0804456109900848 1
-0.505292382302247 1
-0.321377653504389 1
-0.317199622927 1
0.335068424502505 1
0.496087845024663 1
0.847568231449624 0
-0.943650025563866 1
-0.00660369202081977 1
0.257161022787183 1
0.0996084402072318 1
0.149346359912671 1
0.0277989636448638 1
-0.0601911419433704 1
0.695289046184413 1
0.857471181768115 0
-0.272856809869687 1
0.108480533558913 1
0.342025695026179 1
0.373127731349935 1
0.1640919419571 1
0.297042011697856 1
-0.45579899920561 1
0.567745124532207 1
0.678712090722121 1
-0.610604749291876 1
-0.952657017750517 0
0.304942101724461 1
0.401441958242297 1
-0.270662188722749 1
0.868295023020824 0
0.0968486499339324 1
0.299982215179131 1
0.199031054340993 1
-0.39394106810414 1
0.507560905595411 1
0.46748846415663 1
0.119181084349366 1
-0.0805162383157901 1
0.474121606606827 1
-0.572746846891684 1
-0.418897456889614 1
-0.469946571434117 1
-0.123684096328004 1
0.4282963989514 1
-0.00897690902736679 1
0.256756513791216 1
0.0797992595809874 1
-0.209483565136613 1
-0.332909841630371 1
-0.0652080745989853 1
0.0310606316552254 1
0.168036564838819 1
0.144388871899673 1
0.514076410466132 1
-0.555626985442001 1
-0.29151693546618 1
0.999466165388917 0
-0.258403564452245 1
-0.316017948812795 1
0.438665861752374 1
0.60839572953141 0
-0.0886046917524546 1
-0.391154148224458 1
-0.231576286209676 1
1.24142532118704 0
-0.234981026563266 1
0.358941149522211 1
0.323242003076251 1
-0.0752072374150358 1
-0.663046104962564 1
-0.369020628174648 1
-0.485898745955295 1
-0.0498324009922221 1
0.467162696581195 1
-0.791166231648898 1
-0.65636623222982 1
-0.222403341340189 1
0.145232670569634 1
0.145632261290532 1
0.661389853497236 1
-0.0778686546056584 1
0.214872447209352 1
0.0242293192222255 1
-0.29918118685714 1
0.150327239455599 1
0.355506951496622 1
0.17020070506653 1
0.174309358738348 1
0.293396867669606 1
0.374036876062235 1
-0.732431575401732 1
-0.385287264304755 1
-0.601456841447245 1
-0.202478688733933 1
0.893386518899427 0
-0.314423415260808 1
0.641166530285983 1
-0.287906312507563 1
0.16516744818423 1
0.157489380158691 1
0.292730168419603 1
0.303176360549223 1
-0.248348163989657 1
0.2544709857014 1
-0.33331502113063 1
0.417892314645383 1
-0.0488508775403415 1
0.215530518126905 1
0.600313869533944 1
0.427106075007504 1
-0.634727698587396 0
0.477290002176411 1
0.407308369043737 1
-0.136013301682063 1
-0.833155613652846 0
0.287520034797384 1
-0.0131046523497108 1
0.524359035512087 1
-0.325248505903578 1
-0.4581287029314 1
0.35245654286042 1
-0.298406909361797 1
0.272872032497248 1
0.183572730058742 1
0.519485330856618 1
-0.251526936876613 1
-0.357732407894602 1
-0.412796296253297 1
-0.569710600575134 1
-0.0868650215213562 1
-0.626044790611762 0
0.101496588310161 1
0.0968266532981822 1
0.540447247409593 1
-0.139011322331992 1
-0.0665398948954224 1
-0.0347879669786593 1
-0.261690642285151 1
0.432965757328031 1
0.0693022262871475 1
0.0804932915307281 1
0.53728007554756 1
-0.390460849500028 1
-0.126230187252575 1
-0.134484150646493 1
-0.246158089014708 1
-0.457169251578131 1
-0.194372725360453 1
0.327172473670301 1
0.152423113884841 1
-0.369024153744072 1
0.349257520802173 1
-0.232265041627942 1
-0.00755519840315983 1
0.402291228798201 1
0.354299742396784 1
-0.627393888403447 1
-0.0167253405097574 1
-0.170103094614014 1
0.287470840138449 1
-0.1470354859249 1
-0.479070958774805 1
0.161186821601357 1
0.157520445349127 1
-0.23239535252816 1
0.0132705172417764 1
0.0767457550283986 1
0.772325524769121 0
-0.138073431148616 1
-0.125422875299114 1
0.341834341823293 1
-0.441549029729645 1
0.209463542087924 1
-0.133950785013362 1
0.0662748913326355 1
-0.295199498364188 1
0.718705253814489 0
-0.25122166351135 1
-0.0235787564463704 1
0.24404704185065 1
-0.0374040829317273 1
-0.289846837845265 1
-0.546637556217193 1
-0.558716098119573 1
-0.0639793299215547 1
-0.402728025105307 1
0.891532761065315 0
0.120880147457562 1
0.131699789397553 1
0.0820193962775593 1
0.627974128666203 1
-0.61193925220852 1
-0.326667785760334 1
0.456674280526147 1
-0.343164424724645 1
0.418783202535997 1
-0.0810334908391519 1
0.198125590346796 1
-0.401257739507726 1
0.236299480683375 1
0.304286252707994 1
-0.133542840352881 1
0.0113578620249177 1
-0.144387837007995 1
0.191662102236224 1
-0.241556115599906 1
-0.0895140379835383 1
-0.542404337034641 1
-0.636596846754425 1
0.543352161349696 1
0.364857137467803 1
-0.110728358165572 1
-0.149759464620455 1
0.559669383241648 1
-0.0222843958876132 1
0.0640319284447077 1
-0.220620858295412 1
-0.0283281126825078 1
0.122966219345906 1
0.244635722900414 1
-0.569480138599128 1
-0.224159743885683 1
-0.195640143155091 1
-0.553243537104427 1
-0.508881733691735 1
-0.28177571328038 1
0.694559976024514 1
0.511731986587432 1
0.328626516273768 1
-0.0116989818901885 1
-0.220748031308954 1
-0.160567005380961 1
0.177246931993647 1
0.306154800975711 1
0.0258506519144176 1
-0.380311731943507 1
-0.663274275304107 1
0.0829265352797755 1
0.0143854034002377 1
-1.25274745293701 0
0.293952303903392 1
-0.17754908704893 1
0.0687302766915786 1
-0.0190608580730991 1
0.434685747420827 1
0.572994431872951 1
0.350396128102525 1
0.0446317265508203 1
-0.581230902910649 0
0.177659412320985 1
0.522955053546806 1
0.357330237865495 1
-0.426235171151261 1
-0.130660314912303 1
-0.345497430334659 1
0.109986753072749 1
0.696832460516193 1
0.425254445994372 1
0.335248779933202 1
-0.0258358316163878 1
-0.3287975465378 1
-0.519366963913559 1
1.14654137484885 1
-1.25069587481686 0
-0.0727306684924419 1
-0.0628641654943723 1
-0.588940493285787 1
-0.0588816964475604 1
-0.126326829232245 1
-0.435742432135941 1
-0.162437283805778 1
0.32795214413298 1
-0.476414381704769 0
0.228719412066266 1
0.257032846593349 1
1.19488652767233 0
0.216671439927434 1
-0.870770553824452 0
-0.534900786925236 1
0.0133194853781689 1
-0.179648232498299 1
0.208068232064925 1
-0.189279849606255 1
0.149620112208003 1
0.188042322510392 1
-0.214855452726019 1
-0.271067296081088 1
0.498735896251538 1
-0.170245864371448 1
0.195002025406592 1
-0.657971785506138 0
-0.0203797808882789 1
-0.43013422499251 1
0.242047230627465 1
-0.5078304974066 1
0.243685623331237 1
0.486327301525608 1
-0.35367349956926 1
-0.139298206328519 1
-0.704789547310601 1
0.487169303347618 1
0.190780490918832 1
-0.52704271687696 1
-0.0662034208865259 1
0.148471688414961 1
0.357352342342752 1
0.377982616136849 1
1.2180508551122 0
0.365609514076873 1
-0.150473541478677 1
-0.42526207607597 1
0.0290614531742645 1
0.605108426637421 0
-0.207075373069991 1
-0.600903897681754 1
-0.423622229685408 1
0.258595095424439 1
-0.568410136507697 1
-0.27567012628865 1
-0.221398860905133 1
0.315325834605007 1
0.150368668678007 1
0.307300996972509 1
-0.533870633869908 1
0.433428576984185 1
0.315421003667346 1
-0.064949860264473 1
0.160188548632275 1
-0.0404037472887998 1
-0.107666115640288 1
-0.342874865215081 1
0.23040364790572 1
0.951352503635635 0
-0.219278337613668 1
0.123573694329612 1
0.21793682849653 1
-0.672664554338427 1
-1.05208569564132 0
0.442109473971168 1
-0.509225144308438 1
0.0696367279669281 1
-0.510496906244863 1
0.319955742599324 1
0.00151844624590706 1
0.379818795523192 1
-0.134794986494452 1
0.211451650102207 1
0.24073566930724 1
0.15653136634074 1
0.760911557268023 0
-0.0179708485600913 1
-0.747253906590701 0
0.180478107302487 1
0.133937269520551 1
0.727573594215973 0
-0.86717239669342 0
0.106491493750026 1
0.931133120830829 0
1.09253807450574 0
-0.303264066423541 1
-0.391075567279305 1
-0.41906903713572 1
-0.262624387512199 1
-0.527293039246292 1
0.354798578247765 1
0.524216334437261 1
0.215214706620665 1
0.287253510555351 1
-0.192738156853416 1
0.0601138813047951 1
-0.581728543910863 0
-0.552532512840774 1
-0.295315579934814 1
0.11537759476312 1
-0.002759727498839 1
-0.029306847193437 1
0.293466131073357 1
0.45207809905114 1
0.822110228777951 0
-0.203784322007624 1
0.123878496562877 1
0.497760681368119 1
-0.0719396217681067 1
-0.0893069764846252 1
0.389544109246714 1
-0.316914179099575 1
0.190948975697136 1
0.253243148409691 1
0.0382509774816041 1
0.197728244288793 1
-0.774093942819881 1
0.236096572627702 1
-0.183021188026868 1
-0.134689187142704 1
-0.124058741590917 1
0.0889321147378565 1
-0.293526084593183 1
0.149821903517476 1
0.146409155902764 1
0.16239428495805 1
0.20384015502243 1
-0.0797354569496912 1
0.419305885047761 1
-0.0753197073618049 1
0.373230104243989 1
0.335799290835818 1
0.0991846419606399 1
-0.110067884669836 1
-0.192189521270259 1
0.00381693253407919 1
0.201926115078217 1
-0.133652692550876 1
0.593877563731596 1
0.0991805118690067 1
-0.0495698060170042 1
0.460068818936848 1
0.145462158055904 1
-0.344429119848797 1
0.0463298644534765 1
0.155614941414578 1
0.334541890074025 1
-0.175023443104847 1
-0.100885239660088 1
-0.233258773146643 1
0.0710927989788533 1
-0.256974104321612 1
-0.0802964421581709 1
0.255068869269256 1
0.294976313460868 1
-0.446506921341206 1
-0.301029869006331 1
-0.0988697436714643 1
-0.611500151392634 1
0.0495558304388194 1
0.361660567742229 1
-0.421297283909 1
0.0395894076940084 1
-0.341430166677538 1
-0.31849082765971 1
-0.322778351725539 1
-0.61005797547115 1
0.339126324014027 1
0.0239346602147231 1
-0.424421712259895 1
-0.063029342878086 1
0.401123175005709 1
1.07597180623249 0
0.531613245674294 1
0.225662279496254 1
-0.626604817268468 1
-0.694288949260707 1
-0.0632606080169296 1
-0.238429391538557 1
0.27630036488027 1
-0.323372913775475 1
-0.0480453776434777 1
-0.343091466800936 1
-0.125082825773594 1
0.0389253611371529 1
0.103072122193699 1
0.406809773581812 1
-0.397471878142747 1
0.0252608535572194 1
-1.18954207863111 0
-0.0856542776226661 1
-0.107680796472933 1
-0.276353551439222 1
-0.679086358845178 0
-0.513761458674957 1
-0.0917684553412085 1
-0.0122192267416238 1
0.171121421127705 1
-0.229048789455579 1
0.675860607438491 1
0.102140812269368 1
-0.0505352151006411 1
-0.73375104192914 0
-0.373533019749019 1
-0.235160083345295 1
-0.11189963435651 1
0.204138977535755 1
0.502642775412191 1
0.374547219947178 1
0.169951849731294 1
-0.573316058662883 1
0.118222863276856 1
0.0975039425827937 1
0.0260723317589913 1
0.24196464161519 1
-0.54576928751047 1
-0.0954460614314807 1
0.177038109577881 1
0.256616323848953 1
-0.0662920403886262 1
0.424526456931698 1
0.290977174914038 1
-0.474758631351358 1
1.07507178202406 0
0.568226330267029 1
0.0454413483564597 1
-0.453386139783234 1
0.160748274529371 1
0.507866511478124 1
0.210003010540923 1
-0.446570125722861 1
0.518390826770706 1
0.163470897193577 1
0.204607348222546 1
0.390071619817403 1
-0.317142012909106 1
0.209371134897844 1
-0.790746216830559 0
-0.0627926197086853 1
-0.473220989599051 1
-0.274356142556429 1
-0.0243227487868859 1
0.391778693580815 1
-0.195053742083985 1
0.167593965168141 1
0.0556611506653928 1
0.402037916919241 1
0.132484034140344 1
-0.239720206408695 1
0.149483730859199 1
0.0258758219506756 1
-0.106780862085705 1
-0.303460830607 1
0.446999745928032 1
0.356311736218229 1
-0.187466785637679 1
0.174271346415318 1
-0.629850787421109 0
-0.512634322445771 1
-0.015006220551273 1
0.564428204730535 1
-0.35187740143991 1
0.778770202225499 1
0.144005194484505 1
0.0970186368746382 1
0.28346100707272 1
0.0564365673465107 1
0.606252309817338 1
0.242660742468222 1
0.208498721199352 1
0.480883071077587 1
-0.18857045984509 1
0.267244349002226 1
-0.00971238019036358 1
-0.699685250701057 0
-0.266792976247156 1
-0.304514026968554 1
-0.300677454617571 1
-0.157547044251468 1
-0.153952449196882 1
-0.110235487076368 1
-0.426261536382585 1
-0.355709848273796 1
0.053451679297654 1
0.596969447093377 1
0.347783702264279 1
-0.146603551627077 1
-0.15738750808173 1
0.183046416312355 1
0.210959127888663 1
0.231609375558776 1
0.148814229575086 1
0.0434449210338106 1
0.659490072683577 1
0.0254915387520066 1
-0.0932576351801821 1
-0.912776340883629 0
0.160664699034306 1
-0.287297814313466 1
0.481105258678893 1
0.358694246160007 1
-0.197716646484614 1
-0.00942554985761461 1
0.227382133224614 1
-0.185789179508455 1
0.211886703583152 1
-0.0360561820083757 1
0.24555511096526 1
-0.421920547970809 1
-0.150056986058433 1
-0.650887778647152 0
0.761356777827479 0
-0.0490253101203642 1
-0.252842214290909 1
0.343970614850448 1
-0.0566399323533503 1
0.299297384697446 1
-0.0912540402583083 1
-0.235599144334215 1
-0.35038543105012 1
0.182260374397674 1
0.21898284134459 1
-0.170260559938241 1
-0.414265657720761 1
-0.262593847109329 1
-0.602928301544216 1
0.0947313595451916 1
0.423256771972282 1
-0.0332626532177032 1
0.799003249559119 0
0.0688526865331873 1
-0.29385917100044 1
-0.715934980674915 1
-0.424329758958206 1
0.995435593547878 0
0.0824769937459745 1
-0.0137823568329482 1
0.470759882168638 1
-0.0914795201785256 1
-0.411575236583218 1
-0.341989478740664 1
-0.26044882131239 1
0.526716096325978 1
-0.50603514183239 1
-0.0120575032855197 1
-0.0562073102469133 1
0.240179298947213 1
0.153213358318816 1
0.428504573018083 1
0.176514321521896 1
0.336373579082097 1
-0.169101505387168 1
-0.810244748715607 0
0.529922293974751 0
0.550773335945623 1
-0.939063572339327 0
-0.309272972835282 1
0.482116712917361 1
0.498162694495442 1
-0.100314179354275 1
0.085196265776272 1
0.48038781243456 1
-0.716256727378485 0
-0.607295454996084 1
0.522954404318772 1
0.432976506027249 1
0.61748929285018 1
-0.2855673466868 1
0.218534398659618 1
-0.355909401494385 1
0.618595120403974 0
-0.309646451796707 1
-0.451833799431036 1
-0.345838434194783 1
0.655624896299228 1
-0.453809238453859 1
0.341823912192929 1
0.0177952457215086 1
0.0632219731684213 1
0.554067974943282 1
-0.338554357413081 1
-0.100233041032543 1
0.111763205103078 1
0.389377792441208 1
0.151976079250979 1
0.0362022831473069 1
-0.349191060171717 1
-0.0174248373165432 1
-0.23955074648178 1
-0.266787377751781 1
0.57139217251768 1
0.230175401034531 1
-0.363415536988678 1
0.0217781253182944 1
-0.137603623998081 1
-0.544332284271698 0
-0.116353622877737 1
-0.389814494365389 1
0.245298169315986 1
-0.905039210232266 0
0.552228787886008 1
-0.293036175970677 1
-0.12191896973678 1
0.184096872865695 1
0.462688652004952 1
-0.350882866119792 1
-0.0588622688999895 1
-0.602635643225837 1
-0.255932239529384 1
-0.547399975772024 1
0.524829711622522 0
0.397055221547566 1
0.15202359582806 1
0.47036136545534 1
-0.135429337836054 1
-0.340332553182285 1
-0.455917668391481 1
-0.638414598851699 1
0.052987725683532 1
-0.27222870652348 1
-0.264631254969772 1
0.559545223185044 1
-0.621635561108507 1
0.263565287616332 1
-0.0731705766921128 1
0.386479366860366 1
-0.54578863480779 1
-0.519659445136773 1
-0.1648957953666 1
-0.410458622802976 1
-0.127701477746147 1
-0.552240524837992 1
-0.58286474485856 1
-0.669767306183908 1
0.314613950132581 1
-0.127685979513126 1
-0.354263749912435 1
0.0372129584533293 1
0.225531768472434 1
-0.0427451560217588 1
-0.657276035556074 1
0.0771740463219076 1
0.219546722731373 1
0.247605997730862 1
-0.354968909958173 1
-0.340381414267536 1
0.118603394123281 1
0.02330029913608 1
-0.272488333613764 1
-0.167478753102621 1
-0.427208500410776 1
-0.0953214039603865 1
-0.172404831279752 1
0.333203689943948 1
0.212707390265342 1
-0.430168545868971 1
-0.539837012877514 1
-0.491376897987697 1
-0.198385873451341 1
-0.010125536633702 1
-0.243228387334775 1
0.356022845013743 1
-1.24282939137557 0
0.7264343193947 0
0.0774984204969332 1
-0.289210473713693 1
-0.239661651264169 1
-0.766513319865825 1
0.72631212803664 1
-0.342497299658803 1
-0.378945447042256 1
-0.778909293673088 1
-0.642269239675879 0
-0.185328849900771 1
-0.0628012279799532 1
-0.649216055615661 1
0.900336327599655 0
-0.700171715161299 1
-0.0843447223477265 1
0.229398712771514 1
0.122469073948428 1
-0.0249549137001471 1
0.0889536871511268 1
-0.42817471253582 1
0.0249107461186479 1
0.218607547202497 1
-0.0365117688893029 1
0.498402497879429 1
0.254202291845517 1
0.244871418473811 1
0.0741373650795596 1
-0.343003570598135 1
0.230504037542076 1
-0.127270430308595 1
0.347519081343706 1
0.15530316779863 1
1.07241508160981 0
-0.0798197459306753 1
-0.184880214558479 1
0.701754749714734 1
0.979863996239046 0
-0.0765035624459319 1
-0.19544621256599 1
0.252595658548542 1
-0.046451049217423 1
0.364646577906449 1
0.451658275037474 1
-0.250577830216192 1
0.0770032635492269 1
-0.678530886747242 1
-0.314757845467333 1
0.458908705057137 1
0.461416459180555 1
0.872240953930861 0
-0.429024463717853 1
-0.894004485533271 0
-0.599089978262311 1
0.332151854726251 1
0.0808789692419057 1
0.0370598722747228 1
-0.139243152804178 1
-0.558331863732266 1
-0.0734537652515782 1
0.0942272607104032 1
0.349070338609499 1
0.263348051030492 1
-0.378832163314655 1
0.0253876997850196 1
0.208605627538687 1
-0.54663789139317 1
0.136739937849562 1
-0.437302941713744 1
-0.092819732863095 1
-0.0340005818170335 1
0.146469159817505 1
-0.080933739846498 1
0.814746858769376 0
0.32286213010031 1
-0.751517447824854 1
0.074410636749508 1
0.111374713497139 1
0.00559025395857676 1
-0.656388167898256 1
0.223893498391021 1
-0.0723590330374878 1
-0.832802513909336 1
-0.147305045184818 1
-0.427467887773972 1
0.373835004496206 1
0.164961700788448 1
-0.200709813141833 1
0.425571996296472 1
0.13841832509273 1
0.514774679539366 0
0.286716679837144 1
-0.381346188508315 1
-1.03125672664556 0
0.272080951365478 1
0.324323925940438 1
-0.102921076320885 1
-0.063828744046805 1
0.462133323883177 1
-0.901032470068982 0
0.281142633829182 1
0.345262363584012 1
-0.109806538755047 1
-0.681040536256475 1
0.513139000942904 1
0.177045652018736 1
-0.392203964734611 1
0.684639736739799 1
-0.00626603988776854 1
0.105927291400455 1
0.0365779874192194 1
-0.0374092860248962 1
0.145573950525962 1
0.0860944284823194 1
0.659402198670233 1
0.891310483997309 1
0.433838506576869 1
0.812258155913613 1
-0.48572542413254 1
0.0105304103436717 1
-0.126642732617346 1
0.357155930198981 1
-0.24126242371813 1
-0.326559868406702 1
0.17442281760727 1
-0.623427964051388 1
-0.485972868917951 1
-0.780964435157785 1
0.165842663293239 1
-0.123459650952857 1
-0.0034036983910109 1
-0.0973238411776061 1
-0.713167356152532 0
-0.014068230820803 1
0.262863673747006 1
0.0933014599703677 1
0.0644194156168187 1
0.0733930203039527 1
0.354004851004994 1
0.193742372318134 1
-0.0863433871319265 1
-0.673837158043357 1
-0.0510382098208741 1
0.636357270864992 1
-0.0604572697875181 1
0.275022821735288 1
0.0478442412558546 1
0.486333221362109 1
-0.928032849664617 0
0.205320710638324 1
-0.59709411050756 1
-0.036945956595606 1
-0.062883829468066 1
-0.619648623771084 1
-0.196811016176462 1
-0.705265856133646 0
-0.27534678127665 1
-0.0354822334678048 1
0.348481564047278 1
-0.168232032916737 1
-0.178605221442101 1
0.533412442744406 1
0.493181221757043 1
-0.669053541706979 1
-0.682061288861501 0
0.111888562300445 1
0.292342828141844 1
0.308323720070334 1
-0.520990150027666 0
0.342722550690901 1
0.0716198302977257 1
0.0142537569236545 1
0.439710853355288 0
-0.495334162921471 1
0.77506310998013 0
-0.285033316704699 1
0.0022485696477495 1
-0.242133111213658 1
-0.0545798936611423 1
0.516129314503468 1
-0.160227625366109 1
-0.163340289801019 1
-0.211948036379702 1
0.606574285424951 1
0.0193226956731791 1
0.0806022672179195 1
0.57400960246911 1
-0.365720993607633 1
-0.696030696538267 0
-0.100702128526988 1
0.353742336458244 1
-0.276289971803304 1
-0.414755457493683 1
-0.810596358390698 0
-0.786252681310027 1
-0.168539854903013 1
0.259939088370184 1
0.428572592857213 1
-0.0874400713856164 1
0.236976938553062 1
0.615415912855904 1
-0.275512397072016 1
-0.0932588342787089 1
0.0300513830372002 1
-0.476308118294306 1
0.206386778485608 1
0.159709549906136 1
0.409077124887286 1
0.177205340145206 1
-0.17382013230184 1
-0.134210483291689 1
0.511202509710624 1
-0.433243708668033 1
0.227170994428375 1
0.460975924267839 1
-0.192016529319982 1
0.419585824586221 1
-0.469572328866777 1
0.576377260496842 1
-0.666901678829221 1
0.45233641956824 1
-0.0543344695980833 1
0.300793660181624 1
0.485428864596133 1
0.585004231678808 0
-0.0383484969026063 1
0.186671327911982 1
0.149107953089318 1
0.575975885225726 0
-0.135638131022733 1
-0.332403721112529 1
-0.0570092721465515 1
1.00441545679318 0
-0.529926894342877 1
-0.426325904909031 1
0.287596315787401 1
0.574439223097976 1
-0.807202383887005 0
0.228892960596538 1
-0.155120939533107 1
0.331951130703089 1
-0.169019760842876 1
0.190678252586928 1
-0.66938106560737 1
-0.172579656517982 1
-0.197810319070856 1
0.753335628759527 1
-0.109418038234982 1
-0.626879279199748 0
-0.219407042450134 1
-0.123244789921742 1
0.545835094977693 0
-0.233118788504917 1
-0.231814145864395 1
0.199210660225334 1
0.321527453044968 1
-0.552875770113741 1
-0.0122701526404117 1
0.213443548357865 1
0.454636591771524 1
-0.722317151949329 0
-0.0708529855129074 1
-0.0611345120179116 1
0.422217240284416 1
0.276631296960272 1
0.284596960614783 1
-0.482391257304025 1
-0.00487159874181388 1
-0.442112753874003 1
0.213688964336754 1
-0.860077862888394 0
-0.611096759831904 0
0.239584995350482 1
0.166450413345821 1
0.21458361978721 1
-0.0252822063920475 1
-1.0243593186034 0
0.46112025890393 1
0.386504918911267 1
0.410600837266842 1
0.36932054597638 1
-0.0585978519504566 1
0.00188963765568338 1
0.0234481143504926 1
-0.238410064627285 1
0.0290848093893036 1
0.0796164544796628 1
-0.0646004534415637 1
-0.0722224555283023 1
0.251087003075224 1
0.235210820778808 1
0.0918626001085301 1
0.0296385470529295 1
0.158854223691947 1
-0.787648102082282 1
0.273008000972181 1
0.326036115057247 1
0.132505310194336 1
0.631197737966064 0
-0.480029915295118 1
-0.140562818452393 1
-0.117683612621647 1
-0.429564588585526 1
0.06294190929162 1
-0.0761043746543818 1
-0.464627419862435 1
0.71872050629632 0
-0.0175747601367004 1
-0.433632608879167 1
-0.144915761702248 1
0.391069151869279 1
-0.0698192016339767 1
0.211342676157887 1
-0.650822470144844 1
0.380596732247431 1
0.486038168629363 1
0.693191143320556 1
0.0725506403356731 1
-0.0816857398969144 1
-0.0240264596626255 1
0.120195771691681 1
-0.00276938663282167 1
0.388487432412325 1
-0.794782603569596 0
-0.363956508021916 1
-0.413421548375695 1
0.495447100758447 1
-0.280017079944792 1
0.408115387024713 1
-0.484351157493834 1
-0.286090322619358 1
-0.846300467709604 0
0.262782077803287 1
-0.0613171749229011 1
-0.134129255052074 1
-0.296416647643215 1
0.336751245894863 1
-0.719484877535015 0
0.549263352038919 0
0.0806655732961441 1
0.373954246464246 1
-0.379644481323561 1
-0.0304427278823111 1
0.546389151035356 1
0.0713760116013006 1
-0.0841076703510048 1
-0.587586432116409 0
0.00401590806057357 1
0.188563258886744 1
-0.599189050145485 1
-0.280599397339395 1
-0.182864768917565 1
-0.0666909630232924 1
-0.0455586443007993 1
0.0863542421318274 1
-0.356653271773707 1
0.12372894972917 1
0.280406002728224 1
0.444662622032715 1
-0.370774736191571 1
0.263027349221685 1
-0.222929181444273 1
-0.140727985490102 1
-0.108506133973528 1
-0.0427985888911488 1
0.279175296662174 1
0.699168535273859 1
-0.243636815678379 1
0.584166910117647 1
-0.236524745648306 1
0.0933227117332019 1
-0.0036104927909615 1
-0.165644350838632 1
0.238767419340916 1
0.299964174255207 1
0.444917650100367 1
0.482352937505717 1
-0.241859025767936 1
-0.104545761870819 1
0.655526440817549 1
0.182410509873452 1
-0.171983349633582 1
0.137809065923796 1
0.485102104959113 1
-0.213784810232761 1
-0.857269552280151 1
0.718747490306396 1
0.00881611722387799 1
0.0658991866139532 1
0.199490098005059 1
-0.180149249994658 1
-0.102898363291278 1
0.0648324506894235 1
-0.810167937022056 1
0.256108191933823 1
0.74602849503355 1
0.323322523171994 1
-0.0132175807717703 1
0.0463498619860269 1
0.299215039524528 1
0.189989351799166 1
0.901676860682872 0
0.357228123970098 1
0.101796553526758 1
-0.0394812090456519 1
-0.000566346302299436 1
0.10280507643371 1
-0.423582561729293 0
-0.208125349969241 1
-0.316107617141713 1
0.754645783949596 0
0.186724210482971 1
-0.0980186557255976 1
0.195803720860649 1
0.039246412319635 1
-0.454513607904033 1
-0.524234594910849 1
-0.216147768841534 1
0.0598219254358678 1
0.657253542664025 1
0.279611773758733 1
0.466120908071929 1
-0.0720120348944628 1
-0.572692474567397 1
-0.272253279910442 1
0.124106346279939 1
0.819355430743166 0
0.573561900897395 1
-0.318621189283915 1
0.0413151436666207 1
-0.0158587492051272 1
-0.57885964604637 0
-0.237645246245819 1
-0.0407856443701382 1
0.471578460542035 1
-0.69684159442304 0
0.171124609352004 1
-0.0921959207004919 1
-0.124733257890731 1
0.102344749288683 1
-0.0698909904957015 1
-0.361916436084903 1
0.32962507202686 1
0.42856017247675 1
-0.539642759191303 0
0.169965628427778 1
-0.24410759173847 1
-0.445001500178013 1
0.232285421143673 1
0.679563965611561 1
0.387981305788014 1
0.130418297279165 1
0.456675514646971 1
-0.565958633800599 1
0.00299374400558194 1
0.165632837138278 1
-0.173146186804416 1
-0.400799393083734 1
-0.149999351919024 1
0.269089520841175 1
0.182475685976361 1
0.336971999447766 1
0.0409487027381679 1
-0.446872127491103 1
0.442617200418803 1
-0.308562967931788 1
0.099858060234302 1
0.616755847497995 1
-0.172661833682846 1
-0.136163620140308 1
0.227665453146838 1
0.218334637416749 1
-0.215087127132007 1
-0.512052436935549 1
-0.0231076509291031 1
-0.308040846224855 1
-0.69283695479683 1
0.578586272998199 0
-0.0187196926794695 1
0.301848620568074 1
0.37421238686658 1
0.073071419455468 1
-0.0511863626468593 1
0.431907231106693 1
0.274289051277905 1
-0.225080606393529 1
0.0196114386831476 1
-0.683060019763921 1
0.0284132309256016 1
-0.267182583278316 1
0.118844325840319 1
-0.0533876281720051 1
-0.293918324202911 1
-0.296079248237105 1
-0.325192250215717 1
-0.280539703906632 1
-0.325686482541343 1
-0.384897555276468 1
-0.320418453621799 1
-0.17283399855629 1
0.169713830557794 1
0.689734066824716 1
0.166178947859256 1
0.735754798044312 1
-0.372902503952408 1
-0.270115212913307 1
0.187324601935978 1
0.230070971533653 1
0.0264744578373972 1
0.560575609455301 1
0.0496440519938798 1
-0.26898406067389 1
-0.415925770101858 1
0.130139581556762 1
-0.11225871825731 1
-0.225894338557224 1
-0.0402464496408125 1
0.00750868499882895 1
0.107700987924606 1
0.523255950915018 1
0.0183881471178514 1
0.235712567552991 1
-0.3721566680837 1
0.373633421107573 1
0.414315689249766 1
0.397476569679399 1
-0.151198307523287 1
-0.40129608914758 1
-0.34506176087472 1
0.149890080335573 1
0.126013372177035 1
-0.24212210523881 1
0.583166994997155 1
-0.00857779152791567 1
-0.755957641420442 1
0.162320298759996 1
0.408723065049934 1
-0.0679061706273847 1
-0.446479534494495 1
-0.186462459378482 1
0.134460772768095 1
0.022885127364208 1
0.564875407311667 0
0.170283253174375 1
-0.405522292676829 1
0.555741636627328 1
-0.470557313667445 1
0.4120046343785 1
0.26288768811178 1
0.0455888165050876 1
0.0187923057141312 1
-0.534746723212951 1
0.796097832359296 1
0.706739161927711 0
0.074295896995787 1
0.0384599724425574 1
0.278255877857574 1
0.070678724736049 1
-0.401784553562099 1
0.0718817813397931 1
-0.238076527030389 1
0.561615643395242 1
-0.0219135285503888 1
-0.0304185898796442 1
0.561768354262866 1
0.0908849252046623 1
0.430061525264578 1
0.209335032232634 1
0.0301175891863117 1
-0.0610585895740147 1
0.207424687092269 1
-0.660748898337006 1
-0.0406787491105489 1
-1.14951461573291 0
0.461286574926204 1
0.0384849887710015 1
-0.53289195697448 1
0.151344331826487 1
0.732473400467086 1
0.695407954264941 1
0.438941645053371 1
-0.717058338960569 0
0.363734569008529 1
0.412517190234423 1
-0.100969657404481 1
0.48229649352168 1
0.181725658574903 1
-0.34850345873556 1
-0.0859965703068675 1
-0.195863212129278 1
-0.414224900838652 1
0.4440405926313 1
0.224417967399726 1
0.0620846487137821 1
-0.185703906274071 1
0.294347921393896 1
-0.250340586905513 1
0.0359248708463373 1
-0.233798206009198 1
0.465924149022211 1
0.293916934116767 1
0.16440671050349 1
-0.535780648916895 1
-0.536029082362189 1
0.400453333019918 1
-0.18825866443616 1
0.387133565990151 1
0.14990330782558 1
0.218976636104791 1
-0.105935997574404 1
0.229822473122837 1
0.239111788363708 1
0.234160255630511 1
-0.0499055793150426 1
0.705293734342545 0
0.246579047823296 1
0.261772591618909 1
0.378999579175813 1
0.0550577041516247 1
-0.118352197535409 1
-0.286363682457773 1
0.378267651635179 1
-0.229736858240961 1
0.254087747658274 1
0.725549972074358 1
0.243908947148894 1
0.0303002115755635 1
0.222041751940603 1
0.0272870219919282 1
0.631963208554496 1
0.0490915978367504 1
0.131539252092443 1
-0.279386370301298 1
-0.436121931615642 1
-0.0382241819080216 1
-0.172681228140265 1
0.0890436966571523 1
0.555810456308248 1
0.291672697368305 1
0.236116490555706 1
0.074061126232832 1
0.0867685031118391 1
0.0754288333563138 1
-0.061578973319321 1
-0.216244936483637 1
-0.335982739742694 1
0.480778296656105 1
-0.429395435896943 1
0.733316136916696 0
0.0221639727725433 1
0.116549005768543 1
0.470116293769953 1
-0.682398475108342 1
0.052304347868845 1
0.239816798885987 1
-1.12479754304091 0
0.366406459061965 1
-0.0472837637363395 1
-0.224928563779593 1
0.0994899672205621 1
0.185413277078634 1
-0.50855644309413 1
-0.180662507445394 1
-0.234178288863804 1
-0.416153162617374 1
-0.307072358610961 1
1.05270400617223 0
-0.0702076581663391 1
-0.0136139769404259 1
0.30962092573866 1
-0.340656575567365 1
-0.0626822966038759 1
0.366874971356578 1
0.177862417709979 1
-0.71873828325185 1
-0.50939457999524 1
0.334641562183262 1
-0.403661132853025 1
0.163699713334625 1
0.0760603385606335 1
0.697921543659855 0
-0.293350672562211 1
-0.55130335840219 1
-0.20343156290823 1
0.91546695027083 0
0.00118021639082809 1
-0.26636207094535 1
-0.0878700209807124 1
-0.227177375609541 1
0.0632559261177173 1
0.656057439995009 0
-0.504056750491504 1
0.222196427477163 1
-0.100603773285635 1
-0.203738194352808 1
0.701941659198249 1
-0.164255633475015 1
-0.747269775688367 1
0.0384266839279543 1
0.385581389530857 1
0.0978856734380953 1
-0.316355020406448 1
0.439179197863417 1
0.701863827129005 0
0.349288339523584 1
-0.169383134901971 1
-0.490967508646369 1
0.180728281551798 1
0.302041286585423 1
0.314700364464043 1
-0.265147640288056 1
0.455949767167062 1
-0.320489337925324 1
-0.0591549033809438 1
-0.0347680696418715 1
0.39198613577656 1
-0.102913245593679 1
0.114216979969086 1
0.724236917436266 1
0.203418599505775 1
-0.501208859420842 1
0.816390270023427 1
-0.0565488569534734 1
0.201093462723915 1
0.255987749171442 1
0.0684363238342022 1
0.652899061843096 1
-0.309042342530661 1
-0.313478466467752 1
-0.331106688953732 1
0.350559181720724 1
0.060598615174144 1
-0.262112461911195 1
-0.199088560914221 1
0.413270139705646 1
0.569784302516232 1
-0.0195602236862393 1
0.227935082072925 1
-0.349060316768459 1
-0.582313986345016 1
-0.209911318587275 1
0.41336523895923 1
-0.167714714894753 1
-0.247951524608325 1
0.890062591309543 0
-0.145714777849858 1
0.0621323992374974 1
-0.245257338208013 1
0.573965024499275 1
-0.103948117474151 1
-0.136085310034263 1
0.0387028094410098 1
0.135473984292732 1
-0.261429822655654 1
-0.549093014497934 1
-0.131010284436772 1
-0.0697718883028624 1
0.305303705984078 1
0.046503259141559 1
0.198516357023896 1
0.341877134512644 1
-0.0581661828157583 1
-0.0628026505218109 1
-0.0546564264561823 1
0.781909043749767 0
0.0965555760945787 1
0.0387811782905409 1
0.297166021296112 1
-0.146104837161239 1
0.371686488360227 1
0.0963695145113564 1
-0.549246141026541 1
0.531032637886443 1
-0.271774939874676 1
0.075418347305913 1
-0.206157100527594 1
-0.141094616238037 1
0.517170531613376 1
-0.807589070379421 0
-0.994315213649441 0
-0.452271207976617 1
-0.0454609683050101 1
0.505368181518716 1
0.0752636890577996 1
-0.245541498166249 1
-0.0436525566602803 1
0.519779969736593 1
-0.422160294279727 1
-0.111792726876683 1
-0.302686256845503 1
0.293295891283137 1
-0.0102915202749443 1
-0.0114184909528025 1
-0.313817457804264 1
0.820489222848556 0
0.0811755027933826 1
0.420442498299129 0
0.624280612871055 0
0.355723868434218 1
-0.200197421019472 1
-0.236668102988454 1
-0.14774567092748 1
0.548423738435285 1
-0.11099325283065 1
0.70797976214814 1
-0.178810299885264 1
-0.225141481289642 1
-0.628936753451486 1
-0.670367070772067 0
-0.325573128407576 1
0.331068536167721 1
0.0835580810828121 1
0.294573582171663 1
-0.652584150846942 1
0.120769756993866 1
0.462023025361845 1
-0.270662904251887 1
-0.373121596188221 1
0.282790314513518 1
0.201801363080434 1
1.2367582487593 0
-0.538935262764225 1
-0.20744656145692 1
0.547464153959391 0
0.279716872893193 1
-0.305920793867477 1
-0.326615898599161 1
-0.0983372395162808 1
0.150669207891669 1
-0.0482062070954803 1
-0.115036881226165 1
-0.434105561337849 1
0.220791346134683 1
0.591383274109973 1
0.193546674585364 1
-0.0220930704924514 1
-0.282266141686511 1
0.92555163505217 0
0.359648874884592 1
0.0615832560768071 1
0.0606934392574693 1
0.237932044817856 1
0.158483722883232 1
-0.0510566833167205 1
0.315402829170439 1
0.498748347948567 1
0.555719068782469 1
-0.0853353122642858 1
0.414216734198469 1
-0.0825454403211246 1
-0.192138354344117 1
-0.11030201086682 1
-0.507337231883378 1
0.0870941115377265 1
-0.452486469932817 1
0.0383567693871965 1
-0.285316962586439 1
-0.389918565967314 1
0.170496665952418 1
0.199283760308986 1
-0.373419982574754 1
-0.590339160435819 1
-0.169079110612783 1
0.786152011481996 0
0.473583429200868 1
-0.197681393093297 1
0.854367085259263 0
-1.06201696137307 1
0.237285874810841 1
-0.403467971149254 1
-0.461194633099605 1
-0.0838636425604887 1
0.284337099288943 1
-0.622033182979101 1
0.498049631007428 1
0.344720690918758 1
0.104651204129372 1
-0.334867580010964 1
-0.121589117576532 1
-1.0130280112274 0
0.203040163116457 1
0.237802433958544 1
0.375144222231303 1
0.367341882942371 1
0.326115059018947 1
-0.695090532576169 1
-0.285459867023827 1
-0.0478251066121888 1
0.428244602112132 1
-0.341207516740986 1
0.0520650707232911 1
0.143728588405131 1
0.53369143630708 1
-0.0362489031747766 1
0.0466027909426989 1
-0.823905375975635 0
0.291898104421272 1
0.263118294894322 1
-0.0247664260256115 1
0.118291781121429 1
-0.509373565479661 1
-0.365333087216384 1
0.0273571632987455 1
-0.272366495261527 1
-0.0235776146838388 1
0.202087852682367 1
0.0721945481824936 1
0.170754972670874 1
-0.00560151108432919 1
-0.3352514165939 1
-0.532607759591847 1
-0.250811606843039 1
0.326507270921853 1
0.175154387392488 1
-0.0801072093536307 1
0.7520993254392 1
0.455792841761052 1
0.0906765532834506 1
0.00447574734380121 1
-0.304521177638509 1
0.251470486110309 1
0.138595666882959 1
1.18188395995251 0
-0.340733949195834 1
0.257319741274676 1
0.314752783524908 1
0.70881267184734 1
0.115302951539742 1
0.390398461314218 1
0.464548777063608 1
0.44444194999343 1
-0.586106810118718 0
-0.113007507124156 1
0.183243564763345 1
-0.487687507846096 1
-0.338775065963618 1
0.139867756783828 1
0.226926050825453 1
-0.293820256012306 1
-0.912510992575549 0
0.130159696899004 1
0.16536168321508 1
-0.536562722066988 1
-0.793737539599756 0
0.185044139883595 1
-0.0977612287650631 1
-0.0644740099086809 1
-0.0280988224738049 1
-0.311332047378597 1
-0.323744700528433 1
0.679081727521681 0
-0.203276770533914 1
-0.637697008902491 1
0.137921516837999 1
0.362903811112802 1
0.420618801709514 1
-0.596702165324742 1
-0.169314412084018 1
-0.529621968273113 1
-0.0773095938647238 1
0.0915167475301221 1
-0.368117943605961 1
-0.377026187608645 1
0.56793763492192 1
-0.112153407636445 1
0.0840526233387451 1
-0.405513940756875 1
0.226859582459231 1
0.286449720784681 1
-0.562272961412436 1
0.378334773295734 1
-0.65076560050297 0
-0.182148430978686 1
-0.000243811695670251 1
-0.0929905585674225 1
0.101154815695957 1
-0.319119264807208 1
-0.261710689867647 1
0.0472567345974182 1
-0.931055838103735 0
-0.0821012031991043 1
-0.0174596097420194 1
-0.177020072330224 1
0.0557123568242431 1
-0.224441424940105 1
-0.0577850656048273 1
-0.499495033494467 1
0.193408708730642 1
-0.0701742048988013 1
0.270023779393378 1
0.501943313619049 1
-0.428359094086159 1
-0.170744260750583 1
-0.0362769948591058 1
0.232341575170708 1
-0.409437737126618 1
-0.249761559581575 1
-0.574786616588618 1
-0.221528938336573 1
0.294964230128526 1
0.0657470134022502 1
0.456984530046431 1
-0.161451052487489 1
0.71041499530542 1
0.177685967083684 1
0.0530220526443385 1
-0.474484870329427 1
-0.300092003781028 1
0.149813355630953 1
-0.0852150454405504 1
-0.467419225470162 1
0.153956559330975 1
0.156506312998722 1
-0.065073303072218 1
-0.0540931868298846 1
-0.118457856321151 1
-0.305702124477061 1
0.717997333951531 0
0.748977115426881 0
0.518951071872568 1
-0.334827805651631 1
-0.313364222813304 1
0.692741748901454 1
-0.348154020874497 1
-0.746749094123438 0
0.24049205345829 1
0.014582740644884 1
0.367121422476827 1
0.203351606997633 1
-0.409029862976985 1
-0.0955614246547722 1
0.481812386030499 1
-0.647389336882055 1
-0.160566939614008 1
-0.0714322296347312 1
-0.175412598290288 1
-0.443559061195612 1
-0.157472924633052 1
0.45652007848063 1
0.284505898279467 1
0.198232608300056 1
-0.123996774825508 1
0.464117265790485 1
-0.0269581684190407 1
-0.193114238116677 1
0.360984184418357 1
0.968041555175233 0
0.0853918586883553 1
0.290892785621573 1
-0.434830614394734 1
-0.0232063734811699 1
0.0596546062232263 1
0.132311698948651 1
0.0231689371347222 1
0.0203056228264994 1
0.144168269265362 1
0.132263248876762 1
0.224726567293366 1
0.133589735736029 1
-0.0737775711732685 1
0.508855821722274 1
0.105010269708222 1
-0.298566680346131 1
-0.341708468113601 1
-0.0607039613583486 1
-0.157332634573508 1
0.375455450058471 1
-0.932823149297474 0
0.435349802749051 1
0.575049300073082 0
-0.0489626637478318 1
-0.478363589934847 1
-0.063363617571924 1
0.0448205488555281 1
0.311034610149618 1
0.0330075413473983 1
-0.0128836565440121 1
0.0608171731599191 1
0.197330406473787 1
-0.050115985742091 1
0.540337312744117 1
-0.101476794785703 1
0.59359243396217 1
0.64078333687 1
0.450321005708059 1
0.0764338169331984 1
0.261039314474833 1
0.155688710096719 1
-0.0854451391664322 1
0.398130416055228 1
-0.46269568768084 1
-0.39236990673269 1
0.286172126931523 1
-0.127833308103485 1
0.0471506969779393 1
0.0280001779066094 1
0.873959581047939 0
-0.00866017273501399 1
0.0689039226974452 1
-0.316157621203484 1
-0.0456909261220081 1
0.484731495252168 1
0.028671475263357 1
0.499822373509713 1
-0.355327944090179 1
0.131597538471151 1
0.229424295045471 1
-0.00985901934599454 1
0.311453287946115 1
-0.067271925059983 1
-0.157738091287796 1
0.416432711535391 1
-0.397044623006386 1
-0.0830354949373574 1
0.575326102532494 0
-0.154447165528733 1
-0.179838835459244 1
-0.570446943255117 0
-0.586127044637239 0
-0.045712079851724 1
0.647450490905528 1
-0.368294036929194 1
0.328152343343821 1
0.16208744432655 1
-1.01003610372655 1
-0.193963907177982 1
-0.435661188317109 1
-0.142244697421098 1
-0.0672950595051788 1
0.149524172745726 1
0.103102326700725 1
-0.0354577273224144 1
-0.260308512002255 1
0.461288113207698 1
0.303754076610838 1
-0.299387681935274 1
-0.771682406557696 0
-0.249804854408281 1
0.0471012458945561 1
0.465058594369069 1
0.611827507343122 1
0.191109471086521 1
-0.0528650129664016 1
0.275364874626774 1
0.0257812213926867 1
-0.020779692120698 1
0.269469047575824 1
-0.623263101421864 1
-0.0852236397141512 1
0.086636178457932 1
0.314784420506051 1
-0.0915004037560756 1
-0.00313461490709586 1
-0.221082535878732 1
0.33974753365362 1
-0.911454253084723 1
0.505220261372021 1
0.268845862666103 1
-0.658717849803051 0
0.0914786636665176 1
0.0644960929791066 1
-0.456535907705781 1
0.0432367871946717 1
0.124207189359978 1
0.140279202626405 1
-0.200171313703212 1
-0.0233619671658699 1
-1.20274286241637 0
-0.704410278255992 0
-0.115804088227646 1
-0.356441040252677 1
0.362192838528894 1
0.0135586753060624 1
0.203544704031654 1
-0.106557377254656 1
-0.0578000790166736 1
-0.06865677188235 1
-0.00784616066370586 1
0.863633224487259 0
0.392558306247798 1
0.140132042728714 1
-0.3507814616452 1
0.158977945725762 1
0.0030483733442466 1
-0.3614143723305 1
-0.200513669474409 1
0.146313944943848 1
-0.308973342530671 1
0.1974144598809 1
0.0328731706821906 1
-0.276187799830172 1
-0.505974156261115 1
-0.381818098570994 1
0.0109697100507617 1
-0.120319949159536 1
-0.513305583407234 1
0.174969743603855 1
0.286467797856631 1
-0.261449907379662 1
-0.19951908305207 1
0.166402638084702 1
0.24517694871517 1
-0.088479376602885 1
-0.0837767353871583 1
0.469572718463446 1
-0.231714064781744 1
-0.308013132576835 1
-0.0474398375796222 1
0.00336333457426516 1
0.218981710142356 1
-0.276630931665823 1
-0.0524424993869328 1
0.0340868981746312 1
-0.436890843221611 1
0.442560966868075 1
-0.0505617317250664 1
0.304226159707122 1
-0.0983914700743677 1
0.750713167520728 1
-0.478637801575497 1
-0.362901368493911 1
-0.281475144952848 1
-0.851652699781172 0
-0.174703910048359 1
-0.413140949394893 1
0.0412544148050568 1
0.0848608830127947 1
-0.79620260850223 0
0.321852192366197 1
0.138973194446859 1
0.0148948702787706 1
0.763906389520624 1
0.399367181338677 1
-0.412927983948401 1
-0.602431198524172 1
0.166684474058662 1
0.0924412326691429 1
-0.337260627988888 1
0.251428059849828 1
-0.0953170073064716 1
0.344342006067443 1
0.260584838440449 1
-0.497558135736079 1
0.254760998428045 1
-0.505007306263725 1
0.536735762081906 1
-0.0261005181220262 1
0.3727115093804 1
0.50525366803307 1
0.440129171196249 1
-0.695539259661773 1
-0.339706344706393 1
-0.515348139361707 1
0.042638667325882 1
0.0731427822048531 1
0.767903303596004 0
-0.0508241638332517 1
-0.168716278861331 1
0.0814606492011008 1
-0.19033971677114 1
0.24866154304074 1
-0.146174386130678 1
0.078004774086 1
-0.0282308095963961 1
0.908450731032395 0
-0.21606689952539 1
-0.0689642403860347 1
-0.253984632512236 1
0.449934161232477 1
0.166911360921799 1
-0.392501945806206 1
0.177664677931586 1
-0.0208038965873849 1
-0.661811666269705 1
-0.18571400103364 1
0.69202560053515 1
0.416572217196726 1
-0.354743931578916 1
0.00667433149575631 1
0.696884855172217 1
-0.509927733302724 1
0.296231095887178 1
0.295997347091454 1
0.0534814337195849 1
-0.353809256121537 1
0.0412972259560993 1
0.18300789543158 1
-0.215215256453896 1
0.371304425848058 1
0.246715541380705 1
-0.519149668471123 1
-0.306767408716654 1
0.134363173745993 1
0.518422175562883 1
-0.055556699011002 1
0.0413599494329787 1
0.597480998014329 1
-0.0487122106873286 1
0.464700366431073 1
0.186991000165407 1
-0.244354907155757 1
-0.197783828002538 1
0.141254815606744 1
0.521266101066646 1
0.135941197578997 1
0.385476182676128 1
-0.967579978015007 0
0.190088923500549 1
-0.636667127651878 1
0.0523526093040172 1
-0.134184330756431 1
0.309855362282669 1
0.0607494027873271 1
0.137648104646485 1
0.745958756927808 0
-0.203061539646993 1
-0.411138542462371 0
0.460659375879181 1
0.260129938645145 1
-0.515041087327505 1
0.154168060040103 1
0.324680918053331 1
0.135453371396073 1
0.173222917526235 1
0.513822436945074 1
0.254467371033045 1
0.238829112516513 1
0.19070341238535 1
-0.17446591407578 1
-0.957798715810483 0
0.497106518431901 1
0.170062190646013 1
0.0638204103350232 1
0.103140428754652 1
0.520110231869767 1
-0.438139611239305 1
0.494047130006043 1
0.505785900562653 1
0.242553879306607 1
-0.0904754954676343 1
-0.530699592725458 1
-0.343541248740547 1
0.0421423696349007 1
-0.293498909287774 1
0.597533403032398 1
-0.127123203207328 1
0.267511284363086 1
0.225858244460956 1
0.820915266005331 1
-0.599078492669601 1
-0.208305123497081 1
0.173819556865811 1
0.298752894755275 1
-0.450108075353678 1
-0.340350115792381 1
-0.0844030049271139 1
0.0465814491383119 1
0.154046243826492 1
-0.170937713505918 1
0.3990772105555 1
-0.371796568427632 1
-0.0609193914809112 1
-0.694695608224659 0
-0.671524809616638 0
0.256808639433437 1
-0.349761565984653 1
-0.0783124186052926 1
-0.378084239586406 1
-0.169520989354554 1
-0.353632705433771 1
-0.138855255503547 1
0.184242149394844 1
-0.0566733434638673 1
0.305745739504118 1
-0.320521893844613 1
0.274652861195288 1
-0.153112832690401 1
0.66740860841627 1
0.367572694899875 1
0.139926980414866 1
0.559588202583332 1
-0.425974961286708 1
0.181657918500599 1
0.097982944859755 1
-0.370132152937943 1
0.143373464325693 1
-0.245513528805137 1
-0.0609140414999252 1
0.380281905029565 1
-0.397625264168059 1
0.411694498164945 1
0.116111514132657 1
0.213630809548029 1
-0.209206977556962 1
-0.0176179423744244 1
0.237203245441592 1
-0.314092937532229 1
-0.380722565127258 1
0.997266486061814 0
-0.81764277807413 1
-0.187197496719441 1
0.491608413062719 1
0.443744569329655 1
0.203961906423251 1
-0.486110139592368 1
0.0695008335054797 1
0.371713775109225 1
0.0680230717023728 1
-0.4797812338165 1
0.322840633619462 1
0.103067402616123 1
0.502055880940949 1
0.25623920372922 1
-0.0726286965677114 1
-0.076122534019869 1
0.468449262067644 1
0.401781555590047 1
0.776286397267089 1
0.184069109177774 1
0.275025480493589 1
0.972284279962774 0
0.0249590326861833 1
0.462244174472157 1
-0.438514679895367 1
-0.483473339014104 1
0.504853795011565 1
-0.605780022707215 0
0.109465085258505 1
-0.200809460755721 1
1.14907972041485 0
0.164300834297964 1
-0.511237679688498 1
0.309848735687918 1
-0.381070880926657 1
-0.299352477152192 1
0.219129267759837 1
0.145707298548703 1
0.0175190560727574 1
-0.00606214318927931 1
-0.112238877924113 1
0.010529004312909 1
-0.355729726735683 1
-0.347208445543882 1
-0.262216182711638 1
-0.519693407421988 1
-0.214681100861817 1
0.167998381949851 1
-0.243210315582745 1
-0.26634706222849 1
0.384265445668219 1
-0.0292094878320772 1
-0.0813070617188147 1
0.83254304147836 0
0.18751068931818 1
0.594726831993959 1
-0.590287246749421 1
-0.284418375959904 1
-0.108105521552009 1
0.0137844383405702 1
0.115549032409782 1
0.244147660912561 1
0.233958668496601 1
0.032839034884639 1
0.165336907481492 1
0.0441770842234639 1
0.367376770538051 1
0.323393246353753 1
0.0415770968598675 1
-0.4600439371962 1
0.755842518561384 0
0.165345496323964 1
0.514398794254043 1
-0.397281054135233 1
-0.0866042897836701 1
0.394810168101644 1
0.616859424976198 1
-0.276096514610187 1
0.294982358994452 1
-0.487518018040348 1
0.326526508972541 1
0.247910177479082 1
0.203861948988133 1
-0.474455545153256 1
-0.556508811215924 0
-0.213186999308744 1
0.499939671396249 1
0.102343813103976 1
-0.300275558777788 1
-0.0494141903083539 1
-0.204289913446386 1
-0.230042674523932 1
-0.386056745803407 1
0.378089580820598 1
0.0809866864552393 1
0.312567554590662 1
0.247408588429975 1
0.0672990086304217 1
-0.33474223877228 1
-0.361732718479851 1
0.00323651401322567 1
-0.535213407643598 1
-0.525407763407777 1
-0.300039634458193 1
-0.0237373623730072 1
-0.442689692501877 1
-0.0762309118028135 1
-0.815844006993489 1
-0.43216381911953 1
-0.0526918641377679 1
-0.264571359566389 1
-0.304513350105796 1
0.536454415231966 1
0.189141221072813 1
0.321526708833007 1
-0.720988345143388 1
-7.86231592182496e-05 1
-0.419936112167066 1
-0.378106406029954 1
0.372387022594661 1
-0.504130077067201 1
-0.432014692502196 1
-0.356465516449164 1
-0.289140760612328 1
-0.192303969152669 1
0.390579414940146 1
0.585394193962958 1
0.638843331190774 0
-0.553217375369925 1
-0.1305378333901 1
0.354951692645389 1
0.0845037388002052 1
-0.128776283165906 1
0.220630128601598 1
-0.00649258145222993 1
-0.310422221497213 1
-0.1923108487753 1
0.149999544529812 1
-0.145947927963201 1
-0.169511288621513 1
-0.14478153680576 1
-0.0332437601400593 1
0.19476658273238 1
0.0148267522226954 1
0.147360453838395 1
0.331810392550654 1
-0.411140508363179 1
-0.233154294789208 1
0.0147051829472652 1
0.790753515029707 1
-0.0422117386925664 1
-0.384414493176504 1
0.152129827463029 1
0.571114736842748 1
-0.215357702311073 1
0.540135964993764 1
0.0272297993135104 1
-0.170076450468954 1
0.786856019425176 1
0.676342717101285 0
-0.142172555302512 1
-0.349786082895866 1
1.20282527558478 0
-0.213811190523289 1
0.459358176268802 1
-0.0690459205550645 1
-0.255633115133718 1
-0.75220307271072 0
0.15217930123355 1
0.219757499208707 1
0.175668476106985 1
0.141302209461608 1
-0.0567490563029631 1
-0.49174580094642 1
-0.245410015119873 1
-0.279556355335486 1
-0.266497228701141 1
0.0351554562118401 1
-0.314761319936094 1
-0.423963899811625 1
-0.177163327123793 1
0.236855830459255 1
-0.200694745452948 1
0.459799090983835 1
-0.119733997800295 1
0.666938467740683 1
-0.242081433871132 1
0.189090765721754 1
0.124727485920713 1
-0.332483439499355 1
0.206844252608489 1
0.730386285123666 1
-0.0718761055735837 1
0.0671702197531847 1
0.503231748367704 1
-0.381091475233493 1
0.230382640573635 1
-0.424744638473176 1
0.298720647009694 1
-0.183489816409345 1
-0.306474096897012 1
-0.485024299338987 1
-0.265870943861887 1
-0.50955997718103 1
0.515769690361624 1
-0.521605203265939 1
0.695274281607269 0
0.188989196116428 1
-1.23202898563126 0
-0.169923647098984 1
-0.558764250604239 1
0.104888818164186 1
0.203033116078153 1
-0.151724777335357 1
-0.507919487862918 1
0.0111698867738374 1
-0.219721340724845 1
0.525519618002935 1
-0.274172634582508 1
-0.636442048877658 0
0.218706622430639 1
0.615293790257387 1
0.251306652820999 1
0.188612320114506 1
-0.237738395944714 1
0.110074998176494 1
-0.787446860135648 1
0.486071493341255 1
-0.0653514391794702 1
-0.206805840691719 1
0.110384473254845 1
-0.51909552516334 1
-0.243633614195248 1
0.181362070890516 1
0.208788411447051 1
-0.200423939140015 1
-0.0541521660527239 1
-0.348757653697964 1
-0.350235028829557 1
0.0930099182211556 1
-0.094350496816702 1
-0.169016499961486 1
-0.656455236463404 0
-0.296181860687814 1
0.228177914739188 1
-0.255825197016091 1
-0.230842421288451 1
-0.683592426901321 0
0.0727512749795263 1
-0.000509418824181401 1
0.182941551426928 1
0.378321595326128 1
-0.253393965765365 1
-0.401797942783478 1
0.221860559974106 1
0.356894934556 1
0.170819201046219 1
-0.122381390818061 1
0.20577016248567 1
0.344274878518777 1
0.189623569481601 1
0.0342574239757088 1
0.250238880284614 1
-0.269767255947435 1
0.434214733038138 1
-0.045877794931402 1
-0.178857687404664 1
0.0699179813425962 1
0.0550730810226635 1
-0.426665308837272 1
-0.0933172765586701 1
0.175052591352094 1
-0.358442963722813 1
0.207097548883108 1
0.210728850960464 1
0.0213939466174624 1
-0.706063403305857 1
0.0380367865149905 1
-0.386845458027378 1
-0.0748290181408384 1
0.371002855283321 1
-0.403981545402818 1
0.0976336407775139 1
-0.0976799423638811 1
0.389185472663765 1
-0.653350036385673 1
0.493357246696892 1
1.04203290756629 0
-0.325154652589819 1
-0.344166558190239 1
-0.511708773248752 0
-0.302569847253832 1
-0.456260102418779 1
0.0350865234110471 1
0.360891889052347 1
0.073264943388612 1
0.676432215927037 1
0.580658386557828 0
-0.000504014865389785 1
-0.171534831154382 1
-0.197562367758587 1
0.574426688402912 1
0.0293608343449806 1
-0.19714201800545 1
0.124570387175038 1
-0.359415494852912 1
0.377705185277746 1
-0.577618480332021 1
0.134734339879031 1
0.388759590426925 1
-0.539449611937019 1
-0.335523666508254 1
0.123677850509993 1
0.543495868652229 1
0.0812652150694764 1
0.095319625330557 1
-0.113838986204108 1
-0.264863244336788 1
-0.0564110002029745 1
-0.19325916195063 1
0.565460391024464 0
-0.43486424461851 1
0.312155614618973 1
-0.160468655681497 1
0.340767293592391 1
0.198046544394242 1
0.321372542340198 1
0.0407623165460365 1
0.286063790149318 1
0.190600929424321 1
-0.144345881452106 1
-0.0290332922446914 1
-0.424604311809841 1
0.158441675543937 1
0.286816759217002 1
-0.0885309863107346 1
0.159095229748404 1
0.19539687681487 1
-0.38247334865793 1
-0.534016600665221 1
0.224872730475554 1
0.0244021194583477 1
-0.547173063363153 1
0.345854154824311 1
-0.338021034066647 1
-0.113183642050867 1
0.455076809028204 1
0.297639428333069 1
0.212277465497981 1
0.264011842365499 1
0.0655095760078743 1
0.290514690012642 1
-0.754787692947222 1
-0.00159975264599943 1
-0.180604545598593 1
-0.276333131994061 1
0.163587889791536 1
-0.0730110999779636 1
-0.548601464103912 1
-0.16714794811513 1
0.067941549725723 1
0.227606010298859 1
0.521394680058461 1
-0.275404240888847 1
0.179775750194618 1
0.0761136219711615 1
-0.134976690921187 1
-0.0959266520711234 1
0.10963042565789 1
0.340462878169293 1
0.163469253604305 1
0.145106053123031 1
0.170376509535182 1
0.354426202304174 1
0.345222769460426 1
-0.386138099134015 1
-0.557714396512963 1
0.174156808039844 1
-0.272373125187091 1
0.602734763026393 1
-0.176235057806908 1
0.33248436739716 1
0.285287095301976 1
-0.421513337595394 1
-0.301728224991818 1
0.363686977706815 1
0.620655132928177 1
0.669175484490004 1
0.283382766721957 1
0.432852526231557 1
-0.0519744280972265 1
-0.211889904160426 1
0.688633315858355 1
0.433602141588269 1
0.598280764774605 1
-0.838589674432103 0
0.156928599099517 1
0.251785812998474 1
-0.315170647612257 1
0.555973565567985 0
0.113494438308924 1
-0.408180627842471 1
-0.41595421970605 1
-0.172574022164516 1
-0.0449495586883593 1
1.20184696447565 0
0.105665432315015 1
-0.323274284090349 1
0.491641718497483 1
0.519982130513829 1
0.213962368585642 1
0.210854775106183 1
0.508916212743126 1
0.109221575836096 1
-0.247932693315104 1
0.329898501082817 1
-0.138866513236022 1
0.337238881802565 1
0.478867969578353 1
-0.065449440758 1
0.340058484819544 1
-0.141773124137424 1
0.105635370907799 1
-0.262160134938561 1
-0.242438551639496 1
-0.149070492329959 1
0.0216270021033789 1
-0.0618520744400231 1
0.278082598520695 1
-0.533236354477998 1
0.492539882632306 1
0.294445009427738 1
-0.269035088468991 1
-0.392176414088048 1
-0.798005465054302 0
0.425839532339833 1
-0.289589553515576 1
-0.13079519195963 1
-0.280339567025801 1
0.458088463330126 1
0.26947404510946 1
0.013460519656875 1
0.612304505591053 1
0.0586680336985411 1
0.418918319824351 1
-0.72698839104142 1
-0.257385418415481 1
-0.383064203125373 1
0.499158858835972 1
0.364710435986183 1
0.558314130861284 1
0.731176144524522 0
-0.779806537287347 1
0.0135438543641924 1
-1.19973656031722 0
-0.0573387385685567 1
-0.022175265246278 1
-0.00792212172831314 1
-0.963577667603692 0
-0.120352237531888 1
0.45050459642259 1
0.149377847433739 1
0.643837615856016 1
-0.721449288035679 1
-0.47717268330003 1
-0.0597975024670891 1
0.395589010254281 1
-0.220844366353436 1
-0.479585472450367 1
-0.430794908280951 1
-0.436711936798777 1
0.460490780837884 1
-0.268742758906096 1
-0.340252953979631 1
0.270854959854809 1
0.0469078173498744 1
-0.6297252810743 1
-0.451746932661836 1
-0.33693312271043 1
0.465447572025284 1
0.0238548000545745 1
0.122458494451216 1
-0.234154789273421 1
-0.121177428432683 1
-0.205405505671672 1
-0.292319533220378 1
-0.0418478510082492 1
0.472218463360489 1
0.511754442620421 0
0.281102399344383 1
-0.107163874225609 1
0.102668485715797 1
0.432133411651101 0
0.5276014579428 1
0.346526533257242 1
-0.0113112882107762 1
-0.187395051294465 1
0.203105343679381 1
-0.0755295252044575 1
0.294882747513158 1
0.216201484590662 1
0.0304715481005019 1
0.601023782957295 1
0.0344736891690352 1
0.418822292232183 1
0.3407523479808 1
0.0774943368370078 1
-0.229709440873141 1
0.156721750358906 1
0.608872180921952 1
-0.233392484394314 1
0.100694756060837 1
0.0881564551927852 1
0.163366622254696 1
-0.452956649573128 1
0.0513466498970627 1
0.345394011014648 1
0.202228675798648 1
0.536146420721906 0
0.245688245371531 1
0.108338056937448 1
0.138278312872838 1
-0.63227045795072 1
0.292959701175487 1
0.497653747603555 1
0.119383330154703 1
0.247358513859952 1
-0.567017865429636 1
-0.75348740647358 0
0.372246909911925 1
-0.0733550861971717 1
-0.241024756717959 1
0.702571165825208 1
0.0625234748930194 1
0.468965798287022 1
0.139285131398877 1
-0.0277163526508493 1
-0.158978919459341 1
-0.0221319161677732 1
0.39265898436371 1
-0.101887525263525 1
0.088238427386873 1
0.53468708791423 1
0.532884721816532 1
0.156170004794093 1
0.533891080997366 1
-0.120625186898386 1
-0.0997934675121802 1
-0.291274300426642 1
0.473790285489601 1
-0.232583731943608 1
0.390256536840236 1
0.4936038397802 1
0.0386254339675752 1
0.158247741311442 1
-0.56335074904891 1
0.462490530943479 1
-0.376264425918138 1
-0.323913757969249 1
-0.0650451798171682 1
-0.732907919883577 1
-0.111608431716988 1
0.202814988950424 1
0.151153413199618 1
0.276856559240431 1
0.385306891888136 1
-0.734068324603685 1
0.444167998985148 1
0.677805804098495 1
0.0371277067391391 1
0.365678530205793 1
-0.0857428615173507 1
-0.187864617060572 1
-0.398717589133026 1
0.27954369719865 1
0.36778777659248 1
-0.240770229587495 1
0.19096667591162 1
0.477505049724496 1
0.415232489460337 1
0.0510246370496881 1
0.508999661263335 1
0.497272570276859 1
0.166404071667037 1
-0.00483307779829181 1
0.105490768071998 1
0.0510066619647721 1
-0.0987020583131975 1
-0.446983898458489 1
0.514118958128354 1
0.206652739646244 1
0.686033331283882 1
-0.421473814899674 1
-0.918547335800807 0
-0.0275185443746904 1
-0.3721099853864 1
0.311945962330252 1
-0.348783945981543 1
0.183166927460022 1
-0.578465944238428 1
-0.420475945070561 1
-0.0513803317916719 1
-0.193247292438211 1
-0.0942975210789651 1
0.471453869080021 1
-0.11942086318682 1
0.411139060210842 1
0.764170679286055 1
0.611838197288879 1
-0.323822784620045 1
-0.173214260513481 1
-0.0644789948858829 1
-0.540806442076806 1
-0.0860169000473632 1
-0.391099247795689 1
-0.377976486553401 1
0.0267633938641482 1
-0.440290266706111 1
-0.0554945806549092 1
0.403949922571934 1
-0.632478312047568 1
0.380773934968919 1
0.375752444883679 1
-0.00657921974488442 1
-0.249827867570258 1
0.404773030126272 1
0.695703162209636 1
-0.713527996612252 1
0.0848137099950574 1
0.172524585452832 1
0.112364214491896 1
-0.360750362704107 1
-0.198818697913987 1
0.344708921766672 1
0.462705505576213 1
-0.0351837805993358 1
-0.650937829857099 1
0.307901118961547 1
-0.0106365007301217 1
0.210308294221698 1
-0.495926062318934 1
0.711435739924982 0
-0.193655843282195 1
0.384993018671576 1
0.112954095175083 1
-0.339366474306708 1
0.100081166208082 1
-0.535931171192591 1
0.306155407250008 1
0.209610573812224 1
-0.525360409156907 1
-0.395973273837078 1
-0.224201862175517 1
0.496054096817629 1
0.735181707738104 0
0.0751837985615317 1
-0.397928946005549 1
-0.0195362334398706 1
0.167773397490585 1
0.101277118097489 1
0.0607839877535359 1
0.112725315299268 1
-0.0985594627154204 1
-0.333236346041964 1
0.138401820975659 1
-0.275495375819007 1
0.178445450609708 1
-0.311122650909886 1
-0.0715782009776796 1
-0.105666745192974 1
-0.206309082727202 1
0.472628053403212 1
-0.0382256094384626 1
-0.176398974194937 1
-0.231841377583532 1
0.502370596097693 1
0.0652057897438878 1
0.518015848258582 1
-0.411660688206254 1
-0.359278175425298 1
-0.101012645836009 1
-0.0177363567825886 1
0.238939539818766 1
-0.568559175547089 1
0.210157587666517 1
-0.554745828728784 1
0.473746602085958 1
-0.435360056463326 1
0.0882205379869018 1
-0.260870968787179 1
-0.134384632914107 1
-0.5796853843793 0
-0.873486606675353 1
-0.23277178528595 1
0.0553026172194921 1
0.408794994938904 1
0.593373860122321 1
0.312109550151694 1
0.499396830688254 1
0.555967638184315 1
-0.126187072838411 1
-0.171777620896753 1
0.243296536530219 1
0.153326328026249 1
-0.113761030527067 1
-0.591432009605121 1
0.108669800195871 1
-0.435476826506402 1
0.191761607945837 1
-0.250058951100807 1
0.485362237301317 1
0.406785843169005 1
-0.162894492094976 1
-0.511877119460188 1
0.621246093855471 1
0.466194106303031 1
-0.0356906107628644 1
0.0726922521636057 1
0.327411617012537 1
-0.0193820514476975 1
0.106391453023722 1
0.422815533194775 1
0.0026735606015087 1
0.495341652346203 1
-0.277783488493431 1
-0.135276355321176 1
0.251646331842942 1
-0.624240734853727 0
0.142000125372737 1
0.17159984131969 1
0.168822760311471 1
0.0678701703071791 1
-0.729258490384004 0
-0.0684597627765788 1
-0.695087977073232 0
-0.124017981850274 1
0.573393208914943 1
0.306550863694973 1
-0.0729584040604299 1
0.0105270608491612 1
-0.226049782049229 1
-0.134898238774863 1
-0.461204409032389 1
-0.0989527275142272 1
-0.218162267182757 1
-0.447082221150879 1
-0.368857764443274 1
-0.143948834051784 1
-0.458801401741083 1
0.471755961990942 1
-0.331159728326579 1
0.690485347890842 1
-0.214246838210508 1
0.122797095097668 1
-0.482845809996042 1
0.00173565203340909 1
0.0118317259370543 1
-0.408123828621593 1
-0.429558709643163 1
0.274410390838121 1
0.409754068744627 1
0.0817987662218038 1
0.0680828011656499 1
0.35001498854289 1
0.188727685291957 1
0.498804672453147 1
-0.641634435550435 1
0.355304013940602 1
0.319795232632357 1
-0.146523052733338 1
-0.0569036071595087 1
0.0382911251314596 1
-0.0408352379784129 1
-0.403257344340971 1
0.307779143816859 1
0.084277466324643 1
0.017023079346479 1
-1.09480763990152 0
0.148388129362167 1
-0.118340594060017 1
-0.635232637034664 1
0.422631324810191 1
-0.393231973578 1
-0.205053694036536 1
-0.304790848550989 1
0.369644521627829 1
0.794052434121919 0
-0.130216895713846 1
-0.0892546537822283 1
0.834024654800342 0
0.472087294075815 1
0.0354325454882995 1
-0.0759813897767184 1
-0.0513160817470461 1
0.272175310921595 1
-0.443917129931259 1
0.225762401381245 1
-0.351180813262264 1
0.144254398893681 1
-0.264923915998171 1
-0.191252458227453 1
0.132925437129018 1
-0.122562683090626 1
-0.918150663656665 0
-0.255198574962802 1
-0.153111050057163 1
-0.263690828510095 1
0.0794721984374407 1
-0.0544367547723231 1
0.527344306563483 1
-0.238297887667981 1
0.319817930507972 1
-0.636148103460974 0
-0.0309926026396383 1
-0.758990094759234 1
0.0220520372631566 1
-0.115376041826617 1
-0.217021645762986 1
-0.345971666329556 1
-0.714757546880585 1
-0.107128225658023 1
0.488749111767797 1
-0.197303858085986 1
0.648822488744463 1
0.169469771968961 1
0.0262886484709956 1
0.301113650259339 1
0.193608750937549 1
0.331968586228249 1
0.100601552425929 1
0.441157552231945 1
-0.748270433339686 0
0.534106144896752 1
0.513164228562855 1
0.419102253836541 1
0.866555597309971 0
0.582412640226973 1
0.361887611751361 1
0.245406222259504 1
0.456865389848213 1
-0.169275876680149 1
0.119372294262871 1
-0.680593358853852 1
0.0883412867958362 1
0.135803617715016 1
0.246156788064799 1
-0.213596762557759 1
0.244090226378708 1
-0.00283794260092807 1
0.324210949496042 1
-0.208178894820051 1
0.260828228609464 1
0.28226852273918 1
-0.370619948877463 1
-0.467938535754475 1
0.756236925844696 0
-0.248411940061028 1
-0.972461900775204 0
0.145518527305808 1
0.0583679288907361 1
0.321227666783897 1
0.185389612175409 1
-0.0709261184866285 1
0.0471125509701328 1
-0.407053217584881 1
-0.245183124696379 1
0.210072432265374 1
0.189683106553714 1
-0.469662994936457 1
0.456270713699971 1
0.587700043956842 1
-0.395884809340071 1
0.11328740207436 1
-0.377630681919203 1
-0.0447234412791432 1
-0.213553171232139 1
-0.35093813911249 1
0.419517148181197 1
-0.945170569488477 0
0.715619526708086 0
0.00527528780543693 1
-0.302188852632889 1
-0.0934586010975108 1
-0.129875503821674 1
-0.0309008269969392 1
0.261513571704939 1
0.372303011619548 1
0.037685403568293 1
-0.199455617398685 1
0.746516784444327 1
0.148538950488932 1
-0.0105750428355726 1
0.315937236605033 1
0.0857460416187886 1
-0.679097249848411 1
0.581813267423289 1
0.0532763652344113 1
-0.317345652667255 1
-0.0598784298390513 1
-0.143340841815883 1
0.0582063647618286 1
-0.54890409340724 0
-0.243930172815821 1
-0.142200143566874 1
-0.286221964870506 1
-0.0105606320521989 1
-0.0203999912868814 1
0.235754554048 1
-0.930988658854508 0
0.489901629548183 1
0.440438844457706 1
-0.215190327730824 1
0.330115095075446 1
1.04866366178228 0
-0.380141726480241 1
0.158833197755429 1
-0.0508709506518818 1
0.0255731363843505 1
-0.612886266910779 1
0.332678196219104 1
0.382113028178627 1
0.0636560243600517 1
0.429667144767318 1
0.420448322227193 1
0.330683144717285 1
-0.614589396662894 1
0.476659134652483 1
0.607695601818638 1
0.211644437775683 1
-0.0842531212022777 1
-0.63217271305143 1
-0.350855981544571 1
0.0126289587471165 1
0.907395727558064 0
0.292531617528628 1
-0.59784279527298 0
0.0370090374553597 1
-0.0333568064263883 1
-0.0565732979657573 1
0.729937897539375 0
0.213167830585336 1
-0.462583820832468 1
0.282576882723499 1
0.0523771705929132 1
0.655843067111992 1
-0.353477608157368 1
0.570124981804295 1
-0.173947139717861 1
-0.0149469072861302 1
-0.513561857385854 1
0.167129465080776 1
0.812367515012182 0
0.1797378744418 1
0.130781370825654 1
-0.454991095145954 1
0.039675869002149 1
-0.592805757249036 1
-0.325019384210555 1
-0.418172470656389 1
-0.375053919566985 1
0.11804733872623 1
0.401937704534151 1
-0.104311662828908 1
0.65959881713289 0
0.459204668376749 1
-0.343763398219722 1
0.0296045595204515 1
-0.406629298945158 1
0.722300433995236 1
-0.354115508569258 1
-0.354155659609213 1
-1.01570606795548 0
-0.250318465057594 1
0.162826277468726 1
-0.504023665274643 1
0.00215740076949669 1
-0.641553139167821 1
0.34172718482487 1
0.381692523463642 1
0.205521882120191 1
-0.0808617826602991 1
-0.547315011123698 1
0.0587654053276504 1
0.102657499510737 1
0.122098357182134 1
0.163664537655756 1
0.756236915574033 0
-0.464100550040868 1
0.22820772960953 1
0.0554696529342598 1
0.576673359793209 1
-0.422390934345412 1
0.083030507631582 1
0.00850906236168767 1
-0.508440885673627 1
-0.437641961583266 1
-0.312744073057767 1
0.131428394311996 1
0.573805475798231 1
-0.272394729238951 1
1.11751353738836 0
0.139624114164432 1
-0.37233252393217 1
0.188348510719495 1
-0.128727074874268 1
0.0141265679930155 1
0.218197170481953 1
0.319782483501365 1
-0.509391017877809 1
-0.0283855615897334 1
0.555968381063057 1
0.438646867631951 1
0.106242434972559 1
0.030799904944141 1
-0.229755027601215 1
-0.0892679948427592 1
0.796783787624731 0
-0.106064000701143 1
0.28326144010457 1
0.527996030251579 1
0.107429770774135 1
0.151073505556811 1
-0.183975985362995 1
0.835007808400957 0
0.678533370994746 1
-0.105528497530425 1
-0.476360798975191 1
-0.0060654935621961 1
-0.0458889099696747 1
-0.13363685899626 1
0.0544634923425054 1
-0.136493721084121 1
0.578245007512621 1
-0.435034224687104 1
-0.406304425589226 1
-0.143683319169036 1
0.395590964891708 1
0.618205908359368 1
0.117781842729149 1
0.0329090644262499 1
0.102805097553339 1
0.0871019738184876 1
-0.959547834616934 0
-0.103486611620498 1
-0.577363370764833 1
0.129627817273683 1
-0.184212475543319 1
-0.267483061299764 1
0.281481209538191 1
-0.804377466716912 0
-0.148823947399753 1
-0.267259372879369 1
0.172443379991689 1
-0.00204654294892013 1
0.181318059178649 1
0.85958533721414 0
-0.766040826449215 0
-0.234994984428552 1
0.513062588996062 1
0.287893563722041 1
0.320273001235162 1
0.0208934846352791 1
-0.1045613345697 1
0.349026109731032 1
0.175966286886549 1
0.687467343445289 0
-0.62860669177124 1
0.0616480499940412 1
-0.32621593683987 1
-0.465847721372788 1
0.180961982194815 1
0.634802084049906 1
0.0189616421258413 1
-0.316801613015338 1
0.0925699388304064 1
0.00256607113906832 1
0.0341299127920536 1
0.149138490693571 1
-0.819713808359796 0
0.439765948617569 1
-0.45932625163284 1
-0.0612992859513508 1
-0.412813678929142 1
-0.0760967027013678 1
-0.248773334308814 1
-0.636501057634221 1
-0.611065633430422 1
0.22700426216868 1
-0.269656538532736 1
-0.182776021727569 1
0.0690843596393056 1
0.0485254607980564 1
-0.018118795460217 1
-0.0916469847445621 1
-0.0485242240119042 1
0.157200975267141 1
0.504196688753627 1
-0.318332525832151 1
0.0109461332278452 1
-0.0825307344696766 1
-0.0719858365773891 1
0.417558007895687 1
0.90091364966178 1
0.0780277937737327 1
0.180481289960731 1
-0.22415511370145 1
0.381356197841166 1
0.868291382122502 1
0.669069321126888 1
0.157387920451285 1
0.27720677449989 1
0.766626673891391 0
0.827739387466794 1
-0.0594220535306023 1
0.493027894078168 1
0.206199960842953 1
-0.0549546573007715 1
0.411275442878497 1
-0.32732674617994 1
0.0898208742356002 1
0.260656260604215 1
0.0394230983754578 1
0.359380307754181 1
-0.566514078275433 1
0.0653960117756612 1
-0.738385606954686 0
0.00646876909539619 1
-0.521331819609337 1
-0.227311914987613 1
0.346041300326545 1
-0.599493454992948 1
0.0616156287315581 1
-0.178712810709654 1
0.257403725257828 1
0.0815920206064859 1
-0.0324050934554277 1
-0.105380577561212 1
0.256852971359268 1
0.487910394835736 1
0.28461150315501 1
0.313559908929404 1
0.512146318087922 0
0.20441741148247 1
0.0813380157616113 1
-0.0173426564783072 1
0.700004358920265 1
-0.331884760243353 1
0.284711730203136 1
-0.446695598563436 1
-0.171457133521291 1
0.292537966775161 1
0.00170509553907392 1
0.280097321432277 1
-0.083926664473409 1
0.745930599056147 1
-0.0728103126082544 1
0.294716399663167 1
0.0407906958061182 1
0.349136605779568 1
-0.0476056160919742 1
0.0975839609430625 1
-0.00431544361252642 1
-0.0819520143156572 1
-0.138046345058392 1
0.577565280405832 1
-0.192912421711574 1
0.326467708655139 1
-0.207136064168295 1
-0.640313105892037 1
0.207754663643956 1
0.146503175044825 1
0.2877183148737 1
0.00817376752560615 1
-0.533984771212935 1
0.949999833482468 0
0.664252831927897 1
0.230307182999611 1
-0.126299084229107 1
0.161420279246711 1
0.215378638671099 1
0.0650872068230212 1
-0.144495571450323 1
-0.532710921085681 1
0.0396618836338276 1
-0.291183145418998 1
0.595687764526857 1
0.173423536024765 1
0.308067305584477 1
-0.3715090684536 1
-0.10190236552119 1
0.324644847034373 1
-0.195251328355621 1
-0.219891229660583 1
-0.354467860639496 1
0.047122713953737 1
0.175215611197837 1
-0.145761391929714 1
-0.196862249587845 1
0.18847014945328 1
0.592612495172692 1
0.304308451061877 1
-0.312420659403892 1
-0.396944943920881 1
0.16318416881545 1
0.123223627373657 1
-0.651227826550356 1
0.140834949571384 1
-0.335029840134986 1
0.842054816826513 0
0.490081129670053 1
0.220911160045435 1
0.573354376929591 1
0.0733814289152747 1
-0.621387602541678 1
-0.153586203167411 1
-1.13760877495298 0
0.0950944641348432 1
-0.404187140772759 1
0.188206914090355 1
0.00155442759378294 1
0.168675170810046 1
-0.194438787775212 1
0.0320154405841688 1
-0.0563186989844486 1
-0.247395035165766 1
0.0142117697692663 1
-0.32425624883666 1
0.0127476040427335 1
-0.19110270923505 1
0.154915309582205 1
-0.23394501193888 1
-0.20786307683434 1
0.764026714197094 1
-0.387342671985456 1
0.173404647268778 1
-0.315806125586373 1
-0.297566213089725 1
0.190734730372614 1
0.369103303712699 1
0.0797439591758969 1
-0.01788782903584 1
-0.286760857147238 1
0.328449410498948 1
-0.790279260755719 1
-0.294567073008716 1
0.534450350807666 1
0.0101828975395121 1
0.09012282664849 1
-0.117834604287607 1
0.0130584851387734 1
-0.0617893972562517 1
0.463766970811425 1
0.619369738778825 1
-0.252557235223878 1
-0.418456779268914 1
-0.535563869669446 1
-0.554030303321471 0
-0.24110248928625 1
-0.23604095343682 1
0.360651235696672 1
0.546706346438857 1
-0.47729595609707 1
0.147382311082582 1
0.320470397130262 1
0.102562236683645 1
-0.310129485467435 1
0.0451864882550662 1
-0.0670390024145932 1
-0.00427630596345734 1
0.0994558517627785 1
-0.471248270134781 1
0.359186849183224 1
-0.249605079523198 1
0.634937265800732 1
-0.426361661064732 1
-0.405367029040834 1
-0.671217836734197 1
-0.663052984621301 1
0.0528971215251789 1
0.119039360793236 1
-0.176281371281952 1
-0.270731106086392 1
-0.188221075008423 1
-0.076493793211007 1
0.574035462267563 1
-0.0546140011338189 1
-0.625122368394437 1
-0.288691599627149 1
-0.346816019146943 1
0.0299068628644114 1
0.0433618075270736 1
0.246498059401362 1
0.0602478951469145 1
0.483380474540807 1
0.48532312283047 1
-0.178591217474667 1
0.078910864386847 1
0.0678155695808863 1
0.606001425833699 0
0.405750108824855 1
0.550562874694176 1
0.360944310827743 1
0.128942802855413 1
-0.625520235406547 1
0.70727077672059 1
0.126987110729506 1
-0.54414293148968 1
0.689192039065906 1
-0.279881702174216 1
0.69227031478971 0
-0.367510303011253 1
0.409458348945691 1
-0.709941558474753 0
-0.0774827545657651 1
0.183406775337009 1
0.45388505017449 0
0.06884734351251 1
0.388377126145034 1
0.347267806156961 1
0.195451052225031 1
0.688843463349691 0
0.461966193550178 1
0.365302394102983 1
0.136214038140983 1
0.0590456418884587 1
-0.233572825923016 1
0.17712826591582 1
-1.00055793435514 0
-0.224839283787987 1
0.617530167140946 1
-0.159680681847859 1
0.175479443340302 1
-0.436985612002924 1
0.0604226169389322 1
0.0951783503410056 1
-0.458817007600726 1
-0.0722659494551818 1
0.121816286882027 1
0.278793318552621 1
0.307144606519188 1
0.56865737984066 1
0.844857396733031 0
0.11446734716386 1
-0.100274995532405 1
-0.534853030290253 1
1.44775445833464 0
0.631435307111821 1
0.201299274876693 1
-0.338911249698937 1
0.385271584056455 1
-0.108767725923616 1
0.172206551033203 1
-0.726626488430134 0
-0.430357979737911 1
0.593632540680601 1
0.108661802684525 1
-0.0506179773855616 1
-0.252767139261487 1
0.0403797466728137 1
0.0394556927640172 1
-0.380560816080239 1
0.326108564298727 1
0.00248708115296678 1
0.194001269657371 1
0.197291018683074 1
-0.0534323377049779 1
0.683720413279914 1
-0.170269030769441 1
-0.350807424231037 1
-0.266076722162126 1
0.373580981462987 1
-0.334372202452608 1
0.193412414414466 1
-0.376300242783624 1
-0.285919973421713 1
0.289896478130497 1
-0.231319872013465 1
-0.331833324586741 1
-0.341399643506576 1
0.232533197683676 1
0.0188904047695703 1
-0.14960465019656 1
0.100509738735926 1
0.65431369367729 1
-0.125273126983935 1
-0.0415056576178304 1
0.162009840358998 1
0.358051975979923 1
-0.42049840997563 1
-0.314571727548728 1
-1.04645258757536 0
-0.167887685383415 1
-0.517224895233642 1
-0.229097200905004 1
0.829422566256218 0
-0.117793123844986 1
0.42800501508861 0
0.607220480290708 1
0.52978841090062 0
-0.105884297691796 1
0.0258216627917908 1
0.164146666752909 1
0.460263913323476 1
-0.112172748570486 1
0.14856870903731 1
-0.379874411406332 1
0.0885597101817651 1
0.164405665362689 1
0.0473840880859218 1
-0.289551453124152 1
0.0504163176319339 1
0.221152377511813 1
-0.481601321985824 1
0.107041653978313 1
0.0795193980592511 1
0.252710596704051 1
0.451948394472498 1
-0.317517057364339 1
-0.154594253600444 1
-0.214339464032095 1
0.407720645172489 1
0.200376765981649 1
0.455911465237171 1
0.220038828168914 1
0.412582231581141 1
-0.631091486352001 1
0.299622078194843 1
-0.674646409438814 0
0.318296180154284 1
-0.0269493059074827 1
0.243514163788813 1
0.952100776679713 0
-0.339659485015006 1
0.286001158856241 1
0.0989164657803642 1
0.00418176505870293 1
0.147320830241405 1
-0.145546452105292 1
-0.278941349708864 1
-0.295135178849438 1
0.370412012597363 1
0.510322453101011 1
0.521522996989819 1
-0.128073846639558 1
-0.35109987507408 1
-0.0862230981441037 1
0.0265436388577594 1
-0.113246949457434 1
-0.00981907928719664 1
-0.327453738275531 1
-0.278733238624831 1
0.0924283420118982 1
0.644681657278559 1
-0.54614636770001 1
0.289670651821292 1
-0.225089764000927 1
0.925981526142174 0
0.151004830127768 1
-0.849042065247604 0
0.144218053777599 1
0.544474117177691 1
0.231543558446774 1
-0.20092226512931 1
-0.184037574673958 1
0.319000710324193 1
0.0703554539007532 1
0.448134424300892 1
-0.337544945876891 1
0.0718000066792452 1
-0.290016807546699 1
-0.191444452713965 1
0.321430542119301 1
0.598992665530812 1
-0.932260315319031 1
1.12365743602772 0
-0.00753707108793104 1
0.0957137472977992 1
-0.0626028442812499 1
-0.197393435472858 1
-0.326914533459481 1
-0.870018563426336 0
-0.159097196112803 1
0.0741979394889042 1
-0.667880259482128 1
-0.0723729211398346 1
-0.414897645931082 1
0.185381160442097 1
-0.0594317971969814 1
0.200220217847263 1
-0.618036929455061 1
0.480384459770543 1
-0.274708695431883 1
-0.197694859456151 1
0.0167470505749678 1
-1.16567513078611 0
0.653433829349972 0
-0.0892360984624954 1
-0.129459854238103 1
0.327698817122159 1
-0.407645099455878 1
0.206697140546536 1
-0.220604918758699 1
-0.0185476748053778 1
-0.00919005388241634 1
-0.0595347302788089 1
0.154422286322052 1
0.247207416194149 1
-0.539060226006137 1
-0.280634262191876 1
-0.137028016916376 1
-0.478552669215837 1
-0.834021672191473 0
0.406173798011645 1
-0.587988726088651 1
-0.674681047894387 1
-0.122054137159714 1
-0.0817768417302794 1
-0.111904733028903 1
-0.52817577233495 0
-0.0559344515659704 1
0.162896495613386 1
0.0247678839170278 1
0.0359460945274971 1
0.110662088547014 1
0.255264353270657 1
-0.135797511699997 1
-0.928727858373923 0
0.120427745925869 1
0.330498923435137 1
-0.421641913409285 1
-0.157632910050214 1
-0.63159228933561 1
0.102435814691391 1
0.143312711454425 1
0.358319251164704 1
0.104376125774802 1
-0.289238379109573 1
-0.140450582016756 1
-0.234575076126641 1
-0.0309272657654903 1
0.0410102944181858 1
0.0944564858383149 1
0.090360142841301 1
-0.00833052842562529 1
-0.0186450369664428 1
0.520459051009612 1
-0.596955034246963 1
0.0537777266022682 1
-0.338051481478576 1
-0.17945449281308 1
0.439953679395609 1
-0.0207981201468525 1
0.134205229846594 1
0.463406541957486 1
0.550114871122597 1
0.603934347202697 1
-0.255573649375402 1
0.0123849319907704 1
0.0804047257142546 1
-0.0940227082678335 1
0.146629946802653 1
0.472951217481261 1
0.124263909800073 1
-0.0320695973725051 1
1.09528181405713 0
0.713947311568948 1
0.112793860553788 1
0.0504022656287501 1
-0.0273677885116361 1
-0.302223205750293 1
0.0661726491842105 1
-0.356402955317625 1
-0.168191107027764 1
-0.161335943780007 1
-0.468948734737532 1
-0.0242663953127461 1
0.387200913908755 1
-0.352566473654806 1
0.0577884493637716 1
-0.0862712909965122 1
-0.505303223459323 1
0.0256711921648489 1
0.0946852156803009 1
-0.093926513612597 1
0.447760571306029 1
-0.500889125892495 1
0.813248798287946 0
-0.564002451143601 1
-0.0169802999584235 1
0.256983287341124 1
0.0485677923719297 1
-0.225976042272068 1
-0.00205273635771765 1
0.500219206734576 1
-0.126962399685815 1
-0.66272066121336 1
-0.193458192400162 1
0.78854781584546 0
-0.169255530307195 1
-0.388829566043125 1
-0.172289934629621 1
-0.174785103384644 1
0.125066188001526 1
-0.254550362737709 1
0.693707375478267 0
-0.169820795515827 1
-0.335877585381595 1
-0.136533376905244 1
-0.155585384916536 1
0.122487354558812 1
0.435500951873255 1
0.419191945309701 1
-0.471015718787411 1
-0.530545836118617 0
-0.495532928287645 1
-0.428539907477833 1
-0.18555615750584 1
-0.0698674484802077 1
-0.0680652724811533 1
0.305814750484826 1
0.234522000222674 1
0.692428794820281 0
-0.605665960031963 0
0.731033082069697 1
-0.103993431485067 1
0.23193500008519 1
0.336432392651422 1
0.0320514102937657 1
0.278647654469248 1
0.215537830180823 1
1.07525584626383 0
-0.49824560438012 0
-0.561547022599844 0
-0.1517295255094 1
-0.735574131664544 1
-0.108429591629512 1
0.647858259398444 0
-0.15255901600487 1
0.180457071683342 1
-0.401766873164594 1
0.26217004879815 1
0.214911571077202 1
0.270756825330576 1
-0.84151920129133 0
0.58081747025493 1
0.0982003428261162 1
-0.0141148845941527 1
-0.029650697292078 1
0.328574380465909 1
0.264607874799002 1
-0.21334873414044 1
0.654979180162724 0
0.957896082902796 0
0.144848265225628 1
-0.830404274615735 0
0.0586539524009002 1
-0.0244860776622887 1
-0.301674929325534 1
-0.319149601492732 1
-0.0409955728203468 1
0.406321812691898 1
0.417453706636519 1
0.286131194175362 1
0.0435463997296154 1
-0.0390427077137301 1
0.666827069007393 1
0.42320043670952 1
0.469369003930461 1
-0.511143386432992 1
-0.26244737533744 1
-0.0434040584482372 1
0.815370279101517 0
0.164039072210085 1
-0.533603878839269 1
0.056683092422583 1
0.0917522668430625 1
-0.28952704528448 1
0.380739144503737 1
0.168509678070716 1
-0.00115333523747417 1
0.477419396585353 1
-0.0694481546841849 1
-0.682187712026752 1
-0.0751463164572363 1
-0.251059024938321 1
-0.146457169087335 1
0.735229952106436 1
-0.00266103907643617 1
-0.262730588380712 1
0.105518341640253 1
-0.0266371437533338 1
-0.130958149372081 1
0.107700913620686 1
0.208782427118798 1
-0.16786631494428 1
0.607939161472251 0
0.353217235413748 1
0.262446101831121 1
-0.0948614391792376 1
0.252434587795594 1
-0.367899072383917 1
0.358931092630865 1
0.0166344371124407 1
0.651565172714588 1
0.47320610857441 1
-0.943809775962838 0
0.204773151061608 1
0.271509011779465 1
0.0788431708623892 1
-0.0830741450588564 1
0.875023514874948 1
-4.98904779957024e-05 1
-0.0615831074378787 1
0.0648244724378241 1
0.196388718513118 1
0.749855859423445 1
-0.208573673688059 1
0.125422806705839 1
0.0221961928529472 1
-0.106705588765782 1
-0.187139867843338 1
-0.00801068589178373 1
-0.270539865361229 1
0.101137364955849 1
-0.117768826287667 1
0.108676093968538 1
0.33876585278369 1
-0.444643677898667 1
0.482919422201647 1
0.119278057566573 1
-0.89822847241945 0
-0.270487389904979 1
0.822598627033146 0
0.0426236912880354 1
0.330556744483823 1
0.329692592870681 1
-0.215690600247466 1
0.645432331814555 1
0.000349060352336421 1
-0.138498228519518 1
0.0671507462245369 1
0.0687153015746486 1
-0.67837011526189 0
0.340624628917178 1
-0.262720113011904 1
-0.216018766390548 1
0.1474342244322 1
-0.0505023531911408 1
-0.333356647742155 1
-0.00214733091761133 1
-0.196535669999226 1
0.241229394463458 1
-0.164736840234946 1
-0.754433701242658 1
-0.0982770875195894 1
0.132370025413771 1
0.355518816762435 1
-0.0732855254106766 1
-0.637382837237169 0
-0.579356070084106 1
0.601202660605468 1
-0.221514009309269 1
-0.454207175146631 1
0.0595444037971101 1
0.373345982626657 1
0.263598828259993 1
0.546317135671843 1
0.401719379444962 1
0.318797097378532 1
0.373608023951448 1
-0.103441387281235 1
-0.32993667060828 1
0.675442169736957 1
-0.231538923441706 1
0.258304745648975 1
-0.31004240641735 1
-0.437691080080306 1
0.344006614899425 1
-0.103230063598776 1
-0.296356719761037 1
-0.0788741523031474 1
-0.273422466839739 1
-0.578243619194256 1
-0.0665409078184087 1
0.27086005831696 1
0.297725096011389 1
-0.418555711086191 1
-0.116907727237642 1
0.319516350763322 1
0.992270487137001 0
-0.212089502080515 1
0.376064749693267 1
-0.509721392193267 1
-0.216027193250578 1
0.106096395525252 1
0.00370449784322896 1
0.0912892781634266 1
0.347228208480872 1
0.12959634448269 1
0.312711236533807 1
0.230773746869074 1
0.660032168806595 0
-0.571713188077387 1
-0.402332773524963 1
0.316148001569655 1
-0.248130715088312 1
-0.209233568087726 1
-0.0480037626294614 1
-0.0822735665129381 1
-0.273605079331068 1
0.0230573835660431 1
0.00522716990065117 1
0.183471269035098 1
-0.399668387360663 1
-0.447503372874002 1
-0.0307486369542159 1
0.297855748062969 1
0.104070277078174 1
-0.594680693967647 1
0.0147210205955702 1
0.4196328458056 1
-0.0759699450701593 1
-0.255166559497621 1
-0.282338969200702 1
-0.0287419516099025 1
-0.292406185993485 1
-0.630700020201281 1
-0.15466725530311 1
0.162650515607028 1
-0.104506851972074 1
0.337132961601487 1
0.182562564908608 1
0.235858992640102 1
-0.0212860399539053 1
-0.304697457252473 1
0.483021060817829 1
-0.202282072192157 1
-0.424633401236816 1
0.469134228911951 1
-0.443382782797701 1
-0.238782628203376 1
0.199865155608482 1
0.113000511020184 1
-0.16838374972466 1
-0.299756384521178 1
0.167342233186818 1
-0.0584136368674148 1
0.543397338705631 0
0.0696540054533089 1
-0.159208658615988 1
0.138014868532175 1
-0.142850132269999 1
0.011160757747588 1
0.189365607167701 1
0.0480537779840285 1
-0.34555213291597 1
0.257035728910374 1
-0.128285332376766 1
-0.0580284865620569 1
-0.381268616901851 1
-0.158705668069815 1
-0.28103695542365 1
-0.348689387097241 1
-0.0728719016309346 1
-0.409880478149061 1
-0.0584795000812693 1
0.277571653104928 1
0.127341042144561 1
-0.132072481347564 1
0.171886446049853 1
-0.0313991127945495 1
0.537796268196366 1
0.201637379922117 1
0.256933049294133 1
-0.0751032886998927 1
-0.559915486545322 1
-0.117959474867633 1
-0.337268807807228 1
0.0789485397389885 1
-0.310276547737877 1
-0.577174984690224 1
-0.62743611159654 1
-0.675839693270232 1
-0.342229133358008 1
0.00582614194065438 1
0.0859146282289279 1
-0.189711838453438 1
-0.127742717166124 1
-0.606469852183153 1
0.257460850022292 1
-0.602693842173427 1
-0.043960438664881 1
-0.19962251879065 1
-0.111761596018086 1
-0.156692073753118 1
-0.808357579406343 0
0.654295638161461 0
0.459661997539096 1
0.459353340460476 1
0.17119831236694 1
0.218051064344638 1
-0.587867482532089 1
-0.263860553520491 1
0.278059933191381 1
-0.281790015325985 1
-0.333647025844264 1
0.135643271508347 1
1.38868465300353 0
-0.324574115971097 1
-0.369645873071077 1
0.470058882097874 1
-0.372863364974092 1
1.37401207359555 0
-0.764294856341435 0
0.0143807631229829 1
-0.67056774150585 1
-0.921139871592439 0
0.115678518041558 1
-0.317226479266738 1
0.250957287315747 1
-0.0763333356550095 1
0.107493391929711 1
0.394058325242129 1
0.108562845432614 1
-0.741482057901726 1
0.448292767088945 1
0.0843015259392216 1
-0.0345087958033165 1
0.275399957280013 1
-0.449445650079327 1
-0.173728081393289 1
-0.843931946471203 1
0.386931551648494 1
-0.259840865777439 1
0.0573117863919091 1
0.317203598337591 1
-0.0102050754070278 1
-0.126490807847761 1
-0.429124077295428 1
-0.562816838211128 1
-0.438352006822118 1
-0.0841849203241432 1
-0.498482199158087 1
-0.233994265702131 1
0.155947556053674 1
0.401499987686592 1
0.340811661533956 1
-0.310556082165821 1
0.113459659471634 1
0.229661711355761 1
-1.04511945471599 0
-0.35911051906648 1
-0.00880557969197275 1
0.256377439175562 1
-0.361423332239235 1
0.535730026123181 1
-0.286847809430701 1
-0.414456289109195 1
0.105908336678346 1
-0.00987637333234895 1
1.0804217398441 0
-0.727448416813572 0
0.195436381848004 1
-0.0140649002602204 1
-0.144040950795803 1
-0.0332728124717983 1
0.381148007705104 1
-0.181220903029973 1
-0.892824476721661 1
0.830559200910433 0
0.353560437333781 1
-0.316526994018083 1
-0.190944871653764 1
0.200549635638516 1
-0.388130891138395 1
-0.118075103681949 1
0.0660376997982918 1
-0.41714501581639 1
0.829579685251114 1
0.204520254613727 1
0.0771934212806864 1
0.343818798065568 1
0.161095143760982 1
0.113550011259787 1
-0.214660186517282 1
-0.622710577792413 1
0.0872903283008993 1
0.497888941648436 1
0.532256685486175 1
-0.203122587734049 1
-0.362778927016047 1
0.274101274500625 1
0.0655836330406425 1
-0.363086841515726 1
0.147496197129642 1
0.0987763957004151 1
0.146259694304125 1
0.37046782062619 1
-0.0914119857114414 1
-0.618517399854652 0
0.28760360811193 1
0.204381060389762 1
-0.542761855568482 0
0.268347371057989 1
-0.0126453500119561 1
-0.280797510438203 1
-0.35976466691374 1
0.258495385473041 1
-0.209356757053489 1
-0.669233908927677 0
-0.140431282968738 1
-0.223629189744384 1
-0.714462423964938 1
0.0154100549981137 1
-0.0059408030960648 1
-0.365766675798414 1
0.662437193947587 1
-0.0969471316015991 1
0.171232903449283 1
-0.158941619886259 1
0.128348160671277 1
0.618294158284232 0
-0.206627085398098 1
-0.0804740654574911 1
0.011137095386544 1
-0.0330734144488113 1
-0.443588822068363 1
0.265989649347367 1
-0.0968892376821762 1
0.621208233383923 1
-0.159184310146354 1
-0.154687665428081 1
-0.160135075099075 1
-0.127402226920143 1
0.41739745132425 1
-0.193321748688958 1
0.11801442304627 1
0.588991010947181 1
0.12784001095851 1
0.001119210653337 1
-0.539985224184024 1
0.0755825113612248 1
-0.484088536298164 1
0.606321951059633 1
0.0760648619024249 1
-0.186184980942335 1
0.331689473160407 1
-0.262734333275671 1
0.273466465226774 1
-0.419336596393133 1
-0.278855330418748 1
1.18664494596698 0
-0.316985961669483 1
0.436122752120531 1
0.333634568473966 1
-0.0159949752182777 1
-0.191355458390474 1
-0.00816094892941843 1
-0.00311830746704175 1
-0.337344034801448 1
-0.200333663964322 1
0.266057339294512 1
-1.48461095228298 0
-0.0195902747599375 1
0.0868759128909 1
-0.210524513383575 1
0.415997972028536 1
-0.433633946714922 1
0.212315780456173 1
-0.456619525646177 1
0.120321377023389 1
-0.0385507610384008 1
-0.198215981193984 1
-0.0368023611130444 1
0.227939413143614 1
-0.619123072495471 1
0.113120236036922 1
-0.31115830025257 1
-0.126033282831234 1
-0.0389271149644634 1
0.175533902883691 1
0.196380651857565 1
-0.311649229104114 1
-0.0653948842867521 1
-0.549776665807932 1
-0.00584515063446933 1
0.0606889161737868 1
-0.476317472765369 1
0.0945087754918302 1
0.03282659542528 1
-0.528929900818528 0
-0.336684996300968 1
0.0580627984454181 1
0.149969717610658 1
0.0776477177690135 1
-0.514713807576672 1
0.136163404816959 1
0.227242154965544 1
0.487983887018817 1
0.245481666054883 1
0.252934578377587 1
-0.0578968692378218 1
0.198620691323925 1
-0.483481576351295 1
0.0518344937635393 1
-0.431568082376879 1
0.2682204602412 1
0.31284503900819 1
0.289428930262129 1
0.350854343741924 1
0.292954515327712 1
0.12267247081106 1
-0.770855359359237 0
0.469854167586129 1
-0.186788249836608 1
0.335091864515353 1
-0.361643198373685 1
-0.0197489484431418 1
-0.153383547837445 1
-0.200115573975571 1
-0.301847713694127 1
-0.314092924890297 1
0.145528285028912 1
-0.0812788672985142 1
-0.00076598169834452 1
-0.0344633307889124 1
0.386563010172936 1
-0.456333472528219 1
0.093142270687332 1
0.0679081747580718 1
-0.297097016634211 1
0.666498792573205 1
-0.159663519261934 1
0.192213259504614 1
0.227601418961092 1
-0.419921041799494 1
-0.239354661598476 1
0.412010662552778 1
-0.200037371865192 1
0.0915461188116864 1
0.0740848643483832 1
0.425481770905251 1
0.17983755655245 1
-0.620252122684847 1
0.0423677670666415 1
0.92902325630377 0
-0.171481526309438 1
0.290309842498462 1
0.225742896695006 1
0.095857446389778 1
-0.833636928611091 1
-0.132858868475644 1
0.113451625850395 1
0.00284621405229919 1
-0.722446650320501 1
0.529866749763829 0
-0.716320843343159 1
0.0295572644746948 1
0.10280073093002 1
-0.203898743209379 1
0.250305077075601 1
-0.0183573801306061 1
0.225563555458416 1
0.213394258159711 1
0.0147521121849566 1
-0.112248191580445 1
0.702777962094946 1
-0.140207139954444 1
0.152381607757929 1
0.356501057688563 1
0.880459744981114 0
0.122409219547781 1
0.0279181370186467 1
-0.631333665301724 0
-0.33356589772004 1
0.00167896667733364 1
0.143190904180974 1
-0.160346796590141 1
0.221146923807704 1
1.01030583064292 0
-0.0289772446261649 1
0.179372580833839 1
-0.287034651347476 1
0.0557014879570444 1
0.138992474560704 1
0.106632991615414 1
0.0805934867970331 1
-0.616911917188582 1
0.258326463264833 1
-0.126558713352138 1
0.156175801984329 1
0.169086716681488 1
0.210202740561955 1
0.0876868026474555 1
-0.40451222910139 1
0.133253590307106 1
0.458796425528301 1
0.330078337298098 1
-0.24270868818122 1
0.298806318262964 1
0.362432196181312 1
0.0521515912758746 1
-0.182325151361723 1
0.492200936288659 1
0.0134729985504434 1
0.0186191721261457 1
0.248084435412018 1
-0.404034069463963 1
-0.137512379602464 1
-0.0135474845408933 1
0.00601568389314427 1
-0.458200089203464 1
0.862548673561504 0
-0.297109927751406 1
-0.183861864093084 1
-0.235938346792479 1
0.423016628585692 1
0.0639745705756315 1
0.142826437879904 1
-0.657765316344647 1
-0.337717913823751 1
-0.314165861513488 1
1.00378438111509 0
0.655435952802104 0
0.455944551084585 1
0.0331621381775914 1
-0.0905437386048666 1
0.2273780541673 1
0.514189227783585 1
-0.100431974045753 1
0.694326614155804 1
-0.0233011045148932 1
-0.0806344768580573 1
0.462476679959823 1
-0.256201770655759 1
-0.11584870320404 1
-0.0940031254837294 1
0.0090508090880336 1
-0.138732576590724 1
0.417044373802162 1
-0.360372168685243 1
0.212969868057627 1
-0.653738685540146 1
-0.214338809482984 1
-0.196747461950954 1
-0.198352536015701 1
-0.300652172925382 1
0.299705495169758 1
0.146303125096664 1
0.0517736307999787 1
-0.398540897547035 1
0.106115994372307 1
0.339983212971755 1
0.67418239948049 0
0.251911107021535 1
0.0591001116179977 1
0.165374979433064 1
0.655594380181598 1
-0.69755436386861 1
-0.147153932081214 1
-0.486727933225229 1
0.588006420138251 0
0.41514059027875 1
-0.758203772552789 0
-0.590256308898132 1
0.998277274381257 0
0.488672543063266 1
-0.159939786863385 1
0.237221356984076 1
-0.10098786512388 1
0.389629103924206 1
-0.837458396804629 0
0.625408269472738 1
0.0446703611668704 1
-0.00968279500255081 1
0.732675421948871 0
-0.597739305079282 0
0.435024408993689 1
0.184190301171986 1
0.630903098938597 1
0.34302939759118 1
0.215412998086632 1
0.238225811883564 1
0.00830122058535925 1
0.137941596777978 1
-0.231394708680674 1
-0.334395904028678 1
-0.0670646766903846 1
-0.546564441198262 1
1.35086325932037 0
0.456673447326455 1
0.395235166141362 1
-0.634860289445879 1
0.60492687631252 1
-0.22597137034858 1
0.16396940736411 1
0.703022962076921 1
-0.510677611477562 1
-0.123533795187441 1
0.125157726704384 1
0.408254171199619 1
0.204246993844994 1
0.641815611755897 1
-0.0281834647784219 1
0.279195816838343 1
-0.0942298003489107 1
0.698040489920379 1
-0.294348087304836 1
0.143615852393204 1
-0.294605161167976 1
0.0801704735381858 1
-0.419717707166004 1
-0.0100301426302749 1
-0.168455573751461 1
-0.460517621727846 1
-0.023649561183576 1
0.478832763940921 1
-0.136816229761385 1
0.0888713247438982 1
0.144699357315034 1
-0.435912054193144 1
-0.389717520603393 1
-0.472896038750299 1
0.134584651318601 1
0.83286440892897 1
-0.451207324320663 1
-0.356593885076769 1
0.430730486607169 1
-0.533842807809169 1
-0.360841925524967 1
0.0805274474357574 1
-0.487328443301431 1
0.308482244581838 1
0.124591033725956 1
-0.175452793663723 1
-0.249439595356413 1
-0.529081368291562 1
0.343574803746254 1
-0.107510527544502 1
-0.238149866445678 1
-0.963293832963476 0
0.186711846926214 1
-0.192179777310243 1
-0.0503708291773267 1
0.109757402443038 1
-0.314887065117186 1
-0.227854271071354 1
0.540097815876226 1
0.102605099765832 1
-0.763938533613276 0
0.0683981846304932 1
-0.0645188340454545 1
-0.49598443408245 1
0.112959981297033 1
-0.309830062996129 1
0.0631181380241207 1
0.165498202184977 1
0.148134861341552 1
0.181893502643681 1
0.309906420241099 1
-0.159477672887926 1
-0.346624469564409 1
-0.00820448491597935 1
0.143332293265116 1
-0.365501482177577 1
0.063439788970577 1
0.190316425660213 1
-0.485347796654585 1
-0.164663118311523 1
-0.192081147849868 1
-0.0788837253700055 1
0.0871936472381482 1
-0.290536707346364 1
0.104489110065562 1
-0.116045658207343 1
-0.364996132097073 1
0.955187006878366 1
-0.143403400542812 1
0.00312016260452142 1
-0.455937714384205 1
0.478792454725162 1
1.18849086789319 0
0.38986744815053 1
-0.585487491227129 1
-0.45654631987955 1
-0.0453097439646592 1
-0.035228474060628 1
0.333459159106444 1
0.127507319917755 1
-0.195878574436236 1
-0.122027475590184 1
-0.532085872434375 1
0.129592500405367 1
-0.2230710046268 1
0.633661258178936 0
0.494776886913949 1
0.563728912935086 1
-0.569472999836553 1
-0.0420738817616216 1
-0.20689009254312 1
-0.190349731514137 1
0.867967238479718 0
0.466667507689378 1
0.516201919941073 1
1.06144582831965 0
1.04170783662543 0
-0.313773399443859 1
-0.162736191647063 1
-0.676565726262001 1
0.622938309463396 0
-0.232039432824687 1
-0.651601288428516 1
0.544329979658011 1
0.190471671122943 1
0.100873012305462 1
-0.0175387697004062 1
-0.21276289689826 1
0.123593239610811 1
0.143820560214243 1
-0.054155101013207 1
-0.241453441437432 1
0.126066660119078 1
-0.401799569642444 1
-0.0479934711243029 1
0.290048471486085 1
-0.410364581907043 1
-0.104102118203378 1
0.773805318221371 0
-0.122609794365653 1
-0.200406943313287 1
-0.468514482315166 1
-0.61239549965654 1
0.143632629645433 1
-0.494860568959331 1
-0.247730602384242 1
0.439834808488839 1
-0.135882359606889 1
-0.098176531142481 1
0.225060756056672 1
-0.0304251152669148 1
-0.249251484173658 1
-0.32559317408472 1
0.569347565282194 1
0.166704545703239 1
0.148370129899181 1
0.167395377179513 1
0.399823516869091 0
0.489333129635886 1
-0.544401628539766 0
0.339544149703125 1
-0.498841714300569 1
-0.539442266481908 1
-0.334070575452915 1
0.136563566948205 1
0.21974730406126 1
0.65646471313974 1
-0.546672658382107 1
0.22178027946875 1
0.123408198045099 1
0.190817313503735 1
0.0149721221946009 1
0.257114799257854 1
0.320888886464053 1
0.239122867311735 1
-0.0953832123897655 1
-0.339143969577278 1
0.158895751370122 1
-0.268646751037873 1
0.0765686373346676 1
0.228288735403075 1
0.155727796766839 1
0.102826064007842 1
-0.185690892640401 1
-0.819748717998584 0
-0.0165617141465411 1
0.398392965598512 1
-0.68463260073835 1
-0.0705893477301498 1
-0.219930455411298 1
-0.11837785185738 1
0.331133056214874 1
0.00656398011472048 1
-0.236267759984785 1
-0.393882240131289 1
-0.0478171278890597 1
-0.283618908522691 1
-0.250251570691893 1
0.104182231342254 1
-0.398800427349833 1
-0.479861630932683 1
0.445411026278073 1
0.500123540906526 1
-0.831975277497424 0
0.177210424919696 1
0.611992347484043 1
0.269407456003321 1
-0.22836205791886 1
-0.275835511606555 1
-0.103488106490026 1
-0.0138947011001665 1
0.359253851490403 1
-0.0907153559242865 1
-0.951555212365946 0
-0.217240845797444 1
0.992576283428577 0
-0.490739274207773 1
-0.0577306886154393 1
0.171458889888125 1
0.316898156374289 1
-0.412921504764418 1
0.411387686958776 1
0.409231078153225 1
-0.586047349693809 1
-0.516479285879911 1
-0.430175799298498 1
-0.677980842471136 1
0.314759081684502 1
-0.582110309770427 1
0.116079908291501 1
-0.464383097594385 1
-0.328892712490342 1
0.0596963652786798 1
0.233968937356112 1
-0.426720664025181 1
0.510735689224668 0
-0.463216354173379 1
-0.334909265081683 1
0.231505171294354 1
0.0311445858916354 1
-0.440540308981556 1
0.0522528579941504 1
0.513439839897857 1
0.84973434870273 0
0.518219119374085 1
0.358634092580815 1
0.0864269673269276 1
-0.774895923603333 0
0.466260445938738 1
0.683460945816177 1
-0.137551392510195 1
-0.260112144472527 1
-0.133350509364828 1
-0.411033687990922 1
0.115209552028916 1
-0.268352910979325 1
0.254723150427876 1
0.405386927499547 1
0.0858797190111699 1
0.300952884821741 1
-0.394168211477529 1
-0.102744859721762 1
-0.630943974419744 1
-0.541157466126325 1
-0.0831636423662218 1
-0.633277298326071 1
0.269588525550553 1
0.0190632085707202 1
0.0728337685551812 1
-0.274775615625488 1
-0.875069563082511 0
-0.191828708788743 1
-0.95849230580441 0
0.184079322931222 1
1.1826411803252 0
0.11548878878738 1
-0.994202247967713 0
-0.245574800125494 1
-0.391969914850697 1
-0.115229068110756 1
0.285532480627247 1
0.0575903285410852 1
-0.635630649335624 1
-0.0299785251867523 1
0.16167357839863 1
-0.246692806773825 1
-0.293522894724466 1
0.163001160528517 1
0.257917397816611 1
-0.745003309841504 1
-0.0336464760437381 1
0.403575217323498 1
-0.0903883954476332 1
0.30808137607384 1
0.467667210898799 1
0.159428577681441 1
0.4205982296347 1
-0.258967487866109 1
0.0173958365624929 1
0.12066340717484 1
-0.038184812594437 1
0.15415846727336 1
-0.0851840378329716 1
0.313690806465726 1
0.383016829791763 1
0.0867497956980798 1
-0.085636462254671 1
0.0299075714488548 1
0.668904016758932 1
0.161817344194452 1
-0.00584092480148786 1
-0.654696616460252 1
0.227479367482092 1
-0.304644906505121 1
0.121399086759465 1
0.207605925018419 1
0.175108442245577 1
0.77076670344805 0
-0.0983956304912225 1
-0.381775231187121 1
-0.13976750703922 1
0.663190399860224 1
0.103778735717115 1
0.0620453939042598 1
-0.0299355522484148 1
0.00105031213871207 1
-0.407699829048926 1
-0.30370158447051 1
-0.0121584197697494 1
0.645556334990806 1
-0.557870631565074 0
-0.136337497608487 1
-0.0612360569933493 1
0.570866366388729 1
-0.294001346694219 1
-0.475274231351714 1
0.160545066495385 1
-0.377115199858608 1
0.0138358065404109 1
-0.0221994420969378 1
0.704055540697229 0
0.0354620172116849 1
-0.173772778919649 1
0.206144473339187 1
-0.259543102943871 1
-0.783180057016759 0
-0.427759737166299 1
-0.0549961880746002 1
0.0777607094978028 1
-0.274716054647209 1
0.851585827460193 0
0.0763447845469415 1
0.550243783847532 1
-0.237554763469176 1
-0.0666879740228612 1
0.926103624618372 1
0.558542067017318 1
0.504624065330625 1
0.296251575746998 1
0.237562138935897 1
0.0996744358594816 1
-0.188602021988064 1
-0.44512389568739 1
-0.751062718466039 1
0.290737924765198 1
0.54478274968852 1
0.0480990617672916 1
-0.361042653525341 1
-0.646961701322662 1
0.134436276796392 1
-0.306775500104273 1
0.357880784555451 1
0.635007244266555 1
-0.0515307706861368 1
-0.539451430790275 1
-0.464939671919276 1
0.349088623259553 1
-0.293135841992577 1
-0.0771178022026023 1
-0.231138255801936 1
-0.190655457460634 1
0.493555658321743 1
-0.0877801359349287 1
0.194640597198077 1
-0.599379307516488 1
-0.130587562089364 1
-0.0703220965197908 1
-0.966334727717428 0
-0.184901904987344 1
-0.498540072760575 1
-0.0160785148428146 1
-0.568474650341962 0
-0.0514953687178745 1
-0.175344525746494 1
0.675658530119991 0
-0.274189481309972 1
0.644577956959745 1
0.548185272843039 1
-0.621726416330439 0
-0.00621775496621546 1
0.536846057319852 1
0.144676801530039 1
0.237673469726725 1
-0.386136657491541 1
0.375145764973999 1
0.201672297363623 1
-0.626077456236985 1
0.387499617381353 1
0.0174345491740408 1
0.500508309917163 1
-0.579291843581193 1
-0.0529142214238852 1
0.599446216728196 1
0.339111270602214 1
-0.290337675778881 1
-0.824716319238305 0
0.103776925251586 1
0.149618950621476 1
0.10674129810419 1
-0.677090866455849 0
0.951292301708312 0
0.0429635712017099 1
0.0208966138041188 1
0.440628015753165 1
-0.188715432954762 1
0.292136393186184 1
-0.502581750746915 1
-0.125133996237379 1
0.044780614920386 1
-0.32515983556566 1
0.0481950439842741 1
0.106017771312358 1
-0.589460596400567 1
0.0871461298856104 1
-0.275270893920555 1
0.261291608173441 1
-0.426446947241868 1
-0.58414891540995 1
0.568509722304339 1
-0.0613517150638026 1
0.510515350129766 1
-0.291683774926357 1
-0.274723195811348 1
0.191990512955159 1
0.523662389694835 1
-0.433621319478981 1
0.52802360897528 1
0.255140195806872 1
0.440612443640908 1
0.254639468527536 1
-0.077274973524488 1
-0.0469504870413181 1
-0.350746171026677 1
-0.787065004197307 1
0.57032886845239 1
-0.071262793603148 1
0.558296067152179 1
0.157771802331045 1
0.284122607154667 1
-0.54198785436032 1
-0.683779058497779 1
0.522360786471057 1
-0.594034577015773 0
0.00708309590614159 1
-0.131171307938636 1
0.19815712824107 1
-1.02557980158759 0
-0.134089301789137 1
0.040642073110861 1
-0.36977861093184 1
0.0476490420740914 1
0.623031780798858 1
0.327484463882291 1
-0.188278168073281 1
-0.141366625247485 1
-0.501448870697489 1
0.276262467640383 1
-0.170284516599757 1
-0.768075379719394 0
0.30472523607263 1
-0.220454139064454 1
-0.216569572910601 1
0.0188184308005517 1
-0.48815412914209 1
-0.329042093719892 1
-0.246763234142832 1
0.850884827256436 0
0.425252066994934 1
0.501185186032023 0
-0.0685231342201845 1
0.570329328823772 1
0.0553409561575683 1
-0.630403212953592 1
-0.176012236529779 1
-0.0770129406468908 1
-0.402095807363767 1
0.665551117140854 1
0.438412410904102 1
-0.246868421265187 1
-0.516814657632317 1
-0.184712666183848 1
0.599187605355957 0
-0.297602261734453 1
-0.167398185213234 1
-0.107431437664878 1
-0.30275151883007 1
0.219246800936025 1
0.235648899474869 1
0.121742227467998 1
-0.557752257205931 1
-0.0642657423502928 1
0.574860249135646 0
0.250665332544057 1
-0.0857746067217206 1
0.64686787572398 1
0.525010430789642 0
-0.170327266299154 1
0.0423568649385478 1
0.153375188870672 1
0.310373908528322 1
-0.446175629762672 1
0.262566910248769 1
0.135089368863098 1
-0.387750131482951 1
0.286786150015409 1
-0.0826006998574421 1
0.592213475277578 1
-0.42298755268846 1
-1.24580285939067 0
-0.0793872524252804 1
-0.0955457184410404 1
0.563477331489557 1
-0.700332932017955 0
-0.2091203686917 1
-0.137826435648122 1
0.36997301847539 1
-0.107711189849634 1
-0.597313529194197 1
0.319254106500409 1
-0.195187998930053 1
0.459696342705937 1
-0.179843230701963 1
-0.412294379136977 1
0.282116755918386 1
0.0584232893912124 1
0.32321024212365 1
-0.0567818690811458 1
0.64043731687962 0
-0.0508373557519541 1
-0.423635652668663 1
-0.321545159760735 1
0.197350646812206 1
-0.157582210072244 1
-0.342580683774151 1
-0.43015540622603 1
-0.929703486826922 0
0.440403656112408 1
0.00735500027644257 1
0.437693490897718 1
-0.155333523396555 1
0.338655257164581 1
-0.970182344633216 0
0.438409803154486 1
0.27629190435859 1
0.154342940919 1
0.429912612888431 1
0.0742532136767644 1
0.0243761684335927 1
0.494237569671063 1
-0.0632052798722845 1
0.387134040452326 1
0.235974049112563 1
-0.0567595494268257 1
1.02300801468302 0
-0.250199282285366 1
-0.149679166893987 1
-0.308471340598667 1
0.0519963763779991 1
-0.266657493057446 1
0.207332083712526 1
0.00200363042965384 1
-0.0444434485211648 1
0.303867235061665 1
0.0612261204360183 1
0.539007745327347 1
0.208961344873361 1
0.212631106751545 1
-0.14145841137129 1
-0.228531488651134 1
0.792006091827834 1
-0.37271601296974 1
0.299482442431613 1
-0.298360665778871 1
-0.0762956748974263 1
0.0854599476591965 1
0.0433948127445668 1
0.0399866160708317 1
0.448664537869696 1
-0.218648691488516 1
0.511414718299675 1
0.279650892597812 1
0.220782448645248 1
-0.0434592070314238 1
0.0620431922914316 1
0.0892851679885898 1
0.66674344549511 0
-0.0535807386049573 1
-0.0363865070080891 1
0.167118113049355 1
0.308837717144961 1
0.143488469763367 1
0.186788936004067 1
0.1893600824708 1
0.0510730688114668 1
-0.147313177817671 1
0.0151783774675406 1
0.395677239793448 1
-0.547227916677246 1
-0.265196130264037 1
0.555725999000827 1
0.549187997199761 1
0.695396656110845 1
-0.310701166569873 1
0.305813772810997 1
-0.200826743134712 1
0.552147397967274 1
0.351309458903222 1
-0.673141331886551 1
0.434459305884527 1
-0.806321347265529 1
0.330595286531196 1
-0.210288923406164 1
0.61729296055625 1
0.11010984798766 1
-0.291048627034317 1
0.0945463969650247 1
-0.258497003081202 1
-0.411340290305415 1
0.205830135879373 1
-0.252131427435489 1
0.633850922546054 0
0.240651813653817 1
0.769249132433284 0
0.0551946036664408 1
-0.363933444918183 1
0.0690489285821758 1
0.000517293909763808 1
-0.0961879146435984 1
0.18973230948227 1
-0.739855790724118 1
0.229473099399766 1
-0.291004497378514 1
0.501133288751021 1
-0.146717133158641 1
0.363322161618314 1
0.0598523797609281 1
-0.0386939837001438 1
-0.249024512026873 1
0.130052627440095 1
0.241874133583495 1
0.354882302165744 1
0.547504968433341 1
0.0790671318088847 1
0.0338833594858894 1
1.17734475758899 0
0.350621218178514 1
-0.377941428520315 1
0.574052303615113 1
0.0124330633255063 1
0.448846964056031 1
0.388252970039769 1
-0.197463058405643 1
0.223503080898353 1
-0.206489279791675 1
-0.250543306640793 1
-0.472632407964526 1
-0.107559257256725 1
-0.0793334634177856 1
-0.317309706863268 1
0.0586677263620766 1
0.627582812515271 1
0.371096424501466 1
-0.892639190735639 0
-0.0687170027395962 1
-0.160178663598728 1
-0.589225613718948 1
0.0604313960255113 1
-0.18599258600393 1
-0.393448776343361 1
-0.166404943666847 1
-0.382947842180859 1
-0.603042918072355 1
0.193629323456422 1
-0.373205387377469 1
0.269087946520099 1
0.463737109616965 1
-0.7395310409339 1
-0.561290574170086 1
0.830689889990766 0
-0.573214697251947 1
0.154202035215831 1
0.0776028055450443 1
-0.482438533529945 1
-0.928897366139708 0
-0.0811440927008889 1
0.319725399219597 1
-0.534091462192443 0
-0.717028655429173 0
-0.209987495965965 1
0.127065319373816 1
0.0407905444953025 1
-0.00575643423994512 1
0.741917333890544 1
0.299835821808945 1
0.231231450681274 1
-0.135613247530219 1
0.0826793383896311 1
0.229486393586555 1
0.367351648003022 1
-0.325440906761515 1
-0.0815808234986388 1
-0.0726182606216117 1
0.208785153375302 1
0.236300013347697 1
0.121224166520523 1
-0.478231449921746 1
0.198773374251484 1
-0.143323927686001 1
0.339854140561629 1
-0.131489987991341 1
0.520872047545133 1
0.485652081347389 1
-0.026054664597442 1
-0.0714209373512154 1
-0.271065178139902 1
0.950418516924975 0
-0.413554594355816 1
-0.212271835798788 1
-0.804031957019398 1
-0.324905535240322 1
-0.370409280679076 1
0.129622713963913 1
0.12131212587634 1
0.0985100920286303 1
-0.632740674925231 1
0.44015374739761 1
-0.226808618566753 1
0.743001147375428 1
-0.0671315860204018 1
-0.225763074030898 1
-0.0699653205338641 1
0.0875274186851355 1
-0.401945514589983 1
-0.171971699073809 1
0.900428473489726 0
0.0999197103433518 1
-0.524288949308354 1
0.60097191219392 0
0.0527833704754631 1
-0.332151721100315 1
-0.274105195932197 1
-0.0305007706347894 1
-1.32543616901137 0
-0.0159411278772001 1
-0.330514429304948 1
-0.0694033561950756 1
-0.335388194342616 1
-0.09541906436404 1
-0.55853243552271 1
0.393499586550571 1
-0.355606455865765 1
0.828809122201799 0
0.384662608237169 1
-0.532843618036982 1
0.543544791325241 1
-0.721559129610552 0
0.502988388013572 1
-0.0811295745972479 1
0.00710106957817513 1
0.617941093000009 0
-0.0439042263875637 1
-1.05228018442162 0
-0.0759666155132792 1
0.202918890805523 1
0.127537203799019 1
-0.384913214369492 1
0.106327240674922 1
-0.0517615440625779 1
0.330892589395298 1
-0.20725467574106 1
0.170582652013074 1
0.030130218028165 1
0.120768843289978 1
0.255870544650288 1
-0.214526922941495 1
-0.0933484364647021 1
-0.496390632313502 1
-0.256378880760515 1
-0.124237592711127 1
0.207321843297948 1
-0.248212599864083 1
-0.46587641099748 1
-0.320850199784522 1
-0.557907983114367 1
0.0333456943488508 1
-0.187599912536084 1
-0.608761419337003 1
-0.295450016416361 1
0.176684079784092 1
-0.348482741163767 1
-0.608842298651577 1
-0.0708390735400646 1
0.403247341681705 1
0.0825224761840379 1
-0.319099704922242 1
0.42332411261363 1
0.130329201852459 1
0.322165993555094 1
-0.091053630420577 1
0.140327960196183 1
0.0878042886632615 1
-0.120676514562839 1
-0.244678492520718 1
-0.119039042295327 1
-0.264928193726641 1
0.315233790736056 1
0.0288909934758468 1
0.726783485512456 1
-0.564126560900883 1
0.0502607367311023 1
-1.05050761905222 0
0.0222041667287169 1
-0.0597227233264244 1
0.147659781626749 1
0.841141751781751 0
0.7698831252169 1
0.372035358202093 1
-0.0513463596953651 1
0.701843906059616 1
-0.138405284602925 1
-0.176513148220613 1
-0.100037911099553 1
0.33897411641019 1
-0.205042338186641 1
-0.0894835966930952 1
0.21927441852361 1
-0.351941639003951 1
0.0371129477051833 1
0.456895281792317 0
0.624597190993219 0
-0.211276915010337 1
-0.418389614939352 1
0.3047080160012 1
0.03301452383881 1
-0.503602300135808 1
-0.0578654515769211 1
0.14868657036142 1
-0.500834524460263 1
0.244354103821224 1
-0.331522270321155 1
0.500588394867386 1
-0.484349106385577 1
-0.396670084642958 1
0.134167846683055 1
0.445844746744877 1
0.348799075799131 1
0.858752749969937 0
0.307259946051248 1
-0.0863296831430571 1
-0.219677210155907 1
-0.421771773973117 1
0.0515342168401046 1
0.0649689195738803 1
-0.779314784443917 1
-0.239353413289148 1
-0.124543604520514 1
0.0103686217025498 1
-0.180395729454188 1
-0.268926494107157 1
-0.0510988694833119 1
-0.331247778979821 1
-0.786831946320581 1
0.295152952399488 1
-0.221737103400211 1
-0.555767933121374 1
-0.367403836588752 1
0.472676449285044 1
0.240890684087366 1
0.474298476626004 1
-0.490345267039935 1
-0.372728520211407 1
-0.0224758160455618 1
1.01336568858114 0
-0.289213785442877 1
-0.503404524331564 1
0.700330019431529 0
-0.203035667653779 1
0.0273590970370609 1
0.0774129328384307 1
-0.248070836656177 1
0.50765187370041 1
0.137160463169112 1
-0.0606817661634097 1
-0.2445019877961 1
-0.36973446303265 1
-0.0219506152671002 1
-0.0362568609515812 1
-0.390170546192951 1
-0.224931441879644 1
0.698273766240782 0
-0.102404449462241 1
-0.0244532957078264 1
0.171191776896836 1
-0.783822734550795 1
-0.442887911772297 1
0.462644368834589 1
-0.0567256931917079 1
0.148448496715942 1
0.673722299389068 1
-0.0627885548061028 1
0.145990380712143 1
-0.0962781279039446 1
-0.0720702361088219 1
0.237696302995672 1
0.448347902507674 1
0.106341917206264 1
-0.003795405311699 1
-0.201254975956624 1
0.747035980190231 1
1.03332762710945 0
1.07387151062576 1
0.0196545355872895 1
-0.144685121483118 1
-0.408524994645571 1
0.368445997078157 1
0.432423727649558 1
-0.28784337518244 1
0.906246736838452 0
-0.391344072314556 1
-0.146038342168319 1
0.364344747438684 1
-0.31625972999227 1
-0.841936297432312 0
0.00364136462313633 1
0.244387921767712 1
0.543638980902391 1
-0.647265901938184 0
0.324940291716478 1
0.603830289795093 1
0.358977229079921 1
-0.905038643761575 0
0.346520010453662 1
-0.152217888747784 1
0.602493046845483 1
-0.586773544113239 0
-0.670570535589687 0
-0.449846122614923 1
-0.0710194258725155 1
-0.16840648724954 1
-0.458233045585958 1
-0.337127775236127 1
-0.287564273842979 1
0.0746270929942687 1
-0.504151031339416 1
0.0934887675415827 1
0.0316436365412685 1
-0.190070210492423 1
0.416768777191999 1
0.14101515451598 1
0.100493104355867 1
0.382739901030208 1
0.765202972694113 0
0.395417583705039 1
-0.171046879883038 1
0.203199580409126 1
0.290833511605666 1
-0.229117634681849 1
-0.466238354838298 0
0.0776831545315236 1
-0.446595798970367 1
-0.296360273204166 1
0.592046844947077 1
-0.294347968200742 1
-0.258101697997349 1
-0.492119664563292 1
0.773721114437636 0
-0.183202340500345 1
-0.00304265278079796 1
-0.493940241219276 1
-0.188471589901736 1
0.196997108166629 1
0.295742960025199 1
0.172999700184817 1
-0.662919664493159 1
0.20518245571331 1
-0.665925544871933 1
0.249251650816323 1
0.51331644132236 1
0.479075572161322 1
0.266765840645694 1
-0.109847496933213 1
-0.399880213736641 1
-0.342070727328247 1
-0.563683376418353 1
0.584597052131032 1
0.305708804581768 1
-0.178866920332078 1
0.646512355644799 1
-0.396845675941214 1
-0.793660974918373 1
0.382396790005978 1
0.293179844555123 1
0.371518998613188 1
0.434598639301707 1
0.106919343502356 1
0.214155640822667 1
-0.137130754062263 1
-0.508085333874157 1
0.368325713306707 1
-0.331147797838352 1
-0.60366304213681 1
-0.0808777947337235 1
0.0989916647068677 1
0.146676932234448 1
0.117073882504235 1
0.274724906364464 1
-0.057180861769902 1
0.292864774563061 1
0.418780396693069 1
0.612065096963337 1
0.227899515953119 1
0.0781123735578495 1
0.130330585589616 1
-0.395712365436605 1
-0.0934255815953515 1
-0.231896151653431 1
-0.123785135649642 1
0.803804691046466 1
-0.251608760361925 1
0.0378329114347168 1
0.377127899512663 1
-0.623427650894322 1
0.548756656646606 1
0.137510859389473 1
-0.597244726042626 1
-0.062740834004043 1
-0.022541620580769 1
0.469446572072282 1
0.201006950645262 1
0.796578050581003 1
-0.65347295461858 1
-0.214284108874956 1
-0.0805684557136802 1
0.170374923834489 1
-0.198518156198689 1
-1.35064115311084 0
-0.48099500046821 1
-0.0943141816410497 1
0.0499387112878287 1
-0.49334465451227 1
-0.0830772423316552 1
0.0596524658533041 1
-0.323387788356516 1
0.149832486614356 1
-0.339767100914818 1
-0.701975364009723 0
0.184553570730407 1
0.124048435540036 1
0.0486204712532224 1
-0.00233344921554166 1
0.025946161160108 1
0.697397084613554 1
-0.173153018505321 1
-0.202383342207977 1
-0.183857603007386 1
-0.0381544392891508 1
0.678050610786347 1
-0.780257205916396 0
-0.460207957348983 1
-0.0360847432163855 1
0.0288884436754105 1
-0.692756657516798 1
-0.240006689707221 1
-0.185194360393445 1
0.327673469375357 1
0.178129285745393 1
-0.230913635090046 1
-0.0905568623910806 1
-0.660941993750272 1
-0.499349756959652 1
0.122593246848665 1
-0.817418727444599 0
-0.174047012808256 1
-0.00410443140849051 1
0.0939585162434923 1
0.175723355865604 1
0.00871775504099338 1
0.0485775351602502 1
0.580834423752133 1
0.0600136810766617 1
-0.494562747403983 1
-0.357893903914087 1
0.0282730776894271 1
-0.116343591449849 1
0.373764694041474 1
0.25956258289681 1
-0.0314038104341045 1
0.173484634694793 1
-0.110263682847047 1
-0.129607891625553 1
0.354318562818794 1
0.345833297913108 1
-0.211347883889487 1
0.432988804601351 1
0.465818546286039 1
0.83618601824161 0
-0.0759497761890294 1
-0.629837674252985 1
-0.0111687638375426 1
0.242106059078128 1
-0.0422341939951907 1
0.175649571098057 1
-0.174367897690682 1
0.57240466019664 1
-0.0686915098810273 1
-0.0382174693481772 1
0.298141962861889 1
0.473137238198926 0
-0.0952509907738952 1
0.585157270664003 1
-0.436553790780742 1
0.00109385698479944 1
0.517340866959602 1
0.257866064816718 1
0.267179383656332 1
-0.168963992866619 1
-0.663605293717546 0
0.210954816515588 1
0.395954324974679 1
-0.639409750734468 1
-0.725572752220851 0
-0.212776243517692 1
1.07672660290406 1
-0.0364798029402673 1
0.279567134881659 1
0.584076473542858 1
0.113608108879162 1
0.0536149744455373 1
0.779834980595659 0
-0.137682079682676 1
-0.0374332693332085 1
0.0149939293780326 1
-0.542998830132885 1
0.425542592940471 1
0.0862091249965947 1
0.0384181562580241 1
-0.0256567925863947 1
0.210353266759226 1
-0.13365219179415 1
0.529593996740149 1
0.176526181398097 1
0.492688899112222 1
0.425029680899214 1
0.227878779984512 1
-0.377847008266267 1
-0.0750396251792853 1
0.2460052900748 1
0.15294807268144 1
0.243740683240847 1
-0.486587436583061 1
-0.8526453597043 0
0.117633432473256 1
0.657430121281103 1
-0.414820645347417 1
0.505485538655337 1
0.191649340733494 1
0.101453221613357 1
-0.487226526418921 1
0.54189373115335 1
-0.121651488834379 1
0.50316629990784 1
0.182606331925955 1
0.00489682117535702 1
0.307746689184424 1
0.125832756401014 1
-0.0588199221874551 1
-0.201146138091808 1
-0.0212124216015764 1
0.273000057009725 1
0.559272724977577 1
0.214010777232462 1
0.549889694784386 1
0.110595232510505 1
-0.951801099853989 0
0.544160283872161 1
-0.0109324717190626 1
-0.963555336190542 0
0.156149282210891 1
-0.0381700343560498 1
0.397912485639433 1
-0.107787235102711 1
0.084183663541415 1
-0.334027534305203 1
0.470991053745874 1
-1.02404995911333 0
0.32476270419889 1
-0.496468282163276 1
-0.0102118041681513 1
0.262094828654383 1
-0.0942785800817456 1
0.0208746249584095 1
0.309906271803982 1
0.343929315480309 1
-0.783800531491605 0
0.376393159357172 1
0.470799339854497 1
0.1137980252429 1
0.138175525989187 1
0.616285936211327 1
-0.0958661782072569 1
-0.335507479369789 1
-0.359568256937732 1
0.0687743808509339 1
-0.123422712976735 1
-0.117901373094388 1
-0.0620907886275134 1
-0.0681707696962469 1
-0.129407023153763 1
0.613958908204878 1
0.329822440786112 1
-0.759125612129497 0
-0.878693680644452 0
-0.137432628984434 1
0.188316348237587 1
-0.172426028110729 1
0.135518115635265 1
-0.0157139061660931 1
-0.481216629569382 1
-0.101732486977173 1
-0.441856981316058 1
-0.354565881157072 1
0.243456529335998 1
0.202377856574834 1
0.331337189596392 1
-0.0439058300723391 1
0.185643459469381 1
-0.863067016169249 0
-0.145017456698468 1
0.0855461560404897 1
-0.677088487858562 1
0.702296176171234 0
-0.236167345830874 1
-0.102639846285842 1
-0.0336120106970567 1
0.147083695305799 1
0.0697157222023569 1
0.448328703581397 1
0.475174844125015 1
-0.113968424099037 1
0.239616559552608 1
-0.307786102601904 1
0.505070887957197 1
0.0812640536375555 1
-0.372829988292176 1
-0.311478150361073 1
0.166732342531786 1
-0.0741841085408918 1
-0.454930707197755 1
0.102888301895319 1
0.579925618202748 1
0.0103671866623697 1
0.348103414930267 1
-0.691011371512449 0
0.774446881840284 1
-0.415552022016851 1
-0.081312684637391 1
-0.0129646197725722 1
-0.0984480715485001 1
0.126564421410488 1
-0.190352803345536 1
0.0389891685233901 1
-0.470697352665761 0
0.71259693332308 1
-0.61177622782537 1
-0.0404710229265244 1
-0.0469976668133248 1
-0.779975643142413 1
0.212928476752472 1
-0.311965077475856 1
0.386279916022482 1
-0.0209221815305632 1
0.0301376206636384 1
0.392141767959255 1
0.172478247162523 1
0.266056777812749 1
-0.0798659185301424 1
0.306081200658511 1
0.287761638121243 1
0.123169551344774 1
-0.284141774502082 1
-0.0985257564432014 1
0.124853283937111 1
0.14265156288391 1
0.317872573644867 1
0.122228485717297 1
0.63544762224805 1
-0.183941736303807 1
0.341817758736163 1
0.166602512640861 1
0.333918680796804 1
0.120390640874288 1
0.179948825499997 1
-0.784433276947607 1
0.0166167415499244 1
-0.166387402006459 1
0.447720441638286 1
0.190324871538119 1
-0.020809362497219 1
-0.474741587254585 1
0.119319536384326 1
-0.240946161312458 1
0.735882920837074 1
-0.0404192985997817 1
0.434215548505713 1
0.00640144763240892 1
0.119396698601643 1
0.539858208305284 1
-0.0595200250917419 1
-0.00726528524665158 1
0.167935859136038 1
-0.375861040504455 1
-0.0232269750626896 1
0.218246145859952 1
0.258731262533031 1
0.564402448721767 1
-0.783516209795602 0
-0.582789740498099 1
-0.0997960980893892 1
0.0353866318131717 1
0.318342373751166 1
0.642004728599078 1
-0.533602550227247 1
-0.436991889823059 1
0.101376479910217 1
0.0455996150140197 1
-0.509661762203195 1
-0.482994672871304 1
-0.578317153000193 1
0.185308427944211 1
-0.135127007142533 1
1.07614424902689 0
0.706915146630457 0
0.0241426241979747 1
0.452695268564547 1
-0.304709498896063 1
-0.635410462034833 1
-0.0219687786013348 1
-0.341156814442982 1
0.466314582203844 1
-0.167064841886224 1
0.0908270749342025 1
0.376280141579127 1
0.449113396982288 1
-0.667170111544577 0
-0.625123015980688 1
-0.434241776809564 1
0.386225637193989 1
0.523278578871479 1
-0.872978876702832 1
-0.653786175274298 1
0.482123189828182 1
0.224802988533616 1
0.359501701773714 1
0.0437100483457144 1
-0.0838253453435176 1
-0.0711970430167751 1
-0.179055559489461 1
0.15847411930355 1
0.176639434554583 1
0.929274452789821 0
-0.0116604303697512 1
0.679073039703649 1
0.426190300711763 1
0.130502130435728 1
-0.609467557296252 1
-0.116517529077499 1
-0.865062114007813 1
-0.0581138583439633 1
-0.0545346516565744 1
0.423743475281963 1
-0.349806436748263 1
-0.618619583936673 1
0.250698119119288 1
-0.181687308790214 1
-0.439265912590884 1
-0.288303989051072 1
-0.0559099617388921 1
0.0442722451252695 1
-0.734674052487769 0
0.0882075574438511 1
0.583242149383993 1
-0.140086927103723 1
0.442055944322566 1
-0.106857437704575 1
0.538746225073624 1
0.409097654762279 1
0.0102490658305508 1
0.0394345839048294 1
-0.436571272713285 1
0.328688319544328 1
0.434782140753531 1
0.307901081278523 1
0.715316731060612 0
-0.245550026097753 1
-0.395372017405093 1
0.0503169426509766 1
-0.0979263739363808 1
0.327964819645796 1
0.522905225639141 1
0.735515116284865 1
0.7519333687271 1
-0.01822900733767 1
0.0737789821684992 1
0.56284030032136 1
-0.0411468498121555 1
0.425828951577719 1
0.614146149847657 1
0.517947724211008 1
0.591962131309131 1
0.152041992604927 1
-0.537074615468851 1
-0.723650778795199 0
0.42692557612969 1
-0.167730182978291 1
-0.382189961542291 1
0.337797297380962 1
0.581118109118224 1
0.352250898077367 1
-0.303372532879486 1
0.541959929189509 1
-0.552520168104204 0
0.488984191144142 1
0.602809536494267 1
-0.0537406582327082 1
0.550967466148898 1
0.197728005844181 1
0.0866936089731599 1
-0.283815573724055 1
0.188623316011263 1
0.166810342279623 1
0.61281354901051 0
0.726216151681736 0
-0.132038219586906 1
-0.700142573677937 1
-0.18886519377694 1
0.448137262904424 1
0.162645367136854 1
0.46746537450853 1
0.113672030210439 1
-0.162338157054059 1
-0.195650787821752 1
-0.573034220259267 1
-0.417884786809613 1
0.0632571752720599 1
0.570234077346603 1
0.109346268292398 1
0.0453245159916484 1
0.407032101566506 1
-0.514224839441106 1
-0.0212897829169382 1
-0.108062285019601 1
0.0985544413002103 1
0.00939439649023958 1
-0.536129102798559 1
0.376941213951572 1
0.0862139115991205 1
-0.431016710033456 1
0.587143189188958 1
0.0858492064854216 1
0.111532806161206 1
0.766201726338827 1
0.895596945078013 1
0.288473902280423 1
-1.04311714839998 0
0.0209271390100267 1
-0.181278495959975 1
-0.974988090944923 0
0.382554794400058 1
0.453541552456806 1
0.0721378453720506 1
-0.187883981729604 1
-0.104716012970195 1
-0.669133744055623 0
0.0831956353487193 1
-0.331426538070369 1
0.252563151772807 1
-0.296091105455205 1
0.384262638252407 1
-0.0194440240741643 1
0.799502844540248 1
0.791057677599552 1
1.04062330135576 0
-0.176451521456642 1
-0.356408803519108 1
1.25246242116888 0
0.118442242322783 1
0.325245149953894 1
0.214321009562671 1
0.0280020147114174 1
-0.664623383982265 0
-0.25373860230926 1
-0.0598752039804089 1
-0.924979610549903 0
0.121677881893853 1
0.654793963041355 1
-0.182762461212396 1
-0.102358041749883 1
0.123589165371342 1
-0.113744575945639 1
-0.613407775762194 1
-0.130046428053903 1
-0.414144654689509 1
-0.322626718850843 1
0.299268376297835 1
0.247291925139735 1
0.0224649717242417 1
-0.213313133848039 1
-0.0606955449592926 1
-0.27281408710384 1
-0.206797959215894 1
-0.197109359778975 1
-0.269679614644841 1
-0.390983526131393 1
-0.503451644156313 1
0.0910589659240024 1
0.305979750651452 1
0.0142481182370103 1
-0.159886706352054 1
0.0634406854708578 1
-0.491771361097502 1
-1.06645380273804 0
-0.255197627040597 1
-0.0508004426890229 1
0.172174205008709 1
-0.537859064987503 0
-1.00233539306454 0
0.557414737882366 1
-0.432103543294145 1
0.123349927990518 1
0.471906578195479 1
0.0296428848140017 1
0.0832627937472366 1
0.0744971880557213 1
-0.202436709943109 1
0.630356314818695 1
0.587088207788246 1
-0.525927096917495 1
0.409004023276912 1
0.251875139753161 1
0.572678891101451 1
-0.314725624999347 1
0.563353882139961 1
-0.698793109115061 1
0.530423030160786 1
-0.770705606108133 1
-0.366299046270446 1
0.00378128822113752 1
-0.389934740542611 1
0.70078698053448 1
0.123429163099495 1
0.119540544995142 1
-0.352276409581264 1
-0.0366589107626825 1
-0.0692411314525657 1
0.122821347415309 1
-0.558231731450767 0
-0.100287066673264 1
0.0503124805716869 1
-0.398734000716699 1
-0.620622985232251 1
-0.161594108219743 1
0.131926490459848 1
0.321841954440305 1
-0.184274423403605 1
-0.166561049800882 1
0.183608730250417 1
0.0286014242558383 1
-0.207068177184486 1
-0.0474201488750161 1
-0.431623841557253 1
-0.20098916709805 1
-0.00874210842549417 1
-0.982258909149335 0
-0.492268730236 1
0.118439501924613 1
0.754005189009456 1
0.824116779038343 0
-0.448810884501348 1
-0.00669267358177298 1
0.192509910342813 1
-0.45030368355647 1
-0.309800763633942 1
0.369456777046382 1
0.33922822590902 1
-0.137435494753226 1
0.706515952083015 1
-0.0879329696152148 1
0.230598314266349 1
-0.528932221249552 1
-0.650220380544204 0
-0.0802006211003484 1
0.281981109903965 1
-0.0888244226533665 1
0.101927283270188 1
0.324030303146396 1
0.0321981166178492 1
-0.307205843820911 1
0.308321311446693 1
-0.486466896301737 1
0.108834526153782 1
-0.269741158155025 1
0.28234866143707 1
0.286029058116634 1
0.13010889976675 1
0.377640423163471 1
0.0528330728152123 1
0.159670363554723 1
0.125558953074473 1
0.328066572085115 1
0.0164171058224102 1
-0.609923446346926 1
-0.068329736745169 1
-0.000574414187671735 1
0.45152627175163 1
0.193285579356984 1
0.042009013659075 1
1.0443861758342 0
0.324015086736748 1
0.171248200951512 1
0.196920149991151 1
-0.423155296333289 1
-0.255887806394504 1
0.441011964844818 1
-0.253256272934471 1
-0.188042851517807 1
-0.38854965432952 1
-0.0223696039357054 1
-0.258896320410191 1
0.514697661811595 1
-0.0532424659855337 1
0.122017838893362 1
0.434662738370119 0
0.307403355413381 1
-0.159844627168856 1
0.453630086700755 1
-0.311720308069941 1
0.0324822032303107 1
0.112275092066474 1
0.0675517854748352 1
-0.696823744491537 0
-0.300121708964031 1
-0.391890209824331 1
0.225844556716038 1
0.650942157284969 0
-0.815870177041287 1
-0.324596040935236 1
-0.585662302284067 1
-1.11381936553387 0
-0.397793146533397 1
0.195191560640289 1
-0.19096222906334 1
-0.28514247406428 1
0.587390194892312 1
-0.270568360032581 1
-0.0490801280601039 1
-0.303822027043293 1
0.245027832741114 1
0.0419773335374857 1
-0.26289446569401 1
0.0779093681533434 1
-0.189236306434178 1
1.43471598395812 0
0.816939201117035 1
-0.589555813187282 1
0.0259598036882349 1
-0.261271060359887 1
0.699086116417012 0
0.795961473952346 0
0.290845405673585 1
-0.622306399421299 1
0.267155989437913 1
-0.0575707770002776 1
-0.341063706475361 1
-0.00167054393158537 1
0.213671999333347 1
-0.782829408745078 1
0.0919076085816841 1
0.890081639428222 1
-0.109570563245629 1
0.401984754638314 1
0.857756488830648 0
-0.0335459549038127 1
-0.356906365203456 1
0.87245907666688 0
0.276345070582737 1
-0.365543217228881 1
-0.169084883698931 1
0.557920235743809 1
-0.750595134351195 0
0.093869038449943 1
-0.385954021917665 1
-0.1849990137887 1
-0.354844876819443 1
-0.113658287158227 1
-0.323037017718122 1
1.02833842450343 0
-0.145891733124686 1
0.379787232071222 1
0.567629031074941 1
-0.294123603665313 1
-0.212207234187586 1
0.908853384380324 0
0.0343550712558434 1
-0.190798566919628 1
0.252011094105706 1
0.331653455076107 1
-0.66057833967673 1
-0.496829345816469 1
0.203542974178481 1
0.243337002411607 1
0.0787425263696926 1
0.0248612147422521 1
-0.359588398427374 1
0.170702359225495 1
0.309088308639385 1
-0.103892289984681 1
-0.149297857069934 1
-0.185358517488232 1
1.07524767853813 0
0.365804866881556 1
0.0823992518187607 1
0.141519614894961 1
0.22187776054831 1
-0.0635682485658346 1
-0.00223761078785385 1
-0.0542022629651546 1
0.389876923051722 1
0.494921769199436 1
0.167364303986103 1
-0.347724307618976 1
0.298791974533302 1
0.186960111493498 1
-0.0467063209874083 1
-0.0986069625454478 1
0.0559790234548535 1
1.13957271330171 0
0.566035907551709 1
-0.408696316827948 1
0.33029040837983 1
-0.125296952675655 1
0.489574427867052 1
0.180420379023569 1
-0.492583285115116 1
-0.14768942593512 1
-0.429278121403576 1
-0.36938362646376 1
-0.620412412148628 1
-0.289449672901558 1
-0.493090700213184 1
-0.285451423520996 1
0.0644225889242847 1
-0.126021385669766 1
0.220617640589274 1
0.21095760071326 1
0.0999273541466698 1
0.606275335694853 1
-0.129057364965071 1
0.475637362469552 1
-0.0068660646171791 1
-0.332477734800421 1
0.0647088897395009 1
0.0473030396323074 1
-0.789451652714073 1
-0.160303643631478 1
-0.0802427900940343 1
-0.580040661565785 1
0.699987315566043 0
0.421639305103043 1
0.0977187165077034 1
-0.0695738320449675 1
-0.255058391307724 1
0.0954627310733326 1
0.736693382825489 0
-0.035888428034163 1
-0.314750857881989 1
0.244926790933849 1
0.643928836099501 0
-0.0258566881404149 1
0.240085879439496 1
1.0591009570744 1
-0.702206933280063 0
0.73384047969344 0
-0.0442354427931195 1
0.103855846179662 1
0.0407773338870947 1
-0.217151488087193 1
-0.180042872855319 1
-0.287518556353446 1
-0.185826946411023 1
-0.234014307369334 1
0.0155719170442641 1
0.447849627889315 1
-0.254985308663797 1
0.57512474484446 1
-0.459821314865241 1
0.628339748139221 1
0.252054359156115 1
0.494337866295908 1
0.514031190572554 1
0.553770639353381 1
-0.417508109695859 1
-0.514755900835509 1
0.128277763110508 1
0.220826409051668 1
0.0422845020961413 1
0.357622176377403 1
-1.20082837767428 0
-0.0178086889117996 1
0.451954564824267 1
-0.280090320049427 1
-0.252726538540956 1
0.0137973047029422 1
0.0813570166468453 1
-0.697965776900321 1
0.240513456021437 1
0.333248857568353 1
0.0996817874961161 1
0.145427853695425 1
-0.696652353826251 0
-0.157750978828826 1
-0.0960735896333168 1
0.337438565329265 1
-0.0507749803922958 1
-0.352320314302543 1
-0.124315361057319 1
-0.180680243331006 1
0.0377750466196166 1
-0.714479341558984 1
-0.544593762117228 1
-0.613960373743192 1
0.300893288619754 1
-0.144314790355634 1
0.145301655765798 1
0.440122798473498 1
0.0157183657093879 1
0.574304168199274 1
-0.00293008805933655 1
-0.198804955198354 1
-0.219176360903548 1
0.635943547794604 1
-0.43277236946414 1
0.196139070655418 1
-0.437918151931957 1
0.367160257603858 1
0.303791436168024 1
0.108399000336671 1
0.382706004852866 1
0.181856995462331 1
-0.0430178191080779 1
0.699868100764986 0
-0.592814019839135 1
-0.0747008893327246 1
0.46243224743877 1
0.227001522591631 1
-0.502886123498301 0
0.458708075420775 1
0.248998442066018 1
-0.358282177269818 1
0.47859838847448 1
-0.364008615701942 1
-0.728726111937608 0
0.135099915767537 1
0.735765292873684 1
0.329151393093837 1
-0.0796783847441323 1
-0.117982300283593 1
-0.0934718798762892 1
0.039921990447595 1
0.399513498711905 1
-0.0479879132128623 1
0.328348401544548 1
0.221137366933614 1
0.277273539713682 1
1.07029599031147 0
0.0621499766158251 1
0.404203212841946 1
-0.108807625152518 1
0.049687644386426 1
-0.881308042320997 0
1.02392823707875 0
-0.0310169811506351 1
-0.338909591542251 1
-0.387410756350224 1
0.312226916705881 1
-0.549891747955735 0
0.442716422927761 1
0.102933883414889 1
-0.329301488741565 1
0.0307210941271066 1
0.132013461564292 1
0.265477381306428 1
0.0403954505703035 1
0.619250957308554 1
-0.0888054503556483 1
-0.35134393656843 1
-0.439850375019699 1
-0.512577681769639 1
0.697702457215216 1
0.196660871455129 1
0.595833634507834 0
0.0322695393863309 1
-0.112844067239215 1
-0.117213448221395 1
0.253771904643592 1
0.148205292944835 1
0.260744748385987 1
-0.525674971582558 1
0.307699533003721 1
-0.425878469565918 1
-0.0540545862692372 1
0.00401907028721629 1
0.559775689435031 0
0.212828723280861 1
-0.163171329583188 1
0.659977145811706 0
0.290076594366278 1
0.180028425223285 1
-0.00543106119872956 1
-0.662486273588162 1
0.183402171265414 1
-1.0032475945778 0
-0.102601283411764 1
0.476793920143753 1
0.160246476109159 1
-0.28784754176672 1
-0.503174247305174 1
-0.170953602530384 1
-0.11308895149417 1
0.218740702305547 1
-0.18002584833296 1
-0.29898850526827 1
0.382627667635223 1
0.451173401565428 1
0.20654289896254 1
-0.14468134041419 1
0.662391700034429 1
0.0150878761868768 1
-0.0396695617821215 1
0.368023719518693 1
-0.35454829997839 1
-0.0292631578914961 1
-0.122068610917557 1
-0.537765015232749 1
0.659934566936266 1
0.121366935707485 1
0.173349161353978 1
-0.904377371212087 0
-0.61967545515358 1
0.149448336214679 1
-0.278756893026636 1
0.109412696372106 1
0.100151336806623 1
0.0395907009907522 1
-0.566847492958587 1
0.72636780425409 0
0.358702444129371 1
-0.229597906363539 1
-0.556914254456873 0
0.391619009022969 1
0.0207875455623456 1
0.158556057319207 1
0.0571318852089284 1
-0.251600743229961 1
-0.50147197138594 1
-0.658298526502232 1
-0.797222647923576 1
-0.65523149670889 1
0.290636264908406 1
-0.456252849072998 1
-0.139584827795103 1
-0.501052004127678 1
0.900613437786066 0
-0.00916826766438817 1
-0.360415080364948 1
-0.00725130053287534 1
0.22784098296404 1
-0.193303550864456 1
-0.632953213576622 0
0.355384505746235 1
-0.256590254507827 1
-0.0399468777741017 1
0.447946023483666 1
-0.185718556991518 1
0.0957281139147063 1
0.275858727880039 1
0.303708094235701 1
0.0563825202482883 1
-0.513558237057298 1
0.694148680803276 1
0.245711165807595 1
-0.34071233470379 1
-0.261167194402696 1
0.23116188543195 1
0.196388443753454 1
-0.648735646433501 0
0.35747023995145 1
-0.135457954706684 1
0.0551017435337612 1
0.093717715582019 1
-0.331627999871104 1
0.485562030025589 1
-0.839063952361109 0
0.337349884493348 1
-0.400660482262966 1
0.587780537413638 1
-0.557334017180355 1
-0.108792541601256 1
-0.346116567271634 1
-0.0953278987474141 1
0.187893661183083 1
-0.00752886231127248 1
0.349945169304011 1
0.531409417243994 1
-0.405377705462513 1
0.228879666169363 1
-0.688121003320919 1
0.0532758946673475 1
-0.463276496877154 1
-0.293371899777869 1
0.386754122572313 1
-0.0770797406876751 1
0.10302931128874 1
-0.200953336055051 1
-0.753085729142227 0
0.584155303882687 1
0.414433661838096 1
-0.670081674850978 1
-0.0965613999429894 1
0.285448798977055 1
0.00221048362001755 1
0.350791126140773 1
-0.532436721304796 0
-0.17868276360045 1
0.0410060953842026 1
0.195013224096767 1
0.911159062427863 0
0.351726337275895 1
0.231823209207817 1
0.0368035467976916 1
0.273490528764371 1
0.151003371708043 1
0.0118609551118747 1
-0.385913827262204 1
0.111547324141058 1
0.587206721188216 1
-0.143820926303095 1
-0.202903608201873 1
-0.513408757118746 1
0.0910006310430958 1
-0.44495085338615 1
-0.0294215167526232 1
0.475680384816261 1
0.236023953064944 1
0.0504229123084614 1
-0.500152334568002 1
-0.501024414493425 1
-0.401536837944641 1
0.177884387412022 1
0.287485206178616 1
-0.199877614803778 1
-0.0935564660438585 1
0.601181134162801 0
-0.589138515379957 1
-0.353102653894473 1
-0.053640636205971 1
0.466857575972608 1
0.146360539004547 1
0.71022892845609 1
0.261417258114698 1
-0.214167555790521 1
0.322575464121236 1
0.275371497516469 1
0.394706318650544 1
-0.274518440976365 1
-0.311385126035744 1
-0.00263575692114341 1
0.0671649023149728 1
-0.0640482430060525 1
0.0439282219154139 1
0.0677609930912107 1
0.926040342246571 0
-0.596358932999659 1
0.477554103172297 1
-0.0637747420121616 1
0.36105771837668 1
-0.447068036318804 1
-0.0542039393392126 1
-0.120345862236756 1
0.00916743843389368 1
-0.0530386832092698 1
-0.464376869692619 1
-0.362805457285913 1
-0.174293019801818 1
0.629668258018268 1
0.0660682964798068 1
-0.262330450529588 1
0.19163699178231 1
-0.372184183663425 1
-0.362427588763228 1
0.126477872093199 1
0.403301723550735 1
0.314183068674184 1
-0.201842310838489 1
0.650408447075429 1
0.160454944930235 1
0.314150104841284 1
0.408010828065134 1
0.267017938736212 1
-0.559472176503525 1
0.123312454176999 1
-0.102530252026849 1
0.542816944647105 1
0.25497530012577 1
0.286729499077925 1
-0.478541776909518 1
0.67131296731143 1
-0.163944093609527 1
0.173356301253036 1
-0.0368511757325789 1
-0.101683821969416 1
0.261192414353295 1
-0.520110692197751 1
0.954714333857322 0
-0.304975508503517 1
0.113855150643103 1
0.746153040004942 1
-0.0244469015620844 1
-0.588229499959655 1
-0.432375202846248 1
-1.0588554644253 1
0.0127032369805377 1
0.469014610099742 1
0.299169218421211 1
-0.105462383762632 1
0.124381960615659 1
0.223527174404941 1
-0.0931327320780026 1
-0.175629797392261 1
-0.10597117733053 1
-0.0716810110922795 1
-0.111570445047849 1
0.549109639427357 1
-0.558394705882401 1
0.328625387915883 1
0.0298294067502622 1
0.147918457272937 1
-0.182514488307939 1
-0.432568786687429 1
0.201761093771026 1
-0.222751098356706 1
-0.464980191458369 1
0.0762908744934238 1
0.700605236775216 0
0.3812442692366 1
0.289016527637479 1
0.711083897056764 0
-0.278298346770402 1
0.232929133588016 1
-0.178710365275107 1
0.418462888277709 1
-0.516970602632249 1
-0.186499168510815 1
-0.334020894788177 1
-0.0148217338319573 1
-0.276293940883463 1
0.13023086403222 1
0.365295296851418 1
-0.315122110246409 1
-0.378418931211504 1
-0.470981116539453 1
0.72570025894052 1
-0.356034712498321 1
-0.319235969739103 1
-0.0646621816480725 1
0.841685952862929 0
-0.556810762952562 1
0.0611972408792963 1
0.251091837701162 1
-0.194301563584343 1
0.128310265369072 1
0.144764663375323 1
0.337693576019125 1
0.825753864220865 0
0.262160892268321 1
0.542653507468525 1
0.186120666577518 1
-0.670400094076351 1
-0.514622872505268 1
-0.584261682669095 1
0.0204715328682565 1
-0.241377654809477 1
0.65992304476684 0
0.478610259080451 1
0.252440462547915 1
-0.736254449926552 1
0.103292846833266 1
0.112172233901976 1
0.212707500503346 1
-0.761578001969947 1
-1.04498306888944 0
0.472908029363534 1
0.577002113398686 1
0.303113503121504 1
-0.463694259360425 1
0.0638070474179189 1
0.732744593498313 0
-0.494245296559679 1
-0.261948049606261 1
-0.196311702333852 1
-0.305966484856152 1
-0.130104411101644 1
-0.428155665377625 1
-0.226434547065704 1
-0.0215850463522047 1
0.057616776105828 1
-0.0484435334571757 1
0.328087469852294 1
-0.354502717583735 1
-0.102615112517677 1
-0.730284780594512 1
-0.467121175773322 1
0.0831035594340117 1
0.229713666553264 1
0.274681602930569 1
0.311860604739573 1
-0.0368561067604062 1
-0.554794916826304 1
1.05743785991142 0
-0.582774142165189 1
0.146235865185266 1
0.76002380862454 0
-0.0895664458060019 1
0.860506224331475 0
-0.448916219839359 1
0.420943500701092 1
0.299293440807447 1
-0.0204914993083849 1
0.544852182994202 1
0.0524427369766722 1
0.742315267228736 1
0.439936197784334 1
0.382529432408976 1
0.116457057675672 1
-0.505385891807278 1
0.157016954414941 1
0.300214985023763 1
0.268685431634937 1
-0.307226349200419 1
-0.384664673430539 1
0.491444929403897 1
-0.300728102802985 1
-0.787192237175632 0
0.000523585711731285 1
0.156822635634865 1
-0.221503071719375 1
-0.166160540792768 1
0.445547302684657 1
-0.53004043874765 1
0.209073072136359 1
0.353167071128287 1
-0.312860502697557 1
0.394214008233588 1
0.316750705767861 1
-0.240579613729232 1
0.197255441252826 1
0.134039254091009 1
-0.177668637272989 1
0.174018583780023 1
-1.01437514559352 0
-0.0955827689151694 1
-0.131762643463792 1
0.227599441056746 1
0.184772042793747 1
0.78012455091841 0
-0.199337674450525 1
0.00100962079664973 1
-0.518345150788569 1
-0.100690748792883 1
-0.241546454371153 1
0.507296567604487 1
0.0839810312112317 1
0.445414980903422 1
0.122549239439593 1
-0.109535493335568 1
0.625665078909837 1
-0.790405808009586 1
-0.0472400780954775 1
0.0359294591473462 1
-0.6296325796926 1
-0.112235146900545 1
0.56639706262401 1
0.665545823294137 1
0.161971157511943 1
0.0175283501480763 1
-0.522524061938037 1
0.23060837449684 1
-0.274962996270714 1
0.489800901971934 1
0.373321149682122 1
-0.474242715643205 1
0.190431708757963 1
-0.202026729225629 1
-1.01264404221348 0
-0.408852413818228 1
-0.192841459983084 1
-0.471034106064056 1
0.37549917246298 1
0.0129841040348658 1
-0.092280538666972 1
-0.115068436478119 1
-0.13504949189014 1
-0.309801572554915 1
-0.278421284401677 1
-0.510250172765285 1
-0.67006782372869 1
-0.67734076287075 1
-0.466163516932154 1
0.0137473111310645 1
0.103594895255115 1
-0.0860582175260071 1
-1.48878030920892 0
0.543004182547002 1
0.479686884637071 1
-0.402502621173487 1
-1.03035757770786 0
-0.294406594068899 1
-0.584344245604062 0
-0.370893795107547 1
0.210367949897119 1
0.0649765016460273 1
0.161616911693044 1
0.438163300684725 1
0.348302643322155 1
0.549959874519672 1
0.233515134242996 1
1.07241521379422 0
-0.0924242830193962 1
0.555111761034704 1
-0.145055993433925 1
-0.36654521227256 1
0.0192964432287444 1
-0.26284095046845 1
0.238089104820118 1
0.381646169521663 1
-0.55694420542141 1
0.0471505547993934 1
0.509687882244368 1
0.715045100757972 0
-0.1722496462273 1
-0.135779467120815 1
-0.00958310552551062 1
0.101456080297915 1
0.0426291557008512 1
0.371822942989666 1
-0.56634434940477 1
0.40023221287168 1
0.086443633041608 1
-0.417837795189207 1
-0.506522473856767 1
-0.0974209269620494 1
0.158513398463472 1
0.103396721773238 1
0.186421682501965 1
0.316966587670758 1
0.531111909759461 1
0.594956373433676 1
0.100431452847007 1
-0.217064124372692 1
0.475120110681607 1
0.228794425476616 1
0.339744904947427 1
0.0425533351070707 1
-0.0263350942309625 1
-0.485004133341272 1
-0.473897881481652 1
-0.546235587488527 1
0.0532229641919922 1
-0.244314840995633 1
-0.24178885980454 1
0.593862617401274 1
0.590064278164467 1
0.132749781909262 1
0.122152319059998 1
0.0128936947037695 1
-0.45528318453266 1
0.238223510428232 1
0.300101726156518 1
-0.444193333726313 1
-0.71986789979116 1
-0.522260577763515 1
-0.229893304931599 1
-0.0650176763655312 1
-0.0576800563714378 1
0.626321088424631 1
-0.411227188529514 1
-0.108984621201824 1
0.245751695918928 1
0.3413732874293 1
0.725147237148338 1
-0.206773285529825 1
-0.0126381559444506 1
0.434658573217438 1
0.478769694880557 1
-0.554348332196704 1
0.399397490938157 1
0.245376679480555 1
-0.638248156911039 1
-0.249006704236702 1
-0.131273495864407 1
0.185027024959532 1
-0.271656728134059 1
-0.0292726155049243 1
0.298965522694022 1
-0.458496440500798 1
-0.474098114152285 1
0.546072132568646 1
0.297827935918972 1
-0.339054772110182 1
-0.305576094716042 1
-0.119324677537173 1
-0.50195449475245 1
0.53078708873472 1
0.43477562375034 1
-0.318988672783984 1
0.515481630011602 1
0.149613716938363 1
0.32722683187474 1
-0.183977374384631 1
-0.259073927095182 1
0.110094281783653 1
0.619758663201726 1
0.101209490122184 1
0.264416727490782 1
0.679897742832356 1
0.555861108133465 1
-0.171483936505332 1
0.136780499900568 1
0.217629529865608 1
-0.031560130060434 1
0.00195699091636872 1
-0.146449562463608 1
0.0379395349421278 1
0.149398769523179 1
-0.124691568523621 1
-0.161234886238697 1
0.543030248083105 1
-0.801271442809123 0
0.245570252475363 1
-0.813540035707019 1
-0.220176160231514 1
-0.374399069305951 1
0.00452934263333213 1
-0.554021008988569 1
0.0399433759291345 1
0.194886454183513 1
0.50584575077296 1
0.0206603621422292 1
-0.0612193707003121 1
-0.418964489572926 1
0.153356820446255 1
0.00676671021677649 1
0.368559635211167 1
-0.454275761367785 1
-0.0272418387363181 1
-0.017213448740072 1
-0.608528133676282 0
0.703785290607157 0
0.233916532668183 1
-0.418596983257935 1
-0.767617840079161 1
0.662521122777106 1
-0.17108568705266 1
0.143954081149242 1
0.0148525122684979 1
0.0627533242017026 1
-0.265633757364362 1
-0.0435428168808309 1
0.538703697199945 1
-0.548238934401302 0
0.277470261353708 1
0.0976238306679096 1
0.131172580621662 1
0.428624254621843 1
0.253266168244908 1
0.0663232243035646 1
-0.341517803408522 1
-0.581791249696773 0
0.038359034286835 1
0.0575294737833158 1
0.150612209952214 1
-0.21018400629132 1
-0.517926227188255 1
-0.0178163486130146 1
0.555516166793417 1
0.312168162678224 1
0.172978791229408 1
-0.324495556423317 1
0.0758565455226869 1
-0.749352960594688 0
0.185191979723451 1
0.548668697603981 1
0.397813209395811 1
0.254496378234227 1
0.262263492947251 1
0.318597692853799 1
0.192305643167192 1
-0.0501053672755257 1
0.0534884386961108 1
-0.0219239277125633 1
-0.11716972582859 1
-0.166683851922912 1
0.0886687780084825 1
0.321354654474435 1
-0.691699093024437 1
0.257073333996925 1
0.0462528709094553 1
0.169820554935122 1
0.374283352682076 1
-0.844887764727315 0
0.458396648047942 1
0.35121427458856 1
0.667718246907779 1
-0.975503421202113 0
0.364889571652581 1
0.646803050763948 1
-0.286798879127271 1
-0.163530887270344 1
0.470916030585411 1
0.0400988973408023 1
0.467578072603296 0
-0.708197114183352 1
-0.131824358582578 1
1.01616102084754 0
-0.486181385439479 1
0.298531047962238 1
-0.149901531024438 1
0.117846931522712 1
-0.00502290383637755 1
-0.445727589056934 1
-0.770374958270653 0
-0.28464179797423 1
0.476992028449689 1
-0.277586461779541 1
-0.594080648754444 1
-0.501990459938261 1
0.0314720669848555 1
0.626673359472596 0
0.0911766061457769 1
0.783204734014397 1
-0.0725228725553769 1
0.266729512154754 1
-0.00923793504326312 1
0.497399827409504 1
-0.328002664297388 1
-0.00194569336202646 1
-0.706915163508516 1
-0.0536383174278904 1
0.634364975097094 1
-0.00277190760483875 1
-0.107887833419199 1
-0.412502122677642 1
-0.364270120264048 1
0.616448862197775 1
0.240234019307737 1
-0.404501710619081 1
0.379149911510839 1
-0.0398565794537195 1
0.204504383440116 1
-0.776229056954819 1
0.487869337180852 1
-0.0574067219462152 1
-0.319836305012409 1
0.0379823162861983 1
-0.164740892062518 1
0.331027428877639 1
0.39827214571032 1
0.398307671495734 1
0.443600196765696 1
0.350001423824939 1
-0.105734354697419 1
-0.455872227663265 1
0.037165478441538 1
-0.0427474884337537 1
0.158228302587996 1
0.602960018357947 1
0.0165569578786746 1
-0.173861982189997 1
-0.0727043769674013 1
-0.57339670980112 1
-0.176161840654186 1
0.376678947384433 1
-0.0677745135876638 1
0.36990932961174 1
0.0712444244320815 1
-0.497260083137547 1
0.284182691639384 1
-0.274573565198808 1
0.055963629205584 1
0.0903913836454964 1
0.487465868696181 1
0.293012155623398 1
0.153398113237038 1
0.115297011889324 1
-0.419727874152331 1
0.404184385670169 1
-0.181335471458649 1
-0.336437558553484 1
-0.0901222466739002 1
0.327437049305148 1
-0.267531305751327 1
1.12569993343296 0
0.772522548705838 0
0.531761017819081 0
0.106528040875919 1
0.214515331740787 1
0.0249360113892305 1
0.069220874229543 1
0.0510863815250409 1
-0.123456609456607 1
0.47376406600403 1
-0.0755168166061325 1
0.265498822226616 1
-0.502827120356449 1
0.0472063259630495 1
-0.276809724382573 1
0.128267961369428 1
0.358932154472636 1
-0.108726230732288 1
-0.320038247098693 1
0.517124021990421 1
-0.327945321655072 1
-0.862460116003875 0
-0.336847719943547 1
0.353709978751188 1
0.231017896694078 1
-0.250164255897213 1
-0.213833855946178 1
-0.50553999243538 1
0.206407391853603 1
-0.326470035512756 1
-0.0498539773153224 1
0.430289958621439 1
-0.0592969402539968 1
0.32755524761219 1
-0.253751198591695 1
-0.01698641805966 1
0.619987890386773 1
0.151856057541499 1
-0.299756005544208 1
0.462517864306652 1
0.192769644062817 1
-0.117579555630382 1
-0.735441270012412 1
0.283069601218159 1
0.0124546579240904 1
-0.680758975837498 1
-0.429375468187366 1
0.386525564501983 1
0.356551702017634 1
1.21732357760883 0
-0.335829289625104 1
-0.151558059500269 1
-0.540860142565457 1
-0.45026178997893 1
1.01848628926013 0
-0.170979343456072 1
0.0502709389805378 1
0.493365572367625 1
0.322344322944756 1
-0.57944761321206 1
-0.550697883753529 1
0.697285075632081 1
-0.179842072011707 1
0.0810366894279872 1
-0.542249304986319 1
0.704974248065152 0
0.46342701127493 1
0.290153729329162 1
-0.184987297461312 1
0.349672948622542 1
0.245384053571998 1
0.16367573544214 1
-0.3103375489293 1
-0.349338864425872 1
-0.223814142686843 1
0.416475701054362 1
0.0570383556965891 1
0.652342874352042 0
0.108578445882381 1
0.664411672549037 1
0.115324395979614 1
-0.275971738590224 1
-0.358342285391656 1
0.510772840563615 1
-0.186627212394612 1
0.382031915505033 1
-0.4428991103381 1
-0.161694292255822 1
-0.431291576076299 1
0.0635665863006574 1
0.18984332812737 1
0.186931944507438 1
-0.787788429872506 1
-0.187742869276439 1
0.0855797991165211 1
-0.423458343120348 1
0.636089245655098 1
1.05507291724395 0
0.354424216342091 1
-0.206732019277501 1
-0.141212276073493 1
-0.368522374346014 1
0.178071043791797 1
-0.203067673823375 1
-0.28181441205384 1
-0.136069291840286 1
0.0264697786600446 1
-0.233002473146503 1
0.297471734199957 1
-0.924615655697958 0
0.938518267638681 0
-0.0366342591307612 1
-0.582890555815025 1
-0.726186161304012 1
-0.648467975885587 1
-0.730843776099133 0
0.507598025168833 1
0.0385147214274702 1
0.0473344412563504 1
0.102188622066295 1
0.251957678620356 1
-0.201037557632387 1
0.213600118312947 1
-0.242830881377736 1
0.259840823428889 1
-0.0250566368776968 1
-0.630315348676057 1
-0.0707475031012058 1
-0.554177828949426 1
-0.26832042970086 1
-0.419192120574439 1
-0.303865844781416 1
0.383933586839045 1
0.283370734386203 1
0.544215734961145 1
-0.369853154099734 1
-0.646666586684195 1
0.630057516187811 1
-0.232932143003926 1
0.0143483776613695 1
0.145526102006641 1
0.002305437751508 1
0.137966053461293 1
0.175033865650307 1
0.4210938622673 1
-0.634644866993186 0
-0.397690469609163 1
-0.227990341427382 1
0.276330514944043 1
-0.0314979300323749 1
0.201080251072774 1
-0.516473516084184 0
0.144323470429264 1
-0.396231234960706 1
0.368460341810369 1
0.240781341127988 1
-0.705897907459314 1
0.532543480755155 1
0.712167174860414 0
0.156053855414713 1
-0.536153885274439 1
0.526840487357227 1
0.52972644811506 1
0.286283082741955 1
1.37791116404175 0
0.558516113231787 1
0.0812682834645719 1
0.681061631377312 0
1.07711200869264 0
0.0507728295337731 1
-0.343288484431573 1
0.0295095510897234 1
-0.265466872633563 1
0.336991744132445 1
0.178321561279331 1
0.0139622710614586 1
-0.492323419645328 1
0.107490156333438 1
0.141288943694543 1
0.0421443972847707 1
-0.184374390353383 1
-0.0689328647847223 1
0.0916272629506693 1
