# Supplementary material for: Bias caused by sampling error in meta-analysis with small sample sizes
Source: PLoS One. 2018 Sep 13;13(9):e0204056. doi: 10.1371/journal.pone.0204056 (PMC6136825; doi:10.1371/journal.pone.0204056)
Supplement: S3 File — (ZIP) [file pone.0204056.s003.zip › results N = 20 delta = 0 tau = 1 sz = 100-500.txt]

"dl.delta" "dl.cp"
-0.000226609719259377 1
-0.296352303732519 1
0.0500086765404152 1
0.205580332139099 1
0.0860246094678337 1
0.303192366924775 1
0.0592911236848859 1
-0.286598229130222 1
-0.500123666136708 0
0.0396414697341481 1
-0.192126923270433 1
0.103469316916579 1
-0.206440896831914 1
0.14604594825182 1
0.525639233784837 0
-0.200106000259606 1
0.0276104841767757 1
-0.130422459358132 1
-0.280715684199022 1
0.0321986777819361 1
0.0965019587537252 1
-0.304919584326962 1
0.121640951679898 1
-0.017391644340231 1
-0.278408472850529 1
-0.330537508141581 1
0.383963232674418 0
-0.269979455558614 1
0.122592375601522 1
-0.182152287354673 1
0.148769085279475 1
-0.110445475923539 1
0.0811366723379174 1
0.265783261935391 1
0.139100641314375 1
-0.199031767237152 1
-0.104167224871774 1
0.368336359276016 1
0.195735545105093 1
0.316457209910255 1
0.197155217493745 1
-0.374807397935425 0
0.0994796494653416 1
0.044985918814173 1
-0.449886799126885 0
-0.157406750543833 1
0.280838278980669 1
0.145914087200564 1
-0.206993246183807 1
0.31004489615656 1
-0.0371735380568999 1
-0.188224627428048 1
0.120793873890271 1
0.631058462026607 0
-0.0466172787095746 1
0.61177915820238 0
-0.0630913420361056 1
0.106783095934814 1
-0.0582662877884228 1
0.0139441593774139 1
-0.026192197177383 1
-0.149122749140735 1
-0.218237485170216 1
0.109378954849286 1
-0.387173286677839 1
0.19873359534189 1
0.27549727040194 1
0.0260339379102185 1
-0.0442983152404743 1
-0.148947061175367 1
-0.105472595089354 1
0.221301581937219 1
-0.0326499469993482 1
-0.383527277965221 0
-0.0685783731689628 1
-0.24636491612502 1
0.0742708558007249 1
0.510752732986569 0
-0.0195584319516288 1
-0.287861775335189 1
0.2027738098341 1
-0.138305567263944 1
0.103527457691837 1
0.394973465324947 0
0.0208829766541596 1
-0.0262900450221422 1
0.133612101133969 1
0.36406890488188 1
0.141160331279868 1
-0.0843586755087386 1
-0.025952210143929 1
0.123985252963557 1
-0.0996009550656212 1
0.309356179511958 1
-0.152094109231807 1
-0.15835210244984 1
-0.377688654575225 0
0.0979308402792402 1
0.111355816269208 1
-0.269106150403825 1
0.169680603820906 1
0.222591915899038 1
0.0884641943570587 1
-0.100264361102809 1
-0.036809116120878 1
0.0563094491376438 1
-0.204149442621859 1
0.0497759700395556 1
-0.318933769157149 1
-0.242653156308648 1
0.265590254560811 1
-0.0922654324133899 1
0.00244859263995509 1
0.37147866778587 1
0.120895518809205 1
0.541375519096678 0
0.359857845286566 1
-0.0194042005041321 1
0.103950606661327 1
-0.081197782281766 1
-0.0888736253283269 1
-0.0665024010403597 1
-0.0576514535948853 1
-0.0775933899035738 1
-0.317979071595187 1
-0.0941887876589592 1
0.188356130325542 1
-0.519702499939 1
0.153890059386449 1
0.10141868829761 1
0.0960744599061654 1
0.148661261445798 1
0.138876120249961 1
-0.0717750614048554 1
-0.113000312324566 1
-0.464573256061549 0
0.239639536014373 1
0.0373702676488645 1
0.257949473221667 1
0.00240553573034143 1
0.209416136182325 1
0.613942058424515 0
0.00973453751911418 1
0.393203950240146 0
0.235005512912969 1
-0.192137832733261 1
-0.0690844217000536 1
0.246355854219727 1
-0.141249592237218 1
-0.508359230476547 0
-0.0144834410504078 1
0.0990113004610514 1
0.11748806889486 1
-0.0951733489461478 1
-0.182977769175538 1
-0.0279558974750652 1
0.108456015563982 1
0.129883054276099 1
-0.0402237640134608 1
-0.0880931251855942 1
0.150513557736192 1
0.145394729215839 1
-0.09191669561797 1
0.173532875408102 1
-0.189746996425384 1
-0.120012408563684 1
0.85019217938964 0
0.158787648694283 1
0.206768230580455 1
-0.0240609572775171 1
0.035248337214675 1
-0.251443942438494 1
-0.264002957116368 1
0.43693767194593 0
0.1651004791921 1
0.053517776051972 1
0.00926800857828368 1
-0.322629138753187 1
-0.242074730006878 1
-0.43721997510797 0
-0.423364894986646 0
-0.16239175305122 1
0.292680901265457 1
-0.0143963415002923 1
-0.22919137030406 1
-0.014513531584285 1
0.158675399679078 1
-0.273154200201953 1
0.27733428134375 1
0.140369946445554 1
0.00407323829102479 1
0.251631122993537 1
-0.152676754702167 1
0.514535389583508 0
0.227080827114378 1
-0.184353971199382 1
-0.199961697689004 1
-0.139602244097327 1
0.151377471869696 1
0.466193565786566 0
-0.326234729873813 1
-0.509321410785378 0
0.0856992668848489 1
-0.274036328829205 1
-0.340663668791362 1
0.189631345563104 1
-0.230201665356125 1
0.206712150044412 1
-0.1446903733083 1
-0.415163271164512 1
0.225103733618795 1
0.597724871466526 0
-0.267263117004834 1
0.00554382995487368 1
0.029788222757464 1
-0.0933634245594591 1
-0.0222634904158676 1
0.0740593586713508 1
-0.163229374887493 1
0.525418529195168 0
-0.0593099459069564 1
0.183806034496452 1
-0.248984096114363 1
0.218749532439762 1
0.279873319553467 1
-0.118378207594807 1
0.0163278445959226 1
-0.290856024160562 1
0.41468345517553 1
-0.0402557827937646 1
0.490741653795296 0
0.14902241284081 1
0.0142500676149813 1
-0.151545422352982 1
-0.12010447973746 1
-0.00448547349814611 1
-0.0140192028872009 1
0.0214740586283613 1
0.515313569744031 0
0.144132639644551 1
-0.116728997590055 1
0.265938496669019 1
0.0523101664469453 1
-0.359198937087265 0
0.115851207691853 1
-0.340996840221966 1
0.262118365910154 1
0.283289666727961 1
0.147338303674155 1
0.0170014335066309 1
0.208206505751324 1
-0.341199334892607 1
-0.340115255817763 1
0.487173815925108 0
0.302290380376497 1
0.12687636538638 1
0.102341730321912 1
-0.0742870127778568 1
0.0937742485460791 1
-0.0110185531537773 1
0.0859437321345601 1
0.400464279764781 1
-0.124619491085517 1
0.20887486939573 1
-0.0524883448788776 1
-0.126673409923663 1
-0.102969353607796 1
-0.00147777227207599 1
-0.403390624806782 1
0.0265364144659008 1
-0.133985576575503 1
0.355582782355516 1
-0.00160869158672923 1
0.0849221892035042 1
-0.267729793345229 1
0.270411347888484 1
0.308430995890505 1
-0.0848773688360688 1
0.56034282264617 0
0.0825894568285001 1
-0.307494427530665 1
0.0242502650419091 1
0.237788615749182 1
0.194554019695574 1
-0.190540528260232 1
-0.00358052430845952 1
0.242891012163587 1
0.111881966409531 1
-0.0991958528438531 1
-0.059302975277016 1
-0.452501546873893 0
0.312867371697454 1
-0.199965247310795 1
0.0675142948372401 1
0.0345207752952676 1
-0.460282549913334 1
0.0904182093192899 1
-0.0295988751071122 1
0.285725389418697 1
-0.0366029400192961 1
0.432243576822168 1
-0.258092037502969 1
0.356136972623028 1
-0.126494730110813 1
-0.289528276599214 1
0.354114790293021 1
-0.364074721503614 1
0.200618414586749 1
-0.285500836735077 1
0.119605827240123 1
0.104467385372753 1
0.0125287847999557 1
0.223899693579348 1
-0.0276347520136152 1
-0.198780500139458 1
-0.0632348397712307 1
-0.041952473554123 1
-0.0236368795481337 1
-0.458455716581231 0
0.064303906411641 1
-0.016625189071016 1
-0.00113121769146556 1
0.280851960895749 1
0.656095959441314 0
-0.00706535954373605 1
0.157354437554979 1
-0.022945822110665 1
0.142015857645726 1
0.278483844477135 1
0.025472345909909 1
0.109856505690022 1
0.0425194403322874 1
-0.0139996935923331 1
0.312496780835543 1
-0.203626920387951 1
0.236284450036711 1
0.0468037557892909 1
-0.116930367286426 1
0.295994138085109 1
0.138275533977544 1
-0.225962176293373 1
0.234964986367914 1
-0.155477411083624 1
0.271968476891115 1
0.0176047655372201 1
0.124260589879163 1
-0.439058206305118 1
-0.687090847836026 0
-0.260763077484609 1
0.175731049882156 1
0.312481174465313 1
-0.29241036053268 1
-0.189734442384682 1
-0.353986866424604 0
-0.565145361429851 0
-0.15500183804839 1
0.174530180337989 1
-0.104815809849146 1
-0.334441963734287 0
-0.1370547979267 1
-0.221551559844954 1
0.258386945202535 1
-0.0390716061875717 1
-0.0400747440387421 1
0.229811270431577 1
0.0909113605565293 1
0.0976871006512048 1
0.0600996615525153 1
-0.0916847220768807 1
-0.276992757896077 1
-0.0472766075111441 1
-0.0566923904509007 1
0.2839010132576 1
0.141289043469458 1
-0.16646109636615 1
0.108695944330689 1
0.109028237822296 1
0.102998606279957 1
0.0597581780058451 1
-0.129047392292564 1
0.0975852677579964 1
0.0917101953481981 1
0.177831327212349 1
-0.186258175037177 1
0.110174203297781 1
0.00272807179944528 1
-0.164684470316111 1
0.243062888842521 1
-0.4104342816485 0
0.00675908651112238 1
0.0113138645499632 1
0.101621306213547 1
0.302788673819833 1
0.163964522554489 1
0.191397614223146 1
-0.14760168273004 1
-0.29632241643137 1
-0.0617454469494011 1
0.168672154039273 1
0.197177379854529 1
0.221486511864693 1
-0.229413714212799 1
0.325121224370019 1
-0.155719617354995 1
0.0648369450709411 1
0.0987324959230129 1
-0.588481133974631 0
0.212576779608889 1
-0.0642834738502967 1
0.512992497066075 0
0.23714871037229 1
0.248326228627669 1
-0.118497408757985 1
-0.501876167063517 0
0.105979734612244 1
0.00754035488257243 1
0.026747825165274 1
-0.136811470203053 1
-0.249340407344277 1
-0.223623087190601 1
-0.0644976703026685 1
0.139476181591517 1
0.0125307547577267 1
-0.131428404677066 1
-0.137719183992425 1
0.295800101136174 1
0.150623758248557 1
-0.0628141710949573 1
0.231455199384883 1
0.329426436876689 1
-0.105757590922493 1
-0.659053786283401 0
-0.09235785391435 1
0.15512729512099 1
-0.00473540749241254 1
0.0193575861073455 1
-0.262379114606756 1
-0.32024822274571 1
-0.0728842653164531 1
-0.438193558257085 1
-0.0243847051627891 1
-0.182061392169493 1
0.172680784596997 1
0.1996758051682 1
0.169387835771469 1
-0.0390691234897873 1
0.153701892957324 1
0.193068552982558 1
0.0731288077986305 1
-0.0607649047448056 1
-0.0465285240300571 1
-0.123521985222673 1
0.397787016606702 1
-0.204894340548674 1
-0.0872576543805489 1
-0.174777243414094 1
-0.492568730073461 1
-0.0450172421145642 1
-0.0419829733629075 1
0.0243686920146658 1
0.0727631842573989 1
0.191298405009894 1
0.139158899472218 1
0.274827130154695 1
0.410628689846513 1
-0.0150473619433668 1
-6.24262920401186e-06 1
-0.320833111813853 1
-0.302141026221976 1
-0.239664261447407 1
-0.683663998572403 0
0.358581174635691 1
0.316688137384633 1
0.171916324350321 1
-0.241266805193227 1
0.244044976781291 1
0.0983580575547177 1
-0.195728357707237 1
-0.16603510370733 1
0.283531197537456 1
-0.0606825408381749 1
-0.17811022698215 1
-0.00204788061350906 1
-0.238845326334213 1
-0.298789274190302 1
-0.148511013280394 1
-0.207466613499737 1
-0.00269515604095646 1
-0.245313018211142 1
-0.444477661271728 1
0.104847140252688 1
0.30655112089802 1
-0.230061283012197 1
0.00938298469829753 1
0.215082634919301 1
0.316608452577873 1
0.123388479623739 1
-0.203666349390771 1
-0.108942883922066 1
-0.0197470112391011 1
-0.417427845912764 1
-0.142006932760231 1
-0.146200542851216 1
-0.082076446320696 1
-0.0636661006841465 1
-0.114027176067118 1
0.185304419381015 1
0.153267832206055 1
-0.0452948831138819 1
0.125269091556212 1
0.193979886029744 1
-0.0795641980711079 1
-0.00556735071314959 1
0.192737976373635 1
-0.177796163159122 1
0.432880963567626 1
0.290492784535254 1
0.143690373307234 1
0.114300232636238 1
0.145112566728637 1
0.115428088234892 1
0.105850007313117 1
-0.138676464012675 1
-0.0889335831199521 1
-0.176023867874685 1
0.069706947475141 1
-0.0906147895886826 1
0.067943393992501 1
0.0399588252215787 1
0.0394457385071172 1
-0.077608799020067 1
0.216184421583623 1
0.108226035192911 1
0.305791194545546 1
-0.0787078032477329 1
-0.212700206366885 1
0.622785850064607 0
-0.410883911986029 1
-0.4558769259165 0
-0.317236264903629 1
0.194812087132478 1
0.135914149780939 1
0.0650055398712551 1
-0.085404935608041 1
0.199851456241062 1
0.24644955446406 1
0.0296638832012406 1
0.0310896711648194 1
-0.0961771775571409 1
-0.352960502924342 0
-0.0411431413432543 1
0.473162969102185 0
0.283948050959605 1
0.507169270368425 0
-0.215680095168954 1
-0.379226179189648 1
0.100454861057541 1
-0.493535987171736 0
0.296119888461559 1
0.112579396337351 1
0.135719990071213 1
-0.101270298177918 1
0.0284789382000674 1
-0.261967298274102 1
0.178861346289681 1
0.0497435795655927 1
-0.223603004158112 1
0.487266460786805 0
0.22956881296908 1
-0.270477692033999 1
-0.0680122549620725 1
-0.564941612032514 0
0.0822817797050595 1
-0.250875431828707 1
0.0834163423417599 1
0.0797187827969842 1
0.123144858614222 1
-0.073677570046851 1
-0.149605868668639 1
0.260939678086718 1
-0.0861371612612961 1
-0.27556201277692 1
0.212284554084596 1
0.388550485767502 1
-0.0888547078526934 1
-0.280188952995602 1
-0.323347895418248 1
-0.399113632038628 1
0.074467844889359 1
-0.138892362873076 1
0.0815081553022156 1
0.100570209079246 1
-0.0584569245714597 1
0.279994774647741 1
-0.0286245923963044 1
-0.239720658372258 1
-0.0142673789126175 1
-0.0207362639681309 1
0.130276779673271 1
-0.110000042906213 1
0.135489070613887 1
-0.174292562238626 1
-0.0445464189084098 1
-0.0684649698966537 1
0.0471485818548679 1
0.248505701295676 1
-0.0507081972096915 1
-0.129526121662787 1
0.0769122713470277 1
-0.216391738089953 1
0.358915107142447 0
-0.0599918679686689 1
0.253878280498546 1
-0.0972560534820809 1
0.181847982572055 1
0.263084909246275 1
-0.401094730435195 0
0.0434183349503635 1
-0.212702124401668 1
-0.371872627837657 1
0.0524703553304234 1
0.192057272005473 1
0.170707415426792 1
0.00237921694920224 1
0.279468668360843 1
0.304393097739649 1
0.0571990731124708 1
0.108493021429825 1
0.410007915783038 1
-0.398402619962459 1
0.161434850421967 1
0.3902120683616 1
0.375989336060537 1
0.058582041903207 1
0.377123576180282 1
-0.0861107727358492 1
0.142722288279319 1
-0.188685779732093 1
0.143300789070751 1
-0.0735561392789709 1
-0.360991460919211 1
0.0529827401566699 1
0.448378648071279 1
-0.176942388460193 1
-0.0688675268847096 1
-0.36898900513904 1
-0.415624075379093 0
0.162846155250552 1
-0.00817363629917201 1
-0.42155518179424 1
0.0302345522547149 1
-0.0669254155763262 1
-0.123021114323662 1
0.0486254908455356 1
0.0431349611615117 1
-0.0189370815449359 1
0.0640907653719324 1
-0.214176142864828 1
0.0868985818329009 1
0.162523374465034 1
-0.191759160839597 1
-0.137423670714924 1
-0.0296335170096023 1
0.00615048984832421 1
0.0456957834589453 1
0.0380887973000845 1
-0.159318758358475 1
-0.0211314584054835 1
0.332066306675051 1
-0.0863712030215766 1
0.0528245284066537 1
-0.189683047028738 1
-0.315474412758908 1
0.331691506496633 1
-0.35616250713085 1
0.689366511507316 0
-0.194106190609758 1
0.177613371314672 1
-0.00332872501745872 1
0.0384435319379053 1
-0.29083979866401 1
0.164182081343744 1
0.189408812508856 1
-0.239767860183805 1
0.0271264520323282 1
0.301120465141899 1
0.172305150700627 1
-0.369393676474341 1
-0.362055376605288 1
-0.154798870180634 1
-0.190431865275675 1
-0.0285123841364748 1
0.362463700254058 1
-0.272509114063445 1
0.196260710314173 1
-0.154077577367872 1
-0.0333800005557302 1
0.211429707222133 1
0.233729898256174 1
-0.685316605739464 0
0.155377014695475 1
0.205713099830324 1
0.204109728899596 1
-0.00549754137376779 1
0.117675198907655 1
0.298900526101334 1
0.0207785250095042 1
0.0287263180871766 1
0.262175634680213 1
0.0361578469685369 1
-0.00851418352786236 1
-0.218542467588005 1
-0.248682959159868 1
0.0232730135257887 1
0.14824166157563 1
-0.294880654590241 1
-0.374654686902848 0
-0.0856648912190517 1
-0.00369714726050841 1
0.0855015689670038 1
0.104547074405439 1
-0.0202087555984758 1
-0.275128568835446 1
0.0691302225032149 1
0.0946381125452381 1
0.029619306169451 1
0.103878860979759 1
0.00567087838177389 1
0.0875381543847866 1
-0.214584877358981 1
-0.0780849352710915 1
0.0448009887369532 1
-0.136408527746491 1
-0.129618583478484 1
0.252679704074402 1
-0.297466549315091 1
0.00909181891879736 1
0.0407755174449689 1
-0.0356508073619287 1
-0.0256863182157491 1
0.0645758407223971 1
0.0723260713103024 1
-0.557863473701115 0
-0.36488183484775 1
0.297311086965464 1
0.0958104684712575 1
0.0246139669911573 1
0.317747447100519 1
0.0775425127781837 1
-0.161549932724359 1
0.0612359518703398 1
0.0272964156850127 1
-0.0830603025581712 1
0.0830710502749814 1
0.131679746560129 1
-0.209507109025683 1
0.500148393306523 0
-0.465594704745658 0
-0.34651660816309 1
-0.0331647047047032 1
0.0677457817433575 1
-0.0694270068878517 1
-0.126698073766091 1
0.0651571040997011 1
0.370259150278954 1
-0.299128266457291 1
-0.159314350575151 1
0.120609823388015 1
-0.30748407226991 1
-0.168420552213678 1
-0.208493065573699 1
0.173801326296897 1
0.331312749388769 1
0.12896426745298 1
-0.420907572608929 0
-0.305748044612933 1
0.21585026448445 1
-0.0329533337547397 1
-0.0295348525822167 1
0.181456911904654 1
-0.131129353582412 1
-0.0323096348445339 1
0.201139991334329 1
0.323643052509844 1
-0.277673085873099 1
-0.551220888738875 0
0.0860032941085193 1
-0.291636451902386 1
0.102342015089014 1
0.0665135248741235 1
-0.115559546826963 1
0.150208461170633 1
-0.251894371228552 1
0.436637000620958 0
0.442815083340773 0
0.114455523310339 1
0.12288823354603 1
-0.0897475943856524 1
-0.352211440181221 1
-0.182605986191556 1
0.191288361272234 1
0.107334458693383 1
-0.0607441724641633 1
0.0364448888390155 1
0.0414213752898225 1
0.180146656892104 1
-0.283574749500301 1
0.189261487817156 1
0.268876585462324 1
0.173420951634986 1
-0.0575858784240902 1
0.460126076789044 0
0.311441996990572 1
-0.154748286472534 1
-0.0409038655294686 1
-0.336364137205516 1
0.180812323585548 1
-0.0901819139469633 1
0.240754445776768 1
-0.0058330563652844 1
0.247041634917584 1
-0.293365330207954 1
0.223610975341118 1
-0.194215642632817 1
0.0673913264633782 1
0.0151305977885377 1
-0.332100771624064 1
0.271415981340008 1
0.284947133831784 1
-0.0362050999189335 1
0.081346308001864 1
0.428601393333133 1
-0.380669761001046 0
-0.49412744003592 1
0.0945374165656659 1
0.422056943913815 0
0.498931701034898 0
0.147831986915521 1
-0.0547686108555299 1
-0.483714378114859 1
-0.369051486548654 1
-0.591410051553787 0
0.428158646870486 1
-0.326159650471626 1
-0.263050452315191 1
-0.371616755961911 1
0.0492555416464199 1
0.230048289738487 1
-0.0784821388137784 1
-0.193394017754787 1
0.176099995958814 1
-0.419907802145867 0
0.0916616077809661 1
0.239654401568266 1
0.439481844521566 1
0.213614814313652 1
-0.262408046985952 1
-0.236837356172557 1
-0.0180105733615789 1
0.307211410838311 1
-0.0608381648906277 1
0.361720749505313 0
-0.00733795350327799 1
0.00297511619971625 1
-0.51084193965892 1
-0.330276578202158 1
-0.266472959514459 1
-0.0299775700154126 1
0.311999771079927 1
0.240258532063894 1
0.121918840632494 1
-0.0999002174951442 1
0.11464731540502 1
-0.378443232545407 1
0.234321969491068 1
0.218827372950686 1
0.0527844214825586 1
0.0492228522626218 1
0.0975453834114034 1
0.110310738016438 1
-0.0826375432651807 1
-0.339777957345529 1
0.0659110269304352 1
0.000745032085153946 1
-0.445755817860783 1
-0.41362605375829 1
-0.433369305589777 1
0.0261048279859142 1
-0.238347280182832 1
-0.0773009507245916 1
-0.0739966395190821 1
0.279161041798062 1
0.10519729171339 1
-0.0804341146795977 1
0.270949827373522 1
0.113081847165939 1
-0.331259011043619 1
0.105586744093264 1
0.315064659876259 1
-0.192504427706789 1
0.0590229383006234 1
-0.288744684152265 0
0.293010264621943 1
-0.0587615824984384 1
0.334248645551384 0
-0.0881197531442975 1
-0.145464099000555 1
0.128451137502983 1
0.095404909906624 1
-0.127116338890497 1
-0.378620427426347 0
0.000263514678489929 1
0.40643494544849 0
-0.433924802646908 1
-0.0873807169334657 1
0.461154173597485 0
-0.233375756059908 1
0.0911699580534426 1
-0.213798592656318 1
0.393433525476801 0
-0.284931499117139 1
-0.143405248222836 1
0.00279476896432641 1
-0.174511647277423 1
-0.16676109711289 1
-0.0418194831191349 1
0.398093729923385 1
-0.0170291709528401 1
0.0232019066833258 1
0.0179617557273306 1
-0.0458434448504555 1
0.0373444431736997 1
0.329082122287095 1
-0.41428206891067 1
-0.0226078559152496 1
0.0119707984462256 1
0.0437688416145714 1
-0.19511219435313 1
0.0924083673284852 1
-0.378636612245494 1
0.0934000257650588 1
-0.268497438272095 1
0.0416224939748081 1
0.273701328211296 1
0.134640038917528 1
0.255298492600536 1
-0.110461437439916 1
-0.0198337408666191 1
0.19072901948473 1
0.205758661492749 1
0.125872899023473 1
0.0192847000157019 1
0.331894418105547 1
0.184499668644122 1
-0.182082871543239 1
0.239445345316192 1
0.403818344841545 1
0.0241337463460059 1
0.183023485507336 1
-0.262460034795192 1
-0.0704061042305595 1
-0.178453376283602 1
-0.147931855878165 1
0.0219267859242603 1
-0.125235403222552 1
0.371125772495528 1
0.175278449751579 1
-0.164666708146829 1
-0.0485720367598475 1
0.0616310157143553 1
-0.038935512882743 1
0.00889846884133312 1
-0.328296436942726 0
0.318639576355786 1
-0.0740500541793005 1
-0.26616062689642 1
-0.111623672222382 1
-0.310665979937676 1
0.770540268805291 0
0.0662028904749167 1
0.332333594701599 1
0.271387964120578 1
0.0359171043919078 1
-0.113173120690218 1
-0.0409857768342067 1
0.230485764623098 1
0.230307915279411 1
-0.149277568671085 1
-0.0314937794435563 1
0.129235758291152 1
0.00258648704764645 1
-0.0538886173113701 1
-0.170889769048803 1
-0.00446216420457846 1
-0.235483257931314 1
0.219850214330728 1
-0.158109873692736 1
-0.0605358206958358 1
-0.00720388659867551 1
-0.0390228133373307 1
0.041818856299651 1
0.355374522267653 1
0.0952579206776026 1
-0.0562089883827893 1
0.177446523533264 1
-0.0534486033975307 1
-0.179088994629623 1
0.158638214536604 1
-0.498025386574099 1
0.200710831621054 1
0.0905875665692195 1
0.361558041260898 1
-0.225215005145026 1
-0.199628707792614 1
0.174660382736411 1
0.410232315006933 0
-0.0286491933613154 1
0.192831124699354 1
-0.362732332548916 1
-0.0528298422904954 1
0.0763633104302762 1
-0.539074649586735 0
-0.591746274141096 0
0.0646575872995956 1
-0.28850005873694 1
0.241151836748657 1
0.289817722941175 1
-0.209040291594918 1
-0.154322023638525 1
-0.0666938644944203 1
-0.0916932209760669 1
0.741810706678792 0
-0.0132550711106978 1
0.244792299365755 1
0.035627152833415 1
0.443316317711443 1
0.0440581605277612 1
-0.262075822326923 1
-0.0656554930252599 1
-0.0487964687664998 1
0.426983600381729 1
-0.0486560004561495 1
-0.28605702839568 1
-0.325764844010643 1
-0.00825813723947606 1
0.207494168168438 1
-0.0475416353024267 1
0.0758803355590423 1
0.16037877026476 1
0.325524571431958 1
0.119287851576858 1
0.800768236602142 0
-0.210185652721209 1
0.122309841526549 1
-0.118909257031319 1
0.220552228116275 1
0.302273084818118 1
0.0863620963718968 1
-0.0820970667545005 1
-0.0114684333956433 1
-0.0642069495520592 1
0.0265401107730981 1
-0.168712577981693 1
-0.0465436117214984 1
-0.0874526608583063 1
0.206920910136194 1
0.240461020087229 1
-0.126538655687966 1
-0.203653361280943 1
-0.00285765454384318 1
-0.0212890425596254 1
0.0975681522282516 1
0.106831275048682 1
-0.170858824303857 1
0.147725023398646 1
-0.44887953621715 0
0.39070942208529 1
-0.253165900776032 1
-0.425210575695215 1
0.28167011024006 1
0.451427781016742 0
-0.0647007028774989 1
-0.0537002619312478 1
-0.0595761954161785 1
0.189228095503221 1
-0.0533438631945206 1
0.328594740345325 1
-0.0254840788443684 1
-0.0121939480951042 1
-0.168214421534018 1
0.135039171551746 1
0.020691519548937 1
0.0838660057633754 1
-0.213177712454949 1
-0.154961058189347 1
0.236424185154862 1
-0.238579239091172 1
0.0558568493085995 1
0.0769970884890705 1
-0.106964135265353 1
0.218649759174256 1
-0.438288943827031 1
0.300304898034798 1
-0.109520301604519 1
0.0418650204240215 1
-0.0334772591919456 1
-0.162624613546935 1
-0.164860092002758 1
0.436277601964933 0
0.00435620101857004 1
0.292633934857596 1
0.0671076216433372 1
-0.130607334219823 1
-0.282945538640322 1
0.0474440414086595 1
-0.00705920329205457 1
-0.0676929215048707 1
-0.0446473218715352 1
-0.017280317630034 1
-0.163015399063362 1
-0.0566913526693474 1
-0.0873050435937952 1
0.16908431457996 1
-0.00463904654932058 1
0.0507869273478153 1
0.309850585390705 1
-0.158344570114726 1
-0.254017310718018 1
0.0128266477257312 1
0.16902689020976 1
0.094888676444518 1
-0.465923730933647 1
-0.212040992225579 1
-0.438224170297241 0
-0.153280999525334 1
0.173068512685891 1
-0.243262100463036 1
0.0448018087227064 1
0.160245954997743 1
-0.128401009987058 1
0.0325224162230812 1
0.41148030356334 0
-0.102156593948743 1
0.141120555238062 1
0.0148743001645086 1
0.145136983545967 1
0.06660985245492 1
0.302199502978399 1
-0.226616519559713 1
-0.118634094738249 1
0.198109722471193 1
-0.243900183880331 1
0.0604128894287366 1
0.561269961766303 0
0.234377672873629 1
-0.396188993518582 0
0.0257459012302461 1
-0.228455464446879 1
0.187790333264265 1
-0.608528683951252 0
0.125193638419508 1
0.021559797480255 1
0.0713167761192655 1
-0.168929157965373 1
0.0446617340977342 1
0.20622929864659 1
-0.0390356313165829 1
-0.0789890719441427 1
-0.244798117118523 1
0.42635198387653 1
-0.0338019421700736 1
-0.24836164318306 1
-0.0952052808496974 1
0.0583999077757627 1
-0.337578598499209 1
-0.568048819471653 0
-0.275341656828608 1
-0.10791781532691 1
-0.00224530979580339 1
-0.0596558480660445 1
0.0700280254926824 1
0.204983265838746 1
0.0561952188166245 1
0.164138812387796 1
-0.057496080479788 1
-0.147485327811627 1
-0.129464640804688 1
0.387176455829569 1
0.245190078771671 1
-0.250005851092666 1
-0.160373511117373 1
-0.358028064526347 1
0.258807802133524 1
0.286208088505172 1
0.272135578446453 0
0.08248387155065 1
-0.0153678512291853 1
0.124293865755418 1
-0.0225390164942066 1
-0.17849627658296 1
0.150698713273936 1
-0.775717294553494 0
0.509523760390507 1
0.274276317057345 1
-0.0142801037952803 1
-0.356286295699825 1
0.0155712504798017 1
-0.0992248997924184 1
-0.337366968514994 0
-0.121641550547411 1
-0.28642890365598 1
0.203401401892391 1
0.117347173998852 1
-0.306694207658645 1
0.147509464711481 1
0.0349073221983761 1
-0.0589691351580044 1
-0.128772959798296 1
0.0473963080589841 1
-0.160038096689505 1
0.0887015749095464 1
0.33657782869636 1
-0.0867048691787522 1
0.195185034006369 1
0.246375990452336 1
-0.0245614816950222 1
0.0496776995065219 1
0.078317039843002 1
-0.269423302676413 1
-0.0386441119567197 1
0.407919287670607 1
0.333564637151973 1
-0.0424509031057384 1
-0.50339461066058 1
-0.215158811102511 1
0.267350370479001 1
-0.0884587416758745 1
0.313440312619388 1
0.108302237575005 1
-0.216752474145058 1
0.3293854061258 1
0.215749725796684 1
0.42381458655002 0
0.100207658880584 1
0.0948363908324269 1
-0.0211571570959087 1
0.110186785283053 1
0.112310207894496 1
-0.24078556723517 1
-0.20970543718487 1
-0.00905089824224035 1
-0.201878521287547 1
0.138663956797513 1
0.157024949358796 1
0.0860263877185398 1
-0.35489306599998 1
0.0795687385659525 1
0.1031377711469 1
0.0207528456720708 1
-0.492698029736213 1
-0.187850470924676 1
0.175342509594276 1
0.0266060157375372 1
-0.17922313467748 1
0.299298039619809 1
0.00156993602781183 1
0.0150626955054077 1
0.209150210303877 1
-0.0989661473061418 1
-0.0354815141039062 1
0.308550365924389 1
-0.0676318238501147 1
-0.330434755244923 1
0.421895613450931 1
-0.127827250839878 1
-0.0796583971048816 1
0.0520907277475388 1
0.217683993728124 1
-0.295227433945556 1
-0.279378195194954 1
-0.0335510882770779 1
-0.351644887840394 1
0.527656876750224 0
0.173473750514393 1
0.188573040478988 1
0.473197161671846 0
0.292449130736911 1
0.0947904059457995 1
-0.377728522113182 1
0.0228725504468541 1
-0.332989983424644 1
-0.0812768662768564 1
0.0620989818330274 1
-0.300186145065987 1
-0.388804266105142 1
-0.334766913128379 1
0.186595195716563 1
-0.330801561416082 1
0.23151089549206 1
0.457710476200299 0
-0.316058502773209 1
-0.0459269450283633 1
-0.0557478620661187 1
-0.0796444138564384 1
-0.425774956357325 0
0.490806058780439 1
0.00522653763971381 1
-0.0166449602433135 1
0.204568754453967 1
0.189957463294456 1
-0.482202484889604 0
0.429103655494865 1
0.395329976849661 0
-0.0771905653285043 1
0.449420099290644 1
-0.324871843451115 1
0.325662527708951 1
-0.26692873907906 1
-0.110065130658397 1
0.107113737045726 1
0.0312582641820407 1
0.351605299757638 1
-0.219470700473807 1
-0.0141868087006884 1
0.258556913271261 1
-0.0584636096733452 1
-0.332401642289847 0
0.231463787918103 1
-0.0706985267885373 1
-0.417783581467341 0
-0.270764199054984 1
0.0780671904728409 1
0.263458187437946 1
-0.0643719561349697 1
-0.531974829881014 0
-0.122113794338474 1
-0.228647430542172 1
-0.239897266121473 1
0.0156524973701604 1
0.211558157549066 1
0.144127554982811 1
-0.0412608594914901 1
0.24701014964914 1
-0.0206766741426129 1
-0.131135037341823 1
-0.0704314404023021 1
0.388455698849541 1
0.196372960683894 1
0.174106620319634 1
-0.140414081411287 1
-0.0996398897888602 1
0.152533722255836 1
0.00404320007772198 1
-0.264362117239725 1
0.184480368968256 1
-0.242316112620472 1
0.131134844054641 1
-0.32103642509008 1
-0.0649149894841518 1
-0.169404850721405 1
-0.176584524384434 1
-0.261707887417947 1
0.0310736549618693 1
0.050009944144891 1
-0.130304664032245 1
-0.0454793462665116 1
-0.145636499850381 1
-0.176940465139914 1
0.0544924275472395 1
-0.225513847416304 1
0.315353981715303 1
0.736422531933745 0
-0.270074434908526 1
-0.182809513511826 1
0.18722111921814 1
-0.213608034601443 1
0.273854530219615 1
0.261148826920685 1
-0.171917480575277 1
-0.0791096692634038 1
0.183258359817637 1
0.132404045197445 1
0.566369167534794 0
0.533335102572056 0
-0.411067886789564 1
0.151486849367577 1
0.224944108456993 1
0.0189528898647004 1
-0.14477416174564 1
0.222654240443276 1
0.200696483687899 1
0.330556277800113 1
-0.290577641194494 1
0.284845674880116 1
-0.0115413109844496 1
0.000924771737857315 1
0.123150696374942 1
-0.224440210415201 1
-0.256223722212535 1
0.210748731025587 1
0.353048820419208 1
-0.0677315395744494 1
-0.34709413783124 1
-0.0434593728411431 1
-0.41739721359632 0
-0.188737905567985 1
0.14262606627657 1
-0.147154700546572 1
0.295939665933274 1
0.289349764087491 1
-0.10238509747299 1
-0.224498825059165 1
0.18819885479158 1
0.440594721016778 1
-0.147814683153289 1
0.675952270865071 0
-0.270449781383642 1
-0.0740784021226644 1
-0.206521735104982 1
0.119365193933515 1
0.315270890502313 1
-0.140187760166808 1
0.198772736490912 1
0.0853177719892049 1
-0.408138993238669 1
-0.10177701082187 1
-0.521199366300246 0
-0.198676725013841 1
-0.42479491491565 1
0.0624895864093328 1
-0.100073651885367 1
0.174757720035572 1
-0.469286183953466 0
-0.000742413259044866 1
0.142115245223967 1
-0.179034893101415 1
-0.121674286565434 1
0.0895658858205067 1
0.13171625699767 1
0.218656620028552 1
-0.320232703980212 1
0.0333443744443214 1
0.132444640249074 1
-0.0376443335877375 1
-0.22892595023233 1
-0.261559306580852 1
-0.14206740081715 1
0.146159234614429 1
-0.215588353184447 1
-0.00509852007998467 1
-0.427981603275786 0
0.378921831270288 1
-0.544911936674184 0
0.414905302707386 0
-0.140277738822685 1
-0.0435641086315836 1
0.334611244872641 1
0.215999567925247 1
0.0669095965834791 1
0.0763917777336585 1
0.102718540687215 1
-0.306765013275424 1
0.348747511591593 1
0.290282717077325 1
-0.426935417763825 1
-0.00672876867652126 1
0.168778956073979 1
-0.371787401381031 1
-0.12731991382695 1
0.0602302690947063 1
0.0649352380116124 1
-0.0973144875773957 1
-0.0756963500145615 1
-0.196062752064347 1
0.240219959784988 1
-0.325565197234919 1
-0.164413045167457 1
0.0879233068450067 1
-0.189061724936188 1
-0.0282776813560063 1
-0.0496062119239713 1
0.211855929036422 1
-0.181425462060793 1
0.0576322660484291 1
-0.0324426967499505 1
-0.0476519157082548 1
-0.176485130462853 1
0.185155401823649 1
0.00171846765087201 1
0.250228058111593 1
-0.154457758316302 1
0.041788290081916 1
-0.39492598028632 1
-0.175180620059645 1
0.114469499610469 1
-0.20485068335676 1
-0.482635427281505 1
-0.381501390979153 1
0.0895103267369757 1
-0.206844708456393 1
-0.0555521902365056 1
0.137590376115425 1
-0.015807375796599 1
0.124849228092286 1
0.230729058362152 1
0.115937049651582 1
-0.225832850342001 1
-0.0933007332560155 1
0.0347645449654638 1
-0.0883599319432369 1
-0.240484184212052 1
-0.159444335981021 1
-0.1533140072389 1
0.0820893480490349 1
0.0401584612335671 1
0.0492149420435036 1
0.205013743805899 1
-0.0124771285942004 1
-0.126104385091596 1
-0.373197101206597 1
0.19021506561042 1
0.206196639798942 1
-0.00448550489766992 1
0.600048861488481 0
-0.0171173704897397 1
-0.355540107209541 1
0.494340853993739 0
0.23490609526386 1
-0.196955919357697 1
0.0262663649181742 1
-0.115573165926148 1
-0.0600657131563817 1
-0.222638877034046 1
-0.104689080238715 1
0.511818258793732 0
-0.11039280419335 1
-0.330632421235147 1
0.213789961651265 1
-0.133383182966788 1
-0.305463280502155 1
-0.433695648488261 1
-0.612880203713573 0
-0.0894577496433285 1
0.465655255432587 1
-0.0199425253343146 1
-0.0477576180665648 1
-0.073293136617659 1
-0.115345495344256 1
0.0228300554592998 1
0.210713189845497 1
0.643209439951741 0
0.171888949244099 1
-0.0759954632402563 1
-0.280084258915353 1
0.114402684138808 1
0.0204089537363938 1
0.0318280607316571 1
0.0426145131777793 1
-0.128478115284388 1
-0.2705705059062 1
0.143373923135539 1
0.129134988151109 1
0.104530523240087 1
-0.261176687833073 1
-0.4276264048508 1
0.137590122818237 1
-0.0978348943198132 1
0.224596950507851 1
-0.136116195847899 1
-0.00977291122713229 1
0.0486820372348823 1
-0.0186338567976938 1
-0.42126130924667 0
0.0699353358128493 1
-0.100292342833758 1
0.436907114553929 0
-0.0044015442964314 1
0.119252173801023 1
-0.200577275339035 1
0.0990090663241074 1
-0.0511675020214864 1
0.261864234330165 1
-0.141494423095771 1
0.00326101343475083 1
-0.0592452376917714 1
0.13960360411898 1
-0.169766501346866 1
-0.126612607951325 1
0.201635016971008 1
0.342535072386817 1
-0.0146052415183647 1
0.0480002224129871 1
0.393952720577537 1
-0.164840074046577 1
-0.173511803450169 1
-0.126537628075455 1
0.0502217466464039 1
-0.176826115097931 1
-0.682032240814758 0
-0.0072825656309831 1
0.0412003102406826 1
-0.046813122132261 1
0.141078708445189 1
0.512294526279126 0
0.198246391511577 1
-0.328165949961417 1
-0.310292486144396 1
0.16414780265857 1
0.1585620935004 1
-0.291211404269466 1
0.0375908665001239 1
0.379162543170737 1
-0.327626897372778 1
0.269147616386709 1
0.178480905019265 1
0.0825271708008867 1
0.287133095209611 1
-0.320284841872711 1
0.0016215461603179 1
-0.319616549141647 1
-0.159255247509508 1
-0.262866342613255 1
-0.369724228018083 1
0.132396055766624 1
-0.041033183135744 1
0.208696408874175 1
-0.460219300913109 1
-0.326479831975235 1
-0.072161879913485 1
-0.0441570733865351 1
0.0229999709191019 1
-0.0587803002326487 1
-0.0232665601922269 1
0.0401342057338929 1
0.465561674361492 1
0.0325339557158902 1
0.485398134837289 0
0.181474862686499 1
0.24090706363902 1
-0.48948429411266 1
-0.00659652132704083 1
-0.0991316778056898 1
-0.011946117324526 1
0.167048491691661 1
0.30357745194281 1
0.175620947358976 1
0.25407625001347 1
0.160646830291232 1
0.128454072440752 1
0.530081454068227 0
-0.139005287933225 1
-0.1336544714739 1
0.0736253548606843 1
0.17764186404909 1
-0.000412943729189097 1
0.0621698334439939 1
-0.167326160136255 1
0.208843771744397 1
-0.293136766886151 1
-0.456488855246401 0
-0.318583289562509 1
-0.0776500437339531 1
-0.0734311960068895 1
0.0774866503708289 1
0.250309484571508 1
-0.0617453770384747 1
0.00683522509838052 1
0.328020570205551 1
0.27531431569631 1
-0.0168318248543056 1
0.0696712072102866 1
0.350449967693465 1
0.0622755917911208 1
0.217750655552451 1
0.316477976000584 1
0.208490678836869 1
-0.0762100873618187 1
0.586602953380814 0
0.386707746001829 1
0.579818608688115 0
-0.0398349500527457 1
0.00119105751488262 1
0.351590388968112 1
0.378480753175512 0
0.241667930664632 1
-0.0983897388942944 1
0.036204412433586 1
0.137340920665377 1
-0.315532872101937 1
-0.327519643193034 1
0.145989407472956 1
0.457759698451314 0
0.0188799143469914 1
0.42909404020956 1
0.244943774550363 1
0.0534254495532741 1
0.202488085496011 1
0.301475267567043 1
-0.185639069528141 1
-0.598074042033021 0
-0.0166446010570858 1
0.238835426402124 1
0.0102243746120816 1
-0.219538282609366 1
0.0741017307253302 1
-0.223176948464362 1
0.252158952253862 1
-0.098128162950823 1
-0.147357196607481 1
0.0488654552671229 1
-0.13631748894107 1
-0.080856041383827 1
0.02960706914919 1
-0.00508091152413792 1
-0.325487849663835 1
0.189872605315463 1
0.154710021991354 1
-0.0296024344408121 1
0.11606252188581 1
-0.00351388498014771 1
-0.0758858304559615 1
0.0666065063595581 1
0.466105232279846 0
-0.584712858836831 0
0.0730390974368382 1
-0.150009900745162 1
-0.228473905833637 1
-0.403783603470908 1
0.269650941233521 1
0.0226164399227915 1
0.305614465978104 1
-0.019935424086235 1
-0.0115531185587076 1
0.151446906970902 1
-0.0804849095369729 1
0.147247777935697 1
0.0273348956667396 1
0.382065291698989 1
0.0637878524149925 1
0.413091586736766 1
0.263220356328966 1
-0.3057423262073 1
-0.110856984262363 1
-0.188816535436365 1
-0.633972953019443 0
0.296504022343455 1
0.0198247302712823 1
0.00760867524981701 1
-0.32682121571618 1
0.0623420533535595 1
-0.0562540340756768 1
0.1240297804146 1
0.0576767956105188 1
0.513567248911791 1
-0.169164419861912 1
0.275911322373411 1
0.0395408663729707 1
-0.133172798040249 1
0.0262681629788696 1
0.330512977605396 1
0.362301891127807 1
-0.221416610443924 1
0.508388636050064 0
-0.398847652671219 1
0.0907705416599128 1
-0.149996851665505 1
0.0186167939034779 1
-0.135343424628017 1
-0.0319320035783133 1
-0.155423800945791 1
0.111553457145678 1
0.139491918418274 1
0.215464887875109 1
-0.184450520374229 1
-0.238823677987101 1
0.31294800075084 1
0.205540675310498 1
0.104074315795676 1
-0.114467773443452 1
-0.179154298951157 1
0.118992750860447 1
-0.01002745690484 1
-0.0684174895914955 1
0.201196158143287 1
-0.0324032824449167 1
0.420853794581628 1
0.141918800565427 1
0.56859548746761 0
0.121981232204397 1
-0.62219041462136 0
-0.0894671284860666 1
0.143771714438623 1
0.197458294149612 1
0.0779511430430764 1
-0.349142993677589 1
0.062700958066356 1
0.00518363321636061 1
0.163070465326619 1
0.078066728082428 1
0.206406802135269 1
0.426691768757259 1
0.17641038719196 1
-0.180208346616015 1
0.172002305981543 1
0.115306508926571 1
-0.0429296116596473 1
-0.0770823774511599 1
-0.38756368195373 0
-0.0241502177347066 1
-0.438082836017732 1
-0.437769200421835 0
0.289873902218158 1
-0.255691196926857 1
0.0876022613524239 1
0.158355443062646 1
-0.346119860687578 1
-0.238093299253787 1
-0.177763543273893 1
-0.20033852259775 1
-0.248543003603769 1
0.123214695395121 1
-0.395864028122885 1
0.248203714820234 1
0.128451921892742 1
-0.204082084183081 1
0.0838760682395318 1
-0.458387019149113 0
0.12800421971426 1
-0.19514898631826 1
-0.53132729669104 1
-0.477510088075509 0
-0.325314821131187 1
-0.183074749055657 1
-0.107110924491108 1
0.0594268445826915 1
-0.100008166014052 1
-0.458735210906577 0
0.0495398287500095 1
-0.153672154564757 1
0.310775935585832 1
-0.218593685924706 1
-0.489388843455178 1
0.146102339537501 1
0.206150742306583 1
0.121864927788533 1
0.147488326897507 1
0.659224096595779 0
0.175221601316368 1
0.160003216201914 1
0.220506449028945 1
0.423518392357851 1
-0.195934976653054 1
-0.128607752493963 1
-0.0194042710968316 1
0.0575673469827053 1
-0.0202622447546317 1
-0.0181311752104456 1
-0.130405974264369 1
0.0845629888293176 1
-0.155252596258598 1
-0.0193517345614874 1
-0.16371022947276 1
0.00624572007381977 1
-0.215464613978087 1
0.0872197255894786 1
-0.11799476493132 1
0.12204957923267 1
-0.0328307728543771 1
0.172821711707356 1
0.189214215911054 1
-0.0959092292486328 1
-0.214100610032604 1
0.158433997679665 1
0.0706725708233991 1
0.101188155307527 1
-0.228461955935965 1
-0.1726872642503 1
-0.150307588786288 1
0.0301667186224981 1
-0.341180736973314 1
-0.0415804021358532 1
-0.0181945732532029 1
0.022156771968545 1
-0.237693549638529 1
-0.405472771673198 1
-0.283468005533452 1
-0.682678451354191 0
0.157174931914015 1
-0.429266221284321 0
0.177343306610884 1
-0.366444136149391 1
-0.392091198333284 1
-0.145772855291475 1
-0.0409469802809395 1
0.187557529548743 1
-0.0584274821778344 1
-0.205051615079371 1
-0.182098963049725 1
-0.260194147032147 1
-0.222797467283247 1
-0.037295047514432 1
0.0846567146315401 1
-0.719912670402051 0
-0.205764659697135 1
-0.0815662213094239 1
0.341830607075314 1
-0.536275558326105 0
0.309076185495425 1
-0.0236382226871078 1
-0.0381418934009153 1
0.255633900369188 1
0.232295952376556 1
0.237675950108419 1
0.188743669087112 1
-0.128733782575717 1
0.311340819340222 1
-0.244645608836441 1
-0.00810295906641445 1
-0.539144012677066 0
-0.109504941044916 1
0.347957976403587 1
0.52439769967369 0
0.0287122773114043 1
0.175823996741308 1
-0.0888130673327159 1
-0.104664039624654 1
0.196377359513363 1
0.0200691428324741 1
-0.145135269947369 1
-3.20950570636205e-05 1
-0.0836608566884956 1
-0.285415855806483 1
0.142928037183603 1
-0.385061294968589 0
0.256498486263379 1
-0.275634048303665 1
-0.142700923169557 1
0.10374986204932 1
-0.203849324361215 1
-0.167923893917916 1
-0.00696817953094019 1
-0.363668241942662 1
0.0744498463175082 1
-0.327374151029886 1
0.18803713919947 1
0.142089525459079 1
-0.0822268741499671 1
0.0278984386757817 1
0.0880435517628691 1
-0.29214765388832 1
-0.343774670672715 1
0.268968223018807 1
0.13668360263488 1
0.112169456907555 1
-0.340752744419375 1
0.338118436102641 0
-0.0070884639191765 1
0.00731159474206056 1
-0.0200817563342164 1
-0.459965429812489 0
-0.129871274838515 1
0.59671124001767 0
-0.425001096158179 1
0.0394622507501075 1
-0.431221471655338 0
-0.00176389759692425 1
0.162375809448198 1
0.179930257469642 1
0.166045797636462 1
-0.398194815648757 1
-0.508853125324389 1
0.354810624887507 0
-0.182658788748978 1
0.276966473055396 1
-0.149931320460604 1
-0.436216539294208 1
0.310505717964946 1
-0.0516759982201313 1
0.303090192177651 1
-0.255310673597737 1
-0.25714639306278 1
-0.0854209284252642 1
-0.123125972520681 1
-0.114408998951102 1
0.343527132443625 1
-0.243241980244991 1
0.281959427224045 1
-0.471992227179992 1
-0.129475669908946 1
0.322093430026555 1
0.00462579881318959 1
-0.376353007098371 1
-0.242939844806784 1
0.030248376958225 1
0.12543232830727 1
0.0688006632171961 1
-0.0371174100574195 1
0.149918278454237 1
-0.204229212302906 1
0.0625357885348436 1
-0.116340241986536 1
0.093717915488475 1
-0.300573210425888 1
-0.346334093214179 1
0.00481401564399048 1
-0.047168713347479 1
0.0895692222208451 1
0.782181834867887 0
0.124709413259954 1
-0.12632075520025 1
0.0822354264130196 1
-0.120808766561924 1
0.523491103989023 0
-0.277821627830918 1
-0.136699025617327 1
-0.547654081638248 0
0.110109889470945 1
0.414093275424859 0
-0.376092239835072 1
-0.00781817705670482 1
-0.244707318284624 1
-0.29850426990418 1
0.304340053563203 1
-0.277304063165376 1
-0.122484725292913 1
0.164250640127306 1
-0.034951417158052 1
-0.000579556908112298 1
0.126870831743856 1
0.0568548073462119 1
0.318098327815262 1
-0.013669521281264 1
0.293681861253764 1
0.397198830974811 1
-0.167400387861428 1
-0.0995129569029961 1
0.399096582736553 0
-0.0879326101386147 1
0.43396525846635 1
-0.181790930527459 1
0.156806041865728 1
0.052334821065724 1
-0.091808211794779 1
0.0631668673437934 1
0.024211709578538 1
0.0079833124223101 1
0.0662430753350053 1
-0.0374013285069982 1
0.150603419527611 1
-0.345571991632446 1
-0.0676581210525927 1
-0.103506442882004 1
0.0484743358372046 1
-0.183702216435321 1
-0.0964224925788437 1
-0.223735745026254 1
-0.0205755941415098 1
-0.38022141716864 1
0.524936978219029 0
0.194833867524189 1
0.0444511502410964 1
0.555747698596834 0
-0.599624455729819 0
-0.0131761790256272 1
0.548273817411129 1
0.265797351581701 1
0.193360783677047 1
0.020898967671162 1
-0.0700758833464876 1
0.387531526386139 1
0.258127548800834 1
-0.506122156987142 1
-0.155848790937004 1
0.22967993049117 1
-0.0630078762248565 1
0.198433652872221 1
-0.0897154698591306 1
0.244104155430307 1
0.129008166006314 1
-0.155253855674151 1
-0.638676240683225 0
-0.108291230100016 1
-0.307040388392678 1
0.219713553214991 1
0.138689314979299 1
-0.0353624242773154 1
0.0773397326144983 1
-0.152735512466887 1
0.147046541606121 1
-0.0274287622535795 1
0.0975284117281761 1
-0.00880554612270603 1
-0.0994086251778044 1
0.139362509454449 1
0.0701787340379351 1
0.10108511723438 1
-0.287942117165173 1
0.483799566922339 1
-0.0242693166645845 1
0.273342301122761 1
-0.137940759026187 1
-0.205763309224205 1
-0.0450255878175833 1
-0.105526035899329 1
0.269120088880527 1
0.217654651173886 1
0.311648747207325 0
-0.268378243909286 1
0.405064592321159 1
0.369363104529445 1
-0.313414441568828 1
-0.199245063251237 1
-0.0981359684652397 1
-0.496852189897533 0
0.557984833493517 0
0.052849358183473 1
0.200994072760917 1
-0.214554812391407 1
0.208444523017341 1
0.0723427918281692 1
-0.0133627598870342 1
-0.394875101806402 1
0.55971669318195 0
-0.0285693294586019 1
-0.262181709389972 1
-0.139752104843628 1
0.286668445605549 1
-0.0373844372197981 1
-0.202459068649041 1
-0.0537063114958424 1
-0.158545911854529 1
0.399463138827381 1
-0.354831850967179 1
0.131810324091389 1
0.17880703485402 1
-0.0282014620347345 1
-0.18530182349327 1
0.381226340312284 1
0.245973212653031 1
-0.121697600161621 1
-0.0582236780251285 1
0.00993327823331733 1
0.147370882095984 1
0.247870508064712 1
0.00678018564883216 1
0.288676338448031 1
0.0982995768065637 1
-0.237931130236906 1
0.278578385050438 1
-0.161085933489077 1
0.128252023704211 1
0.245134865494017 1
0.0416529137325051 1
0.189688881471698 1
0.0100136825633561 1
0.0194933982978388 1
-0.0916375533510799 1
-0.0408785578446209 1
0.162974495205496 1
0.723774148579826 0
-0.172159732861373 1
0.309983227305093 1
-0.0898256303665405 1
0.448131770216794 1
0.365774081758251 1
0.224613589733679 1
0.00434135689393664 1
0.295019150939214 1
-0.00945188477022258 1
0.533090878763037 1
-0.0223274771736916 1
-0.188890547983612 1
-0.228098379603806 1
-0.1640101403732 1
-0.302800924755537 1
-0.00582111008046433 1
0.0270741082965705 1
-0.205389969199065 1
0.0218914866315776 1
0.159789672967994 1
-0.119499374984653 1
-0.013021463065949 1
0.402750505010577 0
0.182053234610029 1
-0.228805963771012 1
-0.00886844629261216 1
0.234666842604937 1
-0.104502920853583 1
0.117428509875599 1
0.00839210803656028 1
-0.275315531392362 1
0.0550640672243232 1
-0.0133971361065431 1
-0.339588343374063 1
-0.0909570734409799 1
-0.205682165104901 1
-0.278409553986823 1
-0.194643746197008 1
0.0840445890502114 1
0.0721926105304561 1
-0.533788560939679 0
0.0368469792327289 1
-0.205634850373265 1
-0.121622373162603 1
-0.127006966212127 1
0.00242700832448929 1
-0.616039172409025 0
-0.217953846545784 1
0.221942157085553 1
-0.0358303358043134 1
0.0264623130058325 1
0.427329346947783 1
-0.221687442291932 1
-0.0519385405783362 1
-0.0333316831581362 1
-0.145666036486071 1
0.0837563092256367 1
-0.0824515845141629 1
-0.0703535353110047 1
0.188552054253362 1
-0.157896241181423 1
-0.0458614829147416 1
-0.138671401765655 1
-0.219449733930025 1
0.0985190184091568 1
0.582267500115944 0
-0.111845261089115 1
0.182540541168905 1
-0.0969318221126633 1
0.076893876364504 1
-0.273896424665611 1
0.0864094003054329 1
-0.248926829563004 1
0.105352799386246 1
-0.150251172207553 1
0.151372791899082 1
0.151399424201989 1
-0.411403315306251 0
-0.309057435244561 1
0.195699705085837 1
0.14931937694754 1
-0.204366084847509 1
-0.0954629538573631 1
-0.0878196862031311 1
-0.21223403273127 1
-0.408687040025452 0
-0.0399738940550985 1
-0.220197786002617 1
-0.306276443294116 1
-0.0275214046216403 1
0.0680568777852431 1
-0.1545389970468 1
0.0719392213399598 1
0.486431998630289 1
-0.0624635234852569 1
-0.27597959604628 1
-0.0231367377168181 1
-0.0712236038829103 1
0.045106416560435 1
0.28994034246544 1
-0.0284609192498952 1
0.0920701567424883 1
-0.106227929343266 1
0.0800790857412021 1
-0.740192437063994 0
-0.336658726989928 1
-0.00775239260133406 1
-0.185444809020917 1
-0.421422869792192 0
-0.0350148692245646 1
-0.0153512441372799 1
0.0109394863196122 1
0.182389914760212 1
0.049926236154964 1
-0.20586443667353 1
0.106001751195185 1
0.259079929912316 1
-0.0662917353019631 1
-0.0612799109692368 1
0.197342407771614 1
-0.381209974577888 1
-0.228048145306025 1
-0.0630698946607334 1
0.15839032784442 1
0.287121571768602 1
0.40981962451284 1
-0.10170717702999 1
-0.0752034296451056 1
-0.0791045477131256 1
-0.134348462159077 1
-0.058651532945071 1
-0.0932086841185282 1
-0.0906442999620378 1
-0.224291222551195 1
-0.0852176772901894 1
0.147023183099091 1
-0.257737695827313 1
-0.0745319862359188 1
-0.269192358320209 1
-0.129435746839041 1
0.0598520397509886 1
-0.0563174381003382 1
-0.384444063829793 0
0.151010565275432 1
0.214508965327054 1
-0.374842526472965 1
0.0937457964106092 1
0.272128679438226 1
0.255198191360171 1
-0.135208295763759 1
-0.147296601032078 1
-0.0307266050426356 1
0.253734458011255 1
-0.300341711049584 1
0.293597925382705 0
-0.402582211728051 1
-0.359994098672176 1
-0.341866331877979 1
0.256030465784623 1
-0.0851661542625233 1
0.188886525297893 1
-0.146537285530676 1
-0.134487419780638 1
-0.0268700496934826 1
-0.252272949842579 1
0.201950455324519 1
0.114858437893212 1
0.588948813140802 0
-0.26459517194952 1
0.184995531937569 1
0.129459152148852 1
-0.264528314822196 1
-0.323698746903519 1
-0.0140595616978363 1
0.11519265202791 1
0.182244865263932 1
-0.141547460045401 1
0.223217720245548 1
0.177052900215872 1
0.359943805928581 1
-0.231590735145575 1
0.410213559341521 0
-0.335004528086543 1
0.125861884895427 1
0.291526847386657 1
-0.272293232979976 1
-0.13602800745567 1
-0.0971791657410093 1
-0.193881787407079 1
-0.411522860544799 1
-0.187489660450058 1
-0.0410177294769595 1
-0.264519325861309 1
0.0645884358451141 1
0.390835996317799 1
0.0073941317867484 1
0.0812676728848488 1
-0.391087488551731 1
-0.0856416240115438 1
0.128110204302882 1
-0.330131189065408 0
0.375532682028565 1
0.0155677995277307 1
0.415219954876452 0
0.312566550413095 1
-0.0252585869113021 1
0.0541347586247784 1
0.123372420631504 1
-0.0668781517200116 1
-0.0595028525228085 1
0.0992184078717257 1
-0.0200166031197524 1
0.191516044975108 1
-0.22171337044637 1
-0.509285784265217 0
0.271857361443693 1
0.0600307389207847 1
-0.048610040797655 1
-0.0149123856222881 1
-0.0326403270280982 1
0.243668304194188 1
-0.178093842161523 1
-0.0530479607033787 1
-0.2917688789218 1
-0.106762505287011 1
-0.22471015959399 1
0.0530805198838349 1
-0.0253422246661393 1
0.077857515561889 1
0.0207532059858575 1
0.0838645506727314 1
-0.0763355393451622 1
-0.267059680676896 1
0.112210344119153 1
0.199795018968662 1
-0.140970327005194 1
0.269276122414827 1
0.0631815158675272 1
0.0793050947292706 1
0.150583480528868 1
-0.462637413738692 1
0.0479480745503095 1
0.104736507562231 1
0.118303179380307 1
-0.140593768776576 1
0.110970739970523 1
-0.130902229136016 1
0.129477195577201 1
-0.121302346878593 1
-0.105729330695406 1
0.000409608607121538 1
-0.0492759561248328 1
0.471336942447801 0
0.130514278347964 1
0.05531261406416 1
-0.386172233340787 0
-0.216172515320223 1
0.168030190233226 1
0.0809483078422549 1
0.353894989387624 0
-0.221771395519144 1
0.308924208991196 1
-0.013193000760725 1
-0.0210385302074303 1
0.0916333966665146 1
-0.189790830051399 1
-0.475914542046532 1
-0.24117691095547 1
-0.179953934376871 1
-0.0294906052493014 1
0.208087676937921 1
0.293174257805855 1
-0.0772980091328951 1
0.0640931357898833 1
-0.0727514183520487 1
-0.319403570740124 1
0.10774040105668 1
-0.0263102467593394 1
-0.332329426322022 1
0.0564664285829879 1
0.506384230395297 0
0.090549672022776 1
0.115186660029063 1
-0.190552575957001 1
0.407137820160937 1
-0.0777061325367153 1
-0.140325924448858 1
0.240178439184 1
0.235192414171478 1
0.173958809587124 1
-0.260363591001181 1
-0.137492267404527 1
0.115567980729816 1
0.178660307045893 1
-0.110538706823776 1
-0.0693656748552382 1
0.0887160753186747 1
-0.639151803174694 0
0.294751158347063 1
0.429758818578183 0
-0.593916912787796 0
-0.176337657934784 1
-0.0545401608750587 1
-0.154621959614558 1
0.200552199715265 1
0.110136546340801 1
-0.18709936131599 1
0.018850005648613 1
0.00753350249661078 1
0.388556290514986 1
0.109527290677047 1
0.160320151049522 1
0.289072046060526 1
0.501864295310908 1
0.0624217443975373 1
0.429905824053743 0
-0.249155392210995 1
0.644594326683362 0
-0.111633175420086 1
0.183326496859965 1
-0.167651113673092 1
0.159778646029292 1
-0.041832884562029 1
0.117700555454219 1
-0.0824110960127079 1
-0.0896655932990097 1
0.0437222188119115 1
0.0317073573487103 1
0.168467314471519 1
0.14470559408136 1
0.0441042503228877 1
0.220607567732216 1
-0.286864781883708 1
0.0478694548995282 1
-0.301041711593172 1
0.383085090624678 0
0.125887840103295 1
0.16237555648324 1
-0.0522899831718432 1
-0.157317240425947 1
0.119581836440382 1
-0.20444159862658 1
0.462971414452635 0
-0.135580467134207 1
-0.223053512040501 1
0.0988585415461695 1
0.124435020493403 1
0.174974062184556 1
-0.247495600440271 1
-0.162540511376143 1
-0.0361608996969182 1
0.116455431489598 1
0.0668899281317853 1
0.116491037380126 1
0.262807996135172 1
-0.452241756998214 0
0.234809093624842 1
0.174162164294323 1
0.400282667927859 1
-0.322583105493896 1
-0.238072010127286 1
-0.40723858660668 1
-0.0701163544570839 1
0.0179353939070553 1
0.0518039358556586 1
-0.224475888986977 1
0.165336256012073 1
0.281113542719261 1
-0.458828870998581 0
0.170927946541995 1
0.0685735189975374 1
-0.131097367774292 1
-0.0697427686198371 1
0.549696902340305 0
0.206040312412825 1
-0.151871704456965 1
0.142305084908968 1
0.143307330945679 1
-0.095683060930032 1
0.00299193013397116 1
-0.434256218037308 1
-0.0786063604570462 1
-0.187082005503749 1
0.0210135759223331 1
-0.298956043037355 1
0.202435942803472 1
-0.20805222972471 1
0.148173495091288 1
0.00917918014663947 1
0.503357155110728 0
-0.259727184318802 1
0.149666908748173 1
0.0232488060811778 1
0.0946422341566063 1
0.0137668213236838 1
0.458136407688775 0
0.193959011582866 1
0.0625733949409148 1
0.420950934110678 0
-0.175441913123656 1
0.274283246446311 1
0.0672687257442858 1
0.00689982332922966 1
-0.14094786330261 1
0.0898569392044833 1
0.303836079943998 1
-0.53140418590428 0
0.0109236109739797 1
0.0310312534472014 1
-0.336549834999981 0
-0.451116984158851 1
-0.258141914639473 1
0.0762507676366537 1
-0.00174767723485275 1
-0.023240070708067 1
0.202915797995865 1
0.220778185897372 1
-0.052792013161649 1
0.209332563137502 1
-0.182913061332739 1
-0.0352687891099032 1
-0.28879616651895 1
-0.149514060484497 1
-0.0264931198688447 1
-0.103818412346424 1
0.212296672433961 1
0.0933093056278374 1
0.271455523172413 1
-0.0207306318669771 1
-0.133947592804497 1
0.158485298425703 1
0.230839312829526 1
-0.279764718129782 1
0.227161506082522 1
-0.184598424092563 1
0.0314118405671153 1
0.0735145489678852 1
-0.0891914489655423 1
-0.180502117295359 1
0.0990554539641049 1
-0.0120115551239103 1
-0.0576929574264267 1
-0.171733532647494 1
0.0986046783190637 1
-0.243641130380347 1
-0.109084697025452 1
0.00229020828317331 1
0.137518481324452 1
0.126828273863271 1
-0.0485079326543149 1
0.0591662047611071 1
-0.0590641271450972 1
-0.4836562510424 0
-0.115440691104231 1
0.305762979381925 1
0.390724140452574 1
-0.000779608174865467 1
0.102781500018144 1
0.338763476546043 1
0.223686368219273 1
0.0561906870071018 1
0.337734800154826 1
0.33712514675515 1
0.159364544812493 1
0.54343180760736 0
0.159658510048994 1
-0.528841104832833 0
-0.547115456021807 1
-0.0544879653548841 1
-0.0495467119711465 1
-0.149716358754726 1
0.303629527847524 1
-0.549184428316195 0
-0.199512834997439 1
-0.358205603083908 1
0.00236910812492775 1
-0.109973952446563 1
-0.278579531115733 1
-0.18353639294765 1
-0.224402824351128 1
0.109751345465601 1
0.126248406773428 1
0.498173630038363 1
0.151232950655813 1
0.481702320661523 1
-0.066065448466176 1
0.214267791836084 1
-0.204209244635951 1
-0.209981617492163 1
-0.156875240586193 1
-0.124909317405702 1
0.0207108051481881 1
-0.0594598693792679 1
-0.194347898403867 1
0.0272135671216154 1
-0.377003766859915 1
-0.187348517843888 1
0.0627866640394813 1
-0.0697071905879801 1
-0.236374459169525 1
0.208412511105782 1
0.369861765388525 1
0.292893448580387 1
-0.106719887169955 1
0.0926807900314837 1
-0.0809349498191589 1
-0.165847838093217 1
0.0635581708787784 1
0.514571154377882 0
-0.047028631413024 1
0.119706870539537 1
0.0715552307821763 1
-0.0458849422496663 1
-0.0469061488922149 1
-0.0256498441485745 1
0.0598358004433559 1
-0.0667227961197601 1
-0.183791422769868 1
-0.0873183163278823 1
-0.0767801562148395 1
0.153989248888537 1
0.0463445045380573 1
0.140986597865023 1
0.038818975783311 1
-0.12670758786367 1
-0.173390595002279 1
-0.134999428969109 1
0.606110006343 0
-0.0438769389211864 1
-0.0476354160406124 1
0.281245756495556 1
-0.0115528608147846 1
-0.247029530408955 1
0.313790813029381 1
0.0142999485062616 1
0.0651901968875569 1
0.052547044161083 1
0.365215744008196 1
0.00180516689904243 1
-0.298440135963027 1
-0.249799156847319 1
-0.105086869389659 1
0.00704790079624579 1
-0.0969099040993154 1
-0.140705038355216 1
0.186052376326354 1
0.283264161470918 1
0.0869807149410337 1
0.144966253689944 1
-0.311215956975164 1
0.296779075910083 1
0.0582260206877506 1
-0.171303359988023 1
0.0031331601885157 1
-0.0613730718455934 1
-0.32886058461387 1
0.248741549532406 1
0.301059641289501 1
0.246204042450684 1
0.0884787787402731 1
-0.267113580487523 1
-0.231145557356613 1
-0.442220781359908 1
0.377302140997994 1
0.380667201040976 1
-0.258930958791896 1
-0.160891135318878 1
0.227441905142561 1
0.0465081223971531 1
0.138140274896497 1
-0.302927603623285 1
-0.328934678108396 1
0.000115934131385928 1
0.118688669145674 1
0.00711074290428545 1
-0.301184829986303 1
-0.12984578072694 1
-0.052130634641385 1
0.197315032803688 1
-0.330789782058018 1
-0.0748331012036809 1
-0.0928504923790052 1
-0.114040892968252 1
-0.138025635548234 1
0.513547105599082 0
-0.422227269023877 0
0.569172345207997 0
0.13872239122663 1
0.17617100254236 1
-0.117685095648998 1
-0.0841235060276384 1
-0.376773610910194 1
-0.420105697033459 1
-0.0670482630176037 1
0.173717954512706 1
0.205211823817818 1
0.181109796114015 1
0.0611260675899153 1
-0.277739011530719 1
0.080575878690805 1
0.0356829504770645 1
0.104348702066577 1
-0.205131150045608 1
-0.251454741848038 1
-0.0498603626411886 1
0.324137244054189 1
0.177638361615151 1
0.287842302507695 1
-0.356121660631085 1
-0.29521025344341 1
-0.0391269298389772 1
0.134983131794106 1
0.272049816813343 1
-0.345578022411719 1
0.29107967832362 1
0.145161240439284 1
0.388600203468097 1
0.279854422178506 1
0.414539837397946 1
-0.127423064263823 1
0.193133022760583 1
0.153236774172023 1
0.218393752581768 1
-0.34511318628595 1
0.328305588682483 1
0.185295390852333 1
-0.220024814685032 1
-0.55331118449456 0
-0.110509191982234 1
0.143396344625604 1
-0.0558866876855086 1
0.314518126867498 1
0.279718055586864 1
0.410138703286918 1
0.257482618184736 1
-0.0769795702698252 1
-0.348217106740275 1
0.065517131552027 1
-0.149974265291294 1
-0.263866568635921 1
0.390502403104675 1
-0.61460146277308 0
-0.0565529427969146 1
-0.174681620349709 1
0.039400820038917 1
0.428984283213017 1
0.261143649672128 1
0.352332312708937 1
0.138556256505857 1
-0.183088566484346 1
-0.197577679456999 1
0.0147095798548509 1
0.0516784880085035 1
0.176784580541204 1
0.299242577388439 1
-0.122387025112636 1
-0.0122540318006754 1
-0.108554459581609 1
0.402686621261314 1
0.0285348538407493 1
-0.075329790536592 1
0.203771205461506 1
0.201826187342899 1
0.0373797860434774 1
-0.144651759942364 1
-0.107746076617464 1
0.305613789938673 1
0.0348679690294468 1
0.118778407481486 1
0.201688582726464 1
0.121992792103588 1
-0.0132189295002841 1
-0.283685233076507 1
-0.0138874072136176 1
0.191485675297658 1
0.614518275083228 0
-0.336817363188696 1
0.105598634075283 1
0.218488370511171 1
0.367460378312753 1
0.157077709673695 1
0.447332385662664 1
-0.394459074860509 1
0.0257699192616342 1
-0.250418539518714 1
0.349757909318332 0
-0.141228366526759 1
0.39942443497724 1
-0.0447227570005647 1
-0.0798485894682826 1
0.296568856919977 1
0.190487362232234 1
-0.0938591920787941 1
-0.0570321896653582 1
-0.110918247787015 1
-0.187082837334606 1
0.208509347097009 1
-0.275931263735443 1
0.00209414326565098 1
-0.286652314633653 1
-0.0957551876252171 1
-0.144675931710567 1
-0.155306061419895 1
0.140641470619059 1
-0.302341975853783 1
0.511604808278795 0
-0.344983099538241 1
0.269897458069328 1
-0.0188742169821046 1
-0.0603236697374715 1
0.165794607598065 1
0.135135254010784 1
-0.321297472949319 1
0.0698336596436845 1
0.343436054102108 1
0.247952934200127 1
-0.380052567442637 0
0.183776627970604 1
-0.230151891652517 1
-0.0813367067929115 1
-0.161845324088657 1
-0.449613089647076 1
-0.0141387652640449 1
-0.188699432029929 1
-0.0978620749810212 1
0.472478004766826 1
0.033913987090873 1
-0.0774691401353962 1
-0.0724756623369349 1
-0.137032050786436 1
-0.0993538011618265 1
0.191730790412374 1
-0.0444782188321291 1
0.315670690949747 1
-0.137208236586672 1
-0.122909856929122 1
0.177255620174875 1
0.0775629299739148 1
0.0463359321753298 1
-0.0920880936185105 1
0.448563141363017 1
0.134630799396639 1
0.100568078734555 1
0.426737984523965 1
0.0886353320368636 1
-0.121374311726554 1
-0.243305778857132 1
-0.281665694456676 1
-0.138301011598578 1
0.111871931140505 1
0.0304333811859585 1
0.106295138571469 1
-0.205052632377681 1
0.132752195521275 1
-0.0935936853557499 1
0.332286164672798 1
0.128279438646191 1
0.303701227758137 1
-0.162780763813142 1
-0.1288083698704 1
0.104488141508289 1
-0.0880833206179362 1
0.162499538175667 1
-0.0302348327181253 1
-0.235075408234545 1
0.210616798637389 1
-0.0329491715257632 1
-0.12069769691719 1
-0.00180636606572818 1
0.144445754761922 1
-0.360875607016631 1
-0.121437105532021 1
0.146639931107661 1
-0.0756570823424604 1
0.367590563365034 1
0.0589820250377083 1
0.296549394890912 1
-0.177743462100781 1
0.049859249715919 1
-0.389431120863834 1
-0.303771870542051 1
-0.0183818318967928 1
-0.18040967947605 1
-0.161298414705784 1
0.0320809674781553 1
-0.0166160073243323 1
0.38342769661315 1
0.0834158817029191 1
0.481817712600602 1
0.130702745224161 1
-0.119347215422326 1
-0.30892078667324 0
0.422851151876128 0
-0.118360507764347 1
-0.155614991780742 1
0.205903249221672 1
-0.250288167624972 1
0.414597675356067 1
0.0918101940345495 1
0.111890329523007 1
-0.00844444115221722 1
0.0903081238984972 1
0.0878930908314354 1
-0.071587080446392 1
0.349827861706751 1
0.024043602336273 1
-0.149512197695701 1
-0.0919589526067242 1
-0.0623934643625096 1
-0.215169400904041 1
-0.173428122205946 1
0.29687021790404 1
-0.0961916554168804 1
-0.291238273862163 1
-0.0162514490209577 1
0.0432432211968017 1
-0.412188486453066 0
0.251035567654371 1
-0.141409621482914 1
0.0929111361010466 1
-0.0444714471386841 1
0.0741727066689851 1
-0.11696991793973 1
-0.460695975229932 1
-0.338931300628968 1
0.0141633084001332 1
-0.109885621520513 1
-0.296083209846737 1
0.629686733540851 0
0.069730741756768 1
0.222023505160904 1
-0.0173484119338382 1
0.0979121440114228 1
-0.0265248360989973 1
-0.025323784493538 1
-0.0147035456548303 1
-0.281076630461121 1
-0.0300894690398277 1
-0.0591494462565118 1
0.128112395011982 1
-0.0614437721681766 1
-0.650908674375568 0
-0.0143595493532561 1
0.270256945952929 1
-0.126291813970884 1
-0.152012882616987 1
0.0205129661421319 1
0.488349240706145 0
0.368223689717343 1
0.0851309918495977 1
-0.564757147519621 0
0.243600931504723 1
0.273213065796515 1
0.0182588715853421 1
-0.209421969834412 1
0.048521864016534 1
-0.119471721765831 1
0.179937010034232 1
0.674169014351083 0
0.198859726269385 1
0.0860513730430613 1
-0.050000221811565 1
-0.276471674526346 1
-0.287060681687867 1
0.410647880444673 1
0.209355095678592 1
-0.319112307962037 1
0.0368158108070599 1
-0.357433825540153 0
0.0503065981358612 1
-0.0196072939326822 1
0.0336086233177428 1
-0.143804908866592 1
0.151386357130278 1
-0.286900200872107 1
0.18127927881329 1
0.0653471456201948 1
0.239649983297328 1
-0.281666583534223 1
-0.569268413074797 1
0.0991950041946641 1
-0.299037599293775 1
0.515888921644597 0
-0.168891819010013 1
-0.00527794222287694 1
0.163557067178656 1
-0.0382885653197202 1
0.0122963268210697 1
-0.139621757141229 1
0.126354047148507 1
0.20703904048549 1
0.233552958666415 1
-0.57592498081623 0
0.10627292592136 1
-0.107980256346398 1
0.162852262798476 1
-0.0748071468935217 1
0.125351582806383 1
0.126332103880222 1
0.0281966583099611 1
-0.261074498131007 1
-0.389073593419758 1
0.197876280242972 1
-0.416738711537302 0
-0.262115823158207 1
-0.120923286884666 1
0.129725846029093 1
-0.00639304400047736 1
0.0201531844141752 1
0.97785940288548 0
0.290660913949038 1
-0.307029853863263 1
-0.401422420173432 0
-0.103222257165947 1
0.166120502798697 1
-0.203430277981999 1
-0.407076701072469 1
-0.390292316448812 1
-0.0414402387876713 1
0.110976382615369 1
-0.233282218486012 1
-0.11495523392777 1
0.0810238698790935 1
0.0355075719105249 1
0.174866456189809 1
-0.501572160433847 0
0.252151715618074 1
-0.164006482389506 1
0.118330500758767 1
0.134178972475624 1
-0.122628648978153 1
0.354920036001566 1
-0.192491221885604 1
0.125215424308259 1
0.400896522459421 1
-0.231209896252853 1
-0.107165763167937 1
0.0632999747956363 1
-0.404735958261128 1
-0.315150803303588 1
0.0747494464296466 1
-0.538735878039809 0
0.235035063551315 1
-0.228068935876654 1
0.015598635993605 1
0.120509063397639 1
-0.264838212569945 1
0.16531351060681 1
0.172010289532282 1
0.278326696790521 1
0.37380966129254 1
0.260430325982346 1
-0.0442689255927157 1
-0.520130702917788 0
0.0248638984435668 1
0.0843012348418623 1
0.265854029844962 1
-0.390745433122661 1
0.0455977124078621 1
0.225339941210932 1
0.0928476570341111 1
0.035382768303166 1
0.267928680926007 1
-0.295764525171096 1
0.0291033483856602 1
-0.566067332315102 0
-0.0389670510106284 1
0.38753404541643 1
-0.153197481234846 1
0.153461179433481 1
-0.125046665198286 1
0.255879481179144 1
-0.104235734202919 1
0.202145424746898 1
0.166807279812294 1
0.0121146235441393 1
-0.175021457965539 1
-0.29307695507539 1
-0.00198107235147288 1
0.248279815462507 1
0.479355640581132 0
-0.257480115364 1
-0.100583434091326 1
0.0120142451704555 1
0.202159577265484 1
-0.160515670832462 1
-0.0295009295165725 1
0.105535955537523 1
-0.349242217324409 1
0.10934678098783 1
0.10580336015798 1
0.163707659457358 1
-0.228969606578283 1
-0.043685106184851 1
-0.234138362056842 1
-0.399148000068247 1
-0.00173997136185901 1
0.0922081800997274 1
0.0503999221016613 1
0.0685880433653974 1
-0.0245156979164778 1
-0.0968755647164434 1
0.085034771496014 1
-0.010850732540551 1
0.151752401286795 1
0.277195133820472 1
0.14119381754091 1
0.144944012809377 1
0.0750409466795589 1
-0.471854219868397 0
0.0623077543201153 1
0.0859530245322341 1
-0.0135445542952513 1
0.239204407388712 1
-0.12349792162908 1
-0.297833783709161 1
0.242796808179769 1
0.355525105130541 1
0.130560117473885 1
-0.0362748139464981 1
0.124987134650278 1
0.0791850892886353 1
0.0662789073584793 1
0.130935977169189 1
-0.0550032163679062 1
-0.112318185023388 1
0.0501045256769926 1
0.192304281697807 1
0.140454270186897 1
0.169054751333364 1
0.206866996126336 1
-0.134163783782287 1
0.0627832553645357 1
0.0290174157809635 1
-0.314878391887923 1
0.269843734031695 1
0.157368738395335 1
0.0907900380862887 1
-0.00764192837920697 1
-0.156332837483194 1
-0.125508794975415 1
-0.0835624376728711 1
0.161772192239712 1
0.269576453538732 1
0.186128139166692 1
-0.192166426126133 1
-0.236626017573075 1
0.485595417920774 0
0.17575432728133 1
-0.0659810570714578 1
0.383435403152499 1
-0.0113304144132939 1
-0.131609289854967 1
-0.0841871583641312 1
0.038342679383413 1
0.365419050737612 1
0.148876830628514 1
-0.275170701948565 1
-0.295386304905807 1
-0.129888599376849 1
-0.466218346293426 0
-0.397235687924647 1
0.447483500296078 1
-0.19141395242494 1
-0.185089592025259 1
-0.281338041041176 1
-0.0675445342091247 1
-0.0699721663466483 1
0.119976614764721 1
-0.190096145373395 1
-0.250514216238135 1
-0.221340661469423 1
0.0662716115608268 1
0.318044033881033 1
-0.117021285978744 1
0.459787195923776 0
-0.190568498757309 1
-0.0280303633033738 1
-0.302076158500796 1
-0.0920617929996778 1
-0.10967512499799 1
-0.0974805635453549 1
0.0678102789123267 1
0.0835923503952215 1
0.121846300966015 1
0.118839919467027 1
0.00471702636054745 1
0.291967424718943 1
-0.0939282251586619 1
0.157893312501674 1
0.302903090273875 1
-0.356760520682095 1
0.136176025447383 1
-0.495388296859805 0
0.0460461289048123 1
-0.135177329427243 1
0.452334774251513 0
-0.0289299407825565 1
0.30455886189213 1
0.213914165144892 1
0.0135597782106786 1
-0.108008451820333 1
-0.465714232099578 0
-0.00835556141747487 1
0.448507543986296 0
-0.00425869016203664 1
-0.250089582718403 1
0.316062191195306 1
-0.288447831541096 1
-0.145179777671034 1
0.0579241247114373 1
-0.270511661238359 1
0.0190997377495204 1
-0.0607393577024611 1
-0.107175131946435 1
0.14801953619774 1
0.0921625927233407 1
-0.402259780070373 1
0.113441657117355 1
-0.0465078829994886 1
0.537443377612298 0
-0.198334539073732 1
0.138707725657727 1
0.0562969848666367 1
-0.242744841156983 1
0.516610776580516 1
-0.219643920066146 1
0.0979565031676865 1
-0.223658033763025 1
0.161731985910472 1
0.391768679393017 0
0.384972816001758 1
-0.0487020706715611 1
-0.401820920010592 0
0.0815613357580002 1
-0.274202528848839 1
0.127086580555372 1
-0.0343626486992278 1
0.364078069840467 1
0.408776371889839 1
0.489015114381977 0
-0.235770099902324 1
0.133461384600541 1
0.0918778766649729 1
-0.137642378288855 1
0.102061577167182 1
0.392707376775386 1
-0.00453217412655563 1
-0.0213971600497297 1
-0.0175829731700426 1
-0.119908564914455 1
-0.524176826520182 1
0.292805233085864 1
0.135978309914915 1
-0.282157646209344 1
-0.0340283227140849 1
-0.32076775104548 1
-0.293481329268187 1
0.0350519071702863 1
0.110061777878336 1
0.665962520986279 0
0.138774009874865 1
-0.239328360729492 1
0.0290894946214171 1
0.0537213920549107 1
0.219262148344994 1
-0.0158426237975359 1
-0.0959911017252932 1
-0.103890604657569 1
0.258956311608798 0
0.152961530410383 1
-0.2715011138891 1
-0.274330080368719 1
-0.285596771149224 1
-0.237938721329013 1
0.211881603157495 1
0.18992127462832 1
0.0780224699597271 1
-0.230748854401094 1
0.263447756614447 1
-0.0194608850978065 1
-0.0353220748387322 1
-0.17011431425642 1
0.0662138762597764 1
-0.126057901368194 1
-0.0599958958859015 1
-0.325273754253283 1
0.351241259713979 1
0.0622165315646272 1
-0.235039868208693 1
0.270179462581519 1
-0.156665104196768 1
0.00926048724664375 1
0.259419690352326 1
-0.238207344574437 1
-0.291193059968999 1
-0.222829551347969 1
-0.206379866842291 1
0.513903311586661 0
-0.222800828399661 1
0.00044118272290896 1
-0.219946018944282 1
0.0446260362845121 1
0.281828005349438 1
-0.255559339597985 0
0.448212899639238 0
0.202593577829796 1
-0.284767267393737 1
-0.0953775281116185 1
0.117870220426137 1
0.63634571193394 0
-0.076403772130895 1
-0.194375713364525 1
0.455566755190859 1
0.00707251244823927 1
0.11373022013165 1
-0.12051057640612 1
-0.384321771288233 1
0.0950719939587133 1
0.0108818594851268 1
-0.00150653711318068 1
0.00484310817478116 1
0.151319420446621 1
0.101303902184106 1
0.208504495341911 1
0.0584811081098511 1
0.269770826680355 1
-0.167312891085091 1
0.0929205388215414 1
0.245707630861477 1
0.181839260354942 1
-0.0507655115638252 1
-0.0235061853816482 1
-0.0599923718499428 1
0.0429638657112178 1
-0.210298037164268 1
0.130765664973668 1
0.0804197964818559 1
-0.00939541779438274 1
-0.178935058756385 1
0.388878206249695 1
0.314802385734116 1
-0.00838160263969967 1
-0.0389005175534235 1
0.153813684326938 1
-0.149292640414162 1
0.448441711936655 0
0.0821944407109931 1
-0.436239137861046 1
-0.138635979666547 1
0.092459080834214 1
-0.355311634894668 0
0.373979743865073 1
-0.0205850792900311 1
-0.00465828966934181 1
0.491837002471232 0
0.00951020854987165 1
-0.0815960633544933 1
0.147178718839094 1
-0.0245766729719405 1
-0.0843020045762017 1
-0.0835034345352876 1
0.0668975717651415 1
0.0677210709736797 1
-0.194010442228881 1
-0.243237451498728 1
0.0483592562565444 1
0.0627213137148709 1
-0.113425306458249 1
0.298776459391483 1
-0.240919042537494 1
-0.21987866349925 1
-0.224320363674733 1
-0.207110595913576 1
0.00501982172128455 1
-0.201539515073165 1
-0.0530977432215467 1
0.0548258228669231 1
0.435539506252921 1
0.12576260539925 1
0.177096091993355 1
0.0628200543948715 1
0.162345806442209 1
-0.11720815940185 1
0.0334735870144922 1
-0.0246716359327003 1
-0.17711349064394 1
0.330955262399643 1
-0.189342811417222 1
0.0577021082907448 1
0.26681102821623 1
-0.091200420943446 1
-0.0453869114192829 1
-0.187327133341603 1
0.405667391494071 1
-0.595301125822796 0
-0.204701844302536 1
0.180508875975317 1
-0.0905106128749457 1
0.0445411203224457 1
0.0111240193511132 1
0.134036634988803 1
-0.0488944706299389 1
0.0716331034423199 1
-0.104664034677562 1
0.275984247112475 1
0.0897085796954514 1
0.139599785082464 1
-0.243413213147043 1
-0.0925997554757923 1
0.20611857198535 1
-0.109942343070502 1
-0.576222581296056 0
0.106776563465109 1
-0.0293034280640001 1
0.0157014831345602 1
-0.354138860003204 1
0.125072726744692 1
0.227343487021606 1
0.125457734387199 1
0.193010962337171 1
0.213288558916875 1
0.00253424165832121 1
-0.253176961430228 1
-0.102581097282276 1
-0.204273895946262 1
-0.350261240051585 1
0.0333526516626818 1
-0.199564497549107 1
0.243905466850059 1
-0.0953578209249477 1
-0.190330249211969 1
0.00681957624850099 1
-0.0196761991593908 1
-0.497210760969299 0
-0.133120684756056 1
-0.0979183254766356 1
0.174503272818383 1
-0.482886497442541 1
0.263197095737029 1
0.0693512126463898 1
-0.248093251697424 1
-0.241036869114574 1
-0.246064900783752 1
-0.245930862914294 1
-0.261220795775488 1
0.257934693109859 1
-0.158249270343099 1
-0.210841731964815 1
-0.128102745555012 1
0.0193099703840261 1
-0.753236377831876 0
0.372444987739185 1
-0.417602028036543 1
-0.229977389285357 1
0.174604651315415 1
-0.000487542461457866 1
-0.107711760805548 1
0.127893128084196 1
0.0782550539828098 1
-0.329533515458588 1
0.021882357496326 1
-0.109455868477997 1
0.338378825379938 1
0.401013945447672 1
0.0818883307459339 1
0.0504909857777275 1
-0.439427183925074 0
0.0110850844686916 1
-0.136396749872371 1
0.250901508733847 1
0.0286072649890558 1
0.185879363871875 1
0.0863279033254963 1
-0.180663091207126 1
0.168027746312219 1
0.448158544455555 1
-0.0236913268943431 1
-0.239877840372599 1
0.279329102267331 1
0.0943213025000907 1
0.10703917647565 1
0.0883283160001872 1
-0.21789067044081 1
0.0100340260090761 1
-0.226066836744082 1
-0.372674094738573 1
0.338536345614242 1
0.287274371364886 0
0.152778903652572 1
-0.174959824122675 1
-0.286526103310725 1
-0.535356560008039 0
0.152237035238931 1
-0.102200077397837 1
0.446989833925692 1
-0.314557890303439 1
-0.140115331523634 1
-0.222661953529479 1
-0.0311959617988047 1
0.202148705436757 1
0.246477334757365 1
-0.34616962623633 1
0.0536198713274116 1
0.168501591980029 1
-0.507879079013117 0
0.383470768002674 1
-0.120332589051354 1
-0.235423192375333 1
-0.151974812166287 1
-0.0209157373313568 1
0.186736231101298 1
0.16523230816211 1
0.0632167607689976 1
-0.354399233309861 0
0.0634572938190042 1
-0.0321744404236433 1
0.00597134578727852 1
-0.0776046577333641 1
0.00823725527930057 1
-0.158492995615738 1
0.0747283990499112 1
0.025691312891702 1
0.273194093583119 1
-0.108754916048137 1
-0.0900340245880198 1
-0.186351695403654 1
0.264700476498529 1
0.0551648669912731 1
0.481163241063383 0
0.196793035487076 1
0.00618618409927443 1
-0.27377092484342 1
-0.0468670088020244 1
0.389374409916489 1
-0.0705983317462968 1
0.000468661468950402 1
0.185036354132886 1
-0.494189949640486 0
0.0239202329887617 1
0.395632253562196 1
-0.171642110783252 1
-0.198320553271547 1
0.0302291588750366 1
0.0209182833841795 1
-0.0330503911311959 1
0.45821955064676 1
-0.100965638882132 1
-0.0802166376360086 1
-0.155389149896784 1
-0.282925446802538 1
-0.0801811522274606 1
0.196767037839304 1
0.406421383980499 1
0.700174965995851 0
0.438743595935861 0
0.395794080880529 1
-0.320274711627386 1
0.131879107059619 1
0.223724031859791 1
0.111911675707987 1
-0.287587134443793 1
-0.119937092297667 1
0.297084160672446 1
-0.36851272829943 1
0.0234939969086224 1
-0.190887519990181 1
-0.336868442223082 1
0.201881867501822 1
0.301010529252796 1
-0.052130693347238 1
-0.267510613040751 1
-0.172095405917482 1
-0.0674179688293221 1
-0.119131342153451 1
-0.0323707874717035 1
-0.11624449113773 1
0.31339188224918 1
0.220167999223303 1
-0.307080456045643 1
-0.133679280324247 1
0.0372636580836378 1
0.174136401913068 1
-0.166775455602705 1
0.28197141437021 1
0.107353245593981 1
0.485356465664458 0
-0.543997185668335 0
-0.0642690733583546 1
0.00573875620589848 1
-0.160207364204753 1
0.14077693067428 1
-0.233373824606589 1
0.103084933740645 1
-0.548640679758196 0
-0.320386152022783 1
-0.0305212115246358 1
0.21967818429461 1
-0.130672643011887 1
-0.0290357009517066 1
0.146327264693757 1
0.227272322013249 1
-0.209478422969613 1
-0.0596725398163387 1
0.0148041464153342 1
0.196460700519361 1
0.148979250151385 1
-0.337457234154942 0
0.0539177422225044 1
0.0240683777816247 1
-0.142863148184183 1
-0.0386002997846491 1
-0.198474620968546 1
0.549710598049901 0
-0.275024843315658 1
0.160835000104829 1
-0.161695150231012 1
-0.239906097465345 1
0.39114679537467 0
-0.186751738140972 1
-0.111614733993539 1
0.00155505402834766 1
0.254303171531948 1
-0.245479348496105 1
0.275837201834803 1
0.0630525713047343 1
-0.56427577602566 0
-0.263124425249821 1
-0.401185105867857 1
0.200043460548486 1
-0.131656342359885 1
-0.187267464991819 1
0.114761981087076 1
-0.263580438297767 1
-0.23760390641953 1
-0.106568101306457 1
-0.108770977399486 1
0.100916621078052 1
0.372275746252003 1
0.354616717196604 1
-0.17010456810508 1
0.110312806657148 1
-0.000270765299991229 1
-0.230086481034367 1
0.286885656675066 1
0.0994369627535353 1
0.230981800803229 1
0.164962969094113 1
-0.00922814112210344 1
-0.373810835295898 1
0.248715021264585 1
-0.142679745314902 1
0.248655274382061 1
0.0485626608185818 1
-0.532587321999898 0
-0.0535177203169026 1
0.216953567667637 1
-0.223162910648955 1
-0.32821852233636 1
0.365647358446711 1
0.342553655626644 1
0.333764288795291 1
0.176462148221745 1
0.523142187589716 0
-0.0974428829516554 1
-0.25560168045125 1
0.0583553639130593 1
0.319432652554706 0
0.0767265250992349 1
-0.0175123320596949 1
-0.185309989381031 1
0.285090087288408 1
0.0208875828984018 1
-0.213044695638775 1
0.236199228434864 1
-0.0156418821210482 1
-0.341827508336784 1
0.130636979534479 1
-0.278559586966341 1
0.117057351917868 1
-0.0229012409096104 1
0.262011384795882 1
-0.0465964236920378 1
-0.0222097430126889 1
0.0145221288847684 1
0.0698436314616523 1
0.0346306774066468 1
-0.597205150637108 0
-0.015253127410925 1
-0.301300544929401 1
0.322011303684304 1
-0.0903469557512864 1
-0.0522199682458299 1
0.171445931701243 1
0.207819690186298 1
-0.0989661722197446 1
-0.380821410303504 1
0.214340046168291 1
0.374313596145377 1
-0.40992877536122 1
0.0571211052496684 1
-0.213224334366965 1
0.290050089017683 1
0.370713624935935 1
0.0887919903897462 1
0.0117425560637315 1
-0.0224212689086822 1
0.0985473175568438 1
0.224775422304606 1
-0.252288482431745 1
-0.219016234235237 1
0.117476778811724 1
-0.0674422041697204 1
0.232616614733051 1
0.0195664487153669 1
-0.487855343390111 0
0.181807987823059 1
0.0334222844569986 1
-0.0509551552482493 1
0.340425018435398 1
-0.0571227151740498 1
-0.243076898360788 1
0.0632925817026965 1
-0.222968549938797 1
-0.0760455993649723 1
-0.122633711703674 1
-0.300329311956087 1
-0.177985756344112 1
0.875616082541616 0
0.0721788354150118 1
-0.189269368217729 1
0.0665067922319059 1
-0.00816678102744248 1
-0.278924114670284 1
0.0956061647108739 1
0.12342977787253 1
0.450996046896507 1
0.13917859715648 1
-0.442579312522336 1
0.215827303748885 1
0.140577510950732 1
-0.12388612002132 1
-0.187306436620052 1
0.0265800945753862 1
0.0178892387382175 1
0.412640491044081 0
0.307860806472731 1
0.0128145275838399 1
0.312084875454773 1
0.135454982358363 1
-0.00340911810133671 1
0.163658963465514 1
-0.0332740574130523 1
-0.0316323886342557 1
0.281598479682159 1
0.100480278939279 1
-0.380959737968562 1
-0.203971835023892 1
-0.155536869469739 1
0.108433304409795 1
-0.0142009431906364 1
0.211083334068909 1
-0.224584436927001 1
0.0139961254889238 1
-0.143285626792153 1
0.0987039137757623 1
-0.00863509814704861 1
0.495198135706386 1
-0.0570638291306704 1
0.455330518050824 1
-0.0758217769724812 1
0.512055764436715 0
0.0971528775755035 1
0.00358874998333083 1
-0.0852041314396031 1
0.0834988070437183 1
-0.316653530839245 1
0.48564484109048 0
-0.00990555202224044 1
-0.0324102496306189 1
0.165375288707577 1
0.633330561071488 0
-0.00962709616593915 1
0.207715618930067 1
-0.0689221757028485 1
0.0929532337527528 1
-0.173745351502135 1
-0.0225186521424604 1
-0.495683638641196 0
0.0961233883575178 1
0.0673078580205205 1
0.313021692610415 1
0.0888252496783249 1
0.0919257952716929 1
-0.159164511961856 1
0.0662555730250136 1
0.117167183406174 1
0.357804688144032 1
-0.472977803168407 0
-0.388429352452828 0
-0.218772497574324 1
0.0251358476981444 1
-0.336845858237792 0
-0.0527701883954944 1
0.154743052503891 1
0.432337955116315 0
-0.243815278309999 1
-0.0165873706789367 1
-0.263903121729804 1
0.102138597958918 1
0.00392793451893018 1
0.218291166229412 1
0.161950785457158 1
-0.0851087512570389 1
-0.276908936331145 1
0.231082630012556 1
-0.0659027262226296 1
0.450098523232838 1
0.449291439559042 1
0.181399191027589 1
0.161641425933362 1
0.194342693659604 1
-0.0522807165433218 1
0.353213580338652 1
-0.035986069061559 1
0.705667478147509 0
0.131760030284407 1
0.0899416170320457 1
-0.209358399855471 1
-0.156321162526398 1
-0.328457990028126 1
0.197823301300999 1
-0.569605302212083 0
0.163593391998242 1
0.359250765498302 1
0.0613781973253346 1
0.0639662874191052 1
0.245002936072252 1
0.128809562819857 1
0.155940955391492 1
0.351639454211018 1
0.271810244487241 1
-0.0103213183195322 1
-0.325925155219785 1
0.167627750145042 1
0.152866710955048 1
0.0813393126158301 1
-0.106275629027322 1
0.253828353239197 1
0.524107202305984 0
0.251168948054771 1
-0.13267122380515 1
-0.135950534191307 1
0.255480928661743 1
-0.297840325562894 1
0.0368220157155585 1
0.00902573515681999 1
0.126650404635656 1
0.00421289375570003 1
0.218749258855816 1
-0.108923486540026 1
0.26617489671839 1
-0.126734210172888 1
0.0682408994986656 1
-0.159004089960114 1
0.0855012001507349 1
0.234358198082642 1
-0.221508726109893 1
0.0767712825390242 1
0.195550483009847 1
-0.324679588751954 1
0.369633672582629 1
-0.0345334172881701 1
0.0166538612121369 1
-0.464838716533936 0
-0.0584000589343385 1
0.0828671866856919 1
-0.147744969719945 1
-0.305766109778587 1
0.0600800465953472 1
0.0387818855357763 1
0.373381896556033 1
0.184446451356529 1
0.0294277864295628 1
-0.144401681790831 1
0.338455876227248 1
-0.16341540089504 1
0.329667944569764 1
0.252543250456149 1
0.0377566012454564 1
0.243565193702414 1
0.581800292383934 0
0.14557259896862 1
0.472365687903802 1
0.341624350404466 1
0.212347707492345 1
-0.255520928825999 1
-0.498413735468874 0
-0.0997603660533806 1
0.174325834235386 1
0.250301696916363 1
0.349379446996714 1
-0.0659235032532695 1
-0.105619256080378 1
-0.186096235144227 1
0.20331417803155 1
0.2402074343207 1
-0.307560950986624 1
-0.183920746397205 1
-0.0661966278192111 1
0.376146149848425 0
-0.00638825523203646 1
-0.595269460467721 1
-0.224724767891178 1
-0.0574073005111074 1
-0.507044340396812 1
0.24042996791293 1
0.131011626695442 1
0.0933556080898209 1
0.0562041846473598 1
0.0920371341112566 1
0.00868677551516599 1
-0.365186824018151 1
0.202178729769656 1
-0.20619114716282 1
0.102487466421393 1
-0.0652271589208288 1
0.342895087424611 1
0.0213443618891423 1
0.103258093567665 1
-0.0253618604256236 1
-0.13892057951479 1
-0.236104150425732 1
-0.27493466753703 1
-0.331012657266986 1
-0.168622078937894 1
-0.28055829873366 1
-0.191483305810527 1
-0.355160405204844 1
-0.17376990444482 1
0.530425758173941 1
-0.0472756792815795 1
0.0101772981278041 1
-0.238459788189628 1
-0.263197565351652 1
0.107709170861922 1
-0.0283281412021828 1
-0.339683785329309 1
0.246028251432224 1
0.0748137628855055 1
-0.42547086147577 1
-0.0206171353824681 1
0.121922726695702 1
-0.116752730097016 1
-0.0454750552050415 1
0.0402566472077248 1
-0.105608453111249 1
-0.0149839092984284 1
-0.171963934253744 1
-0.10681865073672 1
0.43902772336331 0
0.0313441227028413 1
0.0665507517369161 1
-0.25920827301476 1
0.02663724042391 1
-0.0997760791410908 1
-0.00947538314136688 1
-0.0467921502609443 1
0.147881217693208 1
0.231810276594419 1
-0.226748340641096 1
0.18938931986579 1
0.034858058194452 1
-0.0180848104396173 1
-0.0544767519503542 1
0.291019324414495 1
-0.242981268029134 1
0.413135799725157 1
-0.300171277400347 1
-0.278257682284082 1
-0.0412367980645913 1
0.135372455483106 1
0.264197112686434 1
-0.191039708375833 1
0.398961049353742 0
-0.269668009663946 1
0.204532065276475 1
0.48047088773579 0
-0.00337730355790937 1
0.123936803865107 1
-0.180089739877324 1
0.16054841768267 1
-0.0937712817656071 1
-0.230866714578021 1
0.383291987542331 1
0.202043436582932 1
0.154472857833283 1
0.052100799106926 1
-0.0536369220145042 1
-0.0909556067882054 1
0.0300152459446816 1
0.11775892877585 1
0.422986084927582 1
-0.19767052467487 1
-0.195145783827179 1
0.182228073290126 1
0.140927855612028 1
-0.0578874971253411 1
-0.288572510529298 1
-0.33550162556482 1
-0.306535892897526 1
-0.322904930133102 1
-0.237677710184177 1
0.0805377709120716 1
-0.0299472453369417 1
-0.0980054322687992 1
0.0553836875570993 1
0.443946169052373 1
0.329612801157755 1
0.385499800548169 1
-0.372079768579181 1
0.295927663447824 1
-0.0068028108657217 1
-0.312233394707279 1
0.356073490814509 0
0.0916609970454617 1
-0.0528870676005445 1
-0.321200132763182 1
-0.323424559737812 1
-0.250061591253644 1
0.156848224576688 1
-0.0329214070664287 1
-0.0256715049104521 1
0.103148825332611 1
0.271503223535247 1
-0.168517119790485 1
-0.162334872757938 1
-0.363613305482355 1
0.0200754497622114 1
0.389800359868517 1
0.0226505531027865 1
-0.110751519347477 1
-0.330922092450636 1
0.206127396246203 1
0.335491113408943 1
0.188933564942241 1
-0.0158420901381319 1
0.259156199323698 1
-0.0371014564659477 1
0.18379138049439 1
0.0940146247270315 1
0.305022051636576 1
0.0967507978063373 1
0.561635984639363 0
-0.0159164835541544 1
-0.344211588569296 1
0.354264703780012 1
-0.0230457769209531 1
0.16374382607587 1
-0.155754553218197 1
-0.312579588270574 1
-0.173512155188192 1
-0.139988337272481 1
0.0429931771946677 1
0.227166650336282 1
-0.19635453088159 1
0.114701231781092 1
0.159934926964541 1
0.309070827647426 1
-0.465658059132156 0
0.0929530391286193 1
-0.298906271461601 1
-0.431534111714238 0
-0.196949593741663 1
-0.105481820164566 1
-0.128588257860878 1
0.273370318587513 1
0.443336017019379 1
0.211910470324243 1
-0.284045779539574 1
-0.0231469687276118 1
-0.0684877094503699 1
-0.271245781359635 1
-0.219388875338403 1
0.164054548744797 1
0.172514012375791 1
-0.122635482677721 1
0.248491804450066 1
-0.0819635522950051 1
-0.318937417837549 1
0.00426693100664063 1
-0.167985984796531 1
-0.128009223053543 1
0.258558673211096 1
-0.57164284603816 0
0.0756825135831866 1
-0.14194421411318 1
-0.00851796161743489 1
0.108851001543144 1
0.0868056345657772 1
0.0142024604001132 1
0.28414603938011 1
0.0938666530730463 1
-0.0874887868238313 1
-0.606500657430614 0
0.491684687746822 1
-0.200308948206258 1
-0.27410694282604 1
0.0159524057052776 1
-0.0451601389669155 1
-0.0488166675168124 1
0.269377202728624 1
0.103044380934972 1
-0.00397073868290474 1
-0.14871828636482 1
0.245481810595256 1
-0.575180207398521 0
0.0985976719911508 1
-0.177353451078334 1
0.621086281093522 0
-0.170424408376039 1
0.0288281071428264 1
-0.178503305098256 1
0.223653365277507 1
0.0194708585146031 1
-0.365647922388694 1
-0.00301351550277685 1
-0.171666577708566 1
0.0474497688539726 1
0.155627703777769 1
-0.0389847753374141 1
0.124259341366488 1
0.0188947910864435 1
0.129146962834601 1
0.220011899176896 1
0.0768697293489465 1
-0.346119866731973 1
-0.265833409196902 1
-0.0377336153888971 1
0.198243824242382 1
-0.0051096660867147 1
-0.133505801247571 1
0.258765849236461 1
0.0496119683757407 1
0.0585358829608167 1
0.0032670451767815 1
0.093732709090064 1
0.277231718143472 1
0.193973867857506 1
-0.00167119083097632 1
0.200674395323954 1
0.120788785915281 1
0.0198052087465649 1
0.0337589410654861 1
-0.0347856305935216 1
0.0434195476061963 1
0.19242922128641 1
0.416931630918862 1
0.270200094098104 1
0.00404906797331246 1
0.582421941409697 0
0.315608277889738 1
0.0537729302004994 1
0.128465025952072 1
0.0125258890107362 1
0.19350925848393 1
-0.23807074866232 1
-0.103371922557212 1
-0.380120554241867 1
0.0911945306186526 1
0.179382097109102 1
-0.283733278526765 1
-0.126096083236555 1
0.174720827495168 1
0.273190798940543 1
-0.579037516515063 0
-0.151150183350185 1
-0.00108643130968375 1
-0.204005405609447 1
-0.102593841711913 1
-0.0626864887142114 1
-0.201557082754445 1
-0.45678577789585 1
0.115706579476441 1
-0.0206274613602321 1
0.232321183120919 1
-0.514862786210479 1
0.279423579149607 1
-0.251228458106703 1
0.225369672264616 1
-0.0256353120828176 1
-0.0647590060684234 1
-0.397478360022172 1
-0.34992034443728 1
-0.112535955959995 1
-0.164443548968451 1
-0.106556537319279 1
-0.0854959265903594 1
0.424145712448486 1
-0.0784793049330576 1
0.281763050464947 1
0.143488011723506 1
-0.0498200430262164 1
0.267340705387011 1
0.139962863130826 1
-0.156854865743225 1
0.129834444962032 1
0.271637077908644 1
0.590305780188713 0
-0.204405194692737 1
-0.299030819392415 1
0.189615072523343 1
0.123648380874585 1
-0.0398207331633138 1
-0.300403538886137 1
-0.129776939131342 1
-0.0883210204201627 1
-0.412147354683601 1
-0.42298054362267 0
-0.170666962386064 1
0.0505501929880416 1
0.250222905319442 1
-0.0243557363975465 1
-0.114713370080957 1
-0.0131118268770023 1
0.164348908007923 1
0.314870215602732 1
0.0459170456018462 1
0.0958060230564641 1
0.494608806115649 1
0.229147412397932 1
-0.170599527644736 1
-0.103923633965898 1
0.366112452967877 1
0.299888267190399 0
-0.0954930915106323 1
0.39928670082968 0
0.12822092667169 1
0.0635277821259569 1
0.0375737338644905 1
0.0495689939793937 1
-0.0325311784231766 1
0.4247728826819 0
0.0448801036506435 1
-0.0907794751477758 1
0.2258107518904 1
-0.5753997411357 0
-0.701597907412433 0
-0.240212558869599 1
0.164249473000774 1
0.176820302189812 1
-0.159647350661898 1
-0.49698873247201 0
0.134256763909245 1
0.228105841584899 1
-0.364643896360542 1
-0.314166700687195 0
0.0316473963764898 1
-0.106358569039263 1
0.464918115415601 1
-0.103562542076744 1
-0.0705624067500653 1
0.188986749604036 1
0.0206195468930018 1
-0.451809399235139 0
-0.0728346841066015 1
-0.494049174766703 0
-0.0146291275488707 1
-0.0623537353784396 1
-0.313217991524216 1
0.211891029505127 1
0.338556093766689 1
0.0736088354176629 1
-0.0921643788286916 1
-0.27201049500656 1
-0.344152405401853 1
0.139470425010183 1
0.121549761676324 1
-0.0144596183211266 1
-0.291444485313151 1
0.123503259306242 1
0.14365760187483 1
-0.0566487564166571 1
0.0397809422736324 1
0.139253153841616 1
0.784128905244751 0
-0.145015972330354 1
-0.139124031647904 1
-0.210627868229518 1
-0.0701413326280784 1
0.140154458289268 1
-0.117972587302043 1
0.284487801965528 1
0.168108276883601 1
0.249794587427883 1
-0.0775477299618539 1
0.0667027838613504 1
0.0674389239162678 1
0.349753926990558 0
0.296821189387416 1
-0.172292025004669 1
-0.141412523546125 1
0.705152799211043 0
0.319304390039414 1
-0.101924997755907 1
-0.00155892481674241 1
-0.10331810668219 1
0.184114998696928 1
-0.203856401008912 1
-0.283529989228487 1
0.201677931072183 1
-0.0483361061238083 1
-0.179309409383173 1
0.230103437587481 1
-0.180316012818753 1
-0.104493073937617 1
-0.124865716173203 1
-0.0425689838207794 1
-0.31120847605847 1
-0.174251478394791 1
0.380644591725258 0
0.0943126093723025 1
0.37884149419543 0
0.184827015878703 1
-0.337113461210919 1
-0.175028773369395 1
-0.31884341772164 1
-0.297773150884482 1
0.0172228124657596 1
-0.144083291655145 1
0.0292448805290067 1
-0.0375136205004561 1
0.0257767377626846 1
0.0640490165710617 1
-0.455562545369537 0
0.370984880808476 1
-0.30320800358054 1
-0.161032011802785 1
0.1895068480038 1
-0.0566242600236703 1
0.0475715731674774 1
0.00878676190484878 1
-0.41063745228447 0
0.144466225994376 1
0.187360052247703 1
0.0352748169251583 1
0.194095298062179 1
-0.0676494243119722 1
-0.414266207249366 1
-0.0160981062558787 1
-0.00093540464252514 1
0.731332540559554 0
0.0916894095457839 1
0.0236905374811837 1
0.639955995512189 1
0.21483832827386 1
0.0104897843021837 1
0.192150884865118 1
-0.188575755002041 1
0.0478354305545776 1
0.304125875135141 1
0.341605345742509 1
0.000749280292699134 1
-0.0916447485565818 1
0.0909888354689731 1
0.279439234835095 1
-0.401679693374972 1
0.00838586552352214 1
0.0543630511981605 1
0.296885482459181 1
-0.164305403752779 1
0.116532151571156 1
0.100494194713924 1
-0.23461302132437 1
-0.178247654732586 1
-0.300851380655552 1
-0.0518825868366861 1
-0.36306205865117 0
-0.425261155878985 0
0.322024996304045 1
0.27322775873341 1
-0.45969291251943 0
-0.02281749797604 1
-0.141879045512438 1
0.203533539361202 1
-0.367313862925352 1
0.0722154926000318 1
0.0853534956025146 1
-0.250705688039214 1
-0.00725242603322225 1
-0.150985587425852 1
0.314742017375196 1
-0.284917854049084 1
-0.0216271869775598 1
0.0408243093392764 1
-0.182749274967206 1
-0.0901811182726098 1
-0.219801592570226 1
-0.174159460129611 1
0.0775441707462087 1
-0.059505155585641 1
-0.415422680051682 1
0.537092643920346 0
-0.195183751265392 1
-0.0498852640301936 1
-0.106661065870561 1
-0.106429979047528 1
0.0278236121708377 1
-0.147213833263378 1
0.495876857944719 0
-0.458851884179779 0
-0.0401732080702626 1
-0.0969142068245335 1
-0.267643368537154 1
-0.212215111806001 1
0.00982883414297901 1
0.196777209487503 1
-0.0271373941312207 1
-0.491936266132701 1
-0.270807360332469 1
-0.196413373536772 1
-0.13945702933237 1
0.103540194899507 1
0.224292458040008 1
-0.257356409051497 1
-0.108146924473758 1
0.610824593539583 0
-0.0584270296111334 1
0.172911821436083 1
0.168661429868332 1
0.00423427275880561 1
-0.212604409066856 1
0.053591529403128 1
-0.23810227552338 1
-0.172811552867539 1
-0.269806837548395 1
-0.297728020219573 1
0.0860826188385689 1
0.262248748872524 1
0.216368488854063 1
0.100540667739053 1
-0.142870520865808 1
0.041082479152583 1
-0.132351651402861 1
-0.199467843066651 1
-0.240178829065309 1
0.078942855503407 1
0.0141005912288823 1
-0.110715995060207 1
-0.311056995811632 1
-0.0120937831846156 1
0.286573433951334 1
0.225253568726691 1
0.0778243339752774 1
-0.0784138054672503 1
-0.0128125831046644 1
0.384685723782942 1
0.276640824395172 1
0.229420107698872 1
-0.426995599223294 0
-0.204168765235148 1
0.498229575560032 0
-0.232127947801799 1
-0.171533572193917 1
-0.128636347142208 1
0.138874354105888 1
-0.0365203216127589 1
-0.109640928043693 1
-0.110276871863198 1
-0.0522932556383615 1
0.238551789687237 1
-0.298923667092871 1
0.128568283015262 1
0.237832075457114 1
0.0413770389709615 1
-0.320750088775885 1
0.4386824996856 0
-0.119639239249649 1
0.10722870942063 1
-0.0628938885871339 1
0.0978308150254969 1
0.263414523879192 1
-0.0307481320869025 1
0.515655107458633 0
0.239883971662484 1
0.350176702880585 1
-0.254962489890595 1
0.0579201355566067 1
-0.179947950851912 1
-0.28048992667426 1
0.0942956357608434 1
-0.364093640576436 1
-0.262777659187428 1
0.0560098319592991 1
-0.197188723437705 1
0.162458527135192 1
-0.168256909699772 1
-0.0588304444899963 1
0.286785958905321 1
0.0973474492713169 1
-0.444465187300311 1
-0.01007518097816 1
-0.181602762547836 1
-0.178071549364525 1
0.0710465364624816 1
0.0498804255078012 1
-0.647136590031026 0
0.150781724739185 1
0.502885486141478 0
0.0352179531250715 1
-0.2826988216808 1
-0.125071427390578 1
-0.145499794638899 1
0.319488255343385 1
-0.0600870259405899 1
-0.482167189722304 0
0.00631439006500652 1
0.282417357239877 1
-0.0958380419993268 1
0.56697712641984 0
-0.000523666774323095 1
0.166419922672351 1
0.18679317310161 1
-0.0772657106052841 1
0.253228367374145 1
0.234029760574189 1
0.112359477622198 1
0.48381139845964 0
-0.456742861348225 0
-0.367233895454495 1
-0.249104862089421 1
0.0132860985598655 1
0.394832252909979 1
-0.0806648677887612 1
-0.0450314483270065 1
0.0270606297180907 1
0.0573359117749087 1
0.0272313190799865 1
-0.124423143185226 1
0.0193239419518032 1
0.146578769310285 1
0.166931671472532 1
0.262682029683738 1
-0.230183469551012 1
0.206752369613653 1
0.395072143781713 0
0.0985581782269876 1
0.111314603204914 1
-0.0216951254611299 1
-0.00717084211146413 1
0.300638421524534 1
-0.0272092864590037 1
0.176214697504267 1
0.427445409227532 0
0.0717446669410546 1
0.0187120565253099 1
-0.307383147821385 1
-0.339255368705376 1
0.0703243657975705 1
0.10659889213565 1
0.0104894887698702 1
-0.0247789974033766 1
0.0453409906549912 1
-0.321931228371049 1
-0.189572640635801 1
0.177174366989728 1
0.181880049366366 1
-0.0655317320593069 1
0.173776770768384 1
0.00813576464193656 1
-0.369944193308363 1
-0.37896759404979 1
0.121660748959266 1
0.169245915749223 1
-0.24178147940402 1
-0.0663932149250166 1
-0.037425613667974 1
-0.443395541169477 0
0.0885304685915314 1
-0.085599531345599 1
-0.196068134538901 1
0.167794811193221 1
0.00123644753644703 1
0.047821061655801 1
-0.0505140760182211 1
0.180847715995749 1
-0.126518051413177 1
0.147934479310257 1
-0.0895453067254252 1
0.277754654928661 1
0.0837097944300456 1
0.0503647039377646 1
0.00444348095203875 1
0.20230970666099 1
-0.0381953063129476 1
0.142060025661452 1
-0.0606589442014004 1
-0.575708567920074 0
-0.335489241557749 1
0.16797191504187 1
-0.336135314502194 1
-0.0479247981334487 1
-0.0864311457857875 1
0.263830321455188 1
-0.396088541612306 0
0.399710190692086 1
-0.107058876377406 1
-0.374200263202075 0
0.167095758265532 1
-0.114826360982072 1
0.0774617274500537 1
0.281251353967963 1
-0.0419267347948752 1
-0.317543219627697 1
-0.390648651907066 1
0.472508160326159 1
0.0199139518022244 1
0.207538374683873 1
0.319975697780293 1
-0.17414331651342 1
-0.159310658921845 1
0.0470192685347742 1
-0.0782909122527644 1
0.0560997871509209 1
-0.177230893640017 1
0.294999518989271 1
-0.198749410439526 1
-0.200573583049624 1
-0.331053614650952 1
0.1848853371535 1
0.143023050155077 1
-0.279097267776996 1
0.193623808758453 1
-0.488090969461876 1
0.210189228157889 1
-0.0337062006650535 1
0.0708749122292308 1
-0.351438625281856 1
0.0708116832746705 1
0.0607907277606302 1
0.307288893850936 1
-0.261597706519917 1
0.114608975180447 1
0.479882713337061 0
-0.418015151119261 1
0.122933867055347 1
0.0898076684752848 1
-0.0913260824706322 1
-0.0692023914037165 1
-0.384396300423569 1
0.197589083906198 1
0.151084190933846 1
-0.247918350562775 1
0.158097900969057 1
-0.00314350201183361 1
0.39681423028626 1
0.238375071662128 1
0.427430607746679 1
-0.236684675300325 1
-0.14491784831378 1
-0.278972619067378 1
-0.0470580772682168 1
-0.310720503012628 1
-0.200998058869849 1
0.0890229629276936 1
0.158237369561847 1
-0.348211084423086 0
0.0743077661655021 1
-0.155922282179008 1
-0.231017137670805 1
-0.0735003053910289 1
-0.168405904970094 1
-0.13418478547183 1
-0.159953586180067 1
0.107812416935066 1
-0.232398769911849 1
-0.246854981200712 1
-0.104643242942738 1
0.0516711445943826 1
-0.334901014519708 1
0.134753421487068 1
0.111770535689485 1
-0.0586623298992328 1
-0.416222357424708 0
-0.0187337787842991 1
0.481992934972583 1
0.203748360736186 1
0.0784740090795513 1
0.200882304544364 1
0.125829902388573 1
-0.0576691393612086 1
-0.118665632689665 1
-0.235090124516649 1
0.0758854015013292 1
0.400065492980331 0
0.0742504434027497 1
-0.162935201371688 1
0.00132704005917336 1
0.248553014417146 1
0.138416317627857 1
0.00925320657608444 1
0.169234708384158 1
-0.13021806687727 1
0.256493316905482 1
-0.136314657828225 1
-0.0681500992509573 1
0.316343502907294 1
-0.21958093969037 1
0.497882841510853 0
-0.070894062803339 1
0.0681754385586938 1
-0.0696105257058122 1
-0.163841318382253 1
0.504420750713498 0
0.241603807388613 1
0.323418544775445 1
-0.0978883675338415 1
0.0540611117219476 1
0.108744859305539 1
-0.515320845140725 0
0.0160499309157737 1
0.0621793267373839 1
0.195898345401236 1
0.00494575005428508 1
0.12613534772337 1
0.296256660945087 1
-0.660135690534306 0
-0.227210405825619 1
0.0171118609537971 1
-0.209378468954504 1
-0.459986193543143 1
-0.141327037387258 1
0.389436953829069 0
-0.146697765016836 1
-0.0865757199607483 1
-0.0939835289432541 1
0.0369230433872184 1
0.0703082677864685 1
0.347058002147619 1
-0.181206906978166 1
0.0442946624202597 1
0.0437992379217876 1
-0.306953665998057 1
0.0839199842181439 1
-0.0718810549325371 1
-0.230032461088409 1
-0.182551044128102 1
-0.328708008138331 1
-0.0404686035623066 1
-0.264110293592132 1
0.00438355432168896 1
0.0151514871163279 1
0.0584010968679494 1
0.17082292554761 1
-0.0901824894238391 1
-0.343300931651069 1
0.53629625827911 0
0.289470680367787 1
-0.164869745698121 1
0.031066391806034 1
0.165986375118004 1
-0.0989557408849399 1
-0.161121856621357 1
0.192770884597047 1
-0.0166874812197652 1
-0.144362352390093 1
0.255199619244216 1
-0.272710826400296 1
-0.463497977038821 0
0.0587554081361912 1
-0.0376682017647595 1
0.313566771746299 1
-0.163735294841182 1
0.104017040915862 1
-0.318222091354049 0
-0.0745474252257403 1
0.158515535689148 1
-0.0460249425984599 1
-0.00646527428164308 1
0.0553588241598613 1
-0.0931429578198614 1
-0.0104258520268266 1
-0.332292528340125 1
0.182309999506219 1
-0.471425926163003 0
0.117730157136898 1
0.0267807738275247 1
0.272040899000589 1
-0.298979467426825 1
-0.128520109637151 1
0.0490036149030444 1
0.021952981652523 1
-0.152670900592341 1
-0.115904975088995 1
-0.238989283424539 1
-0.130704147667113 1
-0.247373938357047 1
-0.0368827199985426 1
0.152062358147533 1
-0.298314266046213 1
-0.132144705471934 1
-0.0393964637873684 1
-0.0656306015543983 1
0.121713347364719 1
0.300897723051978 1
0.133917783393106 1
0.195734280843601 1
0.219608692510581 1
-0.0574226628766684 1
0.0919862745281997 1
0.22293793010558 1
-0.0667157247260176 1
0.421538548339783 1
-0.115346009719498 1
-0.41252884930488 0
-0.0431737025920049 1
-0.066858922076889 1
-0.0769456946142136 1
0.0274934037944921 1
-0.0142379007750012 1
-0.0868670184207574 1
0.144133894490033 1
0.237670862723001 1
-0.14189656186475 1
-0.235796356255071 1
0.0257482056453673 1
0.309415334998597 1
0.0841189003487596 1
0.0273961755020448 1
-0.0318475357036852 1
0.286911147566721 1
-0.1826190747216 1
-0.305055777341321 1
0.0888285663413246 1
0.137697836737543 1
-0.0593711247448695 1
-0.224733977223297 1
0.268048255960616 1
-0.239704769114691 1
-0.249102075791696 1
0.241313636048819 1
-0.00333364255843522 1
0.0664504780751884 1
0.153283675335678 1
0.278151932537192 1
0.128377943434319 1
0.0559624732393531 1
-0.0982596937177171 1
-0.0881354068719317 1
0.194190191330032 1
-0.338129090680126 1
0.129134781103059 1
0.0856944692306389 1
0.0372043625327232 1
0.0726220838317631 1
0.065844044136023 1
0.37557268298891 1
0.176693838335223 1
0.0241054346541443 1
0.284212357260288 1
-0.194603801707382 1
-0.212051238122443 1
-0.399200853178656 1
0.149552168212257 1
-0.091604990641859 1
-0.0568956105315662 1
0.25734026542719 1
0.0190506508523079 1
0.621686830902497 0
-0.0402499303991757 1
-0.46948720739949 1
0.322786874125294 1
0.0803309979406763 1
-0.443104141386561 1
0.302359780113204 1
0.226891438654846 1
0.0097613134607396 1
-0.154049890012161 1
0.0394844695431112 1
-0.105940544732386 1
-0.162408820049198 1
0.0175024945223576 1
0.152456764983082 1
-0.0152694790087898 1
0.281187151516418 1
0.00433857604713025 1
0.0591611981592846 1
-0.0331611066829533 1
0.258003772964562 1
-0.168401741627849 1
0.159460147621597 1
0.394360055553039 1
-0.270263611739456 1
0.169641689753511 1
0.0649395301454692 1
-0.0764815478823001 1
0.152214487338352 1
-0.386482684318192 1
0.124330008838743 1
-0.206225012248621 1
0.101018987734271 1
-0.198576691441342 1
0.155269814154843 1
0.19203947338001 1
0.216499512700345 1
0.481168690123623 1
0.30954761530104 1
-0.304386308828441 1
0.00820579004406605 1
0.285713819408025 1
0.192958309067218 1
-0.135602032385748 1
0.262563048610834 1
-0.127743752956461 1
0.0933729697656698 1
-0.167748856304417 1
-0.216221720254627 1
-0.259272460573023 1
0.0305945983757051 1
0.398001763094473 0
-0.165995103106985 1
0.0987919281072835 1
0.033222946630637 1
-0.0664993733654929 1
0.224646172412978 1
0.0258316500077213 1
0.105118597629261 1
0.346809195976215 1
0.00949373782470204 1
-0.196993963763184 1
-0.0524934843168859 1
0.0738134929293061 1
0.0426880153085779 1
0.0734829708258354 1
-0.0540139293052393 1
0.181866460924237 1
0.00791531476492439 1
-0.223055826822036 1
-0.0849764613474766 1
-0.450040960804043 0
-0.319472166105711 1
0.0914810460116407 1
0.180367554149762 1
-0.0983843941246733 1
0.00910182511398904 1
-0.37840598827327 1
-0.183463454842994 1
0.193705978238222 1
-0.415615053620041 1
-0.396619223213556 1
0.398662471842488 1
-0.409485411536447 0
0.418473222491385 0
0.14602528790499 1
0.306153274644903 1
-0.0944281118244046 1
-0.302981328127292 1
0.19584210793878 1
-0.379183873389878 1
-0.200833813460583 1
-0.206094854327547 1
0.0969137033431864 1
-0.166241798806006 1
0.0519224153766188 1
0.0776143906398941 1
0.195776023015582 1
-0.291166196541028 1
-0.182752558966354 1
0.49062223746025 1
0.116066075512669 1
-0.175744091826527 1
0.454126294396196 0
-0.276425333832063 1
0.240354038262538 1
0.0863322339015564 1
0.0122635490978593 1
-0.0576763439486949 1
-0.312779008972441 1
-0.191718388612825 1
-0.153554315850982 1
0.173984104531575 1
-0.0125935717844311 1
0.0587792351430571 1
0.0887449573756543 1
-0.0345882044153177 1
-0.145943716237929 1
0.0143324706948458 1
0.617477063970117 0
0.0747483318816588 1
0.0761194326111169 1
-0.0357321797831456 1
0.0700956820237253 1
-0.0407906301810613 1
0.389583799737591 1
-0.100534492965001 1
-0.241128568582858 1
-0.0520942784415423 1
0.104292549196516 1
0.0646508619841742 1
-0.0456387941718636 1
0.196957368866775 1
-0.238593756640985 1
0.47458253450114 0
-0.145070143947291 1
0.144619952468092 1
-0.33577873198373 1
-0.227048406784369 1
0.046270604533517 1
-0.0599811072463631 1
-0.0677200237930868 1
-0.531011830872136 0
-0.296682698118698 1
-0.265685774071217 1
0.184301530347917 1
-0.199019557145485 1
-0.0735778488777207 1
0.0158381195311209 1
-0.125164224567674 1
-0.115348375089848 1
0.182885533831534 1
0.218699685757772 1
0.170581504165723 1
-0.0203395184914696 1
0.153979647493074 1
-0.32591262962068 1
-0.08686328851348 1
-0.148139650672153 1
-0.257327140260708 1
0.00561527567130988 1
0.197779329743849 1
-0.365433557722382 1
0.23933256039667 1
-0.198749079140077 1
0.0856942985493805 1
0.0337916798025454 1
0.0334358960275844 1
0.0489524708458997 1
0.0549890161450414 1
0.038296043019967 1
-0.330378171938408 1
-0.048595658482914 1
-0.167592335556405 1
0.510790556939172 0
0.00582788692873938 1
0.226114806080911 1
-0.10566946230313 1
-0.39688077401288 1
-0.0754358704799181 1
-0.0154958415849029 1
0.0482286277903343 1
0.092817027579604 1
-0.152024753664304 1
-0.302045304279572 1
0.381076657897673 1
0.0417175724360188 1
0.682739695163266 0
-0.0583536192760869 1
-0.466671562337974 0
0.0930650568006063 1
0.192671909669036 1
-0.0717544165818446 1
0.125419405026297 1
-0.204990703891429 1
0.12701953410957 1
0.0625950592404195 1
0.167162853433804 1
-0.317281220235043 1
-0.320605241308769 1
0.549824941069666 0
0.116337416552416 1
0.0619177684793418 1
-0.0221609472470099 1
0.345222053422669 1
-0.618742200028887 0
0.0880822469846906 1
-0.424389784761669 1
0.146040583429565 1
-0.170269749352532 1
0.165065084089092 1
-0.0728679879991028 1
-0.184011106534836 1
-0.127069155282869 1
-0.160495352993343 1
-0.180521282892037 1
-0.0586208613242318 1
-0.133860683014421 1
0.158784252654334 1
0.327181823081646 1
0.087686943150172 1
-0.0798536900586346 1
0.228203922496175 1
-0.125784582779948 1
0.221377422104507 1
0.198696332116444 1
-0.235898649037973 1
-0.234174667015033 1
0.0852400424751922 1
0.150462678264344 1
0.224349917883341 1
0.134531780175934 1
0.0193967073849161 1
-0.145631764217625 1
0.162196661800347 1
-0.149372960503666 1
0.278071903418465 1
0.0383353349773751 1
-0.175989935161094 1
-0.147156702571244 1
0.0865219695646736 1
0.238636266408835 1
-0.183556264664485 1
0.224045536496029 1
-0.135546163497444 1
0.227993745660513 1
-0.211396324091781 1
0.00878427343819006 1
-0.445548088514535 0
0.0812164695474509 1
0.295237157813424 1
-0.309409937502021 1
-0.107059982697768 1
-0.279997344199284 1
0.119186479397379 1
-0.275566569444462 1
-0.046407461698706 1
0.324667194942598 1
-0.00175336836212654 1
-0.308098559072522 1
-0.154920345422681 1
-0.0359434171805597 1
-0.236729133261866 1
-0.0619830717740373 1
0.160799403620175 1
0.0651671004553448 1
0.00630022064830196 1
-0.00993079658151859 1
-0.166722746258164 1
0.0718961194147658 1
-0.18874408198124 1
0.270740725199081 1
0.0749778043140586 1
0.156684368202087 1
0.0676998909378234 1
-0.058761677621797 1
-0.0552921744926544 1
-0.771246833773434 0
0.0273821173812368 1
0.476958530369311 0
-0.159781124611293 1
-0.0441862178231252 1
-0.0166779069778802 1
-0.217236029467811 1
0.0791653195089075 1
-0.0120589932252458 1
0.108940231752087 1
0.0703961245244898 1
0.116236557128155 1
0.120793263385473 1
0.461556523773775 0
0.147415640992487 1
0.311646620859573 1
0.0950422370606678 1
0.391545822576506 1
0.296124215052965 1
-0.328308704776736 1
-0.00200182010607095 1
0.244606259395011 1
-0.0547956529458116 1
0.129393296777618 1
-0.143985418745998 1
-0.20475384262015 1
0.338253296817597 1
0.122187630442888 1
0.217254743338373 1
-0.0528461073793184 1
-0.176559273211074 1
-0.0806715276989863 1
0.135689794237322 1
0.472669931110365 0
-0.0926317168755263 1
0.0391685935058891 1
0.0332111677364961 1
0.0910784398931543 1
-0.122767425201943 1
0.0858927547017733 1
0.363713219988382 1
-0.184985902747303 1
-0.086076509202247 1
0.19671103205023 1
-0.0196487930305353 1
-0.0075870360518961 1
0.280903535844497 1
0.105243174573712 1
0.0109192039490425 1
0.283047760290474 1
-0.0948242927162402 1
-0.245829894444416 1
-0.126414400425883 1
0.229809974261672 1
-0.105268441200033 1
-0.139416236725093 1
-0.0850622137654706 1
-0.119462901427119 1
-0.169596555390431 1
-0.0862723212282727 1
0.405294270311184 1
0.07139992925721 1
-0.0161063234974468 1
0.257958521574482 1
0.146306024582931 1
-0.0577929260586836 1
0.0548957079420628 1
0.18939603170232 1
-0.211989112945023 1
-0.0717854665482768 1
0.481354185745377 0
-0.580194845378111 0
-0.00756500812529395 1
-0.038040524506141 1
0.625232943868827 0
-0.115417453305846 1
-0.0786920548823731 1
-0.148196237779111 1
-0.0926828523417005 1
-0.129326293314534 1
0.0764971646242529 1
-0.110714449725068 1
-0.126697824590851 1
-0.303497109419365 1
-0.00511184222933246 1
0.304647237656796 1
0.194690621308819 1
0.223556895789366 1
-0.724044815496571 0
-0.0124377310660343 1
0.169634987374035 1
-0.0516431751888184 1
0.242303311137085 1
0.234782067172449 1
-0.132051478918481 1
-0.388604850496422 0
-0.00406734768180897 1
-0.0105491667899938 1
0.449040351595835 1
-0.285932887334533 1
-0.0371702765693082 1
0.059847208301035 1
0.469083880937576 1
0.299200475713946 1
0.147570573386599 1
0.381185672348836 1
0.212756173835575 1
-0.235716029316424 1
0.237243343182615 1
-0.177449073993603 1
0.284531656794107 1
-0.182624430518171 1
-0.0891863129629879 1
0.280046879596375 1
-0.175853187318545 1
0.0770785763047638 1
-0.290862088878699 1
-0.250273691855358 1
0.445526153983703 0
-0.295396404816824 1
-0.343186186473835 1
-0.102801659355396 1
-0.48955796086921 0
-0.16624898594825 1
0.178925023434701 1
-0.073274601205003 1
-0.263389398576305 1
-0.407149898393605 1
0.181779372618983 1
0.0562081503321136 1
0.098870819866972 1
0.191325465104117 1
-0.136191804757405 1
0.0331653489124958 1
-0.166968396136948 1
0.275116479306567 1
0.0862497030236219 1
0.233104925934794 1
-0.212639687356385 1
-0.073520400863895 1
-0.334952224072708 1
0.238525941952822 1
-0.0985518032107306 1
-0.165856270070392 1
0.317069250699737 1
-0.371321477307996 1
0.229769605138709 1
-0.460787517155641 1
0.0628667300657926 1
0.18067000529969 1
-0.0201371612978203 1
0.000749262809214297 1
0.20381225643721 1
0.268248505813664 1
-0.103904759308163 1
0.48887319296852 1
-0.0921388527792276 1
-0.571380122635883 0
0.0154297543592588 1
0.191599674207671 1
0.0251008643802007 1
-0.237027999013146 1
-0.231006588828572 1
-0.0792480700923208 1
0.252949905424315 1
-0.342455964101116 1
-0.288636546916226 1
-0.191988912463353 1
0.0500278562503095 1
0.0580021759952196 1
-0.189162673891206 1
-0.306768094484572 1
0.126451019636164 1
-0.370164272288663 1
-0.0725267908821045 1
-0.350241493109471 1
0.0153023017522949 1
-0.199385443083228 1
-0.169392556679764 1
0.134221821199 1
0.221055182561452 1
0.205916068429579 1
-0.127761010518608 1
-0.000235361870535609 1
0.300326185648567 1
0.0209542149536609 1
0.075876186301592 1
0.0245140524795912 1
0.125761007313725 1
-0.0587124585579417 1
-0.0638505130229738 1
-0.0049592894781038 1
0.122213306305485 1
0.175897812376341 1
-0.138912538996757 1
0.269088776623765 1
0.413261318557667 1
0.186751706132145 1
0.246986970612878 1
0.177329064301798 1
-0.580925843529366 0
0.383625671511945 1
0.0987000903735425 1
0.145350402344886 1
-0.346608583511873 1
-0.062828587389138 1
-0.0350514988280622 1
-0.0576924380278522 1
0.300407770655135 1
0.191050044303167 1
0.421486161157138 0
0.00643889260477321 1
0.0176843294037345 1
0.0175285602811325 1
0.0850368829670812 1
-0.330791157110434 1
0.193100280028135 1
0.225609329363118 1
0.0600196541063132 1
0.0538366106218162 1
-0.0658268223196249 1
-0.291855768831964 1
0.316918513934043 1
0.114207827278087 1
-0.30715168664745 1
-0.0213997258493245 1
-0.223123678047725 1
0.300826608440216 1
0.0478424914847024 1
0.148086947293333 1
-0.171659944157966 1
0.310051544167712 1
-0.0217859940567703 1
-0.28749251435185 1
0.0665965383013097 1
0.188750928410182 1
-0.150946370342952 1
0.250766368170681 1
0.166383316271567 1
-0.410635730935768 1
0.00044343725403952 1
-0.326426782019285 1
0.141120822588947 1
-0.1185557099765 1
0.0296193267190459 1
0.666165230480466 0
-0.0796638524271884 1
0.00574741142102292 1
-0.276686748521611 1
-0.00236361285114731 1
-0.44026228975847 0
0.149438328320265 1
0.0263045873189361 1
-0.370082561035013 1
-0.0805504109380968 1
-0.260475546352528 1
0.0854771006975116 1
-0.0992998953438865 1
0.0983204930286185 1
-0.405468112689814 1
0.211450789139837 1
0.535556820613785 0
-0.357428498783334 1
0.238783897915325 1
0.230978280328578 1
-0.084975897554772 1
-0.11747226123994 1
0.0899371703158248 1
-0.0191262436197019 1
-0.340213292492401 1
0.770831903830191 0
0.117224368973695 1
-0.0375649979410975 1
-0.0459094513920059 1
-0.0292333555811182 1
0.265287701043619 1
0.178719261769573 1
0.256705468855936 1
0.308317947465688 1
-0.0643466941332347 1
0.0569975424949622 1
0.149788905540104 1
0.261639142792947 1
0.318654955958319 1
-0.0970172797910494 1
-0.0914911058161648 1
-0.35640395532295 1
0.0636609373732889 1
0.0973649313167234 1
0.341369902551712 1
-0.536202480436247 0
0.32841431337811 1
0.103816198985524 1
-0.00557657948021874 1
-0.0700148671864548 1
-0.00978759275374176 1
-0.101046110970778 1
0.0383812728600333 1
0.0948968890247781 1
0.335236052664768 1
0.205939494172894 1
0.014517555720723 1
-0.24695186429197 1
-0.342005621361322 1
0.268084978095226 1
-0.290718526906291 1
0.244030158235625 1
-0.190892386144237 1
-0.0285297496154943 1
0.0239273524670603 1
0.0748503555169494 1
0.119712843239638 1
0.13526200831428 1
-0.33371343719797 1
0.108133255057087 1
0.346703039312228 1
-0.195736643536001 1
0.321185894022934 1
0.273094175867865 1
0.690473239463192 0
-0.294925963332355 1
0.0499837892489648 1
-0.00545211411577133 1
-0.169861374402101 1
0.396331287817159 0
-0.193183835759245 1
0.159661406539358 1
0.342390439799425 1
-0.0654152523262317 1
0.027366982624903 1
-0.197663978328145 1
0.0550999273853997 1
-0.117607326790968 1
0.114103291697568 1
0.662961992170292 0
0.0137996453031609 1
0.165336713420399 1
0.215573358341382 1
-0.0508179094588055 1
0.374968103287313 1
-0.036359563841524 1
0.231148629706602 1
0.169565628289028 1
-0.589766084687228 0
-0.442205096691605 0
0.19319925352177 1
-0.140312751058534 1
0.8006082318087 0
0.100421404701942 1
-0.301254401128863 1
-0.124488256790872 1
0.04610068161546 1
0.054147064777441 1
0.280648830658485 1
0.0962107097007802 1
0.008748468394349 1
0.0885635319078233 1
0.239098259292847 1
0.0209837332117314 1
-0.442754839642511 0
0.138436294404357 1
-0.264982748137254 1
-0.0474525215170861 1
0.0208746593342093 1
0.152672981995375 1
-0.396430161127676 1
-0.463268390868791 1
-0.243753149325337 1
-0.0334981988511957 1
-0.00971309081849741 1
0.588713205348061 0
-0.257536597573508 1
-0.227555361979343 1
-0.0502133741732758 1
-0.422016936624671 1
0.0238334116771004 1
-0.0149659581007297 1
0.291416170683521 1
-0.116048490356758 1
-0.0596146915118001 1
-0.244020267481862 1
0.317217356970389 1
0.0469740274271861 1
0.100736160909685 1
-0.0843489280992553 1
-0.147194647686779 1
-0.233654234843113 1
-0.0781020079100528 1
0.192259810786571 1
-0.149260236847064 1
0.356045014352166 1
0.322646841375147 1
-0.017769351824693 1
0.37293983697308 1
0.134286218982365 1
-0.443963394405949 1
0.0395204744217268 1
-0.0499219431025814 1
-0.304839069345481 1
-0.285879821457407 1
-0.163407677530276 1
0.155444638166243 1
0.124308268465845 1
0.499538737671479 1
0.292745453725115 1
-0.0967768031961828 1
0.144409837047009 1
0.201104744055954 1
-0.102912881118303 1
0.00769590584294235 1
-0.190649188278999 1
-0.0530330008160887 1
0.0164840572770559 1
0.00102958469694124 1
0.0121069892740147 1
-0.247389154431848 1
0.122025194904985 1
0.156555109094576 1
0.000442995283086445 1
0.109908720030245 1
-0.176323998857623 1
-0.122409762467156 1
0.0138171379215179 1
0.168320558124591 1
-0.0983670452408556 1
-0.190997258244691 1
-0.0695867302250559 1
-0.152562349910639 1
0.18587381353381 1
0.275686127547254 1
0.0198732028048888 1
0.168159769361165 1
-0.030135585999186 1
0.100431186318483 1
-0.0612308796927156 1
-0.116493409890846 1
0.0681296528495152 1
0.199594737051856 1
-0.262865158978187 1
-0.0317795987734957 1
0.0645812224984739 1
-0.487698403078811 1
0.291372714141074 1
-0.273643355595088 1
0.209212101078338 1
-0.0224041091387239 1
0.37464362584457 1
0.0668611895540323 1
-0.32234444311054 1
-0.391551973561483 1
-0.0296773219636506 1
-0.171507668066623 1
0.0483223909751713 1
0.19212806986339 1
-0.0362491741617627 1
0.00280138620871379 1
-0.11805604235252 1
0.106463269397558 1
0.180846566704965 1
-0.336657801959595 1
-0.455525327466147 0
0.0233463716286124 1
-0.0558011582890145 1
0.0206580973188144 1
0.140518353469617 1
-0.218652295326706 1
-0.11057964640738 1
0.145565720868859 1
-0.196568076110148 1
-0.140700915931027 1
-0.0835828132271103 1
-0.258631581000015 1
0.047714061866638 1
-0.158335961628157 1
-0.188273135139887 1
-0.170853073191938 1
-0.358679247052299 1
0.223561945100003 1
-0.202474740858874 1
0.152045626447055 1
0.313253827297531 1
-0.0634520676692491 1
0.201813106905832 1
0.351053784058497 1
-0.324283944210732 1
-0.301076814577331 1
-0.15566054067448 1
0.00663911256239263 1
-0.232609218093708 1
0.159875377102778 1
-0.0488606161001819 1
-0.200517587604379 1
-0.203001443292901 1
-0.0601472980427578 1
0.179981681550932 1
-0.500611178774921 1
-0.338063513818851 1
-0.264984264866912 1
0.104304142520951 1
-0.114738460720448 1
0.00727690612021375 1
-0.0270083797845349 1
0.22481614226723 1
-0.254955236677371 1
0.0786647618917021 1
-0.0506597312520817 1
0.1686904887053 1
-0.262707259362343 1
0.156121125127772 1
0.0622762969785894 1
0.0210047475406389 1
-0.253208382442103 1
-0.657217023309324 0
0.0355857985237416 1
0.369830276339348 1
0.292691824478803 1
0.22378553031492 1
0.0371377547379656 1
0.232423991011153 1
-0.0115935987015515 1
-0.138501008929438 1
0.235019668072945 1
-0.130643546935729 1
-0.174325204828011 1
-0.16508429675618 1
0.194296078628313 1
0.0206859658608645 1
0.25563531629745 1
0.417180388433622 0
0.200577009666919 1
-0.120330953208326 1
-0.210341133533658 1
0.229352640215099 1
0.118688946068562 1
-0.132209742705572 1
-0.435151775603675 1
0.339785970852223 1
0.147696120340701 1
-0.0766653232207373 1
-0.0985299503605482 1
0.0367229065594348 1
-0.0106762511296562 1
0.222735525319292 1
0.0872625992848822 1
-0.211437201796125 1
-0.111962031403096 1
-0.369854440078742 1
0.00984539133931195 1
0.171582505113767 1
-0.146588575321206 1
-0.32469407604048 1
0.269647035668165 1
0.0428917850000358 1
0.297096391627828 1
-0.280411662535223 1
-0.172585798956132 1
0.0527353073887621 1
-0.360208767643241 0
-0.0444168573465289 1
0.353601718837079 1
0.117652338975057 1
0.0388670134077284 1
0.195618182966431 1
-0.00441379363736554 1
0.135006925403062 1
-0.0299628204355579 1
0.155730955672605 1
-0.0587654506739049 1
-0.626733040354384 0
-0.356987552032862 1
0.0855759148434664 1
-0.188992718462743 1
0.159781125621427 1
-0.314375614227071 1
0.0422974595661013 1
-0.251421416876487 1
-0.267115560589245 1
-0.0275088516060839 1
0.223575110316126 1
0.215606143687166 1
0.361094632886569 1
-0.0400404616500779 1
0.373954996271073 1
-0.25706529334928 1
-0.382844443276016 1
0.0788064578420249 1
-0.0128660741263142 1
-0.486904822664825 0
0.352229987398436 1
-0.0358879602148729 1
-0.240543822389175 1
-0.119439256829848 1
-0.112957090754165 1
-0.255457149197004 1
-0.0522242671445561 1
-0.178809522959225 1
0.107402414559206 1
-0.224647073584061 1
-0.0597331698423469 1
-0.211617701221963 1
-0.105222551816129 1
-0.310969864842503 1
-0.249768595771708 1
-0.33133906222267 1
-0.172307336238326 1
-0.0925646797514552 1
-0.00411345010371621 1
-0.262917743033241 1
0.0665301186990006 1
0.002169111690348 1
-0.0141274752392728 1
-0.12614257758066 1
0.19987369600202 1
0.196799054048181 1
-0.0829541887801235 1
-0.30366532706534 1
0.294867515838131 1
0.0217287718125796 1
-0.114515428867828 1
-0.467840503534427 1
0.0610569861243016 1
0.0732315369257429 1
0.220856037953972 1
-0.162486230050172 1
0.128394040632497 1
-0.0895167837021848 1
0.365323727713275 1
0.270104785665234 1
0.0367196962269396 1
0.26653296533053 1
-0.0543576406691151 1
0.165809498764737 1
0.570736684068997 0
0.0301493799094149 1
-0.115178983833749 1
0.205162683210465 1
-0.298025708078019 1
0.131335796945311 1
-0.14644864737251 1
0.198654294907086 1
-0.264166158133166 1
0.067172832238138 1
-0.466505963050106 0
0.331347388802909 1
0.0617206050688514 1
0.229506879361124 1
0.102476389672153 1
0.0405332173934264 1
-0.0178305416211994 1
-0.0614624947839786 1
-0.0517246630783295 1
0.154902360317175 1
-0.0320549906382523 1
0.376296658805516 1
0.104878320068164 1
0.271604277275393 1
-0.175853208910059 1
-0.339220749862677 1
-0.237743305229906 1
-0.219656376470819 1
0.0586657209135225 1
0.0639464068395922 1
-0.357837838652002 1
-0.238189671232444 1
-0.677673416051132 0
-0.102883119099795 1
0.0952331104110733 1
-0.457664617796779 0
-0.113269263610336 1
-0.516402675864825 0
0.0894755682489012 1
0.304908832842679 1
0.122681864689523 1
-0.247153403186912 1
-0.276914709111996 1
-0.00457084019949185 1
0.141592191640552 1
0.2103954028982 1
0.0120570974095973 1
0.41943148116542 1
-0.323208102967005 1
0.271336849895301 1
0.271533997447055 1
0.0385276400491602 1
0.0201491495726692 1
0.335159400005346 1
-0.604205616205911 0
0.105172885749662 1
-0.286045805341084 1
-0.105349173902214 1
0.103088538141554 1
0.268478876036897 1
-0.111288160325926 1
0.0701612795302216 1
0.0613431969738461 1
-0.180939682417591 1
-0.0371867210998831 1
-0.17196199422136 1
-0.118742304943731 1
-0.0227924088191728 1
0.378456775804157 1
-0.236762061844821 1
-0.136497953553877 1
0.470357791277788 0
-0.153554183367595 1
0.149586026173075 1
0.192060891148441 1
0.0479225754404034 1
-0.131696148615869 1
0.417395543978144 1
0.187023519374496 1
0.257189852109067 1
0.254388172398737 1
-0.0337192669084885 1
0.26795580061584 1
0.054293724951601 1
0.435084712338093 1
0.413500425670787 1
0.115672720154628 1
-0.359357144566477 1
0.0574888854136724 1
-0.124916987443201 1
-0.41801120428886 1
0.153801004451723 1
-0.218510774158288 1
0.0788360973943515 1
0.161368744422676 1
-0.211244572054393 1
-0.175938171072472 1
0.0428130189536285 1
0.00145332525603339 1
0.21513448762459 1
-0.00440815530758742 1
0.413044461140949 1
0.0101024166669997 1
-0.564099098309421 0
-0.181960820641353 1
0.155684247111652 1
-0.114645699510072 1
-0.133232379636487 1
-0.276681928834239 1
-0.105134090106784 1
-0.398610925145364 1
-0.0925323212787883 1
-0.0749167743823869 1
-0.105856099935039 1
0.23186609440434 1
0.0760753115722696 1
0.301516280184012 1
-0.349550896674858 0
0.0167057405563106 1
0.290480141511457 1
0.193459337987122 1
-0.0101681487044123 1
-0.303778758491862 1
-0.17650655004498 1
-0.0533274246535209 1
0.0101216214730692 1
0.0988911869961974 1
-0.084628762092816 1
0.101884478328092 1
0.165486936726565 1
0.0711357341045865 1
-0.0912695322717821 1
0.465387091991827 0
-0.222386757394953 1
-0.0298968753250137 1
-0.466883456644268 1
-0.255605122134509 1
-0.292103278286938 1
-0.163374762280846 1
-0.00268798421299249 1
0.424071355149337 0
0.200653542300675 1
-0.0548935864809038 1
0.0267227686752322 1
-0.32998411477393 1
-0.420278071311154 1
-0.228059856100856 1
-0.0918965581262843 1
-0.0028478268314216 1
0.260312571749677 1
-0.460742029178773 1
0.15854154685572 1
-0.0956415527562384 1
0.0995491723454984 1
0.211265732331236 1
0.00968911872085473 1
-0.102663041350821 1
0.202634415185882 1
0.237408589310483 1
-0.0633414266991321 1
0.491398442385505 0
-0.1926990766042 1
0.087338531970121 1
0.0805102064925314 1
-0.360199245399486 1
-0.120946007693614 1
-0.167405290315799 1
0.152314331127114 1
0.226930164029045 1
0.547237588875171 0
-0.153220644507769 1
0.0683751583175397 1
0.519441714594404 0
0.136254878492157 1
-0.13863051057479 1
-0.0444008049950386 1
-0.0116458309425259 1
0.0276746268670142 1
0.239435765398889 1
-0.29898693236096 1
0.181542446454433 1
-0.412539774012913 1
0.223121422979875 1
0.337143695299966 1
-0.259233581218157 1
0.10215742642457 1
0.0595500870021162 1
0.068697027476403 1
-0.246146570818948 1
0.0155991268183248 1
0.0331564673431234 1
-0.629156982253813 0
-0.116196280750454 1
0.0197996676290794 1
-0.144345664342226 1
-0.517440234371006 1
-0.122604226817551 1
0.123704300642552 1
0.418999804432976 0
-0.0782588783766474 1
0.0638661620568398 1
0.0363625612856046 1
0.123387571354597 1
-0.00913287991254502 1
-0.295762126321698 1
0.0942553150032801 1
0.115572925532681 1
-0.150239327075177 1
-0.255866681526016 1
-0.149695940665855 1
0.401947308774169 1
-0.00219580561419685 1
-0.174555398166713 1
0.107704569325515 1
0.201625289256447 1
0.131489160564391 1
-0.0517678340331066 1
0.0235283342636609 1
-0.0545712456481978 1
-0.0866971877665001 1
-0.210808355885836 1
0.402862395026266 0
-0.00191751904592913 1
-0.0867935358182896 1
0.0587414357338869 1
0.392990887481617 1
0.131542134093354 1
-0.0162132298944604 1
-0.171382092350886 1
0.107720496345821 1
0.253072486184164 1
0.276823673443582 1
0.127640512363173 1
0.00977557311923653 1
-0.398857313034636 1
0.326602470688054 1
0.122555091641364 1
0.340721417380757 0
-0.420507890196047 1
0.363666525630893 1
0.321696068435488 0
0.459552381966945 1
0.196910189763231 1
-0.15642822377183 1
0.277943951523654 1
0.0213109717124271 1
0.369479043263903 1
0.101531799885963 1
0.287294005263059 1
-0.51576260836531 1
-0.119100149560826 1
-0.0550963014499081 1
-0.171226270539027 1
-0.0919945448741468 1
-0.244189236095424 1
0.23049525177346 1
-0.177675326024761 1
-0.0329230076782388 1
-0.301700193694404 1
0.0700731537450523 1
0.0697837817770407 1
0.18427592468897 1
-0.392718802869423 1
-0.167718224150676 1
0.0803632823966575 1
0.132494802386418 1
-0.113235467898152 1
0.116060069772912 1
-0.506074391621064 0
0.421158935616912 0
0.22086712272094 1
0.174995797255331 1
0.245839000167185 1
0.139343911096673 1
-0.188144419035172 1
0.0262856198622528 1
-0.229432027079183 1
-0.132482555351356 1
-0.448743785527348 1
0.146661206765415 1
-0.0711218072208152 1
-0.200043136896236 1
0.319145613978816 1
0.0687608472868838 1
-0.402051766784856 1
-0.183814289350575 1
-0.0574218334755811 1
-0.0652037231001435 1
0.0555974542915177 1
-0.0598255147468808 1
0.0299594168861112 1
-0.0247395086878662 1
0.0023706854649162 1
0.159768239812471 1
-0.466643927512098 1
-0.0698836489172228 1
0.239459882356084 1
-0.214914921493019 1
0.131688212796251 1
0.399322994229911 0
-0.127965150889796 1
-0.100777799143959 1
-0.0993547778464747 1
0.203312371670717 1
0.239505585411544 1
-0.0430390335070856 1
-0.528873147258358 1
-0.243675157935168 1
0.107316870308111 1
-0.229901641742017 1
-0.161230245519996 1
0.269809507772472 1
0.429282383449063 1
0.257095873587178 1
-0.00532139308035296 1
-0.24606994678539 1
-0.0963261018865563 1
-0.174199679953348 1
-0.0546989860990265 1
-0.0792147102685483 1
0.353588512031529 1
0.495449006479693 0
-0.300154766236581 1
-0.0825189295481541 1
0.210630389510664 1
-0.281990663587829 1
-0.227190937897987 1
-0.0990604182807259 1
0.0854902022613495 1
-0.0875009701366615 1
-0.000248308713599141 1
-0.136292903562158 1
0.0111219964821182 1
0.290104943006627 1
0.265943324896766 1
-0.398087912647494 1
0.0833528937802811 1
-0.0489789015859779 1
-0.151223857949118 1
-0.147387019882056 1
0.158085280028672 1
-0.126738369150094 1
0.0859039412794697 1
-0.13459147313 1
0.334316899014389 1
0.309980608433047 1
-0.167312517891747 1
-0.108099915809878 1
0.267907742026251 1
-0.049319345890988 1
0.123352819242896 1
-0.0288600113432686 1
-0.219753389029133 1
-0.410246334566827 1
0.120197332975498 1
0.426269958332557 0
-0.280931446771465 1
-0.0780699542763472 1
0.342152361008143 1
0.376516084709456 1
-0.133091647113116 1
0.566614885756007 1
-0.0356948664170107 1
0.0586256992784857 1
-0.541957056197599 0
0.132591447700535 1
-0.156393474033413 1
-0.132166777247557 1
0.165106684947673 1
-0.016077100285234 1
0.11122438898558 1
-0.123199072615007 1
0.281356893718892 1
-0.217942980289369 1
0.0156823600207154 1
0.138274481449824 1
0.239947866900654 1
0.194297317727224 1
0.218674299679736 1
0.194120188769557 1
-0.219740932028096 1
0.498097565220562 0
0.126654957246381 1
0.0897332802539833 1
0.338303867515981 1
-0.305846569570297 1
-0.309568843422647 1
-0.173106782212743 1
-0.470907179736087 1
-0.325116516651974 1
0.284664935481173 1
0.170884381073835 1
-0.00178991040819843 1
0.00357672716844001 1
0.129042762128602 1
0.0174836322910138 1
-0.0305030496222249 1
-0.109902477815175 1
0.416077819450467 1
-0.0649008092827938 1
0.125600503704869 1
0.0380880975220588 1
0.333321789360023 1
-0.191910528836065 1
0.0184759000919893 1
-0.308915093085368 1
0.384432139994289 1
0.123084753926116 1
0.283511305176007 1
-0.41323347107289 1
-0.017581961175955 1
0.205929973401597 1
-0.30698840720874 1
-0.328441791040827 1
-0.151634593890176 1
0.376888633207657 1
0.154742637820873 1
-0.210354072780226 1
-0.195769026620103 1
0.21662230756213 1
0.281291086660724 1
-0.302783175731556 1
0.170185974279683 1
-0.188113856558944 1
0.0594180995998112 1
-0.266950077237965 1
-0.252071881375286 1
-0.0164251396433138 1
-0.0247502955911036 1
-0.0168084308358612 1
-0.0132916829947605 1
0.17544516809439 1
-0.0646343449104248 1
0.0528134876482416 1
-0.12445832196893 1
-0.164495180206594 1
0.010916448915386 1
-0.462439931547661 1
0.00395438767618247 1
-0.169255609124882 1
-0.175899865528115 1
0.107123781327049 1
-0.0182344473991665 1
0.20185075833592 1
-0.0507181781516444 1
-0.0941371113129341 1
-0.0535720647799857 1
0.342253546688391 1
-0.0186031895551297 1
-0.259643160365819 1
-0.461788919259237 0
-0.354617151918757 1
0.109228837608294 1
-0.355182928176627 1
-0.33081787460387 1
0.239872938371651 1
0.218776145551437 1
0.55834750677113 0
-0.00852569464024389 1
0.149961505509244 1
0.115037297502811 1
-0.352990005076712 1
0.30516476791434 1
-0.099574790933785 1
0.0494453934190414 1
-0.201417156274252 1
0.0288044530489176 1
0.117603717299539 1
-0.113549434963156 1
0.326216847593295 1
-0.297395622240051 1
-0.391315593939736 1
-0.11749159121347 1
-0.493772705140364 0
0.164773043512558 1
0.0510884453781921 1
0.12230789109301 1
0.450830495420637 1
0.0792076285531524 1
0.0186435636467572 1
-0.17205798222688 1
0.119996809379994 1
0.125726732351446 1
-0.0718621858969976 1
0.0184507030652684 1
-0.0227612609508404 1
-0.291050379333497 1
-0.0947911114084055 1
-0.00449420226414935 1
0.181122173713688 1
0.0132092637349442 1
0.181310330545812 1
0.575847622002546 0
-0.0974982709797104 1
0.199531494531739 1
0.114062605611632 1
0.258405537078221 1
0.107888122407835 1
0.00919957965463317 1
-0.551405640884303 0
-0.394713609906446 0
0.327104374536165 1
0.324998724162778 1
-0.0694741308920976 1
-0.297717435217228 1
-0.356757026368684 1
0.185705828659916 1
-0.0263898709356305 1
-0.231529053866768 1
0.118762451294204 1
-0.190992791292718 1
-0.314515880229749 1
0.25756966039819 1
0.317046302318433 1
-0.308332642271271 1
0.065941113915478 1
0.13300163373381 1
0.117176309296075 1
-0.109155330377905 1
-0.00962450361690672 1
0.0200345868333477 1
0.205705021791981 1
0.0549371336721374 1
-0.0560150626328458 1
0.0880814801341944 1
0.0770386414764542 1
0.23162902789399 1
-0.193256083239881 1
-0.282012277115126 1
0.344693002949494 1
0.113512732787395 1
-0.624501613691064 0
-0.0854766778805533 1
0.0263225110749076 1
-0.104182731503433 1
0.1059169296862 1
0.059568449695922 1
-0.156480959452964 1
6.7113563715266e-05 1
-0.0558077368531866 1
0.0604125721542348 1
-0.00501904779216585 1
-0.0527656609517239 1
0.116059993674686 1
-0.206056091442741 1
-0.0263775804216534 1
-0.0010122747542659 1
-0.469146868372988 1
-0.246913876903175 1
0.0821107322796853 1
-0.195393471789277 1
-0.176044990114707 1
-0.0880027278810886 1
-0.175234816751486 1
-0.442380736497476 1
-0.428500813871763 1
0.179746245856698 1
-0.215701466173717 1
0.00676247474113782 1
0.075211642148678 1
0.0480218882497659 1
0.253187996701116 1
-0.0860888931665296 1
0.181841656730482 1
-0.20011588408218 1
0.0193140870374481 1
0.216843500620995 1
0.0366757593103523 1
-0.174326832025582 1
-0.219417519816722 1
-0.0813793825226089 1
-0.274739244528334 1
-0.395177490475641 1
-0.327933608948692 1
-0.253098806570827 1
-0.208347136849175 1
-0.337663715978652 0
-0.47567433842435 0
-0.0499963968163137 1
0.0360045211492085 1
0.0809019966451167 1
-0.309190508264382 1
-0.0946297260849856 1
0.410697741642072 1
0.082443368603572 1
0.464109552393572 0
-0.23644771704566 1
-0.52782300420276 1
-0.207182023272237 1
0.106454561264483 1
-0.476772974251145 0
-0.179419158528371 1
-0.614411127763197 0
0.257502994747653 1
0.346415994527764 1
0.208166114152387 1
-0.00434313356416319 1
-0.22727318303791 1
0.0281588743200196 1
-0.024791363805539 1
0.217637537629158 1
0.0821799054306738 1
0.263355459661868 1
-0.112218357925244 1
0.173531182677973 1
-0.0343877698018855 1
-0.0351149944437633 1
0.0411586164933065 1
-0.138276714184927 1
-0.481661434918874 1
0.123505092668943 1
0.199860341172079 1
0.0245102508705166 1
0.303828192472045 1
-0.0367087623819731 1
0.460825730669201 1
0.311797587156968 1
0.160603264118787 1
0.0861641692181151 1
-0.244482396457327 1
-0.00591740202593304 1
0.36574173719581 1
-0.142446997406194 1
0.048788169241288 1
-0.122361069670773 1
0.51637043827736 0
-0.100615522683468 1
0.19944927501266 1
-0.415639656012373 1
0.238858791427037 1
0.166434577921928 1
0.0682405903649746 1
-0.0432984375728907 1
-0.084675899487829 1
-0.122009339900014 1
-0.037380118116712 1
0.0134515015707967 1
0.233546805937738 1
0.0409310590286293 1
0.0663203715593148 1
-0.206387784900463 1
-0.115544827697874 1
0.165492806821087 1
0.178042339001885 1
-0.0502447846490208 1
0.276453159199768 1
0.0169383913206155 1
0.185022069087527 1
-0.166821124597042 1
-0.0476411697743392 1
-0.365530934520707 1
0.124359190881647 1
-0.308431713897979 1
-0.056903043479967 1
0.0254583370222155 1
-0.189998299941133 1
-0.308409842459996 1
-0.0756514694879692 1
0.0673304896850738 1
-0.149509071217631 1
-0.0717615412928419 1
0.0750842303642419 1
-0.112883028994724 1
-0.0966677004269786 1
0.14020163357004 1
0.444118718659884 0
-0.0390120143838486 1
-0.156904485548922 1
-0.375888377394872 1
0.112743254060506 1
0.296325568478965 1
0.385545195474158 1
0.271138008979356 1
-0.121323650985064 1
-0.302820971217189 1
-0.202026404661743 1
-0.411472148661585 1
-0.375377805337543 0
0.291358318243957 1
-0.263610244862665 1
0.260012786198153 1
0.318893179154403 1
0.311150702834403 1
-0.451758090116268 0
0.591903503313079 0
-0.352666090118461 1
-0.0913249582348228 1
0.182789596119915 1
-0.0082002608507715 1
0.289951945845165 1
-0.121586630844065 1
0.527210590500407 0
-0.251768481173136 1
0.0232495262894898 1
0.152220427188635 1
-0.169699824872752 1
0.159526554005557 1
0.284425672961644 1
0.27866843333684 1
0.12498745099567 1
-0.0699763265997867 1
0.289467768495923 1
0.248178069207716 1
0.0721603836588872 1
-0.678845227872687 0
0.244283833737495 1
-0.284122268801993 1
-0.170166395258267 1
-0.17620124883849 1
0.20125120553984 1
0.0576665798866676 1
0.0147422117679316 1
0.278695656242947 1
0.412277508762271 1
-0.0951935428575904 1
-0.14979408677486 1
-0.0801397282008029 1
0.0288845517148082 1
-0.13676002570178 1
-0.0380060151095871 1
0.322393916443761 1
-0.0820019796603006 1
-0.0771770106283474 1
0.213963347161177 1
0.103644654958712 1
-0.420063180530571 1
0.201205089450561 1
-0.00438686439489101 1
0.253947159635858 1
-0.148454328103575 1
-0.0976882771702715 1
-0.0657247834902577 1
0.267130457325551 1
-0.0202693007914906 1
-0.12119345638648 1
-0.0255076865801244 1
0.0253893134124884 1
0.284623230283831 1
0.0184182175637628 1
-0.129934671970414 1
0.00936643638444131 1
-0.0209552256963057 1
-0.517663394404778 0
0.0616609627672025 1
-0.432088717790556 0
-0.004232251890751 1
-0.00436926790422618 1
0.176648585552822 1
-0.231494244742564 1
0.102817008459349 1
-0.269670220610297 1
0.184258340447061 1
0.00322605994735713 1
0.443721394431165 1
0.0798498612988655 1
-0.0752049333453443 1
0.0778482076677618 1
0.0256334958957431 1
-0.183956831266493 1
0.319035024831057 1
0.000961738826837061 1
0.0350308897708707 1
0.260836465040982 1
0.0815783574962987 1
0.12793281825243 1
0.417352286078026 1
-0.234731742718747 1
0.267802866911423 1
0.190009897481535 1
0.392206338608594 1
-0.146889290430166 1
0.032867310557847 1
-0.175398558462441 1
0.220910987781704 1
0.160508053059432 1
0.0414531720820427 1
-0.0683598316959905 1
-0.126882447656504 1
-0.00481258620487923 1
-0.119864000282514 1
-0.0987113032732839 1
-0.158796648959908 1
0.0510796659598063 1
-0.528140978533361 0
0.0413604956965273 1
-0.33760196026488 0
0.0281625887268384 1
0.13492135652617 1
-0.00918373582142465 1
-0.160648466510541 1
0.0372312997936 1
-0.197513492669472 1
0.0634385584300364 1
0.222920456136878 1
-0.147294066611563 1
0.171219031431137 1
0.154150647302154 1
0.00832380514337733 1
0.0738773953403321 1
-0.196528760160009 1
-0.204797338366488 1
-0.0157386853873195 1
-0.197600593651284 1
-0.20698178441133 1
-0.0303294953969665 1
-0.0145473581654878 1
-0.341836919397008 1
0.0533854027439624 1
0.0560259544684725 1
-0.104166615660555 1
0.278321324921492 1
-0.325410166247628 1
0.299534245184387 1
-0.092881667050884 1
0.0575449290441442 1
0.04409219174836 1
-0.000873356297554626 1
-0.0823470072385456 1
0.387703906457362 0
-0.366119684685922 1
-0.263128155050047 1
0.372412443952479 1
-0.0895831144287131 1
-0.146282598210888 1
-0.290177088987567 1
0.223616555532185 1
-0.00383413074304471 1
-0.0970575408819452 1
0.191584815082536 1
0.531909682796812 0
-0.0180895776122649 1
-0.058589807892284 1
-0.134325499751483 1
0.463473397459547 1
-0.0653219598012818 1
0.575463541181137 0
-0.0258863554608722 1
-0.201982667204917 1
0.423440000071676 1
0.0166754732110096 1
-0.157822616430101 1
-0.0135227055871782 1
0.333514425626314 1
-0.0228473682502219 1
-0.358379334404024 1
-0.00381324511131016 1
-0.201094309826238 1
-0.290956430500188 1
0.422503217511813 0
0.255664696308512 1
0.605685968249512 0
-0.480090671628084 1
0.143403195781572 1
-0.116424355851172 1
-0.215812350287148 1
0.360550608804296 1
0.399714743474452 1
-0.317881587824813 1
0.459518531607907 0
0.318024740376348 1
0.0388155305274479 1
0.267125148554738 1
0.221940471548946 1
-0.116869911012317 1
-0.0508098219998543 1
-0.126926367432696 1
-0.27914452137012 1
-0.185154688125361 1
0.000376802656860548 1
0.229234830146298 1
-0.00587434338370254 1
0.0504005879353837 1
0.246610347531801 1
0.031601144243808 1
-0.510939821815223 0
-0.144994963480173 1
0.601459327824266 0
-0.0388205381699369 1
0.0131661948618575 1
-0.25092091281596 1
0.242222538675102 1
0.132473579173435 1
0.1348021940655 1
-0.371762305213891 1
-0.0449572457102643 1
0.11765235522545 1
-0.0177051525583783 1
-0.126090156161219 1
-0.163385694896936 1
0.103107927326763 1
0.00253902073201342 1
0.166574119955078 1
0.0464876327329121 1
0.0967889020662906 1
-0.463716137020447 1
-0.254772316253968 1
0.0160882835901766 1
-0.03922513967781 1
-0.0703332324973359 1
0.304602191534846 1
0.149875542979985 1
0.403581414608994 0
0.0184577069694531 1
-0.00171070780443047 1
-0.0162446467834409 1
0.121896451675431 1
-0.00699890255524985 1
0.130059195140248 1
0.440412493549743 1
0.399802699197179 0
0.196973516209763 1
0.207738150483527 1
0.114984640480589 1
0.207641523799375 1
0.0242612221201577 1
0.017275085619389 1
-0.401454227626933 1
0.234645615155062 1
-0.0980932381677971 1
-0.042366253614744 1
-0.0970221484987504 1
-0.182261723438975 1
0.154000920635328 1
-0.103966312755908 1
0.258665960609109 1
0.50935041527101 0
0.130088498224244 1
0.190869872356202 1
0.0756872581536374 1
-0.0754669518825918 1
0.0559989745992976 1
-0.00681050631475849 1
0.0797803404189641 1
0.1901951461159 1
0.0795763358442046 1
-0.16954861724458 1
-0.0728997245725079 1
-0.0338561697691724 1
0.0866640546988337 1
0.159358108191694 1
0.0861999864829955 1
0.0230719372273828 1
-0.0380813793669768 1
0.0259599325876289 1
-0.156067069837366 1
0.269997855130697 1
0.113832012683853 1
-0.187780269943038 1
-0.150100943561974 1
0.0686558598085642 1
-0.270276266044018 1
-0.396956679819235 1
-0.162846389192671 1
0.05566327742382 1
0.058432140702362 1
-0.168834318662868 1
-0.161217535704666 1
0.164120528252911 1
0.470098728918656 1
-0.108046319452387 1
0.157894956471084 1
0.161798590258859 1
-0.148164341174647 1
-0.236955322333831 1
-0.156251152013803 1
-0.750127946631767 0
-0.251983619476889 1
-0.0417458564284424 1
0.333846300274835 1
-0.423225698279948 0
-0.269054500981651 1
0.271381372737558 1
-0.0718384911120838 1
0.326710990421375 1
-0.408556268136162 1
0.174018193010238 1
-0.477663359306489 0
-0.60540598662818 0
0.361987248589322 1
-0.373810121275857 1
-0.601778186283986 0
-0.0694033343731344 1
0.00590219070027363 1
0.290647569297774 1
0.108522754675337 1
-0.532137851775886 1
-0.00456610008270851 1
0.176391920393499 1
0.0710087679140884 1
-0.0672414202824537 1
0.184817651738558 1
-0.320623309921185 1
-0.247048322412564 1
0.0889071136688485 1
-0.0316053680373346 1
0.0929259674167242 1
0.158287478911046 1
-0.1427754509854 1
0.148845092240048 1
0.219589725138851 1
-0.480761447486216 1
-0.400704581884502 1
-0.0599637822494008 1
-0.469130208772687 1
-0.212270031798966 1
0.336161498356293 1
0.233322825376649 1
0.170914905946974 1
-0.0139764909921163 1
0.162848801246956 1
-0.137422684036234 1
-0.329982324011362 1
-0.138072687389222 1
-0.0329925644480629 1
0.0116163430176028 1
0.27019757857936 1
0.202542164135437 1
0.055855362937865 1
-0.0283263631045375 1
0.455715466428113 1
0.407949115320834 0
0.198869768179925 1
-0.078064742507159 1
0.20658510145886 1
-0.688219471184998 0
-0.00505294050761081 1
0.230376130336486 1
0.326192341952792 1
0.0143321055806517 1
-0.511322159673277 1
0.0726683979745125 1
0.161493038621903 1
-0.12962778559329 1
0.0241856763911906 1
0.346799662076362 1
-0.143579184321459 1
-0.340380673523694 1
-0.057063464533115 1
-0.112352387584826 1
0.0945417975551495 1
0.281467545305583 1
0.228535321647864 1
-0.136863849722092 1
0.216519370605739 1
0.29867628488212 1
-0.20543204597988 1
-0.397791498277438 1
0.377800260847481 1
0.0761925787727962 1
0.34995126003205 1
-0.346806327304544 1
-0.138357835609918 1
0.1672184810535 1
-0.00106149031885764 1
-0.0617991763144271 1
-0.127669745579401 1
0.309207637630237 1
-0.151099211844315 1
0.025006261710917 1
-0.218012029872328 1
0.315959516168554 1
-0.0391173007545506 1
-0.00358232495832744 1
0.0968775699081514 1
0.206265068878443 1
0.295363561071983 1
0.0453440070782524 1
-0.102298178837323 1
-0.0153711207556322 1
-0.342571712224048 1
-0.399158249608411 0
-0.202660657505211 1
0.117829369447998 1
-0.37383176554272 1
-0.0668303714593375 1
0.0412458891521535 1
-0.0417112542405586 1
0.433327493996629 1
0.270961948833698 1
-0.324642779077032 1
0.201245078964888 1
-0.100432962163343 1
0.220071767981383 1
-0.109729504942477 1
-0.074816130141904 1
0.208591210149071 1
0.138521843899014 1
-0.00985578205428957 1
0.0192881824604015 1
-0.0977364649738903 1
-0.0622367857745488 1
0.174161289147976 1
-0.120170956752612 1
0.0284255654863149 1
-0.276295971114841 1
0.0735867161426779 1
-0.177909576861394 1
0.371093259944175 1
0.531502534866994 0
0.0712376202782188 1
-0.0861306099531855 1
-0.370889990297922 1
0.00607677817812019 1
-0.0769023861101482 1
0.307936844839804 1
0.143788998460762 1
-0.00862618025781364 1
0.331250496840682 1
0.152142839334595 1
0.0279533872730455 1
-0.340982413326329 1
-0.0627391269194497 1
0.227843204092984 1
-0.105240492957682 1
-0.079493865952133 1
-0.189033419837913 1
0.259856971139844 1
-0.028813287493998 1
-0.0307027579026155 1
-0.223927161076425 1
-0.148734198503571 1
-0.100132173291598 1
0.19888418959713 1
-0.540495660550366 0
-0.213864512683959 1
0.102845736233103 1
-0.144896717241038 1
0.0664218274880175 1
-0.208224535786332 1
0.243275477159166 1
0.097985136090606 1
0.200360869899757 1
-0.10498267303279 1
0.0303155088591215 1
-0.335373877326532 1
-0.00688194005795893 1
-0.338357584343402 1
-0.189304343583793 1
-0.0513768734695757 1
-0.14760945003774 1
0.0549580623845995 1
0.00990500568289182 1
-0.00821316392513401 1
-0.0141619282431918 1
-0.112997225852812 1
-0.516387812846543 0
0.0699185142339687 1
0.412094184331191 1
0.024343370007845 1
-0.153098309311004 1
0.0959219187886415 1
-0.36532020604443 0
-0.010846496612465 1
0.0925709272963419 1
0.060407571683721 1
-0.420753520246792 1
-0.146686729515984 1
0.323774214215912 1
0.0832387648109306 1
0.127429822397803 1
0.0510442448082467 1
0.110644215158496 1
-0.104723711927958 1
-0.133658402942944 1
-0.114101156286762 1
-0.327035720857494 1
-0.28299547832261 1
-0.265230876466349 1
0.116769490239662 1
-0.108270336365874 1
0.0501879516656071 1
-0.00590981322866155 1
-0.194050011867643 1
-0.232909018896876 1
0.0715652029585068 1
-0.170771373901992 1
0.337423647714997 1
-0.454064515615453 1
0.0618636617503897 1
-0.108088998586699 1
-0.244397585310897 1
0.195977945841267 1
0.236523120259899 1
-0.190348889396517 1
0.0250045393764056 1
-0.619207543441738 0
0.124503576854275 1
-0.135731928980006 1
-0.414858358541316 0
-0.317167639506998 1
-0.27998638204701 1
-0.0471769549622458 1
0.0172988501441298 1
-0.052120325112081 1
-0.166229135725406 1
0.446044835691922 0
-0.0113733243731885 1
-0.0915022397811228 1
0.0470748077674804 1
0.249885594488779 1
0.191519760481983 1
0.0338625099982739 1
-0.23131411979012 1
-0.187745464379482 1
-0.251810559593479 1
-0.0809042599458009 1
0.102863037417705 1
0.210533210356245 1
-0.144249406573169 1
0.232650317758713 1
-0.305171361262703 1
0.130952426335081 1
0.124410858839037 1
-0.405451420328971 1
-0.0493183568960563 1
-0.446871937210851 0
0.187488579800303 1
0.0456561055429175 1
-0.253429155060422 1
-0.00436946632366476 1
-0.448547039622162 1
-0.0120676194299972 1
-0.023172259726796 1
0.00280009773428073 1
0.0561648344831104 1
0.344264037153708 0
0.162480144589631 1
-0.133043710409793 1
-0.0648425678445927 1
-0.166121130688295 1
0.0203289377046902 1
0.419851467564135 1
-0.0214231525336802 1
-0.310260886364081 1
-0.591160330895888 0
-0.227053779663492 1
0.0496895784254485 1
-0.112145785672404 1
0.285928796510864 1
-0.0295965486151366 1
0.13399853210469 1
-0.298929116517547 1
-0.0162158238193905 1
-0.0364189443140472 1
0.052508249840873 1
0.163639419109225 1
-0.248122667525304 1
0.312039421111107 1
-0.00725741742495235 1
0.0406892854942075 1
-0.0782473100966361 1
-0.381120747886099 0
0.100481791201136 1
-0.109325301725954 1
0.151515729932161 1
-0.571574056195615 1
0.0668331758194267 1
0.230099000955882 1
-0.0131697657216136 1
0.105309635478004 1
0.111780861177772 1
-0.0132741030542167 1
-0.129051158216389 1
-0.14668459307023 1
0.33465250962774 1
0.0872261365755949 1
-0.0416401452797944 1
-0.134762329335338 1
-0.199559565742463 1
-0.178702114520196 1
-0.279061514011816 1
-0.169003177637288 1
0.0686359178158433 1
-0.0208301768959522 1
-0.188426392823908 1
-0.132969496695976 1
-0.112848478377274 1
0.0589935276622658 1
-0.298944628025094 1
0.236052043367673 1
-0.179708320144854 1
-0.0629839341766875 1
0.00745354759829489 1
0.278041646453602 1
0.399885310930059 0
0.0187064752622048 1
-0.233027790061955 1
-0.245673619471181 1
0.0193689990697287 1
0.0410271647006277 1
0.408901116743303 1
0.362253525115251 1
-0.0128523805880851 1
-0.135509423255762 1
-0.0923273616361051 1
0.312322425438695 1
0.2918200281616 1
-0.184437251697217 1
-0.0953195343862323 1
0.296716035115829 1
0.288583669401226 1
-0.240740630493205 1
0.119895148167639 1
-0.0550317848651386 1
-0.0522072332887249 1
-0.124953135020308 1
-0.302113471172543 1
-0.433080840575422 1
0.131823261551305 1
0.0664834560421703 1
-0.321847972024527 1
0.22941741125623 1
-0.0680934472767171 1
-0.178063047018889 1
0.0834602472954661 1
0.376257927888518 1
0.065608734342501 1
0.248535204841139 1
0.248605133135589 1
-0.258416591722889 1
0.0804958302582848 1
-0.390360527124007 1
0.245104044057227 1
0.162767603789917 1
-0.396652066812009 0
-0.26983416080326 1
0.458679945427303 0
0.310252239170834 0
-0.200258443980728 1
0.472396483597709 0
0.0329432914435423 1
0.231262425264343 1
-0.507307438245374 0
0.425221455623288 0
0.00587896322370236 1
-0.149897760351939 1
0.329901628823023 1
-0.404426656210981 0
0.231844084550793 1
-0.127618016810071 1
0.337522888097269 1
-0.225763861183916 1
-0.0934967902479354 1
-0.0701429444983081 1
0.394568299447381 1
-0.0310873240474313 1
-0.175838595582046 1
-0.0819728019485781 1
0.0804530142850644 1
-0.350633244186746 0
-0.0215556233493276 1
0.30989130222834 1
0.439062767764692 1
-0.362629112112263 1
0.32413483646909 1
0.0058099311537291 1
0.0302045584289424 1
0.270327117309694 1
0.111861936167723 1
0.0378011088873489 1
-0.120662056614563 1
0.276936777993658 1
-0.10690967863189 1
-0.130948259825254 1
0.186845489831078 1
0.257347013444215 1
-0.0993307945102169 1
-0.0951686900701962 1
-0.20872890074556 1
-0.0499453351294952 1
-0.0992816344053703 1
0.0820271444533798 1
-0.0523646756299005 1
0.194661669749121 1
-0.463837091218941 0
-0.260621792735755 1
-0.0818926487693845 1
0.432644320214754 1
0.0456363139828977 1
0.137111565476332 1
-0.0694615759036033 1
0.286763730893173 1
-0.0741751459929858 1
-0.180228908422795 1
-0.00297205994475566 1
0.0154510402313812 1
-0.0687336138094361 1
-0.0414595806585544 1
0.249210603589878 1
-0.0738738878885734 1
-0.101668338930335 1
-0.123068029516135 1
0.0642922692599056 1
0.0974088263020252 1
0.105935229326152 1
0.0735197678107436 1
0.204137608056784 1
-0.0971707464312801 1
-0.137773694779906 1
0.171473042204401 1
0.012579179902409 1
-0.51900502667631 1
-0.241844744814363 1
0.0487389322360798 1
0.0325186077738429 1
-0.0100374970333979 1
-0.184386352822678 1
-0.0793367922304231 1
0.558429885533756 0
0.134499314737863 1
-0.266355998855335 1
0.274667743172782 1
-0.204614157331965 1
-0.25554102688417 1
0.224052227446398 1
-0.217187597820455 1
0.231803051015758 1
0.00864803480947685 1
-0.152566626806514 1
-0.248410203889704 1
-0.105699467787157 1
-0.129540117341012 1
-0.251827365207081 1
0.104743921753233 1
-0.0393458371013062 1
0.103744574062499 1
0.137610881977635 1
0.14616971940877 1
0.00779536463302948 1
-0.0307544031101003 1
-0.322008945672954 1
0.0899207813167206 1
0.039342447309691 1
-0.387555493868698 1
-0.182736918948102 1
-0.153372489662001 1
0.0244643540482254 1
0.445481208909259 1
0.0428591264220425 1
0.0501406336322433 1
-0.216547673662283 1
-0.0735022612892246 1
-0.113988237356627 1
0.0961384298201928 1
-0.155391807956544 1
-0.337481843148859 1
0.0532761193481945 1
0.0714780864407688 1
0.132594532404915 1
0.524388365219431 0
-0.194707709822304 1
0.0178101442525991 1
-0.0384210985891752 1
-0.134459239724043 1
-0.182141699824369 1
0.0686813218275562 1
0.0239632398871708 1
0.184078965646011 1
-0.168968961020367 1
-0.552769970310163 0
-0.140499884326121 1
0.237561810802633 1
0.152279953533067 1
-0.294909488419627 1
0.280086825758025 1
0.0509495953840876 1
0.276447474199928 1
-0.613943474062515 0
0.0964681543359168 1
-0.135507038889208 1
0.350735984950387 1
-0.0229364648314178 1
-0.424348961246737 1
0.409776847770807 0
-0.007722426353982 1
-0.262771509061472 1
0.0388979480292951 1
0.0263318575539756 1
0.246772154988327 1
0.222937162132402 1
0.261731787898261 1
0.124679568407411 1
-0.210560277225427 1
-0.23756593078331 1
-0.129230787000833 1
-0.262665612538296 1
0.00193169697685779 1
-0.348991022731351 1
-0.023654425872802 1
-0.300964581264289 1
-0.264451838553747 1
-0.433717472294013 0
-0.11979669487489 1
-0.0436969867029917 1
-0.152788485036207 1
-0.0399828955880879 1
-0.078632590506762 1
0.253797359753292 1
-0.149731312444598 1
0.0866188050564791 1
0.0364268439325959 1
-0.217871765244452 1
0.197602514152628 1
0.148991225959254 1
-0.0605890997973849 1
0.441469935879909 1
0.0955105767899319 1
0.373952412847578 1
0.235770007128974 1
-0.0334511503745918 1
0.31234471091503 1
-0.0769264276569096 1
-0.0525296775842377 1
-0.203937633641199 1
0.104660636431276 1
-0.130568248384442 1
0.0271237618285197 1
-0.545989262680659 0
0.340280641375242 1
0.376139821679783 1
0.153703543940481 1
0.257804046083488 1
0.244613616370571 1
-0.0100198290165756 1
0.178045415007186 1
-0.213886931798089 1
-0.161819266525595 1
0.119266158956222 1
-0.0608575938489546 1
0.0284358779315453 1
-0.00112008139606203 1
0.00361852496254001 1
0.121381183021978 1
0.109354763099274 1
0.110078287929701 1
-0.211020294196352 1
-0.0287788668721488 1
-0.524205179253919 0
0.0133897273723671 1
-0.295051465180493 1
-0.159681058770289 1
-0.00743086696292229 1
0.10001255127554 1
0.235835784585858 1
-0.0574329531400993 1
-0.0569930443684813 1
-0.0393718040989224 1
0.154889609528737 1
0.138547661218272 1
-0.11739115598397 1
-0.273599928488038 1
0.0336860200215535 1
-0.19255511114894 1
0.137481286021279 1
0.077228499539895 1
0.327796016541466 1
0.216223765933561 1
0.126649997228119 1
-0.387553667853653 1
0.0861535045834305 1
-0.225667106061958 1
0.0243454960998566 1
-0.340305622726959 1
-0.507485327985384 0
0.0683321910976734 1
0.162853721114763 1
-0.632095191324136 0
0.0687388184329867 1
0.146394281663719 1
-0.209059428752925 1
-0.342576763185143 1
0.126968237714522 1
0.0833964198885862 1
-0.120750528849121 1
-0.310498678662685 1
-0.095118373996797 1
-0.451832339130714 0
-0.0317796910772227 1
-0.0733729708671242 1
-0.367073730979382 1
-0.275964635165723 1
0.11073767959663 1
0.00815815445048724 1
-0.0180360251218216 1
-0.118040662983193 1
0.1765149887663 1
-0.0377502522634619 1
-0.285437438015805 1
-0.0929958562207406 1
0.115285958974725 1
-0.0203585958314628 1
0.343735572850806 1
0.483173949905235 1
0.332836700124928 1
0.321285885867753 1
0.35788178294966 1
0.156471125453488 1
-0.209890066314765 1
0.0357848652176029 1
0.405639093687879 1
0.0961311442152055 1
0.174176928768158 1
-0.115245935500691 1
0.00557236361181416 1
-0.070944941078873 1
-0.185630775357184 1
0.170671962244416 1
0.30845077513865 1
0.202505837661619 1
-0.123209522113615 1
-0.0244413096041283 1
-0.46447100374509 0
0.176462564590563 1
-0.523747503321104 1
-0.212867059850704 1
-0.228679249817608 1
-0.0557761162526927 1
-0.264920537593972 1
0.0419593311263233 1
-0.248016476309886 1
0.0268723655791335 1
-0.240386164119429 1
0.0093148395383072 1
0.131938818594784 1
0.274884797929356 1
-0.0689920316489994 1
-0.450049179128198 0
-0.141935810557375 1
-0.0833710028030123 1
-0.292342361818416 1
0.138042825144668 1
-0.0190575176891725 1
-0.191878334396508 1
-0.194775423007709 1
-0.257334477166242 1
0.153011493661075 1
-0.112770106495784 1
0.00317712434785111 1
-1.50520563566015e-06 1
-0.263828207533378 1
-0.29068494653779 1
0.159623492904701 1
0.129921599012929 1
0.183948770379069 1
0.19872395166733 1
0.0595207933622293 1
-0.0353937900771115 1
0.0337307193685418 1
-0.148543990446742 1
0.34215069453418 0
0.0637857660041044 1
0.0702845152167984 1
-0.160509523339943 1
0.00802562150414453 1
0.449788790214537 1
0.0975198230745954 1
-0.184887338826921 1
0.353571463051009 1
-0.0555957556390392 1
-0.0936520896380108 1
0.0287757782347871 1
-0.129046173895018 1
-0.24868635159862 1
-0.247504531684864 1
-0.20863726902857 1
-0.0223229961755062 1
0.0521611969437017 1
0.452164347968905 0
0.161536409408683 1
-0.131946110420479 1
-0.169421584641079 1
0.153052661524917 1
-0.290503885058416 1
0.0717473032120222 1
0.0260886193211451 1
-0.0489414980036928 1
-0.143061087553623 1
0.184556899997985 1
-0.230769595693902 1
0.14296629964133 1
-0.17600551608486 1
0.0403024124446782 1
-0.148567372241443 1
-0.0795595013721684 1
-0.0565950724873048 1
-0.268974320276899 1
0.310657350209011 1
-0.376390990780082 1
-0.0243417771826047 1
0.0273430674178032 1
0.410348332542733 0
0.149830222459125 1
-0.15102441737209 1
0.265509179825671 1
0.080727777842371 1
-0.220561471065222 1
0.0223360191994975 1
0.241789544328437 1
0.264908128591025 1
-0.199190192155853 1
0.306664455935428 1
0.0643573529671504 1
-0.0112274040220454 1
-0.134905373577996 1
-0.127754287680444 1
0.704773100646227 0
0.185244572869523 1
0.565083241353666 0
-0.146343950848858 1
-0.096519259345312 1
-0.130573307244262 1
-0.134335234157816 1
0.121375417369996 1
-0.444569905653485 1
0.311240070464912 1
0.561315268543748 0
-0.236084349818592 1
-0.0160491861811812 1
0.0093286967359071 1
0.0343585073066195 1
-0.201367638073603 1
0.273530107163034 1
0.355950042430271 1
0.214149455117749 1
-0.101211185380395 1
0.0842556398304397 1
0.194283031536535 1
0.150650999910449 1
-0.186380886151651 1
0.0634739510456713 1
-0.00177595551192705 1
0.119101262007822 1
-0.348703367527126 1
0.277324259595882 1
0.0488199219315281 1
-0.0965205868829588 1
-0.116381204848004 1
0.0967445256873515 1
-0.375818578991007 1
-0.0391571293850097 1
0.212112998636514 1
-0.123287632371387 1
-0.0628425812637743 1
-0.154197676586681 1
0.478806083349987 0
0.111131959415701 1
0.572373885455769 0
0.160872052590108 1
-0.220767674675224 1
0.0341832620654819 1
0.45722541498803 1
-0.270469161720283 1
-0.115382233092869 1
-0.28081377619362 1
0.140316190553332 1
0.380621429123301 1
-0.0343715264988487 1
0.289988243878498 1
0.0292165648698314 1
-0.19990009351841 1
-0.0451095254267172 1
0.0385363655680832 1
0.782937510423732 0
0.0343444863115171 1
-0.00962255599817384 1
-0.264265845788067 1
-0.0258614039975891 1
0.249150305391729 1
0.458603054134775 1
-0.347748488440416 1
0.21400410382879 1
-0.216504190748325 1
0.0404239603468474 1
0.0639373737713468 1
0.340783523369434 1
0.0314164048731287 1
0.405477418124268 1
-0.0142069488878864 1
-0.00223062540306563 1
-0.116166438660441 1
-0.227280791696813 1
-0.0223239857510059 1
-0.124197504904984 1
0.265218954500125 1
0.244615852588105 1
-0.172075870492952 1
-0.0767421543238128 1
-0.450557166172986 0
0.324512177004828 1
-0.0202247320286335 1
0.0365266630750849 1
0.0986115369976243 1
0.087990090066532 1
-0.0875846098749545 1
0.00520038202774829 1
0.107075810312695 1
-0.0502998691385579 1
0.0672451061714788 1
0.252492143268531 1
0.195045075818265 1
0.136819846082099 1
-0.306089979567789 1
-0.197973418043459 1
-0.0731033076175403 1
0.000156731332208249 1
-0.373259164098368 1
0.334498648365848 1
-0.208922335569533 1
0.186755732010595 1
-0.371757874460662 1
-0.328592821573716 1
0.33464341067251 1
-0.427861642196788 0
-0.368782334092869 1
-0.148067793869242 1
0.181018762627855 1
0.21840450464473 1
0.199720117587679 1
0.099603282281748 1
-0.00464024431000044 1
-0.16463517606688 1
0.238821696948764 1
0.0266415886157884 1
-0.139830960436688 1
0.248079005445215 1
-0.325173511252937 1
0.0142129118435865 1
-0.528782172967059 1
-0.333211652523033 1
0.422594934990808 0
-0.470968607021535 0
-0.361812775599548 1
0.111968028599009 1
0.152724353715778 1
-0.00102264913661652 1
0.0906705380839629 1
0.261555471322042 1
0.11904037948181 1
0.0012702550890321 1
-0.126763475182165 1
0.336277155573615 1
0.203862926847042 1
-0.266398846634285 1
-0.23856225935464 1
-0.120301447982519 1
-0.194754427422196 1
0.195941211258603 1
-0.0289842415940972 1
0.0340989517322581 1
0.0738793255255234 1
-0.267022216191922 1
0.483409187644963 1
-0.528290647346934 0
-0.146323070242431 1
-0.210494260416986 1
-0.406357215291 1
-0.0775142811325906 1
0.153144588352889 1
-0.0453716349552986 1
-0.0778732288280642 1
0.239190608413969 1
0.700000560690084 0
0.390806416747065 1
0.253500792286065 1
0.429348166709685 0
0.144065790306134 1
-0.0165728474308704 1
-0.0248375394595068 1
0.295527035361808 1
0.00417736698856555 1
-0.058503152585162 1
0.122885369950042 1
-0.161924845397018 1
-0.206816597006136 1
-0.235385668585715 1
0.094077611587447 1
0.184003707996964 1
-0.35937050405582 1
-0.190304266012732 1
0.14650544914383 1
-0.102230116930222 1
-0.0623962564533928 1
-0.180422532014798 1
-0.137579092647298 1
-0.178545208761317 1
0.131182002538952 1
-0.265094411847502 1
-0.472931462247757 1
-0.171433180070597 1
0.304332537259434 1
0.0547671003562635 1
-0.208154732525138 1
-0.21362583388807 1
-0.0196071590558213 1
-0.0790121638233366 1
0.376132869334042 1
0.0907369187190911 1
0.309033084893616 1
0.130264013586242 1
-0.202031182685275 1
0.0333669318300113 1
0.0338170783281218 1
-0.303456382101957 1
-0.0715124731038095 1
0.364455014577858 0
-0.185757313767159 1
-0.0312130278901199 1
0.0479307040654597 1
0.101231490302303 1
-0.39373942425083 0
-0.20075435089965 1
-0.206165804858765 1
0.0998714401712825 1
0.178990916436111 1
0.273647138545959 1
0.204470351580979 1
-0.398436900311389 1
-0.265657074939106 1
0.00894068951127187 1
-0.00734881591780887 1
0.260851720911482 1
0.255414239062606 1
0.182286243552061 1
0.334639549888432 1
-0.377511183964715 1
0.206935344288827 1
-0.212151076520416 1
-0.0163914020953359 1
0.0854350906091889 1
0.185160448402986 1
0.199165800072498 1
-0.00827303433101057 1
0.280213402293916 1
-0.49485738486325 0
0.272454202942057 1
0.22199976251377 1
0.245273075106422 1
-0.0279425820028415 1
0.0081758257925893 1
0.308007126001705 1
-0.191254974383579 1
0.366580710591112 1
-0.415495828923758 1
-0.220558302349164 1
0.360506784067758 0
0.226933413518492 1
0.0900739567474301 1
0.0633336699231825 1
0.124383438668725 1
-0.0266581168718358 1
0.115202996204788 1
0.0548604596230209 1
-0.352290479063249 1
0.0605143937197046 1
-0.0527659577209473 1
0.0781349192640081 1
0.274280173851872 1
-0.420971481913637 0
-0.153901221547828 1
0.112789144520018 1
-0.332583315155988 1
0.148752933649567 1
0.246555466321707 1
0.148699193331892 1
0.00757746371989518 1
-0.0438820618497899 1
0.532886954406421 0
-0.539666719832084 0
-0.138183812781799 1
0.258051435158533 1
0.352983787173794 1
0.206516301848982 1
-0.100537833079682 1
0.328726976406571 1
-0.341710159449397 1
0.0461233042924871 1
-0.24879647590353 1
-0.566728870239957 0
0.470629970748386 0
-0.256061199755654 1
0.16582089479128 1
-0.139205343011786 1
0.181849879531509 1
-0.103692628123554 1
0.0467693265915191 1
0.530754827225821 1
0.173706169803706 1
0.0797068617442393 1
0.264843304242598 1
-0.231233117793554 1
0.598447281156374 0
0.0918180666325464 1
0.307756286376123 1
0.348532210251129 1
0.0514592283977165 1
-0.12712296603405 1
-0.056422986360493 1
-0.0970121552633194 1
0.124090216350642 1
-0.384409032964663 0
0.257376499932449 1
0.108308877670343 1
0.327197946513135 1
0.324417632027775 1
0.0742338657505871 1
0.234902733945544 1
-0.0476561351095302 1
-0.00693996372053897 1
0.149980725862419 1
0.175706265179928 1
0.148545384600327 1
0.145594000456781 1
0.0915678727600202 1
0.169244562440741 1
0.308211700967319 1
0.14151577254806 1
-0.380800259617685 1
0.139070938977567 1
0.229591862166909 1
0.153639550380943 1
0.153688050670266 1
-0.17348644387717 1
0.284077404303733 1
-0.102179814537434 1
-0.416932403012164 1
-0.0585249904046705 1
-0.283805248525765 1
-0.135085090828994 1
-0.0509020248405112 1
0.0999549903855284 1
0.413550978192411 0
-0.0217166442772962 1
-0.390883820200939 1
-0.0453631250180769 1
0.173436188641821 1
0.0779168296421239 1
0.196168011879071 1
-0.206608224912913 1
-0.194779609909016 1
-0.00687918025230404 1
-0.166384630802979 1
-0.278624878882097 1
-0.0416952164721732 1
-0.405199333165509 0
0.326282148048186 1
0.157215787921992 1
-0.0573981656968965 1
-0.25113473480429 1
0.0755529822229096 1
-0.374440057836491 0
0.432146627966994 0
-0.048160277638954 1
-0.188474833708158 1
-0.652971899495413 0
0.235277945878741 1
0.0947541549302978 1
-0.263490647785525 1
-0.361727909506352 1
-0.0260203672974833 1
0.11491612685724 1
-0.239463565584573 1
0.180518652793328 1
0.0336084127826751 1
0.270503253754551 1
0.144898002683405 1
-0.148773479390632 1
-0.040270773570868 1
-0.126813696007557 1
-0.0638371329605605 1
-0.202769587645383 1
-0.200248800861295 1
-0.0443379053781857 1
-0.312451288098947 1
-0.0665251133154373 1
0.0509726705884814 1
-0.0043091420974889 1
0.131336140828517 1
-0.366970980219404 0
0.278386994382613 1
0.404615836904727 1
-0.0745710327390858 1
0.329652891728789 1
-0.213622573882714 1
-0.0366035150708421 1
0.260958767872154 1
0.48396406786142 1
0.273152005458669 1
-0.434702189669753 1
-0.0525558075277337 1
-0.162510778912711 1
-0.149584765178235 1
-0.0831294467124758 1
-0.263408119340332 1
0.171333886932656 1
-0.104494414808338 1
-0.133863285444099 1
-0.223590609173459 1
-0.166576460821068 1
-0.0842940052624931 1
-0.230450204076392 1
-0.0479136331638575 1
-0.0460255277996782 1
-0.0717345057031199 1
0.23600145189709 1
0.21334783218233 1
0.297954316439408 1
-0.363165541611641 1
0.109616914544531 1
0.379507552545162 1
-0.269158047930031 1
0.195911654185578 1
-0.189159344693949 1
-0.667055603175716 0
0.0539144613135262 1
0.0423363241627902 1
0.430927549906094 1
-0.107292880260807 1
0.0442015560610027 1
-0.0283164544415068 1
-0.129030052371662 1
-0.122724333859199 1
0.30062695577587 1
0.0970029900515602 1
0.124164894182525 1
0.637781802172059 0
-0.559825339939503 0
0.55212071657107 0
-0.163007108886366 1
-0.132575008405657 1
0.297081751971617 1
-0.149160605471043 1
-0.249419680389088 1
0.069725909902342 1
-0.0045995047153775 1
0.00070161262089008 1
0.41556560771234 1
0.343866275565002 1
0.169748623615039 1
0.68526019057623 0
-0.437056134384887 1
-0.0475498075785134 1
0.194307703660878 1
0.077719690573178 1
0.192309643859655 1
-0.1292381578745 1
-0.257677408307876 1
0.145029118066059 1
-0.128797806444921 1
-0.0800486481964369 1
0.170297894261176 1
-0.190047821111508 1
-0.011377270974283 1
-0.279275742054575 1
-0.0443019290566146 1
0.0577551916858644 1
-0.0901831091921972 1
-0.539551237538343 0
-0.0822604815112052 1
0.148390154404381 1
-0.165907580991854 1
-0.0740244515127166 1
0.123505530839475 1
0.304687757530174 1
0.510686730685285 1
0.0493136380876957 1
0.79282794297757 0
0.132590158709191 1
0.241156291787009 1
-0.0934048733710125 1
0.402333564900435 0
0.217180783599449 1
-0.0791381095393662 1
0.0572332081129075 1
-0.128955750688247 1
-0.259704327732037 1
-0.0679786114127729 1
-0.112559400568874 1
0.569588758001808 0
-0.0383620048132743 1
-0.119378832085389 1
-0.388674707642977 1
-0.260725275998278 1
0.309206131893184 1
-0.395299752817282 1
0.0773179253351043 1
0.0385946931394031 1
-0.06284511431879 1
0.152304430915673 1
-0.239279506982487 1
0.199353547905681 1
-0.00884182003255043 1
0.0706611398572573 1
0.38515113225336 1
-0.235280008558831 1
-0.352673526916179 1
0.308016238674558 1
-0.178673575646457 1
0.104428597463973 1
0.29451961258459 1
-0.021629552253905 1
-0.0401600520130238 1
-0.14958021638906 1
-0.234056175991403 1
0.547606155420812 0
-0.316107219435499 1
-0.130438094331555 1
0.295219492035368 1
0.242291805014325 1
-0.134864746002097 1
-0.110232128194841 1
0.263739472862287 1
-0.285617185352303 1
-0.281237352380458 1
-0.16982550126934 1
0.156750629417816 1
0.276597624610341 1
0.018101444316548 1
0.25231691487633 1
0.331875019354518 1
0.0784950465966744 1
-0.0202906446472848 1
0.207926305481176 1
0.128815143691798 1
-0.226154399358397 1
0.0200958857024057 1
0.347959043657869 1
0.194941256987442 1
-0.403376362329828 1
0.1179268760142 1
-0.520683776136491 0
-0.50107087777758 0
-0.466817581807089 1
-0.0440443291406123 1
-0.062412046110142 1
0.0234049523460688 1
-0.0849040872972791 1
0.336773313414507 1
0.146255222065008 1
0.20158559303214 1
-0.134691305810682 1
0.199606595401657 1
0.132409237059926 1
0.217572307727381 1
-0.512260662582508 0
-0.502979701768254 0
0.33515025374299 1
-0.00298278418515826 1
-0.0426339848021868 1
-0.349817082978603 1
-0.35431819547017 1
0.193302032416707 1
0.0800114762876404 1
0.179503177645934 1
-0.0383352451419255 1
-0.101658044718211 1
0.395611213510574 1
-0.276571470433236 1
-0.0490758564376277 1
-0.237030269101957 1
0.207115932194418 1
-0.26345864144504 1
-0.281355098796675 1
0.198601846440179 1
-0.396353393076423 1
-0.0684806880625235 1
0.283909397970458 1
-0.134309251669555 1
-0.0198463905505963 1
0.443607942615498 1
0.320031007902641 1
0.132401735759519 1
-0.338191445695553 1
-0.24992688495766 1
-0.0319022293176108 1
-0.00466280084987186 1
0.0787466694859395 1
0.30060827837226 0
-0.0125664776680951 1
0.362383057237406 1
0.247418986544384 1
0.132008927102859 1
-0.254459320930638 1
-0.0822625723730501 1
-0.473647657146122 0
-0.170695213462606 1
0.153067693411986 1
-0.292037508382334 1
0.344177883718442 1
-0.211150939089672 1
0.161522628518289 1
0.218096647524763 1
-0.129447165168164 1
-0.182439531173859 1
-0.0757518979193006 1
0.0183523712944498 1
0.0200145069661273 1
-0.281322758939532 1
-0.0591484514719221 1
0.098396140688548 1
0.264619615874743 1
-0.0473764177077987 1
0.309428743050438 1
0.0521968756954688 1
0.208225684170897 1
-0.212473678867493 1
-0.0787321415213569 1
-0.556191594025848 0
-0.227795640046449 1
-0.430237059668946 1
-0.0421133356164239 1
0.103579514186426 1
0.10402895934897 1
-0.0486012726730014 1
0.0442792817525039 1
0.106078969389129 1
0.147252226850925 1
-0.156696582223901 1
-0.0753591396171787 1
-0.00693128385937392 1
-0.0679228353850631 1
0.223379903332328 1
0.419229650403253 0
-0.285587311517152 1
-0.0822609455133273 1
0.279760882608729 1
0.161074608771793 1
0.088648850185071 1
-0.0666920534004623 1
-0.149213236537414 1
-0.337318848198473 1
-0.328349988742451 1
0.357873161338054 1
-0.0325932920929762 1
0.178380489990652 1
-0.181531268614876 1
0.063104003665073 1
-0.34139229346372 1
-0.120802333118244 1
0.353698621984976 1
-0.334423847002784 1
0.0311615902423866 1
0.0908740597445412 1
0.284435996795808 1
-0.151938150193594 1
0.123693482733839 1
-0.467711408931658 0
0.270645414864981 1
0.0781091362814669 1
0.296121737423562 1
-0.0755320206586659 1
0.238886650141218 1
-0.207280987057745 1
-0.203710369900571 1
-0.511883498096548 0
-0.0598283328418418 1
0.242927018871305 1
-0.00666539603791235 1
0.326177347710902 1
0.0418034050143099 1
-0.358814250489467 0
0.0551213540822581 1
-0.0533663901023193 1
-0.143318294649236 1
0.0802538088086517 1
-0.0192937867942485 1
0.0891806422756815 1
-0.270450251388852 1
-0.285713800673615 1
0.466555575946148 0
-0.00619443107396395 1
-0.121777913972326 1
0.0289062207168892 1
0.298314893793528 1
0.299501822093025 1
-0.00352892201216082 1
0.408095001258206 1
-0.273006327813645 1
-0.243885022291807 1
0.324233729529485 1
0.633647116461845 0
0.0189891227318546 1
-0.0431804086982724 1
-0.087635153758772 1
-0.331192421382414 1
-0.0740620167012262 1
-0.0195962870333465 1
-0.101409175994322 1
0.0157078925726085 1
-0.020536652806391 1
-0.384457838508248 0
0.32369289686471 1
0.10639836510458 1
0.208470339288565 1
0.00923172374179643 1
-0.4542451093105 1
0.0822402850302309 1
0.0544335171703339 1
0.487783036596107 1
-0.0200490018495718 1
0.512356834113242 1
0.166471393680002 1
-0.00741177237966272 1
-0.115514283395378 1
0.0435130445365379 1
-0.232857760177012 1
-0.708839060531092 0
-0.210711776102109 1
-0.283664239467016 1
-0.0533974421543862 1
-0.0803381072911681 1
0.248187094273547 1
0.307630027182042 1
-0.31710635558571 1
0.403116921773206 1
0.0674976852874741 1
-0.0591529549110995 1
0.332272456341794 1
0.107985209846545 1
0.121969617436472 1
0.024856185733561 1
-0.0960214445207456 1
0.332745450048766 1
0.00770552640485999 1
0.0437809553556536 1
0.152508108781055 1
0.324361071153591 1
0.0872197304861163 1
-0.46788290591687 0
-0.269553740750696 1
0.0907642464677293 1
-0.0777057080781161 1
-0.576616607480035 0
-0.298305192938447 1
0.136632442983532 1
0.279787039106974 1
0.0526731490263972 1
0.0723135689847074 1
0.00971512033408419 1
-0.502727953174053 0
0.378553126458779 1
0.0177430369501973 1
-0.485296578714363 0
0.25555582119522 1
0.196829458260776 1
-0.171600668443697 1
0.0844860999633026 1
0.0181225654208254 1
-0.03584143364074 1
0.26876166833443 1
0.0797006521114456 1
-0.0333360883275939 1
-0.110293955351826 1
0.0841179352990064 1
-0.020040882889788 1
0.405164412797385 0
0.286919698991728 1
0.121159781879125 1
0.0426894915496545 1
-0.109436600724712 1
-0.172304616900052 1
-0.117657817689446 1
-0.144541772568105 1
0.121078682204432 1
0.360412220007824 1
0.297202563435126 1
0.153331820118312 1
0.122309461395527 1
0.01879712938264 1
0.0151263985162544 1
0.26372139213404 1
-0.188568042399165 1
0.259415819727977 1
0.0312987350609968 1
0.381798518431186 1
0.312177408848266 1
-0.0271888445128672 1
0.0266690518643272 1
0.280109122749621 1
-0.0245033065570322 1
-0.0352617091602739 1
-0.361353949288327 0
-0.125609482183431 1
0.0618105271776059 1
0.0912217930323598 1
0.260889940042624 1
-0.0941859330812753 1
-0.115593828836271 1
0.0237776757839748 1
0.13968550306621 1
0.0529663406640142 1
0.269279180802755 1
-0.225772969622929 1
0.317574664658679 1
0.178023849419552 1
0.192903810422523 1
0.43316953646589 1
-0.164600883214193 1
0.252483494397952 1
0.42542087758835 0
0.108353339617003 1
-0.0141741269945134 1
-0.303044425950841 1
0.200182340392157 1
0.325147699037348 1
-0.118127416547956 1
0.334674486150174 1
-0.123854806208025 1
0.105467263095785 1
-0.516718679382693 0
0.280130772229792 1
0.0968229344010766 1
0.2892791360327 1
-0.0354727400527088 1
0.233529979091981 1
-0.219097943884512 1
-0.019315947094958 1
-0.306020038559113 1
0.312896192478702 1
0.157469535192713 1
-0.0327828903070778 1
-0.107831513472958 1
-0.0789686026339063 1
0.122093124738414 1
0.0557411717573144 1
0.265658919485687 1
0.00518558199683639 1
0.427006202413515 1
-0.0841743832243099 1
-0.246906272376446 1
0.0273821847863847 1
0.368826826490289 1
-0.0760849282239771 1
0.210749622887739 1
-0.0239363512053363 1
-0.153286382706112 1
-0.28030510804923 1
-0.280274996322927 1
-0.160034436003371 1
0.20534239789952 1
0.281397759403482 1
0.00496536088178458 1
-0.06415262376567 1
0.232228107450606 1
-0.280500744496708 1
-0.0380606185105009 1
-0.25776908026477 1
-0.414591580460454 1
0.183306466662778 1
-0.326958782336721 1
0.0349836742839967 1
-0.00592093273463068 1
0.158292553390881 1
-0.0110920200251333 1
0.423468034328791 1
-0.426686724784015 1
0.234317974802277 1
-0.0729048522689753 1
0.408325546332067 1
0.20971871587738 1
-0.409065780155348 1
0.104022757259414 1
-0.0435636497283883 1
0.262778372076471 1
-0.511029040202915 0
0.211999997336778 1
0.15439612963275 1
0.0555038641807762 1
0.0503393432688524 1
-0.0873655280341017 1
0.0334705237076122 1
-0.094433321497895 1
-0.101997461930289 1
-0.297869237944454 1
0.0864671752187234 1
-0.109255645427334 1
0.241234264724549 1
-0.293488989577347 1
-0.0282311357089519 1
0.212402305884823 1
0.11867391065679 1
0.0531448815510864 1
-0.165922999431644 1
0.0556462892772283 1
-0.0386009069853314 1
-0.193711974737885 1
0.0577838664957562 1
0.137261907702709 1
0.0876033604144184 1
0.049157891110495 1
-0.00791045889786534 1
-0.252616108111126 1
0.108953755230089 1
-0.0559810449176552 1
0.172989285657376 1
0.223740797183149 1
0.218168607140724 1
-0.526469466784883 0
0.130945075899341 1
0.163824662293485 1
-0.408921671756281 1
0.0611279831951905 1
0.0174651113745939 1
0.075392803715661 1
0.143637154695569 1
0.175215038354948 1
-0.0761446503524421 1
0.243801340389408 1
0.0789719919219935 1
0.130496640838274 1
-0.165931652819157 1
-0.474084404061186 0
0.234420901749798 1
0.217178002356297 1
0.075332145393137 1
-0.0969187968614787 1
0.0901673186079813 1
-0.401272787421186 1
-0.0562847686973825 1
-0.0297417550001186 1
0.0655361979770624 1
0.212636112193102 1
0.328073054517788 1
-0.262236693850736 1
0.471694848800817 0
-0.0433442243237151 1
-0.304714964688433 1
0.197822229692954 1
0.26292948895653 1
0.447199940666242 0
-0.152462394894445 1
-0.0121305590207266 1
-0.18206722076357 1
0.233861400497387 1
0.0949354063559186 1
-0.133651674386602 1
0.0722032260491928 1
-0.127238345543355 1
0.155536027891227 1
0.0721811766609145 1
0.391382836194674 1
-0.110903502681927 1
0.247967880633145 1
0.158482520358053 1
-0.0323205868323945 1
-0.244085441499246 1
-0.283766251215276 1
0.0806783449393852 1
0.3198725748058 1
-0.175627954439462 1
-0.573738148198957 1
-0.220215832270676 1
0.207447317592295 1
-0.185839005054378 1
0.211419905830808 1
0.0635132306787767 1
0.392663997271767 1
-0.3494391947442 0
0.0700609154077783 1
0.0280803470139527 1
0.376878417916295 1
0.223423378836408 1
0.10407749663756 1
-0.0139842477576561 1
-0.158044270044749 1
-0.00965705834166606 1
0.272439352228702 1
0.357885624727839 1
0.381010162995663 1
0.0134691406650289 1
0.158860502406765 1
-0.438825371008562 1
-0.306975831793225 1
-0.297439933316952 1
0.231198950615461 1
-0.451462699181833 1
-0.187656787460373 1
0.147051214639048 1
-0.157158901451037 1
-0.483024821819319 0
0.0419789139008001 1
-0.11989727713912 1
0.218812689508248 1
0.125675366522071 1
-0.0433666641629184 1
-0.126228433005905 1
-0.0189238710396462 1
-0.311770177837916 1
-0.038900225876143 1
0.225190562242963 1
0.249501994881837 1
0.152192517102587 1
-0.457095088120197 0
0.135381238714673 1
0.490841550675277 0
0.170923971667341 1
-0.466059445483287 1
-0.216999153689837 1
-0.142623216960355 1
-0.0823177169758765 1
0.0894298591232712 1
0.385171942707931 1
0.215252638667406 1
0.143958222010849 1
0.15208492683359 1
0.192541318962539 1
-0.252680724129686 1
-0.201160006486817 1
-0.246200095610497 1
0.215209205484136 1
-0.19354340669884 1
-0.296844367549108 1
0.437381414893007 1
0.296842472508348 1
-0.327804290794521 0
-0.43199641290989 1
-0.0457710954371758 1
0.0941493357010646 1
0.1308950339202 1
-0.133589622516044 1
-0.350286062705488 1
0.312036575275388 1
-0.196756107737795 1
-0.0809553849965636 1
0.0216192479248929 1
0.0356309751593665 1
-0.029793012107878 1
0.0727373470838502 1
0.0591741191329586 1
0.194916290741803 1
0.115274671344015 1
0.0073249544150697 1
0.414063147883982 1
-0.2176595773848 1
0.210922774531046 1
-0.0860015148971227 1
-0.0432930582454724 1
-0.622201057229871 0
-0.145624718438173 1
0.051637940883336 1
0.0232632871146615 1
0.0387471077411993 1
-0.169039438884486 1
0.149961065110923 1
0.0288690533053746 1
-0.095019742859815 1
-0.338564028736552 1
-0.165229690918445 1
0.0145126442858134 1
-0.23745006323444 1
0.163433944853862 1
0.180270635581619 1
0.137400630674407 1
0.00596252579602835 1
-0.0523677516298046 1
0.229405981906991 1
0.185534225527743 1
0.0529887351000446 1
-0.16489242974521 1
-0.540181626153228 0
0.203492737858796 1
0.0490353544104089 1
0.407197415190458 0
0.123829212091844 1
-0.352287645483115 1
-0.340782390716175 1
0.0815178535926811 1
-0.0293224270365364 1
0.214938532607674 1
0.179870337835011 1
0.491948083183503 0
0.023402797730853 1
0.175002857911815 1
-0.143560552943342 1
0.298874260998291 1
-0.333361070214727 1
-0.0108234647340452 1
0.0730977797819603 1
0.493210807694911 0
0.372992563992686 1
0.0796725676420542 1
-0.248616288449949 1
-0.269870511625356 1
0.0639723907807452 1
-0.188698947937515 1
-0.336093321494904 1
0.120176680320107 1
-0.106639319685342 1
0.223026875436733 1
-0.0247013405368962 1
0.393907208405751 0
-0.422082224057134 1
0.392246127448183 1
0.0672809282867025 1
-0.000381517831139745 1
0.259735457297775 1
0.228426925920423 1
0.311961410188526 1
-0.14886466926737 1
0.120143676312373 1
0.00132873746792017 1
0.0984298509546439 1
0.79056901600332 0
0.243278375406916 1
-0.228066905328717 1
-0.126186095073033 1
0.244215539943953 1
0.185959098829513 1
0.12564981059539 1
-0.0133339780808451 1
-0.0996545092927892 1
-0.173496616219227 1
-0.0766354001262295 1
-0.127053638954575 1
0.355654303138888 1
0.16835414508051 1
0.135734440233161 1
0.0958323677816644 1
-0.022850483250541 1
0.0393466506979481 1
-0.203663543942852 1
0.173843076334282 1
0.394300943107979 1
0.0084849169274178 1
0.233486113313602 1
-0.370912214243548 1
0.0568362823000694 1
-0.00194703982223057 1
0.187101690695945 1
0.191659882250226 1
-0.109546830014018 1
0.741735865949907 0
-0.003141895231353 1
-0.207416920893593 1
-0.203098330683177 1
0.261870249032393 1
-0.145944256072038 1
-0.615691229304501 0
0.507617564503029 0
0.183588276568728 1
0.0299356860845314 1
-0.315222391373648 1
-0.0768312702396306 1
-0.247610897538152 1
0.235195910528458 1
0.157904438774041 1
-0.376760324434324 1
-0.180161259891333 1
-0.00349201589936893 1
0.137575988746199 1
0.555434501962471 1
0.715713895108081 0
0.16102547320037 1
-0.222482110326437 1
0.0603258871085504 1
0.395419148052382 1
0.0105647605193681 1
-0.255292451275916 1
0.10535574483804 1
-0.293705319451894 1
-0.202936623635245 1
0.242240301293642 1
-0.182228795696375 1
-0.27795529542833 1
-0.11257794790589 1
0.753757267827291 0
-0.124812571540461 1
-0.165793680963553 1
0.0848958685660152 1
0.0618862207796128 1
-0.435100705064374 0
-0.286443613184337 1
-0.221984808400346 1
-0.0132799824930268 1
-0.208811081311218 1
-0.215368889689518 1
-0.0865286598869608 1
-0.0570736994273993 1
0.0176574518202599 1
0.0148420974591664 1
-0.409072982600299 0
-0.275702344271356 1
0.244543624228418 1
-0.332900775255928 1
0.138631524052926 1
-0.0423584034700987 1
0.165142710260811 1
-0.344429549192552 1
0.148268827646478 1
-0.0462760017976543 1
-0.0353526472297196 1
-0.588765547235235 0
-0.105088388542288 1
0.00826249707878959 1
0.228151653288531 1
-0.602829669710878 0
-0.316085777844488 1
0.115402158626462 1
-0.411610789330015 0
-0.251279172301187 1
0.0471349003505726 1
0.000843032438223992 1
-0.218541256426958 1
0.307792673816762 1
0.0610288929537852 1
0.0883327892169744 1
0.230833885903476 1
0.058218642334838 1
0.146416521623838 1
0.135540570454893 1
-0.0357609762587535 1
-0.499139803996151 1
0.211307543950486 1
-0.21278031304519 1
0.439488523145174 1
-0.434678401115357 1
0.149462522719211 1
-0.0841923748767218 1
-0.231958718087845 1
0.464607322104885 1
-0.24930934606895 1
-0.0221993399506797 1
0.0318513930013676 1
0.244196392727638 1
-0.0286956920237489 1
0.229296500031334 1
-0.154568380988709 1
0.0381339621513027 1
-0.0817810185125131 1
0.116319580567737 1
-0.187893663051947 1
0.168672705287965 1
-0.084847697527815 1
0.0668936486409333 1
-0.0505448390374042 1
-0.150733837508712 1
-0.118867023236439 1
-0.0417361232550924 1
-0.080792674768979 1
-0.369487662461554 1
-0.0925615506579364 1
-0.0771021497910633 1
0.201155574453798 1
-0.0741829973636668 1
-0.184330398796422 1
0.102761764023632 1
0.500845801372509 1
0.132989976387458 1
-0.680428491704008 0
0.134572476520802 1
0.358650571036319 1
0.115697739140713 1
-0.549660444221759 0
0.0360920587826308 1
-0.0812011177442333 1
0.386160307560533 1
0.0225823365062413 1
-0.0256291275766238 1
0.176765260621083 1
-0.108154244442204 1
-0.336618274628353 1
0.11644724841717 1
0.054479833496142 1
-0.349873442498526 1
-0.11130410197629 1
0.0861590475977333 1
-0.0615508991628705 1
0.20718017295698 1
0.0541638229449231 1
-0.468747537626838 0
-0.246137570792996 1
-0.0321619254001605 1
-0.0259546621815944 1
-0.0614654034446427 1
-0.118472379956913 1
0.0659675380922418 1
0.0228312242745959 1
0.360092837126688 1
0.0975543151297084 1
-0.309339224246085 1
-0.164066419993307 1
-0.353804224855707 1
0.137179798710353 1
0.258866287310409 1
0.229063716912943 1
0.227144422149773 1
0.0796455269364755 1
0.153046718590976 1
0.0424965551745026 1
0.204459290035531 1
0.0260598830701242 1
-0.414120578398583 1
-0.184434143057552 1
-0.105788367000902 1
-0.138225507455792 1
-0.125937400835296 1
-0.31030334478721 1
-0.0843238605087949 1
-0.0584478997230488 1
0.355922644108868 1
0.0290111983951517 1
-0.065139321855854 1
0.12421140565133 1
0.259202038293025 1
-0.303888249162598 0
0.358484594695721 0
-0.123967781737309 1
-0.237593168832734 1
-0.0999935494776009 1
0.273893273262293 1
-0.441444205930517 0
-0.223452396748664 1
-0.262407848380354 1
0.0549104447943876 1
0.454942399401881 0
-0.432316801999872 1
-0.204961489804537 1
-0.593890772179928 0
-0.614897386563456 0
-0.320081472454906 1
0.248574389189101 1
-0.0505500426534959 1
-0.132205252826105 1
0.107496984496558 1
0.267313576613629 1
0.102644106137947 1
0.240036412955533 1
0.0244858399818034 1
-0.0751346837339454 1
0.302298007809818 1
0.333767456460578 1
-0.216940298498894 1
0.759318261376113 0
-0.16692095375184 1
-0.183991278500451 1
-0.202147711792193 1
0.00920243052150286 1
0.330039941005979 1
0.0983753996116936 1
0.0909460080114767 1
-0.0284076369955452 1
0.0636840943612749 1
0.0217348836263016 1
0.014084273489768 1
0.031725735225016 1
-0.111758378297257 1
-0.140633876705005 1
0.203997695716247 1
-0.0216756826801257 1
0.269222253512542 1
-0.123113989539543 1
0.0576038041701092 1
0.495533599418914 0
0.0847408057085971 1
0.391240131459495 0
-0.023138843959338 1
-0.233862827043075 1
-0.203061682567536 1
0.204590593784318 1
-0.274143286013758 1
0.313618834511826 1
-0.210637582902838 1
-0.231394669987971 1
-0.057167398787324 1
0.130553230622275 1
-0.315603322966598 1
0.445454826048322 1
0.108342921031013 1
0.551386981203998 0
0.0656433831457193 1
-0.0690987525660897 1
0.0381802212966847 1
0.216955015749563 1
0.197564086869653 1
0.0452349805052168 1
-0.285505012968822 1
0.170665814965929 1
-0.225615131553794 1
-0.130212188460499 1
0.0552879924151241 1
0.0278213051760936 1
0.0994202030173079 1
0.123163187324404 1
0.054294288089409 1
-0.0580488956812849 1
-0.132535350740004 1
-0.124406470065879 1
0.0962254848218999 1
0.0184997371016262 1
0.188792858825943 1
-0.0213189717053109 1
0.0475371971585933 1
-0.200315998069467 1
0.102582292822543 1
-0.0788262174102514 1
-0.0444079640996918 1
-0.360301323893115 1
0.167400954980343 1
0.346731749316354 1
0.140576994996152 1
-0.43681535599861 1
-0.0886455991816854 1
0.052475539207931 1
-0.279653070315219 1
-0.171424503245895 1
0.219582422204172 1
0.282865230996738 1
0.0593495127353927 1
-0.551768387900631 0
-0.131870829348528 1
-0.195703427401762 1
-0.254201803038495 1
-0.0109422030482382 1
0.0868791722694683 1
-0.0378189375380005 1
-0.0861790974172766 1
-0.229631800069102 1
-0.35255727406508 1
0.00733765747875069 1
-0.063076056603228 1
-0.0411751149137615 1
0.39102189192294 0
-0.217352007796809 1
0.268486821752727 1
-0.172349335459803 1
-0.242675934373841 1
0.481471264885808 1
-0.00955489267586486 1
-0.106564969529313 1
-0.168168173837647 1
0.0171479852997874 1
-0.169949757422137 1
0.0824133714239492 1
0.0325515209727658 1
-0.163321924316154 1
-0.131518863450364 1
-0.385414060774876 1
-0.100673251496651 1
0.100405716594251 1
-0.16653797673584 1
0.398850063319202 1
-0.0317878944912741 1
0.0318641798688499 1
0.157227304645 1
0.127841030386028 1
-0.382324105632546 1
0.295962116084203 1
0.46105079865786 1
0.547244904301147 0
-0.0159741008487317 1
0.207451897584705 1
-0.33475007580351 0
0.596493191832209 0
0.214694725778 1
0.137365628422599 1
0.273472090418488 1
0.303144415493935 1
0.0977026207051793 1
-0.178921667541185 1
0.0474784570873624 1
-0.106531660907719 1
-0.212515249298023 1
-0.0448912243870513 1
-0.0300105333076787 1
0.423917455278471 0
-0.448573981705952 1
0.458336128063711 1
0.408061249809027 1
0.168977881148347 1
0.496467330333393 1
-0.110384374217343 1
-0.118652556103407 1
-0.0618822525335101 1
0.100289193699459 1
0.00398830653565337 1
0.350213186874927 1
0.277278652683107 1
-0.5078844352478 1
-0.0929401973979628 1
0.463381884337183 0
-0.294740615114614 1
0.17576458474453 1
0.0538494642077981 1
-0.455379283521956 0
-0.164030387297814 1
-0.276982899436767 1
0.547377673818545 0
0.129763545772462 1
0.133161723178763 1
-0.431795882527191 0
-0.388216775044796 1
-0.129616683204147 1
0.212746892794217 1
0.0490265959903813 1
-0.259768985654677 1
0.0924422534410891 1
-0.131864809443206 1
0.0690627707840904 1
-0.520616129390716 0
0.0515024261234509 1
-0.270888760764787 1
-0.00276409761955607 1
-0.126940327565546 1
-0.00302970249434407 1
0.210303892566592 1
0.0192766134577269 1
0.0710433445201968 1
0.279104906751821 1
-0.286101274302309 1
-0.249261200846248 1
0.313831768936121 1
-0.237071208107751 1
0.473773225779474 0
-0.0122412371981145 1
0.136702629923696 1
0.0692505610249267 1
-0.0799016012086156 1
-0.0583939890802075 1
0.0687342668677528 1
0.301105706355818 1
0.260557398975095 1
-0.143133893594472 1
0.091327648123259 1
0.334500580303942 1
0.029846851752426 1
-0.259835637393541 1
0.17603081785598 1
0.219923030494346 1
-0.1778465389207 1
-0.0162931777189895 1
0.0383341059870081 1
-0.090282743635808 1
-0.123269316586416 1
0.186788294392023 1
0.0055989017983118 1
-0.0723865887680658 1
0.0828112548513799 1
0.180347044662519 1
-0.0628264354475284 1
0.141576217468709 1
-0.590789321887897 0
-0.0164640833988016 1
0.0929862104508809 1
0.427188373354514 0
0.457724386721994 1
0.0209301976091111 1
0.109113873510107 1
-0.109589733265554 1
-0.0335723823252406 1
-0.226112478335099 1
0.141114762609322 1
-0.532686909166814 0
-0.29831072122729 1
0.261432779639116 1
0.152560961864403 1
-0.212657003350875 1
0.184883151349946 1
0.333764170082314 1
-0.105166651219117 1
-0.235652692243177 1
0.0862772850041848 1
0.0611820685653134 1
0.0392262284506558 1
0.567104254161165 1
-0.0582578538374223 1
-0.119480419695439 1
-0.0226888649179226 1
0.0724594478275702 1
0.209674750244956 1
-0.216092551885834 1
-0.128232177350284 1
0.279958103230601 1
0.133642481847793 1
-0.0570775356196039 1
-0.125501908363462 1
0.243814677639695 1
-0.083871303744309 1
-0.132046587747344 1
-0.022706074744563 1
-0.24566255514772 1
-0.146953636692125 1
0.310747273371206 1
0.492699509499068 0
-0.296961988564372 1
0.115717121734976 1
0.444573451468078 0
0.0505931344544806 1
0.165091424397422 1
0.110614783411558 1
-0.173883351059446 1
0.322065678749257 1
-0.388246135343131 1
0.353632569260555 1
0.387242739887432 1
-0.0982543188139483 1
-0.0238072862471697 1
0.165533498526572 1
0.359566839449259 1
-0.0434499293392253 1
0.0726297431306839 1
-0.0931762231724853 1
-0.0458105945224204 1
0.0013923165762049 1
-0.0478412767261377 1
-0.0469072354981615 1
0.0666562814802897 1
0.265464149662821 1
0.140626509847339 1
-0.00766880184993014 1
0.184499289203979 1
0.0210244036570456 1
-0.0258126773702977 1
-0.111133628484896 1
0.00222229746053344 1
0.180524331329165 1
0.220871202583704 1
0.0259021013148278 1
-0.146063347996584 1
-0.125885026582258 1
0.209308354098211 1
-0.64382404442712 0
0.259266086040341 1
-0.312858234717555 1
0.108200369106683 1
-0.201198496970666 1
0.235157919676097 1
-0.12653751823877 1
-0.165455066494755 1
-0.343062170253802 1
-0.112084729499838 1
0.363986817312117 0
0.276947341317094 1
-0.056938720494136 1
-0.0438051747304345 1
-0.0928912651542033 1
-0.122188815024827 1
0.0106221412026507 1
0.129153188614659 1
0.181262349576377 1
-0.168980220349217 1
0.0130029875695504 1
-0.416571843429424 1
-0.0154773981757196 1
-0.250681486683665 1
-0.0669664851081786 1
-0.112089378821081 1
0.00376802472618646 1
-0.492741785113097 0
-0.414475634727417 1
0.513433685528676 1
-0.191155978599282 1
-0.044614103160682 1
-0.0649419795463778 1
0.0568457383461133 1
0.164878402144838 1
0.223967196744069 1
-0.206108027457033 1
-0.176396748357087 1
-0.382171710209913 1
0.111806926733701 1
0.36384546443049 1
0.133105262772535 1
0.192088457698506 1
0.43763435602903 1
-0.276328191691253 1
-0.260762519431893 1
-0.0830799803259048 1
-0.123341287475257 1
0.0344223468345767 1
0.0388381367172952 1
-0.0488237560177909 1
0.0690132797216825 1
-0.417393373581785 0
-0.10079330940534 1
-0.368988801463572 1
0.122812578611483 1
-0.126258492061102 1
-0.159963364625929 1
-0.34531236047225 0
-0.276614235101644 1
0.119816296379811 1
0.0680204084285063 1
-0.259590158256217 1
0.221089855840542 1
0.225636072254408 1
0.263116424470637 1
-0.140772460595096 1
-0.10306273854226 1
-0.201363947185162 1
-0.363113423077405 0
0.34017564707571 1
-0.249511096707419 1
0.0200431364885835 1
-0.0470473970734482 1
-0.23183262866307 1
0.541855621352458 0
0.41778711718753 1
-0.250623320163674 1
-0.393069771897149 1
0.292676849187456 1
-0.13857053897565 1
-0.0890959718379834 1
-0.0301816821969391 1
0.132577097628072 1
-0.0671677379548527 1
-0.0299390012420992 1
0.283801264020864 1
-0.0216506221084266 1
-0.0777768524312962 1
-0.170047245285455 1
0.0888008590530992 1
-0.0396058191091375 1
0.0120431712251496 1
-0.279762722297233 1
0.302725674228707 1
-0.0193551551946047 1
0.280420908415128 1
0.0835174959157487 1
-0.0285478268346554 1
-0.00732984411523156 1
-0.0695763705753954 1
0.0625184910546996 1
0.425667007640217 1
0.168137519699628 1
0.0129113569765027 1
-0.131019096177095 1
-0.208442335787463 1
-0.1567490063692 1
0.245755854122621 1
0.0827625524425331 1
-0.0776957231106345 1
-0.120892765541714 1
0.207635706161663 1
-0.0408039806742999 1
0.0238240380787889 1
-0.245403059948894 1
0.161811550908257 1
0.00111270754106086 1
0.575471012171372 0
-0.115795832613529 1
0.0696030905509339 1
-0.12512022571727 1
0.123020121034866 1
-0.0683435713035839 1
0.143429454123685 1
-0.234750729723282 1
0.191922178160001 1
-0.0864872673814995 1
0.0328949050408625 1
-0.285868721102332 1
-0.153276361742083 1
0.277603202256107 1
-0.259213857784933 1
-0.112467426370095 1
-0.25709064550118 1
-0.21354947699012 1
-0.35065199658859 1
-0.210710045362 1
0.136227964149733 1
0.0926518054566092 1
0.141376381090813 1
0.0543089457170555 1
-0.0553024863948029 1
0.314726637612731 1
0.455323143473167 1
-0.0586418508156525 1
-0.0432393373302349 1
0.0232843729274804 1
0.0457825458487923 1
-0.41399737223874 0
-0.0477782272033042 1
0.3441057038212 1
0.381308782346104 1
-0.19447047327884 1
0.0636877234327445 1
-0.223773851481948 1
0.171770286202746 1
-0.0459811038889288 1
0.0296688376462245 1
-0.109317436568709 1
-0.00538412475572761 1
-0.0193477859283894 1
0.211546611944036 1
0.578029352584837 0
-0.279879123362827 1
-0.1188699665129 1
0.434320824654257 0
0.253557816156155 1
0.430271051767497 1
-0.112686818866463 1
0.229145971851737 1
-0.0719508789302233 1
-0.189611088962329 1
0.437098807358667 0
-0.135428961391013 1
0.10984357395759 1
0.120595559405216 1
-0.00467112113546606 1
0.00993579465618427 1
-0.380631788459094 1
-0.132920690200393 1
0.0116274948174579 1
-3.71243078992056e-06 1
0.106359269584896 1
-0.216237873629254 1
0.250851630047102 1
0.408348751975737 1
0.0627539490926375 1
-0.0615191738232855 1
-0.197441239224827 1
-0.157001655271386 1
-0.0546022046785466 1
0.39895969046569 1
-0.417432290733859 1
-0.133539704348548 1
0.0575162848369898 1
0.225468727269814 1
-0.0505217889285191 1
-0.0477579969841385 1
0.00842733496961979 1
-0.099196329929012 1
-0.280169662891323 1
-0.0705736803937607 1
0.0340835414558226 1
0.0343998949530051 1
-0.156490663610288 1
0.490544549428116 0
0.374371201096206 0
-0.0479778280727587 1
-0.13273933173766 1
-0.196511362043165 1
-0.0801132015979537 1
-0.237841099565474 1
-0.190937040600949 1
0.113822382165583 1
0.103612891272755 1
0.255134364597675 1
-0.0386141501889758 1
0.109532406393805 1
-0.0760247522074026 1
-0.12043886603974 1
0.276221774286881 1
-0.102981205708022 1
0.202795265353597 1
-0.302313851366707 1
0.652986883583911 0
-0.112918115228911 1
0.158821166655436 1
-0.209013431602533 1
-0.2168428655153 1
-0.149450113348797 1
0.0736038374933342 1
0.140766638151521 1
0.225131982733606 1
0.175308961436088 1
0.0748817028950649 1
0.513651679826067 1
-0.506548626903331 1
-0.259774864960131 1
-0.428578069437518 1
0.0765208872213355 1
-0.065944316462799 1
0.226494670829003 1
-0.226841314811562 1
0.174357384524395 1
-0.325829889699402 1
0.3387821534443 1
0.11210104757143 1
0.26129962634569 1
-0.229162684723938 1
-0.117323723853387 1
0.365563850547694 1
0.213223025024299 1
0.211404656878369 1
0.169303158849701 1
0.0164194474551451 1
0.0482511877192368 1
-0.188596514135526 1
-0.0777793469962712 1
0.00793679264791545 1
-0.272653429536343 1
0.0749066034806372 1
-0.539488669806724 0
-0.434836003761836 0
-0.0640592421297739 1
0.0125557259275947 1
-0.0110968586456137 1
0.189985140966375 1
-0.422412898311944 0
0.528121167419318 0
0.0267276933612194 1
-0.0341896952735229 1
0.0315433780932398 1
0.116537171982606 1
0.233487497759219 1
0.254704971714606 1
-0.00226318844460686 1
-0.194202728612266 1
0.676014490455987 0
0.16100412511723 1
0.103802170364349 1
0.168861263893425 1
-0.255838858438193 1
0.400793870136024 1
-0.198449486994849 1
0.0070879037380562 1
-0.022103543293264 1
0.107749304259961 1
0.383974843169813 1
-0.337765892528003 1
0.127693455785731 1
-0.0526347838865172 1
0.261119177896218 1
0.0836941715129388 1
-0.475294215131316 1
0.0815667464992713 1
0.192022068375228 1
-0.300865520998356 1
0.00557168450277585 1
0.0303710948282674 1
0.299610774583226 1
-0.192841130002375 1
-0.488959167855524 1
-0.186956881933461 1
-0.190370771367388 1
0.15065610116 1
0.17260683218224 1
0.577510036211787 0
0.0754236187447615 1
0.343569037295252 1
0.294671137853773 1
0.0528882006709048 1
-0.0173085552686512 1
0.040359998914848 1
-0.0524836761524661 1
0.139571386186324 1
-0.0941811731922383 1
0.0684513664437811 1
0.0575845142412274 1
-0.505036197360721 0
0.0415782853975566 1
0.0743421914542123 1
-0.0229848790569565 1
-0.0184462405324178 1
0.159838774855266 1
-0.0551351823787393 1
0.181022556963528 1
-0.0961730224448683 1
0.251185200616685 1
-0.208951939443686 1
0.39754503560016 1
-0.226828940391114 1
0.091068765912057 1
0.2945388134629 1
0.217304137823872 1
0.502634246822994 1
-0.397709320684668 1
-0.0955652229941732 1
0.259561336512343 1
-0.445343799006558 1
-0.348713437510482 1
0.0855365104688838 1
-0.224933490294218 1
0.234064157946613 1
-0.314922385930145 0
-0.1380073043848 1
0.237055718268991 1
0.160828432016939 1
0.127832032714678 1
-0.342023705827843 1
-0.212856989323546 1
-0.19593239969037 1
0.168475210823356 1
-0.232803004836149 1
0.265268187159973 1
-0.182644067994848 1
-0.167078472328835 1
0.497259590503388 0
-0.0931298550479544 1
-0.196473206678689 1
-0.135823282752776 1
-0.245062921360413 1
0.143626191741404 1
-0.0270779462939767 1
-0.219030494203787 1
-0.291718310337397 1
-0.368895257431032 1
-0.221678976684228 1
0.349153141385638 1
-0.121563710349798 1
0.0572034478791352 1
-0.0777576171408851 1
0.471744702329203 0
-0.536532018395877 0
-0.158152257387064 1
-0.444492817774636 0
-0.0915314272522514 1
-0.210176107625001 1
-0.0566330626748194 1
-0.0137436399780666 1
0.0994535379572974 1
0.0987537964581092 1
0.134130801823678 1
0.630781020121778 0
0.328641724471277 0
0.307890323753153 1
0.830293734554538 0
-0.0158201831183994 1
-0.0609711418887889 1
-0.0840898798419078 1
-0.144401556426608 1
-0.0311809865306756 1
-0.0377631398546232 1
-0.230323409092265 1
-0.0272618406677453 1
-0.438209067222727 0
-0.100771914019537 1
-0.0214271150506115 1
-0.0205914175999905 1
-0.194366265802578 1
-0.0588078110905223 1
-0.151681204809557 1
0.123610509278323 1
-0.0529548322665811 1
0.0597695959175287 1
-0.387587015257549 1
0.320816727085405 1
0.115992495759562 1
-0.0707119267407793 1
-0.351373048285271 1
0.345348982607992 1
0.22305363030105 1
-0.103636463886402 1
0.217095168712763 1
0.206243342486132 1
0.0777364396636943 1
0.143245051219193 1
-0.405546269907972 0
0.113412319772225 1
0.0572768052783321 1
-0.139662044819953 1
0.34774101484165 1
-0.405285943388612 0
0.169931600008317 1
-0.0394257253466707 1
-0.00601275994237475 1
-0.232798119229023 1
0.529037349622989 0
0.09336920219229 1
-0.00157251368305111 1
0.463573738376655 1
0.440016552445621 1
-0.341388576377441 1
-0.0413576518898622 1
0.135059159746641 1
-0.0944078589407452 1
0.385593233709925 1
0.44533661266464 0
-0.00778869374680585 1
0.169213823400972 1
-0.406828179991728 1
0.0158684494616303 1
0.199889652433787 1
0.0507157951093359 1
0.294195128154162 1
0.475287730877854 1
0.0174884278395555 1
0.0265196608960099 1
0.245336919211647 1
-0.182590803015338 1
-0.40792972375186 0
0.0635488477005952 1
-0.221284142915915 1
0.371374310710255 0
-0.484591913079796 0
-0.115260793885169 1
-0.186935885565421 1
-0.221985598729304 1
0.19772085447247 1
-0.24312045713955 1
-0.0201913364775384 1
-0.0638480416986203 1
-0.210522317901 1
0.40433998582442 0
-0.407309477655109 0
-0.0928456718562154 1
0.457013179700754 0
-0.213511091197652 1
-0.323563547285994 1
0.0495744155132861 1
0.0975608304845251 1
-0.369615287420362 1
0.293435944750417 1
-0.11249574081589 1
-0.118646766534932 1
0.53008379254828 1
0.310091964600595 1
0.329690843684519 1
-0.120326158329608 1
-0.208544834047548 1
0.075542675813881 1
-0.0200258350469763 1
-0.312117113978336 1
0.319085153116674 1
0.429668092258354 1
0.269615279563067 1
0.156987251615353 1
0.312129613915598 1
0.0233637764089437 1
0.00695097425492874 1
-0.0112141084720713 1
0.157884013607952 1
0.253590142680111 1
0.0781356796933739 1
-0.352642610942074 1
0.155767045299453 1
0.258942777886025 1
-0.472835377143002 0
0.028925133922731 1
-0.354180185138431 0
-0.0489060690130345 1
-0.200989973345474 1
0.115496155592395 1
-0.283680448397055 1
0.0927301738394825 1
-0.00288143446140036 1
-0.0272863549847096 1
-0.191310901896583 1
-0.137794271400232 1
0.0161459468285185 1
-0.176222029305304 1
-0.296309931863966 1
0.0164850073047385 1
-0.387474092582347 0
0.273972880579704 1
-0.0683766363277574 1
-0.123524527254955 1
0.483658104466647 0
-0.0479283029120031 1
-0.243853015815503 1
-0.0555697547061579 1
0.210207908886391 1
-0.163929540921178 1
0.163449417422761 1
-0.37130140974272 0
0.0898583575765159 1
-0.114776451024683 1
-0.124607957887175 1
0.0714656543979414 1
-0.13979595253715 1
0.142565050023091 1
0.158931564664961 1
-0.0155107095474781 1
-0.0491850953220458 1
-0.25904149658085 1
0.0497725888732122 1
0.0507996539314528 1
-0.388137104529382 0
0.411643053302096 0
0.202421852103698 1
0.270680508666112 1
-0.031521452790349 1
0.141100354262087 1
-0.0359982562783208 1
-0.116817719912496 1
-0.191325973009794 1
-0.0706249649593732 1
-0.419027262964088 1
0.350548759198279 1
-0.00694052523976406 1
0.117084003106433 1
0.275779248184724 1
-9.72018280662179e-05 1
0.143456002044015 1
-0.123669867734398 1
0.169347734548536 1
-0.0796920604687561 1
0.109055417828038 1
0.0324354435892511 1
-0.271771945577502 1
0.0582208299775433 1
0.445837540998852 0
-0.140258758657256 1
0.461272483133255 1
-0.0651161713151827 1
0.0930218121556454 1
-0.0422753550347426 1
-0.308694683468 1
0.271741808713524 1
-0.347643388990216 1
0.470710778013762 0
-0.0710800809582269 1
0.497089322652632 0
-0.275625916077141 1
-0.269797442117927 1
0.0278781830450523 1
0.171867747422709 1
-0.108699326322623 1
0.423679276161841 0
0.352893974219679 1
0.0129996527566602 1
-0.378455845072795 1
0.188245517022386 1
0.324162581587079 1
0.175714633812097 1
0.348120252915223 1
-0.155685309526261 1
0.0545186826655748 1
0.458186905836264 1
0.0465946983095648 1
-0.0706242421901489 1
-0.237222021483962 1
0.270540873321124 1
-0.478366025603592 0
0.236210070459169 1
-0.314339770502247 0
0.00547064655242811 1
0.103494471583152 1
-0.0634642280004187 1
-0.0851115952434473 1
-0.05281862783558 1
0.064459438137075 1
0.114936768756729 1
0.130671910011844 1
0.100920731177165 1
-0.232811893095648 1
-0.0122623517129167 1
-0.47226698442918 0
0.281044440437457 1
0.259359091517119 1
-0.0658806694649352 1
-0.124107394870627 1
-0.455243140815772 0
-0.104926089707588 1
-0.196306740412138 1
0.0467570440736405 1
0.0305495842663385 1
-0.316983689859083 1
-0.0115539369326225 1
-0.267180331751851 1
0.198866166653094 1
-0.135125131407642 1
-0.4132615260093 1
-0.075839915312995 1
0.035639416749278 1
0.00608979650260007 1
-0.068911669288358 1
0.534349970086517 0
0.112290538547925 1
0.535377984340058 0
0.220864799293403 1
-0.159966146771029 1
0.214603564626861 1
-0.0378518238126501 1
0.224666381518556 1
0.302661976187641 1
0.112351993618309 1
-0.176786172023177 1
-0.208048104769743 1
-0.27422367174483 1
-0.000870059173439397 1
0.319901143341628 1
-0.138430558092578 1
-0.0441922952912501 1
-0.0914350235943583 1
-0.0832424151760006 1
0.0728823411670737 1
-0.0279049999355466 1
-0.154947184557509 1
0.0533285171513692 1
0.443739354216769 1
-0.101273223536579 1
0.150035721051444 1
0.163180027095439 1
-0.329321318275262 1
0.0991397120442772 1
0.0933662310331666 1
-0.161994501194235 1
0.115562677875548 1
0.17554015115684 1
-0.120558992901462 1
0.366168015008379 1
-0.110744673300434 1
0.0536002389768894 1
0.0049170510058555 1
-0.384767697796316 1
0.113116397622501 1
-0.361447081702305 0
0.219697389071699 1
-0.075082206613891 1
0.239430952830518 1
-0.113604360534909 1
-0.103713117399777 1
-0.0793644746954607 1
0.246434327185211 1
0.0796579630358389 1
-0.431374087985837 1
0.122761045948335 1
-0.263963796627624 1
0.0935360265468353 1
6.66583286270984e-05 1
0.0354922884129561 1
-0.370807727975881 1
-0.0882759407850078 1
0.0765335417354614 1
0.233641439313307 1
0.191419771904015 1
0.0265420746718656 1
-0.147337586001642 1
0.28218997799599 1
-0.0551728880325393 1
-0.0775877973848381 1
0.070100704154395 1
0.212132866174689 1
0.134170607897715 1
-0.654392577569682 0
-0.145190921752607 1
-0.00540987229703478 1
0.164834168875921 1
-0.183151596844981 1
0.167503048941103 1
0.381196438673259 1
-0.366932259535973 1
-0.203871276769391 1
0.23664616400813 1
0.0545076025575964 1
-0.44641197523028 1
-0.0585952818823745 1
0.354789424271271 1
0.0411044217484384 1
1.1572904537403 0
0.190633385767262 1
-0.120823749743199 1
-0.514462085076067 0
0.234206322341705 1
0.0935324822928188 1
-0.00529951925831119 1
0.00785634789039499 1
0.156476443346288 1
-0.151653019524176 1
-0.305191609338601 1
-0.552097609094007 0
-0.161153093319505 1
-0.0648383847390941 1
0.30745480445291 1
-0.227326751440894 1
-0.137944318061365 1
0.52098715104599 0
0.164233791423959 1
-0.0524347836393097 1
0.272600961472454 1
0.119991666140259 1
0.254978328405258 1
0.0317131749681899 1
-0.183888362749132 1
-0.208728628960551 1
0.0899166868060969 1
0.0730632039930556 1
0.409096854520645 1
0.247157641750185 1
0.0220628730121636 1
0.049816206592241 1
0.0326047348960842 1
-0.119381818944318 1
0.130587867625371 1
0.0607182058083016 1
0.134992992071345 1
-0.0650259254603269 1
0.0335356911946339 1
-0.200362512436651 1
-0.0969389040552703 1
0.29881845832471 1
-0.0292135029482612 1
-0.021089245484916 1
0.0800875113284315 1
-0.0709678195696236 1
0.0595618677390764 1
0.0637561411629361 1
0.319349718862234 1
0.376728451827611 1
0.45661748907473 1
-0.0530075166148247 1
0.186489541717581 1
0.361668430702019 1
-0.230111893184814 1
-0.525901588401668 0
0.146424329673125 1
-0.12451377168993 1
-0.253563953483362 0
-0.206351147970025 1
-0.0756422825493328 1
0.299299378325947 1
-0.058377157140874 1
-0.253740556142919 1
-0.649631375669266 0
-0.0325923509759495 1
-0.225399542925543 1
0.0283118170323412 1
-0.016511793016958 1
-0.188767189405503 1
0.162309100740648 1
-0.121093859762615 1
-0.151150534385854 1
-0.0362057476657755 1
-0.170425972286154 1
0.0574614244804234 1
-0.281569120722033 1
-0.182925728387326 1
-0.372858728369276 1
-0.370686262417771 0
-0.142147718440894 1
-0.213268192419216 1
-0.242283188314143 1
-0.0640200690961301 1
0.177618445087313 1
0.0284744738558422 1
-0.21108963967024 1
-0.174762598372222 1
0.153512484362261 1
0.0453528884080782 1
0.0906860678680911 1
-0.126464804361712 1
-0.162227557433752 1
-0.0691813806743011 1
0.221774458512855 1
-0.0135755046972734 1
-0.331237820540475 1
-0.098477748286588 1
-0.259978725795722 1
0.126763205079615 1
0.0468201027985957 1
0.421873889173074 1
0.114013014722663 1
-0.244047955601161 1
-0.175409781930277 1
0.377375985811747 0
-0.199936708350119 1
-0.0780019548566188 1
0.182071401512888 1
0.0857340938115962 1
-0.215837589490973 1
-0.518799885756537 1
0.333050744564087 1
0.0528851349321706 1
-0.0989874957202722 1
0.867218809081554 0
0.467435013677646 0
0.276945690795163 1
0.14526602443419 1
0.48300290687575 0
-0.421485390231908 0
-0.00134927712727841 1
-0.00822347181458163 1
-0.0810127200384097 1
0.150255993955335 1
0.126300258159463 1
-0.23777384980501 1
-0.114249923203016 1
0.0934653566383525 1
0.407388625703767 1
0.213925872549814 1
-0.0194505668822958 1
-0.107111390737722 1
0.208658173487434 1
