# Supplementary material for: Bias caused by sampling error in meta-analysis with small sample sizes
Source: PLoS One. 2018 Sep 13;13(9):e0204056. doi: 10.1371/journal.pone.0204056 (PMC6136825; doi:10.1371/journal.pone.0204056)
Supplement: S3 File — (ZIP) [file pone.0204056.s003.zip › results N = 20 delta = 0 tau = 1 sz = 20-30.txt]

"dl.delta" "dl.cp"
-0.184198647969738 1
-0.778922839805231 0
-0.286517186311072 1
0.166711510192009 1
-0.206285996396402 1
0.245456020788833 1
-0.35365850842409 1
-0.247486138684962 1
-0.284131052537305 1
-0.0389192107851795 1
-0.560653101877378 0
-0.0414906278655735 1
0.111167856398736 1
-0.0653912486472051 1
0.859252326893718 0
-0.120180685949409 1
0.245621793986903 1
-0.361342221029719 1
0.240648212135591 1
0.637097744903241 1
0.439657875958344 1
-0.338772863948456 1
0.420323169258169 1
0.53148958545409 1
-0.101917299808893 1
-0.071313623513758 1
-0.200976911187941 1
0.401558711763049 1
0.107521214567917 1
0.141363475462188 1
0.401435172325042 1
-0.075714097022251 1
-0.321040318215696 1
0.641840203575728 1
0.482715152703057 0
0.0723144131876691 1
-0.146416449382838 1
0.669644461077853 1
-0.02234683838486 1
0.222193515239449 1
-0.0560895872473616 1
-0.540598552413552 1
0.0469543138936495 1
0.311663895544275 1
-0.296230871303874 1
0.0166739974095701 1
0.474601940392107 1
0.283017307380002 1
-0.371531383134464 1
0.214081687501039 1
0.247520799048965 1
-0.187370484855374 1
0.553540132504317 1
0.861287289674442 0
-0.154090444763591 1
0.601356355597613 1
-0.0414841020259775 1
0.119619719237851 1
0.00620621814075949 1
0.12656086427067 1
0.197275470415487 1
0.574391146535545 1
0.101622444397367 1
-0.292245465695538 1
-0.396419407090211 1
0.174793488336699 1
0.223392758853606 1
0.182139802592473 1
0.138932250575418 1
0.245317984583443 1
-0.31983412447053 1
0.533772966414148 1
-0.384285629089593 1
-0.535306170637616 1
0.375689131189139 1
0.0356443623269603 1
-0.154849824651567 1
0.665980754481217 1
-0.456985324244744 1
-0.228828764302454 1
0.685954710483755 1
-0.686200685436153 1
0.520376785207717 1
0.0829229374941913 1
-0.00946618953104847 1
0.00949080533113933 1
0.466925597969817 1
0.189317550326631 1
-0.156184132706337 1
-0.184675309795477 1
0.0133843385332512 1
0.135519866649255 1
0.101913266545397 1
0.269336985369193 1
0.100640039970599 1
-0.395777210805052 1
-0.433428667665361 1
0.168454338678843 1
0.0466810814097374 1
-0.179438826465597 1
-0.19850214678695 1
0.569855880354324 1
0.358741412529372 1
0.00287104556501742 1
-0.116387635965478 1
0.241410563122236 1
0.0532489832866531 1
0.274168759833764 1
-0.205958002264231 1
0.0623806259867333 1
0.276960818356107 1
0.416462097762617 1
-0.181544134258648 1
0.0879313377927602 1
0.0503013133980362 1
0.0517922222969825 1
0.682769236550809 0
0.350881902734689 1
0.324612131068208 1
-0.21491555932916 1
-0.492207344537396 1
-0.135644603986766 1
0.0537229703420832 1
0.00821898995908336 1
-0.130153569171139 1
-0.0176338598368555 1
-0.0148044078462218 1
-0.385224590535719 1
0.178408495600345 1
0.123107295477368 1
0.166847940780526 1
-0.220792516998097 1
0.199140347328674 1
-0.0711710016830603 1
0.258637402411277 1
-0.362255709449189 1
0.0714838400670764 1
0.295668645260979 1
0.40802357744124 1
-0.0301709958353633 1
0.278023039057661 1
0.539273992620494 1
0.0238247288487658 1
0.393215042248569 1
0.659369851297954 0
0.00207065332276221 1
0.176414871504153 1
-0.093346390305784 1
-0.361188489512821 1
-0.495135019779775 1
0.146890485705457 1
-0.300624061510091 1
0.0337524647166791 1
0.0652941056567461 1
0.174435327278928 1
-0.393708614709004 1
-0.247393968457762 1
-0.0855742568986856 1
-0.236167490678683 1
-0.176735190657231 1
0.0833043598978138 1
0.196352658914096 1
-0.0741589448154655 1
0.234545615799745 1
0.170515277343879 1
-0.133428372868853 1
0.745840530108558 1
0.0541849063846712 1
0.602231218028907 1
-0.339256662304826 1
-0.184731772730251 1
-0.258409892135483 1
-0.491656204014816 1
0.594505469935077 1
0.318597610320846 1
0.0510501142918793 1
-0.232630751650464 1
-0.391544732992779 1
-0.0311718581560797 1
-0.706313528991072 0
-0.709881566836957 0
-0.256438027160051 1
-0.018871060349851 1
0.128290478619355 1
-0.290507478243346 1
0.223973747771315 1
0.0968863003825994 1
0.465996695464116 1
0.209864346641632 1
-0.0768165340790208 1
0.099582815404777 1
0.385021048744092 1
-0.197829247344868 1
0.192410985424632 1
0.440935019581111 1
-0.0849931221854385 1
0.0574428617387364 1
-0.480251467352219 1
-0.0824486338494719 1
0.689981328718503 0
-0.258572757152057 1
-0.402415669863042 1
-0.213518762827632 1
-0.366120241256486 1
-0.313790946309813 1
-0.0314933432631209 1
-0.363345170169577 1
0.14816673501372 1
0.0355364362287425 1
-0.307072060066845 1
0.13261913964446 1
0.554960806587784 1
0.0486892592329136 1
-0.28173843278534 1
0.446055348843922 1
-0.602558432607016 1
-0.0420929202567243 1
-0.00434472294508159 1
0.100305820480758 1
0.346851387362098 1
-0.0664348184691489 1
-0.0898824598655276 1
-0.310920540297336 1
0.0613926477090702 1
-0.303440358781402 1
0.0598839969470714 1
0.462303101300532 1
-0.359236963356267 1
0.400863684816088 1
-0.14200626003639 1
0.49081300604519 1
0.0625083719475806 1
0.452548475127381 1
0.34345229595893 1
0.0833802482630762 1
-0.277434008911622 1
0.140810278938125 1
-0.0912191117990522 1
0.420143825839178 1
-0.0142229962549354 1
-0.0763050320457571 1
0.320224373635692 1
-0.116882683222097 1
-1.18981581638489 0
-0.364184933046969 1
-0.403524765176701 1
0.167267051858975 1
0.298994571249392 1
-0.22752698651752 1
-0.350306411638665 1
0.334889252382326 1
-0.615295693978463 1
-0.0581044961818654 1
0.479616071647737 1
0.414610301214826 1
0.441227393626554 1
0.503764987685012 1
-0.238194777347359 1
0.433012370818836 1
0.115351630887478 1
0.0860904229136596 1
-0.0165342637535068 1
-0.0935436516932555 1
0.10864727490315 1
-0.358582019767464 1
0.106030221280237 1
-0.0254526272577634 1
-0.0421855429695718 1
-0.259028936664054 1
-0.266703282364502 1
0.172260117468109 1
-0.14058092521212 1
0.247148157151127 1
-0.443880305521816 1
-0.406988644875298 1
0.190280135300965 1
0.235519816916885 1
0.251377467392617 1
0.234981403706253 1
0.173510379811806 1
-0.298649280989279 1
-0.0413330427784534 1
0.171280047034859 1
-0.0571819447628014 1
-0.396046833487626 1
0.526762302825109 1
0.190879721871407 1
0.287713460022116 1
0.154416567249882 1
0.58821817759142 1
-0.569560366188222 0
0.0446468995747294 1
-0.203801686133894 1
-0.0344836759804776 1
0.207371429178819 1
-0.527104095095183 1
-0.0254110872774208 1
-0.4950250342189 1
-0.187619213662757 1
-0.272560532649623 1
0.568573925973039 1
-0.0877913028504177 1
0.777753036937395 0
0.0232287385451774 1
-0.414441102763212 1
0.406941019466213 1
-0.231783784750703 1
0.0315089859917895 1
-0.257029745995572 1
0.191293972420284 1
0.157072702151405 1
-0.0115342039793896 1
0.108332330430789 1
-0.25211382774634 1
0.461048029557896 1
-0.162656433827735 1
-0.221947349690059 1
0.0125357679423459 1
-0.340544557443226 1
-0.0470955160692073 1
0.0953175964081063 1
0.174934034813372 1
0.184804974873804 1
0.238739237092677 1
-0.164515605511502 1
0.358087098297904 1
0.114725578690991 1
0.119925735873504 1
0.442606304126605 1
-0.131468392472698 1
-0.0516215288703852 1
-0.12133034159113 1
0.192937783778921 1
0.207437235974074 1
-0.411820732427114 1
0.00740029684225196 1
-0.0415461589938622 1
0.138585057089979 1
0.300467710488469 1
-0.0142104195773269 1
-0.51266869136754 1
0.132364174572856 1
-0.310100379075952 1
0.162547287498331 1
0.080188355691132 1
-0.0804552211623694 1
-0.149965591547876 1
-0.725051146954276 0
-0.181607077662853 1
0.0485649639329377 1
0.608201552499821 1
-0.430894669896493 1
-0.589448456447027 1
-0.474507538149489 1
-0.102059669594448 1
-0.607335364074542 0
-0.106794224292233 1
0.0350559905297147 1
-0.191662265959509 1
-0.23752348834285 1
-0.284998755896699 1
0.129580810586598 1
0.0119377921605745 1
-0.307796338332061 1
-0.22241880967356 1
-0.180091403900996 1
0.23198618449728 1
-0.0713157747556015 1
0.339581509171526 1
-0.18542306526963 1
-0.192992564383428 1
0.392685019262433 1
0.241178606740557 1
-0.383860637930263 1
0.0481700310468822 1
0.0411148233853478 1
0.175053507631979 1
0.0250921836279956 1
-0.316505942467077 1
-0.697961290810482 0
0.12347978916308 1
0.289525973905539 1
0.473601490835752 1
-0.197016766980967 1
0.489774833204548 1
-0.0583031586037008 1
0.0197780391787054 1
0.0432789555306408 1
-0.710852260882966 0
-0.423919991077614 1
-0.0155446150518202 1
-0.107770289352862 1
0.358734750472408 1
0.338694092697008 1
0.346143133677637 1
0.116180982095113 1
-0.337574742746183 1
-0.0612611329602254 1
0.96586708757568 0
-0.316075856385576 1
-0.302831343131299 1
-0.000415103811857484 1
-0.200341716778712 1
-0.638994801935885 0
-0.0143179841812935 1
0.447154327632213 1
0.184776709547978 1
0.573701673317306 1
-0.122749399341384 1
1.03663383589649 0
0.560569014769237 1
0.345825248337312 1
0.704665708789177 0
-0.572594322393838 0
-0.0377518360400713 1
0.164901763615485 1
-0.245950350272954 1
-0.139311397538503 1
-0.611135919977795 0
-0.460710832266677 1
-0.528193164394408 1
0.475379747670974 1
0.140418877949441 1
-0.0508155098274737 1
-0.0360827231389756 1
0.113684118934403 1
0.361915250110418 1
-0.0559833846280582 1
0.290977652703596 1
0.528722815186465 1
-0.0743934300467791 1
-0.859777499066631 0
-0.408491011773633 1
-0.0946548502175344 1
-0.352425499720054 1
0.584342504713299 1
-0.281849875353884 1
-0.374605543021779 1
0.0942674183451566 1
-0.412756088882732 1
-0.173726210890762 1
0.20447081867651 1
0.501486872687228 1
0.690761598931941 1
-0.447371273826355 1
-0.0126806447549103 1
0.207010395032818 1
0.21860229503096 1
0.290370171079319 1
-0.145089185067226 1
-0.223074827083914 1
0.167761924972058 1
0.248838632248741 1
-0.508983255621133 1
-0.254177684353447 1
-0.541704096775787 0
-0.317221947703457 1
0.219220223536596 1
-0.263632594791063 1
-0.0322833633143991 1
-0.112890602669537 1
0.215593671584508 1
-0.142148151042775 1
0.319055204459319 1
0.620947323009312 1
0.12646575955066 1
0.352516893035997 1
-0.298733221737979 1
-0.1251986364379 1
-0.474194437602868 1
-0.78784008618102 0
0.398245765623032 1
0.429965991412108 1
0.134858498854184 1
-0.442729313858965 0
0.088643428697942 1
0.235519747912128 1
-0.54782753888743 1
-0.167776925883066 1
0.777908507239516 0
0.141148499952502 1
-0.37557092140049 1
-0.213135388582078 1
0.0861759611878631 1
-0.208759204959656 1
0.115780083727844 1
-0.185258888528243 1
-0.0813880704148036 1
0.0968060640186675 1
-0.564626601936551 1
0.302986429894823 1
0.322321901234598 1
0.175232113581456 1
0.348501098797601 1
0.507442434225037 1
0.305684147581748 1
-0.152149812838742 1
-0.0138241650022476 1
0.487965552564197 1
-0.453539940245363 1
-0.881801809822704 0
-0.7626569152566 1
-0.629098694941612 1
-0.188025723496441 1
-0.509418006097832 1
-0.420185503769778 1
-0.0654912981093712 1
0.498103564506453 1
0.149195266049632 1
-0.411615185993776 1
0.278621262379355 1
0.190575264419226 1
-0.0684921346342876 1
0.0823548976006951 1
-0.12507471660216 1
0.123636161696984 1
0.159801719906701 1
-0.264314741080712 1
0.273484624910193 1
0.497107617220605 0
0.122269029136929 1
0.155726082808987 1
-0.00892789581835232 1
-0.451753169801983 1
0.0437525644334614 1
0.526278503117423 1
-0.386679019044914 1
0.276032854648645 1
-0.292209049886323 1
-0.00536489484098518 1
-0.283895853884696 1
0.2943613545094 1
0.058984699403763 1
0.181181359388141 1
-0.133939812138657 1
0.113323842862679 1
0.436524638241278 1
-0.292090631687925 1
-0.572009987352237 1
-0.0392386436074934 1
0.161537500785332 1
0.004252789764312 1
-0.39423325878517 1
-0.242115125349107 1
-0.370946778594809 1
0.0799185740851469 1
-0.0539740985513529 1
0.154354839069835 1
-0.164946363647268 1
-0.102587357885164 1
-0.205762503066982 1
0.56610323488376 1
-0.129176534869034 1
0.861456785950388 0
-0.174554049565302 1
-0.452611161093865 1
0.0178069570393693 1
-0.384257467128992 1
0.252648077791694 1
0.0303355481740056 1
-0.094883459917787 1
-0.172702417390357 1
0.246158456588324 1
-0.261029139250755 1
0.425319325024869 1
0.0899284529150808 1
0.185887003144647 1
0.518426225136063 0
0.43148004204617 1
-0.194211629438634 1
0.340904638539217 1
-0.431506086180081 1
-0.0289777046056856 1
-0.012310597097282 1
0.353547516481931 1
0.134087444220619 1
-0.454519760063178 1
-0.283667799714019 1
0.0272612729292127 1
0.240490203066164 1
-0.228730410534949 1
-0.258300931170108 1
-0.191869650098886 1
0.383168955529571 1
0.260334907319039 1
0.608551908359123 1
-0.634785386020739 1
-0.441279004205991 1
0.0304118179873604 1
-0.108454529104306 1
-0.000666575491665197 1
-0.140978129289377 1
0.152504153181512 1
0.321878019908299 1
0.0570219617165372 1
-0.438994731998427 1
-0.187304449929628 1
-0.0208408146980417 1
0.0157222090084983 1
0.2957326427565 1
0.318260026983924 1
-0.367574209851566 1
0.0605179063180139 1
-0.234585870611435 1
0.0832582157180388 1
-0.396521034431551 1
-0.388251486551864 1
0.167264348808853 1
0.25255772801886 1
-0.646001696591229 1
0.490877983400719 1
0.0259026552093969 1
-0.060640410959244 1
0.0311559160970228 1
-0.252862993836915 1
-0.0467718171976228 1
-0.380112569789588 1
0.36040606887331 1
0.299404124170185 1
-0.742705624907108 1
-0.213077122902772 1
0.324404975044713 1
-0.0742801455985397 1
0.0986918700838941 1
0.447874065006854 1
0.453546483054202 1
0.615431525621947 1
-0.0834175076777318 1
0.255022637765414 1
-0.233665926597517 1
-0.166076651518494 1
0.178718951733517 1
0.133804486854956 1
0.161609213728455 1
0.325144853768654 1
-0.142326830438312 1
0.299798568715337 1
-0.123120266111754 1
0.265615203043604 1
-0.144420805221657 1
0.161189551682785 1
-0.107026056002264 1
0.873692732169671 0
0.133718662505586 1
0.238231601315539 1
-0.359074072485666 1
-0.672932486782389 1
0.753550026413477 0
0.022295815242587 1
-0.22540344697532 1
-0.323617486221998 1
0.125829730587375 1
0.209562222876985 1
0.488164861997809 1
0.17207993995055 1
-0.0924141476648078 1
-0.0671802582237216 1
-0.352544519521095 1
-0.170944587462348 1
0.0612171379465566 1
0.0872092280926687 1
-0.856168123325793 1
0.187697281582649 1
0.14551919489262 1
0.396277434330021 1
0.0710305775849186 1
-0.150432298334319 1
-0.0446835725757396 1
0.912779882639585 0
-0.122184766703253 1
-0.112309960992783 1
0.0247864155401846 1
-0.00883543445508477 1
-0.0764263213498451 1
-0.374644629201325 1
0.644907223688357 1
0.160981357408906 1
0.458402180254667 1
0.0259657496620827 1
0.403566819809411 0
0.193628426583321 1
0.155950620441353 1
0.355455308357798 1
-0.266943733864384 1
0.396409191308118 1
-0.119840896696768 1
-0.113027854023263 1
0.0190061202973104 1
-0.221714166668389 1
-0.52746942309987 1
-0.151760450414802 1
-0.0478212057420033 1
-0.00302890608032601 1
-0.371261769107061 1
0.0644414949615869 1
0.181089994856969 1
-0.214973278130568 1
0.101841068015679 1
0.384468586680833 1
-0.168691024347482 1
0.392452387084037 1
-0.199384943110049 1
0.751596527603785 0
0.0781438332543909 1
0.245029629461678 1
0.390527850440622 1
0.258285886249895 1
-0.459898547050223 1
0.479652969106784 1
0.328999442474247 1
-0.0384632004959993 1
-0.486458459471294 1
-0.304725210282077 1
-0.325195817218709 1
-0.366508370743993 1
0.381795707696591 1
-0.709621830632809 0
-0.382305302887129 1
0.00951887395379512 1
0.0501713006636113 1
0.2107873813398 1
-0.213905161892505 1
-0.459871904103617 1
0.115364018362492 1
0.000721349488574115 1
0.0810461575584277 1
-0.137712976156945 1
-0.0881143455417277 1
-0.328400281200356 1
0.0665179361376735 1
0.178449207041036 1
0.117996325133424 1
-0.567421577680195 1
0.248729034156698 1
0.563171486215491 0
-0.581476634663497 0
0.0198435604478459 1
-0.15423619318657 1
0.486574652309818 1
-0.115936274806278 1
0.363342484721836 1
0.285256277328195 1
-0.420828561843036 1
0.0934047162834159 1
0.104138370655202 1
0.0574332024289361 1
-0.131906332121688 1
0.289046638026096 1
0.1221882112808 1
-0.146560699932086 1
-0.167067247762458 1
0.059924274888794 1
-0.155478344186758 1
0.0396864320261989 1
0.583002083847419 1
-0.0795004826991821 1
0.532647236192693 0
-0.434533740636946 1
-0.570685754790169 1
-0.069042082109492 1
0.397591874308198 1
-0.0123871779852353 1
0.11981111813336 1
0.277865177617964 1
0.769820618201459 0
-0.0432121236889115 1
-0.220129023139267 1
-0.0262840624530025 1
-0.276586530830448 1
-0.587264819246789 1
0.253016616341506 1
-0.344268914891143 1
0.110953898420633 1
0.370210297405667 1
-0.562649897527198 1
-0.212728755175158 1
0.551576542547877 1
-0.340613469939242 1
-0.272284501889 1
-0.217216956803922 1
0.145652989493811 1
-0.0543730190978467 1
0.32861502032121 1
0.0755395302286513 1
-1.0471761814919 0
-0.492680314667944 1
0.387900107186577 1
-0.209405434147107 1
-0.0243180247237721 1
0.0933949828183465 1
0.152830162675493 1
-0.245206055084072 1
-0.559379940599092 1
0.312840022707107 1
0.634407647669371 1
0.215886014917549 1
0.399906682278389 1
-0.25036492900302 1
-0.493402075764248 1
-0.297118999713956 1
0.489749517429965 1
0.162119119139022 1
0.212332629280609 1
0.548432227207621 1
-0.305558436807381 1
0.234059324281581 1
-0.211037170021669 1
0.0454789975949272 1
0.536737429368004 1
0.01129595752047 1
-0.294875528869579 1
0.189361488826564 1
-0.00796457857941524 1
0.0148686484591367 1
-0.0900465023199196 1
0.16101950104602 1
0.0545079506942024 1
0.0402574514315955 1
0.360812552097913 1
0.148402990273113 1
0.131914828595012 1
-0.538197991491794 1
0.0554169357968621 1
-0.210175911047931 1
-0.0344419478638216 1
-0.102034141602837 1
-0.393781640034203 1
-0.234509789799738 1
0.475149607984022 1
-0.315113683192131 1
0.0865643306974467 1
0.123069497290672 1
0.207095922259054 1
-0.342705611631918 1
-0.418223778502874 1
0.898244664720986 0
0.731531441247771 0
-0.136455659618005 1
-0.298174477307097 1
-0.492254174533745 1
-0.345707016578688 1
-0.543931230269304 1
0.263423961076528 1
0.0583605837262343 1
-0.836482721117778 0
-0.0729984645490473 1
0.0149092158604298 1
-0.393932519043633 1
-0.704487407640097 0
-0.414883328538539 1
0.776058927071722 0
-0.169045039387397 1
-0.187593369453266 1
0.382631224008928 1
0.742069887727389 0
0.474099746643589 1
0.0520974039593481 1
-0.47522808175693 1
0.54102961340965 1
0.253703397133136 1
0.241287043818713 1
0.786230019872771 0
-0.0982723953339636 1
0.156370979787922 1
-0.338488641478574 1
-0.298772482443302 1
-0.143485264125506 1
-0.59660691096514 0
0.277965638815689 1
0.0998076164274489 1
-0.359723130023187 1
-0.381440860372334 1
0.577203564992665 0
-0.634902399321052 1
0.255834225733101 1
0.53960264175682 1
-0.214304204840083 1
0.161906208705279 1
-0.0229981134817895 1
0.260789056351611 1
-0.065361055722255 1
-0.437535567591456 0
0.805906199485499 0
0.0284878658502933 1
-0.372338294988869 1
-0.334184076000846 1
-0.477804510560496 1
-0.143883016176427 1
-0.762390877008049 0
0.0103620522993668 1
0.395314958862175 1
0.0315548490024701 1
0.0813543691121462 1
-0.0241634422930563 1
0.502642222856323 0
0.246178901609427 1
-0.518052223890942 1
-0.51591627836178 1
0.0166510441392397 1
0.0836246157272389 1
0.202164681762214 1
0.0889186776302631 1
0.145414151427636 1
-0.300259727567658 1
0.359544402405935 1
-0.00255680958298307 1
-0.702525030765685 1
0.291606382294393 1
0.248694852999972 1
-0.306756280259238 1
-0.343545204594832 1
0.31645267399147 1
-0.0557840675502395 1
-0.986092530134241 0
-0.0364529834336322 1
0.483165300322918 1
0.245209941870628 1
0.136134299056016 1
-0.176333339444091 1
1.21450456752529 0
-0.125103952979885 1
0.0695521643530252 1
-0.111457718994335 1
0.039093137590757 1
-0.424393932870611 1
0.51292999009419 1
0.565810213711328 1
0.0101405553285485 1
0.281478440725789 1
-0.367450744075645 1
-0.207382597012275 1
0.338126122801895 1
0.176605322242634 1
-0.539420913370634 1
0.0552008432412549 1
0.132412183864871 1
-0.179237196414731 1
-0.330626406945526 1
0.32525779882484 1
-0.395835922606523 1
0.332383071673517 1
-0.153326179842521 1
-0.0474335816618461 1
0.380531529268926 1
0.145275287669108 1
0.287535319485588 1
0.0696930366867992 1
-0.156887672215199 1
0.366615110228469 1
0.155357671219699 1
-0.0677359569882741 1
-0.13336981042584 1
0.247533811846825 1
0.216604905675593 1
-0.0537504182479935 1
0.259278385217848 1
0.541695323906165 1
-0.427560284285518 1
0.435476415553844 1
-0.509575536133132 0
0.31891092297033 1
-0.124335937904117 1
-0.0297344094065235 1
0.228765116763601 1
0.298228793226695 1
0.690760848531779 1
0.478978726703881 1
-0.171487401845792 1
-0.072926178520336 1
0.357262584904787 1
0.258680195920287 1
0.291809418146003 1
-0.236293402997396 1
0.19690558124131 1
-0.0444053824295518 1
-0.0357522938396543 1
0.227868895455096 1
0.35271316351876 1
0.478329634316966 1
0.159779688162177 1
0.253765565144209 1
0.225313331404646 1
-0.0603728319120973 1
-0.103975632198464 1
0.0739749880280955 1
0.698213061107718 0
-0.231582496393836 1
0.0313087100482645 1
-0.46611599156772 1
0.301714798526542 1
-0.0586859358846326 1
-0.167128644947247 1
-0.0936877715497141 1
-0.249537284339306 1
-0.329602487892682 1
0.273974233756176 1
-0.491915022668967 1
-0.00791938418998832 1
0.328548523007548 1
-0.280843363752998 1
0.0839078594770903 1
0.328132780800771 1
-0.156730593430688 1
-0.176028502499368 1
-0.0613683353457721 1
-0.0796165174498109 1
-0.0322515242155049 1
0.376986172157785 1
-0.489760479518154 1
0.178902580846113 1
0.0584618243289965 1
1.01053832854855 0
-0.218730307830347 1
0.0796476671922789 1
0.666723185093543 0
0.630695490478244 0
-0.4977312141309 1
0.613626111866547 1
0.07671209509594 1
-0.493679768508457 1
0.281817169117117 1
-0.601582625717167 0
-0.113082245335916 1
-0.620055823157724 0
-0.505696159136841 0
1.08494338914109 0
0.097614417678564 1
-0.127343405628331 1
-0.423682902866055 1
-0.242575107709717 1
0.130039365057647 1
0.31977488903687 1
-0.0823705883615253 1
0.327482352158025 1
0.152008587671287 1
0.497438825689748 1
0.438198651169403 1
-0.314567541935419 1
-0.462555450539148 1
-0.403169702842154 1
0.513370951477238 1
0.163267159697687 1
-0.478318507227017 1
-0.199504645399523 1
0.1273868810899 1
0.301678140444577 1
-0.281940596152447 1
0.0627358894326397 1
0.100283055683905 1
0.621715827267576 1
0.160200107098264 1
0.682056409879783 0
-0.202260969762992 1
0.0501058697233863 1
-0.0658511813432728 1
0.14936984402104 1
0.0318261381452793 1
-0.0382952057360881 1
-0.609310765915092 1
-0.24638654248295 1
-0.258070374808473 1
-0.238244467855696 1
-0.042138548814076 1
-0.624738090641172 0
0.28603256312541 1
0.270929217327578 1
0.410159073322156 1
0.025533073543602 1
-0.155081786695317 1
0.0230136003586776 1
0.425641226601211 1
-0.145245397424328 1
-0.0206277445870975 1
-0.235459256504577 1
0.213377392531485 1
-1.02530785971979 0
0.246644805042928 1
-0.650273924835736 0
-0.0577765780082503 1
0.792014825127444 0
0.704050206578681 0
-0.223357591422543 1
-0.160205739709875 1
-0.140260530136326 1
-0.273015455213039 1
-0.620067121352427 1
0.364922770303723 1
0.0268241388128453 1
-0.0232466585832658 1
-0.394074732266575 1
0.346175613824878 1
-0.545036942604276 1
0.400887883400795 1
-0.169324447582715 1
-0.403386352740874 1
0.158090117321028 1
-0.207080590830662 1
0.387440784293233 1
0.0862503218780144 1
0.333660080813984 1
0.0015370543994057 1
-0.477366266258796 1
0.386202475461891 1
-0.155262231136346 1
-0.458959726163527 1
0.0105711414097419 1
-0.275158492908835 1
-0.334274245306612 1
0.13046182010611 1
0.451177829893465 1
0.145742150593165 1
0.390368679248239 1
-0.0860797825957301 1
-0.100271262358912 1
0.599004488466798 1
0.00187730378217406 1
0.0901280539442879 1
0.047479643784221 1
0.248754120391946 1
0.104904515981397 1
-0.370793625174341 1
-0.183168026110137 1
0.29093634537751 1
0.041845214660946 1
0.56933654547875 1
0.0988058912023183 1
-0.0762609174633788 1
-0.451284945072217 1
0.224329354543429 1
0.549330722398455 1
0.125398393426799 1
-0.667671355190578 0
-0.153757130124089 1
-0.591863266737899 1
-0.524142922003189 1
0.198804318876243 1
-0.0453745865653994 1
0.16986216132198 1
0.10675289129502 1
-0.391744341676678 1
-0.337481818376013 0
-0.176912826631034 1
0.000454696831646454 1
-0.00880498568975849 1
0.196690760175544 1
0.515334749360023 1
0.451475195240113 1
-0.0854332653146183 1
-0.76109816022077 0
-0.0759464292911195 1
0.088489923046192 1
-0.000989971280670875 1
0.316055189428477 1
0.380440569398777 1
0.350120691649644 1
-0.561540657517087 1
0.00580515490921079 1
-0.314025832017299 1
0.440012451349787 1
-0.349548487391374 1
0.181629804832543 1
-0.1376004650737 1
0.425410094930375 1
0.107717587647305 1
-0.0757422059843902 1
0.359003820706594 1
0.0614967908214014 1
0.497662682911972 1
-0.387493565519797 1
0.423607491098013 1
-0.57201873016708 1
-0.105063524358034 1
0.291846689312493 1
0.731552694194101 1
-0.100281947334647 1
-0.343017638005742 1
-0.376641229198855 1
0.0460277802916882 1
-0.087256909519411 1
-0.131297194658379 1
0.149605981774058 1
0.315592072442552 1
0.0206971322444836 1
-0.102221233550989 1
0.118436486444815 1
0.0446954167241189 1
-0.164327541163816 1
0.668781700214827 0
0.397634205596272 1
0.0355871856929071 1
0.242860276569933 1
-0.274495868323244 1
0.0947621515328412 1
0.470509047868177 1
0.435106454011199 1
0.166980738126231 1
-0.0248085244945308 1
0.254721537168936 1
0.56449064838931 1
0.0515308365294749 1
-0.435519574903848 1
-0.693753988542437 1
0.163524038215067 1
0.413558493793648 0
0.215400922774805 1
0.0855925261026048 1
0.0575893444760164 1
0.17101872650785 1
-0.381815629415831 1
-0.0495078624962592 1
-0.176263742092961 1
0.850167220250131 0
-0.0822129885648253 1
-0.28710345818598 1
0.242452686823145 1
0.106923806686773 1
-0.0203065222071591 1
-0.104104037659858 1
-0.0282415074836589 1
-0.722156225569797 0
-0.271646175039705 1
0.432674529965762 1
0.0358172066628362 1
0.212643640418771 1
0.193768937677306 1
0.228526673716212 1
0.342747994776089 1
-0.196468995469664 1
-0.241279955030502 1
-0.120893749967299 1
0.158844758950957 1
0.352636630545599 1
-0.120554172206705 1
-0.271262462182224 1
-0.411314805957578 1
0.223757213843204 1
-0.49146334383399 1
0.0210228538345393 1
0.22326051007528 1
0.174334548973142 1
0.606587562645294 1
0.119087576914606 1
0.394862098994492 1
0.647199110705566 0
0.216161202706603 1
-0.1518633396673 1
0.205774154346828 1
0.525255872252958 1
-0.733601406709133 0
-0.238032261244422 1
-0.346011427435794 1
0.154967719267605 1
0.255123112569189 1
0.220194956977707 1
-0.114463847630145 1
-0.591459301514036 1
-0.0885005350391669 1
0.407711279502083 1
0.0250410102320759 1
-0.513826414850266 1
-0.372506057186234 1
-0.0491470332605199 1
0.353285801125227 1
-0.180350321152515 1
0.123697620837274 1
-0.0533446779465632 1
-0.140761628287694 1
0.626197183998884 1
-0.265934700006654 1
0.0252760679699286 1
0.544698551103237 1
-0.158075644974294 1
-0.744426582504244 0
0.272391936171778 1
0.0152919640543238 1
-0.319102469025723 1
-0.259039061036068 1
-0.169828752364717 1
-0.46883065595128 1
-0.0964255838555997 1
0.364370484363224 1
-0.600910029011082 1
0.897989398423049 0
0.345575291255865 1
0.421226894624876 1
0.167897133636379 1
0.22512272112207 1
-0.0804877512702847 1
-0.529342346905869 1
0.213550117911764 1
-0.125866465871181 1
0.28397782950556 1
-0.0103725840377159 1
-0.11925950956343 1
-0.464059374593121 1
-0.524533069003297 1
0.0206995004307731 1
-0.464479603508673 1
0.549418640194923 1
0.0843728870632455 1
-0.301902357737581 1
-0.0818642460394008 1
-0.289675914825707 1
-0.0824181183702696 1
-0.33155709473325 1
0.901797023429332 0
0.249065788088445 1
0.267206186222598 1
0.213090405240915 1
0.447486197100188 1
-0.361486590515279 1
0.468149843631829 1
0.330815921290275 1
-0.00118743218898579 1
0.471239641527007 1
-0.271143731376728 1
0.0704015254245517 1
-0.192459774014912 1
-0.237714660718474 1
0.478008418631613 1
-0.0847569740442525 1
0.280191568723754 1
-0.0278645710144365 1
-0.00871426505778283 1
-0.123974824829671 1
-0.0266952173593713 1
-0.350036570017267 1
0.183872638530488 1
0.145727577090982 1
-0.0830796735189771 1
-0.272767411882758 1
-0.54535773616604 1
0.270348711988917 1
-0.0762895268344502 1
-0.727171739878894 0
-0.106110591585761 1
-0.0728956731034131 1
-0.17754153100186 1
0.11596590360075 1
0.383537005157225 1
-0.127860754371971 1
-0.424877487711051 1
1.05977417842704 0
0.467574349618152 1
-0.531916671967507 1
-0.169991737737587 1
0.192599183805215 1
0.118185820867971 1
-0.24202777089932 1
0.129589654072183 1
-0.291045591196843 1
-0.133613229857414 1
0.031104345050445 1
-0.0991835182737976 1
0.461362426867303 1
0.421401898653027 1
0.370290362993845 1
-0.931486654963359 0
-0.0423038383276543 1
-0.121238416884059 1
-0.270372982198737 1
0.389349103433172 1
0.244898668947587 1
-0.0808589467186068 1
0.112109315244055 1
-0.514499329732938 1
0.147465581411475 1
0.21800455806846 1
-0.0941078429785678 1
-0.458295504160949 1
-0.251717400397532 1
0.261462592532693 1
-0.383374061545786 1
0.2607904153788 1
0.190886134212667 1
-0.363599071502866 1
-0.390552600328491 1
0.0767377258687907 1
-0.315241406772243 1
-0.307466256053696 1
0.0885395720223083 1
0.157918246335558 1
0.396166841304812 1
0.535319015092963 1
-0.487721183385927 1
0.399982852771369 1
-0.00881536603219783 1
0.693485349929556 0
-0.0053581398192231 1
0.50555420141117 1
0.224963936721372 1
0.0206502425913238 1
-0.157945882636664 1
0.143575353707305 1
0.283218769549426 1
-0.133991842223209 1
0.105347075065751 1
-0.263453897672616 1
-0.683938269054453 0
0.444409839861832 1
0.243842175502421 1
-0.0831070069138558 1
-0.200664716126146 1
0.128678311594912 1
-0.794582077501469 0
-0.021291712215972 1
0.422846337308846 1
-0.277616484839394 1
0.655315176945644 1
0.356592090912501 1
-0.112433776127955 1
-0.0668000276175601 1
-0.0799184610528442 1
0.052550321872573 1
-0.0531829764094052 1
0.557184093776891 1
-0.866742903751493 0
0.401651290018462 1
-0.288912609797935 1
0.0272626687163294 1
-0.00947864950305448 1
-0.455966555806681 1
-0.174415452332782 1
0.0515875367460124 1
-0.555714412615308 0
-0.0560394746468407 1
-0.628739690608304 1
-0.445116816704003 1
-0.442884063606213 1
0.386891411252991 1
-0.248775781822391 1
0.0294381496191235 1
-0.429601271517806 1
0.41331315319287 1
0.390383141718237 1
-0.31977294113353 1
0.132837420084887 1
0.0228226443990936 1
-0.32964589433173 1
-0.0907649031312759 1
-0.417986655997019 1
0.458542899845013 1
-0.198939850300134 1
-0.0722755668768209 1
-0.059856886667776 1
-0.308846442289036 1
0.328480269036811 1
-0.0428400046415369 1
-0.519149274380736 1
-0.152447577987057 1
-0.527429864942994 1
0.326832993425584 1
-0.322722560876754 1
0.214239424546091 1
-0.604563149420715 1
0.110831367214976 1
-0.0942342961689092 1
0.070361441435456 1
-0.140055538843986 1
-0.125744899579407 1
0.485024567885089 1
-0.293453924245793 1
0.952411986501781 0
-0.00757964153793918 1
-0.578331952112384 1
0.393025691677039 1
0.36210746646114 1
-0.0739516712645507 1
0.0313111186505776 1
0.058354242028495 1
-0.277105083129453 1
-0.0525306797986226 1
-0.294688006243978 1
0.272244528843845 1
-0.120038354437566 1
-0.267767954097613 1
0.14300396594214 1
0.22250265878772 1
-0.231388968503936 1
0.129794524344327 1
-0.531064525776398 1
0.271193606982156 1
-0.146382007852315 1
-0.190114036845328 1
0.318868714650834 1
0.250462424204126 1
-0.474644852553004 0
0.327257932629399 1
-0.215146146918924 1
0.419994737369237 1
-0.0288445634280934 1
-0.498217944655941 1
-0.430253212296719 1
-0.0785771707196565 1
0.615028621693491 1
0.413290067481866 1
-0.423095722053239 1
-0.316257734625394 1
0.349786014990337 1
-0.290315892378804 1
-0.284439453618089 1
0.243058477686438 1
0.0791709965736876 1
0.201776303543765 1
0.430236489335363 1
0.0451296413838761 1
-0.292802527474454 1
0.094160455649985 1
-0.155653287732391 1
-0.178386764849477 1
-0.483424913931951 1
0.353858280656136 1
-0.0652435843152446 1
0.35443286144731 1
-0.0214270358086652 1
0.376640582329977 1
0.336909464175799 1
-0.161006294195378 1
-0.11939563962768 1
-0.679284276867656 1
-0.038527413219812 1
0.0326710869942914 1
0.0863038744498945 1
0.230293640733905 1
0.110194243448503 1
-0.145551523431992 1
0.403678422405338 1
0.274496561773343 1
-0.705918748420503 0
-0.077471216553458 1
-0.392887208292007 1
0.418369783737441 1
-0.483879181536994 1
-0.732679973227545 1
0.0276438112502004 1
-0.489940528803115 1
-0.113564998396817 1
-0.0816886476748444 1
0.368729692663957 1
-0.301417995108068 1
-0.290813224231572 1
-0.0881796477276817 1
-0.147719069319179 1
0.908104707074343 0
-0.00638380065164396 1
0.0487107142418123 1
0.0903753621977895 1
0.169242483574261 1
0.169454099176816 1
0.261841900692702 1
0.689596216550674 0
0.325864587652704 1
0.0293865238110914 1
-0.486072961211727 1
0.0448354585388729 1
0.279045335805453 1
-0.0290836948980822 1
0.0779656338304876 1
-0.801360100485664 0
-0.348891890425598 1
-0.0153813738482094 1
0.405296747055591 1
-0.219122171302327 1
-0.663169305698465 1
-0.0871244337041422 1
0.419878996290861 1
0.124910800313535 1
-0.0689715302682961 1
0.126605436243756 1
-0.250820611263696 1
-0.297912430290183 1
0.0419159227208378 1
-0.589389050835012 1
0.680137309181584 0
0.15791567290205 1
-0.17437274900456 1
-0.103290981217213 1
0.00510322831765113 1
-0.14277130346949 1
0.263116673167267 1
-0.143020874421952 1
-0.11104592159362 1
-0.196576153048851 1
-0.0247865148130866 1
0.275245700828037 1
0.224894970967846 1
-0.417974818442901 1
-0.217982211432864 1
0.376880748824854 1
0.178852788565723 1
0.00275424908481802 1
-0.392544958313785 0
0.292761057181048 1
-0.398433625527435 1
-0.670634333876439 0
0.0893554996605799 1
0.275679756735835 1
0.0148456376017481 1
-0.553154449942799 0
0.109747150166437 1
0.177058610387897 1
-0.0146792022968666 1
0.166831084740364 1
0.990002372379185 0
0.254552311944117 1
-0.595313643617142 1
0.103923905207939 1
0.0500452585171498 1
-0.0167087479002667 1
-0.107214411269525 1
-0.103856519291848 1
0.222587763846344 1
-0.552091831847426 1
0.809894247149411 1
0.482869626431719 1
-0.415181483292321 1
0.0260413305302737 1
-0.206946212045006 1
0.144282678047992 1
-0.236776067000745 1
-0.24240694508175 1
-0.621522730169001 1
-0.0506961313256145 1
0.25079233998283 1
0.0602418381533876 1
0.732109703363613 0
-0.695546709433514 1
0.000604413303137619 1
-0.393012504812371 1
0.158038849010342 1
0.265528084936395 1
0.461134697776833 1
-0.0937536038035367 1
0.308594509644577 1
0.506921152990127 1
0.140990258619939 1
0.227935352637973 1
0.0888129661463868 1
0.918956629116774 0
-0.570747437262964 0
-0.54836280526426 1
-0.373715995106727 1
-0.115169689384898 1
0.0383943825353886 1
-0.0503188656425902 1
0.0852111174834342 1
0.501076455021321 1
0.179605831958602 1
0.0515095554727961 1
-0.0440177355813399 1
-0.342937490162747 1
-0.1757318142983 1
-0.175027067002551 1
0.366502159477252 1
0.28603398082081 1
0.00204367998663241 1
-0.399207611786069 1
0.669024431571219 1
-0.39936213001336 1
-0.305051160541129 1
-0.547518153809573 1
0.116077382833972 1
0.526569456058943 1
0.32368945171791 1
0.306478037255828 1
0.381120661397 1
-0.0192437374407498 1
0.329759325103904 1
0.240150913438691 1
-0.320919486979418 1
0.18234950633719 1
0.512522825925493 0
0.0236294316850038 1
0.0724558091790393 1
0.343102990797851 1
0.252072267064514 1
-0.275984576403879 1
0.732324020353981 1
0.461914956441508 1
0.685361854343264 1
0.0752927605682672 1
0.22753822444306 1
-0.195433573927558 1
0.174423929454711 1
0.229481561329219 1
-0.445980695421268 1
0.0802350313377796 1
0.242004649172018 1
-0.61979877599108 1
-0.344613043018742 1
0.20113773229904 1
0.333013986627282 1
-0.0527406802774864 1
0.362260706401682 1
0.567514882932881 0
0.0147744485929943 1
0.149250110118079 1
0.435138717296434 1
-0.160814742329013 1
-0.225968122940112 1
0.0328590626241185 1
0.134292598574004 1
0.461270539672705 1
0.208203605380024 1
0.291931409740891 1
0.347563854244661 1
0.358602363081079 1
0.0566765997171393 1
-0.331883803247668 1
-0.372515461792254 1
-0.173566611619552 1
-0.667501334344053 0
0.354993482399281 1
-0.221182706915818 1
-0.642091624672137 0
0.380097757552101 1
0.0657239856144943 1
-0.164631890121505 1
0.128671022571533 1
0.316145883305988 1
-0.0156545775355352 1
0.245043749391402 1
0.273280999058444 1
-0.510879463606501 1
-0.0664013456007313 1
0.0531824480451617 1
-0.430184216446274 1
-0.83535113215558 0
0.0478842268870084 1
-0.57796052174209 0
0.16703716954556 1
-0.0549679366691032 1
0.385752529356236 0
0.0980349751530077 1
-0.16099373112656 1
0.34816738588788 1
0.306207385956286 1
0.497983118570159 1
-0.116336822653568 1
0.651364650999411 0
0.246395309803674 1
0.550347074407209 0
-0.242927468603893 1
-0.760920053851652 0
-0.744042736704983 0
-0.169931638262806 1
-0.399352269664441 1
-0.2903959637354 1
-0.0263349330919522 1
-0.349458794886993 1
0.438999639117801 1
-0.0209633207112157 1
0.467120696480502 1
1.01237162931197 0
-0.110794058707975 1
0.242639794729382 1
-0.205343436613883 1
-0.268363608398917 1
-0.108203239578926 1
0.509022908893987 1
0.266245996839031 1
0.117270857945922 1
0.0846857793003366 1
-0.752029840825967 0
0.456923019568517 1
-0.041306333227657 1
0.197768601051922 1
-0.274605529074406 1
-0.00275662154755515 1
-0.47923143199537 0
0.158476682131775 1
0.0625030583932521 1
0.18918415120449 1
-0.0414526660061543 1
0.016272447436622 1
0.423967572472021 1
-0.110516071793923 1
-0.241289967119386 1
-0.134173455767323 1
-0.169165644414902 1
0.210065184548899 1
-0.0375212777921825 1
-0.0103630537267848 1
0.283062796577796 1
0.12467359510029 1
-0.0413643733509901 1
0.330658939571756 1
-0.346034802578262 1
0.384415607200062 1
-0.0316786128719161 1
-0.413340936270114 1
0.473523835042476 1
0.14278346338516 1
0.552367331884773 0
-0.436913363792924 1
0.291442956042952 1
-0.187986380159305 1
0.432291637099009 1
0.332829945979849 1
0.415516004346802 1
-0.301134183065305 1
-0.164592071361301 1
-0.403954797227824 1
0.122157781524634 1
0.332019084211455 1
0.106276317793851 1
-0.361700865226397 1
-0.0853003034427164 1
-0.0371996046671176 1
-0.811487071920895 0
-0.593127795522831 1
0.0971853103486765 1
-0.110524460920346 1
0.397500989688501 1
0.0135029228685453 1
-0.265947037380481 1
0.130189543606427 1
-0.36411919644036 1
-0.0800281047534165 1
-0.379919327605694 1
-0.00149185491530043 1
-0.483386566596919 1
-0.0536796945155422 1
0.404837065293802 1
-0.576791292564244 1
0.113234225664272 1
0.114088197483176 1
0.05782728311319 1
0.0851278968275855 1
-0.456145911159262 1
-0.0808754244600841 1
-0.335803128493091 1
-0.0927629222844775 1
0.232591167479865 1
0.066915961561427 1
-0.00444488078438475 1
-0.0670025317965827 1
0.157282934133656 1
0.454902945420583 1
0.215612682507983 1
-0.125331624711637 1
-0.74156962993183 0
0.153243262002804 1
-0.436902486874653 1
-0.294438803576989 1
-0.149531726467084 1
0.373394650075982 1
0.331064761332173 1
0.350493763164596 1
0.0659458814072411 1
0.403196834544811 1
-0.246518677104586 1
-0.135044638653743 1
-0.255779309992624 1
-0.354061460546799 1
0.374799430295246 1
0.228413563168821 1
0.221135582516874 1
0.266785919001388 1
-0.550154246168482 1
0.444932031468421 1
-0.22487069371976 1
0.230863001302514 1
-0.0448073935353566 1
0.183466784732289 1
0.00215985176291754 1
0.149662318283364 1
-0.0098698470405254 1
-0.334064112275681 1
-0.170404848294106 1
0.0744588702816829 1
-0.637292224530312 1
-0.431287637792897 1
0.192710573061832 1
0.446120248447652 1
-0.216876628384538 1
0.198126018237837 1
-0.0502177010709022 1
0.341109900296048 1
-0.443566272788741 1
-0.855866944317635 0
0.343871440547335 1
0.0192488762461173 1
-0.152702121324152 1
-0.386931165410309 1
-0.267450250305793 1
-0.398911578463768 1
-0.377312299084622 1
-0.517841224193129 1
-0.13118130284867 1
-0.576582872315313 1
-0.690831942003382 1
0.0797339269732942 1
0.114926506803938 1
0.185952033380978 1
-0.219792982191334 1
0.211832074854826 1
-0.0100809571576798 1
-0.32978040683692 1
0.397485073077965 1
-0.00339513793183174 1
0.205784421955133 1
-0.505571989767832 1
-0.288662402623856 1
-0.380761429262981 1
0.46648709973843 1
-0.331234785551611 1
-0.123875116463295 1
0.205141197101898 1
-0.0151761546835214 1
0.239864812432733 1
0.313633984057129 1
0.051940949787708 1
0.506808101469349 1
-0.131772589785147 1
0.342944655326135 1
-0.472220611614876 1
0.246261323493639 1
-0.4368756264999 1
-0.352934044802642 1
0.356682787323713 1
0.621587459251695 0
0.267763051079606 1
0.265368624604822 1
-0.211038513608394 1
-0.161130602544074 1
0.174216243056869 1
0.182761705788046 1
-0.0188662967866826 1
-0.126406959881481 1
-0.319502449882879 1
-0.313413096615553 1
0.531694241502786 1
-0.517665102463996 1
0.175952891875892 1
-0.398771111901188 1
-0.186528668711251 1
0.225907544500621 1
0.17814087641821 1
-0.463109724245722 1
0.0972920144541117 1
-0.274053122582574 1
0.310300449808528 1
-0.459174162610524 1
0.221476315860562 1
-0.20480971186016 1
0.0615480927807799 1
-0.119779487548374 1
0.458662152942497 1
0.0119456379980924 1
-0.381237962713803 1
0.178095528797218 1
-0.163984913244686 1
0.172755509303005 1
-0.814165504221189 0
0.0888206564469827 1
-0.189367607470964 1
-0.300191873846883 1
0.0296194618117101 1
-0.316139984896366 1
-0.51192248624555 1
0.667119586163464 0
0.0588428468673131 1
-0.365803396113861 1
-0.198384492048228 1
-0.00842178482084666 1
-0.0598573651681077 1
0.0664341993639164 1
0.270721255443739 1
-0.558692549021984 1
-0.310219291683856 1
0.74402675940888 0
-0.261374550478908 1
0.455604056465637 1
0.254116663589675 1
-0.250166971514284 1
0.151918222775476 1
-0.108533493648761 1
-0.1146209976108 1
-0.208006533483939 1
-0.288090129877024 1
-0.184649063781684 1
0.198368029667594 1
0.212582451276343 1
0.925854007553278 0
-0.586275128319027 1
0.503890194697485 0
-0.481233804584583 1
-0.727218793919369 0
0.401085703378403 1
0.127528916621566 1
-0.408481159947487 1
-0.366443294950091 1
0.0687291486623992 1
0.384627907300298 1
-0.217407579391079 1
-0.129471235769149 1
0.818595691422118 0
0.0647594606245188 1
0.287977830083651 1
0.0594804599171841 1
0.182840092489206 1
-0.521370749713688 1
-0.151112917707309 1
0.411828341564038 1
-0.160539039955248 1
-0.170006091133806 1
1.05341849939505 0
-0.00989333175608844 1
-0.106175949576761 1
-0.26408260038682 1
0.232180610978157 1
0.578329902464586 1
-0.755520188944017 0
0.144717240859563 1
-0.248719740439222 1
0.22297989874869 1
0.475716481471151 1
-0.392480957988667 1
0.139432532492149 1
-0.0420385317283866 1
0.295397032121636 1
0.0750086280730163 1
-0.38427893515284 1
-0.425182741628854 0
0.153793247713346 1
-0.0206147976845234 1
0.129729468237541 1
0.384854319879818 1
-0.32790363033117 1
-0.278081759696932 1
0.0402958827093136 1
0.093026255553163 1
0.315228675076957 1
-0.242434968163671 1
0.239797487460128 1
0.156034884121201 1
-0.177806971106474 1
0.723747981951498 1
-0.579795329730403 1
-0.163851924443345 1
-0.111565457601719 1
0.0232478516846491 1
0.355786790000576 1
-0.202552976204046 1
-0.119784343090894 1
-0.253603188495807 1
0.212847455815689 1
0.0798213950068306 1
0.096910264209264 1
-0.105839337596729 1
0.161383254649606 1
0.0898508329734224 1
-0.280529585241501 1
-0.257791530304331 1
-0.209757445726913 1
0.0867090028269288 1
0.076078546981794 1
0.601688862100663 0
0.112246108679764 1
-0.0419704389174089 1
0.367422479883526 1
-0.338743041820837 1
0.135811052337512 1
0.721857161794208 0
0.163019719394275 1
-0.346964169637872 1
-0.145760140467906 1
-0.207892733483214 1
0.206115328295402 1
0.292947591409237 1
-1.03392081573593 0
0.0797718449389481 1
0.525613662350326 0
-0.171584619376141 1
0.221561884349028 1
0.340693725974207 1
0.266248854332659 1
0.16809217600456 1
0.0198444297291121 1
-0.455595662316563 1
-0.0113270364257384 1
0.0425003143360155 1
0.356542100303732 1
0.295599895163717 1
-0.0831835369274225 1
0.0328406423850634 1
0.0491482220469807 1
-0.0479590732812933 1
-0.440178227333163 1
-0.0379338730277863 1
0.183134776890784 1
-0.132040782234274 1
0.568625218397587 1
0.380997043769096 1
0.0819125929129287 1
-0.445034703626824 1
0.480109375266348 1
0.548095169520527 0
0.298975231929655 1
-0.129282107399242 1
0.253641185390759 1
-0.111689153896078 1
-0.314192864259432 1
0.124380592271755 1
0.187078110947568 1
0.0903362263006189 1
-0.621386749224781 0
0.531646182142044 1
0.24605003789192 1
-0.0525502799217662 1
-0.470816229656648 1
0.0459603444257101 1
-0.312544811116425 1
0.43477795460793 1
0.156306112430619 1
0.122563964883913 1
-0.602219194333383 1
0.313358679826764 1
0.159043875181401 1
0.191829078232878 1
-0.921012293706207 0
0.732957390225116 1
0.616260535704887 1
-0.14917083898619 1
-0.218470724740437 1
0.905804769487097 0
0.297247804019088 1
-0.753062309748417 0
0.000234490832020163 1
0.0526013071626082 1
0.366579778746065 1
-1.01359851418821 0
0.40547839847021 1
0.298527847301352 1
0.378415198025976 1
-0.528436325582978 1
0.467953249883821 1
0.329750657517238 1
0.162339595166452 1
-0.0734169266233892 1
-0.0592782119999635 1
0.0981460285502884 1
0.153837239624913 1
0.0639409165494225 1
0.203612201150024 1
0.310076314115737 1
-0.187130684877607 1
0.291103676322154 1
0.192375749872359 1
-0.099970553616042 1
-0.044969974410144 1
-0.0588812247431387 1
0.207553257889597 1
-0.277520948656624 1
-0.0425180214085916 1
-0.570983375600417 1
-0.462435127637181 1
0.00317392097522212 1
1.15066664022395 0
-0.0172879240562433 1
0.254811459499372 1
0.0321568694957079 1
0.408462849629005 1
0.253981113335713 1
-0.259763777277921 1
0.447317793248889 1
0.235010932655977 1
0.279461303003517 1
0.861734234165736 0
-0.202102182444336 1
0.0130817624903729 1
-0.288585186095735 1
0.167630719825151 1
-0.548436685747167 0
0.135178732445667 1
-0.103318899339522 1
-0.26879972086262 1
0.0508695537443803 1
0.301643988929432 1
-0.00895148244874202 1
-0.138776736344344 1
0.170778210770006 1
1.11297759221517 0
0.0734827418263818 1
0.273149384703065 1
-0.393213096392746 1
0.0704225406762041 1
0.157731014917345 1
-0.0666890103431271 1
-0.41224376278349 1
0.0674739488009717 1
-0.114772353387865 1
0.0239079141448912 1
-0.351928499451875 1
0.0495540661511459 1
-0.104172013216893 1
0.52341069605989 1
-0.529093616282801 1
-0.0975314080253036 1
-0.184122689784554 1
0.0500157778040917 1
-0.344263947169767 1
-0.135354326194062 1
-0.287699979251149 1
-0.624395566513361 1
-0.276510600404063 1
-0.178637010951655 1
0.0142332830533311 1
0.105709950822802 1
0.044582728258208 1
0.643692190525227 1
-0.167533736522627 1
-0.0153644970001806 1
-0.0147753024554539 1
0.206889226171392 1
-0.338184295300213 1
0.0452598456621327 1
-0.575852585515561 0
0.170312577645506 1
-0.544230957642734 1
0.324251637274707 1
0.276517542403351 1
-0.330260856419694 1
0.53135586096146 1
0.728944566997384 1
-0.503049374916991 1
0.048235078586195 1
-0.720335420814494 1
0.341019058543031 1
-0.0600736086207432 1
0.115274141515859 1
-0.125553601933647 1
0.511055485559498 1
-0.11593154709899 1
0.613156724805968 0
-0.0232550072358302 1
-0.442364507742875 1
-0.383228646553619 1
0.230907212348438 1
-0.28784911981779 1
-0.081700230047928 1
0.0440613254962143 1
0.281714899679251 1
-0.0477865318778784 1
0.226018561349296 1
-0.0743333626192155 1
-0.406844043096939 1
-0.278546828176398 1
0.206155270875236 1
0.397789646888051 1
0.0341092955655187 1
-0.233865826560692 1
0.30114307735533 1
0.0163920880594826 1
0.150411176700606 1
0.554039212403982 1
0.0139266881534897 1
-0.0574207919613667 1
0.178625887206176 1
0.148840345515325 1
-0.421183674342967 1
0.0404771987088638 1
0.0765194209309059 1
-0.609732348668323 1
-0.434658772557617 1
-0.321189900481475 1
-0.153677579133478 1
-0.243261204533078 1
0.0990528042756916 1
-0.213223201559301 1
-0.157431060975537 1
0.218988363468211 1
0.203503304185476 1
-0.0963798304619212 1
0.245199601577573 1
0.0876355574492895 1
-0.141565614974916 1
-0.0598485025436751 1
0.615333764237186 1
-0.369893563792652 1
-0.400060080322086 1
-0.45926487999417 1
0.327740460053454 1
0.164071596545799 1
0.550021509493359 1
-0.398333690719172 1
-0.170035239507194 1
0.135872842449237 1
0.108968437324359 1
-0.0448193630188935 1
-0.294572601153161 1
-0.346891876445636 1
-0.146398662923071 1
0.0132166489879163 1
0.176711820261778 1
-0.109101252188334 1
-0.319397740949843 1
0.275156454964055 1
-0.290875502006729 1
-0.0702957621673122 1
-0.301599161603238 1
-0.563415481971269 0
0.466276884505476 1
0.343896961411811 1
0.163560807091411 1
0.0753630811088619 1
0.00225274142130034 1
0.468741005725875 1
0.145300844793027 1
-0.143343476710056 1
-0.149326004557424 1
0.202525034872469 1
-0.0986351065852783 1
0.372893301295555 1
-0.0503880941926419 1
-0.354231812582498 1
-0.0653281383391483 1
0.142674029748261 1
0.127081257101401 1
0.312712605041919 1
0.247372203217974 1
0.089782405429686 1
-0.0370300346984914 1
-0.284663518394058 1
0.427628197795323 1
0.116771845888707 1
1.09923523493736 0
-0.308771223107088 1
0.039917670833636 1
0.229301869415574 1
-0.0598732792593504 1
-0.0965877104441064 1
0.163977373374028 1
-0.276519966476231 1
0.245918366019004 1
-0.449735304539335 1
0.410135473114157 1
-0.149746393971004 1
0.140780745215083 1
-0.276897880891723 1
0.0936670750190021 1
-0.515941247514728 1
-0.0612866406345973 1
-0.0455916566612046 1
-0.833897790530499 0
-0.0470864120188187 1
-0.181421831433401 1
0.196131589558014 1
-0.634231173316443 0
-0.336514811419609 1
-0.16662304269308 1
-0.325842193375492 1
-0.0237388534575283 1
0.25650937605714 1
-0.0624609236332612 1
-0.0105660720556561 1
-0.484626968265568 1
-0.0489935775298117 1
-0.199305142805273 1
0.364377335823144 1
0.260299704582932 1
-0.0290207851901702 1
0.261781147424643 1
0.113818169553341 1
-0.290063803774142 1
0.534129471380214 1
0.297249962799286 1
-0.369142300958311 1
0.0176776533183506 1
0.280589855003038 1
-0.512918487935341 1
0.218941956570063 1
-0.212759222829505 1
-0.504594087482158 1
0.637873963085559 0
0.0507929285672817 1
-0.381930848622356 1
-0.181025795557078 1
0.221255124630373 1
0.377373973134825 1
0.445901394639534 1
-0.0301264974669695 1
-0.194295096188504 1
-0.244963889412853 1
-0.265227863210939 1
0.245292415988022 1
0.167995882625511 1
0.10741674099809 1
-0.222539089456333 1
-0.111698154224571 1
-0.0470234915936406 1
-0.194320422325642 1
0.493811776091205 1
-0.114397955813492 1
0.304356205069636 1
0.357953430028992 1
0.0389155481388376 1
0.0230687665252769 1
-0.249088718021099 1
-0.331594754922975 1
-0.117782799733373 1
0.0710867254125398 1
0.0886295395730161 1
-0.440953739077228 1
0.264796652429682 1
0.272666623081376 1
0.0174472191983329 1
-0.336191921251108 1
-0.337040861702701 1
-0.374698397918855 1
-0.0851795224639878 1
0.528900032948732 0
0.00648637170847577 1
0.208157540479694 1
-0.302816601741769 1
-0.669454270977119 1
0.163997991955341 1
0.08457831804543 1
0.127794287507358 1
-0.124304328382509 1
0.765293147113273 0
0.0380686078732758 1
-0.229039392387254 1
-0.164774296401065 1
-0.258231397464022 1
0.107504400701226 1
-0.03961627901368 1
-0.24792537421225 1
0.0540157658595822 1
0.22479330155126 1
-0.156577857338741 1
0.0649182888176142 1
-0.018607305796815 1
-0.366755427735275 1
-0.59348423566507 0
0.273141162284214 1
-0.0870277162674001 1
-0.810716425150302 0
-0.0677491490214561 1
-0.106795437414449 1
0.118320477985947 1
0.354822750024789 1
-0.00692499986696668 1
0.296955456610591 1
-0.147587646761854 1
0.257824760293263 1
0.0244990354907685 1
0.00662291620045199 1
-0.04891391761655 1
0.101176693444518 1
-0.0711702270396814 1
0.030156313691588 1
-0.157635428940601 1
0.244706183684339 1
0.20476591262132 1
0.0722180138876989 1
-0.795613035739074 0
0.083795959769967 1
0.396970584923821 1
-0.638105052963954 0
-0.0023018905389223 1
0.0417858110155507 1
-0.198351341217756 1
0.215601524894736 1
-0.0306404152659913 1
0.187195075360144 1
0.227429660028869 1
0.201934304884256 1
0.449123663495852 1
0.360131709556344 1
0.175399784192879 1
-0.091557145637323 1
0.498414682153239 1
0.150038209943733 1
0.595415591191845 0
-0.394926255260869 1
0.866827169079954 0
0.212690424086095 1
-0.311439277507568 1
-0.0307276866031544 1
0.273430751493048 1
0.0743991618912951 1
0.0937952549919204 1
-0.257093563945711 1
-0.0494114814331242 1
-0.270949668282937 1
0.048606620285478 1
-0.304052446347418 1
-0.235317137708307 1
-0.145660528847074 1
0.0497375130823284 1
-0.038548819321189 1
0.614445870102579 1
-0.148796497173707 1
0.796776109316214 0
0.149867324783437 1
0.0310023376811716 1
-0.650328848631446 0
-0.224632780863783 1
0.15368827394334 1
-0.0904139190902968 1
0.495252029720866 1
0.240565887328899 1
-0.132592000986683 1
0.177780938250531 1
-0.299641134434318 1
-0.0317039122129481 1
-0.294258232003701 1
-0.0293827984143149 1
-0.092720113641431 1
-0.0181530802609777 1
-0.0763910711531624 1
-0.364027349674564 1
-0.0166082039071588 1
-0.458866565815748 1
0.0247596105720788 1
0.212597732884762 1
0.175901680925344 1
-0.284191207508324 1
0.452911428352981 1
0.0219765265492733 1
0.0419528386428208 1
-0.341396321350955 1
0.0861610715192307 1
-0.379818048555134 1
0.239055633519961 1
0.033836773129623 1
-0.192483107120682 1
-0.0374312798303419 1
-0.404492157841419 1
-0.625301221718216 1
0.0460239152253922 1
0.920481696159332 0
0.319745697646595 1
-0.934097774618859 0
-0.0447178590407335 1
0.514764454456966 1
0.223985070362244 1
0.168464217216596 1
-0.311837383657186 1
-0.0313978903778176 1
-0.437613019333247 1
-0.167480191078254 1
-0.454429730623684 1
0.111978095592454 1
-0.1757932867779 1
0.0973129099703207 1
-0.304700899368895 1
0.432781672347848 1
-0.131881569832097 1
-0.0860841350306229 1
0.0901858417673951 1
0.134028595161669 1
-0.126109435500871 1
0.215217824244219 1
-0.308901953449068 1
-0.0456613214026686 1
0.110920575236881 1
-0.287926754799406 1
0.037255460632562 1
0.440272730245679 1
-0.361614692927849 1
-0.647504231049527 1
-0.325038298786264 1
0.10854267413713 1
-0.473422125891333 1
0.022950019076687 1
0.518000963584485 1
0.20826586480576 1
-0.223546093375485 1
-0.727030952264145 0
-0.243742923375569 1
-0.10472814110236 1
0.0160097019874358 1
0.371043612495533 1
-0.29644934610816 1
-0.128845339336967 1
0.224508599378545 1
-0.585003976221133 1
0.122905647360096 1
-0.575772247425785 1
0.190567742403135 1
-0.327458635148993 1
-0.189763641315458 1
0.102538034050502 1
0.414235599417938 1
0.186349139849663 1
-0.115700790543738 1
-0.254443305361542 1
0.212213531172639 1
0.39322427568125 1
0.052330410396956 1
0.264263997790193 1
-0.28818725758328 1
0.237327159658002 1
0.023602792123237 1
-0.279228351266967 1
-0.42786981288053 1
0.2967687235865 1
0.181217323914327 1
-0.194500973690947 1
-0.297331815672018 1
0.87930036243894 0
-0.47243150309256 1
-0.437656588021811 1
0.120171041489766 1
0.380304221432154 1
0.621849195283861 1
-0.190820666907212 1
0.0876423648720979 1
-0.100876475078555 1
-0.328606661426451 1
0.149657407171877 1
0.444192588516338 1
0.114689320975436 1
-0.223016228011391 1
0.200501575063315 1
0.331831626217006 1
0.350218007398621 1
0.13586098991655 1
0.623940212130108 1
0.617523687536739 1
0.20589250157216 1
0.393819149970496 1
-0.00418912557328414 1
-0.21039436668331 1
-1.35198376383409 0
-0.103427707243146 1
-0.0711902531355202 1
0.0164209330110676 1
0.692200971492598 0
-0.403657068443644 1
-0.17594152182957 1
-0.371971086228246 1
-0.356454789555133 1
0.139494985629946 1
-0.428705065735511 1
0.0788558283335469 1
-0.300307548035965 1
0.714892889909381 0
0.367048727837909 1
0.784820809348351 1
-0.0812724048152353 1
0.2761178506652 1
-0.266714803893607 1
0.270229213820958 1
-0.372237545556805 1
0.278122393973352 1
-0.119181795334405 1
-0.528052771532834 1
-0.110680610657702 1
-0.272762696007698 1
0.0674371708487591 1
0.122840455582422 1
-0.564199613508206 1
-0.0329849907922531 1
-0.0941366035984143 1
-0.931316317258069 0
0.008130876960093 1
-0.018397764892456 1
0.771709049655084 0
0.0613874594107754 1
-0.483136652267785 1
-0.296782550595316 1
-0.350446948075089 1
0.0800994632167248 1
0.207886715470886 1
0.974280900424421 0
-0.243362434220919 1
-0.0854976014578106 1
-0.0828110725787069 1
0.355980278368479 1
0.137247229159941 1
0.249228139979369 1
-0.0285960552472756 1
0.298237708809986 1
-0.357647640462624 1
0.467524097728384 1
-0.228149927428743 1
0.21637555867911 1
0.187192038952855 1
0.75010978507085 1
0.323554714970939 1
-0.00382968536447578 1
0.117456360554033 1
-0.303510924509324 1
0.791205730503497 1
-0.0958286615822842 1
-0.102448814727604 1
0.437453221140696 1
-0.041050334594675 1
0.113901027056306 1
0.669040780557874 1
0.204140534318008 1
0.0890426979355293 1
-0.219257154912616 1
-0.0527275564569055 1
-0.319732737260913 1
0.0522924226243697 1
-0.0282863570068666 1
-0.439495607185341 1
-0.0871840505349484 1
0.132631275426133 1
-0.350895480471555 1
-0.185445504003156 1
0.160774817407706 1
-0.38254706979596 1
0.111306225383265 1
-0.153947945612369 1
0.509039918654762 1
0.183804314633545 1
-0.307814751407674 1
0.201839616194345 1
-0.149700367223053 1
-0.324125086212504 1
0.74682980740253 0
0.570565889091439 1
0.550392181951257 1
0.139421422292225 1
0.217625767787688 1
-0.119829990530473 1
-0.506868413406189 1
0.417495636737701 1
0.676311733944121 1
-0.610303360792577 1
0.120617353583432 1
-0.389846618360288 1
0.141989098143201 1
0.301649818320184 1
-0.728270926594376 0
-0.276554854510468 1
-0.514921594862927 0
0.44318703165204 1
-0.156406046557365 1
-0.521878051576101 1
0.240765540502681 1
0.213376959854005 1
-0.090758084906267 1
-0.225345114890293 1
0.153603905228124 1
0.252067169773032 1
-0.00272213036984811 1
-0.218522366124738 1
0.0548253485732579 1
0.114148884618646 1
0.0416929335834586 1
0.0507018609043859 1
0.297698022257454 1
0.101152045440513 1
0.192472775180884 1
-0.128536494894307 1
-0.867348272627685 0
0.16519502134015 1
0.33654749470966 1
0.432917349275462 1
0.162095250976896 1
0.334065111374495 1
0.261337017560839 1
0.105987067513792 1
-0.109550556618865 1
0.221416649275712 1
-0.209524853176976 1
-0.400611548826466 1
-0.503168612527604 0
0.819179805928689 0
0.251164489320645 1
-0.148584337625443 1
-0.127934787482848 1
-0.00374368039661672 1
-0.391031763950274 1
-0.0774294650461265 1
0.0855817865995183 1
-0.458306890971033 1
-0.0226894619877705 1
0.462628270673997 1
0.317556557280368 1
-0.170784100820122 1
0.439376542556998 1
0.27705808642871 1
0.371712141449432 1
0.220876526130329 1
0.0294132424077818 1
-0.28377991450626 1
0.187236886904502 1
-0.147977983309358 1
-0.0880553244842554 1
-0.471044875925514 1
0.355730464795275 1
0.230669746474654 1
-0.362779294335186 1
0.44848201528805 1
0.139046331074998 1
-0.13688764862 1
0.554004613947703 1
-0.294353321146849 1
-0.481733511213946 1
0.141118464554527 1
-0.629518098217172 1
-0.0394916150036545 1
0.382303200320015 1
-0.749910727489692 0
0.34742197614723 1
0.0793082980865182 1
0.0347107015803987 1
0.436599560936601 1
0.372218985821988 1
0.0619749458225437 1
0.0623252223528394 1
0.346832895047554 1
-0.315531490546549 1
-0.0395544868434728 1
-0.190150786967102 1
0.0712390452939603 1
-0.00469703782452434 1
-0.216853533086687 1
-0.219510116364193 1
-0.308172785789244 1
0.146017117625535 1
0.0618210637345313 1
0.142955582140181 1
0.430095705874323 1
0.0567039407282526 1
-0.00416558842875679 1
-0.268274690004466 1
-0.10222728612919 1
0.106601908973417 1
0.326681482689769 1
-0.0982076896454643 1
0.0705034908324211 1
0.0631232424686229 1
0.0979599859777363 1
-0.426983203991998 1
-0.504252221475797 1
0.249718128355511 1
0.722200756564399 1
-0.458291824754987 1
-0.03002853300613 1
-0.587725314865753 0
0.286059264884446 1
0.210198733062862 1
0.312527547521331 1
-0.0490577100403293 1
0.24769712864359 1
-0.0938608750100529 1
0.910646186097505 0
-0.183306599232104 1
0.154547585169239 1
-0.151915372591873 1
0.144197867493952 1
0.461170486622361 1
0.308525671760054 1
0.29752418779431 1
0.0689568900652686 1
0.100742066396409 1
-0.374831472979629 1
0.331823596025229 1
-0.279960205910841 1
0.434185861105603 1
-0.785215938221154 0
-0.584202587072951 1
0.00771415947593124 1
0.1658290913848 1
0.466469483087827 1
-0.429905777886608 1
0.344241795869053 0
-0.371002260651303 1
0.705076522136779 0
0.292838220062207 1
0.137630468579386 1
0.341223873055337 1
-0.0438988260063495 1
-0.000423383578165994 1
0.21400121394135 1
0.130480848701589 1
0.0904448987874675 1
-0.586823978648515 0
0.356948651789844 1
-0.239501454745183 1
0.321081689383393 1
-0.25886543139061 1
-0.296921879444192 1
-0.170882570143281 1
0.123012538362156 1
0.21137832749982 1
0.0187746064349986 1
0.587995189706993 1
-0.0904412781403283 1
0.264706442065988 1
-0.382922279393593 1
0.236406722854212 1
-0.00648790282554415 1
-0.0704922117421962 1
0.286833128877071 1
-0.197918541464977 1
-0.225210571348772 1
0.103134711553323 1
0.0153455342703748 1
0.0407185045277246 1
-0.330980071455651 1
0.18452473433141 1
-0.0070209361218836 1
0.224250973720493 1
0.327355004364163 1
-0.238927639756097 1
-0.0258511882434643 1
-0.227397414701075 1
-0.0780201071573384 1
0.0051854348990035 1
0.0261440082392633 1
-0.0315238354032217 1
0.0929837232053457 1
-0.22772341808747 1
0.332242013575104 1
0.0273392003990559 1
0.427076345172205 1
-0.226910502209227 1
-0.0433639527478038 1
-0.700061723448012 0
-0.160428627297143 1
0.377597987543465 1
0.452466734147954 0
0.370850835654262 1
0.570383935159456 1
-0.0810203038853193 1
-0.157532549702783 1
-0.136242936096374 1
0.141563128829326 1
0.196458469317284 1
0.374635819493102 1
-0.348529324984991 1
-0.380503792024631 1
0.254565034112347 1
-0.447277779886742 1
0.387142744169502 1
-0.280214943010386 1
0.383094071862117 1
0.141048490524611 1
0.174906482618887 1
-0.749614959996855 0
-0.0836530456928472 1
0.446109749582552 0
-0.0504368250772734 1
-0.365312682255214 1
0.112772439248105 1
0.31209902581461 1
0.337898992069768 1
0.118992808754319 1
0.637950616852691 1
-0.150702153424482 1
-0.0695050769022986 1
-0.276290517046334 1
0.237973736661202 1
-0.347761040310558 1
0.0855949330883012 1
0.502087353959887 1
-0.502860849205575 1
0.860414215544669 0
-0.349079005192836 1
-0.292438908406693 1
-0.0174096560184151 1
0.021849736439906 1
0.151433051888027 1
-0.0642874896864179 1
0.222473277314317 1
0.369854782774891 1
-0.37157225625494 1
-0.272306022643264 1
0.117083510725061 1
0.107372005084951 1
0.0310235272984553 1
0.341641969299422 1
-0.430546051276823 1
-0.402781853475016 1
-0.436332362661386 1
0.311913582939095 1
-0.100912322889717 1
0.362544070984952 1
0.171158090008686 1
0.0837879590061804 1
-0.291905977243119 1
0.15887382780072 1
-0.189696294288603 1
0.0209828201449801 1
-0.442239168158739 1
-0.111518833463167 1
0.0025114146531038 1
-0.0115542010548266 1
0.369571788788431 1
0.324215714358121 1
-0.0232748647189457 1
-0.218946172180713 1
0.156507567900771 1
0.245801947684523 1
0.0410595388033191 1
-0.0896542271119898 1
-0.49602104501475 1
-0.0108759056741701 1
-0.159479668714434 1
0.48024535113933 1
0.253878092418383 1
-0.814878664292607 0
-0.390528699378051 1
0.942666122303898 0
0.0644435909359276 1
0.0198446333323731 1
0.236823106563179 1
-0.0537727363984816 1
0.418174784232542 1
-0.0973243987527271 1
-0.847426557750554 0
0.273495464259322 1
0.160105516421903 1
0.264829362601289 1
-0.513669785265086 0
-0.226968128351034 1
0.091056155726262 1
-0.0857251119313187 1
0.719710504882359 0
-0.216508263173369 1
-0.333095304634711 1
0.163230284575848 1
-0.276452179687351 1
-0.0273787782931256 1
0.128563122779954 1
0.102679175118768 1
-0.00199392898765534 1
-0.0131755839483007 1
-0.159823772883442 1
0.0809664671785652 1
-0.176636242859188 1
0.198089807923171 1
-0.0135002032720757 1
-0.145085414044477 1
-0.810208065367392 0
0.179526299572286 1
-0.153875370266736 1
0.240335491610006 1
0.0366366003087074 1
-0.392676250944195 1
-0.539575720469338 0
-0.302484090186412 1
0.402203194820985 1
-0.265674181305092 1
0.405167229263684 1
0.230828585983672 1
-0.195312910036176 1
-0.223078639242788 1
-0.241824556351644 1
-0.270681885738458 1
0.0526858381771116 1
0.247867277074509 1
-0.588389670555454 1
0.47096819905064 1
-0.111720758929271 1
-0.0412661763574811 1
-0.235155460355428 1
0.152363330460383 1
-0.00678509488539277 1
0.243052841742627 1
-0.175471311303541 1
0.00351931377747725 1
0.284872862858962 1
-0.306958861183734 1
0.00167250991542715 1
-0.266790234082682 1
0.186654017052299 1
-0.260550102541404 1
0.208088689349555 1
0.70026920251722 0
-0.193768009796416 1
-0.303410146659946 1
-0.404743173277376 1
0.414723911972737 1
-0.0798224199763828 1
-0.425631583544178 1
-0.623030592170681 0
-0.73733081183803 0
-0.0179038947521293 1
0.120098681991523 1
-0.0997236956811579 1
-0.196163006192565 1
-0.255954938625086 1
0.315012918007247 1
0.128982825878207 1
-0.483632700225535 1
0.115659940970487 1
-0.369131904227935 1
0.472197291822647 1
0.39515910967852 1
-0.0459090506298183 1
0.780956315067231 0
-0.32049941328318 1
0.318963225157366 1
0.415906934964528 1
-0.082683262749114 1
0.0542858698744102 1
-0.245131852617336 1
-0.284757729126778 1
0.393804261245742 1
0.360547261877251 1
-0.488865951668241 1
-0.166087221467658 1
0.247505689382938 1
0.353550746647852 1
0.12896315914124 1
0.179593482392744 1
0.261145901026719 1
0.321962327417752 1
0.373593366851009 1
0.0560315896690108 1
0.382655223560209 1
-0.417626085302426 1
-0.354870973251143 1
-0.302803907219301 1
-0.016599914314482 1
-0.0554474836288124 1
-0.713959262242267 1
-0.117397847452822 1
0.293109398609961 1
0.371410742709457 1
-0.0756974728596175 1
0.064614539804354 1
-0.0481041097861792 1
-0.137891740422424 1
-0.64913009076474 1
0.102937445791923 1
-0.0707590965317164 1
-0.32416259471324 1
0.295531116153974 1
-0.302173794035866 1
0.221674011964411 1
0.0190265243325651 1
-0.065007030466523 1
-0.0210310588916886 1
0.175872307007961 1
-0.529383854963544 1
-0.165984356592655 1
0.345455279871833 1
0.332559413709724 1
0.587995957363534 0
-0.107624644679796 1
0.54044858973895 1
0.567409545888499 0
-0.0869507024680962 1
-0.75139899507202 0
-0.200964719510968 1
-0.0659547038609657 1
-0.166532553106114 1
0.33581697271589 1
0.289727102510641 1
0.701344779694801 0
-0.524732798759902 1
0.459848480187856 1
-0.311503699962201 1
-0.333017987044411 1
-0.208096058417471 1
-0.30634328562797 1
0.0897700252824851 1
-0.0348419438868804 1
0.678674298494036 1
0.282070049893608 1
-0.368070043614581 1
0.083657842797621 1
-0.133486885845406 1
0.161714968884925 1
0.382661380347778 1
0.231021279688658 1
0.124819158174661 1
-0.290138582238217 1
0.414414152805875 1
0.839484104069169 0
-0.0112216267956968 1
0.62484819116073 0
0.30710188231044 1
-0.238667332991646 1
0.22383268365215 1
-0.0561208526790538 1
0.31961685326613 1
-0.101177608097426 1
0.28304040831439 1
-0.0575728655401277 1
0.424382806771626 1
-0.106062675299958 1
-0.306819466251002 1
-0.579536265977214 1
0.383312192346649 1
0.373653372445044 1
0.513004610695405 1
0.035433984702323 1
0.227989798480639 1
-0.506023372730016 0
0.167617368990247 1
-0.0363120092327058 1
-0.332409674501912 1
-0.115718105953466 1
-0.166918734634346 1
0.361998586655749 1
-0.16964226979069 1
-0.525789210908464 0
0.30333806017326 1
-0.263336935217554 1
0.533298637576285 0
-0.0149414788577968 1
0.516986628839739 0
-0.323818749240342 1
-0.345988459501571 1
0.583157942946152 1
-0.323281720547371 1
0.441842948267851 1
0.397412499721803 1
0.0252287217719917 1
-0.530873026900653 0
-0.387281166715936 1
0.477772955361662 1
0.51093652695706 1
0.183654728183125 1
-0.186169911273697 1
-0.351690703230493 1
-0.139569136197058 1
-0.0302144933005119 1
-0.104873637171059 1
0.469311043717495 1
-0.543831681817619 1
0.0132910283428537 1
-0.347672311967451 1
0.114364565056979 1
0.24544493118261 1
0.41172374461468 1
-0.479848027615951 1
-0.56483703858799 0
-0.106898828761917 1
0.0310992024610385 1
-0.0705220916483446 1
0.409395955803623 1
0.345826473790505 1
-0.343431438657694 1
0.144554317954194 1
-0.61145161261349 0
0.0871482576730048 1
-0.123438056511776 1
0.128645978337725 1
0.177476726442027 1
0.15352392643551 1
-0.318453818292693 1
0.293093439145176 1
0.0301766401526477 1
-0.00649124959842139 1
0.266038964834917 1
-0.00548001996493259 1
0.278433802251494 1
-0.685120469998654 0
0.00238617171557015 1
0.22993776465403 1
0.111634692206394 1
-0.151043484691335 1
0.530382849748317 1
0.433928050725485 1
-0.00695188551679296 1
0.390794102642357 1
0.311294418664354 1
-0.178850456486883 1
-0.62381934469385 1
-0.285406731504882 1
0.264387389539809 1
0.50978592028764 1
-0.19740870680369 1
0.568367161084074 1
0.195149331259034 1
-0.331590425015913 1
-0.071494807023593 1
-0.185033790940064 1
-0.0205898873280502 1
-0.159258046602944 1
-0.37018741671078 1
-0.0463111589099684 1
0.442211630152548 1
-0.659934737738014 1
0.318346235747945 1
0.164180308861267 1
0.599181984309051 0
-0.446902736188271 1
0.324577577151421 1
0.0468084625263298 1
0.172094403525506 1
0.513425117776554 1
-0.0313473357805417 1
0.0118340211419052 1
0.188478833300527 1
0.26161001274365 1
0.216501474356101 1
0.598624547550515 0
-0.0113395593736199 1
-0.230933633584043 1
-0.304057219515649 1
0.0369746319452662 1
0.442245744448403 1
0.182186108463532 1
0.271655406827547 1
0.208200041788385 1
0.781664530929064 1
-0.415227615373976 1
0.165965584824988 1
0.303858551426315 1
-0.0155155648140554 1
-0.0278308569426674 1
0.163653576659632 1
0.0574655477291827 1
0.249214416897654 1
0.212041855343815 1
-0.147174439405024 1
-0.363910236347831 1
-0.0297867185602073 1
0.461848260870819 1
-0.387845262538295 1
0.00460628951239052 1
-0.339993932197098 1
-0.375628788964202 1
-0.108011966378595 1
0.386885170052437 1
0.404672114376378 1
0.529553720637941 1
0.0366064491010603 1
0.282000329820839 1
0.0226275821633225 1
0.366118522126235 1
-0.0814007730260602 1
0.163743848969268 1
-0.37798153791524 1
0.0598194401041922 1
0.421217124146715 1
0.220814547451381 1
-0.413728301320369 1
-0.2907575871963 1
-0.220059981486776 1
0.143663076156843 1
0.782310703440582 0
0.15991276321783 1
0.305464470510356 1
0.262784257696398 1
0.334643853465537 1
0.258487223428878 1
-0.645444009697852 0
-0.128852723487854 1
0.496587195846203 1
-0.218831743202183 1
-0.840348396287201 0
0.50073937430426 1
-0.114050972681073 1
-0.260552828500969 1
0.225595011149456 1
-0.46909376144901 1
0.320852254302398 1
0.220089236880706 1
-0.319472989722218 1
-0.03707002242815 1
-0.0809434990653511 1
-0.181097861819577 1
0.304342007200002 1
-0.43434175611171 1
0.250851398300947 1
-0.77573636772801 0
0.401674212536998 1
0.567244121546254 1
-0.138512989316917 1
0.867409577888327 0
-0.0293029845935215 1
0.115913332394097 1
0.19514124476824 1
0.425844003755384 1
0.759469611583011 0
-0.00642594831702522 1
-0.242605519809902 1
0.439961186601992 1
-0.0487681691525268 1
-0.135440428333806 1
-0.305968580084964 1
-0.583611802846404 1
-0.491790706174435 1
0.232668202798417 1
0.0882942164389287 1
0.347748580969544 1
0.165915001524213 1
0.209522395357598 1
0.339027475075603 1
-0.033458261926087 1
0.643650662113447 0
-0.0421160867752961 1
-0.351044149956839 1
-0.017293199383661 1
-0.107383928204139 1
0.236945374980291 1
0.188154731204693 1
0.0268439254604237 1
0.154294852470828 1
-0.179374176249016 1
-0.203339209744165 1
0.201269060779243 1
0.0284562540901437 1
-0.433440244446235 1
0.917303781678077 0
0.27512710425501 1
-0.293720219342434 1
0.55179699657003 1
0.644531736300189 1
-0.20300229345639 1
0.721295209383089 0
0.373410272081148 1
-0.58279766571591 1
0.22679264086502 1
0.356533896952023 1
-0.436460878377648 1
0.0559048638858776 1
-0.192275481057404 1
-0.217387305057872 1
0.36866265114519 1
-0.329279753464874 1
-0.337616580266162 1
-0.0376895411341817 1
0.133230983727011 1
-0.331782229594117 1
0.254394896043974 1
-0.265317746295185 1
-0.0712341871807435 1
0.440078622961236 1
-0.267950972705681 1
0.606036845212509 0
-0.222066652790424 1
-0.0369086419078809 1
0.288953926648869 1
0.000229961878212712 1
-0.216336387793391 1
-0.204815845772219 1
-0.280153575488103 1
-0.339838844653377 1
-0.459235654655113 1
0.00575050144921598 1
0.236565564991056 1
0.650204718965029 0
0.128945637105548 1
-0.0446737763858704 1
0.28833280889477 1
-0.0236796521001297 1
-0.786891143227828 0
-0.108789520575511 1
-0.207328007181053 1
0.150391512396379 1
-0.0104506577782838 1
-0.0621888431273052 1
0.371422376084729 1
0.115402560614182 1
-0.224755936003406 1
-0.301489711777949 1
0.0619683940856078 1
0.277684096500088 1
-0.59661472512502 1
-0.363120325406905 1
0.556862312348471 1
-0.106945730681149 1
-0.144597347571625 1
-0.0254372577570715 1
-0.135966430168699 1
-0.131782740690746 1
0.0613535348902329 1
-0.0288724475675302 1
-0.00617031628691454 1
0.32775761332265 1
0.0995091411259553 1
-0.207960316517329 1
-0.713722030345643 0
0.429935337310666 1
-0.0277118671075068 1
-0.86245608491658 0
0.201254944969279 1
-0.0610054997584212 1
-0.33266793430805 1
-0.797199277574717 0
0.0857594534518488 1
0.172757509998653 1
0.477430916577338 1
0.165892857148556 1
0.103693836486929 1
-0.424280569568728 1
0.227761851675727 1
-0.115894365076709 1
0.271059272632702 1
-0.319869346538944 1
0.227884119033471 1
-0.109667467040707 1
0.107803112204002 1
0.0139245306132037 1
-0.148536760104203 1
0.159439224733219 1
-0.110988871024855 1
-0.275075696896119 1
-0.186213442802228 1
0.176999447568434 1
-0.0182336447795535 1
-0.16089109679005 1
0.0708381104227473 1
0.0568949345949434 1
-0.216804976062695 1
-0.0636400866279458 1
-0.265683399658692 1
-0.446008022702729 1
-0.161955325508578 1
-0.105408781528474 1
0.123594061901786 1
0.0430638620489134 1
-0.360987441411356 1
0.0752695610838031 1
-0.675003747401369 0
0.470908431076202 1
-0.121219118730159 1
-0.231173739558499 1
0.360422391211833 1
0.36804554220637 1
-0.438748476875603 1
0.258609050735317 1
-0.0361256519686187 1
-0.53371435625202 1
0.0727340317771735 1
-0.397008526740016 1
0.582185771821394 0
0.543240605983724 1
-0.0206978895722989 1
-0.397632037966204 1
-0.734217854729915 0
-0.0406512653076289 1
-0.433389672777553 1
0.3920817836862 1
-0.00518568454577383 1
0.465594914310868 1
0.217016491095961 1
-0.347614156017867 1
0.127624211740093 1
0.156500935449079 1
0.150882464654492 1
-0.175982340589268 1
0.45429218235323 1
-0.11290937820273 1
0.199410489613471 1
0.0980072132882151 1
-0.164017293615446 1
-0.201618557530381 1
-0.388528120337637 1
-0.380271782497802 1
-0.460245897343636 1
0.319921462182032 1
0.227851030132889 1
-0.105428707709446 1
-0.152269122344724 1
-0.824852628924829 0
0.251876498645733 1
-0.188863482772638 1
0.477067215893214 1
0.0228401937000576 1
0.183059692146166 1
0.140750649487029 1
-0.400526360639148 1
0.0164268502078131 1
0.130529679882062 1
-1.06978399265129 0
0.690717385002929 1
0.842766683792597 0
-0.0768551987440262 1
0.548492184386122 0
-0.0450822671570808 1
-0.432418627028134 1
0.143027290052025 1
-0.117219695565157 1
-0.148219320801012 1
0.604298400878167 1
0.338874747930199 1
-0.420386732113108 1
-0.0272595953742043 1
-0.0228389016135483 1
-0.397200536222985 1
-0.377556264687395 1
-0.377469549392307 1
-0.449833118439652 1
-0.0827131974024595 1
0.557261775440265 1
0.479514064083069 0
0.132226049222339 1
-0.208974127514208 1
-0.21626721444681 1
0.0410006233941533 1
0.0372936101663381 1
0.443257552636467 1
0.47008675593133 1
0.10603890425744 1
-0.275374017841065 1
0.0703025754392367 1
0.163589489163372 1
0.124361097313143 1
0.263732908336967 1
0.62314358538985 0
-0.3648987094708 1
0.158369253090991 1
0.216428881442574 1
0.0114298149646831 1
-0.747785338096937 0
0.300592493982235 1
0.177745122744139 1
-0.281517764442325 1
1.00688065634343 1
0.00566249688608171 1
0.00904709543026623 1
-0.18065773326056 1
-0.239339445229318 1
-0.497484394064106 1
0.360959966152563 1
0.582486694386932 1
1.14900100257626 0
0.567219176375443 1
0.214620030468889 1
-0.0916339574581698 1
0.340476699282062 1
0.40051223439281 1
0.172834931915013 1
-0.0516127964629565 1
-0.0754567473846594 1
0.256223018401201 1
-0.296777323676109 1
-0.351065175521104 1
-0.0948405086990823 1
-0.505894943069846 1
0.194929901745881 1
0.307948298684128 1
0.21906519324039 1
-0.487025410855843 1
0.294026220752442 1
-0.543417579743322 0
-0.0248182568074847 1
0.243449141591717 1
-0.169690757869196 1
0.437461112761577 1
0.371854361186597 1
0.185665657285729 1
0.0544124679334185 1
-0.135625307711163 1
0.133708475312756 1
-0.103414814601234 1
0.265892463502271 1
-0.257619966419995 1
0.608377989796145 1
-1.03998709599592 0
0.170796100546585 1
0.0649188932520162 1
-0.633313471615134 0
0.190680354061972 1
-0.176060826691082 1
0.207048413999069 1
-0.551135856318316 1
-0.32085555548126 1
-0.00457595878120434 1
0.167369253684188 1
0.352833732196933 1
-0.220886002572094 1
0.202988928036214 1
0.0250433340423017 1
-0.362784054157657 1
0.180589577332323 1
0.373427238192899 1
-0.0307938176689868 1
0.491135097781045 1
0.18069978816191 1
-0.176029627581437 1
-0.100466476784099 1
-0.251793139716097 1
-0.16776517749639 1
-0.00993479496530233 1
0.84704189995487 0
0.286779568696407 1
-0.428709986454523 1
-0.277546978384172 1
-0.283735422917151 1
0.376770839563883 1
-0.401615631010319 1
0.251108928603703 1
0.0927362275000502 1
0.648327907462492 0
0.359332896110524 1
0.360731560969027 1
0.300226308165228 1
-0.335787096080752 1
-0.122371261380544 1
0.0461470879024167 1
-0.0416581090165023 1
-0.255243930558253 1
-0.126862899981046 1
-0.331968182643546 1
-0.836656238105459 0
-0.500412617524815 1
0.12126168760067 1
-0.237369303852684 1
-0.31212875173653 1
-0.175071561509065 1
0.609126470094098 1
-0.459418755012613 1
-0.0327942083866585 1
-0.010550646725985 1
-0.610153167935058 0
0.387818107714105 1
0.304382996581814 1
0.633830058282356 1
0.272865527060034 1
0.0105815911849897 1
-0.382620321906699 1
0.180409997404033 1
-0.217276787501667 1
0.433060849910323 1
0.0499991549470545 1
-0.868394098100408 0
-0.0483478107503809 1
-0.0667267834320245 1
-0.0937478370575731 1
-0.252181023052357 1
0.362569684594105 1
0.51828099794104 1
0.190627462542187 1
0.179804175826751 1
0.527194826999984 0
-0.0173405317264723 1
-0.189213629375643 1
0.454809438282307 1
0.617791495520371 1
-0.2371295833386 1
0.316525130854228 1
-0.897057000997585 0
0.400807442784617 1
0.452359711933774 1
-0.705960466335769 0
0.193074074171012 1
0.566924492794533 1
-0.580842508572072 1
0.424526008190881 1
-0.0502580552993954 1
-0.210663129818992 1
-0.0643984169033456 1
-0.0300033064300026 1
0.584123038145536 1
-0.0719691798005643 1
0.0286249507010956 1
-0.144549795250611 1
0.145563538046201 1
-0.548211715691312 0
-0.12897487787345 1
-0.430361683319888 1
0.118744328752415 1
-0.23887578334644 1
-0.144213858455483 1
0.513082425222384 1
1.16713644878348 0
-0.401147664358025 1
-0.322171154024336 1
0.213482036806772 1
0.491117889275791 1
-0.497936594468733 1
0.422078388202452 1
-0.0956419560097658 1
-0.0938484534237164 1
0.587843500573809 1
-0.0589628383158949 1
-0.130657732762546 1
-0.282105551700108 1
0.35391240845936 1
-0.0543692372477848 1
-0.784491831187864 0
0.112837001128307 1
0.0672965598381779 1
-0.469071018288329 1
-0.0800535166813951 1
-0.114235836988635 1
-0.0993272653581646 1
0.304393375884342 1
-0.0431230396446775 1
0.295214984060316 1
0.296377781035922 1
0.0128053393613024 1
0.21947716592839 1
0.841717857866037 0
-0.44399842047044 1
-0.358181732917209 1
-0.184023572437958 1
-0.218051847365987 1
-0.299780159795703 1
0.419540785625202 1
-0.225248318820609 1
-0.206164896548717 1
0.20464009308221 1
0.117827368759079 1
-0.268542820220205 1
0.00348871263625614 1
-0.0135304368149752 1
0.356024724397765 1
0.241961549458317 1
-0.465272562494602 1
0.364591532916722 1
0.27683347716183 1
-0.170627947901356 1
0.253497680762098 1
-0.0150311328652034 1
0.0526874390076987 1
0.140524299557243 1
0.137559637697516 1
-0.273840606073369 1
0.35320328594113 1
0.193647616431665 1
0.757979852044068 1
-0.00952875958268057 1
-0.147297002034915 1
-0.089984242195237 1
0.31778695923758 1
0.0594427414620666 1
-0.375107516600687 1
0.159611458019221 1
-0.206356564719907 1
0.14166664149288 1
-0.104460906722506 1
0.21842010354678 1
-0.103369973902558 1
-0.614759897040307 0
-0.431093012219417 1
0.539155279019827 1
0.34428275916343 1
0.451535742863628 1
-0.525333356234227 1
0.961360597006921 0
-0.0653272955620739 1
0.152727755153529 1
0.286912453077903 1
-0.187844089720424 1
-0.277496066101563 1
0.0938257006291175 1
-0.886701598549094 0
-0.0207521500353747 1
-0.126746799117398 1
0.0782726892967571 1
-0.225109290441481 1
0.684117821044927 0
0.0332945413488156 1
0.142065896113608 1
-0.110117233183561 1
-0.318527880782918 1
-0.587048933099236 1
0.289787435649202 1
-0.470939188354715 1
-0.0733322192700305 1
0.0834840449145736 1
0.615080007523196 1
-0.316092749504519 1
0.409973277357047 1
0.0315603630010087 1
0.227992278586682 1
0.430523436404384 1
0.239605962759351 1
-0.346937094512022 1
-0.504174643948258 1
0.144386807020996 1
0.198873626073918 1
-0.10813665723202 1
0.428457445845853 1
-0.182170984590695 1
0.546704460655216 1
0.161285894481934 1
0.179115762442024 1
0.357858964309018 1
0.305774999707629 1
-0.173773745791133 1
-0.271486648374422 1
0.184963692921249 1
0.199998632078147 1
-0.223229520354506 1
0.300080734389103 1
0.0429577113173099 1
0.171111137112024 1
0.332124446450465 1
0.438664931539624 1
0.436485988740795 1
0.0564532022251433 1
0.180295645671582 1
-0.0507810089398977 1
-0.338577775118798 1
0.627609050031711 1
-0.33120086376823 1
-0.104910417568338 1
-0.450569795310851 1
-0.218613576710437 1
0.301402813669358 1
0.629528758195504 1
-0.514137738027302 1
0.189764826514652 1
0.128562837487032 1
0.166298932029903 1
0.176770281158464 1
0.15183334366481 1
-0.201630100036723 1
0.0163288419847 1
0.576192057385916 1
-0.00769763072940903 1
0.142647695307456 1
-0.279714593047285 1
-0.459337171840739 1
0.115833921180806 1
-0.502399471418229 0
-0.452837768479378 1
0.101651505769481 1
1.08080095281106 0
0.704983027891085 0
-0.291232003013597 1
0.280986194838186 1
0.476734915725449 1
-0.524791753983532 1
0.741458351994107 0
-0.0418395750898903 1
-0.0659894618999189 1
-0.0180929437660246 1
0.129961549620824 1
0.392308234246955 1
0.319030464082253 1
-0.133356058885506 1
-0.155954156154235 1
0.14162319962641 1
0.108067967099408 1
0.177513480187052 1
-0.0562887192217656 1
0.345698941020346 1
0.30550586422004 1
-0.430816912613929 1
0.432624621366519 1
-0.231528882616045 1
-0.734138326204422 0
-0.304263623274977 1
0.173859126848029 1
0.0349651317125427 1
-0.223733954230976 1
-0.182293598617342 1
0.19280060580101 1
0.00580893328071566 1
0.629146761233499 0
0.0133595208558135 1
-0.255436576151772 1
-0.00767080907238349 1
0.0403562021590243 1
0.401302143412613 1
0.302400615585042 1
0.387208790599963 1
0.00776604385552228 1
-0.0303445778607971 1
0.434003092879259 1
-0.0785870146592906 1
0.931945808524521 0
-0.00991569913053122 1
-0.156580787235651 1
-0.114684413424045 1
-0.336845862532793 1
-0.0206736510576408 1
0.200352523286946 1
0.488072192594149 0
0.127326512681268 1
0.247589508288878 1
-0.18739669809807 1
-0.22407503065643 1
-0.451074587528329 1
0.455732831367875 1
-0.35051935618126 1
-0.211547509321446 1
-0.0604310290925308 1
0.0582507847644908 1
0.208759593047059 1
-1.20049444814907 0
-0.0869361744396606 1
0.00351338224158114 1
-0.39095938219528 1
0.325408187688834 1
0.279899723232484 1
0.508300494275171 1
0.384128200191311 1
0.0106041387220031 1
0.322794154922187 1
-0.0991088031741533 1
-0.0848461930089464 1
0.203133118166621 1
0.0817478982123606 1
-0.13165556918909 1
0.774659058090843 0
-0.0697089149673019 1
-0.147778247529384 1
-0.0380554294658897 1
-0.270260079094158 1
0.0633659576526927 1
-0.165782830450074 1
-0.279502232965551 1
-0.137364610182306 1
-0.307209740149851 1
-0.314812089096697 1
0.170699913989846 1
0.0311412035304401 1
0.0142332610072912 1
-0.357950569773492 1
0.00433642545055759 1
0.0373058931426894 1
-0.351241427651063 1
0.126610355591798 1
0.0262593874464231 1
0.182534796203522 1
0.296949050414315 1
0.17812179782282 1
-0.555508517446741 1
0.459245828389153 1
0.364853027025486 1
0.114009829402575 1
-0.170534475463335 1
-0.19012897412525 1
0.199442011878921 1
-0.461675286184676 1
-0.480232326397914 1
-0.272046681156902 1
0.261876624985259 1
0.0132907451315761 1
0.188139540696484 1
0.00437475871879195 1
-0.0264206613845496 1
-0.325791210832456 1
0.158763356596129 1
0.317814417946064 1
0.204658086548716 1
0.381843143736921 1
-0.444549960596213 1
0.0417274093245962 1
-0.349338033575963 1
-0.0424098710301047 1
-0.403021555300359 1
-0.0218883154303037 1
-0.932186434031298 0
0.400379200992926 1
-0.206591567707089 1
0.279645362927796 1
0.0903308982221743 1
0.0575708521732608 1
0.174041168731101 1
-0.00978112118173992 1
0.211681981887028 1
-0.0532229771780942 1
0.0167866375084063 1
0.664076791344693 1
-0.0850545607536078 1
0.163438418766629 1
0.22434584856566 1
0.00112792061449289 1
-0.674239223406616 0
-0.317727629701481 1
0.503674642803552 1
-0.0304978947867145 1
0.236097528672713 1
-0.598645180949285 0
-0.688806892351634 1
-0.751082964658353 1
-0.350077207198227 1
-0.312101533881485 1
0.114946523107853 1
0.0818168666746876 1
-0.433063418269024 1
0.184331945378581 1
-0.0328836523539936 1
0.254843470413244 1
0.0989614383875477 1
-0.174347132804953 1
-0.579037371917728 1
-0.475279412232562 1
-0.419537869720421 1
0.0151827500621948 1
-0.119881111135762 1
-0.360003333246969 1
0.0188637128491863 1
0.53933640318466 1
0.403335844206868 1
0.190927290988062 1
-0.00803659894401634 1
0.424727264929296 1
0.227084629835325 1
0.23287599677657 1
0.0721399191299504 1
-0.234150850547017 1
0.548742148409855 1
-0.42978738814815 1
-0.575448221549778 1
-0.143899166519585 1
0.147832156605452 1
0.464958727358576 1
-0.366069440835152 1
0.194023884133189 1
0.610412666395321 1
-0.262238138956848 1
0.232985001197649 1
-0.292599050476442 1
-0.437401244394305 1
0.281227875210383 1
-0.223171037716805 1
0.0975886883583953 1
-0.436935220728441 1
0.127918778519771 1
0.290304793051088 1
0.318791393123619 1
-0.31133334020029 1
0.0809249923814879 1
0.122636153057982 1
0.459872732600633 1
0.614729229593194 0
0.156128052753044 1
0.374980814804533 1
0.482395300417162 1
0.274325497617965 1
0.0039307423355242 1
0.317638679282836 1
0.277268356911868 1
0.284912259246842 1
-0.38881965815622 1
0.111751522317042 1
-0.231093255594559 1
-0.307074911187209 1
-0.273108403102 1
0.145272851081298 1
-0.0407772572134066 1
0.15035532985659 1
0.300739086980956 1
0.0708319445078233 1
0.00394297028897164 1
0.270917489908993 1
-0.822535820611837 0
-0.397990363104519 1
-0.444179148670626 1
-0.0416348140378708 1
-0.0500361565847657 1
0.494280945831394 1
0.716216625124789 0
0.169284227351617 1
-0.157920553722959 1
-0.331734188545992 1
-0.338603876685047 1
0.104982921954972 1
0.122542477698521 1
-0.188462146034386 1
-0.200726226759721 1
-0.296750773410726 1
0.993077293787536 0
-0.362003002422577 1
-0.175261309712602 1
0.0698768731231127 1
-0.709110676437742 0
0.273433389785852 1
0.0615660830592076 1
-0.496740447951257 1
0.197345761784538 1
-0.407726280979027 1
-0.315107922475691 1
0.0812889492941474 1
-0.122628040254877 1
0.130196835888535 1
0.251725726695664 1
0.185174138383859 1
-0.281703873925556 1
-0.707919044626972 0
0.709397922701251 1
-0.302650631937152 1
-0.149502586540984 1
-0.0265851290847623 1
0.0559080001254957 1
-0.115104923656408 1
0.292122865107411 1
0.508766818654438 1
0.251724811217639 1
-0.616694288656016 1
-0.372907811389888 1
-0.692870209365299 0
0.155033944032419 1
-0.395517945955137 1
0.508271544735878 1
-0.165412430323916 1
0.110790098626258 1
-0.765316929068532 0
0.339334748609221 1
0.238772149137524 1
-0.418531139719297 1
0.322388746779572 1
-0.689221342241628 0
-0.0909062768604657 1
0.16448944865062 1
-0.400594450493992 1
0.140815805173465 1
-0.0942537444631229 1
0.0821148181079108 1
0.31187854805359 1
0.310164880869936 1
-0.269094432294601 1
-0.435849160367403 1
0.0672549286156977 1
0.113490460907254 1
0.0748392176282391 1
0.200791289887522 1
0.61855297247111 1
0.105586589857207 1
-0.0524161362362489 1
-0.130345447781173 1
0.0779073423604925 1
0.40886927099955 1
0.473586573663799 1
0.277247161515182 1
0.0490707382097592 1
0.217515935667734 1
0.0541736973612648 1
-0.0600565819410544 1
0.650540052847246 0
0.162994847425128 1
0.296916878674972 1
0.353522152422993 1
0.129833806521037 1
-0.336146661275684 1
0.764058018356569 1
0.317244138172713 1
0.241498781515484 1
0.283852674953104 1
-0.15773793651893 1
0.643521758941484 1
-0.350355486064656 1
-0.0888021643686785 1
-0.722799970075785 1
0.0657944181713205 1
0.394481149091636 1
-0.543837756726958 1
-0.213233678025906 1
0.534380064915569 1
-0.0641194065956576 1
-0.783832494934293 0
0.0384217945852057 1
-0.146731171489179 1
-0.104312229686669 1
-0.0783659273629674 1
-0.0770256487656703 1
-0.0640357803633467 1
-1.13381722759984 0
0.366714111734533 1
0.285524030658615 1
0.392135038262214 1
-0.949761388524152 0
-0.0171236594333234 1
-0.372610783285993 1
-0.722169413279261 0
0.0770776442608503 1
0.00662928384690722 1
-1.00707864579427 0
0.0644045705077882 1
-0.392511191283251 1
-0.683331971887453 1
0.0930702737604 1
-0.263112851539649 1
0.0920765681591714 1
0.0751432061678773 1
0.389707284705605 1
0.237069064444727 1
0.157025556394326 1
0.31860227232578 1
-0.0800321571200869 1
0.174724776342162 1
0.578823205250649 0
0.411794006704665 1
0.386501481073224 1
-0.299671363128109 1
-0.579607478221058 1
0.0808831050583634 1
0.221038421949297 1
0.401811607066372 1
-0.141339202851927 1
-0.485786981710902 1
0.00432396228207796 1
-1.07823791887546 0
0.171972603481867 1
-0.508965804262135 1
-0.148241185609316 1
0.490794604409131 1
-0.270873943165551 1
-0.106825474583327 1
-0.0518656982563336 1
-0.205529127298441 1
0.0732819160928673 1
0.118199587169388 1
0.054023621756462 1
0.422095091026204 1
0.248485273124474 1
0.169885441716996 1
-0.569008093006145 1
0.402955704671591 1
0.127759292532588 1
0.402861548907632 0
0.314394790957817 1
0.0398802085050768 1
0.286163544078258 1
-0.110476241364162 1
0.256398464986186 1
0.219058348525653 1
-0.0821099087955461 1
-0.363555108089258 1
0.152646138777448 1
0.329921321254383 1
-0.46136341141134 1
-0.57411757134959 0
-0.272838643356703 1
-0.0755638113565269 1
-0.157463528617206 1
0.319240136226292 1
-0.410199551812847 1
-0.0321186714197201 1
0.108961474464452 1
-0.164061247996369 1
0.412194213147106 1
0.243105816649975 1
-0.289440303037902 1
0.445015549983712 1
-0.0652821103842955 1
-0.0408552805031174 1
0.0842014642703864 1
-0.191882564286443 1
-0.759424695075588 0
0.307320007542473 1
-0.479116996912507 1
-0.447659359314627 1
-0.0980578833780212 1
-0.351928736879764 1
-0.0669691818862246 1
0.614690457076543 1
0.280209209966226 1
-0.221229173667649 1
-0.269495737581161 1
-0.712485006753508 1
0.348237715815762 1
0.276429421716789 1
-0.209632852430841 1
-0.334262789318674 1
-0.297001173808404 1
0.178982928685373 1
0.294497108524419 1
-0.126651858020503 1
-0.296668267498458 1
1.07212517459865 0
0.181060438987191 1
-0.313374459052517 1
-0.330705933442201 1
0.15525032923441 1
-0.514703590953894 1
0.108471496582707 1
-0.120074992875087 1
0.286659286848221 1
0.286441808613682 1
-0.225926453013994 1
-0.480651797261804 1
0.246386012692144 1
0.642426439425424 1
-0.374318035907455 1
-0.89821816630075 0
0.385305871325742 1
0.716129084823577 0
0.105097043978587 1
0.0382647007568414 1
0.210995395048084 1
0.641824564696991 1
-0.141066079947658 1
-0.0175701175135705 1
-0.433380236698893 1
-0.0880875119796347 1
0.213912700203539 1
0.03939622835345 1
0.238476028186087 1
0.274146349911625 1
-0.214883896400068 1
-0.191624064367552 1
-0.248279320122429 1
-1.03215746143769 0
-0.0197699045573685 1
0.641951119606971 0
0.751255121068709 0
0.151697952744644 1
0.296778030064552 1
-0.503443802491851 1
0.30517070935173 1
-0.241713974859416 1
-0.564762622435456 1
-0.281466350819147 1
0.038213684074977 1
0.130599186308172 1
-0.0729003236498436 1
-0.217225843192792 1
-0.0812024257680859 1
-0.488335620047718 1
0.728170495176647 1
-0.0868698038996508 1
-0.0371094856063788 1
0.501113598778694 1
0.170643261988921 1
-0.609564670999214 0
0.228687887936729 1
-0.529041497361542 1
0.361584247092882 1
-0.0612002391426112 1
0.332091805183036 1
0.281473361054414 1
0.162701051388155 1
-0.617442361382115 0
-0.39338021103201 1
-0.0588764215947194 1
0.24292622628221 1
0.433858746303839 1
0.194453136664795 1
0.668465540983023 1
0.403786098434991 1
-0.234467256123629 1
0.155137392772122 1
0.0026937651173449 1
-0.141728415251334 1
0.23604773577129 1
0.39887746901233 1
0.00304017389628734 1
-0.538752070547008 1
-0.389037242977258 1
0.188300309892452 1
-0.32827350020624 1
0.18383795617393 1
0.24885441816671 1
0.175300042105428 1
-0.0657122729355497 1
0.534688440445853 1
-0.102125878065072 1
-0.349419881947688 1
-0.183727474056068 1
-0.289924472909886 1
-0.0470109456836543 1
-0.0157976488287173 1
-0.532516734822155 1
-0.138008082260354 1
0.537077400133886 1
-0.289409299914702 1
-0.280112997974887 1
-0.763695794436719 0
-0.175944023872135 1
-0.314664857253047 1
0.358360744860019 1
0.0438129307552868 1
-0.0562795300176164 1
0.247027836515482 1
0.0886056044571291 1
0.266478355412447 1
-0.32054288224313 1
-0.192598744711994 1
-0.103571755269922 1
0.0684082439897138 1
-0.304157366395581 1
-0.610783831845 0
-0.445323014285471 1
-0.512442348966435 1
-0.27246849953345 1
-0.13698496967145 1
0.673870443324889 1
-0.388466341027854 1
-0.0766061204947198 1
-0.185118796663983 1
0.0300121672280748 1
0.393645529166204 1
0.145711519558599 1
0.109919181171754 1
-0.648740497599823 0
0.0812960395680781 1
-0.356558709852241 1
-0.748895434106882 0
0.00437832058967048 1
0.245035397207534 1
0.378762182087653 1
-0.225136849856164 1
-0.319454664030923 1
-0.692726950089162 1
-0.5190628346657 1
-0.0302350447116036 1
-0.0898307047364306 1
-0.0824846201252132 1
-0.101484066283711 1
-0.0662310755215555 1
0.503905886470819 1
-0.0304231374389443 1
0.148255494851461 1
-0.0490739570399297 1
-0.314898969425905 1
0.133267917042269 1
0.053141411492848 1
-0.365979990697268 1
0.199403581705087 1
-0.34076060449792 1
0.170242912649898 1
0.010819357858361 1
0.246972533709309 1
0.199591221424143 1
0.215187945695397 1
-0.199590727241091 1
-0.133470547791088 1
-0.00434878691518878 1
-0.076569053129431 1
-0.0119661737541189 1
-0.222566646740343 1
0.455089711301458 1
0.0860593320945864 1
-0.596173651182391 1
-0.135206130275794 1
0.429732945991394 1
0.294650525141119 1
0.0223451514473824 1
0.0765429373001227 1
-0.123046374570991 1
0.0529609617946359 1
0.27040911309723 1
0.292965804261522 1
0.143828137161965 1
-0.000826392864251901 1
0.54415563991296 1
-0.311758206563885 1
0.0131459348146684 1
-0.319750942719872 1
0.609878662303879 0
-0.387444850593411 1
-0.38241523408338 1
-0.320550588937432 1
0.178815416673705 1
0.476686416270078 1
-0.145849168903275 1
-0.106441968896895 1
0.0437044388829135 1
0.351049081849377 1
-0.344886762660734 1
0.355192740551205 1
-0.124522963189669 1
0.4221658388133 1
0.352682330842027 1
0.1509364255806 1
0.472565336143709 0
0.0879126180737734 1
0.681934404765578 0
0.0450031428946636 1
0.515264119922905 1
-0.561299235655898 1
-0.248561046566985 1
-0.0520623775983582 1
-0.287008650612925 1
-0.234091996836205 1
-0.0298106694054562 1
-0.244613235166322 1
0.497354690851361 0
-0.256182841742981 1
0.915575563708368 0
-0.248678419247219 1
-0.0201542135010448 1
0.933093103170762 0
0.340336632664233 1
0.0228803756376192 1
0.103740119580969 1
-0.337126552581087 1
-0.0562072985947441 1
0.0918088086296566 1
0.295184763448233 1
-0.531398135561328 1
0.224433195239402 1
0.300673228642107 1
-0.0870283910092518 1
-0.8383850718556 0
-0.545483152058482 1
-0.678265923868639 0
0.211363691604431 1
0.00820500732604694 1
-0.0241059870467394 1
-0.0413093210569817 1
0.212529475234744 1
-0.0189693099499662 1
0.577911018257277 1
-0.0931159093670477 1
0.0118908966991368 1
0.194555856522735 1
-0.133087815316207 1
0.537928240992827 1
0.25412278640268 1
0.269045783169464 1
0.903896471644378 0
-0.614926480458909 0
-0.377085625579755 1
-0.379853995295179 1
-0.14070738585731 1
0.0146032135313921 1
0.0245750018793859 1
0.290074360935365 1
0.490081053438673 1
0.195875059930817 1
-0.298269724428691 1
-0.168521094976998 1
-0.349173457609702 1
-0.0336695513763791 1
0.0231390974902414 1
0.193221582228922 1
0.0075405458970632 1
0.380101579819238 1
0.477986492241898 1
-0.0380172866842579 1
0.153338748462606 1
0.118509875368875 1
0.454312310163657 1
0.299272241795671 1
0.207982990383849 1
-0.0166521951581707 1
0.822769972066254 0
-0.13391617622356 1
0.116835422159549 1
-0.125313817495831 1
-0.236700159117171 1
-0.166825016287862 1
-0.214217444511317 1
-0.0422450563612297 1
-0.138941698598927 1
0.18494597224712 1
-0.596363402203852 1
0.0582435187483904 1
0.410021917230707 1
0.0528082251521004 1
0.0883748019954286 1
0.530163091454309 1
-0.0911545534501621 1
-0.215032337539011 1
-0.294912037362925 1
0.187869735399055 1
0.445588424203596 1
-0.670734034081175 1
-0.42771550856404 1
-0.328979986327392 1
-0.355595234571311 1
0.092895524767712 1
0.237210130166855 1
-0.0678340059052814 1
-0.143513258125309 1
-0.435543584044311 1
-0.296495917325699 1
0.291520488148559 1
0.277560668048979 1
0.045900959883789 1
0.0292943843586985 1
0.175761023496403 1
0.346075156351287 1
-0.276629579808913 1
0.435674650066672 1
0.103300666609423 1
0.0327908204374345 1
0.48129101870157 1
0.080270056006838 1
-0.155130157683672 1
-0.712305556132178 0
-0.315127600805583 1
0.153225770374621 1
-0.497669176730701 1
0.229301394758958 1
-0.33931708977506 1
0.22226772936531 1
-0.775560830596519 0
0.384737732069573 1
-0.369116656385991 1
-0.147564497879232 1
0.370344322519206 1
-0.291675691969003 1
0.295013782681212 1
-0.160294547371299 1
0.0826581507521854 1
0.0162371633661525 1
-0.319760055043046 1
0.108486603877824 1
-0.20236703950497 1
0.385370438856003 1
-0.295214136306874 1
-0.356658511102355 1
-0.577953697553642 1
0.190592447357918 1
-0.011207193082433 1
-0.499209170723588 1
-0.231613785118039 1
0.143137423186758 1
-0.278472939459537 1
-0.288909767739117 1
-0.225694279638609 1
-0.0565472657902446 1
-0.0389115624054516 1
-0.342904362333137 1
-0.293989833763182 1
-0.159133948638008 1
0.093873884180236 1
0.155352311839061 1
0.194674383161389 1
-0.350927794916904 1
-0.107324511280367 1
0.0911538928822359 1
0.72048607292202 0
-0.41882975459546 1
0.187631274132048 1
0.594537884771628 0
-0.408591621606221 1
0.194968382091081 1
-0.152115398706897 1
0.223517947563122 1
0.120990190931487 1
0.153452739147619 1
0.256783085266931 1
0.0950563230996094 1
-0.330391173532935 1
0.27134378132778 1
0.0957884323914068 1
0.510760656655236 1
-0.0988250050524875 1
0.731819175579153 1
-0.360881453457663 1
0.52747566925031 1
-0.498236585822901 0
-0.175266719864181 1
-0.515016377892576 1
-0.0542140375508137 1
0.458675396660465 1
0.14668337387512 1
-0.446768750082822 1
0.333823681158306 1
-0.091901861046032 1
-0.373685142574761 1
-0.0229160249149543 1
-0.323726986373416 1
-0.283732739303948 1
-0.0483700777132133 1
-0.175519281921544 1
-0.0722257276839054 1
-0.385142333255635 1
-0.046522935819726 1
0.0582965680560912 1
0.396781851056733 1
-0.00686238368384329 1
0.0292320507389336 1
-0.167520351497356 1
-0.684309609681001 1
0.164449576251404 1
0.762256957228003 0
0.0266978508936784 1
0.240952393413662 1
0.217472439048093 1
-0.202907450529356 1
0.349959196716173 1
-0.229857118390646 1
-0.421798752782474 1
-0.182242444432154 1
0.879170910724092 0
0.545422560017055 1
-0.117971374889853 1
-0.409269275181152 1
-0.294733998597822 1
0.118522361348474 1
0.141041662932076 1
-0.0859584978811499 1
0.0629382174394719 1
0.531669291001688 1
0.0990927872586997 1
0.003802164902429 1
0.230912474680116 1
0.0272230949785146 1
0.753671200505124 0
-0.101934750868343 1
-0.206576453535048 1
0.0779204739151896 1
-0.0638084199417929 1
0.245382621059422 1
0.55000922022812 0
0.0908838299039587 1
0.0325667597391261 1
0.211860415627759 1
-0.169166402647686 1
-0.454068365468506 1
-0.122789533567111 1
-0.0893498570773149 1
-0.139661470427959 1
0.0836371685246782 1
-0.113012850279759 1
0.252400976040828 1
-0.753427298707647 0
-0.211434850812822 1
-0.430259309581238 1
-0.452598013530237 1
-0.523512221934548 1
-0.197495539242596 1
0.127279947118483 1
-0.0360561119718882 1
0.00185492998525888 1
-0.502453848194892 1
0.035040275790938 1
0.184267115151463 1
0.405121178415655 1
-0.0993536100692856 1
0.840779405826245 1
-0.00996228093122727 1
-0.845382928694279 0
0.556243356678418 1
-0.211535116586645 1
0.122195709384406 1
0.385570808719749 1
0.23617270416373 1
-0.32085760720762 1
-0.508149323993083 1
0.0385780114696814 1
0.0987288904081984 1
0.634033311932951 0
0.574939247576025 0
0.0475622482002249 1
-0.295807863094094 1
0.491399748402464 1
0.374310439003874 1
-0.544351548869427 1
0.275749440002532 1
0.127777812436482 1
0.0420315896075529 1
0.420361102246422 1
0.142594973213206 1
0.207724749606903 1
0.0423188437616552 1
0.342645384108509 1
0.229267009732221 1
-0.906702045082269 0
0.354568900655676 1
0.116908352442964 1
0.2254780506209 1
0.230255709135545 1
0.366835348696994 1
-0.148792656361846 1
-0.289495682926306 1
0.381264782324678 1
0.378865659450606 1
-0.135825944744368 1
-0.170461216603329 1
0.513629586976465 1
0.4671811632958 1
-0.52170444590267 1
0.173717256655629 1
-0.563620040243012 1
0.290948688969276 1
0.237297401823513 1
0.599444693790236 0
-0.552984203696305 1
-0.16673133213572 1
-0.732015270765359 0
-0.0250786032384938 1
-0.354028332828408 1
-0.648376665331173 0
-0.324440814495745 1
-0.0853748196820002 1
-0.200900633696091 1
0.107529152267101 1
0.187368602501352 1
-0.11640043478308 1
0.133738975517433 1
-0.159726643097823 1
-0.755571355169731 0
-0.323723338567266 1
0.132975926298167 1
0.0598539519015542 1
-0.0473806060877285 1
0.330463560837727 1
-0.449858801389967 1
-0.365005752095626 1
0.130666383041677 1
-0.0675228646090549 1
0.644758736096132 1
0.0192106209202997 1
-0.484659908802867 1
-0.253209734747576 1
0.225521148816692 1
0.0340181088866162 1
0.0614343999864711 1
0.156166952575265 1
-0.799760387875558 0
0.131307096916765 1
0.0580420206409645 1
-0.248146604112841 1
-0.453340166767962 1
-0.418233903221286 1
-0.0749089998156481 1
-0.236423279911397 1
-0.271396752129256 1
0.0204891004176065 1
0.240354956051697 1
0.428666925517096 0
-0.262068330140377 1
0.0454395478257721 1
-0.397171521824063 1
-0.423580048241693 1
-0.385548144274184 1
0.284219424510428 1
0.225032605246516 1
-0.228108132024496 1
0.385074269044335 1
0.144523070867556 1
0.186878022161072 1
0.190766819356562 1
0.377645983336905 1
-0.0249449282467049 1
-0.0698493855354373 1
0.406579180205989 1
-0.178003545561321 1
-0.0759529901656709 1
-0.110620057814573 1
0.217326648096515 1
0.0829137251670502 1
0.350129037406872 1
0.251265908007271 1
0.0411349304501511 1
0.242413493031504 1
-0.224239457008129 1
0.12811073330082 1
0.019604119031849 1
-0.278768574000648 1
0.0130035885477007 1
-0.481781645447263 1
-0.136804705253874 1
0.0644505247899736 1
-0.559632541725061 1
0.366720843054836 1
0.421283338502964 1
0.29941330249307 1
-0.245953498499098 1
0.0214149493810591 1
-0.019152236836969 1
0.0593213883570274 1
-0.520957007816932 1
0.311027162941715 1
0.246168906114579 1
0.102587999543356 1
-0.18591258551371 1
0.318955964423509 1
0.156288150702455 1
-0.423594720210656 1
-0.392589690378102 1
-0.114907770880841 1
0.550903568703381 1
0.320038438250752 1
0.492056339041253 1
-0.347850112645514 1
0.122939306828398 1
0.535322385534045 1
0.288963448485261 1
-0.124251255237655 1
0.726289800341979 0
-0.51673697823776 1
0.126942520232076 1
0.414040991898428 1
-0.181495706067857 1
0.0568093401599493 1
-0.142210911091553 1
0.268186848034124 1
-0.166191905053405 1
0.0385160739834608 1
-0.567713921224416 0
0.669736465016687 1
0.188084333577963 1
0.752476225862857 0
0.113011928558954 1
0.244530118219043 1
-0.287915699166305 1
0.022766381881081 1
0.00721173931478245 1
0.0821099984475748 1
-0.361624317315441 1
-0.169647852279057 1
-0.080563712889549 1
-0.0685103526226038 1
0.116065705886857 1
0.229946500722059 1
-0.411769172030617 1
0.0162274159076391 1
0.181629168386143 1
-0.416634798449624 1
-0.0877645060024657 1
-0.0695359840454928 1
-0.194549746518395 1
0.0927521975532601 1
0.0176473502404478 1
0.253829073903987 1
0.0379555767180902 1
0.235881711746782 1
-0.0637223282550662 1
-0.159039443205817 1
0.146181035239038 1
-0.210355389349379 1
0.146065555077854 1
-0.153724849448449 1
-0.280257260778268 1
-0.17991681599197 1
-0.0783687738297806 1
-0.33986089631836 1
-0.290644123331934 1
-0.447189369866247 1
-0.0944279965278678 1
0.00149524471018371 1
-0.221033363064871 1
-0.118054975648361 1
-0.0598311983305122 1
-0.00787733213049465 1
0.319753848518181 1
-0.0776930558050607 1
-0.568639710377504 1
0.370619387955789 1
-0.117798941077759 1
0.13846609652682 1
0.200065036385451 1
0.342367425689641 1
-0.424321641768266 1
-0.447567629629344 1
0.329142245583608 1
-0.484066582518313 1
-0.1163066223402 1
-0.0462018155042533 1
-0.178655527344633 1
-0.0640390345884248 1
0.135779600188239 1
-0.103270404032489 1
0.0262633223334426 1
-0.579136845218101 1
-0.284770945010959 1
0.423998736820902 1
0.0206833484975667 1
-0.499178677656347 1
0.240661105291551 1
-0.223517413050127 1
-0.267058101580345 1
0.0927546425683012 1
0.00584735811317082 1
-0.1287877865438 1
-0.443170511812676 1
-0.548696703989248 1
-0.134096296932773 1
0.0337141977942016 1
-0.282821006489287 1
0.200410795763383 1
0.181327806653439 1
0.254112917864273 1
-0.072449875996897 1
-0.23481716272422 1
0.986147584507315 0
0.0901663225492511 1
-0.607804409938856 1
0.30270182306498 1
-0.195096323509395 1
-0.647314778484975 1
0.182142774501772 1
0.016535074702522 1
-0.231947674447023 1
0.151971677822105 1
0.523024045173572 0
-0.148385877487877 1
-0.0851030961461437 1
0.00505066683269925 1
-0.259731025357867 1
0.401077109981362 1
-0.268932851811601 1
-0.422190475419083 1
-0.367519737851105 1
-0.491799190320484 1
0.000370990552773585 1
-0.153875068457752 1
0.209776303811099 1
-0.426196469215414 1
-0.155304575714148 1
0.0744663020954709 1
0.231182410319897 1
-0.661059438165739 0
-0.490093091877239 1
0.377700617685906 1
-0.366530308917462 1
-0.112399178661991 1
0.0744573125377051 1
-0.0023077648926233 1
0.00902412298865995 1
0.413493926218437 1
0.236000895659294 1
-0.521186513383959 1
-0.229404537661468 1
-0.176142850330217 1
-0.0745220816468227 1
-0.314464465076352 1
0.345348889168845 1
-0.502444461851759 1
0.00661890226596028 1
0.237545103453888 1
0.0614649682463402 1
0.550645484221861 1
-0.150133628258413 1
-0.0143708496203625 1
0.253887782724331 1
-0.211912109732976 1
-0.657065688463564 0
-0.121617523939212 1
-0.337490812052735 1
0.34919250137365 1
0.204777653487824 1
0.459968815727962 1
-0.104532822786102 1
-0.844299756684301 0
-0.487382673311151 1
-0.127460629246789 1
-0.374352004509682 1
0.138306318669031 1
0.0793370765918046 1
-0.147265080069297 1
0.252244215097225 1
-0.0410592983508316 1
-0.000719376259201279 1
-0.270070222251172 1
-0.255370369751998 1
0.0198200360898679 1
0.208725134760163 1
-0.143890144191353 1
0.0251675164131815 1
-0.551393646683889 0
0.493185150018451 1
0.228343656506189 1
-0.0517307511020822 1
-0.338519723298539 1
0.0319630326831965 1
-0.0783461330808899 1
-0.266644507941825 1
-0.00406899225397382 1
-0.467932125650399 1
0.366651709158321 1
-0.222378511408291 1
-0.237291249721844 1
-0.112562094276473 1
0.0409541394552462 1
-0.174079045382032 1
0.0106325894469014 1
0.0573051218562531 1
-0.610949377418533 0
-0.143222126992649 1
-0.04518705595455 1
-0.078356165313976 1
0.203921206494403 1
-0.21357175931049 1
-0.0960053743026922 1
0.446497864140245 1
0.336560683866285 1
-0.169232155457331 1
0.567140610955557 1
0.120853805320372 1
0.419964825268404 1
0.621155907918636 1
-0.0287071133847846 1
-0.299062182379928 1
0.289483243872342 1
0.640019705177593 1
-0.0133479609907948 1
0.134900355557365 1
0.0131143602633555 1
-0.453835186462493 1
-0.0394758971899654 1
-0.0855086894839848 1
-0.178149279432201 1
0.639556907092658 1
0.059835721334059 1
-0.191709896444666 1
0.304258921027209 1
0.295467265007682 1
-0.393561019929887 1
0.400562724303122 1
0.293506674250115 1
0.43543208567586 1
-0.254752498650227 1
-0.458378570360856 1
-0.405201773940678 1
-0.263035707592973 1
0.621820124540639 1
-0.0472442602576504 1
-0.410272956144764 0
-0.425643779461181 1
-0.210662167978853 1
-0.171207562492743 1
0.149522929061577 1
0.0886251124815864 1
0.27291532937147 1
-0.362709379859854 1
0.177092925906169 1
-0.501698508411478 1
-0.0310593898009048 1
-0.0448054562342763 1
0.177882762165939 1
-0.125627074838064 1
-0.060407501553206 1
0.361808367825378 1
-0.372301345688861 1
0.692248177492536 0
0.0793855886397269 1
-0.11253387891196 1
0.181256623841799 1
0.417943622112859 1
0.298330051178513 1
-0.311470473544533 1
0.019456909417342 1
-0.62818277938431 0
-0.379763992301984 1
0.388653192677597 1
-0.228258589916789 1
-0.185278548383377 1
-0.355444114548969 1
0.138549408064996 1
0.0440975098810297 1
0.108457830849058 1
0.17520634834029 1
0.23464661737518 1
-0.197770337485833 1
0.272830280128488 1
0.794272773457293 0
0.178706419796309 1
0.388951680278493 1
0.326025462524385 1
0.753518740738519 0
0.0905551549184005 1
-0.404636878281786 1
0.102904231524313 1
0.255634720292707 1
-0.407881254150644 1
0.107743755177143 1
-0.104400326760955 1
-0.112832578827661 1
0.249074915831775 1
-0.0539357978706571 1
0.163438093965782 1
-0.263747829863209 1
0.224301459048016 1
-0.301844905503413 1
0.0663176790736564 1
0.381390126358177 1
0.235184179564917 1
-0.444407405818015 1
-0.202352105473227 1
-0.158340195876728 1
-0.176112237762162 1
-0.171048352714908 1
0.368639544592371 1
0.0829518559959559 1
-0.184403283822434 1
0.239630837674116 1
0.488926562340392 1
0.254406155790195 1
0.532258791388715 1
-0.378912147140966 1
0.0949766590202561 1
0.288854366367329 1
-0.121891035508796 1
-0.255157347782521 1
-0.370818936957068 1
-0.0492466673435542 1
0.00830339558060094 1
0.14525390698294 1
0.00613680908573676 1
0.0353428950416413 1
-0.049244177812628 1
0.0208615800972173 1
0.164879155197968 1
0.0950070473180389 1
0.219713909427713 1
0.454495605430693 1
-0.103320251946529 1
-0.0529586265730649 1
0.374013724291045 1
0.103639189192148 1
-0.11392065122135 1
-0.311460638874789 1
0.363864755882104 1
-0.40065164649681 1
-0.314197730990303 1
-0.447071742395188 1
0.599284393851565 1
-0.352767603340209 1
-0.450796922487377 1
0.210434014789282 1
-0.00323324025116068 1
-0.0800967994362869 1
0.215003643464435 1
0.135059980323724 1
0.100065182124075 1
-0.306100470931988 1
-0.296277990377601 1
-0.00148041746722127 1
0.370138110030387 1
0.49693322338621 1
-0.74749294885113 0
-0.187917559683925 1
0.306470512748762 1
0.257962660684305 1
0.282244599244146 1
0.115313514586299 1
-0.520085057964607 1
-0.287848244209363 1
-0.326120385479983 1
0.333036064374759 1
0.510128217017961 1
-0.580208684287261 0
-0.419944914150201 1
0.0346273279722702 1
0.309404980155925 1
0.63901093679485 0
0.372713409859862 1
0.155209374378995 1
0.207101240856153 1
-0.204873602002017 1
-0.142955727378174 1
-0.115677755889717 1
0.54598572505491 1
0.335015736779723 1
0.0581854935180869 1
0.0841834737775605 1
-0.192993757719701 1
0.111080868821429 1
-0.348760449281412 1
-0.348172956887563 1
0.75294275554943 0
-0.428932580454203 1
-0.233249194911479 1
-0.293059242650146 1
-0.742850317658041 0
0.118979673019501 1
0.268234429911351 1
0.0970127615162097 1
-0.327120786766479 1
-0.430439370176868 1
0.142828823958106 1
0.184426322724065 1
0.317855711295801 1
0.194376766719459 1
-0.737285311980693 0
0.225301739178632 1
-0.233097463320419 1
-0.13153987781465 1
0.249031459270966 1
0.230069367410003 1
-0.355886872909793 1
0.217762927947679 1
-0.121805558692175 1
-0.158576320534603 1
-0.0739162915435467 1
-0.0365878840638146 1
0.184739044219946 1
-0.155757327139103 1
0.279068440498835 1
-0.656348909369079 1
0.0607732354886501 1
0.530271576098486 1
-0.207121583583388 1
0.276356341494488 1
0.280112399873707 1
0.108518242621863 1
-0.244442990014572 1
0.509690276572494 1
-0.114007905092137 1
-0.135404184064652 1
0.127699675718334 1
0.168370390309354 1
0.118736410819778 1
-0.507308702193177 1
-0.110123048893993 1
-0.459734236958715 1
0.0322185591051576 1
-0.453451138914488 1
-0.145092653814018 1
-0.419623584438562 1
-0.260795143707463 1
-0.404078665885039 1
-0.418766616935 1
-0.667841758998634 1
-0.303719305225991 1
-0.0656161524701657 1
-0.393267177018442 1
-0.626588931787611 1
0.480982053178971 0
-0.309729131950635 1
-0.194647483981148 1
0.0357592024391358 1
0.169029611909472 1
0.159036690500951 1
-0.212121288011886 1
0.267068469776849 1
0.0677299927787103 1
0.400494176900743 1
0.21811455478334 1
-0.179911444637918 1
0.0240953205614142 1
-0.15589367575399 1
0.173402982007656 1
-0.0513877906934989 1
-0.296472594308118 1
0.390357838815276 1
-0.214099198776621 1
0.448559914157532 1
0.805224840971636 0
0.456613019208967 1
-0.195101568114998 1
-0.365244450325586 1
-0.355964034221743 1
-0.148854665159002 1
0.295936128452042 1
0.0267502781392097 1
-0.297559425385757 1
-0.0429485119381998 1
0.0830212471523621 1
-0.0485037858645153 1
0.303607403407428 1
0.441617833030185 0
0.058780050073043 1
-0.108055437840731 1
-0.140981641571308 1
-0.0444804787578358 1
-0.253937028273119 1
-0.206148557676754 1
0.0644091638809049 1
-0.0234790071033259 1
0.155936929331403 1
0.0584938162456424 1
-0.104697583519835 1
-0.833975936098405 0
0.524509697997099 1
-0.0072220286147006 1
0.269785255819619 1
0.0114365293878182 1
0.406155528029074 1
-0.0460772396109022 1
-0.326297772974042 1
0.163490038537759 1
-0.423259151273573 1
0.593849537696753 1
-0.381393570525131 1
-0.438598359736068 1
0.36857816169666 1
0.15662445442106 1
-0.14164575102235 1
0.146860384221052 1
0.118333012426058 1
-0.120657519551724 1
0.0391660286272433 1
-0.417810105674493 1
0.716295378874729 0
-0.40033855428999 1
0.0575105623874114 1
0.577577445964762 1
-0.251960245998304 1
-0.000203048780695943 1
-0.106459589254313 1
0.26038947932074 1
-0.0563855637110759 1
0.0908388209893475 1
-0.204838091865022 1
-0.593645805490526 1
-0.237197030770724 1
-0.731533134005179 1
0.0456129353540979 1
-0.678815529812848 1
-0.203576029806291 1
-0.794605150177156 0
0.109684809034337 1
0.519826443160429 1
-0.187706914176345 1
0.694979862413625 0
0.208957218104587 1
-0.0370849083121879 1
-0.105628624743193 1
-0.22206380578975 1
0.490105687834439 1
-0.542498684405303 0
0.779396039636842 0
0.525374277341757 1
0.402353564531051 1
-0.565291305051529 1
-0.00800747558857892 1
0.4850466250689 0
0.368381672731811 1
-0.16867282375012 1
0.447287774001899 1
-0.130184304309538 1
0.0286798503089908 1
-0.0952058583552357 1
0.104477023098337 1
0.417613216950125 0
0.143619367141848 1
-0.24278081846237 1
-0.893522826977109 0
-0.161119578786861 1
-0.0748303564195942 1
0.0899119465220587 1
-0.493836283709718 1
0.186659784939958 1
0.186930005328589 1
0.0529015876149818 1
-0.119402829673748 1
0.013166795712836 1
-0.158124736801002 1
0.26694236369411 1
0.389967038243751 1
0.48816199724253 1
0.631212873982562 0
0.180850167821742 1
-0.406325460613315 1
-0.342702814068438 1
0.147728782624233 1
-0.63287079690854 1
0.194196063856815 1
-0.129022839094657 1
0.129153494603536 1
-0.103733028601117 1
0.0748383600646121 1
0.131636077320984 1
0.358081422471514 1
-0.346073747372251 1
0.228421998974822 1
0.38763938132506 1
0.192426802436501 1
0.402130924176839 1
-0.015051128833232 1
0.925697125278266 0
-0.422180483708587 1
-0.109765132037156 1
0.217060936508608 1
-0.1838318561399 1
0.29823561772079 1
-0.21288192254476 1
0.179230079154978 1
0.153712634890156 1
-0.10770130411687 1
0.209353381175926 1
0.203866217994929 1
0.258094010815784 1
0.391315778690024 1
-0.00634064857093038 1
0.459271840288652 1
0.443683284862427 1
0.362645657823873 1
0.394569177030944 1
-0.119652305235286 1
0.197323509640576 1
0.516102732529794 1
0.143595934869145 1
0.141935579567633 1
-0.254368567355316 1
-0.0337338264129406 1
0.18909653424826 1
0.00069883491677002 1
0.882566709509356 0
0.346347521948122 1
-0.0627661720211653 1
0.153645213487228 1
0.223811383510289 1
0.195791599592287 1
0.339446296600786 1
0.241517419451236 1
0.141682242193207 1
0.332276294023442 1
0.36185655210878 1
0.0283525736964011 1
-0.229644381453498 1
0.173754558027281 1
-0.344660007014414 1
-0.160016205527818 1
-0.339874476423038 1
0.302018716544803 1
-0.873172419556728 0
-0.313280822193238 1
-0.0593783855165583 1
0.170330498698936 1
-0.0239277064626322 1
0.531025474690979 1
-0.28786486602668 1
-0.865272222363748 0
-0.0572322161099642 1
-0.308700252248785 1
0.246655178579545 1
0.340384680207484 1
0.191286814811953 1
-0.447444473842645 0
-0.068098584987132 1
0.0115577502319975 1
0.323857605656294 1
0.444541576036791 1
0.292645559965758 1
-0.0576654255059958 1
-0.32263579467953 1
-0.401428168584915 1
-0.290217865210659 1
-0.187380936408548 1
0.0602506389635691 1
0.656375126142741 1
0.115191372994126 1
-0.0120044343718247 1
0.149331471036712 1
0.19144231849893 1
-0.37878142429587 1
-0.237107719861112 1
0.0480903607726857 1
-0.245786323361659 1
-0.0333209936185617 1
-0.00669489556294742 1
-0.233226720969619 1
-0.095836880110565 1
0.538021637759968 1
0.276835052910747 1
0.0481334559908684 1
-0.179319088627898 1
-0.00270032799727114 1
-0.0495205439643142 1
-0.391259133147336 1
-0.702282431441998 1
-0.0390201335864783 1
-0.190717191934204 1
0.139801687316787 1
-0.0134987744075047 1
-0.568075825844909 0
0.242562496307156 1
0.322510933426106 1
0.0758613218035406 1
-0.448703731016708 0
-0.470792371926543 1
-0.302425150675642 1
0.602590406476976 0
0.999395769171526 0
-0.117025286058681 1
-0.280222697971628 1
0.317905759290846 1
-0.0174054163428614 1
0.235448625650508 1
0.129936362370493 1
-0.0077579132223658 1
0.39802966353865 1
0.33726351045285 1
0.10900342805851 1
0.0257095762440399 1
0.061980479609845 1
-0.31408768763663 1
0.400699953026332 1
-0.169147552804972 1
-0.173803748629247 1
0.0114485260874742 1
-0.360345455816895 1
0.345009240400962 1
-0.452178437094711 1
0.228673446413418 1
0.0762790735994826 1
0.190079534021824 1
0.0151613433051173 1
0.234579520276266 1
-0.669810551870253 0
0.176902695955335 1
-0.130292001752568 1
0.110828096471783 1
-0.195696725810651 1
0.259238468316538 1
0.366180498842963 1
-0.260446045013104 1
-0.0997461093888138 1
0.331450215497908 1
-0.298820639842741 1
-0.644878408032466 1
0.262315829605994 1
-0.273542726358548 1
0.0729373197844322 1
-0.0976022936918431 1
-0.685787713911193 0
0.032234318892889 1
-0.0743263888880273 1
0.0169237066113781 1
-0.403912005036531 1
-0.240157496469728 1
-0.187324357141826 1
-0.243483968708072 1
-0.500455007964258 1
-0.34361881032439 1
-0.0257888685481968 1
-0.0254764458038344 1
0.0824804127405439 1
0.250427964023471 1
0.154621293996205 1
0.260542478608308 1
-0.269977525098162 1
0.304420757556118 1
0.225089653606826 1
-0.0839041201831031 1
-0.28299860725713 1
0.0942165539535042 1
0.269893948944633 1
-0.0263433189435361 1
0.0583592260021044 1
-0.140241275500113 1
-0.21863111488478 1
-0.339003333988223 1
0.0483081900102931 1
0.314980416990083 1
-0.147159732776013 1
-0.292370351333458 1
0.276347389627517 1
0.230738519721792 1
-0.308398560418558 1
-0.3299756534755 1
0.302160033082022 1
0.0170199303625587 1
0.230519190131615 1
-0.0372116341761016 1
-0.164140666963181 1
0.271750382839582 1
0.367721971730828 1
0.0973670879679929 1
0.229804257504553 1
0.275736873848914 1
-0.328689939470839 1
-0.820601825278413 0
0.273083932237299 1
0.153983433056001 1
0.311208869198154 1
-0.113749162946551 1
0.187604520940658 1
0.605030557083179 1
-0.041030454324777 1
-0.179846070811538 1
0.451943545923545 1
-0.148577524196836 1
-0.697177421874087 1
-0.136655842072406 1
0.353446747086228 1
-0.345531723411396 1
-0.014108270715852 1
0.860595042863944 0
0.048780572465004 1
-0.232576241909789 1
-0.230913051886452 1
0.120410931361342 1
-0.387644428538606 1
0.0321564154217203 1
-0.57776544678452 0
0.233979743429978 1
0.39427142004127 1
0.0781504741179463 1
-0.122741098518719 1
0.362545816543899 1
0.141594925954698 1
-0.142260980759187 1
0.00276822309458825 1
-0.311533862781219 1
-0.0725663199612258 1
-0.317403915608968 1
0.18222490732851 1
0.290362771330694 1
-0.665076265406089 1
-0.914520977123788 0
0.269767865457235 1
0.168173282695356 1
0.351237476841372 1
-0.243684246256886 1
-0.047004435277564 1
0.0830885385972874 1
0.015505962905486 1
-0.110730264108285 1
-0.023201728641563 1
-0.0469508432892991 1
0.0577810101986986 1
0.166873309329611 1
0.256559391831711 1
-0.0582933369465472 1
-0.236586280105978 1
0.386512122539774 1
-0.381444187844128 1
-0.793102289150374 0
-0.426296359450139 1
0.0979765910236632 1
-0.302031908434168 1
0.323328913074722 1
-0.163518357874835 1
0.328605813629562 1
-0.116493537436432 1
-0.759784092605482 1
0.119146997062963 1
0.293882336152077 1
0.305292681041973 1
0.566879134486341 0
-0.200082691987892 1
0.531717098923848 1
-0.175430521330236 1
-0.416369781836655 1
0.437505380372524 1
-0.121650427479894 1
-0.243526948159984 1
-0.192309444574709 1
-0.315682926653434 1
0.178072254923544 1
0.26606556223039 1
-0.0895158972316383 1
0.140740322294073 1
-0.169427846008552 1
0.0993021827741277 1
-0.0724914728693225 1
-0.258795059757889 1
-0.0846308630121829 1
-0.128143096275411 1
-0.322966253001187 1
-0.59471970401427 1
-0.173826813131213 1
-0.31422975546084 1
-0.284348379899372 1
-0.274349877777192 1
-0.288078813808076 1
-0.318831275580668 1
0.30511398927383 1
0.0476046079962779 1
0.617332056771109 1
-0.16737197311798 1
0.306910262389491 1
0.157007940266476 1
-0.230547668331139 1
-0.441040646404809 1
-0.116904434788565 1
0.623414275241958 1
-0.072427003713024 1
-0.233300059751382 1
0.389684038447115 1
-0.477113940486204 1
0.908307420099456 0
-0.456393636499211 1
-0.324837188323457 1
-0.102565980751343 1
0.652423003401425 1
0.417718667641853 1
0.0115010198235994 1
0.138835763589219 1
-0.0823598493902399 1
0.380048415962025 1
0.797999634899515 0
-0.419884608983229 1
-0.0260130248492282 1
0.30987341803381 1
-0.0229201381760044 1
0.538850209965838 1
-0.352644216040682 1
0.00418800286716033 1
-0.794855372190567 0
-0.0815344316552001 1
-0.577356885195679 1
0.255063117301857 1
0.107120210186771 1
0.29632292587896 1
0.242657791283764 1
-0.0337867727400407 1
-0.448117919063221 1
0.108167050678834 1
-0.718595438506121 0
0.343140502878004 1
0.442233496042111 1
0.10468131452047 1
0.2247729402353 1
0.13882169050306 1
-0.230270082991384 1
-0.429472148206908 1
-0.355668624666498 1
0.0415661917660768 1
-0.218493188081198 1
0.141656854481551 1
-1.12908428568645 0
-0.229998326760172 1
-0.350365950178205 1
-0.377955287929176 1
0.0489989358991499 1
-0.212750759502942 1
-0.150287034883753 1
-0.727915278425903 0
-0.0900364765471863 1
0.456375668354943 1
-0.0500132213158875 1
-0.206837627187608 1
-0.152056902259961 1
0.00917077648537033 1
0.224546610778567 1
-0.185564429972442 1
0.584312289934988 1
0.465272542521011 1
-0.442265269457249 1
0.0852272219121728 1
0.283730976108522 1
0.536736345745636 1
0.209255421607261 1
0.215282969609633 1
-0.868698643754268 0
0.232657057346073 1
-0.088525826833965 1
0.147537316288601 1
0.164858620952864 1
-0.044856855638267 1
0.267545079683109 1
0.310014686970619 1
-0.0986130501674128 1
-0.0894447970918459 1
-0.693995028181529 1
-0.748893284203039 0
-0.313803961024427 1
0.180769644421709 1
0.413217339518379 0
-0.265508930091307 1
-0.143266160276817 1
0.408326845008417 1
-0.373407906014664 1
-0.290904119678012 1
0.514325708676351 0
0.103318344316387 1
0.0247787170454271 1
0.58419162524616 1
0.163103532017781 1
0.0422016042357006 1
-0.156258295181564 1
0.0690006376005477 1
0.671819728917535 0
0.00631221237082442 1
-0.0138034697410385 1
0.0590304150991298 1
-0.211539002120856 1
-0.237582093723539 1
0.33961814426279 1
-0.553953639058206 1
-0.252447817648658 1
-0.116225209015513 1
-0.478067894610979 1
-0.281447795793645 1
0.324293179535704 1
0.0541219236192034 1
-0.450671935111794 1
-0.0332354462001022 1
-0.329474860966793 1
0.73007384088084 0
0.0798290010526672 1
0.284606611492734 1
-0.0443525158878914 1
-0.686392260933395 1
0.149461635972346 1
0.112704055356393 1
-0.503756149461746 1
-0.0588191453912927 1
-0.143861546236325 1
0.486661120383841 1
-0.865833193388495 0
-0.0891409473475069 1
-0.134558791418129 1
-0.516179253168037 1
-0.131755701939779 1
0.0391696879224837 1
0.372789371977746 1
-0.280298827111857 1
-0.591170004365545 1
0.0414155543583044 1
0.313460337044042 1
-0.0380904753488421 1
-0.511521275117591 1
-0.0405474593393689 1
-0.00420650176515353 1
0.034244885657177 1
0.533670127532704 0
-0.05483755892395 1
0.31368174055012 1
-0.117525604567521 1
0.123450885514681 1
-0.199589384119167 1
0.194548437822596 1
-0.0606904884073713 1
-0.123065663951793 1
-0.477723427537355 1
-0.213483728630305 1
-0.371537866934418 1
0.105100897886838 1
-0.206782187836145 1
0.289500264272 1
-0.0138628947425331 1
-0.0478250185850612 1
-0.241920784077737 1
-0.360437588859784 1
-0.811429006646936 0
-0.113308798523768 1
0.00214120000302424 1
0.47608354673994 1
0.232325640687016 1
-0.188000687522124 1
-0.456720212531154 1
0.129958394240324 1
0.120312554743073 1
-0.0916508000087374 1
0.223199633511347 1
-0.123473389586302 1
-0.20420796609852 1
0.0753782986982464 1
-0.041231559883516 1
0.424875446940042 1
-0.702102259291663 0
0.030246356279007 1
0.107855263907378 1
-0.907410670740376 0
0.188685501958637 1
-0.635806658920694 0
-0.0434506082402407 1
0.0528260456967843 1
0.956489132509176 0
0.18706515052006 1
0.638243379008432 1
0.881436145394478 0
0.256415079153117 1
-0.250464331920451 1
0.297794955088715 1
0.113027314077455 1
0.0530982223120613 1
0.159699149940226 1
-0.0442006117298981 1
0.208114793553059 1
-0.0890628131604635 1
-0.131466644910184 1
0.274659094331213 1
-0.736877824162869 0
0.47030865735058 1
0.29033138448561 1
0.311007120808464 1
-0.213241743585657 1
0.139443162044183 1
0.178852358470437 1
-0.591532585716756 0
-0.102330044618355 1
0.16567679633988 1
-0.118671839401115 1
-0.838720172891025 0
-0.0456751918693204 1
0.244212901263083 1
0.457301385934918 1
0.0524026541808347 1
0.182478717547529 1
0.0248033456015533 1
0.350256545654149 1
-0.587376689286972 0
-0.34096822822144 1
0.147976213984185 1
-0.592272980390757 1
-0.335286639610452 1
-0.0366297094098737 1
0.106121420887099 1
0.24490548850846 1
0.0673021894833116 1
-0.67947646570103 0
-0.341466410659266 1
-0.22031963110221 1
0.366587472835496 1
-0.168144940662029 1
-0.277682937124722 1
0.00144383499741814 1
-0.525089701707471 1
0.0466646322091907 1
-0.0113612675634434 1
0.692426144616497 0
0.288253534973269 1
-0.422783970856228 1
0.366603700477158 1
0.14472744287369 1
-0.480024837233571 1
-0.0294682020454562 1
0.416166217152138 1
0.0755560066768056 1
0.147538306088054 1
-0.139358043130167 1
0.0711205529233821 1
-0.152577112999729 1
0.268962922548273 1
0.221774060103711 1
0.326726495492317 1
-0.442397806711591 1
-0.11940633078345 1
0.120332520401639 1
0.574833388918009 1
-0.0884804783565002 1
-0.173996285685092 1
-0.0392204441694561 1
0.120013288553527 1
0.358739129232009 1
0.219081487395155 1
-0.240874254886919 1
-0.0191481294369775 1
-0.134039029770884 1
-0.149146416601647 1
-0.076089755764386 1
0.0870136369724793 1
0.205113073157885 1
0.395160693355236 1
-0.253652550742246 1
-0.153935255542756 1
-0.632570155091967 0
0.164690854635627 1
0.0895352089938385 1
0.0876388761067673 1
-0.675148906337015 0
0.108594488907397 1
0.163758695558754 1
0.518779220432157 1
-0.0923343555609985 1
0.167790600660344 1
-0.415005802999241 0
0.344049958218912 1
0.0206077222758816 1
0.00913371350556849 1
-0.0726020343346237 1
-0.354790856977759 1
-0.301482220732281 1
-0.228171776006511 1
-0.213404388248884 1
-0.251348009612233 1
-0.237443392192175 1
0.187478697444071 1
0.0988158947969178 1
-0.39257521739999 1
0.158350060769854 1
-0.247151800130791 1
-0.497162417758388 1
-0.161120432154796 1
-0.0204704824301399 1
-0.16903725464267 1
0.108282361261399 1
-0.269234134429659 1
0.390500689070595 1
0.0788911283781102 1
-0.386943062291023 1
0.41702500307871 1
-0.501637211005156 1
-0.103512889860213 1
0.0560035728322634 1
-0.425195642950475 1
-0.590902852056692 1
0.558645758757316 1
-0.269499388801129 1
0.0149481303845428 1
-0.00311107102182203 1
-0.0641845773370535 1
-0.132232489036014 1
0.384131658377337 1
-0.269617385569018 1
-0.120910591340282 1
0.0850128991696884 1
-0.296713743561774 1
-0.34797725897339 1
0.0458220384661412 1
0.349234755315458 1
0.477369867451621 1
0.26464004209778 1
-0.101351879957046 1
-0.239779799733498 1
-0.0365610819782788 1
0.283700785872576 1
-0.237110765023822 1
0.0159974651616732 1
-0.211721767338391 1
-0.169329085176715 1
-0.109349172711965 1
0.241144517182041 1
-0.392406964155796 1
-0.215269676710812 1
0.341241722074913 1
0.19175386005855 1
0.162275647490834 1
0.46533962595617 1
-0.645445491270912 0
0.392903442866618 1
0.592397185160953 1
0.601385706782876 1
0.155366811158096 1
0.0315094918142796 1
0.161507512190635 1
-0.172766512622947 1
0.0426382181524335 1
0.0522689073709617 1
-0.353946951071171 1
0.271263641607164 1
-0.270782359314193 1
-0.041399555202801 1
0.715690245116339 0
-0.0266478993559124 1
-0.269840388579229 1
0.0528998105131092 1
-0.0308157494152154 1
0.059287364394318 1
-0.459019726398788 1
-0.314480337941154 1
-0.595980573765895 0
-0.0158301437416874 1
0.421834273896092 1
-0.404158210924649 1
0.271089584023333 1
0.194567190815773 1
0.483074859600467 1
-0.260580403246916 1
0.425053736364327 1
0.339996587106792 1
0.0207825171678639 1
-0.732842457951945 0
0.136558374892049 1
-0.155657097770305 1
-0.339449608029598 1
0.222275999870139 1
-0.0597402836830021 1
0.276532469949407 1
-0.15844810368429 1
0.116025296188274 1
-0.25188414806192 1
-0.189068148438824 1
0.330475058771127 1
0.150701109637909 1
0.438696537062049 1
0.0632239514815993 1
0.249986517019336 1
-0.00999263638746552 1
0.204331484243194 1
0.0211167935635819 1
0.290023359950108 1
0.60490559537341 1
-0.441734468035267 1
-0.0888088971297787 1
-0.231851935520111 1
-0.705878837070427 1
-0.72818834805417 0
-0.187744213897257 1
0.324433109048523 1
0.0358080470001603 1
-0.00431378462650612 1
0.415668073595924 1
0.279619721077303 1
0.26021270138518 1
-0.504684034893677 1
0.389336255390142 1
-0.257323570148549 1
-0.276246661740176 1
0.214690958013591 1
0.651693804915041 0
0.189699159622005 1
-0.0384562942288701 1
-0.105363246428539 1
0.232771446096467 1
0.234275781405012 1
-0.06299361850731 1
-0.337386914033602 1
-0.0687944488619918 1
0.294419994490861 1
0.328601769563531 1
-0.407633093880142 1
-0.362696098385131 1
0.182876503659227 1
-0.0230317372719524 1
-0.108031972986485 1
0.253282523540941 1
0.362109021257124 1
0.455857658336223 0
-0.271913175976163 1
0.00811742509318997 1
-0.224746929396444 1
0.15675211769098 1
-0.402945130625368 1
-0.121587241310028 1
0.21171606709715 1
0.0639389360582042 1
0.603893861202957 1
-0.0708469409647376 1
0.00573590734510238 1
-0.173401896269378 1
0.632413824668031 1
0.281228831545473 1
-0.306378096294643 1
-0.148406260494677 1
-0.546003429073788 1
0.496817675259194 1
-0.294673277671959 1
0.131981586074415 1
0.110056815800171 1
-0.252199437349973 1
0.158254711554919 1
-0.0568242394972311 1
0.216032021875292 1
-0.0376128117023588 1
0.197473863043657 1
-0.109944380206987 1
0.107616153103171 1
-0.452294510533156 1
-0.70108345762611 1
0.406139831960928 1
-0.658487206125547 0
-0.0477660430646905 1
0.269803546357942 1
0.178160110680011 1
0.594119222033398 0
0.27547978216057 1
0.383856750193347 1
0.0944569926383602 1
-0.505575663319837 1
0.226534428510495 1
-0.175362583159265 1
0.038080424548876 1
0.584479459525063 1
-0.336626844606044 1
0.0928786898803852 1
-0.0145155780260987 1
0.186380599581439 1
-0.148791085356135 1
-0.659302162671733 1
0.213013999740325 1
-0.407314533806388 1
0.22320533630641 1
0.102000970944985 1
0.137046482752029 1
0.263096258631962 1
0.12920142815161 1
-0.548046240097013 1
-0.000734267900792986 1
0.0577320102492139 1
-0.242778518816716 1
-0.197607580665984 1
0.104707217084028 1
0.425024705051266 1
-0.409049821884613 1
-0.324170266007209 1
0.0946150766521539 1
0.548130711868198 1
-0.317958939899282 1
0.398322456483984 1
0.30056954584408 1
-0.249203804890155 1
-0.120329075110705 1
0.479504210591888 1
0.680193229803104 0
0.140396320223259 1
-0.0395442769179714 1
-0.419730709315761 1
-0.117332443813366 1
0.512049418816075 1
0.24685870658555 1
-0.246052482555163 1
-0.490162640116608 1
-0.841304574481592 0
0.357132312755593 1
0.0575979646015633 1
0.367601883865702 1
0.0809748319862571 1
-0.0161332636223171 1
0.0450631141822084 1
0.204789586833132 1
0.508555259607544 1
-0.349471329258895 1
-0.035156548909727 1
0.0231135112733289 1
0.188374280270373 1
0.259157238207725 1
-0.0955161605104403 1
0.0176514503658957 1
0.59432207274231 1
0.0181204656966109 1
-0.28895271203589 1
-0.254801290516511 1
-0.019081798022005 1
0.00340011673234548 1
0.376367512546317 1
-0.131054157685895 1
0.607754708993961 1
-0.283462610008679 1
-1.49558241433337 0
-0.589346468549322 1
-0.0262587537223475 1
-0.114460823778552 1
0.131618643030658 1
0.0346638695509747 1
-0.445084616058763 1
-0.0606357281718432 1
0.332915579883904 1
0.0480282191081478 1
-0.498984233294234 1
-0.0718506483547515 1
0.0720986244236409 1
-0.192561022796068 1
-0.339956774048102 1
-0.584264667664642 1
0.0472550482554117 1
-0.416026133461165 1
-0.180226817876689 1
-0.457024398689379 1
0.0344247426190658 1
-0.0579437191403953 1
0.199103583991393 1
-0.866132536040955 1
-0.878605567861266 1
0.0392452778162119 1
0.082464416691481 1
0.393355448493898 1
0.434530124671395 1
0.36478377447077 1
0.512854544667164 1
-0.218243410165401 1
0.555605570997971 0
-0.426258853847434 1
-0.0437848859543987 1
0.234486591523042 1
-0.192530446967281 1
-0.0415171153927521 1
-0.150180035733811 1
-0.0424969457518845 1
-0.27187708555445 1
-0.331846997693134 1
-0.0606538047371042 1
-0.780539474769722 0
-0.187041098120027 1
-0.706728520438256 0
-0.0757727506813888 1
-0.0912126327827287 1
-0.431340806635208 1
-0.103953228019086 1
0.0942156713190211 1
-0.0112219960415755 1
0.165287802475165 1
0.0504102480951827 1
0.51612724185291 1
-0.389643814348351 1
-0.427575998138621 1
0.181140779281853 1
0.108410086629835 1
-0.312400581861347 1
0.148514293003419 1
-0.588505497410548 0
0.959971835017491 0
0.0102000461636722 1
0.0684663741655308 1
-0.0384050571208658 1
-0.360101912705638 1
0.141696444919631 1
0.567302444518357 1
0.179853993173983 1
0.497920504719093 1
0.802822822875444 0
-0.316877765385961 1
0.211443822722332 1
-0.86523140622133 0
-0.153005327579158 1
-0.271775564395204 1
0.52647561856809 1
-0.292551736836447 1
0.261148945848363 1
0.583941601898489 1
-0.146960159209772 1
0.516820024110627 1
-0.122253410467986 1
0.0499048657707885 1
0.321395617079806 1
-0.0247633435098752 1
0.0567637174569961 1
-0.263488697571047 1
-0.0593704528168402 1
0.607684566703287 1
-0.0885177016014212 1
0.209374266864447 1
0.120745495411735 1
0.961572651558023 0
-0.251369226072336 1
0.189848790630238 1
-0.717614779161727 1
-0.17214217665765 1
0.0516423774626389 1
-0.0322691396944385 1
-0.376235587242118 1
0.253275970861045 1
0.0858104826311998 1
-0.324283846759633 1
-0.261160441759951 1
0.406024941102686 1
-0.447585202225526 1
-0.420193327164926 1
0.0615252388817629 1
-0.684855916099678 0
0.351114468034893 1
-0.751611662865193 0
0.243381160067104 1
0.109389297367238 1
0.432047816596019 1
0.352512044446794 1
0.326928760740526 1
-0.517365935650507 1
0.0486203368140443 1
0.415041774465993 1
-0.422474492485847 1
0.20917676951916 1
-0.101458101356529 1
0.0143091253086028 1
-0.196280205701546 1
-0.250523914699126 1
0.269890270346679 1
-0.061722533360935 1
0.146149622528443 1
-0.177596057008505 1
-0.402576063494842 1
0.196473815886471 1
0.402527891790767 1
-0.120681015345171 1
0.0167068984779239 1
-0.532661753679031 1
-0.0816588722114636 1
0.0580465975852152 1
0.0527979642753208 1
0.333074052502846 1
0.382738928644494 1
-0.0649421393768948 1
-0.388660135537034 0
0.0288385907549819 1
-0.209868124312715 1
-0.335135882641337 1
0.765627031130261 0
-0.130027508334826 1
0.334421512293756 1
0.327014143536183 1
0.349889696044542 1
-0.16076722678412 1
0.210439853912714 1
-0.732154154109896 0
0.0487463446811136 1
0.23667797256676 1
0.0510037759607418 1
0.22611913414628 1
0.0378167843559795 1
0.605507297279054 1
-0.138919910922829 1
-0.149318404939045 1
0.515218177956704 1
-0.000213048781306076 1
1.12137462364178 0
0.311987261931927 1
-0.144308031413669 1
-0.0374790973181147 1
0.0780772102104759 1
0.418648126323304 1
0.308758141483772 1
0.292359778585194 1
-0.344875848824011 1
0.245718784301482 1
0.380655155092141 1
-0.084973026819228 1
-0.259169511915901 1
0.00594230189396194 1
-0.168124381772671 1
-0.127298458028746 1
-0.0728804871432196 1
0.219645412580645 1
-0.280639864449555 1
-0.253667541616991 1
-0.0709489299223284 1
-0.0739090682386025 1
-0.0506325167340235 1
-0.140419074221723 1
0.237529041339153 1
-0.138186988285156 1
0.0873900111487275 1
-0.201609276374317 1
-0.192596004320625 1
0.0511162224164313 1
0.347905826142425 1
0.205168666126724 1
0.384272141397321 1
-0.526888890716476 1
-0.324474657659039 1
0.126901291192897 1
0.0297446731026609 1
0.04871539221512 1
-0.31084473270887 1
0.0624393078808887 1
0.0665813776232171 1
0.61897502008092 1
0.0884220251149472 1
-0.392628197828706 1
0.3856165116686 1
0.0599710806705839 1
-1.13392664528824 0
0.0166303895095345 1
-0.372595659182173 1
0.127602686163936 1
-0.16906634010586 1
0.665557461300485 0
-0.359530553362705 1
0.285085466787365 1
-0.173019472691674 1
0.0332454332161078 1
-0.308223517841559 1
0.290147718967263 1
0.283673172812219 1
-0.31075745194331 1
-0.400801318931774 1
0.031483331518742 1
-0.413918331194282 1
0.36021964674833 1
-0.232094331390707 1
0.0116019386190439 1
0.32576137432937 1
0.246748879678944 1
0.0201988143683941 1
0.266108706715356 1
-0.690066149876956 1
-0.00738265794192548 1
0.562293677181448 1
0.299474849436154 1
-0.438548282489979 1
-0.0974840490626908 1
-0.318640846074497 1
0.111392328850446 1
0.0882486130388905 1
0.308670520788161 1
-0.1616942777337 1
-0.151218872333601 1
0.351906801820851 1
0.496615012479996 1
0.225734331554514 1
0.0507889698169523 1
0.0207925232931834 1
-0.24985502057286 1
-0.157662977822288 1
-0.414277520086936 1
-0.220210302039104 1
-0.0166066812736189 1
-0.322833731132792 1
0.512698341217655 1
-0.0182245221379522 1
-0.306145996182695 1
0.0326693483573613 1
0.0124416156265732 1
-0.386781290887406 1
0.290719047264323 1
-0.160669141276604 1
-0.153587799029805 1
0.0398990789153892 1
-0.356745024012924 1
-0.0216142747133828 1
0.265072689328761 1
0.0173536166010243 1
-0.308563860376487 1
0.248257897525838 1
-0.696923684496597 1
-0.112981476552289 1
-0.159442201428318 1
-0.167221968981613 1
-0.514632851772954 1
0.29401549888687 1
-0.335486124488674 1
-0.132941477671642 1
-0.433922510755025 1
-0.343136738756229 1
0.111474099147808 1
0.120106494863238 1
0.0966142878479725 1
0.146616297548566 1
-0.445723119627252 1
0.146167698608889 1
-0.0206894550088647 1
-0.226214899919666 1
-0.131990663825989 1
0.0340787190437876 1
0.649140505270751 0
0.581773347605695 1
-0.0975882326343405 1
0.626475821399456 1
0.7477309759865 0
-0.0706338340111431 1
0.0146235961328857 1
-0.159791094067189 1
1.01030590823371 0
-0.0490741843198743 1
0.235563893495458 1
0.306247772210892 1
0.222057883902895 1
0.0813576647578611 1
0.0434375067815017 1
0.111663282305165 1
-0.195828048534846 1
0.397226631922707 1
0.280297444629373 1
-0.356121837485981 1
-0.324106026163009 1
-0.287412385336774 1
0.397239398617259 1
0.47147290571273 1
0.479535515098538 1
0.582560867975624 1
-1.1478672778038 0
0.147106594817972 1
-0.170485742087868 1
-0.101994589310644 1
0.267946003592158 1
0.800670082834273 0
-0.146608149433578 1
0.661184912789197 0
0.432474611800484 0
0.289316408361591 1
0.219162312877474 1
0.313403536576019 1
-0.573117641468186 1
0.373898916931145 1
0.134368941306162 1
-0.672235389083235 1
-0.0404531808991892 1
0.141711296075332 1
0.00817136200028882 1
-0.0257629368531281 1
-0.118509179514333 1
0.455337998662999 1
-0.0751077016979063 1
-0.672120630338549 1
-0.204577120942563 1
0.233215170352965 1
-0.274364611362057 1
0.00218433711679863 1
-0.466240813837657 1
-0.0408267544635739 1
-0.0748317309105892 1
0.191063039434761 1
-0.216793721830183 1
0.318564854088207 1
-0.0768224247009329 1
0.116420350240926 1
-0.150814995096569 1
0.298636198920516 1
-0.376937410404333 1
-0.277661744854752 1
0.0355853065205675 1
0.300774635430628 1
-0.123153373480628 1
-0.047191418832534 1
-0.561388745975213 1
-0.646346147286374 0
0.0609120925473246 1
-0.233538972192468 1
0.170438426253089 1
0.476996858000828 1
-0.212233255435188 1
0.306258589313115 1
0.280870722795207 1
0.0311220901604431 1
-0.176468663672139 1
-0.196346349498471 1
-0.211844624502091 1
0.661495349349213 0
0.566401851922617 1
-0.053933282637274 1
-0.210164643640985 1
0.265880119366445 1
0.61607496568374 1
0.0852745958836165 1
-0.0704714973662228 1
-0.0550444074870062 1
0.350918075396913 1
-0.521002623212233 1
-0.00814594203266102 1
0.117679389597254 1
-0.457299699377172 1
-0.171585385045549 1
-0.0494597820640903 1
0.0317612118378438 1
1.11284456487741 0
0.115536354410547 1
0.103611087210622 1
-0.455741402231688 1
-0.212951076991688 1
0.126966924464442 1
0.217920027691871 1
0.277293125135706 1
0.328472618361782 1
0.502949877390223 1
0.0537396864365631 1
-0.253988682543216 1
-0.188132942860073 1
0.494222990228789 1
-0.0510195062386947 1
0.00260661317532644 1
0.0814773846710918 1
0.179635879036848 1
-0.0147781430642565 1
0.184098927458157 1
0.519582644875016 1
0.174320514517509 1
-0.407693608781047 1
-0.347405758943186 1
0.102411374989487 1
-0.498567637640453 1
-0.861181317954107 0
0.122834631065544 1
0.382912391982856 1
0.0140089017018047 1
-0.238998761980097 1
0.0133045942881087 1
0.345761055471406 1
0.0929646896227657 1
0.0157152331012927 1
0.0193278638503914 1
-0.0241302532049033 1
-0.565000144223706 1
-0.408886369448546 1
0.058663090515909 1
-0.43091970633192 1
0.208338333633335 1
0.0429721114316299 1
0.329989036123226 1
-0.770686420160943 0
-0.301520270719408 1
0.107555664666748 1
-0.066333484843064 1
0.69372733576863 1
-0.721869029787933 1
-0.148241631089964 1
-0.642472169104497 0
-1.06719748182923 0
0.281041294778253 1
0.0879828816761488 1
-0.654033632942111 1
-0.605592591380284 0
0.218320365831701 1
-0.043025414631729 1
0.149449559162903 1
-1.09327420993291 0
0.367895436338214 1
-0.388901826153727 1
0.352724430874013 1
0.353282943260998 1
0.0161863159015455 1
-0.384254621517331 1
-0.488153516554644 1
-0.0876841733038026 1
-0.0173459959769929 1
-0.306570107455725 1
0.131440322440448 1
-0.287797636654379 1
-0.27443311597565 1
-0.0149529190888899 1
-0.556425501881794 1
-0.351441301946538 1
0.0784171315481245 1
-0.274007129597761 1
-0.115489147654736 1
0.240998983170438 1
0.0509912113819063 1
0.543818053991371 1
0.396542962387385 1
0.679793673357412 1
0.0393824134063771 1
-0.179672380752809 1
-0.0699007426176903 1
-0.0688141383917413 1
-0.208404084196475 1
-0.140213501032322 1
0.410721853903772 1
0.143389198879452 1
-0.0340471458894379 1
0.342897425846767 1
0.33913637159011 1
0.411468320707673 1
0.429388380341372 1
0.430749258066473 1
-0.417026207820531 1
0.0131139920606659 1
0.296484414264874 1
0.170947297252206 1
0.307562211991442 1
-0.516437271902237 1
0.240720219124567 1
0.127639789676331 1
0.0231107028590843 1
-0.091125913373244 1
0.617098582488684 1
-0.187173583776162 1
-0.406936411156609 1
0.130921974750814 1
-0.10136870319204 1
-0.290275288680869 1
0.147522554144416 1
0.407475307796135 1
0.296549360381022 1
0.356449758739773 1
0.717789854609393 0
-0.396901960616348 1
-0.486881373562685 1
0.274547003310152 1
-0.180817396602771 1
0.398680048020928 1
-0.169191252287138 1
-0.272324042235394 1
0.109194666755235 1
-0.0528608317286484 1
0.169199988564968 1
0.0391023661351353 1
0.341993540657496 1
-0.33121355076854 1
0.264183793674829 1
-0.496570870357227 1
-0.0239007369904005 1
-0.00580209488593952 1
0.188374516021879 1
-0.232452313935493 1
0.481723514041928 1
0.300586685637132 1
-0.0185155523148057 1
-0.149192370253427 1
0.221705880463612 1
-0.547851134314332 1
-0.175031729295123 1
-0.469876830790392 1
0.0537358769863999 1
-0.355046910727086 1
0.0705331583121497 1
-0.0627058972024161 1
0.0150241182567413 1
-0.0496730088597771 1
0.575952210351522 1
-0.237366294192932 1
0.262705043293055 1
-0.264343932760873 1
0.384604311948591 1
-0.0235657920840628 1
-0.284618811095471 1
0.234010329227605 1
0.117698896870345 1
0.0114851647101557 1
0.145400982512808 1
0.130627575792473 1
0.175285287809077 1
0.678088464353644 0
-0.12383588717768 1
-0.0446306806362139 1
-0.165930101488469 1
-0.206042335236294 1
-0.157923078854248 1
0.188360164592383 1
0.163027689586202 1
0.319557045802675 1
-0.232387865263465 1
-0.704549352525721 0
0.757891987779168 0
-0.109219046235906 1
0.602995971446153 1
0.514340903179215 1
0.601365907563728 0
0.167692755522723 1
0.539733449187008 1
0.266007469913932 1
-0.16468064557315 1
-0.0138578125279883 1
0.345975930363945 1
0.1202171012544 1
-0.203964680432736 1
0.01915582837107 1
0.0799610012255742 1
-0.341414364509171 1
-0.00268433688950959 1
-0.188662493636459 1
-0.0100812935025194 1
-0.173781223250565 1
0.658120230888958 1
-0.511975348851657 1
0.317764760036954 1
0.280260877630261 1
-0.226457040591018 1
0.531619964056418 1
-0.71829766088471 1
0.165079900268565 1
0.154683114096582 1
0.196170985575003 1
0.117599782388075 1
-0.263787106808702 1
-0.304164293857683 1
-0.0163647295159752 1
-0.289619435418831 1
-0.24431687717573 1
0.192315956641438 1
0.318169308771766 1
-0.303779778923964 1
0.263774266683551 1
-0.0572541588831807 1
-0.27816301031646 1
0.169358862641896 1
-0.105457281429056 1
-0.0105130313874358 1
0.944819491043548 0
0.309381923634063 1
-0.400312507066967 1
0.134198367876883 1
-0.780701291353048 0
-0.370218363003784 1
0.254608955712822 1
0.0982441451878432 1
-0.107453908091835 1
-0.193805642280954 1
0.0409998584997505 1
0.057519462563614 1
0.0812775274673307 1
-0.0401856868210927 1
0.135387701905298 1
0.00727987764407367 1
0.147382564472585 1
-0.422089760036525 1
-0.176823698084456 1
-0.710316785274661 1
-0.629232512326241 1
0.530527844567438 1
-0.0505813197683778 1
0.106982049842217 1
0.467987083078988 1
-0.260951443127551 1
0.0448303018856213 1
-0.195829782095545 1
-0.383882414641029 1
0.598840592525866 1
-0.594749571029103 1
0.191656927104911 1
-0.170566115038853 1
0.0935603541561079 1
0.138341389624499 1
0.216391562230559 1
0.094848507225962 1
0.247965099758053 1
-0.547788082779412 1
-0.144032008231682 1
0.255299150592417 1
-0.264059291024301 1
-0.323154743319188 1
-0.261212596672177 1
0.0863921474538326 1
0.0898883572151466 1
-0.0944182627612618 1
-0.173223570037587 1
0.472024281313758 1
0.278598237690577 1
-0.426721978862637 1
0.577271066492884 1
0.0644994701050341 1
-0.0730772644798644 1
0.275664479806424 1
0.629535842149749 0
0.0419908561138547 1
-0.172033311096639 1
-0.282818351297832 1
0.130825557363098 1
0.18605279273481 1
0.239431637656246 1
-0.277454898203001 1
-0.110190271397842 1
0.260905305248005 1
0.12692906847925 1
-0.356829253748964 1
-0.146431860065591 1
-0.591711662434895 1
0.369229396646307 1
-0.500308121281321 1
0.0189176035901799 1
-0.365048297305819 1
-0.691155124088253 0
0.297646340009439 1
0.487412446628518 1
0.285535814462825 1
0.253155209472265 1
0.630450753415042 0
-0.0637366553284989 1
0.269856438964074 1
-0.107128466950191 1
-0.0850093931770695 1
0.404020635608873 1
0.578414448069127 1
0.185584298175321 1
-0.442060040665943 1
-0.63793540048922 0
-0.276239745600369 1
-0.126866764384271 1
-0.0158450931802091 1
0.723949274748747 0
-0.0123314520145427 1
-0.0860043004238405 1
-0.616760214619453 0
-0.347965730346675 1
0.0886268132342192 1
-0.0105445053470543 1
0.0620465947293597 1
-0.531894649122875 1
-0.0328492684954565 1
0.328279013527362 1
-0.0101940700450055 1
0.00697880300957549 1
-0.241184241204671 1
0.217662281857394 1
0.123815426951779 1
0.265409400306161 1
-0.0801109692768304 1
0.134409956852403 1
0.0254743999975952 1
0.188289169419961 1
0.277590403116501 1
0.00945408389352841 1
-0.265128819676141 1
-0.195486144586002 1
-0.240073587526715 1
0.0689218403010137 1
0.00533791600617045 1
0.0768447451262733 1
-0.328206103705811 1
0.173842763083188 1
-0.515927001812528 1
0.0107663358478603 1
0.019522842292786 1
0.246717460154933 1
-0.135263385249027 1
-0.125810549775511 1
-0.0432750921920582 1
-0.552259919330333 1
0.292250076372372 1
-0.333601441128803 1
0.296435693443367 1
0.144505108323604 1
-0.130270897595515 1
0.0352562867907315 1
0.469663985197826 1
0.445479669387375 0
0.484058794023207 1
-0.284359068180834 1
-0.190851281231194 1
0.522047043997918 0
0.256097201401613 1
0.0839611343222441 1
0.792853358472263 0
0.31829332442841 1
-0.165639150784244 1
-0.0295775844202708 1
-0.167009806197179 1
0.290032859664086 1
0.0610163733234714 1
-0.214128080516651 1
0.453152099049875 1
0.469219308122449 0
-0.351016690861502 1
0.533216012268647 1
-0.396651614201394 1
0.0533452427604017 1
0.221805027129769 1
-0.450293807466755 1
-0.248525407258668 1
0.179856622644733 1
0.402734243039067 1
-0.157289393028935 1
0.338991819581518 1
-0.197444959531277 1
-0.287849162860586 1
-0.0187682756284764 1
0.654208177354199 1
-0.135971611116636 1
-0.132069030485255 1
0.333170503598575 1
-0.193015094859608 1
-0.363383529654718 1
-0.217296383287232 1
0.398666044039897 1
0.272589575726297 1
-0.313686151866936 1
0.528620194758313 1
0.0898841661298876 1
0.241048472189593 1
-0.308311147905196 1
0.23342047368488 1
0.199691242106336 1
0.627276216120941 0
-0.615774614229658 1
0.434772669624474 1
0.0955211753611449 1
0.0278963710594713 1
0.505191121702725 1
-0.950223753569651 0
0.383074326810484 1
-0.342754502173349 1
0.843261175527162 0
-0.466780856662491 1
-0.0438898958082474 1
0.151137607756205 1
0.251710611895161 1
0.0294016517822627 1
-0.361818347629331 1
-0.216980551338401 1
-0.0160777877659344 1
-0.511876241012252 1
0.243409696209831 1
0.35741248906994 1
0.0572071706449872 1
-0.0807069767927158 1
0.305688624196357 1
-0.117427804631711 1
-0.010461038127768 1
0.157969202427441 1
0.372592516266576 1
-0.31420218285123 1
-0.18514820166491 1
0.481252346793715 1
-0.0543312737702295 1
0.248195671441384 1
0.258560324116663 1
-0.0889932405379913 1
-0.129443701920348 1
-0.13019818608046 1
-0.203961136596664 1
-0.00785560389232554 1
-0.384653728230357 1
0.0311789256139652 1
-0.134011719995747 1
-0.0459326576533268 1
-0.481063387491862 1
-0.132639333781939 1
0.31949941840014 1
0.340927534314247 1
0.197122239813355 1
0.408796013452117 1
-0.0589857356163318 1
0.180378132966401 1
-0.245854476340067 1
-0.418774326130954 1
0.118338202488805 1
-0.140423091179139 1
-0.325901827609471 1
0.365557025282973 1
0.584917024276929 1
0.0268743467142377 1
-0.32647134721911 1
-0.319511943875687 1
-0.557202470429164 0
0.101734758664293 1
-0.0123067019778384 1
0.00724644801395968 1
0.456471492398913 1
-0.522931467355156 1
-0.0748834796223584 1
-0.119179359473581 1
0.787886292121572 0
-1.04019917605971 0
-0.63563651890909 0
0.277383756150153 1
0.100504469560596 1
-0.123676443977665 1
-0.165080073764078 1
0.0629829507907204 1
0.845875864664567 0
0.136665396457097 1
-0.121901818240842 1
0.652678779219009 0
0.0790125394633683 1
-0.262243552480922 1
-0.232688397066123 1
0.0999251221907858 1
0.127148962936788 1
-0.159288146972125 1
-0.511648249548763 1
-0.427612367347502 0
-0.533835764383101 1
-0.218537796692944 1
-0.290265707426254 1
0.220978976751848 1
-0.0853535348888692 1
-0.633223808383008 1
0.46403647547813 1
0.661916738594876 0
0.0535830835567766 1
-0.186311841912627 1
-0.142776582952011 1
0.0529477136239422 1
-0.156121609151607 1
-0.0635554781793681 1
0.0708929984573313 1
-0.641090364262639 0
0.241026754213783 1
0.692789495377927 1
0.159685685095398 1
-0.12946722466826 1
-0.374595074909398 1
-0.201390816627102 1
0.682092836885119 0
0.375200893094689 1
-0.682374502879054 0
-0.209177079887225 1
0.125219568964532 1
-0.0137097664538223 1
-0.46384239922823 0
0.52271800726017 1
0.0564559972317076 1
0.092830973074551 1
-0.242776424994341 1
-0.175920812407912 1
0.265279935672974 1
-0.0139057586414064 1
0.298142726645535 1
0.0255129910705239 1
-0.221481722199303 1
-0.558910208125831 1
-0.019446245160815 1
0.157607162444984 1
0.544965019854254 0
-0.154122833104317 1
0.101795963774453 1
0.27726198854677 1
1.05429471277386 0
-0.0909565851073702 1
0.0425679532771412 1
-0.109440618653867 1
1.10670330415787 0
0.151647758208032 1
-0.98561293536461 0
0.440408448835686 1
-0.30391669199697 1
0.140826641276028 1
-0.0372641934629462 1
0.0337093216066217 1
0.0933036604776304 1
0.220574896543175 1
0.0458459347262109 1
0.590920903916096 0
-0.266198974758311 1
-0.575717001505437 0
0.0689289323084084 1
-0.167382404670042 1
-0.0781031463936497 1
-0.148478599989348 1
-0.0331472121591566 1
-0.208145947983641 1
-0.210009800684545 1
-0.944839951359981 0
-0.206118686569353 1
-0.235625163520466 1
-0.191612881393925 1
-0.183334426865644 1
0.268203687153674 1
0.0961590153584031 1
0.200181556242578 1
0.0341180020182104 1
0.260188145434966 1
-0.14561678193538 1
0.325876753852384 1
-0.11863434351052 1
-0.0241516663991513 1
0.13606995897664 1
0.374258293960675 1
0.476534819564055 1
0.445387951540593 1
0.0356869871590333 1
0.508065164994358 1
-0.37561875717174 1
-0.166801727824585 1
0.12039088010737 1
0.00647416586566778 1
-0.0813616054837411 1
0.389795126171081 1
-0.275485254857749 1
0.116796079910638 1
0.526898624676616 1
0.113496399302125 1
0.684547206746279 0
-0.158206414266946 1
0.322843833048515 1
0.627306271074756 0
-0.13225482832088 1
-0.349522054313181 1
-0.0118518722045832 1
-0.305521543042242 1
0.0888588417503376 1
0.763672324375694 0
-0.0621560184875507 1
0.691767420568624 1
0.268312680469585 1
0.180384570727424 1
-0.289678166569091 1
0.15893615983135 1
-0.746409687566918 0
0.00857883010635783 1
-0.450541384211875 1
-0.301532917526935 1
-0.103818176111997 1
0.116343166239398 1
-0.0570625899481727 1
-0.11316673218533 1
0.0466557543471073 1
0.16586661429053 1
0.539941753862736 1
0.052600467980695 1
0.330131241289214 1
-0.312277808988646 1
0.0792206230009812 1
0.11849573111057 1
-0.192148062615142 1
0.0976434732762202 1
0.0817520751636247 1
0.513526058026484 0
0.24590162580762 1
-0.0754860583776681 1
0.189801174032323 1
-0.0656498482007968 1
-0.133900105190159 1
-0.0146947835355679 1
-0.685202173848396 0
-0.0797665615012462 1
0.111489020477276 1
-0.526229595744124 1
0.034669044417335 1
0.20221035995611 1
-0.444510927070852 1
-0.0784746823520726 1
0.237674616486206 1
0.241880713636165 1
0.00289065011175987 1
-0.432287402308746 1
-0.236109065181981 1
-0.299804850464415 1
0.398987260677448 1
-0.624357489040232 0
-0.618457374474652 1
-0.127318926452303 1
-0.17839857809722 1
-0.106771028742814 1
-0.0515198791259671 1
0.0522461880554869 1
0.0720283919654947 1
-0.0233857800095812 1
-0.205604547416398 1
-0.435937928938889 1
-0.0227214732633693 1
0.213251191690904 1
0.357153974672992 1
0.882399907056175 0
-0.0879573109249783 1
0.470015914325549 1
0.609254225030255 0
0.0778518603886915 1
-0.525238603631407 0
-0.142451742846779 1
0.191457068551275 1
-0.0990063039736408 1
-0.487793449522435 1
-0.637365913887256 1
-0.0637114731639855 1
-0.0347485606448943 1
-0.316014625160371 1
0.164285031309809 1
-0.0904532828988604 1
0.0378816911679262 1
-0.48929571180971 0
0.342112459121114 1
-0.43841468691311 1
0.288195671336979 1
-0.485343577450055 1
-0.1811855550994 1
-0.360091204424652 1
0.324363423870363 1
0.231114526614477 1
-0.201155127832326 1
0.169085546163362 1
-0.726962349880022 0
-0.180167376987844 1
-0.0978041073750156 1
0.255612821413511 1
0.178034234403456 1
-0.443380126561487 1
-0.521309272625385 1
0.181512182679489 1
0.337630466217934 1
-0.410473116174211 1
0.197156484327775 1
0.142727543145413 1
-0.132897358626924 1
-0.56465624764905 1
0.169908790870422 1
-0.261071704086991 1
-0.203662901968885 1
-0.113204281875445 1
0.191530883492958 1
-0.331196444744929 1
0.065411883932565 1
0.431189111958188 1
0.471268761794949 1
0.0775266909281293 1
-0.0350864248019257 1
-0.346540878311415 1
-0.31549024279616 1
-0.357260535248994 1
0.0901867957942068 1
0.232552994148584 1
0.454959785058647 1
-0.103927615673526 1
-0.251419115470273 1
0.479664061373967 1
0.788621057338813 0
0.285068578468316 1
-0.465779877299148 0
1.07410250228221 0
-0.083940397402536 1
0.202574492159031 1
0.17749848955001 1
-0.253559076610512 1
-0.484496742291172 0
-0.222690846649362 1
0.291169353477925 1
-0.0686092739665708 1
0.190893545921515 1
0.31769169383653 1
0.0489563341480914 1
-0.0239527053050813 1
0.307837592398946 1
0.0931669798645588 1
0.0153436028427956 1
-0.128062254771538 1
-0.0793353343367018 1
-0.558717063160369 1
0.218991499701193 1
0.548744596670253 1
-0.538150902818906 1
0.344625064270704 1
-0.194892331387558 1
0.116435672116964 1
-0.157685535717732 1
-0.0323926387864026 1
-0.0193347054715749 1
-0.396371357527359 1
0.622172805489718 1
-0.473743414759802 1
0.344947179156369 1
-0.104024943544316 1
0.318967983167955 1
0.130954836391513 1
0.23788718316095 1
0.226717438990768 1
-0.723271060504011 0
-0.394978062078042 1
-0.38576760852206 1
0.277425275847265 1
0.6733992933135 0
-0.00208596133374224 1
-0.0256951898034026 1
-0.0966397456762454 1
-0.286656499083479 1
-0.277569690394161 1
-0.290256856675985 1
0.437168342415509 1
0.71936221178169 0
0.385887004213384 1
-0.0144682067657172 1
-0.457281425424575 1
0.265938535143414 1
-0.120531498208798 1
-0.147713980749 1
-0.33950964591014 1
0.123697672602793 1
0.808659922580268 0
-0.579060699385892 1
-0.508951355565728 0
-0.106402971810996 1
-0.301188079308788 1
-0.375581053574594 1
-0.139565204957054 1
0.142051272767265 1
0.103861563808804 1
-0.0477803526166293 1
0.308177857836125 1
0.421898759171224 1
0.267560673892402 1
-0.211650214797011 1
-0.266528800358105 1
-0.211889224036673 1
0.271743318282635 1
-0.307875948443101 1
0.273634731256923 1
0.158613978357946 1
0.0165147319561238 1
0.019252594109514 1
-0.240014249358285 1
-0.4707459543318 1
0.167551397244337 1
-0.0128539162910582 1
-0.368026264346018 1
0.385242193356166 1
0.16127796381832 1
0.291638323320732 1
0.0627278948187359 1
-0.175864404665394 1
0.0340683278831232 1
-0.242623046391647 1
0.100062077687805 1
0.151720547719257 1
-0.291229828901144 1
-0.0265213311034874 1
-0.228781625296573 1
0.253240149197216 1
0.180193362540904 1
0.394058194275614 1
0.0938192380798404 1
-0.113687916399693 1
-0.712558871086588 1
-0.177173138397735 1
0.339767790590273 1
1.20595173571891 0
-0.0570602205178468 1
0.51216201137123 1
-0.502505743696331 0
0.0835469126551228 1
0.383082111721281 1
0.32312508147825 1
-0.317773171259722 1
0.383987197629104 1
0.191311355212786 1
0.0430595462058962 1
0.0745750329867034 1
0.715825316152645 1
-0.0496365893443002 1
0.472385303212084 1
-0.546054246669835 1
0.16279703392246 1
-0.507703889176213 1
-0.301956418312932 1
0.450610253788255 1
-0.337574659279397 1
0.441582307503005 1
-0.161721719537165 1
-0.644620438099813 1
-0.244057722901388 1
-0.460440925686261 1
0.577623731348535 1
-0.0149489345759787 1
0.495333292348035 1
0.140457288848084 1
-0.0404599468206873 1
-0.0859968365578041 1
0.241443203856734 1
-0.360100979692204 1
-0.0261074548581481 1
-0.278718062311184 1
0.108501837042467 1
-0.215303134959449 1
0.325221331842242 1
-0.442425413030783 1
0.225721383012842 1
0.0205091951460478 1
0.149794422647962 1
-0.128532982111078 1
0.608356894863233 0
-0.12845694236411 1
-0.00612698058933945 1
-0.469611109660735 1
-0.554641723155949 1
0.375910336318087 1
-0.720752127917823 0
-0.138510641751164 1
-0.382359190115804 1
-0.0365365220031922 1
0.381206036282761 1
-0.345935690618396 1
-0.0698604537982377 1
0.143961194041353 1
-0.0968378326297111 1
0.697688708407087 1
-0.177238844339593 1
-0.192199281022374 1
0.117814767554955 1
0.0250771545968238 1
0.258184346306389 1
-0.592088321526528 1
-0.724523788593906 0
0.642015107003635 0
-0.512962005341539 1
-0.722162938661418 0
-0.101532385874016 1
-0.0725467193029464 1
-0.565943458096289 0
0.0104841396663589 1
0.2937246639857 1
0.25022314397162 1
0.0734793524398211 1
0.116428346704855 1
0.705295407152506 1
-0.0869618029369418 1
-0.221470697517097 1
-0.487294730737739 1
0.0285624790102288 1
0.155834340003271 1
0.0721001236615107 1
0.0516949933083575 1
0.335318315185562 1
0.443114003352748 1
-0.266663669674501 1
0.659670492160861 1
-0.402382899278108 1
-0.398346504402095 1
0.0134893319038489 1
-0.480301634432165 1
-0.362731521832356 1
0.276826414716391 1
-0.0521994223315937 1
-0.206851656258979 1
0.284765560599419 1
0.524277008656649 1
0.369211657773046 1
0.241864263342761 1
0.722542610541356 0
0.150306017280073 1
0.546356968414656 1
-0.124157342986438 1
0.398354112166884 1
0.523110139905452 1
-0.104980071825249 1
-0.0283722898567741 1
-0.515076354380385 1
0.111810788487236 1
-0.349444755695211 1
-0.16929531246183 1
0.145687836382422 1
0.0893188096160081 1
-0.51024875283844 1
0.0311560067215098 1
-0.0707520976976646 1
0.517504578161085 1
0.121630961608953 1
0.408318359753619 1
0.0513514369299701 1
-0.103894965445894 1
-0.258406215367043 1
-0.591560021913453 1
-0.006675093932756 1
-0.156143206924454 1
0.0306209306424423 1
0.0797917257009682 1
-0.405361151043527 1
-0.373566963917599 1
-0.134400524009065 1
0.837774231473569 0
0.0375713229262612 1
0.117866375652641 1
0.465167086582458 1
-0.44809377173097 1
0.0315328613312127 1
-0.0366713885507728 1
-0.547509841173952 1
0.0710517083071995 1
0.329079420605975 1
-0.311615830048729 1
-0.337329115290958 1
-0.472555966456689 0
-0.0142253464612998 1
-0.240998102517681 1
-0.179273269870082 1
-0.585503789068863 1
0.0469406500621616 1
0.000672238003180163 1
0.0836431894556375 1
0.268545782936729 1
0.0754381191100496 1
-0.298532148468666 1
0.103506880485331 1
-0.0094860482222388 1
-0.258492691036299 1
0.342864970826889 1
0.352344294245339 1
0.444099302781265 1
-0.478742610959229 1
0.101744175579346 1
-0.284386799695044 1
-0.151553898145655 1
0.316342894215458 1
0.230113701446957 1
0.0572460833088042 1
0.0369216322981245 1
0.759743740412493 0
-0.41236387935523 1
0.0233116862289881 1
0.0671223340715575 1
0.110043402413363 1
0.235551052431809 1
-0.0926544864820238 1
0.329256748404154 1
-0.333280018813097 1
0.57128290606799 1
-0.353750575167281 1
-0.306917430989189 1
-0.193696586349294 1
-0.551562147336036 1
0.052938897510928 1
-0.0283458980993136 1
0.380100540350769 1
-0.250006142078528 1
-0.0354685922158768 1
0.0850595407042112 1
-0.251992527408598 1
-0.231510225700701 1
0.0679457982528084 1
0.0922284670205998 1
0.162302155968926 1
0.112080925455054 1
0.423788893417636 1
0.474295187431568 1
0.397650835897501 1
-0.087395487315086 1
-0.223558449938109 1
0.241705402287332 1
-0.215283519838746 1
0.0699414822544082 1
0.100621647104214 1
-0.415359647538433 1
0.0539073094143007 1
0.571783526391253 0
0.352829090401769 1
0.394284106529626 1
-0.257603058807414 1
0.13271382790803 1
-0.343662189246804 1
0.245998238542958 1
0.0178497468624584 1
-0.648552207902553 0
-0.339861349245157 1
-0.121559845133472 1
0.642888535568797 1
-0.0441420678834235 1
0.553135344831871 1
-0.649597677190868 1
0.197103994179175 1
0.302308925333612 1
-0.13547696914065 1
-0.170497763613345 1
0.501111736403533 1
-0.395862410341205 1
0.628117455792126 0
0.0242724433453277 1
0.474567774955118 1
0.465630373034871 1
0.12132994955166 1
-0.244465184692969 1
-0.181497768309255 1
0.340529746003708 1
-0.121724023585226 1
-1.08834878008147 0
0.450277366129696 1
-0.126697601007813 1
0.488451185651771 0
1.11172516881159 0
0.26604346316768 1
0.6021082552121 1
-0.189705355140895 1
0.141240189658311 1
0.463089854683828 1
-0.0880867267555228 1
0.0957181710231426 1
0.295462396599506 1
0.731086078179206 0
0.228406430005536 1
0.196169489408054 1
0.69868600126792 1
-0.0347776093212464 1
0.0638303279936283 1
0.103423846146099 1
0.119766297199722 1
0.282396550385001 1
-0.0310752891708895 1
0.439612106190072 1
0.256467199405795 1
-0.114715505265708 1
-0.139663342596771 1
0.098686522262867 1
-0.441796549200716 1
-0.268304663509752 1
-0.111001557326235 1
0.656693998915487 0
-0.363520625472913 1
-0.253530433491147 1
0.360320879983465 1
0.539820535330802 1
0.218722297255075 1
0.407283937395652 1
0.242117745731964 1
-0.0807048557696796 1
0.082957647786021 1
0.130018502770453 1
-0.336354551178565 1
0.0962820641832134 1
-0.494874421735852 1
0.211543140494198 1
0.62601657520517 0
-0.137767477558262 1
0.0610614524475447 1
0.769524873552591 0
0.0017789871615595 1
0.668363793220301 0
0.106338676383205 1
-0.2640611152979 1
-0.259079135687972 1
0.29563909967959 1
0.132597647568168 1
-0.122737915539643 1
-0.528516206850471 1
-0.266998495644624 1
0.34760914313409 1
-0.316016122089924 1
0.189296677483282 1
-0.0831361233222788 1
0.192805178365847 1
0.038058461768893 1
-0.0345915127436644 1
0.281542950267326 1
0.0651497121829706 1
-0.156590371936577 1
0.000586230964285187 1
0.316720765928675 1
0.320588684582425 1
-0.0825339967196745 1
-0.0754548808377485 1
-0.145959554921581 1
0.0630296086089389 1
-0.532972992153727 1
-0.50428291297225 1
0.123036648071992 1
0.403809410766202 1
0.264065549822379 1
0.371355641818692 1
0.273264805152741 1
-0.235855335631804 1
0.703961935891738 1
0.277350969548069 1
-0.196136412147833 1
-0.195229252581617 1
-0.207866449968172 1
-0.416976442742987 1
-0.685047730332771 0
-0.0502077406907871 1
-0.0269779129736113 1
0.362482950594061 1
-0.038729346054506 1
0.326236898050509 1
-0.228496790697964 1
-0.248028931453161 1
-0.359447144465475 1
0.0919207189748864 1
-0.541080078054573 1
-0.0489518048787711 1
-0.0928007349978752 1
0.257018251226725 1
-0.209821877942421 1
0.0883612170098054 1
-0.594837220487836 1
0.113424521878334 1
0.510114035887877 1
-0.314204930715334 1
0.33346048194137 1
0.100383169934251 1
-0.974604187036709 0
-0.685778301344328 0
0.258466463121298 1
0.40186028698822 1
-0.191051548012013 1
-0.170378468742544 1
-0.0878028566335694 1
0.306641031392478 1
-0.247273863387843 1
0.11760262574838 1
0.155214624510196 1
-0.111191526711609 1
0.288830014918396 1
-0.42819235734106 1
0.752357627138926 1
-0.21190784381471 1
-0.19617554849196 1
0.281864724754579 1
-0.187140811511333 1
-0.419833231577161 1
-0.278769309721697 1
-0.0887973279106902 1
-0.247147152739045 1
-0.0474697314407234 1
0.72594343547288 0
0.376909815599111 1
0.264411700094974 1
-0.271962903550234 1
0.401476941597467 1
0.354853321185859 1
-0.456837986243579 1
0.24620257757286 1
0.033317301655263 1
-0.286064369342828 1
0.510027029256121 1
0.158738361737853 1
-0.0278657286648896 1
-0.144528848503181 1
-0.605441125969217 1
-0.206558594187287 1
-0.20823218747596 1
0.174277766023246 1
-0.0711602147702053 1
-0.476159097587014 1
-0.388754863721139 1
-0.355417480463947 1
0.10940080506097 1
-0.452430700708514 1
-0.288465251512895 1
0.0818571395114253 1
0.21447228993301 1
0.183894492755392 1
-0.333191466511645 1
0.793399406132361 0
-0.167004142878386 1
0.0012319881139287 1
-0.245426606517459 1
0.341189324648662 1
0.0866565995271733 1
-0.447476799211803 1
0.27798835618418 1
-0.10326857049829 1
-0.0838957786922923 1
0.225596662395886 1
-0.174656354160652 1
0.17406352374119 1
0.00825557528023087 1
-0.021589792039158 1
-0.571161571688811 0
-0.203169051255233 1
0.441127775510267 1
0.447380338561968 1
0.363271506392063 1
-0.0913379805427136 1
-0.200371803101528 1
0.0543582458037305 1
-0.0944658188112314 1
0.145975426597018 1
-0.406112707591248 1
0.034271894900833 1
0.450192432670451 1
0.074611350615871 1
-0.461525770434096 1
0.183556669548179 1
0.280455733970202 1
-0.140654505913737 1
0.543206868378252 0
-0.100922318850676 1
-0.262582862209482 1
-0.230552619709633 1
-0.14368645581428 1
0.467861144212902 1
-0.314025680703029 1
-0.0423873273202121 1
0.28530169340461 1
0.456336331350613 1
-0.343389299929968 1
-0.303493680060549 1
0.109773581652515 1
-0.506364151012784 0
-0.344613605509538 1
-0.219798448973547 1
-0.115374183825915 1
-0.201345804299892 1
-0.173385836697551 1
-0.323451331387861 1
-0.304221204547414 1
-0.22889063078936 1
0.571693304390782 0
-0.100457988449097 1
0.586114661551446 1
0.231471569485665 1
0.245564288364143 1
0.302498037061514 1
0.169367978861966 1
-0.785957915997636 0
-0.00643947134151105 1
-0.364679613222519 1
-0.557055745132175 1
-0.341127581296726 1
0.237241051722541 1
-0.0469929525174454 1
-0.280605539401244 1
0.415893483936668 1
0.258864581657318 1
0.774843927784502 0
-0.0105619631863434 1
0.158803474060825 1
-0.0969483122140139 1
-0.0767533734977747 1
-0.229127137679946 1
-0.427285422758257 1
-0.506151137177884 1
0.144952721349109 1
-0.438472195052366 1
-0.523911041605173 0
-0.529996273425928 1
-0.616268484997389 1
0.478326536884831 0
0.0409708113238871 1
-0.25078130025184 1
-0.433001108108618 1
0.325362607839082 1
0.0183462773807515 1
-0.354933590182516 1
0.167616666288228 1
0.203173720029945 1
0.253659863618761 1
0.029735633975462 1
-0.301825509012632 1
0.963336031897845 0
-0.634150797804153 1
-0.133632500399306 1
0.0937112095559453 1
0.293129972489985 1
-0.349746585502744 1
0.273020207146541 1
-0.0613745687475176 1
-0.15428360602306 1
-0.175001660045184 1
-0.467959819511708 1
0.232803128499652 1
0.186237280656127 1
0.527036281763034 1
0.234976218588247 1
-0.602202700321957 0
0.460973675126485 1
0.46296751280564 1
0.0159915518650454 1
0.109766689078764 1
-0.10083850616469 1
-0.461149056977958 1
-0.554002949557092 1
0.172007526336013 1
-0.343561534393725 1
0.663573527794851 0
-0.185562687094702 1
0.26832123663669 1
-0.0407223588192019 1
-0.264486384016139 1
0.0186668362094677 1
0.146671911371138 1
-0.146079130761668 1
0.239356760991417 1
-0.337735917516333 1
-0.00665134474315274 1
0.68844802997766 0
0.418007319544598 1
-0.125357304967946 1
0.912323584474311 0
-0.0948813777399259 1
-0.0451385312222445 1
-0.743066412036227 0
0.0260350716331993 1
-0.258146330269784 1
-0.662166864397603 0
-0.0923858156764563 1
-0.203143101463271 1
-0.040005173787937 1
0.0941878239546519 1
0.0340395173533155 1
0.187446350003943 1
0.436211142492928 1
0.19049299646887 1
-0.58601037801348 1
-0.0934490205233103 1
-0.100852147971512 1
-0.0347114494084632 1
0.178213042665232 1
0.506348283109618 1
-0.371416959645435 1
-0.0529845911225941 1
-0.020290121109193 1
0.388432847858038 1
0.229598813994983 1
-0.225676402579433 1
-0.0405256057771451 1
-0.452641289530783 1
-0.526517917432736 1
0.285442145833763 1
-0.317427156951053 1
-0.278810894367721 1
-0.104672456343843 1
-0.160466945662243 1
-0.65340329236704 1
-0.47358524607724 1
0.0957228014602692 1
0.0610236947773113 1
0.0713354327789884 1
0.558807090217348 1
0.549428161084607 0
-0.0473942643111776 1
0.159351996764826 1
-0.476167930651673 1
0.0410542168868772 1
0.287281143116981 1
0.108834775744149 1
0.0512613683885052 1
0.00947143257701624 1
-0.389129103194243 1
-0.305017485093682 1
-0.387571550736305 1
-0.184949577910098 1
0.275273946903663 1
0.316746810436164 1
0.603289543057804 1
-0.146955860323579 1
-0.153299482517583 1
0.101316099806564 1
-0.210314886131714 1
0.0840761240919729 1
0.323126627277975 1
-0.355680712315156 1
0.30285607310858 1
-0.00325124529208379 1
0.117800438927143 1
0.514421775381886 1
0.421340047835746 0
0.0673722353046787 1
-0.0711923585329902 1
0.357477840944053 1
0.77803739138809 0
0.367961217430679 1
0.346695938159159 1
-0.159555815928657 1
-0.34056225668784 1
-0.372825047024762 1
0.805707786761308 0
-0.245685372621622 1
-0.34319476151016 1
-0.0150018602618264 1
-0.349234566137944 1
-0.352275360184709 1
-0.327866273062134 1
0.0752312166718733 1
0.396854598984695 1
0.245186260969177 1
-0.110478923833527 1
0.117985023514077 1
0.359362640825627 1
-0.114067747752848 1
-0.619991898635207 1
-0.311133123730286 1
0.0873771205512951 1
-0.381683584098448 1
0.680891809526757 0
0.213898137171277 1
0.44918581530687 1
-0.22235475114587 1
-0.261191981130148 1
0.150665905527771 1
-0.334272451046603 1
0.080118777573164 1
-0.874050400457241 0
-0.612710366525488 0
-0.413410731384902 1
0.00469351101457161 1
-0.214370533218027 1
-0.101348277410764 1
0.355868334520992 1
-0.256584196370292 1
0.106541628806619 1
0.368050472282567 1
-0.256350692317017 1
0.212295679579713 1
-0.0219323432207007 1
-0.0348657153403573 1
-0.549788837221552 1
-0.262485692388924 1
0.288481948092498 1
0.188679912650537 1
-0.313744679658283 1
0.176387184358922 1
0.387819522808541 1
0.381321914459576 1
-0.212794015523409 1
-0.663242220856203 1
-0.0853200530462632 1
0.00923114555794561 1
-0.587701732269803 0
-0.150192507569723 1
0.115597609482364 1
0.235906217195683 1
0.219563640581249 1
-0.511320801093592 1
0.0818366691800592 1
-0.405341021309818 1
0.195591355200428 1
-0.239099601356062 1
-0.929420978061809 0
0.118180402906839 1
0.627527398367283 0
0.00779185233877941 1
0.0384634349913005 1
0.323630098634503 1
0.0702078674424664 1
0.20946570306056 1
0.702048185839552 0
-0.189106010528158 1
-0.0732781273042186 1
-0.0527973685996195 1
-0.367421423103111 1
0.345236636726858 1
0.570953484755761 1
-0.101362702359042 1
0.473154319193429 1
-0.252662312726821 1
0.0730019411885535 1
0.0312831094136715 1
-0.0933465234468983 1
0.0804850360487402 1
0.284407670590373 1
0.730066156499027 0
0.476543039404165 1
0.138616723756653 1
-0.135398294250029 1
-0.0286572815732498 1
0.164237170721734 1
-0.0321598665645799 1
0.321050039063226 1
-0.21911435338658 1
-0.11614093217834 1
0.114254560929578 1
-0.248488827176372 1
0.473684634891643 1
-0.278873721917283 1
0.317727612512927 1
0.184095830005235 1
-0.0253008295903652 1
0.283080856463913 1
0.0922587022120764 1
0.405080418423424 1
0.577614504627474 0
0.182070178114335 1
-0.121301323944748 1
0.536015671911901 0
-0.160484209567271 1
0.0758214095519201 1
0.408389641067723 1
-0.129729717503178 1
0.183049496319954 1
0.0242966966625941 1
0.509852827921996 1
0.163115182200165 1
-0.322759234823897 1
-0.108741272499562 1
0.26627764141174 1
0.149847375739829 1
-0.0244990716443862 1
0.321489373660475 1
0.13314202372806 1
0.216100420167037 1
0.421922789820791 1
0.362519893352088 1
0.131741167382183 1
-0.29338559380798 1
-0.262727677295623 1
0.244891835791456 1
0.42954837350337 1
0.0245085066540494 1
-0.245066936739676 1
0.329975764722455 1
-0.374837292551786 1
0.425526758765578 1
-0.0563835700314751 1
-0.115128855484103 1
-0.138475816947483 1
0.230685211995424 1
-0.0195257879679129 1
0.262277053723129 1
0.367003083105283 1
-0.281582762089317 1
0.508892472194826 1
0.0902786954968591 1
0.912465017760364 0
-0.282448126794646 1
-0.294106496659253 1
0.389490190747866 1
0.5812005528319 1
0.121904207946519 1
0.163802252830151 1
-0.140572539558307 1
-0.702528974319517 0
-0.217269571353353 1
-0.178350761805209 1
-0.0546537641110554 1
-0.0102764576450436 1
-0.167995108025898 1
0.174644859707706 1
-0.364410914013946 1
0.233742110972656 1
-0.72122965715326 0
-0.0851387953702787 1
0.136766050829976 1
-0.419407991227256 1
0.400566974914447 1
-0.124643202139764 1
0.0373009969664258 1
0.496859224345683 1
0.248082898654395 1
0.0195685826853363 1
0.373796565042417 1
-0.871837531282751 0
0.446659064730967 1
-0.0136563582910789 1
0.103263571215373 1
0.306798696131908 1
-0.417732853814838 1
0.411965462144251 1
-0.212212692207269 1
0.680484215754401 0
-0.372875159660688 1
0.0358760780407373 1
0.425392870320821 1
0.127283858729 1
0.310666386555781 1
0.178671754177734 1
-0.129519268106851 1
-0.188120263494473 1
0.0562434417139389 1
0.0119193154680148 1
0.0232729282029311 1
-0.287402299887098 1
0.243525406506278 1
-0.510876170639991 1
0.0363293565896139 1
0.247812193239569 1
0.31683764553529 1
-0.133753600707944 1
0.132100771832296 1
-0.386991567471531 1
0.0369935539395921 1
-0.0599918275988545 1
0.235531816457817 1
0.181500036142715 1
0.541680531951384 1
-0.131625689404219 1
-0.261677001559746 1
-0.0429491846714065 1
0.185379312545287 1
-0.450075272707409 0
0.0162490615311093 1
0.231488436943368 1
-0.167392721143412 1
-0.552810595291834 0
-0.122829949048986 1
0.277523568957442 1
0.0232117301095339 1
0.373816566193573 1
0.0833015995824916 1
0.0449345925579086 1
0.333621135963289 1
-0.0738576310687178 1
0.328412105373832 1
0.235331117318682 1
0.424627417002385 1
-0.390718900982119 1
0.0654166943102703 1
-0.852234900264952 0
0.190268846632883 1
0.290039500836714 1
0.121961027590281 1
0.150450452469226 1
0.536599663968266 0
-0.283671491609198 1
-0.186636152735709 1
-0.0922921173699673 1
0.168858703501046 1
0.18048092861223 1
0.759375773546039 0
-0.182918924849974 1
0.205072568264917 1
-0.664778167140205 0
-0.268324932289523 1
0.259780093310713 1
0.057668220672908 1
0.473094435861462 1
0.0179972488524782 1
0.101605506007487 1
-0.338645485386752 1
0.14393464725058 1
0.132658395511348 1
-0.0342304596617207 1
0.362687988918459 1
-0.237301938463321 1
-0.117816237153653 1
-0.452895068542332 1
0.229211724057105 1
-0.10508654976937 1
0.191940055788021 1
-0.141362968220639 1
0.273440071513442 1
-0.414025628769336 1
-0.602910276430353 1
0.210284570292455 1
0.735291647291796 0
-0.691158135764424 1
-0.324539404608203 1
-0.422745592881395 1
-0.0153616112527741 1
0.355086305559099 1
0.126970495936192 1
0.166628207512621 1
-0.039870001275533 1
-0.176647338390977 1
0.0526459172298537 1
0.158683452981779 1
0.484875012907558 1
0.424163241394242 1
0.0178449278529152 1
-0.244017454177085 1
-0.761745036765847 0
-0.185981041480418 1
0.666382767802267 1
0.560177596296115 0
0.312393402511923 1
-0.0382864727794282 1
0.303425041014204 1
-0.339798636722859 1
-0.317152481703136 1
-0.16652456030172 1
0.19316434139203 1
-0.556746320366325 1
-0.198419374114065 1
0.251957728345869 1
-0.387182746333992 1
-0.119729769914836 1
0.0637665792212669 1
-0.483648419752207 1
0.118311291359451 1
-0.241784444494533 1
-0.00737753555813078 1
-0.596887314578328 1
-0.225589052841532 1
-0.205664068794351 1
-0.391571622224307 1
-0.0553883752398978 1
0.0205328344545865 1
-0.1907091937765 1
-1.30003673191181 0
0.380998085638846 1
0.306165229111765 1
-0.0636675868877318 1
-0.212357212421349 1
-0.142014418227696 1
-0.262518006802694 1
0.0614919903108467 1
0.22380221412356 1
0.110588107993673 1
0.0913446317230373 1
0.45929854474673 1
0.244774217047071 1
0.543763084855098 1
-0.0955427684339337 1
-0.235882879699296 1
-0.251892563169229 1
0.0632686058904685 1
0.309082867689015 1
-0.280694344702629 1
0.363508818192738 1
0.174314068868083 1
-0.785108511639773 0
-0.876424789090023 0
-0.183784968558915 1
0.553284655863937 0
0.394694396796328 1
0.179217334113581 1
-0.706370166911989 1
-0.0334692704583268 1
0.0224784484861196 1
0.246191888755413 1
0.113786550270793 1
-0.340412642407432 1
0.0486588379505302 1
0.236020783532172 1
-0.15533195905471 1
0.130739261586739 1
0.00509824228213572 1
0.106250198200009 1
0.285047078450267 1
-0.087075469208557 1
0.348380035431519 1
-0.341965708744934 1
0.0186953796224785 1
-1.4930477106641 0
0.262594098770351 1
-0.0907849330939533 1
-0.134697338442075 1
-0.169767251221967 1
-0.298846654650788 1
-0.227079726220577 1
-0.181909957975818 1
-0.178662045071004 1
-0.396038667382117 1
-0.217222726718302 1
-0.263447630312138 1
-0.407589849156227 1
0.335099537580867 1
0.223465313944458 1
0.447820904822659 1
0.213460211213567 1
0.348873436177442 1
-0.0419107898614095 1
0.227973781082093 1
0.132064169529127 1
-0.244466147554409 1
-0.267177868700659 1
0.372142285818453 1
0.0894957095546868 1
0.471635636932754 1
0.290517923770165 1
-0.0475943372024468 1
-0.437985316695291 1
0.385333550304053 1
0.00381812573779054 1
0.365362869139002 1
0.252189903577968 1
0.316131958773711 1
0.281586597552934 1
0.663638115343353 1
-0.41436364563046 1
0.310440695917968 1
0.111991443127653 1
-0.0210126853094875 1
-0.064624636430781 1
0.218142130954435 1
0.467415937449051 1
0.189588961173316 1
-0.765077068885875 0
-0.505222951158068 1
-0.342127454796026 1
-0.404223456164023 1
-0.299634370419302 1
0.14999627211567 1
0.0119108873915412 1
0.157633050283144 1
0.00541285121384374 1
0.712854993286084 0
-0.147904126166997 1
0.638530661485304 0
0.254999786979973 1
-0.398006306590042 1
0.00814718072974488 1
0.422722610514123 1
0.170253907282583 1
-0.019543030692716 1
0.21544038933478 1
-0.236122699527225 1
0.0010247355528166 1
0.893633468740296 0
0.21806514369808 1
0.3147628304145 1
0.0236589292950061 1
0.443056043150685 1
0.424842084056922 1
0.286270713807289 1
0.387174948986035 1
-0.0315067847357273 1
0.162266850347512 1
-0.352720588830735 1
-0.438690948794909 1
0.128067964457996 1
0.309590800056437 1
-0.22348433941168 1
0.232147985049163 1
0.069169883176867 1
-0.0228972366398136 1
-0.395357469960379 1
0.404666615802646 1
0.209834820318481 1
-0.0325373058456223 1
0.391812716035633 1
-0.124215715453422 1
0.331860427879592 1
0.0332220668962866 1
0.564779887806655 1
-0.0330572930503952 1
-0.123047221475279 1
0.786888689569826 0
0.183051962501447 1
-0.343046043379687 1
-0.0116431654822261 1
0.395327014210045 1
-0.234261923188882 1
-0.453250760516561 1
0.439396978294588 1
0.193688127130694 1
-0.294701766521046 1
-0.159339006154304 1
0.129693885925568 1
-0.616140651181358 1
-0.0185373387758256 1
-0.0724081928169752 1
-0.31399352177081 1
-0.1863174439465 1
-0.117306211681451 1
0.59574782935943 0
0.794817518786026 0
0.256005829782913 1
0.0828260545758279 1
-0.0525964544513178 1
0.0519145716307789 1
-0.0689975798838877 1
0.284058289644161 1
0.176792841567945 1
0.459808896105688 1
-0.0891804318662806 1
-0.310318767123742 1
0.116032310120822 1
0.210773065220624 1
-0.48926902735845 1
0.027607194968443 1
0.736814818176174 0
-0.153579230520703 1
0.0161110162080092 1
-0.0469052488054995 1
-0.122300629437069 1
-0.501956778774658 1
0.27306244514181 1
-0.527781997270482 1
-0.43868691643234 1
0.360948598109869 1
0.0644419221540107 1
0.0929292891361079 1
-0.147534861194398 1
-0.0379411325424108 1
-0.0880737797534334 1
-0.450077141108563 1
-0.155162700193748 1
-0.0911887107429735 1
-0.379996135191721 1
0.471729257109733 1
-0.206557117759532 1
0.437803048396839 1
-0.303624784678839 1
-0.211355008740597 1
-0.548276235724288 0
0.160796739458932 1
0.180497653646162 1
-0.359929263400872 1
-0.543238238521721 0
-0.115606128452424 1
-0.817124038257713 0
-0.637844354011447 1
-0.308616328053468 1
-0.732588488757771 0
-0.0324947874072526 1
0.122845802152658 1
-0.2290784303452 1
-0.339751573782411 1
-0.0636838534176982 1
0.23247131338291 1
0.0315716698478494 1
0.137289734377044 1
-0.312267330293513 1
0.133458194946978 1
0.358641221400892 1
0.0261335023657749 1
-0.483271254534956 1
0.306008872731621 1
-0.308680439710979 1
0.546915564662879 1
-0.704072397850412 1
-0.13605704676072 1
0.0209289829274584 1
-0.316985742801333 1
1.11250556055393 0
-0.221920148105797 1
-0.447705257976714 1
-0.0555781055407763 1
0.343385895422648 1
0.121030616459329 1
0.121881301339192 1
-0.105881320928895 1
0.309132812120133 1
-0.10791091886583 1
0.450406701052301 1
-0.298144475132989 1
0.0801324001168038 1
0.0467929370450133 1
0.468666550396921 1
0.0134631526802087 1
-0.503159948294541 1
0.265756064134569 1
-0.0922152611367797 1
-0.454681160867201 1
-0.38381101445261 1
-0.202575124598099 1
-0.350467276802078 1
0.219719600385029 1
-0.154150166474983 1
0.156575068450617 1
0.0217050212638767 1
0.328018525421858 1
0.296889324741176 1
-0.971918755668461 0
0.453111459464136 1
0.522404397545577 1
-0.17758399536469 1
-0.552185633567127 1
0.0315736038201146 1
0.0729266230391098 1
0.116008858617704 1
0.166629247091705 1
-0.292467114766006 1
0.117096244578586 1
0.168355490156768 1
-0.514969021900811 1
-0.384705089112993 1
0.36609873084247 1
-0.528174460253289 1
0.152976732274918 1
0.233288676852138 1
-0.108530391574408 1
-0.0314841272820167 1
0.417891012199751 1
-0.173195992623081 1
-0.1539913848825 1
-0.0334199309275007 1
0.309939433023424 1
-0.028183320357659 1
0.0660777082683752 1
0.277527323973214 1
0.0172137453387011 1
0.494983577284048 0
0.124754808111493 1
0.0176801947177162 1
-0.045899371848603 1
-0.40038161797274 1
0.492919371156256 1
0.0819378751488979 1
0.222772694596753 1
0.273176256476332 1
-0.124732263587883 1
0.182177989831161 1
-0.0403092035320444 1
0.0396084770148126 1
0.0760657439744344 1
-0.379809275803205 1
-0.410791774637527 1
0.0154166612486999 1
-0.0576878593821038 1
-0.13821882680541 1
-0.0689212535371312 1
0.165607622774012 1
0.015103852837476 1
0.659085974059924 1
0.196972615333742 1
-0.501600783014922 1
0.237333863528408 1
0.112857530245159 1
-0.113977530931358 1
0.789562771979861 0
0.138963653708054 1
0.0139659136444061 1
0.111989674250129 1
0.264849805371475 1
-0.0762888813175054 1
-0.373215405031759 1
-0.267819935133776 1
-0.218025713026838 1
0.592910743764778 0
-0.18686638017504 1
-0.274191351070119 1
-0.764423555961445 0
-0.445867380801587 1
-0.460060588965038 1
0.199941258920496 1
0.132153764698571 1
-0.32375941847138 1
0.061554631722018 1
0.163082167284646 1
-0.0274664807626164 1
0.932567118365475 0
0.318915502970397 1
0.221469495829772 1
0.118045582972378 1
0.095743085894492 1
-0.0491882728962506 1
0.610063555067175 0
-0.353837978452966 1
-0.334522425431616 1
0.0482533384700267 1
-0.344139028916589 1
0.774641095724525 0
0.512641588885043 1
-0.274417791501689 1
-0.0891309653248421 1
0.103362346238023 1
-0.121381536191004 1
0.297496738167659 1
0.147334564913761 1
-0.337318483444605 1
0.387593697335004 1
0.582079309653242 0
0.222680123167812 1
0.221782211920021 1
-0.406504681592319 1
0.759932056205634 0
0.643617776895475 0
-0.616962129024488 1
0.221027073399278 1
0.374237696438187 1
-0.275873913155456 1
-0.388288870649762 1
0.475544560750569 1
-0.37640350196213 1
-0.254859073753558 1
0.3918771520962 1
-0.358066198727817 1
-0.361128286966837 1
0.44482973533812 1
-0.303695707781053 1
0.826713758724834 0
-0.205435639571624 1
-0.109913854934732 1
0.115498809809691 1
-0.144743214718004 1
0.039421292870706 1
-0.382196329691335 1
0.144135727534982 1
-0.0230863189287086 1
0.224658497835344 1
0.0762677178209468 1
-0.806834803296486 0
-0.280591829246648 1
0.0378998074831202 1
0.316877135028484 1
-0.132118605407743 1
-0.274107022984463 1
-0.488183601815255 1
0.00389193233776006 1
-0.279398252013771 1
0.0245579671647377 1
-0.077415980070555 1
0.0169249155723088 1
-0.0659590027031707 1
0.00879365920402557 1
0.124681540688989 1
-0.118431769672502 1
0.137039316003696 1
-0.378946883337102 1
0.142146651830804 1
-0.726372168280409 0
-0.100047488049619 1
0.577901418264261 1
0.111332759320439 1
-0.433254121194476 1
0.0630704328230486 1
0.00244485909114965 1
0.0045164424923442 1
-0.612612637936723 1
0.365473271066929 1
0.367193599365523 1
-0.22678383727017 1
-0.732932372260931 0
0.467164809949001 1
-0.508347445363021 1
-0.220184653483796 1
0.0383181334232345 1
-0.0400217756065254 1
-0.00029267388804731 1
-0.154149738374248 1
-0.383649606047103 1
-0.654894313616798 1
0.0140248564651786 1
-0.414919824322443 1
-0.628804700874433 1
-0.0653988181706449 1
0.0248194939791234 1
0.31512172306213 1
-0.144460329154695 1
0.0218039134268329 1
0.436424844931847 1
-0.177172754270953 1
0.223636342225687 1
0.105705583922091 1
-0.466886335875507 1
-0.149182336682998 1
0.179552540198275 1
-0.181888052259534 1
0.0643766150442592 1
-0.18054638479688 1
-0.402239149640395 1
-0.115758334097887 1
-0.0880817796830216 1
-0.357777245827862 1
0.319204624701526 1
-0.145429942294052 1
0.298145613878618 1
0.102247858864475 1
-0.00250160351849581 1
-0.254259985956282 1
-0.01301257936522 1
0.40248637733169 1
0.532036652934223 1
0.39529920141272 1
0.105605550166065 1
-0.553354445623017 1
0.735427663755619 0
0.408075926934951 1
0.512767539964188 1
0.39948560211024 1
-0.088903408467934 1
0.200315829938721 1
0.0158900886138923 1
0.276792111203409 1
-0.25468547992829 1
-0.337161967972286 1
0.112961064920765 1
-0.151400424653586 1
0.527370406071651 0
-0.2743228874277 1
-0.184043978616886 1
-0.420225538352138 1
-0.0123708212706769 1
0.575836330109763 1
0.476896198309629 1
-0.0350699555710496 1
-0.182371832161038 1
0.0908359006889997 1
0.706981118548661 1
0.42717502733346 1
0.545241968858333 0
-0.760284832275266 0
-0.237883640340539 1
0.116506107965247 1
-0.179654070626453 1
-0.00133593276538052 1
-0.103574947898248 1
-0.46565368981725 1
-0.0498548741876518 1
-0.489208417922721 1
0.317980139807342 1
0.210079419416558 1
0.386357202747364 1
-0.328015764286419 1
-0.484471659230132 1
-0.097327418947289 1
0.0328430957485285 1
0.47903591968054 1
-0.155107011165066 1
0.672663989352391 0
-0.0170670540334868 1
-0.149308651041016 1
-0.0334717328496846 1
0.102594831226911 1
0.267073923213173 1
-0.213152602250172 1
0.0224791349349975 1
0.366852263148534 1
0.565292272752235 0
-0.111535027470221 1
0.0901965653473543 1
0.257710306157611 1
-0.00670107992224321 1
0.092896359232335 1
0.0207095807612488 1
-0.522661974468337 1
0.591045360609081 0
-0.296860526596149 1
0.234949636599896 1
0.486333798742133 1
-0.032090683883933 1
-0.0665096545148502 1
0.806977217350124 0
0.0841675405591125 1
0.397690168956916 1
-0.206749219735937 1
-0.195561732970554 1
0.315321306511515 1
-0.226962709224194 1
-0.187514916157349 1
0.175413243357407 1
-0.363653906924771 1
-0.236951338131435 1
-0.493043556343867 1
-0.12610899731141 1
0.236624394597047 1
0.129415463360088 1
0.54690759303266 1
0.278373415755496 1
0.0265745130806347 1
-0.243492985821524 1
0.236273417324297 1
-0.218291431208372 1
0.0092844300378718 1
-0.96363953725717 0
0.0808628521874779 1
0.23246980141439 1
0.268520768732612 1
0.781587671572746 0
-0.69114405722551 0
-0.116148691525893 1
-0.195750037320639 1
0.132908440800546 1
-0.0762279980895236 1
0.513913051831919 1
-0.350575533587695 1
-0.12250761764395 1
-0.0395536833756832 1
0.07791973357114 1
-0.53547533217311 1
0.241137719719687 1
0.0563468717539942 1
-0.225459800330437 1
-0.331806365611597 1
0.132327719597037 1
-0.28507992341417 1
-0.0543894948095129 1
0.471739515469169 1
-0.0220779362992489 1
-0.505317987005749 1
-0.0227985327504995 1
-0.654286217818763 0
-0.00935995282414456 1
-0.799535149066503 0
-0.0622335105377502 1
0.736085580958543 0
0.268037798624263 1
-0.0849425300174832 1
-0.116656126605579 1
0.152125145928684 1
-0.0212523544506332 1
0.0262929909986217 1
0.2620587182566 1
0.111653172822834 1
-0.116929334467921 1
0.106405046885243 1
0.605820037900962 0
0.114985332754131 1
0.174926917589578 1
0.139641456750645 1
0.0915994362521136 1
-0.166824108657413 1
0.0415665164928554 1
-0.364904489812584 1
0.051133880524094 1
-0.140934533946687 1
0.437516130668513 1
-0.190011873654274 1
-0.0848611399934782 1
0.28657642722084 1
0.334061386191134 1
0.644111257888938 0
0.10019747170112 1
-0.438768482371251 1
-0.10696003995355 1
-0.119073952103613 1
0.285644403499194 1
0.656819347291571 1
-0.534161678497894 1
-0.173679496085353 1
0.351922649434067 1
0.430179676283033 1
0.0342548870972183 1
0.530461684014506 1
0.061334636190131 1
0.548535581743779 0
-0.369858978178482 1
-0.401307290891661 1
-0.279603017044722 1
0.232254975636568 1
0.200123192679081 1
-0.292022557854613 1
-0.490562677431497 1
0.039383550107469 1
-0.152924822655663 1
0.280846366729427 1
0.0972134415603561 1
0.114013550467427 1
-0.3219813707707 1
0.833975753393596 0
0.192717371962915 1
-0.627804352437349 0
-0.282444267727334 1
0.177215125781528 1
0.388546140093809 1
-0.129866048573855 1
0.0784939457623578 1
-0.104961609662509 1
0.251529484037898 1
0.192528816860757 1
0.00231691732979536 1
-0.0594682587913885 1
0.310177325687336 1
-0.522198024451261 1
-0.127222283422264 1
-0.179836378589186 1
0.538013416301649 0
-0.0812229616882324 1
0.0651706273745195 1
0.186222503592464 1
-0.296793580133787 1
-0.122606370477577 1
-0.420191555109767 1
0.919812391305582 0
-0.403142419706748 1
-0.0743833323611433 1
-0.0114469131613459 1
-0.166722916041884 1
0.313487466135417 1
0.380368536377472 1
-0.0775898511864404 1
0.477294752454901 1
-0.358212582649307 1
0.476110774967081 1
0.230652147280213 1
-0.269880227028068 1
-0.185979225426148 1
0.379156891801262 1
-0.264991114868713 1
-0.179415919284707 1
-0.213286844713101 1
0.282029871192707 1
0.100321211836284 1
0.313219082497894 1
0.126563946965377 1
-0.365666171353824 1
-0.649336661426839 0
0.367181805307953 1
-0.388416226949738 1
0.46891059395776 0
-0.229794359808353 1
-0.388841480170414 1
-0.284105062131568 1
-0.301845508430655 1
0.259651005165897 1
-0.0738237492069344 1
-0.215847833844885 1
0.187278818901834 1
0.263715191878302 1
0.311754427994924 1
-0.06508001686037 1
0.0859748943111774 1
0.21435427265206 1
-0.369198647773546 1
0.0559735150672935 1
-0.112785583401277 1
-0.0819374960343472 1
-0.0457683756095734 1
-0.313080044416647 1
-0.0536071070163126 1
0.146446210642987 1
-0.084421457571236 1
0.0114036733569954 1
0.308888391217244 1
-0.214883480754106 1
-0.413739246379038 1
-0.140620759558038 1
-0.281696562487689 1
-0.357001687024729 1
-0.123852867847724 1
0.426827972592325 1
0.042109401372867 1
-0.434055613433853 1
-0.181980332395455 1
0.473507099311518 1
0.0667201239710694 1
-0.0052457320058235 1
-0.229704244760834 1
-0.00288033027289566 1
-0.0771445043570176 1
0.0144521363159735 1
0.242323046113841 1
-0.0216676975630625 1
0.304738832037701 1
0.082882163396177 1
0.569322372621773 0
0.574935215163242 1
0.197307932342433 1
-0.0647127981636571 1
-0.444112809031612 1
-0.595993115590215 1
0.0730748901602857 1
0.342651180213961 1
0.488668120728607 1
-0.488188742892755 1
-0.372215500827192 1
0.0942583067890297 1
-0.0933996317153352 1
-0.0475083226028557 1
-0.582820929977162 1
0.174094980277698 1
0.211430128247265 1
0.333602687509493 1
0.0909951215674558 1
0.690224959818594 1
-0.02173635646448 1
-0.162470323642744 1
0.0584380661572566 1
0.334469397291862 1
-0.0476850090620021 1
-0.0241026599910574 1
-0.0654280126568436 1
0.376648755415532 1
-0.343498233781754 1
0.116971241999107 1
0.308588159059131 1
-0.308676589740558 1
-0.414982399270354 1
-0.341390170672347 1
0.122383045909347 1
-0.526147119292151 1
-0.282491731843496 1
-0.056597146474265 1
-0.290407663940362 1
0.169425997892829 1
-0.00240350985882089 1
-0.225172725412462 1
0.274462430530507 1
0.132449307888184 1
-0.102171846394675 1
0.137413451356539 1
-0.0310161070449336 1
0.45697577214994 1
-0.666474632809663 0
0.187665569089133 1
0.239129517222642 1
0.367599102700426 1
0.00668897177534132 1
0.104048802785566 1
-0.378241727526392 1
0.147144525139708 1
0.229500500265864 1
0.290091094740595 1
-0.450679841998109 0
0.0843678083969039 1
0.000740722482229464 1
0.337172943774165 1
0.724894651029006 0
0.301224080682141 1
-0.123893022979401 1
0.193718619397454 1
0.117611659515675 1
0.586592846188047 1
-0.227402995204952 1
-0.00424677977547308 1
-0.0443611806304648 1
-0.300698663512497 1
1.00826043672722 0
0.0377530488233616 1
0.138332819942356 1
0.570955695705103 1
-0.219960671271724 1
0.194772592822075 1
-0.302105287026224 1
-0.164303827637742 1
0.0781580179297418 1
-0.215281820170741 1
0.354795842617113 1
-0.357672525143992 1
0.0123035148718791 1
0.409524896597511 1
0.300756641114602 1
0.386338825559816 1
-0.258840667234352 1
-0.693269413083924 0
-0.155164309676393 1
0.465555073591638 1
-0.177403364785841 1
-0.0209193996531162 1
-0.0682388527735718 1
0.328370048844959 1
-0.115533068338968 1
0.201054199834907 1
-0.466746896400348 1
-0.0578489965058893 1
-0.45917027552373 1
-0.164525926675374 1
-0.164356618923458 1
0.194338651972728 1
-0.446820293132855 1
0.349687562929368 0
0.368594684256715 1
-0.106442735541888 1
0.217354863444667 1
-0.235932766318257 1
-0.0333249421518555 1
-0.376156511850979 1
-0.0208276197649908 1
-0.220031991990123 1
0.726014243942095 0
0.0742650434537733 1
-0.0903787194579052 1
-0.218478934381203 1
0.0968466814872618 1
0.0686599512019829 1
0.0370905084105937 1
-0.0929861970543022 1
0.137051530479706 1
0.0457133856554784 1
0.488885623287741 1
-0.599778181218382 0
0.463960176503747 1
-0.0244154437698323 1
0.249627495158716 1
0.28420805009986 1
-0.0325605456042509 1
-0.0924385418612005 1
0.235957213232396 1
0.287689002972584 1
0.114038225400665 1
0.528317241939338 1
-0.501043393693771 1
0.104770195522744 1
-0.72713909162762 0
0.166948273198351 1
-0.292351619921294 1
0.385763820526767 1
0.108621527586821 1
0.610231473563241 0
-0.398569475754869 1
0.447584881544198 1
-0.102053218041436 1
-0.224749961598357 1
-0.695992809223848 0
-0.142393216608363 1
0.103954831064971 1
0.0558476552635458 1
0.496454295313455 1
-0.125482223409004 1
-0.135908072922685 1
-0.0809774995386227 1
0.0515091035161899 1
-0.0945678076210866 1
0.193426373574518 1
-0.0291853307497851 1
-0.279265687427195 1
0.0105348022036773 1
-0.180656247188209 1
0.143011340978135 1
-0.112438422246287 1
-0.179477146322124 1
0.141748025547489 1
0.164580712545067 1
0.816220286030207 0
0.00613539433207686 1
-0.423627975032262 1
0.155402147023625 1
-0.0519641622273466 1
-0.166774519130747 1
-0.0233490988987489 1
-0.396413685234957 1
-0.436684141477774 1
0.498491182673655 1
0.329703040663968 1
0.270060683586076 1
0.678285964315908 0
-0.0488772828985526 1
0.469636206233862 1
-0.0622178090188289 1
-0.322163016079829 1
0.128610922912748 1
-0.0728595465852342 1
0.333202580610578 1
-0.578534230899835 1
0.0167412486158615 1
0.117080250140275 1
0.281153745055505 1
0.516432624205544 1
-0.614831022527203 1
-0.0463061501197605 1
0.233489560589213 1
0.150157535699473 1
0.314710182643845 1
-0.168636335345104 1
0.000190954820177613 1
-0.209047053265931 1
-0.4530230100144 1
-0.192562620027894 1
0.155270098413299 1
-0.136191137764735 1
-0.0910663533666219 1
0.330096859301924 1
-0.0397360449458868 1
0.655492000702914 1
-0.0492656259361527 1
-0.0704201817056139 1
0.168367245892818 1
-0.0174088814719393 1
0.0463374390943069 1
-0.340943760310077 1
-0.0260764726230094 1
0.12731242727718 1
-0.0562546476108051 1
-0.704378435347065 1
0.376549909948389 1
0.00156223362652937 1
-0.169078916447218 1
-0.174586471568847 1
0.616717166089992 1
-0.133099595717573 1
0.482167193120075 0
0.00103876864348849 1
-0.158415876883499 1
-0.377048331722562 1
0.62249667648745 1
-0.175533158347308 1
0.271289994550005 1
0.79183563602909 0
-0.159550069946649 1
0.46158713748498 1
-0.202284032999142 1
-0.267084962569301 1
0.0748039796404433 1
-0.34452595296843 1
-0.18066673523906 1
0.462059410599374 1
0.0693865355368264 1
0.180003661594437 1
-0.432562847965967 1
-0.378566963058767 1
0.390838146944065 1
-0.168885130777541 1
-0.344032374990381 1
-0.738655116264683 0
0.171138029251429 1
-0.0749841501093728 1
-0.103562340986102 1
-0.277267537859532 1
0.346549573261746 1
-0.368966732863416 1
-0.0810299832487159 1
0.173709841303353 1
0.0177147492770614 1
-0.082081807677448 1
0.0421235779059597 1
0.0970793588368446 1
-0.0178306450268564 1
-0.172467951754735 1
0.000943723719068104 1
-0.357705292489744 1
-0.167804328066936 1
-0.436476365388108 1
0.237850655832269 1
-0.333156708375771 1
-0.220855157741074 1
0.207045801534271 1
0.436022786402777 0
-0.30638522531968 1
0.00262342736256477 1
-0.591065253621742 0
-0.394836494910964 1
-0.462485445167025 1
-0.465409996916969 1
-0.580845512593028 1
0.326126827631433 1
-0.0297387387687251 1
0.314766529832485 1
0.758762031573247 0
0.0679713943436743 1
0.57552369862481 1
0.843590060196035 0
-0.463509142549961 1
0.00151129633189291 1
-0.392956352473156 1
-0.399077438532958 1
0.407216607630726 0
-0.106873014804029 1
0.103055689955573 1
-0.149626310555817 1
-0.281590134411651 1
-0.166299646207981 1
-0.206549056629492 1
-0.0162977355717496 1
-0.217507504013091 1
0.272860670173199 1
-0.0211624982658104 1
0.44006866067156 1
0.416655492909252 0
0.103759171428852 1
-0.622813199529126 1
0.485666972569311 1
-0.0677411458474492 1
0.0950160415438349 1
0.0648438262797479 1
0.02236706186355 1
0.611215458192326 1
-0.17413514766993 1
-0.212616263818368 1
-0.273404290124619 1
0.27744148932605 1
0.152706399602737 1
-0.741736683290624 0
0.113772586888563 1
0.134962778370453 1
-0.32891771354626 1
0.0973550727083498 1
-0.912746638480099 0
-0.102296607922972 1
-0.496140204511332 1
0.0755070313560381 1
0.18107583217248 1
0.272533878224739 1
-0.122071853034111 1
-0.622889677380997 0
0.844925729535789 0
0.328965662880173 1
-0.139165552155686 1
0.178837753455622 1
-0.218991579228128 1
0.0459822551029155 1
0.820404906725803 1
0.150793220466908 1
-0.645037298968085 0
0.0757513900304485 1
-0.568087504554661 1
0.193403565362131 1
0.311544908141381 1
0.0619187279899313 1
0.388240487525225 1
0.511782962204357 1
0.22644786046087 1
0.0272197035337444 1
0.546162790643744 1
0.473320263035117 1
-0.245160536427683 1
0.0293832574720586 1
-0.27781178022887 1
0.286948155429141 1
-0.260010391900121 1
0.214464727062776 1
0.0213282480507156 1
-0.257605228916249 1
0.23109974443246 1
-0.453218048908812 1
-0.421345055135812 1
-0.180867743228525 1
0.0733382157291533 1
0.19694361018154 1
-0.57678277099684 1
-0.0855169128054268 1
0.378882619311885 1
-0.048370487968351 1
-0.558573818222337 1
-0.208416263061464 1
0.0848459800422637 1
0.0357042488246207 1
-0.307916708546041 1
-0.394735954217656 1
-0.145200852896788 1
0.387754559289083 1
0.10077873425902 1
0.566781075041032 1
0.042565712622236 1
-0.392991227240738 1
-0.229216524809773 1
0.110240062757385 1
-0.345826079148583 1
-9.51858205887612e-05 1
0.630320954510943 0
0.169223477546142 1
-0.0432995566836922 1
0.513773038892904 1
-0.162265788596269 1
-0.498668443164175 1
-0.354184666172654 1
0.0165120659298923 1
0.20260736520708 1
0.0866901284142556 1
-0.211783949706922 1
0.0410639932578788 1
0.399628931062009 1
-0.407776865834375 1
-0.0754536133456099 1
-0.14735562413876 1
-0.183158492987874 1
-0.332219274843782 1
-0.125757027327732 1
0.228111637447006 1
0.0430758690224623 1
-0.3045681882352 1
0.070154346514643 1
-0.505286389289779 1
0.0381966188571394 1
-0.438238666280706 1
-0.120031327915342 1
0.193959739241436 1
0.0582630440542982 1
-0.297153204082157 1
0.321786931673318 1
-0.126088093943653 1
-0.147418675788862 1
0.52073959442275 0
-0.307703089406903 1
-0.169881053827415 1
-0.182357729098003 1
0.613698491412032 1
0.318288900850467 1
-0.194085320501857 1
-0.63673177598297 1
0.10658936081958 1
0.0946940602848906 1
0.0478406710165093 1
-0.131428461793964 1
-0.457894389463129 1
0.0866413891984874 1
0.430603663305457 1
0.442565219511527 1
0.38817077537218 1
-0.580613865539628 1
0.0189364202316336 1
0.417589037465589 1
-0.304548339442738 1
0.362492326972146 1
0.266982081563717 1
-0.0721544784186972 1
0.198829008389554 1
-0.210543154661266 1
0.0421648879803902 1
0.34754450967273 1
-0.224743607611724 1
-0.0994609483058626 1
-0.162750177774362 1
0.0637677200863995 1
-0.0495213641214518 1
-0.0107995882709125 1
-0.167419594817259 1
-0.104273886691942 1
0.284179138616621 1
0.026872938384099 1
0.321458448066461 1
0.0227656371195031 1
0.35240211236022 1
-0.126703270796623 1
0.333914415456747 1
-0.178208395624601 1
0.593358128565541 1
-0.115392606687216 1
0.692633557748602 0
-0.21264753858414 1
0.917886504293285 0
0.418375330243721 1
0.0983300926090107 1
0.164240174488945 1
-0.260052757543376 1
0.626672517132116 0
0.329091561317656 1
0.413079357934182 1
-0.128780813186203 1
-0.266581587422685 1
-0.177480368904462 1
0.166361016262732 1
0.357763148719685 1
0.82900323860352 0
0.489912829886442 1
0.252191779553444 1
-0.284759091205229 1
-0.029722262847993 1
0.588882820340581 0
-0.191928588998819 1
0.206773260772378 1
0.284772270991542 1
0.0706271706526482 1
0.431907400765121 1
-0.319821151380818 1
-0.312711399521453 1
0.0352339498112764 1
0.484836454788705 1
-0.976651151281858 0
-0.133663114533181 1
-0.346064351804665 1
-0.0125325866840489 1
0.0801874360247316 1
-0.0919444458421046 1
-0.0436857030086292 1
0.134049481810744 1
-0.247463468382035 1
0.0266824358882753 1
0.138729865347192 1
0.0542568771835217 1
-0.461723501351008 1
0.197769820737129 1
-0.392494654810544 1
0.296899668198802 1
0.454643794804173 1
0.553295333041313 1
-0.134365407435742 1
-0.515359828278531 1
-0.242148271928942 1
-0.307645759899196 1
0.0121384243555077 1
0.0717622305422527 1
0.0487079914874328 1
0.0804651848672906 1
-0.705581519421595 0
-0.153550088060398 1
-0.228456932278376 1
-0.604755941437417 1
-0.507733743151155 1
-0.184574816768685 1
0.117685848537287 1
0.00172439025441986 1
0.361960564818967 1
0.245064398818595 1
0.213099011111347 1
0.357565148019364 1
-0.0628376974662037 1
0.348835843917933 1
-0.250742829095225 1
-0.257141814624305 1
0.116172208413177 1
-0.0742243443208399 1
0.285015980737738 1
-0.233025778067629 1
-0.349313560280154 1
-0.304889347001254 1
0.336661955139945 1
0.155237498317732 1
-0.145974171603772 1
0.103084791050159 1
0.0101942202122765 1
0.520860771539585 1
-0.02267428520908 1
-0.119652380561874 1
0.224688351808529 1
0.0461462216268293 1
-0.127824504478733 1
0.326883438731449 1
0.196138484564503 1
-0.473378494946369 1
0.0967070087414459 1
-0.420541228170388 1
-0.10006740410383 1
0.255052916360383 1
0.44935349942876 1
0.376614360092598 1
0.168982991140984 1
-0.0121749063897129 1
-0.409554283832831 1
-0.226913129620468 1
-0.587952213404398 0
0.141886553318459 1
0.092757674216831 1
-0.061473943005166 1
-0.167209623209074 1
0.439881927445676 1
-0.0535718059772048 1
-0.61511515087205 1
-0.402508295801577 1
-0.10756105500777 1
0.722293493329704 0
-0.462085231395448 1
-0.162264061371679 1
-0.0116086979157393 1
0.156449557830225 1
0.306731455536954 1
0.185237020626966 1
-0.547623978944483 1
0.282433963780554 1
-0.149750859743948 1
-0.15986222378487 1
0.209130323117124 1
-0.390497468723437 1
0.0587550720109637 1
0.0260779905854422 1
-0.143127089661194 1
0.106076501788271 1
0.23865357699123 1
0.439831143596109 1
0.0983768068756046 1
-0.599880443789808 0
-0.0826116504668924 1
0.257025119750842 1
0.692329746341055 1
-0.403309059171559 1
-0.221635857867559 1
0.331358803606013 1
-0.462585299121262 1
-0.106815834838857 1
0.0137055621112719 1
0.0533643072073902 1
0.236033086918088 1
0.192550464183379 1
-0.05142223145766 1
-0.0950228812681483 1
1.09537075388814 0
0.128468471910098 1
-0.562003255556658 0
-0.420894703180835 1
0.159626400880448 1
0.504041205911396 1
0.065330612306775 1
0.038838928813324 1
-0.0847870094047103 1
0.0419455852958088 1
-0.495433348898409 1
-0.419930129919207 0
-0.190944195142729 1
-0.309955891483042 1
0.53418608599181 1
-0.396874064772902 1
0.380662549680949 1
0.238353577505247 1
-0.0527517713616206 1
0.080047406573131 1
0.100637384282522 1
0.0441622299009585 1
0.0911470829596164 1
0.104278444868127 1
-0.0620292431402921 1
-0.236118394012249 1
0.31999839691943 1
0.473879402323912 1
0.605118903339225 0
0.214655083784659 1
0.40357849058481 1
-0.0107224577012277 1
-0.160938514892044 1
-0.240106811814321 1
0.529007450317481 1
0.47105970392108 1
0.191567263079359 1
-0.182516381781543 1
-0.191698457795016 1
-0.439149720550758 1
-0.266378952235279 1
0.164636953432786 1
-0.254970350033589 1
-0.258799110159604 1
0.318646502572598 1
0.37194768802079 1
0.0360782394757498 1
0.151265887441103 1
0.525333662099769 1
0.20204326977083 1
0.498735297035395 1
0.590953376992847 1
0.546593131226203 1
0.285393216177335 1
-0.0950904609291172 1
-0.561268186941825 1
0.421385131594149 1
-0.108220067432843 1
-0.18338572517255 1
-0.497488815069245 1
-0.502306756693564 1
0.0148184526014686 1
0.197480092929329 1
-0.187434415789079 1
-0.518208889473789 1
-0.0382531477720995 1
-0.211490430006385 1
-0.0126339779714555 1
-0.286251407208624 1
0.0417638281853349 1
0.165939850941062 1
0.0725358892960701 1
-0.135858120654459 1
-0.26082267785511 1
-0.358894657114392 1
0.294490901295695 1
0.128761141737828 1
-0.328500325582698 1
0.409699345949187 1
-0.455306109352544 1
-0.0212066059729932 1
-0.308494140862913 1
-0.126782442564962 1
-0.3375255617073 1
0.125834965157212 1
0.0556545432866068 1
-0.367779034606171 1
-0.307175463950354 1
0.0105371323164666 1
0.265217223461748 1
-0.217206667486584 1
0.2303083928814 1
0.0603626993850941 1
-0.603827000406621 1
0.449507257770659 1
0.49894696646755 1
-0.324961732543865 1
-0.393779221178978 1
-0.209363756514124 1
-0.17048500967191 1
0.0482652650183425 1
0.35950438225775 1
0.0994705160392756 1
-0.267420462513319 1
-0.279241339598692 1
0.828495440432068 0
-0.306766215282421 1
0.0735072331121758 1
0.6378195048878 0
-0.20255177736031 1
-0.316425777436404 1
-0.435865379764079 1
0.301028625462946 1
0.42582160287387 1
-0.0249652521130488 1
0.51048981578878 1
0.3273404818387 1
0.0965706387389736 1
0.15733587577585 1
0.310336194645473 1
-0.713411690057335 0
-0.314226308761687 1
0.0428860363531312 1
0.0743541739352383 1
-0.145300474841377 1
0.203287857436213 1
-0.23924908529531 1
-0.062646914065908 1
-0.0103326371475973 1
0.327745164201817 1
-0.0874247049527548 1
0.20273224380363 1
-0.621842208439023 1
-0.340573037030527 1
