# Supplementary material for: Bias caused by sampling error in meta-analysis with small sample sizes
Source: PLoS One. 2018 Sep 13;13(9):e0204056. doi: 10.1371/journal.pone.0204056 (PMC6136825; doi:10.1371/journal.pone.0204056)
Supplement: S3 File — (ZIP) [file pone.0204056.s003.zip › results N = 20 delta = 0 tau = 1 sz = 30-50.txt]

"dl.delta" "dl.cp"
-0.222362054470737 1
-0.585505403903198 1
-0.0437131411844511 1
0.210135445586727 1
-0.393649691355136 1
0.536762171669904 1
0.0628087306591284 1
-0.509247920022216 1
-0.665290286833558 0
0.477989028995275 0
-0.224216329723755 1
0.217831689025919 1
0.186545616251006 1
0.279884952190361 1
0.655282704596896 0
0.0921793510658495 1
-0.134951458702638 1
-0.281524325351545 1
-0.370259370826464 1
-0.0824288556093191 1
-0.0495945272672818 1
0.0331625052067452 1
0.382268551054927 1
-0.179814634413772 1
-0.0167747769237192 1
0.380866367625393 1
0.0136991954409334 1
-0.151178705508949 1
0.134084690926421 1
-0.357167182874766 1
0.196600631553259 1
-0.153709916155412 1
0.0687988688314537 1
0.424379938996499 1
0.149496153286715 1
-0.437531018511242 1
-0.26331295408447 1
0.308765186941743 1
0.505363616706638 1
0.230310223435481 1
0.197791840241419 1
-0.769283466922017 0
0.243298403251031 1
0.211652555411849 1
-0.163870109854285 1
-0.138942897177276 1
0.308514177897081 1
0.371033378699812 1
-0.0404496833302947 1
0.214057733150046 1
-0.103165016138294 1
0.104326667108738 1
-0.536055237385852 1
0.357943492394743 1
-0.135847182804669 1
0.550159541661108 1
-0.357795479832878 1
0.102195246470019 1
-0.000945722300702501 1
-0.19441041749166 1
0.12999271802171 1
-0.107980470909346 1
0.229890945285905 1
-0.274060567506056 1
-0.157665124216685 1
0.444329069194126 1
0.570450166976295 0
0.283377259724445 1
-0.473274279589092 1
0.0599033708396038 1
-0.490954339577689 1
0.335970615495738 1
-0.00491758764982577 1
-0.264177572961711 1
0.239229300463298 1
-0.332835308191372 1
-0.382709469709319 1
0.356103298962085 1
-0.109008280487439 1
-0.544649451066989 0
0.423628117794042 1
-0.0686259852377391 1
0.13000195474345 1
0.565899731792473 0
-0.214037934824244 1
-0.117646478020229 1
-0.14524561643949 1
0.166470591512443 1
-0.112263420292925 1
0.214180475628466 1
0.0926288761091759 1
0.306792009411653 1
-0.274870047691599 1
0.276685091958171 1
0.0293051982118892 1
0.172017320869472 1
0.0179439966036882 1
0.033360669753331 1
0.273996366570928 1
-0.332520264019941 1
0.383699277967291 1
0.154507492977051 1
-0.0292951911256095 1
0.183346807153973 1
0.0741592635114454 1
-0.0380380005558189 1
-0.129217396177261 1
-0.0387548704724874 1
-0.494259471477823 1
-0.195673327471377 1
0.0412071753061686 1
0.0743574345055413 1
0.264352813974973 1
0.147432006482919 1
0.0131469982138827 1
0.521188708407131 0
-0.125840107685602 1
-0.0804621754936769 1
-0.164831301390562 1
-0.166274729438959 1
-0.221019803873656 1
0.18820083920696 1
-0.0441516381551848 1
-0.0184872135844391 1
-0.383439573389936 1
0.191116017489701 1
0.0362838932546272 1
-0.574319503795435 1
4.13689057883401e-05 1
-0.174597569034098 1
-0.261870989080164 1
0.595439079606716 0
-0.243482124301043 1
-0.0990573176740711 1
-0.0570188027066687 1
-0.624823437704674 0
0.22167768763806 1
-0.0498628755822715 1
0.265539768242479 1
0.40748357951216 1
-0.0125395528388928 1
0.723704435486443 0
-0.12328260656014 1
0.619517030593742 0
0.653515283315076 0
0.0233834206463876 1
-0.112530305520845 1
0.0925997013989001 1
-0.0757701562679394 1
-0.307086846520024 1
0.0770074160553392 1
0.340174049496763 1
0.0897149729334853 1
0.0929655303193965 1
0.0730157281319828 1
-0.136511765773607 1
0.014896267262265 1
0.00826804169217069 1
-0.219909551741197 1
-0.0574655205454077 1
-0.0279822008189054 1
-0.0888893036293557 1
-0.191389223125785 1
0.406531528100109 1
-0.153495941323633 1
-0.271438867071268 1
1.12292957167269 0
0.391513935639231 1
0.447629326765609 1
-0.176413539218095 1
-0.237007407384133 1
-0.588235461498682 1
0.0816829641758196 1
0.411542018682622 1
0.437012690857528 0
0.118047059377619 1
-0.581610880583687 1
-0.609276000889353 0
0.109517489082416 1
-0.603010755657805 0
-0.368090778915594 1
-0.344771123265858 1
0.275903281839002 1
0.0763155234143283 1
-0.168801209751764 1
0.145161258804548 1
0.246142014267107 1
-0.251351517746712 1
0.258041162941799 1
0.208150723498097 1
0.145058108805847 1
0.158517803412721 1
-0.264206938249061 1
0.590652852065271 0
0.483742515567669 1
-0.509898696974945 1
-0.416898799423281 1
-0.367390587191816 1
0.451038846024877 1
0.389552600447225 1
-0.0111278885517873 1
-0.903473020416486 0
0.50905194533783 1
-0.297384529958084 1
-0.225178441824166 1
-0.335883582571373 1
-0.646624102143958 0
0.463377339889029 0
0.102781888160753 1
-0.293254539326271 1
0.336429443881646 1
0.931936289040185 0
-0.0758407294314153 1
0.0118152958071586 1
0.0996029145026425 1
-0.280876902524954 1
0.211420931342446 1
0.465129207079656 0
-0.255065646638719 1
0.613946890653649 0
-0.183753747578103 1
0.228646740626893 1
-0.10064424578067 1
0.353593370186301 1
0.138497945501756 1
-0.195872550214307 1
0.282655166373957 1
-0.262214596855768 1
0.114742997262578 1
0.213268748795236 1
0.331458550028687 1
-0.31544377163286 1
0.20629825336247 1
0.286538843495185 1
0.212163753083206 1
-0.0462583784623106 1
-0.251148427032087 1
0.244934646399549 1
0.646443817153384 1
-0.187366849300426 1
-0.334875039604853 1
-0.0368211451181541 1
0.289827426242226 1
-0.598419438914786 0
-0.42989666184741 1
-0.232588474349381 1
-0.00188832269977245 1
0.4059639548258 1
0.10680582496443 1
-0.0664025058037612 1
0.0957833745913822 1
0.0189301901760755 1
-0.286966761572615 1
0.276436748447299 1
0.140127380881042 1
0.118142612428174 1
-0.0227007895603435 1
0.120501064235882 1
0.458989891670415 1
-0.0889753083455765 1
-0.247732113068371 1
0.0957510078223183 1
0.165348989305182 1
0.0618286110013106 1
0.0363653138317166 1
-0.256067770946927 1
-0.00386337217297856 1
0.0104926697128038 1
-0.507411111574196 1
-0.0720526166326245 1
0.0181063212344365 1
-0.0126958133203413 1
-0.0228528007978475 1
0.197976494968268 1
-0.199704315132869 1
0.466074733940085 1
0.274389846740125 1
-0.452433443417595 1
0.170594476082302 1
0.359038457054651 1
-0.273208042755544 1
0.133066835015006 1
0.366088830419741 1
0.0957414265761668 1
-0.25993663642936 1
0.298718252892536 1
-0.0288587771748149 1
0.378402141531001 1
-0.409971944018056 1
0.00483684436318561 1
0.190246002544245 1
0.180603090289561 1
-0.0615222411022533 1
0.189570668327074 1
0.115823042059473 1
-0.327125925106922 1
0.232885928520954 1
-0.177977063608942 1
0.256410509706366 1
-0.0298790335349079 1
0.412558243606359 1
0.0644665861624726 1
0.201981222942193 1
-0.189595984482694 1
-0.438414379390687 1
0.541183696974566 1
-0.198584751649317 1
0.175297994139798 1
-0.571631965121947 0
0.0529824068175145 1
-0.190563777136082 1
0.140171644102455 1
0.337120760959283 1
-0.13953059204772 1
-0.0433082974733236 1
-0.126996032899075 1
-0.00275491346183988 1
0.33056593081201 1
-0.716468827830114 0
0.0203269705038451 1
-0.0288975197400234 1
-0.38859078754194 1
0.348606312469896 1
0.616733426668191 0
0.0887857183560939 1
0.373081285177741 1
0.127748684053348 1
0.122442033217246 1
-0.139275902278217 1
0.0109504085190684 1
-0.0316699062544209 1
-0.0414826015465425 1
-0.00280904972737739 1
0.607250673353618 1
-0.192094018678429 1
0.267171615120855 1
0.0681557105608232 1
0.0456004583614257 1
0.493289960479289 1
0.206946554393322 1
0.15882304524194 1
0.398822653400089 1
-0.383762131119776 1
0.0817330390599968 1
0.00892461050731449 1
0.342494570336405 1
-0.0778627601253295 1
-0.896611336637828 0
-0.166592449773388 1
0.466402337507054 1
0.638872143057013 0
-0.349571543770185 1
-0.171277352863636 1
-0.32097750678168 1
-0.561673089813862 1
-0.438160541036617 1
-0.170270616431065 1
0.0833118354282483 1
-0.0262319922177056 1
-0.347329229652174 1
-0.158572984329164 1
0.706948410353517 1
-0.0261338873985646 1
-0.291911688252928 1
-0.0494520780929083 1
-0.126907422628504 1
-0.0799059656792595 1
0.209661264216669 1
0.119416375949414 1
-0.354986491980433 1
-0.51539250678551 1
-0.0298926265753479 1
0.642789770234074 0
0.363405770921372 1
0.351219577117914 1
0.23502395475808 1
-0.134487511581953 1
-0.150730099919876 1
0.119663134376767 1
0.160954008645713 1
0.207401694078273 1
0.244389406756838 1
0.301485130688785 1
-0.161774202448252 1
0.0489863770475414 1
-0.416434938133078 1
-0.327318949225045 1
-0.0278758711878805 1
-0.462655470588811 1
-0.116226376566798 1
-0.318996285679457 1
0.346340770706592 1
0.333709357961979 1
-0.287550085512056 1
0.42101590687126 1
-0.145633240578131 1
-0.0887716219135023 1
0.024537071989665 1
0.385098224329635 1
-0.303700315343815 1
0.111392266508219 1
-0.496895880516238 0
0.313975143751608 1
-0.278866676977121 1
-0.132847502111176 1
0.163976067617247 1
-0.490850727343641 1
0.380767891086017 1
-0.164322665263151 1
0.69783226476351 0
0.678705167872829 1
-0.0799008402539127 1
-0.496592672915247 1
-0.381619874146456 1
0.234517879108499 1
0.146729517078613 1
0.260887256336565 1
0.290996030593954 1
-0.215588135584741 1
-0.0974044367710129 1
-0.389629668370924 1
-0.116938320294356 1
0.141390554310421 1
0.146051897782683 1
-0.0650158949587489 1
0.274702187828584 1
0.698179473951454 0
0.119825339504196 1
0.0386812479306612 1
0.293755344541068 1
-0.276857890248837 1
-0.62613145297745 0
-0.268088217179648 1
0.339843413838686 1
-0.245480361844709 1
-0.311130093279361 1
-0.285931270335403 1
-0.300584023553189 1
-0.3239685049652 1
-0.391469746795489 1
-0.487016312185992 1
-0.100785333544887 1
-0.183523898071008 1
0.22389099312196 1
0.244891838147798 1
-0.0791480931161343 1
-0.36801529915679 1
0.418794190272209 1
0.304266056113061 1
-0.27225922912791 1
-0.0658047692532619 1
-0.190524876362168 1
0.302167839705631 1
-0.3270959182666 1
-0.263465089662238 1
-0.261300362482999 1
-0.485532081381965 1
0.194294579086112 1
-0.191273922971702 1
0.264895772010255 1
-0.161500728555645 1
-0.00273992733538644 1
0.140077293048787 1
0.0728830899480019 1
0.3554028929841 1
0.36285345098611 1
0.0725989291907298 1
-0.397471706466814 1
-0.586041385903933 0
-0.349847107802983 1
-0.899932490755591 0
0.456621673435885 1
0.203099669616741 1
-0.0746496068663801 1
-0.00300456469998919 1
-0.157849032640556 1
-0.0105747491322974 1
-0.581841140538261 1
0.289887260157242 1
0.112247978677495 1
0.0810642011127969 1
-0.136866615249471 1
-0.182453072053729 1
-0.108352660648458 1
-0.359736816272399 1
-0.330820931661195 1
-0.11913781072539 1
0.0453076120368355 1
-0.387691832802755 1
-0.220167482802996 1
0.204936390019794 1
0.445041272109017 1
-0.279890652557703 1
-0.0422913924139924 1
0.0650633309242201 1
0.200879191688824 1
0.127532242147942 1
-0.175679230129177 1
-0.448446981945229 1
0.0270234829210527 1
-0.759401198656091 0
-0.292464316854804 1
-0.321628174330902 1
-0.0562244432558466 1
-0.181189828048968 1
-0.0818135690775817 1
0.235094992702203 1
0.220560546529963 1
0.0571291351246176 1
0.115311830853109 1
-0.0861246880639143 1
-0.142822941168413 1
-0.118677522396942 1
0.190960167735468 1
0.0569403672542696 1
0.10032545913332 1
0.161429348663719 1
0.295813188732817 1
0.148832473453689 1
0.213752174027059 1
0.0910635813378686 1
0.109219818933645 1
0.0804113998838207 1
-0.0315728470754323 1
0.24424058392979 1
0.28513117668548 1
-0.267582838928555 1
-0.115525296879001 1
-0.301376807929952 1
0.236155809525711 1
-0.17112675494166 1
0.114850840491936 1
0.101785933145033 1
-0.199896610227029 1
-0.0625338971110913 1
-0.279581979058423 1
0.863209367281124 0
-0.67873203215695 1
-0.287626380498503 1
-0.309208548014357 1
0.453076687311792 1
-0.0106549782549143 1
0.177837222006729 1
-0.0924362563239604 1
0.0371889184062616 1
-0.297836714160262 1
-0.316562097027065 1
-0.072362539367719 1
-0.897079310530359 0
-0.265625682926033 1
-0.240029169862542 1
0.0852003743074993 1
0.485505872518657 1
0.712779095057651 0
-0.437959846246057 1
-0.209629213409462 1
0.525792400031345 1
-0.551759916386377 1
0.474440100637203 1
-0.0231340013718692 1
0.197729068451065 1
-0.030541091455877 1
-0.093636350744829 1
-0.362467221695913 1
0.360925849615702 1
0.0163366283510876 1
-0.192081845595374 1
0.193943241525195 1
0.267986102895474 1
-0.103867079196103 1
-0.200039401181115 1
-0.214330343077571 1
-0.224432839313343 1
-0.244895308274091 1
0.327148818070799 1
-0.185978421426025 1
0.05501966897419 1
-0.355569250794098 1
-0.355387476511629 1
0.364526534991509 1
-0.226980702107915 1
0.180915079322703 1
0.0945058277014965 1
0.575162556246438 0
-0.173169051052678 1
0.311748343274932 1
0.0702061065878322 1
-0.581939682183069 0
-0.0545033519157825 1
0.0566840135972978 1
0.119109838175956 1
0.259415030828078 1
-0.247308916753685 1
0.323002062705202 1
0.247973394707737 1
0.0216222387265991 1
-0.119031494776395 1
-0.127113743833287 1
0.483209344909606 1
0.0212319646902883 1
0.0243233010760839 1
-0.225998331118617 1
-0.00299518665465667 1
-0.201896606670225 1
-0.261464055412421 1
0.155272575772332 1
-0.0132261763956568 1
-0.233056881591732 1
-0.152218277931893 1
-0.235194801233173 1
0.587224960872668 0
-0.221905762653616 1
0.359744858753529 1
-0.082996566898669 1
0.115015693825876 1
0.0353189060936281 1
-0.28287223279927 1
0.281397982226435 1
0.0020736893324544 1
-0.0730554364637488 1
0.233678549685784 1
0.436706953194637 0
0.113325278661515 1
0.0220048543010489 1
0.207311170732846 1
0.122328513647356 1
-0.196287653845222 1
0.5187682437202 1
0.234447427000742 1
-0.0894736184416086 1
0.163551382619951 1
0.248943194211965 1
0.304626335378859 1
-0.119658995150676 1
0.631101501256527 0
-0.243500133554311 1
0.289313703542178 1
-0.176249311689622 1
-0.105395841314537 1
-0.108904762690592 1
-0.113112378806665 1
0.0223168915020363 1
0.417088398334366 1
0.184514907434261 1
-0.0422400528881346 1
-0.151886623781483 1
-0.119378648220527 1
0.495185772474047 1
-0.252460852484507 1
-0.198874308160075 1
0.243236780927196 1
-0.0952775161150319 1
-0.0290112117779293 1
-0.0314705172208701 1
0.511856854147644 1
-0.20191376389355 1
-0.0999207264489669 1
-0.193831091967687 1
0.0927883497606304 1
-0.272215439638567 1
0.152532549898295 1
-0.4186705856693 1
0.414439014199173 1
-0.0444747096150677 1
0.44180040154062 1
-0.0275543231128477 1
-0.0770034095447413 1
-0.0101731066641239 1
0.040892782498986 1
0.219404247592061 1
0.330528669514554 1
-0.385056027461785 1
-0.448455539765107 1
0.26092259118589 1
-0.424879936840074 1
0.425007894108156 1
-0.331966285153535 1
0.183065766058411 1
-0.300747631496348 1
0.439126878708404 1
-0.543680153201142 1
-0.249404848470957 1
-0.155697093353036 1
-0.328967395809122 1
-0.11396044971526 1
-0.0163436964459458 1
-0.0592216156351075 1
-0.212049846593199 1
-0.235136756995299 1
0.00356905037589948 1
-0.162182980354293 1
0.36203834044356 1
0.164087416542789 1
-0.213014273629431 1
0.344025020753811 1
-0.510369336422604 1
-0.327134719611621 1
0.179022455493018 1
0.281504128293213 1
-0.400192389886755 1
0.222360288420827 1
0.132689999563437 1
0.579995290459361 1
0.21670372513303 1
0.417307619677935 1
0.267992138160513 1
-0.427819485697242 1
0.131938499296058 1
0.774998315951045 0
-0.295732334942707 1
0.00929955200064557 1
-0.357614829942115 1
0.0380517282756637 1
-0.275583750992593 1
0.0610854244473189 1
-0.480126979508016 1
-0.414018530146682 1
0.0810710835118482 1
0.256552494864304 1
0.298335233988571 1
0.179340206091207 1
-0.0779868183618642 1
-0.305831377967146 1
0.126393331351938 1
-0.180742999667967 1
0.32965223863378 1
-0.15117817975993 1
0.322395411307378 1
0.126800494959293 1
-0.127059925307367 1
-0.47345996297372 1
-0.624716071566092 0
-0.501635215386338 1
-0.173790272999993 1
0.640078726429966 0
-0.536427385780258 0
0.498368096704982 1
-0.22010491892103 1
0.0218565664650432 1
-0.177631780811308 1
0.00806455528687124 1
0.278009404210732 1
-0.661435727352179 0
-0.0854184178774085 1
0.122468189302151 1
-0.133347736474246 1
-0.192370935978602 1
0.586801730678957 1
0.0606329492543813 1
-0.259332396184867 1
-0.0421443962562928 1
0.0418202587617118 1
0.0121864831794768 1
0.0956839148584473 1
-0.011261330902744 1
-0.229348217313907 1
0.713718887608921 0
-0.298597995402298 1
-0.578669557972856 0
-0.293018811618838 1
-0.252735525533977 1
0.033778490930636 1
-0.272902541894197 1
-0.0262494723196241 1
0.289904168774886 1
-0.0575346127935815 1
0.162958157708646 1
0.0511292413543861 1
-0.125544144848152 1
-0.634374277902807 1
-0.135250569998369 1
0.457766495267275 1
0.245519023283019 1
0.298668740428748 1
-0.734079912837578 0
-0.317713893769304 1
0.0633112884833232 1
-0.156012339338552 1
-0.341083454328805 1
0.00661553553732045 1
-0.208639091331186 1
-0.165490009627062 1
0.146491196579855 1
0.378704970110398 1
-0.491764559059962 1
-0.202896451812661 1
0.426339902390898 1
-0.328968870361833 1
0.19736461761904 1
0.101324729461601 1
0.259670522411985 1
-0.10825489471518 1
-0.281891385783522 1
1.03685498708544 0
0.312319509917166 1
-0.229369679625094 1
0.136521249938374 1
-0.29472720758345 1
-0.238452016346391 1
-0.27887967845547 1
0.322512557162883 1
0.00326398914221929 1
-0.149839970409301 1
0.00299439027194517 1
0.209863159116266 1
0.0955887892502858 1
-0.589308960384999 1
0.126493229044413 1
0.485354256590956 1
-0.126505740248319 1
-0.179200695769797 1
0.303761861769997 1
0.130554114595416 1
-0.108735581276141 1
-0.124787590463032 1
-0.0306095484996502 1
0.416065248822578 1
0.0875591677083776 1
-0.0216620132640264 1
-0.124096395015256 1
0.131053956674034 1
-0.109829318503209 1
0.221359026964627 1
0.177299354365571 1
0.12203517129382 1
0.180279962275032 1
-0.307129553806405 1
0.183708415062624 1
0.508214836918314 1
0.454475692303875 1
0.0782286938939772 1
0.4315669190164 1
-0.27851805174891 1
-0.551776812429455 1
0.242432011884364 1
0.7450248849408 0
0.505472088750856 1
-0.0741204766760455 1
-0.0194073814514821 1
-0.476098210623301 1
-0.0924967261908673 1
-0.457172644717507 1
0.340295453306183 1
0.0979386591915189 1
-0.397978704911182 1
0.307791825462444 1
0.222746947213592 1
0.348285203611047 1
-0.228521892722378 1
-0.0470376634819242 1
0.115073502323322 1
-0.354964126915517 1
0.0764166271490214 1
-0.00814859886358251 1
0.629797307766686 0
0.11939970796009 1
-0.28926884781658 1
-0.615525997214677 0
0.599608878407978 0
0.322270606661029 1
0.0149303683534012 1
0.498202971094707 0
-0.156221386412366 1
0.00244514167087212 1
-0.984570627564526 0
-0.389530130232594 1
-0.210421308266113 1
-0.302507052755536 1
0.073875098772168 1
0.424323905460924 1
0.43951824632862 1
-0.395450246075012 1
0.346546879078184 1
-0.498690454628409 1
-0.0291764153274206 1
0.42924850225244 1
0.127126775583694 1
0.415095494042508 1
0.288494150989307 1
-0.258539194122891 1
-0.033797250495056 1
-0.473189373121421 0
-0.0756450477753407 1
-0.168079692640695 1
-0.591706996571623 1
-0.36642393224106 1
-0.0583209126993391 1
-0.203429492989678 1
-0.406141144803271 1
-0.143386325532722 1
-0.00929593516751689 1
0.550664029266605 1
0.129867676837178 1
-0.179543502859848 1
0.398589837783153 1
0.13783008949129 1
-0.0595723566794081 1
0.193248685132895 1
-0.102097358923493 1
-0.00885072153366214 1
0.34532023592943 1
-0.428364502215368 1
0.295739128345006 1
-0.411047665027668 1
-0.00916190492110113 1
0.0615394556887451 1
-0.166556550293987 1
0.23600021802978 1
0.0631616710466465 1
0.12624902191528 1
-0.215329215412505 1
0.0332858318992023 1
0.761057588803717 0
-0.362579382406347 1
-0.0984260458979986 1
0.305876664480527 1
0.328257419749218 1
0.222024790382997 1
-0.0355707623817154 1
0.490630819922553 1
-0.371875718870464 1
-0.274454653366527 1
0.0657255479045442 1
-0.170088069730136 1
-0.264249066005851 1
0.29293705194636 1
0.398206695329608 1
-0.00260062879829522 1
0.1010985455389 1
0.0856858244358625 1
-0.421161435515182 1
0.207552851194062 1
-0.0198569555560629 1
-0.159301239274652 1
-0.177149849635044 1
0.225548861180336 1
0.0242239813797892 1
0.0767952725650756 1
0.652329314442234 0
-0.228579946108937 1
0.502851285766228 0
-0.228290706266777 1
0.196686300482156 1
0.563251430698844 1
0.0244111496554891 1
0.248438579585021 1
-0.131326515597757 1
-0.0650791197694015 1
0.0883063599506762 1
0.0863831696013545 1
-0.101464586842775 1
0.17831066573881 1
0.151998758795915 1
0.0856318999311867 1
-0.0792221229781835 1
-0.0443241545124406 1
0.409378413833931 1
0.0330728534541114 1
0.405649671064916 1
-0.170837618037193 1
-0.12092535720292 1
-0.0820367003927943 1
0.0084865727711378 1
0.121470187480953 1
0.00965194019625301 1
0.499318516925708 0
0.314549559197673 1
-0.031574022590155 1
-0.0352405840656152 1
0.340012876504231 1
-0.0933643119740947 1
-0.12714790010738 1
-0.12757878631491 1
0.461482851427885 1
-0.173173835409721 1
-0.288421589390906 1
0.0916872276736356 1
-0.234036883990826 1
0.698795179792337 1
-0.189040127297058 1
0.0587214399196205 1
0.196936480797916 1
0.208958343367944 1
0.0696430682139166 1
-0.00121069777931081 1
0.262773493657433 1
0.320165762763909 1
0.0545150470378182 1
-0.0919019626632352 1
0.128325194648197 1
-0.024516614222592 1
-0.123718990164082 1
-0.347667079369582 1
-0.31719886854775 1
-0.566820738530615 0
0.147770158718558 1
0.0253483412493708 1
0.186284681477645 1
0.148151766736462 1
0.0351016053172323 1
0.0824579033487079 1
0.38162848346258 1
-0.0176246729272154 1
0.00446987481891006 1
0.498190552982174 1
0.172887264416601 1
-0.198832019187883 1
0.576339093555872 1
-0.103305158586847 1
0.333123518746499 1
0.00305195002151537 1
0.635441374197757 1
-0.102122570742623 1
-0.198121271080107 1
-9.71290331546592e-05 1
0.397648047762166 1
-0.161967642628296 1
0.159833244178029 1
-0.508765578959166 1
0.0394700258955568 1
0.324279117847107 1
-0.408021564873614 0
-0.489820417825315 1
-0.128062420270424 1
-0.73406195378886 0
0.32256625048647 1
0.228641307321963 1
0.138433749274167 1
-0.447766669396535 1
-0.0676129715809482 1
0.0157484550828737 1
0.523804093446913 1
-0.00838878150060723 1
0.320448041792771 1
-0.174301703704505 1
0.36198694731391 1
0.123779555948446 1
-0.524007728294868 1
-0.0576435893420489 1
0.0604294797078444 1
0.307713730874095 1
-0.017844127455795 1
-0.2959580619454 1
-0.15287961299664 1
-0.0358373143870522 1
0.202260217462634 1
0.528513004118972 1
-0.197990226781667 1
-0.258674282108264 1
-0.217850723635237 1
-0.0533950432515171 1
0.635086142440355 1
-0.689351000018714 0
0.0708874780625651 1
-0.170484573706699 1
0.0915744417859974 1
0.563680100747317 0
0.208977809361883 1
-0.11578738071203 1
-0.0612224608798161 1
0.116548013865929 1
-0.0961200867138132 1
-0.38155961427829 1
-0.251982711172062 1
-0.363443219544674 1
0.530434669739736 0
0.0842149806332072 1
-0.295672234215965 1
-0.300322861645298 1
0.0570008789654909 1
0.159688739506972 1
0.427136819976823 1
0.0676614824511447 1
-0.17472351266112 1
0.206326291735002 1
-0.706323520110607 0
-0.238809522511115 1
0.0400798909236953 1
-0.446817443452661 1
0.113078569309238 1
0.28356486432824 1
-0.105402644900002 1
-0.152338851411425 1
-0.157510326277274 1
-0.035117474181127 1
-0.496403555339493 0
0.138155690905809 1
0.149732071832152 1
0.406490775439911 1
-0.00506295965909035 1
0.0874129818638971 1
-0.207761151014728 1
0.218266351167984 1
-0.0940068191821233 1
-0.0997807388153336 1
0.14191019586473 1
0.13680878909642 1
-0.0764118352561052 1
0.0106342125306856 1
0.51457172040756 0
0.318123523436964 1
-0.604440470470836 0
0.310197930007905 1
-0.222237596653211 1
-0.288210262541032 1
0.233599377816454 1
-0.00832349996971487 1
-0.488433987319126 1
0.249301195042364 1
-0.243723623990298 1
0.0587220042321112 1
0.293822794283665 1
0.314156561021505 1
-0.059710243044741 1
0.0526682789702796 1
0.0299785997502328 1
-0.241062531415012 1
0.109444121257561 1
-0.0541188326060702 1
-0.203260793008299 1
-0.385413846023023 1
0.0342635007923839 1
-0.0219713511610557 1
0.0301895889099562 1
-0.134721080308137 1
0.067169539116505 1
-0.171067951267107 1
-0.154569511954545 1
-0.313902285514235 1
-0.090336493582486 1
0.0460012607794682 1
-0.283025123235946 1
-0.199634786908674 1
-0.46723274140554 1
-0.0814650464787757 1
0.211158100580332 1
-0.102546738364045 1
-0.0593239642630117 1
0.0742417483582893 1
-0.244434395317863 1
0.0189248106909512 1
0.121941142976238 1
0.197398231736117 1
-0.00694131968591605 1
0.192856329611668 1
-0.0435394844510817 1
0.236978775802809 1
-0.079682699508949 1
-0.381865578179362 1
0.235897513592206 1
0.532966616419686 1
0.211247234429466 1
-0.249420158225776 1
0.715470836041125 0
0.35256032846943 1
-0.542129454992964 0
0.0868181456452755 1
-0.160680400557602 1
0.229264849129131 1
-0.647229651203209 0
-0.0820499753715277 1
-0.328761074355335 1
0.235467337416993 1
-0.280591924132484 1
0.0505482337085641 1
0.352529378876864 1
-0.151322925935098 1
0.105679633391341 1
-0.162029972537667 1
0.283237008956304 1
-0.263771886771387 1
-0.0837040912695992 1
-0.0781700633367946 1
0.059823659125972 1
-0.559693286857232 1
-0.22984783469919 1
-0.154294368516343 1
0.270125898861796 1
0.169139347820278 1
0.100091221980255 1
0.0717012855665012 1
-0.0933867536294587 1
0.230007047006125 1
0.00624130298374698 1
0.396875095025016 1
-0.0574280267233598 1
-0.0792438919106041 1
0.908474308017729 0
0.304679667714858 1
0.0496966835525705 1
-0.062723141764723 1
-0.248548349174983 1
0.267180573646475 1
0.294360051556293 1
0.378360260005953 1
-0.172304460836382 1
0.0869477666887709 1
0.290831091182357 1
0.34194846928922 1
0.00645876719240631 1
0.206287895065728 1
-0.58468427692444 1
0.310676613684831 1
0.262426014931532 1
-0.055102322551996 1
-0.37704518415034 1
0.175296332791626 1
0.336394866298593 1
-0.571532839439651 0
-0.393413315065736 1
-0.389450781649178 1
0.0137439932847844 1
-0.05447816459569 1
-0.201434254500884 1
-0.145181247560489 1
-0.0276741797349205 1
0.139664551842174 1
0.074310420273274 1
0.0586705974827418 1
0.101048821730071 1
0.408799486926797 1
0.254102205779131 1
-0.076872402215703 1
0.121034643080528 1
0.503971097556701 1
-0.0107809643110997 1
0.469506757220022 1
-0.241630699784427 1
-0.482852255772825 1
-0.0425374149499077 1
0.243810278784345 1
0.371289286300713 1
-0.149335176280831 1
-0.573958673942337 1
-0.450478246016149 0
0.166935147277315 1
-0.548116768166092 1
-0.051152298371805 1
0.482636454344064 1
-0.0296730863690304 1
-0.18275434361617 1
0.0995909889048955 1
0.0314285735414355 1
0.513431994133645 0
-0.349123795760802 1
-0.19581415725742 1
0.152393706876891 1
-0.0585201102409055 1
-0.158944029983578 1
-0.172988359971998 1
0.232104251730871 1
-0.0969572300664908 1
0.380662943472525 1
-0.0450946844731532 1
0.310909482396963 1
-0.343495526626155 1
-0.168006520726911 1
0.388017774986045 1
0.0537368086923946 1
-0.6047358591878 1
-0.478024650874757 1
0.434059277078056 1
-0.0552500165771303 1
-0.178131809712453 1
0.18594366663959 1
-0.197241903034648 1
-0.0856677141957971 1
0.479733949883093 1
-0.330064209459152 1
0.0179174947540866 1
0.312854511943843 1
-0.240990362344041 1
-0.354331284964704 1
0.170665120483384 1
-0.0256261359992019 1
-0.374444616165683 1
0.194800457764708 1
-0.0654868406621449 1
-0.258724879234208 1
0.0834177836707433 1
0.190887735160139 1
-0.239638698644368 1
0.644264110719979 0
0.214857978202257 1
0.049405007802642 1
0.276920938406221 1
0.606483885011157 0
-0.228477852038274 1
-0.557996406306473 1
-0.14899025215257 1
-0.450417426079024 1
-0.0617001469133047 1
0.362714294788997 1
-0.214173327078583 1
-0.558742078709088 0
-0.141282658204329 1
0.24958320684416 1
-0.447515047371688 0
0.0766488851231184 1
0.214896335027473 1
-0.337563232121082 1
0.174526785605149 1
-0.808112296597949 0
-0.484735530720733 1
-0.555610676592514 1
0.125663811574691 1
0.0424362732049804 1
0.171376025153218 1
0.246780884410842 1
0.556885555361061 1
-0.469993581958614 1
0.349332664626351 1
0.733905562261357 0
0.111566067705896 1
0.518762209131556 1
-0.357090192049876 1
0.361419183943186 1
-0.147180235860158 1
0.160831622949234 1
0.404228642444821 1
-0.226115274492288 1
0.574184657985157 1
-0.230620577524717 1
-0.14634880573474 1
0.0341381368704259 1
0.345807780133187 1
0.1312916414923 1
0.0878943730214643 1
-0.0668610100411072 1
-0.33238314935677 1
-0.352651147042975 1
-0.105299721648241 1
0.251324478830253 1
-0.128288245971297 1
-0.55054145655164 0
-0.178920916606149 1
-0.0895598096074174 1
-0.272551867399289 1
-0.429161395203002 1
-0.212562304082853 1
0.0233349594220753 1
-0.127511269554551 1
0.646279005141582 1
0.188787815441067 1
-0.345294688845356 1
-0.447216708163627 1
0.685657290826079 0
0.0988805998234982 1
0.223522808704093 1
-0.152328322569509 1
0.155280588517414 1
0.351304966790333 1
0.129240209040906 1
-0.13253919601649 1
0.311532307749614 1
-0.690784488400029 0
-0.151259939235458 1
-0.347291293349877 1
-0.0469949655291665 1
-0.169762349871127 1
-0.11281676905523 1
-0.17062256128558 1
0.288353843508223 1
0.127880746741 1
0.430267318902882 1
-0.248988740149966 1
-0.323290585255356 1
-0.252492086935556 1
-0.0904874097176439 1
-0.0122356131809394 1
-0.128274390390287 1
1.04292051265177 0
-0.150836348930531 1
-0.320441623941804 1
-0.0131468486052957 1
-0.247180157770095 1
0.080770927969016 1
0.401915916414696 1
-0.247163409169275 1
-0.15632828930858 1
0.494907947524935 1
0.187808125027613 1
0.414216390064154 1
0.235158069931988 1
-0.599152211778802 0
0.0466866194207157 1
-0.0148684289214117 1
-0.0472867198652318 1
-0.155001444548467 1
-0.053090788207693 1
0.213910312595535 1
0.19659576764998 1
-0.249634985732502 1
0.26554640933695 1
-0.166850117114111 1
-0.183887570877691 1
0.254870192604143 1
-0.733602095655789 0
-0.485501467410702 1
0.419791971944131 1
0.313570425235807 1
-0.267043727339854 1
-0.0557136100392148 1
0.11349170137645 1
-0.696835881498344 0
-0.240917939747608 1
0.241838293657452 1
-0.175861124339515 1
0.119726073053125 1
0.296828606200075 1
-0.363797274147015 1
-0.40157617059193 1
0.0711838918071793 1
0.416708150951089 1
-0.473696116282713 1
0.477289581923059 1
-0.273570253818339 1
-0.140269588641678 1
0.18136828140355 1
0.0052545166257244 1
0.363666319893843 1
-0.35898325800037 1
-0.198743150070003 1
-0.0773193607166856 1
-0.0280154783065144 1
-0.0438045855878031 1
-0.661998927785919 0
-0.342852982291683 1
-0.106646200397084 1
0.27958758767135 1
-0.123873850526842 1
0.232602074670127 1
-0.00478863732676975 1
-0.116148825488788 1
0.226939895066526 1
-0.285032166977229 1
-0.144207486444213 1
0.241677119220842 1
0.440914096221547 1
0.275638707003074 1
0.11331792747361 1
0.180312843361172 1
-0.162958952296884 1
-0.101752421511095 1
-0.337324065989186 1
-0.229506078240016 1
-0.0228296299301597 1
0.53408472664957 0
-0.491641696627794 0
0.0528526364518 1
-0.189121230224912 1
0.545178734666386 0
-0.828654181451561 0
0.352965243479289 1
-0.52808566980265 1
-0.0222136740804051 1
0.104541598826324 1
0.114409938751072 1
0.257693353673149 1
0.0662409164757977 1
-0.0584319202325028 1
-0.373104404093131 1
0.627385315369011 0
0.190263007724204 1
-0.550956561766371 1
0.327767830569516 1
0.169569575878619 1
-0.28952233691783 1
-0.0750771779469847 1
0.0215763540035262 1
-0.498797365701569 1
0.0129526842346108 1
-0.153342833315297 1
0.168608545581318 1
0.217144385173957 1
-0.168046197776043 1
0.000818880903422886 1
0.140782486775603 1
0.212977109996258 1
-0.145866099572678 1
-0.0920236982298579 1
0.54734293643967 0
0.195708401747335 1
-0.25159047297941 1
0.178242465219723 1
0.05929567427386 1
-0.161662599055348 1
0.368597231226681 1
0.125736383833197 1
0.329221858860887 1
0.0505417441838754 1
-0.0661549925909839 1
-0.384428743983159 1
-0.00831000557896025 1
-0.0385924361355765 1
-0.506618243192541 1
-0.223958516172463 1
-0.536572032037653 0
0.0740344454129203 1
-0.177061342092297 1
-0.00536356135587206 1
0.0978457728137109 1
-0.122013104560014 1
0.267444881252715 1
-0.0513658569987068 1
-0.10167362879155 1
0.089809349712073 1
-0.250106463356284 1
0.512431831753377 1
0.0385458177445271 1
-0.568103945939451 1
-0.163377608907388 1
-0.337291323386335 1
-0.0764744787113825 1
0.0627072952466054 1
0.408416869414078 1
-0.216260393619945 1
-0.133638718641868 1
0.0953431690120776 1
-0.681978619209946 1
-0.134697777363568 1
0.193224863765093 1
0.236836603790436 1
0.443173813715996 1
-0.128768940159971 1
-0.156347163852637 1
0.514834956850636 0
0.46758969417157 1
-0.411013149164462 1
0.264676266371707 1
-0.00779679495792899 1
0.308446379223807 1
-0.360260235427735 1
0.00607771498843922 1
0.285855493542724 1
-0.168967607014116 1
-0.298984761420536 1
0.111093979288243 1
0.0959182390823805 1
-0.264929155634308 1
-0.546129684189659 1
-0.884724839874283 0
-0.378988061698916 1
0.444658684691002 1
0.111052417291421 1
-0.0176264170751506 1
0.129126343636323 1
0.176233549724139 1
0.209392324596866 1
0.249172309922892 1
0.714529693930475 0
0.339439980910182 1
0.0135095882459028 1
-0.298344224831798 1
0.14693052254043 1
0.249669518177209 1
-0.00850924566705612 1
-0.0660111333956534 1
-0.0737197267672369 1
-0.160159246373109 1
0.120301103394265 1
0.221087695250171 1
0.356262673965257 1
-0.45335214788277 1
-0.729929670479243 1
0.132084356914547 1
-0.289534145206187 1
-0.10011390438899 1
0.0162495511779693 1
0.00485769094139138 1
-0.0174926813592121 1
-0.404092589362657 1
-0.405143927975566 1
0.359100049476295 1
-0.396400936479915 1
0.247956896852909 1
0.0534400453567996 1
-0.197477959790121 1
-0.319210641399256 1
0.168698173212282 1
0.192818664933513 1
0.419238205636212 1
-0.326546140539258 1
0.174768579251305 1
0.131234747423664 1
-0.215808401697773 1
0.0736692171466125 1
-0.430775101880911 1
0.575876222379125 0
0.375385304717251 1
0.0811117309480293 1
0.182317006676063 1
0.513570405217429 1
0.285172204794443 1
-0.202776188180097 1
-0.0356926220088366 1
-0.0336977419881546 1
-0.24737427212571 1
-0.919472557431849 0
-0.120779153601664 1
0.262703685526443 1
-0.0234375513318654 1
-0.0230955423254124 1
0.635474360364762 0
0.432091614527983 1
-0.195275992959518 1
-0.0430052903018676 1
0.235125776602585 1
0.713625859935082 0
-0.523470742720815 1
0.0507783697446649 1
-0.0932621501208444 1
-0.51418046952182 1
0.569276827953713 1
0.502847594476998 1
-0.139613320938894 1
-0.0213802555980969 1
0.0457577744348787 1
0.193772459954967 1
-0.511730591333655 0
0.14053908873237 1
-0.231534524807477 1
-0.066021125140579 1
0.435980019976254 1
0.122428630436071 1
0.321135581918374 1
-0.920178642805116 0
-0.259008238983049 1
0.139582172347734 1
0.38620252004206 1
-0.131101434735122 1
-0.287493044997153 1
-0.147407239683356 1
-0.088437808640773 1
0.335472592948042 1
-0.229356569015175 1
0.614224590404247 0
-0.16656388300002 1
-0.00371386843751115 1
-0.358957181626562 1
0.00500703877340803 1
-0.108332185048862 1
-0.00642135933338926 1
-0.103700214691586 1
0.299249183985626 1
0.280867727498307 1
0.579053950021677 1
-0.0495439636119314 1
-0.0979663317248142 1
0.689628969327786 0
-0.290501178262976 1
-0.214867360501995 1
-0.219073072910893 1
0.286606944391901 1
-0.0306341012416606 1
-0.0717007423276421 1
-0.311132437199856 1
0.211794071212317 1
-0.531816488437599 1
-0.435038231213129 0
-0.542911016394032 1
-0.166937548673515 1
0.13629250455027 1
-0.0218253795048969 1
0.382495106889165 1
0.0271560997355246 1
-0.329141318457115 1
0.473180379554407 1
0.405102633590144 1
-0.358724772921678 1
0.108759556000395 1
0.132359908173154 1
0.249507106955506 1
0.241352546970173 1
0.541323835119764 0
0.155149580372973 1
-0.253515881311845 1
0.580058400724307 0
0.641623774292676 0
0.597947352934663 0
0.240360277406 1
0.144074631752646 1
0.304016483276194 1
0.481234959639896 0
-0.0559234787426318 1
-0.0752852957361907 1
-0.0220050053679517 1
0.0248265932174992 1
-0.221550922686857 1
-0.0620751301901636 1
0.0487274523053958 1
0.310688607813673 1
0.0516055444039067 1
0.459990987604245 1
0.449866343095292 0
-0.0173720116054122 1
0.313382568325433 1
-0.049956346714131 1
-0.199971625415355 1
-0.738819887921424 0
-0.0352722807426788 1
-0.100263983373478 1
-0.0853692740252305 1
-0.214081584411261 1
-0.185602487474719 1
-0.398256867831517 1
0.595468055614239 1
0.0160921576651374 1
-0.2865754235206 1
-0.473344401956807 1
-0.0319981600163695 1
-0.270329848562662 1
0.142637659869111 1
0.0696146260880437 1
-0.582009900819504 0
0.426537021863414 1
0.174938847206319 1
0.111606011855364 1
0.0447583290986867 1
-0.0998868402284005 1
0.0293008975119834 1
-0.416172889934395 1
0.16640383728842 1
-0.7344406880898 0
-0.201220361641986 1
-0.0845271575846124 1
-0.299902829619383 1
-0.424977511896558 1
0.273987512747738 1
-0.238371848451149 1
0.480673555709799 1
-0.284812978542594 1
0.308153090340985 1
0.253037934246698 1
-0.0636872965960969 1
-0.0152368171566497 1
-0.025886979523181 1
0.830056348446733 0
0.267386383246997 1
0.794564908415621 0
0.634305442715891 0
0.272999502592317 1
0.191463527740514 1
-0.213320862283637 1
-0.576771075971973 0
-0.0471445064831729 1
-0.127657984747999 1
-0.165312219969067 1
-0.0540012347276599 1
-0.535677765616443 1
-0.0317013472351508 1
0.00383055477798817 1
0.281117462775877 1
0.5214982334426 1
-0.0972720376317324 1
0.0414178961130358 1
-0.22806367664613 1
0.0356494606093877 1
0.0852996812834326 1
0.284273043975315 1
-0.169969626899297 1
-0.243604615214342 1
0.620288091403918 0
-0.581806777980255 1
0.349310975497387 1
-0.0903390097398754 1
-0.0705896609448272 1
0.132419476346845 1
0.00747110391224146 1
-0.0923531778818167 1
0.386457361516729 1
0.540889720676828 1
0.884287747715349 0
0.0254266111057084 1
-0.397350168527585 1
0.15457788210464 1
0.408315042492445 1
0.163166062364023 1
0.124214210566133 1
-0.230192715405405 1
0.423389531171518 1
0.00675781176793748 1
0.0177464247946511 1
-0.0995081813862692 1
0.0499286352194445 1
0.373378964574214 1
0.114561022729438 1
0.0607124652733888 1
0.0994030162864221 1
-0.309116326088912 1
-0.381141638825604 1
0.3716572970586 1
0.541426304214144 1
-0.0821315252414105 1
-0.746858753222853 0
-0.0131863844773437 1
-0.0432287775361605 1
0.312073622408774 1
0.188979127094797 1
0.214370775897442 1
0.0951506726977271 1
0.234747158033509 1
-0.0493398594836729 1
-0.123906243485732 1
0.244522915876217 1
-0.157264407843348 1
-0.256411763541859 1
-0.149324040239951 1
-0.556060584497131 1
-0.598584112117773 1
-0.208692068719806 1
0.394167386126772 1
-0.320956097043695 1
0.10797735867514 1
-0.0425378774369093 1
-0.211251368755226 1
-0.0361093778713358 1
-0.427053835177464 1
-0.520407233034519 0
-0.346853114927726 1
0.109371544491851 1
-0.200866076788474 1
0.535674439316743 1
0.107510453266915 1
-0.31242600956796 1
-0.19232562927954 1
-0.424241428601708 1
-0.0674101843552286 1
0.0489606899325082 1
-0.33792847931059 1
-0.213455458045738 1
0.1684381562747 1
-0.475051318832896 1
0.267778062842523 1
0.164738832219479 1
-0.0418595014154704 1
-0.40434673574175 1
-0.221493233029369 1
0.239729765017283 1
0.140078374662607 1
-0.312997458245668 1
-0.62012763905357 1
0.0828697789972487 1
-0.105521275649602 1
0.149365743255925 1
0.298331502960024 1
0.874891274463536 0
0.167265616215758 1
-0.0723223098642299 1
0.0585431698038522 1
0.278750649496167 1
-0.370716741109098 1
-0.171935697938306 1
0.217692187562029 1
0.384497421626791 1
-0.219554278287211 1
0.0591962183221015 1
0.375924557776902 0
-0.214474020800287 1
-0.244152805661223 1
0.108218840947977 1
-0.110087301916712 1
0.00476956339172858 1
-0.237714212373343 1
-0.0310123047654793 1
-0.460665193373901 1
0.56257293329338 0
0.125008830142453 1
-0.31660323424215 1
-0.239062456513996 1
-0.191276603747132 1
-0.056234010702384 1
0.109343337269005 1
-0.100511618004881 1
-0.474006494825906 1
-0.0858535740523881 1
-0.272069779277111 1
-0.165322526386908 1
0.135983827645686 1
-0.227629260086914 1
-0.378403304678698 1
0.0424551906684155 1
0.229657881566412 1
0.125075286609606 1
-0.0806958314242722 1
-0.10699781239122 1
-0.552526286672657 1
0.179881753257251 1
-0.650237169940955 0
0.0326503119644178 1
-0.0798928875647626 1
-0.436771405839273 1
-0.410167466213197 1
0.15409739663175 1
0.466322622559963 1
-0.178196223264076 1
-0.156264971488016 1
-0.199151000567909 1
-0.189612746657212 1
-0.250084739511166 1
-0.141155188397419 1
0.058805378988148 1
-0.482783944109875 0
-0.351686098237963 1
-0.341486155595884 1
0.296737045622252 1
-0.645880458858927 0
0.23902206677409 1
-0.210310527859845 1
0.19189923106018 1
0.519072771710114 0
0.428311808725992 1
-0.234997664415721 1
0.214578836669051 1
-0.23824725076643 1
0.346612858434278 1
0.0573713284681674 1
0.0412567689986545 1
-0.303077863138003 1
-0.192169485419544 1
0.0628877739215777 1
0.746004636939018 0
-0.0377874328199353 1
0.317987638810168 1
0.276661291716191 1
0.00452008450578599 1
0.283028110324325 1
-0.177968407451559 1
-0.41495737074891 1
0.276802669351659 1
0.0580519676379069 1
-0.187847444103945 1
0.497197832885042 1
-0.100590609126843 1
0.036738333621902 1
-0.252487731293081 1
-0.188963664376513 1
-0.184573399653487 1
-0.343054906709957 1
-0.348898077855333 1
0.226085457251987 1
-0.251256118619594 1
0.0922541328244387 1
-0.0315958484854639 1
0.498859554246034 1
0.166391879193037 1
-0.444560540087411 1
-0.339571480666053 1
0.33782299348091 1
-0.222427521649046 1
-0.396384836415542 1
0.415556943059557 1
-0.139980627582077 1
0.32207279452222 1
-0.319229564975097 1
0.359259535433849 0
0.180124218809822 1
-0.711179158834823 0
-0.32652074568189 1
-0.947222314221842 0
0.0861087572187188 1
0.644005210798591 0
-0.24995079755856 1
-0.132696142090318 1
-0.285300190231775 1
-0.2394420580924 1
-0.219491575971091 1
0.350986718996902 1
0.336411294380936 1
-0.444510186989897 1
-0.671208990974273 0
0.279792934722725 1
0.0617851419449146 1
0.249321927099589 1
0.14737785894674 1
-0.343432185491612 1
0.0966268056393665 1
-0.101012042300783 1
-0.261762366237517 1
-0.58974505737074 0
-0.21717862069687 1
-0.430062465118758 1
0.05384343096198 1
-0.269905903631761 1
0.168110939178836 1
0.0102165140218326 1
0.42644485440931 1
-0.58599734977272 1
-0.48817012730803 1
0.41991715818944 1
-0.335626134884249 1
-0.180940316193403 1
-0.313582612773444 1
-0.0404619791322895 1
0.0985293116956714 1
0.1495681731351 1
-0.261388209323038 1
0.453997649543605 0
-0.128164621134929 1
-0.157060849381158 1
0.345682197034197 1
-0.0238215270477133 1
-0.534521009619494 1
-0.290765570839918 1
0.0941180517430788 1
-0.506675617877758 0
-0.382970495666487 0
0.580954990161078 1
0.331196988696208 1
0.222262049292249 1
0.294525144002081 1
0.202060918706039 1
0.378845490881804 1
-0.0645820612215484 1
-0.281675491562754 1
-0.275782463662815 1
0.244383560478173 1
-0.208905176827951 1
-0.23800902731543 1
0.324604545501297 1
-0.197764942161834 1
0.0108253293526835 1
0.525302776980118 1
0.0980696405780586 1
-0.499216111268888 1
0.162493885183433 1
0.0429902461657897 1
-0.0133979775822302 1
0.177463543719079 1
0.229058186648094 1
0.52355962172168 1
-0.0757054125902499 1
0.332504122093436 1
0.245382077484554 1
-0.294468334034549 1
-0.180308573276456 1
0.031300398650197 1
0.228897970956427 1
0.206868535051559 1
-0.154969151017058 1
0.387837630473827 1
0.233312751352567 1
-0.305923990143956 1
0.343972568513978 1
-0.207589009256013 1
0.000478659357483729 1
-0.0326182629307618 1
-0.133373293458727 1
0.0820576408119664 1
-0.262740568117509 1
-0.308870280133685 1
-0.0448755940391918 1
-0.22966784191708 1
-0.24980638278379 1
-0.138456331202623 1
-0.372236890697411 1
0.223825963833099 1
-0.743712860962764 0
0.566858149150508 0
0.149740816860601 1
-0.242143542355232 1
0.280104920927911 1
-0.309057125873163 1
0.314080976595774 1
0.262849528669825 1
0.0085061392336826 1
0.180428552067768 1
0.08611265930149 1
-0.145320618197408 1
0.0597908896969475 1
0.199405849365443 1
-0.605651161758267 1
0.113778757319454 1
0.266006616330689 1
0.0401416781843829 1
0.634603594316919 1
0.208138121157705 1
0.0386207487253704 1
0.137566046312693 1
-0.00500217176124401 1
-0.648371873685553 0
-0.579317627701945 0
-0.0609806727467876 1
-0.0772587066139429 1
0.281543933606795 1
0.062215528073704 1
0.187889132493813 1
-0.229862844406122 1
-0.0594317322986899 1
-0.199867189419601 1
0.152606828622916 1
0.313300945499304 1
-0.214499217571166 1
-0.390386699854859 1
0.704372558290163 0
0.428625270492158 1
-0.45920204135271 1
0.221676772265448 1
0.282166390169068 1
0.338864414986846 1
-0.105421102038231 1
0.00517127864840014 1
-0.13132154860175 1
-0.0988940143787349 1
-0.057312457178454 1
0.455353905717002 1
0.0502998874427 1
-0.327236053098313 1
0.746009298344835 0
0.0242720768063782 1
-0.691571322379505 0
-0.0867388452113062 1
-0.18655852139258 1
-0.21319217440266 1
0.551095271573224 0
0.0347579735188663 1
0.664831945927934 0
0.00733615714603328 1
-0.0460483473342665 1
0.029895887473499 1
-0.175111741219205 1
-0.440520582140832 1
0.425212597861009 1
-0.381097947911058 1
-0.164623660367498 1
-0.446663751660794 1
0.30494122277879 1
0.246037624373609 1
-0.355783177558365 1
-0.0208738864578401 1
-0.181250886776767 1
0.0969830004387998 1
-0.467727731176655 1
-0.21081558227217 1
-0.0424366343354013 1
0.136181567587705 1
-0.357868335730846 0
0.437272068146229 1
-0.157971884820015 1
-0.134831702533104 1
-0.416214572439361 1
-0.0902496722646233 1
0.182279750258022 1
0.29679404822615 1
0.127322675159305 1
0.383707655597727 1
-0.180668117243609 1
-0.121205891844302 1
0.252966057948249 1
-0.216121212663118 1
0.0579318036383473 1
0.128504772308385 1
-0.0629630412069757 1
-0.0111611077565472 1
0.108410347131184 1
-0.31683911028563 1
0.0476012993788114 1
0.319480716828543 1
0.131088950567393 1
0.780850909368039 0
-0.0242101018691943 1
0.219248950899375 1
0.19739224503366 1
0.545691346598942 1
0.502222752557957 1
-0.0829963420257964 1
0.424717141854487 1
0.114931592208908 1
-0.00100483752593231 1
0.415823892882824 1
-0.126957497821837 1
-0.0608934607216308 1
-0.198873311718402 1
0.199222399712073 1
-0.182889378907911 1
-0.411975737698382 1
0.313974133714861 1
-0.0748770819721678 1
0.214933651337604 1
-0.0427694690683239 1
-0.482173712432821 1
-0.184918147617333 1
0.199247241865819 1
-0.431559730187379 1
0.17026079241837 1
-0.153006210375353 1
0.0169116243604893 1
0.0270176781320174 1
0.0601929466716941 1
-0.132668355359299 1
0.0216535756657047 1
0.444565000190707 1
-0.153520921361193 1
-0.240479483218458 1
0.00630324497479428 1
0.137828548229805 1
0.233020616509268 1
-0.0293553125409385 1
0.0265051696648641 1
-0.18661771037977 1
-0.105345305558221 1
0.146215225053616 1
-0.562871677632487 0
0.0625196053009854 1
-0.286343606390878 1
-0.0143269765006413 1
-0.265161612818279 1
-0.395658570273808 1
-0.129218147149174 1
-0.338478749875534 1
-0.158275854388321 1
0.709248597404479 0
-0.131019246173184 1
-0.119225183195509 1
0.0510902356475417 1
0.706488509246928 1
0.14152053181786 1
0.183809290550053 1
0.160472845276012 1
0.0178892601014806 1
0.381139917803545 1
0.144948585846758 1
0.19604314196744 1
0.286702445697205 1
0.270763197603153 1
0.450826863991801 1
0.0338253682825145 1
-0.171575689371502 1
0.00806016283352798 1
0.0346245908156978 1
-0.10100637496348 1
-0.0425005645806873 1
0.0487631099440044 1
0.0827874555654575 1
0.252358069845128 1
0.0950762768344543 1
0.253801056263637 1
-0.210329815821043 1
-0.54807633301883 1
-0.176613591634554 1
0.51671808468769 0
-0.166037024901018 1
0.0280361185005042 1
-0.0400596403414424 1
-0.157359413233173 1
-0.321132467454816 1
-0.307686676830809 1
0.12155610795026 1
-0.302033854569177 1
-0.136064341887533 1
0.316392340078888 1
-0.124384830077559 1
-0.117352509382097 1
0.410218803635684 1
0.242408243769968 1
-0.0880253208806861 1
-0.382354336123501 1
-0.117348371611404 1
0.184497677473267 1
-0.0352696128029518 1
-0.158390412382494 1
0.0393145863485397 1
0.00727510942496876 1
0.225675465619125 1
-1.07351568908231 0
-0.00622844545093747 1
-0.142798702963721 1
-0.274419366736703 1
-0.0361588494149366 1
0.156353104143371 1
0.201151249649683 1
0.445136398265805 1
-0.308561911554372 1
0.23578027819085 1
-0.124008184110992 1
0.0951364435040307 1
0.237486334777955 1
-0.248342201160338 1
0.228424417937092 1
-0.335254959435121 1
-0.626268144389853 0
-0.390717045805074 1
0.810866867459464 0
0.0154374751322427 1
0.450484097744369 1
0.404162642847801 1
-0.0867287793450401 1
-0.0682580598165236 1
-0.149719541955872 1
-0.153156011524171 1
0.0512110842909504 1
0.0451555200921339 1
0.317640005840321 1
-0.322252225202673 1
0.0555969076147879 1
0.0466414356283837 1
-0.253631103446436 1
0.111421457097009 1
0.0601299299384633 1
-0.0271537208313656 1
0.0319523409809626 1
-0.105934721666583 1
-0.26824861246462 1
0.179242745628351 1
0.0792366518792303 1
-0.19273577672317 1
0.438999774756157 1
0.189201563400328 1
0.373428613055235 1
-0.0443864817782565 1
0.157982507607283 1
-0.175305493457108 1
0.582170951658602 1
-0.745328552322352 0
0.0909859449949416 1
0.210449790935238 1
-0.254983692328718 1
-0.141906839422935 1
-0.451025414826556 1
-0.25201328518724 1
0.0374461533019562 1
0.160282023959534 1
-0.109554471152439 1
-0.341985407855316 1
-0.413609226401195 1
0.330066971818057 1
-0.029855970928566 1
0.647717423776544 0
-0.253154454553519 1
-0.0823411790020514 1
0.0977588052852423 1
-0.458258205655969 1
-0.112031163691822 1
0.142654799744941 1
-0.267539466682884 1
0.196304783226835 1
-0.187596818681498 1
0.393846959191689 1
-0.0435001511187347 1
0.223553205939673 1
0.0542563341902375 1
0.272854140981321 1
-0.56197130999047 1
-0.0406058163197074 1
0.0579004268314972 1
-0.656240038735778 1
-0.272126976734542 1
-0.196368614842297 1
-0.337455912075424 1
-0.7184079751692 0
-0.0204209523033445 1
-0.143752599455472 1
-0.416444035514124 1
-0.418805463302093 1
0.684036498300307 1
0.017816871846731 1
0.0725384957267945 1
-0.28389423873758 1
0.121761252457575 1
-0.0572160346602404 1
-0.324048256286721 1
0.368433413596891 1
-0.160584117160802 1
0.255747772167519 1
0.0593084465638351 1
0.0588363723904981 1
-0.0788183480451213 1
-0.0702688017568744 1
0.145581214987673 1
0.0290861232478054 1
0.176359261415883 1
0.183496539337323 1
0.348267867120412 1
-0.187805616429721 1
-0.579428886308694 0
0.208750601814966 1
0.122023643327044 1
-0.218585509195895 1
0.0871329227937377 1
0.107821942843658 1
0.296739607227089 1
-0.0653706760510161 1
-0.128633617380671 1
-0.241487026511544 1
0.0984223850469315 1
-0.424253923598532 1
0.267968840871698 1
-0.267595851039231 1
0.0806755750942111 1
0.206523009516203 1
0.101762409995388 1
-0.18124149877203 1
-0.619810135062238 1
0.27513427542339 1
-0.303399868947401 1
-0.326965018051225 1
0.333654198885096 1
0.263357133458777 1
0.0517806719195044 1
0.319158694926737 1
-0.230896719125356 1
0.119348236711975 1
0.341747843809506 1
0.185837682992528 1
-0.359101818608272 1
-0.000917233560582414 1
0.0736790126990393 1
-0.134007850773862 1
-0.463944302695784 1
-0.428478060510955 1
-0.121267682475917 1
-0.0277818696181301 1
0.337894095644642 1
-0.181037907602825 1
0.0685673782822482 1
-0.249855093535766 1
-0.40009234441186 1
0.138423189248752 1
0.265873200337975 1
0.486836672238257 0
-0.56894750895761 1
0.536455979709991 0
0.101544298348759 1
-0.144100245192324 1
0.100223983720225 1
0.220139198624795 1
-0.567398694741532 1
-0.481496289238227 1
-0.0699130230835794 1
-0.132445865923232 1
0.237995051971006 1
0.0574070106657232 1
0.120942379742571 1
-0.155976430797574 1
-0.329361508161729 1
-0.239484006225362 1
-0.111765234900704 1
0.102635470268421 1
-0.134300970965749 1
0.0131118374162304 1
0.676256543372452 0
0.344253504643343 1
0.36447017823639 1
-0.0702501694612418 1
0.211556453254258 1
-0.0752311124458504 1
-0.0599845926554661 1
0.219495207560914 1
-0.0471896822723373 1
0.0353134300324042 1
0.162727317011741 1
-0.0884893302647726 1
-0.24650751242601 1
0.0118692350818674 1
-0.198867312147178 1
-0.124627234548732 1
0.0521802954685898 1
-0.915186827194152 0
0.21759243916738 1
0.116190996368452 1
-0.567928181152696 1
0.130005536158673 1
0.0460329508446973 1
-0.355056169260536 1
0.205955983220625 1
0.148673496267129 1
0.00571691949966645 1
-0.114325415675468 1
0.0399625470174226 1
0.472025786523116 1
-0.0315789671015175 1
0.0647962361815356 1
-0.150725914788648 1
0.422579611914317 1
0.040560577101342 1
0.494843179684527 1
-0.253970377045319 1
0.109670746584021 1
0.0658580330058474 1
-0.123981262264229 1
-0.278644595866263 1
0.508516532309582 1
-0.528967288916978 1
0.373641214599621 1
0.232049016572265 1
0.0504820247050074 1
0.0631565133445563 1
-0.273606567904336 1
0.362156741190857 1
-0.0987958764746232 1
0.0739897184871554 1
-0.0780550512093936 1
0.0351192204013406 1
0.0794382528207298 1
-0.213720432969034 1
0.184981365246036 1
-0.0752896620857574 1
0.237699230963306 1
-0.0550853767498965 1
-0.315091073763838 1
0.131576527919365 1
0.165321935729629 1
0.620958299453204 0
0.106779409841677 1
-0.0472915073607703 1
0.421305146876365 1
-0.285989120859742 1
-0.145290766506765 1
-0.282908507331751 1
-0.40438904775678 1
-0.245999369205995 1
-0.0838650421942499 1
0.28627620413473 1
0.014449403114123 1
0.254477597131802 1
-0.341908884648085 1
0.461794363130661 1
-0.177701732773257 1
0.207391221752664 1
-0.189744918324182 1
-0.220921969754289 1
-0.0152928145713686 1
-0.402031915409349 1
0.0348302699476512 1
0.0171278651479502 1
-0.463577870496627 1
0.117035188096208 1
0.0927863674155888 1
0.15771533598004 1
0.105998753764328 1
-0.223891834692905 1
0.299300532324584 1
-0.0386796428445304 1
0.440206956539913 1
0.359503309562854 1
0.0272080107259249 1
-0.0648755970825911 1
0.0614748267885023 1
0.0950728733481158 1
0.39635546314773 1
-0.266333327329142 1
0.277306172710195 1
-0.245415941419954 1
0.0313912072048675 1
0.117319545580338 1
0.378639709059449 1
0.0722568929294808 1
0.165602691867949 1
-0.296482335330769 1
0.642897749208021 0
-0.379077743892202 1
-0.00060610193693815 1
0.263905091508901 1
0.0550642876570873 1
0.220542714120384 1
0.0424030089156099 1
0.204678048244465 1
-0.112606157386854 1
0.527005377882568 1
-0.0934514111608669 1
0.207762795538033 1
0.390621180686199 1
-0.262298301604315 1
-0.287954910517394 1
0.0598909901595932 1
0.398324424651212 1
-0.414617588380664 1
-0.0183851741344699 1
-0.0695574145813155 1
-0.297835296909044 1
-0.271299415665846 1
-0.347211149481742 1
-0.0960993338689325 1
-0.0600791896000247 1
0.213298974117947 1
0.367741317538208 1
-0.0140421855336657 1
0.0429522060052916 1
-0.224133389701138 1
0.00864588608326779 1
0.241836038254904 1
-0.200062980093081 1
-0.133404453299751 1
-0.00988349856977538 1
-0.120301498535855 1
0.287270826177246 1
-0.194344195521753 1
-0.180050048787114 1
-0.0442333757207293 1
-0.48955061074912 1
0.0605075514885058 1
-0.149943072425267 1
-0.198357988200105 1
0.296827072242872 1
-0.36948845144268 1
0.107129096987861 1
0.260774808680753 1
-0.0854931200499687 1
-0.116061959362194 1
0.579724633982186 1
0.0541341305184902 1
-0.0443671206528202 1
-0.0480013824442007 1
0.114901431404183 1
-0.148471032154491 1
0.0437133698537164 1
-0.288695188053841 1
-0.145755715773906 1
-0.180839598708627 1
-0.422330945326128 1
0.0984371539893057 1
-0.0797337196201454 1
-0.395643918429666 1
-0.0980641711340845 1
0.722214530530382 0
0.273165336812738 1
-0.178922647795941 1
-0.0183493300077126 1
0.326343434631092 1
0.132791900417942 1
0.177407605654581 1
0.279724893912046 1
0.0826042960387526 1
0.0473983980825584 1
0.681528972321801 1
-0.19287670208702 1
-0.994366668155316 0
-0.798134224711754 0
-0.0763208102629788 1
-0.353213890030001 1
-0.161511437478403 1
0.167245152614198 1
-0.464634269835227 1
-0.373191921512257 1
-0.0662768990052711 1
-0.148488121147287 1
0.194906379540572 1
-0.105976047334472 1
0.0597844186393729 1
-0.00227647143822371 1
0.0329578309348624 1
0.0477488361949001 1
0.63972423491745 1
-0.00373815527458694 1
0.787306243326964 0
0.220914920401143 1
0.464344447547786 0
-0.353633562510846 1
-0.436563539944524 1
-0.206595665527444 1
0.257672064335106 1
0.158718893276987 1
-0.244786242141996 1
-0.0945892524683222 1
-0.160345187925683 1
-0.0260766858859988 1
-0.343527402940619 1
0.104972521810728 1
-0.296590367786863 1
-0.251275316769568 1
0.223693546269619 1
0.427653022525903 1
0.238856063046109 1
-0.107478958063945 1
-0.0652268310829815 1
-0.233823246998886 1
-0.0152849949533632 1
0.0795875618920986 1
0.704600028580744 0
0.0626530955299 1
-0.0824212818240833 1
0.0861102979706199 1
0.0570264174483332 1
0.00894566076488584 1
-0.19676737029482 1
-0.234641351952517 1
0.21335537125766 1
-0.453470905374723 0
0.0950653068407472 1
-0.0863158664877411 1
-0.00043138157920182 1
0.0280712545272633 1
0.392515300777011 1
0.0773982355267012 1
-0.347330114732452 1
-0.428165124405486 1
-0.212917091724201 1
0.530742440633554 1
-0.0675286949942596 1
-0.22135135126451 1
0.886040839614404 0
-0.146630292928345 1
-0.124972940809924 1
0.490827367126174 1
0.101393276131735 1
0.117607300124657 1
0.225155072525247 1
0.468433487003087 1
0.411180727045797 1
0.180559836522579 1
-0.411590715626832 1
-0.12939934325454 1
-0.0599087354249682 1
-0.112177235711353 1
-0.549061029984997 1
0.418675007117912 1
0.222895660660512 1
-0.0191628807672766 1
-0.0129893056647193 1
-0.0960288707200252 1
0.270292207860223 1
0.0725605321269457 1
-0.302738484754968 1
0.0331137929304725 1
0.310955123751276 1
-0.112122206435081 1
0.260149660035227 1
0.181310235576009 1
0.456364051560676 1
-0.143546330313017 1
0.286636106852422 1
0.149267607508632 1
-0.313436269842338 1
-0.0422746171126127 1
-0.0588196009193824 1
-0.408707121475315 1
0.0510814982984138 1
0.176566393055222 1
-0.185350445242394 1
0.196728767287914 1
-0.313678275848302 1
-0.338268822021245 1
0.149873121778417 1
0.20953385699454 1
-0.0763789140514314 1
-0.557650159989868 1
0.27518053979153 1
-0.172904470969909 1
0.234451103463255 1
-0.825166096903767 0
0.0630024757000745 1
-0.042523039985765 1
-0.19660227002566 1
0.0552913603778206 1
0.454729927645337 1
0.0294511503835648 1
-0.000249949932839916 1
0.306337885095438 1
-0.182951582717079 1
0.137829615067411 1
-0.0199983863405113 1
-0.310270920509318 1
-0.0958570854479464 1
-0.113805488651496 1
0.191224291521618 1
-0.0332126996978297 1
0.021845185185459 1
0.200176412757349 1
0.334082270045914 1
-0.0402434856300585 1
0.052196027551782 1
-0.045361430425152 1
-0.0456843247078084 1
-0.141860875370539 1
-0.298310724545881 1
0.00257287496691317 1
0.224060469027454 1
0.0917225005072081 1
-0.574979979720711 1
0.106746129476012 1
-0.32433481187375 1
0.0615210747409997 1
0.226299963374308 1
-0.205042784628516 1
0.0466297770886048 1
0.322504914558259 1
0.756849102912707 0
-8.79375238279634e-05 1
0.103093679704903 1
-0.0991718547770468 1
0.357743569097656 1
0.294109610308342 1
0.243495069081576 1
-0.410134013960397 1
0.500344226799373 1
0.110382774621312 1
-0.482057614698154 1
-0.536376237423361 0
0.0494994664288081 1
0.0193065264131081 1
-0.124864278947177 1
0.507106278595065 1
0.319020117782338 1
0.732635271164184 0
0.310587741812722 1
-0.233407318603065 1
-0.0206476497554557 1
0.151911335240804 1
-0.148141114774138 1
-0.253540064421875 1
0.579387433990164 0
-0.432781385056611 1
0.0793254034659906 1
0.0139169939308723 1
0.174112548426648 1
0.605622522244186 0
0.161229317376977 1
0.45320319213959 0
0.341092491808178 1
-0.170645890481418 1
-0.159605565375667 1
0.239226936365642 1
-0.119807620967218 1
0.339183879297465 1
0.345536355987976 1
0.123676649347905 1
0.138113412646085 1
-0.199632978465009 1
0.383999909439025 1
-0.334234177517308 1
0.0206815002422949 1
0.110265062221766 1
-0.130933664010218 1
-0.379744208459608 1
-0.172217935133331 1
-0.336254306605626 1
0.0180051114552203 1
0.0188319000180626 1
-0.0683238685189341 1
0.624756726257467 1
0.314196945505022 1
-0.250502550809251 1
-0.437523105697578 1
0.0549001374225573 1
0.251860945936766 1
0.603614327963196 1
-0.338688594535176 1
0.129689650941489 1
0.234470095503833 1
0.00963098253067268 1
0.12959109653341 1
0.267470166654157 1
-0.346114381058237 1
0.135621031306164 1
-0.04528341619729 1
0.790263001653636 0
0.29248577068351 1
0.0751597979722134 1
0.0846599716896239 1
0.130023311900931 1
0.62518423366973 1
0.542219717040191 1
-0.278364649196515 1
-0.179761411865206 1
0.0629282664772483 1
-0.379096322690662 1
0.210778347236661 1
-0.232992325654106 1
0.25603836048735 1
-0.174953428335845 1
-0.0851914748862469 1
-0.113030625576959 1
0.119384304165052 1
0.624904766453325 1
-0.679846267426627 1
0.333695017893605 1
-0.111746908257786 1
0.240865712159939 1
-0.187172279848521 1
-0.34473387928593 1
-0.0555325346944712 1
0.187340626627423 1
-0.450006698278733 1
0.235699721736516 1
0.47747056420997 1
0.133859414581218 1
-0.394565797961903 1
0.279092452419907 1
-0.404493904049903 1
0.252918099744431 1
-0.0612968215083331 1
-0.40858566947705 1
0.192117828971411 1
0.0381632505137306 1
-0.188712988195471 1
0.700269980314989 0
0.181928973644179 1
-0.191974341476225 1
-0.27810165712179 1
-0.409442759927063 1
-0.141301074617519 1
0.153470594853664 1
-0.217585423925015 1
0.55451489597326 1
-0.264459588533777 1
-0.0157118904701495 1
0.317530336540105 1
-0.0423324379489628 1
-0.609554969176825 1
-0.0353510912338927 1
0.322383196699657 1
0.259018118806809 1
0.173820755489836 1
0.375039276147 1
-0.145619615041741 1
-0.244894250851734 1
0.356770639112246 1
-0.323754132243406 1
0.285678884877698 1
0.050805951322191 1
-0.0297393920257219 1
0.171029927458227 1
-0.203848822246272 1
0.234174711565406 1
-0.370351510771341 1
-0.0319995760488458 1
0.116634322514919 1
0.203052148234654 1
-0.302640280509919 1
-0.307494104782495 1
0.313661451275751 1
0.127556137106341 1
0.532696767859058 0
0.0758649165645231 1
-0.120840393741437 1
0.434636749454615 1
-0.0754301227415075 1
0.644846590705692 0
0.212376301234473 1
0.335717054496181 1
-0.307326459760381 1
0.136520244090308 1
0.304901872840214 1
-0.00636664534689771 1
0.389247315487753 1
-0.360106381193845 1
0.27016380539667 1
-0.264746018000101 1
0.631681753867612 1
-0.466790406632351 1
-0.0352487719467594 1
-0.0754280344694345 1
-0.0929842666127957 1
-0.26681902761312 1
0.0651117076187568 1
-0.3379636776545 1
-0.0710696442135755 1
-0.115526739068938 1
0.830534424665984 0
0.100135890779971 1
0.115856456014224 1
-0.378329338245532 1
0.335790722506521 1
-0.345028278646971 1
0.00950008797778609 1
0.412677704945265 1
-0.119245513982775 1
0.553197973234799 1
0.105574985541056 1
0.181509840036296 1
-0.359132310742668 1
0.457780842114703 1
0.329236521767929 1
-0.0909280280694466 1
0.268674704441505 1
0.16110434611575 1
0.0905607233176633 1
0.0998332391048422 1
-0.248736490732386 1
0.342134180962185 1
0.051712336448665 1
0.305523304475816 1
-0.0111747603403075 1
-0.0775645494986774 1
0.0664838057424536 1
0.421843461169853 1
-0.249895931322701 1
0.227212345366501 1
-0.346662357715151 1
0.10793114233264 1
0.161539821042911 1
0.0712029857928811 1
-0.129688099350652 1
-0.797346930651057 0
-0.71926464492192 0
-0.0267388867340011 1
-0.330495066195057 1
-0.466105486136639 1
0.405529900470551 1
0.317965480210167 1
0.341401479072586 1
0.148077075882865 1
0.10533667686293 1
0.146861056730918 1
-0.153989710481614 1
-0.0281661798386636 1
-0.1808890237105 1
0.0682206050288159 1
-0.234654769115479 1
0.55629812868172 1
-0.315397974149187 1
-0.82109054546802 0
-0.058563944516508 1
-0.00431566973384163 1
-0.248704401406851 1
-0.283900654627557 1
0.116564300100374 1
0.504575372098486 1
0.108379961926784 1
-0.070978622509974 1
-0.590697891313879 0
0.467223539867449 1
0.258998844586724 1
0.281651195463716 1
-0.367171897967201 1
0.0301625030859742 1
0.0462273497189262 1
0.117841604301307 1
0.565619147053157 0
0.312519997555305 1
-0.146282606345897 1
0.303543118456514 1
-0.281211185681002 1
-0.631481423354622 0
0.188435934702073 1
0.110830751570586 1
-0.264592810909531 1
0.128859373953612 1
-0.51664536248446 1
0.305973928535123 1
0.341124254825663 1
0.216617469387538 1
-0.198710010784012 1
-0.134913168558164 1
-0.290379952570052 1
0.262182838181476 1
0.0954516331676926 1
0.222640807401631 1
-0.185824497594165 1
-0.940503345733907 0
0.0277232705084257 1
-0.23325150745637 1
0.037995500211841 1
-0.149743593403342 1
0.0756162190389505 1
-0.0837388192255524 1
-0.401327090061215 1
0.215165710924112 1
0.0898990605229423 1
-0.180193337810198 1
-0.124191295639976 1
0.291945638417751 1
-0.7568333718379 0
-0.249883729542733 1
-0.447942312864233 1
0.109914060411712 1
-0.206202041706013 1
-0.352755699134235 1
0.157771190665593 1
0.228352965519225 1
-0.386790956153299 1
-0.0192440963530666 1
-0.0300932359348598 1
-0.653868656098028 0
0.0341835304209828 1
-0.0521782106081553 1
0.148472539213856 1
0.145407482062145 1
0.190452442912387 1
0.742856088495041 0
0.385738697444112 1
-0.477369166079427 1
-0.323569412986817 1
-0.0463842956453666 1
-0.0804110555892867 1
-0.370947930372227 1
-0.431704148287188 1
-0.19602728874695 1
0.299369572753513 1
-0.250715709440315 1
-0.211763419462419 1
-0.469811398041063 1
0.184737014520548 1
-0.24794278975755 1
0.207962698024025 1
-0.50699181274479 1
0.383393969311289 1
-0.223986124609235 1
0.200625477837585 1
0.145651045572966 1
-0.389276682689915 1
0.444849017184847 1
-0.322595823450871 1
0.163465073276921 1
0.332595385525225 1
-0.0660250970696553 1
-0.517730996452784 1
0.0500691917345861 1
-0.34566354262301 1
-0.370807344051581 1
0.195850147540517 1
-0.720902162043504 0
0.459365688054536 1
-0.126992218851218 1
-0.0561315712089557 1
0.338318669886492 1
-0.158345085497062 1
0.0190556339064006 1
0.0603260156476117 1
-0.0251350641360779 1
0.186692841691883 1
0.284348124544525 1
-0.235497250341147 1
-0.601665504596108 0
0.0496598047608487 1
0.239241891505785 1
0.188953084796996 1
-0.465892820084975 0
-0.016262906674337 1
0.47356230756699 1
0.272460521577489 1
-0.372178566161689 1
-0.291210903227086 1
-0.224100328804966 1
-0.326868307799869 1
-0.75814418895575 0
0.571634867923707 0
-0.167434983035077 1
-0.0267848368719842 1
0.172715062603512 1
-0.059681655221535 1
0.0322690622039095 1
-0.393533633771344 1
-0.266378872040569 1
0.00669119619463331 1
0.012224272041411 1
-0.278715536968441 1
-0.109406715314285 1
0.345704590397361 1
0.240133850087237 1
0.580292746309712 0
-0.367509437605703 1
0.0462152404484661 1
0.0457456070138872 1
-0.0366695929453805 1
-0.344589643878476 1
-0.00881347815708568 1
-0.078840009060398 1
-0.487610792635757 1
0.00701839430654155 1
0.179101254095627 1
0.488080022140342 1
-0.547245652088626 1
0.0407503612335684 1
-0.434885057304917 1
-0.156646361724311 1
-0.0944659932673494 1
0.345448301636308 1
-0.141838831969655 1
0.256994947496642 1
-0.113606447683552 1
0.253331495616044 1
0.171618416516353 1
-0.645304943239086 1
0.275771557464732 1
0.0968115575007161 1
0.236103577314012 1
0.012554918489275 1
0.00809042596126609 1
0.0223249486649048 1
-0.0685009489910202 1
0.294392348327074 1
-0.0534322391830814 1
0.790326886443057 0
-0.0900102164111317 1
-0.269889950136082 1
0.3432586764995 1
0.0179772666059202 1
0.22931096117417 1
-0.324173456087196 1
0.292319595709473 1
0.245414476627982 1
0.800385591693687 0
0.40760374813073 1
0.271062461619046 1
0.136644847060505 1
0.0438131028852601 1
-0.00846757727487123 1
0.0479135861299507 1
0.350222933975343 1
0.34419046169266 1
0.287979451194059 1
0.141278527111363 1
-0.0876337109711052 1
-0.335612529426559 1
-0.352798643970429 1
0.215800946387068 1
-0.053362372975931 1
-0.0353637478200167 1
0.177873990913454 1
-0.191760293242358 1
-0.0457078094333006 1
0.268247655505135 1
0.154479386937676 1
0.301239655080797 1
-0.176372121876056 1
-0.343210499720273 1
0.450297214268368 1
-0.0231423722984729 1
-0.142569487984027 1
0.159062605483869 1
0.145826337261627 1
-0.251005272773729 1
0.000290973324520521 1
0.166692668599657 1
0.436453960919625 1
-0.4346459584663 1
-0.408812565748026 1
-0.240184649110025 1
-0.0481639418702649 1
-0.240935797394536 1
-0.325345220091116 1
0.249264389156875 1
0.220020495401189 1
0.0039402489994349 1
-0.5825852664036 0
-0.275396755767507 1
-0.405101338355428 1
-0.410964282264626 1
-0.760641571453728 0
-0.492226857234177 1
-0.153394445275622 1
-0.071332046082406 1
0.178193983450327 1
-0.0114928418875569 1
0.302942773035023 1
-0.00488627471704691 1
0.25270644323723 1
-0.633652878740043 0
-0.156115771188874 1
0.0664521553661121 1
-0.115706382646011 1
0.325266976003651 1
0.354733454014474 1
-0.122636415862789 1
0.263980650156472 1
-0.147083931820588 1
0.211506605794596 1
-0.253450480241996 1
0.0596444628136729 1
0.311265077951089 1
-0.529284319015216 1
0.0394646391647344 1
-0.404317689161248 1
-0.0585434188929531 1
0.0536469261681245 1
0.56788474540735 1
0.256305122503543 1
0.372638015352706 1
0.445701879607922 0
0.373807127067205 1
0.108208401679014 1
-0.527651394409498 1
-0.10409296944014 1
0.345027102602287 1
-0.119968866292782 1
-0.218537432330337 1
0.17597992483936 1
0.012129534418159 1
-0.00897674898818158 1
0.582372737564139 0
-0.409794620703319 1
-0.229416527155416 1
-0.0429460323340839 1
-0.0131426427669086 1
0.141489614024896 1
0.207002432144452 1
-0.162818592359289 1
0.270496153525531 1
0.172522450191896 1
0.65591239693914 0
-0.396260741666195 1
0.479979061833034 1
0.0969009688948564 1
-0.229213267885214 1
0.452934003952381 1
-0.256807869920441 1
0.245688257501464 1
-0.265750399204227 1
0.11663493600389 1
0.318386681672929 1
-0.11686665942275 1
0.240526607899392 1
-0.635994767917315 0
0.0277429930130102 1
0.0533243916947237 1
-0.00371099544569424 1
0.208983614250752 1
0.690349767675183 1
0.0952873359843086 1
-0.118558058566223 1
-0.248064224519065 1
0.016727910536813 1
0.397687752093411 1
0.0596616618188603 1
0.174874433562749 1
0.222464202964971 1
-0.186763717781115 1
-0.22959262002825 1
0.0825600085431115 1
0.148309986822229 1
-0.516613093715319 1
-0.0697698084925953 1
0.278460258277553 1
-0.0420870104592428 1
-0.125444676295869 1
-0.274513772961793 1
-0.269071718937662 1
0.144678601212016 1
-0.12835468273551 1
0.507399462562263 0
0.0489365589699929 1
0.0211706577271041 1
0.191690331111472 1
0.120101288379624 1
0.182745622529543 1
-0.189824164661251 1
0.157802499677558 1
-0.232909803942565 1
0.381628678409675 1
0.053172463005388 1
-0.0750147453177949 1
-0.506844704431596 1
-0.256827349736979 1
-0.299039842627506 1
0.403376048669729 1
0.0923015112517267 1
-0.0478908824870271 1
-0.391416645118228 1
0.418195200553492 1
0.236812713171572 1
-0.139300559912453 1
0.0336029151617839 1
-0.0231841285163219 1
0.0102859388408104 1
-0.480752278449585 1
-0.499556746376406 1
0.390536232846684 1
0.0458577421206974 1
-0.672615324614131 0
0.496551633845603 1
-0.322404821029956 1
0.409753682471721 1
0.493137985014923 1
-0.334122079256462 1
-0.0850761141884424 1
-0.213617814579252 1
0.0965196775164367 1
0.634670999133054 0
-0.243609223405103 1
-0.0963741462406556 1
-0.433633434661293 1
0.399961005749864 1
0.420698085890503 1
0.000485193334651232 1
0.34069385471483 1
-0.00224474324755849 1
-0.275519061833254 1
-0.538092511697547 1
0.103606828603297 1
0.687267979509716 0
-0.543201913903619 1
-0.243186573698826 1
0.0414716402417757 1
0.0147779928613063 1
0.0824643815213238 1
0.365590135076393 1
-0.558072893075217 1
0.101312000388196 1
0.164002787493646 1
0.358264049830943 1
-0.0606330810773121 1
-0.0963193018066909 1
-0.0843706161898138 1
0.0821314466776996 1
-0.0340199570444249 1
0.0534580329161803 1
0.0918082039320722 1
0.0701662172881588 1
-0.106894979758545 1
0.174862765728848 1
-0.231299531459868 1
-0.0406114657461466 1
-0.150015284300432 1
0.14044482388964 1
-0.227067134779205 1
0.114951372739819 1
0.0389041515753282 1
0.119567957203793 1
-0.39528199792295 1
0.341193475860279 1
0.520712578904112 1
-0.258801921388664 1
0.013729012740519 1
0.0668076120173917 1
-0.0828912846076062 1
0.289469823663479 1
0.117375202626548 1
-0.407437829268785 1
-0.193901257602294 1
0.507080896681005 1
-0.32268660491864 1
0.370447374898199 1
0.226805710758584 1
-0.332900478123651 1
0.665834788602377 0
0.188718789837577 1
-0.33868302899082 1
-0.031537577739443 1
0.0506748508480594 1
0.230583912751409 1
-0.103217449166467 1
-0.123259073839881 1
-0.000988100997493132 1
-0.593308493384438 1
-0.243650998159399 1
0.316618298799788 1
0.0592016477863914 1
0.229112254170108 1
0.687514635654387 1
-0.44765214508555 1
-0.425376102304462 1
0.0866034042077074 1
-0.387769113668242 1
-0.128869501278415 1
-0.360794731986942 1
-0.147658814202999 1
-0.241905722070867 1
0.164060265961577 1
0.0461663288191055 1
0.289340925102227 1
0.12083080171842 1
0.284744753180004 1
-0.494062790349646 1
-0.473039426592353 1
0.00588827547657352 1
0.0504708752818806 1
-0.147492997530451 1
0.281618430942205 1
0.266100667945244 1
0.00275894919732908 1
-0.0546061054913033 1
-0.201130964673448 1
-0.197214362983504 1
0.0960663179574322 1
-0.573241254734946 0
-0.16911933501669 1
0.225839776042679 1
-0.511130933386268 0
0.0328512924344818 1
0.0749325283092213 1
0.00702398724792949 1
-0.339330390695738 1
0.614731032471508 1
0.0878055851089548 1
0.477757136253329 1
-0.132487599836114 1
-0.343481823363851 1
-0.132143321275265 1
-0.222200418289542 1
0.122179977069482 1
-0.0471027976217925 1
-0.546076601589719 0
0.170689536074506 1
-0.192960456328915 1
-0.220301479248636 1
-0.776985818169393 0
0.303033189066945 1
0.047296334223662 1
0.270920197958202 1
-0.100185767024067 1
0.19335083593469 1
-0.370973829530538 1
-0.138525976990591 1
0.0566894028414963 1
0.0892345357374024 1
-0.114622075086936 1
0.186622785600276 1
-0.127616350556806 1
-0.0196104892032732 1
0.176610018823431 1
-0.113948883935284 1
-0.12138169336651 1
-0.299091347017444 1
-0.240523770614002 1
-0.237921176865302 1
-0.073138960635132 1
-0.258544651101361 1
-0.136500009520846 1
0.543672196329344 0
0.114749488905173 1
-0.11847148620906 1
-0.365967951327475 1
-0.34612240253685 1
-0.099314358566057 1
-0.0472041755700005 1
0.0756333775492083 1
-0.22572461763148 1
-0.164046064722717 1
-0.160191129721106 1
0.12221489294542 1
-0.471013756664893 1
0.357950961551507 1
-0.207279111161564 1
0.323448244082257 1
0.311632917871687 1
0.356901804873558 1
-0.198679651365882 1
0.33314893555826 1
0.141885300063796 1
-0.831723129299895 0
0.175000364117839 1
-0.229222381152084 1
0.107100997423898 1
0.229381384152252 1
0.261877904697922 1
0.20326711834622 1
-0.545865066333669 0
-0.118633573479535 1
7.41110597086894e-05 1
0.309454407192537 1
0.0280969888402878 1
0.640051114657558 1
-0.211293028878845 1
-0.0527272733635737 1
0.105070576851819 1
0.504863330801273 1
-0.143760679167926 1
-0.366191576779082 1
0.229484359603122 1
-0.014851457142501 1
0.22432251614164 1
0.319384444796284 1
-0.662759606591591 0
-0.268083755474784 1
-0.191650035069147 1
-0.624176289506487 0
0.203794740161388 1
0.304157504956566 1
0.132261787920214 1
-0.372413734969593 1
-0.269426245745284 1
-0.334973656805007 1
0.019663474590897 1
-0.395339859670017 1
0.273313925994303 1
-0.242152023911865 1
0.025451427150229 1
-0.0148845839376947 1
0.262022474549838 1
0.105113240761629 1
0.0951718883953723 1
-0.121498534000035 1
0.0669147378632117 1
0.148105658188626 1
0.0277952778774402 1
0.386361952082443 1
-0.276865578087637 1
-0.396655666123899 1
-0.138763736187605 1
-0.0773228572761147 1
0.287936594061888 1
0.415636340308145 1
-0.29530436730037 1
-0.36107027889675 1
-0.0466404912397896 1
0.357592723846155 1
0.225774136468 1
-0.290601922303933 1
0.0917202887958044 1
-0.266490707643403 1
-0.204832347095218 1
-0.0638756027272213 1
0.183654102441731 1
-0.122458912037138 1
-0.0463376171862035 1
-0.350197837260899 1
0.00507765799052694 1
-0.0229367803704287 1
0.492858617048405 1
0.242103998023325 1
-0.021649336720636 1
-0.6378688464282 1
0.00841791923354584 1
0.350349005831152 1
0.156050870376306 1
-0.0244973514614972 1
0.180812468251544 1
-0.894579950677738 0
0.13167784905984 1
0.200840616408 1
-0.0757001301178407 1
-0.575464092073934 0
0.269793564470667 1
0.195370432684807 1
-0.103119792999374 1
0.617778548656182 1
-0.341419413000042 1
-0.390041223388042 1
-0.272281362014689 1
-0.00346343377334701 1
0.118551135116696 1
-0.0293969983539391 1
0.36410354441156 1
0.278860381868031 1
0.429279300687427 1
0.332985356678037 1
-0.598961366095993 1
-0.277958078389939 1
-0.0956077682689415 1
0.131850613932092 1
-0.506859615941204 1
0.318003304077279 1
0.0538234387849927 1
-0.242159123863406 1
-0.259278738042331 1
0.111143197333624 1
-0.235801291950676 1
0.198791995764534 1
0.40016470968226 1
0.198859260943917 1
-0.0712716552490067 1
-0.23585112901477 1
-0.299850996917513 1
0.315264470792509 1
-0.235929948723831 1
0.233508816805771 1
0.12770549084284 1
0.387931330890854 1
-0.0770706419418757 1
-0.264620113032937 1
-0.186260154236285 1
0.223466464740831 1
-0.0655111972142004 1
0.140269664179753 1
0.102850376827433 1
0.256918467639184 1
-0.780393978411842 0
-0.314497699502028 1
0.239344788140323 1
-0.326383943267039 1
0.411643000042693 1
0.0570133936914949 1
-0.137932735113488 1
-0.53600522104509 1
-0.396646882540325 1
-0.0114628336353037 1
0.47529613541319 1
-0.0258713385967234 1
0.132127815089409 1
0.456343817076117 0
0.56915069847381 1
-0.41690168984 1
-0.095372018440777 1
0.184912751546804 1
0.0593375207152531 1
0.270156767447029 1
-0.276860062394473 1
0.16127964025528 1
-0.107900880549497 1
-0.647537037194714 0
-0.234847487908388 1
-0.208134838623296 1
0.406036742655948 1
-0.276485792362768 1
0.00952534829272815 1
-0.352857410698858 1
-0.218346393185598 1
0.54180990257225 0
-0.0618850969190545 1
-0.070515482682921 1
-0.084263258122677 1
0.389652220354936 1
-0.100212067730455 1
0.146311508517592 1
-0.0707692831261376 1
-0.810028009966791 0
-0.258020640211297 1
-0.191319534004046 1
-0.0604456044278162 1
-0.0637054805524474 1
-0.456318796756236 0
0.0499366774820396 1
-0.152260324933712 1
-0.216149752454476 1
0.081993743003855 1
-0.265218139665108 1
0.020095942054831 1
0.151146816130608 1
0.150157857716255 1
-0.271391320133537 1
0.169871004438846 1
0.0501281874227111 1
-0.483637979616092 0
0.45062407520884 1
0.217893527367663 1
0.314102997866496 1
0.319495707431267 1
-0.270284543082124 1
-0.44186572431644 1
0.391158211703998 1
-0.528496911760048 0
0.254402001855692 1
0.19587774032656 1
-0.688474250564618 0
0.000963619367070102 1
0.071628183142624 1
-0.09875216859749 1
-0.29267212567735 1
0.113244540296103 1
-0.219450206984511 1
0.41218763905677 1
0.2174002566969 1
0.42476562937798 1
-0.0417255938483441 1
-0.0436784713499239 1
-0.0306543517587405 1
0.511138742888988 0
-0.292633347650422 1
-0.132119631332718 1
-0.0390702609395035 1
0.602732617692236 1
0.23855090030442 1
-0.156001906815631 1
0.164464273130248 1
0.205924261792527 1
-0.250755851065683 1
-0.0831596312691312 1
-0.321915323584378 1
0.314428676665096 1
0.0672405568505895 1
0.0332631342086342 1
-0.124431387296533 1
-0.0671107068416381 1
-0.0159685335019051 1
0.269261186014288 1
0.0906160311666878 1
-0.64641732887363 0
0.105787926868303 1
-0.0559778285961343 1
0.50157507040243 1
0.351261519688994 1
0.165795620932186 1
-0.0861324860490419 1
0.445431160206682 0
-0.222204847479945 1
-0.430931324305274 1
0.325595104279902 1
0.187186110781452 1
-1.06675515804355 0
0.10115618348212 1
0.070229978462158 1
0.452735452177361 1
0.124050231372997 1
0.173711619834092 1
0.0110467313651128 1
-0.377993571614036 1
-0.179654418691289 1
0.13312579373109 1
-0.172875390245675 1
-0.301452968158126 1
0.0411742952798723 1
-0.196717575768358 1
-0.0129073244279059 1
-0.162050818598991 1
-0.302659220353606 1
-0.0452955706282682 1
-0.0116413967183431 1
0.474548180261389 1
0.276799135481595 1
-0.636674425998743 1
-0.461629164979419 1
0.526099223239677 1
-0.199948245237251 1
0.0683714958963896 1
-0.0890331307604247 1
-0.549996787853264 1
-0.411423194539914 1
0.525842836705832 1
-0.225907779738026 1
-0.375306811132693 1
0.117213602870939 1
-0.16539303807754 1
-0.242346750052066 1
-0.382886688491987 1
0.194826266347715 1
0.723339256524192 1
-0.109561242979936 1
-0.292850054781337 1
-0.0146859571114542 1
-0.158558188453831 1
0.0348712211821895 1
-0.114206760524678 1
0.458424481825473 1
-0.268392807045642 1
0.498745449366995 1
0.407473997095039 1
-0.195148147776937 1
0.709746037037977 0
0.173979997483052 1
-0.200369779751444 1
0.174424160135037 1
-0.665566542100458 0
0.151729008598612 1
0.398089549418328 1
0.120275030301649 1
-0.225779885652239 1
0.209467971771623 1
-0.0710039972014409 1
0.556271360061774 0
0.180183108170876 1
0.455424250034518 1
0.0249444364384674 1
-0.150491154795389 1
-0.0982982623450115 1
0.0950387249457073 1
0.106665460972686 1
0.438676491205332 1
-0.214785634527071 1
0.655239782724313 0
-0.293126958923292 1
0.454518602375014 1
0.569394387539126 0
-0.236998990704719 1
-0.516782768485096 0
-0.0115857224583963 1
-0.196702624710023 1
0.523020053124195 1
-0.0620917528212771 1
0.367931734871105 1
0.187411110570203 1
0.786266701046906 0
0.208045001754291 1
0.201526491677489 1
-0.170512052134235 1
-0.0755046838182226 1
-0.373500020359828 1
0.106683782528878 1
-0.213958298797073 1
0.241020413260387 1
0.32077490731859 1
0.30338070791872 1
-0.0661561363349258 1
0.0349374800807913 1
-0.052736880495035 1
0.0306601522155706 1
-0.132695831169046 1
0.405599467171218 1
0.173145950351044 1
-0.515113152675848 1
0.0428365963711173 1
0.245073056845562 1
-0.017115475493319 1
0.155662827876455 1
0.323238800402697 1
0.0362937449946818 1
-0.101168274435864 1
-0.127227331959627 1
-0.114037721689565 1
0.0263986189636572 1
-0.0546022044590337 1
0.114183784163495 1
-0.490090357576266 0
0.329317368855188 1
-0.111636490902433 1
0.0260027874330486 1
0.0413130777531696 1
0.303842029371633 1
0.265906961722096 1
-0.142838083597867 1
0.438636930433412 1
-0.125560112420615 1
0.291348957327444 1
0.178174612346324 1
0.124568597949217 1
0.632713262719686 0
0.243377221821917 1
-0.0314369781773829 1
-0.43226375360131 1
-0.0426692926553812 1
-0.631604776505812 1
-0.132625869675364 1
-0.618035105832586 1
-0.0157665126431503 1
0.279435139799022 1
-0.171063007476729 1
0.023517044980555 1
0.306366794612947 0
0.0321440613797695 1
0.29075361403562 1
0.874962419467679 0
0.581092911590689 1
0.021432415910607 1
-0.297090487235907 1
-0.418213706719799 1
0.209876098592479 1
0.0624678163559856 1
0.246621470931498 1
0.206080539494851 1
0.111073674368746 1
0.43935418143393 1
-0.196480334559023 1
-0.203655721953862 1
-0.12756724687046 1
-0.104583494108124 1
0.188271322925712 1
-0.14181142921333 1
-0.126371158450415 1
-0.229282954682349 1
-0.148754465762279 1
0.0104050269909547 1
0.214738603912394 1
-0.186480380026491 1
-0.236064505006171 1
-0.315256325604988 1
0.152560718983851 1
0.472783027923653 1
-0.0752362543562801 1
0.270514733568805 1
0.230137560272893 1
-0.350883445781836 1
0.592917316635627 1
-0.244968138752023 1
0.351565470925044 1
-0.181766072489459 1
-0.33298624386196 1
0.00877491455922007 1
-0.157273927345556 1
-0.128072856574255 1
0.132266391149934 1
0.0429420124620614 1
0.293978191493087 1
0.516534170970025 1
-0.140070656578082 1
0.15475890089631 1
0.306330883689087 1
-0.0918733030551658 1
0.301980742603112 1
0.134816948511229 1
0.223950747075969 1
0.184253784454411 1
0.694633439763217 0
0.11730873401794 1
0.737557356969815 0
0.329847118245915 1
-0.0866122052359117 1
0.033999792322384 1
-0.3908271258981 1
-0.00322582550130207 1
0.14276565034301 1
0.333891354909395 1
0.0895523224053003 1
-0.183023090474566 1
-0.123744366745609 1
-0.504041554029848 1
0.0680847223783191 1
0.19111779990352 1
-0.273935480360068 1
-0.310633056438725 1
0.0264631634707495 1
0.557224329888205 0
-0.286588309404866 1
-0.592689029749564 1
-0.0254994496065095 1
-0.537058489729205 1
-0.576267893404748 1
0.447879402648744 1
-0.0998851992614984 1
0.16116231691453 1
-0.399443576579708 1
0.281071725414457 1
0.0124198012900557 1
-0.150461604659304 1
-0.00155557420624655 1
-0.128688408019912 1
-0.0671034334983268 1
0.492653249518131 1
0.391228225254342 1
-0.0151173032548054 1
0.174240383038109 1
0.0971777735134118 1
0.0474158804928558 1
-0.0777481822289853 1
-0.300661186769695 1
0.00492224166366464 1
-0.278857722164262 1
0.111874672490268 1
0.0367013767647571 1
-0.509598176818894 1
-0.190288119083763 1
0.128916593808695 1
-0.0329915341459845 1
-0.175955573712419 1
-0.61973774273023 0
-0.253897611665399 1
-0.0297105952950601 1
-0.234355369194255 1
-0.284542698115699 1
0.452381340391282 1
0.0329613998780329 1
-0.585941079944029 0
-0.0156263998425316 1
0.0327441506567052 1
-0.0809479092236965 1
0.458581916847899 1
0.0461309547228824 1
-0.375606818963608 1
-0.518515053486014 1
-0.351767937368044 1
0.203196416502698 1
0.637576229891686 0
-0.105108121749994 1
0.00735589938873035 1
-0.0882510806228609 1
0.00525738326410292 1
-0.352185203921843 1
0.105491927449316 1
-0.00559617422175854 1
0.251992713301754 1
0.215190648403992 1
-0.142477251109096 1
0.733802894977014 0
0.0482501273679255 1
-0.259188722049318 1
0.0255308334553636 1
0.251182581668016 1
-0.0860002018712902 1
0.160369479478575 1
-0.158879684042298 1
-0.359260848529166 1
-0.21406928222795 1
-0.173145436439335 1
0.485350481141328 0
-0.170516870871923 1
0.0857016327689706 1
-0.86394654450036 0
0.239131336703591 1
0.353156306333618 1
0.124057681927798 1
-0.0167997338873735 1
-0.300573415684806 1
0.41220643696216 1
0.194538862904239 1
-0.0578392787474752 1
0.630383202048916 1
0.0744398557925294 1
0.372700192895584 1
0.41784593070385 1
0.107712384990769 1
-0.0898726972637972 1
-0.126107216589331 1
0.325699676587967 1
0.254566971026389 1
0.251411108366173 1
-0.11906358397787 1
0.117626241037571 1
-0.0245926734430762 1
0.237813894350393 1
-0.364071944313957 1
0.216455045122906 1
-0.478625457691673 1
-0.238622851081738 1
-0.0673170070388798 1
0.30652554090545 1
0.229585936769463 1
-0.181203282535275 1
0.489092760162336 1
0.209368701524858 1
0.717348361394029 0
0.252005997736876 1
-0.485483292166207 1
0.338496058721286 1
0.199724827425003 1
-0.573840822046386 1
0.382479623997802 1
0.31618389686097 1
-0.00835567963231684 1
-0.057725127334493 1
-0.0228334747523545 1
-0.280388002769874 1
0.159106973741108 1
-0.0250668008421572 1
-0.0909610101624307 1
-0.0753466603616034 1
0.0655140603522762 1
-0.197038150153058 1
-0.091219368451555 1
-0.50612229473783 1
0.225151205704849 1
0.379701860529762 1
-0.307063355719943 1
-0.0883520689817615 1
-0.329413831989575 1
0.116421325420065 1
0.441423884772959 1
-0.0298625904367978 1
-0.0176070863575445 1
0.0293823535433035 1
0.043425654112941 1
0.0342406566802567 1
0.104758543137437 1
0.131112225331057 1
0.188863539183387 1
0.621627036665736 0
0.305592720276952 1
-0.331697580398017 1
0.154014206515556 1
-0.2175531417624 1
0.104838084890589 1
-0.288806423625153 1
-0.384724995716118 1
-0.267115942829508 1
-0.0104040016086314 1
-0.150204886286566 1
0.0904221643520794 1
0.0406897682586221 1
0.317994778218569 1
0.264500955128064 1
-0.0920518817565344 1
-0.636810298624225 0
0.32590610629185 1
-0.325060862150778 1
-0.497838884825522 0
-0.202290978200871 1
-0.252280134583466 1
-0.440008733072389 1
0.60835324398652 0
0.699542148504933 0
0.132160412208768 1
-0.546112911286681 0
-0.465895996872478 1
0.22699473500102 1
-0.381860265784342 1
-0.194901565739271 1
0.269416652290829 1
0.183616262255217 1
-0.321455995496077 1
0.918857604460855 0
0.07231805929928 1
-0.24469882224733 1
-0.0335706091978572 1
-0.361221549729701 1
-0.173200915565623 1
0.59472467673259 1
-0.403300216642294 1
-0.0800553535729727 1
0.1917888424012 1
-0.0393181329005536 1
-0.251305053746869 1
0.0293264405816976 1
-0.240415901751006 1
-0.176038353796461 1
0.0164570146111796 1
-0.0187096227357267 1
-0.352115950938942 1
0.433993190473367 1
-0.354016390934966 1
-0.263417717747416 1
0.205160969045317 1
-0.156692301222964 1
0.0667930114811514 1
0.333437244561709 1
-0.0500491953048621 1
0.0499171303817104 1
-0.395958388032685 1
0.205328651414742 1
-0.605467511430664 0
0.152545656267886 1
-0.539115853947234 1
0.768152518328111 0
-0.0260793472324895 1
-0.119492080017242 1
-0.500742722828795 1
0.161906461589314 1
-0.0278799290716066 1
-0.460168830970185 1
0.432144735301383 1
-0.337206022053128 1
0.295196130421565 1
0.283695546551969 1
-0.40684644041782 1
0.295518577837412 1
-0.0585132230902462 1
-0.0161990936254288 1
-0.0314736047492009 1
-0.0403821228042681 1
-0.329875742330991 1
-0.164306967341146 1
-0.035169928226643 1
0.248342901022892 1
0.105137051190864 1
-0.066272144654431 1
0.441896359694439 0
0.139927221822143 1
0.100372283729681 1
0.384084095929369 1
-0.260648747354289 1
0.378262989296515 1
0.415905559624457 1
-0.242682194529286 1
-0.110489819557836 1
0.4444243021737 0
-0.249928078509156 1
0.155322887570234 1
0.156888546981227 1
-0.0451080322263989 1
0.0827911495943694 1
0.207082736807883 1
-0.00901733394169099 1
0.03788773119211 1
0.59795993969365 1
0.076858750991441 1
0.438794565272099 1
-0.0410988588893163 1
0.082404919863799 1
0.146657069514658 1
-0.393840340219536 1
-0.151792747138632 1
-0.375770932237586 1
-0.299027244090824 1
0.175551788387842 1
-0.252681190498565 1
-0.127631988042994 1
0.474588709513615 1
0.444635641088662 1
-0.52617430788911 1
-0.2678369879123 1
0.126178549898265 1
-0.462283935097969 1
-0.0704213773492344 1
-0.154625973868974 1
0.05675158596539 1
-0.347745547092943 1
0.0393957476341431 1
0.239712613709964 1
0.282999690715394 1
-0.320253419691742 1
0.372750468094621 1
-0.360724564784849 1
0.216234537088981 1
0.565153667340775 1
0.109537835989839 1
-0.494704335832896 1
-0.370349746442676 1
-0.101784107818377 1
0.0767909345029648 1
-0.0660984928605247 1
-0.031016079183275 1
0.40327834627588 1
-0.0234931126197554 1
-0.172852273017914 1
-0.102250669841452 1
-0.170707345290732 1
-0.26908436405212 1
0.290804500931657 1
-0.0722448650044272 1
-0.00867236408990613 1
0.245558371491732 1
0.179668080422747 1
-0.0129014592002648 1
-0.756458650288803 0
0.432908467057027 1
0.105188011802551 1
-0.0058940086249835 1
-0.19223695755105 1
-0.13082376763893 1
0.145580180738032 1
-0.173256188608389 1
-0.569123524100667 0
-0.579921714775253 0
-0.320888366376078 1
0.280661762848039 1
0.0236359839772479 1
0.30940273838033 1
-0.116788021844495 1
0.0777276091976094 1
0.368970862931854 1
0.201944480181176 1
0.434505331043058 1
0.00214888875932542 1
0.38108198268274 1
-0.115939390928344 1
-0.521836861965448 0
0.671015095926743 1
0.323018044367195 1
0.33856424087223 1
0.769828911920188 0
0.268695278295879 1
0.0886411573509971 1
-0.127753177106596 1
-0.075142297370593 1
0.323784076688842 1
0.226361510707269 1
0.22393172373526 1
0.0606157365762345 1
0.0517699145799488 1
-0.443516457265745 1
-0.46080347912497 1
-0.300940349256357 1
-0.198825482188957 1
0.268535024794381 1
-0.209846177823416 1
-0.481890335016527 0
0.217619678317041 1
0.852990076155294 0
0.036499356640359 1
-0.345699175281669 1
-0.0143337125278876 1
0.345830849137944 1
0.742592811686257 0
-0.238516063355875 1
-0.219218138103681 1
0.166151527812444 1
-0.0521236403521692 1
-0.207474421258505 1
-0.207224835058946 1
-0.426773848125826 1
-0.183883236579682 1
-0.0962098492291881 1
0.157438993942157 1
0.152487112700365 1
0.293006599845685 1
0.48859528350667 1
-0.0670585218021696 1
-0.0573623257338211 1
0.0103059297162467 1
0.1644372358377 1
0.0339196579581332 1
0.091569713966638 1
-0.535459558827209 0
0.170443324732062 1
0.111663940879038 1
0.209020052357679 1
0.119225782142763 1
-0.149402452486463 1
0.761098221029865 0
-0.250616562181269 1
-0.225173114234751 1
-0.1452055550741 1
-0.0299205522168083 1
0.0983562382108487 1
-0.176165306483005 1
0.175232172192765 1
0.189228460500938 1
0.135212641360528 1
-0.19917241374162 1
-0.14539996490159 1
0.530060390358963 0
0.207018877957481 1
0.0673168608041922 1
-0.307724597098897 1
-0.36110771540121 1
0.841696065767867 0
0.182723854332241 1
-0.170614572105839 1
-0.0436063722793043 1
-0.507510284076371 1
-0.0233294861300656 1
-0.303782178478452 1
-0.576238246706906 1
0.0256426808822459 1
-0.141786188561178 1
-0.374893439481741 1
0.361118642218747 1
-0.0431273349916333 1
-0.0675766790569599 1
0.0222262697731684 1
-0.0372559929119448 1
-0.134119610650442 1
0.287510752376415 1
0.602341571919749 0
0.468772443243564 1
0.22263073351639 1
0.205204850855818 1
-0.430926451008478 1
-0.581814302720398 0
-0.132893012167496 1
-0.0821918322939916 1
-0.354364850914867 1
-0.142502711518764 1
0.366100372162526 1
-0.300773659291072 1
-0.101009496854194 1
0.0502845210648609 1
-0.204957281205356 1
0.538908924282831 0
-0.385638921621977 1
-0.11264236215444 1
0.336670936109105 1
-0.229514581742126 1
-0.265195234868315 1
-0.0228555067562988 1
-0.200776250999732 1
0.400521740557266 0
0.043191516586543 1
0.254521807293346 1
-0.000268448416726005 1
-0.255536566688577 1
-0.167753481968192 1
0.092806702799758 1
-0.362771782027948 1
0.444388378727708 1
-0.00915938103942104 1
0.02489493821693 1
0.839091134342933 0
0.261300585639971 1
0.0717196720324964 1
0.136717109717924 1
-0.191036026015054 1
0.0296554874174818 1
0.363524689550272 1
0.125858123145013 1
-0.018418938553609 1
-0.423072650247313 1
0.217319288381608 1
0.0019932973295529 1
-0.358286192667452 1
-0.124453056607918 1
0.221971065476589 1
0.31715862418112 1
-0.0419074779800285 1
0.20879219679702 1
0.152934579856741 1
-0.717054897407227 0
-0.0165290290813585 1
-0.29152535149038 1
-0.421226904306074 1
-0.314105679143215 1
-0.611789392323752 0
0.246600444934121 1
0.00971674743869946 1
-0.64123155053548 0
0.163096844834274 1
-0.105026881839116 1
0.214751956701501 1
-0.159361859205207 1
0.00998056036660824 1
0.0713634294820471 1
-0.0308663749652923 1
-0.0455050281002674 1
-0.225072293076025 1
0.110872555611321 1
0.046494338843307 1
-0.29775737420673 1
-0.199851598189944 1
0.357034934304518 1
-0.128766345175708 1
-0.455357198180153 1
-0.618796217758494 0
0.00062254554817967 1
-0.0690251510596143 1
-0.366359288712608 1
1.09165242876559 0
-0.186489255623844 1
-0.0460093399504145 1
0.152131596093946 1
-0.172869363809703 1
0.159023167107124 1
-0.0232827277659974 1
0.0519182557116526 1
-0.19176131374175 1
0.066859482233059 1
-0.586200653816885 0
0.0162273928310372 1
-0.162973225860859 1
-0.000696046232348285 1
0.273278398846983 1
-0.106855804415081 1
-0.335786319407637 1
-0.620635001955066 1
-0.670360752320672 0
0.0892604966669104 1
0.192115645376306 1
0.24821613576804 1
-0.314279315255953 1
0.0519081440187 1
0.378179824556455 1
0.121116082315295 1
-0.384294694375984 0
-0.361045954943802 1
-0.343064329735449 1
-0.0528170196804574 1
-0.0777450562168798 1
-0.463122619945762 1
-0.202472824236208 1
-0.388032009548757 1
-0.285041683463214 1
-0.119412513049738 1
0.367005040988676 1
-0.178939475805282 1
0.299853534629005 1
-0.177523455922265 1
0.312188739809888 1
-0.126776728715964 1
0.0780647359662767 1
-0.207345760277188 1
0.119811927087957 1
0.0785303019819736 1
-0.0472720773917408 1
-0.207312089210241 1
-0.245575913550819 1
0.253735477529059 1
0.629748986437189 0
-0.176663886961962 1
0.120987018476647 1
-0.326626661997212 1
0.631439544738607 0
0.274991584542946 1
0.412460675371154 1
-0.421640359272453 1
-0.0613471543037819 1
0.181233260430703 1
0.0924568447440532 1
-0.0400918458634574 1
-0.120855241768364 1
0.26864549485432 1
-0.184318086863938 1
-0.0642899085905699 1
-0.196758428969074 1
0.113334168255126 1
0.672515076942136 0
-0.488118127005872 1
0.507972876661132 1
0.0797764401945553 1
0.0611176649943575 1
-0.407988190744511 1
0.251556385687753 1
-0.493690216303223 1
0.381948150452198 1
-0.212340462150149 1
0.0335548127016307 1
0.924473211429443 0
-0.174543157162385 1
0.452539410024802 1
0.168158276267032 1
0.616157561190557 1
-0.267189084558568 1
0.577813963389507 0
-0.060694146962949 1
-0.644137774504792 1
0.215006519994438 1
-0.254994023067062 1
-0.191500592208663 1
-0.28892205986468 1
-0.513395601230293 0
0.35348753266331 1
-0.0337508009228662 1
0.0165550899763291 1
0.0911834339503567 1
0.262843324252984 1
-0.51733258319235 1
-0.0134187880483609 1
-0.465590366249568 1
-0.00507639284341465 1
0.0949805984525875 1
-0.0959824514007734 1
-0.409503082258406 1
0.0553844665276157 1
0.507415597830258 1
-0.338187254105805 1
-0.0865138183194457 1
-0.410089561519151 1
0.210432719817101 1
0.321801386428483 1
-0.248202379325315 1
-0.130949842462009 1
0.263428811086795 1
0.204412014074553 1
0.0663503361942109 1
0.839102283833361 0
0.250693202476301 1
0.215005075621477 1
0.111566560123552 1
-0.0256906090819714 1
0.716968081131708 0
0.287522929794849 1
0.00873925716751896 1
0.483300000704748 0
-0.340122450689013 1
-0.665024105982118 1
-0.160353396991445 1
-0.206657593977305 1
0.434602038662337 1
-0.10812642594855 1
0.141198268093363 1
0.0724897999970649 1
0.268996237148966 1
-0.191223783758308 1
-0.159358738417043 1
-0.334785664322607 1
0.227069131729225 1
0.0281305017835412 1
-0.016534795830347 1
-0.202038868495232 1
0.205178183483408 1
0.315832395084455 1
0.376273486013397 1
0.264795374481486 1
0.0862007935888528 1
-0.131463149314769 1
0.533515103836048 0
0.190908541776561 1
0.12732785167811 1
0.403542025547202 1
0.127213111043923 1
0.0568933532013289 1
-0.349393023587112 1
-0.0424824576178455 1
0.0123496960568414 1
0.336218844209774 1
0.157787359559515 1
-0.221619473396095 1
0.0754867181251657 1
-0.337039215889966 1
0.039696395845015 1
0.148517588757209 1
0.0771999676766954 1
-0.0619080177302615 1
0.459641890646121 1
-0.158250672532801 1
-0.0420644930586772 1
-0.0896348895746198 1
0.432370884022454 0
0.23526739003787 1
-0.239751613368524 1
-0.125806346297613 1
-0.103053385618416 1
-0.614838293452177 1
0.442791950524189 1
-0.00168725717414895 1
-0.0648335135853152 1
0.170305757119643 1
-0.0986522965159379 1
0.362298936855298 1
0.0562765402656319 1
0.23243623799354 1
-0.33358593087209 1
0.0741588489232933 1
0.00869369531007483 1
0.49936892174468 0
-0.051008444389195 1
-0.00319382248607812 1
-0.0814486683656701 1
-0.127508760208244 1
0.324319699387316 1
0.321016482350361 1
-0.631948743919996 1
-0.527325023148511 1
-0.164333199017588 1
0.0787636277769656 1
-0.228074396478926 1
0.0676967152054478 1
0.0829856639458992 1
-0.0273523960291867 1
-0.73528459847128 0
-0.217144686961105 1
-0.202505356627175 1
-0.720282773690901 0
0.212038482224687 1
-0.0958235384614456 1
0.45214391111169 1
-0.118480101273343 1
0.00432920458170741 1
-0.158890093297234 1
-0.621037946090374 0
0.0358097462147877 1
-0.212626681475814 1
0.503049406714713 0
-0.0812567119894837 1
-0.0212168870817153 1
0.106623581520178 1
0.574340165460401 0
0.029713599001119 1
-0.0136875870257709 1
-0.125533130027781 1
0.179995083573041 1
-0.223903240300433 1
-0.221465384429448 1
-0.0807987975330259 1
-0.0552170361260003 1
-0.127214133629222 1
-0.20178611742787 1
0.213797942027333 1
-0.406305115521488 1
-0.156164170201567 1
0.157005803338601 1
0.120785083694748 1
-0.17152726945331 1
0.0228291137563646 1
0.496807716796749 1
0.169194429070608 1
-0.126833947152405 1
0.250295180930245 1
0.350448015342176 1
-0.697245532678881 0
-4.34722182287954e-06 1
0.107532333808455 1
0.034850541990618 1
-0.109083813037484 1
-0.0622934571831011 1
0.246072904818687 1
0.260952417044721 1
-0.347035684143077 1
-0.0733797349122647 1
0.138017123890636 1
0.432162099187774 1
0.245530318489567 1
0.283340031849607 1
-0.383528894877499 0
0.590976475133995 0
-0.0921230300108199 1
-0.499525970648125 1
-0.199400114087805 1
-0.437661742804883 1
0.0414357771568451 1
-0.227102570652653 1
-0.309415479731586 1
0.18790556201218 1
-0.154086929867815 1
-0.0868846409451015 1
-0.205045701182768 1
-0.297915731987551 1
-0.48719975280082 1
0.319330477700127 1
0.317450491993183 1
-0.531462272139 1
-0.42304332504915 1
0.153717587482454 1
-0.490757969503902 1
-0.0224992956509177 1
0.133717918831743 1
0.569039185854649 1
0.0298273495859977 1
-0.651604370876203 0
0.15902895352897 1
0.344107234930752 1
0.396752938118982 1
0.428555965195277 1
0.0107188497655302 1
-0.153062090250864 1
-0.0857077646964286 1
-0.294915215048492 1
-0.239459470688717 1
-0.0825614469632928 1
0.379725202934939 1
0.423424589790084 1
-0.119827589542997 1
-0.268335323126535 1
-0.301097403269503 1
0.0493952740740335 1
-0.0146742604597542 1
-0.00232750301156479 1
-0.349340619146094 1
0.461468057984802 0
-0.152328754572265 1
-0.206670330898759 1
0.432352695346271 1
-0.328242382010225 1
0.405449894103676 1
-0.455843063959708 1
-0.237001779295446 1
0.0107352452884525 1
-0.320796455224036 1
0.348776141110569 1
0.17261688693692 1
0.248067761049624 1
-0.00474427168368241 1
-0.0232584863229313 1
0.1327228617067 1
-0.504147677525578 1
-0.0489635457788729 1
0.00635591326700683 1
-0.202429687082433 1
-0.146577640247051 1
0.152742009620705 1
0.467336297090678 1
-0.538389003691822 1
-0.527954169349367 1
-0.516093884383399 0
-0.110765266989976 1
-0.607452984172219 0
-0.223314706223288 1
0.263360766394146 1
-0.015270094366563 1
0.144206744708963 1
0.102894270366227 1
0.137729379075384 1
-0.350125063922453 1
0.454884569841482 1
-0.37289178269213 1
-0.0800129778387905 1
0.0362342545962514 1
-0.548672278343849 0
0.487801743496709 1
0.0282019612288026 1
0.057701244766635 1
-0.292726298592785 1
-0.174065559213173 1
0.014750192736808 1
-0.543127940532419 1
0.540834055554637 1
0.208357124368363 1
0.35486458519116 1
0.0451521891029553 1
0.0127014165968773 1
-0.391323756819932 1
0.358217289003088 1
-0.170331855752594 1
-0.535363277281898 1
-0.189247189871955 1
0.200900744402633 1
-0.167682563142092 1
0.348113174818453 1
-0.192080106919336 1
-0.0821574852792497 1
0.196108079525555 1
0.333138389119435 1
-0.19502496456957 1
-0.505632173042341 0
0.386682074863797 1
-0.236351515162993 1
0.425067238328316 1
-0.0923198770096025 1
0.103884725490489 1
-0.513556404254181 0
-0.133687703193827 1
0.35565187270066 1
0.546170026859584 1
-0.350824675223841 1
0.00240024404486511 1
-0.245213973995779 1
0.219543209176863 1
-0.329097321935885 1
-0.206673956910896 1
-0.235366240797344 1
-0.0353155196143051 1
0.143751793087074 1
0.219806134456476 1
-0.314951369134228 1
-0.438982212866828 1
0.032682911915074 1
-0.0924098680372034 1
-0.0250474459850829 1
-0.0155037751175446 1
-0.237910587502863 1
0.106875482699177 1
-0.116157750442222 1
-0.149085126957393 1
-0.276826474991285 1
-0.0825175838640259 1
0.0131944527126116 1
-0.173505085769306 1
-0.119912916710207 1
-0.253952361523606 1
0.160720935237068 1
0.0508378643864696 1
0.278890230878989 1
-0.0175056016360758 1
0.0182151651237922 1
0.363611593865818 1
0.29002210107894 1
-0.0499968678547692 1
0.453953813654934 1
-0.253279937968541 1
-0.180499597967652 1
-0.0194806194875269 1
0.304582871812928 1
0.276729403207617 1
-0.244901572011171 1
0.0946858142479303 1
-0.299497326409468 1
0.25886486626487 1
0.0279647100244754 1
-0.144777558737511 1
-0.176409126801952 1
-0.0828892154786121 1
0.415108962172839 1
0.223649197395564 1
-0.0372532547622178 1
0.167192626598646 1
0.187491657472338 1
0.0815482416526796 1
-0.456892665850404 1
-0.0364620473868632 1
-0.0483632305268254 1
0.232284172442757 1
-0.277338329128599 1
-0.0290359083039578 1
-0.134106322952712 1
-0.341575616650082 1
0.364589894541056 1
0.258549214001526 1
-0.157622589273092 1
0.340461686029807 1
0.216017302479671 1
0.218417629135376 1
0.223158782331806 1
0.307805453846803 1
-0.576328030757696 1
0.175028991437126 1
-0.283351349778428 1
0.00732753724256255 1
0.277229920274241 1
-0.0382254578860068 1
-0.272955530617652 1
0.253490814313263 1
0.325987421023359 1
0.366946666022563 1
-0.201476703658185 1
0.276038414266378 1
-0.0616062313223089 1
-0.261681039682495 1
-0.664041433757971 0
0.111656242681638 1
0.0675695680341654 1
-0.219716322568991 1
0.482376433933707 1
0.0722426567549662 1
0.367096990024415 1
-0.0568847471972379 1
-0.242200764632231 1
0.690673970583878 0
-0.0895703463278936 1
-0.786563223636678 0
0.114580112164865 1
0.495822564298586 1
0.036002194595192 1
0.0658356772355614 1
0.250213005023724 1
0.0439610942282209 1
-0.361776049542494 1
-0.212205745480232 1
-0.0121368582749327 1
0.416990352760468 1
-0.325006471309702 1
0.229039780713196 1
0.0942954544075287 1
0.156563883342638 1
0.757430534154618 0
-0.108802542267545 1
0.294697945659243 1
0.354595365453886 1
-0.248873380703654 1
0.373092446508684 1
0.0234519208527693 1
0.138150503249882 1
0.33588595263046 1
-0.679473185609638 0
0.253813380630342 1
0.0168162116602289 1
0.172526689479615 1
-0.360207442126053 1
0.146307226679374 1
0.289389680807478 1
0.39659799875992 1
0.806107939530884 0
0.267894392203521 1
-0.346553438218637 1
0.0840775790579786 1
0.565858507555614 0
0.0804413001062308 1
0.0176202566102596 1
0.152594812169307 1
-0.333926753870465 1
0.0320603921495899 1
-0.355088561712519 1
-0.0903750362262983 1
-0.48605700068565 1
0.285522800152958 1
0.376073067816056 1
-0.0831624361293656 1
0.20257007302203 1
-0.607045729527398 1
-0.280788341029392 1
0.240591999187382 1
0.0156220040324087 1
0.216355431696251 1
0.265898977538832 1
0.0354972989307879 1
-0.127724429689523 1
0.060756447804869 1
0.531050296561519 0
-0.253614412614899 1
0.0998033730250714 1
0.138658575132722 1
0.0915447747319633 1
-0.206765393772188 1
-0.0274994646576692 1
0.0231243841360243 1
-0.677567727666788 0
-0.531018012334285 1
-0.0593782560319801 1
-0.0540056797826021 1
-0.497235076592984 1
0.164225190557032 1
-0.15144878014381 1
-0.132265310801204 1
0.227991498570842 1
-0.69046984440731 0
-0.528477047985535 1
0.631571391971005 1
-0.437122156208637 1
0.0176586093087107 1
0.169723006900868 1
0.131461071787346 1
-0.163145320107142 1
-0.0709100193181223 1
0.0954046414372056 1
-0.465382817290661 1
-0.204322538067012 1
-0.096301409732525 1
0.0816916972851016 1
0.380486040035525 1
0.33796796861588 1
0.237562244654983 1
-0.0541957505886945 1
-0.33398144032989 1
0.0372782911437999 1
0.631409646989089 1
0.0157744197026468 1
-0.330254083494865 1
0.603835591376229 0
-0.0317431878505664 1
0.00808268144773702 1
-0.209170060400376 1
-0.0700299918668927 1
0.311293324094016 1
-0.284263033280283 1
-0.281782695712909 1
-0.401170703650724 1
-0.0568974579816431 1
-0.106621188897038 1
0.2177172033765 1
0.0706856016529602 1
-0.10752685994099 1
-0.291900407818006 1
-0.196867925375219 1
0.197045198882089 1
-0.178462662524192 1
0.0756605273285024 1
0.0642362656579246 1
0.588921035959641 1
0.0803570054515751 1
0.332355570835894 1
-0.110984602400012 1
-0.358837370541839 1
-0.0761610588430115 1
0.0092379001358997 1
0.0893680360854681 1
-0.249745772746395 1
0.448983842262034 1
-0.390000850155022 1
0.799372793613957 0
-0.412601267859323 1
0.0552490147592089 1
-0.130522994525689 1
-0.149959486919821 1
-0.207556494463314 1
-0.325089233398736 1
-0.313841101234652 1
-0.398531071953641 1
-0.168954589545384 1
-0.224678592482563 1
0.181970807076692 1
-0.307159607330467 1
-0.202186153671997 1
0.350503189901091 1
-0.408324445804456 1
-0.108165791047926 1
0.200026168194589 1
0.130901012898473 1
0.110798574752801 1
0.051296822822255 1
-0.0881143647233998 1
-0.197856674150683 1
0.0755316836733978 1
0.232876642585826 1
-0.207538462620336 1
0.0367739417733113 1
0.0399387552426021 1
-0.468883948960074 1
-0.315174222805901 1
-0.121993627548342 1
0.125110486566169 1
0.168300349688775 1
-0.18876603051226 1
0.034097558404691 1
0.283016694994495 1
0.162545467192384 1
-0.556641968391813 1
0.177676830359887 1
-0.289108996895656 1
0.254453973193408 1
-0.0322435729194579 1
0.320643597356024 1
-0.510718353906678 1
-0.376319085248446 1
-0.381045826737465 1
-0.0565733004630397 1
0.234144996639408 1
0.0701393025262291 1
-0.449419299418776 1
-0.306965923781053 1
-0.115834157287646 1
0.362268319842378 1
0.325361521924072 1
-0.22951456272897 1
-0.723451743177401 0
0.301083180699975 1
-0.00463438131820368 1
-0.2231026937398 1
-0.117480975904855 1
-0.467535772862966 1
0.456124358831607 1
-0.106126877358694 1
0.0969087034306979 1
-0.245862583268085 1
-0.323649556284883 1
0.378875354887727 1
0.244505477457955 1
-0.162267105043749 1
0.0290066511308926 1
0.59246458992589 0
-0.465355389318242 1
-0.0445177680880496 1
-0.389166701799485 1
0.347437236051908 1
0.222707212359924 1
0.0731871442246321 1
0.188731462544872 1
-0.577661911937641 0
-0.0407309378543298 1
-0.106593625995465 1
0.173080925988667 1
0.0817719132066551 1
0.0125065233369749 1
0.422246161542471 1
0.505767567861774 0
-0.0162239646399255 1
0.0311629067592576 1
0.47343150839041 1
-0.0899909288740228 1
0.195016540302887 1
0.639163709466715 0
-0.129589415622416 1
-0.388294183572851 1
0.376075899702017 1
0.116711826385326 1
0.154069317013284 1
0.117636317818781 1
-0.0170719003792746 1
-0.193518237661054 1
0.379354512137488 1
-0.275182788803625 1
0.283843420506952 1
0.0802371181410815 1
-0.157803584737804 1
-0.127521540134442 1
-0.015793809674285 1
-0.122580226110965 1
-0.533927259818175 0
0.0243539207251944 1
-0.0243864645116869 1
0.150927308929138 1
-0.0216677620946863 1
-0.142380359967585 1
-0.547368950649704 1
0.042476412770632 1
0.00509772289389061 1
-0.217540904073815 1
-0.23687187400472 1
0.0636177039089964 1
-0.304182866655914 1
-0.122336210847523 1
-0.16513102625714 1
-0.0654527942102481 1
0.429918747120804 1
-0.563176147435667 0
-0.267522060431533 1
-0.164947467864351 1
0.0133414217710384 1
-0.256180561143701 1
0.281006405410089 1
-0.00594457408269145 1
0.105775572253521 1
0.393036997123189 0
-0.105946376746857 1
-0.100030893896663 1
-0.094058519553823 1
0.248454213402588 1
0.342115615151055 1
0.23710694505849 1
0.0565087503560536 1
-0.580401333938876 0
-0.377322539501124 1
-0.684195934100045 0
-0.475367655203484 1
-0.00124843684790604 1
-0.107358805855053 1
0.186418567201184 1
-0.261457994378048 1
-0.0622228545209982 1
0.0461255483646024 1
0.049528863341123 1
0.548513088683602 1
0.355947830609064 1
-0.0410458573289265 1
-0.117251685760259 1
0.598855049426238 0
0.0357989190081405 1
0.384086645700722 1
0.0208473115387809 1
0.238268431910208 1
0.455337993020497 1
-0.385680944902439 1
-0.38514344839137 1
0.275167075164738 1
-0.155083130906167 1
0.4846903956103 1
0.108924998177877 1
-0.0897545178165469 1
0.438242353313142 1
0.11322156855443 1
0.0374705642765342 1
0.377651780073435 1
0.0692029359585953 1
-0.138060628489996 1
0.316906988142575 1
0.395260569067884 1
-0.106428541048567 1
-0.0986838295633725 1
-0.0531189280248195 1
0.0427079369158454 1
-0.15290300747316 1
0.141987019082673 1
0.586916831410575 1
0.051685376734592 1
-0.360149661889693 1
-0.180252318661848 1
0.130839346856454 1
-0.339311613920024 1
0.489423680416866 1
-0.216379495666306 1
-0.215427816564966 1
0.150729677773884 1
0.0726716428819162 1
-0.276177059458433 1
-0.324050045201294 1
-0.289916981452191 1
-0.0398095780073565 1
-0.0536742221155843 1
-0.205931682664508 1
-0.117529248094641 1
-0.253385564589225 1
-0.266991108802594 1
0.524895412926115 1
-0.17121900619832 1
0.316971227399298 1
0.100826246544152 1
-0.143624553285027 1
-0.220769000791474 1
0.289835350641743 1
0.128071283940938 1
-0.447036765935566 1
0.079224597519098 1
0.446486291209505 1
-0.675606917458464 0
0.117533957283459 1
0.509577535689373 1
0.51123573828315 1
0.201577829943481 1
-0.170292384655682 1
-0.0788050007445952 1
-0.126939298705038 1
0.0532629178776041 1
-0.0185440951576652 1
0.0248386778399121 1
-0.141058472137317 1
-0.208425950752569 1
0.00249908828316166 1
-0.198317941221373 1
-0.0960517868473594 1
0.237691888267454 1
-0.625887941799231 0
-0.322451975925797 1
0.118220928976735 1
0.0716106587665688 1
0.373256197886991 1
0.159714551412631 1
-0.236599358647658 1
-0.639975213489839 0
-0.043150769531186 1
0.1173161044359 1
0.581544184613409 1
-0.145981328555699 1
-0.23481811409155 1
0.0993184860788102 1
0.275821080692698 1
0.346918630752618 1
0.216617916114807 1
0.654128101001758 0
0.159100178184699 1
-0.0312341264015949 1
0.324610176856977 1
-0.393862885622119 1
0.309388593218243 1
0.0440284090885323 1
0.0581344475091015 1
-0.0307099330930568 1
-0.0981870122795902 1
0.0878400670969731 1
-0.273475389605531 1
-0.283924923130851 1
0.715962734953094 0
-0.417892449700224 1
-0.0913968307304088 1
0.0344232684202584 1
-0.485714851595652 0
0.15471970462955 1
-0.192509486301043 1
0.145300637454933 1
-0.617977224733567 0
-0.33190395344757 1
0.155847781525307 1
0.0457188652843197 1
-0.0015385556589806 1
0.264238732304615 1
-0.163223680682647 1
0.0976957309857155 1
0.117976215560578 1
-0.175204583956705 1
0.180120355921074 1
0.412574290223713 1
-0.466961876756163 1
0.0298963653725184 1
-0.135029675691059 1
-0.0136147747220186 1
-0.563121224636155 1
0.129100767426729 1
0.16867129032427 1
-0.412185634921394 1
0.200571244378315 1
-0.402300477441652 1
-0.12045441342952 1
0.468675143599092 0
0.00618986953659816 1
-0.0440561180393046 1
0.149306531054487 1
0.0844674904417407 1
0.0502553096089447 1
0.582629851571114 1
-0.0487051742832401 1
-0.455684668717393 1
0.00990969143477458 1
0.315751865342065 1
0.326396323371594 1
-0.270888119497983 1
-0.0766586005249647 1
0.078202039243592 1
0.279503724389926 1
-0.140151648998443 1
-0.326730814880734 1
-0.267764069733793 1
-0.349926913567497 1
-0.227448160567213 1
-0.570376342770736 0
-0.205367712789181 1
-0.0603428126004775 1
-0.0613570247677853 1
-0.25203298894459 1
-0.369472755330546 1
-0.0864656792767628 1
-0.423529743851678 0
-0.118681935156354 1
0.206919793678757 1
0.161968320048359 1
0.13527564584214 1
0.0748251641882019 1
0.00466946047944435 1
0.279847562726566 1
0.07110827061337 1
-0.00772546307350743 1
0.199402299101116 1
-0.0225642370892375 1
0.0730417198369336 1
-0.0439263998820541 1
-0.335632434902114 1
0.29462907391433 1
0.221296951376544 1
-0.0880656705255456 1
0.449544409702299 1
0.208446180851887 1
0.369330436061723 1
0.422952170025324 1
0.27754392619419 1
-0.613528279503021 0
0.565169404766504 1
0.166655845484313 1
0.171177429180427 1
-0.138036744354948 1
0.371401253047403 1
-0.233686932403367 1
0.115012279705573 1
0.179684090752841 1
0.446963768501424 0
0.537898541410699 1
-0.0914960155562641 1
0.222142728981246 1
0.283022602579844 1
0.136829165462879 1
-0.13445911776214 1
-0.0394443963874637 1
-0.0277047152551015 1
0.102667299260918 1
0.0381507643003265 1
0.362275368330619 1
-0.305248580640601 1
0.521594339393531 1
0.210215967410769 1
-0.13863102694472 1
0.227393126348623 1
-0.0562899127198865 1
0.142994687477896 1
-0.0928101215516688 1
-0.207240246536511 1
-0.11891355252615 1
0.0553880592498188 1
-0.439248008126069 1
-0.451924407391889 1
0.00250403180322142 1
0.351591089624278 1
0.00128190239002631 1
0.276837722855985 0
0.35793116277455 1
-0.788648891989409 0
0.49152678844966 1
-0.376395196609314 1
0.246172579453311 1
-0.196588073910287 1
0.0613135117594059 1
0.78090836054766 0
0.103306843779643 1
-0.222796394315853 1
-0.869931683862611 0
0.276626264191253 1
-0.0763819329766387 1
0.161670704953795 1
-0.0458248788491396 1
-0.246689469285329 1
0.0104104716557481 1
-0.308064274422137 1
0.143848548898653 1
-0.181387711365197 1
0.406561948599969 1
-0.232116104045736 1
0.49668366239239 1
0.467615538528778 0
-0.279900116950768 1
0.298319501734087 1
0.341473940182182 1
-0.0656392433970129 1
-0.127456180995272 1
-0.0626766468429019 1
-0.145825160920664 1
-0.177548468404804 1
0.815213922657858 0
0.247666305272228 1
0.114727662232596 1
-0.405200379710982 1
0.244976781782367 1
0.408705806408127 1
0.489171986626525 0
0.112839808741601 1
0.188960412714658 1
-0.138885373811154 1
-0.123937627520319 1
0.381217271925917 1
0.499876894662626 1
-0.0679920767482481 1
-0.0542744874575231 1
-0.227153512246163 1
-0.676053244673452 0
0.165851638250405 1
-0.234453341418329 1
0.0447214972596057 1
-0.463689524845293 1
-0.082268966217358 1
-0.327797895070495 1
0.0298523380496066 1
0.0163137679884821 1
0.0933622993090265 1
-0.116552815243936 1
-0.048708020547268 1
0.0884358298614326 1
0.142574590896216 1
0.255833166616876 1
0.1812761512335 1
-0.146955620895118 1
-0.125641272368136 1
0.0775266415018521 1
-0.786029078049079 0
0.350624707493401 1
-0.129318197280728 1
-0.24968905940099 1
-0.121725517776396 1
-0.0612463857026858 1
0.279890096810186 1
0.253989390673238 1
-0.532500654301975 1
0.305269078553338 1
0.341455578355661 1
0.0710250174241434 1
-0.146399467008787 1
0.295058111264061 1
0.79765511662019 0
-0.0499410290589166 1
0.068095456146549 1
0.101462018889981 1
0.311615533251589 1
0.280345753656042 1
0.166449908143205 1
-0.188810157596286 1
-0.124972226009208 1
0.0215544788703309 1
0.398873543949824 1
-0.0608713760389856 1
0.124445301130116 1
-0.0862558978305843 1
0.280576112572497 1
0.832765254279937 0
0.262470960569039 1
0.345486044789601 1
0.302734724873541 1
0.0707499888109025 1
0.835192831590702 0
0.331088964098818 1
-0.289524111836825 1
0.0652382964103169 1
-0.552363756492939 0
-0.521329146252284 0
0.152038423990129 1
-0.177968844526749 1
0.407679337616735 1
0.23622275783383 1
-0.754772550027274 0
0.0682648692461997 1
0.200394732124501 1
-0.197244075914894 1
0.0373230371057202 1
0.172562375595194 1
-0.0415297080314425 1
-0.177474921887609 1
0.265669429587942 1
0.242797827814354 1
-0.0471238045732341 1
0.333342882356704 1
-0.469139825369293 1
-0.311184156627492 1
-0.0849600029243202 1
-0.154960794096986 1
-0.531735158955399 1
-0.475351132426426 1
-0.269796454849996 1
-0.19910475575234 1
-0.0663364301433862 1
0.455679410441915 1
0.102796435367432 1
0.0450056953832196 1
-0.0633279750029807 1
-0.115796636700935 1
-0.451431348690094 1
-0.063617308291116 1
0.199202893838809 1
-0.222775596033897 1
0.235918091799256 1
0.027138889273638 1
0.139121729223858 1
0.351597221151252 1
-0.0606497811462949 1
-0.366106198191601 1
0.03790216345706 1
-0.323318144913396 1
-0.136795760578385 1
0.224073046518974 1
0.0491620904399941 1
0.273829446780303 1
0.53112387139915 1
-0.208794654662821 1
0.553118071789043 1
-0.058773154325148 1
-0.634430137634432 1
0.353498993646906 1
0.010180423559701 1
-0.0744280325075402 1
-0.316710611751343 1
0.306887125346371 1
0.170912853138528 1
0.214544195216715 1
0.592115626291928 1
0.673604015866105 0
-0.219234070028446 1
0.124872245860717 1
0.0657951970916349 1
-0.565873731889421 1
-0.172762844254732 1
-0.334735129472424 1
0.0803067570147478 1
0.15521821732217 1
0.167767839062894 1
-0.169457902576432 1
-0.307771587046401 1
-0.0342053572373853 1
-0.290070044575526 1
-0.272691876850826 1
-0.102078921489467 1
-0.378398975616395 1
0.0822303145649695 1
0.143232133823623 1
-0.078848115266174 1
-0.405447547370892 1
-0.161792490618364 1
-0.240593837827251 1
-0.103865853889689 1
0.13900491815499 1
0.626358524003482 1
-0.0655679342770822 1
0.187319563143436 1
0.0328792247540416 1
-0.0552031859975452 1
-0.160789381592807 1
-0.179517184390333 1
0.0158930902441755 1
0.130766006391866 1
-0.290439068880799 1
-0.0753152900576548 1
-0.0535587325857784 1
-0.396648355488756 1
0.0147442887322686 1
-0.54776061058872 0
0.226411461453614 1
0.0832128004085346 1
0.139461265666315 1
0.516592974337848 1
-0.0352758847905517 1
-0.284356751085664 1
0.0113527391393899 1
-0.425311785443575 1
0.154357837128541 1
0.0744956545682031 1
-0.117322197522449 1
-0.0962524371551289 1
-0.37996085604175 1
-0.0205476314152394 1
0.159774807528062 1
-0.0463957248233797 1
-0.323324703330951 1
0.0120714778088995 1
-0.0498526429066868 1
0.133668087719325 1
0.0150371228435543 1
-0.183075169711229 1
-0.18834896248152 1
0.0316352665187152 1
-0.0366124028458427 1
-0.24422007287856 1
-0.031610816782131 1
-0.481823078254997 1
0.321115751891626 1
-0.0121089550153676 1
-0.144241503602092 1
-0.336517138152169 1
-0.142033784300377 1
0.22091374160165 1
-0.015521184788427 1
0.501954462515928 0
0.521501165234138 1
-0.212247164558439 1
0.0416263285798847 1
0.327634489513651 1
-0.645563317918003 1
-0.206436102629695 1
-0.0522109937677538 1
0.155015760853822 1
-0.384885198937132 1
0.0241756610733165 1
-0.21735630338756 1
-0.0594695317714275 1
-0.145289282724259 1
0.255928169282768 1
0.110072755865871 1
-0.704015751241539 1
-0.194896193383087 1
-0.399443356754817 1
0.388542045066807 1
-0.229962193679835 1
-0.476141761160084 1
-0.0468251966626255 1
-0.0211523190369462 1
0.219917606054274 1
-0.0387512671555634 1
-0.0593761321695389 1
-0.052600257516966 1
-0.136172883377118 1
0.00931084377868349 1
-0.100054674942238 1
-0.00425073445701026 1
-0.635158545180689 1
-0.619396309010116 0
0.153609559115171 1
0.642262830826311 1
0.0503619840474423 1
0.457446534596496 1
0.256946865901014 1
0.278018330697719 1
0.0239118750476713 1
0.186725346246682 1
0.328690623421 1
-0.0331326814955637 1
0.295291640054242 1
-0.37529488591695 1
0.103706598633689 1
0.196668247887744 1
0.411777073283328 1
0.728274240232285 0
0.0736393399420568 1
-0.237633476153237 1
-0.43139922546323 0
0.135384883340811 1
-0.132901245369425 1
0.13973040090274 1
-0.72028380908826 0
0.529207064093885 1
0.697439514713192 0
-0.102657073447272 1
-0.0859927912203582 1
-0.137043942902476 1
-0.187961624425412 1
0.368369219235555 1
0.591277033639862 1
-0.0265611102416066 1
0.132069713240548 1
-0.150849255259853 1
0.158717086200173 1
0.159707805612387 1
-0.406676826995569 1
-0.0879940104671951 1
-0.0620078127532212 1
-0.181443919064403 1
0.393564697262172 1
-0.331805804664371 1
-0.121712206220943 1
-0.00948853633695784 1
-0.445006617028175 1
-0.318343063519594 1
0.429857114584312 1
-0.141483711180844 1
0.309617139098237 1
0.360829411996964 1
-0.208751499070677 1
0.152237498520762 1
-0.0561298875311604 1
-0.00706172840462622 1
-0.0213246931357772 1
-0.4814236705044 0
-0.00244317137706149 1
-0.015481127494657 1
-0.193623259439747 1
0.467132447490999 1
0.333207154842369 1
0.0705719908317156 1
0.0460012357176936 1
-0.367017838221374 1
-0.294860875893967 1
0.147749988500689 1
-0.15495639065889 1
0.303622840627983 1
-0.0240263715382818 1
0.190734480665268 1
-0.177158713853699 1
-0.309181802351226 1
0.085588853356327 1
-0.00601926237988976 1
-0.605776036511722 0
0.316997359133394 1
-0.0636751520858733 1
-0.254680704283247 1
0.225318232959495 1
-0.221980470578573 1
-0.204891936113492 1
-0.0956430640531216 1
-0.0949282488813811 1
0.252328387512384 1
-0.187309479448478 1
-0.103628700176164 1
-0.0729176197693065 1
-0.0236578453154226 1
-0.319754301613025 1
-0.0200289679057756 1
-0.34372199861106 1
-0.660336318554387 0
-0.138176360112431 1
-0.173498508058516 1
-0.347849572059906 1
-0.263305336624066 1
0.375046329615556 1
0.0177347582670192 1
-0.0880786219818674 1
0.471043142306418 1
0.328993189427439 1
0.194944064844501 1
-0.0810891564206282 1
0.34021299842856 1
0.0224715695222446 1
0.0912928571207094 1
-0.14847123558637 1
0.0692861831575751 1
0.20941354310876 1
0.386639610487762 1
-0.21238409074572 1
0.180522606182758 1
0.110764992844443 1
0.651956034794248 0
0.129913497055177 1
-0.129331900361861 1
0.554912601021695 1
0.153298375699301 1
0.235519148240755 1
0.220282348859121 1
-0.00647011090613926 1
-0.313930879872591 1
0.395758938225151 1
-0.0409130382238997 1
0.272587708136191 1
-0.0122725099719149 1
0.0257989217212091 1
-0.126874038759864 1
-0.0376266828160821 1
-0.344598208554447 1
0.55601255241674 1
-0.184187650024525 1
0.0640556956625038 1
0.338426988169828 1
0.227055722981698 1
-0.554855784916925 1
0.163628045133849 1
-0.0595568645968325 1
0.257560398125848 1
0.733740941828949 0
0.505799568162883 1
0.1290880402666 1
0.437557213747769 1
-0.0131079804167531 1
-0.300709208380082 1
-0.322056891894085 1
0.271164611114103 1
0.155072149312674 1
0.392737119193205 1
-0.526149478554692 1
-0.580846371507379 0
-0.349715695570494 1
-0.165502449397634 1
-0.22787726101872 1
0.113904757371848 1
0.00863625855804822 1
-0.444902455924851 1
0.407079988381959 1
0.56879288594632 1
-0.156772020934125 1
-0.498842541196953 0
-0.00645949423162556 1
0.12714087156706 1
0.339107778573268 1
-0.398777467983043 1
0.171946115279097 1
0.416957312439034 1
-0.502326298866166 1
0.338002234744436 1
0.285389620240679 1
0.165412486890899 1
0.613765453735284 0
0.251506950012772 1
-0.726663019347724 0
-0.225380881013293 1
0.485423021066744 1
-0.385637656700946 1
0.210507027393424 1
0.217969566052981 1
-0.164259643401317 1
0.134979505323019 1
0.0849710858048301 1
-0.11274024362454 1
-0.0188486306923726 1
-0.044340442302788 1
-0.039114664234508 1
0.0619295336185494 1
0.235363479385683 1
-0.117272123776089 1
-0.327292315376453 1
0.195344488646647 1
0.00503111488115843 1
0.0605120486624209 1
0.377308855669462 1
-0.214482584378661 1
-0.145183664998397 1
0.930763013981563 0
-0.0464700374357839 1
0.230059345761179 1
0.254072748678961 1
-0.259195730540623 1
0.326783786228615 1
-0.113933387676927 1
0.393035178736215 1
0.215454134036755 1
-0.0312892842023275 1
-0.126899245482588 1
-0.0890432783903801 1
-0.015033831154769 1
-0.286069949276771 1
0.0521948089581417 1
-0.303871714515455 1
-0.0998823090688257 1
0.231644677058302 1
-0.187597184556425 1
-0.327931555125257 1
0.0461977526696259 1
-0.0672430047828897 1
-0.0355599947227868 1
0.151757735562657 1
0.749426667040929 0
0.13775879423011 1
-0.604285770119714 0
-0.0378338088217246 1
0.255480828383098 1
0.412930069297385 1
-0.103563475914316 1
-0.197509030272412 1
0.282967732694812 1
-0.663169512480897 0
0.147027081441787 1
0.0862361669681565 1
-0.0911102444052228 1
0.231936623579367 1
0.0855996991158156 1
0.182605828813673 1
-0.276605276934793 1
-0.00124783329073869 1
0.184495833124178 1
0.256449916328379 1
0.000692834834340177 1
-0.241993519288731 1
0.0221537436766507 1
-0.122682693244757 1
0.0994839300464143 1
0.0123105068314865 1
-0.272565538467051 1
0.335166722323449 1
-0.417400759556068 1
0.0962116735462761 1
0.242510577824874 1
0.708098129447174 0
0.321736276777024 1
-0.251742891915714 1
-0.255418875869763 1
-0.279554131297952 1
-0.235640219091918 1
0.132440680572162 1
-0.154638451561661 1
0.00655127537723191 1
-0.0152740532134601 1
0.083785474296422 1
-0.0952026840984037 1
-0.341285425836742 1
-0.30092586595882 1
-0.0280950815064769 1
-0.0686491473926677 1
0.193594767685324 1
0.229909934505655 1
0.0832155143496081 1
-0.0748622925253805 1
0.146957548964234 1
0.421784348697026 1
-0.0107978371961152 1
0.0996453163205959 1
0.0912765750331739 1
-0.0411758060825058 1
0.0640880220172901 1
0.211283365211979 1
0.392750516065453 1
-0.492266406054534 1
0.143713357993089 1
0.165819412490637 1
-0.445283461962835 1
-0.00368987576913331 1
-0.45214469976804 1
0.0393954093856723 1
0.133030256977205 1
0.176049055774543 1
0.241642081490095 1
0.42529914116729 1
0.675949325524379 0
0.415596475956449 1
0.220005242185578 1
0.442784564993562 1
-0.403142756185797 1
0.0982959769966532 1
0.146514398068453 1
-0.463540578058995 1
0.363439530115958 1
-0.544634556179163 1
0.229288778232604 1
0.415558930614585 1
-0.659899712636091 0
0.175991362318751 1
-0.0851219630483986 1
0.402845555760728 1
-0.187747000266853 1
0.168168094101114 1
0.00292876444930033 1
-0.146218512863651 1
-0.165018478615508 1
0.133347080425453 1
-0.149814678040048 1
-0.383427506664403 1
0.421032582130312 1
0.219301795152137 1
0.409390249433483 1
-0.238572377502862 1
0.269752357721659 1
0.209158046843201 1
0.279817845211452 1
0.152276633353118 1
0.0881699805955808 1
0.239087160764437 1
0.279473922821368 1
-0.530979424706102 1
0.0614736639495661 1
-0.0987838644260255 1
0.268577409943402 1
-0.0592052799786368 1
0.0426443409836623 1
0.0740436459430991 1
0.0498755592087869 1
0.0349348827654524 1
0.318540533106673 1
-0.0803177195762413 1
-0.109660507455439 1
0.119363098978919 1
-0.0444648157604413 1
-0.0170797198015522 1
-0.19927737360986 1
0.206132149314698 1
0.0411554851734617 1
0.480218231621243 1
0.385693741110012 1
-0.107784977452444 1
-0.54342879259253 1
-0.0518351934661516 1
0.140708845811937 1
0.372262708889856 1
0.356824115110725 1
-0.243453377735521 1
-0.560944705388642 1
0.700317615448336 0
0.0668872070334513 1
0.311596234680244 0
-0.52224952326513 0
0.207064916951988 1
0.220185770360892 1
0.215937442014821 1
0.0767184570508305 1
-0.0577825778620336 1
0.175329355791614 1
-0.0465222645555109 1
0.260117630049727 1
-0.230364244515465 1
0.181574643339466 1
-0.32910532289402 1
-0.415374858459588 1
-0.131357079802477 1
-0.286279911123972 1
-0.236544772186858 1
-0.37070228325095 1
0.143708627769372 1
-0.0921772931011063 1
-0.058536501664604 1
-0.428098017755942 1
0.172183618600229 1
0.047901044685055 1
0.48360123244993 1
-0.643467036411876 0
-0.297005090371867 1
-0.0926889735615048 1
0.606837649970533 1
-0.0339417813456202 1
0.00788456763276257 1
-0.513579227544181 0
0.112179441229418 1
0.12740999307497 1
-0.0672986465003909 1
0.452720816304601 1
0.190701365006451 1
-0.0693075507702126 1
-0.410601824223267 1
-0.408645579807122 1
-0.0113232929902325 1
-0.491143368273899 0
0.237947057978415 1
0.315426699222378 1
-0.344608979588542 1
0.33493578659257 1
0.113885791527025 1
-0.576056436565 1
0.111469111236157 1
-0.250814534530418 1
0.382584329019339 1
0.160716036557542 1
-0.293533306227203 1
0.061458448773039 1
0.239945529665422 1
-0.0328865032857694 1
-0.121789756490703 1
-0.743848223620347 0
-0.0481601648383153 1
0.0454495237264904 1
-0.379225286178932 1
0.190996201609258 1
0.24689658031965 1
-0.45371772302881 1
0.246654274174299 1
0.222531059748689 1
0.0654427975884652 1
0.240488900311838 1
-0.108973678419054 1
-0.716810950737995 0
-0.228701828116254 1
0.0834399097296672 1
-0.320162510021714 1
-0.190234828308963 1
0.284461992068367 1
0.342835837260363 1
0.317640838607 1
0.328288084938931 1
-0.0625694682317974 1
-0.138732120510001 1
0.183486057959492 1
0.124216529544614 1
0.0452674772850175 1
0.351121990048913 1
0.50179951779551 1
-0.0997145566309884 1
-0.187742174552186 1
-0.0678975220846895 1
-0.129294320118939 1
-0.515861553374206 0
-0.10348869871978 1
0.0780753352774895 1
-0.0609059360761414 1
0.33733896748234 1
-0.547906851135414 0
0.0433830424940881 1
0.348379909301996 1
0.635235377266924 0
-0.37786455156945 1
-0.191823029864276 1
-0.346995922961553 1
-0.224978303239979 1
-0.0148697155982124 1
0.185195901166591 1
0.149578748797196 1
-0.0837752784953402 1
-0.129011156762438 1
0.0597243243575707 1
0.340922735557233 1
0.15417666663163 1
-0.420347993087898 1
0.167741978979301 1
0.0484869246923677 1
0.0738571417185297 1
-0.00487339756505945 1
-0.669061345176711 0
-0.0333745445633452 1
0.0201331988618881 1
0.338899774754214 1
-0.171811797405611 1
0.0234877873482837 1
0.112928429862993 1
0.298749893961868 1
-0.0387136542926171 1
0.543164635266898 1
-0.0905122235298941 1
-0.179509045051869 1
-0.535386065928093 1
0.381327944194631 1
-0.079147627194784 1
-0.184730065838933 1
0.242100950993517 1
-0.473673829713158 1
0.0081896895698841 1
0.0460369767000037 1
0.428714999428158 1
-0.308981914316466 1
0.00949427569128876 1
0.0859640238175298 1
0.117749279327023 1
0.159061728520794 1
0.1391197168785 1
0.133979775780755 1
-0.280881076007367 1
0.625230115992514 0
0.160119221228662 1
0.390192940533199 1
0.0552005555683844 1
-0.264633344125728 1
-0.299620771382297 1
-0.141842136888271 1
-0.437733667048116 1
-0.5927792067677 1
0.473991908215724 1
0.289102609802244 1
-0.206266091977159 1
0.226605080852983 1
0.267912619525324 1
0.15226089924693 1
-0.233563725004195 1
-0.0752968019756281 1
0.00725259021581393 1
0.195951968004672 1
-0.19985054002453 1
0.167267576476022 1
0.512920440781162 0
-0.149616777996385 1
-0.204087312982454 1
-0.00603295992913294 1
0.81527111760369 0
0.0232022077641747 1
0.180213390603207 1
-0.433416648448367 1
0.245230019940237 1
-0.135103870586807 1
-0.411975983419975 1
-0.684683281686601 0
-0.41950184593697 0
0.370098752582117 1
0.0904986994798995 1
-0.173750103716144 1
-0.277034545190771 1
0.208496425220601 1
0.0760917429449961 1
-0.155423611130588 1
0.394069847457634 1
-0.281707533677099 1
0.0892423392553272 1
-0.315633194322403 1
-0.253060324524648 1
0.181604353302694 1
0.409288072516401 1
0.263993371403051 1
-0.268795138374153 1
0.343456422028909 1
-0.290618465218379 1
0.360343576907661 1
0.126879791738542 1
-0.504009114474065 1
-0.246974467362983 1
-0.722076441685347 0
-0.306619512997212 1
-0.371468718990233 1
-0.374672264139166 1
0.0795395184546754 1
-0.271768469216987 1
0.0872520369319415 1
-0.0880379477698617 1
0.0172567980910495 1
-0.153450821223392 1
0.604988862116821 1
-0.13081616578352 1
-0.0617321480207941 1
-0.772817738691132 0
-0.586825802014665 1
-0.0165955247622948 1
-0.16810852204787 1
-0.479496237702284 1
0.514629803148542 1
-0.171017222281465 1
0.345677116441157 1
0.103104421078617 1
0.314102223940709 1
0.220223681900438 1
-1.07678790258362 0
-0.0963137498139528 1
-0.265635396111015 1
0.204833322471429 1
-0.596740022985826 1
0.147843082302887 1
0.0513076070210245 1
-0.209518866306561 1
0.323455127040767 1
-0.551900531486132 1
-0.325634483110635 1
0.161230141978929 1
-0.489232764502476 1
0.198661496532733 1
0.290634302453528 1
0.101774159631995 1
0.349468748042848 1
0.0882027402563185 1
-0.328498049916047 1
-0.0934255481038888 1
0.282078597087887 1
0.714262243004102 0
0.0624493012027195 1
-0.37141363813868 1
0.114664703364119 1
-0.392125794457548 1
0.199613352632056 1
0.0334237471403784 1
0.458102838659486 1
-0.0325748456738088 1
0.0839628051915162 1
-0.0147131502054877 1
-0.0928499687357757 1
0.161536147154685 1
-0.16736892372765 1
0.249733079059562 1
0.330846813885732 1
-0.113030168338654 1
-0.323675157978769 1
-0.431740547791392 1
0.0395307304171055 1
0.417611637909593 1
-0.122620919688672 1
-0.0735053540833674 1
0.100002555499525 1
0.108993288893057 1
0.212320045276768 1
-0.209609091531373 1
0.0652043399810251 1
-0.051742100953864 1
-0.298468550638054 1
0.0755014207980799 1
0.578617853556249 1
-0.406413207596181 1
-0.0457095827134867 1
0.384025835166834 1
0.160645500141577 1
-0.200908800302807 1
-0.11244205597712 1
-0.224333641805089 1
0.43872219739268 1
-0.0941613870948622 1
-0.202087098124458 1
0.778804914858571 0
-0.311798582963683 1
0.71563609189358 0
0.0795442531011193 1
-0.268591503756722 1
0.515095054641074 1
0.552195593929325 1
-1.11817518126235 0
0.412377930877961 1
-0.077245229619834 1
0.0251822924968608 1
0.495647220709143 1
0.335868319331329 1
-0.218398232760575 1
0.0069001680167958 1
0.03908289637059 1
-0.0747080035145278 1
0.168198963857287 1
0.00173077329699967 1
-0.133340831965619 1
-0.336337600415226 1
-0.0730793679377992 1
0.220374564899145 1
-0.0604890125104105 1
-0.077620701858535 1
0.267151144022592 1
-0.223007830433136 1
0.176730949001056 1
-0.0853828044259732 1
-0.00587544332359272 1
-0.483512029757842 1
-0.578740818219574 1
0.223359645276719 1
0.186262482888743 1
-0.0782074818685878 1
0.586099096190458 0
0.342218083587826 1
0.793149295130397 0
-0.0979182283408897 1
-0.0484543706154208 1
0.162682642058149 1
-0.00815891722458925 1
-0.103488505891748 1
-0.282359853548185 1
-0.1740914885671 1
-0.304601252572621 1
0.0131969315082514 1
-0.245629542737016 1
-0.262875200202221 1
-0.103225368908666 1
-0.375322137775826 1
-0.0192549845385012 1
-0.546112000618451 0
-0.47803702844547 1
-0.323331255087294 1
0.00547875308134589 1
0.284610529025714 1
0.0219788116479349 1
-0.390430513998214 1
-0.0246637735664958 1
-0.092206377312035 1
0.323475479876381 1
-0.132474411763143 1
-0.749678819861078 1
0.0529317628372027 1
0.437995512849445 1
-0.633109596494114 0
-0.244322810914063 1
-0.269409264973913 1
0.496962208074591 1
0.555576646441317 1
-0.0637773345897975 1
0.0576027235896198 1
-0.259528562041029 1
0.0339345976032021 1
0.241938672238411 1
0.571107430410424 0
-0.240071914309256 1
0.48135179179473 1
-0.270735184870392 1
0.103074107210303 1
-0.189133251131763 1
-0.0612220143835417 1
-0.12595846594171 1
-0.28676245810268 1
-0.323261980909277 1
0.201692360887781 1
0.0660712591524936 1
0.0496011621102005 1
0.141492889496227 1
-0.121010939470259 1
0.377358315172955 1
0.504957725761537 1
0.146908055909337 1
0.152502514409164 1
-0.233825322550819 1
0.0229081252656025 1
-0.0422229966166144 1
-0.154359069265756 1
0.347131338633534 1
0.130841900396313 1
0.941089669079335 0
-0.0289635304263541 1
0.182040361984045 1
-0.0736158257377192 1
0.218231289017904 1
0.330804968893908 1
0.260425471623555 1
-0.354429015961921 1
-0.287995944395447 1
-0.11161365895316 1
-0.530827857531673 1
-0.346989026873136 1
0.253963634388449 1
-0.0881993512973244 1
-0.0203187519998815 1
-0.179097477842017 1
-0.516100506695084 1
0.323229900135857 1
0.200143989975399 1
0.115888852552691 1
0.744800274245016 0
-0.104394778181883 1
0.629651895481193 1
0.420756970131573 1
0.0809618545493283 1
-0.495336220654061 0
-0.272035659256677 1
-0.401712448565738 1
0.0184715564681483 1
0.425151719221113 1
-0.0422666695253288 1
-0.157436608178837 1
-0.0507168577201354 1
0.0627387289339363 1
-0.320878441710847 1
-0.18231952490427 1
0.0886843498241218 1
-0.191302882813487 1
-0.0400101224943091 1
-0.0592754878469739 1
0.301172346188186 1
0.246118924953558 1
0.20032369154599 1
-0.459539510800881 1
0.0271786605205874 1
0.407913829646664 1
0.133634008625157 1
0.237123943980204 1
-0.0970676264566811 1
-0.00927730144694935 1
-0.0746670834930224 1
-0.415305140004741 1
-0.192628421037968 1
0.177045179736711 1
-0.252260280104391 1
0.164659291933536 1
0.225582449995163 1
0.244515039120747 1
-0.242422562531973 1
0.673310253652647 0
-0.329811812668557 1
-0.0596864771554161 1
0.298552335052358 1
-0.0483841823646625 1
0.355389819492791 1
-0.00856283875921587 1
0.514962166362753 0
-0.364039828554147 1
0.0690617499305958 1
0.0350625735653811 1
-0.171620900673328 1
0.188793357069534 1
0.550677391587425 1
0.479386311186483 1
-0.112612003814411 1
-0.113628687283737 1
0.205722655942905 1
0.360439739787654 0
-0.0536549119706359 1
-0.866882218928604 0
0.344222219817562 1
-0.202369433564983 1
-0.088516530226429 1
0.12733557778891 1
0.449661685706795 1
0.374583737889691 1
-0.076862883672055 1
-0.00105773382979891 1
-0.0805117220502245 1
-0.134043164771872 1
0.103221142784006 1
0.167306149155402 1
-0.134799841724482 1
-0.326397239424613 1
0.0908503435221045 1
-0.173841754583027 1
-0.30546761511152 1
0.310477383692805 1
0.273310762137818 1
0.557410353845569 1
-0.532032239787593 0
0.223261897987604 1
-0.0720840348761893 1
0.337168729222973 1
-0.240082777498595 1
-0.0534483575266096 1
-0.000318662819721205 1
0.344512297530898 1
-0.379028201441626 1
0.000586429409173327 1
0.0996939017128552 1
0.286615193674227 1
0.239886290573017 1
-0.0167989050079898 1
-0.326610060092072 1
-0.12387405215252 1
-0.074456403229117 1
-0.365087770308793 1
-0.117484366298123 1
-0.00976718992660492 1
0.193926148261684 1
-0.261332236532118 1
0.530842645076519 1
-0.594638144582567 0
0.0623823209923643 1
-0.402634189969829 1
0.589766847721478 0
0.0735200845588294 1
0.0775157409338288 1
0.309504685624887 1
-0.341289613506246 1
-0.216291999295167 1
0.323871341602942 1
-0.644624630134765 1
-0.0606108434298673 1
0.36780335348383 1
0.113416925364438 1
-0.0123407710875217 1
0.0306491805676354 1
-0.134688193327444 1
0.465158134108569 1
-0.125403294523404 1
0.151994056732188 1
0.351326299620117 1
0.321945624573375 1
-0.291852353623272 1
-0.00595855891963754 1
-0.114305391750971 1
-0.114349561189269 1
0.252340377200902 1
0.167297492307766 1
0.317541769547887 1
-0.15010731732163 1
0.123211671150884 1
-0.0939198151569802 1
-0.282563751186865 1
0.176071877375245 1
-0.315131785920549 1
-0.406346522844406 1
0.144191506494526 1
-0.472333694456886 0
-0.110253500593838 1
-0.156778374034757 1
0.47398127719836 1
0.281170406254038 1
0.191745233330133 1
-0.443843104729116 1
-0.0629339265482289 1
0.433892817784346 1
-0.337429394179634 1
0.423470918132709 1
0.0581231822436983 1
0.418457582391041 1
0.202055094504879 1
-0.0532334847630669 1
-0.082369796037586 1
-0.472536541862116 0
0.0374273107612437 1
-0.233344305814279 1
0.0670315057364519 1
-0.161740762508768 1
-0.321497067309272 1
0.0759590866127892 1
-0.0399135784000053 1
-0.144778089264213 1
0.287216868736864 1
0.0238530502989439 1
0.349783206363166 1
-0.092293093173954 1
-0.22243192743254 1
-0.359179419548052 1
-0.0563226963341171 1
-0.487083373706938 1
0.1993155002622 1
-0.452530311238154 1
-0.0197270680654418 1
0.466897373877085 1
-0.121951136973983 1
-0.046468819265658 1
-0.141039588057214 1
0.0539125253193843 1
0.250166109799915 1
-0.178314392034664 1
0.425551234560766 1
0.522035665326195 0
-0.188664229009002 1
-0.0276302565454946 1
-0.151803939986953 1
-0.184696216709721 1
0.380302777401443 1
1.1956086797207 0
0.0593894873977434 1
0.115401326740657 1
0.489156236557946 1
-0.281825203428271 1
-0.19682935986789 1
-0.252639736046259 1
0.228598035837763 1
-0.18101798319285 1
-0.322104378801928 1
-0.346589039188476 1
-0.104467576108225 1
-0.182334892492379 1
0.665305056020686 0
-0.0346858355637365 1
0.659486274613515 0
-0.652608125382006 1
-0.110818804049567 1
0.241402165784825 1
-0.314707703183438 1
-0.027240221659487 1
0.590401716402745 1
-0.377644841066875 1
0.499270338760978 1
0.121062869341079 1
0.0548749686378074 1
-0.0519779399910532 1
0.146689227425487 1
-0.349577607632617 1
-0.151212887063825 1
-0.0297002834320814 1
-0.341208742186226 1
-0.621598298415795 0
-0.379370404194261 1
-0.265752804373354 1
-0.123818335802773 1
-0.494423752306951 0
0.240682975799139 1
0.109205336870299 1
-0.969266266547357 0
-0.287857295685064 1
0.115406149514432 1
-0.276306547060753 1
0.0486347794578983 1
0.00226307877973551 1
0.136784617977653 1
0.331390147332527 1
0.465705577074396 1
-0.317192051638041 1
-0.0058890937574723 1
-0.0624254955008352 1
0.0850133825765649 1
-0.184745182456944 1
-0.140493111662321 1
-0.327562520632877 1
-0.109699611258763 1
0.203973182526782 1
-0.0277573236440823 1
0.221021349979817 1
-0.257290412998196 1
-0.433174531089382 1
0.138743252738756 1
-0.0368558051200114 1
-0.0155221782449517 1
0.00241342403982495 1
0.0498194035468619 1
-0.131364612350607 1
-0.100617004264159 1
0.473409784292597 0
0.140452270325328 1
-0.149252466755205 1
-0.206782135830559 1
-0.0022277674693483 1
0.700429369630324 0
0.345237844106517 1
-0.177083503863031 1
0.282496594072448 1
0.284193725955516 1
0.103922777833264 1
0.164159742193943 1
-0.127308749279559 1
-0.139251041709554 1
0.677469909293806 0
-0.40722673796645 1
0.174478815013756 1
-0.143094354653858 1
-0.515540695888888 1
-0.0473682618029906 1
-0.542743620234539 0
-0.105667349980039 1
0.370811263519174 1
-0.0486742323798325 1
0.274427251717537 1
0.0513708564295852 1
-0.211268605601476 1
0.217255547707091 1
0.127139540402911 1
0.0628289420569464 1
0.34567588102195 1
0.167186621278749 1
0.0514663402736859 1
-0.147514768745767 1
0.148278809890739 1
0.149176233346208 1
-0.00522607371462266 1
-0.161365024906857 1
-0.357460101309345 1
0.209888852779862 1
-0.126010916716234 1
-0.354589829443025 1
0.273757494586133 1
0.254259626749713 1
-0.422382533363717 1
0.0631829727253351 1
0.595185382748108 1
-0.725098556887041 0
-0.750947816809881 0
-0.0620237941390862 1
0.242160980147735 1
-0.0328715780180292 1
0.184375725187895 1
-0.0153052283582303 1
0.194180461791487 1
0.446757496916195 1
0.211459978377132 1
-0.321046940209472 1
0.135557312898175 1
-0.368031310508362 1
-0.340539017502785 1
-0.090820178854173 1
-0.811747196315558 0
0.0934965721140567 1
-0.06378733904468 1
0.272444594862979 1
-0.519499137538323 0
-0.337957002633708 1
0.452531611983967 1
-0.462027990670095 1
0.808249799618029 0
-0.479017096086237 1
-0.0495006169833953 1
-0.489478361414886 1
-0.725061131274525 0
0.578872694383098 0
-0.217308347838638 1
-0.762186728094787 1
-0.194723903328205 1
-0.000418085871507087 1
-0.0158209759296574 1
0.0978744421763478 1
-0.526590341937493 1
0.107232764596469 1
-0.101204977125533 1
0.090726334729778 1
-0.0774880867849038 1
0.0757815172779119 1
-0.440127615059267 1
-0.511128773572975 1
-0.291406733049504 1
-0.227736724238436 1
0.245326412093246 1
0.3056058295705 1
-0.620226245690353 0
0.197355312658645 1
-0.0539542772684425 1
-0.547851012528081 0
-0.468959004189328 1
0.284795326913367 1
-0.204112047051827 1
-0.287889797210845 1
0.410186559601947 1
0.101683861276903 1
0.400194247066804 1
-0.212596201684357 1
0.38468223748651 1
0.0165843857753445 1
-0.409204609992335 1
-0.16780399130754 1
0.283978926094556 1
-0.17453117206229 1
0.276988659205565 1
0.0232202260156107 1
0.145411234832008 1
0.0809096246361603 1
0.091423301097602 1
0.0952879188799042 1
0.0647287207618093 1
0.140943597502427 1
0.130026484531387 1
-0.617569247682279 0
0.472974905123523 0
0.419384097051616 1
-0.133352569138823 1
-0.0629305107636422 1
-0.238954855401679 1
-0.114889888957264 1
0.209977280103946 1
0.0304146303449787 1
0.042952765420348 1
0.66032650608212 0
-0.205178128246077 1
-0.0314784460478449 1
-0.130558029030028 1
-0.177896152907362 1
-0.0401142307741388 1
0.0933097715362946 1
-0.0106457165374793 1
0.0572013065319491 1
0.136828462888943 1
0.0953982654449148 1
-0.322213859588172 1
-0.088942722553198 1
0.269000717990792 1
0.148320296493794 1
0.296702645960474 1
-0.326183049809326 1
-0.525588065668803 1
-0.0457580251473362 1
-0.38224153663594 1
-0.343323446925073 1
-0.00704837223973977 1
-0.05726745765787 1
0.237501742546241 1
0.165268142421559 1
-0.105316521014635 1
-0.213564672417157 1
-0.0377735344655174 1
0.245202852633915 1
0.145946601496681 1
0.348727487902948 1
0.486448543138687 1
-0.27286822956316 1
0.241802000526256 1
0.0521656555539257 1
-0.484133513604353 1
-0.581611735558239 0
0.135845319018194 1
0.204177547299983 1
-0.503602954862327 1
-0.154220892975449 1
-0.176928072434134 1
-0.177588527956999 1
0.221727199241655 1
0.394037229410533 1
-0.032457471093658 1
-0.0183479295433361 1
0.181229268109849 1
0.289621292337327 1
0.0491099278932542 1
-0.646463297972122 0
-0.0899458483331891 1
0.0335082414510621 1
0.0364055279261642 1
-0.0849569454153041 1
-0.0926634793262634 1
0.0202040188720114 1
0.221029960904962 1
-0.33170724712511 1
-0.196700087038016 1
-0.236928743612557 1
0.13064881895429 1
-0.235729212639876 1
0.663205556202671 0
0.356236688804722 1
0.0743196431393055 1
0.0792612670419201 1
-0.725659050528978 0
-0.0191376881777391 1
-0.502607034883249 1
0.493936429286906 1
0.371811354121407 1
0.196857718140826 1
0.28407985484494 1
0.315951614453667 1
-0.104736214372936 1
-0.0290913197733149 1
0.0125163609425416 1
0.353984762780915 1
0.0471400154798703 1
-0.0543475257064462 1
0.116371077753757 1
-0.173513848519396 1
-0.203011348112472 1
-0.0283521973553572 1
0.0950424663966526 1
-0.595574324405584 0
-0.169823990173775 1
-0.221882881489425 1
-0.922760768222576 0
-0.0744696134403602 1
0.0982608754982835 1
0.220365187370794 1
0.568512852043709 0
0.151730009265885 1
0.436999636301842 1
-0.0931513448987453 1
0.111132728027658 1
-0.0102275758279436 1
-0.659185288099579 0
-0.412505961313208 1
-0.54259022850991 1
-0.48150636684847 1
-0.623461795797778 1
-0.0606151297328186 1
-0.26612942406225 1
0.0469954168446054 1
0.469596601903904 1
0.0205506178386366 1
0.202967055905687 1
-0.166664828890107 1
-0.483417829841806 0
-0.0862025307721545 1
0.638157952164548 1
0.157514730768726 1
-0.0967646115251496 1
0.0895381914461106 1
-0.309048584722227 1
-0.352479085006279 1
0.211848511598932 1
-0.44071824743173 1
-0.232395523185219 1
0.0226735119481798 1
0.487569025049359 1
0.383889429701378 1
0.316082078677268 1
0.262507108782842 1
0.275614952869413 1
-0.427880363151185 1
-0.098830290231306 1
-0.152779346456318 1
-0.55903632866799 0
-0.398212155638144 1
-0.0805815559545988 1
0.208155712841507 1
-0.347920109818462 1
0.352091455638937 1
-0.100226389680756 1
-0.188738292095181 1
-0.273734007498191 1
0.013918841273799 1
-0.234620090011233 1
0.216363260611916 1
-0.596464113210535 1
-0.116902117337932 1
-0.516001881923845 1
-0.0311126119448318 1
0.0456441319925866 1
0.453309150976068 1
0.138624480446437 1
0.0196495278937214 1
-0.360845699253337 1
0.00316034103643393 1
-0.2160912081717 1
-0.173485030652519 1
-0.807441786629786 0
-0.236826310976956 1
-0.295850974343065 1
0.256182893720166 1
-0.0105479456491087 1
0.286835576829829 1
0.353916852767738 1
0.50666124276703 1
-0.0893294680733062 1
0.20137107676102 1
-0.189992578087223 1
0.057635609490885 1
0.0335027286178165 1
0.0684005052963743 1
0.00494853187225457 1
-0.165270816603981 1
0.253535739382347 1
-0.296610911181984 1
0.116710048214181 1
0.188293891809419 1
0.240116003061769 1
0.0180513550131785 1
0.0855491618056489 1
0.331868345870275 1
-0.465443159308461 1
-0.211272350655699 1
-0.890570718382329 0
0.370684606781603 1
-0.159520819170505 1
0.18988407014061 1
-0.0436555310026247 1
-0.471450859313042 1
0.152085382785339 1
0.0971752568787129 1
0.272584864244399 1
-0.0735186660754729 1
0.0590494196242057 1
-0.105502097451907 1
-0.0842075612987894 1
0.0754450389095963 1
0.22243684854213 1
0.0410995021345227 1
0.596049136927504 1
0.147933992527549 1
-0.460231430440525 1
-0.217408781089634 1
0.119879095322771 1
0.126321239104229 1
-0.00263738783898945 1
0.545494757956786 1
-0.297038758357898 1
0.316952157704302 1
-0.324930713153155 1
0.106355653194187 1
0.322643334775387 1
-0.131444923321693 1
-0.071293310776737 1
0.368060612322681 1
0.148362312461605 1
-0.337757111638808 1
0.452804451411366 1
-0.280695833690689 1
-0.435017001618763 1
0.32498368245666 1
-0.0132183490346869 1
0.275771209613734 1
-0.537219835518226 1
0.386128555067867 0
0.351144160215592 1
0.260298727238192 1
0.0790381606973506 1
0.295649115427027 1
-0.527853824749256 0
0.0198076381239522 1
0.00749189188425886 1
0.30832667810943 1
0.0562927204738085 1
0.231135422258476 1
-0.1124815872672 1
-0.0371385433197135 1
-0.698388415099753 0
-0.467220715763227 1
-0.295264248318719 1
0.217706345788298 1
-0.0281376006904729 1
-0.200056972138561 1
-0.037368367862726 1
-0.252125731373052 1
-0.34268455458097 1
-0.0149633926579704 1
0.0508578412605261 1
-0.0990423959156803 1
0.210866562192399 1
0.014285070243369 1
0.502882805214533 1
0.564789191997784 0
0.086789114100992 1
-0.331105494819371 1
0.15694204260066 1
0.0229669035040883 1
-0.230812956828192 1
0.402209741303593 1
0.243279597259176 1
0.0778711644376914 1
-0.0873199852273874 1
-0.127180652496067 1
0.256883765116716 1
0.275743785999321 1
-0.255739373556336 1
0.114874686654437 1
0.0732276326030946 1
0.27670586231059 1
-0.0280423757687862 1
0.392869571591385 1
0.18002946982002 1
0.0126634432081236 1
0.0243776677368298 1
0.117325238280554 1
-0.463233789339075 1
-0.206858579506717 1
0.234098728497155 1
-0.0996676239735371 1
0.415497039036569 1
0.29822141684477 1
-0.0789541141305745 1
0.425383320987829 1
0.262147093239057 1
0.314390037822949 1
0.0083774248994793 1
-0.233902019281462 1
-0.533738881171719 1
0.07888693317166 1
-0.526565494738613 0
0.360594226152724 1
0.211183597448824 1
-0.32173135598235 1
-0.435152667740292 1
0.267886762603046 1
-0.0668063676083291 1
-0.331199494515797 1
0.720821000590372 0
0.0654913316021696 1
0.254801648832058 1
-0.417760151411737 1
0.641339676550305 0
0.0493373807385662 1
-0.221768342470898 1
0.267590056915638 1
-0.670020331447692 0
0.218846331337625 1
-0.434568275826815 1
0.138316502081855 1
-0.207581381794627 1
0.0878730691259142 1
0.30988427949191 1
0.531742289183071 0
-0.0878839531316212 1
0.155736258119845 1
-0.334434122771823 1
0.171332590398552 1
-0.200323680071238 1
0.185748807901792 1
0.377612797893593 1
0.205154085770704 1
-0.370165701926672 1
0.377221276555048 1
-0.301060124304556 1
0.164463460658991 1
0.360556208463676 1
0.412979274038735 1
0.276418164553443 1
0.121935577366149 1
-0.144242524198424 1
-0.555650108901117 1
0.406632939362392 1
0.280554308356305 1
0.426302021718901 1
-0.498122688074521 1
-0.027049481281877 1
-0.289243667350632 1
-0.215143245547698 1
-0.132907725807768 1
0.0639208373616915 1
-0.0793382187456916 1
0.308346060594215 1
-0.481899070654123 0
0.141191992848316 1
-0.151992974379004 1
0.626505411829746 0
-0.0517030821023532 1
0.426976079137279 1
-0.0627695380772898 1
0.219744390647631 1
-0.0861416597190404 1
-0.0245208405400578 1
0.209242179504373 1
0.196675213890087 1
-0.494624116176462 1
0.0443732587541277 1
0.449685097770903 1
-0.0111597907071326 1
-0.237522342036993 1
0.0209452253012501 1
-0.176234281875251 1
-0.172274715233547 1
-0.233147119814899 1
0.152650386646969 1
0.198791612615813 1
-0.176167259943097 1
0.339754039217527 1
0.032552748079781 1
-0.0508114414033997 1
-0.659946184347493 0
-0.258867475227256 1
-0.0240887206097448 1
-0.0851007137016537 1
-0.442279961324926 1
-0.0724588609777465 1
0.169143306251318 1
0.615214687023248 0
0.457156813982958 1
-0.265966024763807 1
0.145261155352234 1
-0.281850679968137 1
-0.076876198252106 1
0.602035722302853 0
-0.264291645498679 1
0.103323915209539 1
0.496781682962387 0
-0.162915971084116 1
0.0880083331013421 1
-0.0530317330781635 1
-0.290927821539551 1
-0.0268758998233761 1
0.141686177169831 1
0.464353376612141 0
-0.0490525451784562 1
-0.105818221890365 1
0.191536182168139 1
-0.322417215524831 1
-0.195193774069235 1
-0.562067647920483 0
0.195260744874109 1
0.308944203656461 1
-0.298914685661357 1
-0.198873872009517 1
-0.558721620409132 0
-0.13331994108178 1
0.583983820728002 1
-0.186919632696138 1
-0.462040796232947 1
-0.163759834068419 1
-0.4027530716783 1
-0.36996420244044 1
-0.110895897772633 1
0.0516844005041275 1
-0.463919209786526 1
0.261200467769847 1
0.435826022280783 1
-0.257621718625559 1
0.348984807243983 1
0.184124493256312 1
-0.0714052871579111 1
-0.382845875249638 1
-0.194797473591035 1
0.139231842786811 1
0.0967181253139012 1
0.40422287147586 1
0.194815556317715 1
-0.276289963829124 1
-0.52770723902859 1
0.0720308036176183 1
0.261327452783928 1
0.479292388418936 1
-0.0735641709823402 1
0.342690428465622 1
0.0532260927473865 1
0.463213613366369 1
-0.126452407112076 1
-0.0941717851254491 1
-0.185943613900667 1
0.366860392523164 1
-0.0991199165178491 1
-0.0442677719019881 1
0.542510135060062 0
0.163407153038186 1
-0.219544030231952 1
0.052728934432744 1
0.112251977360149 1
0.252445006240036 1
0.233919096636654 1
0.291314741135705 1
0.418687580422125 0
0.419354270062373 1
-0.096645219523945 1
0.327428595669032 1
-0.318779727552551 1
-0.213436267479897 1
-0.180030997012354 1
-0.184957633950441 1
-0.495480834357932 1
-0.64303295645616 0
-0.23072818144039 1
-0.458705806200643 1
0.237330546684448 1
-0.254867710374026 1
-0.238593785722618 1
0.0721007434590104 1
0.366418962984211 1
0.325786589194011 1
0.167421200189258 1
0.0175222447690485 1
0.0178392928437561 1
0.170403221460367 1
0.0679222927169608 1
0.040151851878332 1
0.26364885193258 1
-0.0180104497438889 1
0.475039076193131 1
0.224701927133159 1
-0.260129560451352 1
0.431788640771691 1
0.0356463700307767 1
-0.181092342095906 1
-0.254737262774712 1
0.30385370169181 1
-0.00869791076718393 1
0.223254051801586 1
-0.335988685143262 1
0.24966693638088 1
0.608181651398987 1
-0.0367120117088308 1
0.518103437658113 1
0.217836686710398 1
-0.0227439328448047 1
0.256126497288699 1
-0.0355319750731288 1
-0.146846067278705 1
-0.0671483294138535 1
0.10137786043908 1
0.242354024521807 1
0.113894817682981 1
-0.0163802456009033 1
0.282783330528662 1
0.268578411468251 1
0.0562784352899355 1
-0.191788318720561 1
0.0550756814902139 1
-0.256951964582694 1
0.215130063532915 1
-0.377018952129191 1
0.056928093478318 1
-0.358602574780194 1
0.117487437590165 1
0.599949548964856 0
-0.412620923878078 1
0.0972772342325704 1
-0.286384089682591 1
0.372574554763528 1
0.0408924830286532 1
-0.088328450532799 1
-0.454310666873895 1
-0.196648806175801 1
-0.0882915649711229 1
-0.4163762897517 1
-0.292283401823469 1
0.227636992201035 1
0.000570708373256033 1
0.301701982950822 1
-0.600281835737864 0
0.276606391663582 1
0.0160165875040591 1
-0.22458648864418 1
-0.00141204969836708 1
-0.699788745140246 0
0.0726840186015362 1
0.355097144064484 1
-0.674879659119591 0
-0.271679167052297 1
0.307945706364997 1
-0.028173687109449 1
-0.373332808356431 1
-0.187666780783648 1
-0.387952502164539 1
-0.515120700081192 1
-0.314447916908083 1
-0.465164780065674 1
-0.285378109921562 1
0.118116744962269 1
0.0505487745926274 1
-0.173746237434938 1
0.00242931329846045 1
0.100608609278873 1
-0.153167753118521 1
0.129489713584171 1
-0.0779596738376039 1
0.176756013493776 1
-0.0207533838843772 1
-0.936451166927371 0
0.103422079017214 1
-0.100112359396952 1
-0.114324037496321 1
0.802885024602444 0
0.229127611196572 1
0.483206468970381 1
0.352390400822584 1
0.327684761339256 1
0.256536160998666 1
-0.586053099294081 0
-0.0188992246961136 1
0.697732050704504 1
0.174788635539998 1
-0.0764950096301255 1
-0.171442200296918 1
-0.216869508917475 1
-0.221913315269317 1
-0.45865349756365 0
0.0865594718644532 1
0.457291502294893 1
0.39244404449474 1
-0.375349764248573 1
0.110820531158118 1
-0.422014362642723 1
0.178535429992468 1
-0.432099020151555 1
-0.0410281379275022 1
-0.120689820503609 1
-0.0937382439282014 1
0.0474484320349004 1
0.0408729323485018 1
0.14087619471461 1
-0.356007311995719 1
-0.257376989578485 1
-0.0423510227722155 1
-0.14828987222713 1
0.0135047391216844 1
0.132751617869632 1
-0.496542351029491 1
-0.203928266196449 1
0.0934807412256981 1
-0.232899441297908 1
0.343290223063297 1
-0.135602673672163 1
-0.318108255460306 1
-0.126538834485055 1
-0.183031632868871 1
-0.0390536071932477 1
-0.209592229610172 1
-0.200995490945208 1
0.0460594314768394 1
-0.657415441156797 1
-0.0713158829859935 1
0.0740669757261182 1
0.121371530044716 1
0.382407523937118 1
-0.212877009784336 1
0.184356640486138 1
-0.0514851706465149 1
-0.150607958366297 1
-0.0751353427811123 1
0.399790274596819 1
-0.208227252905083 1
0.0382397251513166 1
-0.223678747655055 1
0.383685114781216 1
0.39410235650334 1
0.0798222140731195 1
-0.0603073463238832 1
0.61108637088585 1
-0.199251287041538 1
-0.075772279274769 1
-0.00626780840828712 1
-0.245248096370523 1
-0.476739090086016 1
-0.242919746490751 1
0.121687276138393 1
-0.151241287109918 1
0.113825720538602 1
0.41014958784772 1
0.130146862539359 1
-0.375850875335205 1
0.134749110518067 1
-0.288945985476534 1
-0.145415742383749 1
0.237062440219263 1
0.203250955301463 1
-0.141633292391027 1
-0.267836590495184 1
-0.0180870882751495 1
-0.451530829852059 1
0.105809805024209 1
-0.366883475658139 1
0.0617045548300743 1
-0.19965402131478 1
0.0635802094374882 1
0.164415176334706 1
0.173400065780204 1
0.418161334696671 1
-0.0972561235928991 1
-0.147568377220761 1
0.279559943583265 1
0.25246825439865 1
-0.0581839296715682 1
-0.0814225802454314 1
0.222796821175384 1
0.0885632636783793 1
-0.121125142514591 1
-0.176761950571957 1
0.114972885427795 1
0.661987016704459 1
-0.241464859425419 1
0.0816532453000638 1
0.498272724192431 1
-0.0884672753561745 1
-0.237929491010442 1
-0.416949603325952 1
0.712278891238566 0
0.312434814300385 1
0.153634335560154 1
-0.0334768829914573 1
0.0303043647446085 1
0.0815091500916839 1
-0.306156512634314 1
-0.308248897736171 1
-0.308201192274713 1
-0.100760073338662 1
0.687848231415977 0
-0.310932101065459 1
-0.387899172743372 1
-0.238849480432054 1
0.0493151588395159 1
-0.195248362536361 1
0.068784732029563 1
0.0216638574304019 1
-0.057558420320801 1
-0.37397688329812 1
0.468205260850895 1
0.515745971443428 0
0.0447074846862693 1
-0.0145068559875745 1
-0.030655112027535 1
0.0592682531513881 1
0.389973716319134 1
-0.40735187039072 1
0.128239913001619 1
0.100223116209037 1
-0.102478787731978 1
-0.220540854173282 1
0.379721330430232 1
-0.222380081141569 1
0.297580000041861 1
0.0809764095191027 1
-0.307031439878019 1
0.348506219044803 1
0.416518115984441 0
0.268558925699596 1
-0.252397632515236 1
0.115018699320688 1
0.443457192555032 1
-0.0643803720624711 1
0.153626595911721 1
0.475861473094615 1
-0.152144715112188 1
-0.373052820790237 1
-0.29620732198645 1
0.313636669009914 1
0.479871130669061 1
-0.143647769599757 1
0.099334968488051 1
0.342931138099484 1
-0.556688766073164 1
-0.134014656725278 1
-0.236999667556626 1
0.847867031374931 0
-0.329381242927588 1
0.137694988558384 1
-0.975794500482039 0
0.0536707645662947 1
0.424814360201322 0
0.246984117439214 1
-0.6199941089006 0
0.374721693574684 1
-0.373063380197461 1
0.124179285355071 1
-0.295154554822385 1
0.202818407680597 1
0.0508701160393427 1
0.46665108084801 1
0.143376928584862 1
0.499384058080674 1
-0.116939314636115 1
-0.0918948967616702 1
0.038303191285038 1
-0.215616306968054 1
0.29366801985174 1
0.0344536590134982 1
-0.0602937599986049 1
0.0908996238113618 1
-0.221558099432367 1
0.0859270916122378 1
-0.02202897104957 1
0.278607245129893 1
-0.121768595351986 1
-0.00380413547370467 1
0.178071188493129 1
0.337559565959355 1
0.145338073120583 1
0.132531145044109 1
0.0383920178311329 1
-0.118875178366405 1
0.202171088797538 1
0.28555996718922 1
-0.451687902381456 1
-0.224982681150991 1
-0.220932547568712 1
0.16376780435058 1
-0.32901664276 1
0.394746589306533 1
0.024268295604739 1
0.341400708835634 1
-0.135246367242491 1
-0.688463501968171 0
0.393315826629286 1
-0.422059358680722 0
-0.134877950677423 1
-0.0280853498643998 1
0.355752514174998 1
0.0350374547771537 1
-0.317315723466571 1
0.00931165737270132 1
-0.124948744420246 1
0.017445861986732 1
0.400800242566251 1
0.134511556888741 1
0.0280091823634415 1
-0.0983263444901004 1
-0.387602417370136 1
-0.0530565998265552 1
-0.692503754448209 0
-0.474933116908527 1
0.307271168636796 1
-0.371450296089328 1
-0.261371185242436 1
0.156382302123408 1
0.0557159424251082 1
-0.0379774555617157 1
0.209323847544359 1
0.353832760976307 1
0.410783213595778 1
0.0592493217814073 1
-0.0110939520121887 1
0.210280076219691 1
-0.0615695392271755 1
-0.221614880717411 1
-0.30218633038441 1
-0.340041365653125 1
0.0514199568536432 1
0.996007342159636 0
0.127146748297385 1
-0.11279625712891 1
0.185100737094234 1
0.0972746899319395 1
0.458547792116789 1
-0.798377281070986 0
-0.168821614105211 1
0.164015736489915 1
-0.410980234564375 1
-0.0467840036927503 1
0.41187925762742 1
-0.21666551652863 1
-0.278976214932033 1
-0.145958009524385 1
1.10792228470183 0
0.205835276683492 1
0.131318062108482 1
0.490724400710107 0
0.142889324313482 1
-0.00712323561251421 1
-0.303684757871571 1
0.286204306110942 1
-0.167974424960724 1
-0.203493720609917 1
0.520060100612949 1
-0.180551537733415 1
-0.144232226378532 1
-0.020108544545014 1
0.0433442827286408 1
0.225161784666595 1
-0.241760823388501 1
-0.58501714961102 1
0.431512993671301 1
-0.0788566423233839 1
-0.0441318620680261 1
-0.147990211611621 1
0.3236074963864 1
0.0953590926768455 1
0.403641346836097 1
0.117348200209292 1
-0.22712634990445 1
0.240300096662748 1
-0.0918471965056759 1
0.23523364428845 1
-0.211474702163377 1
-0.0759027216185549 1
0.0553841231526678 1
-0.176174008001263 1
0.0932164379391507 1
0.15947800903749 1
0.128116563113453 1
0.111438299447079 1
-0.383404871198915 1
-0.121254819608569 1
-0.162073772872611 1
-0.0420692660803827 1
0.311398643551333 1
0.424361006259322 1
-0.211490755136029 1
-0.0871526116301568 1
-0.0796061594004551 1
-0.0964342758525824 1
-0.775337553799478 0
-0.383540343705224 1
-0.57085862278445 0
-0.160872117641804 1
0.290310182947384 1
0.573334846664212 1
0.140334472426241 1
-0.428813694199492 1
-0.331094148943342 1
-0.0551148748262875 1
0.0282878372919345 1
0.122029293008559 1
0.341685564499633 1
-0.159024771548531 1
0.565216713735484 0
-0.610445731227449 1
0.0714661052761243 1
-0.294273997641151 1
-0.111014137963411 1
0.53535764547152 1
0.0406198455759486 1
-0.145558955470512 1
-0.11111654389515 1
0.334645048191059 1
-0.320817291346897 1
0.514922557051752 0
0.186294875762243 1
0.232710991667018 1
-0.142136149915275 1
0.0685548441642491 1
-0.0307582296927536 1
-0.438746659231744 1
0.205799320528795 1
-0.302136979807707 1
-0.331389455395718 1
0.0110160164920597 1
-0.0706206159004115 1
0.14009799925807 1
0.289984136688321 1
0.153177361570366 1
0.293324858276197 1
0.299016288864039 1
0.122580732626625 1
-0.276049733477374 1
-0.138267308904893 1
0.0923700130095769 1
0.408251504016487 1
0.42787640249378 1
-0.160284400472014 1
0.161069527186898 1
0.223863147941006 1
-0.093109928122025 1
0.138077889371579 1
0.3128604495266 1
0.23734135244961 1
0.0224723975893321 1
-0.15101869130287 1
0.543908292578857 1
-0.729677531023937 0
-0.703253191597052 0
0.316851112331774 1
0.404391861762366 1
0.142073063437437 1
-0.0939564993050377 1
-0.122500290596398 1
-0.382953848378391 1
-0.195080769009845 1
-0.0949325212165851 1
-0.401152382896491 1
0.339426312047886 1
-0.241105468278969 1
0.0108758940246857 1
-0.308406401160047 1
0.184457515735542 1
-0.248604740910234 1
0.119626078898226 1
0.681364997684036 1
-0.314169464494567 1
0.0322409408860694 1
0.08052951785101 1
-0.163946561894648 1
0.671271783509445 0
0.00195079629676867 1
0.283184734689587 1
0.0125455885308317 1
0.055265149091131 1
-0.226865223874887 1
-0.284874837533444 1
0.546783445218736 0
0.271548788019454 1
-0.384560384696646 1
0.337417902783046 1
-0.0124342380648493 1
0.422422483289387 1
0.0101965831958951 1
0.499720029852864 1
0.239881313357272 1
-0.0517392786926994 1
0.146257787315143 1
0.519508116613923 1
0.173566769000344 1
0.0525444019353976 1
0.135049001671073 1
0.213868926360812 1
0.249649116265664 1
0.354074239906316 1
0.0145338204066075 1
0.0666514314829737 1
-0.0145467151338226 1
-0.0138239283404827 1
0.243428937812042 1
0.272865410194138 1
-0.152988900960793 1
0.292376427257398 1
-0.147985658560258 1
-0.192507690683246 1
0.161624074635034 1
0.100445829974929 1
-0.0693745851455154 1
-0.269801067612548 1
-0.0635039966859196 1
0.444698759452682 1
-0.0308595776149147 1
-0.239030969078458 1
0.120667882498603 1
0.284608305909546 1
-0.167842126294885 1
-0.0720286391461269 1
-0.387134578538224 1
-0.281208855033159 1
-0.283648578554863 1
-0.162417559200071 1
-0.174889693261457 1
-0.349173475830753 1
-0.580078938022073 0
0.09133241524308 1
0.164855812616429 1
-0.164315107783828 1
-0.252432889651527 1
0.501782318684644 1
-0.517003176791743 1
0.350223037690076 1
-0.0953344840935097 1
0.0586145532633186 1
-0.745951394151761 0
0.160991389510616 1
0.19254058659863 1
-0.273824448716273 1
-0.348630197169519 1
0.224215680418256 1
-0.115491001850424 1
0.0451629871720026 1
0.0823933269632288 1
0.0972175351113703 1
0.377613701691088 1
0.0636895497382606 1
0.0436768993866831 1
-0.0946353475523276 1
-0.12516976727153 1
-0.145157842607646 1
-0.179179813820988 1
-0.0552145765075505 1
-0.422956460780664 1
-0.207155766120974 1
0.0548762168397715 1
-0.026031827241805 1
-0.338793048412606 1
0.151402691087906 1
-0.423409437209003 1
0.30054390512398 1
0.36412533992089 1
0.103023772405241 1
0.155988941256254 1
-0.200737112932122 1
0.0266126087486026 1
0.433236748603193 1
0.374049491494862 1
0.0208501233601737 1
-0.0513123371276401 1
-0.0146607393588525 1
-0.135022264217706 1
-0.33775532362096 1
-0.0200506228032343 1
-0.350404722715292 1
0.106300967458066 1
-0.127888571742917 1
0.0853441510649291 1
-0.947214547683868 0
-0.173141610868188 1
-0.159011472183814 1
-0.247661408516309 1
-0.561715455591699 1
0.0684891357382593 1
-0.288473252136747 1
0.281574365022125 1
0.400065987490631 1
0.0590009249861391 1
-0.423794281258077 1
0.30758776944296 1
0.201692932580199 1
-0.319522158704933 1
0.0972380821246932 1
-0.0648188785013008 1
-0.843605270906529 0
-0.18343125302076 1
0.0105396058640855 1
0.135401789225496 1
-0.0692678076881039 1
0.110983865736987 1
-0.304381841739725 1
0.00779325186999518 1
-0.424525038296238 1
0.300263909269257 1
-0.135313270493898 1
0.210452456651208 1
0.419747257902995 1
-0.870936688502816 0
0.519810735227979 1
-0.313606063560124 1
0.0746609715633282 1
0.154279764433319 1
-0.00257067921282317 1
-0.349787726397619 1
0.0733719189649118 1
0.0624931360878742 1
-0.386633445230946 1
-0.246045903524638 1
0.408462000254486 1
0.173464236108447 1
0.266609617906286 1
-0.362986066092006 1
0.116334170574603 1
0.0325128463513628 1
0.107023342395971 1
-0.0818306979064105 1
-0.168899403878137 1
-0.352094345349398 1
-0.00802348037397736 1
-0.297063646681824 1
-0.104745557879237 1
-0.277277807469075 1
-0.252075429193384 1
-0.418504811624174 1
-0.252857906504795 1
0.0262512438437446 1
-0.483289885889042 0
-0.289166050172763 1
-0.646349283156153 0
-0.135790658328338 1
0.174364581799728 1
-0.176585025211216 1
-0.487791156465444 1
-0.0600347979658879 1
0.056896068574015 1
0.631802297888988 0
-0.209394152178329 1
0.727262861531946 0
0.00518034683420807 1
0.283221604048611 1
-0.214931716550697 1
0.436493453721559 1
0.100433265744713 1
0.0643880211102299 1
0.153833858657092 1
-0.0235670064453284 1
-0.304752352906791 1
0.132089799285912 1
-0.220607141465278 1
0.631412511064138 1
-0.0531400357179228 1
-0.318350072262684 1
-0.538919469480191 1
-0.389934291292132 1
0.43007109514719 1
-0.406474460231524 1
0.557290534308869 0
0.145496034614325 1
-0.203984524387004 1
0.130158872010479 1
0.202202272318143 1
-0.0206624833514023 1
-0.107825148649253 1
-0.0727236669991213 1
0.628904194252591 1
-0.0738304975845875 1
-0.354686780917634 1
0.307511912141951 1
-0.379635238834855 1
0.0574076972463897 1
0.23441538696294 1
-0.0566136733796178 1
0.0571089016369305 1
-0.135548172339424 1
0.056526852986472 1
0.331158868077497 1
-0.520487137679521 1
0.0399689630152117 1
0.443206862004968 1
0.0770203303763683 1
0.0861126915603579 1
-0.113709076691849 1
-0.0552591011989177 1
-0.329233134310778 1
-0.357996878051428 1
-0.0693320480266013 1
0.239482050254789 1
0.234086640532923 1
0.453403344161574 1
0.153141834584611 1
-0.0866768415898162 1
-0.0832277408530105 1
0.148789840989766 1
0.250945519475393 1
0.0290144077780804 1
-0.319200348433376 1
0.146791368437313 1
0.506633936700647 1
0.163858821073955 1
-0.371266035878954 1
0.208603459143696 1
-0.259580110766998 1
-0.499192048697251 1
-0.569429351177925 1
0.0886150738307644 1
-0.161513192035323 1
0.105343646143409 1
-0.0586946991084085 1
0.476928964186904 1
0.212105877406856 1
0.471024250308082 1
-0.178923060025105 1
0.375875443516721 1
-0.213216344353509 1
0.0730784103405878 1
-0.755971093888576 0
-0.373386336145643 1
0.211396729250065 1
-0.0742552467696658 1
0.207816438742678 1
-0.401094602901643 1
-0.148259381488541 1
0.150473458772924 1
0.30215977692681 1
-0.373628830335625 1
-0.496671668716654 1
-0.298310983930795 1
0.137412585182123 1
-0.195278358319799 1
0.214790584835043 1
-0.192694597351851 1
0.17325430870949 1
-0.0398094488932808 1
0.0940422437168004 1
0.118404069553384 1
-0.281763425442463 1
-0.150336999717194 1
0.147723878828435 1
0.0489568328720573 1
-0.10987977900949 1
-0.0184809678294121 1
0.116237542733296 1
-0.423274106056898 1
-0.158938642415757 1
-0.543439979770942 1
0.220581245343299 1
0.153489875260025 1
0.0210370756535302 1
0.820254977659596 0
-0.256672599848715 1
0.36508866525875 1
-0.015482597482054 1
0.162994711090062 1
0.0786614121020191 1
0.14272517415829 1
-0.120419678623769 1
-0.424876627311193 1
0.342274790304503 1
0.294949699661078 1
0.773589733823542 0
-0.358592936712107 1
0.660797285180033 0
0.4172976941316 1
0.253597455608823 1
0.0123185315700715 1
0.106343575157548 1
-0.138574493705331 1
0.160373182121943 1
-0.570061297256394 0
0.0498874815371143 1
-0.0766691214639109 1
0.10518431384574 1
-0.0100204464691992 1
0.26984478695245 1
-0.285962776963745 1
0.493621871152414 1
-0.361024967158194 1
0.15872255997039 1
-0.885650896932982 0
-0.332285165626693 1
-0.290033870310727 1
0.0706919069025561 1
-0.0425666101249788 1
-0.0566558764899882 1
-0.363035291024526 1
-0.104923135114631 1
-0.453557713922028 0
-0.0270560490456085 1
0.0407876059021421 1
-0.246901197009403 1
0.402887665942068 1
0.260489036053778 1
0.431669147247282 1
0.688757587623874 1
-0.22721786717774 1
-0.254011223604887 1
-0.0262654456980353 1
0.571761744673414 1
-0.0226266187553324 1
-0.0629940370655033 1
-0.119495545591554 1
-0.261958567339966 1
-0.377792533608707 1
0.718683589213443 1
-0.119439336909537 1
-0.256198897237104 1
0.190640544969385 1
0.150546225726309 1
-0.321931242775584 1
-0.00554838317678923 1
0.435113942935151 1
-0.431568807847293 1
0.0519162477916002 1
0.427307768683741 1
0.0264746522319863 1
-0.0870793318822362 1
0.119244070997527 1
-0.274081298174402 1
-0.107503080979849 1
0.0964195753055338 1
0.226945377440647 1
-0.218149499228963 1
0.0993384813141739 1
-0.15216424067263 1
-0.229214382807807 1
-0.437757010901879 1
-0.239859173319132 1
0.4745811569713 1
0.122426816639981 1
0.360905424388915 1
0.0329338628857427 1
-0.214301699695478 1
0.0630846256776441 1
0.43712714799889 1
-0.118220666165838 1
0.438862957860874 1
0.185075104727774 1
0.439643596179801 1
-0.0121957468899107 1
-0.458314927856161 1
0.398589771136857 1
0.239958067794266 1
-0.198375708374304 1
0.0601738059371424 1
-0.0185371381600603 1
0.420747992806218 1
0.0872622708766413 1
0.511268339565363 1
-0.295454007884612 1
-0.160328481873912 1
0.465490397092164 1
1.14051539086023 0
0.0338422911271641 1
-0.0858212731728973 1
-0.131182105195083 1
-0.628474467707615 0
0.294334100490414 1
-0.269038924006951 1
-0.104393813536049 1
-0.00746290538759989 1
-0.0192619894201112 1
-0.464391097470769 0
0.613816017161129 0
0.171298638820902 1
0.350241485416863 1
-0.376879425580596 1
-0.387452151190969 1
0.312787065340792 1
0.183186950202407 1
0.513204021852107 1
-0.185423827737905 1
0.556627424378461 1
0.0912606011954939 1
-0.215158755787244 1
-0.394946358205617 1
0.35974683615999 1
-0.119703084456782 1
-0.827827531567375 0
-0.403968132045799 1
0.0376049038709902 1
-0.0455418562191746 1
-0.540295003496051 0
0.0984678372715221 1
0.178451391256612 1
-0.0954988258901893 1
0.152007824736356 1
0.0687304190695781 1
0.0206088634600947 1
0.357208750260602 1
-0.270336464189119 1
-0.0630565361549251 1
0.100473567631369 1
-0.100929910701515 1
0.245581632040228 1
0.111657377062996 1
-0.285930988707593 1
0.378358882461251 1
0.591845389430635 1
-0.016500215642493 1
-0.768911303261309 0
-0.498636051251938 1
0.303837972890654 1
0.1352859551992 1
-0.567007811718349 0
-0.135604172034894 1
0.0595135933426521 1
0.658655946071603 0
0.0772788051338702 1
-0.144902899291674 1
-0.128578955783585 1
-0.722503221389039 1
0.373050826383555 1
-0.108106796515581 1
-0.554664441274226 1
0.0656778509628809 1
0.141619008761009 1
-0.344553163544956 1
-0.0244503456731792 1
-0.0629001410316682 1
0.133263857050739 1
0.0845087362909359 1
0.376961765669347 1
-0.104212863586177 1
0.137475640386897 1
0.355454210788778 1
-0.424047687016949 1
0.392454506674071 0
0.0476461352983807 1
0.0416991241220102 1
0.0473505448344121 1
-0.444699486878216 1
0.133543663305981 1
-0.136196377835453 1
-0.492583756018836 1
0.135753823738004 1
0.277141917972612 1
0.220890385719956 1
0.375343406221827 1
0.02987413784005 1
-0.0683042462228849 1
-0.10171194888577 1
0.223592178333511 1
-0.135792229074571 1
0.213682441994137 1
-0.0773330256463431 1
0.289925907322615 1
0.303076796119676 1
-0.0967467498326441 1
0.27580266413551 1
0.169647741130263 1
-0.269894220854741 1
0.268817718044242 1
-0.445848112227073 1
-0.25936517965515 1
0.0806729950891729 1
0.376069717908422 0
-0.0814597229570621 1
0.179803014094828 1
-0.283080534746671 1
0.447687644245401 1
-0.435453429018131 1
0.148320261876334 1
0.527469213021244 1
-0.229162735934735 1
0.336217583273436 1
0.271531348624329 1
0.191054748023733 1
0.31999833601553 1
0.0157639622720818 1
0.411842081909157 1
0.459899492005482 0
0.15933254477418 1
0.0414811009706528 1
-0.609289108248353 1
0.200537617358793 1
0.467746293654067 1
0.242859912320029 1
0.531166943384556 1
-0.232912775727544 1
0.299505145534774 1
-0.218436979663639 1
0.252366304765215 1
-0.186527873579062 1
0.133869007487009 1
0.0920937342443854 1
-0.34220920305271 1
-0.331284130872592 1
0.250618158456566 1
-0.325515353605069 1
0.431297879002546 1
0.233423909545053 1
0.327780033209656 1
-0.0679116888818433 1
0.164439678872376 1
0.708663992561784 0
0.281023102180921 1
0.0926489912138528 1
-0.625921909336174 1
0.519544783249178 0
-0.179479664702819 1
-0.196836396813748 1
-0.328509732242941 1
0.284009072498834 1
-0.345204758923775 1
0.488283387467852 1
-0.297936140291553 1
-0.132818731409505 1
-0.329815175141012 1
-0.412840255779152 1
0.171116816353451 1
0.504490984549759 1
0.25298398950876 1
-0.262810322945234 1
-0.24939841192046 1
0.417529386469412 1
-0.524036945413749 1
-0.134692062484275 1
-0.248877064077913 1
-0.881577628054861 0
0.310933384671705 1
-0.121491568991759 1
0.240159574307876 1
0.274052746829541 1
0.0293128256224962 1
-0.0194281487750743 1
0.542539251930282 0
-0.890067462990423 0
0.426908093227683 1
-0.0344512578507308 1
0.217800862991977 1
0.156674750726452 1
-0.233843369850944 1
-0.201717358199196 1
-0.269044819122525 1
0.133043521783817 1
-0.52560692230738 1
0.126412672721807 1
0.383136671066707 1
-0.18129788419181 1
-0.000559750798382673 1
-0.220539126283046 1
-0.217221262936568 1
-0.123633828464079 1
-0.0473074214693238 1
-0.0227217392612422 1
0.133062600394675 1
-0.224512136268495 1
0.125938328071547 1
-0.0611688162031428 1
-0.0545683793472766 1
0.342948346469345 1
0.280004294360285 1
-0.0622840718925697 1
-0.221223267745424 1
0.0765671614802425 1
-0.425260603389364 0
0.321418600955727 1
0.0938817284630685 1
0.411132120600055 1
-0.0605825732261216 1
-0.0972397240951629 1
0.066725664189983 1
0.121603735069616 1
0.109204848678019 1
-0.197880166272949 1
0.111375746611371 1
0.842656890802438 0
0.475673131106953 1
-0.47275394210249 1
-0.299955613573271 1
0.174764604389307 1
-0.729984048055508 1
-0.00224830628062131 1
0.101831034890369 1
0.553856608493029 1
0.267472658209686 1
-0.196663855828826 1
0.173405581880837 1
0.320092855773884 1
0.520960639008098 1
0.334907072499332 1
0.0258517989900521 1
-0.319845187219041 1
0.205868652731678 1
0.357707740651956 1
-0.450529194485903 1
-0.254007192086529 1
-0.0473889059938019 1
0.0794686490194575 1
-0.361501677702105 1
-0.0225588529901054 1
0.0628527601961191 1
0.029047914518341 1
0.21648705355338 1
-0.150082119477822 1
0.48986931705485 0
0.00026314716404402 1
-0.247678347938775 1
0.137021587289413 1
0.0242972243705932 1
0.315835817436441 1
-0.274089489189483 1
-0.0515081168933407 1
-0.358757707612547 1
0.0837854877767742 1
-0.0368336778340575 1
-0.490111138060554 1
-0.0303668299298939 1
-0.374367824704705 1
0.22031953971352 1
-0.327636231835053 1
0.306847093617313 1
0.121523287502844 1
0.0582782294619052 1
-0.112059655557507 1
-0.0464151695333344 1
-0.384998087992736 1
-0.396409190211612 1
0.0999041996874204 1
0.306662733889531 1
-0.264462816497763 1
-0.334733748226094 1
0.0640654627553118 1
0.042956421277516 1
-0.296444681596074 1
0.0256728503897797 1
0.267967709435272 1
0.177925969608243 1
-0.094060120065489 1
0.0739966188851191 1
-0.483578579980334 1
0.368435879838721 1
0.173863778750891 1
0.0150125719762971 1
0.688005021681917 1
-0.548654590369099 0
0.161174646734162 1
0.370180635280622 1
0.182249951779757 1
0.380376923757294 1
-0.275191701052881 1
0.0550992948449625 1
-0.529054449468758 1
0.17212150720061 1
0.0964151178095842 1
-0.16168393355251 1
-0.279474536479992 1
-0.407196740133007 1
0.406486965230775 1
0.0454824883624193 1
-0.410395501684119 1
0.0861642068664324 1
-0.0870292223742609 1
0.385596562141628 1
0.33211097115702 1
-0.298729317039758 1
-0.218904655940574 1
-0.224994799239361 1
-0.298406254389521 1
0.105815871593737 1
0.276813962941232 1
0.146167163125315 1
0.399454925528221 1
-0.360442785379631 1
0.192620109003041 1
0.71305001662533 0
0.0316152315051862 1
-0.476050345936165 1
-0.214257981387688 1
-0.484281251424997 1
0.207881709062844 1
0.0212521437128993 1
0.522169125184273 1
0.395533998029367 1
0.688383008381407 0
0.239322085689077 1
0.345276965022987 1
-0.362138901480695 1
0.149187788381003 1
-0.103095247191518 1
0.0693489390111955 1
0.169988316661213 1
-0.472587827672093 1
0.649752609596249 0
0.416457311822549 1
-0.641904857722473 0
-0.663832157995221 1
-0.412787225888964 1
0.124175965717218 1
0.194685262301867 1
-0.163838513693887 1
-0.310114887274745 1
-0.0175036580035222 1
0.147377946163642 1
0.127372115392809 1
-0.374339739525389 1
-0.485751388554984 1
0.193941768296709 1
0.0418794257459743 1
-0.134068724272003 1
0.631968423158917 0
0.140211529671006 1
-0.00522656937988333 1
0.361726047344568 1
-0.154727045989737 1
-0.00521102032552131 1
-0.564072590715421 1
-0.531492768955233 1
-0.329910695135642 1
0.112538264287272 1
0.471060446415321 1
0.0282019365370516 1
0.168860894923879 1
-0.0495823004203995 1
0.104952590039795 1
0.269497016097032 1
-0.165301068202754 1
-0.316979465202343 1
-0.35786753007536 1
0.139759837988134 1
-0.418948093166517 1
0.0918814843361336 1
0.262900923485832 1
0.0798464725987229 1
0.0478003624186859 1
0.113926306179289 1
0.111408672036485 1
-0.165117951997186 1
0.0439194582126426 1
-0.478624070329189 1
-0.427851191660491 0
0.152343343866785 1
0.553524355799843 1
0.463980193498061 1
0.228874179445894 1
-0.257633932544792 1
-0.521912602410535 0
0.223402461440083 1
-0.0219542773151797 1
0.152488136385967 1
-0.236099761617662 1
0.566424965303755 1
0.148650017968775 1
0.163181681942343 1
-0.221114737228032 1
0.375776300087408 1
-0.582294931451491 0
0.031021671501492 1
0.0519696685294931 1
0.746390371473222 0
0.247614534886063 1
-0.11307032556591 1
-0.453786345439598 1
-0.280319977842392 1
-0.0062443721847175 1
-0.313299469036358 1
-0.355526011032824 1
-0.243827248301636 1
-0.139472698427229 1
0.112176115042051 1
0.0954322907442025 1
0.362438142077654 1
-0.476038548841563 1
0.700651199556352 1
0.624881726798767 1
0.134112611590321 1
-0.00173949791480615 1
0.110115024428337 1
0.386775037246789 1
-0.445530853911405 1
0.371268755846128 1
0.159466670240222 1
0.250584993729349 1
0.885746046528883 0
0.348938961348336 1
-0.0274123288785316 1
-0.467987119168796 1
0.359873668638265 1
-0.257803093949425 1
0.0539455226522389 1
-0.208476518346212 1
-0.0923505235555892 1
-0.375130053106793 1
-0.118961718061809 1
-0.178721120483581 1
-0.00150296463266015 1
-0.161104537351581 1
-0.0857785255065605 1
0.148634062769854 1
-0.0210186372121906 1
0.102493166050528 1
-0.442032975721026 1
0.0509041748687519 1
0.0273253807230103 1
0.0202518403240448 1
-0.0546748385226286 1
-0.0733477922377193 1
0.301645518066117 1
-0.0724278363732455 1
-0.094210452653009 1
0.635409348409517 0
-0.181425820384416 1
0.774398696360736 0
-0.12757322678674 1
-0.275669667390034 1
-0.290944520439775 1
0.575353583800792 1
-0.630902046033263 0
-0.873710060684192 0
0.346721482780646 1
0.0212344131057205 1
0.0705038146314808 1
-0.573612609150607 0
-0.422514075084847 1
0.0013389381422491 1
0.332813127168686 1
0.432911887823616 1
-0.0534790890982737 1
-0.433507759725763 1
0.0164240666506507 1
0.0756352176416353 1
0.5905579119602 1
0.351966770483422 1
0.116948539871051 1
-0.137319209705634 1
-0.0204881933541545 1
0.115419652095625 1
0.0621288486908167 1
-0.0486012109499602 1
0.0214219719702882 1
-0.385872747625659 1
-0.272588936216404 1
0.338601405182094 1
0.192563440708333 1
-0.24143181695015 1
0.369977771001518 1
0.746156516291739 0
-0.0187179474476462 1
0.0498326248748858 1
0.0480481398448773 1
0.0867210904523128 1
-0.60857316661695 0
0.0713869806291276 1
-0.118914239480142 1
-0.0510803873557506 1
0.199258985405841 1
-0.453914172514163 1
-0.0949622212271891 1
-0.69988350583305 0
-0.0859741441955698 1
-0.296627925562616 1
-0.198523435241526 1
-0.116798652853473 1
0.117360427915322 1
-0.202365999275477 1
0.0604226338538511 1
-0.0246114847121513 1
0.199946754376472 1
-0.752454468109891 0
0.172955672164054 1
0.0645046095506429 1
0.225264579608599 1
-0.594383760543895 0
0.156730804280211 1
0.335082291752579 1
0.391850192519375 1
-0.733173624141078 0
-0.451416853060218 1
0.170693864422768 1
-0.776082724580487 0
-0.175677612669023 1
0.123545572631724 1
-0.114878173596044 1
-0.461036851692685 1
0.246488003930919 1
0.141037270160486 1
0.288057961785103 1
0.326236366114607 1
-0.178437120053682 1
-0.290100750058648 1
0.0980446794212275 1
-0.138114415607907 1
-0.450227515263484 1
0.124283822282587 1
-0.0587551656487491 1
0.582861982594767 1
-0.428045573213855 1
-0.212036232145692 1
0.291968657624236 1
-0.247002397094868 1
0.596683189413689 1
-0.366064063952923 1
-0.0578251350577939 1
-0.0880587217335952 1
0.167624040603559 1
0.16717400462755 1
0.27270655379982 1
-0.186654369336371 1
0.438234263450916 1
-0.212277761016357 1
-0.0513374600589791 1
-0.471319032549516 1
0.492862686617858 1
0.0372389279739608 1
0.326659670771761 1
-0.284015559817311 1
-0.627362136386745 0
0.0497989798319228 1
-0.410301536152001 1
0.268112868057077 1
-0.400309317380143 1
-0.378667388844148 1
-0.131173990829239 1
0.193351026685218 1
-0.318099579748733 1
-0.410450712127125 1
-0.0172335756597733 1
0.500226022339745 1
-0.250405759740925 1
-0.837264310392 0
0.535293412650853 1
0.430304236941732 1
0.00240383680685202 1
-0.244369877769131 1
0.230187416818456 1
0.0872919645457166 1
0.368105321023174 1
-0.486740902611916 0
-0.17118256141009 1
0.33384015956747 1
0.088209264317573 1
-0.166187884552546 1
0.175805282600833 1
0.054333941525099 1
-0.254159148566349 1
0.176885026843682 1
0.344239290899106 1
0.352378269482498 1
0.00992107878107909 1
-0.0154983754858871 1
-0.314138250026389 1
-0.31451527641683 1
-0.312866430064528 1
-0.205334507162978 1
0.00534426373583385 1
-0.0800691900509706 1
0.223404268661444 1
0.0257639072035475 1
0.387341047694541 1
-0.432053400260396 1
-0.0541074034535221 1
-0.38385625131875 1
-0.433299583756607 1
0.129400448665451 1
0.193668852208038 1
0.0719308029248714 1
0.418671823816712 1
0.151690308251705 1
0.289632913321513 1
-0.249748163884859 1
0.275992219992557 1
0.0243224463398237 1
-0.7289825260692 0
-0.125645651552769 1
0.0843763875422252 1
0.0033430372184451 1
-0.0735307759426346 1
-0.18872586687145 1
0.417815917670313 1
0.0673812124857809 1
0.562696311965542 0
-0.0606277211973286 1
0.298746432626735 1
0.0680805944590691 1
0.20117324295162 1
-0.407362043101096 0
0.649764811432173 0
0.168574583676653 1
-0.485900260933782 1
0.212051495342769 1
-0.0154270789959803 1
-0.524887596075525 1
-0.530902652936226 0
-0.778317859039156 0
-0.0724744376633775 1
0.445610165521067 1
-0.499479953402032 1
-0.351742835707904 1
-0.833650855003711 0
-0.734250019560541 0
-0.750602847791326 0
0.240011974427243 1
-0.0414749764334904 1
0.0842802209128802 1
0.384084166689239 0
0.122501328094337 1
0.0688140548745785 1
0.343486676608411 1
-0.0635308285166441 1
0.00785636309272536 1
0.362556684493626 1
0.366450982021559 1
0.0298919614287765 1
0.978054613304284 0
-0.318645609692135 1
0.183316209087667 1
-0.442069964054456 1
-0.126825954952199 1
0.448641336866547 1
0.458298242234093 1
0.015724774984308 1
0.104990047740422 1
-0.0789590413739833 1
-0.0732335913648896 1
0.0113806657665731 1
0.223991526669247 1
0.0305857685392596 1
0.083035397813648 1
0.0849255756885957 1
0.319949436329003 1
0.103752917559812 1
-0.336529043198578 1
0.072090847941465 1
0.323770677800316 1
-0.0579784201128712 1
0.138002924843515 1
-0.0465615396080527 1
-0.12191120158695 1
-0.250599814464578 1
0.0713945481883305 1
-0.152725420101309 1
0.217062830187109 1
-0.503598774967768 1
-0.560206264824977 1
-0.150722327367871 1
0.129911443608697 1
-0.571276646839041 1
0.527071567345895 1
-0.0121507503611912 1
0.174672425935917 1
0.266911992607034 1
0.245100560051989 1
0.238438596425146 1
0.0985584188349504 1
0.27335520544139 1
-0.178753156838376 1
-0.178038942298015 1
0.35798756446816 1
-0.26031232357887 1
-0.270757038251124 1
0.196597922884771 1
-0.165855710800145 1
0.273947034560977 1
-0.0494066172681834 1
0.131109588892661 1
0.123673756969849 1
-0.0698434138559541 1
-0.29731241405642 1
0.0584776761985168 1
-0.373513416812794 1
0.314276791568407 1
0.446307047543548 1
-0.637552947613673 1
-0.129804840488615 1
0.0477202365488229 1
0.197710444870809 1
0.153240836777091 1
-0.209604553395899 1
-0.181907022329082 1
0.477850541544476 1
0.249998533206137 1
-0.201355784953328 1
0.131742821898147 1
0.0899683101226556 1
-0.141934411357844 1
-0.132557447477151 1
0.376181023681087 1
0.193864353766763 1
0.43467994346692 1
-0.664590268098607 0
-0.560062869563944 1
-0.110502028221793 1
-0.222687104686914 1
0.151581339546622 1
0.168635608750142 1
0.013741450224088 1
0.138460361355883 1
-0.0888604672866479 1
-0.662664559486251 1
-0.250924785027617 1
-0.261331678229127 1
0.12958587616734 1
0.255349754212972 1
-0.540429310420858 0
0.366843916610525 1
-0.238494825853246 1
-0.0425273124769712 1
0.156278641831188 1
0.147051201126614 1
0.246140689669746 1
0.0227201499807914 1
-0.335625366524132 1
0.103189759024372 1
0.239018184766193 1
0.128412786036117 1
-0.100232350395043 1
-0.317157118661831 1
-0.078922868999045 1
-0.01289568450599 1
-0.131087624450018 1
-0.0808721579592789 1
0.51785291793262 0
-0.16005019743397 1
0.121434740424412 1
0.225243808254826 1
-0.321910621186025 1
-0.314042908769201 1
0.0142097321093445 1
0.504395408094585 1
0.613937083307361 0
0.119910153445562 1
0.446273434074412 1
-0.386626752463206 1
0.519532569881358 0
0.482220292373901 1
0.186033007415303 1
0.271253891329085 1
0.0974341421796887 1
0.288923797616534 1
0.157756172362826 1
-0.00972081994902812 1
-0.156003393949524 1
-0.458484270104728 1
-0.0188745823919471 1
0.272381859885306 1
0.303214752043182 1
-0.44405224051838 1
0.460290402786317 1
-0.239528000467213 1
0.0543273634761721 1
0.482451807555661 1
0.398856665102444 1
-0.605300300134672 0
-0.118054479048098 1
0.0430878513731917 1
0.00237660198471755 1
0.366910756569785 1
0.280028181908584 1
-0.486236999110266 1
-0.217129411358907 1
0.127874698651235 1
-0.227763473230809 1
0.0647334574688866 1
-0.104732144125152 1
-0.271819404809695 1
-0.0186601639960357 1
-0.306929727884399 1
0.869866233582255 0
0.426319453670209 1
-0.0629302631601732 1
-0.505709425421939 1
-0.0842375725517411 1
-0.292255717274725 1
0.0574897788412569 1
0.675963810298121 0
-0.23058591352919 1
0.139673938889784 1
-0.155450942011086 1
-0.128815044308342 1
-0.443894811200657 1
-0.0511510869301456 1
-0.209880188889193 1
-0.166680597497304 1
0.148952955528239 1
-0.141259969702981 1
0.519676407433769 1
-0.324907099940343 1
-0.00551426358644746 1
0.850733281249562 1
-0.0651675842242831 1
-0.419591438376479 1
0.377577375717018 1
-0.258039236685313 1
0.38016482848361 0
0.289892455464959 1
0.122221550026357 1
0.189578077229305 1
-0.0840128739834782 1
0.28457837531419 1
-0.254277487437516 1
0.0443504788217549 1
0.0566969149495741 1
-0.0604329481616982 1
0.158304314117184 1
0.361233654649666 1
-0.0987792099821266 1
-0.0154970242307554 1
0.104123588192611 1
0.163632524818782 1
-0.292309739241749 1
-0.0421401556415114 1
-0.0605745396974713 1
0.0731161835900832 1
0.146881811001797 1
0.388618052482646 1
0.15037320320487 1
0.037317768106836 1
-0.0792512300015884 1
0.0824721782860187 1
-0.082687691709516 1
0.493773907030972 1
-0.58823899301873 0
0.2261456126152 1
-0.281365935902423 1
0.402855856646926 1
0.402649222260228 1
0.0149841530023232 1
0.0540696863289833 1
0.0849546599987142 1
0.0133336316655452 1
-0.266621775011789 1
0.076775015244247 1
-0.465779118874894 1
-0.684502198081742 1
0.140830341932662 1
0.1308830798552 1
-0.108260012125673 1
0.295978019911216 1
0.496633703381263 1
-0.0554001675249316 1
-0.37926038230215 1
0.509678596204242 1
0.143890240404645 1
0.0440871488832417 1
0.494518041334082 1
0.0899419328302866 1
-0.341971476557195 1
-0.0426407782661921 1
-0.00653048750879188 1
0.228947809708708 1
-0.106605560812635 1
-0.165330536313243 1
0.841963358289114 0
0.0846929437260789 1
-0.116114781718485 1
0.0488630586984653 1
0.424977692923641 1
0.152235882137129 1
-0.251862354763399 1
-0.173441112478714 1
0.113364200672387 1
-0.279472311079841 1
0.105274365310366 1
0.42377896699511 1
-0.280530405284434 1
0.404017164013766 1
0.188959315404136 1
0.336390903763432 1
0.354370829869541 1
0.0467498471860792 1
0.330477936580367 1
0.135505487568251 1
-0.644341253516558 0
0.518748936796096 1
0.129671595803908 1
-0.0995516826095125 1
0.101784262211097 1
0.270776040044613 1
0.120457994236574 1
-0.071517783994962 1
-0.175845598975732 1
-0.218710675246913 1
0.0390039897900417 1
0.0825847810571792 1
0.131024180948608 1
0.0758509206259736 1
0.161488770688486 1
0.378128213570321 1
-0.157898107561378 1
0.131662593739038 1
0.463752541567436 1
0.286552739556724 1
0.357821540078086 1
0.148553270012224 1
0.088107348221276 1
0.165897350903272 1
0.0111144403670469 1
0.455858559059275 1
-0.391887212124312 1
-0.202276979704408 1
-0.103718363444863 1
0.0110875800355339 1
0.281567713223519 1
-0.138224712156085 1
0.226773552646319 1
-0.347732555954009 1
-0.0268783010671861 1
-0.236076407201531 1
-0.26447952536745 1
-0.661480559540807 0
0.284216142259923 1
0.297281745368667 1
0.488822132671978 1
-0.0608665786472738 1
-0.171401159559331 1
0.107892275517327 1
-0.367275139986806 1
-0.24193404993015 1
0.184330631463076 1
-0.217218167592931 1
-0.21966740789077 1
-0.14555338950446 1
-0.401946476050993 1
0.112346901476093 1
-0.247727135038868 1
0.140335364504445 1
-0.578472434868784 1
-0.0927998558283579 1
-0.197148088746483 1
-0.61612260611177 0
0.624191769871793 0
-0.512121235883625 1
0.171440668684449 1
0.383655825523252 1
-0.229442888359654 1
0.161916708769857 1
0.396475002447896 0
0.136769068114882 1
-0.240855310993783 1
-0.267772708939615 1
0.44211122669988 1
0.280500372371012 1
0.0207356237545614 1
0.247961439338074 1
0.241665630833923 1
-0.417274288765611 1
-0.496859655134675 1
0.263891855264617 1
0.360643369718723 1
-0.21156311937787 1
-0.316423772951969 1
0.208296067062873 1
0.0879328974005348 1
-0.473925967383403 0
0.0309494553414109 1
-0.361870315422835 1
0.0268763490516899 1
-0.432171905013028 0
0.0376718914319685 1
-0.299493590696239 1
-0.24179071677704 1
0.15647396061318 1
0.372871718995938 1
-0.453735322746802 1
0.293209836316804 1
0.054570550927483 1
0.603194517877882 1
-0.190422209764209 1
-0.274242280088777 1
-0.352451156882771 1
-0.539556999511279 1
0.279171455926891 1
-0.12651994499044 1
-0.209916697684665 1
0.230959140566146 1
-0.31919425538511 1
0.258074760819204 1
0.383726201981701 1
-0.420305957789685 1
-0.90269226463309 0
0.148365401172248 1
-0.181176972669435 1
0.209881092379428 1
-0.0287696236753861 1
0.0713497365083986 1
0.335785905557316 1
-0.208517361014981 1
0.369000863744272 1
-0.0608910743508407 1
0.427619432562845 1
-0.127687651361586 1
-0.235142610002792 1
-0.288096631521338 1
0.109996921696383 1
-0.406631022257924 1
0.0771270215302695 1
0.338937645166613 1
0.0545966545763376 1
-0.0200997129528894 1
-0.053304191867099 1
-0.419037073029575 1
0.211784189942292 1
0.311472899894636 1
0.18252756588758 1
0.179935252732075 1
-0.380982833300633 1
-0.248516163693322 1
-0.0820417906126693 1
-0.304449764115101 1
0.3590559052821 1
0.0760164481453111 1
-0.0393005153650784 1
-0.0778173564183752 1
0.0826761180738582 1
0.198823611131835 1
-0.405441841281274 1
-0.451125674101773 0
0.107590552032451 1
0.0790755852569125 1
0.533773640029086 0
0.0639579980877479 1
-0.142486843655095 1
0.0534901782551311 1
0.070910259088688 1
-0.0934487298827934 1
-0.11045299856973 1
-0.368992790668367 1
0.145279971390033 1
0.174351762372387 1
0.160108874579242 1
-0.32944103554924 1
0.020338379000987 1
0.184364534203569 1
-0.163644709231886 1
0.00794768069057502 1
-0.306078901967645 1
-0.327817604014931 1
-0.200245415171953 1
-0.159743918449791 1
-0.319167782330514 1
-0.205197311093695 1
-0.0281459573996602 1
0.00275967718213952 1
-0.202149580816014 1
0.13961274322755 1
0.433258747366429 1
-0.183557954471996 1
-0.137402919464762 1
0.00643399906653472 1
0.24071807470289 1
-0.302076673628711 1
0.214125418280021 1
0.325974832925262 1
0.418043429541965 1
-0.35714723007942 1
-0.145652182708798 1
-0.0493416455423081 1
0.431268693534766 1
-0.203510054615302 1
0.158984014549054 1
-0.328291058199124 1
0.190541592677883 1
0.112751525510571 1
0.145655021730415 1
0.391548260752431 0
0.333613147597323 1
-0.0422313913055809 1
0.628635178062704 0
0.319633809288089 1
0.143658722005114 1
0.133197476452772 1
0.239580984030065 1
-0.304092626110686 1
-0.370753773171433 1
0.304190664591447 1
0.166860111971463 1
-0.0728730130711412 1
0.511306807683893 0
0.140734747103324 1
0.0851420883466902 1
-0.28560540431577 1
-0.267558481696932 1
0.145112627227501 1
-0.248149794911322 1
0.234262046347454 1
-0.647003190077687 0
-0.311323096342422 1
0.747180803492823 0
-0.0348331539916113 1
-0.160386977702481 1
-0.128332380324226 1
-0.0711338106442533 1
0.0831458501796141 1
-0.0969286892262352 1
-0.42310351674209 1
-0.226003711572988 1
-0.0877762641929956 1
0.275050341650393 1
-0.0176173642573223 1
0.116844136091281 1
0.0697197265913039 1
-0.112384719678287 1
-0.415500051683513 0
-0.154279004591081 1
0.121769331491639 1
0.0942121836708604 1
-0.200147287928708 1
0.48676200636444 0
0.596969562437869 1
0.0117530991887632 1
0.198762487253646 1
0.174240909820518 1
0.0778176522352244 1
-0.116587993006771 1
0.0245504921284851 1
-0.156937764092892 1
0.0533264808397103 1
0.332943008426236 1
-0.476025691155503 1
0.0274952262047327 1
0.140072976543482 1
-0.408561574086292 1
0.414918987205766 1
0.0768570403731019 1
-0.147734452650474 1
-0.239696052119784 1
0.423327164887653 1
-0.61271763688182 0
0.394886084840532 1
-0.211670258823977 1
-0.185788338205755 1
-0.209671376737764 1
-0.291325582051983 1
-0.0180218090647758 1
0.149808165742335 1
0.10302092141431 1
0.167881505332302 1
0.811633296818984 0
-0.675240019763582 0
-0.454885022358235 1
-0.249588794440841 1
0.140617306699476 1
-0.18750091262654 1
0.375361204025928 1
-0.258126503437446 1
0.262877792983485 1
-0.52729118046925 1
0.237379447691534 1
0.179649403869204 1
-0.0231899372095233 1
-0.20709310485985 1
-0.126204688688334 1
0.227499567965755 1
-0.110348843732628 1
0.342754538416031 1
0.105664499279129 1
-0.135138786075146 1
0.05209153069456 1
-0.360587171120465 1
-0.304432874918727 1
0.145937654429641 1
-0.375114801945373 1
-0.0872189737043225 1
-0.488824584084007 0
-0.360050252123741 1
-0.163916377726596 1
-0.281175655112272 1
-0.287576601414567 1
0.380838556478574 1
-0.161292889820648 1
0.331405565448788 1
0.489253804979996 1
-0.443395480569679 1
0.0817239641729125 1
0.364675586276818 1
-0.0266438756218454 1
0.202399375276078 1
-0.00585430924211715 1
-0.247458392718896 1
0.483103343353176 1
0.0346117417557735 1
-0.244499706845539 1
0.134893305962708 1
-0.305979568261409 1
0.503297503083543 1
-0.0192638218175636 1
-0.339329623264685 1
-0.216791944721195 1
-0.0102476920884593 1
0.285202662256584 1
-0.329723023818584 1
0.392733025624349 1
-0.252767100088212 1
0.562017758966469 0
0.0402360206145434 1
-0.390614541637949 1
-0.0439253985298576 1
0.563302956005865 0
-0.549825006126868 1
-0.0500809699040733 1
0.0636998233435679 1
-0.0105787908085203 1
-0.196807242902307 1
-0.844164004769896 0
-0.220379892156189 1
-0.12137907458914 1
-0.166173473061371 1
0.0311792288460783 1
0.89928300635917 0
-0.132502064152153 1
0.666436888199973 0
-0.453818170284995 1
-0.118753828167612 1
0.333694510992044 1
-0.0271757641294832 1
-0.39116856599516 1
-0.0115143926294136 1
0.0417632643885268 1
0.114124608435308 1
-0.0808297524095453 1
-0.302884713443376 1
0.24284230038762 1
0.0354593982594929 1
-0.0327668513421898 1
-0.0580888570547672 1
-0.102601605024765 1
0.276994828965165 1
0.207667901121944 1
-0.372033268649451 1
0.245682532766247 1
-0.624620481960035 0
0.242543843956392 1
-0.141760831633257 1
0.202208101898714 1
0.212433112395244 1
-0.175640509568465 1
0.740768631779034 0
-0.296236165640366 1
0.109178045377802 1
-0.0766447069385431 1
-0.26453472463575 1
-0.151592250192566 1
0.105369519768994 1
-0.0405689086567722 1
0.0924900520085921 1
-0.107049906232294 1
-0.292221609208886 1
0.325636277615663 1
-0.2945769546209 1
0.31534328222301 1
-0.398121735475189 1
0.027443359647862 1
-0.176291875162673 1
-0.07968532601114 1
-0.318341665157365 1
0.135661510582637 1
-0.320923402622818 1
-0.117330866892769 1
0.441815746632586 1
-0.441019710017985 1
-0.0873033822454191 1
-0.173388959986914 1
-0.497672326864212 1
0.194676041301718 1
0.0429377661621635 1
-0.351634880859367 1
-0.282469915002125 1
-0.251380886333776 1
-0.0626968039406514 1
0.476557759054811 1
0.288044664317182 1
0.121365492555999 1
-0.243861400072628 1
0.291819430636767 1
-0.627669635723139 0
-0.165698086846008 1
-0.572176181157016 0
-0.0355365577459913 1
-0.232090791262018 1
0.229942844906843 1
-0.780128550921622 0
0.371508545608156 1
-0.0503845288383011 1
-0.0149361015792222 1
0.348101205169309 1
-0.00979690105908389 1
0.357436170644488 1
0.667875821947824 0
0.107511542852734 1
-0.380197992803564 1
-0.220619888578418 1
-0.170510869887976 1
0.113834664098577 1
0.168916159627872 1
-0.353770867402491 1
0.514002823464573 1
-0.686351949967242 0
-0.347037109557051 1
-0.0818589089521284 1
0.505123710074225 1
-0.361066299768246 1
-0.0816100451192347 1
-0.00659894674973616 1
0.107224845579882 1
0.125864001189275 1
-0.00305210082581869 1
0.0487932751410026 1
0.204175945742912 1
0.363554107504073 1
-0.0693142216478969 1
-0.0880599889763906 1
0.500482977838617 0
0.534757155459108 0
-0.518974494604015 1
0.0283528658627879 1
0.358344915828431 1
0.0064063884142967 1
-0.0728661935521235 1
-0.527988148362186 0
0.225965144137894 1
0.354484113827599 1
-0.12675739942139 1
0.424445660636976 1
0.0963820497553322 1
0.345861829600446 1
-0.0826815857136161 1
-0.18994830004169 1
0.232896523119016 1
0.377900840616924 1
0.058857744467027 1
-0.476970777556803 0
0.654539470489554 0
0.455087274580243 1
0.0305890583960586 1
-0.125003881628764 1
0.114441764793961 1
-0.562292866968917 1
0.185654668827675 1
0.0818466240357151 1
0.0976975841984346 1
0.0757712164138951 1
-0.601581835534449 0
-0.123756958443854 1
0.352821211218832 1
0.374014979726174 1
-0.220744622314044 1
0.0253853311241757 1
-0.113441109910959 1
0.326682475776126 1
0.0557918370470324 1
-0.0634162894982051 1
-0.33725745047355 1
0.0387544181283922 1
0.137527855542492 1
0.375037055247642 1
-0.606720016262667 1
-0.0367971797873088 1
-0.332297133939978 1
-0.22606673055861 1
-0.0862376910455268 1
-0.16464166290868 1
0.363858756860711 1
0.0927566589257006 1
0.356465404304179 1
0.688767501314197 0
-0.364539076337952 1
-0.0478642444260102 1
0.456849298068645 1
-0.0439860269268539 1
-0.572612127257469 0
0.191888311113618 1
-0.0661686164377889 1
-0.560671173517973 1
0.272027267649834 1
-0.400402090006513 1
-0.217715480436272 1
0.840562885526944 1
0.135923773608192 1
0.362888410878203 1
0.0605249762155648 1
-0.446162896423605 1
0.14185410275526 1
0.0791420798614955 1
-0.202258297533149 1
0.365635169806852 1
0.194264904798494 1
0.0928933994296141 1
-0.0272837170910493 1
0.424599691615323 1
-0.0542598966263335 1
-0.32501279945713 1
-0.209260516841602 1
0.193602762843173 1
0.555137994488122 1
-0.0583899955720564 1
-0.246517443300595 1
0.399863867573706 1
0.261300940120912 1
-0.470976371995968 1
-0.00553861390529752 1
-0.311512148249909 1
0.0460784623910156 1
0.0313115184442594 1
-0.0435920930935216 1
-0.896132373580242 0
0.139664846181367 1
-0.13759035471449 1
0.555074167646495 1
-0.083308957426846 1
0.0125826665272798 1
-0.00647186776092412 1
-0.076710197730907 1
-0.0340540074806077 1
0.0812692303741633 1
-0.132547349285055 1
0.344688009582452 1
-0.0179532438373894 1
0.215482759071584 1
0.593225702855515 0
0.0895874289923546 1
-0.521622441019645 1
-0.239539250210398 1
0.0989685238414739 1
-0.197831299055927 1
0.495359280085701 1
-0.454638356989717 1
0.447664627043226 1
-0.0662271359140135 1
-0.154658838690727 1
0.595136137023208 1
-0.234357128066599 1
0.264463330703115 1
0.385174541065012 1
0.103938497836621 1
-0.459062487647782 1
-0.0143392446553911 1
0.016772538391998 1
0.0957898883071144 1
-0.306022611040503 1
0.468910394911235 0
0.416464412606445 1
0.00167881586526121 1
0.283585975016455 1
-0.403296373265593 1
-0.34530808701943 1
0.176116172280906 1
-0.386561000132794 1
-0.357171263410572 1
-0.377543587501764 1
0.0784800666289672 1
0.132853488398742 1
0.383656295848167 1
0.159444942678698 1
0.25774615094195 1
0.329921238500338 1
-0.0476921226930537 1
0.312717941951792 1
0.0587615826836756 1
0.0134625555521626 1
0.0872615851731939 1
0.0584502280485989 1
-0.103330250278297 1
0.408207043573471 1
-0.234848817619732 1
-0.0624392719438796 1
-0.116498975752147 1
0.423224554439153 1
0.0410111127521834 1
-0.358245713055052 1
0.613422024374897 0
-0.460500408370219 1
0.254271905022288 1
0.361279244447741 1
0.290678841906104 1
-0.404525871647029 1
-0.898682007060048 0
-0.163355557065228 1
0.0115303437551843 1
-0.30433579798162 1
0.226948787320152 1
0.456096189117592 1
0.38023800422002 1
-0.0762363163726772 1
0.463152631031312 1
0.288563097000511 1
0.00241944575052435 1
0.385327533050624 1
-0.147095026649862 1
0.278359478642766 1
0.508750808860112 1
-0.328972168513343 1
-0.632188900897532 0
-0.302095864862418 1
0.364071066578253 1
-0.601649499882666 1
0.136395461628127 1
-0.466173503338004 0
-0.00401232033119437 1
0.117237327448274 1
0.142100235261036 1
-0.0442456400763365 1
0.0642476308195324 1
0.308336596495453 1
0.207744068362011 1
0.0374983120809793 1
0.357927585107829 1
-0.226227976336592 1
0.199008615111164 1
-0.0752671474783873 1
0.128433151482256 1
0.0614646557602934 1
0.117627666024863 1
-0.259621342861957 1
-0.380084933384579 1
0.198521120994949 1
-0.400584597431014 1
-0.181015347182794 1
0.0551305685322229 1
-0.195438275218259 1
0.102620251411599 1
-0.283154554290103 1
-0.0442145130818572 1
-0.0108641865129738 1
0.200948244813782 1
-0.191274140012593 1
-0.304071501536438 1
-0.00656404366701426 1
0.153562061793476 1
0.583794583447447 1
-0.214667112745804 1
0.454566574108353 1
0.533222647325708 0
-0.145239349602296 1
0.375740014084666 1
-0.165967994776282 1
-0.289195659582352 1
0.576428709695549 0
-0.406592209116284 1
-0.792653725443433 0
-0.211440301389446 1
-0.418015832894136 1
-0.124321285589517 1
0.177356853530865 1
0.128375162051398 1
0.605803498141762 0
-0.0610398580073499 1
-0.288465578728189 1
0.224345595331697 1
0.114475686482774 1
-0.162364440044018 1
-0.0585372699152139 1
0.361627918108423 1
-0.0967976625571695 1
0.108275992907181 1
-0.216885257211355 1
-0.089921573096048 1
0.0994675674034896 1
-0.42037439428426 1
0.0326105090179898 1
0.0844571599075609 1
-0.282455402033534 1
-0.0743291928744652 1
0.248267821301116 1
0.0506930075958668 1
-0.178889752209 1
0.0679500025241603 1
-0.24135702251893 1
0.359040259898612 1
0.0587867910833576 1
0.0083919395292506 1
-0.142664590242785 1
0.307580452511131 1
0.194905280010867 1
-0.314123632397684 1
-0.129232939946452 1
-0.0366256366901512 1
-0.0955249843329427 1
-0.391114893580697 1
0.0720570304739488 1
-0.282439250694618 1
-0.0564972541216925 1
0.562861440164942 1
0.118785325012141 1
-0.423355393520418 1
-0.0809808829564939 1
0.231431810609627 1
0.297756076069096 1
0.304929765863786 1
0.0929022157946528 1
-0.0387628336097747 1
0.815859365838688 0
-0.0871640439661252 1
-0.30378295624407 1
0.490697675643278 1
0.408341692854043 1
0.279029715581321 1
-0.767895270955176 0
0.163427521331098 1
0.217497153761372 1
0.418273227777878 1
-0.132821786824235 1
-0.0451026976722244 1
0.468593638599535 1
-0.478475742267592 1
-0.157721299166099 1
0.422591335393781 1
0.126809179184346 1
-0.583624242857103 1
-0.172398282793339 1
0.151177487176528 1
0.262130888096285 1
1.47537508700699 0
-0.145334559370705 1
-0.340016399545095 1
-0.596575393746559 0
0.147794142375721 1
0.498937346470337 0
0.000667005362936637 1
0.10020097508299 1
-0.0751751175569851 1
0.0827248196507395 1
-0.135733832162184 1
-0.692165990768057 0
-0.0457281088026126 1
-0.319043329404629 1
0.293164158381506 1
-0.150068456083834 1
0.173781125890403 1
0.205422236246032 1
0.16149389039189 1
-0.0117180124394896 1
0.360376525186196 1
0.173718002900343 1
0.164003249865206 1
-0.0792767818422838 1
0.145763851056591 1
0.157364898784443 1
0.25371392126731 1
0.0166690678875882 1
0.463199949568304 1
0.0887033239731632 1
0.247974954711941 1
-0.263330125262853 1
-0.0769641472765955 1
-0.103572170623684 1
0.300984345512309 1
-0.10524812357163 1
0.103994114870623 1
-0.360608552015362 0
-0.418975256340051 1
-0.144554585614757 1
-0.285737764404091 1
0.740209961661538 0
-0.189908885371457 1
0.251042254572167 1
0.0263041642413043 1
-0.234387895795305 1
-0.254584323784294 1
-0.310258992527237 1
0.397599470276864 1
0.109205203966198 1
0.345847773861746 1
0.381464900911379 1
0.31848894074791 1
0.432751461400752 1
-0.113104481999459 1
-0.581656061910754 1
0.46738028927882 1
0.0137247698604609 1
-0.447947482282803 0
-0.116833331070529 1
-0.130196654834188 1
0.269654841323486 1
0.163713136971509 1
-0.39363501579558 0
-0.489564797850425 1
-0.0836126564626487 1
-0.386788050560442 1
0.123492002966833 1
-0.43369533442212 1
0.0856219239296468 1
-0.052975441958303 1
-0.0078278397402294 1
-0.277316486616382 1
0.067613101911587 1
-0.315073696565023 1
-0.385739304065366 1
-0.392158303297182 1
-0.264081932443832 1
0.0918917209847855 1
-0.56315580042263 1
-0.294971564708482 1
-0.0272878732844932 1
-0.347508707387402 1
0.00829148841367796 1
0.343715541132072 1
-0.204820512913325 1
-0.37026082301273 1
-0.341060743675451 1
0.0907626976903497 1
0.122697033027805 1
0.0608454661852574 1
0.16118099488629 1
-0.0392037651731619 1
-0.200520888523166 1
-0.0888471963251208 1
0.248741493406675 1
-0.592894982126061 0
-0.237046918944055 1
-0.363541771669019 1
-0.16558544575451 1
0.105140428207055 1
0.468677721499149 1
0.181933170219307 1
-0.425285023921829 1
-0.442552222926997 1
0.158963180515399 1
-0.236657167648801 1
-0.0920694788067069 1
-0.031176160238383 1
0.168988433956169 1
-0.201758201581522 1
-0.726909827272126 0
0.593971252773794 0
0.0542251439557985 1
-0.0143976979012443 1
0.403270900121839 1
0.665322520101858 0
0.401118991724682 1
0.219629947937017 1
0.277959186637379 1
-0.264987938021958 1
-0.334241685240257 1
-0.0233058717235582 1
0.085688641561956 1
0.374185807729826 1
0.0646419283838651 1
-0.142640827143953 1
-0.187492926157057 1
-0.0247860705417331 1
-0.0413473410125782 1
-0.127394201521796 1
0.20941162186826 1
-0.12333085106852 1
0.447040063081719 1
