# Supplementary material for: Bias caused by sampling error in meta-analysis with small sample sizes
Source: PLoS One. 2018 Sep 13;13(9):e0204056. doi: 10.1371/journal.pone.0204056 (PMC6136825; doi:10.1371/journal.pone.0204056)
Supplement: S3 File — (ZIP) [file pone.0204056.s003.zip › results N = 20 delta = 0 tau = 1 sz = 5-10.txt]

"dl.delta" "dl.cp"
-0.529191675856992 1
-0.0533864462679199 1
0.927943849980124 0
-0.179473803853698 1
-0.45072323830052 1
0.369431366237527 1
0.495058640211339 1
0.38761892957345 1
-1.74736135035355 0
0.962288045552876 0
0.0617750390348968 1
0.0233686392255444 1
-0.901222949127487 1
0.535717064032923 1
1.00605590991218 0
-0.210891658217424 1
0.3065757805899 1
0.140607701158453 1
0.0176094689572501 1
-0.441531901239339 1
-0.715478343329542 1
-0.664186636972743 1
0.828638882104715 1
-0.745312955480902 1
-0.281804980231486 1
0.328097315656134 1
0.323793961394222 1
-0.0560496945442401 1
-1.41508085042398 0
-0.486469628395563 1
0.126920685520151 1
0.324135659549058 1
-0.373225564917896 1
0.952799962513424 1
-0.307912929525229 1
-0.288811391727164 1
-0.357845635823079 1
-0.364891517523396 1
-0.0204727438803527 1
-0.312482248543333 1
0.304214824758343 1
0.296471342263973 1
-0.29726218079755 1
-0.283433726667652 1
-0.474407810917201 1
0.0164875290541238 1
0.403102578743828 1
-0.20816077128592 1
-0.171369264584651 1
-0.194173067811739 1
0.48942108647162 1
-1.27308643159669 0
-0.459647463049308 1
0.739855355411088 1
0.0204115219413712 1
0.848567221027265 1
-0.427423431419613 1
0.148244305548407 1
0.177218052956183 1
-0.113300278411257 1
-0.395405403074929 1
0.281844425655869 1
0.0102470763694093 1
-0.145921202868676 1
-0.290322988060317 1
0.0896166868081952 1
0.874526351797642 1
0.367663997327219 1
-0.646177424800049 1
0.323011116502776 1
-0.655555117434046 1
0.290292707873831 1
-0.586546293159609 1
-0.183348208555541 1
0.151406657742162 1
-0.13346809872267 1
-0.35040559959249 1
0.307285831206757 1
-0.677496701843757 1
-0.930122626391286 0
1.19014859714869 0
-0.187882988222321 1
0.522695550643519 1
0.379342787094305 1
-0.0911185075483 1
0.20178689278664 1
-0.797488021127526 1
0.387044126786528 1
0.818712918942362 1
0.0877287467855254 1
-0.232678692252317 1
0.107859921874843 1
-0.351686887354625 1
0.355939202376138 1
0.100442451331309 1
0.260358368356924 1
0.0481243291907596 1
-0.82081437715094 1
0.477685791828208 1
-0.33548704674595 1
0.428136833205756 1
0.290334817830078 1
-0.0239264292444039 1
-0.112871642661913 1
-0.188876268393155 1
-0.0432605395667665 1
-0.377744209339332 1
0.052887203811034 1
0.0964383301269331 1
0.0896246425522786 1
0.244580953505882 1
-0.704793915863337 1
0.0857529419043238 1
0.55580749462996 1
-0.511205474583369 1
0.393809401327818 1
-0.0557427524438714 1
-0.114663980362674 1
0.0238680658759034 1
0.0901222664079857 1
-0.483794342468972 1
-0.0434277299322429 1
-0.1401409648673 1
0.501095803291411 1
-0.656345408235912 0
0.527069588644272 1
-0.508986382118506 1
-0.506074652805595 1
-0.053944945830028 1
0.715932912974605 1
-0.244913763370664 1
0.527023777035754 1
-0.540595124937652 1
0.0789269300793173 1
-0.174249052935351 1
0.377060813224413 1
0.44829918301133 1
0.0580332578985673 1
0.147068020559157 1
-0.230553806231137 1
-0.310692612555961 1
1.06678953520756 1
0.0357624076995416 1
0.986855030168962 0
0.192680946184747 1
0.302477842038443 1
-0.26353620380452 1
-0.103242232878138 1
-0.172626100278893 1
0.0124189548917236 1
0.130354315879124 1
-0.395803501678472 1
0.464560823956614 1
-0.120710444086927 1
0.0331746130041137 1
0.0367747114414659 1
0.315598554318043 1
0.690002557178551 1
0.287355119749672 1
-0.3656652955559 1
0.165785713939653 1
0.849663870813148 1
-0.5446405999169 1
-0.297681641565807 1
-0.369249154275331 1
0.0240278629777197 1
1.44712318785167 0
-0.114017074815031 1
0.477492398866015 1
-0.30073583793769 1
0.684971470110291 0
-0.240692594590175 1
0.660656802156009 1
0.648382881119095 1
0.361035838979908 1
-0.425031496146165 1
0.495961563025325 1
-0.566856198114514 1
-0.0339255191158581 1
-0.22926980024189 1
-0.861918504642868 1
-0.637969654365506 1
0.322177586175385 1
-0.87408743139166 0
-0.11930573372134 1
0.252462962052979 1
0.107076529016203 1
0.0873117074088097 1
0.709212871725301 1
0.0964147030413462 1
-0.476582139212227 1
0.597245869130253 1
-0.465857671199984 1
0.307747309770228 1
0.411209851804338 1
0.721951649016572 1
-0.617618376937198 1
0.292006657613588 1
0.536000356629766 1
0.134518205883868 1
0.521302647764508 1
-0.383732858812228 1
0.238745259157755 1
0.171751158683405 1
-0.552459250016927 1
0.380293576060744 1
-0.543675442566508 1
0.529052514629943 1
-0.752045431585429 1
-0.980215219114604 1
0.019979025376314 1
0.159726379210928 1
-0.681973458523306 1
-0.0205268512911985 1
-0.236062057829951 1
0.231503849125343 1
-0.0908493094075076 1
-0.572952248272555 1
-0.65209844155775 0
0.0480095734697484 1
0.483015329930305 1
-0.159166243781341 1
-0.0406310126126568 1
0.463254373992564 1
0.640068191504003 1
-0.431879541729654 1
0.533770703042991 1
0.203300541933127 1
0.219513873814747 1
0.284329822619712 1
0.327116843940619 1
0.375507792868937 1
0.11975411829066 1
-0.461478483970413 1
0.168584800103664 1
-0.11911947318527 1
-0.107694796163498 1
0.0400336438202213 1
-0.0400323218686715 1
-0.470707852878877 1
-0.558468399625408 1
0.35626578299238 1
0.499140668122254 1
0.993813149166118 0
0.656218456719203 1
-0.729486157022487 1
-0.108460489013991 1
0.859978349195449 1
-0.401937398456631 1
0.181647732954326 1
0.320172399431151 1
-0.260371248299387 1
-0.674951181646403 1
0.560262522007542 1
0.644935123595616 1
0.0256576458261345 1
-0.750059768800012 1
0.184871298884314 1
0.262234659710446 1
-0.320856203888103 1
0.498508498414816 1
-0.161350238214266 1
-0.429624440588237 1
0.0648178574937341 1
-0.64842986021729 1
0.774908660343002 1
0.249462402420374 1
-0.436131039266261 1
-0.357453506029012 1
-0.150016105575231 1
-0.0309822190288766 1
0.122202274496626 1
-0.0859972593883106 1
-0.282618153221453 1
-0.625218368316161 1
-0.196720679757508 1
0.312879567560876 1
0.00892190054182504 1
0.566169919612375 1
0.0144638164588078 1
-0.283465103762547 1
0.362500353183893 1
0.76238286676911 1
0.557463737436233 1
0.722164726951067 1
-0.057686411205194 1
0.332828072974182 1
-0.366391130062837 1
0.100027141136772 1
-0.101287298658329 1
0.0932619020920986 1
0.230563118298508 1
-0.365762816815863 1
0.631297574590415 1
0.733210601020323 1
0.281183114964514 1
-0.351552731420384 1
0.200539773028138 1
0.580968041969074 1
0.0905531685133665 1
0.604012098928422 1
-0.743419982288274 1
0.680665315643192 1
-0.224484068085737 1
-0.721576327926169 1
0.0860982999184853 1
-0.121722161924066 1
0.310153114880399 1
-0.395558036345989 1
1.13486807941908 0
0.469743170880991 1
0.670569523539622 1
0.619298631838531 1
0.624125054227294 1
0.496608590124088 1
-0.483127179604299 1
-0.329391758231362 1
0.180348033933992 1
-0.530887394744171 1
0.0523619265250502 1
0.0819777877378478 1
0.381937038386442 1
-0.679110063015952 1
0.436525447703816 1
0.530375897899198 1
0.427667345196461 1
-0.321470638987054 1
0.219442477029076 1
0.479701875395907 1
-0.699486195396564 1
-0.164178811776759 1
0.138915215659726 1
-0.447587570595348 1
0.0479007686678955 1
-0.346866490473491 1
0.421742597543991 1
0.255677717370658 1
0.528717424297281 1
1.33767345645971 0
-0.67400133667751 1
0.252704685929898 1
-0.184502082554664 1
-0.699073430166312 0
0.049278564508773 1
-0.245941983117568 1
0.352462583944734 1
-0.555287431858829 1
-0.624125842615084 1
0.0240675116713736 1
0.201272194960956 1
0.294279804757735 1
-0.901424944082564 0
-0.570939236394332 1
-0.455992545240665 1
-0.14101323564135 1
0.261375511220274 1
0.213086045958937 1
0.100451281274998 1
0.16771709945264 1
-0.417765746146075 1
-1.21556880450616 1
0.242419003357265 1
0.150275765729088 1
0.199299383980743 1
0.65437757062816 1
-0.261870926034728 1
0.725198461009444 1
-0.193238684597432 1
-0.456258303248597 1
-0.246470073666706 1
-0.622577336009557 1
-0.0908596470400115 1
-0.0123224875739792 1
0.709332009056374 1
0.0733643295960362 1
0.639933904308471 1
1.5428286124564 0
-0.17959031201853 1
0.209808634517303 1
-0.751878023236776 1
0.041958824142105 1
-0.191809938020843 1
1.16917973383845 0
1.09286912263294 0
1.29858851173089 1
0.0411667939029621 1
-0.409038787236296 1
-0.0157039139321998 1
-0.58960764666379 1
-0.476272691767416 1
-0.689773032262625 1
-0.406644147389473 1
0.0100796640143266 1
-0.0856594865676929 1
-0.0255603174389748 1
-0.107283819498487 1
-0.728253371705034 1
-0.119737043376834 1
-0.688681350845542 1
0.13589334395734 1
0.229736159358302 1
-0.23710561591468 1
-0.0780991028594355 1
-0.433694425892253 1
0.0490271106058438 1
0.265148037477332 1
-1.46113537259799 0
0.0960558125143074 1
-1.20515030831028 0
0.814952066022506 1
0.243663417019628 1
0.426513462801864 1
0.950468516715237 1
-1.01335645472045 1
0.0159230248663258 1
-0.369055639837608 1
0.418410462887554 1
0.00605345255551734 1
-0.941230030006747 0
-0.371194098560701 1
0.216964017724356 1
-0.0918087912576638 1
-0.0880632718678304 1
0.73943593931755 1
0.146621494100432 1
0.0989307379085935 1
0.484490280348609 1
-0.988655317879506 1
0.725586633847482 1
0.44460027126213 1
-0.76928940721376 1
-1.01200929607792 0
0.077006119839243 1
0.449067357589362 1
-0.119336910344062 1
1.21905615209057 0
0.0934414189452789 1
0.446967535357022 1
-0.0840390594450403 1
-1.24304071976111 0
-0.494981956080784 1
-0.248410556213088 1
0.946440703766952 1
-0.339358049408507 1
-0.17550627976399 1
0.12930315297879 1
-0.0545683406616727 1
-0.343295299968691 1
0.198390541297292 1
-0.410771469469588 1
0.159540475149348 1
0.418689583569027 1
0.354661091884657 1
-0.375566649168448 1
-0.362407843302672 1
-0.0812686430933341 1
-0.654993722072715 1
-0.144449384753614 1
0.220149274452715 1
0.428211591919177 1
-0.0972034003235406 1
0.643066072197141 1
0.344769997969486 1
-0.232649083695542 1
0.358904033798177 1
0.00421306958746006 1
0.0724552257286052 1
-0.960159884310994 1
-0.445898479596354 1
0.400822434001477 1
-0.68186502277335 0
0.126624661177029 1
0.244559876947053 1
-0.64255953576558 0
-0.234749309824567 1
0.0231172121692392 1
-0.155750218472975 1
-1.06770178997408 0
0.031117074577308 1
0.0308713544328117 1
0.150581670006932 1
-0.391257939006204 1
-0.313681914491259 1
-0.146631980260839 1
0.284371909486843 1
0.276749947020036 1
-0.147520678984648 1
0.133971669071791 1
-0.66284254640848 1
-0.921375757922997 0
0.138370499292762 1
-0.0379646034206458 1
0.339486479504378 1
-0.43844046539252 1
1.08489332774989 0
0.750658723389609 1
-0.353680513511509 1
-0.164139758910734 1
-0.427336171778114 1
-0.141371801880564 1
-0.779531205324884 0
0.872797980155718 0
0.0802002057484796 1
-0.610654948183793 1
-0.504910989396716 1
0.433852642686395 1
-0.440772174842485 1
0.750992288987173 1
-0.525038911717003 1
0.177870630662199 1
-0.16372064183843 1
-0.168509292953897 1
0.420037924095197 1
0.228211597786152 1
-0.130500863058863 1
-0.0752287238800495 1
1.05562174040834 1
0.250227992591242 1
-0.234699751355592 1
0.822972920003114 1
0.606663661632572 1
0.269431777554961 1
-0.021941667327197 1
0.396443328173592 1
-0.146356334163261 1
-0.224595511404138 1
-0.344705029273845 1
-0.0432488589986646 1
0.449001293509455 1
0.571443573427722 1
-0.262538757410486 1
0.0366802379237105 1
0.742402936643764 1
0.542915614470388 1
-0.0922379495969506 1
0.311138296434198 1
-0.536791962267328 1
-0.486226458436221 1
-0.36962989305629 1
0.0982843982318844 1
0.0938082951064181 1
0.308375674468139 1
-0.429333090473928 1
-0.338931227033372 1
0.607214080214964 0
0.294863791884762 1
0.570667756740543 1
-0.0223195044617129 1
-1.22510926792805 0
-0.401082790040858 1
-0.0844057324559237 1
0.736795177012278 0
0.475043726471527 1
0.276642426206663 1
0.0557704780318256 1
-0.0179497505782928 1
0.505039523244019 1
-1.02645277892443 0
0.455807152176129 1
0.1498447696392 1
-0.103909012640552 1
-0.342958496095017 1
-0.194910517734732 1
-0.665140141745233 1
0.670447603283424 0
-0.363729612090652 1
-0.809923972514042 1
0.598509130498863 1
-0.0738419627640498 1
-0.567726706082456 1
0.715830930015196 1
-0.376610765174204 1
-0.155040254249738 1
0.172946237676264 1
0.631934197588862 1
-0.306148212415215 1
-0.0299861103236215 1
0.486379692023803 1
-0.0517617758583349 1
0.0407461098079828 1
-0.0638675664639627 1
-0.0965588780898323 1
-0.40559380647346 1
1.24414664653093 0
-0.441115833014417 1
-0.0524694405011012 1
-0.600689936019309 1
-1.02721049373768 0
-0.197150598766624 1
0.591594236986753 1
0.807276594843276 1
-0.0768612776495641 1
-0.220870258727033 1
-0.321819648403845 1
0.20058220416375 1
-0.364396212131769 1
0.385605265877409 1
-0.615313898437382 1
-0.0340885274248001 1
0.878723463032081 0
0.357428325838926 1
0.409411039971614 1
0.539569988930046 1
-0.344191032597007 1
0.73429430170672 1
-0.118483846324394 1
-0.194476398824113 1
-0.533905541168092 1
-0.166934886164578 1
-0.655035105785939 1
-0.0097061218839004 1
-0.678372011477436 1
-0.25940144677476 1
-0.18538806156244 1
-0.425570690550618 1
0.340124319623083 1
-0.64805181965125 1
1.07327678026493 0
0.469388758831899 1
0.15501992788589 1
-0.753325912220009 1
0.327641510101241 1
-0.484759788935586 1
-0.449845403056768 1
0.0875686931477101 1
0.362046809496228 1
-0.0234348514470892 1
0.205146577221505 1
-0.0877183644765539 1
-0.0551355680543254 1
0.72138205359603 0
0.352085958826322 1
-0.586000678089341 1
0.481433461661926 1
0.641283285067642 1
0.203126106990805 1
0.301166237798705 1
0.208187611372999 1
0.440772854100815 1
0.319400588216131 1
0.0724828091286843 1
-0.227708536817291 1
0.49632695589714 1
0.643177768296026 1
-0.110634390734824 1
-0.668417561120608 0
-0.867862559994925 0
0.211067208163475 1
0.425864688142479 1
-0.280142987478714 1
0.19416007571151 1
0.390515502820621 1
-0.0384568898014381 1
-0.041617621851743 1
0.191770337399622 1
-0.601811914669508 1
-0.944462551746174 1
-0.29132271578981 1
0.0947211771411833 1
0.347700460751487 1
-0.0619269964518587 1
-0.0375783774576359 1
-0.793606565767151 1
-0.386279408523495 1
0.277609913477405 1
0.563527077924632 1
-0.65631441252894 1
0.366774028739062 1
0.849656443568105 1
-0.109663114567203 1
0.0691314552649155 1
-0.341817523339834 1
-0.844203912292178 0
-0.541820773962276 1
-0.601924020798245 0
0.96181889732974 1
0.138365618860727 1
0.325354850755624 1
-0.10771492436567 1
0.143480810050725 1
-0.284035937057209 1
0.0373539541432471 1
0.286637611026598 1
0.0745976565408589 1
0.343714856665934 1
0.400245363295312 1
0.101652624656129 1
-0.574204855024636 1
-0.162579860320788 1
-0.36674145181106 1
0.321912787034126 1
0.602331455594307 1
-0.341594861481502 1
0.17252849497728 1
0.309359518972489 1
0.22249972342523 1
-1.12857630175516 0
0.537058109087131 0
0.245483867469809 1
-0.575917138317457 1
0.0262304685295565 1
0.226367278826566 1
-0.756414823998904 1
0.0582620674362381 1
-0.421733372153447 1
0.258683362004557 1
0.657276018414239 1
-0.0490026401643137 1
0.750103359390222 1
-0.264581712283502 1
0.174189949298907 1
-0.481963552605799 1
-0.145914295138183 1
0.496198452112331 1
-0.00122687445198616 1
-0.249827553301754 1
-0.0422361224928544 1
-0.198537225940382 1
-0.576710416417416 1
-0.271041111531595 1
0.295333526626054 1
0.264954553650757 1
-0.995994288528997 0
0.0415962629813758 1
-0.380868204876806 1
-1.15474321351318 0
0.238681248589571 1
-0.0529404255640786 1
-0.107148756074507 1
-0.396016300711608 1
-0.752527403746335 1
-0.441085540682253 1
-1.1003376532509 0
-1.21790711469623 1
-0.187308486498558 1
0.0305519317670701 1
1.06466157637634 0
-0.534414676831376 1
0.674523365565598 1
0.194923384290396 1
-0.0393125381677617 1
0.127617194672094 1
0.0880339640333148 1
-0.482429935903696 1
0.873851793203156 0
-0.191996179917146 1
0.998452656164364 1
0.370496697927076 1
0.145998567599085 1
-0.115022519504765 1
0.0050170281449024 1
-0.609225251331907 0
-0.00382962965624263 1
0.0264996567014763 1
-0.306541926919594 1
-0.0628927562349719 1
-0.907130425560626 1
-0.696311264747715 1
-0.186981130110181 1
0.215942772498228 1
0.380252576794619 1
0.256905947003105 1
0.245982692430059 1
0.530801107492076 1
0.0481489167069636 1
-0.685470467961654 1
0.211300115879133 1
-0.198966785731899 1
-0.0997579623478231 1
-0.736395842814163 1
0.961763881528535 1
0.637508502676038 1
0.788315912263841 1
0.351067440210661 1
-0.81521037491191 0
0.528056236657787 1
-0.00822441139954416 1
-0.0471219804474113 1
-0.845038725487506 1
0.225350376458425 1
0.317854801162561 1
0.0411822517868425 1
0.350194463318822 1
-0.174169365860831 1
-0.538079849608554 1
-1.03596239355783 1
-1.29544446241483 0
0.370823370228637 1
-0.223467700712288 1
0.103134073909817 1
0.64179018539093 1
0.0674986663202695 1
-0.546684884268304 1
0.735144123234053 0
0.236601552730494 1
-0.994167704922019 1
0.10740343881177 1
-0.814968224276939 1
-0.435157626883291 1
-0.407489645361015 1
0.201056048537543 1
0.046442897822186 1
-0.502756745689074 1
0.255260220478332 1
-0.131047915412526 1
0.280965038064085 1
-0.347975422845297 1
0.258278569188045 1
1.00848343594025 0
0.570951207306717 1
-0.974256355567379 1
0.667434697190426 1
-0.389366308259348 1
-0.385134191300058 1
0.211977319890717 1
0.405066998837241 1
-0.527805592364121 1
0.527693391250348 1
0.571262625504342 0
0.0267103738866646 1
0.639594211361957 1
0.127576884647599 1
-0.553818721561839 1
-0.650059164670792 0
0.372227484276828 1
0.0720344492982181 1
-0.258399409555924 1
0.221739726575592 1
1.23956655836906 0
-0.525408161862811 1
-0.138804207120096 1
0.00565587938448652 1
-0.673459192548154 1
-0.305468369665708 1
0.814735613925589 1
0.402500147603222 1
0.588423361019375 1
-0.505785394600311 1
0.109329294750429 1
-0.915674337636589 1
-0.411226866990311 1
-0.845836269594007 1
-0.12510862711253 1
-0.671894602523179 1
-0.30795900131927 1
0.557300487426006 1
0.0829068097559353 1
0.413009176031382 1
-0.300046760692972 1
-0.282566304545907 1
0.372325666852571 1
-0.148139935239497 1
0.103704736510647 1
0.176631305421606 1
0.3174000832849 1
-0.278995414044295 1
0.477419363986904 1
-0.371137402642118 1
0.295643268667522 1
0.98313201700431 1
-1.01040779400053 1
-0.298425998941041 1
-0.383184894871898 1
-0.0206075856241462 1
-0.431650873500182 1
-0.247818580805138 1
-1.02065349111799 1
-0.425370383842717 1
0.059652815158977 1
0.397828991304536 1
0.177215337638036 1
-0.586176111693938 1
0.27136975398548 1
-1.06095010348671 1
0.171651777893891 1
-0.124263104897934 1
0.354359845397401 1
-0.47196960673173 1
0.487548516052431 1
-0.791523942782576 1
-0.770111041217677 0
-0.923080824517485 0
-0.184011605616044 1
0.764789595011876 1
-0.963215567638607 0
0.0799386396212041 1
-0.814784628374431 0
-0.221882949408822 1
-0.846995446658078 0
-0.569397117572137 1
-0.212180048218303 1
0.899567622990264 1
-0.953097164211585 1
0.0415285503062646 1
0.568292309908666 1
-1.15059690732604 1
-0.77577994634889 1
0.0973833563009244 1
0.39428334352206 1
-0.234174510776577 1
-0.90046694633692 1
0.303405252744719 1
0.20166545365304 1
0.135278950692099 1
-0.105816019548879 1
0.338873529008574 1
-0.726292982447153 1
0.133796654629216 1
0.457523695305321 1
0.0560918897490737 1
-0.620751906031817 1
-0.0937615974765794 1
0.746347149069136 1
-0.938584896442639 0
-0.557862767686819 1
0.595501973069799 1
0.203947103021475 1
0.254346474361268 1
-1.13031153596614 0
0.0778174007822298 1
-0.520956284718262 1
0.28171082387249 1
0.0806974819777479 1
-0.483839490996207 1
-0.406184624274481 1
-0.45627662392696 1
0.0921586043196623 1
0.649823815380028 0
-0.587905256713714 1
0.238327723270028 1
-0.334395648631263 1
0.391234948931262 1
0.447360265050949 1
-0.673832088468827 1
-0.494252509928929 1
-0.161803702979666 1
-0.0834466321316095 1
-0.688412792064832 1
0.714158263693305 1
-0.354540095285001 1
0.164805305467561 1
-0.469673886081135 1
-0.00237249808239866 1
1.78927023926554 0
0.0891674992465517 1
0.187543189301727 1
0.00651601909425466 1
0.32477717144239 1
-0.846540155397354 0
-0.152069438473829 1
-0.580011677284959 1
-0.340301307235731 1
0.378237349116067 1
-0.0968503285798913 1
0.221124889659855 1
0.732492277808857 1
0.151816087614231 1
0.0535362930853877 1
0.263030000233014 1
0.371105790990558 1
0.228287433871844 1
0.0155450519420856 1
-0.460570454153959 1
1.03633005387832 0
-0.237740725175396 1
1.10236194978811 0
-0.571195258362013 1
-1.60912868341504 0
-0.235735535450044 1
-0.0577187496528005 1
-0.479231355714138 1
-0.221411550161661 1
-0.413207418667233 1
0.205744382540591 1
0.0360985387265364 1
0.12314789510525 1
0.344199525952295 1
-1.13315681798011 0
1.01118892736532 1
0.260810716431228 1
-0.076486491980977 1
0.471210558289807 1
-0.0797230374109958 1
0.13897207911136 1
-0.192163262938583 1
0.876662182361773 1
-0.532724941221382 1
0.498845503816823 1
0.17398012461742 1
-0.0847426705736455 1
0.732911689884783 1
0.174346277442029 1
-0.411361577952135 1
-0.763751180063004 1
-0.0648723030298279 1
-0.169813298820222 1
-0.231127208630605 1
0.194455126539024 1
-0.534531593165639 1
0.294427544605423 1
-0.311209649306022 1
-0.0277974198333294 1
-0.630306116291834 1
-0.912310718888034 1
0.158401774829333 1
0.291227976471807 1
-0.491455828282569 1
0.0503890484405934 1
-0.302742313334514 1
0.754601451098925 0
-0.389580492847314 1
0.458393443795117 1
-0.04579209137216 1
0.157647055334368 1
1.22180144048275 1
0.325482678886484 1
0.195585382141856 1
0.426447426849162 1
0.0707264184725621 1
0.331418252160493 1
0.305995187375523 1
-0.681170963158252 1
-0.545760261570528 1
-0.283797184867217 1
-0.307367419515195 1
0.663785988530683 1
-0.799166602161842 1
-0.574638405843755 1
-0.257004370195156 1
0.262696884706391 1
-0.0281214946787983 1
0.093387303303731 1
-0.00900957774854829 1
0.725183680267655 1
0.111268509341493 1
0.197707992275899 1
-0.195526515040502 1
0.0352769425364726 1
-0.451372291179188 1
-0.535776068854849 1
0.610099538695063 1
0.529123034374599 1
0.376267724618428 1
-0.00132376404828141 1
0.0358908257346127 1
-0.493492468348975 1
-0.397494651450012 1
0.0255955477690179 1
-0.142226463883806 1
1.08812628472624 1
0.161248708975343 1
0.725188671946305 1
0.323513312876269 1
-0.510175984866253 1
-0.314416585643972 1
0.637986125931086 1
0.651337634099715 0
-0.0420804200814046 1
-0.57543644341983 1
-0.0809282454891283 1
0.383276636107035 1
-1.21503542980308 0
-0.348407446175721 1
0.191134834320596 1
-0.906334965668321 1
0.436192564152373 1
0.542100090625577 1
-0.0892747261628396 1
-1.35294986748951 0
-0.550526099387496 1
0.305755566990806 1
0.151309922160778 1
-0.502823176159967 1
0.357588850806242 1
-0.339661009504115 1
-0.334215584910721 1
-0.245867199880537 1
-0.254422105693622 1
-0.291694807022744 1
-0.206712020905429 1
0.346258692141353 1
0.182266206070837 1
0.788045124926804 1
-0.70969175622824 1
-0.570368637041017 1
-0.137128915227994 1
0.0312842732448437 1
0.176430313916064 1
-0.581208769731723 1
-0.459435243811407 1
0.654759658340665 1
-0.0918221740772433 1
0.341402703070554 1
-0.347104905641294 1
-0.11566601811641 1
-0.435018268995349 1
-0.0397263665643457 1
1.03867008320443 1
1.29543125442553 0
0.263140330673026 1
0.338478650939061 1
-1.49387603453669 0
-0.279378939356823 1
0.40128749378874 1
-0.615210748399364 1
-0.394029825810961 1
-0.529368952873924 1
-0.488517443328057 1
0.482137955821503 1
-0.135195505474701 1
0.639229556025312 1
0.813505335801884 1
-0.343720534664607 1
0.439871621352002 1
0.867458104161002 0
0.035636047809462 1
0.319794020544197 1
0.0916828862170799 1
0.0438842320776649 1
-0.080333000737639 1
-0.094774438666904 1
0.505957925853002 1
0.239651545734416 1
0.90353968863422 0
0.624541467006119 1
0.384994086178016 1
0.37188929479321 1
-0.326883377645959 1
-0.361336941972342 1
0.694191191013909 1
-0.113860660669193 1
-0.211005586014287 1
-0.00566040500804044 1
-0.54371564779302 1
0.126216498028262 1
0.688786455685596 0
-0.5380550001902 1
0.0367320316325825 1
-0.298600772536678 1
0.775787188920705 1
0.332130303717365 1
-0.394636873064016 1
-0.22976153439586 1
-0.454973140716129 1
0.949365369074465 1
0.0668336557094764 1
0.939480270394764 0
0.507676720534366 1
0.194726459462335 1
0.0202551929693536 1
0.841279799842093 0
0.682358293715727 1
0.880889831483755 1
0.134597535364166 1
-0.435765253605563 1
-0.30871904476187 1
-0.138990473048051 1
-0.886018246750377 0
0.902260625018202 0
-0.893244467962116 1
-0.88282936047448 0
-0.420555666057848 1
-0.156951434055246 1
-0.360403091148761 1
0.316816564762078 1
0.388031295397588 1
0.0455014886348443 1
-0.255569499203744 1
-0.77435453036981 1
0.45974737217285 1
-0.336693018472573 1
0.338334034460345 1
0.765046923391397 1
-0.767027493399694 1
-0.526696105643829 1
0.259840100255432 1
-0.49228355528864 1
0.123966535741983 1
0.750356103756425 0
0.214192814146731 1
-1.38461054484445 0
-0.420330201755532 1
-0.291756808869548 1
0.878932165169177 0
0.520439549031037 1
0.486077995021577 1
-0.611840769662077 1
0.149424213718737 1
0.373779133461707 1
-0.128231075860384 1
0.530405695602982 1
-0.890386021137599 0
-0.681357811730152 1
0.524403949611534 1
-0.102420289785103 1
-0.242474773360253 1
0.474331276325409 1
-0.208727392582863 1
-0.137214919934361 1
0.048409304269339 1
-0.21317439199447 1
0.24611010791639 1
0.759376445592102 1
-0.0498090906707066 1
-0.461977134733723 1
-0.729200367781413 1
0.282692720356171 1
0.766342908440532 1
-0.803296147934142 1
0.0604690829284652 1
-0.622958904601391 1
-0.33688404383889 1
0.635159327442677 1
-0.19709173016241 1
0.337599430767282 1
1.06329897421007 0
0.804775795626895 1
0.163347998543524 1
0.0754294546975892 1
-0.404997928237568 1
0.171648575750137 1
-0.19155474183775 1
-0.332039038483625 1
-0.100207461384157 1
-0.15761972939588 1
0.086302636791066 1
0.710614218112426 1
0.240464683846636 1
0.550374830450683 1
-0.416787702804149 1
0.151391727970984 1
0.914057807231968 1
0.0960713123473913 1
-0.0413011566041272 1
-0.0347084153395005 1
-1.1780165206983 0
-0.211827322590984 1
0.626942149912983 1
0.403805927574028 1
0.635626980340738 1
0.152701526277901 1
-0.224604294557247 1
0.246552224375617 1
0.340974023126716 1
-0.0696461195010511 1
-0.298572413105751 1
-0.207509758325702 1
0.617702875875235 0
0.435779698516976 1
0.412223655118564 1
-0.214278422926136 1
-0.812203728380046 1
-0.296708559287269 1
-0.392236547092084 1
-0.603729622160502 1
-0.235098514644032 1
0.460914989218177 1
-0.0770447323026437 1
0.0164142125015174 1
-0.470270266409508 1
0.388005947654346 1
0.308109322205681 1
-0.502163187467108 1
0.334852491545153 1
0.875434485581714 1
-0.15367335368944 1
0.178022688000077 1
0.948418517619779 1
-0.491140042033374 1
0.365445153558416 1
1.25077289115235 0
-0.242599244356289 1
-0.309476942418222 1
0.841790687558047 1
-0.398068723146797 1
0.827609635837796 0
-0.0409205993156106 1
-0.362357520827108 1
-0.555626886180837 1
-0.593719490888833 1
0.490491770719786 1
-0.921143352341521 0
1.46058165191486 0
0.802945739463082 0
0.16543514857307 1
1.25695416155749 1
0.232013664816302 1
-0.758871376212146 1
-0.923694643404424 1
-0.558630520518871 1
0.275297430736874 1
0.168706968706926 1
-0.501321632821943 1
-0.629954129889991 1
-0.444885802564025 1
-0.667484007803608 1
0.396688338094891 1
-0.646110524412075 1
0.131239775261526 1
0.00935213269225353 1
-0.384119134568727 1
0.945188560731799 1
0.516169030513317 1
-0.0366763743300375 1
-0.20449381505583 1
-0.112807739221013 1
0.582624719586668 1
0.789837535431423 0
0.545503151628363 1
1.40179571178739 0
-0.668027804065395 1
-0.0277269322743869 1
-0.504136684533889 1
0.0601582676259341 1
0.399034426796524 1
-0.469719928981461 1
0.193093305877029 1
-0.478362418872897 1
0.496618847072098 1
0.511465036616621 1
-0.393604436000696 1
1.18538169309152 0
0.565653217113935 1
0.649312335695207 1
1.01120460249241 1
0.26002499253164 1
-1.01473347569329 0
-0.1776056476449 1
-0.12319019122287 1
0.350902622664355 1
-0.619634077485758 1
-0.691168879080517 1
0.21910450435938 1
-0.326701880023378 1
-0.528926217618022 1
0.21248508043206 1
0.500472709299987 1
-0.314811725762955 1
0.357535079783898 1
-0.395506536343491 1
-0.449260465478514 1
-0.130233738811949 1
0.225915976239782 1
-0.220790775643735 1
-0.505564461500027 1
-0.467243635490279 1
0.454216650669141 1
0.72492358893793 1
-0.0537851160504862 1
-0.52763453565636 1
0.255368179229931 1
0.0101706396303435 1
-0.336602242461414 1
0.0396089353869566 1
-0.0752278678055197 1
0.158461991759119 1
0.298511349105951 1
-0.281870470714732 1
-0.393088261112375 1
-0.177335311846784 1
-0.190279424903614 1
0.383786169938468 1
0.145856468956342 1
0.300571800425385 1
0.226802634526153 1
0.49017347959907 1
-0.596575143108435 1
-0.0644429228424823 1
0.728540569491926 1
-0.0184661877837647 1
0.97240539529522 1
0.252675416028391 1
0.526648409490015 1
-0.336312819629922 1
-0.0533484323687472 1
-0.243276010119871 1
-0.674796559053028 1
-0.161782770977543 1
1.27533381723417 0
-0.617740240006403 1
1.26036969245568 1
0.0757143445903493 1
1.3928663140135 0
0.312455965587654 1
-0.0958255986717995 1
0.157505321286258 1
0.157217261901877 1
0.855650769144983 1
-0.834714460087667 1
1.09261150602687 0
0.562762646655635 1
0.81222718391879 1
-0.478842390301674 1
-0.105415964246091 1
-0.232057673292082 1
0.0287803067743306 1
0.793928125246892 1
-0.391724105698141 1
0.894341076317991 1
0.399119926153181 1
-0.0459911825843715 1
-1.21714419782019 1
-0.0344425346186351 1
0.172357184537641 1
-0.885852874998073 0
-0.184388886026809 1
0.122790458905956 1
-0.97482224039585 1
1.58705020892497 0
-0.170534980780574 1
0.027232155156577 1
-0.337322735329287 1
0.286483021385331 1
0.462264802910936 1
-0.129919141040196 1
0.675167824787656 1
-0.0579329597722203 1
-0.254359499082475 1
-0.354203824229673 1
-0.550600795635798 1
-0.411129677669932 1
-0.0251007003129683 1
0.681817059322662 1
0.413354056736858 1
-0.0205266157831701 1
0.295767225002733 1
-0.877342578915069 1
-0.194062332598221 1
-0.553208679343642 1
0.135722694745249 1
-0.88953121594501 1
-0.540320030925658 1
0.0326680140264199 1
-0.525695580916165 1
-0.13641144712902 1
0.115801765862212 1
-0.653107573687666 1
0.422406163261322 1
0.34890920496508 1
-0.053852514418826 1
-0.17136747075318 1
0.73579139718006 1
0.324374188293933 1
-0.686320249103094 1
-1.32499303659269 0
-0.84821609607921 0
0.569563471999463 1
0.221590241735271 1
-0.404915737505208 1
0.41395558302816 1
-1.18837671454304 0
0.484465508933742 1
-0.508943312334128 1
0.00503278081699406 1
0.590058654318878 1
-0.715701497543479 1
-0.342225979107244 1
0.0648836349404805 1
0.234562513090862 1
0.669420841433841 1
0.352072032761543 1
-0.455891902628408 1
1.47310081700463 0
-0.0420293533667624 1
-0.0828046327662225 1
-0.0281046665501064 1
-0.365482450352208 1
-1.14129135866301 0
0.547353262429566 1
-0.090279468801355 1
0.572209885463875 1
-0.954828593212866 1
0.267787471333027 1
-0.126122934881617 1
0.554835299038898 1
-1.00777484245626 0
0.563462890020573 1
-0.397232484525786 1
-0.861965210091952 1
-0.571165624551284 1
1.01453597670176 0
0.157141048957126 1
0.731838154250503 0
0.448695894780404 1
0.672139747735235 1
1.46826828600418 0
-0.926822427642254 1
0.568107069547461 1
-0.710453951702009 1
-0.0273227899201029 1
0.331160909313505 1
-0.358200126711741 1
-0.244008184986939 1
-0.200294870347514 1
-0.706360471803904 1
-0.225956565974427 1
0.336322106513145 1
-0.33148590450386 1
0.0291598732937806 1
0.167217601225982 1
0.44089126945634 1
0.207905109830728 1
-0.60524368532514 1
0.676208046681143 1
0.420371998268161 1
-0.106975091375534 1
-0.210233391440786 1
0.711539359858427 1
0.738505797615943 0
-0.906100734869447 1
0.491032635100355 1
-0.305886969602221 1
-0.191762344480996 1
-0.311584973411712 1
0.866048185846433 1
0.156423003368811 1
0.13279174634451 1
-0.120034961848828 1
-0.30786064398348 1
-0.575046772358379 1
0.177726072224662 1
0.334636331822391 1
0.5702395857043 0
1.0790789333374 1
0.161457491300232 1
-0.541421103671011 1
1.54810286365804 0
-0.62024887053614 1
0.134729825662005 1
0.378021435533291 1
-0.0652900231651624 1
-0.517042173428786 1
-0.573636594906222 1
-0.069477484853746 1
0.594488679392851 1
-0.246963266254605 1
-0.464477420335033 1
0.11696557020532 1
-0.908688866289627 1
-0.382009167460294 1
-0.261307632155844 1
-0.718158403341903 1
-0.71960548915004 1
0.140579792165878 1
-0.672126717550658 1
-0.00747497958393817 1
-0.653410415057013 1
-0.397778134266331 1
0.564763455889844 1
-0.236918770954076 1
0.717303494199225 1
0.11103485409464 1
0.227062385638939 1
-1.36957249517403 0
0.942477816061671 1
0.85331329522248 1
0.830465408468158 0
-0.0145467721026044 1
-0.572498321663349 1
-0.00937391303713172 1
0.216547259588614 1
-0.304902460379466 1
-0.343840820922379 1
1.49857747308496 0
-1.03921869119453 1
-0.23251074234497 1
0.827080054221547 1
0.119817964634865 1
-0.123013501772902 1
-0.627249413365182 1
-0.0902486431686308 1
0.454724503100456 1
-1.40911253265516 0
0.635154655861542 1
-0.00866694710515428 1
-0.331869486979686 1
0.27542109515871 1
0.281651057656462 1
0.097730022321677 1
-0.71595256287491 1
-0.126623505328104 1
0.0335365623773905 1
-0.482557132785784 1
1.06417659719231 0
0.784742659883156 1
0.531896598043593 1
0.353892834709829 1
-0.324102407946998 1
0.0985200597318304 1
0.976395441801222 0
0.585258619220804 1
0.0701857183362816 1
1.26433745381583 0
0.113056373899892 1
0.231399435778557 1
0.221804605280145 1
0.103065126176831 1
-0.486871576306248 1
-0.278378523794452 1
0.543944263630951 1
0.585695934212684 1
-0.328983478911736 1
-0.472845871438504 1
0.107428143380449 1
-0.0731492563371905 1
-0.509118798671413 1
-0.345569648705052 1
-0.441764462566239 1
0.407628918975982 1
0.100911486873905 1
0.350675133705356 1
0.746888996539499 1
-0.558765002230655 1
-0.0170465455878283 1
0.179154714113041 1
-0.201272513415541 1
-0.0196128954805051 1
-0.731151772136025 1
0.124097260501246 1
0.401588365465272 1
-0.12634939707413 1
-0.991225772139975 1
-0.594695504911157 1
0.136283683765929 1
-0.164988775116429 1
-0.336904312038437 1
-1.94891798952112 0
-0.694904613933531 1
0.787511669354947 1
-0.242327486444112 1
0.347193157538881 1
-0.683948302591735 1
0.0370890333663969 1
-1.26647402790243 0
0.217221256814853 1
-0.371307811751842 1
0.838429612660745 0
1.35532249358423 1
-0.118770700275721 1
-0.677523541742106 1
0.165843008214993 1
-0.0641855427635933 1
-0.422404386239806 1
-0.573063983496845 1
-0.0145033987754003 1
0.132225347197245 1
0.0425577983098642 1
-0.503377117077897 1
0.377858741874224 1
0.585566599957355 1
-0.572799693651265 1
-1.27684037789343 0
0.191408163973398 1
0.239538691777895 1
-0.0240967204949045 1
-0.380988502248419 1
-0.423286248594564 1
0.222798153618304 1
0.0241326920930243 1
-0.412195677539423 1
-1.03348730918808 0
-0.399569487618174 1
-0.745827205386318 1
0.930686805568514 1
0.441184591182232 1
-0.186862151284168 1
-0.112364336445744 1
0.923671638432467 1
0.605698154106365 1
-0.166826754976047 1
0.494840695621791 1
1.21242683657476 0
0.233762601834767 1
0.26286208148649 1
0.644380338034529 1
0.167160898921855 1
-0.0446644716881615 1
0.760793152237845 1
0.423178287883935 1
0.841806735277547 0
-0.850439580180842 1
-0.188359824059858 1
0.353283200020412 1
0.0736207914915775 1
0.6308222786124 1
-0.401589379100131 1
0.73078572850137 1
0.659148119830868 1
-0.137900173743029 1
-1.33547978414916 1
-0.101869211314522 1
0.147393300207852 1
-0.122834406630047 1
0.442403045702561 1
0.341699764531072 1
0.57723899900382 1
1.11246716198226 0
-0.51945287871447 1
-0.28975500722216 1
0.038422786459519 1
0.522223039839945 1
0.133585638054037 1
1.1870611031298 0
0.0976555315888785 1
-0.25556372440458 1
-0.519917423048448 1
0.543163863523757 1
-0.171885614613999 1
0.0417960715730238 1
-0.385776422967223 1
-0.285959561698647 1
-0.680723279706062 1
0.0641904856494619 1
0.390795573977573 1
-0.975154944685798 0
-0.0617997707684239 1
0.40008847943147 1
0.369626557748838 1
-0.569400674455799 1
0.011528900210174 1
0.28171931245766 1
-0.0403325581093177 1
0.387178093808109 1
-0.99916294885282 0
0.264281840456958 1
-0.265546646773383 1
-0.160445745277351 1
0.028830799875287 1
-0.824579071290057 1
-1.02303497252766 0
-0.609411586289166 1
-0.518776955921877 1
0.514617664372691 1
0.367489928639238 1
-0.0600366408451802 1
0.115996554403468 1
0.664088262703854 1
0.173964372249819 1
0.406943754336532 1
-0.0562218635744462 1
1.01207144892592 0
0.067629472816829 1
-0.249843435033733 1
0.201345895376939 1
-0.361263018078446 1
0.665145698165034 0
-0.45920132412316 1
0.519434156157721 1
0.233779170435281 1
-0.565368698365486 1
0.652332679472585 1
-0.0771630360592434 1
0.0184994160809871 1
1.39585304661121 0
0.0238576608047198 1
-0.0650651340860417 1
0.252114368062301 1
0.177249812238307 1
0.0853558388875737 1
-0.473939087637265 1
-0.403225154854673 1
-0.224602420935353 1
0.986795208982972 1
-0.0299688692345617 1
0.276249757573008 1
-0.650511364749888 1
0.276297725728191 1
0.369801572312768 1
0.808589115790095 1
-1.07676454424262 0
1.07692975926842 0
0.277078572984132 1
0.864039751794327 1
0.368636053891809 1
-0.773623755722949 0
0.268755200829605 1
1.00324695422942 1
0.562825005955319 1
0.232914113910139 1
-0.289622055678383 1
0.841078383609398 1
-0.0893344714201935 1
-0.702250630221403 1
0.402134889391453 1
-0.804178863120545 1
-0.165508432371521 1
-0.39871947173716 1
0.725889791913677 1
-0.123905815190615 1
-0.782528921902868 1
-0.0107968422015526 1
0.581691676505471 1
0.167442758709186 1
0.301786119012663 1
0.587466057911052 1
0.0443250749341096 1
0.00209027971694929 1
0.400510335802679 1
0.398727008906927 1
0.506596449367333 1
0.110299618449667 1
-0.126499347455278 1
0.974977425567803 1
-0.234477305018963 1
-0.0771174079087799 1
-0.237675829256163 1
-0.0333214390939732 1
-0.715479863926153 1
-0.598169061307251 1
-0.968514047951638 1
-0.0616341039258626 1
-0.104256526137017 1
-0.488811375411272 1
-0.113551430945786 1
0.362358158972167 1
0.48888882564275 1
-0.391437341529242 1
0.412021821009666 1
-0.146491945954821 1
-0.0363591360071409 1
-0.516275528845773 1
-0.15223955313921 1
0.357894634687545 1
0.752903645084864 1
0.413904834362209 1
0.642261428323587 1
0.221619914583719 1
0.298145279701224 1
0.239385631610267 1
0.19464471155438 1
-0.485875801788271 1
-0.445910855270053 1
-0.563559237984866 1
0.601874545841676 1
-0.0410155793250836 1
-0.561647080111089 1
-0.573443464107926 1
0.546337136883664 1
0.352532965275448 1
-0.346088279577302 1
-0.371383917062002 1
-0.91609210095855 1
0.645891330841978 1
-0.375860230348887 1
0.0170275802329239 1
-0.416697341472704 1
0.342109337820447 1
-0.682864412996292 1
0.298876206564605 1
0.367090231978529 1
0.217999900908607 1
-0.201932631668018 1
0.0202479367764173 1
0.462355892521027 1
0.415749345307014 1
0.322740193205001 1
0.710727660333399 1
0.118014728410658 1
-0.345005458723193 1
0.280896227364138 1
0.581330967847293 1
0.524814857907691 1
-0.199361372553825 1
-0.82725247048859 1
-0.266055497693104 1
0.00158395053226775 1
-0.608342952609008 1
0.18104365745153 1
0.638806560866685 1
-0.206083120763757 1
-0.417943480704652 1
0.217608408807488 1
-0.482048957151586 1
0.799348890629178 1
-0.665248720533902 1
-0.989448129235348 1
-0.00948952369755768 1
0.538490150142523 1
-0.649393002384782 1
0.173135846207251 1
-0.294506222129913 1
0.649006932889625 1
-0.449573085351413 1
0.0903823089422203 1
0.115623177324185 1
-0.0376157473550855 1
0.148250326075629 1
0.245654219983463 1
0.144834715315693 1
0.608155141559688 1
0.121525908862 1
-0.846637550963809 1
0.0466279129538625 1
-0.644578866847956 1
-0.373290151410011 1
-0.483997737766625 1
0.555502568717961 1
1.02207933436543 0
-0.246247497653351 1
0.0321663163488668 1
0.225044836383684 1
0.838461919257606 1
-0.970652663841578 0
0.766753278017562 1
-0.559357774872371 1
0.155577208761767 1
0.398936631083725 1
0.823640344820854 0
-0.149338516720683 1
-0.246497941164962 1
0.134647829850325 1
0.293228404057318 1
-0.308691793441212 1
0.312736861905896 1
0.284055337708741 1
-0.790354306056467 1
0.0785688346839199 1
0.157702451199521 1
0.176784584189714 1
-0.541828014067965 1
0.358013027899958 1
0.58042385190576 1
0.430003080815841 1
0.378412694923878 1
0.338185726134094 1
0.114163549583199 1
0.244826043744707 1
0.19633769802871 1
0.558107181745471 1
-0.533809333803014 1
0.332962764861575 1
-0.156102851976169 1
0.682645086910912 1
-0.185047737898408 1
-0.157617740641193 1
-0.352008958128104 1
-0.403113893706297 1
-0.054274162072558 1
0.0527873467271747 1
-0.877179780024655 0
0.641780073739138 0
0.0347453459859185 1
0.481333094653922 1
0.158831597952525 1
1.11519284083865 0
-0.183592218970197 1
-0.690042051243224 1
-0.300551106959496 1
0.0923814632082857 1
-0.0384871116137805 1
-0.716328876673699 1
0.223898764437289 1
-0.0275661838355304 1
0.731031795255177 0
-0.913681495449422 0
0.68874736972706 1
-0.121138625668135 1
-0.524523351893197 1
-0.176718767203349 1
-0.194694148410627 1
0.15072619136952 1
0.653118312418871 1
0.306139360678328 1
-0.674234499862309 0
-0.549490604683789 1
-0.841091835605488 0
-0.484532234553384 1
0.443602305612247 1
0.409191296869384 1
0.083379258613377 1
-0.425670448986386 1
0.0734913205876911 1
-0.00917441358795159 1
-0.739989274797358 1
-0.638413100713763 1
-0.0957251783304749 1
0.110824740561489 1
-0.269502580058788 1
0.858854115235873 1
-0.927017623526843 0
-0.083196443032393 1
0.225607256668995 1
0.305801091226196 1
0.702297078760985 1
0.423492476981474 1
-0.751784616379052 1
0.561993047928668 1
-0.597708309812851 1
-0.190150558825333 1
0.426866147774656 1
-0.0536244642279748 1
-0.419319166233324 1
-0.208647483248135 1
-0.18229136100313 1
-0.632139251204449 1
-0.718784230775982 1
-0.297585312685876 1
0.0158242854214071 1
-0.522695590819185 1
-0.283451033827446 1
0.0180353653366484 1
0.373186216970212 1
-0.695125840605762 1
0.0182276651475941 1
-0.209101426089607 1
-1.07083784160958 1
-0.796405204717089 0
0.357368605901107 1
0.739641671991798 1
0.669147644940717 1
-0.357637027114071 1
-0.641821416575615 1
1.77257465001257 0
0.0104276899354907 1
-0.184343260564678 1
-0.730947937691493 1
0.396368842456564 1
0.410606700735309 1
-0.769680722449342 1
0.228422191875888 1
-0.0490059609346657 1
-0.359423715619413 1
0.29197507970567 1
-0.805263668718048 1
0.287126874663899 1
1.21472417154946 0
0.595717298683941 1
-0.00777175502614061 1
-0.461459901747578 1
-0.54088567983105 1
0.00163148631719134 1
-0.933122274537206 0
0.335541179731647 1
0.331910338727747 1
0.260006355077624 1
0.0384922075082593 1
0.307950418434778 1
0.0399455621492158 1
1.0710479004135 1
-0.504046454865598 1
0.290330034185182 1
-0.269413173415523 1
0.0875001443864703 1
0.423631538277434 1
-0.0492058793876373 1
-0.0134739651542211 1
-0.561113396912241 1
0.166606031783873 1
0.104581576678931 1
0.0699305866745082 1
-0.0146992791055758 1
0.181361162619849 1
-0.100083124160449 1
0.307280932614136 1
-0.348655494202238 1
-0.531490118881942 1
-0.132997047903375 1
-0.293475574867336 1
-0.0694609205399714 1
-0.102581164817471 1
0.183301897384306 1
0.427837913923003 1
-0.619183426916362 1
0.575041514917822 1
1.29622196492741 1
0.806148937328021 1
-0.15441381466732 1
-0.0861223514896911 1
-0.636255468718836 1
-0.662360790950892 1
0.296379557976393 1
0.1286333148787 1
-0.341435976889559 1
0.989653149384059 0
0.0315588343604104 1
0.108779191305508 1
-0.135978748648247 1
0.680244041361845 1
-0.753193616364515 1
-0.53450865283689 1
-0.881685093814745 1
-0.379804530985916 1
-0.322533742027508 1
0.162391002422142 1
1.26758864431019 1
0.0430986928528142 1
0.104490356288791 1
0.105058392734452 1
-0.653128129320562 1
-1.03385099133723 0
1.14026282190924 0
-0.739877055663177 0
0.0750582108208516 1
0.128728522767033 1
-0.335409929413246 1
0.490022367686557 1
0.217034086695578 1
0.659402225139112 1
0.486279596046254 1
0.599330456373729 1
-0.179152305275729 1
-1.48072555755624 1
-0.295027756572364 1
-1.18039477062349 1
0.623519495860516 1
0.832274005084183 0
0.932533884201673 0
0.216978572388281 1
0.0788767905067203 1
-0.374024068672331 1
-0.0666785480813177 1
0.652790138821543 1
0.285419081912226 1
-0.250407279470818 1
0.382015824141303 1
0.0392423530376438 1
0.99985951124033 1
0.426661147035435 1
0.282111442032823 1
0.242084950005859 1
0.105020736927573 1
-0.649692161430699 0
-0.153635535689937 1
0.215858169496624 1
-1.0227185659697 0
0.420369129167127 1
-0.629207026292618 1
0.133187860974825 1
-0.528600855029825 1
-0.0857379377610624 1
-0.676785463155797 1
-0.125026924150548 1
-0.297028291318846 1
0.30823931829126 1
0.302340427276695 1
0.345684671105618 1
-0.935917229393772 1
-0.310965125989989 1
-0.064250785983287 1
-0.784767144235906 1
-0.381109656555149 1
0.224826253766833 1
0.19830489525074 1
0.771692855071151 0
0.244801783440136 1
0.745971835324663 1
-0.41262004440249 1
-0.143870458005858 1
0.119034449070237 1
-0.123319954729524 1
0.161282770531084 1
-0.577986099307805 1
0.0268023157154576 1
0.0587857214782651 1
-0.421961132258708 1
0.0760101259210387 1
0.0280433278550771 1
0.302698684142362 1
-0.236951392154023 1
-0.510843464918133 1
0.229459223130631 1
-0.822348549558062 1
0.274386117317202 1
0.192727317850988 1
1.05211493910816 0
0.134442105884666 1
-0.0738674461195905 1
0.941837612016344 0
-1.41787609328526 0
0.726602565991776 1
0.486196389287938 1
0.722046306997554 1
0.486090657137419 1
1.00526542951423 1
-0.775790075723373 0
-0.705543135654768 1
-0.849014204142195 1
0.907763636326349 1
0.645769505796448 1
0.332468730402077 1
0.476633411244229 1
-0.040734803518441 1
0.331420842678539 1
1.52905837547602 1
-0.400388344609834 1
-0.438510209684634 1
0.102328709717686 1
0.614191167056606 1
-0.0282551759740433 1
0.30215587438388 1
-0.319931001119842 1
0.93191869455009 1
-0.0625434925983776 1
-1.0077831536473 0
-0.536963056565218 1
-0.0372506806108964 1
0.314093753690188 1
-0.295921585195444 1
-0.536277638005998 1
-0.103486442578231 1
-0.513978061859611 1
-0.321166691631777 1
-1.35648298429448 0
-0.0513398165308297 1
-0.210598138265437 1
0.702590196429862 1
-0.876468306555837 1
-0.782469209842586 0
-0.0928655762806779 1
-0.347283578620332 1
0.0115355386551897 1
0.318120678021662 1
-0.455999991008843 1
-0.0192745014101787 1
0.364584800607119 1
0.845306101616362 1
0.0926046042186368 1
-0.132875577684537 1
0.18013717487698 1
-0.319364236708768 1
-0.602570937886288 1
-1.14236106964508 0
0.174627712758747 1
-0.602599349933551 1
-0.688490456248266 1
0.402689362883206 1
-0.705947342663268 1
0.37634168522517 1
-0.0468430758706736 1
0.399153985777334 1
0.401221216663185 1
0.107545218175362 1
0.347910034536978 1
0.452958842554591 1
0.576268445557047 1
-0.502993864242725 1
0.64852011093071 1
-0.639534818082223 1
-1.26877724071223 0
0.434977703437087 1
0.254604772885722 1
-0.44392557822487 1
0.759482317448001 1
-0.356882656472664 1
-0.293032129711942 1
-0.664965001685834 0
-0.360744769152952 1
-0.374181509837608 1
-0.318322945587493 1
0.172406792955681 1
-0.317798169754147 1
0.0220041564026919 1
-0.112838798141978 1
0.898779518970157 1
0.227615018977264 1
0.0472245139871855 1
0.593694713486898 1
-0.478609986635286 1
-0.25931911595125 1
0.721041219553129 1
-0.18049050429237 1
-0.246592022902745 1
0.27744127794139 1
-0.349966719235779 1
-0.370968250507003 1
-0.402737511348604 1
-0.0857069206356512 1
-0.142623942285769 1
-0.409332621385902 1
0.293196306516666 1
0.471800463304063 1
-0.435386416233257 1
0.690807635797272 1
0.186440889743703 1
-0.35214640095566 1
0.509985899859786 1
0.531492005637582 1
-0.678155751602065 1
-0.375138543476624 1
-0.583684665033579 1
0.339673252542523 1
-0.499551850172546 1
0.293724893788425 1
-1.03632908482575 1
1.12967798207015 1
0.491618132574492 1
-0.695810851324646 1
-0.219238268776752 1
-0.383140444171375 1
-0.442704153625128 1
-0.14757508361355 1
-0.253265957423175 1
0.00495866946886353 1
-0.388106215656324 1
0.166586162823514 1
-0.0579994041630976 1
-0.818282073144601 1
-0.0891878803328664 1
0.0498308453739131 1
-1.16783414273338 1
0.483388367012355 1
0.586070812986531 1
-0.516556154262088 1
0.33216483831877 1
0.656487226957981 1
0.385137497921843 1
0.140735416018522 1
-0.621208609645893 1
0.0595526693065964 1
0.141629502157911 1
-0.497866931696589 1
-0.65399983256378 1
0.891279864615265 1
-0.371223820972339 1
-0.513734603783122 1
0.0962186941654543 1
0.0437733140518992 1
0.289348771264864 1
0.0924270502650878 1
0.0198018921443069 1
0.298330269116974 1
-0.809537814385819 1
-0.504145483933775 1
-0.125518522931958 1
-0.398327861374822 1
-0.249098433510472 1
0.61749149687433 1
0.289530146468198 1
-0.11408345356744 1
-0.14980122447894 1
0.286041036426613 1
-0.455975626235848 1
0.0431390931132925 1
0.0609588584409566 1
0.105084651675739 1
-0.190775819192485 1
-0.454023400667354 1
-0.952110774900255 1
-0.25443538587701 1
0.658206362872986 1
-0.571242609943926 1
0.433639151627129 1
0.72040446482643 1
0.658989953678499 1
0.21283736869007 1
-0.882393073398775 1
0.469130371462808 1
-0.440617521217849 1
-0.579475546993563 1
-0.759444015749697 1
0.346110938967542 1
0.120958802302028 1
0.194678954459771 1
0.626764316209804 1
0.539122487763165 1
-0.237668889750797 1
-0.0726786331302979 1
-0.728501314637854 1
-0.421604856648486 1
0.103205922480076 1
-0.476814438854036 1
0.891443392405182 0
0.0510284775206728 1
1.14974814915175 0
0.350812470965017 1
-0.0354164641748527 1
0.307271416945114 1
-0.118032490448959 1
1.03032285245343 1
-0.0721989891404517 1
-0.419566566012969 1
-0.4476920439101 1
-0.89132508028623 0
0.476786961647745 1
-0.304299596451079 1
-0.914151491226028 1
0.411265594479566 1
-0.566680568360548 1
-0.16964980501729 1
-0.169598305710518 1
-0.0806970472974407 1
-0.906377900235588 1
-0.106401273282567 1
0.0376116758277408 1
-0.124295935175506 1
-0.367927356198081 1
0.851880861540691 1
0.686076549192594 1
0.213388171534006 1
-0.829380941036404 1
-0.492326381015127 1
0.403033320751529 1
0.156412538222653 1
0.237914351975736 1
0.589313989113192 1
0.124076812375041 1
1.50958541383466 0
0.193622996970361 1
-0.46419177431133 1
-0.0926858760873543 1
-0.0402246928498611 1
-0.162478210870734 1
0.614701727559624 1
0.375578709227911 1
0.10149951275279 1
-0.499465330468174 1
0.183125619959254 1
0.110209855207392 1
-0.404906491589842 1
0.269447128349495 1
-0.0251637384449559 1
0.163298797568369 1
-0.61151885277404 1
0.200744295991954 1
-0.213745073910366 1
-0.215521763655159 1
0.073593706946575 1
0.803686325822689 1
-0.510804314675655 1
1.10593017286263 0
-0.758806044024708 1
0.367432457544996 1
0.162208111210094 1
0.308250652506482 1
0.0902494674760556 1
-0.489590354325546 1
-0.429408146085855 1
0.00786069327561076 1
-0.0750260216302739 1
-0.793673601607337 1
0.369598188441556 1
-0.352704706536721 1
-0.333407764748961 1
-0.0528893949446703 1
-0.306855666785309 1
-0.820762267614028 0
-0.153277076098494 1
-0.743892849567279 1
-0.247844668619441 1
0.754016826859635 1
0.172733974093994 1
-0.0747542615540009 1
0.0247049160437589 1
-0.188756148391822 1
-0.0581019197484902 1
0.158774803646136 1
0.529675348536089 1
1.59092641774457 0
-0.0231317306078717 1
-0.102991558611654 1
-0.133841532098465 1
-0.0407191906534583 1
0.298554540066963 1
-0.504424314886268 1
0.601045609026281 1
-0.678940392054181 1
-0.147369615212796 1
-0.630082986956904 1
0.0994135658769021 1
-0.567155598748153 1
-0.75478728131335 0
-0.0360001115914416 1
-0.556304863473974 1
-0.518381526742424 1
0.0767545216729938 1
-0.187483643170026 1
0.64687596108046 0
-0.225005973120551 1
0.365065378946443 1
0.665260608867351 1
0.480128312541169 1
-0.0791236257915885 1
-1.14408721969344 0
1.25267504835119 0
0.475976586881471 1
-0.210712677292051 1
-0.61344917727523 1
0.801446447396248 1
-0.792973611003329 1
-0.389903122353943 1
0.146283949686567 1
0.430548623365459 1
-0.0271102268782034 1
0.898651164011377 1
-0.0233100094249908 1
0.163528833087825 1
-0.0959411230277324 1
0.424758257378857 1
0.933046063878484 1
-0.226773914721721 1
-0.527471760041166 1
-0.0354540696705063 1
0.951470827486881 1
0.524183004119493 1
0.466978003293588 1
0.226642957799707 1
-0.487696153366763 1
0.435329709133921 1
-0.0278743311095471 1
-0.364617657691907 1
-0.300368899581208 1
-0.186073887877173 1
-0.183902628509131 1
-0.215433295309282 1
0.878539844816863 1
-0.690069185765955 1
-0.141680020103721 1
-0.214884647735106 1
-0.670601273303877 1
-0.246110932221319 1
-0.895624284766878 1
-0.800001391219035 1
0.0128051884885894 1
-0.0369397488317018 1
-0.101129927672089 1
0.143163049699251 1
0.213843425591885 1
-0.158779390319795 1
0.403170944878333 1
0.474318593552183 1
-0.355318792740117 1
-0.818269963855753 1
-0.372542334787604 1
1.37916039859456 0
-0.195944491253619 1
-0.312182534228606 1
0.0957915686321786 1
0.00868070479408231 1
-0.472725910852977 1
-0.40559118255987 1
-0.407526839468192 1
-0.519334119561307 1
0.232452674522308 1
0.476396657590708 1
0.19455805200021 1
-0.660363092212814 1
-0.0948216063715416 1
0.217497961150533 1
0.262501240878505 1
-0.230517890413315 1
-0.606079928207273 0
0.223822853869698 1
-0.536576731048734 1
-0.0264018627958242 1
-0.489976418514352 1
0.811688144819822 0
-0.106029082757668 1
0.0745440551929963 1
0.634459621027254 1
-0.0285781869568542 1
-0.614127986183083 1
0.579989328287945 1
0.263246318452139 1
0.408655421456655 1
0.442155741976275 1
1.01941707037434 0
-0.357535623059734 1
-0.741262057327652 0
0.485623669068715 1
0.850195010078534 0
-0.146619729847532 1
0.431424699340522 1
0.186452809674989 1
-0.223562601622368 1
-0.386234059161501 1
0.811699381956504 0
-0.977383667174735 1
0.505098686720969 1
0.534754972683807 1
-1.00051713761432 1
-0.651903661409457 1
-1.00080043179637 1
0.306558852057797 1
0.762648029829634 1
0.662346474710672 0
-0.109392256237546 1
0.0188143993897009 1
0.227358702922774 1
-0.203323730672933 1
0.490625731561486 1
-0.223286378194905 1
-0.816993973708473 0
0.243763180568428 1
0.292157925834572 1
-0.0537789128853264 1
-0.409733887790099 1
1.00162491799467 1
0.19564223534171 1
0.380826024219613 1
0.120422196521049 1
0.0996002824135922 1
0.730410877100269 1
1.2145116228329 0
0.441628643944356 1
0.375295357851717 1
-0.549147333434072 1
1.00437638547743 0
-0.0104449189340919 1
0.392373563005435 1
0.234550064157677 1
0.029989971095755 1
-0.0142827313832718 1
1.12378374916141 0
0.172765984095041 1
0.0656652866713303 1
-0.218177304871272 1
-0.0166100521901857 1
-0.482632609750467 1
1.21220640849861 1
-0.253845605085344 1
-0.570301594175433 1
0.307723215086494 1
-1.06205066607534 0
0.132508030873992 1
0.135046822114957 1
0.203255423950895 1
0.186491403750494 1
-0.130198805454781 1
0.785826885205404 1
0.538393290554032 1
-0.0294575346673989 1
0.404943591694679 1
-0.0556603000053001 1
0.111763556576187 1
-0.20712272248594 1
0.297322035674755 1
-0.143505599366941 1
-0.950062552718183 0
-0.0204113280959977 1
-0.0172063514181768 1
0.915444621965199 1
-0.347226742758902 1
0.475505399564044 1
-0.279805253692314 1
-0.680777257412822 1
0.234522023100174 1
-0.561378583495345 1
-1.09289546940156 0
-0.133147346445376 1
-0.254546984928246 1
0.351901892436899 1
0.599712859570107 1
0.475865357440049 1
0.278442281071137 1
1.12131944635301 0
1.17969602740432 1
0.00242844481605497 1
0.00850791029997038 1
-0.140109094789143 1
-0.167057230195932 1
-0.24774087560346 1
0.454717611168162 1
-0.235649852934097 1
-0.497625379526687 1
-0.520235815586616 1
-0.350709828429318 1
-0.614111208265919 1
-0.590732454002268 1
-0.536034793674172 1
0.302426307775562 1
-0.158736444567859 1
0.705893160176019 1
0.680256650516084 1
-0.477855301385829 1
-0.567192911706066 1
-0.265934853557684 1
-0.520405801951916 1
0.328276145258356 1
0.366934859737513 1
-0.579890236593068 1
0.605230035781509 1
0.651422329505619 1
-0.228193064899823 1
0.658372378959655 1
0.00987526592632604 1
-0.568825832671456 1
-0.183388877475261 1
-0.800556817741709 1
0.475375113150364 1
-0.517709225085134 1
1.17813695407337 1
0.348167082942837 1
0.99504491077567 1
0.0527211067373791 1
-0.340936549294644 1
0.392285271838315 1
-0.203324763017212 1
-0.117578904911107 1
0.519776237313706 1
-0.293394428887848 1
0.161269981030777 1
-0.583662803237957 1
-0.278254085455422 1
0.12012927739098 1
-0.357925026126316 1
-0.213210108596854 1
0.490637650807245 1
0.00640662873079764 1
0.84569715888673 1
-0.73616590850326 1
0.0751873986564461 1
0.292313638653269 1
0.0657319560138442 1
-0.906773711350155 0
-1.10041804146477 0
-0.575765285333643 1
0.815547171026813 1
0.144992315076105 1
-1.22813219585169 1
-0.339430453134765 1
0.42475724960292 1
-0.560275845002329 1
0.327831682116001 1
0.0308888193774973 1
0.194825541889889 1
0.332959896365192 1
1.00991796136295 0
0.687643941108025 1
0.386402990955779 1
-0.0999397772514192 1
-0.424133636529842 1
-0.621533418190077 1
-0.16474120655741 1
0.171038121592115 1
0.384972522691146 1
-0.146001419440957 1
-0.0195731331883554 1
0.185070269883886 1
-0.711218768702282 1
0.508899540630057 1
-0.192534794798862 1
0.430025359518081 1
-0.66035448540771 1
-0.161828255137753 1
0.825561761586869 1
0.0493838500558799 1
0.914702157729939 1
0.0276519016077171 1
0.04432049707973 1
-0.156163467652046 1
0.680725244122208 1
-0.0618674379097456 1
0.203305028553343 1
0.200527869951805 1
-0.173268542100358 1
0.559514786020712 1
-0.02401642074741 1
0.599867455802214 1
0.431167621101875 1
0.508046803440935 1
-0.151530312890921 1
-1.0949644849846 0
-0.451302867351175 1
-0.0881752257528471 1
0.659708469659279 1
0.416253767884725 1
0.0253781307786027 1
1.05204948193247 0
-0.141794268559148 1
-0.299724049834212 1
0.331078167247343 1
0.469313236277847 1
-0.346599339163903 1
-0.949101076216258 0
0.415758473693244 1
-0.14684602920821 1
0.322851998938603 1
0.486424560577203 1
0.417730315238308 1
-0.788950790103367 1
-0.722958121191893 1
0.0559507127411023 1
0.103393226917401 1
-0.435853860817374 1
-0.0270076912565523 1
-0.238259357875192 1
0.37777708755971 1
0.272279208798155 1
0.50882998703871 1
-0.0812120506335739 1
0.196708437168471 1
-0.209130545603852 1
0.00101883755947403 1
-0.265402346820931 1
0.201586121606978 1
-0.560705800454821 1
-0.779236859382979 0
-0.145989215625529 1
-0.154543780264786 1
0.367070212673476 1
-0.497037647495865 1
0.542795943780788 1
0.230555746773999 1
-0.706067987358627 1
0.71693744637019 0
0.0695087914232539 1
0.189220850745452 1
0.431732260747999 1
-0.313734815766244 1
0.170525239527242 1
-0.0899000440481731 1
-0.416863982359486 1
-0.520629106208792 1
0.393044306212133 1
0.31336814987225 1
-0.248349268706284 1
0.0723401056854775 1
-0.0890781769071341 1
0.307202729652998 1
-0.758137319035923 1
-0.0258648976367655 1
0.220757770126949 1
0.225531120228323 1
-0.305612844597546 1
0.513618056150778 1
-0.198368623804957 1
-0.211868750300721 1
-0.070588640103239 1
0.559406495985567 1
-0.228751732880868 1
0.541393101324717 1
1.43393601135407 0
-0.308118504381794 1
0.293624560532938 1
-0.0150467306520609 1
0.609396397193055 1
0.525353851439861 1
-0.00215839232995367 1
0.227993996640974 1
0.00555669641142812 1
-0.264020757694421 1
0.204412164341764 1
-0.775736074864084 1
-0.924951081771363 1
0.244401114928261 1
0.817301215124566 1
-0.858621036869825 1
-0.87784857224378 0
-0.292794865163757 1
-0.854829318438494 1
-0.260919735598676 1
-0.216841715924992 1
-0.240622298464971 1
1.20758478085513 0
-0.242053835658592 1
0.961925027914169 1
-0.447298001086355 1
-0.0710066458360681 1
-0.164607666174249 1
-0.246030701502303 1
0.415587178243944 1
0.748280891777176 1
0.718949637496589 1
0.836948394102197 1
-0.0991982415525137 1
-0.846905245885431 1
1.00662344326561 0
-0.219239284790306 1
-0.470564639666867 1
0.0313657703135663 1
-0.0425710138913545 1
0.29325053426458 1
-0.138857661682449 1
0.457577879844442 1
-0.600830700299018 0
0.0567593467006173 1
-0.352659538755913 1
0.400347441036578 1
0.646985675543922 1
0.0476356370418787 1
-0.0504023512280499 1
0.202787161231465 1
-0.246996267051464 1
-0.0943045169573438 1
0.471813385008462 1
0.54335364693445 1
-0.256302295293782 1
-0.321042696687524 1
-1.0336025759994 1
0.0710677824725891 1
-0.40769680959516 1
-0.479667251893194 1
-0.127669249018195 1
-0.309603126552494 1
0.294302595462606 1
0.692435868250401 1
-0.0198161646685991 1
-0.143551066767784 1
-0.0106743431231168 1
0.0810438162701519 1
0.0232063908267053 1
-0.285739278399781 1
1.01668981263964 1
-0.10418021551448 1
0.224764806705953 1
0.345823771445566 1
0.415763034015497 1
-0.000164793468556343 1
-0.300469985402764 1
-0.353519031507743 1
0.832639684943063 0
0.808659578971429 0
1.28589818902456 0
0.238948073358874 1
0.692301547254071 1
-0.105270429539557 1
-0.079434910243992 1
0.0137035374134977 1
-0.236719794117421 1
-0.192784652311512 1
0.410532264165556 1
0.763934165138529 1
-0.384292111442887 1
0.548242272035202 1
-0.0396651514469121 1
0.459010252242218 1
-0.633867427631597 1
0.467026649461805 1
-0.0115153591563294 1
-0.0850891449909387 1
0.421161164915551 1
0.699883046413214 0
-0.0425751035413931 1
-0.488894763318375 1
0.304418200311176 1
-0.409308221082949 1
0.665300664986358 1
-0.0186931252943326 1
0.437636382114396 1
0.243152755522079 1
-0.310352952720153 1
-0.0888834259617476 1
0.757951210805565 1
-0.531540587116784 1
0.060235811065476 1
0.255546182993269 1
0.0969023135939382 1
-0.276857523667761 1
0.251526074358336 1
0.0118768535059017 1
-0.756717222871011 1
0.103942276237614 1
-0.250706521433108 1
-0.530025213570724 1
0.480889774677957 1
0.294185905523243 1
0.564098884691328 1
0.598520760033274 0
0.957783644099941 1
-0.384385499105616 1
-0.427580729321127 1
-0.13022359576608 1
-0.676350843710589 1
0.0878704835764652 1
0.326608921044007 1
1.09292502952603 1
0.0304122287882371 1
0.659673650508335 1
-0.530637368420641 1
-0.900627822850291 1
-0.113759965991059 1
0.561447691680533 1
0.559631981565999 1
-0.770978611723881 1
0.153304393361383 1
-0.776905942289345 1
-1.1347444375381 1
-1.54944297446236 0
-0.0983868173528031 1
0.973148232900267 0
-0.383121396783637 1
0.336258790089812 1
0.143332085034216 1
0.131801973905821 1
-0.046082055940734 1
1.13139114701142 0
-0.232959985680503 1
0.756570326638286 1
-0.432269125940066 1
0.480039481459138 1
0.00671160925854596 1
-0.578574268407457 1
-0.511317575048529 1
-0.309902018377855 1
-0.963378494595236 1
-0.149332978863113 1
0.268144723380918 1
0.899136813698007 1
-0.155323779228412 1
0.755349203411697 0
0.171730827976957 1
0.525607610599952 1
0.185119879322981 1
-0.497808049590557 1
0.197096528850949 1
-0.348021256759389 1
-1.22175463742045 1
-0.119955990761361 1
0.290957384279573 1
-0.233769696325664 1
-0.920725895799132 1
0.0268150171375804 1
0.300760717083711 1
0.0877410379621034 1
0.624396244509839 1
0.162804840539954 1
-0.0401364674645669 1
0.0396049543929888 1
-0.788780099213121 0
0.123541295430126 1
-1.12454537284279 0
0.262584393973363 1
1.10673143069795 0
-0.150829381390934 1
0.575480363402362 1
-0.113228368463116 1
-0.148886163353303 1
0.883461038937034 1
1.05395338688415 1
-0.530657084801998 1
-0.0725254716838876 1
0.548596698515041 1
-0.113635530130532 1
0.234657235533341 1
-0.161233990262683 1
0.634804534518417 1
-0.339487686207794 1
0.439728535911901 1
-1.03144983992498 0
-0.419037702094749 1
0.549294378968715 1
-0.282839407525502 1
-0.781027600747241 1
0.39525760802754 1
-0.12110941436344 1
0.864072161940595 1
-0.0774192882917597 1
0.216189947997019 1
-0.398995319498597 1
-0.138687717887339 1
0.58052050493232 1
-0.715992001176548 1
-0.0558347661376541 1
-0.122832306010988 1
0.351192965207401 1
0.276856027596569 1
-0.187377342301438 1
-0.242243985407543 1
-0.650978803814725 1
0.0139712602713939 1
0.549710806858711 1
0.030867214335933 1
-0.819639617660367 0
0.281567952027813 1
-0.899646284553714 1
-0.219424895601419 1
0.290832946162436 1
-0.0799610072577199 1
0.823991578858043 1
0.186881803693861 1
-0.657876289215697 1
-0.306112553421172 1
0.767812828848575 1
-0.512620428777042 1
-0.0598161909891298 1
-0.618259548833188 1
0.059718466910313 1
-0.0665435018200982 1
0.619687268793962 1
0.571855211540985 1
0.878463423322683 1
-0.316440171254651 1
-0.250201268874173 1
0.492984754666396 1
0.8922835863817 1
0.159705038532992 1
-0.415924163978155 1
-0.710517403505793 1
0.55103530680119 1
-0.171074084586512 1
-0.455972448688137 1
-0.325622954223301 1
0.174457472341023 1
-0.222468472771166 1
0.931912094028038 0
-0.616923641431839 1
0.0730365756015202 1
-0.846656734362291 1
0.200074800329239 1
0.415104650861579 1
-0.684261369255196 1
0.640922175156336 1
-0.0509761237779904 1
-0.78897950388633 0
0.841942868495327 1
-0.445363159279772 1
0.121837485570661 1
0.37267455765262 1
-0.696148342657714 1
-0.630262857566305 1
0.194530140957072 1
-0.66318019246468 1
0.74144290851416 1
-0.0873234331194596 1
0.559376934515109 1
0.549652450433267 1
0.16966689237629 1
0.218449802218925 1
0.603670239173057 1
0.800083402007105 1
-0.11150382743326 1
0.565046951992513 1
-0.13880306892762 1
-0.777217777624328 1
0.0694660211064354 1
1.06098918890503 0
-0.342979311336605 1
0.141289537579126 1
0.23440162946956 1
0.13220658946986 1
-0.0843993784786115 1
-0.303169785453036 1
0.317482223610112 1
-0.625044064581809 1
0.258094997022554 1
-1.55946349311139 0
-0.762076305903443 1
0.52384696337499 1
-0.833153145474021 1
0.378582935106298 1
0.189436234648797 1
-0.0849236462089716 1
-0.521489644699971 1
-0.0968789573813935 1
0.606051900088849 1
0.199503587839497 1
-0.300720132093762 1
-0.294758841652525 1
-0.448044637394517 1
0.0281389505883336 1
0.593248463279294 1
-0.735694454673605 1
-0.0299554168831037 1
0.158926863896377 1
0.288573107362102 1
-0.246177527685353 1
-0.502017479594527 1
-0.521604215640194 1
-0.720333421975075 1
-0.281906435365457 1
-0.214442076809107 1
0.768675463954866 0
-0.56744067220092 1
0.102732557848885 1
-0.364614758203462 1
-0.125864301474014 1
0.128787446622689 1
-0.279211818214237 1
-0.0977807156197807 1
-0.0694053385102646 1
-0.103766830261758 1
-0.0461038728050072 1
0.776033437580212 0
0.255910342702522 1
-0.270349100003962 1
1.44753273611632 0
0.757103887712249 0
-0.235482249150635 1
0.112274501508008 1
0.0104437584026075 1
-0.576400418841958 1
0.790952400779274 0
-0.0669246040480839 1
-0.259206608217357 1
-0.115476973658581 1
-0.238829911691832 1
0.711585802896899 1
0.344476199694547 1
0.321098456805599 1
-1.02915914870606 1
0.773998767235359 1
0.0259469931477839 1
0.631808996256293 1
0.140452325937295 1
0.011802269160728 1
-0.683982611777792 1
-0.289527394196856 1
0.126332760011367 1
-0.887762314899964 0
0.300078513500166 1
0.761058445569621 1
-0.0365336371364722 1
-0.152493163325816 1
-0.573787110266638 1
-0.895370423016028 1
-0.168479275708618 1
0.905201285454661 1
0.137235218781416 1
-0.0826984766739754 1
-0.196183112126317 1
-0.659666514148494 1
-0.111206498440797 1
0.112193852187697 1
0.231530330079897 1
0.388742976421036 1
-0.367187298323909 1
0.024819802067448 1
0.357796608154483 1
-0.214785840889467 1
0.686741411966971 1
-0.0161979434719625 1
0.411423504974125 1
-0.972431559572784 0
0.396056234932006 1
-0.399348922202522 1
0.239764378821827 1
0.926201100835806 1
-0.172839929040128 1
-1.27934403373623 0
-0.349984805890478 1
-0.261237690404969 1
-0.514496196428953 1
0.581732096453838 1
-0.645294004407225 1
0.493874515216454 1
-0.706228851378231 1
0.361575441170003 1
-0.480072556561193 1
-1.14348439198622 0
0.722366366795921 1
-0.178534000489163 1
0.458935851703597 1
-0.0354960897565072 1
0.0246030477052907 1
-0.476900101338916 1
0.0200569653132534 1
-0.996942673956648 0
0.352738667384696 1
-0.413528388166112 1
-0.146717881329281 1
0.0274242165646438 1
-0.393425508243718 1
0.684694731207116 1
-0.0317623702268318 1
-0.528999236361877 1
0.284930607475151 1
0.039765392778197 1
-0.958263903579642 0
0.4475504022369 1
-0.272445480421381 1
0.238747326003585 1
0.106683108464082 1
0.182406250049885 1
-0.127225179160053 1
-0.884609231793308 0
-0.694913755943153 1
-0.205137282357002 1
-0.253233651277511 1
-0.0474877353358051 1
0.112472372163728 1
0.16840160851261 1
0.114659146382023 1
-0.0874872425830417 1
-0.228222395827612 1
1.43982131106532 0
0.144920827478449 1
-0.0777700056299528 1
-0.0139256911062607 1
1.12461503006994 1
0.189223119040477 1
0.714139593443906 0
0.406675759061853 1
0.0631604126222034 1
-0.00418598558283208 1
-0.244208586678241 1
0.528502999848434 1
-0.0270693999735483 1
-1.03359829706362 1
-0.43256298154472 1
0.384402434212812 1
0.29782029674845 1
0.773077999771506 1
-0.0407566599544046 1
-0.0430055017661583 1
-0.366700843908008 1
0.955897024465766 1
-0.921502050928357 0
0.0471531638330128 1
-0.438462134374977 1
0.930964990657944 1
0.427369838427406 1
1.47611748385153 0
0.566546962282823 1
-0.243115382577341 1
-0.562803177452338 1
-0.213182915651239 1
-0.781362374293912 1
0.10533942350823 1
0.594748366394466 1
-0.4465140973063 1
0.206803848398878 1
0.160029324125495 1
-0.186321142384794 1
0.90903312408372 1
-0.417879199488633 1
0.73227704399281 1
-0.253560127927746 1
-0.11537015144697 1
0.377613881707291 1
0.218742510262513 1
-0.40330398992787 1
0.59135146247384 1
0.80872122563808 1
-0.308705995391173 1
-0.111413617034068 1
0.0107011496680639 1
-0.214303866821262 1
-0.191996314634925 1
0.251513701196504 1
-0.305807494690222 1
0.515367862775815 1
0.598113309449869 1
-0.577217320960384 1
-1.18897219908463 0
-0.00325928291590982 1
0.715484969670582 0
-0.108334584721552 1
0.645872576517944 1
0.152105930416851 1
0.588213482739623 1
-0.66604136080647 1
0.280879782652441 1
-0.645719557530457 1
-0.29905736997514 1
-0.277927912800222 1
0.418844798063952 1
0.663769569290524 1
0.286167554895846 1
0.657133304332447 1
0.433152278676321 1
-0.189701400118521 1
-0.3511325103106 1
-0.376978046802925 1
0.31410677891398 1
0.443743492588379 1
0.245930785250865 1
-0.346938433306743 1
0.679913736568076 1
-0.384183530886909 1
0.461820463285034 1
0.702962446011024 1
-0.0674563410733783 1
-0.755920266476382 1
0.268032221660914 1
0.61376933756188 1
-0.478196086405933 1
-0.158451440828626 1
-0.0885871677202317 1
0.826691913072397 1
-0.746252586454705 1
-0.319245341969621 1
0.819200354226455 1
0.0886839321286925 1
0.0236588850106174 1
0.630532721767708 1
0.111665715853553 1
0.029857229662222 1
-0.573183887524868 1
0.882382140122377 1
0.96177882570122 1
0.74274830147194 1
0.428233719889588 1
0.887864247212371 1
0.813947221567196 1
0.425053227661687 1
-0.0695593536876041 1
-0.546305117085996 1
-0.867589560380057 1
0.288908893454481 1
0.0447001717215516 1
-0.0956416959606323 1
0.192258772703785 1
-0.0138584651917433 1
0.336513884708636 1
-0.00897889863398044 1
-0.340988718408286 1
-0.314227164481772 1
-0.323596713732779 1
0.0489085043760111 1
0.756813967339886 0
1.33229635478306 1
0.479107817437342 1
0.143894775859256 1
0.0470308277906436 1
0.16086328976602 1
0.227629770981908 1
0.0278500905348822 1
-0.449362684611956 1
-0.103478065334571 1
-0.50707415512291 1
0.815922741300956 1
0.315227914406485 1
0.78673114201033 0
0.178134101662501 1
-0.635704748024348 1
0.916108998216095 0
1.3632221458182 0
-0.205844207645338 1
-0.317046523625628 1
-0.374856241642411 1
0.467092999482417 1
0.138259656471077 1
0.174718566057651 1
-0.12679715826716 1
-0.638482642415852 0
0.957682972316406 1
-0.424192860490903 1
-0.198612202986652 1
0.10652327564362 1
0.285061931722763 1
0.697703601581284 1
-0.221070301660673 1
-0.476156436083473 1
0.177044507537366 1
1.05978943033733 0
-0.728206134499035 1
0.160788948022584 1
-0.39805077970944 1
-0.705903809923456 1
0.872627555966106 0
-0.508852435524547 1
0.598148708273455 1
-0.941927095165123 0
0.132429002726426 1
-0.482735833797758 1
-0.562835984852249 1
0.612256094246355 1
-0.693331841360828 1
0.241709311265407 1
0.336942257113612 1
0.603851012278259 1
-0.214068860156285 1
-0.133573786330736 1
-0.289462479688324 1
0.56304789808175 1
-0.819740792612263 1
-0.43994131646554 1
0.069064453846325 1
-0.0739604126400469 1
0.137440174969232 1
0.247068752085771 1
0.656168415019782 1
0.280178569994774 1
0.530182986966158 1
0.346220877808521 1
-0.63041478764768 1
-0.246641929074741 1
-0.0421747463768788 1
0.202603172573836 1
0.10245691241914 1
0.112612627376289 1
0.400743878047492 1
-0.885498415185488 1
0.806267719015966 1
-0.394380851812778 1
0.00563774682113534 1
0.249651581964245 1
-0.329082452567666 1
-1.45629852102363 0
-0.0731081045783823 1
0.403060708870509 1
-0.0471563151440823 1
-0.76975020223624 1
0.792739907202052 1
0.267899105192521 1
0.0290246112263405 1
-0.338132618393476 1
-0.575226666686127 1
-0.170485830233046 1
-0.482559875213506 1
0.943695364209017 0
0.649309794702716 1
-0.015355813222215 1
0.42746777577072 1
-0.744003518265091 1
0.0891309864907896 1
-0.43682924755161 1
0.299179351062393 1
-0.181975381330371 1
0.102132639112464 1
0.597163282904526 1
-0.537080974156528 1
-0.312485785947174 1
-0.451293261472842 1
-0.384765833818281 1
-1.40013491012603 0
0.451372574327547 1
0.368421523276691 1
-1.01804115638545 1
0.815198988854612 0
0.501311376436067 1
0.208750120613674 1
0.173212284949001 1
-0.0891586099766862 1
0.0308665908227359 1
0.499707847286703 1
0.158713925309039 1
-1.25146841152066 0
-0.167964552228182 1
-0.330886700228442 1
0.125152520954984 1
-0.745051878138907 0
-0.270260561394378 1
0.440874681097992 1
-0.249465723898703 1
0.458990964856794 1
0.482650207483007 1
-0.359432225835528 1
0.81703240258741 1
0.0170056404293824 1
-0.358051263852724 1
-0.388962670927027 1
-0.933703979292925 1
0.340080310018791 1
0.276222504980594 1
-0.709536811384177 1
0.496916927132419 1
-0.548480017287822 0
-0.481630160874104 1
-0.312676313640287 1
0.2017634299037 1
-1.46212408520572 0
1.27044112476075 0
0.356312903567736 1
0.461635205322713 1
0.53513104685502 1
0.184042209738895 1
0.0575020361716547 1
-0.929803587471044 0
0.758316041001086 1
-0.166358876201963 1
-0.128040774373139 1
1.25974570527435 1
0.038108782044563 1
-0.48592866603745 1
-0.0372535200549614 1
-0.627692535546641 1
0.655095721199617 1
0.885235196340318 0
-0.417155288371308 1
-0.0183761269444201 1
0.446507890973077 1
-0.445163979228897 1
0.0881055432425292 1
-0.520089269210089 1
1.1460242345277 0
0.39675298440303 1
0.394844707887729 1
0.00798979138484996 1
0.0870770297468279 1
0.833379805412887 1
0.130426523373208 1
0.876874734630109 1
-0.135045903855377 1
0.138033355935981 1
-0.8480006920708 1
-0.145132898307189 1
-0.641357398796415 1
-0.32829248831981 1
0.0517817602633901 1
-0.63475047936316 1
0.872529494433537 1
-0.200241052414965 1
-0.68111076244411 1
-0.725825213426044 1
-0.367161740802673 1
-0.0026292984091512 1
0.735793805361199 1
0.0606155526634901 1
0.0287622109037581 1
-1.02797690093618 0
-1.25113730942759 0
-0.0790009704193114 1
-0.282513438835598 1
-0.607286194303054 1
-0.161754582310148 1
-0.264498349968615 1
0.0112986270106563 1
0.0853167937745183 1
-0.166589196613622 1
-0.430915639116254 1
-0.0560411271002031 1
0.00433490840912625 1
0.533837572337354 1
0.590894208936568 1
0.660679454416808 1
-0.627282168355264 1
0.771915535800938 0
-0.305866721236633 1
-0.0563922054866144 1
0.40467722162137 1
1.66016496012103 0
-0.487053657407982 1
-0.489434909114748 1
-0.549194095505637 1
-0.0984970169572838 1
0.254599050337963 1
0.253940740370648 1
-0.514501203952468 1
-0.0474233190495588 1
-0.494991088622726 1
-0.476556359824731 1
-0.296906673155161 1
0.523766968285452 1
0.632993185800858 1
0.1537854095644 1
0.238308178464703 1
-1.06350566395332 1
0.379981329945915 1
0.531416100473162 1
-0.167277002228594 1
0.239080967042141 1
-0.052841183865823 1
0.377050570829787 1
-0.479045069583216 1
-0.762580138275264 1
-0.119556034464022 1
-0.00231146220879486 1
-0.497795869682411 1
0.194400040260487 1
0.169309125303884 1
-0.514194805668915 1
-0.0640572410658543 1
-0.709916143670473 0
-0.0302327432250772 1
0.0597825720811684 1
-0.942770391005292 0
0.245107210550459 1
-0.174148485442104 1
-0.31585953833125 1
0.586608745978364 1
-0.494820960902078 1
-0.0311543827085328 1
-0.0356665497617608 1
0.445198603699453 1
-0.316922286624917 1
0.11371193006493 1
-0.230904680377996 1
0.0919593857639399 1
-0.406230777763716 1
-0.34843279232686 1
-0.67642955773892 0
0.119456971134762 1
-0.129571615791106 1
-0.623417988970362 1
-1.0301750146789 1
0.49902689926233 1
0.187808978352434 1
0.24877437889708 1
0.246422053799977 1
-0.327838296725187 1
0.206849403101309 1
0.620310189630317 1
0.386909441627471 1
0.438008464237953 1
0.548907805306349 1
0.515271617838745 1
-0.659775833956278 0
0.395111108264504 1
-0.208788481571617 1
-0.838118764578171 1
0.129154693107328 1
0.28316149827799 1
0.0992826636166206 1
-0.527181812112453 1
-0.675591611316998 1
-0.132389597864961 1
-1.13230055455669 1
0.4564162131174 1
-0.3679892436687 1
-0.152191132701208 1
0.444090214052398 1
-0.0193978816684559 1
-0.365780181420947 1
0.364295487719208 1
-0.00876767196351175 1
-0.146276646909627 1
0.185662084156772 1
-0.415460622906005 1
0.186255264642278 1
-0.220807627598489 1
-1.26360145897491 0
-0.546677527005068 1
-0.383848847835388 1
-0.932083799074394 0
-0.637855178107246 1
-0.323067982938732 1
0.165902342888176 1
0.653440093238027 1
0.252524064936932 1
0.624651012913242 1
0.00232838539667795 1
-0.370751743532557 1
-0.345592151644563 1
1.26994299503021 1
0.125322813454752 1
-0.223575500414386 1
0.110367269863195 1
-0.843309578848593 1
-0.108388636840654 1
0.728539428419742 1
0.926697652415799 1
0.597523427940185 1
-0.0210369634733184 1
-0.953151151407336 1
0.534079174949209 1
-0.376801478282555 1
-0.221750155718348 1
-0.643915332589089 1
0.50856990390731 1
-0.225530420700498 1
0.16737063626824 1
0.611163158845137 1
0.041830587961597 1
0.660558536384557 1
0.426177877490503 1
0.0525641878689044 1
0.623497486591716 1
0.259063092463867 1
-0.166843286662322 1
-1.18756677440651 0
0.807361838254686 1
0.430908375447847 1
-1.21494429245182 0
-0.465617794298877 1
0.211196171195834 1
-0.546845502736585 1
0.404234218350629 1
0.573329062122944 1
1.0650416840537 0
-0.39283155333548 1
0.407923476254932 1
-0.537137941683443 1
0.97803756163955 0
0.0346991022724763 1
0.629470685325868 1
0.325182173904531 1
-0.450270933540325 1
0.0421521679280363 1
-1.26825823943158 1
0.537864099215042 0
0.128549701858776 1
0.0616492985248758 1
-0.720837919221373 1
1.34738874557571 0
0.0305890586207959 1
-0.0247730539316837 1
-0.219089471214423 1
0.152921549872983 1
-0.379502130466985 1
-0.510134869357579 1
0.122658482912936 1
-0.104146614785199 1
-0.229955174521142 1
-0.258444922488649 1
-0.43886420021132 1
0.700341122655048 1
0.168649966389689 1
0.590357978182124 1
-1.17872811412965 0
-1.05361526077084 0
-0.112171696002291 1
0.061689934925595 1
0.827091396302059 1
-0.012050410078619 1
-0.334504623281996 1
0.525466469688987 1
0.270387169908079 1
-0.0543233275812719 1
0.529919072620316 1
-0.294907838461054 1
-1.35758903677754 0
-0.487872282136301 1
0.100005422961143 1
-0.244016146647535 1
0.818174799266573 1
-0.330593455296096 1
-0.150278379941658 1
0.868497725158868 1
-0.0251927640392083 1
-0.104359439653946 1
0.560008423536175 1
0.0281098375910518 1
-0.323280465517186 1
-0.435017136539629 1
-0.221571490152969 1
1.08849464715517 0
0.558063444411886 1
-0.359594803603343 1
-0.635079465428296 1
0.348978960741707 1
-0.0986017147924111 1
-0.0894380494014146 1
0.0844339281627429 1
-0.700867479757923 0
0.695006256460906 1
-0.0972346453596911 1
-0.788950431675583 1
0.520172212670233 1
-0.259591318997573 1
-0.671454389219629 0
0.41102384707225 1
-0.199178920662003 1
-0.817169445286826 1
0.887054731904695 0
0.197630335985092 1
-0.523982483680913 1
-0.546675722225556 1
-0.901843761395187 0
0.748546878663439 1
-0.194107124139786 1
-0.0371137292237783 1
-1.01942519932518 0
-0.58998609020063 1
-0.819538015982416 1
-0.202519403566091 1
0.0270941632192933 1
0.557785204490253 1
-0.562836845201165 1
0.232507371632207 1
-0.373133132244643 1
0.777467374503366 0
0.120958973935666 1
-0.184210114846076 1
0.626897816534801 1
-0.301227079348598 1
-1.08265857288375 0
1.36233041025373 0
-0.800930997619028 0
0.773374988439161 0
-0.248597246824305 1
0.75586268556422 1
1.04104980186349 0
0.749352717261674 1
-0.823879270962917 1
-0.302067645228392 1
-0.366381447982894 1
0.423143885988141 1
-0.110307294961937 1
0.920201566942723 1
-0.241217016284822 1
-0.0160508811155373 1
0.348489726213818 1
-0.0187740117725413 1
-0.00259874233873775 1
-0.487130244604518 1
0.265964625340247 1
-0.0743696144248271 1
0.160361487268311 1
0.0388474842853309 1
1.05049315478846 1
0.2467925777874 1
0.0710390958630162 1
1.23509747639653 1
0.659075175268463 1
1.02350563778364 0
-0.666135341766736 1
0.309777060878174 1
0.222004222571018 1
-0.863319635035888 1
0.317920637912412 1
0.131942490579742 1
0.59683533518999 1
-0.114952070390532 1
-0.548569049630254 1
-0.111975586355953 1
-0.35254874260055 1
0.339602805244774 1
1.73737709885819 0
0.688267206291446 1
-0.0469566229215994 1
-0.458546802118726 1
0.796880119989845 1
-0.364727731438109 1
-0.106304062288426 1
0.395778860177707 1
0.0886103408443496 1
0.3875962252282 1
-1.43069068442721 0
-0.193924485218509 1
-0.457857443397008 1
-0.118396473816816 1
-0.677652262604588 1
-0.0674015255080545 1
0.754986730325321 0
0.359046185394439 1
-0.078273975690184 1
0.650292392755557 1
-0.0702166029370332 1
-0.104221618604137 1
-0.469843932793316 1
0.212306449790682 1
-0.0414548687525879 1
-0.603233137687556 1
-0.45308741636153 1
0.197594891308148 1
-0.739195571419135 1
-1.05894302743634 0
-0.935291979227334 0
0.100145285924974 1
0.722024726095464 1
-0.412253494248585 1
0.125084586331732 1
-0.934358447770587 1
-0.084830467565909 1
0.0218631232180162 1
-0.251725130876273 1
-0.328989063035352 1
0.817913194255223 1
-0.363730504339019 1
0.144245219697391 1
0.517322434231992 1
0.497567812750034 1
1.48871379839364 0
-0.162871441803282 1
0.82569273163094 0
0.11989188527766 1
-1.25518993488689 0
0.41554043885769 1
0.241514287653855 1
-0.376634686125677 1
0.742864203637987 1
-0.682445527752976 1
0.32378791583002 1
-0.0171842518918519 1
-1.51947992798283 0
-0.435691447124407 1
-0.275417889865591 1
-0.310466679846069 1
-0.0961779807842233 1
0.00752050780197569 1
-0.102356137669475 1
0.315249642037264 1
-0.201249540871976 1
-0.135308497470807 1
-0.155593405246827 1
-0.499406164518392 1
0.432288373288046 1
0.683485676805612 1
0.352914354807443 1
0.264742483603617 1
0.581867810375808 1
0.250750044187915 1
1.28246160623946 0
0.120043536869779 1
0.0585692645784506 1
-0.482387191720902 1
-0.780374108374475 0
-0.191719446004512 1
0.149995714980954 1
0.742659731280646 0
0.636445877614525 1
0.272509638546684 1
-1.25015623274859 1
0.0736298599801447 1
0.969829088924254 0
-0.325510905907696 1
-0.32746035668992 1
-0.121618772743833 1
-0.361309331407383 1
0.0881759349782415 1
-0.605400107987458 1
-0.232261482888007 1
0.0586190101776393 1
0.571403522521494 1
-0.278774865092372 1
0.137941935120934 1
-0.340589339645067 1
-0.197652029950531 1
0.00262857920325801 1
0.276380759488792 1
0.260598390695143 1
-0.713906273308601 1
-0.156187822515234 1
0.65569030113847 1
0.981058301307488 0
-0.731666307731746 0
0.841950804922863 1
0.455851775667405 1
0.661703856211057 1
-0.0507277548226141 1
-0.340463997476521 1
-0.257578903713828 1
-0.983825979094919 0
-0.615663633960063 1
0.164679673001737 1
0.0301341360590905 1
-0.198385979586918 1
-0.658139713549607 0
-0.323397369977705 1
0.306892989003142 1
0.0894456079095938 1
0.0280367754929173 1
-0.485046816981823 1
-0.0912676323955337 1
0.179372887353086 1
0.574694971051596 1
-0.0809875662989624 1
0.858192347119198 0
0.499975112685195 1
-0.717164643490762 1
-0.629210477339623 1
0.645380272183803 1
0.658159479230755 1
0.245996874049033 1
0.122731663584005 1
-0.122211045965164 1
-0.0384141325481812 1
0.112360353964806 1
-0.584950425306885 1
0.837510801784672 0
-0.243762647272055 1
0.120151813062898 1
-0.39740020995469 1
0.321518254868578 1
-0.307815362075915 1
0.185843990052118 1
-0.337493376998445 1
0.712903235280073 1
-0.650845199462152 1
0.43571389455988 1
0.315573818258911 1
0.965112410342255 0
0.914232756927967 1
-0.810062508661767 1
0.017151239765162 1
-0.325868953000969 1
-0.773246524543165 1
0.0462043822528448 1
0.031901944067794 1
-0.249713698491705 1
-0.0631239250983056 1
0.597679019641271 1
-0.129986257518992 1
0.752201193929514 1
0.208595241105489 1
-0.28736675710084 1
0.819847159698895 1
-0.1035396793443 1
-0.0534008150926895 1
-0.784752394298657 1
-0.421000120717778 1
0.855440410637835 1
-1.32940144058744 0
-0.00971510555585819 1
-0.155399382216639 1
-0.769597341054669 1
0.0558270655671459 1
-0.475624066667927 1
-0.485604760798365 1
-0.0893032872070311 1
-0.0729604247316941 1
0.762882175982849 1
-0.239199531906345 1
0.343129655326521 1
0.243558472609632 1
0.129716039343005 1
0.091202269522215 1
-0.0495991784636217 1
-0.510032392397045 1
-0.128513320331703 1
0.609390537123725 1
-0.335268889966964 1
0.0299390898251782 1
0.128617255048925 1
-0.0445185339947882 1
0.536890818884432 1
0.782637267495518 1
0.445931250735092 1
0.014495595028185 1
-0.0235161818011657 1
0.00288703274919537 1
-0.574031310937733 1
-0.205352484049232 1
0.853487967643583 0
-0.0938956321357983 1
-0.136962179982583 1
0.436798715719568 1
0.0653269964990456 1
-0.903081327437263 0
0.382986633792234 1
0.322216219805245 1
-0.389025485504071 1
0.219137172993959 1
0.863865549147908 0
0.34669722468588 1
-0.119173199610622 1
1.17263557293362 1
0.645741043190517 1
-0.343120463219248 1
0.141204535214947 1
-0.521642522459363 1
-1.40101853304331 0
-0.864065623325455 1
0.0198567240276435 1
-0.445776304822514 1
-0.312564083165917 1
0.0976111029421287 1
-0.304259407945065 1
0.353998418588681 1
-0.166020118700637 1
0.332937093971657 1
0.881316949326134 1
-0.172461255311145 1
1.04694610422435 0
-0.569148597130421 1
-0.182048587906851 1
0.81721889521533 1
0.150109527263012 1
0.00341740267084362 1
0.390985867068735 1
-0.323226410427927 1
-0.464050707791481 1
-0.00597503075271234 1
0.897404990744305 1
-0.312459181135405 1
-0.288049282168127 1
0.859113923542144 1
0.654204391179106 1
-0.309543857338037 1
0.405238171738762 1
-1.19962111472567 0
0.510373995178207 1
0.0511820456834305 1
0.538199791242385 1
0.670644609656793 1
-0.0256278897785038 1
-0.522133847923375 1
0.0248180430927787 1
-1.56621100145758 0
0.495094955544302 1
-0.251774501959915 1
0.470908070312651 1
0.0375360031849646 1
0.686933093316993 1
-0.150255237189775 1
0.0926271022107329 1
0.67114498339213 1
-0.299799520907987 1
-0.379354286906786 1
-0.0831715573915865 1
-1.23400191393808 0
-0.904156844570036 1
0.0117879191330568 1
-0.882655972644794 0
0.557425049500926 1
-0.552234402333612 1
-0.183216506282719 1
-0.58541087137745 1
0.428612386612034 1
-0.300115784026003 1
0.728503246347552 1
-0.499431936596843 1
-0.75109466948185 1
-1.24228729397256 0
0.989514481211556 1
-0.600723615546108 1
-0.172641802806847 1
-0.702667019068228 1
0.694619099898028 1
-0.500385268602469 1
-0.0650436443062572 1
0.277009357267686 1
-0.0558970455662893 1
-1.59542780884373 0
-0.719534524441157 1
-0.548648639448403 1
-0.24051797807452 1
0.0601399017392761 1
0.30552849813209 1
-0.0848392252537243 1
0.374706413833441 1
-0.256268029982547 1
0.45292556202517 1
-0.219139851498649 1
-0.423921926668793 1
-0.0399656986137362 1
-0.0840018326315077 1
-0.48665872144863 1
0.778612016981499 0
-0.550013506912278 1
0.0218423468440112 1
1.17437553026543 0
0.0276641270659171 1
0.247545230318802 1
0.104966102128988 1
-0.70112320257492 1
-0.0434261987057913 1
-0.644735833945175 1
-0.0254208394968985 1
1.30490969710853 0
0.0567914862918949 1
0.813486577757654 0
0.256602538384423 1
0.549113138163615 1
0.70357642960195 1
0.696651418650913 1
-0.333235291765896 1
0.250019085830169 1
-0.666729339854662 1
0.83416679335711 1
0.644660561061492 1
-0.374269371651773 1
-0.244895528376043 1
-0.326363846003197 1
-0.204523876359382 1
-0.0993094085377717 1
-0.226779672870075 1
0.498222142132801 1
-0.0736538640069503 1
-0.541158066522779 1
-0.122356210985447 1
-0.266601850730623 1
-0.055502540581604 1
-0.272988690616078 1
-0.495116746570683 1
0.00882270391547779 1
0.533665077025086 1
0.0556307473539432 1
-0.438805034314007 1
-0.259999659903379 1
0.505035575553551 1
0.289105309108218 1
1.36764568267068 0
-0.282363849009099 1
-0.844481572112135 1
-1.02021393947274 0
-0.421795114540964 1
-0.0616660597973136 1
0.269390610610586 1
0.140715529463055 1
0.241995298885573 1
-0.950061991161893 1
0.111757501711145 1
-0.594864022318592 1
0.45993194837395 1
0.417956237036527 1
0.901254608817875 0
-0.216200379223094 1
-0.885117851420182 1
-0.196910548583517 1
0.264953181003271 1
0.278025126013936 1
-0.695286867157991 1
-0.446974432496588 1
-0.949937471678524 1
0.0627426717950688 1
0.347070464631865 1
0.839955147035484 0
-0.319186144859046 1
0.565203468384325 1
0.946047766838168 0
1.09672769521554 1
-0.232701288664217 1
0.429773434482494 1
0.586195772808607 1
-0.605385415791417 1
0.124067288894902 1
2.36251398719833 0
-1.28333383304928 0
-0.584276520779812 1
0.467417682454019 1
0.404483791974818 1
-0.220881294539127 1
-0.470553403812825 1
-1.23782115375555 0
0.369043194770151 1
-0.0265438151095787 1
-0.343350550793432 1
-0.719152371045704 1
-0.347841443493534 1
-0.0733148071913918 1
0.839318077238768 1
-0.363819367624458 1
0.0882787874634954 1
0.0573409080561116 1
0.660939709713327 1
0.967116660209383 1
-1.11814639947297 0
0.0340362932040263 1
1.45440688511919 0
-0.253824025895401 1
0.0416816950230785 1
0.66472435477295 1
0.155824711325314 1
-0.905060728409843 0
0.70270662803755 1
0.2258397490309 1
-0.289776913400003 1
0.338595978161342 1
0.363743283683818 1
-0.356122142964062 1
0.143410388511633 1
-0.111634625414597 1
0.0112212741959556 1
0.312600435281477 1
-0.769531915451955 0
0.153168086931362 1
0.0134632932600169 1
0.67212663039772 1
0.15954305537073 1
0.240304929917708 1
-0.631396165168881 1
0.393408014040133 1
1.23141219647726 0
-0.757213980556736 1
-0.448976220378811 1
-0.236608383403972 1
-0.111595644421027 1
0.3792516120704 1
-0.0858021257227242 1
0.419840057927267 1
1.46432571917366 0
0.319414863203315 1
-1.14277366544235 0
-0.0208497580179554 1
-0.262184185150304 1
0.85572560650315 1
-0.246717101261429 1
-0.822108164454085 1
0.232952843189009 1
-0.143772538449119 1
0.788848103042906 1
-0.337371949880422 1
-1.1716688381928 0
-0.720904703299401 1
0.0713846094227905 1
-0.466779443400119 1
0.0705981892718525 1
-0.465747537432682 1
0.292503991356148 1
-0.440129107588526 1
-0.797754084825971 1
0.451446778010841 1
-0.0747770282316431 1
0.609931286293284 1
0.581849708373745 1
-1.20031590001214 0
0.184674675986952 1
0.142237173671206 1
0.319551994162018 1
-0.654514184596091 1
0.415107218341522 1
-0.0106657508674484 1
0.295684512607869 1
-0.214305018581797 1
-0.505001874838046 1
0.618594730298981 1
0.82176535759943 1
-0.233212312912076 1
-0.290171517565785 1
-0.965694427031837 1
0.665723989000738 1
-0.528936098262685 1
-0.543185193275616 1
0.649209868706664 1
0.309162964033704 1
0.314331487364375 1
-0.457470747654721 1
-0.594443135775341 1
0.752458871013571 1
-0.95669138130315 1
-0.337598351177388 1
0.087173300316449 1
0.433927646816672 1
0.0518939781565592 1
0.574687919042326 1
-0.0982221605110126 1
-0.204237023230186 1
-0.462752088904536 1
0.753253856524713 1
0.298514545537636 1
0.0891835287933544 1
-0.014816760360883 1
-0.949089592257983 1
-0.422577857222921 1
-0.0859752859622616 1
-0.447028548618869 1
-0.0151853098249021 1
-0.661574050409123 1
-0.192153277182699 1
-0.0867613226234656 1
0.0537782790190881 1
0.262022659083287 1
0.373732931682954 1
0.721639846173536 0
-0.819153024050971 0
-0.378145640164201 1
0.247202321519799 1
0.268353650939727 1
0.427979033865334 1
0.270929567411333 1
-0.50055433777206 1
-0.0390032422116283 1
-0.323442321417944 1
-0.0855844851263154 1
0.561769529536673 1
-0.141242782805735 1
-0.496231516811154 1
0.560252245085412 1
-0.502277949134738 1
0.207133519224478 1
-0.237448073848319 1
0.723324587561079 0
0.336902534651947 1
1.05047186908742 1
0.424366690199766 1
1.58225935713211 0
-0.246860842605462 1
0.157062963022637 1
0.251370593795787 1
1.19967568209822 1
0.658790737083341 1
0.0954691933336484 1
0.399543931965967 1
0.419666595209166 1
-0.193743563243244 1
-0.721567718943944 1
-0.15945883243505 1
0.316316019826443 1
0.147769976038759 1
0.120129819087581 1
0.127972928636981 1
-0.219011805858479 1
-0.758304981565144 1
-0.586618534795955 1
0.129269535585255 1
-0.694927937670575 1
-0.578688246584981 1
-0.481331750217684 1
0.544002222912912 1
-0.785510137878722 0
0.539313684424934 1
-0.829310319462796 1
0.0474942110113433 1
-0.485996215880407 1
0.55992338746325 1
-0.493676065254162 1
-0.0837148881990256 1
0.271742174772753 1
-0.0917281948982777 1
0.808408334427262 1
-0.393763912984977 1
0.348218186322527 1
0.468535483042197 1
0.153474550019333 1
-0.678119917978881 1
0.0358098577453569 1
-0.471416618213747 1
0.104750759250775 1
-0.587115823108292 1
-0.244346218735172 1
0.53796872396765 1
-0.806045704784339 1
0.0637289854434456 1
0.544249149434714 1
-0.180134933933263 1
-0.484751383430053 1
-0.249579163920098 1
1.21966492628722 0
0.238962358802821 1
-0.742924437798147 0
-1.20296006735169 0
-0.235958729573932 1
-0.307894037587781 1
0.0164621541621256 1
0.246545991857552 1
0.365549265340675 1
-0.889108482489075 1
0.253472689806416 1
-0.408180931689634 1
0.000298132354768396 1
-0.170327312293935 1
0.685097880558101 1
-0.167331770613063 1
0.496270298720991 1
-0.739337130543276 1
-0.335875276227663 1
0.750354791641796 1
0.768301416453912 1
0.271771043581456 1
-0.827910402458376 0
-0.643244278569635 1
-0.0385671399607078 1
-0.196964552752944 1
-0.740883195171736 1
-0.0266219591549294 1
0.0901868976250968 1
-0.647063887586097 1
0.216826996254871 1
0.521822207157955 1
-0.334822490467279 1
0.182353740959043 1
0.183258421895296 1
-0.131561581674618 1
0.579476454842745 1
-0.545064453240002 1
0.277863523245203 1
0.231851520974996 1
-0.509253861972325 1
0.202317434137757 1
0.631628604781841 1
-0.0757064012310759 1
0.00965012246191779 1
0.36980345261639 1
-0.333033934239354 1
0.638846886996342 1
0.0258442825236573 1
1.04450931744616 1
-0.888306695883602 1
-0.309987211404777 1
0.411882225820291 1
0.121280573289046 1
-0.290879534217763 1
-0.180216696264852 1
0.634485710350406 1
-0.797667476909969 0
-0.828013302367801 1
0.0600635472787967 1
0.690979439026687 0
-0.207333510394869 1
-0.63735314232497 0
0.879210671691812 1
0.584186444895198 1
0.710964483528916 0
-0.245548136171596 1
0.0551101670952878 1
-0.082392910562895 1
0.175792736736989 1
1.00704804082516 1
0.428776846755291 1
-0.224361811994919 1
-0.633354062089178 1
0.768486317493318 1
0.238616039590579 1
0.589998372871552 1
-1.14604192075405 0
-0.398355988030191 1
0.383967121822812 1
-0.471572675965 1
-0.8837601900055 0
0.449549972733725 1
-0.039888958724781 1
0.566458114989705 1
-0.91435391092617 1
-0.316742241543491 1
-0.425420685519093 1
0.367812065078539 1
-0.137570631877381 1
0.537060401800243 1
-0.179766337843445 1
-0.354318782068737 1
-0.525245199462182 1
0.451282983138243 1
0.593180203980277 1
-0.116540243166761 1
-0.420462200897376 1
-0.242948688674798 1
0.242481197481743 1
0.655793198801431 1
-0.115550870966996 1
-0.487030100490261 1
-0.300008910249836 1
0.457348312566851 1
-0.161359921934578 1
-0.389544942234674 1
-0.809980329908577 0
0.291082031274131 1
-0.408573961939757 1
0.548823994038245 1
0.529022550062809 1
0.0173417257867343 1
0.295276378486154 1
0.892522365193536 1
-0.514619412954624 1
0.306282162394629 1
-0.00406810967252859 1
0.382063469709191 1
-0.715785583124483 1
-1.43439595081925 0
0.717949725563616 1
-0.412422725136941 1
-0.611275604035711 1
-0.287581609269304 1
0.411427541069959 1
-0.687777889945779 1
0.733690087396409 1
-0.969186120621503 0
-0.00912766944474772 1
-0.319591473859735 1
0.511439330647434 1
0.150971885039655 1
0.502407535275696 1
-0.0335935643453673 1
0.103486523045003 1
0.75098531615443 1
-0.0516433023704463 1
0.158786580123654 1
0.728108480614084 1
-0.148105704207241 1
0.93512727337875 0
0.187741596775432 1
0.746043166506717 1
0.833064983989159 1
0.101760565618438 1
-0.238179267521209 1
0.2207587307086 1
-0.18755386810241 1
-1.2197842014233 0
-1.65310501431701 1
0.675351617864028 1
-0.553384109834414 1
0.0479002961736381 1
0.0773009091803227 1
0.186671454086072 1
0.345206446690204 1
0.101383938903545 1
0.382923794789868 1
-0.0779200204054334 1
-0.881212522566099 0
-0.199955307988065 1
0.0175735086099183 1
0.358059867593082 1
0.801485137638338 1
-0.0811255264820703 1
-0.18182568660609 1
0.465553417869928 1
-0.516834246676391 1
0.354441290125188 1
0.275835517244551 1
-1.17030843472015 0
-0.479046044792346 1
1.12994968902958 0
-0.899195591007582 0
0.554288746522057 1
0.812392337838617 1
-0.186287342718701 1
-0.292413629499875 1
0.205207053088075 1
0.436285072546063 1
-0.161030442317477 1
-0.260788053704715 1
-0.336549139311803 1
0.417200659051393 1
-0.228230314088471 1
-0.303913275030914 1
-0.14266973992562 1
-0.403966564147792 1
0.385993589279567 1
0.26396605502952 1
-0.501806457604054 1
0.431045832255138 1
-0.361448006846756 1
-0.680907908679979 1
-0.75064422395476 1
-0.0583536100946866 1
-1.29764113873017 0
-0.308329203631627 1
0.153951178963352 1
-0.438709935334677 1
-0.0722234598961936 1
0.537366729848438 1
-0.407028688483249 1
-0.0561181649858935 1
0.291315353746702 1
-0.298164641461463 1
0.379961098113835 1
1.20795687918846 0
-0.282720374462622 1
-0.300050180509552 1
-0.196906956228117 1
0.101741714674591 1
-0.241331239411636 1
-0.471232528807304 1
-0.51213069223628 1
-0.34163845881706 1
-0.386718525936305 1
0.242791927649045 1
-0.624756345804706 1
0.0281414059570745 1
0.20338391025674 1
-0.577065735890084 1
0.060869996196277 1
-0.177186752686032 1
-0.613167385278017 1
-0.69877205431597 1
0.867829100960437 1
0.781713229534872 1
-0.0649260555373084 1
0.170573564825582 1
-0.208347679805785 1
0.0241978692710496 1
-0.902815183648612 1
0.702449803214145 1
0.25340593450363 1
0.462152753218245 1
-0.228331258104386 1
0.0430011808431902 1
0.141676841742961 1
-0.114376505321726 1
0.795873426992231 0
0.305992032571005 1
-0.543493493348829 1
0.210688736508705 1
-0.150707002154585 1
0.216871660403441 1
0.753135783275614 1
0.538359427993983 1
-0.445478282198461 1
-0.0858393159920691 1
-0.838171147671319 0
0.971107717567676 1
-0.6353788983328 1
-0.190602189886007 1
-0.894200349851946 0
-0.0710593207451351 1
0.0885273763181179 1
-0.225449925948965 1
-0.492854670617612 1
-0.518942273595006 1
-0.219451528542907 1
-0.518483815280068 1
-0.312866798432093 1
-0.404617189238359 1
-0.114963666468292 1
-0.59352701402017 1
-0.764602288443596 1
0.0110478022302664 1
0.1950549343223 1
0.134810213802162 1
-0.713908352388165 1
0.280726172043159 1
-0.856197562154826 1
-0.765442809862567 1
0.520776572634919 1
0.926872026177716 1
-0.279399047462358 1
0.55763181904188 1
0.342731962176341 1
0.204901072086057 1
0.377320211838258 1
-0.207744278460232 1
-0.0810461125788876 1
-0.400203859083422 1
1.11612713439625 1
0.383613947220507 1
-0.665473976707491 1
-0.0922524288472256 1
0.413308551242227 1
0.607845808723543 1
-0.202332307755975 1
-0.342649368864686 1
-0.370895836461723 1
1.14991189308449 1
0.602013505919547 1
0.520365819869081 1
-0.195501247834265 1
0.212826015571167 1
-0.00770226928828122 1
-0.311677905501209 1
0.346190785634299 1
-0.610817037183351 1
0.456483845464151 1
-0.472472552282909 1
0.266725794149498 1
0.529466390129797 1
-1.06578065153795 0
0.503301880720707 1
0.526595997618451 1
-0.0326237874773901 1
-0.253787334607266 1
0.105720200042851 1
0.540894545011003 1
-0.507919696939177 1
1.58751882338372 1
0.682070862147329 1
-0.78362978775852 0
-1.05083701285856 0
0.327039977314958 1
-0.0389416889713872 1
-1.04281374987742 1
0.180505747762993 1
0.190228261295249 1
0.518637750289215 1
-0.871320466202073 1
0.8499733338164 1
-0.154285148313888 1
-0.66171543400132 1
0.412769377965968 1
0.332874039096578 1
-0.01916353563511 1
-0.277773713806142 1
-1.03196890095692 0
0.195734802809277 1
-0.00569484830033261 1
0.134035752959912 1
0.790012620978738 1
-0.420048107315772 1
0.0440753167866887 1
0.469096596616699 1
0.454674570891599 1
0.0671704081418006 1
0.758681345694292 1
0.53532160615574 1
0.225196416242083 1
-0.313469757023744 1
0.701739764083063 1
0.321635930984897 1
-0.480948971840961 1
0.426707366293152 1
0.720330829781802 1
0.331784247573307 1
-0.188777473365388 1
0.823477085364867 0
-0.253486637283383 1
-0.428392297650686 1
0.0477817834658802 1
0.117602542594267 1
0.34078771470993 1
0.2673934830926 1
0.0261967895733784 1
0.486548050997869 1
0.272948495906902 1
0.587393421395812 1
-0.43422215850025 1
-0.360163752721836 1
0.31882681091164 1
-0.781021249900212 1
-0.762517776019129 1
-0.442192143149552 1
0.719138914366756 1
-0.615461614975519 1
-0.0716848396925731 1
0.834905365987529 0
0.0526705502774914 1
-0.158927658465773 1
0.525946008270262 1
0.845691236056456 0
-0.4900865247322 1
0.59849699879088 1
-0.150323863218268 1
-0.0698189901518474 1
-0.459307911232676 1
-0.382065310145827 1
-0.461424562520218 1
0.182489309444579 1
-0.456648036187142 1
-0.528715063153409 1
0.116254576913479 1
-0.628586886043815 1
0.0573833094338462 1
-0.0797015554245645 1
-0.729086992893811 1
0.331625721651114 1
0.344243066992261 1
0.969215126908356 0
0.261333474745169 1
0.0824968259916246 1
0.435495603363014 1
0.341707632727748 1
0.0355816322825194 1
0.424071422667635 1
0.708014909699548 1
-0.0805109964444837 1
-0.630687702321899 1
-0.771770072592672 1
-0.156645877392461 1
-0.491897048628075 1
-0.24045457168995 1
0.318331990581312 1
-0.195365859316924 1
-0.294376105609786 1
0.250217520451261 1
-0.0818314031656488 1
0.0758302199390019 1
-0.128979668638173 1
0.0631907728744884 1
-0.17703960225898 1
0.482324186865676 1
-0.939398137838305 1
0.521470157119358 1
0.41758299955755 1
0.147417920368282 1
-0.499526203746729 1
-0.878798841834722 1
-0.309972452677007 1
0.07189249854401 1
0.788150751437907 1
-0.364906429012181 1
-0.210676590765162 1
0.970512937164227 0
0.255905896372341 1
0.0243337264473323 1
0.0766293217756132 1
0.361037128976091 1
0.334993939663831 1
0.10731025404236 1
0.240913361975282 1
-0.360473323155725 1
-0.0634335923122354 1
0.112291834057967 1
-0.738718294008241 1
0.506104618742506 1
-0.00807785961354152 1
-0.130390025811804 1
0.076203923573964 1
0.520626740554846 1
0.397273298623577 1
0.105858429574854 1
-0.952451227029254 1
-0.611418562202374 1
0.471470233791685 1
-1.07283358818725 0
-0.31125925759625 1
0.232610586063391 1
-1.31514049689784 0
-0.0356214739178153 1
0.153389979027594 1
-0.0588311510260928 1
-0.393542407533122 1
0.0288054339711874 1
0.291277178716039 1
0.778123793192416 0
-1.10334087612028 0
0.1604631196185 1
0.208175940748142 1
-0.853957670585561 1
1.02434788207916 1
0.95749282042317 1
-0.42003432775458 1
0.119867117136295 1
-0.960679155306976 0
-0.0100912154368483 1
0.659939837408582 1
0.0562385894740557 1
-0.153889266042317 1
-0.200199413074026 1
0.410456410733212 1
1.22341408150932 0
0.211967168956903 1
-0.288475897272955 1
1.24925065378953 0
-1.36361668034361 1
0.639683224929166 1
0.00689862192206782 1
-0.717282091704578 1
0.0465846286993725 1
-0.753921104846872 1
0.176203530215532 1
0.396279513487983 1
0.572715179402688 1
-0.809155574154355 0
1.11539162781623 0
-0.229506026118783 1
0.176473577456125 1
0.288513525986302 1
-0.139190062686499 1
-0.513838398713884 1
0.658975394859553 0
0.731141877857825 1
-0.0974243237803468 1
-0.188786146540189 1
0.340090818184929 1
0.715807992838719 1
-1.43072818437628 0
-0.383960676000082 1
0.516296149140895 1
0.43653931787188 1
0.866008358650116 1
0.434684338720023 1
-0.38466835739044 1
-0.128184449803098 1
-0.288700288080895 1
-0.132991724619045 1
-0.0740711607910523 1
-0.567082886998431 1
-0.430597471421901 1
0.711583634250675 1
-0.355983183141619 1
-0.195614618461909 1
0.266913350989057 1
0.763461895673467 1
-0.587078496672357 1
-0.238078413848116 1
-0.0808221008477967 1
0.459656571412291 1
0.201655695486917 1
-0.574557949153325 1
0.625209594659651 1
-0.951699686433255 1
-0.542863565504766 1
0.133918522300876 1
0.0337774082165456 1
-0.492666776042339 1
0.366577085361096 1
-0.727821277903637 1
-0.939999844017639 0
0.486240209056357 1
0.480428232572632 1
-0.072079145152343 1
0.474545835463309 1
-0.381392620311042 1
0.928120618900979 0
-0.444253070180776 1
0.494752836523773 1
-0.998496925686288 1
-0.493141915366722 1
-0.156722345821332 1
-0.128756485256647 1
-0.0729504309397858 1
0.429280988504297 1
0.299094060008636 1
-0.918708389665023 1
-0.517467638294131 1
-0.116954136866489 1
-0.736237410178604 1
-0.795030644674603 1
-0.627180160983568 1
0.331517813075512 1
0.852162709808311 1
-0.280928979018851 1
0.0852425009367177 1
-0.250420067849549 1
0.313388372285805 1
0.169935689193034 1
0.273572206241484 1
-0.0835599626932459 1
-0.464197240426517 1
-0.375385108683885 1
-0.288799265886355 1
-0.42178196255222 1
-0.102011009686007 1
0.0630101853087869 1
-0.448542063417777 1
0.600260974887526 1
-0.100259957666862 1
-0.185766322586738 1
0.8335429709981 1
-0.194234257475969 1
0.0590677715343146 1
-0.0821292540620704 1
0.877028814214914 1
0.171212988783498 1
0.743736552094677 1
0.556436189408824 1
0.41899791875786 1
-0.308878363072851 1
-1.07214459945926 1
0.0630003362503934 1
-0.470731081066379 1
1.08399998593868 0
-1.73916540780463 0
0.404667239248208 1
0.105048452636613 1
-0.613753875739201 1
-0.712507560162699 1
-0.27419571361775 1
-0.306289198749113 1
-1.13494693019695 1
0.179288554374192 1
-0.793009322054289 1
-0.14467533019021 1
0.204854982011917 1
0.368518311901233 1
0.195777171351776 1
-0.484257851750681 1
-0.00209053024974833 1
0.228699891860407 1
0.503872694143873 1
0.787346818631464 1
0.649094398095294 1
-0.575954855992281 1
-0.24523395796726 1
-0.128284695206699 1
-0.247646018739716 1
0.991406345594411 1
-0.100452981228266 1
-0.0663581897599436 1
-0.0987837991179402 1
0.104220713392533 1
-0.340799824289492 1
0.697174964912848 1
0.183420846838423 1
0.347047147095155 1
-0.362544948815477 1
-0.317341258722372 1
0.301808257135585 1
0.35406944755604 1
-0.105592700985809 1
-0.71596325082093 0
-0.527058388022632 1
0.551658487025863 1
-1.04068120173497 1
0.3530041520794 1
-0.0216613145223872 1
-0.325039317885668 1
-0.184892808413035 1
-0.212018027162465 1
0.763638929242558 1
0.0544471240853816 1
-0.102782712738797 1
-0.161613220022191 1
0.592876392421871 1
0.157012899532354 1
-0.160106136451944 1
0.199409692704478 1
-0.767661132809278 1
-0.583169955891925 1
0.496823126494004 1
0.199807273381236 1
0.313203959147155 1
0.0155477315424166 1
-0.948304327953738 0
0.141213847722579 1
-0.962833952113176 1
-0.282236452362888 1
-0.744052887617972 1
-0.562771968456955 1
0.760229027140353 0
1.05140663945471 0
0.445266283762157 1
-0.0404307177836168 1
-0.555453930412211 1
-0.63411404577219 1
0.776050656130823 1
0.00929072203995612 1
0.86805831280684 1
0.119561916337066 1
0.52061243778448 1
0.529397101625511 1
-0.247628775541675 1
0.449147622862815 1
0.165729444157253 1
-0.384961973029676 1
0.217193090354896 1
0.590932433331907 1
0.154949714587657 1
0.292251634990853 1
-0.13522750314598 1
-0.891532883026932 1
0.239378298295639 1
0.185823150066103 1
0.244330501466527 1
-0.212696289847133 1
-0.0873751167288962 1
-0.842943111064961 1
-0.0283574795683822 1
-0.572305612862368 1
-0.029583279469988 1
0.357168934614745 1
0.282451651149023 1
-0.229799238971277 1
0.0796708669112725 1
0.293822087819145 1
0.653670478488568 1
-0.625295621742033 1
-0.161972078787795 1
-0.281246113381775 1
0.294764374167323 1
-0.609011982394422 1
-0.264071854667071 1
1.04335863934402 0
0.706824967538935 1
0.649729974702158 1
-0.123954623399145 1
0.606287247311528 1
-0.523164909134769 1
-0.321986102212625 1
1.41954215582074 0
0.491703124142171 1
-0.150071448496967 1
0.0681060512724208 1
0.101592909924334 1
-0.60123201315618 1
-0.578582149959054 1
0.27548108767013 1
0.431802154623027 1
-0.551628859611284 1
-0.095071496571684 1
-0.371791417015515 1
0.261688956025146 1
-0.53602881108962 1
0.61677026947714 1
0.298819855144287 1
0.395253554332373 1
0.299126302264394 1
-0.530407047273445 1
0.393614978070483 1
-0.191870852123853 1
0.249572554682005 1
0.198913056030996 1
0.100432868252536 1
0.378422079938808 1
-0.619223379462255 1
0.0975656644992161 1
-0.584928068235136 1
-0.182199557256678 1
0.765036183541869 1
-0.566374109546316 1
-0.204428307395414 1
-0.0165205285030234 1
-0.43250223545655 1
0.460047020357335 1
0.324638492557593 1
-0.4137778834129 1
0.104397885196718 1
-0.209891328824972 1
0.22587312393889 1
0.41673405052112 1
-0.0264620558219258 1
0.0804351527521021 1
-0.0563243920179942 1
0.0402415082980013 1
-0.172074017278809 1
-0.686502532381461 1
0.463018326009643 1
-0.0326955436086844 1
0.387078451362496 1
0.263968440788971 1
0.369329381617628 1
-0.303377982840818 1
-0.194560286045342 1
0.213321880659801 1
0.0456200623610274 1
0.19412037779893 1
-0.0252416036712168 1
0.12010518841634 1
0.144016001757914 1
0.632879673877946 0
0.408998094318493 1
-0.0830789422227198 1
-0.0133994524342207 1
-0.0936641922828195 1
-0.210325902347744 1
-0.0359129976035258 1
0.583978583363519 1
-0.265338025212455 1
0.218654155189 1
0.919641023409597 1
0.165184327661453 1
-0.692933729767353 1
1.08239285881623 0
-0.0634396057589834 1
-0.646270681720384 1
0.727015823860387 1
0.86193001770432 0
-0.203452860868699 1
0.093736870500689 1
0.292778250242001 1
0.455479901416099 1
-0.224259696967582 1
-0.412978126913837 1
-0.211598228426066 1
-0.723104599575335 1
-0.0641855302298113 1
0.342379380195863 1
0.246935250670617 1
-0.37393674880587 1
-0.170194346591041 1
0.553337127966167 1
-0.0764802289921639 1
0.367136530559873 1
-0.0125126306338143 1
-1.15961398703967 1
0.297986814333591 1
0.683285879222293 1
-0.442095297876405 1
0.167251579627429 1
-1.07513873061995 1
0.539809389102619 1
-0.487083168518814 1
-0.946376209459372 0
-0.775045836321493 1
-0.231867556767692 1
-0.212433682582009 1
-0.121492402168065 1
-0.268461914582638 1
-0.238012789564776 1
0.112855606266629 1
-0.514824412251137 1
-0.191788500327719 1
-0.218646544663457 1
0.973167968545766 1
-0.59079036370982 1
-0.743863099139739 1
0.814885695595758 1
0.348906221885667 1
0.534050166317969 1
0.272921751084482 1
-0.309684166970629 1
-0.0562154558070959 1
-0.432850920095752 1
0.280989605613445 1
0.314022921746272 1
-0.770478619384323 1
0.361257675336551 1
0.898756656887539 0
0.267244094554466 1
0.850439763121926 0
0.425458746406773 1
0.30236954804018 1
0.630181227028819 1
-0.702737803498156 1
0.158661918889166 1
-0.00576350390187906 1
-0.461706114845433 1
-0.803306208728792 1
-0.189685290893813 1
-0.427408777775954 1
-0.304297472018451 1
-0.420772818105305 1
-0.125768299471131 1
0.475092453597263 1
0.55776076638921 1
-1.15625759604227 0
-0.353642041378586 1
-0.149600814845073 1
-1.06336760254329 0
-0.583897251831723 1
0.592163942830959 1
-0.38267228796366 1
-0.584949346231807 1
-0.0726139075249058 1
-0.417082657191023 1
0.765325724285174 0
-0.0562347594742448 1
0.0495285161107506 1
0.0829696274634885 1
-0.384745587039236 1
-0.95864402216689 1
0.117269345023307 1
-0.15470478243004 1
-0.281750333579457 1
0.906306387028932 0
0.0341798490378161 1
0.0687821336568274 1
-0.00427003278234252 1
-0.545305359780494 1
0.18165789854943 1
0.834540826291768 1
-0.675577477798111 1
0.550995028185054 1
-0.450541179920527 1
-0.462355400892451 1
0.195179567528444 1
0.148165031013219 1
-0.287884390587889 1
1.22581332706364 0
-0.53486148045638 1
-0.131086434719593 1
1.24133832486138 0
0.0480279401422543 1
0.460226404574122 1
0.257479396933893 1
0.803851873411009 0
-0.399984015107627 1
-1.29524131875918 0
-0.841130275863588 1
-0.0217662695842805 1
0.170662772394715 1
0.0302588038542256 1
-0.982329927547917 1
-0.310400437338433 1
0.0582531891262377 1
0.0877948530722068 1
-0.381216730083825 1
0.350975284562169 1
0.360027478448408 1
0.114244283488735 1
-0.456944380692167 1
-0.342639542263888 1
-0.570534843928527 1
0.0216127846344342 1
0.869282578007486 0
0.581358210201348 1
0.208646625929871 1
0.530279141588657 1
0.490979651862714 1
-0.272579346716276 1
1.00803525221974 1
0.231475359300774 1
0.105844103450219 1
0.162128218164821 1
0.0548149847017515 1
0.199798698335403 1
-0.480885682893606 1
-0.0669748830098481 1
-0.0885867733449234 1
-0.600771804544229 1
-0.214309035015273 1
0.673114455657681 1
0.270493387706493 1
0.576305607409087 1
0.134263839112536 1
0.255152240377844 1
-0.822588029446407 1
1.4249669245954 0
0.00393323830547141 1
-0.791543104874941 1
-0.493091430230794 1
-0.213990978295352 1
0.133518178659328 1
-0.345556830662845 1
0.253861737667905 1
-0.0630210979546915 1
0.606565210500328 1
-0.651379813364685 1
-0.237669605230434 1
0.643033572868121 1
0.529792364178607 1
-0.436516597089885 1
1.05837688819839 0
0.413666220590295 1
0.559976325009471 1
0.110183976784047 1
0.0390547825536615 1
-0.279847958614845 1
1.51314357139588 1
0.175902581463129 1
-0.328725862104331 1
0.385028484859197 1
-0.0183943020134143 1
0.325924853331188 1
-0.289900836522063 1
0.408064061061897 1
-0.95571917773657 0
0.159416899003804 1
-0.65076521530112 1
-0.882335397794186 1
0.616107150888201 1
0.232564486644887 1
-0.02334715050272 1
0.194233794755253 1
-0.259083393104503 1
-0.673044288100864 1
1.09046994216734 1
-0.220499995402141 1
0.496504219617232 1
-0.545651966606968 1
-0.446810830099093 1
0.529286900932382 1
-0.125606394431894 1
0.0734607331296143 1
-0.336183087892785 1
0.53525974225431 1
-0.310009931995539 1
-0.0398438575604608 1
-0.826797439310857 0
-0.481993699253681 1
-0.616392867503909 1
-0.84694437865218 1
-0.333529080547155 1
-0.991390942116014 1
1.01155866277681 1
-0.11882724677777 1
0.227271019786027 1
0.403205745730955 1
-0.279175243193714 1
0.163404571215783 1
1.1108000755153 0
-0.448490197318381 1
-0.136899161562643 1
0.823470783982595 1
-0.0265194037834906 1
-0.545877968795179 1
0.937404382006196 1
0.0650223760486207 1
0.146227209596491 1
0.371727236547922 1
0.00474010229032841 1
-0.0938940831173736 1
0.814190560954293 1
0.668833806818192 1
0.266238644750925 1
0.294371214428037 1
0.18664377150923 1
-0.125504403077084 1
0.462190027115172 1
0.0664513188101165 1
-0.218831498134436 1
-1.11413111766836 0
-0.4415989514345 1
0.732438582832615 1
0.214103259587459 1
-0.0209023470778872 1
-0.623817172273505 1
-0.347793432061105 1
0.903453075664235 1
-0.357368403897885 1
-0.24357110721324 1
0.515374850314994 1
-0.426546805921301 1
0.539956938433693 1
0.389701943835023 1
0.208253249664806 1
0.164533561182965 1
0.345287427394359 1
-0.796739452286929 0
-0.709483958618729 1
-0.497665644688647 1
-0.191418918014326 1
0.805086476322502 0
-0.441596434674882 1
-0.534353036815674 1
-0.22100755215514 1
0.0861856927302422 1
0.644684455679356 1
-0.157904152795327 1
0.551439483731276 1
0.450995940464935 1
0.473268511970485 1
-0.18095002654316 1
-0.1546475778765 1
0.33829136706518 1
0.935236546786573 0
-0.529255403271144 1
0.488511647052906 1
-0.37987059872923 1
-0.250844866984923 1
0.190302853862225 1
-0.0251055462744021 1
0.320556114159363 1
-0.548094854032184 1
-0.280352275251569 1
-0.21838321215015 1
0.0698509832629812 1
0.161594383111895 1
-0.371498390393329 1
-0.119172720082343 1
0.471462274596626 1
-0.0317336812416837 1
0.320740180380943 1
-0.356141477421297 1
-0.316898427453064 1
0.989765686834806 0
-0.485206203685856 1
-0.348635826299893 1
0.276644529781335 1
-0.288604586533597 1
-1.2691879641186 0
0.113238416401874 1
-0.754806764161376 1
1.11526548582421 0
0.700931052634753 1
-0.278437363159702 1
-0.0498940345499977 1
-0.63001017438584 1
0.439607942993073 1
0.827717113785287 1
-0.514793914994452 1
-0.107779506279404 1
0.0287937144567842 1
-0.406749841339027 1
0.120247210445974 1
-1.33043786282358 0
-0.567419002499259 1
-0.705128549247438 0
-0.354645494861357 1
0.805938150923678 1
0.188403105953842 1
-0.977524636787077 0
-0.468077767015349 1
0.395383802033701 1
0.0265763730857911 1
-0.0313217964335007 1
0.278672519611361 1
0.0663965207452938 1
-0.955497138259433 0
0.340497448766573 1
-0.179935480682144 1
0.847726053072779 1
0.363596204112164 1
-0.134863268286948 1
-0.586748426618867 1
-1.06243762236556 0
-0.0198053247189829 1
-0.648601590046583 1
0.503177220483242 1
0.423694705050983 1
-0.30863398115404 1
-0.0996157648344117 1
-0.12924080785501 1
0.368243238184128 1
-0.403106144533881 1
0.394384537234517 1
-0.0167342202939387 1
-0.407862234337023 1
-0.0843626932106849 1
0.970973915393816 0
0.62888165297592 1
-1.22926675207933 0
0.671562674646909 1
0.0289085082543273 1
0.268592856918873 1
0.550021814081601 1
0.455332678189337 1
0.41470684825191 1
-0.429037159355781 1
0.0750050575178722 1
-0.473013871859307 1
0.0467088938248908 1
-0.0126014383490117 1
0.373383985703289 1
-0.176342127072852 1
-0.812681582620774 1
-0.0400180140401655 1
0.0867163845615842 1
0.25835500912603 1
-0.441082188346564 1
-0.788762088181079 0
-0.333137533445618 1
0.732542012829658 1
0.115913801759109 1
-1.2462913104518 0
-0.670088759108067 1
-0.270327879771418 1
-0.31940568092528 1
0.463837619654369 1
0.206681189026396 1
-0.146965393578699 1
0.649057105081708 1
0.448282806883356 1
-0.283218344328173 1
0.407675892732129 1
0.194882654309298 1
0.305295548319912 1
-0.0847086963417596 1
-0.627170586887367 1
0.460840315249461 1
-0.434032594819107 1
0.0746052548357342 1
0.727055606824103 1
0.824295502693424 0
-0.224022123379168 1
0.494451560974646 1
-0.870842725320581 1
-0.0199313987237107 1
0.229617706047506 1
-1.05819752516046 1
-0.285280339812815 1
0.690079764669372 1
0.662398722370017 1
-0.0867947536802706 1
0.411964759641781 1
-0.643424744961182 1
0.240546716296351 1
0.00745598551592427 1
-0.0128415191166513 1
0.216649505371046 1
0.118776218593434 1
0.188031532994887 1
1.47623070366042 1
0.0633991310166822 1
1.32997104672542 0
-0.137052392562712 1
-0.712861030185589 1
-0.640895784330569 1
0.0126978522146579 1
0.269349254991153 1
0.0545263827545035 1
-1.21373964510246 1
0.397304547034858 1
0.273292942880989 1
-0.216744434185278 1
-0.340345732834855 1
0.0250127790951011 1
-0.485841662809275 1
0.170702173119017 1
-0.104035511611795 1
0.718152053971194 1
0.555762734864881 1
-0.86125448899059 0
-0.0973851606928154 1
-0.592023936664483 1
-0.177418497536713 1
0.170869211596463 1
-0.0261292549946616 1
0.668132960705815 1
0.228743361638766 1
-0.00028658067913985 1
-0.592471221755971 1
-0.676667396841645 1
-0.558320110014042 1
-0.882781335531958 1
-0.160514331381766 1
0.105338601721651 1
0.382098552269868 1
-0.46336816829701 1
-0.357032582463902 1
0.850066075039062 1
0.093962292033408 1
-0.420420179379011 1
-0.486340334356366 1
-0.183666418090888 1
-0.457265790515871 1
-0.453944813254541 1
0.0436166500603967 1
-0.198606589165998 1
-1.03336857401247 1
-1.05077475333969 1
0.215676715568728 1
0.525546282471296 1
-0.563077844752977 1
-0.419608587179211 1
-0.148367682042747 1
-0.124444168940121 1
-0.911342197311924 1
-0.673099557708683 1
-0.228719769610992 1
0.458238025986007 1
0.137139526796613 1
-0.0487915031476075 1
0.15813178737118 1
-0.380245713734123 1
0.427857464057216 1
-0.471586972260843 1
0.956745889960147 1
-0.18149633188924 1
0.18229622999515 1
-0.69717851957474 1
0.30605392611121 1
-0.65545553671056 1
-0.6382147244677 1
-0.0902378775911666 1
0.576726256356878 1
0.123354471490916 1
-0.13816747250502 1
0.788108892324968 0
-0.120614606986286 1
-0.0950540962556257 1
-1.41748206780276 0
-0.411116649615156 1
0.323972695703887 1
-1.81731998021992 0
0.0200368498573309 1
-0.0275484180732175 1
0.253098490732147 1
0.105030081196149 1
0.219292976064806 1
0.178665370447494 1
0.016581245810935 1
-0.476838657947026 1
0.288184579846057 1
-0.118227378904513 1
-0.256658375167029 1
-0.198082109507144 1
-0.313643246589035 1
-0.595805021529306 1
-0.2418956209588 1
-0.9175170538702 1
-0.0991821973052465 1
0.443554981839933 1
0.0267250336950813 1
-0.166676302616896 1
0.471752237048762 1
0.195346794942376 1
0.207343864713793 1
0.298291516057372 1
0.063740920739194 1
0.0496570463288371 1
0.143138521008563 1
-0.0462655761988091 1
-0.0974605637516156 1
-0.730008152361871 1
0.82267007145971 0
-0.0876064976458506 1
-0.19982909674156 1
-0.283825249844746 1
-0.166353973304689 1
-0.166495829249274 1
-0.079345134813041 1
-0.401554485368463 1
-0.0542182790689219 1
-0.374410651067169 1
0.607830758537783 1
-0.151874409773048 1
-0.3753966430477 1
0.26310812599431 1
0.0778451877154734 1
-0.196038651724668 1
0.527689133510364 1
0.0832352106989013 1
-0.571078395160067 1
-0.203391567732814 1
-0.0606529946485129 1
0.407347736545032 1
0.529115409252096 1
-0.0134235975726101 1
0.179503170769661 1
0.0348621833057047 1
-0.291385877853739 1
0.194693505782296 1
0.662435102523995 1
-0.306703659371159 1
0.0890488484864103 1
0.185809173106735 1
-0.847471533030997 1
0.015521354630535 1
0.131308187023332 1
-0.136689584131064 1
-1.18422041811997 1
-0.569661129996665 1
-1.16637391958616 0
-0.273392703261029 1
0.336674939369384 1
-0.640147910468848 1
-0.796644908106428 1
-0.218279959662742 1
0.213459217350588 1
-0.28995612428334 1
0.0169129469417235 1
0.167086091628843 1
-0.0248340075007971 1
-0.183698313139734 1
-0.231623779091493 1
0.308775307501156 1
-0.843095402023729 1
0.704861509560945 1
-0.579670819029299 1
-0.783704421676665 1
0.271075818223577 1
0.967919547695288 1
-0.221957465307339 1
-0.257492234199089 1
1.1833515035023 0
1.35670677607182 0
-0.32407395530882 1
0.500313567830504 1
0.252123099592484 1
-1.00954127631622 0
0.284765091764603 1
0.0589268051522682 1
-1.22937697527645 1
-0.0488290360012903 1
0.495661445996206 1
-0.415134654595061 1
0.549808731023076 1
-0.441945026355371 1
0.473242478707787 1
0.0850402298010599 1
0.447764998007317 1
0.35865300280673 1
0.66002164838744 1
-0.278389543726331 1
-0.177483987975954 1
-0.07414635466083 1
-0.145050493333904 1
-0.277331848727838 1
0.398920415769303 1
-0.163026810890359 1
0.0434800401441175 1
-0.506788703741873 1
-0.429752330624071 1
-0.985026067922075 0
-0.00514769547795534 1
0.333394186018026 1
0.69398000489601 1
-0.281661465152416 1
-0.352220980140176 1
-0.407773307743511 1
-0.253239246793662 1
0.096896784259013 1
-0.391656672356896 1
0.322395541449096 1
-0.802713722952183 1
-0.748608785390879 1
0.513680151773496 1
0.0736071933900277 1
0.0310606067564062 1
0.549820974931988 1
-0.0739491813567958 1
0.0226487005170121 1
-0.331254238596416 1
0.123771076657097 1
-0.301202735037608 1
-0.255824829877784 1
-0.0755720443649577 1
0.753902799401118 1
0.0702996170338587 1
0.207092288843847 1
0.448093347633512 1
-0.123906187144227 1
0.864491090357033 1
-0.822891848684342 1
-0.192640647672396 1
0.0683112806970218 1
0.363682882604385 1
0.220494524107957 1
0.814957839658028 0
0.586676851609243 1
-0.0950331359678667 1
-0.112249122990287 1
-0.55858795485047 1
0.127021674156181 1
0.0402449831359257 1
-0.765227850281598 0
0.0248424484211908 1
0.106850187172815 1
-0.181076154540706 1
-0.589491073503803 1
0.503469964459523 1
0.908575962273144 1
-0.376414000693237 1
-0.279163559786789 1
0.869129822215448 1
-0.288226710428413 1
0.510264728930672 1
0.505523325745909 1
-0.404549372269469 1
-0.145402562293905 1
-0.493714762084858 1
0.742984859299879 1
0.547773641437434 1
0.0315233203423672 1
-1.05670656700758 0
0.601307729699376 1
-0.908206476876163 1
-0.359098426567768 1
0.0579893047202268 1
-0.114393117771874 1
-0.465146620584604 1
0.6442300734547 0
-0.575326454292993 1
-0.631324259995514 1
0.320523296860574 1
-0.103809803533243 1
-0.280603529585341 1
0.890317074427085 1
-0.348831429814288 1
0.118090826202954 1
-0.40613293841514 1
-0.463910430333885 1
-0.133493088803795 1
0.424797899415052 1
0.185907899275198 1
-0.912971470979847 1
-0.0354549165478369 1
-0.562482042021324 1
-0.020118542461966 1
-0.142925637992822 1
-0.843244778358861 0
0.0638289540728224 1
0.758089171518332 1
1.03739870090788 0
-0.422575318587942 1
-0.374810248261217 1
0.507468229881012 1
1.08141620224016 1
-0.139206189044859 1
-0.184518026978185 1
-0.898749231549167 0
-0.664316971782451 1
-0.526178036525857 1
0.413003057972026 1
-0.460461706424662 1
-0.851560928918845 1
-0.0518505526902698 1
-0.273495448963457 1
-0.523825580953236 1
1.00682896391251 0
-0.325394016639755 1
-0.468709036160169 1
0.0850794610138496 1
-0.0373241787078771 1
-0.625302942874453 1
0.160663187581366 1
-0.143113392392232 1
-0.220489565841912 1
0.521595359515809 1
-0.908630928206248 0
0.56325166585845 1
-0.540025090389146 1
-0.0998437498985709 1
-0.203588408148 1
0.426717420347954 1
0.450030111472735 1
-0.651106829154839 1
-0.764758093787427 1
0.142639524941083 1
-0.855201389943736 1
0.684748338330716 1
0.501419281372353 1
0.245518053399566 1
0.353316229465322 1
0.0596192203790883 1
0.460001018204016 1
0.503416252881878 1
1.74211671988428 0
-0.237487056595696 1
0.635130957385426 1
0.437065592372801 1
0.448138715676781 1
0.0753302125369 1
0.187978204975755 1
0.49194391317771 1
-0.662132284557177 1
1.54583233736006 0
0.461028725684268 1
-0.161011008136144 1
1.22031128706428 0
0.654732524574779 1
-0.253399216231932 1
-0.943934006669315 0
-0.0998869089628364 1
0.624905121737567 1
-0.264565674022672 1
0.0392989290741391 1
0.481940588248461 1
0.127213722746577 1
0.160651804275102 1
-0.252012674172085 1
-1.03940416511213 1
-0.0284046981413511 1
0.18521112257044 1
-0.255256200034565 1
-0.473202498481721 1
-0.36029643304921 1
-0.142484017670165 1
0.0680191239256939 1
0.702636271557753 1
0.160511724900724 1
-0.561944105053263 1
-1.13375590276512 0
-0.439066536339604 1
-0.069161518186092 1
0.023459863299329 1
-0.0211032714872702 1
0.530625854454566 1
-0.593809176188469 1
-0.0785265908137414 1
-0.352356838333774 1
-0.520427556618637 1
0.638908489847952 0
-0.385329283672031 1
-0.481484506640385 1
0.180255093536625 1
-0.135271225705668 1
0.858243014679141 0
0.0364941149245886 1
-0.536714889265425 1
-0.0762816874028454 1
0.882762274533167 1
-0.637586095313543 1
-0.0642394820412618 1
1.18379398402847 1
-0.0830003430507288 1
-0.56704758282387 1
1.07164542991962 0
-0.470254826258148 1
0.236490999623777 1
0.410418060353741 1
-0.681295968889592 1
0.88636360820923 0
0.54950175990293 1
0.189938658880647 1
1.40889858848838 0
-0.69315933113327 1
-0.0158276669191494 1
0.253038126737087 1
0.0995350165642115 1
-0.521522806298805 1
-1.01411404680736 0
-0.0336439922312415 1
0.388497734631194 1
0.393962517885826 1
-1.30377996871868 0
-0.439461965360445 1
0.133379024729297 1
0.0132158987475009 1
0.19389801004855 1
-0.0135442598405076 1
0.791198091283703 1
-0.101328235114518 1
-0.28518625718244 1
0.479189715175898 1
0.141410604006901 1
-0.965119507966323 1
-0.943709520014819 0
0.102486417899502 1
-0.0643648674897713 1
-0.201199968603275 1
-0.93406565975387 1
0.515216364140142 1
-0.39424768746163 1
-0.493135277106613 1
-0.195199425521837 1
0.530342076804438 1
-0.00803863652226243 1
0.105280896685693 1
-0.0875835672151689 1
-0.0201858208495777 1
-0.227913914734056 1
0.718245212236403 1
-0.315362070031401 1
0.267464461225574 1
-0.339922343838985 1
0.440529278268859 1
0.650517173153375 1
0.0620426101503073 1
0.707804932163989 1
0.0594244033127477 1
-0.143937373292656 1
0.210339540824902 1
-0.26187177997494 1
-0.464298804164283 1
0.0668007399873844 1
0.284479772344944 1
-0.293204553754608 1
0.911363402539328 1
0.421860446256761 1
-0.481431175410078 1
-0.744071062562094 1
-0.340303745818589 1
0.0430758895783786 1
-0.292032835041003 1
0.26165038182696 1
-1.08486111247311 0
0.00181473599778559 1
0.125431903513237 1
0.475139552516375 1
-0.111786464682865 1
-0.20001677655434 1
-0.655276079979824 1
1.3380778937014 0
-0.300321480714728 1
0.969947048942382 1
1.03542483265768 0
-0.40966399129262 1
-0.32068899379888 1
0.593853994346901 1
0.0697106450772307 1
0.554267161858305 1
0.870550988766491 1
-1.38542361861151 1
0.549955080455829 1
0.898241731344076 1
-0.540547771735823 1
-0.0294044930952135 1
0.722427953103053 1
-0.325889124424549 1
-0.166260425917547 1
-0.417846063043714 1
-0.333193068884582 1
0.239225419922851 1
0.303427737189709 1
-0.77256862468017 1
-0.0122841094625111 1
0.593283689741396 1
-0.291595053296105 1
-0.183110357514682 1
-0.447488395680827 1
0.0955893456437875 1
-0.581800713760026 1
0.590055421815864 1
-0.562563087757674 1
-0.186214785274524 1
-0.151785278007256 1
0.485591072658048 1
-0.307245511920557 1
-1.25971314459108 0
0.638776824648505 1
0.500994478434679 1
-0.504596634371471 1
-0.0713342496398756 1
0.164829368021462 1
-0.0966310511187222 1
-0.158010028179608 1
0.855143134856231 1
-0.483289252445894 1
0.55254808613023 1
-0.166848879891125 1
0.770874158918522 1
-0.0816439142397116 1
0.798803133779111 0
-0.337706425106355 1
-0.155259660778238 1
-0.294438998454827 1
-0.0347027955389738 1
-0.228138164599044 1
-0.369586858377912 1
-0.496337386354602 1
0.574412726915671 1
1.00270352079691 1
-0.216302925859906 1
-0.644195308764407 1
-0.283072228934193 1
0.710676803544693 1
-0.0402974945275991 1
-0.299914279109977 1
-0.404012594393888 1
-0.449794032241041 1
-0.440451583508565 1
0.483777488283483 1
-1.10842685858897 0
0.0235867491206001 1
0.427295632929021 1
-0.713185426177285 1
0.679426944377706 1
0.246767464164213 1
0.626733529816316 1
0.105291393842105 1
0.313305847705228 1
0.581164085015895 1
0.223351909722812 1
0.074170126098017 1
-0.274739694616835 1
-0.0334403451787427 1
-0.443922983406797 1
0.982992443551935 0
-0.246935869838339 1
0.0492810708654077 1
0.448370263808595 1
0.239386073292603 1
-0.497428689640934 1
-0.326000762542454 1
-1.08993059046651 0
-0.650363867466205 1
0.615834083830801 1
0.0342219012107879 1
0.118302642039835 1
-0.49370339011613 1
0.230574044355444 1
0.497670598845157 1
-0.624508982178466 1
-0.534009935613715 1
0.73408560379207 1
0.116662505672443 1
-0.00962281018718678 1
-0.0905337841978225 1
0.112208041872474 1
0.0323033550091995 1
-0.538274395804252 1
-0.139627209393921 1
-0.474337155190943 1
0.562348042004196 1
0.940542757200518 1
-0.25870618467799 1
-0.287407873227197 1
0.157549834523116 1
-0.0972284619244348 1
-0.531739970866811 1
0.660576813789653 1
0.189179213124784 1
0.34201994798324 1
0.565942146419225 1
-0.274492352560095 1
0.480751059429482 1
0.976226945530761 1
-0.696638697552519 1
0.221124501036091 1
-0.35625454059166 1
0.482833171109902 1
0.182046795388675 1
-0.825184129537514 0
0.333086287709089 1
-0.0996858161358648 1
-0.159264041422417 1
0.526734888854712 1
0.760403999499106 0
-0.120981901690518 1
0.566909850595972 1
-0.1958590248592 1
0.145831893252302 1
-0.25691482777357 1
-0.880249883775077 1
-0.16399647315399 1
-0.747290380406834 0
0.229976960895692 1
-0.501002044643506 1
-0.0522746804056212 1
-0.131651038754406 1
0.407720581281632 1
0.35743443457441 1
0.702693578376912 1
-0.73574923540764 1
-0.185123664129115 1
-0.667790418450819 1
-0.606541728052522 1
-0.765309631239576 0
0.273784049377471 1
-1.05875969663693 0
0.751382128455822 0
0.255758768264418 1
1.00301524849119 1
0.514606862371931 1
0.12406352411056 1
0.0751973250189772 1
0.0907164504235226 1
-0.331934691005566 1
0.769865609530063 0
-0.308094822650593 1
0.093049411017204 1
0.786538825081712 1
0.637770763738713 1
-0.469583598563265 1
-0.586434546933724 1
-0.054438736699474 1
0.365003686330607 1
-1.30078535670286 0
-0.216596507155377 1
-0.923144874789639 0
0.478644649130128 1
0.0673818497571725 1
0.53921141585344 1
0.600360811836778 1
0.195142485945233 1
-0.130229476795798 1
0.919409217759549 0
0.356864582658959 1
-1.09833731303481 0
0.538610973736317 1
-0.132718073811133 1
-0.000284329333867267 1
0.256320609050039 1
0.46625357128353 1
-0.214067564454644 1
0.555571281387728 1
-0.42794527941464 1
-0.00713747256200312 1
0.759946202438726 0
-0.434982959404259 1
-0.0369949132112968 1
-0.402036499966447 1
0.314027857295428 1
-0.532601861139065 1
-0.0896030069995247 1
0.145431330563384 1
-0.675437129725594 1
0.777034000985443 1
0.620639423184126 1
0.142930886702352 1
-0.581396161802004 1
-0.926705155178144 1
-0.255963965382478 1
0.600771811248339 1
0.138933729201032 1
0.048999823759177 1
0.873320367859474 1
0.153927414149093 1
-0.335485440207291 1
0.751059832729055 1
-0.265370627735786 1
-0.132353597778 1
-0.0866559441242743 1
0.210012927129051 1
0.461866409271364 0
0.255638414131166 1
0.549213591710439 1
0.457626221579298 1
-0.469408348401737 1
-0.492296938845697 1
0.0588242233215381 1
0.14079548928273 1
0.386921712300074 1
-1.27789299741033 0
-0.486174955691728 1
0.300393790821964 1
-0.0789824069578015 1
-0.930911740683785 0
-0.156575680378272 1
0.261279109214521 1
-0.407928546525969 1
-0.0902869435732995 1
-0.626080305385569 1
0.158770595735812 1
0.705270026217775 1
0.212508335823586 1
-0.0272570506829729 1
-0.521412869203935 1
-0.626179309660453 1
0.0724527479665547 1
-0.652977403065455 1
0.108400754830435 1
0.484581550751481 1
-0.921794788218149 1
-0.160986501738049 1
0.525575402653186 1
-0.505013230099109 1
-0.356793225148525 1
-0.0472978327797136 1
0.139350963246369 1
0.152726177632692 1
-2.14302130945546 0
-0.286418105759072 1
-0.192785288200932 1
0.350668011132839 1
-0.137144170737072 1
0.710463070843515 1
0.25959596579527 1
0.447937789154435 1
0.556672963065354 1
-0.227589981635179 1
0.265879481800914 1
-0.154211508275463 1
-0.279403040013692 1
-0.228138407200328 1
-0.0309860810302492 1
-0.205208082958127 1
0.168501960087183 1
-0.620832823607062 1
-0.399730702359707 1
0.123365792498272 1
0.16366306495773 1
-0.385087778196897 0
-0.122036014611123 1
-1.08273486905275 1
0.241531013859349 1
-0.0949573607715596 1
-0.32433547649976 1
-0.18196669617893 1
1.15590331430207 0
0.260531599440748 1
-0.381144530168026 1
-0.424746067796526 1
-0.684760431383973 1
-0.126675207807881 1
0.235303720619295 1
-0.38099406966026 1
-0.700980823230403 0
-1.04902061982838 1
0.602723229570951 1
1.03779680226277 1
0.0867130235946068 1
-0.780852656483928 1
0.56028934088781 1
0.950997530691484 1
0.83209120451974 1
-0.225690129636962 1
-0.253767988238476 1
0.52449389611387 1
-0.280908065848954 1
0.080007180222056 1
-0.619473999613729 1
0.0994721519774248 1
-0.745562302061893 0
-0.120359476373697 1
-0.0317431876864327 1
0.698461082522047 1
0.169025250802634 1
0.248842483046601 1
-0.169720251621845 1
0.975413583151182 0
0.500901649452718 1
1.10931886465435 0
0.624260460763596 1
-0.415135806924379 1
-0.00626170806386683 1
-0.0766078227163226 1
-0.162223972605608 1
-0.596984539341813 1
0.135338354639412 1
-0.422927629575365 1
-0.142905940455769 1
-0.245800865172174 1
0.512148827008447 1
-0.575853429227756 1
-0.256834511088988 1
0.187673400074162 1
0.237627184814808 1
-0.103765764694843 1
0.318202404787625 1
0.212216880551932 1
-0.399109532964275 1
0.0866712834767827 1
0.00668823362494976 1
-0.171921288750354 1
0.447895414903071 1
-0.83805252917035 1
-0.696030899592042 1
0.551754019709348 1
-0.921175811343548 0
0.435883164552406 1
0.152228688135969 1
0.886355572666229 1
0.11185763046307 1
0.81074800691054 1
-0.134554283637706 1
-0.651617686126773 1
-0.277161738933929 1
-0.410831333362163 1
0.475548139536652 1
-0.233501255230529 1
0.60611596083585 1
-0.322124497404304 1
-0.146751195555156 1
0.472145295737282 1
-0.838195416663981 0
0.605245293728914 1
0.031263382502971 1
0.401393859685465 1
-0.150304286484783 1
0.356424149733723 1
0.692131233373568 1
-0.0694565636209727 1
-0.279667753042434 1
-0.515177751239928 1
0.201238851954946 1
-0.397684885068329 1
0.695198444948524 1
0.610196658003577 1
0.37063101113992 1
-0.439760227009388 1
0.017342508274246 1
-0.670713598525094 1
0.276492463636541 1
0.351017898658824 1
0.791700414078269 1
-0.436771473713809 1
0.508253837567898 1
-0.0160012968107707 1
0.0263080057632153 1
0.286803033010398 1
-0.577561628995917 1
-0.647170921381011 0
-0.248368234796808 1
0.211219185690872 1
0.0423971982857212 1
-0.575213223828988 1
0.28395191551456 1
-0.290845255248822 1
-0.452882259501082 1
-0.00820222297472818 1
-0.60006269333949 1
-1.12907787736081 1
-0.281735075185828 1
0.250117964918917 1
-0.415771004901187 1
-0.298332246783047 1
0.23704845511811 1
1.3868541286825 0
-0.273089747434029 1
-0.396385937616193 1
0.48084535627418 0
-0.722773364375837 1
-0.168930823172673 1
-0.617538593232474 1
0.0848734868614101 1
0.47044258355425 1
0.0938730883689451 1
0.296148740849818 1
0.775121258413567 0
-0.377974094088046 1
-0.365590834662377 1
-0.11179204600607 1
0.149737649346843 1
0.113266077738509 1
-0.880999587265137 0
-0.59550729005009 1
0.31121425129929 1
-0.654713281799108 1
0.526186500570227 1
0.573275088312513 1
-1.10067666726423 0
0.240711902965186 1
-0.269973378192029 1
0.233368895547373 1
0.229471250199875 1
0.595286479046792 1
0.487850551307946 1
1.07920991803926 0
0.549323556313398 1
0.191890504112217 1
0.0430087695834996 1
0.463186855287024 1
-0.345489224138809 1
0.0489716128029104 1
0.024792694837141 1
0.181415554605236 1
-0.345753031191656 1
0.0251616135432209 1
-0.508441967214825 1
-0.741049906852694 0
-0.232228796701794 1
-0.364130400865053 1
-0.0368059744690827 1
-0.0758968776793647 1
-0.746361923452115 1
0.403656227491604 1
-0.155300326967795 1
-0.528084963743472 1
0.852823521579513 1
-0.306889952840123 1
-0.358924034936681 1
0.194317825194161 1
0.253126496126152 1
-0.385491516871384 1
0.480169776325784 1
-1.00302484282601 1
0.00897521677339666 1
-0.584301640372632 1
0.324880141533086 1
-0.0480451902854274 1
0.260096994290849 1
-0.268540735705456 1
0.545820515308234 1
-1.21217472461697 1
-0.0725365557931923 1
-0.497415124051634 1
-0.347996395184396 1
-0.657709453745104 1
0.43257401743422 1
0.464670578854121 1
-0.505190083951036 1
-0.470402348849711 1
0.60635796470596 1
0.655167354845071 1
0.123189465320141 1
0.00135461137042226 1
-0.301990895877342 1
-0.720115975250331 1
-0.141653499566113 1
0.421079546089913 1
-1.0452194014042 0
-0.213447957450419 1
-0.254787857681442 1
-0.190659257799726 1
-0.396502472695858 1
0.402793659139761 1
-1.26126036317101 0
0.154607037910844 1
0.213886589903968 1
0.138125939315014 1
-0.828498441021174 1
-0.958120804275167 1
1.4154094787252 0
-0.659506381110261 1
-0.239627035584938 1
-0.285510161348014 1
-0.230096546160664 1
-0.268871427348948 1
0.118717422424336 1
-0.135610121196984 1
-1.02108637132677 1
-0.0749164076682477 1
0.328593123381832 1
0.184714723467379 1
-0.491582301882436 1
0.664761625265377 1
0.550612524174368 1
0.903580375230769 0
-0.683335450797401 1
-0.401106758913938 1
0.702324704473575 1
0.0157289146735362 1
-0.438316404276128 1
0.424468669038652 1
0.197106488633468 1
0.965295952153861 0
-0.49945342505014 1
-0.619233924070882 1
-0.0217239475090667 1
-0.0918584585945307 1
1.05484671829804 0
0.291245665334864 1
0.0329061562579611 1
-0.498051173925744 1
0.205165183532427 1
0.813594606632708 1
0.168187636924999 1
-0.832861751748419 1
0.954765823095549 1
-0.839097395786568 1
0.709668673903334 1
-0.293865453776151 1
0.0935593509481319 1
0.540439555115966 1
0.577089566376769 1
-0.147979076912601 1
0.39230540840369 1
-0.0756688318267125 1
-0.19582937608087 1
-0.180484035745874 1
1.03322740291698 0
-0.430020695652862 1
-0.598688840835849 1
0.559431464665186 1
0.287518899872153 1
0.967533213921964 1
-0.279970360584277 1
0.54272811740884 1
0.46883429873443 1
-0.299900714566875 1
-0.13355584143679 1
1.82570828891708 0
0.396000566100799 1
0.415394589805921 1
1.30593734365932 0
-0.00988136997230707 1
0.063162993130592 1
0.536330331707806 1
0.790414039748562 1
0.527166797789434 1
0.167371296175301 1
-0.144443284027696 1
-0.4580376709603 1
-0.481099887186644 1
0.528386087017369 1
-0.495282913645997 1
-0.502434797072681 1
0.78387030287498 1
-0.181260012838682 1
-0.96173603387748 0
0.760802298460925 1
0.509313247580989 1
-0.34627865216949 1
0.57960702587066 1
-0.444549272769498 1
0.701385450511207 1
1.25409249784013 0
0.443557587379058 1
-1.09291326998335 0
0.86405041376633 1
0.21878683836756 1
0.324468736236011 1
-0.4266066214125 1
0.209263142765642 1
-0.140542895559214 1
1.10754742094227 0
-0.17783986837019 1
-0.1429691682482 1
0.00863062969272469 1
-0.983288608661585 0
-0.110015760722944 1
0.358580802240523 1
-0.525384466695781 1
-0.0930878033767243 1
-0.150027135272969 1
-0.31231360572703 1
0.146782519252941 1
0.0960992988834249 1
0.178686205918949 1
-0.441747185997995 1
-0.156614713559149 1
-0.0869783985617247 1
-0.0287621910596795 1
1.11920524410456 0
0.65207275188498 1
0.75739428587514 1
-0.244066946435955 1
0.389393052985664 1
0.466546347989231 1
0.845228089353526 0
0.207770826640671 1
-0.847687106274559 0
1.01429013067465 0
-0.429402767309925 1
-0.39251291071343 1
0.00504826533433948 1
0.0656261264760765 1
-0.254782073063748 1
-0.792754918720197 1
0.14007810251009 1
-0.220755152661448 1
0.32641742869814 1
0.34335683010096 1
-0.375019194224841 1
0.0633838662079068 1
-0.0320438155449692 1
-0.218040277179759 1
0.760009763054677 1
-0.452507925503829 1
0.193497519906468 1
0.487376278332138 1
0.389317083650008 1
0.102142556424705 1
-0.313785706511352 1
-0.25684336012132 1
1.17775299937651 0
0.619446895492492 1
0.722767110562174 1
-0.212122120379667 1
-0.505432170776723 1
-1.18023411560819 1
-0.153766150037335 1
-0.18407729413018 1
-0.432719098769297 1
0.291785707108015 1
-0.262877044699421 1
0.52469158532487 1
0.232799037840424 1
0.340425548838561 1
-1.14675319617596 0
0.360001938127472 1
0.201148975846465 1
0.108320148459511 1
0.480894700798424 1
-0.085347262772127 1
-0.221539726523885 1
0.355171927748068 1
-0.299583008925896 1
-0.0263850538154931 1
0.0999195619134527 1
-1.16779764955506 0
-0.811977576358898 1
0.275034559784644 1
0.728091499330918 1
-0.664808919483544 1
0.756924562735563 1
0.413948512495769 1
-0.137349503177325 1
0.0724901793151897 1
-0.660458984668569 1
-0.286558309179494 1
-0.521170946967767 1
-0.882817097151959 1
0.55523860395244 1
-0.0648116344203229 1
-1.24911407625784 1
-0.659628686891403 1
0.790881459978222 1
-0.00872682030328051 1
0.63519720905305 1
-1.10171853925815 0
0.807475821838739 1
-0.153795519491616 1
0.0161408078927397 1
0.125468699074594 1
-0.611588188808642 1
-0.0208292867990532 1
-0.0857302186977889 1
-0.956943041783096 0
-0.277122065099588 1
-0.617929008278224 1
-0.279901423913777 1
-0.150134021660444 1
-0.234796427124957 1
-0.257301633699992 1
-0.568045667751886 1
-0.280581856727759 1
-0.192252360451904 1
-0.17296447161653 1
1.01114917050027 1
1.09367935383413 1
1.18902160861615 0
0.865988906756396 1
0.381805386822863 1
0.534083501597538 1
-0.0163759183918124 1
-0.494023173674695 1
-0.0757780109189403 1
-0.373915940824078 1
-0.389395034341145 1
0.97159243143014 1
-0.527166539312941 1
-0.0139071734490604 1
0.793340296923011 1
0.34283392801478 1
-0.0240261836492386 1
0.108437241296396 1
0.674723349953691 1
-0.166600209251918 1
-1.02022033192039 1
0.487465825213325 1
0.722566313096848 0
-0.788191968294808 1
0.278282248069289 1
0.0482600392220646 1
0.768546868863942 1
0.716268436798444 1
-0.0330224114380365 1
0.225137838834669 1
0.798136294705847 1
-0.744738966217165 1
-0.00134631692885959 1
-0.363356582002373 1
-0.778067111347305 1
0.180805716125382 1
-0.101348740061743 1
0.492344640470703 1
0.737996263033047 1
-0.393540605823124 1
0.817753186370624 1
-0.2171528921017 1
-0.578890617761791 1
1.31874070128141 0
0.711320859346696 0
0.379870701856603 1
-1.04462292511196 0
0.141582307215783 1
0.579999932182428 1
-0.85419057477899 1
0.0267456077943915 1
0.141510300265278 1
0.286665764674497 1
-1.04461570571871 0
0.238277552059553 1
-0.297651550638844 1
-0.276870196699224 1
-0.354830636244548 1
-0.529267259627281 1
0.79371119695184 1
0.0906431196163091 1
-0.568344225079068 1
0.113029614044628 1
-0.121790577883876 1
0.533155989484005 1
-0.731200876276471 1
0.211117287381362 1
0.136883698262569 1
-0.0323982903575846 1
0.203683537607569 1
-0.542709655934911 1
0.960375683329831 0
-0.277739209169103 1
1.00599232669169 1
0.467018615885299 1
-1.06427348706515 1
0.283199899975874 1
0.234021291866617 1
0.48130911342922 1
-0.547698906007862 0
-0.0924702083294942 1
1.36370453218979 1
0.614377432824626 1
0.010498332134794 1
0.454676461165005 1
-0.317643676812012 1
0.853399798962083 1
0.502222565155016 1
-0.243357901190938 1
0.192188733392418 1
0.0956761510864288 1
1.00369643263187 0
0.329454922534953 1
0.994790361322449 0
0.342727620637461 1
0.0474669618915373 1
0.321991806972748 1
-0.390832887073447 1
0.542243420794879 1
0.187267896679728 1
0.525390599830357 1
0.178832377263858 1
-0.0210131845649394 1
0.612364590982936 1
-0.123610174885163 1
0.447682992459136 1
-0.269897175029227 1
-0.14503417761508 1
0.08885805746555 1
-0.222457229955857 1
-0.0171732232785392 1
-0.554406646361703 1
0.165297425616675 1
-0.812896583678323 1
0.709034941478259 1
0.0605674999848331 1
-0.233988655722789 1
-0.068983656941723 1
0.76135626858341 1
-0.319720254714536 1
-0.224892919805224 1
0.534577510488292 1
-0.0255509483152122 1
-0.296499373859517 1
-0.153771916947773 1
0.0539647596772736 1
0.993844857792526 1
-0.0159899497988175 1
0.875804085507254 1
-0.555931617483559 1
-0.443517286383054 1
0.543679441743437 1
-0.0745251206901414 1
-0.41372360500545 1
0.749473173307283 1
-0.169933743897243 1
-0.414667753533673 1
0.392942654811931 1
-0.307273185368265 1
-0.102723422660984 1
-0.4756026627186 1
-0.46535978967351 1
-0.00524643810887258 1
0.994925487176195 1
-0.516629442190718 1
-0.203756734327187 1
-0.522183467657071 1
0.082281698507262 1
0.114000675030578 1
0.270337666676632 1
-0.159258257027092 1
-0.416060775690795 1
0.218671468861583 1
-0.0912916014031241 1
0.419107146561497 1
-0.113586502932537 1
0.794275189855208 0
-0.310833109324274 1
-0.209678458552136 1
-0.461402264724563 1
-0.0686763089310952 1
-0.501541531832052 1
-0.580145842109729 1
-0.103843962035631 1
-0.0871096925910997 1
-0.577333829421187 1
-0.210090180331421 1
-0.821535471036213 1
0.684803285734072 1
-0.140652645099912 1
-0.250563436899373 1
-0.190106096683135 1
0.400775682854908 1
-0.681530610168557 1
0.46138155406168 1
-0.21612408875233 1
0.68154750147093 0
-0.0309552358285801 1
0.0931249692709479 1
0.34544454682925 1
-0.378147073563104 1
-1.10803697064851 0
0.059552223017003 1
-0.483753062927556 1
-1.30701443806864 0
-0.344215047225532 1
-0.798378462075225 1
0.22432003597094 1
0.0457823587268509 1
-0.104154887197122 1
-0.0165087468244411 1
0.815482583683538 1
0.348384384353132 1
-0.194406415563589 1
-0.472566646136753 1
-0.455582736995244 1
0.145299201666277 1
0.0793119655117502 1
-0.160704132199693 1
0.103391383450307 1
-0.127445324767505 1
0.151036038751002 1
0.174615755656787 1
0.284274990459994 1
1.17811422276383 1
0.53850754990431 1
-0.673398587528532 1
-0.0333713877171614 1
-0.389539669335914 1
-0.00875447518495645 1
0.187342618052702 1
0.0399600586611877 1
0.312263008645096 1
-0.256802517656203 1
0.396917566188788 1
-0.909133657956733 0
-1.10023331406548 0
0.746646509390364 1
-0.321221712891403 1
1.34028200417861 1
-0.222036016603757 1
-0.520404246803495 1
0.107781458107225 1
0.0780880027159856 1
0.0132687974598208 1
-0.238203378396238 1
0.636125157238658 1
0.857068851915925 0
0.111398383806275 1
0.330099840493586 1
-1.12047141491508 0
0.0733845695253562 1
1.01024714513309 1
0.0338256258277756 1
0.478191807055839 1
0.444653982912051 1
0.239043981811231 1
0.519255759138284 1
0.854453707842325 1
0.041511764968818 1
-0.434543213946378 1
0.21531445080965 1
0.387539081811862 1
-0.0719651873801467 1
0.0530492947963178 1
0.421541596183512 1
0.557541732610007 1
0.521767423364065 1
0.418567375336022 1
0.189540871680098 1
0.148345817605248 1
-0.774182490134917 1
0.0430468015774707 1
-0.967765995407885 1
-0.368556454895681 1
0.36031404357633 1
0.0673185757861351 1
-0.0279181072437528 1
-0.665389403869214 1
-0.168822560118991 1
0.293000187841883 1
0.281909054086054 1
0.244526569918353 1
-0.532579180002491 1
-0.568951796647203 1
0.0659051739991638 1
0.199973194613567 1
0.452654985574349 1
-0.0632584050843217 1
-0.0587825280358538 1
0.0651332720280244 1
0.0332398898733489 1
0.064253617893377 1
0.215734324356785 1
-0.355553359000262 1
-0.00434837462587431 1
-0.548587455686106 1
-0.221809063127221 1
0.655587953459074 1
0.666499737335348 1
0.487541614033397 1
0.00476552184968534 1
0.637540366409283 1
0.0368663286539058 1
1.72265203003346 0
-0.336188148827407 1
0.329166409944002 1
0.489304758943503 1
1.09159880750114 0
-0.605082983058959 0
-0.00252209938822544 1
0.000809339275403248 1
-0.1647915451768 1
-0.777938238142744 1
0.223168241959516 1
0.448726391246492 1
0.255228286295525 1
-0.749048627161145 1
0.424175589731415 1
-0.903788886468663 0
-0.318801646486913 1
-0.563801365494484 1
-0.169318833304226 1
-0.154632168429312 1
-0.553194317918023 1
0.314710561037278 1
-0.563835363256234 1
1.28898627643651 0
0.0824979910498855 1
0.0243642361349401 1
0.396719692874684 1
0.147718449029648 1
-0.474552644995599 1
0.738062942040698 1
0.065394400340271 1
-0.114969054472987 1
0.971984915254578 1
-0.985877319324445 0
0.388472483374198 1
-0.426274602246594 1
0.0416000856888282 1
-0.780131230274952 1
0.44257894556097 1
0.89718168436408 1
0.102479681409147 1
0.460881583042128 1
0.252295448388413 1
-0.368630368651602 1
-0.575467376735234 1
1.38501311093246 0
-0.00422733836383574 1
0.316553335966132 1
0.0576763762976185 1
-1.12151745497117 0
-0.523434192633641 1
-0.552558811073738 1
0.459802004925972 1
0.519041552124453 1
-1.02545763381147 1
0.203808168961072 1
0.0417234742071378 1
0.997657838131633 0
-0.317446712676967 1
-0.409404826136262 1
0.624994004681357 1
0.592756578317102 1
0.393697642536203 1
0.472054879519712 1
0.0548659096160328 1
-0.17976180867927 1
0.883289801946962 0
-0.791526911792556 0
-0.0133655062272484 1
1.62472297243211 0
0.00343752301324828 1
-0.074379831987604 1
0.299979155376346 1
0.495822431153796 1
-0.726493327525729 1
0.739987449016502 1
0.541406669389111 1
0.0708377444145341 1
-0.725447253197436 1
0.0187552730306052 1
-0.372226737484352 1
0.0907605632047953 1
-1.26722970903106 0
-0.215876498947653 1
-0.744783195365968 1
0.32702753384125 1
0.132543796900039 1
-0.168088983722165 1
-0.549496109546474 1
0.40694517969341 1
0.500712269282297 1
0.323695637835102 1
0.719025592167808 1
0.169457738122071 1
0.675691458941866 1
-0.231022292868731 1
0.26295684392263 1
0.0192032661114558 1
-0.415221978657057 1
-0.117569963107108 1
0.600322116191477 1
0.405780286782346 1
-0.131348103886259 1
-0.205095126757302 1
-0.564330989539204 1
0.686673489687932 1
-0.706150340936699 1
0.141065975459971 1
0.0396793972422379 1
-0.792231881465291 1
-0.139478426445144 1
0.426317142286812 1
1.23257520186323 0
-1.47770788131376 0
-0.961392244100064 0
0.699815942178297 1
0.0292460439698961 1
0.00740437188553524 1
0.52128213602146 1
-0.18780928845703 1
1.04374516853096 0
-0.277336167950632 1
-0.10247292459825 1
0.714268100212923 1
-0.0329373524080906 1
0.189914843239731 1
0.464398149914472 1
-0.619347275229387 1
0.644864320952189 1
-0.305667053780197 1
-0.712393841299736 1
0.305514301893494 1
-0.566440399259145 1
-0.929242756936376 1
0.0889887283651037 1
0.510672654819106 1
-0.0555311454516768 1
0.403629852923453 1
0.0164347714385218 1
0.0963944202947509 1
-0.468537885698593 1
0.0227561472656411 1
-0.111841698467993 1
1.01946364173157 0
-0.0142914983548891 1
-1.16638773247441 0
0.196921590227577 1
0.47148529996767 1
-0.642700824027919 1
-0.596964089470742 1
0.51509808285876 1
0.0797674377846556 1
-1.51615688026576 0
-0.0620798038208435 1
0.134788638652394 1
-0.244019633796707 1
-1.02049641825914 0
-0.113734410466814 1
0.61694438374109 1
0.0759129374061266 1
-0.872763762583484 1
0.890282093444244 0
0.7852795190747 0
0.00493087407842589 1
0.136378168092141 1
-0.816258986400415 0
-0.496331330817383 1
1.18731215755659 0
1.28217000639256 1
0.343132562164024 1
-0.330387921562161 1
-0.478395125042528 1
-0.253743885809471 1
0.759005132718777 1
0.4399792830426 1
0.0568750975575105 1
1.18876859342215 0
0.0896103414100686 1
0.137425669349924 1
-0.37993442999285 1
-0.162484778889292 1
-0.273468098587358 1
0.484319361310223 1
0.367492431136538 1
0.0886978253583601 1
-0.313134481727259 1
0.646831275968806 1
-0.865844764462519 1
-0.0890706237761512 1
-0.275767430996143 1
1.63424543381363 0
-0.0167121050017777 1
-0.152349448018604 1
0.412658923317858 1
-0.25043393172539 1
-0.600228928075185 1
0.0975086119302933 1
0.337387661612541 1
0.607044250523469 1
-0.0345400923170473 1
-0.810620102614632 1
0.848062549547761 1
-1.04539515684959 0
-0.70567524041425 0
-0.880155010190258 0
-0.0510586194066819 1
0.216642046831213 1
-0.470095820804043 1
-0.0407253989276554 1
-0.363052757046339 1
0.000399403056981079 1
0.312780872178502 1
0.551694521528516 1
-1.00829517312506 1
0.718325372329645 1
0.264916414079636 1
-0.130773273147146 1
0.473060321639637 1
0.7462593587294 1
-0.0899585989593054 1
-0.340759299965222 1
-0.585331717121331 1
0.722329589496161 1
-0.787926125742628 1
-0.363150656353304 1
0.00987569568528179 1
0.753436298429504 1
-0.255023659422844 1
0.0109347083191333 1
-0.0760272666447601 1
-0.00919549951154791 1
0.260635404817298 1
-0.777437552734154 1
0.725534660505403 1
0.778554930524911 1
0.316618127108627 1
0.066164034242549 1
-0.757273049886112 0
-0.509076495082756 1
-0.627140037194151 1
-0.448015406032533 1
-0.3138780168257 1
1.03052407569777 1
-0.117241743134625 1
0.989308815409304 1
0.567956629977142 1
0.349946400914054 1
-0.233020088519841 1
0.0997928231882466 1
-1.23038571569333 0
0.637599680092493 1
-1.15797676414699 0
-0.556963245810509 1
-0.218752517694189 1
0.122225430185632 1
0.056565970258876 1
0.148794529679266 1
-0.0156658955417751 1
-0.316302881557035 1
-0.541287277269069 0
0.744915668674285 1
0.226555899146126 1
-0.54647943717229 1
-0.347414355808811 1
-0.146319396456576 1
-0.58994425369608 1
0.606988584622197 1
-0.0711761198861298 1
0.449160750357247 1
0.337242360887825 1
-0.800068104660413 0
-0.286279801160279 1
-0.00266827799156356 1
-0.550594951751694 1
-0.693242916880591 1
-1.61133227664908 0
-0.0910897560078326 1
1.21892851505525 0
-1.02066007265053 0
0.331012571246784 1
-0.343723489510905 1
-1.05532433676943 0
0.125298409080336 1
0.751022999591251 1
0.143291349074927 1
1.04707684696238 1
0.386210128926953 1
-0.302522083785757 1
-1.01936912192892 1
-0.0518849873480797 1
-0.0865032417955987 1
-0.562230859171965 1
-0.276508466235067 1
0.320556395205842 1
-0.711914285744364 1
-0.00608394317659378 1
-0.672052420289415 1
-0.120938059413531 1
0.552767020294991 1
-1.04361912307838 1
0.025014886229959 1
0.567771510186926 1
-0.104536281605056 1
0.91035769844915 1
0.095560818187603 1
1.27363297769834 0
1.08580267527205 0
0.49950683601379 1
-0.454300382075011 1
-0.243653776719925 1
0.608092547801554 1
0.0506492151206832 1
0.732619356029278 1
-0.725939518518719 1
-0.328311378209088 1
0.0042636971884627 1
-0.0165717412792371 1
-0.579769146852438 1
-0.12360975989344 1
0.61060071030319 1
0.191394973304066 1
-0.326961274735698 1
-0.272272098812616 1
0.236138174173607 1
0.378858793612551 1
-0.0901248744051497 1
-0.840760015296315 1
-0.205518034214358 1
-0.408593677880432 1
0.237265015115663 1
0.262089621315872 1
0.776383196468729 1
-0.833344910407641 1
-1.13323568978943 0
-1.3839336119092 0
-0.121610508315874 1
-0.407685077613511 1
0.371381437587509 1
-1.1878709643985 1
-0.704576015212081 1
0.00294458248453211 1
0.380997674132978 1
0.0037499758743841 1
0.392264990529555 1
-0.465515866418226 1
-0.543468372782948 1
0.0871463233231145 1
-0.388136891067155 1
-1.00389811852301 1
-0.357220931949872 1
0.127578495377829 1
0.297382287041487 1
0.131543687492661 1
0.628234278987733 1
0.0824061936933031 1
-0.188064917420632 1
0.553492901635268 1
-0.376664962301477 1
0.222604722651821 1
0.264881501012627 1
-0.0391915212602586 1
0.587616045767855 1
-0.0250707538655195 1
-0.233359959227429 1
0.528557304098129 1
0.788800178118181 1
0.740344158544889 0
0.4647472059446 1
0.0183216095568263 1
-0.0801286534084474 1
0.135108007016211 1
-0.73986369823875 0
0.0906950444835956 1
-1.11150406213653 0
-0.101985393846554 1
-0.453027963906212 1
0.156093667153167 1
-0.402116482222344 1
0.868803278609873 1
0.576464181995664 1
-0.186528658866134 1
0.638562941809072 1
0.270533863050017 1
-0.622337255651719 1
0.208771626807531 1
0.130305384612295 1
-0.0215568527571343 1
-0.462098146087828 1
-0.623082186545318 1
-0.000554297947395824 1
-0.904522208444311 0
-0.284500838021488 1
-0.210643666953007 1
-0.469660603342568 1
0.312893044333462 1
0.573964712069214 1
-0.146933973572582 1
-0.44396038751542 1
0.216511042313679 1
0.052578363968532 1
-0.303949814656579 1
-0.0260073812160541 1
1.00096916122401 0
0.361720766769784 1
-0.12510864781524 1
0.374133573337918 1
-0.297983581628558 1
-0.121190694745833 1
0.615312744079576 1
0.817564812916838 1
0.618175283794628 1
0.218470385030551 1
0.410789538809426 1
0.84579987354665 1
-0.5046996993028 1
-0.979201058068529 0
-1.59465790354957 0
0.595185031407161 1
1.10851328936574 1
0.931587659935025 1
0.0888930201662391 1
-0.277777667064503 1
0.588846918903639 1
-0.117611231786624 1
-0.279224389833157 1
-0.691950709093311 1
0.325458083317849 1
0.445438147427232 1
0.0864713636627561 1
-0.918664622168454 0
-0.319912799878096 1
0.834841640368529 0
-0.642341496720941 1
-0.324165239533872 1
0.308864643538177 1
-0.164857379770945 1
0.602708489230035 1
0.488517276336506 1
0.107265174342109 1
-0.247442640562401 1
-0.2297944968154 1
-0.742290556028674 0
-0.654397554281662 0
0.0219590229104663 1
-0.181591967409512 1
0.443620970288617 1
0.223751854799424 1
0.462766082740822 1
0.211658992278774 1
0.141818169756996 1
-0.210150652601996 1
0.791052793413552 1
0.27113451128721 1
-0.415059032799716 1
-0.323348673889889 1
-0.681395585486061 1
-0.361157922015023 1
-0.0791056144717777 1
1.3291430776386 0
0.626895405042876 1
0.431183712099707 1
0.088664009775113 1
1.22095004823588 0
0.0840374525450627 1
-0.973719822395968 1
-0.232236397535698 1
0.00151193759902468 1
0.48606478471201 1
-0.776663761302408 0
0.277936166437727 1
-0.134390096470622 1
0.200949525569136 1
-0.237930958629084 1
0.0710833978805194 1
0.838026171458188 1
-0.301193146981711 1
-0.27556957479231 1
-0.889176723060627 0
-0.209791093940396 1
0.196119451358108 1
0.0929382996331052 1
0.475525372238883 1
0.231992102784745 1
-0.215185359796846 1
-0.657435446977555 1
-0.0638328605927693 1
-0.0936081767906545 1
0.476089269227626 1
0.952081911124149 1
-0.0860136189835934 1
0.631358049646746 1
-0.660215365251959 1
-0.0714683807156962 1
0.00189195287039549 1
0.121378646557836 1
0.123054767232194 1
0.469123051471452 1
-0.179983503986671 1
-0.41710488586454 1
-0.238353814600666 1
0.383307918220067 1
-0.111921073185083 1
-0.25417272456376 1
-0.213269449518766 1
0.238081254506679 1
-0.163286150347058 1
0.605842441357743 1
1.17099913751592 1
-0.643803631164702 1
-0.311372397318927 1
0.0750153996777138 1
-0.087070531867458 1
0.476123624839259 1
-0.763216223011541 1
0.0129242832664222 1
-0.568629261899231 1
0.0297450932035981 1
-0.678167786864027 1
-0.232637084674114 1
0.177598990982862 1
0.738676145018808 1
-0.800702767764456 1
-0.435454960452765 1
0.407089735666901 1
-0.962487948784089 0
-0.26220728876823 1
0.06202495893602 1
-0.653521393439321 1
0.120603454295396 1
0.576133276254425 1
0.396353749884341 1
0.798401305422954 1
-0.177168828222086 1
1.08084793211095 0
0.0380005521263911 1
-0.184199195125351 1
0.0621239831657871 1
-1.0622538813328 1
-0.361467282550122 1
-0.9746153865936 0
-0.556711032077804 1
0.560387293422529 1
-1.00907220802954 0
-0.243619980903191 1
0.146754855197607 1
0.455545375715492 1
0.227669181781308 1
-0.256508220964205 1
0.377645594982253 1
0.329923995375131 1
0.34788919924624 1
-0.224759793024228 1
0.418449665471341 1
0.649554736642887 1
0.114122406461695 1
-0.914978089652691 0
0.631023499253433 1
0.246738099674374 1
0.591981409492951 1
-1.01376141314451 1
0.225415329485678 1
0.104580947530949 1
0.446862582066626 1
1.59967957148479 0
-1.41287275319124 1
0.716547459119208 1
1.03613239289143 0
0.0310749524032579 1
0.0504559968778997 1
0.0998282815865119 1
-0.103036514704873 1
-0.968780377886632 1
0.336742208638131 1
0.938209595002279 0
-0.133216388024641 1
-0.456206468590251 1
0.0526766047559094 1
-0.522709321736359 1
0.434032093810745 1
-0.341599252652089 1
0.433226813884167 1
-0.00813696701262907 1
-0.464056902725332 1
-0.870069696428375 0
-0.639837196683183 1
0.458022342760608 1
0.0853398422884331 1
0.0346030631449595 1
0.118798680166752 1
-0.502208870140746 1
0.198449540411494 1
0.077705434315754 1
-1.07728704320517 0
-0.675899274863491 1
-0.557715026162483 1
-0.579757837538165 1
0.136292018782763 1
0.327681357200699 1
0.203017055021269 1
-0.523342527002555 1
-0.132229020937225 1
-1.08469903544517 1
0.664853420924291 1
0.60423067339468 1
-0.324578282854975 1
-0.0105225728112239 1
-0.13257418981039 1
1.0272743417288 0
-0.754884268402249 1
0.168177436244237 1
0.08675614941257 1
-0.321238914350593 1
0.33684616608972 1
-0.516767730439932 1
0.259078734624007 1
-0.279810613072096 1
-0.6302460347086 1
-0.187454462049553 1
0.476713181394384 1
-0.291448710402318 1
-0.391377447573378 1
-1.04147026450893 0
0.508488667022018 1
-0.791079466412527 1
-0.548264110179744 1
0.509764337091682 1
-0.0955058037544333 1
0.821600546087996 1
-0.450943431100251 1
-0.626496583566101 1
-0.01727747720661 1
-0.0270839410822457 1
0.469193825180228 1
-0.797978214305569 1
0.496111998734984 1
0.0111332687598383 1
-0.400355228712658 1
0.438242323082171 1
-0.138870848046926 1
-0.189622159874461 1
0.874099310049484 0
0.601180836941 0
0.526418375915286 1
0.319725050734546 1
-0.454477696494166 1
-0.920240748409741 1
-0.0488064192220644 1
0.436199561088484 1
0.434479721978134 1
-1.0166503209557 0
-0.0341173329628402 1
0.971433890655441 1
0.484085448823689 1
0.281799745616596 1
-0.469172977357917 1
-0.228979984385077 1
0.687376603292382 1
-0.0125430842652407 1
0.943984047181873 1
0.611665891290715 1
0.00123608217758081 1
0.0534323557863138 1
0.279976817523662 1
-0.249776493372768 1
-0.226431849193388 1
0.4826644841796 1
-0.239463324104102 1
0.373960907738752 1
0.39488887971759 1
-0.287988320764274 1
0.516072746109736 1
0.282355801276313 1
0.678483528148487 1
-0.823468829185235 0
0.879115673640698 1
0.314645960559903 1
-0.558058737829543 1
0.445928876534832 1
0.74825517149483 1
-0.564351838075632 1
-0.216717159367604 1
0.352053010739108 1
-0.165180467770245 1
0.309130855244525 1
-0.0620076469312967 1
0.0217302116135484 1
-0.0999106600070311 1
-0.440830108840551 1
0.0952194408718428 1
-0.629555621624009 1
0.210686914015347 1
0.0649397359340044 1
-0.225690636751262 1
-0.741578520553925 1
0.325942577574939 1
-0.543567116092523 1
0.882458169262676 0
-0.172885576056449 1
0.00713248901126384 1
0.215582907096672 1
-0.054924184077753 1
-0.284501465088021 1
0.590016834574837 1
-0.147330518706724 1
0.147760086215267 1
1.58489889227438 0
0.2877643136608 1
-0.0917817034696495 1
-0.371813885745886 1
0.443968059311292 1
-0.0910173366613297 1
-0.284201287106604 1
0.147196940645866 1
0.366354340097603 1
0.0525279378548082 1
0.952817265690323 1
0.527682877173611 1
0.461778524518387 1
-0.303721553223612 1
0.0463461920673886 1
0.120810502449173 1
-0.456000473533247 1
0.389536217280874 1
0.236690918363596 1
0.928780699502275 1
0.616893725718853 1
0.10568940306189 1
-0.129520989866304 1
0.186713909412423 1
-0.873952852999873 1
0.765994385341223 1
-0.246588050072313 1
0.275472442207822 1
-0.316450811613631 1
-0.0162308189933057 1
0.00156009366941413 1
-0.523764287297604 1
0.215524981382965 1
-0.277104375494411 1
0.478560551504063 1
0.0351497395978377 1
-0.648590182693084 1
0.468434676550385 1
0.559309659231254 1
0.204450320803536 1
-0.45481445011624 1
-0.0771071575522344 1
0.0912061124211876 1
-0.131121311554535 1
-0.10301461982362 1
0.568722023391144 1
0.803010679879985 0
0.523606662411193 1
-0.0764838689578788 1
-0.0849824398421025 1
0.683500102828163 1
-0.220077918234011 1
1.50994299866046 0
0.465226041888485 1
-0.420816827569686 1
0.331034492000796 1
-0.15172505157217 1
-0.0330567902316374 1
-0.401098110991678 1
-1.15034462433812 0
-1.15280765044702 0
-0.0787898330916657 1
-0.331771593260104 1
0.186306398540742 1
-0.197714497332586 1
-0.0294728873172068 1
0.54670312223739 1
-0.308846571286181 1
-0.56782067907507 1
0.139300521801845 1
0.411987672692382 1
-0.26483006666234 1
0.426596710979269 1
0.346787489544523 1
-0.503789962059683 1
-0.200576756023458 1
-1.06519458647067 1
0.29984426145056 1
-0.121086532072225 1
0.24325869546512 1
0.16253238674356 1
-0.122316033999218 1
-0.600581871211227 1
-0.476098275898142 1
-0.505928290688372 1
0.735455463833973 0
-0.49142369031879 1
0.0553508199305764 1
0.680653317056799 1
-0.0928448608732626 1
-0.682646829981562 1
1.37598512869289 0
0.268824611644389 1
0.133750540640581 1
-0.264281581868923 1
0.637191821999488 1
-0.225630733574918 1
-0.51251680469588 1
-0.442991905612611 1
-0.77291438893359 0
0.115545276418301 1
0.21527733660517 1
-0.286399544401528 1
0.265124797651893 1
-0.74458521876229 1
-0.614825494750453 1
0.0703537721194523 1
0.0563100250466042 1
0.199569866803161 1
0.0451084402159431 1
0.0684148162011135 1
0.302562487010065 1
-0.0669017508131695 1
-1.16647551145725 0
0.222478716885832 1
-0.138021653295128 1
-0.21812325224849 1
0.310976037365984 1
-1.01186356239344 1
-1.06596069077314 0
0.399913938668008 1
-0.04452100158902 1
-0.226841270399158 1
0.105165466831867 1
0.0604906724598984 1
0.775402143827821 1
-0.278419253149906 1
-0.78500242783523 0
0.594004441961854 0
-0.276000533942956 1
-1.28086283041657 0
0.396752381330302 1
-0.636717737774632 1
0.784973699107401 1
0.141820296228445 1
-0.0800978795199676 1
0.33731997208927 1
0.153663943388544 1
0.341047346967238 1
-0.828671579465709 0
0.139589405671716 1
-0.367785462697222 1
-0.203725414133075 1
0.14334923908125 1
-0.93871702286285 0
0.0227890801796717 1
-0.233435315715182 1
0.0546533044258172 1
0.189075080365985 1
0.870745910566134 1
0.65327064443228 1
-0.214863875905125 1
-0.582342436318322 1
0.0750553091679456 1
0.0938085448634873 1
-0.0689463253197249 1
0.269937977748235 1
0.308423910904187 1
0.434288651264765 1
-1.17047682528265 0
-0.148733976575967 1
0.259071978344913 1
-0.142873059981353 1
-1.02877672134163 0
-0.27754646275186 1
-0.0341978501387563 1
0.307987429625936 1
-1.70097609711075 0
0.388080866342814 1
0.173139428023431 1
0.0569920536089006 1
-0.588656308800333 1
0.728960557934422 1
-0.93092771670842 0
0.0226463224834243 1
-0.582234458445409 1
-0.490131555894442 1
0.133957861836442 1
0.353424886379499 1
-0.067129271827894 1
1.04077975101816 1
-0.811143889135992 0
-0.412144521060944 1
0.350423374693937 1
-0.196305014695228 1
0.0475819022272195 1
-0.157700877242171 1
-0.112001841728604 1
0.158595291979312 1
-0.460884711804963 1
-1.45979492946517 1
1.29912246258858 0
0.397564566911315 1
0.360621102171859 1
0.556812932317708 1
-0.092697840038155 1
1.05242347085747 1
0.632968984595759 1
0.555994459869198 1
0.317920604730255 1
0.0726236773989045 1
-0.267542283180411 1
0.133840607109082 1
0.74490297299035 1
0.777503657721852 1
0.85616988864843 0
1.21372182005472 0
-0.1674768602549 1
0.170059061359199 1
-1.03108286886948 1
1.10462860889938 0
0.503315751657206 1
-0.146825524548148 1
0.310842105465604 1
-0.392519957802903 1
-0.235009899898078 1
-0.490645358363649 1
-0.165151599906929 1
-0.173436143001635 1
-0.696543922953798 1
-0.427859638609544 1
-0.34717762023721 1
0.501685273653999 1
-1.03759804413332 1
-0.254082900326476 1
-0.204276688195335 1
-0.303645748821471 1
0.675874774016782 1
-0.943567621339901 0
0.258258477031088 1
0.940081005891794 1
0.670056486410075 1
0.664129446964403 1
1.51011886609736 0
0.12874504175552 1
0.146096049621447 1
0.0117987667232042 1
-0.386871359657586 1
0.103400456063424 1
0.404971932980879 1
0.228999540349704 1
-0.202025883444063 1
-0.501263637642448 1
0.479464025463625 1
-0.128103315430274 1
-0.407740820917659 1
0.70218346462471 1
-0.00517728495505256 1
-0.144390785381447 1
0.123521557572063 1
-0.842088341424671 1
-0.663484317385064 1
1.36813919545305 0
0.0997841792560481 1
-0.52630111495943 1
-0.401143880149338 1
0.237006074441334 1
0.623442670893041 1
0.028736929196103 1
0.436505762314842 1
-1.00155767026542 0
0.743448639700841 1
0.578731260815015 1
-0.613048973522005 1
0.708062102551897 1
-0.121974428897779 1
0.117485843879129 1
-0.482433905434634 1
0.327487513015858 1
0.356298340635756 1
-0.149645227056269 1
-0.212692462086448 1
-0.243336019679456 1
0.0814796307992524 1
0.825664925739992 1
0.152336152978063 1
0.122394478157624 1
-0.484896404474553 1
-0.956816561929947 1
0.409804466861963 1
-0.37987090371438 1
0.0909878735185578 1
0.42877264389107 1
0.147561290752279 1
-0.416825128622788 1
0.111832424685712 1
0.540368867372011 1
0.38909526540152 1
0.171693865669072 1
-0.12733109324566 1
-0.776280224627276 0
-0.0754508486894899 1
-0.399838047761 1
1.20719998947133 0
0.821003201068193 1
-0.1990919651702 1
0.873128049815753 1
0.703958568085525 1
0.68984989490785 1
0.3203044800481 1
0.0814468410036488 1
-0.331936491734896 1
0.215118164618361 1
-0.693334355455018 1
-0.45437616401165 1
0.018866316955269 1
0.107657006864509 1
-0.211614118201942 1
0.913466738153379 0
-0.252400532505357 1
0.626427233186019 1
-0.268448248431613 1
0.144563913943711 1
-0.169950641179894 1
0.281458096792215 1
-1.18766470609629 1
0.0941872789312691 1
0.744116326693104 0
0.480925680203465 1
-0.228702450884478 1
-0.140603436031287 1
-1.17181340791046 0
0.23593917950403 1
-0.0718419347709487 1
-0.422202829560194 1
-0.0337470195353802 1
0.568715558253511 1
0.161328004164951 1
0.940415925927979 1
0.349698450757696 1
0.13832127399763 1
0.330159365234928 1
0.530033902181205 1
-0.32986397391052 1
0.187920936456083 1
0.057315389497777 1
-0.624847579725549 1
-0.494213829296507 1
0.565416323949408 1
-0.0363195804403741 1
0.220655236619251 1
0.718297650966515 1
0.478517465134402 1
0.656094793549418 1
-0.584678523148808 1
-0.219810458961925 1
-0.0964855513016324 1
0.0807673512067437 1
0.33515257462499 1
0.857705699160672 1
0.528892630996658 1
0.13568232855539 1
0.130149186679811 1
0.323180665985076 1
0.799703860608542 1
1.00818008910031 0
-0.104034410896213 1
-0.476665968515909 1
0.00524307757627774 1
0.0627746179308293 1
-1.21527610819544 0
0.0437430095086107 1
1.11681189141139 0
-0.237935765132709 1
-0.231047943765742 1
0.0727332910867152 1
-0.965180340814737 0
-0.0397882421850564 1
-0.253539994533698 1
-0.605446248360267 1
0.0572194688689857 1
0.683790561540978 1
0.577890952448074 1
-0.742483159996243 1
-0.141422606836779 1
0.0859958667253093 1
0.462337583102627 1
0.3746694209793 1
-0.244433989775781 1
-0.0564330302826306 1
0.220974404526657 1
-0.884820072620851 1
0.416193690763027 1
-0.0343888185871369 1
0.363733893692689 1
0.383632168413319 1
0.754177802832765 1
-0.22089198962393 1
-0.439633256734873 1
0.0887342704710794 1
0.240975283213237 1
-0.526322424390461 1
-0.835790246686619 0
-0.216443171863583 1
0.179277026706829 1
0.851683674508422 1
0.239759790116093 1
0.742827153663036 1
-0.424014372175081 1
0.0955147626640059 1
-1.36417629746181 1
0.202166891957146 1
-0.17253823921583 1
-0.27462264508279 1
0.435117936567082 1
0.524391615516703 1
0.533207209588004 1
0.20671457875331 1
-0.295031286203113 1
0.943309337903969 0
0.493286101091994 1
-0.798824514372931 1
-0.918670653564057 1
-0.412599652479231 1
-0.164951651508617 1
-0.430556646932505 1
-1.05448443536181 0
0.349886191012615 1
1.19502224661405 0
-0.958720975162694 0
0.615501224419289 1
-0.0928180539727573 1
-0.23080116872934 1
0.230820944176628 1
-1.0790671062756 0
-0.0877553290357711 1
0.385589434742645 1
-0.867662534980454 0
0.164513965106995 1
1.10409037311455 0
-0.200918990229232 1
1.01654051006054 1
0.38046820335386 1
-0.0729477946815433 1
-0.193367937464754 1
-0.519386621569409 1
-0.121293539918012 1
-0.443662663964321 1
-0.362564018276915 1
-0.235198916887824 1
0.155337033464253 1
0.282996757130965 1
0.294542029967193 1
0.166765369801732 1
-0.59271589886709 1
-0.813343887695291 1
0.388731926379788 1
0.109617427213898 1
-1.12624218208847 0
1.14418109923301 0
0.347445304916093 1
-0.73725763751276 1
0.579403857206475 1
0.890085395964393 0
-0.121176248073179 1
0.270761390724621 1
0.0593108411238224 1
-0.146107868002196 1
-0.331987202731083 1
0.0275562496947738 1
-0.0462930535494527 1
0.438015331314253 1
-0.294560767572798 1
0.0939928130302565 1
0.852069190063307 0
-0.832346759668477 1
-0.596807659975216 1
-0.372342271561117 1
0.813865746159755 0
0.761695944974959 1
0.961037349553587 0
0.370226232155861 1
-0.0279858105688506 1
-0.335635662186911 1
-0.479265500943789 1
-0.416815330267512 1
0.438270419763932 1
-0.15925054866363 1
-0.0413511160170712 1
0.165247906478195 1
0.469870933227965 1
0.84440965378128 1
0.53562226407883 1
0.145836228442952 1
0.0103229153729127 1
-0.101354974536187 1
0.120884491988546 1
0.10169436505768 1
-0.0364236094230144 1
0.960888711286359 1
-0.229053846692632 1
0.13643134300456 1
0.206298915435148 1
-0.247661200981774 1
0.485424999374518 1
-0.160398019769796 1
0.446063254886347 1
0.844459002583155 1
-1.15445731585852 0
0.270803736050883 1
-0.392940522203954 1
0.165632518849099 1
0.00908766124061477 1
-0.0404947329068504 1
0.488872965550402 1
0.651995359714498 1
-0.926657211096663 0
0.298142749626805 1
0.15856176202357 1
0.140342488980564 1
-0.0314754601069998 1
0.00976615939777256 1
0.546560479582648 1
0.0574240882075443 1
0.347830708940022 1
0.877881298234244 1
-0.425727570532184 1
-0.782959411583586 1
0.0442242285218934 1
-0.0546499417427578 1
-0.0122218497872652 1
-0.416131190660161 1
-0.928222166036983 1
-1.18248602005907 1
-0.0693273048162872 1
-0.392242072524295 1
0.18970436744951 1
-0.513123248226603 1
0.073187102286949 1
0.410075017721593 1
-0.287909347482435 1
-0.196152376926811 1
0.289057344897836 1
0.843596033959212 0
-0.0541594410968162 1
0.355126114075937 1
-0.0861729763015666 1
0.72440511048869 1
0.0985823434215808 1
0.265437951790159 1
-0.284873678651985 1
-0.177435293224335 1
0.14174361374974 1
0.00403129456276246 1
-0.14078766157534 1
1.31294152068253 0
1.04964028313933 1
0.439939701881853 1
-0.0168188530355235 1
0.448541057749915 1
0.0488655671397641 1
0.347079601898189 1
-0.526069916628534 1
-0.628315752721795 1
0.103432113748182 1
0.315175609267622 1
0.847101175100091 0
-0.323097551783476 1
0.440750958744129 1
0.610846288837768 0
0.746491603728929 1
-0.635929753026983 1
0.159526939418767 1
-0.082115366424506 1
0.700317516110009 1
-0.381716896551137 1
-0.4308214518427 1
0.350120583820845 1
0.0177069179170766 1
0.229223855510645 1
-1.27743423309349 0
0.573553283101795 1
0.165281171305474 1
0.879269373385613 1
-0.668647398493748 1
0.0863116963813 1
-0.831298989163857 1
0.693452278919735 1
-0.447560310021382 1
-0.310499575269168 1
-0.442113688335199 1
0.00759150473367989 1
-0.0150549951887451 1
-0.169700802903027 1
-0.0348606861443365 1
0.675616622867419 1
0.754305099354342 1
0.536559143188975 1
-0.869570188195935 0
-0.0846731750747615 1
0.234576910983886 1
0.469398094940133 1
-0.500408262565956 1
-0.0566961188845103 1
0.582081052929216 1
-0.0478599926699921 1
0.282435183500184 1
0.283830288624292 1
0.924308476091358 0
0.164132991548974 1
0.556244561410643 1
0.779970301680008 1
0.881046184230927 1
-0.387955986399424 1
-0.800073574923401 1
0.347192626700869 1
-0.550596628659227 1
-0.00639746644865317 1
-0.136775291769701 1
-0.330994483318033 1
-0.335881768466244 1
-0.0586380616183532 1
0.531175806095226 1
0.859872697992112 1
0.782196921036773 1
0.681984312090199 1
0.0392418795232426 1
-0.486938161681579 1
-0.275237968521713 1
-0.233404962054999 1
0.161643982345371 1
0.323434718653833 1
-0.342136935825299 1
-0.205393862650261 1
-0.174941763000143 1
-0.0779664212726262 1
0.638792772074315 1
0.304969451450668 1
0.97965105031659 1
0.662815999078918 1
0.921792526036268 1
0.618753574003771 1
-0.335921351136426 1
0.131493183221075 1
0.513736738417576 1
1.0795816281677 0
0.105434655871243 1
0.394222531708851 1
0.0264984299232266 1
0.029661150784156 1
-0.447678483204313 1
-0.660921665958633 1
-0.17901517167049 1
-0.560871103197177 1
0.251925763237218 1
-0.276928316335147 1
-0.219446186542661 1
-0.407781988522221 1
-0.426228518494202 1
-0.0676152666420371 1
0.196879636849949 1
0.652162721514703 1
-0.230471087123467 1
0.0225217470093716 1
0.210799642998476 1
-0.599039422183453 0
-0.829197377336722 1
-0.853293124368052 1
-0.140075873195211 1
-0.53272550602899 1
-0.148989118366022 1
0.964871510853315 1
0.613631552363919 1
0.425500585024894 1
0.936037363120933 1
0.168109803055977 1
0.28781107685587 1
-0.313398420610766 1
-0.111324486784303 1
-0.239440336468699 1
-0.670514076253385 1
-0.494064325072427 1
0.710085495011731 1
0.362208189452512 1
0.617310041820162 1
0.516656376105897 1
0.439924816883888 1
0.860326729297563 0
-0.411919636904549 1
0.101180664229305 1
0.823356894051181 0
0.582636867547187 1
0.143510552051776 1
0.717584266110366 1
-0.164277079347876 1
-0.381224426013543 1
0.39623784791747 1
-0.0965876805712862 1
-0.106987151009584 1
0.0500033525671185 1
0.188624667090946 1
-0.552347769762307 1
-0.197829271825848 1
-0.500191385538167 1
-0.105121853626382 1
0.293345617735159 1
0.159634892884184 1
1.75885950006422 0
-0.427215034768706 1
0.425147117923747 1
0.399997227597508 1
0.208219526233681 1
-1.01486947945213 1
-0.791979970702645 0
-0.415739163145648 1
-0.332914112916618 1
0.0480384797081559 1
0.0781067739844586 1
0.806026313356871 0
0.145969361277162 1
-0.165871840565606 1
0.175615923608692 1
-0.0957265891662581 1
-0.160442995866645 1
0.0527566258858657 1
0.406295050121632 1
0.0846522876163104 1
-1.03472534365438 1
0.26739862046756 1
0.105482369641373 1
0.278189403334723 1
-0.49944075778319 1
-0.217879550147181 1
-0.171630849920735 1
0.454585571763271 1
-0.175291950890342 1
0.337609582015672 1
-0.195565730349501 1
-0.525262823814412 1
0.253539966127772 1
-0.252903839828269 1
-0.116905673978025 1
-0.229169899608907 1
0.612926401012633 1
-0.324767315478133 1
-0.180438521952647 1
-0.647983407917729 1
-0.266258675983265 1
0.713601345613343 1
0.830093614663411 0
-0.34656595908041 1
-0.0174874399431623 1
-0.230653231100735 1
-0.750964290194885 1
1.07028644512032 1
-0.264989696000715 1
-0.1043056258552 1
0.0948324713387046 1
-0.152394968795366 1
0.215834385335929 1
-0.010188993816756 1
0.217800467605544 1
-0.446234173773317 1
-0.82229504734881 1
0.238306737886985 1
-0.0162436609462109 1
-0.121506246562436 1
0.233584100693449 1
-0.268848279393191 1
0.987750382698923 1
0.944005762070294 1
1.0001729750525 1
-0.552445717099003 1
0.0428315244887299 1
-0.117860312228553 1
-0.153953447927715 1
0.123254212441196 1
0.42091458491021 1
0.77759049476861 1
0.213912276844032 1
-0.0934459694989361 1
-0.331276475292192 1
-0.443117411539953 1
-0.279555479334125 1
0.470017025796765 0
-0.692232134192205 1
1.07310918659836 0
-0.142090109661497 1
0.618544148576899 1
0.269473401417368 1
-0.105562958574408 1
0.318331519016678 1
0.231681930655627 1
0.253836658364245 1
0.667154781217481 1
0.600945748390495 0
-0.0804737009203422 1
0.183885791987846 1
-0.65306615039712 1
0.425420314555118 1
-0.202289133871701 1
-0.240443436219676 1
0.502276662852048 1
-0.34245388084585 1
0.326949860540304 1
0.623502652088899 0
0.296636711781511 1
-1.18420892879072 0
0.19268683834095 1
0.823313154463368 1
-0.600325662276218 1
0.0490984428546236 1
-0.0366526138860111 1
0.346653911008824 1
0.497213595247973 1
-0.290755688087641 1
-0.738286416163544 1
0.216878763919633 1
-0.0629924428735521 1
0.721596117214846 1
0.328017451771583 1
0.262242114765625 1
0.556390430532421 1
0.361044467855933 1
0.491381761119536 1
-0.135937086772814 1
-0.0704656541302051 1
-1.43430496732034 0
-0.579924364647247 1
0.294492619847079 1
0.59132814630843 1
-0.133154535018245 1
0.26807815307166 1
-0.328921312046606 1
0.051705243417349 1
-0.118513571107458 1
0.251257741001802 1
0.895259015718382 0
0.491365390520551 1
-0.208793207858057 1
-0.101600333306863 1
0.283555951959593 1
0.732528373167801 1
0.485805979416376 1
-0.529503309881834 1
0.590982894327955 1
-0.0193503355779921 1
0.769791420017942 1
0.214150309060169 1
-0.137204293820415 1
-0.482888078038707 1
0.826580550717007 0
-1.12468647006532 1
-0.299793515955473 1
0.479228858832713 1
0.54680473644157 1
0.589537559108904 1
-1.46412079960492 0
-0.00183956085685246 1
-0.945838682947412 1
0.422202884230956 1
-0.0892310750400846 1
0.357200792458164 1
-1.19118063525291 1
-0.291439988712329 1
-0.24494902961083 1
1.05931035849412 1
-0.218867549683465 1
0.446115687377322 1
0.336213694086676 1
0.0869406007319226 1
0.156620100448338 1
0.251093650396304 1
-0.333290582405663 1
0.194835585251609 1
-0.291608978139495 1
0.0566812167609733 1
0.268936515009929 1
-0.17257398213949 1
-0.372588814824629 1
0.0279406413899103 1
0.682010391423486 1
-0.519756637833042 1
0.283976607465936 1
0.768869716648816 1
0.618955778442408 1
-0.84419315325306 0
0.153714843186658 1
-0.249168764218704 1
-0.349581590690549 1
-0.234394226956939 1
0.226225024083112 1
-0.826433153446073 1
0.212489010534948 1
0.233835524346232 1
-0.0602296645611586 1
0.649454986374033 1
0.313285472339983 1
0.429458489654516 1
-1.14752929647789 0
0.680350935490865 0
0.617898880215578 1
0.0331624663949363 1
-0.762150978847949 1
0.20099455504254 1
0.916242640677756 0
-0.475385173119242 1
-0.371676262438341 1
0.746589598331551 1
-0.400160817769456 1
-0.181529452436077 1
-0.560170196165413 1
-0.996688791534289 1
0.463503467717925 1
-0.637618926328255 1
0.229005970447296 1
0.251154692482205 1
-0.234302267931719 1
-0.323346485428212 1
0.118101387125417 1
-1.05734760614786 1
-0.0894965440558318 1
0.276746254535859 1
0.386243000760344 1
-0.154183300254674 1
-0.2489066252457 1
0.70363378012791 1
-0.482533920421836 1
0.911435299207039 1
0.0674887716470062 1
-0.0118636682031669 1
-0.582669587278067 1
-0.712864867079599 1
-0.240546558441906 1
-0.0602564537445079 1
0.97959077266341 1
-0.127504842731136 1
0.0527897731310614 1
0.21208801795909 1
-0.13456635138905 1
0.0677723428761604 1
-0.209119593108771 1
-0.883984094867875 0
-0.172571745343564 1
-0.0373098720535895 1
0.211560618656462 1
-0.718665319285674 0
0.50461683987815 1
-0.26131770410052 1
-0.52560351079961 1
-0.272590412727972 1
-0.229344039839616 1
-0.700109323105457 1
0.196042885804881 1
-0.592793504119012 1
-0.254873343524515 1
-0.587146330092357 1
0.129188173420106 1
0.528071370961966 1
-0.955835334482366 1
-0.86181638700756 1
0.0265967954835294 1
0.441576763826765 1
-1.01710893668283 1
-0.503563308127311 1
0.466226410907194 1
0.215317677180385 1
-0.224753258925075 1
0.184597013320226 1
0.15809396981311 1
0.263236282587518 1
0.567671831779477 1
0.0896998634864929 1
-0.594762883238066 1
-0.105410914987482 1
0.283037491940787 1
0.628061753548608 1
-0.168372186416047 1
0.796329481732021 1
-0.741579935985173 1
0.903867382865225 1
0.296400998042914 1
-0.270394705859947 1
0.110298946233898 1
-0.572884438112332 1
-1.56588792478657 0
-0.591871198362093 1
-0.39236193393884 1
-0.311811807659882 1
0.00636141565898178 1
-0.238789340127583 1
0.319602471304518 1
-0.016492733077001 1
0.131710667489275 1
0.320060975723493 1
0.137009074323065 1
-0.640358540392961 1
-0.440039091130981 1
0.0221708700730194 1
0.401543769661736 1
1.18918561904079 0
0.242576451346376 1
-0.867055816591112 0
-0.150437481833631 1
-0.268851331497389 1
-0.43731356771573 1
0.538622492159067 1
0.578114080490902 1
-0.645822857782063 1
0.284326615216763 1
0.196256460357757 1
-0.593694288378466 1
-0.502118036250539 1
-0.371439199926257 1
0.254157260700882 1
0.727668724282747 1
0.0920358303554381 1
0.239368971350187 1
0.132678885701389 1
-0.543843246571398 1
-0.463905751395431 1
0.202312805685123 1
-0.582804709265183 1
-0.115564909186727 1
-1.10343780460546 1
-0.616672764350882 1
-0.46834248995133 1
-0.773148434136786 1
-1.0495587706139 0
-0.242481744617991 1
1.24605334101064 0
0.203435640696524 1
-0.704929806634631 1
-0.515781854642146 1
-1.18401275257885 1
-0.768718474674068 1
-0.511079798535153 1
0.027459313995485 1
0.391319230045532 1
-1.01031790283694 0
1.99104399326327 0
-0.705105083388088 1
-0.741023216888695 1
0.0691957151827314 1
0.0409204785112572 1
-0.747965215586821 1
-0.148125566336283 1
0.587723192499645 1
0.517274523845913 1
0.246355658760612 1
-0.112745830519921 1
-0.18321198350685 1
0.385689381078878 1
0.140459856222471 1
0.0792972641270579 1
0.19936771900359 1
0.386417193607198 1
0.230458034781639 1
0.403277489280904 1
0.817358200220065 1
0.0475020178256652 1
0.23109432765083 1
-0.504933704949328 1
0.41317864070188 1
0.302973588625767 1
-0.0179622999091248 1
0.696362617865518 1
-1.16266411120919 1
0.103427518312967 1
-0.781634678701669 0
-0.363465356460345 1
0.444425777757093 1
-0.104753048326247 1
-1.11059905103937 0
0.896142820518695 1
-0.96384971401608 0
0.575107950466175 1
-0.473143801964698 1
-0.173787411819788 1
0.13429881637171 1
-0.111536416403772 1
-0.54038320061972 1
0.383719963549552 1
-0.0436033869459067 1
0.299758151113783 1
0.277332574514096 1
-0.619249849737811 1
-0.0476679900463935 1
0.26284890410208 1
0.483772288351767 1
0.337737802293357 1
-0.108685352684459 1
-0.154433412282611 1
-0.937150622016499 0
-0.747847102775432 1
-0.586015910084685 1
0.181368327487335 1
0.195521848361076 1
-0.45399241298603 1
-0.485101252465106 1
0.875537126670189 1
-0.649254168380078 1
0.699072061503228 1
-0.14764627189436 1
-0.194067944645093 1
0.61268003958838 1
-0.801943175900792 1
0.261662007381272 1
-0.293972180641625 1
0.387722099508593 1
-0.176493954176952 1
-0.38013166856007 1
-0.804754100816709 0
-0.130540435892206 1
0.215073457699122 1
0.837386116688752 1
-0.0801868616557464 1
-0.136941491075098 1
-0.406793604262362 1
0.0770718274195584 1
-0.486358592092516 1
1.02897944973422 0
1.12807460036455 0
-0.154036590367197 1
-0.681057747535102 1
0.352363342895263 1
-0.264651776743825 1
0.141331068263849 1
0.957783249554334 0
-0.126315014702051 1
-0.0651990476391928 1
0.307354907486718 1
0.0258283203362275 1
-0.550773344182895 1
0.855524591699042 1
-0.783322747850681 1
0.255763557050928 1
0.205908970020023 1
-0.367308631988407 1
0.816761129728315 1
0.506527398462466 1
-0.0245386390201491 1
1.38783234096895 0
-0.208579878047002 1
-0.210483409836776 1
-0.720616278440743 1
-0.525435285951542 1
-0.209820515679709 1
-0.1911121935202 1
-0.536134536436473 1
-0.374043103181525 1
-0.47127369430377 1
0.0263627008479774 1
-0.219705626458092 1
0.475360975562913 1
-1.18171482338906 0
0.689621088423843 1
-0.312944945249306 1
0.317170777723617 1
0.349542615878456 1
-0.240449831730745 1
-0.625430282033759 1
-0.238930897173564 1
0.421552008650572 1
0.351176696565564 1
0.359993494647508 1
1.62679941389484 0
-0.554745289477297 1
1.07509470980351 0
0.672900568278804 1
0.396865032050395 1
0.238478261586267 1
0.135192951130731 1
0.045273433629851 1
-0.164124553346187 1
-0.757333174027481 0
-1.38686118512087 0
-0.947333873089088 0
-0.0327596166298451 1
-0.635247196551185 1
0.774503159626994 1
-0.736439227690777 1
0.892886538033154 1
0.449393189114596 1
1.21627322003634 0
-0.494046490895376 1
-0.745701668186435 1
-0.349796296766556 1
-0.56762956153042 1
0.367058110170197 1
0.0738335805165445 1
0.293497427974302 1
0.696605435289066 1
0.0742501996997182 1
0.410730713572289 1
0.0833702118056634 1
-0.200914953053458 1
0.354173294937439 1
0.349068075073546 1
-0.220723138114736 1
-0.457820513935249 1
-0.843246021942631 1
0.326979413323027 1
0.281836348869182 1
0.608470993771818 1
-0.187375553672289 1
-0.915888188428856 0
-1.08998888309781 1
-0.280740399680117 1
0.283856904684507 1
-0.0991734892031944 1
-0.0955862742183505 1
-0.29346247788357 1
0.311833082613595 1
-0.0445326802533809 1
-0.729316160871171 1
-0.500654186504325 1
0.305875476432039 1
-0.238553857965736 1
0.603293455121132 1
0.61609612560079 1
0.615208444963186 1
-0.175814965257449 1
-0.155412760678126 1
-0.0819201348722731 1
1.19578098259782 0
0.0543626202177923 1
-0.00997760099052167 1
0.42860150544754 1
0.354700387955642 1
0.512618013203827 1
-0.13594363388667 1
-0.0320913031739219 1
0.461059784304212 1
-0.133433705988854 1
-0.191259271405827 1
-0.703168204758911 0
0.15875035177258 1
0.301384088240566 1
0.306713355265349 1
-0.367196533455692 1
-0.252031426389362 1
0.279483550979789 1
-0.818309392341601 1
-0.0801892778811994 1
0.540832765086988 1
-0.374392716713364 1
-0.0590674667447922 1
-0.161162275371315 1
0.231133460941519 1
0.526163309628648 1
0.731933075407745 1
0.225048842859759 1
0.403427129362053 1
0.0346572772731315 1
0.577282747227176 1
-0.214736070801215 1
-0.852318492961203 1
0.254820660446557 1
0.832133836704636 1
1.02680467170496 1
-0.0729234435200762 1
0.602157747884212 1
0.259083213454591 1
0.650795596595816 1
0.429165560988319 1
-0.588527771924575 1
-0.723510793780707 1
-0.030370438344703 1
0.446083232213701 1
-1.03185111740414 0
-0.595893580971738 1
0.0710751775909244 1
-0.249765178038293 1
0.108185064794566 1
-0.232738479383152 1
-0.118326694101438 1
0.041995669849801 1
0.233429767891008 1
0.981484687225711 0
-0.769075365437064 1
-0.979827887459812 0
0.593010645576264 1
-0.130936591436701 1
0.84855512743515 1
-0.284507737894032 1
-0.349896367234235 1
-0.279625863602394 1
-0.0399695055078377 1
-0.0634351760439199 1
0.152590656744039 1
0.640348763518033 1
-0.229208023621439 1
0.151280263632731 1
-0.264182915345303 1
0.110475722826998 1
-0.341392738913456 1
-0.219846942413345 1
0.74439592304077 1
0.258806630311194 1
-0.30311192958463 1
0.380011885810325 1
0.720357652634914 1
0.196163682970638 1
0.811936452057039 1
0.784260353435465 1
0.235209185528441 1
-0.120347708176926 1
0.543898949256573 1
0.0113017574895251 1
-0.0809066774942738 1
0.508933128758163 1
0.50590882397707 1
-0.247119184552259 1
0.193495666190895 1
-0.48252718139943 1
-0.473507843510188 1
0.171782294775733 1
0.364559682640889 1
-0.684432558863983 1
0.840607807280063 1
0.246617945275688 1
0.349897955970589 1
0.395958852792377 1
-0.371297184400921 1
0.99187806999457 1
0.193113359686995 1
0.872777015694239 1
0.171200614390538 1
-0.198870039330364 1
0.993802551744675 1
0.178977903219165 1
0.518061459758429 1
-0.791800818189042 0
-0.0294925972116121 1
-0.582935096469963 1
-0.179835828516972 1
0.0125542189277195 1
-0.419038508019139 1
-0.58437299169089 1
-0.189415235317194 1
-0.234218006495519 1
-0.480206545777576 1
0.340364651532488 1
-0.711852484659192 1
0.009899985327911 1
0.318429740455017 1
-0.16166935143557 1
-0.414352076687299 1
0.483923478055568 1
0.240661270285006 1
-0.43963208821258 1
-1.21519252892218 1
-0.253238285566339 1
-0.470607654642713 1
0.430475375574441 1
-0.452931704825041 1
-0.064393660533144 1
-0.284914532226749 1
-0.124201613675624 1
-0.578523769673814 1
-0.767279335829871 1
-0.159199996792326 1
-0.338368628650194 1
-1.14459411634083 1
0.706800595282565 1
-0.483175274434889 1
0.598720421923554 1
0.190031172858147 1
0.397879246529652 1
0.392961279129359 1
0.0273940949127752 1
0.0447387584016257 1
0.450197016387291 1
-0.619389249348431 1
-0.140444995459327 1
0.711627644545548 1
0.535225283657783 1
0.85727335151876 1
0.830766141908322 0
0.0170362980167056 1
-0.413127957045974 1
0.290340109416814 1
0.0940292368232767 1
0.552306418731651 1
-0.030530473839295 1
-0.0668816603605678 1
-0.00392400376962358 1
-0.199544040102366 1
-0.628378284412188 1
-0.4034176258721 1
0.427260942865941 1
-0.261324226067941 1
-0.103790362287332 1
-1.03527906787552 1
-0.946196739466517 1
0.176395058627656 1
0.569956330574676 1
-0.166512488429169 1
-0.104190264747219 1
0.392908176843272 1
-0.207609598237177 1
-0.673118396323936 1
-0.497905468882234 1
-0.794187999329117 1
-0.684403327417553 1
0.517934997799395 1
0.128041297678301 1
-0.143982452677099 1
-0.0103048961627331 1
-0.30616660131946 1
0.983907693559067 1
-0.344662520540055 1
-0.052802436976128 1
-0.498281478433778 1
0.0782929961350735 1
-0.34275935086263 1
0.113394140557151 1
0.233858293874784 1
-0.0154227976924459 1
0.905653260562396 1
0.220552648546903 1
0.468737058442666 1
-0.1072650924378 1
0.689620983078997 0
-1.28248933405348 1
0.587094403718712 1
-0.331971762067844 1
0.652812337536911 1
0.692865075197733 1
0.499984624220491 1
-0.974969129792106 1
0.468912027154855 1
-0.574798465346672 1
0.155081047732307 1
0.627375326891664 1
0.319611131042187 1
0.532577058704314 1
0.25116679552708 1
0.461004201247498 1
-0.347554427173316 1
-0.01970894389759 1
0.548276203857602 1
0.342453623194802 1
-0.155806955752705 1
0.162043433791062 1
0.112613920336106 1
-0.59041291672207 1
-0.0139659850074448 1
0.711260950836212 1
0.644521913309346 1
0.0532119193460524 1
0.653199171185746 1
-0.296628235327957 1
1.40797895487779 0
-0.448285509964808 1
-0.41689578583105 1
-0.490043953728512 1
0.974680169860085 1
-0.571775256681642 1
0.128277171725301 1
-0.489147155067922 1
0.506710306571864 1
0.28446085464105 1
0.806303587433196 0
-0.859959881542393 1
-0.652134068002589 0
0.610234885334072 1
-0.335286555223058 1
-0.0626567720973381 1
-0.478827847121163 1
-0.0885644592538026 1
-0.517749750920678 1
-0.373188448462833 1
0.0765945123090968 1
-0.148431755357348 1
-0.147162517300125 1
0.185830336603271 1
0.53994657833131 0
-0.1963526828638 1
0.0498220257191314 1
-0.474144166463134 1
-0.384295168983984 1
0.545454398515372 1
0.324624876546647 1
-1.00149063898348 0
-0.0900149606806434 1
0.503542478830112 1
1.11232862061732 0
-0.222588602544383 1
0.844999937749533 1
-0.121463065587157 1
-0.19098664578074 1
-0.33095997585965 1
0.377990658497632 1
-0.464599512399031 1
-0.00377825900034284 1
-1.35994309792445 0
-0.137800863454988 1
0.0872367232350225 1
-0.702512841712826 1
0.84573841605236 1
1.90716910603057 0
0.415644559007674 1
0.801026054888214 1
-0.42991774882584 1
0.644979666488783 1
0.331008203984232 1
-0.688874983780785 1
0.0970598192312893 1
-0.651467222563225 1
0.383316840498899 1
0.721064269990114 1
-0.090804652269092 1
0.201760772398596 1
-0.70583674633946 1
0.362447246938442 1
-0.496074217072427 1
-1.70199058286667 0
-0.417055296547551 1
-0.589397574197297 1
0.248893406796317 1
0.72735812636847 0
-0.462088766535663 1
-0.507002492033919 1
-0.287671751908594 1
-0.880500312016982 1
0.129441880072412 1
0.198542225266631 1
-0.213226766825712 1
-0.610415851702068 1
-1.01059402862911 0
-0.831102190345867 1
0.512706756735206 1
0.216029700872714 1
0.64034766290994 1
-0.127130719653476 1
-0.552964460664792 1
0.0456850312434453 1
-0.305418347826043 1
-0.373957296025079 1
0.0698477421795596 1
0.146562403317537 1
-0.802697516562803 0
-0.337272271806304 1
0.464946154297691 1
-0.815122059530238 1
0.427304519121586 1
-0.314138450666763 1
-0.731463535811264 1
0.0102363009247091 1
0.938579990298333 0
-0.0139670454516306 1
-1.22677195044335 0
1.39946410678065 0
-0.443857163827621 1
-0.628028729967733 1
1.20365860251826 0
-0.42135306076139 1
-0.203447272756307 1
-0.465941190558196 1
0.4531527440682 1
-0.186820913585886 1
0.69293601086026 1
0.283209518725797 1
-0.143533300705361 1
0.371681662131861 1
0.452103521960555 1
0.220140491412926 1
0.759265070028974 0
0.158551143108786 1
-0.141268685224524 1
1.25159666497576 1
-0.451322324077068 1
-1.1789518952935 0
-0.806713472043889 1
-1.26598236449252 1
0.0105026886815644 1
0.286532975941954 1
0.175220973197408 1
-0.539249292160567 1
-0.627679440184741 1
0.626349610698051 1
-0.0888422517379286 1
-0.25763635595653 1
-0.848957702360348 1
-0.266155741880961 1
-0.00536739168625925 1
0.284202611071965 1
-0.100291978959376 1
0.944587430236236 1
0.143423731775589 1
1.00791039419716 0
0.325473897601043 1
-0.36621085734612 1
0.726174266202787 1
0.269949622849179 1
-0.338274628077607 1
-1.13862904662162 0
0.394049724849109 1
-0.358568054410061 1
-0.294229386800907 1
-0.81881238686428 1
-0.174358130581018 1
0.749981182189907 1
1.11888094754303 1
0.377816549876708 1
-0.468200141869942 1
-0.561480358604793 1
0.195345644979276 1
-0.273270969479117 1
0.856237709502457 1
-0.146375013418144 1
-1.01839271684681 0
0.620071583166622 1
-0.309736289763253 1
-0.194818974714095 1
-0.0213195720296086 1
-0.0701751756401023 1
0.241707918987374 1
0.674162999330056 0
-0.344835118703474 1
0.29691293005662 1
0.273317024394164 1
-0.342506270076113 1
-0.144544775612346 1
0.844029357035487 1
0.225875581241338 1
0.222762036039274 1
-0.119423424983127 1
-0.589471375825533 1
0.0123964511959973 1
0.203076716746524 1
-0.0850668444033319 1
0.223746936907096 1
0.225785948363418 1
-0.252403361273056 1
-0.0798380074500583 1
-0.450381950296874 1
-0.134027879780374 1
0.161904829263701 1
0.32763759811262 1
0.401970245161181 1
-0.636387320536484 1
0.580605657367139 1
0.396319425507459 1
-0.516976093725804 1
0.211558867001467 1
-0.296738806844275 1
0.570355315991832 1
-0.254628055627913 1
-0.479861346554207 1
-0.507164811620065 1
-0.621732253773735 1
-0.326821698165606 1
1.31544879602603 1
0.128733157466125 1
-0.601825691780391 1
-0.8605853679023 0
-0.875562723838927 0
-0.477505000535216 1
0.247358030739473 1
0.0882272324199831 1
-1.1551049755418 1
0.028468604940248 1
-0.154523761727579 1
0.474230617118398 1
-0.349006188745443 1
0.165893561160255 1
0.0545691765023116 1
0.0487927552436721 1
0.230534682451329 1
-0.24777622589624 1
-0.486569471321152 1
-0.0493299063318204 1
-0.629472195275688 1
-0.179607463998843 1
-0.146342276521285 1
-0.391020216139542 1
1.20595048782892 0
-1.01615429633817 1
-0.565387842391681 1
0.320710544803403 1
0.270637918544228 1
-0.0874261545018628 1
0.0453453712423509 1
-0.361393542895229 1
0.357273816151862 1
0.397410269459086 1
-0.254149647090634 1
0.484276435620945 1
-0.0357507473737627 1
-0.726546796737994 0
0.830780793426485 0
-0.227639705804052 1
-0.374175035351928 1
0.976667408344298 1
-0.705879720810882 1
0.403419421864921 1
-0.508253413126577 1
-1.08839047442336 0
-0.418778548214088 1
0.151989274834612 1
0.669285138273145 1
0.452613571368379 1
-0.654620349848157 1
0.33159805679274 1
0.00103631774550325 1
0.780637536981927 1
-1.31385451115798 0
-1.04015626434625 0
-1.03892645080705 1
-0.540426453588175 1
0.197975850615891 1
-0.148513219324789 1
-0.395230993436143 1
0.434360436093199 1
0.512757873671751 1
-0.00395159527247285 1
0.196179190252767 1
0.0746004905574352 1
0.452355134006778 1
0.110578332716859 1
-0.297266451291551 1
-0.88304687426983 1
-0.697910268508828 1
0.523211019516573 1
0.381816685026602 1
-0.712526197068141 1
-0.923194686702677 1
-0.0604780889537661 1
0.311748749840455 1
0.00397750732509838 1
-0.0793201744160604 1
0.0226874383628052 1
-0.777206990321596 1
-0.545674017462688 1
-0.235612833272746 1
-0.956868743717982 0
0.121350052866819 1
1.24752098630976 0
-0.650893340927411 1
0.436375575607847 1
0.00947224115580486 1
0.118427816417159 1
0.101568152968752 1
1.58414058984376 0
0.510737943157706 1
-0.738398777691545 0
0.636468192945289 1
0.907847644715042 0
0.329257887517691 1
-0.271842379409057 1
0.249028668146315 1
-0.447431576957618 1
0.00236368755350054 1
0.508458533198451 1
-0.038270586836196 1
-0.607816131739605 1
-0.618686326018552 1
-0.213235221197656 1
0.159612512730947 1
0.338680662645446 1
0.109500117857134 1
0.373311530566697 1
-0.721761724896089 1
-0.143476046292371 1
0.401081450978812 1
-0.70298694998439 1
-0.130612729783622 1
-0.269409812531044 1
0.130167856201658 1
0.0235801251223454 1
0.267484014589627 1
-0.0169637811276386 1
-0.379329639779614 1
-0.623217602545388 1
-0.251866681745313 1
0.539566687148067 1
-0.291491568332152 1
0.358521775897352 1
0.0630792093016352 1
0.571195957942505 1
0.515181594457961 1
0.010187516609733 1
0.662395323628939 1
-0.186573984232903 1
-0.447594605335631 1
0.138024798023773 1
0.498446792696377 1
-0.372360922316013 1
0.778890729351474 0
-0.0428482544377902 1
-0.252823214676391 1
-0.511341797798945 1
-0.46264440088338 1
-0.20312284719544 1
-0.52478365327472 1
-0.272821819993576 1
-0.10724761830629 1
-0.332347348517929 1
-0.313760839959254 1
0.0246317975140933 1
-0.232863543519696 1
0.0508023623464604 1
-0.164689890608697 1
-0.0617227280963448 1
-0.549709848544507 1
1.28049374758421 1
0.413635392738975 1
-0.0752506785267454 1
1.13751886047335 1
1.15660548276792 0
-1.42817915660802 0
-1.32792022567755 0
-0.712033693731362 0
-0.0815890979130397 1
0.233228358817489 1
-0.351793684283292 1
0.418115483791883 1
0.908466524714638 1
-0.277683665257361 1
-0.159596404684836 1
0.267664542827177 1
0.312900876567213 1
-0.199511844842855 1
-0.314028966437015 1
0.222560587978991 1
0.19141206268976 1
0.434700260621444 1
0.893719167016315 1
0.177314432101806 1
0.966731149626887 0
-0.999386472742432 0
-0.588038740738293 1
-0.292991592406958 1
0.42593597524275 1
-0.226319783806542 1
0.0439803694630837 1
0.277918407126428 1
0.384178526976282 1
-0.0807023914787304 1
0.106996244119481 1
-0.601267276842613 1
-0.897440524035254 1
-0.237698919262142 1
0.305647972115566 1
-0.537809131779972 1
0.568596274724791 1
-0.574147107773392 1
-0.105168072508976 1
-0.329990832993295 1
-0.249850655222235 1
0.539920053686476 1
-0.859556557772449 0
-0.564001551733988 1
-0.231662540661061 1
-0.0527915756264605 1
0.16424066425014 1
-0.0134421862449857 1
-0.148515328724398 1
0.319977642064614 1
0.0426077650414077 1
-0.943749391115969 1
-0.00755786691148496 1
-0.473297182503327 1
-0.882439082399732 1
0.503996051789858 1
0.494822980711414 1
0.589150093413091 1
-0.374389375046116 1
0.15999864149943 1
0.00819916456861582 1
0.658011652311166 1
1.1241683844618 0
-0.0857301557554322 1
-0.110431096059259 1
-0.253706916241852 1
-0.674390908814916 1
0.100737932067974 1
0.523578231922416 1
0.585873534531297 1
0.595113567576387 1
0.0529017907085925 1
0.888818949469732 0
-0.210106826209438 1
0.573852192054881 1
0.600295311255301 1
0.0291171058797974 1
-0.384132223863368 1
-0.447373593628844 1
0.0114343823734754 1
0.272031530605402 1
-0.120126066879846 1
-0.563962133753542 1
-0.818963613434115 1
0.0201064644479017 1
1.30883034391478 0
0.339371102723415 1
-0.0287255033417755 1
-0.146308496146009 1
0.3288068428923 1
-0.224661651630098 1
-0.654569044703183 1
0.725564984168433 1
-0.490724264178481 1
1.00087223290075 1
0.278880136682288 1
0.448596226202876 1
0.471066774173567 1
0.0917771003046144 1
0.614670137913427 1
-0.376402499422515 1
-0.377091840295077 1
1.24053598722792 1
0.235807375218102 1
0.567481476464858 1
-0.387743068138396 1
1.54227702296999 0
0.119060993722639 1
-0.398576856816574 1
0.805818100962204 1
-0.132594773725678 1
0.926141726509054 1
0.828388942170159 1
-0.6805291113013 1
-0.24959552013787 1
0.466275169196481 1
0.562431073095507 1
-0.252476340872238 1
-0.125678724729215 1
-0.521093352623339 1
0.393279480055982 1
0.218741190622036 1
-0.564738369712116 1
-0.0962338888451191 1
0.417766546369694 1
-0.238388140175484 1
0.338096226792398 1
0.429091174556867 1
0.0899800732978029 1
0.406604279333119 1
-0.080278168751224 1
0.00840529454191 1
0.579359509859231 1
-0.339781294435569 1
-0.69557960375345 1
-0.152729958406836 1
-1.11576230904798 0
-0.298322529748735 1
0.235376318644671 1
0.385567979717185 1
-0.522901585637674 1
0.164924019181775 1
0.300344074527842 1
-0.778528425283789 1
-0.261156755626977 1
0.236491501805112 1
-0.0767830796916065 1
-0.742490600734132 0
0.190365451045996 1
0.532194763359792 1
0.0699490194016233 1
0.0682514849739148 1
0.00842437983462399 1
0.854568568606664 1
0.835175759445087 1
-0.0647412585688889 1
0.330160827585839 1
-0.629217615010831 1
0.122819514777801 1
-0.135593730163063 1
0.445710306007375 1
-0.154208434850415 1
0.0907030226381511 1
0.000595345063550731 1
0.60916073961763 1
0.459274493505794 1
0.705154826766514 1
-0.144312724469039 1
-0.109110566375947 1
0.043195392502807 1
0.256137782331918 1
-0.698633739416019 1
-0.167117372281377 1
0.628557296838765 1
0.107315552992205 1
-0.414320675206495 1
0.174653636893074 1
-0.244638157051961 1
-0.460301618691198 1
0.00295463244387185 1
0.256485597296785 1
-0.721838750372789 0
0.734029135064981 0
0.0156515381650984 1
-0.00965282790622857 1
0.0999855205517906 1
-0.707297748932982 1
-0.582841151600586 1
0.520031467427732 1
-0.314157815816488 1
0.115980320293319 1
-0.149323389334413 1
-0.0199398951739594 1
-0.523607986608252 1
0.295116799358881 1
0.0567233169137703 1
-0.0459786079805838 1
-0.364626228803847 1
0.388579501397336 1
0.144182132262931 1
-0.7860331941993 1
0.956504031235693 1
0.189038038337805 1
-0.0543602393861526 1
-0.74396990521558 1
-0.05976589785778 1
-0.761642466840077 1
-0.570168615627125 1
0.0322900429606319 1
-0.522431455613059 1
0.34096521066827 1
-0.150310324309863 1
0.192015810084515 1
0.771217193683218 0
-0.529078649215574 1
0.164775534993492 1
-0.174975313509099 1
-0.345839698809311 1
1.0144212501996 1
-0.851553490586895 1
0.755876384280623 1
-0.573159632442431 1
0.582901922574943 1
0.568789236552723 1
0.60513584305725 1
-0.124732386344659 1
0.253592358041091 1
-0.739358956208911 1
0.49149760689122 1
0.0401953785368009 1
0.318386460141801 1
-0.21388356080619 1
0.301091687953701 1
-0.43597403283726 1
1.27886157129692 0
-0.0932055363714386 1
-0.188076805207527 1
-0.950981776156674 1
0.405208991725537 1
0.174893829954062 1
0.575369723194979 1
-0.129432326319122 1
0.290788206871958 1
0.189422440532382 1
-0.897081260226464 1
-0.794680372145883 0
-0.301058520792703 1
-0.185856604316885 1
0.500112215845395 1
-1.33517950779044 0
0.0654341041554993 1
-0.0388723521393471 1
-0.545943354997387 1
-0.482378779637131 1
0.789626343559119 0
0.496509089855092 1
0.288817793778319 1
-0.296911186131606 1
1.02264573272787 0
-0.463364101392563 1
0.0558628714332746 1
0.165937367786262 1
0.334469227054497 1
-0.028827544793784 1
0.816701708050584 1
0.508924102795871 1
-0.164019569732095 1
-0.431591400679196 1
0.787735059442162 0
0.43503259711187 1
0.222707244529997 1
-0.229165079962831 1
0.444948413378697 1
-0.659225377731648 1
0.36187974351598 1
0.248960886316999 1
-0.270955846850432 1
-0.0516269384124929 1
-0.365636981954135 1
0.360125008404414 1
-0.371991341285785 1
-0.227821666934993 1
0.40238735824255 1
-0.249814485079995 1
0.517564327028576 1
0.78521014430847 1
-0.420935391934815 1
0.0365061059036689 1
0.0922845120600655 1
-0.408947976361901 1
-1.05668658840096 1
0.926917853892571 0
-0.273144177249753 1
-1.0965282908302 1
-0.0452169361716009 1
0.00836320712074344 1
0.54253935393395 1
0.0890510924210665 1
-0.185749929696344 1
-0.0682193170537765 1
-0.266976803077837 1
0.974537140279845 1
0.0624682216491513 1
-0.771250621981061 1
0.136920672132781 1
0.085432020299555 1
-0.0356578726174629 1
-0.584535704525812 1
-0.553463567766209 1
0.0753519650406477 1
0.222913157115394 1
-0.270132599854902 1
-0.0955057103899677 1
1.05008394227713 1
-0.478028537447816 1
0.362066113732062 1
-0.568835355139577 1
-1.08631112205045 1
-0.0794609722211926 1
-0.513694572283548 1
-0.0163143428038733 1
0.594370278574361 1
0.537140028755001 1
0.173451911839505 1
-0.267176559086042 1
-0.0234298080408896 1
-0.238577149292473 1
-0.659257734408407 1
0.379867989455525 1
0.0461787027482697 1
-0.0949620080634674 1
0.269082288735497 1
-0.121076377907246 1
0.280723515880368 1
0.356819293771781 1
0.788209703364422 1
0.552632882245208 1
0.314029025923838 1
0.0959875309325003 1
0.117092933546299 1
0.334748532871651 1
-0.382212071093685 1
-0.548701149395107 1
0.511876634261985 1
-0.00375857763529758 1
-0.594323001122041 1
-0.0859341304064062 1
-0.500111094910161 1
0.857789186770599 0
0.776176840374605 1
1.07217551090634 0
0.374956988987781 1
-0.121574819220597 1
0.267435738947216 1
-1.40166896375463 0
0.582449539901423 1
0.453168448297895 1
-1.17799171782275 0
0.372575837226125 1
0.148755737616481 1
-0.444276153818875 1
0.688784905432362 1
0.410178560937645 1
0.718648487076387 1
-0.130829115836529 1
0.277014920069952 1
-0.905939368526784 1
-0.696734613120596 1
