# Supplementary material for: Bias caused by sampling error in meta-analysis with small sample sizes
Source: PLoS One. 2018 Sep 13;13(9):e0204056. doi: 10.1371/journal.pone.0204056 (PMC6136825; doi:10.1371/journal.pone.0204056)
Supplement: S3 File — (ZIP) [file pone.0204056.s003.zip › results N = 20 delta = 0 tau = 1 sz = 50-100.txt]

"dl.delta" "dl.cp"
-0.395167027592724 0
0.0691632674784193 1
-0.0925150631678864 1
0.0217586888967552 1
0.0669146435596179 1
0.239084219258874 1
-0.0862676985625425 1
-0.201391872243455 1
-0.0960965219136147 1
0.271581338536146 1
-0.420894059562856 0
-0.0826484807298572 1
-0.310337001373345 1
-0.0540917959064091 1
0.571334656031725 0
-0.110287591272683 1
0.34543945651787 1
0.056379545958915 1
-0.208646204222579 1
-0.291906419082637 1
0.276776023495726 1
-0.18023115196259 1
0.244276225796005 1
-0.0108399894640767 1
-0.232587572507491 1
0.084278267297691 1
0.40317875004185 1
-0.1586316364097 1
0.115463129688414 1
-0.333322498755905 1
0.143592296169903 1
-0.169875546140207 1
-0.123434624785075 1
0.450563589324075 1
0.534841338631788 0
-0.176651490349057 1
0.0246709623106871 1
0.377948168350509 1
-0.0658836118116732 1
0.442890787544643 1
0.290605415618666 1
-0.595602114435117 0
-0.0188987669902011 1
0.394500097035131 1
-0.715334313813418 0
-0.180229445340492 1
0.331741036642943 1
0.0517197483097116 1
-0.398605801186262 1
0.385799338877316 1
0.094810049710444 1
-0.183540502573709 1
-0.0944724772165917 1
0.434560293230383 1
-0.317459261436574 1
0.490640256577427 1
-0.164090545853351 1
-0.0100744450947881 1
0.0531168406519468 1
-0.159157677588949 1
0.213105391472402 1
0.0073820938741832 1
-0.278740481737016 1
0.114413639946066 1
-0.465543651487636 1
0.490120235951612 1
0.424915305188439 1
0.0173883728181792 1
-0.0780120273700607 1
-0.166782248145262 1
-0.319727200723542 1
0.346499647127557 1
-0.153078790993148 1
-0.413762805082461 1
-0.0959328567029585 1
-0.0991887726584122 1
-0.268126448389212 1
0.482694466863399 1
-0.0752483806349853 1
-0.193885440601466 1
0.395442705383728 1
-0.148444877703084 1
0.0548168083335598 1
-0.0660375302725418 1
0.00791172597029401 1
-0.0978549979803467 1
0.410322996365599 1
0.495803080618467 0
0.155805011029355 1
-0.104183006206268 1
-0.0489100361324391 1
0.121190092840221 1
-0.11630400126813 1
0.365904249695065 1
-0.0244457971778987 1
-0.359024788747568 1
-0.0428482800415166 1
0.175310484548348 1
0.115084695621692 1
-0.0795888171040173 1
0.0633963004271939 1
0.18291841708471 1
-0.053916757883718 1
-0.067689996285003 1
-0.319802050532342 1
0.0300605396250883 1
-0.106403330628016 1
-0.30769238864628 1
-0.361949910773024 1
-0.247040351475731 1
0.0492283661650283 1
-0.0751369421788042 1
0.096893134132634 1
0.189695106819038 1
-0.0249999425285439 1
0.401850704225555 1
0.263653542358218 1
-0.211701694570038 1
0.100041464182397 1
-0.0718180111825888 1
-0.173089704748051 1
-0.185033771715179 1
0.0121823157207103 1
0.14054571606001 1
-0.382639897516414 1
-0.0208359802833268 1
0.211845364522335 1
-0.289376665446677 1
-0.115358266736169 1
0.0946448136277407 1
-0.122841222835141 1
0.224640086066833 1
-0.151243632862954 1
0.0462698688013504 1
0.0260104857021866 1
-0.290829385859131 1
0.0166685309257696 1
0.155203555927093 1
0.112471541907039 1
0.39760291515453 1
0.137155019639379 1
0.44998289471331 1
0.146459604857618 1
0.562653278883734 0
0.337389522862066 1
0.00663485568410582 1
-0.0450476778456878 1
0.0783944619635646 1
-0.144749635193394 1
-0.578140639650109 0
0.221888899442271 1
-0.100624230265299 1
-0.105194913371658 1
0.0756894860717656 1
-0.0227306872739927 1
-0.175978114211773 1
-0.154184543446338 1
0.204561636541423 1
0.0330321811899044 1
-0.0964083356837063 1
0.363345958489814 1
-0.120704667986455 1
-0.196489322811646 1
-0.0226698953063932 1
-0.0612182897439655 1
-0.173413070992039 1
0.66442888084027 0
-0.0597678816394445 1
0.298120769314826 1
-0.24151211874932 1
-0.183161089345501 1
-0.350497798320454 1
-0.348267282944428 1
0.412369803070014 1
0.329495156358283 1
0.227176857445065 1
0.0521662622105071 1
-0.408906446851301 1
-0.172895897826082 1
-0.375342209375969 1
-0.512231946707468 0
-0.274209318650028 1
0.2890388144223 1
0.071646710283252 1
-0.0902712648056724 1
-0.147510273556481 1
-0.20458421929737 1
-0.185721540084259 1
0.213055829154828 1
0.250880151184025 1
-0.0312186222847564 1
0.390465052901397 1
-0.361799541823173 1
0.587998305035287 0
-0.135123049290259 1
-0.184174404547151 1
-0.266774163617041 1
-0.15823106496809 1
0.196258270865587 1
0.208860810165993 1
0.130676330174847 1
-0.905033893140647 0
0.401462710675396 1
-0.139342652457771 1
-0.374777275141251 1
0.0740152815494433 1
-0.093444683416162 1
-0.0301857752395929 1
-0.181382923406607 1
-0.428420457586357 1
0.312555921345861 1
0.344218635645951 1
-0.289110490439152 1
0.140726591530402 1
-0.0690298048077522 1
-0.126302069662347 1
0.0739878482480636 1
-0.046528077391999 1
-0.269939180519881 1
0.271259484053933 1
-0.147160584795735 1
-0.0161534757335855 1
-0.0159256129838139 1
0.148124597820005 1
0.283655784168566 1
0.0778765370587856 1
-0.00177567169998454 1
-0.254818056196303 1
0.526111754963798 1
0.184884697043056 1
0.294386983082198 1
0.0785410644247772 1
0.192357169598355 1
0.0152079980574772 1
-0.148144269861984 1
-0.120040296499718 1
0.132253057922284 1
-0.0431248197721779 1
0.499821699900518 1
0.138739673459393 1
0.014799139732905 1
0.465107312519301 1
-0.108114036177404 1
-0.760055503564036 0
0.0436040316263338 1
-0.33820800737968 1
0.206371638701055 1
0.479419388016523 1
0.347387578619767 1
-0.174259382799539 1
0.330246166718518 1
-0.321456054071778 1
-0.295877619314031 1
0.231918085903618 1
0.188863002500299 1
0.032033607107683 1
0.248032792886716 1
-0.160828689574491 1
0.146983426643319 1
0.0075777150866032 1
0.116814621681863 1
-0.0102136769765758 1
-0.303289650486078 1
0.185726078005015 1
0.32814766177232 1
-0.0748279433945423 1
-0.135598708736901 1
0.0953632298115714 1
-0.577993840531199 0
0.0638344820064901 1
-0.211699468064902 1
-0.0192861977059586 1
-0.0220042101279117 1
0.503798436463676 1
-0.195295358493645 1
0.286876900448565 1
0.685690600975976 0
-0.0515982095891429 1
0.36565979594344 1
-0.315498793693644 1
-0.513464424735386 1
0.398666063450178 1
0.263612485094836 1
0.335509239122207 1
-0.216308648724291 1
0.135917580240122 1
-0.0126350456704573 1
0.347661926175641 1
-0.258791489662802 1
-0.0861168227374649 1
-0.477480966446632 0
0.404585921039762 1
-0.319799789541499 1
0.169248829191541 1
-0.0934262987884406 1
-0.482068430549369 1
0.16951968234524 1
0.0912930002189588 1
0.0530917908445274 1
-0.224536020782385 1
0.445593189453332 1
-0.339776384083658 1
0.0853515539175964 1
-0.154404038371138 1
-0.295626630843204 1
0.300889672175367 1
0.00119807404173412 1
0.181057068941756 1
-0.465793497992637 1
0.15803129442869 1
0.352504686154299 1
-0.114175040787421 1
0.135804112592812 1
0.147812391972577 1
-0.075444850215343 1
0.0878623681634685 1
-0.0685481856584032 1
0.0642704949237123 1
-0.438171261017225 0
-0.047548168763034 1
0.0612970883832752 1
-0.309990999750354 1
0.332769868496253 1
0.343457881650992 1
0.152258769323634 1
0.398053904116476 1
0.0393037095670063 1
0.329769409497223 1
0.386899342358774 1
0.0103743673927439 1
-0.025156320970719 1
0.155768797082323 1
0.0645286764556923 1
0.448257953110213 1
-0.331342608100779 1
0.229798293062443 1
0.54701455147807 0
0.184514418685295 1
0.195443848881753 1
-0.0255671732787132 1
0.0548197300430649 1
0.0918143071557921 1
-0.432490126661694 0
0.0180895323660291 1
0.357569116107522 1
0.0807947110871709 1
-0.136214538092966 1
-0.716217333416413 0
0.0242170546927341 1
0.102088757314773 1
0.237740314152776 1
-0.487792225401551 1
-0.0527465966790911 1
-0.265775990415488 1
-0.343327732796274 1
-0.196673687552249 1
-0.100941437201077 1
-0.230559857908966 1
-0.152224516419365 1
-0.220845013488566 1
-0.193303110715301 1
0.309942836808417 1
-0.0484289119294717 1
-0.218308821181561 1
0.111927691136792 1
-0.0811088291797142 1
0.048727866315757 1
-0.0953831244102805 1
-0.119986314349717 1
-0.11375696777425 1
0.16429277965561 1
0.0678445827574113 1
0.145045242562404 1
0.197971604237423 1
-0.278074015491873 1
0.425667333674054 1
0.079283328993861 1
0.0122762392763832 1
-0.00950183785533831 1
-0.0830985282184429 1
0.000388227673179449 1
-0.173984843674814 1
0.194230332099431 1
-0.0668506623842777 1
0.386470649118014 1
0.248640301821173 1
-0.309052061459603 1
0.0318198377909423 1
-0.536732130201602 0
0.112200833296793 1
-0.100100841548863 1
0.105768813219568 1
0.285568383199922 1
-0.129153909109288 1
-0.0635290354762247 1
0.197046368038849 1
-0.295356672206191 1
-0.100821886904412 1
0.331848064690594 1
-0.124313831176207 1
0.137910302723937 1
-0.377874742322375 1
0.374148832879046 1
-0.380786600882749 1
-0.00811637653142389 1
0.0658868326304464 1
-0.605492328452006 1
0.138218799202183 1
-0.245659242245728 1
0.760534119607772 0
0.726942901982664 1
0.267378079809565 1
-0.195039956713291 1
-0.689157280811651 0
0.0215645401392007 1
0.174087137412309 1
-0.0589566301773082 1
0.0997185666642108 1
0.0114627261271819 1
-0.34714988250325 1
-0.303836234925854 1
0.180368303260108 1
-0.27293235473938 1
-0.0506156760616042 1
-0.24969815742779 1
0.3485367017072 1
0.439619698855517 1
-0.0351428841289267 1
0.176175132407509 1
0.318135361480643 1
-0.204680047809489 1
-0.776436247040863 0
-0.28653697764274 1
0.146186189333167 1
0.0862579200205687 1
0.109726844758342 1
-0.358442876358133 1
-0.24787156920352 1
-0.345219409775219 1
-0.557979413166535 0
-0.282342979681818 1
-0.000460720595786147 1
0.236211835359947 1
0.428428185762111 1
-0.1824317429912 1
-0.149371999360099 1
-0.124975088357556 1
0.00134443769993824 1
0.37259689804155 1
-0.328956045008894 1
-0.162081437489062 1
-0.234304816099851 1
0.787057738116459 0
-0.270702365503466 1
-0.335799031415242 1
-0.190207762041065 1
-0.386433004506961 1
-0.0556587697575711 1
-0.0160006411513439 1
0.340436070349252 1
0.0674224804035213 1
0.236725542849184 1
0.284532309551043 1
0.234360101839654 1
0.338430986294083 1
0.0657362369454348 1
0.154917991353853 1
-0.220151703220274 1
-0.358829047569393 1
-0.218602344303876 1
-0.58644327711276 0
0.42934856793384 1
0.240573300207052 1
0.0941250797112009 1
-0.308032493422697 1
-0.160797660582736 1
0.117534380770365 1
-0.501854509217951 0
-0.0233556927619065 1
0.0970912228200566 1
-0.113255754313497 1
-0.190441992330088 1
0.110990619653856 1
-0.141282716889342 1
-0.669588348809101 0
-0.00626219058128254 1
-0.0897014328122971 1
0.218937283383834 1
-0.259796313283747 1
-0.17970140817835 1
-0.0323125560607403 1
0.266487745874655 1
-0.294931147390871 1
-0.0977991536869427 1
0.121668583532688 1
0.204695662656142 1
0.186062257430896 1
-0.137630099448614 1
0.0545093043668964 1
0.115644076394826 1
-0.668838214598007 0
-0.120587949463964 1
-0.278336787405758 1
-0.142593004258027 1
-0.0204001812219023 1
-0.0420621456687444 1
-0.218217816578814 1
0.326541147741234 1
-0.127310746450086 1
0.075540623649412 1
0.309377622679228 1
-0.24538353624172 1
-0.277700074890602 1
-0.0843500060089321 1
-0.00239071472421336 1
0.282392383242261 1
0.220996387441179 1
-0.113735638559364 1
0.0538502167454639 1
0.269452171155487 1
0.197748389061399 1
0.00166472487060827 1
-0.217408620662737 1
-0.110790635938609 1
-0.0985273660037252 1
0.219929802125895 1
-0.219487018973048 1
-0.172859505431327 1
0.269136056315551 1
0.187696351305769 1
-0.220400628530502 1
0.230485585939634 1
0.068616955540588 1
0.302523847521575 1
0.0319231766688629 1
-0.553066212462314 1
0.495242191431811 1
-0.511097582976357 1
-0.541086312028669 0
-0.301736775473205 1
0.237293289681705 1
-0.0558982598175749 1
-0.169428131864442 1
-0.404464853229984 1
-0.0221897614320638 1
0.0465053065045012 1
0.0159224609952367 1
-0.0995282844922571 1
-0.268371153692741 1
-0.331813564248911 1
-0.208175757527062 1
0.441147222315892 0
0.471319325094658 1
0.328484147232312 1
-0.219306733004884 1
-0.580254400091608 1
0.107807127239603 1
-0.400180149691754 1
0.138910968111871 1
0.0980617441701298 1
0.0563837723091666 1
-0.0038927240764306 1
0.0491234191214703 1
-0.413927659106141 1
-0.0786233496249648 1
0.110612821035889 1
-0.424824214431757 1
0.236977784034719 1
0.303168114105039 1
-0.204827768080286 1
0.0565480498100382 1
-0.262493022520496 1
-0.026426963848041 1
-0.302467139506754 1
0.0738447004339683 1
0.056520941340757 1
0.104654069307412 1
0.149066791486667 1
-0.298543836812546 1
0.19190044551829 1
-0.216498029064268 1
-0.158741426621635 1
0.0679629242317668 1
0.286399438886651 1
-0.0380082917485564 1
0.167455719346209 1
-0.43736408437132 1
-0.427426603267432 1
0.299315263076959 1
0.0724309671326677 1
-0.0263445467215846 1
0.122209474488597 1
-0.0211772429110097 1
0.586538461094223 0
-0.132070972504777 1
-0.0751229554130557 1
-0.174193169438538 1
-0.0415399331173734 1
0.244422724258329 1
0.0656688206262849 1
0.21147137527282 1
-0.364970264489421 1
0.251842858927931 1
-0.20382876568304 1
0.0872828940005335 1
0.408288881946176 1
0.0719743525358436 1
-0.103060937924791 1
0.334451912058716 1
-0.268042081392852 1
0.315351546525616 1
-0.252541165918943 1
0.164712861440275 1
-0.0607092774724432 1
-0.0219900997175466 1
0.182158937556639 1
-0.294953110504632 1
0.0393384936875444 1
-0.271482569470717 1
-0.1311965993674 1
-0.0226790552104169 1
0.421094377431851 1
0.131968242082762 1
-0.0946109219250272 1
0.337241644095853 1
0.400298374287581 1
-0.00558502752489114 1
0.197637547657675 1
0.403445314296133 1
-0.224476005071449 1
0.110451614289024 1
0.197232932027013 1
0.149533899290702 1
0.146635919149632 1
0.154809548246587 1
-0.00480130929150352 1
0.235908624347803 1
-0.148611496360284 1
0.0321578697451862 1
0.128608754502363 1
-0.328074414769727 1
-0.118400706969711 1
0.492728570705427 1
-0.268227646040966 1
-0.416212548530895 1
-0.2702983876665 1
-0.605191361927167 0
0.234455119928726 1
-0.195163603749914 1
-0.279102046680033 1
0.00116335794660947 1
0.11568332484574 1
0.259291898434666 1
-0.213433597866696 1
0.269887126386418 1
0.00341687435138684 1
0.225521319605084 1
-0.246590913626417 1
0.12861117069591 1
0.0700780631155008 1
0.107796836381894 1
-0.0420807080915106 1
0.167196370110772 1
0.281414622669819 1
-0.11210654217241 1
0.115186301623399 1
-0.0344594863004483 1
0.201886517283698 1
0.295715596490003 1
-0.0464984077991325 1
-0.0228761621761315 1
0.0193051250874192 1
-0.220061328549164 1
0.028306076246266 1
-0.399330880310528 1
0.731685055583065 0
-0.0890250196026048 1
-0.115074819438029 1
-0.00604091350256818 1
0.0351829183738295 1
-0.0792244808778933 1
-0.0858255505972271 1
0.218353380970289 1
-0.33935027348183 1
0.00386414808433494 1
0.183559892165486 1
0.178879803017565 1
-0.343787905970225 1
-0.184019081848187 1
0.0579040779681452 1
-0.143557359838222 1
0.190143295900995 1
0.338986766980512 1
-0.272115014885039 1
0.075198252218617 1
-0.301494458170874 1
-0.337940460488635 1
0.313679405461533 0
0.422479342914156 1
-0.665285871067265 0
0.15878752554133 1
0.34076476716875 1
0.181358457359137 1
0.10429611573751 1
-0.125745668773944 1
0.370894659722198 1
0.217055615872126 1
-0.0110522000840503 1
-0.11296913008175 1
-0.225920378507836 1
0.327806342245147 1
-0.279782126312262 1
-0.408531967378911 1
0.0078562443562648 1
0.0923534790451305 1
-0.355751922272419 1
-0.342728466871778 1
-0.102128421839886 1
-0.0511916694986231 1
0.216361929454488 1
0.016102224814081 1
-0.145471171625661 1
-0.274312610390366 1
-0.0841383413842544 1
0.222886566265957 1
0.168319346433742 1
-0.0298118038165241 1
-0.114318623165351 1
0.166622675045681 1
-0.0453351797551952 1
-0.334065333819578 1
-0.151678847132253 1
-0.0377139079563993 1
0.1521207073841 1
0.305565670693083 1
-0.234968594180303 1
0.0673213341248819 1
-0.219559187800778 1
0.242295279640338 1
-0.106661812883626 1
-0.109360696255119 1
0.110692236500335 1
-0.525715867963245 1
-0.0987988848368614 1
0.147165572079854 1
0.142893763337861 1
0.116003693741396 1
0.467071092882587 1
-0.00709126216091032 1
-0.163336009033557 1
-0.19904698870669 1
0.0345977745322443 1
0.129659914967051 1
0.364938366167517 1
0.0277033899057144 1
-0.145352248563968 1
0.431917905443227 0
-0.469687958043246 1
-0.56913727208467 0
-0.190497851358439 1
-0.0126265950452964 1
-0.0111010345922114 1
0.0129902518951043 1
0.0140095345114527 1
0.368458434835214 1
-0.195056404786684 1
-0.000811074007715185 1
0.0234780785911653 1
-0.243346893578845 1
-0.314500705599051 1
0.0719221302266555 1
0.321662184073056 1
0.301938151838502 1
0.241273318550107 1
-0.231006322131316 1
-0.258457052402254 1
0.714218351274635 0
-0.153382576532115 1
-0.0522358124850876 1
0.180958870299374 1
-0.173559576308381 1
-0.210593355692255 1
0.259439762588672 1
0.103341242467085 1
-0.536452648651598 1
-0.553946245427619 1
0.248866439014998 1
-0.325668834672359 1
0.196899373116166 1
-0.102829519720678 1
0.00481095701131702 1
0.306005174105532 1
-0.461978154300926 1
0.562590872161941 0
0.324441451009263 1
0.398619491689444 1
0.0910211712662438 1
-0.214665625912752 1
-0.0904507499544463 1
-0.472458832974322 1
0.161452868564557 1
0.0485518083199546 1
-0.557058521572757 0
0.00934820125852874 1
-0.0717797680397695 1
0.0785807069696564 1
-0.432956542375662 0
0.0480581078273811 1
0.552138626412823 1
-0.0535604713856533 1
-0.276534169587722 1
0.339216770646645 1
0.525551620938662 1
-0.0711877527318876 1
-0.181969498236183 1
-0.24286809089676 1
0.135846903404313 1
-0.286252710925224 1
0.285990898292804 1
0.0680117811802625 1
-0.126556036844854 1
-0.401515376253142 1
0.17843166514421 1
-0.15480733391684 1
-0.0015705184255506 1
-0.152090899514612 1
-0.340780760816363 1
0.490710234042919 1
0.58504573703533 0
-0.163223642531403 1
0.10915156918006 1
0.191178869168857 1
-0.348655221684289 1
-0.45060177277096 1
-0.0573202372646753 1
0.544371495920545 0
0.382843963900068 1
-0.0462171084855192 1
-0.148037818525851 1
-0.346866592859462 1
-0.128470447984729 1
-0.0700979806669859 1
0.490856695538804 1
-0.110945000615743 1
-0.213380601738622 1
-0.106725952254689 1
-0.140018663686432 1
0.112753566181 1
0.021500874891345 1
-0.140681639690314 1
0.270000140485731 1
-0.361759953924114 1
0.227500149829328 1
0.0668132544804811 1
0.551073046076902 1
0.0612669732463672 1
-0.760740110063161 0
-0.349560446735237 1
0.55272211738882 1
0.551287103670506 0
0.190821789856485 1
0.169520392790168 1
-0.00735134902055125 1
0.0612832878880606 1
-0.504521432895214 1
-0.526702635210103 0
-0.293961997229691 1
-0.07028401446012 1
0.597676107235065 0
-0.0496586594496752 1
-0.0607299968462002 1
-0.201391446162049 1
0.179304642428442 1
-0.155950311471624 1
-0.0621506091268071 1
0.167935717468747 1
0.138785687138002 1
0.369178727083446 1
0.208537755630172 1
-0.0396030052196324 1
0.0515461880819338 1
-0.356412727471832 1
-0.081970486880088 1
-0.0699119317778004 1
-0.175569395223104 1
-0.664309552091357 0
-0.277228689240545 1
0.25388180574278 1
-0.620978917484396 0
-0.02185602714952 1
-0.0893018717435627 1
0.570211013301432 1
-0.0119231870672791 1
0.0186315291013808 1
0.204338444323782 1
0.285542172690874 1
-0.0736734990067615 1
-0.0624036735717036 1
0.264593645638145 1
-0.0838285227135395 1
0.100691001549059 1
-0.0734129294308985 1
0.227569908947531 1
-0.191072621868035 1
0.381866713708455 1
0.0986451391040164 1
-0.0714680755170617 1
0.284252569917041 1
-0.0476634188773586 1
0.0466511407623868 1
-0.395495838092353 0
-0.381535578443507 1
0.566912337697379 0
-0.612691831002859 0
-0.120737358159847 1
0.353301962271918 1
-0.174207107145169 1
0.142806905208432 1
0.0172180623486148 1
0.261467010814293 1
-0.132601553965002 1
-0.164461736033186 1
0.180578449970236 1
-0.0807443776069576 1
-0.0953837224967951 1
-0.366060720906976 1
0.225998986159836 1
-0.150219742821182 1
-0.24972977724866 1
0.00805444213101214 1
-0.242526006651129 1
0.147855181498779 1
0.0636953518138995 1
0.111305050688461 1
0.00950311394367045 1
0.184931543702522 1
-0.217686549905552 1
-0.168427351145052 1
0.111708817696257 1
-0.41947983281659 1
0.302196206754586 1
-0.0455473465649417 1
0.155207413045474 1
0.404686716574882 1
-0.00764307807441907 1
0.416366397848193 1
-0.00407741591056331 1
-0.233097265774536 1
0.0703757422582557 1
0.398372819294489 1
-0.0610305883037998 1
0.116222669451408 1
0.249305287659604 1
0.0596286690001668 1
-0.0245476369530332 1
0.559990370808436 0
0.617244327146734 0
-0.284926453817506 1
0.10486189934906 1
-0.042207133588593 1
0.115407158890396 1
-0.131539543008759 1
-0.132636335287158 1
0.299639530783328 1
0.0920862485834983 1
0.584774016084302 0
0.0447135626205626 1
-0.158931960407918 1
-0.31418640788297 1
0.255933310648899 1
-0.319385052896847 1
-0.00466786592771952 1
-0.259580847088146 1
0.197303035430136 1
-0.0836925567983298 1
-0.116794174246792 1
0.0923058137125307 1
-0.21633824356791 1
0.657314497031995 1
0.199338551360455 1
0.340805592824337 1
0.260384667517928 1
0.0747325070564004 1
-0.216316991074029 1
-0.358885539794522 1
0.372387397344496 1
0.189730902388307 1
-0.278566547424879 1
-0.135687065401474 1
0.414881979785911 1
0.100275374252311 1
0.139235711413527 1
-0.187345695271942 1
0.102452806981147 1
-0.334097635978227 1
0.216597057532653 1
-0.323778811108541 1
0.125390125039972 1
-0.190933942122338 1
0.233307211746479 1
-0.192500694725297 1
0.232886524517906 1
0.0536979410971053 1
-0.128137880635959 1
0.142673267746202 1
0.186902110725694 1
-0.282106863479417 1
0.174013338745121 1
-0.396384103126993 1
0.224747843756911 1
0.276430686688647 1
0.490323419589136 1
-0.129070123536469 1
-0.295245951377527 1
0.291426161192687 1
0.44756290796078 0
0.0104418527809621 1
0.239924197878049 1
-0.433242919520111 1
-0.0693210922591954 1
0.363760383136682 1
-0.485332684781985 1
-0.379653575383168 1
-0.0351587006494467 1
-0.271156016868374 1
0.2549969491451 1
0.14367810127578 1
-0.326657351216944 1
-0.361115239173521 1
-0.0695001863395853 1
0.0841563898291121 1
0.652496937823766 0
-0.0298263426053453 1
0.493503581676494 1
0.0644314792098606 1
0.430528760467335 1
0.0462676244224197 1
-0.157571757789574 1
-0.263054762590416 1
-0.288818743442458 1
0.741900809439544 0
0.186370115850803 1
0.00533376714299896 1
-0.454549162157857 1
-0.00890780695456105 1
0.252808747484637 1
-0.0626246990596308 1
-0.137402522083905 1
0.0489371313340187 1
0.417262540248906 1
0.185174449940126 1
1.04053590230697 0
-0.161884504241143 1
0.188126361632512 1
0.136175719705997 1
0.208099655644918 1
0.39963481689642 1
0.0511905409322028 1
-0.0378483102506923 1
0.159628969571724 1
0.20065099092162 1
-0.0877891519472408 1
-0.255803396134323 1
-0.172229800840046 1
-0.235533950688384 1
0.0416672905535675 1
0.167228802592739 1
-0.218910412075644 1
-0.22768769669765 1
0.127707263000742 1
0.230461096365384 1
0.129090743789823 1
-0.160743983792375 1
-0.0115282401283528 1
-0.00373789696795553 1
-0.421594376367767 0
0.106958035942714 1
-0.187427716923559 1
-0.496492336482341 1
0.452375786540671 1
0.494100827699391 1
-0.263857681614807 1
-0.110709904275574 1
0.167504103244186 1
0.303321869228913 1
-0.0108694463608421 1
0.275571941765719 1
-0.00368042018058329 1
-0.103136288361354 1
0.017119156946397 1
-0.105762799997015 1
0.0519686017672656 1
0.00578838136252292 1
-0.341302859749022 1
-0.521861157135531 0
0.435542465558675 0
-0.234462052110926 1
0.316897604004924 1
0.170031078702797 1
-0.189576885836508 1
0.237620010243226 1
-0.378130815755482 1
0.296010243466014 1
0.0265080718108661 1
-0.558343123505679 1
-0.0256818273309771 1
-0.104417996833908 1
-0.44794108512972 0
0.355714395108578 1
0.0471266729300633 1
0.0275168435860321 1
0.0105208312001257 1
-0.413813375253006 1
-0.207359631646469 1
0.190083072445074 1
-0.307625801111173 1
-0.258554368892648 1
-0.359461593130726 1
0.0173925971437578 1
0.108661381837443 1
-0.30337552609611 1
-0.1009079553098 1
0.0403724119029276 1
0.0739331896083021 1
0.374051750393612 1
0.277837496423353 1
-0.417568771946685 1
-0.582131995973129 0
0.153756958141584 1
0.0100423494596158 1
0.0903530315279018 1
-0.0819361186407592 1
-0.303080282211319 1
-0.573774475334718 0
0.107751364958877 1
-0.118396879170495 1
0.139820185962086 1
0.168063431353463 1
-0.240342151121256 1
0.00675125923461064 1
-0.222453455317133 1
0.339941358948494 1
-0.133333251455844 1
-0.126058253877206 1
0.144630858235536 1
-0.0207104989594285 1
0.219598411510518 1
0.254441315695937 1
-0.052931055693756 1
0.11340183840648 1
-0.0289675792947334 1
-0.380539896134605 1
0.365672406226566 1
0.547575652700701 0
0.363724911492198 1
-0.0943197402282111 1
0.0494544388188753 1
-0.0425923573666152 1
0.376082828837177 1
-0.845340445268383 0
-0.151617843391232 1
-0.386108612229675 0
-0.0241704959856981 1
-0.122870429803434 1
0.061753108827764 1
0.442389484011795 1
0.0506759670923844 1
0.077833834061093 1
-0.244357793534422 1
0.222684215271511 1
-0.0322437119218906 1
-0.279916051305429 1
0.162046689817985 1
0.237995950463065 1
-0.155969610448979 1
-0.519727227689357 1
-0.348988277853528 1
-0.120666191578086 1
-3.50987932523014e-05 1
0.0639523542670978 1
0.117088090882755 1
0.0949777824026453 1
-0.0100292694826301 1
0.168502028273056 1
0.255439168036906 1
0.0529470027115643 1
-0.00140953372766553 1
0.434804873975173 1
-0.121825699539199 1
-0.168109213863347 1
0.12826260895725 1
-0.372587852868373 1
0.180993855362611 1
0.48755726650594 1
-0.033148422759483 1
0.049423672658662 1
-0.0913321397881721 1
0.31233050400446 0
-0.124509860334647 1
0.0830469983229273 1
-0.0916841224963314 1
-0.571737441118845 1
0.31654942248241 1
0.0154089513739075 1
-0.0861754376020734 1
-0.212661409185549 1
0.00763686392395099 1
0.0549972242403517 1
-0.557366824330339 0
-0.32827432743062 1
0.0673023398585083 1
0.308076648971557 1
0.00750787956556505 1
-0.36496504161875 1
0.479898452859071 1
0.181362591910547 1
-0.377839711038805 1
-0.177933207176718 1
-0.150011057591723 1
-0.215884900036969 1
0.182221331382307 1
0.28896671229342 1
-0.158501685145732 1
0.254547153281123 1
0.077938174966572 1
0.0649639395925511 1
0.208222989174006 1
0.0651214567920582 1
-0.40783417050631 1
-0.0580142569189374 1
0.466343184811759 1
0.437971802606117 1
-0.182078630732446 1
-0.186448186155153 1
-0.287144715132692 1
0.383536900048184 1
0.0122600765299172 1
0.0841184959838804 1
0.152275595713104 1
-0.280757396374108 1
0.291684889443267 1
-0.0383001249636256 1
0.441398828791525 0
0.418801045757472 1
-0.0658471632317144 1
0.0990363818638836 1
0.293524293842739 1
0.0808159512656515 1
-0.253801431620547 1
-0.272948484135489 1
-0.0164939347233232 1
-0.142475649998225 1
0.484889939632321 0
0.055942493648445 1
0.179392815738061 1
-0.466098435938539 1
0.0619369748161911 1
0.215619549570042 1
-0.0479028376659851 1
-0.457939940274619 1
-0.479916051297847 1
0.0621246155574451 1
0.125961473805655 1
-0.11963706611922 1
0.206144357891571 1
-0.378648539619346 1
-0.0257499628365329 1
0.37649480637554 1
-0.28462146594519 1
-0.0268670159276757 1
0.39237994911271 1
0.145378687950877 1
-0.260190263284427 1
0.460001461446456 1
0.0574630392456225 1
0.232365799319397 1
-0.0802236669073425 1
0.185754065262239 1
-0.128631271099335 1
-0.200338509591864 1
-0.0579329102319961 1
-0.475153133378819 1
0.726622882344286 0
0.214539036077418 1
0.0510410763619553 1
0.229526554224538 1
0.262524645716077 1
-0.413149946632672 0
-0.726972967251872 0
0.0907910544849882 1
-0.339162492846925 1
0.28238642826307 1
-0.00967334051115723 1
-0.375935380356401 1
-0.413219274749371 1
-0.312724070783171 1
0.229281776891022 1
-0.663974835236291 0
0.361768089988144 1
0.172695530356084 1
-0.491661236988681 1
0.0297954947944863 1
-0.0964316433489785 1
-0.12713477856535 1
-0.432616375432073 0
0.653622799751356 1
-0.277770842445494 1
0.250326124552626 1
0.441652261299813 1
0.212417863386074 1
-0.683255271516855 0
0.339984072074314 1
0.350798322507266 1
0.139306331481819 1
0.540519619719493 1
-0.192438808602187 1
0.233603699709932 1
-0.0773926244442742 1
0.278081080312486 1
0.389841446308143 1
0.347139207024763 1
0.373079535938202 1
-0.0647413155569327 1
-0.190845871609079 1
0.0190838757714731 1
0.10402436692445 1
-0.328373106806494 1
0.34603862234254 1
0.0981528060466138 1
-0.227507120771406 1
-0.306808376877184 1
0.116375054358752 1
0.268524539426012 1
-0.0642991555942936 1
-0.454411440928383 0
-0.226326289589675 1
-0.191687819756593 1
-0.29315649242947 1
-0.118061233845922 1
-0.129025682776139 1
-0.0651228104947466 1
-0.0290611406320349 1
0.2754077759854 1
-0.361460690979426 1
0.162177436479196 1
-0.177906954977974 1
0.232586406038379 1
0.412832345521316 1
0.146777921105038 1
-0.13184018839152 1
-0.127820797157331 1
0.314035619423386 1
0.156127314783435 1
-0.302892891158154 1
0.245361288818204 1
-0.000313676752298916 1
-0.239641880305616 1
-0.197600530196802 1
0.252922701955039 1
-0.221673783127904 1
-0.0627652729076279 1
-0.186889870827993 1
0.180577339498819 1
0.302151299582289 1
0.126888037059773 1
-0.479176306314096 1
0.0851592649916292 1
0.00366525650484724 1
-0.22558135311547 1
-0.298659640836941 1
0.337827059503814 1
0.396995459787422 1
-0.0137402567570822 1
0.162790617643129 1
-0.00706964738830771 1
0.0385208154219353 1
-0.319086141366434 1
0.186864119122276 1
-0.0121318201174212 1
-0.314726995778061 1
0.61369327824102 0
0.190024281214754 1
0.784134814991813 0
0.649166683521418 0
-0.162358757101481 1
0.427262557479113 1
0.0868428842236915 1
0.422585173538122 1
-0.263278261395688 1
0.615105811455255 1
0.22582921380006 1
0.482183233277246 0
-0.241152201620826 1
0.076433901191965 1
0.243470694260377 1
0.11551149706278 1
0.128374339941965 1
-0.0239183376851636 1
-0.514888729780583 1
0.335210498400311 1
0.297245551461039 1
-0.241687425569284 1
-0.0893929384518779 1
-0.0667453269029021 1
-0.688751531826599 0
-0.540466459745335 0
0.189509220162926 1
-0.49622050003283 0
0.416425042219244 1
-0.0454967695018913 1
-0.00694403384608147 1
-0.205337014757363 1
0.101948586490158 1
0.448238459855358 1
-0.48651838524519 1
0.47194118295264 1
-0.439737613708129 1
-0.277787507718871 1
-0.0914479788749802 1
0.112398293642553 1
0.268168704629891 1
-0.0334996722091823 1
0.276532172330497 1
-0.14977552646886 1
-0.397777330243162 1
-0.139997859827114 1
-0.475470466013267 1
-0.387170983954026 1
-0.241478578622505 1
0.0026110532860827 1
-0.00968248716770345 1
0.124487397596816 1
-0.29482632378445 1
-0.142786436788525 1
0.0967544162459737 1
-0.237534939649012 1
-0.360994559834955 1
0.16393037144616 1
0.399938168330059 1
0.182133685456478 1
-0.133025286130292 1
0.294635881265081 1
-0.337067247323394 1
-0.309067626322762 1
-0.156116974959583 1
-0.244320479588944 1
0.0643421063371481 1
0.370527870447665 1
-0.317523271712598 1
-0.0539968386937039 1
-0.275244512608082 1
0.395554990988471 1
-0.609336883649767 0
0.362683327592314 1
-0.402303755552501 1
0.141251124912747 1
0.158178845226982 1
0.202738856859797 1
0.347991585130163 1
-0.323928727077514 1
0.174749081373296 1
-0.493241015508042 1
0.177644064868556 1
0.0323001580614781 1
-0.638779875780617 0
0.252645072021093 1
0.168726485502395 1
-0.461319708123686 1
-0.0795256309480485 1
-0.13427205086956 1
0.157949028288102 1
-0.0852949470109967 1
-0.303111305463269 1
-0.191884459752891 1
-0.00903585315152156 1
-0.194570911680051 1
-0.131175161054898 1
0.117681684032631 1
-0.14423097147062 1
-0.0051499314727273 1
-0.24370365179924 1
-0.0105675489581268 1
-0.353990966954179 1
0.0909215208931184 1
-0.0197060402837685 1
-0.102446273543342 1
-0.240012579886492 1
0.0676672482961164 1
0.0210846923089565 1
0.117931137381375 1
-0.148556746558155 1
-0.017603557019788 1
-0.37020488652741 1
-0.00753638341848202 1
0.0629775713012885 1
-0.162356634033556 1
0.0550899625971493 1
-0.299751858899422 1
0.318893779282689 1
-0.0492103247727258 1
-0.046037668367463 1
0.210228454346487 1
-0.0586637961457977 1
0.149208473638139 1
0.20851116973255 1
-0.0735842237045977 1
0.211966722793973 1
-0.0207409476597921 1
-0.054570039581614 1
0.155536962835485 1
0.0544352235526302 1
0.247123241170922 1
-0.363891676669002 1
0.224228401514857 1
-0.163451994123473 1
0.248876487027294 1
0.0160601047290963 1
-0.0702252691858375 1
-0.256106424923212 1
-0.100412186817313 1
0.125533508975805 1
-0.113557108179865 1
0.220854843951053 1
0.4918624745197 0
-0.117567254701302 1
-0.370040513241406 1
0.577304994183928 0
0.371910247948402 1
-0.337842421390997 1
0.372609301559102 1
-0.143234897097301 1
0.073823372458154 1
-0.348768303096453 1
-0.00180370859460344 1
-0.013592497993459 1
0.0246436495067953 1
-0.237612073583534 1
0.145982258401608 1
-0.152617966162402 1
-0.229744540185022 1
-0.362891945108202 1
-0.270649938411246 1
-0.349813837706701 1
0.204889743173789 1
0.0577648985130522 1
-0.153864894863548 1
0.0613488923478007 1
-0.158376377750541 1
0.203524746738987 1
0.0415560947772329 1
0.922864939731885 0
0.0859777911295628 1
0.144772733826001 1
-0.124166421811785 1
0.197573151485882 1
0.161972225303048 1
0.0534550275912505 1
-0.129900896989845 1
-0.171106417767032 1
-0.131518479706952 1
-0.0206064086391015 1
0.138728823823923 1
0.454763758775146 1
-0.276169978770124 1
-0.389962540564195 1
0.236140361753665 1
-0.0832291525161868 1
0.167408359913822 1
-0.0743457454957377 1
-0.225326772064469 1
-0.105557804190056 1
0.0707046206314833 1
-0.134817404949719 1
-0.0198690462260273 1
0.304938169480408 1
0.18907609726208 1
0.0105174995005725 1
0.0513377920696472 1
-0.122758056830996 1
0.18524886684258 1
-0.256813699180328 1
0.110469300094986 1
-0.16601511686039 1
0.0708070901948639 1
-0.294355657712705 1
0.152029376278543 1
-0.135950132380826 1
-0.468684197630089 0
0.149375974700995 1
0.114937304917808 1
0.0661932345999347 1
0.198825721551186 1
0.319690190105305 1
-0.0272395810016786 1
-0.471874932994213 0
-0.198879663976925 1
0.273903080427567 1
-0.232193125586937 1
-0.59019482258303 0
0.081556982138698 1
-0.0887113347151995 1
-0.242960416153293 1
0.355289205131069 1
0.494785920312997 0
0.165449693437527 1
-0.39620027771272 1
-0.099331658794007 1
0.167356835622896 1
0.265862981717239 1
-0.222621040722813 1
0.0380908648760973 1
0.35586504642429 1
-0.398534519444 1
0.207497229487663 1
0.420196022389343 1
0.0869758740776834 1
-0.0536470962076107 1
-0.495121695379258 0
-0.0376877645360547 1
-0.239509513946717 1
-0.0884265630815036 1
0.00403656060649112 1
-0.360163174998252 1
0.415347539600802 1
0.0107531805855406 1
0.503705014641692 0
-0.596297813069093 1
-0.109963891766588 1
-0.0423810528744386 1
0.0977310969824444 1
-0.118765921307936 1
0.103817338442918 1
-0.367558422712233 1
-0.0996288458286338 1
0.459600905212355 1
0.161063955941674 1
0.354800125099071 0
-0.11057537248668 1
0.378484029267103 1
-0.53510022042748 1
-0.242135671937133 1
-0.344604730155013 1
0.229254011727764 1
0.163388130923685 1
-0.124746814062146 1
0.036589072241173 1
0.538181289734623 1
-0.161086628500988 1
0.198914673078628 1
0.385251428273401 1
-0.25930795484162 1
-0.159590224844191 1
0.0804539226803865 1
0.430443430915638 1
0.257324920998328 1
-0.0477043976387455 1
-0.0743592252265761 1
0.177136454033395 1
-0.233198693660812 1
0.0499057835646313 1
-0.259382967359564 1
0.130304455999362 1
0.281821994126563 1
0.0718055847487603 1
0.354862298092911 1
-0.151191531942073 1
-0.106893947894973 1
0.290835773725318 1
0.258312061926933 1
-0.206715265812518 1
0.268346916556736 1
0.496924158823294 0
0.0460410863925515 1
0.235611679140939 1
0.212020217230436 1
0.500377176419491 1
-0.256155007488562 1
0.431789838643189 1
0.403263044768777 1
0.566444250154678 0
0.168884003250504 1
0.326359008437468 1
0.194307438172907 1
0.519084369579309 0
0.448599626773012 0
-0.102526640139192 1
-0.295306308496345 1
0.287351354378624 1
-0.338445198398313 1
-0.294610803408244 1
0.0812981528407399 1
0.469047100552174 0
0.14402436811987 1
0.35415268661875 1
0.355729200473668 1
0.121025413659057 1
0.595280051502035 0
0.350617394828703 1
-0.26602605947542 1
-0.364204088494213 1
0.112267331568336 1
-0.119708717821928 1
0.0834775834717871 1
-0.121138763536882 1
0.178332184391865 1
-0.076347825309142 1
0.0831481097414957 1
-0.302536127428483 1
-0.0714027204246536 1
0.0114360260070281 1
-0.237828241510602 1
0.0925262410952063 1
0.0559463148105588 1
0.0812966650514583 1
-0.51638763596887 0
0.26288675454496 1
0.272561039050167 1
-0.134904401533051 1
0.181202218912464 1
-0.142220260097744 1
0.223439744499297 1
-0.198457691479132 1
0.391196231693906 1
-0.626466228968803 0
-0.128014147903266 1
-0.140432276815779 1
-0.0150115203955704 1
-0.285866536425901 1
0.0646794109726342 1
-0.0200395605617339 1
0.519855387233256 0
-0.118636628369516 1
0.0930456214363011 1
0.271465333701846 1
0.243719555388745 1
-0.109709465036771 1
0.145634462784858 1
0.365326858283314 1
0.430629285551475 1
0.644422883071153 0
0.0199908705806624 1
-0.0119073270171291 1
-0.254488941512456 1
-0.531977590078048 1
-0.557702053472923 0
0.0942800241264786 1
0.0377650081131842 1
-0.104474851446554 1
-0.168740876798977 1
-0.195348180484958 1
0.125033811024334 1
0.185994510315421 1
0.0550007791903766 1
0.526025091034941 1
-0.126734687360387 1
0.109872731163562 1
0.0337707009299359 1
-0.0693409760465836 1
-0.0518741659736962 1
0.309933883021989 1
0.253914100133648 1
-0.229965754322526 1
0.551136976599556 0
-0.284938046663858 1
0.193785648999499 1
-0.0145122499079728 1
-0.10301699765297 1
0.108933379977205 1
-0.0960534429391584 1
-0.260803047015228 1
0.202474112829758 1
-0.0874789727115255 1
0.235689035161417 1
-0.170197856627455 1
-0.0769585789662862 1
0.520127437694802 1
0.137950316638008 1
-0.063953420847385 1
0.0758649022731493 1
0.0777344509849247 1
-0.175925564590983 1
-0.139292424613331 1
-0.208274972485945 1
0.11778431406165 1
0.104487344299126 1
0.537860289912615 1
0.136844962444962 1
0.622616681013655 0
0.0965438105119771 1
-0.807149650451659 0
-0.390365257763175 1
0.322793898436722 1
0.075614573404513 1
0.248978197763728 1
-0.432439752362166 0
0.00198588100970511 1
-0.1184104894054 1
0.126971891635095 1
0.0424843381333189 1
0.185061294871009 1
-0.00718453348865516 1
0.0578885788026359 1
0.127370430579798 1
0.182955369465068 1
-0.0820481029689462 1
0.0817126495429513 1
-0.221949352170716 1
-0.241886194725257 1
-0.0863007651163761 1
-0.547900086631008 0
-0.519010904602418 1
0.00777987293070602 1
-0.269317112847197 1
-0.0771643621976668 1
0.269021983271943 1
-0.254763220367477 1
-0.229881589201495 1
-0.229492833307097 1
-0.696115638631515 0
-0.003714992390578 1
-0.0127598981663398 1
-0.277497109492696 1
0.0390136830307582 1
-0.0833305912961148 1
-0.224908312780949 1
0.288104583751407 1
-0.452166695042316 1
-0.174069300304946 1
-0.396139709121916 1
-0.217088443080848 1
-0.301170368628103 1
-0.3424646024365 1
-0.42849678588198 1
-0.139648220488226 1
0.150426935970936 1
0.205896044666787 1
-0.542626691644102 1
-0.206263269990838 1
0.156485375960526 1
0.22418628095376 1
-0.115576554866172 1
-0.671199977070444 1
0.143558324777329 1
0.0307095132080894 1
0.431180860748472 1
0.174262044573527 1
0.379402590454183 0
0.340303065111599 1
0.184245626725492 1
0.260910855214779 1
0.174637814598343 1
-0.465733806048771 1
0.012441658863457 1
0.364488258109226 1
0.174225178515417 1
-0.0395841673954468 1
-0.0601683210023472 1
0.173028266544811 1
0.111283084396031 1
-0.156888734579697 1
-0.119371875535136 1
-0.15810350746229 1
0.158161308004492 1
-0.465228758722045 1
-0.0493159584792043 1
-0.272623966053252 1
0.148174149998586 1
-0.0422433548094246 1
-0.151571745673797 1
0.060399760861033 1
0.125540284451463 1
-0.34739137257439 1
0.0800118188114687 1
0.134973001773768 1
0.149143825560768 1
-0.254072503471394 1
-0.164430593885206 1
-0.254138171615644 1
0.310163455595605 1
-0.350900552010305 1
-0.181409986273858 1
-0.0165490300397848 1
-0.0268813962905349 1
-0.219500451167685 1
-0.304871970027503 1
-0.172190284535135 1
-0.815471078155483 0
-0.0198231068210915 1
-0.519580934527279 0
0.128322183450344 1
-0.300503959816151 1
-0.670736589164455 1
0.231172717923134 1
-0.168434575287818 1
0.120495651444538 1
0.0607338299540248 1
0.00705809735691427 1
-0.09210606609642 1
-0.29477295751759 1
-0.136509802236179 1
-0.0786087771356567 1
0.117255106187581 1
-0.470093012674793 1
-0.413726481308868 1
-0.123075591491899 1
0.25911203960245 1
-0.503172001892831 1
0.398875593819316 1
0.0270643316325647 1
0.0294040448087296 1
0.440101102047841 0
0.0381161476905124 1
0.14057440961321 1
0.298388818013379 1
-0.195925731274964 1
0.340241124319515 1
-0.299949176233794 1
0.249557617590325 1
-0.58671631400651 1
-0.0501238540911397 1
0.0799766792777613 1
0.551298046667722 0
0.196994550959355 1
0.140862869983577 1
0.102562810158083 1
-0.0871065694862132 1
0.112619147943455 1
0.0881975360124358 1
-0.509362534233849 1
0.0248199823740829 1
-0.0589178854849591 1
-0.697176483402356 0
-0.0444297393686067 1
-0.110279974681405 1
0.374729527947418 1
-0.216567678479151 1
0.0225479310862148 1
0.0590132629616068 1
0.0291670143810395 1
-0.45559588699809 1
0.324036155440091 1
-0.42912066705973 1
0.0599186635958758 1
-0.203170679675724 1
0.161868352387725 1
-0.173512324718896 1
0.0216655518835271 1
-0.148048939431077 1
0.291888180263177 1
-0.477435678703594 1
-0.0372201797080773 1
0.0317344990834142 1
0.0133258855553216 1
0.0463948132580575 1
-0.292601305747336 1
0.565615746382337 0
-0.14990694854547 1
-0.266970386047095 1
-0.0141275422785919 1
-0.732846044789028 0
-0.332889565046679 1
0.657927874374078 0
-0.423144744729378 1
-0.211952342963488 1
-0.441148248081985 0
-0.375579105099489 1
-0.110396515340233 1
0.130555931021751 1
0.551564617119031 1
-0.0739003597368973 1
-0.508318382879851 1
0.368295364480423 1
-0.0336190257981768 1
0.359846012444109 1
-0.225096048883867 1
-0.340633514455401 1
0.309701128933942 1
-0.210335899788632 1
0.105220265928716 1
-0.308345850697034 1
-0.279671062877137 1
-0.284870798963093 1
-0.499633522068729 0
-0.0934108867659711 1
0.47864104466521 1
-0.669316744326448 1
0.257936545876619 1
-0.553073102436938 1
-0.0651147023036806 1
0.432721851086036 1
-0.140834676296135 1
-0.641828724582832 1
-0.271601677453725 1
0.0713196053442301 1
0.028172612906204 1
-0.112104844497142 1
-0.119318064780347 1
0.109930150111411 1
-0.147553968642926 1
0.138545916333127 1
-0.0042135904660657 1
0.15609038452013 1
-0.407845578874157 1
-0.337110546725833 1
-0.0686451933045224 1
-0.301649263143858 1
-0.195091307153064 1
0.638040995473427 0
0.231238164675126 1
-0.25248299132127 1
-0.0447676428593215 1
0.00511707130780972 1
0.522319240438542 1
-0.118658169647897 1
-0.0678222611597496 1
-0.271094166152594 1
-0.0792721691219219 1
0.310082774117535 1
-0.520915381841984 0
0.0217878565435615 1
-0.319081130275813 1
0.028949198228716 1
0.398512494826747 1
-0.163931133432452 1
-0.286091483804269 1
0.320781178514592 1
0.103993328699581 1
-0.10949342347829 1
0.0215280231617547 1
-0.0520934895548576 1
0.320356455954017 1
0.110614530751878 1
0.300065432143967 1
0.540961540754715 0
-0.301944351932506 1
-0.473931969274488 1
0.275576431274186 1
0.166766567921283 1
0.340426627643411 1
-0.285246161207463 1
0.172061679896578 1
0.328177152369612 1
0.0670311920172407 1
0.30739438857251 1
0.0186381295634435 1
0.206032975625936 1
0.264806604311172 1
0.040179651598747 1
0.00989862433610617 1
-0.151510495358498 1
-0.0806771371751491 1
-0.511101903326088 1
-0.264935337827585 1
-0.0923435664540981 1
-0.127449287729883 1
-0.108591304117874 1
-0.404764342616141 1
-0.603715777454491 1
0.205359819665573 1
0.0800398983852644 1
0.0608013221160449 1
0.453752388823788 1
-0.274182591109016 1
0.0372568381284549 1
0.646371326772011 1
0.10135798793904 1
0.0561873266094919 1
-0.140562759166241 1
-0.110799510822597 1
0.2745556503745 1
0.260732460860296 1
-0.206702897749681 1
0.0535292364017077 1
0.33637885201488 1
0.112728739626504 1
0.676687383207825 1
-0.146102375659384 1
0.0248482198960474 1
0.165182934370659 1
-0.00118060587203303 1
-0.681354510533908 0
0.160878277597767 1
-0.174142957972003 1
0.0190787092760516 1
0.397181004014321 1
-0.283669260654813 1
0.272399949557226 1
0.176012490445993 1
0.137621657144992 1
-0.259588381651714 1
0.308514399119387 1
0.0763175181886618 1
0.0625968307663308 1
0.3324316871804 1
0.132523476321956 1
0.450139140060081 0
-0.00689909563103266 1
0.395193329543162 1
-0.0397664991350737 1
0.248355910679079 1
-0.0869711667259374 1
-0.0139743760296495 1
-0.0383731833613927 1
-0.217517565479242 1
0.213260972451147 1
0.357649462410527 1
0.179825131712325 1
0.110196199337658 1
0.362043702489886 1
0.0574632382819703 1
-0.208112325103527 1
-0.27006725058495 1
-0.081037389552187 1
-0.492002222143139 0
0.351886587219196 1
0.110722643341773 1
-0.0119664143262162 1
-0.153838049116563 1
0.0233057192406058 1
0.0651773314802185 1
-0.0389819269468482 1
-0.547987839952234 1
0.310681347556282 1
0.0859033268005762 1
-0.307389282642976 1
-0.0781717810990118 1
0.360576340619682 1
-0.245039457582211 1
-0.393642873082541 1
0.0834069507038884 1
-0.115330857550226 1
0.0341802352700009 1
-0.354823485432973 1
0.0409470438403626 1
0.37490901503573 1
0.104655284835455 1
-0.351619839423292 1
0.429082157225149 1
-0.0929947825843174 1
-0.147131058842719 1
-0.128414615054075 1
0.19002152579161 1
0.345314359355597 1
0.191067997432772 1
0.0151465089955603 1
0.149486046972172 1
0.143687758343619 1
-0.383487561832942 1
0.223202293259816 1
-0.369044769578593 1
0.0821161115456232 1
0.118071355700657 1
-0.0745624237111054 1
0.318590272222998 1
0.132815827221867 1
-0.236520202189493 1
-0.00234382139493784 1
0.17931556973985 1
-0.0598785275434012 1
0.614829258288575 0
-0.0991540660018727 1
0.428982839668037 1
0.435943630273483 1
0.060093568371198 1
0.230100092575493 1
0.00427355945366207 1
-0.143485245004485 1
0.338953548114234 1
0.189001560224423 1
0.545128633163862 0
-0.00834228396355927 1
-0.0501554302086294 1
-0.372943803642037 1
0.102226946450157 1
-0.277987823473727 1
-0.048337785128852 1
0.0533403877953828 1
-0.234043170558812 1
-0.19701558869944 1
0.114328981965519 1
-0.404132192580094 1
-0.198538267623317 1
0.138236112776055 1
0.115114447766813 1
-0.264054904363205 1
0.244878484099288 1
0.0691796219496159 1
-0.215020107217856 1
0.3767875749188 1
0.102565070723516 1
-0.233606010916433 1
-0.0514433910810817 1
-0.190023925831483 1
-0.381803653140842 1
0.0708582567460092 1
-0.116698168879039 1
-0.34817136293487 1
-0.0358753404557544 1
-0.00532783973501412 1
-0.124236299284243 1
-0.202185934370864 1
-0.114296967468252 1
-0.191124205732844 1
-0.17706989556609 1
-0.242504214588811 1
0.0903032621078284 1
-0.374777818577052 1
-0.098523091420168 1
-0.0067134157733769 1
-0.0993182862851477 1
-0.0915898857599572 1
0.524690229962268 1
-0.317518216348459 1
-0.0863617653046797 1
-0.0387563095101322 1
-0.136588843989516 1
0.0552444051077192 1
0.0739387741785405 1
-0.149651944430873 1
0.0874667398355124 1
-0.117108612023904 1
0.0981121482597718 1
-0.0073593264984279 1
0.103951958670265 1
-0.0252372371152344 1
0.484414969122501 1
-0.184163733694006 1
0.284564751061065 1
-0.108078017175926 1
0.0268616678770155 1
0.0221726428674162 1
0.205108394538713 1
0.0803332885123976 1
0.0230091132130855 1
-0.257162223495939 1
-0.0294081384644419 1
0.0577046168421636 1
-0.234923554745974 1
-0.372861796724278 1
0.0613480183742796 1
0.274081819758455 1
-0.0969011882645291 1
-0.0230638281370055 1
0.0845891163953642 1
-0.0199987956119659 1
-0.384971592854362 1
-0.0955527858883066 1
-0.103861115845153 1
-0.157652711545123 1
-0.043583534343806 1
-0.129738821715937 1
0.162095980063381 1
0.32751939985545 1
0.214512247008615 1
0.0906265634404178 1
0.0587770616296037 1
-0.298716405007443 1
-0.120763646623225 1
-0.0645598479800323 1
0.533737665284059 1
-0.269983269943443 1
0.12560775248046 1
0.00956067345762884 1
-0.0780005397491502 1
-0.767213762321209 0
-0.509843719881732 0
-0.134270674327872 1
-0.167385276029056 1
-0.167637248033428 1
0.152121786324064 1
0.312340998610632 1
-0.142105156496085 1
0.132866926314142 1
0.186046129193316 1
-0.15102917558022 1
0.194402356587535 1
0.0990372675439497 1
-0.0816051907857483 1
-0.232243144738614 1
0.163357202252937 1
-0.418894523777601 1
-0.332749112301223 1
0.14581241331751 1
0.475243973951049 1
0.56008827762674 0
0.34649035328187 1
-0.325201052042608 1
-0.152473803054449 1
0.098063932948322 1
0.165824982385565 1
-0.236422747142792 1
-0.213835510200345 1
-0.142291771659292 1
-0.480797920314973 1
0.144527189190361 1
0.199991177005519 1
-0.331759549750608 1
0.418164036919813 1
-0.100012994865737 1
0.0821880950716536 1
-0.0279817830062644 1
0.215394391969027 1
-0.133256532621025 1
0.404659189697279 1
0.131247435051999 1
-0.347751705827761 1
0.239979546644414 1
0.389646628571777 1
0.0609060012578598 1
0.104673179583329 1
-0.05602097297655 1
-0.184385956217039 1
0.329038932060928 1
-0.218625951778694 1
0.266531853874037 0
-0.299811938895738 1
-0.571021774859103 0
0.0626482089454418 1
0.0269428304604961 1
0.0332604226494045 1
0.0602257840965252 1
-0.057104850792331 1
-0.289855733525981 1
-0.038299564168531 1
-0.414083963403628 1
0.226108412804475 1
0.427335387016334 1
0.360951089291378 1
-0.0631844300069681 1
0.0730240589273044 1
0.0552605709192208 1
-0.243800240630116 1
-0.169823159840659 1
-0.174370582913378 1
0.0371299047969862 1
0.159702081555893 1
-0.285649864622173 1
0.020121049198801 1
-0.14019964518493 1
0.7877535695593 0
-0.500610232937489 1
0.478522597546271 0
-0.299769118466094 1
0.235376946313759 1
0.223146827423727 1
-1.01027995377233 0
-0.177996457298658 1
-0.157640582496786 1
-0.19614872263921 1
-0.449859099133084 0
-0.0314869102268623 1
0.0669278562473856 1
-0.416238998531442 1
-0.0254059338214458 1
0.364619171851611 1
-0.280780928942059 1
-0.0414578754313679 1
-0.402898382199231 1
0.0152292414588121 1
0.404893019834724 1
-0.44906148093091 0
0.409364418046512 1
0.0423141560300615 1
0.192483278186937 1
0.358122259483717 1
-0.0313729571749404 1
0.0370769753679839 1
0.139142108019331 1
-0.221258321328162 1
-0.290144120684397 1
-0.0868302358767641 1
0.357774883408097 1
0.296359233740093 1
0.108630861687012 1
-0.407314979826927 1
0.248793957829885 1
0.159722323248926 1
-0.594407190144436 0
-0.25270947524556 1
-0.00389349278060736 1
0.0165302579423689 1
0.0700757013943321 1
-0.199133956505894 1
-0.323599273051 1
0.105639545737205 1
-0.312741094087722 1
0.0788938864358356 1
-0.0375711754879615 1
0.175810318585772 1
0.078046984113335 1
-0.257385769893343 1
0.0476162124997768 1
-0.409037305378424 1
0.312893401318383 1
-0.147637682771564 1
-0.0636377236117305 1
0.332364007568375 1
-0.202179841401945 1
0.198212910327462 1
0.259170323796117 1
-0.386530650234912 1
-0.173468622877083 1
0.698376988858531 0
0.00279432798120818 1
-0.34788291408858 1
0.0722614904193592 1
0.00963939495112157 1
-0.154751944878323 1
-0.110916402790148 1
-0.0146396097907381 1
-0.00273936639158072 1
0.0329799922837909 1
0.107085281500026 1
0.269105061048388 1
0.128805642044215 1
-0.320437405334946 1
0.160071985212498 1
0.415595358956429 1
-0.0505607937338589 1
0.2342914744052 1
-0.449547497729308 1
0.353363995579222 1
0.163275414557121 1
0.0772831078855491 1
-0.067871700477535 1
-0.235442780966092 1
-0.250214670573898 1
-0.15399700157075 1
-0.0973693088733847 1
0.107495571843597 1
0.418758362734947 1
0.072175113848616 1
0.19331178957585 1
0.0133132482235629 1
-0.128745164552357 1
-0.327721747877193 1
-0.0765899347302371 1
-0.0434735673858121 1
-0.457235122794578 1
0.182731052457012 1
0.590978479220452 0
0.105501426820745 1
0.104059135400358 1
-0.0322380933660497 1
0.265246171646931 1
0.0742851495967799 1
-0.0857543296101559 1
0.16670048911372 1
0.299102158653712 1
0.347796489463473 1
-0.205093946377527 1
0.0336020428991191 1
0.133027349493698 1
-0.123321877725303 1
-0.0348081912509916 1
-0.317155284029925 1
0.134471336633686 1
-0.651682538288246 0
0.209233604884412 1
0.509801452440899 0
-0.643134021782791 0
0.213536226310695 1
0.112971786095854 1
-0.138684890084751 1
0.258872321653382 1
-0.15187785312608 1
-0.0355921941642214 1
0.0550437592192471 1
0.353769123942627 1
0.597915328881504 1
0.0810353562671067 1
0.497379713395925 0
0.0252210812009135 1
0.694880773437201 1
0.139044279626447 1
0.467909567676339 1
-0.486855467166979 1
0.477880635400623 0
-0.143173832053456 1
-0.0565113462881663 1
-0.397468107527282 1
0.19050518335823 1
-0.0862543927878201 1
0.157181253640184 1
-0.282979929214518 1
0.137692859677561 1
0.070181371688655 1
0.0384019662916437 1
0.113672656061906 1
0.119897343115075 1
0.032270651066002 1
0.205234143368137 1
-0.31865379859556 1
0.135365902328628 1
-0.391432779383853 1
0.361824953247118 1
0.0446436980060024 1
0.224804813136295 1
-0.213077537359057 1
-0.104005656546899 1
0.246667877994149 1
-0.196623278030539 1
0.0202676967536446 1
0.0330816622365007 1
-0.398370664545502 1
0.136678419978693 1
0.000955066317014502 1
0.142104142419083 1
-0.291077606514186 1
0.00141342886145603 1
-0.0976364463745502 1
-0.0314420659226939 1
0.0746738319268899 1
0.0569301138949107 1
0.344078357653419 1
-0.457373715747618 1
0.0644981403497918 1
-0.136238243112219 1
0.277948215067468 1
0.0398758224430471 1
-0.216155231672441 1
-0.00150854520070606 1
-0.199312086957795 1
0.279623749837996 1
0.113900188809628 1
-0.464111405586251 1
0.265113019900136 1
0.022361845493764 1
-0.514407197705017 0
0.113081480465871 1
0.129725122687426 1
-0.235406543233889 1
-0.00673622166135695 1
0.691990703734235 0
-0.137019597977813 1
0.141039701681474 1
0.346970299390877 1
0.10767065611965 1
0.345456601194014 1
-0.0444545800244182 1
-0.404781591260423 1
0.162686421279728 1
-0.177279719267386 1
-0.0430939539819177 1
-0.152633387971273 1
-0.074154650259004 1
-0.14638883713093 1
0.31780991543183 1
-0.220290637010374 1
0.348129840240139 1
-0.278722080136343 1
0.177238813516725 1
-0.163204508041084 1
0.250912906820318 1
0.00109366266178851 1
0.616447941474932 0
0.112948538824053 1
0.111848331113452 1
0.0375040433470564 1
-0.00548184279354581 1
0.399695406919037 1
0.398843281701443 1
-0.154396492931202 1
-0.15648799748411 1
0.0778349685006253 1
0.255584121953065 1
-0.602644876093145 0
-0.114848428485152 1
0.0816924598266668 1
-0.569055010644661 0
-0.32245638409519 1
-0.37470869299208 1
0.212785324849108 1
-0.143281670173562 1
-0.151150828610563 1
0.422130815884993 1
-0.282828770388973 1
-0.272380468375603 1
0.303508453022505 1
-0.338482309742695 1
0.0212884326479161 1
-0.203196803721291 1
-0.149544573555918 1
-0.168179421254646 1
0.147330664682898 1
0.0896827801318113 1
-0.122042159993119 1
0.251256016882195 1
0.00473699314265339 1
-0.229667414203693 1
0.0641755378200646 1
0.258120856111568 1
-0.214697164701313 1
-0.0585597171028192 1
-0.184555904257324 1
0.187025121527609 1
0.0657509334981491 1
-0.100791958567934 1
-0.330697648015367 1
0.139511876362685 1
0.203707781114816 1
-0.0525394246730446 1
-0.176000546267773 1
0.507884840421814 1
-0.236110705686072 1
0.0639394615012804 1
0.198537240728152 1
0.0211027883494103 1
-0.0633500042852312 1
-0.0755085639496559 1
0.0149610068096545 1
-0.113536655629137 1
-0.89932671029313 0
-0.0135644914140617 1
0.337207015352503 1
0.401208661152006 1
-0.0695258467717993 1
-0.00104923145032154 1
0.135984121728283 1
0.250767452926869 1
0.231307707461285 1
0.202669917597687 1
0.212727688893846 1
0.405222338121452 1
0.691849913434705 0
0.107864150422099 1
-0.577059716327725 0
-0.594003075860254 1
0.0785277191661153 1
-0.151691474691752 1
-0.0287282200307502 1
0.145741058684806 1
-0.396799073298363 1
-0.342266587460545 1
-0.344854936389857 1
0.198996967035574 1
-0.13547005345105 1
-0.361212726418063 1
-0.0531883681586964 1
-0.331686132425123 1
0.3510275695138 1
0.510761858081308 1
0.547426047401849 1
0.1420806011607 1
0.497823893631441 1
-0.177950935921807 1
0.196182631083326 1
-0.327161095200966 1
-0.0696957171342554 1
0.106973357121347 1
-0.105566292199253 1
0.183776852453437 1
-0.0777136335815348 1
-0.185158472836119 1
0.337289483759252 1
-0.381868138607111 1
-0.490203321043214 1
0.328040860916164 1
-0.527577495402653 0
0.0457289104710067 1
0.0167663781783072 1
0.42642799285746 1
0.0617097207051854 1
-0.144591418480002 1
0.114638737692885 1
-0.0820129439523734 1
-0.0697324390899566 1
0.439576618544284 1
0.712035092970154 0
-0.0913370544003676 1
0.274457966199086 1
0.156028031376561 1
0.0850402488874602 1
-0.288096242769018 1
-0.201090927175353 1
-0.287352237486464 1
0.0919095179092392 1
-0.0499876873856595 1
0.0648647856110426 1
0.000577368590284996 1
0.059074398215345 1
0.0396379476732979 1
-0.0271225304301787 1
0.169666207829932 1
-0.273537039152522 1
-0.107869240415561 1
-0.0837054891133886 1
0.435325347108583 1
0.0767559834993793 1
-0.00101412278514175 1
0.0498575986987229 1
0.000317203412658111 1
-0.104158052191747 1
0.298868401316336 1
0.0739965016095359 1
0.0209403457232344 1
0.0755062658404051 1
0.212188679222528 1
-0.28265254528635 1
0.146065764246131 1
0.167344847315492 1
-0.319898170148153 1
0.0156060888792872 1
-0.054139650777169 1
-0.371326122302746 1
-0.0223406749478964 1
0.213422546341976 1
0.0603960516126046 1
0.0233675725414258 1
-0.573554885536071 1
0.452552598894217 1
0.370505956956056 1
-0.0935530957301396 1
0.342409063064187 1
0.0492435078184686 1
-0.658281701502849 0
0.341652803040627 1
-0.11942276529803 1
-0.124591788355684 1
0.160377962002523 1
0.0233106310926406 1
0.260234474884986 1
-0.467339720902564 1
-0.105818303641052 1
0.289114216593987 1
-0.323993168503743 1
0.0250334845939549 1
0.0259432876852735 1
0.0984852130789664 1
-0.0444712414327429 1
-0.318840047248945 1
-0.371234266868857 1
0.185742023622222 1
0.24081593411882 1
0.259157541264851 1
-0.60303604752153 0
0.137451266081761 1
-0.330859102259428 1
0.386813917267969 1
-0.536949291469382 1
-0.231959486867861 1
-0.134136108046885 1
0.0656369223140318 1
0.179175920933519 1
0.566477151029282 0
-0.397147477870623 1
0.575048395187769 0
-0.12790737782188 1
-0.000109160812189752 1
0.0800318270665282 1
-0.114953519992961 1
-0.433761335157085 1
-0.359537997152951 1
-0.154586282929626 1
0.29940146431643 1
0.0200713101060087 1
0.253295009724427 1
0.0904290773483257 1
0.129316279057377 1
0.0626059481364857 1
0.270732405516388 1
-0.147665894948784 1
0.0703681868527701 1
-0.306467501774821 1
-0.0803393209689529 1
0.3298116675668 1
0.171288484983976 1
0.0586353207800148 1
-0.156979510076374 1
-0.147434127979937 1
0.154762395127188 1
0.168648188422151 1
-0.00351753643152848 1
-0.231861019893317 1
-0.0257208346664294 1
0.433940484914235 1
0.413531607199704 0
0.0827827158579471 1
0.269859512059479 1
0.121432429202169 1
0.44274059201005 1
0.201826876671042 1
0.200405312185622 1
-0.395020845241602 1
0.0967777751626047 1
0.0871557658587899 1
-0.0116284697549524 1
-0.32257581210675 1
-0.378121067675801 1
0.0367321169459601 1
-0.219586696209499 1
0.578733374588412 0
0.620301956809264 0
0.427637341304397 1
0.259639273219518 1
-0.0657066986647367 1
0.0501832108019263 1
0.25239854046362 1
-0.205452765106926 1
-0.362821876030601 1
0.402931565662903 1
-0.481893465712108 1
-0.0948059630205817 1
-0.0856328487669989 1
0.0258842851592559 1
0.226460288334973 1
0.149590922993618 1
0.370288925806632 1
0.318615150233218 1
-0.060587590896092 1
-0.149175111036317 1
0.0671153861609557 1
0.0318320705310202 1
-0.0712741954487055 1
0.202072523370176 1
0.199164433752524 1
-0.101415001798252 1
-0.0614402668682359 1
0.740848418775712 0
0.118500454767363 1
0.0882301973563265 1
0.446084528500542 1
0.183822136920096 1
-0.162205472785356 1
-0.311790631932526 1
0.0926507820794078 1
0.477720113369203 0
0.105807056504361 1
0.313525992212205 1
0.133470385206654 1
0.127258402299888 1
-0.0626850558606883 1
-0.346487347926057 1
-0.100752400828085 1
0.188422934707762 1
0.437942581725071 1
-0.346090495419606 1
0.123560172629573 1
0.141416396656967 1
0.614006435679195 0
-0.0258572995322211 1
0.433551640812584 1
-0.126611767542214 1
0.122383980776933 1
-0.287660331027742 1
0.434874989507392 1
-0.00545348628214115 1
0.206969045386138 1
-0.130013272877395 1
-0.0791627108367599 1
0.634711423605965 0
0.110587229818474 1
0.023931428890008 1
0.255038771001811 1
-0.271059879304723 1
-0.176857781751718 1
0.281964218843397 1
-0.125885756205934 1
0.126322203566231 1
-0.383303854500128 1
0.0637665749587278 1
-0.000183113097200982 1
0.15961131039945 1
0.214232234925617 1
-0.206006868441621 1
0.515405711456945 0
-0.352564697741063 1
0.19442792032879 1
-0.100310396723821 1
-0.449970874945636 1
0.302114691099246 1
0.0399245953404052 1
-0.356853059277282 1
-0.0327054610842276 1
0.226130044408723 1
0.0491055623495193 1
-0.160582833281863 1
0.312072788970551 1
-0.198375512091422 1
-0.0984474319602637 1
-0.268666713985287 1
-0.155503015261638 1
0.212063981002426 1
-0.257403867648755 1
0.209629596469434 1
0.490461516788473 1
0.236413499420466 1
0.0616064325911513 1
-0.273501691207837 1
-0.122103071982871 1
-0.0920756016091267 1
0.160657198161673 1
0.217236872482084 1
0.386919206625758 1
-0.209347028576935 1
-0.220896159193774 1
0.0968078233863371 1
0.249575694035263 1
-0.0575694258663691 1
0.129917454366823 1
0.333686615901834 1
-0.100037218893441 1
0.14273091334396 1
0.171277864254388 1
0.0197480706018109 1
-0.229265423023801 1
-0.136752395240346 1
0.0610872527157488 1
0.0104649834078902 1
0.0996700614542373 1
-0.153819963912965 1
0.019278652978944 1
-0.228486642680199 1
0.293908529168559 1
-0.171359464109403 1
0.162076839409904 1
0.0380323959291611 1
0.192949758415404 1
0.160863047730484 1
-0.203709649244935 1
0.33347813336795 1
-0.0591388916474819 1
-0.017293318566058 1
-0.279391050934876 1
-0.0560795342172781 1
0.221187764568202 1
0.15484329723396 1
0.167715964007043 1
0.124463922963436 1
0.156879837640868 1
-0.180717956307802 1
-0.179855251152511 1
0.318356026827405 1
-0.117865930297436 1
0.205492109241406 1
-0.493197398625018 0
0.346388820766844 1
-0.22691080173295 1
0.564769922035412 0
-0.429198549983522 1
-0.268191775203982 1
0.176815956289696 1
-0.340336226519521 1
-0.226364057823932 1
-0.124599067728145 1
-0.224852279833891 1
0.453786280382263 1
-0.0842369907281498 1
0.194608683969954 1
0.251756657617223 1
-0.185250759316748 1
-0.320581371759863 1
0.268168876902214 1
-0.049253856356547 1
-0.0359306671199337 1
0.272632106445353 1
-0.263641248203558 1
0.367154972226301 1
0.282511078583828 1
0.083222308414711 1
0.000320400642553245 1
0.179046027777555 1
0.0971004474444009 1
-0.02669991509383 1
0.462598648511872 1
0.0891062131536039 1
-0.122987046654074 1
-0.137399192255625 1
0.0709529814101558 1
-0.319738979387753 1
0.105135429766477 1
0.413442719885178 1
-0.200252923459748 1
-0.105555573359421 1
-0.306248203434317 1
0.0454711052295131 1
-0.417139164087703 1
0.159092635040573 1
-0.460921020887388 0
0.0590450654674508 1
-0.221697781762033 1
-0.247298035685295 1
-0.219322763916217 1
-0.2555608246336 1
-0.561903164790667 1
-0.273515651386382 1
-0.239205373686043 1
-0.287746185191369 1
0.730476978272225 0
0.377114601774179 0
0.291215393621232 1
-0.23275517431878 1
0.650691647098931 0
-0.0110129464852772 1
-0.228700409584405 1
0.170681685559774 1
-0.534643408650565 0
-0.249597289196181 1
-0.280592989327156 1
-0.123088408081644 1
-0.298900570967231 1
-0.518642492489337 0
0.109406947091216 1
0.407311234147138 1
-0.238446084595655 1
0.0371948166251534 1
0.03884967166906 1
0.51653446053947 1
0.179641205719893 1
-0.0125911887822618 1
-0.574335672176869 0
0.195665659982965 1
0.171789202098578 1
0.247782009479834 1
-0.0780389964744505 1
0.242629419044563 1
-0.0742664572996571 1
0.282350334771374 1
0.718758636360746 0
0.474397986755831 1
0.0222761609979669 1
-0.0522280024830458 1
-0.424484041973956 1
-0.329759214950646 1
0.357275577698139 1
0.158136917089989 1
-0.0510765141310465 1
0.16304432100785 1
-0.367858030927587 1
-0.047130163567671 1
-0.153384749111875 1
0.0557878735599672 1
-0.48052281788475 1
0.190888436482473 1
-0.377661362043764 1
0.145453435682583 1
0.185960291634545 1
0.257801593012199 1
-0.284569891176938 1
-0.582456449827898 1
0.214288116568211 1
-0.0904738448105646 1
0.307040024084661 1
0.00446253965607794 1
0.0845704377065848 1
0.32063568402807 1
-0.141246522967245 1
-0.152592414661662 1
-0.351180649397247 1
0.126143722379709 1
0.304648332751651 1
0.477743091080962 0
-0.62773602078546 0
0.207844620527471 1
-0.022095072949843 1
0.244018405920326 1
0.152899548637958 1
-0.0144044867139112 1
0.275290192832111 1
-0.1586498198621 1
-0.0717886686849544 1
0.0811052665894246 1
0.352334484157507 1
-0.363776481995647 1
-0.0903200576652583 1
-0.145675511700776 1
0.177258572880828 1
0.185625703662551 1
-0.112987555123794 1
0.706181518225774 0
0.0798122134953364 1
-0.229158215098956 1
-0.519344749389002 0
0.0234338404214278 1
0.0237839210151913 1
-0.328164310106057 1
-0.386245174992809 1
-0.671658204826292 0
0.310944296750655 1
-0.171116834168983 1
-0.253503760361254 1
-0.398600926079933 1
-0.136437280832259 1
0.235719833372366 1
0.0720221221574532 1
-0.453832681095118 1
0.290736464683733 1
-0.339687270543187 1
-0.0978976745763805 1
0.093054006511431 1
0.227390557585025 1
0.191099801368576 1
-0.0599326675791847 1
0.13455585356599 1
0.295999143560221 1
-0.516068699221433 0
-0.121206848920304 1
0.00900188971633453 1
-0.302338990251877 1
-0.776762099321528 0
0.0185121757406531 1
-0.626573361260492 0
0.319482090216623 1
-0.163184154111799 1
0.194998046178531 1
0.208507679794232 1
-0.241602367681309 1
0.0369620970874299 1
0.140711083471226 1
0.565957618292201 0
0.299321989101369 1
0.238498299304622 1
-0.037356273625121 1
-0.312679255005678 1
0.0128529274088703 1
0.129605472186507 1
0.321791223498025 1
-0.605139119161666 0
0.138304694156297 1
0.381607091316049 1
0.122606730103024 1
-0.309886039394278 1
0.281675910672544 1
-0.0963537620533367 1
-0.0813174972437405 1
-0.606308207797017 0
0.0516425651989084 1
0.338130753301237 1
-0.204489573868769 1
0.377016265991639 0
-0.131513292217693 1
0.137992579339486 1
-0.316261143885159 1
-0.0653877707323229 1
0.136224167579646 1
0.0464019438612627 1
-0.196594796363757 1
-0.13001754057153 1
0.0155534901829274 1
0.0458959023861709 1
0.65619023348782 0
-0.279069589379102 1
0.0343446264223123 1
0.161449522039967 1
-0.18762260664568 1
-0.181010757857935 1
-0.201292082728385 1
0.194203431286711 1
-0.0268301327312175 1
-0.00404405421451588 1
0.245551209751343 1
0.0585370072738387 1
-0.113142975210593 1
-0.131971844729976 1
-0.505130840017657 0
-0.111047149212487 1
0.0132161985501992 1
0.0341716903053586 1
-0.27666802114513 1
0.0244119690834284 1
-0.246404465143385 1
-0.252236566005539 1
-0.0902227046156989 1
-0.348191434784827 1
0.0896445168044743 1
0.282305985657501 1
-0.116532874487362 1
0.167520800040094 1
-0.0284787798636391 1
-0.196877081474847 1
0.0524246592942018 1
0.617718424606047 0
0.179734755156412 1
0.248697916132514 1
-0.333290641954803 1
-0.0359870261816906 1
0.375486576621517 1
0.0821481215736932 1
0.202365454480623 1
-0.00831284352312111 1
0.184448412617329 1
-0.0679214341995562 1
0.468523614045825 0
-0.295835693480729 1
0.31019326754713 1
-0.438276307797389 1
0.043425475620537 1
-0.0560839883820336 1
-0.239983778321767 1
0.218650996093602 1
0.296080189708066 1
-0.137177781250276 1
-0.167705851470603 1
0.157699963811951 1
-0.315577700778548 1
-0.0656299875008758 1
0.120715026077 1
-0.18248425651226 1
-0.0305548844376475 1
-0.32826654266552 1
0.0805539339073412 1
-0.0601920783085496 1
0.0128169977155722 1
0.12582161644628 1
0.395640590899046 1
-0.311838879817841 1
-0.309345003168545 1
0.492237885802595 1
-0.0887406768565831 1
0.107680238655062 1
0.314875847719969 1
-0.16570742255801 1
-0.17160770375101 1
-0.197408990295953 1
0.0321694899712554 1
0.28984865450776 1
0.409226763554299 1
-0.273301096516251 1
-0.154606232000599 1
-0.599233923941092 1
-0.485925375302107 0
-0.0647995095381525 1
0.59404765683286 0
-0.161225517020948 1
-0.120973117906543 1
-0.372160642677056 1
0.128473487071327 1
-0.115088425754825 1
0.172181035845757 1
-0.446499169184752 1
-0.259828790601853 1
-0.376833762841292 1
0.166759834764835 1
0.447522293070814 1
0.253555738012171 1
0.140339811783259 1
-0.159673620415696 1
-0.0936893428852852 1
-0.414405815162899 1
-0.0838150338471343 1
0.167580347093858 1
-0.123538788417395 1
0.0642648271199275 1
0.136676971642109 1
-0.261553004106577 1
0.0399020722445865 1
-0.20244665485639 1
-0.0733961638691551 1
-0.039217435563412 1
-0.222725764800404 1
0.177327075472189 1
-0.376261113846278 1
0.208411142671523 1
-0.112966267118922 1
-0.0361391320961935 1
-0.116460082414876 1
0.520458891829223 1
0.416865662858968 0
0.117656343772472 1
0.0496861531934825 1
0.251255985365081 1
-0.347206732740569 1
-0.168964978698912 1
0.0897119302287055 1
0.219683812136514 1
-0.0152927288088835 1
-0.354548427693921 1
0.265321883773885 1
0.00807590062389724 1
-0.109972685322969 1
0.328277461964704 1
-0.369926233665379 1
-0.190185850009361 1
0.199135606336613 1
-0.277028288651868 1
-0.00665482036081828 1
0.0272657707696114 1
-0.239196467524022 1
0.172080795178307 1
-0.0195124820928744 1
0.341160385957781 1
-0.229784574284701 1
0.212323699154964 1
0.170628419779673 1
-0.172634350160153 1
0.409843889513418 1
-0.00370282689082897 1
-0.0304770420627476 1
-0.319508373054337 1
0.332401615042202 1
0.579653156157386 0
0.210550746058464 1
0.210405152964059 1
-0.410870098843659 0
-0.190918030595651 1
0.00858014868827243 1
0.112780957885229 1
-0.39081071404816 1
0.33706498895254 1
0.155977393067135 1
0.215731990405264 1
-0.155837882490316 1
-0.161932744492967 1
0.0285026489873376 1
-0.139442028617041 1
0.272173087036036 1
0.0503746779522662 1
-0.00872715836081301 1
0.449685165169492 0
0.408578608830862 1
-0.0747742547212573 1
-0.583164814501653 0
0.230534523425697 1
-0.0915173276328934 1
-0.0843604449529179 1
0.0945433592789356 1
-0.346211879390881 1
-0.10276041991559 1
0.0976354807981397 1
-0.0321448006912969 1
0.46139581049155 0
-0.0446830749047516 1
0.0939764071329757 1
-0.339524896900984 1
0.197351124097374 1
0.271711688061876 1
-0.0941726748482825 1
-0.00625394172212486 1
-0.0163063162022392 1
0.238986222730481 1
0.21406246976046 1
-0.274952138683487 1
-0.290247205873985 1
-0.34554978535849 1
-0.235754414785763 1
0.307682674090102 1
0.143067546188655 1
0.213357718203702 1
-0.11166098960531 1
0.327136226273182 1
0.0739052051455988 1
-0.0673572825690125 1
-0.0182171377334599 1
0.368620478943894 1
-0.142300278265295 1
-0.0168196481086384 1
-0.508873084434173 1
0.35575815689657 1
-0.0530462344716916 1
-0.052295691387694 1
0.407647214983577 1
-0.426378274652246 0
0.0657852229592605 1
0.264501144759812 1
-0.431697366106836 1
-0.428420706288502 1
-0.234687980214263 1
-0.100208846868388 1
0.516028678307577 0
-0.214839611465644 1
0.22482752236979 1
-0.198775976359516 1
0.0235005546848908 1
0.478449170536139 0
-0.218755043260164 1
0.259057406170422 1
0.109446286516602 1
-0.346208466774153 1
-0.0326675216328276 1
-0.0184728183869135 1
0.7730070842805 0
-0.0256596768989297 1
-0.128808540791078 1
0.205689321805653 1
0.519000077570476 1
0.108557992151192 1
-0.0582517041202201 1
-0.520366832053915 1
0.348537445935962 1
0.0644326768935082 1
-0.0847109477796753 1
0.196844204232105 1
0.459311975724139 0
-0.153045343782064 1
0.172941845620811 1
0.0972739235157739 1
0.265703251047041 1
-0.370963469194381 1
0.0898265751976435 1
0.000774879695948508 1
0.0470679157701466 1
-0.255279954909708 1
-0.301762386344509 1
-0.331460089239133 1
0.194238290727906 1
-0.278213503840827 1
0.000946414500326419 1
0.0984509652674507 1
-0.151887314207909 1
-0.253787650028432 1
0.548013625884739 1
0.0270920631366602 1
-0.108793359027874 1
-0.281333729903907 1
0.045867200375456 1
-0.155900587569738 1
0.486040968252583 0
0.22624406126852 1
-0.369104002065883 1
-0.155014328054473 1
0.134158959001508 1
-0.172195335527249 1
0.462078200249521 1
0.0396080120239292 1
-0.0601243761574858 1
0.243633127043664 1
-0.037734535108729 1
-0.231524706926098 1
0.339468485945977 1
0.301785252923457 1
-0.0563056107290413 1
0.095797059788608 1
-0.292632448478188 1
-0.194498733151238 1
-0.219976000267489 1
-0.224784830543799 1
0.161868538917508 1
0.221966888692418 1
0.482826778752871 1
0.380427538204704 1
-0.490923508206516 1
-0.344565126073753 1
-0.476270809690778 0
0.13149856800333 1
-0.106212089108729 1
0.00738974737419266 1
0.0353053400587001 1
-0.368773609374379 1
0.429964373635913 1
0.347400959551132 1
-0.0696468875355002 1
-0.269752696498363 1
0.156508991130976 1
-0.429394245111503 0
-0.353394533973084 1
-0.17332009326477 1
-0.00339536002569961 1
0.233731854843365 1
-0.093056451692741 1
0.349332637394334 1
0.127768951808006 1
-0.0213681721081908 1
-0.047308633907989 1
-0.303285979042881 1
0.1977441349101 1
-0.529331280727697 0
-0.422566352960891 1
0.438709992498419 1
0.0514660107118485 1
-0.107550785183385 1
-0.022589619286403 1
0.0287967323907286 1
0.076734836399206 1
-0.103363745693393 1
-0.190240460331948 1
0.262605698751794 1
0.137279047352853 1
0.0948233339539419 1
-0.37855758078262 1
-0.227147778480196 1
0.0692691549970771 1
-0.0537811182244093 1
-0.319440067133952 1
0.0196595458702218 1
0.00300856164094988 1
-0.209842661654208 1
-0.57252033088914 0
0.376327056544473 1
0.231582377603469 1
-0.0502492980068802 1
0.166705420207387 1
0.0545090420733864 1
-0.0279487391000426 1
-0.158968654274619 1
-0.00907574061174403 1
-0.0821432313659232 1
-0.51889366781281 1
-0.207214183376679 1
-0.177346044313163 1
0.281371779108182 1
0.0515058021057742 1
-0.0314789739131335 1
-0.215054610165784 1
-0.350270892837101 1
-0.661636870496767 0
-0.336634106909613 1
-0.0916113697134618 1
0.303395600447317 1
-0.207175440947438 1
0.142130806853896 1
0.123382341046233 1
-0.185705286374603 1
-0.312994071227958 1
-0.206326765274116 1
-0.275371963233554 1
-0.20555504408181 1
0.0166608453652231 1
-0.0135496611225092 1
-0.337999695246124 1
-0.683999129072329 0
0.0120799688970544 1
-0.672680056715796 0
0.184639925964695 1
-0.260094718539379 1
-0.408113591913536 1
0.197707124360431 1
-0.083011919518577 1
0.180501827270753 1
0.36685721253226 0
0.229986751724875 1
-0.419720584025175 1
0.283421474237348 1
-0.280120771388014 1
0.519018527252955 1
0.00591490928312566 1
0.0676384150874365 1
0.279313900720355 1
-0.411583716864173 0
0.188064238006389 1
-0.239904891135967 1
0.40626849875168 1
-0.0348595179669314 1
0.435777613840575 1
0.0466313715087108 1
-0.253850905393547 1
0.0126528811147951 1
0.116739253603329 1
0.0737734290475496 1
-0.313832948626358 1
0.299932117330578 1
0.0324445427671662 1
0.153506779814882 1
0.193288991775758 1
-0.510640347079395 0
0.00668039775123121 1
-0.266083323650531 1
-0.0903207650726341 1
0.344595197734292 1
0.258048903683043 1
0.158445738472447 1
-0.144316536428618 1
-0.363100455190311 1
-0.668813587862074 0
-0.0342448606407036 1
-0.349130839963751 1
0.414536359149446 1
-0.238274696493984 1
0.116229562948259 1
-0.180251573002197 1
-0.426823594254477 1
0.277545519212253 1
0.395929397051242 1
-0.18091630484895 1
0.000813848811827729 1
0.118678693035387 1
-0.479849666546347 0
0.347678335422012 1
-0.0416851078458505 1
-0.313466695877374 1
-0.378924328752807 1
-0.00822327433711602 1
0.0043570833969907 1
0.520299702658469 1
-0.0238634467332798 1
-0.407817146467388 1
-0.0398654652548504 1
0.0920099939105185 1
-0.260756104355387 1
0.00543171231090887 1
0.147986906794411 1
-0.506925608954412 0
-0.26465367555175 1
0.13587668510771 1
0.417362236147412 1
0.121461742070931 1
-0.15742980772998 1
-0.21639227176464 1
0.174654971751698 1
0.000929752954916208 1
0.463434723663377 1
0.563371168597603 0
0.0118826938659587 1
-0.184211621260113 1
0.206861899484444 1
0.375395563419899 1
0.0168152736713163 1
-0.0882783234118699 1
0.375217680808649 1
-0.449987554460088 1
0.0529655699842764 1
0.28198774204198 1
0.142619672524112 1
-0.556882885385796 0
-0.0708734301864635 1
0.0962804396303027 1
-0.112218184307192 1
0.695332913058504 1
0.0278066079464127 1
-0.511455491109618 0
0.0583907749031006 1
-0.0236417128721444 1
-0.0637328749416015 1
-0.201533579731311 1
0.341042483086056 1
0.556906757240507 1
0.501287816513301 0
0.448448797900821 1
-0.369443358205044 1
0.269383063133532 1
0.453455132232942 1
0.331329503738074 1
-0.0230075123754684 1
0.117977720460862 1
0.406943613402244 1
-0.167574658530873 1
-0.141369241956914 1
-0.194352122666995 1
-0.568590086026583 0
0.300549227455265 1
0.172508290729916 1
-0.0504803295210004 1
-0.202605451456634 1
-0.264893534770176 1
-0.0222068171113699 1
0.0265779637504019 1
0.152341709083481 1
0.232670464344053 1
0.0762730844152132 1
0.515733972836386 0
-0.205402073213121 1
0.0311301910012842 1
0.0863559858577154 1
0.599872488304768 0
-0.206863959829878 1
0.164351147893051 1
0.0194465098090339 1
0.300785704375761 1
-0.985064675152957 0
-0.0767841310337814 1
-0.176267362487883 1
-0.19061482188955 1
0.176906178426405 1
0.141007430522923 1
0.03571057782315 1
-0.50486633825199 0
0.0754766133715798 1
-0.194180852075983 1
0.0867913827319604 1
-0.136030628684536 1
0.0978063708404251 1
0.288202577062165 1
0.169719639733068 1
-0.492764549352854 0
-0.500459536776982 0
0.257314882263588 1
0.233246863465233 1
0.166444774371366 1
-0.282316046229829 1
0.025249666531744 1
-0.0315508265974973 1
-0.208116852919883 1
-0.0106074227486442 1
-0.317404659334061 1
0.548499218303349 0
-0.173971363178733 1
-0.185564798751559 1
-0.240002993927561 1
-0.274998232455804 1
0.743137664585201 0
-0.214197607303855 1
-0.327776048230199 1
0.13818531397369 1
0.142003664053175 1
-0.13907203782177 1
0.380715000272469 1
0.163017980029464 1
-0.272845643899783 1
-0.304083763276828 1
-0.171090939923199 1
0.135704167882051 1
-0.179531586657972 1
-0.195236721301932 1
-0.00933167999844635 1
-0.227160934793909 1
-0.406750615270264 1
0.0327803873785606 1
-0.00601361228470419 1
0.0615379806985337 1
0.239499752598701 1
0.752440496657001 0
-0.190492998546332 1
-0.358315615170127 1
-0.15345797470639 1
-0.0998499478830949 1
0.266166198911358 1
0.174026299590778 1
0.545161267707372 0
0.239011511854907 1
-0.0125334306841182 1
-0.425305780108086 1
0.312846741674025 1
-0.0993318608905276 1
0.390726452519656 1
-0.114926805267378 1
-0.400289460277436 1
-0.130431357841551 1
0.0946075067537433 1
-0.127528111334075 1
-0.38385469447943 1
0.312785803877103 1
0.194955205605106 1
0.311635280881697 1
0.3176031927564 1
0.226195430138277 1
0.161365935372402 1
-0.162533306420207 1
0.0586283679130244 1
0.363495615545919 1
0.144909334432197 1
-0.0241377099222932 1
-0.0426715988375185 1
0.186803071401071 1
0.226724468377369 1
-0.355815742955862 1
0.132723044781889 1
0.256581821368208 1
-0.212821809271357 1
0.277667416015242 1
-0.335683416813598 1
0.179338362892475 1
-0.183174711543704 1
0.216214949770905 1
0.0383530622538332 1
0.0302235758506216 1
0.204068683031466 1
0.392110468851839 1
0.0959334032111633 1
-0.530335913892841 0
-0.156251454735659 1
-0.193112374977353 1
0.114785056195362 1
0.0611366584312902 1
0.0520202122203826 1
0.140892046794756 1
0.0717188210241507 1
-0.252347195902053 1
-0.160590552542385 1
0.458782353685318 1
0.422158664488843 0
-0.54465941747575 1
0.0204147537533548 1
-0.0421723421924605 1
0.0787013407764545 1
0.469798194918901 1
0.271984333903971 1
-0.0220326035632232 1
-0.213233270767013 1
-0.0874152355675002 1
0.0248716364571955 1
-0.235489428913971 1
-0.388105979217203 1
-0.182965886220848 1
-0.136793502016237 1
0.279931731559324 1
-0.170090968767427 1
-0.276013990409868 1
0.0913829009341002 1
0.332229689109515 1
0.303021298798386 1
0.546220265536439 0
0.0562831837059224 1
-0.314997158014059 1
0.378020189382713 1
-0.138866785287225 1
0.0998092224033954 1
-0.0499185906642657 1
-0.312529365649528 1
-0.124741410494822 1
0.87554828623877 0
0.187247762293212 1
-0.207820590801829 1
-0.0386846869761396 1
-0.0154022176875669 1
-0.101986011847581 1
0.0506436934544287 1
0.133442063920956 1
0.654880637373404 0
0.0564600341787155 1
-0.475706905000954 1
0.0955788247324943 1
0.0427365523923703 1
0.0154870095802434 1
0.0960947357641733 1
0.0438375895175428 1
-0.110192106433634 1
0.0820283726864383 1
0.409266965718172 1
0.30989033320052 1
0.0665974249640537 1
0.108028174774647 1
0.103084585195084 1
0.174190932070931 1
0.276384991130751 1
0.0196194365719343 1
0.485039763726105 1
0.203202962197929 1
-0.365074487102911 1
-0.284388088575239 1
0.0858100948228899 1
0.298394981903148 1
0.00919396462549025 1
0.253726326363745 1
-0.363774307925322 1
-0.0818319950799768 1
-0.302647883770411 1
-0.0915570132068249 1
0.121824481453205 1
0.575322062729173 0
-0.0877255503125715 1
0.0587003401922293 1
-0.10327615943703 1
0.432588280879546 0
0.12231845019621 1
0.115651144822353 1
-0.12672148927475 1
0.143278663276941 1
-0.600491464779668 1
0.576882104842196 0
-0.0387987795064398 1
0.154847761932442 1
0.147581819285638 1
0.644979834325272 0
0.10315270688059 1
0.226787136780198 1
-0.0394095070547845 1
0.0699841763163343 1
-0.349135797910109 1
0.214214209608458 1
0.0280244224499407 1
0.280439336309268 1
0.130068810024389 1
0.613818246950392 0
-0.0169685756751904 1
0.0344217423604318 1
-0.145113960180665 1
0.00258547334001294 1
-0.0601350335218818 1
0.244496757864257 1
-0.396023617751107 1
-0.569875503641154 1
-0.173395822246613 1
-0.0658481222743823 1
-0.171529599315005 1
-0.0301200332810008 1
0.349838136418413 1
0.579306379045808 0
0.0956286515247143 1
-0.11277252857621 1
-0.292421664965536 1
-0.0904394658094617 1
0.156966543620118 1
0.0455607710676534 1
0.073086111092162 1
0.0550668037829187 1
-0.0557682218220164 1
0.238760857798151 1
0.151793773325543 1
0.357763220736304 1
0.639449711797666 1
0.183802457255728 1
0.460042054522537 1
0.249226036914235 1
0.14878424442877 1
0.365275764078056 1
0.00361868050685354 1
0.85667871598575 0
0.165426609655991 1
-0.0304778328972989 1
-0.209030984327328 1
0.173315481066009 1
-0.0471686315852574 1
0.146459453490866 1
-0.464575375458694 1
0.238213801957375 1
0.569966952309262 1
-0.148706161839844 1
0.393645054067383 1
-0.0816579024546711 1
0.061945435376846 1
0.272735758275221 1
0.589499312633437 0
0.196212744517373 1
0.122374123345606 1
-0.278583111436255 1
0.104625579048123 1
0.214125531794506 1
-0.0926726377697481 1
-0.136093027890052 1
-0.240182221660787 1
0.342618593594297 1
0.179369116007867 1
-0.305316175343116 1
-0.102965250210206 1
-0.157828939141228 1
-0.214086660482725 1
0.140638406351688 1
-0.104256189953255 1
-0.0406441959850657 1
-0.184631336724417 1
0.171522902808478 1
-0.182079168913204 1
0.0921603019566785 1
-0.194574543532854 1
-0.179228977613863 1
-0.0486451832326324 1
0.0726751578546761 1
0.154530204099851 1
-0.0643727224236393 1
0.18380101800881 1
0.0554942851730985 1
-0.489818765788801 1
0.136822851873037 1
-0.0271298711082382 1
0.237263756438434 1
-0.297268857821077 1
0.184735741620991 1
-0.0464167097763766 1
-0.173661530787661 1
-0.346631158788365 1
-0.0737184983977201 1
-0.0416896011212606 1
0.296110300439945 1
0.218068678474524 1
-0.353732810724057 1
-0.149075722835025 1
0.11994824233701 1
-0.136750980289386 1
0.373228097626529 1
0.254753836274864 1
0.026018965257799 1
0.240870893871494 1
0.626302028508157 0
-0.0500760618912648 1
0.478000333741874 1
0.10815945754125 1
0.104434517184616 1
-0.282624607364933 1
-0.330175918282153 1
-0.0811067690067561 1
0.420918262130724 1
0.353794966439321 1
0.224004807759979 1
-0.191906783994536 1
0.109842349345977 1
0.0242497462291812 1
-0.266797351248386 1
0.271858997786445 1
-0.21176200618252 1
-0.139069842993229 1
0.0487397803852549 1
0.22320775460041 1
0.158313323751125 1
-0.597493580936465 1
-0.135098360046341 1
-0.347483067224214 1
-0.657191889086108 0
0.195513909493031 1
0.481419951002916 1
0.0763319629039863 1
-0.0487575282425147 1
0.308160022581092 1
0.158926904656974 1
-0.230232157538033 1
0.144593362624143 1
-0.0591768763749205 1
-0.124798254368732 1
0.0410045235526072 1
0.574284718934368 0
-0.11587837786759 1
0.212192040672644 1
-0.080964689162816 1
0.187472807466855 1
-0.228475500451651 1
-0.217895706144396 1
-0.28455557809226 1
0.0590593781820795 1
-0.222263918803813 1
-0.143278965378225 1
-0.555711074761438 0
-0.186675181278875 1
0.347673078731823 1
0.00695005463776636 1
0.208042967972976 1
-0.258038397682516 1
-0.0297990416624339 1
-0.0070009922417558 1
0.0229910782987378 1
-0.300151059862279 1
0.445005435934423 1
0.00735529413680769 1
-0.608503712109162 0
-0.00699533306067053 1
0.318825788432655 1
0.072522704354723 1
-0.151523380202943 1
0.0633487367755902 1
-0.101431726961127 1
-0.0622968343436785 1
-0.245981940836812 1
0.285963259786605 1
0.312431803094306 1
0.00962890543732021 1
-0.112576976556142 1
-0.0819695370594325 1
-0.0108295050957797 1
-0.121666344954963 1
0.225459849973777 1
0.0948266547853058 1
0.251200047409682 1
0.341077311122064 1
-0.108271023901593 1
0.107389174021925 1
-0.0215720519691846 1
0.250948002263052 1
0.0845198050569474 1
0.53581108694449 1
-0.021985838806693 1
0.705608869793246 0
-0.368768612560427 1
-0.300868084396337 1
-0.0471557459758455 1
0.260306203766966 1
0.475353804879079 0
-0.25526694247677 1
0.434800751559511 0
-0.0197655353578156 1
0.00908643330822458 1
0.617374184003778 0
0.040889629496964 1
0.0454666809063481 1
-0.146275045715791 1
0.194352881259291 1
0.146479527334892 1
-0.184122660584314 1
0.537639734056448 1
0.185113183340985 1
-0.232439109390131 1
-0.238089969937444 1
0.00401402089281679 1
-0.0189088981142571 1
-0.151404350485881 1
-0.00130239104115673 1
0.371726089091779 1
0.277390305554981 1
-0.261236152942552 1
0.268392988564577 1
0.295356439665018 1
0.225517616391124 1
-0.0152181520172424 1
-0.169236327189108 1
-0.477386522737161 1
-0.401119026138944 1
-0.169273784285917 1
0.115582502176207 1
-0.026394014335988 1
-0.171023612109604 1
0.210379749408792 1
0.552249830853074 1
0.482591434723455 1
0.18176384659202 1
-0.329707992081732 1
0.328172748367382 1
-0.0123349943592024 1
0.0233843935941532 1
0.209509978009229 1
0.0706505836935912 1
0.00492130533464014 1
-0.013377471853198 1
-0.396277262377824 1
-0.153854361284145 1
0.499218424044034 1
0.126432659234225 1
-0.0994868598397546 1
0.0342343231563244 1
0.278167171941501 1
0.0362898441271919 1
-0.541334662155388 1
-0.125213584109126 1
-0.120402312774432 1
0.477780233310786 0
-0.341706661942819 1
0.329283561493828 1
-0.51401499624217 1
-0.395482063320282 1
0.367721120415341 1
0.374042284627698 1
0.143324456207377 1
0.170110231114302 1
0.0139853416189519 1
0.204156703348359 1
0.202724884476352 1
-0.00679920744567857 1
0.328244000319125 1
0.513023927924392 0
0.525254490900396 1
-0.293339167200337 1
0.26739222279975 1
-0.180253793333155 1
0.00337484968960861 1
-0.0290108865883841 1
-0.159985471463855 1
-0.59664138338892 0
-0.110982620154534 1
0.379495462224997 1
0.249240244405799 1
0.00692791094576803 1
0.284844679854247 1
0.393853848980517 1
0.158341454146416 1
-0.139834500536943 1
0.164684121269309 1
-0.398578037884719 1
-0.474256695529606 0
-0.200747030459769 1
-0.162261718516011 1
0.0456791449685046 1
0.37665533780835 1
0.523150942401225 1
0.162119694884466 1
-0.50234573107521 0
0.299375938988195 1
-0.0175741606516011 1
-0.419485656269983 1
-0.0938278404933818 1
0.128286566490072 1
0.158927873985217 1
0.087806619621083 1
0.289352832609411 1
-0.0589777258746727 1
-0.0896220029735078 1
0.284350113633372 1
-0.649964985824728 0
0.26698261530907 1
-0.0269711500088612 1
-0.75191910565377 0
0.0930578931385362 1
-0.0174611598120572 1
-0.118110578411831 1
-0.12118731751266 1
0.295144070525609 1
0.175388265027864 1
-0.057427919798085 1
-0.0424733506515725 1
0.229298635159409 1
-0.703040563622794 0
0.639164823980334 0
-0.144123986154298 1
-0.0852130727501314 1
0.061186884932515 1
-0.121416492217489 1
-0.173363086979482 1
0.571918140291182 0
-0.0906417676658654 1
-0.381149058641456 1
-0.399664417289044 1
0.00291106153593393 1
-0.781586199416947 0
-0.19531690271155 1
-0.154732562013863 1
0.587156378506629 0
0.010052682243242 1
0.00850811231232362 1
-0.248998169946816 1
0.255971866993637 1
0.243626064164435 1
-0.0942901247418781 1
0.199875044257692 1
-0.234534699374985 1
-0.0184582935544163 1
0.260041583799313 1
-0.124538910512832 1
0.189102336649958 1
0.0674248839820725 1
0.1410333917809 1
0.168577816011677 1
0.115106640659329 1
-0.333202991207658 1
-0.498252425352419 1
0.0702833506548593 1
0.105257363283736 1
-0.213610304352209 1
0.102549751367283 1
0.428317806792878 0
0.142959543303699 1
-0.0414888735711621 1
-0.187231127744651 1
0.215640379156952 1
0.204138067131341 1
-0.147244731672906 1
-0.108734112246383 1
0.274560010374355 1
0.0836003167739459 1
0.194042601898139 1
-0.192670367826193 1
0.0453181545089492 1
-0.00894333363277925 1
0.516356198212788 0
0.372428661720369 1
0.423937254467315 0
0.0762486822859213 1
0.424819342470173 1
0.149339698672573 1
0.132874663210424 1
0.130372876346913 1
0.0129567780856538 1
0.409250022175161 1
-0.178935306849078 1
-0.287985222180928 1
-0.524363257733965 1
-0.143656978070911 1
0.304645318927105 1
-0.416535264891894 1
-0.35692887824511 1
0.389718427014312 1
0.231676303927527 1
-0.492590597818374 0
-0.0817176576517043 1
-0.20750009587815 1
-0.275897570479569 1
-0.232105733014531 1
-0.031855154021349 1
-0.212463767914789 1
-0.32208528160296 1
-0.110016923980506 1
-0.342103861646085 1
0.363750013173894 1
-0.731581270931476 0
0.245847064506103 1
-0.138612928625889 1
-0.0894232806950131 1
0.0470364191210215 1
0.294295140358902 1
-0.304710402058825 1
-0.286569594036071 1
-0.124069640625943 1
-0.13791144357429 1
-0.2406909969699 1
0.0200071137002954 1
0.44901001494303 1
-0.228586517502697 1
0.409313989885258 1
-0.145828664369782 1
-0.114264421409318 1
0.111765464727189 1
0.168485132139948 1
0.0357274795686503 1
0.156777186580268 1
0.503141071951777 0
0.900061815829582 0
-0.133124642906525 1
-0.207735718251432 1
0.32010726666931 1
0.0269459544222541 1
0.117649637969574 1
0.0423297075049762 1
-0.309446891760984 1
-0.0264249452487953 1
-0.395921434473005 1
-0.464382771905929 0
-0.372759201372143 1
-0.104877312828983 1
0.0807617318122826 1
0.349317909724331 1
0.289721860381877 1
-0.135722352101306 1
0.371365762407664 1
0.880295181337771 0
0.105040946238636 1
-0.0863213045615864 1
0.449319263317691 1
-0.0260385031823316 1
0.0138265171185039 1
-0.0725928341096332 1
0.293199805100717 1
0.209439551316171 1
-0.0684478736142681 1
0.0715929603951381 1
0.440479761326703 1
0.0705063556433563 1
-0.195060162700354 1
-0.150476134975794 1
0.0932347493373728 1
0.35232489971908 1
0.223181530243701 1
0.0973825065124377 1
-0.0980534657105964 1
-0.520010250855374 0
-0.37338541591086 1
-0.324522160516365 1
0.172081132957585 1
0.103098512220761 1
-0.10781426591687 1
-0.542902289636928 0
0.176992989746227 1
0.304209534259862 1
0.00642553860693579 1
-0.590345352579363 0
0.197106533521909 1
0.134450510868873 1
0.558276613703318 1
0.0199725866750019 1
-0.113847527279871 1
0.35011301934311 1
0.00226994930015599 1
-0.404228131717075 1
0.146049913730946 1
-0.347508311757726 1
-0.0024253702663251 1
-0.178348956382079 1
-0.465264720480151 1
0.0708354439159155 1
0.200498381544568 1
0.0589645149368308 1
-0.390500133876706 0
-0.473749039623446 1
-0.324867411156035 1
-0.0354095844728371 1
-0.112869870215819 1
0.0514683096459498 1
-0.429177428314041 1
0.0543964482750698 1
0.318329741269836 1
0.0282669237274048 1
0.250605465103673 1
0.215170071196291 1
0.706181862343129 0
-0.11286916745259 1
-0.501779679309021 1
0.0197620531508333 1
-0.144713144765142 1
0.0511804192661449 1
-0.0991927801453864 1
0.139971489566945 1
0.0727643234243249 1
0.377294728533084 1
-0.396226287107643 1
0.296831144540935 1
0.104648413805113 1
0.111670955138912 1
-0.0178106694555511 1
-0.273323042295971 1
-0.0967765664522967 1
0.656245778441191 0
0.0807527384273309 1
-0.253471948870746 1
-0.193969404271035 1
-0.270571084229064 1
-0.071877068984227 1
-0.464063686247038 0
-0.663276850326274 1
0.0709350721680222 1
0.436290428208023 0
-0.174747447266071 1
0.067951533189728 1
0.131987410728321 1
0.335812067807989 1
0.290353156004739 1
0.0380030982654034 1
-0.456349190161676 1
-0.414286441161663 1
0.448985379592045 0
-0.0410012156110464 1
0.408008806611607 1
0.237851981522452 1
-0.112656402030712 1
-0.268735715271893 1
-0.284669321352156 1
-0.360479936407203 1
-0.134624504513157 1
-0.111534065974249 1
-0.143378485424077 1
-0.0227704233743923 1
-0.0869875107001823 1
-0.0589763109949789 1
-0.318476909774151 1
0.209450627373995 1
-0.19865494894426 1
-0.117276400878923 1
0.165978482127124 1
-0.0726888467057592 1
-0.0676433262419114 1
-0.321446833292982 1
-0.201309846508659 1
0.271434619764865 1
0.520651105769797 1
0.00610967726484463 1
0.110473849522953 1
-0.140137179520083 1
-0.486340677654933 1
0.0751742314496247 1
-0.182841427069273 1
0.505431696323812 1
0.034492573734573 1
-0.00581966804403335 1
0.5735345505856 1
-0.0075926977996693 1
0.203978808677961 1
0.331513795145883 1
-0.084185902266033 1
0.0236164132672071 1
0.383421823664972 1
0.475629184529897 1
-0.0981675210309842 1
-0.438293846717457 1
0.171131119738312 1
0.164475620523412 1
-0.0646818716036201 1
0.170808598364524 1
-0.0473670561006624 1
0.374989150771184 1
-0.387972131601071 1
0.271716580065955 1
0.0571959413484525 1
-0.35401701080155 1
-0.463312240001496 0
-0.300976411846721 1
-0.0458707011589389 1
-0.377868272647014 1
-0.545505168396793 0
0.654088885820735 0
0.256994163401926 1
-0.57142610234729 0
0.2694202889363 1
-0.354365316926208 1
0.0979186421034419 1
-0.297857452331283 1
0.00576007106856655 1
0.213851281298723 1
-0.408536574429075 1
0.0648934152903124 1
0.07338901280461 1
0.404021108412586 1
-0.213135783039724 1
0.100640758156764 1
-0.0936977802712351 1
-0.432602041883838 1
-0.0594995356967316 1
-0.174678287750913 1
-0.0592563686651237 1
-0.221939485091931 1
-0.283631145833061 1
-0.574703247844167 0
0.590735018269408 0
-0.104013494787481 1
0.0411336093985709 1
0.0580794405666801 1
-0.246319363394176 1
-0.0842938547308364 1
-0.217364161024357 1
0.47355545750009 0
-0.717116421336702 0
-0.0702006923308881 1
-0.150801196553353 1
-0.108761850610249 1
0.0826135754323733 1
0.419013567271844 1
0.247316357779917 1
0.0553043333353859 1
-0.549490898954495 0
-0.42806398510063 1
-0.387836851214669 1
-0.108067249627674 1
0.215471197890159 1
0.245843564127046 1
-0.18283333307608 1
-0.00377034683578548 1
0.48465871004467 1
-0.0239705146192359 1
0.0404699420784044 1
0.220238498867891 1
-0.289316019447608 1
-0.130730163565173 1
-0.104321470806465 1
-0.541416204236871 0
-0.280435350765169 1
-0.282023095796148 1
-0.167301389306378 1
0.126128486746721 1
0.0194747118107368 1
0.160618372606658 1
0.423144391849706 1
-0.186609972384683 1
0.298956181105796 1
-0.171439486986306 1
-0.164313610110736 1
-0.254725882606025 1
-0.187226935416491 1
0.279263380116456 1
-0.25980599563543 1
-0.441433149179796 1
-0.0485042608800263 1
0.448710579249578 1
0.423944137792972 1
0.155640876291958 1
0.0943074493740472 1
-0.109054493289743 1
0.578310129858316 0
0.231567967760362 1
0.392882682118731 1
-0.430261058907516 1
0.0552118246350368 1
0.423288125937924 0
-0.0494388534366897 1
-0.0460343970146117 1
-0.162122216214055 1
0.134568843735222 1
-0.0307752940030987 1
-0.0039602737564908 1
-0.210086295621295 1
0.103714577485536 1
0.211537834719763 1
-0.510916274150405 1
0.387149078264053 1
-0.0138288781387488 1
0.141374808394231 1
-0.463559207966862 0
0.0401636496723111 1
-0.391866563827536 1
0.101444930927142 1
0.0179131368383623 1
0.0940855902531093 1
0.561297612247732 1
-0.0880065736851806 1
0.706747391323211 0
0.110213232240827 1
0.33701904384276 1
-0.101355009716471 1
0.0814433776512413 1
-0.288112306759767 1
-0.175378198575484 1
0.0665660385437894 1
-0.411749827282934 1
-0.290806428809577 1
-0.133418847762616 1
-0.358124509487834 1
0.20556949041377 1
-0.144049886718195 1
-0.0105176805388122 1
0.2710716340292 1
0.225124974529291 1
-0.292919170226565 1
-0.212723178728297 1
-0.394113079899952 1
-0.157928860882912 1
-0.0973815786399611 1
0.0992051871140326 1
-0.682523076721345 0
-0.0307822641333465 1
0.583222367669823 0
0.114171634168482 1
-0.105969484985877 1
-0.281223530214489 1
0.0168861751345087 1
0.26523216250073 1
-0.243908204753304 1
-0.205213275705924 1
0.0984070187003706 1
0.300422978950298 1
-0.0162849434797855 1
0.784368045732936 0
-0.157971453957505 1
0.24858553858193 1
0.052131008899174 1
-0.00480996391460773 1
0.179752364945097 1
0.302012183682623 1
0.236418060584403 1
0.415510017091501 1
-0.313988741394884 1
-0.586466388015411 0
0.00141649232004969 1
-0.179398531533433 1
0.242593885305868 1
-0.400014887735634 1
0.186936444220134 1
0.112169419885144 1
-0.09552122050917 1
-0.219107101094374 1
-0.193630231034878 1
-0.121044059071081 1
0.077963764623587 1
0.0199945469747923 1
0.255354023472413 1
-0.279786198501618 1
0.288384752853409 1
0.161509294189424 1
0.150466469602531 1
0.081666245188347 1
-0.0939717768061698 1
-0.209637311647111 1
0.328469251178914 1
0.213487698427227 1
0.0113965316601938 1
0.42103355220191 1
-0.00746868772305119 1
-0.101143731609227 1
-0.22187489632041 1
-0.367665488508592 1
-0.111764994602038 1
0.130756621766229 1
0.0733978012790697 1
-0.219401247429669 1
0.0297587201513759 1
-0.506909831649386 0
-0.129497178802077 1
-0.118836859558495 1
0.179145847881918 1
-0.173891864384257 1
0.370902754408937 1
0.444088677978233 1
0.090828242697123 1
-0.295357524780905 1
0.325553198316404 1
0.326117548615089 1
-0.350763007329355 1
-0.236851317982329 1
-0.0163032912901185 1
-0.563028059691273 1
0.178788351724904 1
-0.0305383956114106 1
-0.049165864103858 1
-0.0105952802892323 1
0.230648080326769 1
0.252826204893059 1
0.0624617016810444 1
0.232923233506847 1
-0.103559771475762 1
0.134850623601247 1
0.0163084077477827 1
0.22340424434091 1
0.126029881704866 1
0.207943986563267 1
0.0697160656545339 1
0.493945840300713 1
0.0195125001093792 1
0.294149917066616 1
-0.0281977626644699 1
-0.50972165941265 0
-0.303418610518156 1
0.279215208852576 1
-0.400296587223696 1
-0.0646947388118022 1
0.0445773064429077 1
0.0176791549596582 1
-0.340654785846371 1
0.299165262104976 1
-0.407078620255209 1
-0.735990030262079 0
0.54394326075843 1
0.010231681369231 1
0.0992966792023363 1
0.391610220404116 1
-0.366354705349475 1
-0.253289153960777 1
-0.765767399438978 0
0.38010314010015 1
-0.0857390456030302 1
0.0230624386521787 1
0.244424353472566 1
-0.184010568782652 1
-0.404642558751228 1
0.145728263212205 1
0.14712141227739 1
-0.125275539406517 1
-0.32165819725052 1
0.032258127064335 1
-0.00253752388084595 1
0.0603137668180278 1
-0.34774504818834 1
0.305676461390969 1
0.0418190419183367 1
-0.16297448672722 1
0.184744909107765 1
-0.504090483090686 1
0.152724504569891 1
0.141597255965665 1
0.131849832840644 1
-0.264091673776931 1
0.317295984393877 1
0.220320408480531 1
0.446274801833479 1
-0.276540432842412 1
-0.135910187277783 1
0.447366962115913 1
-0.61264088383929 0
0.259637724933316 1
0.14054487199989 1
0.0933248592280797 1
0.0900912343441483 1
0.0196074139649895 1
-0.0837541537660844 1
0.107371656132865 1
-0.430529343395832 1
0.0350583262536534 1
-0.180957051129598 1
0.378235432120015 1
0.277591135256899 1
0.522296883166348 1
-0.271415372748827 1
0.0374138736259037 1
-0.272847807482129 1
-0.090268789566762 1
-0.58317677374265 1
-0.222458768311541 1
0.179985955338256 1
-0.0817813896874608 1
0.0229440874079803 1
0.16499743943096 1
0.26618150694127 1
-0.588990321266868 0
0.151331885059491 1
-0.245779496592617 1
-0.42740659687859 1
-0.211220247487554 1
0.00684356948540853 1
-0.358443794715912 1
-0.418655096652843 1
0.0557286339643888 1
0.17254248906398 1
0.0848243410519965 1
0.105920290504105 1
-0.162134945337264 1
0.0239588372989986 1
-0.2895545945722 1
0.149097399689765 1
0.548361338576148 0
0.214705346182404 1
0.171588719067436 1
0.245014535524195 1
0.279615925713784 1
-0.326861371019282 1
-0.085751988401222 1
0.0017115003420639 1
0.121372921906082 1
0.68186685550265 0
0.100824795848333 1
-0.219403039389518 1
-0.226916125929938 1
0.043938647026271 1
0.112478684018839 1
-0.0579056866970841 1
0.162842166004224 1
-0.0652984646512708 1
0.439800591433308 1
-0.45763951002469 1
-0.0539223857363427 1
0.0641916839388085 1
-0.259524743597438 1
0.36601256567752 1
-0.13790427775826 1
-0.202531343658996 1
-0.0574299892040987 1
-0.00839527630853831 1
0.335062110537162 1
0.326945895698977 1
0.307011267026842 1
-0.396339905815693 1
0.293582800043199 1
-0.137732045634127 1
-0.601429684102486 0
0.0318759965802851 1
0.0981978452834104 1
0.086146057832605 1
-0.312867681564771 1
-0.107642940575219 1
0.160081340683792 1
-0.780165831211262 0
-0.282242057271327 1
0.0377634664167924 1
-0.260725308590958 1
-0.7007770873468 0
-0.335113037572986 1
0.355414103497978 1
0.0587125472714415 1
-0.194176198493223 1
-0.231277257007271 1
0.2037362577437 1
0.211513297858215 1
0.0553163603206502 1
-0.259391075713877 1
0.126547392764796 1
0.110571823361132 1
-0.22474617328653 1
-0.195247091481544 1
-0.0251166121646613 1
-0.461777028082689 1
0.184594790593143 1
-0.588505999029752 1
-0.075069615873337 1
-0.447884557583674 1
0.362363374483485 1
0.299174191951153 1
0.185724701911038 1
0.222946908674509 1
-0.259046311867698 1
-0.524303219678063 0
0.628689747110321 0
0.0313145005611281 1
-0.0572090893105366 1
0.0216050190008387 1
0.100983137426495 1
-0.0970955441343538 1
0.178349649294674 1
0.170728755978759 1
-0.251205300703675 1
-0.148711808542853 1
-0.246177505204949 1
-0.154220527802159 1
-0.521886166336357 0
0.0910561906100037 1
-0.284089450716371 1
0.73889042236432 0
-0.2894361433145 1
0.442352533835714 1
-0.307620210944008 1
-0.156993131640405 1
-0.0244819865886923 1
-0.197863787988056 1
0.0862298541902557 1
-0.0933632390076579 1
-0.307024891642025 1
-0.189163306081914 1
-0.281593753687637 1
0.367735735728131 1
-0.421492832174358 1
0.204800296983336 1
0.0975669741691546 1
0.314662163851906 1
-0.189486004651664 1
-0.442020921362267 1
0.0330129073802212 1
0.0394911335432569 1
-0.399193668664194 1
-0.0672130688160497 1
-0.260192160393721 1
0.0507539124076453 1
-0.504761291657691 1
-0.187137540149441 1
-0.0166172427190463 1
-0.487808555968222 1
0.0252218714386465 1
-0.478191358762704 1
-0.408311620446077 1
0.129146336019939 1
0.08059123486535 1
0.0381766831161012 1
0.232397202615934 1
0.0335836026931993 1
-0.231547533250732 1
0.159230659711661 1
0.223431912176111 1
-0.156656358598331 1
0.789018443597939 0
-0.13692521518879 1
-0.265345899329937 1
-0.112050668874951 1
-0.282004715833155 1
0.0640660616235487 1
0.0655352254723842 1
0.0990864269119382 1
-0.24057501277165 1
0.231931490150643 1
0.21682979328122 1
-0.0724206707871569 1
-0.595048934590306 0
-0.0837884880640756 1
0.100778017874593 1
-0.207809813934567 1
-0.238450653792244 1
-0.0705289173164402 1
0.232246740977694 1
-0.26529057107251 1
-0.355193393671454 1
-0.135532453716668 1
0.168235131254749 1
-0.0346774075800582 1
-0.197987470659263 1
0.423335179840673 1
-0.0138910900142067 1
-0.516850389745043 1
0.372839375500582 1
0.11338574378469 1
0.188462547058502 1
-0.058648114564734 1
0.583836662021949 0
0.232174248187158 1
0.233245831242319 1
-0.0553678696547391 1
-0.00848321030388313 1
0.0758834004039185 1
-0.438003046969853 1
0.0422109149077424 1
0.362622897140532 1
-0.11363032875988 1
0.22217510092474 1
0.201667621823796 1
0.547884937837238 0
0.126301370542303 1
0.223561021914246 1
0.430853309504825 1
-0.208983144350254 1
-0.0967260760779111 1
-0.314766444559599 1
-0.308335719265362 1
-0.0277929882952882 1
0.136880814501901 1
0.189791078510793 1
-0.047924407170722 1
0.606211771785917 0
-0.160486576899645 1
-0.569279775304363 1
0.446983001504958 1
-0.343262954916948 1
-0.63788422821007 0
0.328823371855411 1
0.0478732031636311 1
-0.204383357049839 1
-0.155603079535435 1
0.119268772885326 1
-0.19995613247906 1
-0.290568745053055 1
-0.285415928105034 1
0.233500294069046 1
-0.0919956224288498 1
-0.261139185714505 1
0.0352618328726827 1
0.17997724809346 1
-0.0263606012273956 1
0.482965892671823 1
-0.224556130682352 1
0.319087269170068 1
0.383124579407015 1
0.057225831343453 1
0.519172141298729 0
-0.00566394181721744 1
-0.0378452110300732 1
0.145991881904608 1
-0.295174782214581 1
-0.0155754409715835 1
-0.332968435112336 1
0.0681997660508345 1
0.0470700712107071 1
0.305654675406038 1
0.203972076907986 1
0.466536962621002 1
0.712473661725024 0
0.43241751451858 1
-0.225543058537566 1
0.183179541216922 1
0.352656302046216 1
0.19224494236239 1
-0.27647770527955 1
-0.12625031167086 1
0.0324266074156619 1
0.063910844760821 1
-0.0255394364386752 1
0.0331316374466573 1
-0.35989099434882 1
0.147378288893531 1
0.199656923282988 1
-0.205767707426285 1
0.176277675679649 1
0.0251807346541092 1
0.0437397967385884 1
0.226970770679783 1
-0.147889601394725 1
-0.0426220483457227 1
0.380243291116455 1
0.300789096498673 1
-0.368704223119185 1
-0.215769777965521 1
0.293227248482015 1
0.24603863602942 1
-0.0449442758947703 1
-0.0190881747530584 1
-0.117404400617664 1
-0.314455749244264 1
0.16641977025201 1
-0.00416226623065406 1
-0.246119504568732 1
-0.0496405964558485 1
-0.0993407110145002 1
0.0635877808926912 1
0.024457759988177 1
-0.0951871355405783 1
-0.356715655549049 1
-0.418397463275557 1
0.248215881458281 1
-0.153980971893447 1
-0.493709415405684 1
0.406992006051348 1
-0.249463947763435 1
0.133733082633292 1
0.042734470445989 1
0.210523823954125 1
0.0728395653748479 1
-0.371772887203717 1
-0.0130824245948878 1
-0.29727158144229 1
-0.36678532401885 1
-0.361628594397858 1
0.125561049078338 1
-0.368713463268953 1
0.0902505043370126 1
0.0537781988621622 1
0.222246170069914 1
-0.181684865548908 1
-0.34618069636887 1
0.416154599208863 1
0.0425749015307115 1
-0.250400181062545 1
0.433725498574471 1
0.0135189235265902 1
0.164634808554172 1
0.166207949007747 1
-0.0854358353781002 1
-0.306776864892164 1
-0.417438096097892 1
-0.273867815270076 1
-0.339264899664904 1
0.321295879145985 1
-0.137651800745934 1
0.119282223428242 1
0.191753867467557 1
0.210101819370003 1
-0.168642697428228 1
-0.0388185993426209 1
0.585894854266703 0
0.301158473726219 1
-0.0275089482786223 1
0.0668910088286655 1
0.219426873949398 1
-0.363739467794844 1
0.0857544196775566 1
0.144958197139237 1
-0.328019636832469 1
-0.0132450386532507 1
0.456134818810679 0
0.322311371342391 1
-0.154093035293685 1
0.0927445463339389 1
-0.236745763680427 1
0.59995661289464 0
0.0199370525971123 1
0.109922865337286 1
-0.260772714911982 1
-0.286187536489958 1
0.152021555017144 1
-0.210412958129378 1
-0.22315879947718 1
-0.288044616728674 1
-0.287059907883453 1
0.0758513007782744 1
-0.0744693084883885 1
-0.145576781177799 1
-0.296097854197609 1
-0.0401735387357753 1
-0.0287824625330979 1
-0.080978191106652 1
0.173050822459916 1
0.315994859816806 1
0.242073443990856 1
-0.107952372352627 1
0.217273331710075 1
-0.260669144646853 1
-0.32075859180368 1
0.254466660523942 1
-0.444425207544818 1
0.0767725467777463 1
0.222596061573026 1
-0.427002826340744 1
0.0465418207764206 1
0.000942456760158474 1
0.0924218866902971 1
0.17546946121564 1
-0.0130410949329012 1
-0.336872641286938 1
0.151848812185549 1
-0.298021693977862 1
-0.478810690409009 1
0.278790364559884 1
-0.135388104362538 1
0.163992639778588 1
0.0749936264634018 1
0.363604750944558 1
-0.20725208002698 1
-0.238057055331737 1
-0.423688624185534 1
-0.215542153994573 1
0.104101953847403 1
0.244562186834436 1
-0.223373838192576 1
-0.435990904245255 1
0.225710992949597 1
-0.05023171939038 1
0.131351314852206 1
0.0913699170656277 1
-0.442584145945209 0
0.321309367377547 1
-0.00881947683548996 1
-0.225279776619806 1
0.0368774395922619 1
-0.517272897091542 0
0.347165547126192 1
-0.126238644063533 1
0.282178897314588 1
-0.402269634804373 1
-0.516206249800069 1
0.47716539205085 1
0.147443953801715 1
0.230880797823118 1
-0.174978589930308 1
0.251576257239058 1
-0.365648392016819 1
0.34985934274639 1
-0.269277427856931 1
0.192890900060349 1
-0.395009725839004 1
-0.065564116892899 1
-0.162529096178266 1
-0.553473255044595 0
-0.178766443150028 1
-0.228408703078358 1
-0.0891396910504639 1
-0.0454245193985576 1
-0.306115018187684 1
-0.328460256971302 1
0.160340799847995 1
-0.00677562751494588 1
-0.00708123785451286 1
0.210654325017489 1
-0.202779816124639 1
0.374773073100487 1
-0.236376764659296 1
-0.44143728631802 1
0.0918870552585551 1
0.175667804657929 1
0.199500664616447 1
0.317838029555189 1
0.0625701550684607 1
-0.154486967218257 1
-0.308784683287903 1
-0.182287788775284 1
0.0726588984789897 1
0.28777620082209 1
0.0464823878139979 1
-0.449207619950909 1
-0.387528433767059 1
0.143015147339402 1
0.127531389824325 1
-0.165682254647688 1
0.224312304124187 1
0.281206074108144 1
0.0539272098344432 1
-0.198837554991407 1
-0.0982735832900938 1
-0.329226037904285 1
0.172085974986203 1
0.499240281480969 1
-0.285374731843031 1
-0.0889845609363168 1
-0.207024478343972 1
0.0467516113990097 1
-0.281694624729153 1
-0.0378864167321858 1
-0.0616328374570416 1
-0.0415111939037381 1
-0.403209632550225 1
-0.0405403015891776 1
0.0302980557745262 1
0.0548449457346718 1
-0.0339671637857077 1
0.209184430073011 1
-0.0774816209407527 1
-0.0592033953148118 1
0.281026640584374 1
-0.0834419900918367 1
0.149886291494567 1
-0.0518672878251472 1
0.260125566462339 1
0.375737957586801 1
-0.160534352768916 1
0.0775936117623688 1
-0.188217886888238 1
-0.219038318677529 1
-0.713237017445132 0
-0.024728785423686 1
0.183859141941022 1
-0.212404115518989 1
-0.414087813711971 1
-0.0798249400107932 1
0.171504079766404 1
0.23960781955321 1
0.127097099469137 1
0.079122298676313 1
-0.0907231621707188 1
-0.194455610763508 1
0.0634928455880495 1
0.14520184233663 1
-0.00544380009424203 1
0.214732552887806 1
0.200349952714758 1
0.219773816131012 1
0.298440716969439 1
-0.190865700541469 1
0.00714567288495957 1
0.286110790444377 1
-0.187884910052931 1
0.514451290308244 0
-0.305358394267658 1
0.0150157223607688 1
0.116539879575515 1
-0.229989356329938 1
-0.0211404830539268 1
-0.13329544399513 1
0.0861702021868607 1
-0.028764575836991 1
0.150264008377511 1
0.504391428409561 0
0.00516481361987029 1
0.119010317273322 1
0.142518027241012 1
-0.173987527775256 1
-0.244894010254396 1
0.0023195114238099 1
0.259582369429759 1
-0.295049799024069 1
-0.172267559706005 1
0.341766015224952 1
0.232203752173204 1
0.155962680023244 1
-0.0246974180506968 1
-0.138576574800371 1
-0.173459899905079 1
0.460199347791984 0
0.00169291677801163 1
-0.0969683933638568 1
-0.175301018491545 1
0.225254288385877 1
0.082263954016825 1
0.0837049129805178 1
0.153529371105435 1
-0.147539669674352 1
-0.228985617174105 1
-0.121244976854103 1
-0.0569610834127994 1
-0.0746287604388514 1
0.030690297961007 1
-0.0155635122788747 1
0.143438958016729 1
-0.0464165456893719 1
-0.112010167868784 1
0.247326242103647 1
-0.408996273088733 1
-0.267649899382572 1
0.40623977895159 1
-0.529921914474821 1
-0.0267156271753495 1
-0.226828723674875 1
0.459059332161569 1
0.175435022265125 1
-0.284376598063817 1
-0.161505918685699 1
-0.243343185628678 1
-0.0408415326808989 1
0.14769232675208 1
0.159139781401246 1
0.122417211504729 1
-0.468731346424017 1
-0.077998067453913 1
0.356034307933046 1
-0.0769367821493926 1
0.173268745768636 1
-0.769697695473915 0
-0.169538394160957 1
0.462574566067779 1
-0.108406512645951 1
0.199239396728748 1
0.104315619695638 1
-0.316939679760539 1
-0.341823715823105 1
-0.264771269786167 1
-0.059587095307336 1
0.287655121933015 1
-0.396420703749413 1
-0.103043389534403 1
-0.0362626597699041 1
0.577580510640282 1
0.0281258693554286 1
0.323337981014034 1
0.25865981328496 1
0.139980087667162 1
-0.152172897380906 1
0.0310819278137106 1
-0.268896940407727 1
0.0797543130615428 1
0.100196125886263 1
-0.176138958996456 1
0.278996390827656 1
-0.107252564062843 1
0.189083680831767 1
-0.444293935316628 1
-0.280478913227219 1
0.69270088616254 0
-0.307208849973541 1
-0.123231650609257 1
-0.231565289196919 1
-0.53784878928419 0
-0.148607493233246 1
0.181857381064291 1
-0.343977474545255 1
-0.280203220719659 1
-0.641967936908223 1
0.168589184325615 1
0.137940512810059 1
0.0340673041064944 1
-0.0394973770147783 1
-0.285083997598713 1
-0.0541372381703617 1
-0.103253037183745 1
0.291625669879864 1
-0.245728163810805 1
0.300150438658606 1
-0.0383132881048975 1
-0.174076530094953 1
-0.460463693468286 1
0.260013836067514 1
-0.185352015251222 1
-0.0885336978541947 1
0.224474703874931 1
-0.258036535473531 1
0.180199214113819 1
-0.310875009997564 1
-0.0987655342664293 1
0.0990147435999759 1
0.159655962549521 1
-0.153389237417734 1
0.163288604346672 1
0.278010667039013 1
-0.0427535605129218 1
0.29401837213051 1
-0.152851801129051 1
-0.535858059076596 1
0.196474658043263 1
0.0415296212138317 1
-0.287728401052294 1
-0.694696587953552 1
-0.210227806462754 1
-0.131569410245408 1
0.137069806563679 1
-0.132586430659723 1
-0.0499181624685829 1
0.0407482711986713 1
-0.175845294208102 1
0.209292345832078 1
-0.419558283968323 0
-0.153228039577527 1
0.166132530201265 1
-0.368279438841239 1
-0.044542846456953 1
-0.313673258443302 1
-0.00814260966995491 1
-0.177623549015811 1
-0.29704641110523 1
0.00795809049099087 1
0.23314263935935 1
0.058578109409414 1
-0.110452917103097 1
-0.0914681938116885 1
0.340535400777917 1
0.0054435057792082 1
0.0801534745932095 1
0.121062885766551 1
0.149005688699182 1
0.247930161071285 1
-0.180271524918566 1
-0.173656782374066 1
0.107734632059375 1
0.331789974622974 1
-0.114712983407148 1
0.500423969989072 1
0.459964479641819 1
0.341337580140084 1
0.0184744346416536 1
0.363221409885329 1
-0.495276725663073 0
0.126128560285716 1
0.239955580039945 1
0.0602239841264845 1
-0.161716304249678 1
-0.0721273912616755 1
-0.136148929557123 1
-0.000213833078472552 1
0.294437917601242 1
0.129882188332125 1
0.241152072551612 1
-0.00435379322377055 1
0.25054474950551 1
0.200035092957286 1
0.0314484816363986 1
-0.542525511364787 0
-0.136020598972395 1
0.072848996771442 1
-0.0494255248476446 1
-0.0504401927767775 1
0.126266069053507 1
-0.23503693795342 1
0.203343834526557 1
0.120096331149575 1
-0.202255935386382 1
-0.0407959572693745 1
0.00731877942627269 1
-0.0664169187041386 1
-0.0740571191300741 1
0.0732707628626039 1
-0.305946063373476 1
0.103672499119892 1
-0.192751574272015 1
-0.536710817915924 1
0.0287779919628388 1
0.118384805887504 1
-0.0262143587151345 1
0.187641260697782 1
0.168634904296528 1
-0.320820180714235 1
0.0377570870394408 1
-0.196066607301179 1
0.322958129135174 1
-0.194126086421058 1
-0.00760234343106458 1
0.422178922185393 1
-0.113589030806076 1
0.0741101497954237 1
-0.23070575508165 1
0.128035561953382 1
0.031403985860445 1
0.126483531495387 1
0.0388125094940805 1
-0.526589368903274 1
-0.148240439516068 1
-0.269808338773395 1
0.0890011845201156 1
-0.097737080690505 1
0.302287546649131 1
-0.232436838497153 1
0.0983260569999133 1
0.525364709343976 0
-0.210936597153217 1
0.276002875896005 1
0.295846047542345 1
-0.270841619847265 1
-0.302999063975773 1
0.0397128511537976 1
-0.0357487806395185 1
-0.191783077494842 1
0.730178230548893 0
0.0749620042685451 1
0.0460424912191458 1
0.0201003559712949 1
0.181471187066642 1
0.278397054880546 1
0.614424972296483 0
0.341278866318589 1
0.219597479325651 1
-0.159241520320695 1
-0.0199831070287066 1
0.101463990337891 1
0.0102050108919236 1
0.243774652825253 1
0.165371371201834 1
0.0248492331328163 1
-0.330184128278273 1
0.190847463374785 1
0.124798958981107 1
0.126441472648666 1
-0.758648258500695 0
0.245155443381551 1
-0.184704689958265 1
-0.214273653579165 1
0.0715764561246965 1
-0.0321396322971864 1
-0.0215034119304258 1
0.116321384840165 1
0.179341761141773 1
0.105280926469249 1
0.313793290530345 1
0.0693683684453882 1
-0.163853956114997 1
-0.440567602824149 1
0.31118369851016 1
-0.572399541142096 1
0.238809655256033 1
-0.193928227930591 1
-0.174928902869476 1
-0.0593983928239698 1
0.0781515327960858 1
0.123184929678204 1
0.0566083050557711 1
-0.470806578502672 1
0.115098414607712 1
0.365423817542808 1
-0.230029802026828 1
0.317722756244466 1
0.256832849124354 1
0.706667397585936 0
-0.417233861409113 1
-0.075550557663587 1
-0.0416730334092007 1
-0.332453540724878 1
0.180292510695482 1
-0.015143984204969 1
0.106413483217523 1
0.176904949306683 1
0.193409082090845 1
-0.0719915679608593 1
0.168758798839301 1
-0.0769331530138857 1
-0.0578167868763981 1
0.0721289812382552 1
0.456275390688535 1
0.0123516675212653 1
0.450282205325624 1
0.210547799289603 1
-0.298957940905317 1
0.420101389159762 1
-0.274568834792751 1
0.229759288261518 1
0.00147914254155376 1
-0.537232512744438 0
-0.137826013466706 1
0.108792785922841 1
-0.113575941797859 1
0.59319351268677 0
0.260395973871631 1
-0.205531954333835 1
0.152400212285154 1
-0.01239677173311 1
-0.0221158283165731 1
0.272097466279451 1
-0.223709753038758 1
0.0519393189021669 1
0.107519225111446 1
0.686738089568511 1
0.0689474967118033 1
-0.174220862708098 1
0.434529655154384 1
-0.360855075251652 1
-0.147245257518079 1
0.0559595950365859 1
0.178835014137141 1
-0.384192863134371 1
-0.420382385738185 1
-0.228841139657897 1
0.0042843705226718 1
-0.232396638125504 1
0.511873098580986 1
-0.0817400814124208 1
-0.206949326324022 1
-0.3529886906407 1
-0.57999527219392 0
-0.0395810566158998 1
-0.010235233677349 1
0.268443908045526 1
-0.43122788839312 0
0.168222021073375 1
-0.186547459193566 1
0.0302222675661275 1
0.491411762410424 1
0.0101473869798062 1
-0.0819820620176427 1
-0.259974791492346 1
-0.478368308432528 0
-0.186549616106072 1
0.0422271817276139 1
-0.234155788881889 1
0.488114645584329 0
0.196771627942974 1
-0.00714837510238753 1
0.0583270581436971 1
0.122870414452645 1
-0.410115724762689 1
0.145405214001224 1
-0.00999439666914131 1
-0.167260805000215 1
-0.281658165493113 1
0.232916096064591 1
-0.0936299182999983 1
0.408123716572195 1
0.300974657582682 1
0.458138102853317 0
-0.193960371991447 1
0.071598889710776 1
-0.111548060056697 1
0.0940338119258718 1
-0.0150911257078393 1
-0.0987329122023114 1
0.012079357825354 1
0.0539241693432372 1
0.073650642559631 1
-0.185233835774572 1
-0.189876322381914 1
0.113090563510267 1
0.208207574614634 1
0.0964790374419148 1
-0.0296127797978514 1
-0.236946492330597 1
-0.0270668201776504 1
-0.244338222727258 1
0.252905904086635 1
-0.051638845458778 1
-0.194204539347939 1
0.077827970859349 1
-0.409870105742821 1
-0.011920491796229 1
0.405221150145083 1
0.073870545767822 1
0.304411073086399 1
-0.186531359809268 1
-0.206215465091536 1
-0.0282191693017378 1
0.0321638174505895 1
0.0309103201314342 1
0.224345910270335 1
-0.0434874440508079 1
-0.0115865127827368 1
0.0539566704747974 1
-0.546019854075411 1
0.497702989921266 1
-0.308964524426731 1
0.316902374760022 1
0.236260619934876 1
0.346603243950019 1
0.146143373139766 1
-0.0518908276040095 1
-0.416286772287714 1
0.00920391923763824 1
-0.32369861725315 1
-0.0115772936077471 1
-0.0637182282897698 1
-0.182197279451001 1
0.0238162498262212 1
-0.0515529550646518 1
-0.0912290518380126 1
0.184644800597984 1
-0.333446301211359 1
-0.211746543712561 1
0.0433133151946595 1
-0.0340341349929323 1
0.0229332069529264 1
0.207284008057371 1
-0.314712204990462 1
-0.143064068926541 1
0.0429430648099043 1
-0.33021251960099 1
-0.322685565880394 1
0.00188198593287479 1
-0.217195239077076 1
0.0826993425247726 1
-0.119602421445933 1
-0.267315047047961 1
-0.123723409542484 1
-0.325376016904116 1
0.108357176437347 1
-0.0309140112881953 1
0.09264487735214 1
0.436283041421962 1
-0.0354794617492434 1
0.278258184366022 1
0.158330404623177 1
-0.395008925495824 1
-0.218751963736079 1
0.256231769195038 1
0.0670939666192642 1
-0.268156910915984 1
0.012626743884836 1
-0.28344318875059 1
-0.208457698178645 1
-0.550778338384375 1
-0.264790289009985 1
0.132067835908519 1
-0.545187313860622 1
-0.410700164535138 1
-0.221288992057767 1
-0.114457592874016 1
-0.0242544865565185 1
-0.0387543637938894 1
-0.181138721699648 1
0.0409051830995277 1
0.0633434696761365 1
-0.430993015784207 1
0.0424020407316215 1
-0.0236055149086484 1
-0.226607763027973 1
0.0445525093339029 1
0.0978548021790108 1
0.0194383073812286 1
-0.320062281206471 1
-0.683541128302675 0
-0.121009598326687 1
0.304067435642182 1
-0.0126657296572089 1
0.498983403981042 0
0.185812745916804 1
0.230705787290286 1
-0.25264885638126 1
-0.196229633421664 1
0.299537555764785 1
-0.048087111994289 1
0.0544526965735295 1
-0.165671361227902 1
0.169476875295922 1
0.00318493009419804 1
0.407433075040134 1
0.736795123181901 0
0.303089125214032 1
-0.134041522846764 1
-0.107962322494393 1
0.189125770195987 1
-0.201514748173673 1
0.0113497723672485 1
-0.156889802400761 1
0.463880052114012 1
-0.180681081752129 1
-0.0557726566635667 1
-0.206256506707112 1
0.137498835926223 1
0.00695294337484276 1
0.102770575761404 1
0.205150500448588 1
-0.401516162724437 1
-0.215916402702315 1
-0.306492118460457 1
-0.243789142242092 1
-0.163661070789977 1
-0.273302155075687 1
-0.124930756017929 1
0.0210692005370661 1
0.344069678115439 1
-0.0726609323481207 1
-0.211826689202424 1
-0.229135739168386 1
0.219248991389478 1
-0.173895996333661 1
-0.033423967657577 1
0.125490954441543 1
0.00573352447618109 1
-0.151667992186988 1
0.217463135519712 1
0.31061438354157 1
-0.123273761652583 1
-0.0428317719844764 1
0.376684264232453 1
-0.362441321806594 1
-0.618498117703612 0
-0.0053716029062548 1
0.00524384816487663 1
-0.154025290201049 1
0.296833315492216 1
-0.262940580471083 1
0.127245048579902 1
-0.208852526831843 1
0.036663102594221 1
0.0124552985313355 1
0.169792468842431 1
0.0879150507079829 1
0.243161539705604 1
0.0199973779863061 1
0.589019571563274 1
-0.0359326379012214 1
-0.348771739275891 1
0.0543200541655173 1
-0.0776602776997943 1
-0.639995187792847 0
0.303127243399503 1
-0.208878516673084 1
-0.184194702606472 1
-0.0327809928778768 1
-0.134738466816443 1
0.0915544856587748 1
0.0015407584446766 1
-0.382817679873586 1
0.115861780186371 1
-0.158570699289388 1
-0.228221240615731 1
-0.160532696343692 1
-0.111962232491172 1
-0.196829711782826 1
-0.301084032958371 1
-0.0675733203264745 1
-0.491332527120139 1
-0.197680643597024 1
0.0676886489419676 1
-0.40169356218752 0
0.000106798996198088 1
0.0179077103102379 1
-0.205203381804177 1
0.249042431873801 1
0.276133973077962 1
0.162019599804941 1
-0.0697886270449503 1
-0.312945446797791 1
0.260837880456482 1
0.418312096551772 0
-0.28753869885044 1
-0.542523296033831 1
-0.0630045269233689 1
0.00807722708229195 1
0.154503323161501 1
-0.131626624415261 1
0.222554154941632 1
0.0331222065236148 1
0.381919293690483 1
0.181547046501147 1
-0.250348786701783 1
0.322007469749472 1
-0.079989789671843 1
0.0653336473772744 1
0.423843651019794 1
-0.17109191665271 1
-0.324863893348578 1
0.417309680628827 1
-0.409092412243272 1
0.253058728495657 1
-0.189404618355672 1
0.179138034000722 1
-0.120326489816515 1
0.0978038186591364 1
-0.156243691166769 1
0.356752472815671 1
0.108198357334024 1
0.0878679474971761 1
0.0229984382767771 1
0.298961442540076 1
-0.470223897570766 1
-0.138601044265881 1
-0.0230426806692973 1
0.359551639595199 0
-0.177136110615888 1
0.225469654018576 1
0.0342016675688196 1
0.0371413989765956 1
-0.146954920276121 1
-0.193783807280516 1
-0.176787658023902 1
0.101526014610744 1
-0.151645524295449 1
0.157868847615717 1
-0.408402071624378 1
-0.467123758173879 0
-0.623385428311182 0
-0.217286143589965 1
0.393246726998207 1
-0.318022576701177 1
-0.257864960910318 1
-0.296865171174794 1
-0.0169528920044874 1
0.234569481238923 1
-0.0359194389315694 1
-0.361955783674429 1
-0.1986748357853 1
-0.230437932082538 1
0.2882853393233 1
0.24315110114347 1
0.214995623891716 1
0.261074527785028 1
-0.43781636146723 0
0.263463918984359 1
-0.0467130724321336 1
-0.0380609843874828 1
0.0092525677974948 1
-0.0165589427539424 1
-0.514572465167558 1
0.488121329685227 1
-0.705920703470909 0
0.115776478165267 1
0.141253780074115 1
0.413127314559078 1
-0.102411565727013 1
0.162002915547907 1
0.348194713361194 1
-0.0802728961676284 1
-0.0854081708079419 1
0.0521658818545953 1
-0.23953495844266 1
-0.169747800904944 1
0.399085444351787 1
-0.279197753177826 1
-0.218494743452468 1
0.566133585257073 0
-0.152030715531286 1
0.205254501145807 1
0.277316422866988 1
0.14304669948349 1
0.0665826302595535 1
0.395049178616492 1
0.0474069373072341 1
0.239634121175329 1
0.334224813284873 1
-0.0231975495201367 1
0.112067078732785 1
0.0342300926338006 1
0.268204659423514 1
0.185226164125739 1
-0.0767691259464661 1
-0.257471679924522 1
0.0439202636827945 1
-0.0876884228871811 1
-0.501069029987455 1
-0.111259658213755 1
-0.504335959897255 1
-0.0810143426513265 1
0.295935245566095 1
0.0765934708509659 1
-0.160633128184474 1
0.103159822948872 1
-0.110304231661355 1
0.0807424790501436 1
0.0259407027297688 1
0.243282776938039 1
0.127211586518038 1
-0.736905681364719 0
-0.0974555211324163 1
0.144862562451534 1
-0.0831042334573539 1
0.0726914698927603 1
-0.20494132336175 1
0.0968605201565128 1
-0.376200736671964 1
0.0555110028002768 1
-0.0153688555894869 1
-0.126495389178723 1
0.11773267317321 1
-0.0439310960123619 1
0.264867698202138 1
-0.635398030385338 0
-0.202323325956271 1
0.309154616754879 1
0.288538478538396 1
0.0125846233990343 1
-0.341431998905998 1
-0.0721100237957449 1
0.334710363073754 1
0.219450004360917 1
0.0261052579199342 1
-0.0914841005842784 1
-0.00691809824047287 1
-0.184214011020872 1
-0.0346872507352541 1
0.116219167833513 1
0.815670913336423 0
-0.103757096113185 1
-0.182368423226526 1
-0.105159415825035 1
-0.281123773187762 1
-0.381889659407699 1
-0.0364130443827988 1
-0.130846522309491 1
0.367630156689611 1
0.379934541519687 1
-0.247281953669124 1
-0.0784930485152592 1
-0.373056896262369 1
-0.200314164789022 1
0.0268185771160849 1
0.0928534144794818 1
0.375239544732845 1
0.296705757927125 1
-0.388627119407414 1
0.289276715520806 1
-0.231980355997011 1
0.197796472824203 1
0.471022212381799 1
0.0826421416003464 1
-0.18982663343494 1
0.0980142777044464 1
0.181193274341659 1
0.0662758663449158 1
0.561328839200837 0
-0.28326008070927 1
0.317112185874444 1
0.240471943006765 1
0.113351386776902 1
-0.102006761335421 1
-0.29796236815107 1
0.260976931451184 1
0.441663010190622 1
0.575117955132893 0
-0.0243944637012619 1
-0.0288093693845302 1
0.24916490491296 1
0.302381407489864 1
0.0424065000159985 1
0.265639199149586 1
0.327822475006002 1
0.17692698215843 1
0.236017828461801 1
-0.13010201106174 1
0.260241362331144 1
-0.270424386198676 1
0.276367075077504 1
0.305255130389318 1
-0.504268747373075 1
0.109034268288617 1
0.291735419158639 1
-0.0245248483162058 1
-0.250401183532505 1
0.0773539257719591 1
0.0786636066668004 1
-0.769976793870187 0
-0.402335225876115 1
0.120432244495537 1
0.0579190750947563 1
-0.903049936127548 0
-0.0963575955975376 1
0.230749490090386 1
0.273121604481787 1
-0.0276642630850397 1
-0.0423490588081756 1
-0.192870804820009 1
0.204008638661711 1
-0.0792843525678242 1
-0.190830631973958 1
0.287970263887869 1
0.0506439149995373 1
-0.305926199632445 1
-0.176296836508249 1
-0.047372002911042 1
0.278657872989208 1
-0.0765392661405164 1
-0.0530432007722618 1
-0.0750826719283792 1
0.373875129941382 1
0.292060160023957 1
0.0410286138879758 1
-0.0744003196108713 1
-0.0783677126774765 1
-0.149491440267845 1
-0.205261819882772 1
0.432259408552976 1
-0.101166924437398 1
-0.0789191311764742 1
0.0373477173783124 1
0.451649462299163 1
-0.0175647865213546 1
-0.0415617250921965 1
0.0555417879511777 1
0.17360211268853 1
0.284682364820794 1
0.0124112554539937 1
-0.0924857867195238 1
-0.115164123531394 1
-0.555877950219414 0
0.297189155143109 1
0.193620741073605 1
0.508747515357412 0
-0.585405857880042 0
0.291740575305695 1
0.1536230115976 1
0.379120119137389 1
0.250242072710792 1
0.195719754752334 1
0.0949501863659595 1
0.231542424727149 1
0.617360779340067 0
0.0129959391742026 1
0.24216557855275 1
-0.40180614243378 1
-0.180195789453615 1
0.251811763977309 1
-0.196653005113413 1
-0.0914446370825371 1
-0.245402892374862 1
-0.11897415653112 1
-0.168165189983316 1
0.0923529004320604 1
-0.398475083970977 1
0.165243547160245 1
0.208787092724226 1
0.324605321968371 1
-0.562429643581774 1
0.0837381070007659 1
0.212769768126151 1
0.185395087099975 1
-0.183357848815964 1
0.123095953531106 1
-0.642619690230826 0
0.294001558005196 1
-0.0182862313843777 1
0.155115604167942 1
0.430603767360643 1
0.178133004710656 1
-0.432375270279359 1
-0.260922508877688 1
-0.0583071274418957 1
-0.0893438279846912 1
-0.211047951458333 1
0.182729148297191 1
-0.369445469929453 1
-0.718541284333937 0
-0.0410724420415286 1
-0.119638512750122 1
-0.600216860337797 1
0.12162220810115 1
-0.225671108193089 1
0.113155829555382 1
0.259926612619768 1
-0.365303385023424 1
-0.0672471254450982 1
0.0737814716219951 1
-0.191866570992993 1
0.440185069219706 1
-0.612364921944415 0
-0.0249920471669863 1
-0.21420919183934 1
-0.475870865648562 0
0.107580398738082 1
0.383320327542078 1
-0.495685051086445 1
-0.0786831770376258 1
0.0676830345836812 1
0.434836857638557 1
0.291743844292948 1
-0.147915424860657 1
-0.640550692141485 0
-0.231434790394048 1
0.132845963578986 1
-0.176348744587993 1
-0.41454747567527 1
0.200673643579431 1
0.47307203843458 1
0.567403888596162 0
0.00757007831460017 1
-0.186516346897195 1
-0.228059201020358 1
-0.366270176370381 1
-0.00720320619118713 1
-0.0518308192579946 1
0.281362257422422 1
0.491730788240131 1
-0.107430244953095 1
0.297492088222192 1
-0.123101228130476 1
-0.242477017136505 1
-0.568242404308511 0
-0.196028674106337 1
0.192691223253067 1
0.0573195618413278 1
0.231316507947646 1
-0.284185720035042 1
0.0584171444881866 1
0.486570363235351 1
0.303360934859663 1
-0.390958965108774 1
0.182555195788181 1
-0.190035912457091 1
-0.295203467414579 1
-0.121888413553313 1
0.459987795022337 0
-0.0946535454168475 1
0.0151383104121035 1
-0.138188748889421 1
0.531310896787952 0
0.329340419041083 1
0.0290386583090652 1
-0.0381909194790608 1
0.0816285749070453 1
-0.296219138610249 1
0.0447013106962768 1
-0.0737846723592726 1
-0.102033915459623 1
-0.518011367338812 0
0.346122709371501 1
0.442046163294679 0
-0.037942276763572 1
0.141292949281205 1
0.0640717866406831 1
0.521800496305304 1
-0.185484257727228 1
0.498453465726278 1
0.115617521237776 1
0.169006324482077 1
-0.590271555556158 0
0.222430467125566 1
-0.350073684326072 0
-0.101664267751127 1
0.291550423552934 1
-0.444956967921807 1
0.573938712157281 0
-0.0355746302593083 1
0.301368777960275 1
-0.183335985721418 1
0.283560660220624 1
0.29068029495859 1
0.107655849947389 1
0.166494858581172 1
0.149374117354941 1
0.0748299073629863 1
-0.470093812326628 1
0.943217132829071 0
0.173761968365606 1
0.242862829325759 1
0.422999696889825 1
0.179872169971039 1
-0.215299607657442 1
-0.0922592427954096 1
-0.483982217907198 1
-0.513531684670162 0
0.237780093863546 1
-0.263767239288222 1
-0.26648220653609 1
-0.555966888736704 0
0.0662021477550688 1
0.211951851843624 1
0.0770587605123014 1
-0.220073400827261 1
0.110479758085682 1
-0.296328716427538 1
-0.24506657805906 1
-0.0147043924690931 1
0.520845527703332 0
-0.216237823327256 1
0.128494749855513 1
-0.321257966257477 1
0.508838444215181 1
0.372987878663215 1
0.438919506083073 0
-0.0211137637821633 1
-0.0326759957529394 1
0.160416006938007 1
-0.325197152101584 1
-0.234870439640174 1
-0.308767747249156 1
0.109659831201949 1
0.360422812597331 1
-0.33620979376515 1
-0.347725669758827 1
0.153288438234293 1
0.313502654752522 1
-0.171049229608061 1
0.265725936797181 1
-0.193642302115687 1
0.0365410701419298 1
-0.084120670935065 1
-0.0346353818848152 1
-0.195113290663211 1
-0.0254506975762496 1
0.214111012819439 1
-0.351184724798578 1
0.227858078905661 1
0.129240800875753 1
-0.194771916957392 1
-0.140706841654259 1
-0.244045693205388 1
-0.145220469001646 1
-0.432516187488211 1
0.128942242211249 1
-0.318295058644161 1
-0.158382590808126 1
-0.116805323877451 1
-0.0244051093048203 1
-0.233822309304732 1
-0.0266374590755981 1
0.0430465745192116 1
0.000443152192273092 1
0.231369632506506 1
0.170818350415078 1
-0.178718379825051 1
-0.379833285002383 1
-0.368564425052042 1
0.185580166302397 1
-0.624352459202287 0
-0.318577615471703 1
0.210054510401181 1
-0.0864422225519026 1
0.4458675385362 0
-0.0606721752930053 1
0.169473608420457 1
0.0383546721992508 1
-0.506633769815691 1
0.517406184436541 0
-0.0382660380132776 1
0.230325901980345 1
-0.21855651295594 1
0.117311564131232 1
0.297679807287709 1
-0.34005040797747 1
0.181465120092127 1
-0.162104471569719 1
-0.429104849504241 1
-0.025609520660354 1
-0.541857066652315 0
0.211370199111208 1
0.138769541451757 1
0.314843641273945 1
0.468713211719619 1
0.158238528324687 1
-0.242625210617838 1
-0.161368776901376 1
0.129590828234686 1
0.195540834225598 1
0.253640851753505 1
-0.110208223371358 1
0.132654422886438 1
-0.321450672699415 1
-0.0594575206294217 1
-0.0687220224282575 1
0.0822918682936104 1
0.0271442075792201 1
0.134703569534419 1
0.524236777999157 1
-0.314439942034732 1
0.347719361029922 1
0.315160832314412 1
0.300658069241926 1
0.165927134190043 1
0.182324503206337 1
-0.448103781063173 1
-0.366351889896891 1
0.123056967708236 1
-0.0814635604189627 1
-0.191226226136405 1
-0.375511076436088 1
-0.088554654851602 1
0.289084151130809 1
0.0691652720625477 1
-0.250156936227942 1
0.15800148289062 1
0.0323717690854458 1
-0.234619254263555 1
0.0914169580750422 1
0.271628047559638 1
-0.461377628079642 1
0.0978285783163637 1
0.222696696735081 1
-0.107173615297018 1
-0.13162247110445 1
-0.0688458098683727 1
-0.107701084385545 1
0.329061449740669 1
0.138886339650055 1
0.0692359448588356 1
0.279682025983159 1
-0.00862748254968663 1
0.221121733169543 1
-0.150785788805819 1
-0.200726203054204 1
0.364653628608372 1
0.349605034260576 1
-0.422704078487245 0
0.0385445980326961 1
-0.24659794595367 1
-0.10360041982953 1
0.205601583362355 1
0.228131614163249 1
0.137401887787457 1
-0.194984546370356 1
0.111112307634559 1
-0.254297154793075 1
-0.231131984814614 1
-0.285645890846545 1
-0.381214406813536 1
-0.407045052093298 1
0.0615640270557797 1
-0.222624725161412 1
-0.182961522552616 1
0.0299597821207863 1
0.289005708543291 1
-0.573734982534445 0
0.028883083635104 1
-0.137485337668661 1
-0.223075653357094 1
-0.232513488436125 1
-0.648937831209455 1
0.209548080926822 1
-0.268964326090265 1
0.125898866724885 1
0.138311750398903 1
-0.432936527015325 1
0.0794320356866585 1
-0.301205460421331 1
0.42002866541245 1
-0.032549874106871 1
0.305972161002378 1
0.0764882948207286 1
0.0139520805333157 1
-0.265914384930641 1
-0.0159968095055424 1
0.222629736023577 1
-0.182199220898679 1
-0.36149558433116 1
0.0228917640942026 1
-0.02777187262753 1
-0.3432995979035 1
-0.288716969785597 1
-0.377568165447276 1
-0.410546555615562 1
-0.0171828192484519 1
0.259188931651192 1
-0.387324983726859 1
-0.206936413775993 1
0.131070103682104 1
-0.101789336318713 1
0.493091963562954 0
-0.0346885492083183 1
-0.459605508756512 1
-0.118375231191596 1
0.131204460644845 1
-0.584958612390281 0
-0.0140804637750683 1
-0.619749392870366 0
0.420006174576941 1
0.130303908199872 1
0.190606950090273 1
-0.354670996382173 1
-0.391347538124268 1
0.261845092257972 1
0.0494554112929685 1
0.0651155640738484 1
-0.104100942631735 1
0.102342075609452 1
-0.0415384520965699 1
0.196945554954842 1
0.0325965638160865 1
-0.170811891169008 1
-0.130961388809172 1
0.185466011788379 1
-0.570899849902642 1
0.356792460391901 0
0.197410603077677 1
-0.237433983815614 1
0.17705812794562 1
-0.18477973391077 1
0.406047084439916 1
0.327199139887255 1
0.418609977927458 1
-0.155830223250565 1
-0.0813653166823558 1
-0.00873039738018223 1
0.478680803423245 1
-0.0526054721675032 1
0.034250418751904 1
-0.0185994506101986 1
0.445098001240595 1
-0.0625162554268701 1
0.275009186613514 1
-0.444534752342003 1
0.0986927451106375 1
0.102217812921512 1
-0.18505337648849 1
-0.0634893071046224 1
-0.0751148371918047 1
-0.384010862795829 1
-0.215518572781313 1
-0.359645304777648 1
0.330381440114723 1
0.0519173529166366 1
0.450531730849557 0
0.0101159551129558 1
-0.0139495500320374 1
0.108916183931648 1
0.0429094582316309 1
0.140079031482806 1
0.0352064188183949 1
0.00685201005484477 1
0.0171852688194708 1
0.00300619484219607 1
0.00400540109046076 1
-0.147493125803773 1
0.150588960609225 1
-0.132975248951913 1
0.222145471623178 1
-0.0227106611364891 1
-0.0344898508736739 1
-0.169369383780143 1
-0.291083661648427 1
0.0288133093327979 1
0.192623036558175 1
-0.256858944683391 1
0.243974264475575 1
-0.241998118824546 1
-0.256082710190201 1
0.0391215542936163 1
0.521743198995988 0
0.162929248368425 1
0.0205987330497472 1
-0.215016391223376 1
-0.170437618831331 1
0.300162533260791 1
0.18818084500723 1
0.382459650227304 1
-0.19954210524336 1
-0.0902506831079291 1
0.0276761262873474 1
-0.157780153677218 1
-0.230720978101043 1
-0.101279105141075 1
-0.303030682055979 1
-0.074949570067405 1
0.110329566629919 1
0.464422056095646 1
-0.0950390534912004 1
0.614244633079607 1
-0.396366659352263 1
0.112038058292358 1
0.224080218288624 1
0.129483602154719 1
0.393531331265556 1
-0.16308828800288 1
0.730445740356004 0
-0.447046729829849 0
-0.0315924938173795 1
0.0797630395275102 1
-0.329284269966733 1
0.147192662381919 1
0.289500283462649 1
0.483175099126617 1
0.071170210118407 1
0.0629035056952765 1
0.175618203906936 1
0.320825595594511 1
0.221559977132918 1
-0.714064050631956 0
0.29077921657267 1
-0.0276482143329295 1
0.0394145676012061 1
-0.121006380522362 1
0.65461542014472 0
0.173796584155837 1
-0.235798848278984 1
0.0280668623188568 1
0.302084679506571 1
-0.294835495858981 1
0.00990714728053751 1
-0.191466824423382 1
-0.0219687650281408 1
0.123959694015631 1
-0.314303832309701 1
0.0496602813762988 1
-0.210130436197108 1
-0.106684841222981 1
-0.0321279734847838 1
0.387669384408122 1
-0.546833713204071 1
0.115465835542221 1
-0.14264093882631 1
0.25021143366215 1
0.0218572110528038 1
0.055074298777219 1
-0.252802195441283 1
0.59124301012752 0
0.0241105550586942 1
-0.281073658690837 1
0.1268581292593 1
0.154106482589482 1
0.081280090285567 1
0.259051503235728 1
-0.185117361690299 1
-0.1138818893247 1
-0.0857494533163578 1
-0.399197982060546 1
-0.110786418882626 1
-0.0280361708593922 1
0.0142807512253844 1
-0.012364832985341 1
0.210853421042008 1
-0.344296873466797 1
0.171535921264208 1
-0.293526562638429 1
0.105022591843193 1
-0.0484520871442499 1
0.0496971465770254 1
0.346566885569772 1
0.0477816796338049 1
0.134553033031185 1
0.000134324662665442 1
0.000607177331683161 1
0.415615303416022 1
0.024331575626501 1
-0.105524865839868 1
-0.106347150527372 1
0.10158224207523 1
0.29859840633507 1
0.42082490248974 1
-0.294530046303631 1
0.0685185353533108 1
0.315020304880174 1
0.337721875140697 1
-0.201799301549269 1
-0.14210514522323 1
0.0679136490406161 1
0.162352687153853 1
0.444303477880808 1
0.477555439800097 1
-0.115226767725135 1
-0.0759665812766614 1
0.140037673959184 1
0.0859601480140299 1
-0.0717261067484976 1
0.0264441499969492 1
0.185228187035607 1
-0.635249307073573 0
-0.177325616343247 1
-0.462546386520674 1
-0.108049538536644 1
0.0204443074350061 1
-0.155491868963848 1
-0.388203602188883 1
0.0707140012492056 1
0.10812331891891 1
-0.0376612941005107 1
0.233183992227845 1
0.090997531755379 1
0.228906576741384 1
0.0905512993539324 1
0.0321281007711777 1
0.35609847039329 1
-0.124034760413435 1
-0.193378994913472 1
-0.147114276688458 1
0.0266889988899745 1
0.257237614957115 1
0.156982348328679 1
-0.4157736316439 1
-0.304220921291363 1
-0.0187369904796806 1
-0.0478184006767163 1
-0.150594771787065 1
0.238167335584288 1
0.0115184544013933 1
0.0936070279169152 1
-0.171878511401871 1
-0.235611074870838 1
-0.197864265385286 1
0.159086785845416 1
-0.0990661262795718 1
0.08838958770757 1
-0.355738262626488 1
-0.335549260656066 1
0.0911442077875851 1
-0.24430340863337 1
-0.170810746593928 1
-0.00133202634145155 1
0.385823543417777 1
-0.0977543677388116 1
-0.243289517420928 1
0.492783924231249 1
0.390621954482919 1
-0.31228274961584 1
-0.231285017029226 1
-0.173013969971384 1
0.199603464565693 1
0.0379325797867338 1
0.221057018332805 1
0.452389751823922 1
-0.266198588845283 1
0.616929997936728 0
0.0498740505427908 1
-0.0752266811781201 1
-0.03576715849307 1
0.0048703454198266 1
-0.0330371165390077 1
-0.244108101174598 1
0.168005559244517 1
-0.149826518823395 1
-0.0973068776504665 1
0.503691313685469 0
0.0800706341987512 1
0.662131722121173 0
-0.476479702534426 1
0.147644803690809 1
0.20249983788058 1
-0.444743518905475 1
0.555448874501694 1
0.484978591556878 1
-0.0363085115092615 1
0.53492883745979 0
0.489665651827337 1
0.148601559534718 1
0.235359944547627 1
0.373058002194587 1
0.394998123314877 1
-0.0654357169191753 1
0.0997807400724114 1
0.00133117443819702 1
-0.15455164419859 1
0.0295808157102571 1
0.286639352984846 1
0.0999695564770016 1
0.0484448476618313 1
0.0316691495756133 1
-0.037117331676766 1
-0.578490557687877 0
-0.41394925108611 1
0.459267508041283 1
0.0483761240133264 1
-0.0779023086621757 1
-0.11830960689639 1
0.150291943216806 1
0.2889245569696 1
0.164601779574503 1
-0.727237674302878 0
0.114009722625777 1
-0.224687846773698 1
-0.331616301438086 1
-0.261850838329409 1
-0.306323780575937 1
0.00676602764451727 1
-0.283590836833706 1
0.263223145167853 1
-0.230935821422607 1
0.0338794186544079 1
-0.119591410600567 1
-0.241519073558016 1
0.0298717054606981 1
-0.0709123480090736 1
-0.000748026848570206 1
0.0662323521302186 1
0.345238434392624 1
0.294488508146495 1
0.00447001740516978 1
0.229007314414551 1
-0.115128027792315 1
0.1044204362923 1
0.0455516571897586 1
0.12871477006693 1
0.270046638387731 1
0.292759931783337 1
0.0188854730228294 1
0.374388435078992 1
0.232697380916213 1
0.327711233335376 1
0.248468128757676 1
0.126357555710939 1
-0.474379477750931 1
0.673485184498791 0
-0.394550895074696 1
-0.210351630209799 1
-0.212332274981035 1
-0.125936262896174 1
0.269877996384721 1
-0.282634493013444 1
0.0914837338971387 1
0.728426610907395 0
0.15359737950544 1
0.000408951620480224 1
0.0241296347233624 1
-0.0350100133139145 1
0.077251408731248 1
-0.0427989718860806 1
0.0584748068152681 1
0.129608553663691 1
0.226559452166027 1
-0.276475831053406 1
-0.0109027031233072 1
0.00847791988920367 1
0.185483827346019 1
0.101764178091052 1
-0.152196440799731 1
0.19151430311579 1
-0.0951335128459944 1
-0.0984541197097943 1
-0.0545631954188861 1
0.10320999322305 1
0.13282509674987 1
-0.115617513289991 1
-0.240400927071633 1
0.10145018765639 1
-0.351328756693428 1
-0.535476533216475 0
-0.123225385392248 1
0.117539414619391 1
-0.130691314067812 1
-0.0371431322742721 1
-0.21893421605981 1
-0.0488441221979257 1
0.436893754347736 1
-0.319435448973771 1
0.437758136918214 1
-0.0855188784712077 1
-0.0873338593463318 1
-0.247030260296888 1
-0.0442218100538163 1
-1.07551824304597 0
-0.0746579612978078 1
0.119371670777658 1
0.393312191267881 1
-0.335792873552912 1
-0.417703586285343 1
0.371044060577771 1
-0.0871427896343287 1
0.613560467640651 0
-0.230710991550731 1
0.181777589478806 1
-0.492201643203394 1
-0.487395322627972 1
0.429525463046593 1
-0.495199990245629 1
-0.438818543657922 1
-0.373223322743231 1
-0.284773746507978 1
-0.033294913242465 1
0.137179821119597 1
-0.648100240867983 0
0.142785008356528 1
-0.0555339573923155 1
0.032054367149305 1
0.279566776716291 1
0.343945446388101 1
-0.305898397105426 1
-0.227019722965227 1
0.193470097945578 1
-0.0581901775675918 1
-0.0711396385846436 1
-0.169398602014751 1
-0.0121683967260843 1
0.196006732336457 1
0.169710779081904 1
-0.816395974865588 0
-0.63667581420139 0
-0.141731975002344 1
-0.454289432646989 1
-0.23956352116235 1
0.229204926861787 1
0.281064247919642 1
0.257937712585931 1
0.079073454225427 1
-0.155823509340376 1
0.0198168236894381 1
-0.185896968495818 1
0.0998173172952308 1
-0.10370900165856 1
0.0317040547017864 1
0.179060932768734 1
-0.348956864750333 1
0.31780638376263 1
-0.110264906801268 1
0.5877456125665 1
0.261497492566491 1
0.433706779408157 1
-0.146446408912074 1
0.360479284105723 1
-0.726743492168934 0
0.15907311508856 1
0.470956780980104 0
0.445602787263169 0
-0.335499893460567 1
-0.500128450613607 1
0.0786574553622682 1
0.495234870037357 1
-0.297666052590829 1
0.107613212081716 1
0.483389789770943 1
-0.12168513997493 1
-0.391263885154606 1
-0.238535571451037 1
-0.130895102383039 1
0.0412726666637915 1
0.430589340975919 0
0.0598740503723307 1
-0.0337193753122764 1
0.0991175149786094 1
0.383066718206065 1
-0.192363431122292 1
-0.540252250043475 1
0.177791594699376 1
0.0635182178248931 1
0.193382399014925 1
-0.265792447392836 1
-0.0285256891198069 1
0.0713714293971334 1
0.0677490585236303 1
-0.204978003745329 1
0.0854869326768482 1
0.258606760512526 1
-0.258860143849465 1
0.26642324625183 1
-0.238178970502013 1
0.10533129035924 1
-0.0354524047392471 1
0.119054153923508 1
0.200342344398613 1
-0.0638894689318713 1
0.39913373302409 1
0.0371726917003977 1
0.0878042847670784 1
0.256504822680288 1
-0.623486182519062 0
-0.334996444098629 1
-0.176742446670338 1
-0.147093031249019 1
-0.447803166506254 1
-0.190371637908826 1
-0.188444425311528 1
-0.0811020450353648 1
0.130710611329199 1
0.408912049630129 1
-0.227875422464374 1
0.170420391797923 1
0.0861424834440668 1
0.19136605717024 1
-0.299448296450955 1
-0.388138795349283 1
0.11502994965205 1
0.147319043051843 1
-0.146487559436586 1
0.115272370502113 1
0.0217580171212938 1
-0.211339662525906 1
0.137111229550665 1
-0.448533511041387 1
-0.160896616192695 1
-0.166393087873898 1
-0.0780146657457635 1
-0.129465311390045 1
0.451455669622637 1
0.411439113464269 1
0.0851750733290855 1
0.0876081367039635 1
-0.415305236171071 1
0.139580248075328 1
0.0959681281679525 1
0.487754086867181 1
0.122402588564528 1
0.00899443669660768 1
-0.0395565779021869 1
0.115176531186628 1
0.033578226400355 1
-0.266616724987522 1
-0.00968144977441605 1
0.44363000200636 0
-0.00600876505673363 1
-0.0930454579600342 1
-0.0462787027295498 1
0.261897829324189 1
0.051834839063968 1
-0.148572367925327 1
-0.353685815044307 1
-0.450562792676435 0
-0.254676877926255 1
0.274503627656622 1
-0.226974999164495 1
-0.219202461674689 1
0.0300617775807459 1
0.0111765266404161 1
0.524778437048379 0
0.385298681524073 1
0.24784726955797 1
0.172093539433992 1
0.327661951711562 1
-0.112252785603506 1
-0.260603888283993 1
-0.128880634583977 1
0.0102378644398551 1
-0.454476002945838 0
-0.136738265693408 1
0.100112622723645 1
-0.0113751780723963 1
0.239243925836331 1
0.0532701218579532 1
-0.220467153278735 1
0.0705245514288971 1
0.061586603447814 1
-0.358575499412131 1
0.112859698693371 1
0.702812870920322 0
0.113157695252964 1
-0.232279451975878 1
0.0349447098967634 1
-0.575813482645852 0
-0.205192468410332 1
0.118970412816185 1
0.12016224886742 1
-0.506265420730045 1
-0.184427432821039 1
0.0866037768707633 1
-0.123344664404505 1
0.0544950113464169 1
0.12440391111686 1
0.241718571939018 1
0.0131173222055535 1
-0.288930661882393 1
-0.419247086024673 1
-0.354203675232892 1
-0.481287048241116 1
-0.256888205358848 1
0.250630116124529 1
0.230044848981615 1
0.293932936659857 1
0.299456988405458 1
-0.169286805369773 1
-0.559808836149594 0
-0.138605259226343 1
-0.447366175853207 1
0.353078563132236 1
-0.423692267589728 1
0.194187482408721 1
-0.189570369614681 1
-0.15399999549412 1
-0.0981353803925842 1
0.452783813501436 1
0.12596998873941 1
0.132357410242564 1
-0.292368583843737 1
0.232466767671222 1
0.0183109019395171 1
-0.182917939648154 1
-0.156212704397108 1
-0.342429605446936 1
-0.00249221433334182 1
0.13481766904658 1
0.00173015490531319 1
0.16268788602228 1
0.410087620098796 1
0.234659169587851 1
-0.46445385429217 1
0.00249287206875108 1
0.0175999516715383 1
-0.034327355388411 1
0.130849669407553 1
0.0379351880768955 1
-0.113129305152172 1
-0.134833795227203 1
0.0305717664952623 1
0.11002876874663 1
0.0737735258252311 1
0.0894873818158657 1
0.107386216576354 1
-0.0408083561785616 1
0.219340904957652 1
0.0171072832554166 1
-0.415804736035032 1
-0.0329776357163602 1
-0.446850247353762 0
-0.0807956752807777 1
-0.208018330463798 1
-0.29234951906608 1
0.0520363261014445 1
-0.328776096513216 1
0.196014342894294 1
-0.142334589908837 1
-0.109264744501388 1
-0.118288868133148 1
0.366321736221036 1
-0.0245139988091294 1
0.313122012855624 1
-0.164164475556501 1
-0.140010698496686 1
0.225118463015841 1
0.777421651568384 0
0.0674959531743543 1
-0.255066425690587 1
-0.480156185750181 1
-0.281930492295577 1
0.227205000393985 1
-0.157290033135818 1
0.195740857254541 1
-0.180351519678048 1
0.0848774356761494 1
-0.437630079137146 1
-0.235487023738209 1
0.121677760429561 1
0.056542509931522 1
-0.174901736369829 1
-0.313165741808334 1
0.178916809117784 1
0.186794427218336 1
-0.0924009996058087 1
0.00668490953446845 1
-0.459258167530373 0
0.145568872776502 1
-0.0512633206329242 1
0.372320979842132 1
-0.30922933170385 1
0.362995807299286 0
0.256882117160639 1
0.184607905579782 1
0.265508861191768 1
0.156987763945137 1
-0.173306100165702 1
-0.265782165851319 1
-0.151253035093037 1
0.19400807525682 1
0.0741005771026674 1
-0.0707029220771885 1
-0.14442689049351 1
-0.256122114564195 1
-0.257589094461119 1
-0.158903497718841 1
-0.37867841194024 1
0.351007027140603 1
0.0399142751061088 1
-0.401439505303731 1
-0.266048028204976 1
0.0413370447930462 1
-0.0882174359201089 1
-0.240902871507743 1
0.203783366290781 1
-0.163428765150664 1
-0.0555257518253308 1
-0.00435003509686431 1
0.495914537448949 1
0.310857408900551 1
0.0232200235399494 1
-0.3323588227364 1
-0.002758340153863 1
0.31743408273656 1
0.0308488043027706 1
0.416806231616302 1
0.365249363856294 1
0.0160397587915258 1
-0.083556233853633 1
-0.203904182698282 1
0.237086422376114 1
0.136956427378896 1
-0.112263476442529 1
0.166952106930898 1
0.491637447172878 1
0.150367042986783 1
-0.111954670404929 1
0.387626807488077 1
0.0557287362288673 1
0.0579572031641763 1
0.0217335249042637 1
-0.332173986023075 1
-0.361195127051199 1
-0.176460750535276 1
0.243832117348293 1
-0.483595011035315 1
0.16132383241787 1
-0.00937729883165073 1
-0.291165642643724 1
0.223844302228977 1
0.13107351623888 1
-0.198013875044071 1
0.21866188954525 1
0.3535567643271 1
-0.378255955344195 1
0.19011483206082 1
-0.305177105178241 1
-0.00742861310858347 1
-0.0365761867735814 1
-0.422442764475453 1
0.116060079197903 1
0.240201012697064 1
0.501345971710693 0
-0.442057199060789 1
0.641590109129944 0
0.0535792827444388 1
0.155898630457732 1
-0.865753116773621 0
0.413605107861949 1
-0.191833536382579 1
-0.0543891057909229 1
0.345424738223819 1
-0.589941878819549 0
0.0510854043383917 1
0.0633477413803568 1
0.208912752964638 1
0.0143162203530316 1
-0.0109228723258677 1
0.0646198619068957 1
0.255026675354665 1
-0.044872337963535 1
-0.130114922881448 1
-0.00354383926621162 1
-0.0693264653941015 1
-0.158499704639376 1
0.23352985692383 1
0.305577911633098 1
0.663901022134889 0
-0.532823204173801 0
0.158176355142245 1
-0.145682650272731 1
-0.0500206109428183 1
0.13495872200742 1
0.261180922290222 1
0.107895553188257 1
0.0117820681098965 1
0.239534860105765 1
-0.182954180675637 1
0.00860380639142347 1
0.14289768087493 1
0.238298202343906 1
-0.370178045308927 1
0.0615350062878888 1
-0.0482673629378148 1
-0.0321411601481484 1
-0.21680739497263 1
-0.198060661158883 1
-0.204535811705265 1
0.156701458802416 1
-0.292522586688477 1
-0.165036456062225 1
-0.230856896790827 1
0.155233576355098 1
0.04596665818324 1
0.203577563570496 1
-0.112380207736709 1
-0.0942725412334942 1
-0.266984835129349 1
-0.00162666412437699 1
0.21565191426419 1
-0.172510085110912 1
-0.261091086145197 1
0.11711233211976 1
0.234651309460259 1
-0.264728813850618 1
-0.0261116985199383 1
-0.209720980394735 1
-0.116589931423057 1
0.104472015101291 1
0.125812314219041 1
-0.00765115584943947 1
0.232577847701033 1
-0.030522324837631 1
-0.20679223589392 1
0.0254161378751522 1
-0.230282523967691 1
-0.694786211166704 0
-0.537721838023706 1
0.118643253554876 1
0.202866153347629 1
0.0562795505702339 1
-0.215155702444312 1
-0.0381554336147544 1
0.816470996565762 0
0.336416777231803 1
-0.0551713509485567 1
0.173571485114038 1
-0.204079406814529 1
-0.273755116887074 1
0.0622180530914557 1
-0.315443235658061 1
0.0792796694362913 1
-0.0190208278100526 1
-0.0532791946932336 1
0.0395498717758589 1
-0.146365083983468 1
-0.159751885683153 1
-0.217039578537606 1
0.0959557519589459 1
0.102355665734481 1
-0.105941211946898 1
-0.0743650343301788 1
0.0388369820492228 1
-0.0104939557757224 1
-0.0466359908972955 1
-0.469332433141784 1
-0.120318296288617 1
-0.0784546923582433 1
-0.423507444179203 1
-0.700835094044228 0
-0.117326229742868 1
-0.24163496079184 1
0.406274130117763 1
0.04479972285466 1
-0.257754657239129 1
-0.369461642490436 1
0.0693516125695893 1
-0.148707087999399 1
0.202480728124752 1
-0.196335482268052 1
-0.00447986839250084 1
0.439882737218842 1
-0.0200774454913969 1
-0.0222535054785444 1
0.381584845891686 1
-0.0799304959643214 1
0.0645293463195629 1
-0.20667027733743 1
-0.150393897942734 1
-0.094116257551574 1
0.221857045477575 1
0.526565307801518 1
0.386908314561111 1
-0.358505984683921 1
-0.421793865796051 1
0.245398764232275 1
0.0520272673893087 1
0.217071595587251 1
-0.155678980274333 1
0.25963254954042 1
-0.17255681859236 1
0.475407728539502 1
-0.523379618471584 0
0.0451040797197027 1
-0.318058000585539 1
0.481839536449434 1
0.17441501831638 1
-0.580020465274245 1
0.670448523685295 0
-0.0263378084501322 1
-0.113838811124774 1
0.0144452061828739 1
0.05194680167431 1
0.254754890788816 1
0.476304125482016 0
0.077016221824079 1
0.483833627709659 0
-0.000263049462148942 1
-0.433241714055929 0
0.0395381681299363 1
-0.135139861904741 1
-0.137045234728259 1
-0.234807744319091 1
-0.0731872709071119 1
-0.040664049411151 1
-0.317998724671095 1
-0.738446190285174 0
-0.0391141160104695 1
-0.0717008886520185 1
-0.127083856737767 1
-0.00106929459249608 1
0.023379511904791 1
0.391019098253694 1
0.134272163999003 1
0.351969140459434 1
0.0625533066542819 1
-0.108722083905097 1
0.160078939374528 1
0.134536466437111 1
-0.130542815287788 1
0.431224853243555 1
0.120604846321168 1
0.243063276501275 1
0.133104693175732 1
-0.0202864670924509 1
0.412015923626255 0
-0.197957698251524 1
0.154042201025157 1
-0.0377766292487723 1
0.256471267333041 1
-0.207682952185304 1
0.0215369977515595 1
-0.34056931565562 1
0.487001875788145 0
0.172795665764732 1
0.115363064356403 1
0.328014484293978 1
-0.11565309517713 1
0.116348013959564 1
0.147683142086038 1
-0.166516327297051 1
-0.076537758216679 1
0.206775836781617 1
-0.0453586101757561 1
0.108683426319436 1
0.0909355543330511 1
0.125774094895081 1
0.265597803741585 1
0.40113000996189 1
0.134191129417936 1
-0.0316792573840251 1
0.203529524562689 1
-0.495922369332749 0
-0.00870954924916591 1
-0.308857605774083 1
-0.159845334593949 1
0.0194012581375222 1
0.0797210380990361 1
0.267955126027849 1
0.055394204801629 1
0.0440133228992699 1
-0.318805156100252 1
0.199099566218641 1
0.450097235619801 1
-0.0149655927547005 1
-0.577930794554542 1
0.139603941287554 1
-0.180053845434123 1
-0.110808645560927 1
-0.103980625223662 1
0.357503152322254 1
0.49864048104135 0
0.364580897220867 1
-0.453882454365332 1
0.0754521021913706 1
-0.119222947327673 1
-0.0244043469549556 1
-0.0178556372486357 1
-0.795624489822533 0
0.228230302760239 1
0.269358932496539 1
-0.632091656960752 0
-0.0513911847045986 1
0.409641639573022 1
-0.108143516424666 1
-0.48363364046117 1
0.263334773170711 1
-0.117090665009178 1
0.0654847066840471 1
-0.153900916349378 1
-0.144739762565961 1
-0.299513374753316 1
0.331687025801479 1
-0.518308393105715 0
-0.559281449222029 0
-0.128843175793246 1
0.243077287174533 1
-0.271107875238728 1
-0.127520246473436 1
0.0106694456467642 1
-0.0264585170146512 1
-0.0769275245431942 1
-0.637830910536788 0
-0.178051047860045 1
-0.155703110925996 1
-0.0189110092490143 1
-0.0257461199810953 1
0.0516872743386532 1
0.256156617901585 1
0.476891786720777 1
0.296609291807475 1
0.139038374994483 1
-0.340876630298031 1
0.348714110545584 1
0.587772521362788 0
0.0687956692350362 1
0.100335862739966 1
0.231109320950287 1
-0.180924379535566 1
-0.135803063169036 1
-0.221819793973799 1
0.272240005714791 1
0.237763037027645 1
0.179347357115109 1
-0.433675377451068 0
-0.0338083197443895 1
-0.371851303760683 1
0.245812893205837 1
-0.592638083797035 1
-0.298560870449654 1
-0.272459318107466 1
0.147125273592768 1
0.00162474470047735 1
0.0633209995727197 1
-0.0254511641989422 1
-0.0363588461386157 1
-0.258673567148932 1
-0.344738549431348 1
0.014029171430767 1
0.590806244962015 0
-0.167082506441827 1
-0.246773474574249 1
0.0342593496978506 1
-0.122984213195663 1
-0.190124694274555 1
0.191635287305208 1
0.0222085103437324 1
-0.381577664649244 1
-0.408670179921834 1
0.0773845846079801 1
0.209118238806563 1
-0.300558578570978 1
-0.192367836284347 1
-0.109917038034172 1
-0.288992105006009 1
-0.0931558498909331 1
0.130486883232901 1
-0.0180256991084433 1
0.369797314095184 1
-0.0184953973237329 1
-0.0450090496619081 1
-0.261131232063479 1
-0.228801051988625 1
-0.0420333405863491 1
0.13020243608213 1
0.162585760071334 1
-0.0290111830630606 1
-0.428654081389498 1
0.177153556017305 1
0.374802889936401 1
0.360343236153908 1
-0.0572921469569035 1
0.295494298968655 1
0.0704639689388253 1
-0.192823565889165 1
-0.0674365894435825 1
-0.358825637208133 1
-0.438214318695827 1
-0.188475484298217 1
-0.258671200980562 1
0.485785984336649 1
-0.152981435084222 1
0.432976674633283 1
-0.0389736411000522 1
-0.148552538911405 1
0.0074838572173576 1
-0.032014286141837 1
-0.355513180831032 1
0.462116871299187 1
-0.0881070174397372 1
0.145935844232046 1
-0.0533278678048593 1
-0.00518871779462918 1
-0.114069256783481 1
0.153082462940879 1
-0.067557587064534 1
0.0709633278675263 1
-0.212985855243048 1
0.152440553076013 1
0.0124421526942371 1
-0.219805385011357 1
0.314231016008511 1
-0.231682626810048 1
0.360880612170893 1
0.101580395641784 1
0.530708349670507 0
0.179809169144619 1
0.0288229709413178 1
0.44737138989667 1
-0.0426539416740522 1
-0.154799128962278 1
0.0231136835821789 1
0.237985475900883 1
0.258015507854676 1
0.0158813493659283 1
0.0843345601854692 1
0.103084757787651 1
-0.198816629073442 1
-0.0670730273655898 1
-0.0680519626725818 1
0.754066871068956 0
0.307372470349954 1
0.589533893567823 0
-0.165858733960456 1
0.177581415138784 1
0.0182931103026161 1
-0.252963149478305 1
0.0258216131395665 1
-0.544448637000947 1
0.166699883992848 1
0.644669553679791 0
-0.287958269749332 1
-0.122203551790639 1
-0.0952741775922448 1
-0.0345791869877092 1
-0.194829749421835 1
0.338816735711694 1
0.3407163216997 1
0.236045867050543 1
-0.146613586526185 1
0.0774460445104763 1
0.107962729686805 1
0.156793695740094 1
-0.337437058387415 1
-0.0135439314921173 1
0.178234971315522 1
-0.0715497316418401 1
-0.29855923361379 1
0.163060476038801 1
-0.0379642920246141 1
-0.197403654765499 1
-0.236630866384962 1
0.0956774283000202 1
-0.235610789851789 1
-0.11165823053366 1
-0.119514756105362 1
-0.319341779200381 1
0.172189507900484 1
-0.0408940293026367 1
0.480342902652362 1
-0.181883237554094 1
0.512811608225767 0
0.412027796838199 1
0.0613256843715692 1
0.0123156264753128 1
0.432871499493584 1
-0.332381333715207 1
-0.205539998441905 1
-0.492248413479377 0
0.303976710456964 1
0.709342636654442 0
-0.0729750047172372 1
0.224692737774341 1
0.155995765196413 1
-0.396541840714603 1
-0.0738692337680338 1
-0.132432213131029 1
0.969462169298196 0
0.00329717390450434 1
0.413734021214287 1
-0.377944175070755 1
0.0287809271078783 1
0.226087638926783 1
0.494039244800824 1
-0.376276098538565 1
0.326950312614945 1
-0.196352775819683 1
0.267802854345829 1
-0.113364655363299 1
0.0634767215608459 1
0.0691894241864352 1
0.15335198200031 1
-0.0241072195485762 1
0.257745773106237 1
-0.213167412147143 1
-0.260289544168613 1
0.103950859286961 1
0.12114879923529 1
0.32925582651869 1
0.200331079655442 1
0.0779618517523545 1
0.128148297361509 1
-0.302909919427808 1
0.241477794559884 1
0.276553142434726 1
0.216860456221536 1
0.16466826390429 1
0.0711961815141073 1
-0.0856799059774955 1
-0.0782735123927173 1
0.215851899821897 1
-0.125839337458917 1
0.175601978266303 1
0.253449457967632 1
-0.154247588372078 1
0.189704835097365 1
-0.52372617549905 0
-0.241736295252397 1
-0.0578221717804545 1
-0.0431660998596643 1
-0.451351011139929 1
0.328059059839965 1
-0.0298637577701222 1
0.284097521927878 1
-0.470728989979333 1
-0.513972215557678 1
0.286699428243942 1
-0.329524577503147 1
-0.47492055149675 1
-0.273028444832344 1
0.152795623143661 1
0.230388507200675 1
-0.0229853121142326 1
-0.118652538623556 1
-0.00490435366380575 1
-0.103139711385613 1
0.380038380042747 1
-0.184393317457786 1
-0.340203096181085 1
0.256096209315966 1
-0.34941633066841 1
-0.155673810507131 1
-0.354711769885211 1
-0.415490708744812 0
0.59825502813369 0
-0.37638349296739 1
-0.368933009470946 1
-0.105024254037262 1
0.239696230742464 1
-0.165227420868463 1
-0.0695194529709383 1
0.46465434373227 0
0.309284579107236 1
0.173172471240266 1
-0.274260371665076 1
-0.0306507051471532 1
0.382615443776153 1
-0.086787663072485 1
-0.103969332160069 1
-0.0257882771649827 1
-0.0142333971299202 1
0.354364767551616 1
0.291728242730469 1
0.0885362445977186 1
0.0702418946832405 1
-0.133733478531283 1
0.648210056604614 0
-0.258900280967434 1
-0.0869593812242045 1
-0.141603127164082 1
-0.0651378397087182 1
-0.187238516213193 1
0.227921071679022 1
-0.0733626516630004 1
-0.354521670209766 1
0.296236226198706 1
1.00540800211633 0
0.581918919227059 0
-0.00730164645074097 1
0.330805453185016 1
0.10467812064108 1
-0.207031936861748 1
-0.0668576579681286 1
0.0605671588820194 1
0.142941058846572 1
-0.309317168595964 1
0.225592798305586 1
-0.0561812398815431 1
0.0693128146863238 1
-0.221878110644628 1
-0.0190977315198354 1
0.301614976609212 1
-0.323239359877036 1
-0.20304396888355 1
-0.0345444670144216 1
-0.15582951013304 1
-0.0716541514654015 1
-0.201654174773328 1
-0.183298408535781 1
-0.249537233029667 1
0.391716733279167 1
-0.251662803272837 1
-0.480695622229609 1
-0.180650347631892 1
-0.104426691809094 1
0.0577047273184883 1
-0.0441509052271279 1
-0.0576574175027585 1
-0.0113360884331971 1
-0.323062952721107 1
0.604485870883782 0
-0.254069385629898 1
0.0897556415220998 1
0.174261783597657 1
-0.330592148872846 1
-0.161579977083439 1
-0.028981886083586 1
-0.234976345107892 1
-0.0853757529807694 1
0.360108412833454 0
-0.401993340441684 0
-0.218484424698373 1
0.115698906090211 1
-0.0676550572670187 1
-0.179694581355649 1
0.171195105336633 1
-0.320539900648498 1
-0.271210350477313 1
0.144248125025553 1
0.100525791367858 1
0.17724596500262 1
-0.222914537933189 1
-0.249056954838779 1
0.168287586753493 1
0.39442479414088 1
0.272729034429672 1
0.0346643626380893 1
0.185636908102085 1
0.281890826934329 1
-0.402041799349669 1
0.332287877194051 1
-0.249979919486461 1
-0.255989112590775 1
0.224229550583948 1
-0.105258823657834 1
0.0359307288711393 1
-0.0227627054158655 1
0.304879230640214 1
-0.214219576544318 1
0.382502485024304 1
0.190856378059447 1
0.266553030951102 1
0.198336044677916 1
0.0543276882257005 1
0.188575821930313 1
-0.0256773649634767 1
0.187755315302243 1
-0.351239493009014 1
-0.112986057134816 1
0.00584084383894053 1
0.32717252391642 1
0.17973066635374 1
0.220607771223613 1
0.0755989181290287 1
0.0379104895725855 1
0.047674203901019 1
0.0538745976330991 1
-0.25271188907214 1
-0.0830117456674534 1
-0.0310621567159686 1
0.418830982276497 1
-0.0106447104741524 1
-0.325690630328212 1
-0.0927233854897064 1
0.185303964346621 1
-0.192676943632582 1
-0.0367777809299198 1
-0.0101528560298927 1
0.239169610968563 1
0.0587258417274203 1
-0.0306754147934525 1
0.300612528154439 1
-0.439600870707629 1
-0.30418669184349 1
0.19987774571826 1
0.441908193835759 1
0.129636226679268 1
-0.0275630067971126 1
0.348109491203779 1
-0.285295407068866 1
-0.283032540537698 1
-0.206307601777631 1
-0.497646654564768 1
0.0700153028707725 1
-0.445829935894629 1
0.314601357963732 1
-0.13411791354668 1
0.725406069208159 0
-0.347928300811038 1
0.379447774295063 1
0.430641568366872 1
0.046702520007076 1
0.0887371552488849 1
0.490524136300496 0
-0.276595014835841 1
0.694251406255434 0
-0.383951889503407 1
0.248501798776271 1
0.203442592462593 1
-0.114272028529039 1
-0.0632000963073308 1
-0.353438135419189 1
-0.228213992756264 1
0.354459912888706 1
-0.395731332122028 1
0.329017221505913 1
0.272361249708461 1
0.423804712715074 1
0.42255398270139 1
0.167844234561617 1
0.110844181781383 1
-0.226871080966404 1
0.372982949376796 1
-0.0234725469779136 1
0.256593403082087 1
-0.0931407571888171 1
0.149602885582253 1
-0.010949978549894 1
0.205988310430907 1
0.184594342035363 1
0.13681524960974 1
-0.505015792125182 0
0.0500060819594022 1
0.0512849109508265 1
0.228892733024499 1
0.407237299742183 1
-0.489547065295817 1
0.224350112805425 1
-0.118155467904436 1
-0.465705714931219 1
0.0541347014754113 1
-0.0561795234133867 1
-0.470191116818025 1
0.0236648249893042 1
-0.0488366688267774 1
0.48122656630887 0
0.0604071443758418 1
-0.124825742685507 1
0.11699800771459 1
0.212969660176543 1
0.00913318916221652 1
-0.109044246264042 1
0.0827357466047759 1
-0.253791200150453 1
-0.103945471547585 1
0.150067842110905 1
-0.199432349136348 1
0.0368166410202299 1
-0.47245741263027 0
0.156267229947719 1
0.24471809531064 1
0.061812584391829 1
-0.105829622942358 1
0.412458430605456 1
-0.324224507777079 1
0.377961495793011 1
-0.176918639279184 1
-0.188317742337722 1
-0.756090668122411 0
0.167272782391666 1
-0.0782173037967263 1
-0.175736786222833 1
-0.528146896283497 0
-0.203627728473417 1
0.0626349568280453 1
-0.496430513032074 0
0.160223217065912 1
0.0308243054801632 1
0.279107135255623 1
0.119198123372137 1
0.0694367166862526 1
0.00189563903978313 1
-0.141443128438322 1
-0.0284735883542942 1
-0.383128960692587 1
0.158750827613998 1
-0.133527592593251 1
-0.104534417614777 1
0.211208858632463 1
-0.0145779842207902 1
-0.00184452569825153 1
0.00423528720969053 1
-0.370911208482624 0
0.290510524889305 1
0.497700164894858 1
0.119234267850614 1
0.336526155953711 1
-0.470544755268607 1
0.0201157873280127 1
0.408659950010585 1
0.346964534500612 1
0.257893165971813 1
-0.143008916422084 1
-0.275449930965474 1
-0.40092054756931 1
-0.193912950392812 1
-0.384222306336638 1
-0.113778965332277 1
0.20081451406747 1
-0.0765621720151138 1
0.0283290105532652 1
-0.222562096783957 1
-0.117757079181623 1
-0.200754298168124 1
-0.287862354091984 1
-0.387478543363326 1
-0.316498812409538 1
-0.198075710596635 1
0.250148878759311 1
0.153576489099405 1
0.0490237803760967 1
-0.4531864260568 1
0.124071927598572 1
0.355567688108437 1
-0.360276260874247 1
0.181595109987365 1
-0.0394257860882886 1
-0.792460552791578 0
-0.204095363443674 1
0.00391157148880937 1
0.368345730304626 1
-0.0704861532411603 1
-0.000746253306243977 1
-0.139373859601809 1
-0.279412375925599 1
-0.272657482296731 1
0.273993225758571 1
0.240105980649831 1
-0.0134169674865737 1
0.300291395912765 1
-0.627255344565758 0
0.581708869994828 0
-0.166782210352336 1
-0.267628716634625 1
0.583754507450417 0
-0.203491383912587 1
-0.00299337313126755 1
0.191415941685021 1
0.347407616045971 1
-0.142853550012028 1
0.0849429074805376 1
0.345974598245004 1
0.289392361772487 1
0.448375509957337 1
-0.0865361995521625 1
0.12670633201597 1
0.219866368397991 1
0.0136018231086088 1
-0.0608865830278564 1
0.131332321603785 1
-0.470082755955297 1
0.235973173899966 1
-0.381254499675967 1
0.169343135067571 1
0.333602664399954 1
-0.0629405932987281 1
-0.110447273030179 1
-0.328759127662317 1
-0.177123396796655 1
0.27938534763138 1
-0.0795879225069588 1
-0.532739888796187 1
-0.289812022824882 1
0.372142524539516 1
-0.136617618894389 1
-0.359686035463904 1
-0.0188989022825173 1
0.36142288551186 1
0.333839916372512 1
0.218882349584533 1
0.868060808773814 0
0.262128303277048 1
0.272521585566927 1
-0.238218819414682 1
0.273325145048954 1
0.175248271823627 1
-0.230003280718958 1
0.0189859863330005 1
-0.131525644304499 1
-0.150092536343989 1
0.201076688049563 1
-0.345524502055232 1
0.806244856181703 0
-0.454417664732582 0
0.190280565752668 1
-0.49727319525088 0
-0.457318950270336 0
0.277093939432177 1
-0.454058970213796 1
0.562706117241225 0
0.128178097185913 1
-0.107685777929815 1
0.276304536561821 1
0.0689995012277325 1
0.0744939094830479 1
-0.358533962151314 1
-0.155026807424769 1
0.420107663489873 1
0.0190083564745938 1
-0.23933689611865 1
0.255982425951939 1
-0.346305206292692 1
-0.130566103374639 1
0.248064431767134 1
0.217579105190609 1
-0.117896644238274 1
-0.133206389716684 1
-0.205491466929002 1
0.448233822060281 1
-0.194192474924057 1
0.258260646756458 1
0.260858746643345 1
0.0931445061148367 1
-0.387694810135304 1
0.0561051146933487 1
0.188497983889935 1
-0.327841198079802 1
-0.120967702280053 1
-0.199624212552718 1
0.164818153893763 1
-0.0709607401503821 1
0.143543183248415 1
0.0471680375794325 1
0.233141946353167 1
0.166591623319963 1
0.312087096699007 1
-0.188079752361975 1
0.301686168092871 1
-0.109112915125501 1
0.215078017540214 1
0.609169860367159 0
0.198871204809877 1
-0.472087134306051 0
-0.108995365166925 1
-0.23816598338612 1
-0.471472967587454 1
-0.272456268832673 1
-0.0281779589181674 1
0.00396842158207673 1
-0.192025788226185 1
-0.0490286027233478 1
0.34631552111557 1
0.176932012336514 1
0.277295484957945 1
0.157307215359748 1
0.363741672297328 1
-0.172064240092328 1
0.185210052107232 1
-0.467519541637259 0
-0.711285039125782 0
0.284263956316947 1
0.065534018704602 1
0.213457076024259 1
-0.467744886572138 1
0.0578272281061217 1
0.218745714036715 1
0.184964033936486 1
-0.0488048681681415 1
-0.00913816732631804 1
-0.132075689953033 1
0.267517568778732 1
-0.228541436697607 1
-0.25999134888109 1
-0.112563495111561 1
0.41461935138087 1
-0.316375189072347 1
-0.124412801562809 1
0.29882623428778 1
-0.624964237056355 0
-0.083295498393199 1
0.0523024436568638 1
-0.00343582885897578 1
0.239591976345832 1
0.170127962531997 1
0.248880134684939 1
-0.270384156292175 1
-0.325078122378358 1
-0.242105292854127 1
-0.0984720915218557 1
-0.00313714421084199 1
0.182352470407794 1
0.247023295016291 1
-0.150718010645488 1
0.313309063738073 1
0.476317793284936 1
-0.372417869429685 0
0.0417750295770443 1
0.00357334765137923 1
-0.514369533861468 0
-0.35628502170807 1
0.158338727811501 1
-0.301357791376551 1
0.501257166445687 0
0.050457407957607 1
0.125624357012677 1
0.265075154409509 1
-0.0622267446042908 1
0.0527885335635463 1
-0.105962313220656 1
0.00563001645199641 1
-0.0410202294026141 1
-0.277956230749145 1
-0.072400972527048 1
0.242748688578419 1
0.273619814562735 1
-0.30349822756868 1
0.40618656792185 1
-0.136397783395063 1
0.133347919198804 1
-0.14403147374214 1
-0.0992133804010495 1
-0.551178178628928 0
-0.335035362038018 1
-0.130720973040101 1
-0.00746578035803443 1
0.0961138825493905 1
0.0956802699616771 1
-0.204815838601519 1
-0.205832717105554 1
-0.000134884699709792 1
-0.11846634799869 1
0.063378124907621 1
-0.39797663210162 1
-0.00712301989394754 1
-0.352254508256511 1
0.331517967673504 1
0.215897890519332 1
-0.464453047031121 1
0.019659581257389 1
0.147844033920719 1
-0.0376607866241762 1
-0.244638087000669 1
-0.290381169110734 1
-0.110908442226399 1
-0.326325647892477 1
-0.452495009602942 1
0.594844206215515 1
-0.149892513876603 1
0.094118010378733 1
-0.0552594351981931 1
-0.0513458842308847 1
-0.403196818524052 1
-0.320783228582802 1
0.222447004125916 1
-0.347273728487677 1
0.0387128787362058 1
0.0857183755782977 1
0.0535227460824478 1
-0.0730879618218679 1
-0.212683323845106 1
-0.225491915141072 1
0.345319323993905 1
0.315648653425199 1
0.308961253021646 1
-0.00418834176968081 1
0.236000477427828 1
-0.30668878094378 1
-0.237150842551643 1
-0.677223037132316 0
-0.0223804178441328 1
0.349016557187776 1
0.294258050717481 1
0.616060525686625 0
0.113250837178556 1
-0.328789527966009 1
0.0369581177653532 1
0.0913285492796644 1
-0.0807546618522131 1
-0.0141825661396889 1
-0.389722894632887 1
0.239069208058166 1
-0.043541309719532 1
-0.273605587572631 1
0.411956198342152 1
0.221209354280495 1
-0.46539170670141 0
-0.136934552865422 1
0.376293905063956 1
0.186672665750942 1
0.28034602399671 1
0.232917580485958 1
0.0483417521105053 1
-0.0739077294543106 1
0.216816002734934 1
0.647974064887909 0
0.0963048687986058 1
0.139475063746656 1
0.163307369435777 1
-0.16423810933194 1
0.0650140271262251 1
-0.11716089043345 1
0.27058920617302 1
0.170242995124429 1
-0.0887076549850333 1
-0.226671767911685 1
0.146497324042964 1
0.377310619258756 1
0.0368930950081357 1
-0.332483606121114 1
-0.388666079066882 1
0.149078299374257 1
-0.0602783862148922 1
0.625615360463736 0
0.0490724688157689 1
0.252755000268478 1
-0.274144941538825 1
0.114211885528741 1
0.316253698188236 1
0.214968395219978 1
-0.180227798229225 1
-0.860904207445638 0
-0.0646598834724829 1
-0.212315761404046 1
0.0288911799175932 1
-0.339128887270256 1
0.00754486077950959 1
0.295557054795579 1
-0.189651318978234 1
-0.0440018953109429 1
-0.0925532667405476 1
-0.267437218213796 1
0.324101993489335 1
-0.0498115753616138 1
0.0480030780941294 1
-0.0297000145764294 1
-0.165682045920887 1
0.43443996258659 1
0.0803161956872013 1
-0.0103809746648113 1
0.277358495379545 1
0.39575468858072 1
0.344363583234774 1
-0.481218714143664 0
-0.482954117526109 0
0.0199139337899235 1
0.124809895673158 1
-0.631506260679229 0
-0.24473159267325 1
0.222635186238053 1
0.268874347747078 1
0.102499121225032 1
0.0380266827776193 1
-0.0632647314478895 1
-0.355319832982486 1
0.652999047867739 0
0.100053862121684 1
-0.624838566852589 0
0.139727397429154 1
0.325627567873984 1
-0.0525120096215324 1
0.229208861874751 1
0.162332812710397 1
-0.13857898097594 1
0.237232513112041 1
0.0890718800684859 1
-0.091627378003923 1
-0.136928030898991 1
0.409494207813588 1
-0.351010790662132 1
0.206608356907935 1
0.197469173873441 1
0.182794125170278 1
0.54368727233215 0
-0.494926036491281 1
-0.273814669205033 1
-0.176709125320302 1
-0.242800065526635 1
-0.0210178817816716 1
0.524067470511569 0
0.183715195524129 1
0.350177521254226 1
0.223704655364935 1
-0.261530108193778 1
0.0494937949422397 1
0.0951888037582684 1
-0.0362550908310294 1
0.453704668089295 1
0.0488907147988578 1
0.471544003784165 1
0.392748993137825 1
-0.0361489183556971 1
0.0957152723437526 1
0.119342490919758 1
0.219045458918931 1
0.260830248035673 1
-0.402646301262503 1
-0.039496874623143 1
0.0279296160460369 1
0.168275728550964 1
0.0704461511223818 1
0.0148679208989938 1
-0.289011188818849 1
0.410665541023252 1
0.306299277141329 1
-0.0941123542810677 1
0.321854126219069 1
-0.439133074888583 1
0.204574821829099 1
0.212266920322526 1
0.00209894262749677 1
0.286631430213214 1
-0.262787670524654 1
0.209876434186024 1
0.491311246247845 0
0.0110730625506056 1
0.154337647007857 1
-0.300298325904622 1
0.187421610477771 1
0.156233902723632 1
0.0084190865969078 1
0.48028384243051 1
0.0346672708825941 1
0.0895879327343813 1
-0.281266098830275 1
0.214966399895609 1
-0.129559849239668 1
0.210131134355502 1
-0.0130671701525968 1
-0.00409342049555765 1
-0.315782500948441 1
-0.120828328324229 1
-0.271475972326465 1
0.207036743266395 1
0.113373663630535 1
-0.245871031084651 1
0.0414062007512092 1
-0.162005619157567 1
0.29453555414466 1
-0.136331091292172 1
0.211856933697433 1
-0.114618732083673 1
0.619894077994371 0
-0.159977454810027 1
0.227411852301966 1
-0.0855790210368292 1
0.586220552692918 0
0.0642646056164031 1
0.28343267908016 1
-0.0230937742753688 1
-0.0946736900485446 1
-0.139129814818521 1
-0.364982774329714 1
-0.201684668397385 1
0.255001053782352 1
0.317993846562687 1
0.148787365217883 1
-0.396622973872358 1
0.30822751729089 1
-0.516330318802498 1
0.25836981057731 1
-0.353664767454982 1
-0.616081105531138 0
0.0354209014138401 1
-0.0694061974835327 1
0.162968801881715 1
0.0967144071341661 1
-0.0660103373623792 1
-0.33809600856718 1
0.731861637179738 0
-0.227474742405161 1
0.334559806456984 1
-0.0805809479761747 1
0.348623586218693 1
-0.0201749744669618 1
-0.485179440055093 0
0.17951505567879 1
-0.0460599156646882 1
0.297787327761119 1
-0.558729123814736 0
0.069986995922032 1
0.120755280701676 1
0.338497813335753 1
0.21871290175956 1
-0.321159080778859 1
0.00539154559106009 1
-0.383189928914132 1
0.0562703232017073 1
-0.338822881919457 1
-0.20906341588859 1
-0.260081240919741 1
0.324141674183203 1
-0.339833561645478 1
-0.212499659418418 1
0.00819455377911245 1
0.0700136207289779 1
0.122675354141823 1
-0.40790264679761 1
-0.189755589321846 1
-0.190711407517473 1
-0.0576312715281271 1
-0.0512762280260972 1
0.421753207190466 1
0.0261077602506101 1
0.281291976974535 1
-0.260862460199493 1
-0.175568897395808 1
0.321893556702327 1
-0.213457823285698 1
0.191501872896556 1
0.148862717295657 1
0.241454843365763 1
-0.407628237982862 1
-0.218288170144386 1
-0.136880534742382 1
-0.109298039084526 1
0.223813357691985 1
-0.164241714105355 1
0.213227678269369 1
0.0748575095971641 1
0.196955655276558 1
-0.0914315297079913 1
0.257429798316656 1
0.0470281749445353 1
0.0371610910011096 1
-0.211830298950476 1
-0.455184956628862 0
0.301635448377799 1
0.222304940284919 1
0.031222502615796 1
-0.0527382360662151 1
-0.0114522724456386 1
-0.501544244598717 1
-0.296865965605552 1
-0.210298102776453 1
0.0555492038894156 1
-0.0635055053806672 1
0.393664639545088 1
-0.125574390524016 1
0.34355911623653 1
-0.207342705114365 1
-0.0712259061342004 1
-0.00605396386118134 1
0.348144254042991 1
0.374943863083068 1
-0.129652567246977 1
-0.0333103066407007 1
-0.325869391578782 1
0.446190824496742 0
0.0960276074942311 1
-0.238072464123474 1
-0.182102812170334 1
-0.0794926292417865 1
0.334863154811831 1
0.175049615140419 1
0.261214717599064 1
-0.207671645665725 1
0.0742780352588586 1
-0.00285510497112841 1
-0.0803909574448141 1
-0.286198837375923 1
-0.341395414719808 1
0.0864634469314996 1
0.223857848697756 1
-0.148438381323999 1
-0.352394032688032 1
-0.120173199895845 1
0.0108633683726613 1
-0.179041772617672 1
0.134899656682724 1
0.186377777954904 1
0.333858445549442 1
-0.255851603192671 1
0.0927703170709092 1
0.0463954229954633 1
0.44838137822506 1
0.170160678986722 1
-0.425784235935984 1
0.186868505037034 1
-0.66584226943609 0
-0.271085656666836 1
0.251304988286628 1
0.232260985947492 1
0.396848413047981 1
0.107238195262042 1
0.0495529057126863 1
-0.360720005345444 1
-0.388253924942098 1
-0.174685799541564 1
0.181957812288873 1
-0.469965200968418 1
-0.0791777085200217 1
0.0165449255126106 1
-0.0820114169419169 1
-0.677396515485643 0
-0.0281064470467614 1
-0.0868072657387626 1
0.377215643121801 1
0.0715028044980041 1
-0.124273895988075 1
-0.0787463865361087 1
0.0119124924301538 1
-0.229653158339289 1
-0.4435220287693 1
0.115503589013738 1
0.237280124927541 1
0.211456976068692 1
-0.338447943068479 1
0.144740477353517 1
0.536119997661413 0
-0.244495404852869 1
-0.79890458171751 0
-0.212109926469791 1
-0.150738516147734 1
-0.0487228556905561 1
-0.0566404430830694 1
0.114979426461347 1
-0.0617469087426777 1
0.328909093113023 1
-0.0490497895194554 1
0.206854088046337 1
-0.461133966970057 1
-0.0695611117299107 1
-0.214054037703115 1
0.0371678684790187 1
-0.168361853472451 1
-0.317749646076007 1
0.514372143788372 1
0.276795713177167 1
-0.489427785415113 0
-0.323324190238673 1
-0.0036250039138567 1
0.127771034601398 1
0.149182095576136 1
-0.184344110718257 1
-0.324577505764431 1
0.612681732240949 0
0.184081786024254 1
-0.0772048541867986 1
0.0986623900711985 1
-0.116430980014344 1
0.028044580602301 1
0.0821223131163361 1
0.0402317025914366 1
0.20259321749898 1
0.281940169330673 1
-0.0277219625749786 1
0.194113582886916 1
0.177876055143862 1
0.179161687125325 1
-0.171508641636083 1
0.0742932121977982 1
-0.519527618603934 1
0.23152431204036 1
0.199288782861635 1
-0.0867530553650368 1
-0.0696053046421513 1
-0.357634680213754 1
-0.0367118248364709 1
0.231306512265735 1
-0.0624196905361326 1
-0.555829233932764 0
-0.441674659819649 1
-0.198491310587 1
-0.327096554490229 1
0.449907046349213 1
0.199238764898436 1
0.240896635881448 1
0.35674920779531 1
0.427895171433164 0
0.0657900424889775 1
0.100385699838937 1
0.243717743792308 1
-0.267198499275437 1
-0.492223656426247 0
0.336640373325657 1
0.304584231211653 1
0.326946792977131 1
0.0926137820274609 1
-0.223069282655355 1
-0.307994189586225 1
0.0468718553657571 1
0.371568891515377 0
0.0898762786451606 1
0.201437958345294 1
0.516390760662521 1
-0.195922934403295 1
0.178607809310169 1
-0.111374076934071 1
0.253804531759067 1
-0.137811352724412 1
0.0256027027804958 1
0.106757291090617 1
0.568415940485255 0
0.294516331742052 1
-0.291593394124818 1
0.0640337898427839 1
-0.185538527179667 1
-0.0989318720167559 1
-0.266866751012762 1
-0.459553104374497 0
-0.0168262663056587 1
0.0878204940480144 1
0.176590407516385 1
0.116741394748895 1
0.244645277921471 1
-0.364671112103953 1
0.310899722375437 1
0.000314541261866932 1
0.366606812433911 1
0.201008588670525 1
0.363432431989071 1
0.115086467680091 1
-0.315490987925106 1
-0.179136268785506 1
-0.349514642407504 1
0.188504925698188 1
0.545403984245381 1
0.228360646959917 1
0.0289583019506753 1
-0.264532173866234 1
0.402805870492545 1
-0.00726049841881906 1
0.141732563889244 1
-0.188251597302375 1
0.378993793230465 1
-0.287532891271611 1
-0.0432089822155638 1
-0.230915163851822 1
0.195668932871748 1
0.240307048572455 1
0.0380519283827499 1
-0.136964172540987 1
-0.219747031018642 1
-0.0769091402407856 1
-0.0905050663809215 1
0.277733918570768 1
0.139304221431215 1
-0.145737571083995 1
0.299114310860955 1
-0.247946224135072 1
0.489202335990506 0
-0.309505228246672 1
0.296419363607149 1
0.298930715231926 1
0.278121031015375 1
0.550779832360913 1
0.180546233848992 1
-0.221726486331346 1
-0.481636762783902 0
0.190477321381972 1
0.0377136673515365 1
-0.721796210417722 0
0.359996139496473 1
0.103122371387562 1
-0.0521261535292299 1
-0.3240260107657 1
-0.200068565574413 1
-0.487367010659528 1
0.431304404503324 1
0.48639079573351 1
-0.0713459872250444 1
-0.285570839478602 1
-0.138735140999958 1
0.217507451902565 1
0.603734733839359 1
0.323764122932788 1
0.0483775345251781 1
-0.455803048771803 1
0.168128606101222 1
0.122678243605929 1
0.0866156492575343 1
-0.108860687712846 1
-0.03285365521798 1
0.102073145242267 1
-0.0146583213870876 1
0.333368629207788 1
-0.104483090372516 1
-0.163456227285629 1
0.16627588452352 1
0.689227946435388 0
-0.110507405058966 1
-0.0340902672501059 1
-0.0213102959423234 1
0.0474891202119934 1
-0.420058573680599 0
-0.216421168348037 1
-0.0697327993588973 1
-0.268153052778333 1
-0.249013412351107 1
-0.130167279613062 1
0.15617617153733 1
-0.285987842690702 1
0.30462468075081 1
-0.32309746678648 1
-0.229923909225407 1
-0.353115142571162 1
0.33687266640169 1
-0.450623937556438 0
-0.022097034616135 1
0.0628651162513835 1
0.313113990710039 1
-0.277867383853133 1
0.370397106199083 1
0.110688681441744 1
0.0679947886995468 1
-0.469864901815299 1
-0.1033495455424 1
0.0942565699208864 1
0.168858576184478 1
-0.644574933872564 0
-0.422576413508762 1
0.0683113242579803 1
-0.422667213089556 1
-0.202522839499826 1
-0.060787532345805 1
-0.286987402009679 1
-0.351914558280343 1
0.0837782973774045 1
0.0151731720545407 1
0.022408418882431 1
0.212928176341861 1
-0.0981169464780308 1
0.124424310480047 1
0.175882909331126 1
-0.0482134541614905 1
-0.794983114676574 0
0.136688687398427 1
-0.151211480431125 1
0.562922776580061 0
-0.66908200908362 1
-0.118648687690436 1
0.178600104075957 1
-0.46480227224704 0
0.356536594469626 1
-0.417878583021229 1
-0.246019185230718 1
-0.0446207673986012 1
0.0275783809925729 1
0.150540581848442 1
0.0385250130461243 1
-0.341125855395824 1
0.0487428951069109 1
-0.193372293504273 1
-0.00936007508479508 1
-0.218025055240364 1
-0.0634997976218296 1
-0.136899665224617 1
0.018220635275953 1
-0.0271118497759355 1
-0.0200897280054577 1
0.0206709810784786 1
-0.183205438341542 1
-0.3575759519473 1
-0.168673731397459 1
-0.324733142440539 1
-0.2627937515303 1
0.23259534634777 1
-0.272581167740814 1
-0.0617021503485428 1
0.212667608715503 1
0.299551519531892 1
0.236722250652013 1
-0.76267522218881 0
0.323033921463113 1
0.542788678592103 1
0.0405226741632811 1
-0.554107763569211 0
0.0927759271968382 1
-0.131456889033274 1
0.1737877333684 1
-0.0335240524062017 1
-0.0586690352927515 1
0.0407119935951661 1
-0.0947233130210673 1
-0.527880590199477 0
-0.196891207478399 1
0.0858588909973494 1
-0.399508680922935 1
-0.137877710083641 1
0.308979318998716 1
-0.0455607368373821 1
0.373956072801414 1
-0.0671946274097883 1
-0.380266180309163 1
-0.19794797358194 1
-0.35163214694215 1
0.0670755929136757 1
0.0277662632071266 1
-0.0747136112233498 1
0.136496147687932 1
-0.102827623323751 1
0.366379132314944 1
-0.0279813712321939 1
0.104247216897293 1
-0.281735425319714 1
-0.55551827698679 0
0.45957938151253 1
0.280485491919615 1
0.374632805025128 1
0.149477495790669 1
0.0224604350707874 1
0.354389382011025 1
0.0619060246273334 1
0.107178332514243 1
0.0372731359125886 1
-0.77444454631659 0
-0.22398851236857 1
-0.234058975295569 1
-0.154188659819703 1
-0.0877088330315751 1
-0.258885390669198 1
-0.198298961272954 1
-0.179696997006203 1
0.38328597257528 1
-0.267934565503636 1
0.0768334793828223 1
0.185779713182307 1
0.0761888891637754 1
-0.199479954847827 1
0.602336439754071 0
-0.155960679398548 1
-0.135122223611881 1
0.237268374046124 1
0.346942975681978 1
-0.340301458923748 1
-0.160831682410793 1
-0.380604382781361 1
0.242906906794823 1
0.470066752534647 0
-0.689175528968419 0
-0.348706598804107 1
-0.780364242982932 0
-0.623964152434025 0
-0.266575561754372 1
0.0255844852793328 1
-0.156704506171807 1
-0.0658098361620435 1
0.243852297241475 1
0.547738660769123 1
-0.0819059593765361 1
0.271314741292091 1
0.151794365694911 1
-0.165036229243988 1
0.319785322911967 1
0.13864610688641 1
-0.184046072566087 1
0.544378956022289 0
-0.365279115611801 1
-0.451514361431275 1
0.0123594787937964 1
0.0171608050928909 1
0.514341523167616 0
0.0979701551683381 1
-0.0105114600838929 1
-0.107255930469196 1
0.104332157589186 1
-0.214914504763967 1
0.0606833789807398 1
-0.19358558741488 1
-0.196074070451082 1
0.205593558016664 1
0.0832300394896878 1
0.340375085220007 1
0.161830711622071 1
-0.0919900879057384 1
0.11930190618545 1
0.572815767417286 0
0.0903653245351047 1
0.410077381540836 0
-0.00504409365962398 1
0.0119926724441573 1
-0.198592337257337 1
0.155585186270774 1
-0.45082085548123 1
0.230246698584982 1
-0.332042634550919 1
-0.347899113679615 1
0.0310087674569388 1
0.0665866446972724 1
-0.577163938984287 0
0.706219512684262 0
-0.127566547461839 1
0.249487951344771 1
0.0465968995291 1
-0.232569533713203 1
0.4011219100745 1
0.193287336967652 1
-0.0100569871367188 1
0.00582675576973737 1
-0.311237801022989 1
0.290822901568544 1
-0.573111118801026 0
-0.270270987651354 1
0.110239221010273 1
0.115339440418749 1
0.166771717935785 1
0.229506018440007 1
-0.0789674972913469 1
0.12604440684796 1
-0.0137626011368329 1
-0.204605160145298 1
-0.108585967930886 1
0.0299089942111738 1
0.058140338022841 1
0.0233767316548851 1
0.0454925476660095 1
-0.278281734945961 1
0.0106868168831031 1
-0.0428025149643296 1
0.232999417802622 1
-0.438670632457705 0
0.0360559087264711 1
0.353297407585868 1
0.195945445573161 1
-0.427835819749759 1
-0.0531703244848527 1
0.0045322537200329 1
-0.0168924286685885 1
-0.249525551659357 1
0.285191672051722 1
0.292277016887387 1
0.261166118853744 1
-0.404626087622374 1
0.106902635659631 1
-0.172178549839295 1
0.0658971434021303 1
0.0197938424042923 1
0.16233144285832 1
0.243173515551558 1
-0.161948171545138 1
-0.462466777594392 0
-0.381161763151265 1
0.0246422360539599 1
-0.03987613405012 1
-0.16897370222967 1
0.417409960507679 0
-0.244336662123037 1
0.121595584517216 1
-0.162691251888029 1
0.0677003089616725 1
0.390816164384278 1
-0.0614313443666604 1
-0.0409646608363831 1
0.115223288615284 1
0.125871801903662 1
-0.0450094202312382 1
0.120186787316428 1
-0.0773166764932475 1
-0.203787854468308 1
-0.189348127112477 1
-0.184602310894123 1
-0.209120877195536 1
-0.0147620012263945 1
0.1345023074965 1
0.276700830850299 1
-0.105483783970305 1
0.0481272116826446 1
0.115242525856758 1
-0.186833799243746 1
-0.0697949326694446 1
0.459857911537295 1
0.17939264129758 1
0.41839109852433 1
0.0821608406997837 1
0.610538093833836 0
-0.382574067743213 1
0.665236960154083 0
0.0272160010214205 1
-0.0209004115194869 1
0.0629991990660889 1
0.0783543282613706 1
0.047680045905129 1
-0.0826502486547416 1
0.0719043047960398 1
-0.133783832793302 1
-0.0322979208035498 1
-0.165112880248801 1
-0.251593332382447 1
0.178328742226847 1
-0.610833695073897 1
0.437674821944518 1
0.103580608207251 1
0.264394905444299 1
0.335446813350717 1
0.1533281418332 1
-0.00996957323227567 1
0.112739182450303 1
0.296245191642198 1
0.397730162263489 1
0.352380454429474 1
0.337414345966396 1
-0.220409823917752 1
-0.357129873389967 1
0.15443451904438 1
0.0558439763739877 1
-0.0686509188117063 1
0.141004857438615 1
0.0330614480022231 1
-0.305168002202694 1
-0.364168059711259 1
0.894802631866935 0
-0.0303411829752904 1
0.344386407972112 1
-0.386305335609675 1
-0.179443069904141 1
-0.101316072164443 1
0.0378405148698427 1
0.230653956568327 1
-0.126995166225637 1
0.331878050154412 1
-0.112055805231134 1
0.0355018614531344 1
-0.446363139479867 1
0.0737108851453485 1
-0.0991250476909604 1
0.00305733060708165 1
0.150251607854183 1
-0.319360956143578 1
-0.0175343868909164 1
0.179685536487027 1
-0.00160894173118844 1
0.268801923736728 1
-0.34424208397188 1
-0.161870453369905 1
0.222280035874752 1
-0.22649121162239 1
0.466962976107864 0
-0.174091819307725 1
0.184547725281291 1
0.0174892377708515 1
-0.330497669984241 1
0.145999687788002 1
-0.150700052528159 1
-0.21283260203566 1
0.32027175278711 1
-0.138287630445044 1
0.209034834536481 1
0.243788169296962 1
-0.468397063087024 1
-0.275822819474987 1
0.334879709016986 1
-0.0563663594818836 1
-0.265274117755285 1
0.140585925397976 1
-0.240480856481816 1
-0.119432370961168 1
-0.071768150222225 1
0.204745747250932 1
0.10393554683511 1
0.0046377189030454 1
-0.0913753007367001 1
0.479797620820278 0
0.0552948006024101 1
0.319833229760337 1
-0.56916663473753 0
0.383271454900898 1
-0.0960096909333932 1
0.475939393298953 0
0.71805260808248 0
-0.130877683530009 1
0.153554464789532 1
0.0677190410044095 1
0.171797407850953 1
-0.114817378088021 1
0.10782502406624 1
-0.708318927448785 0
-0.383224743185346 1
0.177367359745479 1
-0.109571400397432 1
-0.0689156202102817 1
0.367781142232531 1
0.324565017602212 1
0.0825770835126578 1
-0.135655089729595 1
0.413681120052052 1
-0.0864366381271811 1
-0.0216813550827818 1
0.418669614000987 1
0.130140174135354 1
-0.282499689183971 1
-0.184051585781564 1
-0.356032317478172 1
0.271073948487633 1
-0.195887079124668 1
-0.227941046935299 1
0.123502241168919 1
0.0734343614109748 1
-0.223390775555877 1
0.343718209981083 1
0.167594516037094 1
-0.0753744681844623 1
-0.384437702995601 1
-0.104752809306201 1
0.0975694056308744 1
0.0547271566943532 1
0.350304641805954 1
0.361890384501127 1
-0.4095154413278 1
0.123152076733558 1
0.395230600524158 1
0.264156591796724 1
-0.035784087906596 1
0.00530207047080002 1
-0.334213333291949 1
-0.15077137671531 1
-0.605630992740155 0
0.182792037649662 1
0.461415834579921 1
-0.104237796465074 1
-0.0498387897788485 1
-0.0635689566855937 1
0.342090327026303 1
0.234062145780188 1
-0.0503844724351207 1
-0.317685322180437 1
0.0916067986797671 1
-0.0950604181783866 1
-0.193150362948986 1
-0.015001557776718 1
0.21195480903155 1
0.33147804771212 1
-0.235303032931288 1
-0.0259732086008735 1
0.383687765999572 1
-0.167606446077798 1
-0.0169804826265118 1
-0.158716169276316 1
-0.268697720055447 1
-0.224322552630831 1
0.292431426691212 1
-0.0489177575403306 1
-0.464904217794943 0
-0.307737725964845 1
0.234940687661907 1
-0.536159671099828 1
0.43729252653177 1
-0.172874191354869 1
0.192970211855288 1
-0.647345528013966 0
0.507128535851931 0
-0.206498933167456 1
-0.606491867779983 0
-0.286841964801222 1
0.0923030086254573 1
0.171876591301922 1
0.333197744631747 1
-0.140478581462528 1
-0.115793468364136 1
0.0475667287363787 1
0.0586195939171755 1
0.217509620956509 1
0.0820183049962343 1
0.0234641207541475 1
-0.441936321075081 1
0.0277233284246344 1
-0.35665004697373 1
0.153155806261583 1
0.132709058168475 1
-0.12274680071056 1
-0.171583730703065 1
0.193280979731662 1
-0.438321306207945 1
-0.425213087678834 1
0.460501541518362 1
-0.255120826926775 1
-0.0917607357367255 1
-0.0505901514408214 1
-0.0181262459025497 1
0.117158331811762 1
0.163393629081972 1
-0.341274705626896 1
0.10742301867681 1
-0.321829651150107 1
0.206305413549658 1
0.170668409868001 1
0.236594852467901 1
0.0675379651555116 1
0.276786414233077 1
-0.114537526176477 1
-0.266841443221911 1
-0.0957855629473523 1
-0.0399282971102872 1
-0.0832993843840802 1
-0.0239813564948186 1
-0.00815581030089144 1
-0.000784144654763769 1
-0.595889685852498 0
-0.0253544637452685 1
-0.211495535178942 1
0.310592685105854 1
-0.286828433720679 1
0.0945123091271099 1
-0.359032580413772 1
0.00206076640341986 1
-0.020604994371913 1
-0.00197240462508151 1
-0.195144070889472 1
0.151465704631665 1
-0.0863071837735872 1
0.280377625800738 1
-0.139475382998701 1
-0.463681690164718 1
-0.104310891204 1
-0.198154222191644 1
0.201900879347924 1
-0.495987484861684 1
-0.242325299495596 1
0.316042620219875 1
-0.0044511426061805 1
0.297462665758856 1
0.296645439792202 1
-0.214363807319736 1
-0.349439294093192 1
0.127260928856379 1
0.134426186737539 1
-0.0897781981400526 1
-0.0997120337585998 1
0.181279162720509 1
0.0449003690569826 1
0.302531103728255 1
0.150078762787826 1
0.0458530963313862 1
0.143253727245015 1
-0.163347032283765 1
0.216150981929574 1
0.0694753514972242 1
-0.204769701577122 1
-0.0334571459743122 1
0.346001492118821 1
-0.129560259416577 1
0.0675034242994267 1
0.181616420458259 1
0.10219261702941 1
0.291001292822253 1
0.0621820178901671 1
0.331728788699845 1
0.386016072472361 1
0.0815493838862561 1
-0.0875357461801866 1
-0.217683478765865 1
-0.168101659092189 1
-0.0905604662312812 1
0.419502085494406 0
0.0484869136371282 1
-0.306237598509165 1
-0.146454745595773 1
0.456946910687778 1
-0.166703669043612 1
-0.15499002618823 1
-0.307439514854441 1
0.399567382334313 1
0.32129050521721 0
0.445202306526515 0
-0.0208109839674418 1
-0.0150656931633743 1
-0.272838040965775 1
0.0023399365852753 1
0.0324020424151544 1
0.0599700110300792 1
-0.375279140582895 1
0.246300936243157 1
-0.105975404711625 1
0.101245172334117 1
0.0297370382541291 1
-0.0287619754698265 1
0.311100185223638 1
-0.21294515012305 1
-0.286957184670709 1
-0.0395124909218039 1
-0.20253441912037 1
-0.232281059562735 1
0.0886263805384753 1
0.034625480358711 1
-0.0743932210897068 1
0.0526982146980626 1
-0.399446631391615 1
0.0131344603941038 1
0.292649441216375 1
0.350474534293816 1
-0.0828720822182698 1
-0.169204574523051 1
-0.00522667320643747 1
-0.0414525068417357 1
-0.365637933337435 1
0.138940222297876 1
0.222072189537692 1
0.759242890212524 0
-0.385925079732224 1
0.383446841836956 1
-0.223064368806327 1
0.231130902021108 1
0.129690805540804 1
0.0906778968250661 1
-0.414146305104327 0
0.239029179998861 1
-0.0175453046620332 1
0.10737134133712 1
0.277908960483503 1
-0.604822248057271 0
0.0458281850845604 1
0.626973773504367 0
0.363731235723498 1
0.515940031847208 1
-0.0257293015771847 1
-0.0891525743226023 1
0.0142674965606779 1
-0.532149182529535 1
0.190863659621647 1
-0.430492731759068 1
0.404793984821305 1
0.267733622104301 1
-0.0880529277577648 1
-0.0983217118133379 1
-0.771228898131874 0
-0.18286880623481 1
0.0483233096011648 1
-0.114675717595935 1
0.112544465490894 1
-0.130940023732016 1
0.016465928989327 1
0.388378442529252 1
0.164420058671037 1
0.0830081794049363 1
-0.216368383277298 1
-0.174587629264381 1
-0.0729277340951611 1
0.0994012721504118 1
-0.313416783360399 1
-0.113745412552381 1
-0.0159276921143112 1
0.307659936660634 1
0.197219577424735 1
0.239134458797757 1
0.0678203127466587 1
-0.036208400103683 1
-0.343383371361168 1
-0.159189214607946 1
0.258278234509409 1
0.107487854280022 1
-0.117847106898886 1
0.538414636705056 0
0.234512333398548 1
0.197783372465121 1
0.150454784675846 1
-0.00197789742080577 1
0.0504219536735284 1
-0.228450997809787 1
-0.20735893717239 1
-0.00894803037774574 1
0.250028696133509 1
0.407497997913733 1
0.116378972765471 1
-0.171280968609564 1
-0.0482217184557465 1
-0.191098682781589 1
0.297927978638327 1
-0.0768901132900604 1
-0.126210495203449 1
-0.224496071599892 1
0.522682642618675 0
-0.32781390988508 1
0.0296452105713071 1
-0.391491874079695 1
-0.14825250521301 1
-0.152649053194331 1
0.275030461050654 1
-0.36419292382435 1
0.209008244729856 1
0.0949334028711585 1
0.0930019332517457 1
0.587600755536775 0
-0.468425827320686 1
-0.0929291765903997 1
-0.326416938577491 1
0.0907577460487248 1
-0.204016456644793 1
0.243536424033528 1
-0.289336021104818 1
0.218695992660529 1
-0.213107554751868 1
0.549892336571857 1
0.0213612948716241 1
0.217102337386424 1
-0.216911597118659 1
-0.344383515695765 1
0.277389503247493 1
0.00104926665013133 1
0.155736244259942 1
0.430926763950742 1
0.0601767780487773 1
0.190429687922758 1
-0.300880507856265 1
-0.305356635050859 1
0.312644364494196 1
-0.538275183954687 0
-0.0642971155936849 1
-0.480861640261148 0
-0.414550439914514 1
0.159422043746913 1
0.035065970730205 1
-0.125207275810983 1
0.045812226756752 1
-0.173227290648561 1
0.388259340824965 1
-0.164763300092445 1
-0.260946403351407 1
-0.113095157070989 1
0.0158692198013304 1
0.181072912292685 1
0.523376719735799 1
-0.31241213162368 1
-0.0795348765095205 1
0.492997555311707 1
0.312105907243247 1
-0.149104246042291 1
0.270007043245486 1
-0.313240262237404 1
0.585056159831898 1
-0.286595350563856 1
-0.193556235877105 1
0.0906574882515968 1
-0.187730855760747 1
0.281044761727788 1
-0.391162714820221 1
0.442762967792356 1
0.319312819461909 1
0.57828694460075 0
0.310827339106695 1
-0.616147621207018 0
-0.134594170325839 1
0.228894335488076 1
-0.237340464359239 1
-0.301559276490124 1
0.0533689029424927 1
0.380413627370197 1
-0.181072076138831 1
-0.393870679945796 1
-0.384226535119177 1
-0.44972726066695 1
0.236774763888408 1
0.181499661023771 1
0.521828724923342 1
0.0678913774215702 1
0.438118372108657 1
-0.0701823400394872 1
0.101290908951976 1
-0.050560357109285 1
0.052067141459354 1
-0.163347430175809 1
0.103564199206445 1
-0.0459337878977025 1
0.169852250517828 1
-0.0399791529422613 1
-0.467762571696012 1
0.342490627047059 1
0.0890638007745457 1
-0.199426760887528 1
-0.139364952477581 1
0.0269826637624387 1
0.0204647752799608 1
0.251341719298422 1
-0.209007473220002 1
0.286606224297918 1
-0.348927656040544 1
0.301846083585342 1
-0.0882079300618961 1
0.124137250042713 1
0.204021853614096 1
0.0230056510272171 1
0.638328321129002 0
-0.259886975634614 1
0.0808896418967519 1
0.00879933741805067 1
-0.241320759312373 1
-0.357629665902965 1
0.0476621191478046 1
-0.414216813576922 1
0.0571545045870167 1
-0.331714746919294 1
-0.267716310901666 1
0.198301210484492 1
0.248803471471098 1
0.328006229725961 1
-0.155052140457824 1
-0.0533107019870068 1
0.0550346289458657 1
-0.0234424175449341 1
-0.111719305476654 1
0.339853589130466 1
-0.107211523360735 1
-0.437430413222034 0
0.404278925770542 1
-0.33490772642813 1
-0.251555772741113 1
0.137655591616134 1
-0.0845895330639878 1
-0.0724098972131342 1
-0.0127789868132447 1
0.0341208488568064 1
-0.193480071979251 1
-0.0664113621970383 1
-0.191592473724348 1
0.524787628592441 1
0.123035812402841 1
0.30600874549745 1
-0.182111266256968 1
0.517794669890796 0
-0.336654910227672 1
0.0243168527379855 1
-0.883225130852641 0
-0.0209721544873956 1
-0.120514556971195 1
0.0848743216695519 1
-0.200084502296984 1
0.149065894975603 1
0.0804239678092839 1
0.20815247988476 1
0.670516693201601 0
0.334296607883341 1
0.544965946361732 1
0.751790219619611 0
0.121097072254078 1
0.296219224423636 1
0.04296745300522 1
-0.327802667040056 1
-0.135912166216648 1
0.213788283733098 1
-0.230393242844554 1
-0.0443520240174306 1
-0.419027589961188 1
-0.0522352015375354 1
-0.186731534666422 1
0.41192037736598 1
-0.533364375029943 0
-0.0204758704895033 1
0.00331352921799727 1
0.042207781088722 1
0.16713190047234 1
-0.107000674668918 1
-0.277270840239974 1
0.323441655687782 1
0.213108345290723 1
-0.124860058918519 1
-0.390870776998415 1
0.397271044582193 1
0.0953542776770528 1
-0.0699056207322242 1
0.35570536349008 1
0.305314529392302 1
0.21761364586304 1
-0.112716671611283 1
-0.383199882024842 1
-0.261474085780414 1
0.164566198942309 1
-0.101553387175829 1
0.11214539033574 1
-0.404591617756488 0
0.210656177249046 1
-0.268320486200799 1
-0.110334993732814 1
0.0476321029998861 1
0.292935411138867 1
0.118069122348903 1
0.0435069417337227 1
0.432366086702148 1
0.41458204888727 1
-0.429295416791442 1
-0.191692672220331 1
-0.245928169148326 1
-0.0663604265048293 1
0.408060190771492 1
0.441447180100036 0
0.0669071414850599 1
0.202247382995056 1
-0.802871173745876 0
-0.132324336715031 1
0.248035118069272 1
-0.00462644804859223 1
0.364987845984663 1
0.121939352911197 1
0.232806773390011 1
0.138560606231235 1
0.275372174532729 1
-0.0864862173034877 1
-0.252510495859981 1
0.150511389162286 1
0.0749979386090312 1
0.285180376275339 1
-0.336823616985535 1
-0.15899119449304 1
0.0144240595654272 1
-0.0813068618525171 1
0.00116256786758544 1
-0.00128445635303847 1
-0.0389484349536275 1
0.0575882879176026 1
-0.107691193083095 1
0.150464993589178 1
-0.440521700163984 1
0.128434298605924 1
0.481561995243031 1
-0.233523632938289 1
-0.13961208837765 1
0.0612711880364439 1
-0.0941849518444017 1
-0.177239622619278 1
0.419733308148082 1
-0.359085734478109 1
-0.101262265285686 1
0.66428737177474 1
0.19972220043498 1
-0.0535700928552207 1
-0.0948657238231518 1
-0.487656384847264 0
0.0752350148708289 1
0.0880158532051038 1
-0.174353761819262 1
0.173739450576984 1
0.410211247968912 1
0.260452148851689 1
-0.115250927785477 1
0.00855271432473775 1
0.254774299962453 1
0.0390605285083771 1
-0.0942947320761192 1
0.122047639585619 1
0.0826164912769843 1
0.259379939349415 1
-0.170139944152007 1
0.214466420334741 1
0.238057945923561 1
-0.760386058157935 0
0.235257512526436 1
0.0104136377797366 1
-0.0459692048192624 1
-0.276730947817795 1
-0.129287179174187 1
-0.0720220472592696 1
-0.00784369968922534 1
0.0794195262219001 1
0.212691895327742 1
-0.170302731147611 1
-0.167700655884369 1
-0.107344640829244 1
-0.0541392653112722 1
-0.0286674977353196 1
0.252206484185083 1
-0.283881777840775 1
0.103319727651897 1
-0.022462283714574 1
-0.2370870560705 1
0.492399579029896 0
-0.0747533557518777 1
-0.313322812020767 1
0.133961348547494 1
0.246252758953053 1
-0.430292749749974 1
-0.0574728562480117 1
-0.378901345502203 0
0.0806200319355369 1
-0.0531511920727219 1
-0.184346843737088 1
0.130821254096511 1
-0.464340623283016 1
0.297555986625574 1
0.184188938703826 1
-0.0895937620149644 1
-0.216542275794979 1
-0.264283798344198 1
-0.153101228743875 1
0.203591479280485 1
-0.0359216332146445 1
0.447132333869418 0
0.17580840920982 1
-0.177696064146354 1
-0.121969907364761 1
-0.318665081506057 1
0.0853155984555576 1
0.278447396173673 1
-0.180650726451939 1
-0.165394848404793 1
-0.42475237784748 1
0.0328931477106479 1
0.049524088434776 1
-0.394420060114383 1
0.0156508479623512 1
0.0173086891342332 1
0.211426384366779 1
-0.0833666366151888 1
-0.066306762449047 1
-0.136889132483454 1
0.281725616470722 1
-0.0543797034267797 1
-0.114046405658877 1
0.214091298738703 1
0.242213033828653 1
-0.0542037120858587 1
0.294457802145947 1
-0.299507131411825 1
0.073314818386195 1
-0.059025752504303 1
-0.358327355143794 1
0.131642814410437 1
-0.554412195385768 0
0.442571373854485 1
0.200533718007635 1
0.460405124859069 1
-0.12210264975814 1
-0.19727748904844 1
-0.123597359922464 1
-0.0158856806038122 1
-0.0574828024439918 1
0.319214130528095 1
0.278899634248625 1
0.0516393551769225 1
-0.448514382693309 1
0.434032475385521 1
0.512067577024663 1
0.0508746557486268 1
0.284446067783756 1
-0.156287150139381 1
0.427920728831246 1
0.519897490301728 1
-0.248236794267295 1
-0.269489595095515 1
-0.157547382768391 1
0.497274598445246 0
-0.176894892976495 1
0.268822369325692 1
-0.484351651794422 0
0.105955353560829 1
0.418420542375887 1
-0.310287304885146 1
-0.00887888863662968 1
0.331758749496635 1
0.234561534786785 1
0.158018477601663 1
0.51385733358691 0
0.215151544087108 1
-0.0602173651319905 1
0.0797818195587959 1
-0.394072701624903 0
0.548554465552883 0
0.125285864682625 1
-0.392906188868458 1
-0.152056014123773 1
-0.338205917169629 1
0.00339746047105439 1
-0.211460240372107 1
-0.0263578600111952 1
0.0248920348250767 1
-0.140056549720549 1
-0.0104215617440137 1
-0.0353990053504028 1
0.323170431488113 1
-0.0460851236050088 1
-0.298328524091344 1
-0.289883564976434 1
0.249050709210362 1
-0.137715281944847 1
-0.324222581006946 1
0.416186724059644 1
-0.00797866095206703 1
0.366987942984073 1
0.252774902833062 1
-0.217728810898543 1
0.315433361308798 1
0.0774368031094436 1
0.00668749058512368 1
0.263305462208449 1
0.520405070813697 1
-0.312220344502707 1
-0.182174662535909 1
-0.0449224288487542 1
0.0725616566827992 1
0.384319120878667 1
-0.0161650251565081 1
0.366514185155297 1
-0.294160851840671 1
0.0021303128858839 1
0.0625417051471987 1
-0.0688253237405129 1
-0.0533223599360574 1
-0.165294780347342 1
0.541061681442324 0
0.00390615869464404 1
0.274060272274004 1
0.0276388546349714 1
0.0416158745238386 1
0.122030844834177 1
0.0571458668478634 1
-0.178523757666171 1
0.0916551938610493 1
0.208459583499049 1
0.125477392077747 1
0.366800396378221 1
-0.273176108636227 1
0.31303268140375 1
-0.0947652581328938 1
-0.554441099194841 0
-0.0267772057465806 1
-0.200567168722208 1
0.161283208641383 1
-0.0566169107671581 1
0.263093533481877 1
0.127301721475717 1
-0.0710338613043251 1
-0.0672469946774207 1
0.395970336911407 1
0.195532200351314 1
-0.306301594278916 1
0.469701089447485 1
-0.206093909241585 1
0.28568314557884 1
0.411256361406268 1
0.23713317464562 1
-0.51133639370629 0
-0.284896739242741 1
0.245790459479046 1
0.317642136882968 1
0.407099256143552 1
0.0808890175783708 1
0.0313037140028269 1
0.0191285865592828 1
0.0963285837788037 1
-0.1975426267985 1
0.246972431859354 1
0.297185195277302 1
0.201371971782685 1
-0.811092730637505 0
0.0248637502450821 1
-0.456668242746878 1
0.207073375759767 1
-0.0292283337280135 1
0.232598782093086 1
0.379242629701071 1
-0.406913702522681 1
-0.186132049076644 1
0.041912948412674 1
0.335063670340159 1
-0.290225350649728 1
0.197314195936848 1
0.26797696174011 1
0.0432706959900505 1
0.97858688917257 0
0.0425693365015711 1
-0.30404674589777 1
-0.503343332335231 0
0.405124976350934 1
0.169259042431745 1
0.347346904461613 1
-0.0129526627832555 1
0.15846455910418 1
-0.0861237635128118 1
-0.484571350878065 1
-0.700041397272364 0
-0.131716874813392 1
-0.123247209252191 1
0.236882534764151 1
-0.555135548925906 0
-0.42611357620791 1
0.518779528930745 0
0.163379490411489 1
0.167827201894997 1
0.625161816584088 0
-0.0306458785834799 1
0.0678761780911126 1
0.154775187660929 1
-0.270358016845118 1
-0.40102698859236 0
0.1159935346446 1
0.396959678083126 1
0.310735105797709 1
0.178791713521587 1
0.22649226080207 1
-0.19585400499577 1
0.21676049666861 1
0.124377626667741 1
0.442234492000811 1
-0.0326032617204638 1
0.0520615891813557 1
-0.0406713829290254 1
-0.0536762842468362 1
-0.288062073453262 1
-0.0905697789587799 1
0.0635537915158344 1
0.00848778047543652 1
0.0125167004095907 1
0.160175383158196 1
-0.186086417411838 1
0.0250648380967161 1
0.287557376538961 1
0.487260500561968 1
0.333016952391167 1
0.354585525133611 1
-0.0657277299258321 1
0.297832317326467 1
0.115946035990006 1
-0.315863601899081 1
-0.426001119508543 1
0.246286782937829 1
-0.0336953360929978 1
-0.268965660233195 1
-0.186187551715048 1
-0.225044007789489 1
0.282283022470455 1
-0.149175736185441 1
-0.258214737118911 1
-0.767729087489205 0
-0.435541876695952 1
-0.0293073019207188 1
-0.0339358241981781 1
-0.188817171065795 1
-0.0928263641582753 1
-0.153672664702664 1
0.0346640628888438 1
-0.207369733519931 1
0.258799007364015 1
0.0140657866752673 1
-0.145386509877215 1
-0.251186607515095 1
-0.0970823168931719 1
-0.124745694437584 1
-0.489777061181969 1
-0.243544216805148 1
-0.0543361925232276 1
-0.345622906453015 1
0.000482331721458819 1
0.491594143002377 0
0.0235435983605444 1
-0.372972268102391 1
-0.120452984639528 1
0.060860498369268 1
0.15894097602217 1
-0.0606989074919151 1
-0.0309027356083828 1
-0.357359745879411 1
-0.45735703286227 1
0.183885252639318 1
0.171720163931874 1
-0.325622408813044 1
0.161228566728826 1
-0.310627330327916 1
-0.0121464555127931 1
-0.0132757178532035 1
0.52423043104327 1
0.200192854303793 1
-0.283634918321551 1
-0.27081508361546 1
0.522776115889357 0
-0.439002615287402 1
0.0222558600444378 1
0.419462591576208 0
0.393399177379516 1
0.0941672204327282 1
-0.377376969225623 1
0.331088707866001 1
0.105074383859777 1
0.212129655719932 1
0.773138799359409 0
0.341095190813388 1
0.322094402050728 1
0.161973988550992 1
0.756308068364205 0
-0.499480281705683 0
-0.320783682779079 1
0.0330548677039912 1
-0.0127442488841782 1
0.47640054753708 0
0.247106676582896 1
-0.497547176796987 0
-0.0099978963022845 1
0.00610017837082677 1
0.320078794710311 1
0.106717802358421 1
0.112815167533863 1
0.00521199178543273 1
0.00908621660879363 1
