# Supplementary material for: Bias caused by sampling error in meta-analysis with small sample sizes
Source: PLoS One. 2018 Sep 13;13(9):e0204056. doi: 10.1371/journal.pone.0204056 (PMC6136825; doi:10.1371/journal.pone.0204056)
Supplement: S3 File — (ZIP) [file pone.0204056.s003.zip › results N = 20 delta = 0 tau = 1 sz = 500-1000.txt]

"dl.delta" "dl.cp"
-0.207052051222828 1
-0.179664996998732 1
-0.0975428737986005 1
0.1445692826534 1
0.00464436951310215 1
0.151410570432414 1
-0.128745740565329 1
-0.200348849953257 1
-0.354410796023876 1
0.148019204771047 1
-0.181084403406734 1
0.159416165632973 1
-0.2279613261795 1
0.0702853726918593 1
0.432707462023356 0
-0.294207517367313 1
0.100243418915085 1
-0.118546589205637 1
-0.140977202043563 1
-0.0364336153879062 1
0.226282041882716 1
-0.151799064876394 1
0.164696477515664 1
-0.0369561779906507 1
-0.155689024091166 1
-0.0972492433771647 1
0.22779186750791 1
-0.215199850220541 1
0.171107272154014 1
-0.0472191592193983 1
0.165847560439673 1
-0.196189545282071 1
-0.113899740700714 1
0.4148803989647 0
0.376066440218365 0
-0.373319214981675 1
-0.0563386893454044 1
0.374011186780882 0
0.169127661487924 1
0.275908646626643 1
0.15141665404157 1
-0.456291371644603 0
0.00835157114245013 1
0.118905100064002 1
-0.246159421656446 1
-0.249471519567266 1
0.231912321959893 1
0.130378385839463 1
-0.112414979339836 1
0.176137671476293 1
-0.0608410496231709 1
-0.219996328182719 1
0.172968951029384 1
0.641163520618738 0
0.0265962217996639 1
0.486440599135667 1
-0.125966176633324 1
0.0143670804702645 1
0.0201273705349717 1
-0.0996872378724175 1
0.00738680178102067 1
-0.166615857277282 1
-0.242435493389174 1
0.0841879432888899 1
-0.361631460742364 1
0.242838303157093 1
0.283850214246645 1
0.0312854627509193 1
-0.0676003086925645 1
-0.273987981904324 1
-0.305885483363381 1
0.220448551404441 1
-0.00548602932026353 1
-0.239654652652405 1
-0.0444448238484491 1
-0.0635906556789672 1
-0.0762205341459893 1
0.34395767799785 1
0.0802887965471831 1
-0.220355829356951 1
0.224689870215967 1
-0.0801339163786786 1
0.0614105660687185 1
0.266147451280244 1
-0.115204818535369 1
0.0738486745430421 1
0.235440739594955 1
0.439181389718591 0
0.0746480318700351 1
0.058716523453223 1
0.0200138370052563 1
0.0102291917231623 1
-0.0868058576723536 1
0.32174420799705 1
-0.212744583389246 1
-0.217717721224354 1
-0.354275971626716 0
0.0163487405401895 1
0.0489748518880989 1
-0.400941445331346 1
0.162835267884678 1
0.284912263576498 1
0.0962075949743049 1
-0.0054121702612614 1
-0.0137476731388311 1
0.0203391229703098 1
-0.272166253215276 0
0.125571130021811 1
-0.285534640902934 1
-0.181720845709479 1
0.221107552476818 1
0.0477687292985281 1
0.0619116418575689 1
0.344398230246808 1
0.216739297764114 1
0.407856649999455 0
0.478362213991259 1
0.0403256599341479 1
0.062978115890233 1
-0.34159049541784 1
-0.0412851456046407 1
-0.0561601965122185 1
0.00929816205517133 1
0.00720809827176814 1
-0.319736431178273 1
0.0157480368441274 1
0.236664297093998 1
-0.313273687963002 1
0.177649640111572 1
0.167089901637244 1
0.0837038229342568 1
0.397723353856638 0
0.0462478882647523 1
-0.00390392221591054 1
-0.0374118531329032 1
-0.246979836274622 1
0.245821196186909 1
-0.0152032230664483 1
0.126917010734914 1
0.101565742584208 1
0.224731672854753 1
0.647898654163203 0
0.166666196748587 1
0.42412374935664 0
0.478387473049823 0
-0.224316873237422 1
-0.0422976004063004 1
0.275529066660937 1
0.0118147530055221 1
-0.389373962294196 0
-0.00644895929717617 1
0.00656554619764316 1
0.0825208072636806 1
-0.0980751073104478 1
-0.0405121823448841 1
-0.16736248145076 1
0.0518721006955577 1
0.112537836831115 1
-0.0459726495587583 1
-0.0904844106878251 1
0.222080754823885 1
0.248750498148538 1
-0.0724371628704587 1
0.226953716192755 1
-0.24388616195929 1
-0.126792521791146 1
0.875180872202953 0
0.146808929827597 1
0.19556656988345 1
-0.0930199755568994 1
-0.0218002358468398 1
-0.15917056675734 1
-0.227291122527359 1
0.576566696740205 0
0.196207933434761 1
0.125801189780714 1
-0.162271145400514 1
-0.314825172875945 1
-0.0487485584884279 1
-0.338826721253281 1
-0.400345798785729 1
-0.325108761188533 1
0.299854065980104 1
-0.0168155686998002 1
-0.171504203874755 1
0.112248814564414 1
0.142785983626966 1
-0.0358238221079006 1
0.250674023458304 1
0.106383957386933 1
0.0318648229560796 1
0.321091378723771 1
-0.00679827023475534 1
0.447929745780462 0
0.131611905748886 1
-0.214109317100907 1
-0.0992932331185743 1
-0.0589918174061718 1
0.150360748420044 1
0.542485421139681 0
-0.276180062409353 1
-0.45197111981496 0
0.186244242116649 1
-0.195866838081634 1
-0.368269546998041 1
0.0499806041930067 1
-0.172880523917277 1
0.110448635249335 1
-0.0111014300073515 1
-0.415122248002301 1
0.27680758491638 1
0.468923238230306 1
-0.104579469736778 1
0.0876018244716326 1
0.0883983395308206 1
-0.121826001812049 1
0.044922747482798 1
0.116198525401398 1
-0.234341089221394 1
0.473663857982932 0
0.147148386654327 1
0.20124097245061 1
-0.209530948629739 1
0.12333685967451 1
0.0184911356315461 1
-0.0776181450530067 1
0.159803436537212 1
-0.28392118851053 1
0.415466129176497 1
0.00438430049991232 1
0.290605059485166 1
0.0540623989422467 1
0.0126258938823874 1
-0.0631011246370362 1
-0.0219134616164326 1
0.0785664614145399 1
0.204394603864281 1
-0.0799483218102515 1
0.532756121804222 0
0.177229241428484 1
-0.0280725669967418 1
0.171456061841926 1
0.0323523765457519 1
-0.265133696345766 1
0.0363132006247378 1
-0.244667781608816 1
0.0337199172287322 1
0.169723892404778 1
0.0651340152018205 1
0.030173489310795 1
0.292555629302044 1
-0.233271917569652 1
-0.348874551876835 1
0.477816755708221 1
0.346875698106863 1
0.262068156567284 1
0.181760326979416 1
-0.0917735514960938 1
0.151493390068047 1
-0.0059511346065494 1
0.147052322853412 1
0.158496788327625 1
-0.073327102532121 1
0.216528725335257 1
-0.0412403151093727 1
-0.104598492770079 1
-0.0945662753274142 1
-0.0761819498478522 1
-0.332327435053517 1
0.00568703680194887 1
-0.124748666817438 1
0.269193199966312 1
-0.0177160245516737 1
0.180048812731551 1
-0.178593274873785 1
0.221413129152583 1
0.123927750331471 1
0.019477893632765 1
0.536695580250603 0
-0.13375096866093 1
-0.313053295479253 1
0.192773150103611 1
0.287494779248925 1
0.235994067319842 1
-0.241717453017542 1
0.165668984228748 1
0.075780441176743 1
0.129560644142581 1
-0.162642455723554 1
0.0238028878716338 1
-0.355786823155716 1
0.253715229180951 1
-0.160191797990498 1
0.0218209860048271 1
0.00854842813877196 1
-0.491941877090605 0
0.103663780613327 1
-0.0975738330922793 1
-0.0299909353284298 1
-0.0723444924155154 1
0.350251328309817 1
-0.368305105151855 1
0.263416165705626 1
-0.14661254926186 1
-0.271135539984363 1
0.345026636067334 1
-0.25393609778266 1
0.297881759799243 1
-0.229488490996475 1
0.108180064559025 1
-0.0525637500576177 1
0.0422678082067992 1
0.173762249989625 1
-0.028277589662091 1
-0.10748960342319 1
0.0584540359958488 1
0.00251422381081494 1
0.00101226626189829 1
-0.295093858319151 0
0.0250258375715792 1
0.0141673174258444 1
-0.162491101078043 1
0.245575865229677 1
0.497049976415903 0
0.001136083089853 1
0.194573692295323 1
-0.0345574270069165 1
0.280241166198324 1
0.262238682847361 1
0.0619606461081609 1
0.0733037567533864 1
0.0475715990220556 1
-0.0110916233076232 1
0.261673900867793 1
-0.18095231177375 1
0.247996769490908 1
0.0906658864226014 1
-0.00241718245962154 1
0.251695540442987 1
0.155049388104065 1
-0.203213279833528 1
0.202760496816848 1
-0.428378360919034 0
0.290563760278431 1
0.109818174894017 1
0.176317655185094 1
-0.196425775146087 1
-0.487384062687203 1
-0.137027995723623 1
0.102555209873397 1
0.319858225736387 1
-0.488913550419705 1
-0.0939887795644709 1
-0.199950569530572 1
-0.505377042843855 1
0.0844126309265234 1
0.128969373954806 1
-0.0748834231155529 1
-0.127753624851937 1
-0.0615081892203983 1
-0.184240274801825 1
0.222198471285848 1
-0.0295711052147864 1
-0.00222045493453559 1
0.12836668424748 1
0.0345377075377795 1
0.0647497792868944 1
-0.0898659873712452 1
0.104940825761465 1
-0.108765100206815 1
-0.164996606890253 1
-0.191360540014816 1
0.12230115103782 1
0.295185592844553 1
-0.0664834562029892 1
0.152584746763475 1
0.0268181299250057 1
-0.0506959468276349 1
-0.144525839005857 1
-0.157667254854291 1
0.136904092597218 1
0.0725593800805033 1
0.360153744239236 1
-0.161271404661949 1
0.210506854685757 1
0.0466545449822651 1
-0.124248046352112 1
0.113592852180297 1
-0.516136539381954 0
0.113585216963192 1
0.0799813779975429 1
0.214106198168438 1
0.188862505632277 1
0.275808174608131 1
0.0576703178013516 1
-0.0829972669742909 1
-0.199584657012628 1
-0.120322727091339 1
0.258838605134547 1
0.0142428000778626 1
0.0813227397966528 1
-0.172930787118599 1
0.286969533686528 1
-0.251645539163093 1
-0.0462789114997538 1
0.097797760718946 1
-0.623583354411678 0
0.224746773630848 1
-0.02031635560703 1
0.526269167365151 0
0.339883991775708 1
0.233668322306745 1
-0.0890386004785173 1
-0.609326239115989 0
0.174703033648042 1
-0.055390217026472 1
0.107751535594981 1
-0.140681624448862 1
-0.293005566346478 0
-0.245938184397756 1
-0.00777568947958258 1
0.0999838401561447 1
0.0353870744733175 1
-0.0662511945101688 1
-0.350054653203344 1
-0.0272580664809733 1
0.378458637840227 1
-0.140231605812377 1
0.199937917076091 1
0.233326958912984 1
-0.0842635559218833 1
-0.504220008987747 0
-0.18699598540027 1
0.151815680406432 1
0.0795539964460115 1
0.126686228500252 1
-0.282738199050838 1
-0.171034614790747 1
-0.168538123336399 1
-0.390681630997549 1
-0.0636298208566737 1
-0.0646129633126502 1
0.0948853317837672 1
0.285848122073961 1
0.0389349887710172 1
0.0295589591215262 1
0.0474275220767944 1
0.151186788119661 1
0.159444453678955 1
-0.268520911822021 1
0.00230002331234305 1
-0.141479996490849 1
0.44518853023162 1
-0.190528209763935 1
-0.275554703531718 1
-0.266095402574769 1
-0.598892537569773 0
0.00713255660259092 1
-0.0532581528627073 1
0.166644015040707 1
0.192759579154779 1
0.263121741207283 1
0.230492953744604 1
0.199068701048839 1
0.298208182113733 1
0.0775784134216266 1
0.0185068467063835 1
-0.365170321355283 0
-0.320354487288261 1
-0.333809599069463 1
-0.641354827747833 0
0.360976422266038 1
0.264815359470889 1
0.292429284531539 1
-0.231305503243612 1
0.0723764786480651 1
0.0326471513254203 1
-0.273600255089549 1
-0.196533527219001 1
0.358506916652544 1
-0.00412750476088648 1
-0.155435744426009 1
-0.0932254227112835 1
-0.22438286860632 1
-0.21059794630843 1
-0.20267180972294 1
-0.199846632008469 1
-0.00348808356100251 1
-0.083039060727344 1
-0.271015411406301 1
0.0626588371273669 1
0.311193584203295 1
-0.244618925598397 1
0.0937292718372776 1
0.219951681269448 1
0.168477406379342 1
0.0271216438658968 1
-0.0516749421864546 1
-0.13047470776496 1
0.0799984737421836 1
-0.48383507352876 0
-0.330201587734665 1
-0.256059237913003 1
-0.11092209267885 1
-0.100365703237987 1
0.0426111367392458 1
0.0518243641615406 1
0.0722014063866553 1
-0.00454357367584149 1
0.0448277250779793 1
0.13451216438907 1
-0.192517257914008 1
-0.0389205902772235 1
0.205848688004539 1
0.0528060490414827 1
0.215375880680883 1
0.31375706653766 1
-0.0117174831587207 1
0.138981982513714 1
0.502440127243289 0
0.0790376621164101 1
0.156667583614611 1
-0.0371450081291118 1
-0.126650892105603 1
-0.280287993242168 1
0.10832270117854 1
-0.16062980721036 1
0.0151276862625058 1
0.0252442834639123 1
-0.0442083166781868 1
-0.147922039631056 1
0.214933388001972 1
0.149214098244799 1
0.231158856780098 1
-0.113546222654673 1
-0.295557968735966 1
0.560513485274412 0
-0.4063755871215 1
-0.388198471156515 1
-0.0746434563128431 1
0.167499245252198 1
0.0865756278652891 1
0.0536724359985944 1
0.00379127533115194 1
0.111493832539819 1
0.164785720996244 1
-0.0683847663496967 1
-0.0211480739891418 1
-0.126820167544423 1
-0.286394785839148 1
-0.0658192222886654 1
0.314438542408979 1
0.121134954251554 1
0.563800274175398 0
-0.181278301361385 1
-0.161801216532152 1
0.00324215547082093 1
-0.492615138259951 0
0.365003949805715 1
0.116850535375901 1
0.194559185232495 1
0.0365295138138292 1
-0.127563178061159 1
-0.152549409412545 1
0.111796244121904 1
0.00350004827649965 1
-0.0960622939521988 1
0.435520129022425 0
0.364204249636003 1
-0.311769451308934 1
0.00147412323957386 1
-0.335627133518828 1
0.0880664211207457 1
-0.172453078438503 1
0.115955991457172 1
-0.0375474785837172 1
-0.00447768555853437 1
-0.273858131162656 1
-0.30606219943724 1
0.240069277792497 1
-0.0638152032323598 1
-0.312108615998348 1
0.0862056787441135 1
0.309380037986096 1
-0.128750153655249 1
-0.0352959378342845 1
-0.324011204896038 1
-0.413849922495248 0
0.265297575112578 1
-0.00923392738668292 1
-0.166137765867108 1
0.0912004559406168 1
-0.0728778076122745 1
0.376159321763072 1
-0.126065342852107 1
-0.111847018184619 1
-0.0930649147309914 1
-0.0204115359953945 1
0.132946541531204 1
0.0686752387735117 1
0.125168499658493 1
-0.282290420989045 1
0.161960108799078 1
-0.215786784993148 1
0.11631554295581 1
0.162434555723665 1
-0.08347909135565 1
0.0678871869635379 1
0.234964539177786 1
-0.389126091014128 1
0.392434368561242 0
-0.192372382141975 1
-0.00290982672973624 1
-0.0666299906268454 1
0.106099928892431 1
0.257792242905944 1
-0.483416471047364 0
-0.0146540819306407 1
0.0632510894748503 1
-0.172192030498082 1
0.0861631775674114 1
0.199933962207714 1
0.0855007613750559 1
0.083409542195962 1
0.293705276221922 1
0.364164497694058 1
0.243591121766738 1
0.167129895260907 1
0.344379975877698 1
-0.374897068219492 1
0.099812329527008 1
0.345790622656464 0
0.208590748320922 1
0.0259006181937316 1
0.379184700704252 1
-0.0697594885171062 1
0.210980979121302 1
-0.182929395562699 1
0.195484135804777 1
0.0646786499329399 1
-0.420583018659738 1
-0.0717816612273726 1
0.567462578071472 0
-0.120625499895428 1
-0.115570278072011 1
-0.209147606889831 1
-0.407581270625799 0
0.202904971280284 1
0.0102048942483099 1
-0.299609243410517 1
0.130598778063888 1
-0.0360646167125906 1
-0.0265220777053914 1
-0.0169211207997367 1
0.111848109346213 1
-0.120868307416119 1
0.00178724428275274 1
-0.275658346114436 1
0.119394505678254 1
0.0797213149033564 1
-0.028029773334155 1
-0.170459357351464 1
0.00844353495116769 1
0.125541730904706 1
0.0219315762292872 1
0.0493914843104686 1
-0.0472127990499732 1
0.205882041682659 1
0.283056548015025 1
-0.0886941661268654 1
0.184012311499881 1
0.0262498336244134 1
-0.338862975699885 1
0.146519666660312 1
-0.330255729726514 1
0.665146168302607 0
-0.0935429199281049 1
0.185662268368088 1
-0.130965043265526 1
-0.00590639999093467 1
-0.289079058169235 1
-0.0247066716052158 1
0.13174188120397 1
-0.369134454585043 1
0.0660392438307423 1
0.208928723651485 1
0.087131715316775 1
-0.317068257475691 1
-0.300694211961974 1
-0.225974880197747 1
-0.195755965947191 1
0.19002127988511 1
0.302414695118793 1
-0.45497805553911 1
0.246298707292042 1
-0.306250598421239 1
-0.0995431462360771 1
0.0936059008758971 1
0.132804137011942 1
-0.613303877009226 0
0.148722420659954 1
0.169266711280192 1
0.208772610296886 1
0.0273989923994777 1
0.158783107245991 1
0.375698477073613 0
-0.101805169488058 1
-0.0536879078585957 1
0.075336156871745 1
-0.122366429035036 1
0.142891453125276 1
-0.121644177251601 1
-0.343732791323171 0
-0.140994211354577 1
-0.0961732534811542 1
-0.380856361603062 1
-0.347527889412007 1
0.0914839725201464 1
0.0258933921739572 1
0.048092854617378 1
0.0329358523476543 1
0.0139002862285803 1
-0.220600783102486 1
-0.0676668911014986 1
0.0458387151017464 1
0.102209023855818 1
-0.0769524278585862 1
-0.067790543871081 1
0.201718176329084 1
-0.171986048873309 1
-0.0665948594829542 1
-0.0447170874994079 1
-0.113521399730936 1
0.0917060264451141 1
0.268771914617209 1
-0.165334860356413 1
0.115871888922212 1
-0.0459704494769895 1
0.0803583185429214 1
-0.0482151803342663 1
0.0776543172852193 1
-0.0930863109031492 1
-0.380942025419466 1
-0.0567287132595646 1
0.333309107386055 1
0.24822724078163 1
0.073313794949676 1
0.319397991476007 1
-0.031232358273903 1
-0.17582769874985 1
-0.050812969377548 1
0.176769334602426 1
-0.0131848519396223 1
0.296156560765629 1
0.259078553811351 1
-0.0481588169262664 1
0.413672612018533 0
-0.553432000686604 0
-0.480612907175372 0
-0.147794183440352 1
0.103687210799001 1
-0.14288890858354 1
-0.0473436196410792 1
0.117940230224489 1
0.557189768182695 0
-0.167368857517107 1
-0.210506754865005 1
0.0319940638641283 1
-0.374233828280233 1
-0.283551029222448 1
-0.160149055025198 1
0.120845922436165 1
0.229746681475215 1
0.254133234635716 1
-0.432161279542571 0
-0.40616821075687 1
0.28495184473039 1
-0.0941061919072616 1
-0.131076640872944 1
0.121992316403283 1
-0.217045202887439 1
-0.0726683017479209 1
0.392452566884959 0
0.118938755051193 1
-0.266073788899241 1
-0.509432856370352 0
0.132254038204883 1
-0.162337346782097 1
0.111897120470632 1
0.147695839475092 1
0.0501365805295039 1
0.083599733721715 1
-0.0985382199651124 1
0.65395007000333 0
0.467534522667131 0
0.166963636776943 1
0.164328172884688 1
-0.274771261634212 1
-0.188093641828397 1
-0.130962990555888 1
0.230042175688814 1
0.0667282238935933 1
-0.137961545226367 1
0.206384710893192 1
-0.0165980947063488 1
0.17707503317177 1
-0.287524550455707 1
0.146830820393535 1
0.374109360033429 1
0.100842960851546 1
-0.200693867071568 1
0.458065599979288 0
0.305313870282859 1
-0.00689398238376744 1
0.00822542506057198 1
-0.118706811161725 1
0.116037580769721 1
-0.126403000693801 1
0.195835425080292 1
-0.00358635431112837 1
-0.0112875926375225 1
-0.284732683589198 1
0.130673120975289 1
-0.10426290620853 1
0.0463804154068223 1
0.0583162352408209 1
-0.217597979564872 1
0.240199454372314 1
0.285862331356573 1
-0.00232487961993341 1
0.14025040091795 1
0.336145086468694 1
-0.379610752551317 1
-0.581570399620976 1
-0.062986382446035 1
0.561066889878834 0
0.555178824819761 0
0.0406069327906989 1
-0.0963287536870625 1
-0.525238623586898 1
-0.223629365269851 1
-0.43638539145492 1
0.371023970427834 1
-0.255907022723552 1
-0.284445870197959 1
-0.084587226991404 1
0.0582402259096092 1
0.115833555773502 1
0.0475907004979474 1
-0.19175036102649 1
0.308345390373427 1
-0.447778418479492 0
0.106554843892702 1
0.173648096396416 1
0.395419590092273 1
0.0916893706822793 1
-0.344572881354778 1
-0.319722186900211 1
-0.00776296200640343 1
0.445915407461251 1
0.00606451771414813 1
0.288009674545899 1
-0.0236712359619948 1
-0.038890326101425 1
-0.432315086768949 1
-0.257576991453556 1
-0.0473071292643421 1
-0.132654054879167 1
0.260353475330035 1
0.101734871375263 1
-0.00205133015113072 1
-0.140715223992162 1
0.249221539078061 1
-0.358032731398041 1
0.224181304572694 1
0.240749824525253 1
0.229387941417815 1
0.0199274972197178 1
0.13170164197898 1
0.0751621957556079 1
-0.212161931994199 1
-0.373066141106269 1
0.0651082803428521 1
0.0466178784654558 1
-0.467923811882546 1
-0.459992845641331 0
-0.390234283550206 1
0.0826677688849703 1
-0.175881483890361 1
-0.136933826133529 1
-0.0411960077013579 1
0.534677870034846 0
0.0959585921953128 1
-0.0866021660908585 1
0.378045892705233 0
0.129712422475912 1
-0.13988404542042 1
0.163951025517378 1
0.23798566507201 1
-0.112430275864458 1
-0.0341050233434291 1
-0.230715039134003 1
0.160984947797461 1
-0.421572601337381 0
0.270804694738974 1
0.12419254716273 1
0.0714089338113214 1
-0.0874377646155681 1
0.140080763582402 1
0.00521675437844465 1
-0.250060153535162 1
-0.094736217472324 1
0.557322373436843 0
-0.336688543472194 1
-0.137858057486482 1
0.497458282000718 0
-0.208379558020369 1
0.0944115437904395 1
-0.0451504057294795 1
0.313404779617866 1
-0.254450059041696 1
-0.0324078923546679 1
0.0146622525684725 1
-0.0120812145654475 1
-0.0969530048731538 1
-0.060836388880238 1
0.352983425045793 1
-0.125706607813734 1
-0.00952560781425645 1
-0.104624206967465 1
-0.191084261118092 1
0.0386150729785217 1
0.4345647008382 1
-0.273237693718367 1
-0.00622811045679759 1
0.0649457137600856 1
0.0535850365141988 1
-0.192404656008662 1
0.106275999695575 1
-0.475907203849383 1
0.0855307417065903 1
-0.150685131718916 1
0.12254727613253 1
0.301840803636284 1
0.183367724479458 1
0.295562059908319 1
-0.168492343824413 1
-0.141054017052508 1
0.213091305906378 1
0.0669777374198733 1
0.024996063350252 1
-0.0237187824769723 1
0.368549336553168 1
0.288281349455611 1
-0.18349344106194 1
0.204123680662682 1
0.494234515832291 1
0.00118665134520249 1
0.224291862189743 1
-0.0848016493802849 1
-0.146608719750039 1
-0.115785694358534 1
-0.148101051982384 1
0.0740498313967668 1
0.15247440956307 1
0.557815979930321 0
0.125493937508427 1
-0.226306595458702 1
-0.0908063175102363 1
-0.0348321661197934 1
-0.0542187359099809 1
0.00404664688252778 1
-0.256263080153213 1
0.405117240621466 0
-0.0690097028371229 1
-0.262500388871984 1
0.0413699132900371 1
-0.178831378765016 1
0.625814334037423 0
0.109385709578385 1
0.28100292128031 1
0.322353874117071 1
0.0523223662061701 1
0.0175251115539743 1
-0.104790129589557 1
0.144619009666361 1
-0.0118373860155634 1
-0.318575219171825 1
-0.166483713433533 1
0.256718543643599 1
0.0827584044778548 1
-0.0731537867065098 1
-0.131086731149558 1
-0.108514327312392 1
-0.188956765182853 1
0.301020421151903 1
-0.128486725873906 1
-0.0146826254071061 1
-0.0230696976555976 1
0.111816959819464 1
-0.0672031308428352 1
0.325235615297218 1
0.00587986064985601 1
-0.047669855559439 1
0.214789657543312 1
-0.100396117620616 1
-0.162243270864393 1
0.243878157248982 1
-0.421456971999907 1
0.249873749938266 1
0.162327913005764 1
0.245703950261642 1
-0.308807212161139 1
-0.18417348331751 1
0.0761185535076733 1
0.397954649755644 0
0.061959864279694 1
0.283775323121694 1
-0.335517015874159 1
-0.200672700396446 1
0.21566340157547 1
-0.56245173215245 0
-0.411785539028462 1
-0.0760191250881961 1
-0.120050755773028 1
0.442804303103494 0
0.125853221188946 1
-0.222145919614491 1
-0.234044435636354 1
-0.125503306521905 1
-0.054256421627213 1
0.642892633480662 0
-0.0399227048011251 1
0.278012571346422 1
0.0942326793429425 1
0.404242008808976 1
0.0788695260549409 1
-0.209954757898723 1
-0.223849851534287 1
-0.185124013978774 1
0.599563516061629 0
-0.0430351641864846 1
-0.251646536928733 1
-0.224406004549561 1
-0.0750799306341267 1
0.0972659776590243 1
-0.0577002577915359 1
-0.126590474894726 1
0.210056344661529 1
0.28666264753059 1
0.0370265928473424 1
0.90700491467477 0
-0.205600004907409 1
0.0636692362641942 1
-0.0303329585047626 1
0.197898770230241 1
0.350956247959352 0
0.00322557780703122 1
-0.211558080299435 1
0.0473476336797042 1
0.0154478871773646 1
-0.0305407007361501 1
-0.0515238300075039 1
-0.181265438380545 1
-0.105253792478459 1
0.186465681981933 1
0.134069992638103 1
-0.0891403531600523 1
-0.31633770049495 1
-0.0770943804472235 1
0.237249980402782 1
0.204377401144476 1
0.0653153264056949 1
-0.0938085134324164 1
0.156073349473738 1
-0.4609722145827 0
0.18827349419277 1
-0.108772813330169 1
-0.361002081070696 1
0.465415312826806 0
0.337660964822807 1
0.00181171506995431 1
-0.0148891681894365 1
-0.049658267328163 1
0.00856892847300464 1
0.0528899977493314 1
0.239430933126871 1
0.0619269665922673 1
0.12125524165986 1
0.0618774237965044 1
0.140562291604614 1
-0.0990509944474238 1
0.00263451793758203 1
-0.14163720103354 1
-0.303581099570905 1
0.266438837099314 1
-0.130990231965583 1
0.0493515323430662 1
0.0844880264239442 1
-0.0443098338574892 1
0.167351777581069 1
-0.377587753309849 1
0.169195609448473 1
-0.0732558748554548 1
-0.0973063819441508 1
-0.0426487716668707 1
-0.0854770732517169 1
-0.162241677468626 1
0.382046371361733 1
-0.0630942721905727 1
0.314953769762032 1
0.0621772879052211 1
-0.174663104364553 1
-0.134753043109697 1
0.101609738513414 1
-0.113081231968828 1
-0.0533552240638945 1
-0.055846946609423 1
0.00723924097676091 1
-0.0103756977055259 1
-0.133845631292237 1
-0.22353345802339 1
0.0611063406329711 1
0.0476559087007706 1
0.128203307751731 1
0.185721062883921 1
-0.201887224172687 1
-0.219782156085431 1
-0.0321192702304694 1
-0.0327233710599654 1
-0.0973228774190903 1
-0.479444932970127 0
-0.0129467285355493 1
-0.368734670360227 1
-0.209544177353306 1
0.0159041067095311 1
-0.149255026102042 1
0.135239559783534 1
0.060484011512731 1
-0.185652539709475 1
-0.122601527119757 1
0.418415143093593 0
0.104852559401169 1
0.340035085072187 1
0.102948585193492 1
0.160548021501643 1
0.114031706711416 1
0.378554877109696 1
-0.0710900139684294 1
-0.0593475309217101 1
0.12867858186808 1
-0.153940679150995 1
0.156033055555344 1
0.54268596225287 0
0.222530704019153 1
-0.358147466204713 0
-0.00305759226747513 1
-0.18343887532897 1
0.236473417556861 1
-0.652878642599247 0
-0.0287943172556322 1
-0.153884681641939 1
-0.114215856255391 1
-0.199817366038337 1
0.14048948051162 1
0.199556637129456 1
0.0233259936797512 1
0.108801677369679 1
-0.168243106997964 1
0.4289076590017 1
0.0888991285068852 1
-0.148319554403853 1
-0.00469030385831344 1
0.0165122408931725 1
-0.218560042108533 1
-0.462836617735794 0
-0.161937097073241 1
-0.0769992943739645 1
-0.0282665516482229 1
-0.011376446842016 1
0.00519792296726401 1
0.106695267547292 1
-0.142293354663581 1
0.0399895282920156 1
-0.0401844780757781 1
0.015785018702909 1
-0.270503878512431 1
0.436712427312252 1
0.396950172956906 1
-0.236662135496631 1
-0.147014287705357 1
-0.376097896855145 0
0.191789663525758 1
0.384936472841203 1
0.170076733251196 1
0.119801590721734 1
0.149613282862562 1
-0.00859035638006319 1
-0.00448743912397282 1
-0.169707361806025 1
0.0410082634705351 1
-0.724318459000682 0
0.306777600229869 1
0.0814857729105802 1
-0.0292610324314385 1
-0.36081346690826 1
0.00873545045577738 1
0.00939443556632041 1
-0.204375728984544 1
-0.211006314589652 1
-0.265728153993419 1
0.144058696534469 1
0.18702515401582 1
-0.180706004031341 1
0.180672431740907 1
0.123818751079256 1
-0.0992437928287083 1
-0.0311549006464244 1
-0.0464854696450623 1
-0.1636395465702 1
0.218911326013156 1
0.406457750748243 1
-0.0632522809828657 1
0.267366884610132 1
0.273828374461886 1
-0.00221728210239796 1
-0.116448947468437 1
0.115768322699264 1
-0.323094351986194 1
0.128183383731681 1
0.292440554651465 1
0.289959776611922 1
-0.0905239042833708 1
-0.436508521969745 1
-0.403502230055727 0
0.308197271901561 1
-0.129180954918989 1
0.167337838099291 1
0.165518770961707 1
-0.193898517723928 1
0.0916500760824338 1
0.180262689830887 1
0.28200376065205 1
0.257786218375431 1
-0.0125540861155774 1
-0.103597416438603 1
0.0547090552403112 1
-0.106422194654752 1
-0.347351587220521 0
-0.362530050884765 0
-0.0406435686582859 1
-0.159412723774425 1
0.222526077947655 1
0.0310568962001887 1
0.041472188319178 1
-0.392729370985369 1
-0.0298871232968785 1
0.161127762880781 1
0.0289733884720558 1
-0.494958930770078 1
-0.266707831772745 1
0.174758118001813 1
0.0110986325818974 1
-0.255702743851833 1
0.24945834408966 1
0.0514160790640614 1
-0.0548166290013525 1
0.267831004884367 1
-0.0794969646442616 1
-0.160330809004734 1
0.309913995811666 1
0.133989857943557 1
-0.324588080294928 1
0.260892945718189 1
-0.0455275677769754 1
0.0694192024650213 1
0.0681678168385564 1
0.148166427330056 1
-0.192908564254415 1
-0.177319980607399 1
-0.00104521074498763 1
-0.35658924448273 1
0.492142216750111 0
0.267976174037776 1
0.185631474542432 1
0.319481789065522 1
0.412565201528733 0
0.0512694288514696 1
-0.341724840500985 1
-0.128548966257046 1
-0.252775554349269 1
0.129186945484299 1
0.0756330944207806 1
-0.380087776961691 1
-0.371485875425483 1
-0.349871831156164 1
0.27479066689971 1
-0.440232560366925 0
0.461567164740819 0
0.376328398425021 0
-0.238868754231539 1
0.0760059040564333 1
-0.112408964773539 1
-0.0742766786758933 1
-0.312220993332289 1
0.50677135940321 1
-0.0237325008603989 1
0.0886478503986599 1
0.19979227186497 1
0.231386460918401 1
-0.520391352967182 0
0.50898080690524 0
0.353043910044869 0
-0.0193698817086811 1
0.436017410747947 1
-0.28873562401724 1
0.282444802537455 1
-0.178140454621379 1
0.0840703872083165 1
0.190426356026735 1
0.185470225343312 1
0.385465234202342 1
-0.196857777515743 1
-0.110042246991101 1
0.0871741704033158 1
0.0182080224892865 1
-0.128946702561332 1
0.2694042227295 1
0.143977118997215 1
-0.17469037971787 1
-0.289748895762783 1
0.196793829615752 1
0.0514508314646599 1
0.0104446031132291 1
-0.464986750112672 0
-0.0642030221094693 1
-0.201684674712408 1
-0.318114934972541 1
-0.0612354889139161 1
0.115392642178249 1
0.0590605695824619 1
-0.00723607531487223 1
0.160929229103303 1
-0.0748836958944303 1
-0.217528837732619 1
-0.0243804287273225 1
0.389658858763387 1
0.0977474794301292 1
0.0583888248497842 1
-0.246672165852077 1
-0.0883462212065664 1
0.246484410340296 1
0.00639313319460448 1
-0.35522765992341 1
0.285691725502997 1
-0.27184983126922 1
-0.0674280591801136 1
-0.265811949625162 1
-0.140357807606251 1
-0.203921907256377 1
-0.177623126245186 1
-0.258554883705963 1
0.108116529116551 1
0.085565865867365 1
-0.0825493154001123 1
-0.205746104154666 1
-0.0976174400459917 1
-0.27583383565626 1
0.0443134048131444 1
-0.270570679231895 1
0.32402205434555 1
0.69662713213249 0
-0.290648311402359 1
-0.0294871835255047 1
0.183033796911535 1
-0.199867401165023 1
0.138426964744069 1
0.319231476271537 1
-0.272159810411063 1
-0.117813036727401 1
0.361230070859421 1
0.0825833248584201 1
0.622122937596698 0
0.39421358221018 1
-0.310360629232029 1
0.257523549106478 1
0.169337694819784 1
-0.257541704513473 1
-0.0666119272168292 1
0.261526702384576 1
0.17031914294379 1
0.518224270155614 0
-0.20052058822899 1
0.195104095014876 1
-0.0182947215619546 1
-0.0538234407008098 1
0.0476349295254841 1
-0.272206421275483 1
-0.27915595827134 1
0.150576494854967 1
0.396497077096235 1
-0.0803812760790936 1
-0.20440020857614 1
0.132555376100601 1
-0.252912130790401 1
-0.0500685147473229 1
0.179073306421219 1
-0.197061823845327 1
0.123252041460392 1
0.251316267554863 1
0.00202731106600582 1
-0.233589777975025 1
0.173429953116849 1
0.375001504979139 1
-0.249643464584823 1
0.478758020017271 1
-0.261396631049997 1
-0.176429098873136 1
-0.128151880284911 1
0.0360396550564004 1
0.319422904927725 0
-0.0726764671705893 1
0.10253118252444 1
0.109075409998328 1
-0.400512650654422 1
-0.0347076992188988 1
-0.557319181089153 0
-0.416807637323887 1
-0.522809454699888 1
0.262574966444646 1
-0.0803462569135327 1
0.147683791259099 1
-0.410194064680327 1
-0.108415458114139 1
0.151350480801586 1
-0.195796151935605 1
-0.170087149437225 1
0.148422556509241 1
0.313286570951682 1
0.274770600186767 0
-0.256144601370044 1
0.0636546563663694 1
-0.00160703762224996 1
-0.0833462896298033 1
-0.228398531028442 1
-0.263463091692237 1
-0.132002966228754 1
0.298715242461993 1
-0.171766263742016 1
0.00169748283024111 1
-0.197299117529055 1
0.44727548493592 0
-0.612523516842763 0
0.366446494192356 1
-0.177556582225893 1
0.0572915888334826 1
0.135031023095572 1
0.162285155527391 1
0.073804035656832 1
-0.1439816233338 1
0.110046836635998 1
-0.373787135154104 1
0.251404181244624 1
0.028399280336218 1
-0.515050122009908 0
0.134566001665712 1
0.213611069614135 1
-0.23262203071642 1
-0.128613654032376 1
0.110182939259148 1
0.0400796224656242 1
-0.0925180961086198 1
-0.0552436116781154 1
-0.203703339165053 1
0.00721088049331542 1
-0.420591475815505 1
-0.113936321836156 1
0.148127640974099 1
-0.118141381494485 1
0.145925282870595 1
-0.0779600663941108 1
0.173754829715013 1
-0.104626440911509 1
-0.0394513753618004 1
0.00326829188371677 1
-0.233999771021579 1
-0.0608549956113794 1
0.154381184066294 1
0.0769782417259348 1
0.197515431528016 1
-0.00547112575980226 1
-0.015823325032592 1
-0.491348749244513 0
-0.122709659192885 1
0.330912659222256 1
-0.163098993711788 1
-0.151136004358028 1
-0.425202281091773 0
0.0817190979301089 1
-0.170094731629117 1
-0.0729388915091052 1
0.0854038150731305 1
0.0865185736048171 1
0.283765397078863 1
0.165104102349671 1
0.149472619827452 1
-0.0953623563800581 1
-0.099909432174123 1
0.1311767357474 1
0.201858633063236 1
-0.201352348006801 1
-0.159714317064504 1
-0.262364475503196 1
0.064007193720082 1
0.0032333755658671 1
0.210303386697923 1
0.100295091436053 1
-0.0478425756516346 1
-0.273572618016804 1
-0.342245140497308 1
0.00143037738094512 1
0.222437766829766 1
0.11760786520924 1
0.414827950850039 0
-0.0581874217653583 1
-0.265804509917819 1
0.367860947119765 0
0.295656317544728 1
-0.127615183000679 1
0.0350770007847891 1
0.08107609498838 1
0.0161334460111327 1
-0.0896579793528482 1
-0.167829753357551 1
0.231671530957416 1
-0.11208326640727 1
-0.384490219896495 1
0.286204392923882 0
0.0359280619140367 1
-0.306502933651202 1
-0.519741232920663 0
-0.52390698993584 0
-0.174592839961094 1
0.285530907291567 1
0.0753876355375677 1
0.0384095978657015 1
-0.0357338074072924 1
-0.0624019097958111 1
0.057331954488212 1
0.232605664606978 1
0.640598015028089 0
0.23255854923597 1
-0.0636231026010569 1
-0.280253499368233 1
0.101719054235062 1
0.0430525327315224 1
0.0768470392865062 1
0.00701849449772406 1
-0.0605407679230317 1
-0.122008419773664 1
0.12681156094108 1
0.112433408015741 1
0.151024569268045 1
-0.340836539171546 1
-0.120490598670619 1
0.061567515341001 1
-0.0209071276393502 1
0.129028663859373 1
-0.0358816465212068 1
0.0524483405372209 1
0.166813107515426 1
0.0399154845065276 1
-0.248313568710022 1
0.178664828674004 1
-0.00661252802556589 1
0.171511859302973 1
-0.0376706951743648 1
0.0428007738125631 1
-0.131951486924578 1
-0.0268107120014945 1
-0.02898613149381 1
0.214387425714862 1
-0.114529917464523 1
-0.1312929853014 1
-0.0141329546092275 1
0.129008898472985 1
-0.150281496215593 1
-0.178972029457377 1
0.206877819782116 1
0.170454834784041 1
-0.12179202146757 1
-0.104382815972869 1
0.322505295403833 1
-0.046130952303528 1
-0.386150207849802 1
-0.177118496998977 1
0.362372263516789 1
-0.101430290448802 1
-0.698424863964077 0
-0.0303820059905327 1
-0.0403774199283761 1
-0.0500623632272633 1
0.20844520714783 1
0.544134440341555 0
0.137538491001486 1
-0.108314592671557 1
-0.354582378911674 0
0.189411391381262 1
0.0579166152423119 1
-0.310019677301639 1
0.0977809129391169 1
0.302398278032547 1
-0.236972242350844 1
0.338194742211005 1
0.0930192468251649 1
-0.0484096593410796 1
0.172617774000111 1
-0.350065820185361 1
0.0495924313635992 1
-0.308752755599703 1
-0.131605060043227 1
-0.121740971078242 1
-0.341553401026895 1
0.136541028902373 1
0.0915331308727418 1
0.226598721418032 1
-0.38025684085084 1
-0.200471529611622 1
-0.254582748213777 1
0.0179583572732119 1
-0.0763355209708256 1
-0.0821555270382078 1
-0.207662670908717 1
-0.147970124310024 1
0.384516565671855 1
-0.074768499182674 1
0.349234887113336 0
0.17158332929618 1
0.235348851787793 1
-0.472776757674708 1
-0.00195662328984115 1
-0.0380186303809268 1
0.0318269392531268 1
0.0691219182236255 1
0.247693370135544 1
0.177001781106763 1
0.259398227080156 1
0.0473231074117786 1
0.100406422987675 1
0.376324071236603 1
-0.0896064560682356 1
0.00472541510263477 1
0.0166263007758013 1
0.20978321440478 1
-0.0166430727668858 1
-0.0424132141356956 1
-0.116038843327716 1
0.307970709060903 1
-0.335301560125348 1
-0.113146500177336 1
-0.44727678651154 1
-0.0428976820250935 1
0.00164510067298494 1
0.0980416399083857 1
0.219785052302623 1
-0.0727010413720542 1
-0.0762352755890107 1
0.353387669211335 1
0.235729023099135 1
-0.108535170571651 1
0.0635266049516928 1
0.297762085235795 1
0.0502325615805931 1
0.139144623385521 1
0.327355691742538 1
0.267772609272954 1
-0.108428441764004 1
0.545111319131393 0
0.411860267303315 1
0.482967178979695 1
-0.0085688067370495 1
-0.0277248058843591 1
0.273319976257728 1
0.33692982209958 0
0.197829871384199 1
-0.055110600487459 1
0.140301864904389 1
0.101947197344497 1
-0.302599009441783 1
-0.438158405027423 1
0.0673085217940004 1
0.397290664532397 0
-0.0569741844102577 1
0.384118937710092 1
0.32224070629722 1
0.103312796131524 1
0.329106781193149 1
0.115760019462931 1
-0.311207046599604 1
-0.515306216767599 0
0.0567334372016479 1
0.117009999851346 1
-0.00567931569890292 1
-0.11370210410356 1
0.0744149326684699 1
-0.316805102976913 1
0.208035126865314 1
-0.201136612029987 1
-0.132912794842767 1
-0.151457942442879 1
-0.230187366442413 1
0.000983226306746653 1
-0.0639734702454966 1
-0.0416268822868626 1
-0.285767022498063 1
0.24558277269346 1
0.268253486612983 1
-0.191475990898577 1
0.00810103713161132 1
-0.0916650794717684 1
-0.0854286551251777 1
-0.0608622239321336 1
0.440593060617084 0
-0.606088160477915 0
0.0433479649311091 1
0.0445709957701116 1
-0.183414800451209 1
-0.355895760737933 1
0.328604139288246 1
-0.0381351756624081 1
0.382790673728446 1
0.0216380835417687 1
0.0492419709888557 1
0.194210200870169 1
-0.129984365990218 1
0.00600402556690929 1
0.0371417004853789 1
0.293004332393674 1
0.17382861334533 1
0.538132152808419 0
0.357037690126208 0
-0.146455113162576 1
-0.296364710277642 1
-0.201193464350464 1
-0.461118185431693 0
-0.0185162700948451 1
-0.0865487837254226 1
-0.129253321980387 1
-0.266379264976047 1
-0.0741351822002179 1
0.0230698681511604 1
0.00586890362798674 1
-0.00107077253659642 1
0.491157418207529 1
-0.220663510315312 1
0.299377349160726 1
0.055824395415016 1
-0.0215301405047485 1
0.0407043009375368 1
0.328971832254241 1
0.345714110553551 1
-0.267839592293016 1
0.452307705401476 0
-0.394881948675761 1
0.0735318830267805 1
-0.0720789890443567 1
0.0500153926364513 1
-0.0984129505669793 1
-0.120449850766835 1
-0.100900023994376 1
0.114314068522232 1
0.115332230509748 1
0.29843512156137 1
-0.0904678077381231 1
-0.0692068604938397 1
0.26085841714193 1
0.20038061141661 1
0.0588015234700621 1
-0.030482675674488 1
-0.144205478676758 1
0.0184093822881976 1
-0.100539334697581 1
-0.0244261893029569 1
0.270959938773552 1
0.0355535163205015 1
0.33052228742032 1
0.000391453174860543 1
0.294641103047129 1
-0.0400897096402954 1
-0.59831070363036 0
-0.189600428372388 1
0.177562726027985 1
0.290502073479211 1
-0.0560545729729095 1
-0.174745519236929 1
0.0311249336808395 1
0.171427123056774 1
0.201535503934493 1
0.185811383347927 1
0.158049310563113 1
0.315016326073538 1
0.196673252154547 1
-0.0555363791269828 1
0.0100500259586394 1
0.0573544849049167 1
-0.0536495557748612 1
-0.00619506015426613 1
-0.323541887188734 0
-0.120384221323912 1
-0.4383682049211 1
-0.264638183184135 1
0.137854355140329 1
-0.361887317541464 1
0.109917832269006 1
0.0220434483649913 1
-0.241244024223161 1
-0.415668623062585 1
-0.166736431381763 1
-0.283874553453612 0
-0.194198099284274 1
0.104736136070315 1
-0.54419028649579 0
0.18938710709685 1
0.338586875977813 1
-0.235336581482681 1
0.031460525086112 1
-0.300316166580365 1
0.00430340052665537 1
-0.0443972051856366 1
-0.344099083920211 1
-0.327073608410835 1
-0.305669675992376 1
-0.378810757521829 0
-0.00900095589123417 1
-0.00143669618973068 1
-0.116418536110266 1
-0.383810608829884 1
-0.0879200540325689 1
-0.000425057972635527 1
0.136141260761326 1
-0.247508029732111 1
-0.520140619743611 1
0.0465571453045854 1
0.0887366940685627 1
0.124991164277162 1
0.0498312230102807 1
0.706315967903659 0
0.124157114242154 1
0.223232028007368 1
0.188040048034924 1
0.244051719978889 1
-0.168334797842367 1
-0.0816979381564827 1
0.07385552508342 1
0.215505565729173 1
-0.101252372105365 1
0.0794893678065315 1
-0.100728849038918 1
0.124255732635717 1
-0.111970781032085 1
0.126434396213378 1
-0.150093133356141 1
-0.0630403282126827 1
-0.341956876700923 1
0.0298734149900651 1
-0.148101195354477 1
0.0450750095907374 1
-0.0968287010832332 1
0.0271578965765287 1
0.151274691898753 1
0.0733473706977949 1
0.0222629895747011 1
0.0576823973457003 1
0.16421572423872 1
-0.0113698691526626 1
-0.217134598636715 1
-0.108881320310505 1
-0.0701158890059082 1
0.0253355649803399 1
-0.316431072551115 1
-0.206536205325277 1
0.140322290797896 1
0.0580319283352395 1
-0.206660547699308 1
-0.380833989739729 1
-0.326188783042744 1
-0.70536436231738 0
0.107770448148291 1
-0.555272674370819 0
0.245383250790756 1
-0.354112191135286 1
-0.508218361476517 1
-0.0361522931401083 1
-0.0359284717041518 1
0.181725871845083 1
0.0821386614876194 1
-0.0620947346626083 1
-0.186297399921341 1
-0.212076381601361 1
-0.231061889659674 1
0.0177067650169875 1
0.0662029149055179 1
-0.569723920540689 0
-0.414767748091356 0
-0.163885409933243 1
0.192688233686776 1
-0.425728306086111 0
0.303242287706921 1
0.00169280350837858 1
-0.175765212208264 1
0.394698005639034 0
0.108786662378545 1
0.202226886719766 1
0.216098777672175 1
0.00341513259596668 1
0.330407769861563 1
-0.335308003536566 1
0.0824144926501798 1
-0.642431369120741 0
-0.136991493755882 1
0.132484896531287 1
0.392752730238872 0
0.0300591475897968 1
0.0825422646325766 1
0.053244204758484 1
0.0144490286978834 1
0.18725307655825 1
0.0407417554933656 1
-0.237423858974962 1
0.152580543494985 1
-0.109117765081693 1
-0.38178699169208 1
0.107433152453005 1
-0.327535410188871 0
0.343204568026274 1
-0.339065352144601 1
-0.262867953506946 1
-0.118040064282444 1
-0.125237376164574 1
-0.257120449965419 1
0.084124829086898 1
-0.363778294851409 1
0.0850483001766268 1
-0.143120160999579 1
0.294508716973061 1
0.0922996581408492 1
-0.0391746198767933 1
-0.189648355878156 1
0.0356669244184049 1
-0.358580895780168 1
-0.257439779234802 1
0.277963577900924 1
0.0506910898857476 1
0.194405044003925 1
-0.337076957285087 1
0.409476312145418 0
0.0353385123225849 1
-0.135550271636566 1
-0.115196612455496 1
-0.349150676021406 1
-0.0427237484662942 1
0.562805641607901 0
-0.354763966215357 1
-0.11675909836503 1
-0.560479732820487 0
-0.00782166312418843 1
0.0134815762825455 1
0.162043571586841 1
0.218070943721649 1
-0.286164501904312 1
-0.438524304023149 1
0.392135952197727 0
-0.100864736024214 1
0.418537652475592 1
-0.0803481310515745 1
-0.344107982459994 1
0.221496351842032 1
-0.0339378889921503 1
0.110209405509253 1
-0.170592179123668 1
-0.223268535285231 1
-0.0422124545334842 1
-0.2216701090196 1
-0.137569215844254 1
0.487198970658462 0
-0.247955105337678 1
0.378835017785409 0
-0.368249789756038 1
-0.17546959300494 1
0.284010640775625 1
-0.107923253985117 1
-0.294322397787508 1
-0.0249911902565668 1
0.191029189036365 1
0.0399391850734366 1
-0.0307070142544578 1
-0.0734894687012563 1
0.20236642461561 1
-0.0205256891812667 1
0.0502060256418723 1
0.0112540461031785 1
0.021529779171202 1
-0.323352527253814 1
-0.381191554561087 1
0.126151510051729 1
-0.19028034130101 1
0.00570018882613449 1
0.701166203098178 0
0.04429554118234 1
-0.0237178123036485 1
0.0142079277501281 1
-0.154546374328829 1
0.402394267499091 1
-0.25397789612518 1
-0.0692439078219952 1
-0.378979705236874 0
0.329827114471134 1
0.199366169879228 1
-0.441563402511566 0
-0.0618533306949293 1
-0.229261604962789 1
0.0040988402124781 1
0.35881099664271 1
-0.180639000215507 1
-0.14700564309126 1
0.0959789360217131 1
0.00438567049644759 1
-0.127415954867601 1
0.130705190763675 1
-0.0590801436378292 1
0.148282584837179 1
-0.0485219691575395 1
0.329636813335375 1
0.291143175879242 1
-0.229526253044862 1
-0.10593431784349 1
0.370366239132726 0
-0.162997433832061 1
0.190069372773752 1
-0.0760890833846619 1
0.251849030342431 1
0.140488246041189 1
-0.120685720423068 1
0.0642321778513069 1
-0.127464342224666 1
0.0899111513117576 1
0.138312800150691 1
0.000370958990933862 1
0.134829925282589 1
-0.194786437222326 1
-0.352104173130756 1
-0.180396706263591 1
-0.153721419548696 1
-0.105697281552319 1
-0.222130766557079 1
-0.335132844673313 1
-0.049238285704902 1
-0.484225495043864 0
0.259347022302413 1
0.251835541623834 1
-0.037325265014072 1
0.321591099214572 1
-0.484511294799095 0
0.150786258782917 1
0.59890307248122 1
0.0670337273480896 1
0.106741117681654 1
-0.0561274154291199 1
-0.271347405122537 1
0.381594248853093 0
0.21353933273637 1
-0.470271942558943 1
-0.147992038802685 1
0.0699891584022262 1
-0.0255783600108333 1
0.171536883087324 1
-0.105786530816513 1
0.174674282449885 1
0.0951184046041548 1
-0.0177638229486666 1
-0.478040065612262 0
-0.21570102980808 1
-0.299217945140573 1
0.0460750768976547 1
0.245998282516007 1
-0.198698814125899 1
-0.0913260627907578 1
0.0120520277418491 1
0.086088177492031 1
-0.0100049577457626 1
-0.0675519325494452 1
-0.0321923205938393 1
-0.139483828883772 1
0.00340139055570405 1
0.0665757877193418 1
0.0531723954342456 1
-0.0899708252867985 1
0.369513628564377 1
-0.0496207985413651 1
0.261221124239062 1
-0.1922002916809 1
-0.154154005012767 1
-0.0163278820958459 1
-0.162329832887725 1
0.325910208137961 1
0.25892070842287 1
0.284572355409562 0
-0.217840061813297 1
0.352414051906694 1
0.259676033747431 1
-0.249013671209269 1
-0.171332793844185 1
0.0254305026615289 1
-0.455181622734758 0
0.616127039919016 0
-0.00279995569059335 1
0.170871320936463 1
-0.314827262298802 1
-0.0447903245155301 1
0.0462877950829263 1
0.0140918056372815 1
-0.367256099567979 1
0.505255116211488 0
0.0453707307757025 1
-0.278280066859506 1
-0.0962629199991266 1
0.239062458916298 1
-0.114972333099606 1
-0.274056450702002 1
-0.0850320405122536 1
-0.087643973563365 1
0.162176252876945 1
-0.42952156818508 0
0.0245909767198201 1
0.0235710974207836 1
0.258574347814567 1
-0.28098960310302 1
0.320263580940093 1
0.174941127746664 1
-0.0205331343128936 1
-0.0115456362039801 1
0.166512486001349 1
0.0943499053413781 1
0.293533697435352 1
-0.0359361613907135 1
0.241954837552844 1
0.197682555737406 1
-0.253075995391698 1
0.340833961046892 1
-0.0952050064501035 1
0.0109510283240176 1
0.180242865911736 1
0.0644440343976192 1
0.206275228033838 1
0.0696816488435922 1
-0.0762141779839472 1
0.0131168195515183 1
0.0522004216919069 1
-0.0642826486066912 1
0.55494222956772 0
-0.0645069418704652 1
0.337976416411096 1
0.0289394141524277 1
0.378074666042925 1
0.475662905114332 0
0.0512945015444899 1
-0.0166491130585378 1
0.34321378257913 1
0.175981633164149 1
0.382231961457679 1
-0.0289664377229964 1
0.0179267408646932 1
-0.360114628926645 0
0.00212838022612266 1
-0.260255392275784 1
-0.0737636242164362 1
0.0515766535773068 1
-0.313038088833709 1
-0.0178075176145736 1
0.154747044871203 1
-0.0823687888645897 1
-0.130893422778845 1
0.291348665312873 1
-0.0255227589624093 1
-0.0407254235665869 1
0.176903544057148 1
-0.0481499367897905 1
-0.0120181847321651 1
0.220240579690269 1
-0.0464681790161899 1
-0.183888596996599 1
0.176485108979759 1
-0.0819608058711863 1
-0.38663139261248 0
-0.109863569973685 1
-0.138033949048563 1
-0.307888529426853 1
-0.0197504227688962 1
-0.0111932406945077 1
-0.0552063223924338 1
-0.385309774088814 1
0.0611151864398118 1
-0.204666718098601 1
0.121174801254685 1
-0.135373769148185 1
-0.0102862043622067 1
-0.662916660224504 0
-0.0710590351499102 1
0.267933044632913 1
-0.0221006540978082 1
-0.00874502042492551 1
0.376141150453475 1
-0.185149872120742 1
-0.244493132335435 1
-0.0462872463219055 1
0.0191338631076355 1
0.125306051520228 1
-0.111340426698773 1
-0.038998365930594 1
0.144247937194275 1
-0.0352857582709394 1
0.138475212144934 1
-0.179422938262776 1
-0.177952151077265 1
0.0394146222768181 1
0.47288408319192 1
-0.0895318495671251 1
0.163239096042151 1
-0.0965314850577993 1
-0.0941325908017309 1
-0.391953304568569 1
0.0546385528691635 1
-0.0944714136840712 1
0.065430245865067 1
-0.152623528749354 1
-0.0943154102093453 1
0.199380090296047 1
-0.243840044102686 1
-0.252308575187456 1
0.0128577957995262 1
0.183932245646323 1
-0.236064069252568 1
-0.0473214988797062 1
-0.0571704548677485 1
-0.221423272652115 1
-0.2847019909179 1
-0.168566143917467 1
-0.0943521911044122 1
-0.244066796762537 1
-0.0538184218379806 1
0.125175105646811 1
-0.203206487006947 1
0.130317409959365 1
0.328134652093871 1
-0.171209974144227 1
-0.0825931568867093 1
-0.189383973160899 1
-0.0502006270122125 1
-0.0665738848093685 1
0.258821873623695 1
0.000983760180315235 1
-0.122274814281276 1
-0.0647810717416783 1
-0.00402814591791367 1
-0.678066123682898 0
-0.356962687272848 1
-0.00748722198314122 1
-0.0994797857074718 1
-0.232684012705889 1
-0.062543950725515 1
0.0690690050326857 1
0.0966081283570799 1
0.127943124505184 1
0.124540214534908 1
-0.0839143784850903 1
0.0587375206426759 1
0.191911425218146 1
0.0184353642980113 1
-0.0254241002651765 1
0.0721702232551225 1
-0.295612333763247 1
-0.284178479851949 1
0.103471638071632 1
0.151281925525023 1
0.268880669797547 1
0.287822165152653 1
-0.161169320206821 1
-0.0841602028421562 1
0.02034862322314 1
-0.0103675686444633 1
-0.0977190687278024 1
-0.0819476757102564 1
0.103606434129835 1
-0.308311060280306 1
0.0931719044497542 1
0.173072321856187 1
-0.320214137070857 1
0.0242158924966217 1
-0.146251859315118 1
-0.265569803414506 1
0.00718367791380642 1
0.0834846839704018 1
-0.254812527660444 1
0.150042941522288 1
0.276001502169916 1
-0.269781122036531 1
0.116600147992847 1
0.168005752127046 1
0.227289545885867 1
-0.141879671735054 1
-0.129882827836066 1
-0.181657892277119 1
0.266954208511055 1
-0.2672432942555 1
0.300905609066406 0
-0.412776206321405 1
-0.313606655679246 1
-0.229241763100457 1
0.212985011993402 1
-0.0529024297365448 1
0.219911020731509 1
-0.0128048533965195 1
-0.108463774024387 1
-0.180847119315379 1
-0.101541661575429 1
0.246715632934555 1
-0.130663670231606 1
0.512169562862649 0
-0.227814070228902 1
0.0621168741887241 1
0.244687525526917 1
-0.306385035767932 1
-0.166363439761777 1
-0.0610670350276274 1
-0.0106536495998308 1
0.116965034774195 1
-0.119045473074316 1
0.191500710748451 1
-0.0596239544236607 1
0.288773789408606 1
-0.347283691227867 1
0.303473541070774 1
-0.188540194450141 1
0.167887336820689 1
-0.0100177867543327 1
-0.46286403891248 1
-0.19157165374821 1
-0.263326772703036 1
-0.172432477812439 1
-0.451042474598546 0
-0.135145863152662 1
0.0500092088270749 1
-0.362785686633889 1
0.05783584289927 1
0.290040609503886 1
-0.217669333059687 1
0.142711833375958 1
-0.273766882534599 1
-0.0580125550849092 1
0.247020644430422 1
-0.183145606504811 1
0.24575598145077 1
0.00950224606069614 1
0.267727088003272 1
0.17087692528365 1
-0.109929367691942 1
0.0261340868915326 1
0.194034644723769 1
0.0247746332243722 1
-0.0232685416329779 1
0.0292761881181384 1
-0.0147381027372018 1
0.223868211054891 1
-0.0783820368877069 1
-0.460860534137221 1
0.263912794438565 1
0.165280155156573 1
-0.205006979014761 1
-0.0790763571331636 1
-0.0342625064456048 1
0.363344109450344 1
-0.160107721456232 1
0.0328230963167575 1
-0.276331217422345 1
-0.0266035125786319 1
-0.241179451965695 1
0.0726130197288296 1
-0.0357296565004495 1
-0.0333960685959805 1
0.134353627175957 1
0.11728241779068 1
-0.139915576068507 1
-0.0698455303541577 1
0.170598374325212 1
0.175404090420944 1
-0.0932353945581923 1
0.216189003827983 1
0.0677143140852914 1
0.0776766604684604 1
0.211421915020749 1
-0.433326799476003 1
0.0337490782128851 1
0.122263823192487 1
0.0431398510665048 1
-0.120433968461855 1
0.156521511790623 1
0.023838924468985 1
0.0421201293418452 1
-0.183468238834635 1
-0.0478386018515553 1
-0.0601578052192514 1
-0.0617560680761874 1
0.296404082339982 1
0.0517170167641243 1
-0.0987520109148224 1
-0.279840821360949 1
-0.202604552278553 1
0.0752286346984751 1
-0.0686341330526341 1
0.266312024494641 1
-0.392338420672087 1
0.378945302473765 0
-0.134256115411219 1
-0.095395902237677 1
-0.0995686111878212 1
-0.101854689943645 1
-0.298290770127513 1
-0.251968121753844 1
-0.107859379972558 1
0.111637526668938 1
0.0591607489642416 1
0.156792459097 1
-0.0889191949513525 1
0.000359526899369855 1
-0.133750893011789 1
-0.388228864490428 1
-0.0228206633887582 1
0.0635976890263895 1
-0.245163230744702 1
0.0829955266082954 1
0.491074088865645 0
0.207894031700462 1
0.103173333367644 1
-0.104648763208133 1
0.233898634148915 1
-0.0827352973802902 1
-0.205485054011401 1
0.43106429570626 0
0.325780523366009 1
0.074722033506184 1
-0.0163886044296833 1
-0.0311000341479287 1
0.122080587348551 1
-0.0213267282049871 1
-0.0111251541150998 1
-0.135087805306281 1
-0.0726407409694569 1
-0.758815481456069 0
0.187577791605256 1
0.421610972572685 0
-0.489125582815871 0
-0.0842815225154856 1
0.0306345591173281 1
-0.353533364088029 1
0.154541944909659 1
0.0509008823447087 1
-0.108053706181734 1
-0.00535946797463141 1
0.0823786735959842 1
0.497436666661367 1
0.0882144911313861 1
0.289826812628337 1
0.206997172728812 1
0.471117793900779 1
0.0185706888386633 1
0.435301342992616 0
-0.345541061753532 1
0.535325521216968 0
-0.0731592361481812 1
0.00140722652571484 1
-0.278663350882998 1
0.224783355711494 1
-0.0890216246022206 1
0.230217325336739 1
-0.120797995393478 1
0.0425047166414832 1
0.0386122916717994 1
-0.0538764890070135 1
0.194928744344717 1
0.0203437480852701 1
0.00850808809796108 1
0.160080695506919 1
-0.30575944766038 1
-0.0602372580400955 1
-0.211345715261586 1
0.404629083904831 0
0.107175572207548 1
0.0681105127607437 1
-0.0991213342465202 1
-0.298308409451637 1
0.235886888807148 1
0.00422693906237336 1
0.237929980347612 1
-0.166073617036538 1
-0.231753517650768 1
0.23908650711226 1
0.018701705239136 1
0.0696366908133896 1
-0.204920408531905 1
-0.125498976321585 1
-0.0441327810548192 1
0.13733597191442 1
0.132415573890914 1
0.0538325783554344 1
0.178706860356078 1
-0.420551344585807 0
0.319716270293404 1
0.124427325858718 1
0.209109241990602 1
-0.180730460912692 1
-0.139974849679834 1
-0.0499664147169817 1
-0.069626868459077 1
-0.130477189938956 1
0.160728296179671 1
-0.265849739166371 1
0.243191992176226 1
0.173400481112042 1
-0.213738834818238 1
0.00678870212780953 1
0.00663254071587292 1
-0.117541136730276 1
-0.0925049685945548 1
0.440340325483095 1
0.234746116365901 1
-0.214670797932917 1
0.0611744301528838 1
0.0385595140759254 1
0.00730189280303443 1
0.109276741359753 1
-0.438334025104869 0
0.0916134556994137 1
-0.122381899704904 1
0.0124078267168555 1
-0.195666196158986 1
0.115141077080648 1
0.0141327728931305 1
0.141339971791977 1
-0.0101188495184686 1
0.577142006241324 0
-0.232199545476859 1
0.181559683743276 1
0.0011683563530643 1
0.0119198332314927 1
0.030465029305167 1
0.377580160228589 1
-0.013377872319394 1
0.0350806395751325 1
0.269470733442329 1
-0.0325513062660776 1
0.173827768150255 1
0.195611972899669 1
-0.141970257668388 1
-0.126074269360791 1
-0.0368932659225217 1
0.225574957340701 1
-0.527389525710556 0
-0.0580812467329493 1
0.158712356949634 1
-0.350869146979713 0
-0.447152553712926 1
-0.344363353351777 1
-0.00358360117134838 1
-0.086123151147095 1
-0.0843294647752008 1
0.326448230267135 1
0.25210503983557 1
-0.167904522376617 1
0.200667887649042 1
-0.11438395288087 1
-0.0133806668330217 1
-0.285322979198871 1
0.0347501568210829 1
-0.016358481345735 1
0.0888345317413918 1
-0.0490615958364713 1
-0.141608237737019 1
0.161941070324108 1
0.0660413442839747 1
-0.110990435935406 1
0.153650324196632 1
0.191763897875119 1
-0.138892385144217 1
0.289765785697632 1
-0.232937134107867 1
0.202393969693809 1
0.120880207276253 1
-0.138196314014586 1
-0.260421797351275 1
0.127705459304277 1
0.185736691568011 1
-0.0781903433943026 1
-0.148245315569049 1
0.133990619019609 1
-0.172593533221482 1
-0.0170303988548111 1
-0.064525845110496 1
0.135061057551567 1
0.0753717351693395 1
-0.0665455470422108 1
0.0774602113073926 1
-0.184931084094039 1
-0.475019568372061 0
-0.0417484769777343 1
0.318423432327188 0
0.284546242506498 1
-0.0916973511218867 1
-0.00549678989422825 1
0.237176978522377 1
0.107954548207152 1
-0.00474663015475583 1
0.363464923429997 1
0.354071591753873 1
0.165080790636905 1
0.415667643411436 1
0.014982266172653 1
-0.480358853849089 0
-0.429468586971108 1
0.0432730744271418 1
-0.143045257093862 1
-0.131381195595262 1
0.17425770715053 1
-0.420376956177114 1
-0.0867867279873926 1
-0.189955138598054 1
-0.0150651008864501 1
-0.138007824969595 1
-0.421712529027563 1
-0.195397754184166 1
-0.126296120313608 1
0.167892125762115 1
0.126405196819641 1
0.440763750548021 1
0.0964764463700745 1
0.445832856702932 1
-0.133169207929765 1
0.205244518939225 1
-0.254236482253499 1
-0.221032612548699 1
0.0379588490978135 1
-0.0454983594386671 1
-0.102060288156201 1
-0.144013496444684 1
-0.349140113442572 1
0.020379875978121 1
-0.507847000205611 0
-0.223212096262576 1
0.018636400850228 1
-0.147154224472581 1
-0.0504878577556707 1
0.294653864168135 1
0.465342482292863 1
0.233934656480569 1
-0.237993820142961 1
0.230943215027601 1
-0.157145267383535 1
-0.178292245271056 1
-0.0663727026272182 1
0.502651260124166 0
0.0205472434286675 1
0.16321755926596 1
0.0389176271187004 1
0.0743951147668081 1
-0.182550861965425 1
-0.19452837135818 1
-0.146436041912014 1
0.111597123870659 1
-0.18532164085459 1
0.0366429209304359 1
-0.111557732196886 1
0.106460345969345 1
0.066058326831785 1
0.37492384667886 1
-0.0163056779500626 1
-0.0411854160809095 1
-0.266168580298856 1
-0.155455814298732 1
0.370779252725356 1
-0.0209193813409973 1
0.0286982694753076 1
0.368856372470151 1
0.0282303666919961 1
-0.278777355263202 1
0.367482812024091 1
0.0107100754467718 1
0.028961062041217 1
0.0862099308033993 1
0.289312379598056 1
-0.0549686120949911 1
-0.231076474258089 1
-0.0490221565151633 1
-0.185970041688567 1
-0.0036189958679761 1
0.0471138639681641 1
-0.284679765847614 1
0.0600950564341079 1
0.301907635564905 1
0.0158088322046944 1
0.111054493919979 1
-0.320640416155752 1
0.230498360690991 1
0.246249939756637 1
-0.2785171565269 1
0.220586766684751 1
0.00290178492859619 1
-0.352922121428616 1
0.182170227497446 1
0.194068262703877 1
0.274005275963232 1
-0.090464713538275 1
-0.172766437587288 1
-0.0729771972303213 1
-0.411655888912017 1
0.214598975417671 1
0.263053075148881 1
-0.236335160242271 1
-0.0155769011921281 1
0.00929047632779334 1
0.0509277187977907 1
0.0510658726945542 1
-0.27534172303812 1
-0.319096142640932 1
0.101520198723855 1
0.284135954467461 1
0.128422583472551 1
-0.491591708775049 0
0.148478667495497 1
-0.0867086162422917 1
0.0898654034708107 1
-0.323501956434349 1
0.0161588179199348 1
0.0739963017474473 1
-0.14617869777915 1
-0.285746586884074 1
0.363598755776166 1
-0.211810278764549 1
0.389432964915512 0
-0.0270743657542053 1
0.0540420543495412 1
-0.130500096498991 1
-0.159823750659643 1
-0.393707627494952 1
-0.262258537490334 1
-0.179884480987461 1
0.0672384613741896 1
0.265321223515388 1
0.124028739374052 1
0.044051637926455 1
-0.15682279224977 1
0.114134383732452 1
0.00655689177081964 1
0.136888333449972 1
-0.253001505089811 1
-0.39207366289713 0
-0.0634818250204477 1
0.0685844483910503 1
0.195358548732952 1
0.026276307962261 1
-0.430446415157972 1
-0.144005188399916 1
0.0270282885814392 1
0.145748436798715 1
0.222199609657025 1
-0.209248799708477 1
0.235746305918679 1
0.171541633395039 1
0.349386206181442 1
0.0929455318308721 1
0.414142200200477 1
-0.0178861545918597 1
0.350601101572682 1
0.130258751423333 1
0.164045716036471 1
-0.22082031804417 1
0.468555976001754 0
0.219787719357184 1
-0.196496882791114 1
-0.585558112276707 0
-0.0724793846421796 1
0.135686027025442 1
-0.182458225418758 1
0.296907524518774 1
0.355919214439674 1
0.35583530878813 1
0.227148308921033 1
-0.12211403875455 1
-0.220258108268221 1
0.0375066904132207 1
-0.181206454346989 1
-0.370366042147325 1
0.250282445023555 1
-0.551372890382763 0
0.115660065989829 1
-0.094509297440755 1
-0.0221644571699207 1
0.324313382939053 1
0.285401184073507 1
0.324274486343931 1
0.165279388602076 1
0.0700292135856488 1
-0.266038505359402 1
0.135682362760196 1
0.0012259358957147 1
0.0455656871760204 1
0.304072056392306 1
-0.0401870295377717 1
-0.0435173820400794 1
-0.220753530623563 1
0.476287296421718 0
0.0472241164554717 1
-0.189519950780208 1
0.253900092549636 1
0.175992964955592 1
0.0020080350731931 1
-0.23655011011623 1
-0.189377987626716 1
0.290460232995688 1
-0.0838897010070958 1
0.0815510025659989 1
0.261478191799209 1
0.17407653946329 1
-0.00753453886784569 1
-0.3633688719035 1
-0.110043106933493 1
0.259225704576886 1
0.346828949980607 1
-0.220132591604482 1
-0.0113278845686212 1
0.0994743948827295 1
0.456619572179932 1
0.231429007354259 1
0.365544993777574 1
-0.38515588829917 1
0.0236149882286422 1
-0.202731064606411 1
0.375214432466328 1
-0.156732079781246 1
0.280353800231436 1
-0.128282998763556 1
0.0335953603263586 1
0.373445126901664 1
0.114235569931911 1
0.0940020147807664 1
-0.0219590869353992 1
-0.0518471190973968 1
-0.349691440279526 1
0.154416789415564 1
-0.208407104691273 1
0.088528582219437 1
-0.225456169724034 1
0.104482906903868 1
-0.158964464124296 1
0.115470743465071 1
0.231105769289259 1
-0.269990910011888 1
0.572836476798642 0
-0.343124029324138 1
0.313558901813612 1
-0.130056602238662 1
-0.0579502495730146 1
0.225317401262111 1
0.210659493115588 1
-0.112591913628115 1
0.19897266096275 1
0.325360201461244 1
0.130918911395827 1
-0.250967549119991 1
0.180164831228043 1
-0.148210649700364 1
-0.136350353006459 1
-0.134717891752397 1
-0.264119338230309 1
0.0619357232992301 1
-0.0671472602300916 1
0.0082137929705052 1
0.349497296266649 1
-0.0534664594451998 1
-0.168586260019697 1
-0.0844513620750972 1
0.00628773124756442 1
-0.111364607171273 1
0.080944122489816 1
0.0588607618343922 1
0.408594962495498 1
-0.126721694963497 1
-0.17584209429125 1
0.103619187143703 1
0.0826037838358595 1
-0.260208634974783 1
0.0246042289629769 1
0.374151413930234 1
0.100348229151265 1
0.156214475538492 1
0.200275906132479 1
0.123843990908487 1
-0.0705583361082469 1
-0.243077695909996 1
-0.20899461511838 1
-0.0753264096200844 1
0.102725008025669 1
-0.0861949514929655 1
0.173828350649791 1
-0.34182768154962 1
0.140602272912118 1
-0.131422165931784 1
0.341932148962178 1
-0.0129131490310592 1
0.210533529744366 1
-0.0935794475601924 1
-0.082009482122793 1
0.157715962146229 1
-0.0469903487689922 1
0.0477366628780284 1
-0.0941524840227911 1
-0.190783495148771 1
0.225749967541657 1
-0.0675969784783654 1
0.117906654072448 1
0.215499538114832 1
0.151801722951191 1
-0.13330394630494 1
-0.100568285385776 1
0.23450822075301 1
-0.125215402542167 1
0.358670273332985 1
-0.0107020463150694 1
0.150034557243942 1
-0.0901167082441756 1
0.245570893495411 1
-0.259283917790621 1
-0.257200812939838 1
-0.0157754834555587 1
-0.362455240811385 1
-0.291981206879569 1
-0.11419038383447 1
-0.022300852656379 1
0.337438149227346 1
-0.0141205676182443 1
0.138706425718707 1
0.0746910647710326 1
-0.15430872459747 1
-0.323612808965217 0
0.152890554597532 1
-0.117991034140809 1
-0.13541145382247 1
0.219310685444484 1
-0.330404818150719 1
0.474119289262698 0
0.0892038702087065 1
0.153010967581889 1
-0.0505292247821018 1
0.140205431329532 1
0.0445962720344237 1
-0.0870857375002689 1
0.299459748146077 1
-0.00293885288971216 1
-0.129230846166604 1
-0.0384335801439713 1
-0.0585117675284809 1
-0.176303158436272 1
-0.108919500496156 1
0.292188615691251 1
-0.175913072512678 1
-0.163595071274822 1
0.0328287751463526 1
0.230609676263018 1
-0.320660965584447 1
0.325259774671854 1
-0.167851826893759 1
0.0512947675046694 1
-0.136007352156765 1
0.0387239935886673 1
-0.22506220572818 1
-0.442508407300465 1
-0.391640531153166 1
-0.0606953338572295 1
-0.00619161109824826 1
-0.249905588975353 1
0.531028484140338 0
0.176213769988292 1
0.11892869361549 1
0.152586614232924 1
0.158706817351454 1
0.0207811992709339 1
-0.109428795682844 1
-0.0106367367350661 1
-0.25978887906737 1
-0.0377100035349458 1
-0.106948216652484 1
0.170015760167122 1
-0.0864237847137101 1
-0.552643343379922 0
0.113566921382901 1
0.191163761520666 1
-0.169692769650992 1
-0.106805741884983 1
-0.00309707448333206 1
0.354891838550529 1
0.432359956422064 0
0.0706274863771984 1
-0.607211201619789 0
0.218241611552642 1
0.299153596947925 1
0.12793518206825 1
-0.259905838956437 1
-0.0403060074067967 1
-0.0613595267984199 1
0.12089157419362 1
0.736613857789931 0
0.0954282276526055 1
0.0625568290289442 1
0.0705679575198818 1
-0.316765363659288 1
-0.311307394412482 1
0.366245942768414 1
0.22949173852467 1
-0.204149230586839 1
0.157058031014005 1
-0.39649606897863 0
0.150214389297784 1
0.0573599868037866 1
0.10629785188196 1
-0.185371733308521 1
0.125969699115203 1
-0.187697113855564 1
0.197920670739455 1
0.105805929491071 1
0.324818196530057 1
-0.174456252290874 1
-0.565618551548106 1
0.123866845398508 1
-0.253020753876174 1
0.399194379264395 0
-0.162372797701157 1
0.0823013746961431 1
0.128309540909318 1
-0.240276208389736 1
-0.157861338528145 1
0.067373683728303 1
0.0355875241751969 1
0.239016854267609 1
0.172459424230109 1
-0.612668990255052 0
0.0518013424882926 1
-0.13773613898625 1
0.162145876382223 1
-0.00364178505281441 1
0.016272486334263 1
0.207082258810307 1
0.176739352042751 1
-0.284125686423135 1
-0.210567728471152 1
0.280070287889071 1
-0.41699318881774 0
-0.142930862083349 1
-0.112488483644249 1
0.201993005894778 1
0.0040133229809302 1
-0.0953470897434258 1
0.860355907546021 0
0.361110075626241 1
-0.295690574128133 1
-0.219512461800587 1
-0.0485292581810026 1
-0.0732390714709835 1
-0.213555967765812 1
-0.346142979440551 1
-0.481292131425164 0
0.155114687414915 1
-0.174018795400352 1
-0.372827587906382 0
-0.115367583426849 1
0.0223709616780306 1
-0.106706424752668 1
0.277949262446848 1
-0.493975623983527 0
0.157684985420813 1
-0.056841400011494 1
0.146097865712009 1
0.293338337876449 0
0.0946068036370367 1
0.260822378868159 1
-0.142968205002157 1
0.0222615895323759 1
0.454911766796005 1
-0.203421705119745 1
-0.237692518137893 1
0.0538354529429395 1
-0.40493919247826 1
-0.253838033635948 1
0.114453183697867 1
-0.472485685376302 0
0.28659581032368 1
-0.169241242170666 1
0.122495822468229 1
0.122929367549863 1
-0.101134935392878 1
0.18047858226836 1
0.204366377498985 1
0.511430232494691 0
0.302401725610245 1
0.268268315965347 1
-0.0506623082677855 1
-0.322449089864282 1
0.0378378284705323 1
-0.00248156692335575 1
0.285255918348322 1
-0.334893012669217 1
-0.100793115532631 1
0.206028577867746 1
0.0438174488744879 1
-0.132618079250516 1
0.195489077566086 1
-0.247611038320422 1
-0.0805349414396792 1
-0.552498364526144 0
-0.0766437033111856 1
0.265366520306025 1
-0.141148657270578 1
0.12369333362508 1
-0.1674097794216 1
-0.00887473415372347 1
-0.0654233836752439 1
0.00893546177126218 1
0.136797463510912 1
-0.0290606659163746 1
-0.105264190288065 1
-0.245390790695822 1
0.234573698468277 1
0.245197807364004 1
0.374083260538067 0
-0.26775866913313 1
0.0105507920113614 1
-0.102208251749118 1
0.108861718459129 1
-0.157271328956675 1
-0.158168983011383 1
0.00353449800865813 1
-0.260883134229383 1
0.264320681061261 1
0.0919994196899448 1
0.0990031611328826 1
-0.306552014802701 1
-0.0554240227206564 1
-0.28310696553363 1
-0.273446389734703 1
-0.177413364376612 1
-0.129831468321335 1
-0.000636763793934618 1
0.0207659228993486 1
-0.064994578942713 1
-0.0900484668320096 1
0.0917363123545214 1
-0.165790410823626 1
-0.107348425796104 1
0.302617165764605 1
0.159117025950577 1
-0.0100959703152279 1
0.0894294811934116 1
-0.287996804696104 1
-0.0181078897282125 1
0.106342189475507 1
0.0210371697999477 1
0.387561275771354 1
-0.0637014045180879 1
-0.268722484657898 1
0.222720059772753 1
0.30719424260265 1
0.113645153007718 1
-0.0081375926366261 1
0.143502288447954 1
-0.0301108283840011 1
0.189564874418293 1
-0.00594829247486239 1
0.0147654890675264 1
-0.193636958073552 1
0.0486872070090537 1
0.0163855999782391 1
0.0622013633509267 1
0.0755079651165648 1
0.24553486128516 1
-0.11952090595988 1
0.0691457177313281 1
0.0358206240022483 1
-0.414935072402238 1
0.123372926454848 1
0.163843606838686 1
-0.120558123852465 1
-0.0995641712138742 1
-0.191371940340765 1
-0.017292735769105 1
0.0138818776390352 1
0.0358653409109533 1
0.0653306091860505 1
0.103810105351789 1
-0.285342091808869 1
-0.160666883124871 1
0.397883403242178 1
0.107743295153213 1
0.00516537061093292 1
0.379863800639209 1
0.14424830871921 1
-0.152453268799811 1
-0.0991964048282366 1
0.109142998911304 1
0.245766032508675 1
0.0315819188085044 1
-0.236801845109158 1
-0.230349564070908 1
-0.159718506151929 1
-0.470448587436938 0
-0.265542111094554 1
0.417429195028188 1
-0.100485083437398 1
-0.102596098494332 1
-0.261233436458958 1
0.0708181696477621 1
-0.179121594022406 1
0.0923252120113782 1
-0.22192148201714 1
-0.272518847749197 1
-0.201664442590241 1
0.0786168385293825 1
0.306561018886241 1
-0.0345237797594615 1
0.308091196800475 0
-0.139891081939472 1
0.0481614245451968 1
-0.355465705319355 1
-0.105096170173899 1
-0.104999317888673 1
-0.199121224255191 1
0.192168819494138 1
0.0132458376295093 1
-0.0761255431849773 1
0.171704311949221 1
-0.0853521491292898 1
0.0855696860441379 1
-0.0573603936106781 1
-0.00217557031804947 1
0.240988509922801 1
-0.244271241612383 1
-0.0145674698672882 1
-0.357813152497233 1
-0.0280498739524671 1
-0.161578595835095 1
0.432045112868169 0
0.058706353995542 1
0.214976111186165 1
0.0997970447780067 1
0.0528107752433383 1
-0.185766400320224 1
-0.331965591098568 1
-0.0844564204768486 1
0.357889820491131 0
-0.010722793161222 1
-0.221058276688334 1
0.246439725696825 1
-0.0562587734367904 1
-0.101191195102519 1
0.0515985094426363 1
-0.316977813845221 1
-0.125877192644675 1
-0.0268100967684457 1
-0.210992322310877 1
-0.0427392477353941 1
0.0833831355902306 1
-0.190602033764347 1
0.219438257647756 1
0.00965006180938444 1
0.435992674518263 0
-0.202696660310605 1
0.0861798273088871 1
0.176881405929069 1
-0.2595123706331 1
0.36279919464898 1
-0.212903029035777 1
0.141038523916632 1
-0.267851976494568 1
0.201959906986022 1
0.346031495005666 0
0.228630548820527 1
0.119305282974422 1
-0.383661837266258 0
-0.0981989723407238 1
0.0685822237544324 1
0.143372471649175 1
0.101080414673456 1
0.306095527803944 1
0.327367809013801 1
0.323063322337531 1
-0.226785027779937 1
0.0995248230840866 1
0.299894589887813 1
-0.0961267630363204 1
0.230647449001898 1
0.365118625852935 1
0.0453264564858067 1
0.00399206079145127 1
0.0174290869159688 1
-0.141104488957479 1
-0.506623142542143 0
0.312816572261826 1
-0.00571452284408924 1
-0.236031464738139 1
0.131221032593761 1
-0.302809050457628 1
-0.203451336696087 1
-0.106337916586837 1
0.062466860890686 1
0.496601283371915 0
0.117717548995418 1
-0.320170768420645 1
-0.0601381520493731 1
0.161793913951795 1
0.302593256137725 1
-0.0666168188484731 1
0.111532038332284 1
0.008171668488479 1
0.271425367383545 0
0.068983058391074 1
-0.349331745250979 1
-0.307570119005042 1
-0.100606985383927 1
-0.242692539975856 1
0.202647625404575 1
0.253181887705266 1
0.0479906832089973 1
-0.104237429316849 1
0.148433716511609 1
-0.0543790863455461 1
-0.0606996033436423 1
-0.13726926659137 1
0.12648124889048 1
-0.104579903437932 1
-0.130546960780155 1
-0.340809831490062 1
0.452057074689012 0
-0.0416985872182848 1
-0.271079649947221 1
0.315906671901533 1
-0.32694088347011 0
0.131447629744689 1
0.257032720172239 1
-0.299768087156336 1
-0.323581424600277 1
-0.0886752481402195 1
-0.140703523828502 1
0.374919004725818 1
-0.330893267593776 1
-0.0755923560256525 1
-0.248720487860633 1
0.182833617145344 1
0.24149426960311 1
-0.191113538773459 1
0.40869110216218 0
0.0951971321593371 1
-0.24632085192062 1
-0.330218100276168 1
0.0883626137487734 1
0.506264276014541 0
-0.0619457298260895 1
-0.172884587549058 1
0.358774111110859 1
0.0107972998459899 1
0.0764137855342518 1
-0.343622470831397 1
-0.242461083802276 1
-0.0541808358053129 1
0.0648972212587707 1
-0.124310685311599 1
0.0759015309147621 1
0.0854270558578677 1
-0.170865120903282 1
0.174631522892186 1
0.0343829591218161 1
0.327625028761466 1
-0.103550970038727 1
-0.0923956366951889 1
0.079303249377469 1
0.261651635729613 1
-0.151452476979527 1
-0.0184362484288468 1
-0.0716712848679896 1
0.165574151006035 1
-0.178390003508498 1
-0.00833082726870263 1
0.193439420167337 1
0.0981736257170126 1
-0.13695346002183 1
0.467541700992358 0
0.339429557171098 1
-0.122325848353677 1
0.0759306128327583 1
0.240023681201775 1
-0.0251624590678337 1
0.433684793639352 0
0.0854437707702861 1
-0.398178837418764 1
-0.0562601962202384 1
0.305589257477695 1
-0.305925974620932 1
0.427778629397519 0
0.108150371746481 1
-0.0719184637986593 1
0.507706037519975 0
-0.049263811381883 1
-0.0819373475987737 1
0.0495958664439432 1
0.00949090392565326 1
-0.142159052870513 1
-0.10930832233005 1
-0.0524717529576843 1
-0.0319528778467848 1
-0.298541439235529 1
-0.299697081053841 1
0.116403255311833 1
0.0526665498244656 1
0.0448191400762352 1
0.272703158553814 1
-0.0842787280560466 1
-0.330316376004582 1
-0.233704892125628 1
-0.165765688749926 1
-0.060525105529519 1
-0.118257594246405 1
-0.0536479200310253 1
-0.133590545055511 1
0.406906219389941 1
0.169823194402507 1
0.0898241829952122 1
-0.126421451819425 1
0.149021566943468 1
-0.226911669502002 1
-0.0966584590765482 1
-0.0959419907682688 1
-0.0630375124911594 1
0.139147193866988 1
-0.177819984066293 1
0.181290681074753 1
0.103650311037341 1
-0.0648532324495719 1
-0.0847579570536146 1
-4.91678408804722e-05 1
0.271392366671256 1
-0.570473531863417 0
-0.272087875822778 1
0.255318591410619 1
-0.276919634821835 1
0.0127000511727675 1
0.0856575144713674 1
0.0771899403196607 1
-0.0144435651696781 1
0.0197810535227243 1
-0.0569768272049469 1
0.121806023145282 1
0.0656683359247362 1
0.138241484972572 1
-0.0826387717453445 1
-0.130606091581258 1
0.0843540759818143 1
-0.123016401769989 1
-0.504775038092379 0
0.0620598846056712 1
-0.0847204659239575 1
0.0764172112775156 1
-0.375721265810795 1
0.0973368174100267 1
0.11471711679424 1
0.143850405236644 1
0.122752698259186 1
0.0607556771813528 1
0.0551412977269038 1
-0.0601161553555061 1
-0.0243968191245645 1
-0.225265256268917 1
-0.318460058671848 1
0.0564031141173313 1
-0.152996047991653 1
0.144930285812361 1
0.00513688063262065 1
-0.158518037311179 1
-0.129389294952817 1
0.0446596777564961 1
-0.454435432091701 0
-0.24643555962875 1
-0.103175152090346 1
0.0263139660125319 1
-0.389329957555966 1
0.134502193961131 1
0.0416028202907349 1
-0.12576464978172 1
-0.21150169307527 1
-0.31668985676261 1
-0.0334507592986346 1
-0.173951185213892 1
0.1470837085985 1
-0.0402316466979132 1
-0.250714579062107 1
-0.408207922087559 1
0.161606467059883 1
-0.620605237457724 0
0.231564728222653 1
-0.370638232127934 1
-0.168891514913704 1
0.121612708670026 1
0.0968802329722359 1
-0.16376365844714 1
0.195104051483499 1
0.0955417752632446 1
-0.486313802393215 0
-0.0640457037785523 1
-0.124221987907203 1
0.321784173188091 1
0.257365883768913 1
0.220878057410871 1
0.0400301796581218 1
-0.378340591866803 1
0.0707686603757984 1
-0.187784531392558 1
0.306371465499801 1
0.0222879915774999 1
0.154849480245323 1
0.069314631677516 1
0.0536283906355595 1
0.153587205374542 1
0.306729851496735 1
0.0159387965850248 1
-0.303576361765817 1
0.362643690702698 1
0.112906318203923 1
0.174014395894358 1
0.25063755614556 1
-0.245249356599317 1
-0.00231017013836201 1
-0.181250685401236 1
-0.362038697127117 1
0.250581145821258 1
0.295283047800235 1
0.269410142852908 1
-0.156616460731445 1
-0.315246155518203 1
-0.592209140560888 0
0.125162099941942 1
-0.177155327208766 1
0.314407760243785 1
-0.277415563449538 1
0.0309332322816463 1
-0.0506731490815529 1
-0.240195601571979 1
0.247752488939078 1
0.284752084327871 1
-0.354644222256045 1
0.10204247112127 1
0.152052636556002 1
-0.492492233582312 0
0.318658078058301 1
-0.12804719538653 1
-0.250271855340444 1
-0.19618139717478 1
-0.158919241097344 1
0.137299604031556 1
0.388787669162511 1
-0.0565791597081146 1
-0.227895238296927 1
-0.0561560734226026 1
0.0260058479976514 1
0.0185814639545244 1
-0.00199443072191954 1
-0.0315830452519981 1
-0.122751657973604 1
0.178167032290513 1
0.015693222184176 1
0.270862893263226 1
0.0569290920277886 1
-0.083723802769775 1
-0.214919715248641 1
0.282779314063701 1
0.226720579501267 1
0.51308604205255 0
0.272047936123387 1
-0.0544364275477154 1
-0.219067324804476 1
0.0179492248943475 1
0.389835763166887 1
0.0564721309588166 1
0.105479802856185 1
0.270931568744093 1
-0.489957749255087 0
-0.0274662388023662 1
0.283298592088019 1
-0.0375337678294487 1
-0.243864904983888 1
-3.96713313188697e-05 1
0.00446343269032335 1
-0.0770705600875105 1
0.530163500289808 1
-0.0855851784697429 1
-0.224263556839981 1
0.0247657633813272 1
-0.291222084490803 1
-0.0717487157916544 1
0.177817594942579 1
0.309002807139772 1
0.519812809047021 0
0.568647199742281 0
0.429094795557751 0
-0.242244932389619 1
0.195168408559616 1
0.410485119470615 1
0.239678062438324 1
-0.120732246875361 1
0.0730928480880573 1
0.280791043097847 1
-0.173629668802966 1
-0.0609319430022198 1
-0.121854976073477 1
-0.158138531588205 1
0.0981713450466834 1
0.105976973835997 1
-0.145930906367978 1
-0.237114259458015 1
-0.0988651526676309 1
-0.0816254273131568 1
0.0165783939569506 1
0.011229522301281 1
0.0790705006881047 1
0.122559307159339 1
0.313123138303106 0
-0.233495692961479 1
-0.172563428415511 1
-0.0107941139610646 1
0.212696935486167 1
-0.179674775153903 1
0.225409319468047 1
0.0941777995783435 1
0.273052606704665 1
-0.610995103900789 0
-0.0348132901071282 1
-0.0418031549139887 1
-0.195795864717518 1
0.148041057644201 1
-0.120973888140535 1
0.0915235525050814 1
-0.508053974882865 0
-0.249840760928436 1
0.042254794017973 1
0.22574356090764 1
-0.112121281238968 1
0.0931179861105116 1
0.137737429564675 1
0.125948204445744 1
-0.213470236412293 1
-0.148662654137401 1
-0.0245272973229768 1
0.205782136951807 1
0.181520500945445 1
-0.334085668673715 0
0.0453747150122005 1
0.0234327866163403 1
-0.163363567367616 1
-0.0702458280806817 1
-0.256369291700068 1
0.491813673379682 0
-0.251228977627549 1
0.134675881966726 1
-0.155660934404187 1
-0.246142518288994 1
0.509466469814808 0
-0.0946079503966793 1
-0.182284496478067 1
0.0720708222227761 1
0.265122160916844 1
-0.222187200667653 1
0.188304243809081 1
0.255620073693202 1
-0.448529204278419 0
-0.37095850778127 1
-0.302577990891765 1
0.234811998393488 1
-0.13818470914542 1
0.00204858951743991 1
-0.14685370944378 1
-0.250689390423154 1
0.0852536081162402 1
0.0352334681360876 1
-0.335801547680564 1
0.141609733184293 1
0.303232073910168 1
0.372985965398809 1
-0.187864211283797 1
0.0180691956543011 1
-0.114925064820562 1
-0.257704702931781 1
0.239567997928486 1
0.0431149255000243 1
0.484745404752638 0
0.255773352907419 1
0.0690401920788044 1
-0.424083938898171 0
0.130265698405731 1
-0.0801514041482925 1
0.275006699820834 1
-0.0663413130102154 1
-0.498992204946169 0
-0.0135289034461535 1
0.205384346347479 1
-0.0901727654121077 1
-0.353026922557851 1
0.265749764527694 1
0.197615945838051 1
0.269506359843638 1
0.258820508146019 1
0.450026410899547 0
-0.123048349034861 1
-0.24448584885624 1
-0.0276122556286695 1
0.33916648239818 0
0.0663010823824459 1
0.0538328209055183 1
-0.0819297808419867 1
0.332237215217518 1
0.000234785140075897 1
-0.211672296249014 1
0.0510792992103014 1
0.256942069102026 1
-0.333693863046431 1
0.150738078588807 1
-0.164020915374673 1
0.166594439813932 1
-0.095616795603905 1
0.265919624768785 1
0.0434094121395643 1
-0.166916700001458 1
0.0674588871172328 1
0.0744203093666334 1
0.112253773453325 1
-0.543769442774436 0
-0.0194097208932698 1
-0.289716195026527 1
0.249682900977909 1
-0.209573616116222 1
0.021086867374894 1
0.162294951454141 1
0.222279008164894 1
-0.0934061169188282 1
-0.46499702977042 1
0.198311961518798 1
0.243603609489764 1
-0.459164085276936 1
-0.170395741939184 1
-0.208598060631308 1
0.239994084005812 1
0.366002834379378 1
0.140832514583477 1
0.0610776935299464 1
-0.0754782011078294 1
0.0398303686613928 1
0.155634675381647 1
-0.510020898272611 0
-0.222914725305768 1
0.118070652080396 1
-0.0813424961037891 1
0.203910461660356 1
-0.00918921492703512 1
-0.569273169461681 0
0.123041307177898 1
0.0905805596232559 1
0.0749288791497538 1
0.431859848340107 1
-0.267796708908648 1
-0.165462827504702 1
0.295754809365511 1
-0.309536475956275 1
-0.143033885376207 1
-0.156142292634552 1
-0.216622315577992 1
-0.140793972542994 1
0.748078710873602 0
-0.0456589439138478 1
-0.222605299118686 1
0.153404549516091 1
-0.0562709525710515 1
-0.329300580234334 1
-0.101951957599885 1
0.0671594204512828 1
0.576685442839129 0
0.0351833827209923 1
-0.449291443325061 1
0.248387632579282 1
0.0932864248705162 1
-0.0557495839352947 1
-0.00940705144673369 1
0.0760546463428579 1
-0.0359175064693949 1
0.271196656453967 1
0.0334561177801106 1
-0.00740916444925289 1
0.278116762294452 1
0.242892760896058 1
0.0198131703479991 1
0.0495910350291059 1
-0.111556352288074 1
0.0962634825947608 1
0.344278182661478 1
0.162078011578764 1
-0.239450340961486 1
-0.112799649883133 1
0.0206248864300518 1
0.208849294600053 1
-0.16349971861475 1
0.293471855975623 1
-0.0319141627243651 1
-0.0850406940876783 1
-0.199003485506434 1
-0.0348628023357587 1
0.0227395316567591 1
0.359761594778526 1
-0.190913203821161 1
0.411800113857845 1
-0.0965804672455365 1
0.522484233618716 0
0.189483908826466 1
0.0871746654336634 1
-0.149353593194848 1
-0.0209270384581181 1
-0.262272624247077 1
0.457788831477841 0
-0.0846925789583702 1
0.160061830531448 1
0.131887074594186 1
0.540329224466225 0
-0.0947097669109153 1
0.251132213463802 1
-0.0965504957009019 1
0.0252641625576265 1
-0.215500295233438 1
0.090848555430319 1
-0.346111416023241 1
0.0733614332527228 1
0.101793767884698 1
0.21808654146 1
0.105533398781194 1
0.200442387222406 1
-0.120190921786024 1
0.149389035362051 1
0.0915547957912948 1
0.359086590075153 0
-0.359206720674522 1
-0.315847995039784 1
-0.239678138869003 1
-0.0261911170341899 1
-0.186510682483662 1
-0.0668239901099844 1
0.122447354219248 1
0.4479121695161 0
-0.141736650234002 1
-0.0720045507145447 1
-0.190846204681304 1
0.015155109159479 1
-0.0372330479527608 1
0.0183041197235396 1
0.139714270153275 1
-0.0493006878872431 1
-0.23408795724531 1
0.170151301968009 1
-0.0438539967794248 1
0.390310330487006 1
0.380937671714417 1
0.0994784638014225 1
0.190199508708972 1
0.030569842855162 1
-0.0158373911651854 1
0.309571329908143 1
-0.0638837413599509 1
0.529139321426406 0
0.0171871274175707 1
0.0178828689143979 1
-0.106401763439603 1
-0.000882586129700047 1
-0.259979215060148 1
0.0787621681423737 1
-0.536053868318268 0
0.198775379785339 1
0.29408529462542 1
-0.104440500963201 1
0.16654724065911 1
0.147386785033826 1
0.206779467748393 1
0.223643847470322 1
0.563392420220437 0
0.26097808168407 1
0.0139143829898401 1
-0.132641831905783 1
0.121751288232227 1
0.265113115690939 1
0.0448116938848547 1
-0.231081803887916 1
0.0982791723452289 1
0.509080229900718 0
0.271689729222292 1
-0.127064552954642 1
-0.0819282840981079 1
0.0173929536316925 1
-0.19664191289067 1
0.116322903610403 1
-0.241435694581842 1
0.0490221861379117 1
-0.0456800640752658 1
0.0685699702788449 1
0.0750646954771683 1
0.316729574484395 1
-0.186695168404828 1
0.145084864946367 1
-0.288617344341962 1
0.208472651312684 1
0.164978548880403 1
-0.166348076454134 1
0.274994064751418 1
0.0934566074406397 1
-0.552170931330066 0
0.274747232569222 1
0.158667084172239 1
-0.0374375324149145 1
-0.484569133573843 0
-0.0295008317786931 1
-0.0373662400607163 1
-0.270744188990941 1
-0.408586436898542 0
0.0167523125919829 1
0.0182771914677213 1
0.227428225495969 1
0.188325933626855 1
-0.0643554050303698 1
-0.130116073063153 1
0.324840334756045 1
-0.0788690490924203 1
0.52735189922144 0
0.267479480340355 1
0.0689819381074905 1
0.178919482142887 1
0.523083108128183 0
0.030686788960595 1
0.552119040306072 0
0.0393690809756036 1
0.171183264601339 1
-0.170426248633928 1
-0.323481740833397 1
-0.112801392335612 1
0.32252193995597 1
0.153739094248576 1
0.320814212475233 1
-0.0253452367332475 1
-0.0343348120182363 1
-0.108572075185799 1
0.0522611989257708 1
0.138318771247258 1
-0.113066496021263 1
-0.101471195647727 1
-0.131674497297258 1
0.238253062728716 0
-0.117868917655301 1
-0.693677833290337 0
-0.185237068787282 1
-0.220274613103295 1
-0.4688024123998 1
0.352124627724985 1
0.112693290236004 1
-0.0243125818754553 1
-0.168554408354622 1
0.0961132108707989 1
0.0475599048067356 1
-0.291933977946019 1
0.146695471588918 1
-0.0868681639627952 1
0.0445411131266122 1
0.104654867207484 1
0.371781862224667 1
-0.0211116155793283 1
-0.0373450813318665 1
-0.088055047022791 1
-0.165299680443962 1
-0.123079883946031 1
-0.417032293030955 0
-0.0919912157196049 1
-0.141398994896002 1
-0.281341025042395 1
-0.0891113366711691 1
-0.248712630064947 1
-0.0490118923933275 1
0.491088732174872 1
-0.0480959901787489 1
-0.0256122956047244 1
-0.249236515568015 1
-0.211888378048847 1
0.0785017821136347 1
-0.0688430403825005 1
-0.113295521214134 1
0.352799207121629 1
0.173423299197496 1
-0.365474449539631 1
-0.00173624969811575 1
0.238696458810355 1
0.0634954991469363 1
-0.00133528305482921 1
0.084631788291244 1
-0.176864001787928 1
-0.116739520199575 1
-0.261274573014907 1
-0.0053245248899321 1
0.515616718401207 0
0.0733395966565943 1
0.124196863392745 1
-0.227238420508385 1
0.0378627293628385 1
-0.23558096340997 1
0.0532354226365921 1
0.07002975372911 1
0.258169108038545 1
0.166958636599799 1
-0.218520925558217 1
0.324315020050842 1
0.000125688315896953 1
0.016395933719231 1
-0.132712670585134 1
0.295740258906144 1
0.0325981548473974 1
0.533993479324914 0
0.00297817758005238 1
-0.183502811473576 1
0.0307092535686988 1
0.0280668542737602 1
0.350815119187335 1
-0.110399768464488 1
0.347839078510964 0
-0.261151117234519 1
0.266163227031876 1
0.44358953395421 0
-0.0732743596620968 1
0.062605610187314 1
-0.0704586128869962 1
0.242554937136205 1
-0.184156097400525 1
-0.0981218136626343 1
0.338175780341306 1
-0.0176803646669867 1
0.0273756728300609 1
0.200880696569925 1
-0.0426635051165664 1
-0.137851018122645 1
0.0141411844747422 1
0.061424780472473 1
0.246168242860901 1
-0.0243511359428965 1
-0.158799544568271 1
0.124952374794699 1
0.221903267425482 1
-0.0668323059962361 1
-0.264260215074382 1
-0.263307368835225 1
-0.395156979534992 1
-0.238895968810035 1
-0.179676324278348 1
0.00121160765053823 1
-0.0775826940761692 1
-0.0465883774120243 1
0.19225043613227 1
0.33058275764531 1
0.328732459873078 1
0.151847792268956 1
-0.237691326594892 1
0.289270688444032 1
0.0287886810360759 1
-0.225207778155715 1
0.20800028716512 1
0.0251730834799875 1
-0.0573296690009784 1
-0.153552551406122 1
-0.247790501402311 1
-0.131549418935557 1
0.321133750005795 1
0.0961117761067817 1
-0.137990313329012 1
0.0993691759836073 1
0.321775014507365 1
-0.179269450444674 1
-0.256005341376177 1
-0.2484326747219 1
0.198552579923844 1
0.207643279709356 1
-0.0864424209249329 1
-0.0782348730660796 1
-0.412023825889119 1
0.062380007989229 1
0.392184210064497 1
0.246022103198712 1
0.0210231028190919 1
0.282653461901699 1
-0.182343955760552 1
0.0648332937214716 1
0.0878538689939122 1
0.147801631127621 1
0.165300792294882 1
0.537032212341166 0
0.259260816752232 1
-0.163949294756387 1
0.0887030967726178 1
-0.202346507417389 1
0.107157809319355 1
-0.226794277383192 1
-0.102127290192933 1
-0.235131903457764 1
-0.159779229419515 1
-0.0918476622617218 1
0.0765609899906922 1
-0.279677198187396 1
0.16903915347226 1
0.295327218614551 1
0.274318362404524 1
-0.313682178542632 1
0.0941561397959886 1
-0.259037046818042 1
-0.471821948088478 0
-0.31922233677175 1
-0.201695760448341 1
-0.181228665018931 1
0.11363970391019 1
0.348764596993585 1
0.197471885452771 1
-0.402808964176925 0
-0.0428885478283442 1
-0.203958877106722 1
-0.215031695230167 1
-0.000790908954708916 1
0.180416837577645 1
0.0562373903609316 1
-0.0704961155753843 1
0.396036334640853 1
-0.0895682442154543 1
-0.352415922377013 0
0.0852056091095685 1
-0.130318626719635 1
0.0814943768153879 1
0.164242975719364 1
-0.57135240058582 0
0.207682426105816 1
-0.173892514738473 1
-0.001285531843753 1
0.0901956738958015 1
0.0282115265496477 1
-0.0514926854150366 1
0.244609339675748 1
0.024251890539826 1
0.0593618321278419 1
-0.484312266823255 0
0.564166614742924 0
-0.153952578968533 1
-0.18451453343158 1
0.000977236138915408 1
-0.170404955005778 1
-0.167642576242212 1
0.181826419199849 1
0.117999760160117 1
-0.00792409376331195 1
-0.219135885259372 1
0.0497902778289437 1
-0.476015353969185 0
0.121347331147236 1
-0.134659879385154 1
0.589081596430261 0
-0.114914111451189 1
-0.0337916301146432 1
-0.121036747262158 1
0.257659757377803 1
0.0601088982652661 1
-0.131305614586885 1
-0.156971198621869 1
-0.21874823922495 1
-0.140799863949041 1
0.0622097489310371 1
-0.192229635071799 1
0.130889397447054 1
0.0237571456805448 1
0.121815441131378 1
0.196297450087225 1
-0.0219442208805663 1
-0.307536689305486 1
-0.220362834215475 1
0.00888596764050313 1
0.143025577117094 1
0.0696228824801529 1
0.00203565680788409 1
0.392662310793954 0
0.128251155456002 1
0.105986831540777 1
0.125390611003404 1
0.138270187647878 1
0.262428506410701 1
0.190325798083798 1
-0.154369816491635 1
0.277309579748727 1
-0.0210761239775793 1
-0.170022953943845 1
-0.0086360076915733 1
-0.0297124682728027 1
0.0295826833130518 1
0.209188816151052 1
0.414600609684005 1
0.265324579191421 1
-0.0400255244484315 1
0.598509535315713 0
0.355309625877471 1
-0.0271351853151094 1
0.192978658767434 1
-0.0172795077390137 1
0.30280944080411 1
-0.00426426559312168 1
-0.314296921498551 1
-0.476768188273949 0
-0.00182272043126495 1
0.210076872040576 1
-0.288833938922539 1
-0.249065312421321 1
0.254261452029223 1
0.0392047468565385 1
-0.483043593697678 0
-0.147570262408529 1
0.0954831370394899 1
-0.170732393194134 1
-0.166183524170664 1
0.16291727982219 1
-0.216389514697486 1
-0.449965092865269 1
0.0372103494946072 1
-0.109181660594923 1
0.255886031780241 1
-0.522502070307773 1
0.258703661555058 1
-0.32111170275968 1
0.133920474200945 1
0.0306522983040823 1
0.0669768672267174 1
-0.473161828691919 0
-0.239931112745775 1
-0.111160485567903 1
-0.15793329803927 1
-0.129809657663079 1
-0.0928109912955 1
0.339680424246166 1
-0.0907191138130952 1
0.387768059458109 1
0.0053846194097825 1
-0.0880844417243453 1
0.0918425740959896 1
0.135632447250075 1
-0.116585203968177 1
0.347254167835783 1
0.153605073168547 1
0.361439341974162 1
-0.0703872628020653 1
-0.320660350572489 1
0.198638995379056 1
0.136437170591176 1
-0.0837756696781594 1
-0.221788449526619 1
-0.290854760378204 1
-0.00320990702216839 1
-0.343569631462922 1
-0.350376494465007 1
-0.197264607639794 1
-0.149962181374641 1
0.228470878656961 1
0.0505656578966324 1
0.124920475946758 1
-0.0850718771340134 1
0.22571936153127 1
0.462518300971621 1
0.0806375327278006 1
0.0875977274780136 1
0.299997255352007 1
0.0680993244610715 1
0.0298341747630025 1
-0.276655027712029 1
0.312721554859277 1
0.236352652420637 1
0.0531629290934417 1
0.313326875857563 1
0.21892011020036 1
0.0366325989491105 1
-0.0318134378830628 1
0.0489748101071226 1
0.0470365894477596 1
0.252373551318352 1
0.030560841161689 1
-0.032109418034537 1
0.206863850203808 1
-0.54309391941617 0
-0.543365473053454 0
-0.378719352950796 1
0.0680407487297607 1
0.034625561784787 1
-0.0683299375273806 1
-0.347410678590279 1
0.188311291741488 1
0.311684569236881 1
-0.163241820489037 1
-0.388453660406069 0
0.171373709837049 1
0.153860397138743 1
0.474938538857108 1
-0.0455640874438722 1
-0.0774445238277784 1
0.315669539877744 1
0.0706972805897925 1
-0.384979470772718 1
-0.0942239412056398 1
-0.349818769863083 0
-0.132034875103302 1
-0.160163834750921 1
-0.259377960282792 1
0.241847448535273 1
0.264205367428616 1
0.101438042299028 1
-0.149711196930239 1
-0.0802962965201768 1
-0.475215634305097 1
-0.0394740407378054 1
0.162401190056747 1
-0.0755659721386964 1
-0.210445724477887 1
-0.0159233467081303 1
0.189480876825424 1
-0.11299997259073 1
-0.0163416907346963 1
0.178938235366197 1
0.651462036883747 0
0.0309816856784358 1
-0.347671171665329 1
-0.180758312032541 1
-0.0406953565685686 1
0.123023046122875 1
-0.106691207065009 1
0.26626691102568 1
0.293323076336197 1
0.204617242318871 1
0.0155182771724076 1
-0.0581914153051603 1
0.213617668889998 1
0.191197205916395 1
0.163524107954133 1
-0.280946690306293 1
-0.238939110609485 1
0.563059232503571 0
0.314012618661856 1
-0.0225426535328604 1
-0.230065591880086 1
-0.320010276210893 1
0.110309459492593 1
-0.105286402942564 1
-0.403065333709622 1
0.0560235076898012 1
0.207172682567179 1
-0.191082203665733 1
0.17066403899371 1
-0.192644736866892 1
-0.042620085534011 1
0.0526257349118228 1
-0.0356558002083755 1
-0.32263668221835 1
-0.197050213181264 1
0.415976649141439 0
0.151363966192733 1
0.367742768922256 1
0.269776875364286 1
-0.314389606591819 1
-0.215854685181397 1
-0.267779829645695 1
-0.390504712835269 1
0.0321042216730021 1
-0.232849160681079 1
-0.0404378042810553 1
-0.0233420516832746 1
0.0225148859803372 1
0.175033435858187 1
-0.304394529456707 1
0.270358679638293 1
-0.0510657116884291 1
0.033676602305901 1
0.179112484672764 1
0.0754323668316057 1
-0.197764992854864 1
-0.0533115933025436 1
-0.487858399332208 0
0.258242192462992 1
0.150174175154929 1
-0.0116811440806362 1
0.198285223547722 1
-0.0463827317905435 1
-0.351010360278037 1
0.0300103395032163 1
0.00855144716684292 1
0.517921218847021 0
-0.0932438896386178 1
0.0283687647610332 1
0.548837450923552 1
0.188798614523257 1
0.0517964207527003 1
0.203052091007045 1
-0.135601862926179 1
-0.0698980991583848 1
0.211068379968011 1
0.355855740609763 1
-0.105807128049871 1
-0.158028839453252 1
0.264262012110585 1
0.223006739943019 1
-0.328032889292988 1
0.182155574442762 1
0.21523286464826 1
0.287809580562232 1
-0.287383878297736 1
-0.0101575542247336 1
0.129612691487677 1
-0.230597307699539 1
-0.19059569467401 1
-0.0932372950379129 1
-0.0696859627011025 1
-0.359322154963862 0
-0.41099224835883 1
0.120423013387773 1
0.331290408463032 1
-0.616509012869541 0
-0.0526997966321886 1
-0.213470057119831 1
0.114050723699604 1
-0.133280615218381 1
-0.00213426522763963 1
-0.0266928484116593 1
-0.127570158660929 1
0.0647617602787977 1
-0.0755918880328463 1
0.253721280028114 1
-0.310448858858187 1
-0.0862095649850222 1
0.0963716905222875 1
-0.185312194134741 1
-0.134547991429125 1
-0.293755255010351 1
-0.239548323312012 1
-0.172393776475189 1
-0.182820008554221 1
-0.302244894408014 1
0.655229871194211 0
-0.159146861595623 1
-0.119477646981982 1
0.0087977418282268 1
-0.107114313211633 1
0.220637407568616 1
-0.321074509062113 1
0.169141773553628 1
-0.388186859118905 0
0.0942834815548902 1
-0.11882973917866 1
-0.376911003222067 0
-0.218413116806437 1
0.0750266073799843 1
0.307801527288222 1
0.00975007533705488 1
-0.408881615507836 1
-0.545466526115938 1
-0.141615600608165 1
0.0112554305920507 1
0.104403102864915 1
0.241910239288636 1
-0.143535658391875 1
-0.0596539352728879 1
0.397886900651029 1
0.0464829976828278 1
0.12053426018458 1
0.106037980252869 1
-0.133142406260444 1
-0.284626982875821 1
-0.000359932400248356 1
-0.29734940601011 1
-0.264501138677939 1
-0.144812320486899 1
-0.0966055320954298 1
0.0608721621040061 1
0.0986555214112919 1
0.249542999228729 1
0.031395836177149 1
-0.134170668449778 1
0.0191548611283137 1
-0.0298355965689464 1
-0.134778133820589 1
0.0834519232218397 1
-0.0425040880466734 1
0.0861900997081458 1
-0.129633170383387 1
-0.354445883521032 1
-0.0526609524036227 1
0.485452261726816 0
0.223523834932971 1
0.103312067194229 1
-0.0182203725287286 1
0.0147469744159542 1
0.415143527201812 0
0.258690286690116 1
0.370528552710734 1
-0.314795548352149 1
-0.192549075708111 1
0.378305900109135 1
-0.19355539061885 1
-0.170292005237444 1
-0.067884558474742 1
0.279126227844338 1
-0.145375263839267 1
-0.0390204254451238 1
-0.0992290051996781 1
-0.00698789190920526 1
0.206751350989948 1
-0.271644980958911 1
0.121197559436989 1
0.195641019782646 1
0.0551706187842705 1
-0.39255788363363 0
0.211329298553386 1
-0.155938898882631 1
0.207405487051224 1
-0.0822713342107 1
0.197985704666803 1
0.279657687990347 1
0.0119298218788712 1
0.349597970328187 1
0.094856954400787 1
0.335146814974921 1
-0.0022369500170228 1
0.0547633831839609 1
-0.321062759330824 1
-0.249558648306721 1
0.126875757479974 1
-0.222307160258223 1
-0.40316559300338 1
-0.0239862777945187 1
-0.223329521348103 1
0.223811422982003 1
-0.190445879997208 1
-0.0581059897413453 1
0.358368449702855 0
0.240970286426092 1
-0.257754578111274 1
-0.0611761911905607 1
-0.246104012878827 1
-0.103418951095245 1
0.241964065855081 1
0.00987687190782398 1
-0.55801394970297 0
0.182867678717258 1
0.442451613868926 0
-0.098157293700668 1
-0.40790603091546 1
-0.198824746430326 1
-0.0916578861413766 1
0.300917018444795 1
-0.206657635653128 1
-0.371784342423526 0
-0.0263479511316067 1
0.210475928710754 1
-0.048379152597884 1
0.442287350236043 0
-0.179249666528357 1
0.123147236738602 1
0.193759172217735 1
-0.046335316495994 1
0.335331017120742 1
0.434567559729718 0
0.0305950569170353 1
0.551283426660136 0
-0.393386511413255 0
-0.308292331983567 1
-0.257827237358058 1
-0.0167656866829093 1
0.235523495140754 1
-0.166061770457878 1
-0.0761779580315989 1
0.0694641498044399 1
0.0216512803965345 1
-0.0988849671272376 1
-0.132101708164485 1
-0.0122566318332279 1
0.182664305458503 1
0.280941435191641 1
0.275680163895691 1
-0.196744774047245 1
0.257528968152903 1
0.208509200094061 1
0.125595419710262 1
0.317720742914664 1
0.0187074613936737 1
-0.118909365040564 1
0.358381336787875 1
-0.0318608869645065 1
0.184561766260369 1
0.279019671449687 1
0.0914046877942123 1
-0.0801746565347345 1
-0.140726936718693 1
-0.36740449353277 1
-0.121399629041314 1
0.0378951636230714 1
-0.0722949865599935 1
-0.154994899796607 1
0.0469531771767443 1
-0.31456262313789 1
-0.124120762757528 1
0.195195801263292 1
0.0942276345468089 1
-0.0919298784360529 1
0.337434626192948 1
0.0810090307906519 1
-0.103425159752563 1
-0.307812643500034 1
0.118449733134776 1
0.16814027380334 1
-0.35488190226251 1
-0.18832467570753 1
-0.0960372536494108 1
-0.550943436840263 0
0.0958975181652444 1
-0.132435750251582 1
-0.194271599578195 1
0.314890522709693 1
0.0815310040009595 1
0.0840472880670106 1
0.0172214883206977 1
0.278120613905556 1
-0.206887236371963 1
0.0866189466721769 1
-0.166283759806369 1
0.305118830247284 1
0.186095406025489 1
-0.0451404988136955 1
0.100783338220171 1
0.123361700684836 1
-0.0909244561237698 1
0.127395884575688 1
-0.0253790443842877 1
-0.468501716470193 0
-0.287225605984672 1
0.188836392160871 1
-0.398030815923071 0
-0.0800421938442102 1
-0.178749439370133 1
0.303111485989442 1
-0.319641956411341 1
0.190056826519159 1
-0.180491397401002 1
-0.399800999261658 0
0.146988545580655 1
0.00623492143074945 1
0.142965330735091 1
0.147372158385973 1
0.0381995027098074 1
-0.273806523753369 1
-0.403976246874235 1
0.341307065620616 1
-0.109361913221757 1
0.136520640749869 1
0.301939679398712 1
-0.175875473987954 1
-0.316479782918925 1
0.0845858343545783 1
0.042673169604605 1
-0.0111888137839581 1
-0.0929028800719546 1
0.101690501234453 1
-0.204574578687237 1
-0.176666717181702 1
-0.239277263255016 1
0.146747228654977 1
0.0520335835913067 1
-0.327958014207556 1
0.0930400858303865 1
-0.36770860331203 1
0.0373364627070598 1
-0.118014887542639 1
0.165194332189462 1
-0.242127189190316 1
0.106886927367959 1
0.0714469924175491 1
0.242372899170532 1
-0.0170648928950556 1
0.132125017537033 1
0.41441519434282 1
-0.449692646397015 1
0.127946388158197 1
0.145674031349144 1
-0.0760022281390405 1
-0.152704872600159 1
-0.362302271993237 1
0.142104343654475 1
0.22766370128391 1
-0.199066397078207 1
0.0752830226077072 1
-0.0796320207365372 1
0.317051513601145 1
0.0973897834046263 1
0.287760880612516 1
-0.34648153041332 0
0.10157817549505 1
-0.30174887573715 0
-0.0118504765195817 1
-0.29027565661768 1
-0.316867904386913 1
0.0948921225608363 1
0.243094193691701 1
-0.422309017018889 0
0.111638408566644 1
0.0652385847919956 1
-0.372171734502256 1
-0.234145730164787 1
-0.170820490071888 1
-0.192620215631582 1
-0.29872151225702 1
-0.0199111744170985 1
-0.283731345098666 1
-0.219729058442981 1
0.0234414775130576 1
0.00637298622228109 1
-0.239732153591943 1
0.0771191714289646 1
0.223469256953822 1
-0.107561485678241 1
-0.478946271757988 0
-0.000663329857513757 1
0.612205521658781 0
0.242388933742047 1
0.100441062428916 1
0.311901643197483 1
0.00247173198021308 1
-0.0183041560856515 1
-0.0538953613316541 1
-0.285648714054425 1
-0.0186854328896928 1
0.402653874354864 0
0.120871653424749 1
-0.242662076298 1
0.0815824807840665 1
0.109485021855401 1
0.0188982336546958 1
0.0468288239314449 1
0.110825373448989 1
-0.131978504724559 1
0.272444539172238 1
-0.159009946440896 1
-0.0437879078871659 1
0.294460115262642 1
-0.161255159425215 1
0.545999588051533 0
-0.194203613226524 1
-0.0888373859206168 1
-0.046217605524553 1
-0.241313969135648 1
0.367990447606387 0
0.31692342215444 1
0.243558592756924 1
0.0470638336768453 1
0.153511120418116 1
0.0233477802107745 1
-0.172592548501766 1
-0.0646685760796617 1
0.107837637499869 1
-0.00427331990136234 1
0.0314610452572805 1
0.0900594092772575 1
0.218614516146581 1
-0.488402446879764 0
-0.274151280289984 1
-0.0867922543289135 1
-0.279000741042994 1
-0.450563304194372 0
-0.270734262002709 1
0.24575729322073 1
-0.0815699436917555 1
-0.119112264462403 1
-0.376187505148939 1
0.0223107095825672 1
-0.0543405597701166 1
0.29089204680525 1
-0.0372144432788017 1
0.0121631242139586 1
0.0049065856423339 1
-0.0951318916116028 1
0.0617903776610553 1
-0.113555038968993 1
-0.0479384741688615 1
0.206380113943587 1
-0.249673380835893 1
-0.0553638085162333 1
-0.123779627861666 1
-0.158639788439517 1
0.072060886529355 1
-0.0630471888253908 1
0.139585923281219 1
-0.280683452090378 1
-0.362166956141619 1
0.530498678317217 0
0.278278486547078 1
-0.0242564255502085 1
-0.00344147613784784 1
0.141041436771446 1
-0.148744179312627 1
-0.0461375851676241 1
0.18677726353757 1
-0.0885743414076784 1
-0.112639391272613 1
0.242966099592021 1
-0.342849999181597 1
-0.558334197749929 0
0.173263344886462 1
-0.0698672785114326 1
0.498459769270271 1
-0.137205300320393 1
0.173457135749834 1
-0.386187619103041 0
-0.135714598816608 1
0.0514438019707902 1
-0.0141848149518676 1
-0.0356651034410211 1
-0.09710568036225 1
-0.0752868680053989 1
-0.00978106264036229 1
-0.327063963490524 1
0.187554410228158 1
-0.436869535794138 1
0.0586796814629036 1
-0.0336659496691344 1
0.0808362190456271 1
-0.203624741036117 1
-0.162511779843615 1
0.108257047071095 1
0.0882726141934242 1
-0.034473840449738 1
-0.00500487568340174 1
-0.224004118654353 1
-0.0392023711975814 1
-0.461701216206035 1
-0.131079558917336 1
0.232335792264625 1
-0.347765555023279 1
-0.141347794763284 1
-0.107740326787916 1
-0.223126717510145 1
0.00619777091874572 1
0.218089847355347 1
0.27988557155465 1
0.0429160786330749 1
0.144413013115627 1
-0.125949437626242 1
0.0101287162783478 1
0.139163609671672 1
-0.0210437488012821 1
0.445771723830956 1
-0.105061341767109 1
-0.52684392994704 0
-0.0868407836856649 1
-0.0625199882298244 1
0.026534626184849 1
0.172257045124143 1
0.129088930662097 1
-0.184985282865253 1
0.188953962254818 1
0.158995927288028 1
0.0125150630413952 1
-0.263207826930905 1
0.00350582315988768 1
0.0887551001948858 1
-0.116298391557718 1
0.069816943315114 1
0.0693639810634828 1
0.290464632173056 1
-0.121207329210614 1
-0.246373620468141 1
0.0425208733022438 1
0.236888935556553 1
0.0651634190684458 1
-0.297921293983752 1
0.167071628655367 1
-0.326960193967623 0
-0.190877666751779 1
0.215724486628799 1
0.0619051615358413 1
-0.116348750252201 1
0.0735903608540679 1
0.365994049512372 1
0.0882854776677441 1
0.00152517551069251 1
-0.0728793337537592 1
-0.0285949595395547 1
0.209368019664555 1
-0.429422228317072 1
0.11246858871689 1
0.151309473492911 1
0.136384713583119 1
0.174504976047296 1
0.0834259862087192 1
0.26760768542221 1
0.0485454064076177 1
0.0903029810107192 1
0.393455146258042 1
-0.103811097591046 1
-0.235111499416784 1
-0.342838136798451 1
0.135258736883385 1
-0.106759594974823 1
0.031635362959769 1
0.170594298596303 1
0.00983240212744346 1
0.580134560551971 0
-0.059507158245527 1
-0.408066375577083 1
0.298753336381952 1
-0.0688458335797403 1
-0.488710296948718 0
0.254850721910655 1
0.300495390326845 1
-0.0127544293541146 1
-0.0706119907032646 1
0.0396370554654625 1
0.101774633635615 1
-0.246144018278153 1
-0.0117084740119253 1
0.14728348223809 1
-0.130578867559934 1
0.175558919120893 1
-0.0653600494257732 1
-0.0384519759375886 1
0.0851637100270356 1
0.250807094753546 1
-0.0026493764162582 1
0.175571488089988 1
0.478865395860897 0
-0.181293403330897 1
0.290140589197954 1
-0.000702998130509752 1
-0.122939541877001 1
0.100466969509406 1
-0.389784150176015 1
0.193662906928136 1
-0.357569511260486 1
0.0606450856101354 1
-0.108948335481289 1
0.282600181404225 1
0.248950067962205 1
0.207503232894727 1
0.593716367016031 0
0.202500382200523 1
-0.295147079368401 1
-0.109120804109256 1
0.257937434432779 1
0.15531388506345 1
-0.180201097379962 1
0.19184417247985 1
0.104427376634511 1
0.0933397798471592 1
0.0358492075245745 1
-0.214820583847733 1
-0.33584592872455 1
0.108479633636379 1
0.274526965197573 1
-0.191928820478254 1
0.163631435873682 1
-0.0401110670400108 1
-0.129460377567813 1
0.114510663096209 1
0.00896106196335843 1
0.159007897447247 1
0.19452437447628 1
0.0712223804812051 1
-0.141321854227192 1
-0.160438865103721 1
0.214811946583504 1
0.0112251988969474 1
-0.0787258478995398 1
-0.118727320022351 1
0.256003093009457 1
-0.104228705028982 1
-0.0555633778986791 1
-0.22095278017701 1
-0.383336056248652 1
-0.148529529590459 1
0.0904371940343368 1
0.128083065375978 1
0.099218618206528 1
0.00651184956507885 1
-0.252850938169202 1
-0.155507968076142 1
0.234162478802583 1
-0.291455302744054 1
-0.289210006249183 1
0.397875356983495 1
-0.438546829606456 0
0.356542597398422 0
0.107979106502303 1
0.3443887196076 1
-0.159826306688011 1
-0.206954520667266 1
0.0893627065779027 1
-0.317607024466198 1
-0.199041985344336 1
-0.20742286289625 1
0.111218195697954 1
-0.162276907183796 1
0.117166747027386 1
-0.0830017407807539 1
0.0527603419631512 1
-0.376332670285246 1
-0.269002780092211 1
0.305607244621307 1
0.248877302145742 1
-0.09754606636226 1
0.335761265740698 1
-0.203504138112241 1
0.180419348022283 1
-0.134866937302242 1
0.026914668430441 1
0.0995477599217482 1
-0.329321937735085 1
-0.240340728327001 1
0.0138291604297879 1
0.162742729419375 1
-0.0895454693906549 1
0.0425240996091224 1
0.159669088642892 1
0.075366356815086 1
-0.21969301043178 1
0.00914431121047394 1
0.681276788280205 0
0.05060548166012 1
0.055492238140562 1
0.117792252971094 1
0.291721031123303 1
-0.0128422532736006 1
0.299784961295998 1
0.0480716711037395 1
-0.40074705116534 0
-0.0489072669505133 1
0.158648794599826 1
0.0534822727521923 1
-0.116010435490588 1
0.285865225189499 1
-0.328314196003327 1
0.482813970907384 0
-0.187767834949874 1
-0.00245190060946624 1
-0.152224550132824 1
-0.365761170663522 0
0.015811358276952 1
-0.0852093930939774 1
-0.124487442874427 1
-0.457421684428085 1
-0.248567014202713 1
-0.274955621543887 1
0.235620707689014 1
-0.286005799724269 1
-0.0149842616802563 1
0.0457982680183894 1
-0.221430252131658 1
-0.0156317349315963 1
0.187372719451964 1
0.149035323035523 1
0.163595931465822 1
0.0255009505422203 1
0.0915947745147407 1
-0.36258357554106 0
-0.10308733378176 1
-0.0622363791561015 1
-0.283161351903436 1
-0.00900237604976447 1
0.188559439293291 1
-0.399973188034383 1
0.0246320313513595 1
-0.0801004123928488 1
0.357725968517596 1
0.0634862927135182 1
0.041564072548455 1
0.0457359652857421 1
0.207615693381357 1
0.0459956530496861 1
-0.475602846743852 0
-0.187247623671184 1
-0.176544949949123 1
0.327583289306418 1
0.0200245818457239 1
0.290484989936398 1
-0.186627916375226 1
-0.329662722960613 1
-0.0643509793882242 1
0.0288077042646204 1
0.179088656753145 1
0.165452831220373 1
-0.175652095391814 1
-0.15250496487842 1
0.267007197530512 1
0.0517634101938302 1
0.50550519535925 0
-0.0519003311211772 1
-0.326997747938755 1
-0.0289044162286518 1
0.0804337926078079 1
-0.277628583003307 1
-0.0469485805708223 1
-0.323335677644992 1
0.188081112419624 1
0.0114185255988076 1
0.25154751830088 1
-0.317409158925689 1
-0.200137658300017 1
0.368842129535993 1
0.0689882379213681 1
-0.109423814239066 1
-0.0888234774868051 1
0.3379285482039 1
-0.500222752352856 0
-0.0566791217325991 1
-0.417262393094115 0
0.107217381152386 1
-0.132222317641282 1
0.0521260190729955 1
-0.113538814230039 1
-0.384475729641972 0
-0.0665343786455356 1
-0.0936654746606978 1
-0.0665252225918609 1
-0.0547482871528278 1
-0.160158673904739 1
-0.0158480147468329 1
0.160948431206186 1
0.00863362108931452 1
-0.083761538249611 1
0.282331716279312 1
-0.101583215121077 1
0.26692606209511 1
0.260299753085822 1
-0.223025799309424 1
0.00393257867766771 1
0.180342977627369 1
0.393828891736084 1
0.222257410033499 1
0.0162652810681968 1
-0.0843521804040053 1
-0.14744620989867 1
0.0391395336220718 1
-0.0967216397106948 1
0.211534568694487 1
-0.0519384908738184 1
-0.158733828647992 1
-0.210650466317927 1
0.0799455880805753 1
0.218283200124943 1
-0.193173605645917 1
0.188084112706315 1
-0.0605619968390635 1
0.153521523926667 1
-0.0982662326406939 1
-0.0845215606809104 1
-0.350085949287483 1
0.102235012806158 1
0.404598174658263 1
-0.325192593761768 1
-0.0142383961640035 1
-0.0259456462832155 1
0.0893607428919825 1
-0.27488766869524 1
0.071427644934581 1
0.233684141041847 1
0.131780453859155 1
-0.354881096326284 1
-0.0794490924492938 1
-0.0465470024259081 1
-0.119596877807533 1
-0.0506120611705315 1
0.240282874033479 1
0.0154789094327126 1
0.157323906755826 1
0.141845111488764 1
-0.0437883069682565 1
0.066202301178468 1
-0.16182798575342 1
0.291432000793213 1
0.359830343802579 1
-0.0515464310290747 1
0.0241456384886672 1
-0.243873776677565 1
-0.193054135782716 1
-0.680940537594535 0
-0.00982511658769591 1
0.328531324033835 1
-0.125306125013183 1
-0.0707773572662754 1
-0.0354048669510485 1
-0.168530583843217 1
0.143610644869372 1
0.101914374870253 1
0.0313230615896555 1
-0.115928927728618 1
-0.0381735150914175 1
-0.00995630266695176 1
0.440799164808962 0
0.050974146362547 1
0.237545796873196 1
0.177887554660586 1
0.285103527803369 1
0.140686213564521 1
-0.322227516554168 1
0.0389008641483716 1
0.250964745066104 1
-0.178449493460204 1
0.262458591779918 1
-0.160344878598356 1
-0.218007155638849 1
0.175249698273839 1
0.0384844146418403 1
0.0889958870222448 1
0.0198554755158364 1
0.0804987181080685 1
0.00733273411230535 1
0.0743169637058705 1
0.383395645918643 0
-0.160722410670531 1
-0.0608528118774539 1
0.0807410199772204 1
0.133003137921554 1
-0.150144074191986 1
0.130252754519495 1
0.35060255065362 1
-0.192871503637003 1
-0.106377872469413 1
0.106174153031287 1
0.176893450922492 1
-0.220529253103608 1
0.27205304958481 1
-0.0649807443942158 1
-0.101290098329012 1
0.256435231342147 1
0.0464358876655826 1
-0.306995693937197 1
-0.0238972408583226 1
0.202057051490186 1
-0.192449817582698 1
-0.0511021635277358 1
-0.134134717133992 1
-0.207714510739968 1
-0.130787153758016 1
-0.0834671057023217 1
0.146966532896765 1
-0.098724940867226 1
-0.0592504585682206 1
0.258718929135954 1
0.127481131065361 1
-0.179797014426546 1
0.0450169330603094 1
0.125015560863945 1
-0.233747980055958 1
-0.227021193453507 1
0.330409765726592 1
-0.614900172151915 0
0.0235107821487241 1
0.102506589135153 1
0.58948878090672 0
-0.060444518098175 1
-0.226030275014317 1
-0.151866815056437 1
-0.154039307244398 1
-0.0192299978693274 1
0.1983919170864 1
-0.143612948773927 1
-0.0156254640759108 1
-0.262147469007821 1
0.160544580639221 1
0.239834003890913 1
0.0803430384849536 1
0.325524901245668 1
-0.641861960929207 0
-0.0519075526798542 1
-0.00444662577650946 1
0.118146237652604 1
0.358108796217979 1
0.0645809984136438 1
-0.13958759841573 1
-0.340938498728393 1
-0.16833442142049 1
-0.112842988479164 1
0.304534808445341 1
-0.291542961167404 1
-0.0562981357103209 1
0.130514360848702 1
0.361771414590413 1
0.292049457146434 1
0.113330908411467 1
0.296805359708578 1
0.161821315273321 1
-0.116764943700987 1
0.10316312951537 1
-0.112118471030619 1
0.285110817100241 1
-0.173988622227022 1
-0.0195190039451239 1
0.30098893349884 1
-0.164552280764806 1
0.126591134657305 1
-0.41276669352262 0
-0.144666378680441 1
0.540478760523149 0
-0.317495887569121 1
-0.310044972673607 1
-0.151937183215197 1
-0.457880857572501 0
-0.110403436615705 1
0.322107928627955 1
-0.0993939257404636 1
-0.355071515936737 1
-0.370000030231936 1
0.171641814685715 1
0.220522089309344 1
0.0992461903489703 1
0.0773480537558007 1
-0.0725740566369359 1
0.210092165553572 1
-0.155010256739322 1
0.0972249292177833 1
-0.0508487638222958 1
0.118470989424577 1
-0.28794831623748 1
0.0441500607023333 1
-0.37186339956478 1
0.237760521571257 1
-0.186657828311065 1
-0.123663943224373 1
0.181127771906361 1
-0.37114210722322 1
0.487388783758815 0
-0.374253957694394 1
-0.0560420368168753 1
-0.0429247549488316 1
0.150214361424022 1
-0.0692415927637408 1
0.102264709415205 1
0.0215108682660602 1
-0.0856855595275001 1
0.570688374303266 0
-0.00376343469174917 1
-0.448002894797224 1
-0.0192748122435295 1
0.166484626385243 1
-0.0364971843774781 1
-0.373363483199103 1
-0.163497561016205 1
-0.000804621096912109 1
0.26407487217269 1
-0.248861186166155 1
-0.221092190775684 1
-0.172509940017507 1
-0.0941226150959526 1
0.127377273153932 1
-0.214539561122683 1
-0.131215248500743 1
-0.071273546563197 1
-0.321602353388646 1
-0.199469812795182 1
-0.439574634033674 0
-0.130445109703862 1
-0.218298876150251 1
-0.128073027217019 1
0.0341842869282422 1
0.175960604440535 1
0.134280231092289 1
-0.144372396781475 1
-0.0697769230874493 1
0.214713336817904 1
0.120820166272243 1
0.0771484713307373 1
0.127193915649729 1
0.185282023489975 1
0.0604426674468731 1
-0.0675536706092601 1
0.041646340760767 1
0.081077302903552 1
0.105867427024208 1
-0.155433561789136 1
0.314089501227135 1
0.423218031293101 1
0.0900977057764276 1
0.265849015248814 1
0.102619649296845 1
-0.462610035359671 0
0.358702558813236 1
0.161036080535679 1
0.0814737549346186 1
-0.390192545274561 0
-0.0437311808142336 1
-0.0648221430125824 1
-0.0266044503646773 1
0.205734439979759 1
0.198635550530235 1
0.251971631273614 1
-0.00414048211878308 1
0.073750271571851 1
0.092706379298866 1
0.0452762145470278 1
-0.387752739864113 1
0.0745186614491539 1
0.19300328871322 1
0.0745476079454832 1
0.0577057002133449 1
0.0181322483823331 1
-0.458282013133435 0
0.381604899956309 0
0.148174195258278 1
-0.323429800104412 1
-0.0317619146548572 1
-0.21928075293475 1
0.21680359644679 1
-0.0535928258437532 1
-0.0255629376959107 1
-0.155872692996729 1
0.118245787064793 1
-0.0962409504658652 1
-0.286233889070496 1
0.0309848436899697 1
0.24784871902204 1
-0.105043436570219 1
0.120116172704568 1
0.157398284055488 1
-0.415552896469968 1
0.145135409785681 1
-0.262311023640101 1
0.263645830682828 1
-0.0562057346872597 1
-0.0936116247691336 1
0.445819024366235 0
0.0970414372844694 1
0.0319515824627912 1
-0.252112690807049 1
-0.00854954686991984 1
-0.217026914423546 1
-0.0613607451865987 1
-0.0678012220451082 1
-0.483355197492161 1
-0.053748967772226 1
-0.322593997318781 1
0.017068675058308 1
-0.194746124721895 1
0.0447931931870063 1
-0.415681167264236 1
0.241586180322702 1
0.460733828942204 0
-0.318848783863309 1
0.290425406090788 1
0.0191091402702681 1
-0.0727557844056392 1
-0.0106260363389301 1
0.0591516815879239 1
0.0714487102741204 1
-0.425892495098838 0
0.621922709395938 0
0.183255061722076 1
-0.0187601805046303 1
-0.049858660458035 1
0.0184896120519664 1
0.311442572423366 1
0.418413170779084 0
0.179995270002433 1
0.331092021393385 1
-0.0187705560815419 1
0.0385073618422961 1
0.154247874704099 1
0.239160435808061 1
0.245154006169869 1
0.0624916036695541 1
-0.0214108831474563 1
-0.271698724888867 1
0.0596071973168821 1
0.0819677010749696 1
0.312402982775573 1
-0.638184379443323 0
0.231815197369012 1
0.0386674234876378 1
-0.0507772365958379 1
-0.0050165075440157 1
0.0896392956913456 1
-0.0948523515274042 1
-0.0853718294624258 1
0.18279974963898 1
0.231940563135407 1
0.218323427737913 1
0.156441756574646 1
-0.18985642106921 1
-0.323586138434443 1
0.230460603792568 1
-0.291104079111034 1
0.340162904590759 1
-0.276870805778609 1
-0.00139034782158862 1
-0.0710201135930426 1
0.0732848544277492 1
0.140438187694899 1
0.195092111916976 1
-0.330960720209488 1
0.252060710614708 1
0.457315562508601 0
-0.087158050386094 1
0.256666845793316 1
0.388732595950771 1
0.68877658696684 0
-0.287545862527595 1
0.0776375023352112 1
0.00366649374775877 1
-0.196633109965622 1
0.251300553327459 1
-0.204087492315127 1
0.110340945793715 1
0.172074230212854 1
0.0311097388704313 1
0.082991932299802 1
-0.231029876393941 1
0.0644105325946224 1
0.0531690880222881 1
0.0514158309922833 1
0.472694014882084 0
0.236911296526224 1
0.190319120748055 1
0.263979142902179 1
-0.194747307823043 1
0.386357219239569 0
0.0060912753605438 1
0.190831526947252 1
0.173996122165591 1
-0.489957712855494 0
-0.31193975851735 0
0.243849215808336 1
0.0279984359473792 1
0.638508984327212 0
0.190603279272372 1
-0.265811070599212 1
-0.0669527975232103 1
0.00507742769726998 1
0.109448049544022 1
0.140721539247645 1
-0.0901031527449613 1
-0.067257047079155 1
-0.0515399264194813 1
0.350124084652179 1
-0.0305449330032011 1
-0.234800810583758 1
-0.00265528424525535 1
-0.262667982840747 1
-0.146283571078375 1
0.0295612322000007 1
-0.00331939183198151 1
-0.287023617069228 1
-0.463591734183806 1
-0.149024579503531 1
-0.0455845328170969 1
-0.100349332604386 1
0.519678360765584 0
-0.155050033714622 1
-0.138665136185116 1
-0.0663346396495337 1
-0.44945120675054 0
0.108870383426198 1
0.0394784115156427 1
0.254853617342085 1
-0.263122633626347 1
0.075263634171895 1
-0.238550531393125 1
0.196891410620154 1
0.0864155124806972 1
-0.0567326011076284 1
-0.0458817027230375 1
-0.17507165984802 1
-0.376211437305358 1
0.00863180205561677 1
0.128314675579331 1
-0.0333814154143092 1
0.435435170976342 0
0.280629081616312 1
0.0352636262261295 1
0.337591846451712 1
0.0950572746416217 1
-0.363348022453499 1
0.056307193026316 1
-0.0114712149713068 1
-0.267180244830938 1
-0.337330485197374 1
-0.0512974353692898 1
0.113755765393128 1
0.21281158575427 1
0.456413964063525 1
0.272395627211157 1
-0.0661465164425949 1
0.172462172315385 1
0.257346341124875 1
-0.0352850867278249 1
0.080702919905051 1
-0.126728562767431 1
-0.00222321450022429 1
0.234850600515391 1
-0.0863969011624735 1
-0.103301702661018 1
-0.331083057111628 1
0.0330162729219946 1
0.0719156787827079 1
-0.0101687408784847 1
0.0865779457220801 1
-0.260412041499443 1
-0.277780794006708 1
-0.193523576516024 1
0.180947292766188 1
-0.110836938808325 1
-0.117249565503032 1
0.0553761756253634 1
-0.125937841778997 1
0.123432318676652 1
0.163098711934943 1
0.0727284395639332 1
0.0953416572494374 1
-0.0993998568542588 1
0.172909777360686 1
-0.133213133392677 1
-0.127875988787185 1
0.0846601595558421 1
0.207008095376668 1
-0.179230871314053 1
0.0546229030154138 1
-0.111271947559637 1
-0.407024386725885 1
0.330377866874217 1
-0.288060006468937 1
0.213695991641839 1
-0.0461814928636488 1
0.273697868172307 1
0.253504796773282 1
-0.232722685216758 1
-0.165441754754376 1
0.0178170655587555 1
-0.145398301862137 1
-0.0133447759643337 1
-0.041021602229439 1
-0.141399158145469 1
0.0405333163763208 1
-0.0433480841023324 1
0.00963956869345513 1
0.2454392167307 1
-0.185296191355202 1
-0.315060899498786 1
-0.0840569883416639 1
-0.0845944086214336 1
-0.0964267685961708 1
0.129141188400465 1
-0.426931333455145 1
0.00353600620958425 1
0.10352419960818 1
-0.101250433995915 1
-0.352684142701264 1
-0.129884016104495 1
-0.0580515449552402 1
0.081413782309273 1
-0.015080650688347 1
0.0037136882479913 1
-0.105922915911392 1
-0.331062839833602 1
0.138247489354572 1
-0.0674056310251763 1
0.311565189727188 1
0.410473765870338 1
-0.118424115170086 1
0.21492159437424 1
0.0762477372268346 1
-0.218054498511086 1
-0.228671661342416 1
-0.0687007452701354 1
0.0684388155242625 1
-0.212357019046709 1
0.201683076976585 1
-0.104691669404924 1
-0.143075021093636 1
-0.328036748122679 1
-0.00196832452592181 1
0.112114995138226 1
-0.570129009515198 0
-0.226375113711008 1
-0.192619506115736 1
0.1113170641108 1
0.0203922631213143 1
-0.0440335965876432 1
0.0604054283957448 1
0.0747986646364292 1
-0.075315872265812 1
0.158655948932959 1
0.0874055697974363 1
0.12712032030336 1
-0.27052212791593 1
0.0641082151406837 1
0.153710930274196 1
-0.0456397254784291 1
-0.199751468905353 1
-0.743109853885485 0
-0.0092650699311559 1
0.335339526054755 1
0.305075276231803 1
0.357200091714222 1
0.176284772084367 1
0.0528664885612223 1
-0.0570284283712726 1
-0.072052061633548 1
0.329514266921664 1
-0.178746574151751 1
-0.115190457794583 1
-0.263094944330557 1
0.133164816649475 1
0.0374146051766649 1
0.136336401230798 1
0.656681036350381 0
0.174831124832218 1
-0.172724111556002 1
-0.0334424741423507 1
0.246197378041579 1
0.027536770627741 1
0.0693515621224256 1
-0.366979206100009 1
0.246439137007877 1
0.0425367690047871 1
-0.181313311272433 1
-0.0110130901520849 1
0.0304263027934221 1
-0.114024692710253 1
0.109395597923331 1
-0.0122038787171255 1
-0.302755067201856 1
-0.151180526261424 1
-0.282140590684474 1
-0.0113983950668608 1
0.00457357517662824 1
-0.0107745147396288 1
-0.309512652914029 1
0.455799457986067 0
0.12655748965008 1
0.228412223048142 1
-0.322065084655645 1
-0.088015846872666 1
0.0993463339778249 1
-0.196133716154007 1
-0.0446049861799742 1
0.218847129218966 1
-0.142221681494099 1
0.0483019236852054 1
0.205108946050923 1
0.120307734669055 1
0.00972159720963314 1
0.117005080623705 1
0.104661116871259 1
-0.122716152890107 1
-0.591879331940182 0
-0.181787575292155 1
0.231087300319675 1
-0.168705384222909 1
0.201550607049073 1
-0.0963038036857621 1
-0.132322634647593 1
-0.00604536278306829 1
-0.327510945540512 1
-0.0650407170087685 1
0.238666273295147 1
0.0423672039491843 1
0.415547213032365 1
-0.062528922550297 1
0.424155378154863 1
-0.276992500515311 1
-0.35615208972965 1
0.132625603052273 1
0.0547844147701907 1
-0.416832435751228 0
0.243973008574619 1
-0.131624977050957 1
-0.225990161825793 1
-0.00641779355637529 1
-0.115512919122461 1
-0.180203245378612 1
-0.0330917341701448 1
-0.270147584437604 1
-0.014174273635946 1
-0.100843502084835 1
-0.0550593189642055 1
-0.265065812130266 1
-0.110593469434738 1
-0.33772910833923 1
-0.178866046862027 1
-0.229488210235652 1
-0.382844049539027 1
0.0452238747381956 1
-0.0958182076008107 1
-0.162939002152422 1
0.0281357276345505 1
-0.00705372259518417 1
-0.100682715314318 1
-0.286537654287258 1
0.291662351067659 1
0.225577491069111 1
-0.141731188387018 1
-0.292178110950664 1
0.11989572874845 1
0.0770546595765437 1
-0.123477072789184 1
-0.555119165605244 0
0.203649020691924 1
0.00702091080062676 1
0.277135095926077 1
-0.105178731504516 1
0.107081143960737 1
-0.134806594414308 1
0.529626070129915 0
0.193330076659554 1
0.0580475675017925 1
0.194474931596096 1
0.00503359833200959 1
0.138556563706912 1
0.423779984492088 1
-0.0337868514620945 1
-0.0696553203996261 1
0.260577920163808 1
-0.288352302118652 1
0.323336165626239 1
0.0677049504004192 1
0.121646385496912 1
-0.425364162078823 1
0.0691643940549072 1
-0.182011856009048 1
0.416118009793374 1
0.0775869214541061 1
0.251764020068539 1
0.167449672773689 1
0.256932268671073 1
-0.341798917174387 1
-0.0222137283993918 1
-0.134306069050793 1
0.306556936237769 0
-0.0327148319605328 1
0.295606805021575 1
0.0621565032384924 1
0.14503958218349 1
-0.187303363310122 1
-0.285859368788462 1
-0.230345567795317 1
0.111089323166348 1
-0.101908950144585 1
0.203061635140024 1
-0.322254105838773 1
-0.322285695014924 1
-0.597844903670302 0
-0.195760211669656 1
0.171993678571121 1
-0.339589226527261 1
-0.193369236648784 1
-0.337875132275214 1
-0.0942796793734155 1
0.241063094162293 1
0.0724918989854382 1
-0.294547782298641 1
-0.0822535125205827 1
0.00734857048065393 1
0.0783163182460969 1
0.147397623538071 1
0.169326173295041 1
0.415268417245563 1
-0.499208859111993 0
0.145075155448104 1
0.241291329343702 1
0.0555628614117446 1
0.0681187417222302 1
0.071185693882761 1
-0.414188952113243 1
0.0490777873270683 1
-0.379856930834817 1
0.035938124161941 1
0.0444962284470458 1
0.346579693130317 1
-0.0447943697730183 1
-0.0695039331621682 1
0.10806987813727 1
-0.230873682483274 1
0.0350415605105469 1
-0.25007165768421 1
-0.0324457982201939 1
0.0398225032112428 1
0.27087465460726 1
-0.185281323149937 1
-0.12449679908188 1
0.497241095521207 0
-0.315934348384711 1
0.18268223379145 1
0.261921989186461 1
0.0145362712578536 1
-0.0468902695454136 1
0.532445203451918 0
0.151418379325634 1
0.215867934731796 1
0.1821677722966 1
-0.016651805238829 1
0.326956013594704 0
-0.0319027896433011 1
0.450395927894289 1
0.314797668260645 1
0.18722063218715 1
-0.387913784960415 1
0.104527149660321 1
-0.0811842383378605 1
-0.37855404295521 1
0.0381968511758448 1
-0.224447351788005 1
0.00842194801537857 1
0.230234619100425 1
0.0765680907970977 1
-0.136468541018103 1
-0.0310367237490832 1
-0.101526858840755 1
0.177853516869656 1
-0.0268461430052478 1
0.314445516079052 1
-0.0539247019980793 1
-0.532691004668808 0
-0.132490375136914 1
0.176875965778702 1
-0.0650423038157428 1
-0.0418919907582099 1
-0.144338658706917 1
-0.0642884409029848 1
-0.475600266167047 0
-0.0748947018352487 1
-0.135594335427837 1
-0.000908306373471272 1
0.218086164708292 1
0.228365466530896 1
0.264116124575769 1
-0.340728208023265 1
0.00888321374023419 1
0.253058762303259 1
0.152594397405064 1
0.0519320843604822 1
-0.237224552973595 1
-0.00550404728263441 1
0.113329438067113 1
-0.00108579627180056 1
0.101813739959032 1
-0.119822795576161 1
-0.0194920187203994 1
0.00720922430844823 1
0.232639564838505 1
0.0153973459772459 1
0.494551966582469 0
-0.195160212210119 1
-0.174021012655491 1
-0.419129723709535 1
-0.202330116427454 1
-0.417863276956103 1
-0.0688268192896751 1
-0.118653212593012 1
0.308459331855366 1
0.256042168659161 1
-0.0432636278428256 1
0.0174193311218621 1
-0.250779022845003 1
-0.265902860407296 1
-0.181665963970946 1
-0.0177899531951002 1
0.000423470674665333 1
0.273083742343315 1
-0.329947202137054 1
0.0106263181883574 1
-0.104444763578787 1
-0.0926718458880496 1
0.199374041507109 1
0.0271745502637202 1
-0.147834390097114 1
-0.0082604560152878 1
0.0583177882849211 1
0.0148562684165476 1
0.459763982216962 0
-0.152063312336083 1
0.0321696068049046 1
0.241313417025819 1
-0.308902118283726 1
-0.160323084154028 1
-0.166478555643162 1
-0.0849069686514115 1
-0.0112011011823174 1
0.251912525057371 1
-0.104542865163292 1
0.0198623812153626 1
0.529240462046777 0
0.254871416228343 1
-0.154284525307319 1
0.0110086743243802 1
-0.0825536439159327 1
0.0111326189352748 1
0.0563419129841406 1
-0.117062467514413 1
0.151600275740461 1
-0.346388628164053 1
0.327295957161574 1
0.399775302713586 0
-0.190403289121675 1
0.123950816147107 1
-0.0628360739147974 1
0.0175985267459255 1
-0.265657925228514 1
0.140313386757642 1
0.014958675212441 1
-0.351599952846878 0
0.0182865352455273 1
0.0693594566454297 1
-0.134455531200654 1
-0.561968039527634 0
0.0929949298570455 1
0.125730728420097 1
0.358791251979354 0
-0.00113393958382109 1
0.102271343010376 1
-0.172885035396138 1
0.181812604312299 1
-0.0848155299426853 1
-0.194936418424082 1
0.258782408219288 1
0.153412711192585 1
-0.286037557019266 1
-0.103768469358351 1
-0.0295180648297141 1
0.390825265051612 0
0.092335784024821 1
-0.0481805521356933 1
0.0844932516108777 1
0.213597718983359 1
0.237725170518635 1
0.0227790576596236 1
-0.00418266361031893 1
-0.0416909237351737 1
-0.110515919887123 1
-0.18068766564349 1
0.312143751606975 1
0.000211560937956261 1
0.0297008961799236 1
-0.031284360065836 1
0.408405506471453 0
0.126823111645758 1
-0.0724416602327246 1
-0.255174449604599 1
0.121718298796335 1
0.282873984997781 1
0.202686208369788 1
0.000105845430380613 1
0.189671068694694 1
-0.463657339534311 1
0.275491273461773 1
0.249015997980337 1
0.19716537985417 1
-0.504329149696933 0
0.349603721883988 0
0.290943632577548 0
0.479272093779846 1
0.192790273543466 1
-0.172305183173424 1
0.267249457527058 1
0.0155474981594482 1
0.351029684193878 1
0.151546713464356 1
0.175670377258859 1
-0.491659420879122 1
-0.136770092515617 1
0.0111241945044574 1
-0.0881842929409293 1
-0.129406131655188 1
-0.320060492722061 1
0.235223535922171 1
-0.122094018021826 1
0.108257114921659 1
-0.284532822154188 1
-0.0390491669158802 1
0.0387473837324184 1
0.13008608614112 1
-0.413511503260867 1
-0.138990343104404 1
0.176641128134118 1
0.273191379675792 1
-0.156481555221511 1
0.110194653065009 1
-0.418269619711952 0
0.29963495293663 1
0.102340606769719 1
0.125251980792582 1
0.246168734333984 1
0.210520204439567 1
0.0234991537983265 1
-0.0393135167978923 1
-0.214419902700923 1
-0.19063581171511 1
-0.356598874192173 1
0.316784657354462 1
-0.0681794461456152 1
-0.11652289829716 1
0.286236136547724 1
-0.075922591878841 1
-0.46598601176641 1
-0.120949096284937 1
-0.127196110343078 1
-0.0697054777500062 1
0.100831538973537 1
-0.243684885082073 1
0.121203758159674 1
0.0666770077498737 1
0.00494699845306719 1
0.0607397303284066 1
-0.448334936161184 1
-0.0736703499185389 1
0.203119461882356 1
-0.266148760180512 1
0.210402962179295 1
0.427706115500188 0
-0.340427900639434 1
-0.150461565055565 1
-0.122578656722999 1
0.102419596013907 1
0.237505975894448 1
0.0672639550502872 1
-0.544792086678332 0
-0.190742828350379 1
0.0625218885839363 1
-0.152102422848135 1
-0.146321974902458 1
0.227655734296153 1
0.465414595219117 1
0.331972250720703 1
0.00196676269483358 1
-0.101509430028675 1
-0.151645737064148 1
-0.224942170766315 1
-0.0321581181835076 1
-0.26230922889184 1
0.214847071012411 1
0.265595281760696 1
-0.235792703349931 1
-0.0136141366487006 1
-0.0348712822906279 1
-0.199009527941679 1
-0.384342433362599 1
-0.0677448633994781 1
0.229110309915374 1
0.00919681813975277 1
-0.0284137752857187 1
-0.235230271095476 1
0.0318512181588025 1
0.361056454907664 1
0.306504655442452 1
-0.26099911400096 1
-0.00233368038751282 1
-0.162333103920084 1
-0.0906472011590766 1
-0.127298528614064 1
0.158153919508491 1
-0.0916048378846703 1
0.0886604015862065 1
-0.151847064735932 1
0.311773873554082 1
0.292172213414496 1
-0.147180056093857 1
-0.199913952569756 1
0.0881703786431859 1
-0.11711549952318 1
-0.0373842647767095 1
0.000233237331832156 1
-0.213601566287049 1
-0.391649057351067 0
0.382852728105286 1
0.517513259419795 0
-0.181306924547549 1
0.0839771056793174 1
0.143876435318724 1
0.339950155443294 1
-0.148788064631023 1
0.406008346916778 1
0.0249078436756563 1
0.120300431841802 1
-0.551769405492242 0
0.307042279590511 1
-0.178377227800688 1
-0.178237454722783 1
0.182881861550461 1
-0.114110761685834 1
0.19443009961165 1
-0.0944167572024312 1
0.249810985736666 1
-0.282931004184061 1
-0.0740675459543509 1
0.248131535371738 1
0.180979438109322 1
0.322979738776173 1
0.165907624740063 1
0.237256567825948 1
-0.257135349896294 1
0.489325264350813 0
0.047651183125536 1
0.21812119906869 1
0.437831340046586 0
-0.0693152693188776 1
-0.194654536385417 1
-0.0674661602275331 1
-0.410189575249929 1
-0.364454446058255 1
0.203125222632158 1
0.102817506864182 1
-0.110562481394152 1
-0.19573053245603 1
0.23246846133291 1
0.139681799783368 1
-0.0798387450588656 1
-0.0118463259966903 1
0.232254646329066 1
-0.251369798437042 1
-0.00101429934814339 1
0.124920878045023 1
0.40480371879376 0
-0.194387073455684 1
0.0224512875928064 1
-0.220468187879174 1
0.305466004651731 1
0.294678742529294 1
0.309441242976276 1
-0.382775493923338 1
0.0237478245000961 1
0.274857936939499 1
-0.216082030329562 1
-0.467356180192448 0
-0.105697142949441 1
0.287284227062056 1
0.155238172336782 1
-0.329723937573557 1
-0.137643485071963 1
0.261107012599102 1
0.277113139155802 1
-0.279934309440709 1
0.250091083083892 1
-0.138273352990525 1
-0.0744499279817388 1
-0.273388251400388 1
-0.294210214885421 1
-0.16297879927273 1
-0.0655868386616902 1
-0.00622307988375393 1
-0.00614564286756219 1
0.138911375216332 1
-0.0459984189588804 1
0.0900875444278489 1
0.0389082048076088 1
-0.112609508251297 1
0.0226815053637131 1
-0.447426355810516 1
-0.0764100627100609 1
-0.140205738778418 1
-0.241426265176111 1
0.0288449392966895 1
0.0606168891063416 1
0.173799843258753 1
-0.111724428795472 1
-0.106673840953039 1
-0.0238779186255628 1
0.229774594506725 1
0.0327100352579553 1
-0.31202221870865 0
-0.443377153642799 1
-0.455326959322511 1
0.169447582605978 1
-0.425200991040855 0
-0.206564480378635 1
0.356679806155323 1
0.19749810052339 1
0.58959279777931 0
-0.0468978295969808 1
0.0563243947379348 1
0.110190280411527 1
-0.436601497606956 0
0.364559583854159 0
-0.0427812461669401 1
0.198923916009658 1
-0.210803337841512 1
0.0167841176673586 1
0.0469854556702356 1
-0.0856128545660239 1
0.490497694309181 0
-0.25357555940039 1
-0.276381848188705 1
-0.17710615831346 1
-0.448909190246561 0
0.201852415212749 1
0.143807740973065 1
0.0104793289466594 1
0.53590413594356 0
0.123866663308749 1
-0.065421357120344 1
-0.226854314700544 1
0.040139824477603 1
0.17167614525664 1
0.136778249633056 1
-0.0443735744497304 1
0.0540535819145293 1
-0.333461656144607 1
-0.0393077669894024 1
0.0291638601362145 1
0.124242597590657 1
-0.00463938290595656 1
0.0360750758026965 1
0.435615021466198 1
-0.256541712044995 1
0.207048118914698 1
0.121774008084752 1
0.346526774213924 1
0.19057246373184 1
-0.0785095588709311 1
-0.449695109970704 1
-0.301791931510108 1
0.364332707094628 1
0.141001751832359 1
-0.054245729727454 1
-0.229220807518314 1
-0.30712677488729 1
0.163036677433784 1
-0.122947882224951 1
-0.180332622470552 1
0.379555320399349 1
-0.146678643047107 1
-0.0264121400916737 1
0.272365228275476 1
0.168339734502791 1
-0.275442667104979 1
0.18069799996145 1
0.191354938621587 1
-0.044251100596827 1
0.00493158217423119 1
-0.0118924011958253 1
-0.0716873679050468 1
0.24959282148583 1
-0.0358219186906408 1
-0.00422961410922199 1
0.0858986399624609 1
-0.0776486285448678 1
0.24305581635104 1
-0.133435106309016 1
0.0176737470283543 1
0.34565872259368 1
0.186619791812135 1
-0.632825771124718 0
0.113865819646804 1
0.047772061037468 1
-0.0680625637092306 1
0.247767305115327 1
0.0583898355320556 1
-0.0501686279922971 1
-0.0587915731259139 1
-0.0568288334110198 1
-0.0659145631506197 1
0.0323129218020263 1
-0.179818117515906 1
0.0590113541856933 1
-0.203236678376524 1
0.109539903375364 1
-0.0738208196509456 1
-0.401578323043096 1
-0.198035766018007 1
0.08307792228216 1
-0.274823358458093 1
-0.183479194109545 1
-0.105106507192235 1
-0.130345280727323 1
-0.576056943960274 1
-0.498755768243865 1
0.0831430414446226 1
-0.0383555389265682 1
0.0508814089843623 1
0.0289908866110333 1
-0.0721230785209341 1
0.0274051284504781 1
-0.196456170313704 1
0.144148834564478 1
-0.059722409448727 1
0.033903021119462 1
0.346107566322824 1
0.027223192361715 1
0.0296365811565249 1
-0.157521453585193 1
-0.126994355832328 1
-0.207860554974051 1
-0.476218974449803 0
-0.14773213425225 1
-0.317580878292164 1
-0.129077151715174 1
-0.373349248066326 0
-0.480342435191221 0
-0.0846214819894738 1
0.10563371550272 1
0.15215153688506 1
-0.19621731309766 1
-0.0545824075907493 1
0.2280230297796 1
0.129888360653256 1
0.325186116427214 1
-0.117984249473606 1
-0.478783710281931 1
-0.157840027182961 1
0.167450262660683 1
-0.52197446413417 0
-0.198612469293067 1
-0.371528626181726 0
0.358974208477004 1
0.295767043485222 1
0.238510409372884 1
-0.147053726245065 1
-0.285663161184712 1
0.0613315482328799 1
0.0697832747455877 1
0.110507882630853 1
-0.0883961334712442 1
0.336705908569569 1
-0.17675454566568 1
0.0415501181877147 1
-0.0106770414930828 1
-0.0627328588551176 1
-0.094122780727835 1
-0.0624406369426374 1
-0.432917743583674 1
0.244003266142139 1
0.408581981327785 1
-0.0149712498565266 1
0.235207654063719 1
-0.16261978156517 1
0.309362437922656 1
0.316129143151707 1
0.117875441185546 1
-0.0427945348358887 1
-0.223478416328023 1
-0.0626604219925737 1
0.242715670328598 1
-0.0809303288885528 1
0.0290132195372717 1
-0.126519155276721 1
0.40255686923191 1
-0.0903991173442188 1
0.19392373797293 1
-0.410083804745023 1
0.244449463908871 1
0.164255175715476 1
0.0528971808536003 1
0.0238510268768088 1
-0.12362467738222 1
-0.169464589829627 1
-0.42462469213823 0
-0.0580451499094225 1
0.149728198773176 1
0.0585516121092351 1
0.0876662154570978 1
-0.0448051604552862 1
-0.0518654934119634 1
0.0652568282065769 1
0.0600271130066694 1
0.04034030428389 1
0.176391525759656 1
0.00313628547352401 1
0.255416777521182 1
-0.0531918868384631 1
-0.225220277840554 1
-0.421388399145124 0
0.0403109151522923 1
-0.377238568638725 1
-0.0583663042781204 1
0.241125369766985 1
-0.177039905769917 1
-0.157594573963286 1
-0.0985548892600345 1
-0.00968826601009349 1
-0.0628652391665869 1
-0.091632191147042 1
0.100136571296965 1
-0.0600459951876877 1
-0.000882237976390338 1
0.239215515947567 1
0.257264268278246 1
-0.0539617517177293 1
-0.166379780997237 1
-0.184950028987409 1
-0.0608732401614436 1
0.388494204723177 1
0.511536993589942 0
0.353497255489468 1
-0.217331764376386 1
-0.289346101262052 1
-0.148224968276276 1
-0.320556572554038 1
-0.380946435039245 0
-0.0184131020467432 1
0.0436426306328196 1
0.106853901262616 1
0.261032330605563 1
0.198418709551522 1
-0.4782300957408 0
0.55558298288478 0
-0.347672645657302 1
-0.116664000580668 1
0.141416958992037 1
-0.0833290078130409 1
0.187308802687222 1
-0.146932632321713 1
0.49455122263172 0
-0.174501664075827 1
0.0773616881765734 1
0.06086730077447 1
-0.137568891225405 1
0.253880809040017 1
0.194539724684083 1
0.285114634461118 1
0.195692785580354 1
-0.0202486043362856 1
0.319391820815275 0
0.253829795497913 1
0.104226788247374 1
-0.758558330711013 0
0.262226181282648 1
-0.267841798184115 1
-0.085207238050661 1
0.049407245414854 1
0.142127306193618 1
0.0940672484413994 1
-0.0402783504923559 1
0.201240404823324 1
0.346200159722654 1
-0.162353728886355 1
-0.0928795538945441 1
-0.10151948762962 1
-0.011770578862202 1
0.0371085591154597 1
-0.162824356466007 1
0.216516491834978 1
-0.0381919929307042 1
0.000871338457782367 1
0.125293060166866 1
0.10896552764046 1
-0.532572563131599 0
0.226492327714967 1
-0.108763586267433 1
0.255610484789185 1
-0.218464456096547 1
-0.0276763310020318 1
-0.0439670346593326 1
0.294756216146314 1
-0.0153767530453898 1
0.0515490801170135 1
-0.000745976238836786 1
-0.00307124843123292 1
0.134399988424746 1
-0.0629606970131298 1
-0.236355535274344 1
0.0258685716552638 1
-0.0602384126935404 1
-0.400396383426628 1
-0.0694789783239701 1
-0.284877058449394 1
0.0299707019890608 1
-0.108483347082536 1
0.211374182209868 1
-0.132023995471786 1
0.0442615897447752 1
-0.181551889753915 1
0.172126775952545 1
0.0497885981567098 1
0.158967835134856 1
0.0260637051752555 1
-0.209157823401095 1
0.118175682785476 1
-0.0373659947192033 1
-0.241244612497697 1
0.403902399019481 1
-0.00279066994317856 1
0.00562890863744143 1
0.191696544718783 1
0.0496392217876564 1
0.163974242836041 1
0.516047503001003 0
-0.289045747391913 1
0.142830185919856 1
0.312837769789121 1
0.291475914443437 1
-0.047069414839585 1
0.0672517498961356 1
0.0266904934209985 1
0.0980393781174537 1
0.204854386452153 1
0.202591930107252 1
-0.0743007055864003 1
-0.179165148354416 1
0.192303054620518 1
-0.0675732551929995 1
-0.171414028724627 1
-0.0807604974478895 1
-0.0125471500627555 1
-0.587051571579638 0
0.135900591093415 1
-0.298671004709735 0
-0.0840366893535286 1
0.0337361842593719 1
-0.00303458333464882 1
-0.0968487567014361 1
0.202983789810287 1
-0.31682313075067 0
-0.131965523311026 1
0.399899353567993 0
0.0170286183407491 1
0.310779969757305 1
0.131277502263878 1
0.0132221202629951 1
0.158931526120867 1
-0.202379846889347 1
-0.162400011335655 1
-0.0199393848290148 1
-0.00102195915672383 1
-0.0237725240511736 1
0.156245381415394 1
0.025971238943984 1
-0.178294440948033 1
0.0420744043081753 1
-0.031166008009829 1
-0.0326003110677054 1
0.126927949013985 1
-0.263120903384062 1
0.222768227755786 1
-0.324057683799645 1
-0.151443465251683 1
-0.114411833878292 1
0.124111154042044 1
-0.245614885680334 1
0.242595225932321 1
-0.572004049263768 0
-0.34360836802172 1
0.225827812539889 1
-0.123232172793073 1
-0.0232348138506169 1
-0.192761849071113 1
0.21463005479653 1
0.135627759660194 1
-0.277118162489744 1
0.172983565818494 1
0.55776747003233 0
0.0705966058080687 1
-0.148828340283302 1
-0.0965317305613679 1
0.329657722660613 1
0.0892933244409976 1
0.474205722512037 0
0.00283289357010198 1
-0.134918960733191 1
0.448359527043744 1
0.132067329915095 1
-0.17986535352416 1
-0.0200793062989096 1
0.404098347745023 1
-0.118230990458192 1
-0.350740419660104 0
-0.178773307735909 1
-0.174108013571179 1
-0.307871035383568 1
0.438411601846923 0
0.249439004457303 1
0.623101998393512 0
-0.389465563631021 1
0.0182165178723839 1
-0.0985837509402829 1
-0.325732531741843 1
0.268521351413586 1
0.448792969978197 1
-0.228738660938368 1
0.329952088127972 1
0.283152289804992 1
0.0284836356914741 1
0.102077711209005 1
0.174344536263448 1
-0.0141793205983877 1
-0.0524514509917753 1
0.110569180677568 1
-0.269867764945629 1
-0.135811880823675 1
-0.0339310460223433 1
0.301699440643403 1
0.0260750846594264 1
0.113977717886171 1
0.227280761196741 1
0.0528213110175437 1
-0.601883387600248 0
-0.0713133035349464 1
0.528503595633419 0
-0.243383526575206 1
-0.0148046320000336 1
-0.23991601046103 1
0.151021090237203 1
0.167748828886308 1
0.139069003580317 1
-0.485024523220731 0
-0.0612792078381413 1
0.0334762410311136 1
-0.0242611503986225 1
-0.192603531176952 1
-0.239773754615805 1
0.213827788033224 1
-0.167615464218114 1
0.138419991938449 1
-0.00788514749820575 1
0.179986581031387 1
-0.263929387036177 1
-0.241525539872174 1
-0.136782620418405 1
0.0069050306145107 1
-0.0850888055724563 1
0.214511620340667 1
0.136674983195334 1
0.0989365004382936 1
0.023876803041894 1
-0.071528458274337 1
-0.0395686441187361 1
0.0011806644527285 1
0.0573962469820465 1
0.0184935711342929 1
0.441534994705373 0
0.219101799717031 1
0.0780630202832006 1
0.208841840654814 1
0.0837122925527783 1
0.113556041726583 1
0.0533312210626553 1
-0.176458642920563 1
-0.411040963611201 1
0.445218062266414 0
0.0180779623506314 1
-0.117392828793057 1
-0.0174989649678692 1
-0.20754373019225 1
0.17420364798698 1
-0.216760126488985 1
0.180124637567678 1
0.574779438870032 0
0.0833023683230457 1
0.270907823875641 1
0.0268753972241651 1
0.102702837199521 1
0.163940786875284 1
0.0120277015951323 1
0.08150853551654 1
0.402814197999513 1
0.0848969249036691 1
-0.171720829532351 1
-0.128450801720398 1
-0.0612439962542015 1
0.165117654304913 1
0.0990542546064046 1
0.0891953154340731 1
0.0527234212308597 1
0.0826871238238839 1
-0.034134155274292 1
-0.0638149401386493 1
0.0673171049194605 1
0.223547292227492 1
-0.118056254357708 1
-0.137807540058687 1
-0.0760257860113514 1
-0.278835486396435 1
-0.276838242516767 1
-0.264647231600267 1
0.00561454057443145 1
0.158746873833608 1
-0.116989512886419 1
-0.145743006741227 1
0.134168952399708 1
0.366019203830587 1
-0.0231960381337173 1
0.00492328597697179 1
0.0336621413174712 1
-0.211716902581978 1
-0.202169117234156 1
-0.0140886499168945 1
-0.605573093604015 0
-0.109186174436507 1
-0.0785880888618383 1
0.38390387045202 1
-0.454636443321142 0
-0.274947390579833 1
0.352767859156328 1
-0.119705200532975 1
0.447476477457121 0
-0.320758462937898 1
0.107252411299808 1
-0.336822807881269 1
-0.550657526116607 0
0.419851036947399 1
-0.359579694777377 1
-0.349257388453343 1
-0.215836334137022 1
0.134922469732039 1
0.145921558813205 1
0.0910596870973653 1
-0.449527853764056 1
-0.0635295278654019 1
0.0873451725244286 1
0.0698232385924372 1
0.000110648655349649 1
0.0887541678753746 1
-0.304893624042827 1
-0.199891450149256 1
0.0739399712423662 1
-0.121633106713897 1
0.0536182982534797 1
-0.034780047152974 1
0.00736714190766501 1
0.158365622912208 1
0.0765467266912947 1
-0.492806592620028 0
-0.434280717403995 0
0.0371451181643224 1
-0.496461616307909 0
-0.23276701609597 1
0.377677557452855 1
0.106619533174883 1
0.181082353309243 1
-0.00128891865321283 1
0.0710693169384521 1
-0.120996978853282 1
-0.354385457804497 1
-0.191995701453561 1
-0.00229696895342683 1
-0.047073312396852 1
0.178158614476107 1
0.0782603349375716 1
0.0113056325877774 1
-0.0274828604450106 1
0.334613655161524 1
0.303273454471758 1
0.198662596868124 1
-0.0640477594419358 1
0.203291551627125 1
-0.617165055728983 0
-0.0640923397351101 1
0.303237218285067 1
0.307070738576408 1
0.102337812114934 1
-0.444417925424934 1
-0.0351464841653559 1
0.254424212574112 1
0.0258267844662702 1
0.0474770291174349 1
0.4510779020801 0
-0.288655070739099 1
-0.224394317249039 1
0.040969345887068 1
-0.203576788760613 1
0.168599288507154 1
0.286736165269322 1
0.192270270551553 1
-0.085166422133966 1
0.051073937514609 1
0.165098580339311 1
-0.192067216843021 1
-0.365223277199735 1
0.373438132305417 1
0.120366695150325 1
0.319448790119417 1
-0.0927000117154524 1
-0.139098404059265 1
0.154901984973758 1
0.000681516143617153 1
-0.115338511577166 1
0.00414591322489423 1
0.0901886224153801 1
-0.0944877451601848 1
0.112278118188367 1
-0.282331471757663 1
0.132400012895897 1
0.00117854330943266 1
0.0301665163503098 1
0.0310610720368158 1
0.187678434010684 1
0.438514400695452 0
-0.00530940353205778 1
0.0906765976188764 1
-0.0816379867744421 1
-0.325343056661393 1
-0.181737573684367 1
-0.155393190920118 1
0.148580696671358 1
-0.364386947842289 1
-0.0740789824563837 1
-0.0445328909787275 1
-0.0406846930759093 1
0.323813880938849 1
0.206031088342669 1
-0.125160547385465 1
0.18299867682054 1
0.000931751371087957 1
0.124534617240021 1
-0.120810943540235 1
-0.197759585113285 1
0.0910040992361325 1
-0.139685871568092 1
-0.159311377395529 1
0.098595414524491 1
-0.108744310774918 1
-0.0865555576232184 1
-0.0100128768635672 1
-0.11846972225323 1
0.040434173034571 1
-0.119063368713415 1
0.0193052588023582 1
-0.258688797596992 1
0.221304826949759 1
0.439448359434477 0
0.0586061646064721 1
-0.0467265536590559 1
-0.411836124358112 1
0.116024740485304 1
-0.157178487430929 1
0.391120887855985 1
0.123251673482578 1
-0.00307697373541825 1
0.172421093686069 1
0.148298169142519 1
0.0869884185964852 1
-0.119086729055407 1
-0.109064614665152 1
0.335210621079002 0
-0.0178401233170984 1
-0.0815164351827939 1
-0.0844625114357489 1
0.100156308600718 1
-0.105879348250553 1
0.0875595626529682 1
-0.227874714005242 1
-0.276646353176815 1
-0.156987929228772 1
0.137594230212769 1
-0.311909496430163 1
-0.121659713492434 1
0.0581265574481216 1
-0.12824631885025 1
0.336334072146273 0
-0.0750312556766302 1
0.246403743820221 0
0.142253279342638 1
0.139784211527209 1
0.017359355255417 1
-0.00339683511240471 1
-0.255931216003499 1
-0.160173296768521 1
-0.30687137769188 1
-0.189679100314247 1
-0.0579060712243029 1
-0.120067699995142 1
0.116046972051591 1
-0.0247126742985023 1
0.0643797020406573 1
0.161355669781927 1
-0.0768909393127642 1
-0.45617825772095 0
0.0386195310177778 1
0.278241903705961 1
0.0371455745325425 1
-0.153880147026231 1
0.14856343105975 1
-0.496182661264577 0
-0.17961417000641 1
0.277423337841623 1
0.0915244396630392 1
-0.474263267618885 1
-0.121227750453229 1
0.193998006245482 1
-0.0485179846889101 1
0.205823023927662 1
-0.0890559434353151 1
0.129405382294908 1
-0.10955750189887 1
-0.0966796263766881 1
-0.201285880003935 1
-0.346504634922971 1
-0.179298477012392 1
-0.120397133790664 1
0.290722073098876 1
-0.0910800102483411 1
0.123996231958575 1
0.0120617044550342 1
-0.0414355627972158 1
-0.289090924664796 0
0.0487793568361488 1
-0.195557979153982 1
0.410583024186595 1
-0.283545999823767 1
-0.00870076119691369 1
-0.261940967969782 1
-0.0732392478589631 1
0.116273749940951 1
0.267305678884946 1
-0.074629341099216 1
-0.0324615549186415 1
-0.421693127172261 1
0.107485269525609 1
-0.0449757253339074 1
-0.453969197123467 0
-0.264384839645807 1
-0.235443014771628 1
-0.168970455111563 1
0.0074308815822945 1
-0.0750350361244651 1
-0.176785458152315 1
0.268539853279902 1
0.113309616078651 1
-0.151877815025433 1
0.130299776928532 1
0.115307392231452 1
0.132664141837621 1
0.297626503169213 1
-0.122195039862462 1
-0.0364726595761732 1
-0.21874299235994 1
0.0405867711970966 1
0.126651499227076 1
0.21263462675645 1
-0.0879853830679308 1
0.147820025038356 1
-0.2623340987938 1
0.0597626385760514 1
0.28078630108924 1
-0.195744033384404 1
-0.0754045717757473 1
-0.338265174936343 1
0.13819020704399 1
-0.0282903944061414 1
-0.0623682668192038 1
0.0747193269157183 1
-0.401821154132995 1
0.0141600299810419 1
-0.0140610924231149 1
0.0758231391775446 1
-0.0274662685956127 1
0.266142513739088 1
0.0668132982996898 1
0.0079433069598349 1
-0.236046176546264 1
-0.138157759614647 1
0.0913421582250517 1
0.57191273770555 0
0.0356276244080644 1
-0.350366372092808 1
-0.489944005816986 0
-0.219601492361761 1
-0.0950553059826285 1
-0.10852963182897 1
0.287323399181221 1
-0.083986108129891 1
0.190687639791815 1
-0.342447204866036 0
-0.0114962470658479 1
-0.0768832718934508 1
0.00574225482365856 1
0.12991698097528 1
-0.0254916351811633 1
0.231844920776264 1
0.0354854697445776 1
0.00289748325586867 1
0.0799959433481089 1
-0.476169360551135 0
0.171092004746053 1
-0.0748101023992537 1
0.223473902639891 1
-0.494306656642971 1
0.204783181261036 1
0.253049846917324 1
0.10140019252654 1
0.18893517716465 1
-0.053842670652713 1
-0.171670419446419 1
-0.264495186040121 1
-0.178278943204899 1
0.166533129187166 1
0.223501656518267 1
0.138783515723621 1
-0.118267032530227 1
-0.099389831900299 1
-0.254096988537209 1
-0.326506397986726 1
-0.151337682111307 1
0.152172965977623 1
-0.0494330344626741 1
-0.363852341435285 1
-0.109408820239402 1
-0.0142408890084532 1
-0.136558221349314 1
-0.350565815817241 1
0.0536746542096675 1
-0.240546976930989 1
-0.191890660172575 1
-0.0783793542285811 1
0.323106573894314 1
0.355208196293413 0
-0.0345626794219708 1
-0.304072264984793 1
-0.0746403909363678 1
0.193102980367742 1
-0.00244485260336933 1
0.375486474711838 1
0.418387788471508 1
0.10620350997523 1
-0.16921937526349 1
-0.0146662691934882 1
0.227842015190662 1
0.408904133277272 1
-0.138630037954014 1
-0.00646882615337727 1
0.297698418033134 1
0.249582675635319 1
-0.270783912404548 1
0.324145308356293 1
0.00279605113235675 1
-0.0898077662677445 1
-0.0624721575632041 1
-0.326851781407513 1
-0.228250976166067 1
-0.038623091134281 1
-0.014038616366715 1
-0.253852160565723 1
0.254219939544346 1
0.0642859552989455 1
-0.175062801653945 1
0.200967800394089 1
0.153889670760652 1
0.127488718090014 1
0.101109976780841 1
0.274803775802092 1
-0.320244428297931 1
0.127875508174582 1
-0.365490357361671 1
0.204028957534404 1
0.132313139631333 1
-0.4569772195686 0
-0.193092512226836 1
0.378323332416558 0
0.179337124999793 1
-0.176086073403483 1
0.498182870424625 0
-0.0580156440095963 1
0.117145568111563 1
-0.476445982443707 0
0.513385816549508 0
0.149373115428364 1
0.0581835569431568 1
0.328184511984144 1
-0.535616607387188 0
0.323862845198736 1
-0.150291050578255 1
0.182616275912783 1
-0.129571360648536 1
-0.137210579699837 1
-0.0059535106985765 1
0.326101198858837 1
0.0893133992240476 1
-0.241806465710318 1
0.0110328289152562 1
-0.0016795658734074 1
-0.485422185265675 0
-0.0116202504263548 1
0.307871516371023 1
0.239542828743749 1
-0.201218033808482 1
0.208220040436915 1
-0.00056657173255735 1
0.105358195722214 1
0.330507522572472 1
0.350148725958675 1
-0.116652351651142 1
-0.0332609183612638 1
0.205931070081751 1
-0.136680452086606 1
0.0738160868386435 1
0.116861626655049 1
0.135440737519948 1
-0.349439720000371 1
0.00619398415422225 1
-0.0854354158039147 1
0.0273468066833556 1
-0.105024726007583 1
0.195219639606614 1
-0.0808342486594124 1
0.009145596236736 1
-0.409094204173252 0
-0.227672312561582 1
-0.120519242397461 1
0.375626127297482 1
0.0749182742109377 1
0.148779294008225 1
-0.0402540575309302 1
0.228480317619396 1
0.0363806931779257 1
-0.199906164566022 1
-0.0430382338914111 1
-0.0116725504625729 1
-0.0560818025785035 1
-0.010451450096215 1
0.210418880199033 1
-0.130002049218379 1
-0.130398814918645 1
-0.0400109115814572 1
-0.139579499553968 1
0.043879715380474 1
0.0991657399631716 1
0.00134046982053035 1
0.101960606866593 1
-0.165845317981453 1
-0.117736915429202 1
0.0514921627974721 1
0.0712233494489039 1
-0.606665112841273 0
-0.230783574350109 1
0.0899832534933698 1
0.126209441375834 1
0.0614377621242646 1
-0.129098205006318 1
-0.0150385980997074 1
0.381657971896031 1
0.0767964548701664 1
-0.360851284736426 0
0.325802044019656 1
-0.164272089398333 1
-0.339672761970484 1
0.0785535497401124 1
-0.109009223103512 1
0.241417878615894 1
0.0718428062268759 1
-0.101188260335667 1
-0.184820530803702 1
-0.0250167187228603 1
-0.149304101874324 1
-0.310534712375929 1
0.0822170647566887 1
-0.0750472267871321 1
0.0699519141799127 1
0.151140303500537 1
0.119119091704507 1
0.0488618402498725 1
-0.238418834547385 1
-0.251533224670956 1
-0.0085672845947355 1
-0.0266457129972902 1
-0.313872643560767 1
-0.290517786475387 1
-0.162180142527309 1
-0.0491749684287131 1
0.501229344491309 1
-0.0253098717750815 1
0.0320362583802709 1
-0.276004809356239 1
0.0907620311488446 1
-0.165908914974701 1
0.0543317726246578 1
-0.093414540126514 1
-0.332704651386581 1
0.128653888270145 1
0.0730691516791775 1
0.139092700789775 1
0.449181693843611 1
-0.129329022151858 1
0.0758667442975618 1
-0.218406893884997 1
-0.077989493657458 1
-0.174474023739779 1
0.206279195688601 1
0.116333647336595 1
0.190098737120125 1
-0.221936299547133 1
-0.384374999882239 1
0.00308408547897082 1
0.26845524602989 1
0.187536745869405 1
-0.0918259106955045 1
0.297400469568581 1
0.0811502889334256 1
0.264381722820654 1
-0.441208284327372 0
0.0891952603363766 1
-0.233848257304561 1
0.349550996020151 1
0.0796806002662446 1
-0.399678907711755 1
0.350644795367914 0
-0.0497733531389241 1
-0.197350798945406 1
0.0560789370125295 1
0.121216302614394 1
0.292063602218656 1
0.285604955809145 1
0.297687284975356 1
0.270182556382426 1
-0.0402199359985878 1
-0.307334648587729 1
-0.0436108154860038 1
-0.285028834533799 1
0.0524090346102749 1
-0.288201262035687 1
-0.064316327013956 1
-0.235124502574405 1
-0.0842512176252541 1
-0.298741866215676 0
-0.147083780757974 1
-0.0286699408193576 1
-0.247265357330328 1
-0.12162200495353 1
-0.00455722625346264 1
0.276217395601898 1
0.040030338699211 1
0.142509438055735 1
0.0617736321982433 1
-0.241060715819188 1
-0.0233325185438797 1
0.126532853642696 1
-0.075226260740285 1
0.380031770759989 1
0.0955819037996003 1
0.486167083782766 0
0.257744328580123 1
-0.115226185233977 1
0.26932745164348 1
-0.207702462726728 1
-0.114085936223811 1
-0.274681577059122 1
0.208301577303077 1
-0.0658577399144167 1
0.0325836723172668 1
-0.469449814336308 0
0.374228527094267 0
0.346714905052614 1
0.198005900659625 1
0.355230716213434 0
0.15554168838696 1
-0.0934966428977488 1
0.265585194149502 1
-0.122999561491516 1
-0.115852454688767 1
0.157304266806845 1
-0.164029271233664 1
0.11574197740113 1
0.0469484692077135 1
-0.0236550660841686 1
0.0385660570384563 1
0.152580836202055 1
0.0666625797933419 1
-0.202034503971212 1
0.0214374493155348 1
-0.600462728365461 0
0.0524764356573904 1
-0.349626845008131 1
-0.166041806523579 1
-0.0112713398732428 1
0.0321722253686164 1
0.210552020535363 1
-0.118116462538194 1
-0.0241237344526277 1
0.00184149285181218 1
0.170225271611026 1
0.141416952683058 1
-0.134423169568204 1
-0.286168184909348 1
0.13674770934529 1
-0.206389783171982 1
-0.0149612619783701 1
0.0507608668936852 1
0.258522470275736 1
0.218799654516488 1
0.119186910032374 1
-0.392205885375324 1
0.157889186661345 1
-0.109216827935046 1
0.14111274353626 1
-0.358208378338334 1
-0.596384350182655 0
0.0515172251380619 1
0.174239996618791 1
-0.68489423398164 0
0.030641726090168 1
0.258201502893184 1
-0.19307834606223 1
-0.315402321334478 1
0.135492464203741 1
-0.00264337942063078 1
-0.211126933974137 1
-0.273634576971627 1
-0.0774482983747991 1
-0.315146351074147 1
-0.0424112389957895 1
-0.174532463625246 1
-0.372357124612174 1
-0.145742608069344 1
0.0104748136111381 1
-0.143478045868916 1
-0.166306691265297 1
-0.0728206746148063 1
0.119207319067027 1
-0.105139561524425 1
-0.482093130637649 1
-0.099456557863744 1
0.0369367010873157 1
-0.0930982825774068 1
0.129084372589516 1
0.292272101264213 1
0.161147640485201 1
0.328055869161931 1
0.282454146559868 1
0.226103781567964 1
-0.2801826156841 1
0.207426504887357 1
0.503467675916445 0
0.0539712769355474 1
0.110523685604446 1
-0.0320203350297734 1
0.0319459128735364 1
-0.13007918093289 1
-0.19326130862425 1
0.038509490062883 1
0.296021286151003 1
-0.0680414694910541 1
-0.0680250418171285 1
0.00119022647022794 1
-0.347408091975889 1
0.08271060420476 1
-0.559082943709442 0
-0.348719724425202 0
-0.237019578814281 1
0.175819256612892 1
-0.241645233949787 1
-0.23067047314044 1
-0.0664722520905007 1
-0.192220004266526 1
-0.250357994352483 1
0.101395777131381 1
0.00635116325645141 1
0.194025251102245 1
-0.0188836453007188 1
-0.274874881198894 1
-0.0368101161525355 1
-0.116917415079909 1
-0.239579820227426 1
0.141271953594315 1
0.00132010532450712 1
-0.136270785220697 1
-0.41166011754542 0
-0.103465001280714 1
0.130681253142583 1
-0.0457393938507378 1
-0.130582689870613 1
0.00190508263092162 1
-0.349274644232871 1
-0.136710804459979 1
0.131906604625969 1
0.113078278454522 1
0.130494229432245 1
0.155084614138608 1
0.0881169802380634 1
0.0749019637086805 1
-0.251863518756567 1
-0.202944352448373 1
0.166010276405448 1
0.174220119684575 1
0.11081229752551 1
-0.234524754397813 1
-0.0490734502591552 1
0.524125135333052 1
0.145943240954875 1
-0.0997893377877986 1
0.25153538384436 1
0.0137770597427898 1
0.00211458143790741 1
-0.0419644991657842 1
-0.174972643896764 1
-0.227052823773867 1
-0.079793551906673 1
-0.113921761228075 1
0.174714484756059 1
0.0923732965727599 1
0.396450734152949 1
0.120599080652105 1
-0.0624115318576978 1
-0.000792472351448005 1
0.0365963431253692 1
-0.29712948594038 1
0.171601880407476 1
0.0175496621958201 1
-0.0064176392027668 1
-0.131815349204836 1
0.116406758641407 1
-0.17439913620735 1
0.0924120955390104 1
-0.205089840097743 1
0.0982853136220864 1
-0.205140232855061 1
0.150638361179776 1
0.0510630194956011 1
-0.191666944515963 1
0.313682549829635 1
-0.212723494037724 1
-0.0100705738441139 1
0.112314652830764 1
0.318096085186919 1
0.105475582845962 1
0.0445798253021834 1
0.181292329181788 1
0.0257298312586707 1
-0.246849716879351 1
-0.135246105791479 1
0.276287957573398 1
0.36396084405017 1
0.0231884020041695 1
0.234432543517601 1
0.0908899182103904 1
-0.0672018859262112 1
-0.00779865686326602 1
-0.151012254918599 1
0.709218263051314 0
0.229255070028087 1
0.464563059773353 0
-0.034425633215239 1
0.0299938672534728 1
-0.0707638396205712 1
-0.153478605571266 1
0.134248163520778 1
-0.497490917041268 0
0.162707577849345 1
0.620889615673986 0
-0.325913302648338 1
0.0249491992226027 1
-0.12325106799665 1
0.0657690533706531 1
-0.205439545468065 1
0.252961875224589 1
0.273413109696392 1
0.22746187238999 1
-0.23268995878147 1
0.114866138326627 1
0.182859948437146 1
0.155481789575441 1
-0.181309480694079 1
-0.0239320911420428 1
0.032813059966976 1
0.183175988258274 1
-0.281610508265276 1
0.325696019139865 0
0.00134600805141118 1
-0.273347201445158 1
-0.141055041688295 1
0.123925055639507 1
-0.363700157667172 1
0.0456375855912372 1
0.277918408508007 1
-0.349016764218501 0
0.0189870694157733 1
-0.0309604652028245 1
0.418598853425353 1
-0.0114163938840161 1
0.360941548952056 0
0.2026952634724 1
-0.145966907352148 1
-0.0638595787101282 1
0.490991515894954 0
-0.379407012081367 1
-0.130542804643401 1
-0.438034536156521 0
0.125066688534461 1
0.324495916854301 1
-0.186013731420954 1
0.268934236973037 1
0.109655875745863 1
-0.275507336168177 1
0.0558684948056297 1
0.0545672852320637 1
0.724890069368524 0
-0.121230286898475 1
0.0950292313153337 1
-0.507902756446864 0
-0.0681701479148427 1
0.380005134038075 1
0.382842531000638 1
-0.370112206149764 1
0.363843126652017 0
-0.234578940118037 1
0.148316011088678 1
-0.075256604384156 1
0.284843786289809 1
0.0152136069458267 1
0.331574106955504 1
-0.00273870379331838 1
0.288752993123185 1
-0.0319288465788773 1
-0.00870349724618607 1
-0.0154804837313098 1
-0.183019802711202 1
0.191574993244363 1
0.162402702686064 1
-0.0770587180382578 1
-0.116846780261287 1
-0.29727434011834 1
0.348370853649025 1
-0.0457053407633735 1
-0.0371651086307276 1
0.0890843880063005 1
0.145088587013309 1
-0.0627848183528496 1
0.00798760436425322 1
0.108917077820717 1
-0.0541536337820851 1
0.156709611891635 1
0.0902818171145942 1
0.0630842202156727 1
0.224068090887041 1
-0.452022919393403 1
-0.248726747704391 1
-0.160640199828993 1
-0.124014677578132 1
-0.318653734488238 1
0.439377028260651 1
-0.0586370753226327 1
0.178380069354579 1
-0.317745645557221 1
-0.344350096676507 1
0.324046757826152 1
-0.28764314447351 1
-0.27633961835442 1
-0.195391255234743 1
0.186499115939632 1
0.285311669847463 1
0.14861145081698 1
0.0680679292561986 1
-0.0842924528433176 1
-0.100185375642677 1
0.193511865539327 1
-0.0293902345187518 1
-0.137167202358633 1
0.218038368178624 1
-0.247250618844015 1
-0.0782344226511129 1
-0.314532036210285 1
-0.354199431285983 1
0.435065619802237 0
-0.22784159660518 1
-0.332595223739004 1
0.185198603256366 1
0.109583300307493 1
-0.117873722783579 1
0.0853070262198506 1
0.397207491868989 0
0.245043365306885 1
-0.159510080014522 1
-0.212509942467477 1
0.232411321876556 1
0.115505045996212 1
-0.241319897885091 1
-0.281776597864208 1
-0.191262921410166 1
-0.103788293492458 1
0.328108548744541 1
0.120040069734836 1
0.158996929346047 1
-0.0384004920660278 1
-0.256093573268555 1
0.387568746908851 1
-0.543774049306379 0
-0.186206437254725 1
-0.0197687040680231 1
-0.362174002792914 1
-0.203759644307902 1
0.246820624656651 1
-0.125788102212664 1
-0.123247919786182 1
0.329855784798858 1
0.707013167398557 0
0.317942103625789 1
0.235120356200775 1
0.290200955302272 1
0.0422406268722611 1
0.0018897769089341 1
-0.0368619706363642 1
0.281706541505719 1
0.0691079755202426 1
-0.0547754562303154 1
0.25309226130783 1
-0.203257533508988 1
-0.267719180272204 1
-0.0960058076707154 1
0.205034931256531 1
0.23022134953452 1
-0.171020389829427 1
-0.33192327186299 1
-0.1008052632334 1
-0.225137736471389 1
-0.037269107338876 1
-0.158416829638861 1
-0.0276470986764813 1
-0.0692545313643229 1
0.109716785902217 1
-0.0664188364833315 1
-0.357968315364961 1
0.00769470993373579 1
0.204157086599943 1
0.0757422179295296 1
-0.270506163758446 1
-0.183222261497127 1
0.0516280205866797 1
-0.095793895571233 1
0.277533621193138 1
0.0274772463461245 1
0.23811970521048 1
0.177290659508467 1
-0.203327699157786 1
0.11247111360279 1
-0.132820320705488 1
-0.0027230824797405 1
0.144997822466519 1
0.135256503743338 1
-0.295554137898464 0
-0.0749245674879872 1
0.0736603440477844 1
0.205681084878287 1
-0.4918378542696 0
-0.244969659349141 1
-0.303639250504078 1
0.138344875793376 1
0.167493986158215 1
0.338839948700349 1
0.134910009766686 1
-0.352412054805923 1
-0.400669980417768 1
-0.0905771300636783 1
0.220872463601791 1
0.245761023828542 1
0.29244015771379 1
0.197433221904352 1
0.220103591021608 1
-0.336172595797017 1
0.312535393351725 1
-0.132143047379147 1
-0.249104637702577 1
0.109095659702412 1
0.157929815759742 1
0.0321148771963978 1
7.7613677488729e-05 1
0.294583946524028 1
-0.327363979572822 1
0.30195040085589 1
0.0664055649669241 1
0.0979977163421866 1
-0.00410873486596116 1
0.0028807762455291 1
0.35334870373776 1
-0.266365520836707 1
0.276989370976799 1
-0.340703461743296 1
-0.0435154159863284 1
0.292810453448197 0
0.180411680023227 1
0.16016169033175 1
0.169466010198787 1
0.0933869507245042 1
0.110689719702297 1
0.0891756921731632 1
0.0849814642649552 1
-0.286819654823751 1
0.0641364878999256 1
0.143562862187251 1
0.0689249048075414 1
0.241953048678698 1
-0.210887152706075 1
-0.0752523020638315 1
0.175823286723417 1
-0.239711737434877 1
0.0810857479947585 1
0.227118030022134 1
0.266072247133844 1
3.4507000299798e-05 1
-0.00137929396419643 1
0.566761818069364 0
-0.385681972533994 1
-0.192015586151647 1
0.207709058342588 1
0.108866782652808 1
0.129650556362269 1
-0.0673622121735033 1
0.181549234843098 1
-0.0282840615707197 1
0.0754024993567539 1
-0.183784054851684 1
-0.481997633939551 0
0.341614461745495 1
-0.334117031814344 1
0.0715636909015372 1
-0.140269914937781 1
0.167058943494132 1
-0.336022125789834 1
0.094763385009183 1
0.338554563052512 1
0.117454329403503 1
-0.0936693256409607 1
0.271813810527448 1
-0.112666170561577 1
0.541885672066349 0
-0.0948846181510725 1
0.331762898453031 1
0.19893751685694 1
0.0529610953474117 1
-0.212395165530327 1
0.0602895537684946 1
0.0473270809088882 1
0.105495429166249 1
-0.148954320478686 1
0.230474532841189 1
0.168200892315895 1
0.364169976879445 1
0.154311595776596 1
0.118735867954088 1
0.245948055834266 1
-0.00433243496813685 1
0.0586982616122995 1
0.239406340705985 1
0.119057684965935 1
0.10798826165666 1
0.189187095687455 1
0.139430551449585 1
0.0953157289112156 1
0.241370046318073 1
0.224779773796826 1
-0.376284951203092 0
0.047999059049712 1
-0.00600399825398447 1
0.18538810622747 1
0.229595674700874 1
-0.243479848929421 1
0.311790495471986 1
-0.0275865152582108 1
-0.495296988693403 0
-0.0382419419502146 1
-0.189131623251632 1
-0.202457782954815 1
-0.0303505763230653 1
0.185960916841799 1
0.392226904616844 0
0.101785134072093 1
-0.366865972647312 0
-0.0689586126602409 1
0.198460196636232 1
0.121711392113935 1
0.0924268078146167 1
-0.205549174629151 1
-0.361520892839808 0
0.070182756914943 1
-0.0983356475662913 1
-0.307586982620138 1
-0.0102570956973692 1
-0.425884298935658 0
0.33938042729746 1
0.0949612409529388 1
-0.137010158837734 1
-0.221566486173516 1
0.115632287982132 1
-0.398482060412427 0
0.351278220537378 1
-0.0130950652229828 1
-0.228746026209104 1
-0.522844715081297 0
0.239829549509197 1
0.119574739271998 1
-0.215843273898149 1
-0.288392149899331 1
-0.190441355009848 1
0.184220009381479 1
-0.433761089069786 1
0.217294475222583 1
0.163607504877645 1
0.222852387663468 1
0.211088988269351 1
0.0852338061173324 1
0.10567541043901 1
0.0130504730334614 1
-0.0108367609735851 1
-0.298394273972464 1
-0.196455535301432 1
0.0327095721482968 1
-0.168372532579042 1
-0.0308021897224347 1
-0.0177897490500973 1
-0.115587579055742 1
0.0270989092127178 1
-0.507452505787476 0
0.232711368583111 1
0.374644072787079 1
-0.0651005318742658 1
0.415805957974599 1
-0.3255288434874 1
-0.0125656041334791 1
0.28441765541344 1
0.403609260661708 1
0.195834817889778 1
-0.430153309845484 1
-0.0566950295205893 1
-0.225185297745916 1
-0.293940192669132 1
-0.244814780644885 1
-0.190777825385276 1
0.280877927786918 1
-0.212071141245516 1
-0.0779915446649492 1
-0.206903549228691 1
-0.116943614798078 1
-0.206124855500098 1
-0.182018244291494 1
-0.062991012825101 1
-0.219596336308322 1
-0.0950293985955138 1
0.29940139735486 1
0.250135045494591 1
0.138986200756194 1
-0.381505006321047 1
0.0165997555617239 1
0.314624258625935 1
-0.333182511619391 0
0.113728056741806 1
-0.145843569973283 1
-0.605449918627315 0
-0.226399039412555 1
0.0365857296351992 1
0.308585422933941 1
-0.0454445499516886 1
-0.054789783795565 1
-0.14232284488021 1
-0.133934515301406 1
-0.248036017933655 1
0.219010343857075 1
0.132052790572195 1
0.0910960553036979 1
0.490066538785301 0
-0.616763157394882 0
0.477026518877271 0
-0.30457943205739 1
0.032920037767419 1
0.204748636726535 1
-0.107001408190558 1
-0.248302648040958 1
0.0183749664099708 1
0.121572089690121 1
-0.0827232427670204 1
0.334517029109064 1
0.403250519582082 0
0.252492300849222 1
0.60185732295822 0
-0.351422737004418 1
-0.00864379239763205 1
0.231436365613274 1
-0.039074398163241 1
0.211741525309139 1
-0.130225956548355 1
-0.268677193192362 1
0.0529483719505145 1
-0.105547706136275 1
0.016647085157392 1
0.0420075251629094 1
-0.0393888252149278 1
-0.0783468393378507 1
-0.340602577093819 1
0.0119455262345297 1
0.0534618632192677 1
-0.238693378403446 1
-0.467428569126867 1
-0.176371283617817 1
0.223851279993369 1
-0.15997215055255 1
-0.288630669265713 1
0.157175008384516 1
0.275890588637046 1
0.35862837349177 1
-0.116961725285817 1
0.716195760563264 0
0.225925994029209 1
0.137467654415356 1
-0.1809910711462 1
0.317258454183358 1
0.250915926147196 1
-0.257440373180053 1
0.0176756106957743 1
-0.0746064495748024 1
-0.33675767192828 1
0.000922711557203901 1
-0.166071558318545 1
0.537598925587572 0
-0.179876019509834 1
-0.102362090783322 1
-0.440319636840545 0
-0.329568552862779 1
0.420597451871847 1
-0.485458363160676 1
0.209502102712537 1
-0.0656782779945405 1
-0.0722602291954453 1
0.149701450668156 1
-0.00152099097054212 1
0.100100253056158 1
-0.0510916226477807 1
-0.0168880904930313 1
0.456886160019852 0
-0.322085403034766 1
-0.106252599629639 1
0.200440943148927 1
-0.192601111594564 1
0.0713149259926501 1
0.227402914005967 1
-0.0134042534892412 1
-0.113181150883171 1
-0.160727430668772 1
-0.276387392889586 1
0.520116461365611 0
-0.208672771149269 1
-0.175522212066261 1
0.322572894345069 0
0.128731349192973 1
-0.315300537685939 1
-0.0969315707568415 1
0.358636361637371 1
-0.213514352824169 1
-0.291523439677325 1
-0.113177892411544 1
0.141907409118968 1
0.255290671758706 1
0.139651636673851 1
0.200855937656723 1
0.336112392372601 1
0.0513470817729608 1
0.0994388285448694 1
0.080187131116858 1
0.118213967570297 1
-0.274259794942555 1
0.111748107804117 1
0.369563212109627 1
0.371990065571039 1
-0.288435427888496 1
0.334681816923353 1
-0.530723454761086 0
-0.48763803554784 0
-0.490521583641054 0
0.0694275098213545 1
0.0835980023018717 1
0.0547560889365518 1
-0.0892668949047734 1
0.391412381610298 1
0.159922110256491 1
0.233155525932856 1
-0.0767816018807654 1
0.205798839931759 1
0.162392846512891 1
0.193397345477925 1
-0.4060031204886 0
-0.490435086449711 0
0.191048224026449 1
-0.237873410318035 1
-0.0268109053696922 1
-0.359203122800645 1
-0.0542281560154919 1
0.215259594219553 1
0.00249214116727281 1
-0.0262347389376442 1
-0.0975654101464219 1
-0.0354918709358429 1
0.309061550236309 1
-0.32809777000224 1
-0.0224767820154915 1
-0.159193590809285 1
0.198980111216165 1
-0.376059829354321 1
-0.246051707017627 1
0.214376618642095 1
-0.51162952733322 0
0.0769717969497336 1
0.323322536647279 1
0.0479471590692073 1
0.0615626241600383 1
0.178322487532649 1
0.307314457238935 1
-0.156009860040432 1
-0.226390794965911 1
-0.276829649725082 1
0.0490414299398221 1
-0.0895443493307464 1
0.202095300879141 1
0.361737963904055 0
-0.0395504409153546 1
0.217499017552916 1
0.169112104869193 1
0.100465953435986 1
-0.00559830162172974 1
0.127529387821816 1
-0.496429253355517 0
-0.206434643768728 1
0.0226999798419645 1
-0.157494926273353 1
0.266162133519534 1
-0.16298194774123 1
0.138781193249646 1
0.242093291538175 1
-0.0454956507275155 1
-0.0019401604122861 1
-0.285912253179992 1
0.172210005641621 1
0.0178345837675562 1
-0.357401466388624 1
-0.212560508475888 1
0.132846976855681 1
0.23483684218284 1
-0.135964707794899 1
0.37446626572876 1
-0.102600540629866 1
-0.0125634005331286 1
-0.2844423777769 0
-0.00756334980802232 1
-0.423449247093843 0
-0.214956521626174 1
-0.274544594307094 1
0.0633537049060684 1
0.0121246830895017 1
0.0206927068329558 1
-0.163904011160754 1
0.136207327947245 1
0.0579308332605153 1
0.0605770906570217 1
0.0184975808279645 1
-0.263184967082239 1
0.125787397123827 1
0.0384432782622071 1
0.0123324105974486 1
0.440893311613999 0
-0.162466108125461 1
-0.108088864391599 1
0.252353449691082 1
0.209305026720732 1
-0.0275847645811145 1
0.00579570025704066 1
-0.170673305650231 1
-0.32531618595406 1
-0.403266820852704 1
0.395930839054758 1
-0.0527585161369567 1
0.122681002717645 1
-0.145223369927644 1
0.0575189707649826 1
-0.35468467534472 1
0.0326214317576516 1
0.318569838036518 1
-0.189847636639288 1
-0.00162767396114281 1
0.0373750899378224 1
0.320963769595901 1
-0.0733705870625337 1
0.0269062614525256 1
-0.307107994303985 1
0.151399289290526 1
0.0311782196892394 1
0.2851320734325 1
-0.191741126803259 1
0.242234714224833 1
-0.285411966488849 1
-0.0677645037469889 1
-0.495901188026888 0
-0.0379967937004108 1
0.240207514976732 1
-0.0401754790134285 1
0.421844034364485 1
-0.0439560962775452 1
-0.134240665760348 1
0.235087116462944 1
-0.186794200470452 1
-0.246948723671938 1
0.165977217508498 1
-0.156472759132563 1
0.243429107488919 1
-0.120279390546244 1
-0.372873711660099 1
0.448237003080916 0
0.186467494527244 1
-0.227180619024826 1
-0.167363051911851 1
0.231548411072974 1
0.270634735869077 1
0.0348518723372823 1
0.452233166169012 1
-0.091948754823024 1
-0.331095941613017 1
0.229230465936039 1
0.578036820030092 0
-0.054462816656804 1
-0.124415777907026 1
-0.0635337112501791 1
-0.274964295277394 1
-0.0508711576538075 1
-0.144592059925188 1
-0.0307912060454234 1
0.171217402690134 1
0.0603797902286343 1
-0.331754025368245 1
0.303688592995371 1
0.114001204436619 1
0.166550113448259 1
-0.228342296319723 1
-0.405179078672737 1
0.187617740352044 1
-0.0544092180223468 1
0.431488893946593 1
-0.032667970430398 1
0.180408650829452 1
0.0417232038877352 1
-0.0875894601994188 1
0.0709955570018422 1
0.122289490553224 1
-0.0461077308969464 1
-0.554648919340123 0
-0.160330335594606 1
-0.270688343792916 1
0.0319482818617893 1
-0.0859908706058023 1
0.00396949028770424 1
0.149993179725524 1
-0.267409372641958 1
0.306625688253086 1
0.0408072916162016 1
0.0190471464036167 1
0.373198446841926 1
0.0195999479636361 1
-0.0141917580383409 1
0.00683261073141374 1
-0.0862274954204729 1
0.283369945594269 1
0.0790723582387325 1
0.145162444770656 1
0.240300857498742 1
0.196309580559429 1
0.0810515564170393 1
-0.379053620883853 0
-0.341333019531643 1
0.0166896039645485 1
-0.0416808854013021 1
-0.636699133088891 0
-0.294946631899186 1
0.0921353451731511 1
0.179612756730701 1
0.0874946172526255 1
0.133252138474429 1
-0.115855414486401 1
-0.485832027087785 0
0.408602144205737 1
0.0853144688220808 1
-0.621871600260448 0
0.172577470075187 1
0.251079669901793 1
-0.153817591211131 1
0.055985756763332 1
0.188207347082961 1
0.0940192554515782 1
0.344702875419293 1
0.0448691810856832 1
-0.136320933690832 1
-0.00892452883447647 1
0.235441973315953 1
-0.180588377036076 1
0.543962159836368 0
0.264901955511134 1
0.118708487129471 1
0.180424195273312 1
-0.185126774938979 1
-0.0216470797283446 1
-0.0853391517883693 1
-0.114078654814066 1
0.0296845533679449 1
0.281827082888518 1
0.261046447356103 1
0.222366952612969 1
0.272768619474638 1
-0.0309739253685561 1
-0.0407103961249702 1
0.319166663338807 1
-0.128239305081303 1
0.276248636674925 1
-0.0448994144678501 1
0.435128443459823 1
0.248029552905822 1
-0.192001745269588 1
0.261670379958022 1
0.257836233066327 1
0.116356600037396 1
0.0373882856847321 1
-0.268706326402688 1
-0.0887230834692562 1
-0.0833052222256837 1
-0.0169005512518031 1
0.200643425736923 1
0.0610476045153143 1
-0.169411512913679 1
0.134783560546844 1
0.166491121934355 1
0.0180288292085145 1
0.391815442541511 1
-0.42495750812827 1
0.381530981638455 1
0.130859510091486 1
0.163027978164804 1
0.462116633826096 1
-0.261994747375529 1
0.257560571357507 1
0.479938224812267 0
0.070246728901183 1
-0.0142191304937667 1
-0.402185890143637 1
0.128815521794602 1
0.275544992018006 1
-0.18643694248164 1
0.318562384491984 1
-0.0822021551218661 1
-0.00947407197199956 1
-0.408859962475408 0
0.142788009629223 1
0.00487149994579637 1
0.174913245316046 1
-0.0625226065870637 1
0.32728929399532 0
-0.12854757392073 1
-0.0588126715387164 1
-0.210313185075686 1
0.129838948946964 1
0.25924519405844 1
-0.128155110457203 1
0.0366998705495009 1
0.0598017943170322 1
-0.000811539347126581 1
0.060473943653276 1
0.149820753231514 1
-0.229525489318751 1
0.582022379164543 0
0.0061016741590032 1
-0.230448560218273 1
0.00143566245157923 1
0.382692314375281 1
0.0442142514224831 1
0.257539098779948 1
0.0336747144080209 1
-0.145097342524743 1
-0.13245752111373 1
-0.22054474439134 1
-0.126800772226401 1
0.226235092829469 1
0.344943423215416 1
-0.0491519772198197 1
-0.192272831313877 1
0.219739487477181 1
-0.208771549450307 1
0.134150797108763 1
-0.366060377173295 1
-0.408075375377501 1
0.0483556651277197 1
-0.24681096599888 1
-0.0775364411107087 1
-0.11927061175857 1
-0.0487640094087344 1
-0.00760792449032223 1
0.447796238438669 0
-0.29745349158612 1
0.177753151066683 1
-0.0248113346040547 1
0.351833821955128 1
0.279130467522476 1
-0.440364869262717 1
0.0266308450884344 1
-0.11554422463043 1
0.284435000135345 1
-0.36216313697987 1
0.436742415657716 1
0.194654767118213 1
0.0692724903247553 1
-0.013817763007626 1
-0.163000985197759 1
0.0214779521567085 1
-0.134874781080201 1
-0.0260212423430548 1
-0.0820736663776391 1
-0.0686608675188906 1
-0.256252804235645 1
0.109310195242688 1
-0.232317859201543 1
-0.0251410974191449 1
0.123733823996968 1
0.248095929784728 1
0.131126982644837 1
-0.100029423420468 1
-0.0661894293069053 1
-0.173609642374526 1
-0.241067209357537 1
0.128633740968974 1
0.427730777993871 1
0.0835499099785743 1
0.0910615159973599 1
0.120676305725356 1
-0.125502570409031 1
0.337372312912588 1
0.00660398200557311 1
0.0412694912827876 1
0.155592934870599 1
0.223382899519415 1
-0.357124739682566 1
0.125304688294899 1
0.277541909186353 1
-0.438017644112917 1
0.0205129332138315 1
-0.0718703888174481 1
0.236774590887989 1
0.116813884987191 1
0.0433033823376898 1
-0.0425656895031939 1
0.316688812542941 1
-0.0584711878191983 1
0.0575151904707823 1
-0.0655088356113973 1
-0.389040794823733 0
0.0723484863964782 1
0.0596220137644484 1
0.105590891825695 1
-0.0884901030414752 1
0.100353792465417 1
-0.332167226341407 1
-0.124801377188963 1
-0.0130621895406299 1
-0.0865479452452165 1
0.216306298760176 1
0.244122333737476 1
-0.207917333078925 1
0.498340158014592 0
-0.0244064467328242 1
-0.282206252203606 1
0.074359430827648 1
0.289295287664004 0
0.421950084838522 0
-0.126097004045067 1
-0.0378845554885442 1
-0.183528540284016 1
0.239399959919165 1
0.0171585214854205 1
-0.213447126565292 1
-0.0119079108251577 1
0.0528690194702196 1
0.051590375615323 1
0.0271290146882356 1
0.378376450269371 1
-0.104780425239366 1
0.261397789073763 1
0.162174940759284 1
-0.0787883367724986 1
-0.131020270162096 1
-0.220527942316316 1
0.161718274197481 1
0.180586243834859 1
-0.0708969584212098 1
-0.551765584321107 1
-0.283512182168972 1
0.111364565425076 1
-0.18811792765526 1
0.173147200302113 1
0.230734524794785 1
0.420582872620951 1
-0.218978105857619 1
-0.0040836773334902 1
0.0247338497949053 1
0.260466181163082 1
0.433090757277373 0
-0.040890212694004 1
-0.0127882453039425 1
-0.204611347927599 1
-0.102324449916039 1
0.366330547585912 1
0.288491186739477 1
0.295613292784422 1
-0.0269211592106688 1
0.0767847473839395 1
-0.304429158496316 1
-0.260812311906127 1
-0.260085397855092 1
0.245832763604723 1
-0.224051143071935 1
-0.096103824453565 1
0.112323187776041 1
-0.107835072124424 1
-0.411716105564651 0
0.0280864221718037 1
-0.185753844569126 1
0.202079789372432 1
0.0151871350917067 1
-0.0176676040388143 1
-0.168064652152302 1
-0.0993372370439395 1
-0.400788223056344 1
-0.226035353473237 1
0.287867868182424 1
0.27112054605315 0
0.327098628637855 1
-0.437820865715737 0
0.0115340622984856 1
0.552442876151316 0
0.0484113871526459 1
-0.469268766647081 1
-0.226417335451916 1
-0.0620634456096242 1
0.0516910480997755 1
-0.0158597622477268 1
0.49646662755861 0
0.242949169873546 1
0.302379429857759 1
0.163619352039093 1
0.222727899836149 1
-0.308288784994002 1
-0.151893981181548 1
-0.239997065840626 1
0.237939346896639 1
-0.160783672578366 1
-0.305719082046169 1
0.40791328921162 1
0.248492895413554 1
-0.38111483874822 0
-0.455906966071205 1
0.00259271942656378 1
0.176356209161742 1
0.0995480531422437 1
-0.0538078357876182 1
-0.319120175425047 1
0.239086151960151 1
-0.0568159196643446 1
-0.151147581989399 1
-0.0912974093372786 1
-0.0452013994621975 1
-0.084143649297863 1
0.0278295464984405 1
0.0391112561071808 1
0.239117589346041 1
0.0045560037835747 1
-0.0331443496606859 1
0.397988772404566 1
-0.0356606955536085 1
0.190169146617761 1
-0.225914479054895 1
-0.0716319951463828 1
-0.677063540585617 0
-0.178703378348031 1
0.140146512059795 1
0.0985558170818009 1
-0.0375264657043508 1
-0.262321046506359 1
0.0487734526648657 1
0.112734652073997 1
-0.130175507494159 1
-0.327657852822484 1
-0.0989598035201209 1
-0.125995683351275 1
-0.305003697023105 1
0.245405180591625 1
0.278024438616512 1
0.257519906180701 1
0.155889266901984 1
0.114963383998785 1
0.258046775759757 1
0.193780206246657 1
0.135330472091391 1
-0.262533999842726 1
-0.257415902193292 1
0.307017977779343 1
0.173616639403785 1
0.39138594353498 0
0.155148024840025 1
-0.218241232732051 1
-0.338727789573109 1
0.0985155681003481 1
0.0847554961069341 1
0.287575100079871 1
0.0853336441338267 1
0.366408382894164 1
-0.0226417729568983 1
0.253788317824102 1
-0.18519178144169 1
0.0448187066976403 1
-0.218612076570617 1
0.00444180756375243 1
0.0493304903802012 1
0.412081361658027 1
0.344473683406317 1
-0.062558503735749 1
-0.355906375592835 1
-0.391857037747062 1
-0.0191668117796253 1
-0.269037705820052 1
-0.271830044940383 1
0.160576145063112 1
-0.0226383082165041 1
0.114332584174376 1
0.0109355104115393 1
0.427923629710189 0
-0.341127188931528 1
0.305041645191923 1
-0.0822693224806152 1
-0.0812081414776622 1
0.274703018700456 1
0.333467183994199 1
0.288759917848147 1
-0.0763938718945452 1
-0.0057129434505152 1
0.00958845851984949 1
0.0241385521683877 1
0.507096091009521 1
0.28250461122898 1
-0.232357108923912 1
-0.000647471382406256 1
0.180662327114969 1
0.149744700691099 1
0.018933585169145 1
0.0524132261387068 1
-0.100144695192729 1
-0.330964738807767 1
-0.102182949850358 1
-0.164968035147483 1
0.292848112840393 1
0.13296931511743 1
-0.0669851452497936 1
0.142372411554451 1
-0.0898281690162888 1
0.0387914740360605 1
-0.242835439626419 1
0.134710891165754 1
0.26227137550001 1
-0.219577268189221 1
0.284993458031701 1
-0.340388372309109 1
0.21382660332766 1
-0.0362405721441104 1
0.2137790822817 1
0.0649844745980806 1
-0.104079287811109 1
0.712855784780764 0
-0.096847079776796 1
-0.214405498716197 1
-0.127919158396172 1
0.267049264984714 1
-0.195759421195178 1
-0.677173254556021 0
0.385356907126726 1
0.0498575672088722 1
0.0300507486142297 1
-0.310084699823303 1
-0.111662238982559 1
-0.285314687833903 1
0.238007190328018 1
0.241511132123814 1
-0.275903404133836 1
-0.232890287131788 1
-0.0498742296107274 1
0.151162939816569 1
0.612871484539781 0
0.630925011435789 0
0.177144391685998 1
-0.298306422692932 1
0.0712443884485947 1
0.223679765626118 1
-0.103424748043482 1
-0.159227175613848 1
-0.0102516706214065 1
-0.101184581427273 1
-0.147225254949693 1
0.312288691860914 1
-0.127302867993784 1
-0.232731764573913 1
-0.192177782406051 1
0.757155431393221 0
-0.193880349483551 1
-0.0210364624807222 1
0.051251847621718 1
0.0277377488572269 1
-0.442514858962961 0
-0.175689238910615 1
-0.0944360138144123 1
-0.0086501612968756 1
-0.00210315870669945 1
-0.0871360001424947 1
-0.0541870578832495 1
-0.0864180371954522 1
0.146633717234261 1
-0.00458705978720911 1
-0.339458475276852 1
-0.229633476967282 1
0.0975687322792874 1
-0.228299542371789 1
0.0493578961452798 1
-0.109571700673665 1
0.149687764416888 1
-0.140034488880399 1
0.0796859585266328 1
-0.0950143120040507 1
-0.0149006219137586 1
-0.655861377332887 0
-0.0791011826678107 1
0.0362720662462203 1
0.113707799139097 1
-0.580843406782793 0
-0.367550618595398 1
0.0284347498106205 1
-0.479081663704268 0
-0.290264470485409 1
0.0379116686595419 1
0.00804788272042961 1
-0.35050607792415 1
0.212946704077724 1
0.131948098649405 1
0.184304524878289 1
0.15805714851515 1
0.136148623566971 1
0.245508428248819 1
0.161155359302857 1
0.17309356529771 1
-0.621349894214692 0
0.149556324209765 1
-0.117255958544667 1
0.470368556675816 1
-0.565359409353516 1
0.0048991281455328 1
-0.0138026172470416 1
-0.160479824546761 1
0.430308728053665 1
-0.305230745806489 1
-0.157259234983428 1
-0.0187674371112582 1
0.314474272307589 0
0.0202659557250439 1
-0.0327185412444929 1
-0.0400568324643106 1
0.0637271882439127 1
-0.0267281358701662 1
0.137141188224073 1
-0.21478326659861 1
0.219253235631461 1
0.00949619352986558 1
0.154533283754131 1
-0.0504383460701585 1
-0.110763787863532 1
-0.0963543634833605 1
-0.199000034648267 1
-0.0405495157544746 1
-0.344574918183583 1
-0.0728387839655513 1
-0.0809331407778915 1
0.326679959025028 1
-0.13645903905511 1
-0.17306953523477 1
0.172266396245978 1
0.374100834494842 1
0.24947190855423 1
-0.58718354871221 0
0.178696861484062 1
0.385456404263905 1
-0.156421073296238 1
-0.5526890754847 0
0.0845027477881854 1
-0.1313767522475 1
0.132774556083303 1
0.0948541308636064 1
-0.0564585629310218 1
0.225765666659465 1
-0.123924576683934 1
-0.345060627326385 1
-0.108288842730646 1
-0.0368578266411039 1
-0.323462549618487 1
-0.0594998248112878 1
0.0861870086777389 1
0.0944413987636629 1
0.11535971250632 1
0.0821309862692899 1
-0.429470498613908 0
-0.239333407181533 1
-0.125789615577326 1
0.0346417547314459 1
0.0690324919144119 1
-0.211558674750418 1
0.190582495282569 1
-0.000903519743995374 1
0.342412237020147 1
0.117310040429612 1
-0.185000009190059 1
-0.151277218557781 1
-0.489272668778207 0
0.257087782653799 1
0.180357290920585 1
0.347187307310861 1
0.345091669207474 1
0.0700297441855069 1
0.191825888537498 1
0.0172174768154529 1
0.0603507069009601 1
-0.0454604053138102 1
-0.451581384317533 1
-0.117538541553969 1
-0.0533177896760171 1
-0.15274903416318 1
-0.133923789943929 1
-0.167740624671161 1
-0.000515603948320495 1
-0.163966803297678 1
0.330203758903552 1
0.06431739447151 1
-0.0913450925701152 1
0.141462973766031 1
0.253135509240781 1
-0.299914571547969 0
0.434341735033351 0
0.000643887156419724 1
-0.181765681952429 1
-0.00321358858339328 1
0.350997512962684 1
-0.365345183463702 1
-0.25691350610762 1
-0.250376711028223 1
-0.107179678421109 1
0.518059056377445 0
-0.484088353218276 1
-0.354683318021884 1
-0.612488842924823 0
-0.562566441229105 0
-0.409121887143068 0
0.371355497822725 1
-0.0441298619962615 1
-0.0981986909834947 1
0.0325857166608977 1
0.370794002022263 1
0.135733361849666 1
0.314496322350371 1
0.0465718482144871 1
-0.0955586389929023 1
0.256293480777776 1
0.25413454152768 1
-0.149557336598992 1
0.504730941730483 0
-0.12333392208707 1
-0.120594127304824 1
-0.191161349242226 1
0.0206525954035162 1
0.436547586057474 1
0.164147261283634 1
0.0656939350115348 1
-0.110989495522744 1
0.00713252441042812 1
-0.119822098051302 1
0.0926780877204656 1
-0.0485989304936294 1
-0.24421205415227 1
0.0124536819218266 1
0.185726447209064 1
0.0387734119244048 1
0.186093257254779 1
-0.317651880617285 1
-0.0998544370237414 1
0.484098787025556 0
0.00733045696634338 1
0.333419307716016 0
0.063998477165713 1
-0.0831151770318657 1
-0.201621010270468 1
0.200210562574484 1
-0.400638295617283 0
0.208054834360013 1
-0.27797754802408 1
-0.31704934601285 1
-0.107796951929486 1
0.117032039243946 1
-0.42321605694992 1
0.416534025496744 1
-0.0721952004198606 1
0.482186323970841 0
0.199646841881331 1
-0.0688890668055409 1
0.0109767412462872 1
0.21500933589945 1
0.319483234787164 1
0.0663170754478201 1
-0.231200157271816 1
0.320841990529226 1
-0.319290438498749 1
-0.336009126614564 1
-0.0319849769608699 1
0.19799905970191 1
0.100366110383678 1
0.127037993275569 1
0.0692371858210539 1
-0.133372024225227 1
-0.010698051653304 1
-0.271283790724245 1
0.226761125080668 1
-0.00771434539540043 1
0.107550303620949 1
0.0303617551663762 1
-0.0857268549073225 1
-0.372629026370539 0
-0.0129151160651035 1
-0.234151125398793 1
0.0804375732608494 1
-0.210004162815442 1
0.160343663128867 1
0.364210998254828 1
0.248635458671709 1
-0.372276813542668 1
-0.0652110662573344 1
-0.0767511067031696 1
-0.255965455017211 1
-0.121236805568082 1
0.171777850761032 1
0.497227071983044 0
0.284046535311453 1
-0.385839516178397 1
-0.277480356021203 1
-0.205708297463932 1
-0.177279345105278 1
0.146732427507734 1
0.160724695133308 1
-0.0515569866448579 1
-0.0411406502321347 1
-0.267762317975202 1
-0.297674307390611 1
0.0412771948812614 1
-0.100714461932603 1
-0.168069912179907 1
0.250589944098504 1
-0.11471704140332 1
0.110560890013129 1
-0.133339063873915 1
-0.0834028033793593 1
0.307766834478997 1
0.126168730773349 1
0.05293953531553 1
-0.152425033220616 1
0.0706399151831282 1
-0.21386010986166 1
0.234605866610471 1
0.0625708702502965 1
-0.352884754658365 0
-0.148895669364888 1
-0.19133844176969 1
-0.156494904773422 1
-0.0233516486999964 1
-0.175008700626386 1
0.333029140484054 1
0.0326684324748788 1
-0.0430365224878575 1
0.181657540817176 1
-0.0589507761148255 1
-0.214125717081324 1
0.245315759087128 1
0.232828670911565 1
0.464836881898251 0
-0.0702129064704367 1
0.316026565781301 1
-0.30560727473267 1
0.40811847939538 0
0.188253267951438 1
-0.0195046797595718 1
0.162114983883518 1
0.162358929473887 1
0.0236454725642257 1
-0.0660766904880971 1
0.0922661423551793 1
-0.0133487409766403 1
-0.0117988708072045 1
-0.0324944521062687 1
0.093786771333026 1
0.315502760489333 1
-0.418551366652529 1
0.187211988326942 1
0.226811052318758 1
0.153815129802503 1
0.370005683243066 1
0.228256486282867 1
-0.159385415736757 1
-0.16451736060976 1
0.158750450366836 1
0.0902547164650685 1
0.328455899656688 1
0.226987943646022 1
-0.383886283169604 1
-0.197288995054034 1
0.338202234951027 0
-0.199937093415951 1
0.0933772385437076 1
-0.0298226882868962 1
-0.369861581089798 0
-0.240441803311857 1
-0.272817408058086 1
0.69252950654511 0
0.169238035252344 1
0.0885101631945992 1
-0.240354858553499 1
-0.367844683167553 1
-0.0426648411894032 1
0.171036683360148 1
0.0847927272559192 1
-0.329235628158376 1
0.0851353787482874 1
-0.22479013424219 1
0.0295749804514592 1
-0.304574215266002 1
0.00521657249959879 1
-0.0556611176011249 1
-0.170028458540948 1
0.000860966596256549 1
-0.149273712935659 1
0.36793907538431 1
-0.0108873747181994 1
0.0552663563331436 1
0.230496739413935 1
-0.244578573850097 1
-0.0823951492587216 1
0.320881457094442 1
-0.359665476259936 1
0.383163976070128 0
-0.0215349672656871 1
0.121384723606425 1
0.0141158566593385 1
-0.0736846060183791 1
-0.0633838504481183 1
-0.0532345356488964 1
0.185991329395533 1
0.177363076900958 1
0.0497498588735834 1
0.155846039750308 1
0.23293762358166 1
-0.155540248648823 1
-0.220155806324762 1
0.180063111793437 1
0.106459629505501 1
-0.267922901255642 1
0.0489687718850609 1
0.0487462095269432 1
-0.0748515516625762 1
0.08825395700856 1
0.184911899410142 1
0.049533736204371 1
0.0813147048730072 1
0.0746486830586654 1
0.284867931108133 1
-0.00069820935752786 1
0.170853985578822 1
-0.470186414496453 0
-0.0663911848688667 1
-0.032090328961419 1
0.344645689588841 1
0.53625175702949 0
-0.090239275482326 1
0.123935085214526 1
-0.0537722863882306 1
-0.127150113790421 1
-0.221120865938642 1
0.0948653543853794 1
-0.53503948107143 0
-0.318967343317422 1
0.141149892752037 1
0.052930156189665 1
-0.189199221536587 1
0.109496803762219 1
0.254050996792921 1
0.0364259012664934 1
-0.240845616527517 1
0.200607912598729 1
0.0874472622835567 1
0.0172537685637647 1
0.61490473715505 1
-0.00427702524869427 1
-0.121797187576302 1
0.0349940328324987 1
0.000668914749794025 1
0.193279855790659 1
-0.17367603323641 1
-0.245062732440203 1
0.336108093880393 1
-0.159574487085193 1
-0.179774139976221 1
0.146214746354733 1
0.202740276447233 1
-0.155695348524027 1
-0.168406706868423 1
-0.311202806363153 1
-0.147568141710865 1
-0.0744343602098247 1
0.25454311421371 1
0.499625725908819 0
-0.186602062565989 1
-0.0189671363606486 1
0.303452410627045 1
0.182159922790597 1
0.218971053688796 1
0.107370457297461 1
-0.214712613093837 1
0.106720362904111 1
-0.357627092963792 1
0.276774365298548 1
0.462841739587646 1
-0.0253043015685297 1
0.0696417041065372 1
0.0475279347473518 1
0.271259856993687 1
0.0771396591812698 1
0.0898128634207147 1
-0.232590032533214 1
0.0481036044500343 1
0.0549425010016142 1
-0.0281311751412135 1
-0.0161321567740921 1
-0.117785769868695 1
0.298218410205967 0
0.0392458291091704 1
-0.0892334130634328 1
0.278125825212689 1
0.0341242329993398 1
-0.0691414577245458 1
-0.112653998595056 1
0.0398272225871456 1
0.161144976799567 1
0.213582846709713 1
-0.0241975581851546 1
-0.164654084383112 1
-0.127611619919203 1
0.0735166705651426 1
-0.310029908457459 1
0.257997136731511 1
-0.253637490923432 1
0.128977506610148 1
-0.182073818048069 1
0.343810936123205 0
-0.0617690706077112 1
-0.0516017039081585 1
-0.384892437254292 0
-0.0505372172105334 1
0.280653552523773 0
0.303874563916427 1
0.0448679330720011 1
-0.025004115927121 1
-0.121280333702577 1
-0.0839946578963005 1
0.0653170079844311 1
0.0192991072522082 1
0.102927182375057 1
-0.227492561254009 1
0.0745352382973584 1
-0.402790901667885 1
0.144051338469512 1
-0.223663492766179 1
-0.0206639422884241 1
-0.0872418889255693 1
0.175027452016784 1
-0.51633023929417 0
-0.249143567707531 1
0.434595627960519 1
-0.246538865593043 1
-0.0599595702836084 1
0.0453651719259411 1
0.0712931464972841 1
0.116049695949387 1
0.287232188017501 1
-0.14637296660411 1
0.0340296398200514 1
-0.42451689751277 0
0.20144227667603 1
0.348580151210741 0
0.190863578458758 1
-0.0771391000407612 1
0.306828096544448 1
-0.202479910678526 1
-0.307486650148282 1
0.0656471465078128 1
-0.0517445871932705 1
0.020916729880091 1
-0.0363085323447319 1
-0.0679591589619482 1
0.0268090625614767 1
-0.359996534340779 0
-0.0749788115323341 1
-0.268206225602363 1
0.272492049112632 1
-0.0316143729924295 1
-0.151695980198765 1
-0.356649886789026 0
-0.208803543036264 1
0.154697613001016 1
0.0828946486407042 1
-0.420996003426519 1
0.314858397308956 1
0.141077523924384 1
0.414138118165553 1
-0.144275246756963 1
-0.185731215132392 1
-0.0687089835923258 1
-0.237508641069363 1
0.316794281235665 1
-0.228464083564778 1
-0.07277622910352 1
-0.0947901278095117 1
-0.159229170016389 1
0.31518079883203 1
0.274056693789242 1
-0.304064323031818 1
-0.41781953585904 0
0.184976399193787 1
0.0383656563191949 1
0.0724225609357984 1
0.0475547460150273 1
0.174116409275895 1
-0.0176853005419875 1
0.0473512467160553 1
0.20382259107602 1
-0.0419598905496853 1
-0.163245734259515 1
-0.21877965316616 1
0.0237062674082026 1
-0.0177021264259511 1
0.177118304880273 1
-0.272314772114725 1
0.408764891869246 1
-0.0878575738224483 1
0.165647453746255 1
-0.0101201712189252 1
-0.0691846629089559 1
0.0235142065504422 1
0.00164588805087946 1
0.0816890555678571 1
0.219381570385305 1
0.228766607001803 1
-0.11687440058393 1
-0.117612327311633 1
-0.289565980979784 1
-0.120059206259094 1
0.392115706050314 0
0.132323060749718 1
-0.176718624601676 1
-0.0917529164894248 1
0.0187256689154854 1
0.0632266652679822 1
-0.105772725089084 1
-0.224616817050976 1
0.214957332886185 1
0.00942814890549203 1
0.586820649925879 0
-0.246985312135333 1
0.0808411550970674 1
0.0590371531902204 1
-0.0892353191582266 1
-0.168464727789991 1
0.184172319369905 1
-0.0948284187782791 1
0.174501059927394 1
-0.0736279378684104 1
-0.0333051197618789 1
-0.265643009166883 1
-0.139554325497451 1
0.345166258786093 1
-0.291848724429742 1
-0.261085500223844 1
-0.31099890744689 1
-0.0705727658224769 1
-0.291728221457512 1
-0.177901894114262 1
0.115219413004004 1
-0.00952616386039812 1
0.272560734246785 1
-0.0354540607305731 1
-0.145805930612649 1
0.309789764238875 1
0.373776800781811 1
0.00956637661798753 1
-0.0844518998237859 1
0.0723096991442156 1
0.0477815953644134 1
-0.347161980201627 1
0.0801533184006383 1
0.253350577577585 1
0.288237329122187 1
-0.164789476968034 1
0.141080123557476 1
-0.187920607566488 1
0.150685263747525 1
-0.0911996000742939 1
0.0721056096490896 1
-0.163497752653266 1
-0.0329396769993121 1
-0.102793557702551 1
0.291272375592069 1
0.528480671759109 0
-0.125117459997408 1
-0.108310637213142 1
0.463768825146689 0
0.237968885526527 1
0.445103121087056 0
-0.206221365319636 1
0.0795628889628913 1
-0.0578771637761278 1
-0.264771081420136 1
0.266981389562715 1
-0.135972097695878 1
0.126554793903942 1
0.0272041219248099 1
0.0314720629757176 1
-0.00548511971919487 1
-0.282623670192017 1
-0.171314797181024 1
-0.0547603343715344 1
-0.0124762727191944 1
-0.004393790490929 1
-0.190751203574676 1
0.112241151092953 1
0.212375489801174 1
0.135190861668228 1
-0.137479087504043 1
-0.0903459137000938 1
-0.265235375749854 1
-0.024885775356173 1
0.378204437458718 1
-0.297604230486819 1
-0.0150017815290836 1
-0.0937305664624291 1
0.174301052179237 1
-0.114134186483934 1
-0.0329956373146992 1
-0.0847436267436164 1
-0.13150510341977 1
-0.253083719639993 1
0.0118038360200896 1
0.0673253703145286 1
0.155080464475169 1
-0.139284174658033 1
0.407239556170565 0
0.346937194821892 0
-0.0284608262457397 1
-0.108329021752744 1
-0.156969042599445 1
-0.0152269280301717 1
-0.249542142903543 1
-0.218665431410149 1
0.151102238968358 1
0.189494386317811 1
0.26385951476107 1
0.0781809767795145 1
0.0336146684458159 1
-0.0015706619071847 1
0.0116118514022759 1
0.287741882644318 1
-0.0733601410124149 1
0.0930710382181751 1
-0.282126519092117 1
0.633166396885728 0
-0.165864347927463 1
0.131941742855857 1
-0.0738230507497861 1
-0.0544532399965972 1
0.0127291108553666 1
0.138056457832582 1
0.12031235836551 1
0.325921274971664 1
0.156984955210469 1
0.190887661711963 1
0.409158069773827 1
-0.395587158279456 1
-0.225144747476629 1
-0.31076553329616 1
0.0530504833841279 1
-0.0733368591981132 1
0.0918106921493733 1
-0.252840588079614 1
0.187311411384267 1
-0.39880344079053 0
0.377048390600567 1
0.0328861600301035 1
0.208730051304702 1
-0.245139495712438 1
-0.117156529839245 1
0.312079865581281 1
0.240274625054822 1
0.304650329027286 1
0.13238014905191 1
-0.031051492327718 1
0.162266138388234 1
-0.103310213136568 1
-0.109502908905377 1
0.0141569065982391 1
-0.279790857258359 1
-0.0719206107782456 1
-0.438839095051082 0
-0.381194536501806 1
-0.0175380144722549 1
-0.02924664885189 1
-0.0817888630958149 1
0.142841289136147 1
-0.354223993646538 0
0.35102595842821 1
0.0911302372345018 1
0.00218788977151915 1
-0.00236381374116474 1
0.0614154231232537 1
0.0140221749247354 1
0.194086502734872 1
-0.0885534536104866 1
-0.36005494535236 1
0.665977706508222 0
0.318256699571313 1
0.0617780698516824 1
0.228586973074136 1
-0.394246941850142 1
0.412760435450284 1
-0.0116284350704094 1
0.0366897175590633 1
-0.0393469782531752 1
0.0578301991540722 1
0.340304290019058 1
-0.237321134295705 1
0.251297490492881 1
0.0848495772718815 1
0.386311439422186 1
0.187021920033108 1
-0.471678880403607 1
-0.0143279515857049 1
0.064758893899371 1
-0.226130685689535 1
-0.12970607119007 1
-0.075263066145562 1
0.283486478839571 1
-0.102984375750416 1
-0.423120405630207 1
-0.264039569312786 1
-0.123545099817435 1
0.0585178323250173 1
0.0284949561251983 1
0.484393990989855 0
-0.122480535113408 1
0.364069257222304 1
0.12944772438658 1
0.0967964128956267 1
0.160387768837785 1
-0.161881375290766 1
-0.187146780098908 1
-0.0668087113831485 1
-0.0321298479233401 1
0.0399804441164877 1
0.0330170831012555 1
-0.407610465129536 0
-0.0163514052477365 1
0.115020274784152 1
-0.0515138516122445 1
-0.172444967269224 1
0.134648150625194 1
0.02697194695898 1
0.100492388792473 1
-0.23550281114041 1
0.137925059059386 1
-0.245695988823037 1
0.310059445449062 1
-0.210139918368773 1
-0.0885978458631545 1
0.1618932774554 1
0.165416697885629 1
0.625387648398004 0
-0.402021311982995 1
-0.0860374256091796 1
0.0728502625404692 1
-0.331382867098073 1
-0.151262526001155 1
0.0647592772327698 1
-0.123128734133887 1
0.0866287790812336 1
-0.386282593540226 0
-0.169041250785092 1
0.234300948557227 1
0.0725620837617458 1
0.0197043562685956 1
-0.318218912059482 1
-0.149249996302709 1
-0.110377857057004 1
0.0690193602264264 1
-0.14941280096714 1
0.218368496290334 1
-0.150393146587013 1
-0.221071197846287 1
0.466008173606355 0
-0.170321257293831 1
-0.252101466765855 1
-0.0868588943209919 1
-0.238674217198845 1
0.176967858406827 1
-0.119767245279158 1
-0.231935166613659 1
-0.110769546865139 1
-0.35274730661953 1
-0.015886105907009 1
0.473426146344043 0
-0.0873495836077442 1
-0.00501700782281198 1
0.00572298170148815 1
0.589087800874408 0
-0.403871831571025 0
-0.135359764908294 1
-0.498726639834309 0
-0.043436494660014 1
-0.126373030774868 1
-0.0690120610425927 1
-0.149083993938495 1
0.0498225047094177 1
0.0895796416814863 1
0.0839482201412873 1
0.526657352084807 0
0.185723558968473 1
0.385972551418645 1
0.679495497095273 0
-0.0662329759418071 1
-0.275974259979301 1
0.0789051285857685 1
-0.21236364952528 1
-0.0131896279631574 1
-0.0280212805871077 1
-0.158397683113378 1
0.107585379677157 1
-0.580378796222177 0
-0.122768674668744 1
-0.109090419551255 1
0.150067260786576 1
-0.157237152928753 1
-0.06003935255046 1
-0.0324263776322759 1
0.191595603503639 1
-0.129782004701818 1
0.273170175327329 1
-0.0884847188629636 1
0.159833851073771 1
0.0485432149045585 1
0.0433501137404127 1
-0.294987917861226 1
0.298140897685369 1
0.0968877496610717 1
-0.183031708012355 1
0.15146872941533 1
0.234260983760294 1
0.0923990624093522 1
0.0381792720643624 1
-0.398078366193673 1
-0.124000835457712 1
0.0892953502091458 1
-0.0406772529360151 1
0.280008207131356 1
-0.410790222876107 0
0.0975294447699088 1
-0.0646316715892453 1
-0.0848688008951834 1
-0.124334743041853 1
0.491115253516358 0
0.050542417487755 1
0.00813592691655761 1
0.411063269779705 1
0.501722629385982 0
-0.323390245452752 1
-0.0279165277920653 1
0.0359151348354113 1
-0.0710936965134166 1
0.506442515260091 0
0.226435768186295 1
0.0214255821491949 1
0.064178764589899 1
-0.49292714807277 0
-0.023015361852027 1
0.118038021855003 1
-0.0579564048767015 1
0.376894732143356 1
0.216523747769726 1
-0.074915241948397 1
0.00690363239741445 1
0.136293919523157 1
-0.12531707447476 1
-0.443506735543359 0
-0.0467955794055178 1
-0.167933644265715 1
0.279608269716336 1
-0.5314499429772 0
-0.0445346178500186 1
-0.0490009148085279 1
-0.140704990021867 1
0.14575778635027 1
-0.170813396955512 1
0.0940529615641928 1
-0.077486313573083 1
0.00333771213676193 1
0.442372920683181 0
-0.345051927664518 0
0.0261662756486086 1
0.357296680489096 0
-0.233602245793915 1
-0.255825630925025 1
0.100428109804343 1
0.0840801585239259 1
-0.204378234810152 1
0.173737218442282 1
-0.145544100248652 1
-0.165254942674359 1
0.472035381668367 1
0.277640012776923 1
0.222284422508325 1
0.020949559498383 1
-0.300010019910758 0
-0.0864335163272043 1
0.00789670055829029 1
-0.252951857044405 1
0.395313935332766 1
0.393846546746221 1
0.340870920356518 1
0.142776400617116 1
0.197839015991829 1
0.0351868484035269 1
-0.0987400355802982 1
-0.0178902981564048 1
0.152801329902804 1
0.153348464411242 1
0.11629489491857 1
-0.312601819386125 1
0.107766546289931 1
0.183833831863363 1
-0.571273941949377 0
0.0833760398872731 1
-0.460111859585778 0
-0.115613642075345 1
0.0396620839423003 1
-0.0355679594725415 1
-0.225944025089018 1
0.105711579503527 1
0.0465948020812715 1
0.0259995642250726 1
-0.164147733157559 1
-0.106881282866258 1
0.0263620347224769 1
-0.136744067807309 1
-0.174923286196953 1
0.132035928153588 1
-0.402461741668661 0
0.171319913656429 1
-0.0163328924791152 1
-0.153847826982569 1
0.448974934067379 0
-0.114534467007337 1
-0.258569401002047 1
-0.0560159546713209 1
0.227499689346217 1
-0.234677990147259 1
0.0544294346112919 1
-0.441447832894004 0
-0.0493677182813861 1
-0.0509794981450638 1
-0.202330797775356 1
0.246293289899295 1
-0.0358618355562372 1
0.081808930306595 1
0.125711298778311 1
0.0711304849261843 1
-0.109388190354274 1
-0.287658886359687 1
0.0199456275256706 1
0.080779008908406 1
-0.161414628036417 1
0.281731745116844 1
0.23510902028387 1
0.000244187400537697 1
0.0280502916849761 1
-0.0327744717885507 1
-0.0545261751197618 1
-0.180818902189744 1
-0.149634294514177 1
-0.0780602958401141 1
-0.367275361777468 1
0.2048684499915 1
-0.0211153757287101 1
0.0774754687084049 1
0.254965016050184 1
-0.097211865856881 1
0.10481966951169 1
-0.0541538913176198 1
0.224930107756118 1
0.0613870243651806 1
-0.0285579640769667 1
0.139879033941411 1
-0.23509460241767 1
-0.0050551779217265 1
0.462779726949026 0
-0.231992670647674 1
0.474268973496481 1
-0.111258754440117 1
0.241577844548394 1
-0.0508753606922613 1
-0.349254216712195 1
0.287606645573107 1
-0.269833515590299 1
0.431630573685091 0
0.100521847567506 1
0.171839669986245 1
-0.250734113339559 1
-0.344801449170478 1
-0.108054339031304 1
0.21539794660806 1
-0.139752389119048 1
0.463746038835729 0
0.316441632241832 1
0.023753518029993 1
-0.36032976604519 1
0.330290447836322 1
0.356011677733584 1
0.0666807320171365 1
0.270037638186749 1
-0.187743703030951 1
0.262609099080158 1
0.393597299277931 1
-0.0654286422937073 1
-0.256367019049177 1
-0.0803869870834483 1
0.360651834308906 1
-0.507606350678541 1
0.255257708696289 1
-0.369051757745796 0
0.209398762762055 1
0.0757167986027622 1
0.0792487884097324 1
-0.172221852373072 1
0.0590176259063413 1
0.186684308456209 1
0.133711558357958 1
0.283386449981669 1
-0.0366204557787508 1
-0.218273468903632 1
0.142587830160832 1
-0.371454201836609 0
0.172752076728492 1
0.143859700429714 1
-0.202556000317139 1
-0.188675591064205 1
-0.550027044726216 0
-0.0729116109808855 1
-0.26034496536672 1
0.0894656824456206 1
0.0446349041324621 1
-0.145606730643431 1
0.166443622400008 1
-0.154978381331682 1
0.100006360145189 1
-0.122254836528191 1
-0.24897104652889 1
-0.112543128435155 1
0.0635058460756572 1
0.114806973411943 1
-0.111264924994489 1
0.311843692323949 1
0.158686870390824 1
0.402591838672269 1
0.198054540299704 1
-0.138944263882585 1
0.0936776913809815 1
-0.155554250092898 1
0.0303886545429669 1
0.357647248219993 1
0.217412908376899 1
-0.0796559695019916 1
-0.250534019182028 1
-0.346463057138343 0
0.0707555491720524 1
0.333303665920846 1
-0.176683705436896 1
0.0863387372680677 1
-0.154547535365493 1
-0.155991640160021 1
0.0828722220263802 1
-0.105446325250373 1
-0.0442115208919238 1
-0.0158300422098248 1
0.349111641747393 1
0.0144267692529615 1
0.0875955959339639 1
0.00188061557997872 1
-0.298009541525747 1
0.0229979698403654 1
-0.0402497455843474 1
-0.0999500234695384 1
0.115865185215463 1
0.226229814446488 1
-0.0425355499915316 1
0.36714481503772 0
-0.0646083225831442 1
-0.0114521898052273 1
0.0976741158212566 1
-0.266695646950546 1
0.060989430408683 1
-0.144614367306264 1
0.200862703384464 1
0.00708106802031383 1
0.388378686498787 1
-0.0409538761097474 1
-0.0704766629916001 1
-0.0842683851107545 1
0.145794048283998 1
0.0912956472666228 1
-0.324099307264256 1
0.186153300395157 1
0.0174637077154343 1
0.121892894881893 1
0.288627983840397 1
0.06662945425303 1
-0.303335810680698 1
-0.164615504027323 1
0.113903809270853 1
0.168188103184768 1
0.23898822154023 1
-0.00485308816450776 1
-0.196843895864768 1
0.208276555803644 1
-0.0931180084040699 1
-0.0668472085570217 1
0.160057969465992 1
0.2474561034025 1
0.311134883568431 1
-0.691043161374368 0
-0.140054392174603 1
-0.0217229390419584 1
0.255623834757466 1
-0.0936048585346193 1
0.0775907794751863 1
0.215129793500617 1
-0.442609191660409 0
-0.187886085392781 1
0.231589660669224 1
0.130666723633047 1
-0.504704748941694 1
-0.0143936358856299 1
0.273344377503636 1
-0.0352039204524569 1
0.987514980748396 0
0.230934332075226 1
-0.230664515072725 1
-0.455477015247673 0
0.172524441560949 1
0.224343789729947 1
-0.0604153292385697 1
0.0115601129048962 1
0.0283112347819052 1
-0.0928827089450046 1
-0.169723523715945 1
-0.510334116605907 0
-0.284089860595593 1
-0.0966343157563106 1
0.243988687071098 1
-0.215556159524034 1
-0.252093246991302 1
0.420355349185141 1
0.162092053198299 1
-0.0148066406675198 1
0.220764947178658 1
0.0438695170312548 1
0.184758751046645 1
0.161603262387736 1
-0.145963856220983 1
-0.210249566455536 1
0.178498614020264 1
0.070908466613182 1
0.372088078785483 1
0.173751006883005 1
0.120185551485454 1
0.0203153259801763 1
0.0807099512044669 1
-0.0254497242115602 1
0.172633472718794 1
-0.0127159010704857 1
0.081441328866016 1
-0.00826251815912866 1
-0.00780716070060873 1
-0.14605306463556 1
-0.092746348291612 1
0.319945048537968 1
0.120525994891105 1
-0.0163477615937782 1
0.0857585767882827 1
-0.120564395864456 1
-0.0498500893875141 1
0.016653233273311 1
0.359977216566948 1
0.205297294991865 1
0.315872021025725 1
-0.0413453488135698 1
0.125690999192898 1
0.257892708539573 1
-0.308185372438295 1
-0.462950604249058 0
0.226574373473023 1
-0.0933522622319098 1
-0.148702348782747 1
-0.211484371045646 1
-0.162084280615953 1
0.218761778884628 1
-0.076420477896041 1
-0.117971967635354 1
-0.546230338583281 0
-0.129341382643134 1
-0.177046910805956 1
-0.00117980357446663 1
-0.108004466913211 1
-0.0923296590921808 1
0.0578769074478533 1
-0.0116895922420019 1
-0.194870172399465 1
-0.0479640178163862 1
-0.196599458459096 1
0.0688957265394377 1
-0.294914885381171 1
-0.30008453018465 0
-0.294433075326233 1
-0.368603422509436 1
-0.129643571031935 1
0.0262568724914426 1
-0.388536605860451 1
-0.00262217212923495 1
0.328871558982934 1
0.144915205030834 1
-0.244854572847904 1
-0.222394415878424 1
0.112967386253475 1
0.0561675528901345 1
0.283002926555044 1
0.00811162899505136 1
-0.168067384381297 1
-0.114922259379908 1
0.206252890703968 1
0.2938562626497 1
-0.283095220757014 1
-0.130050909364256 1
-0.176165377352397 1
-0.0710865302478477 1
0.0290909954737192 1
0.392518856641252 1
0.0732231612958391 1
-0.0824077163045943 1
-0.213889354695598 1
0.338807632105462 1
-0.324108805555256 1
-0.0928879903451361 1
0.116885369985747 1
0.239830008381587 1
0.0248102662123674 1
-0.360773730628768 1
0.21729116136047 1
0.00277896421059366 1
0.08123517822629 1
0.727460715138545 0
0.429206363104553 0
0.15931524765897 1
0.15963064131751 1
0.566964735977577 0
-0.127219438707412 1
-0.183507820850068 1
0.0600980445065675 1
-0.0698848452789789 1
0.185011768633724 1
0.0871438204285239 1
-0.389642062176928 1
-0.0218525781357121 1
0.0539547081289836 1
0.229384798466791 1
0.0791051805963736 1
0.129775727301468 1
-0.158113239928742 1
0.24822107940578 1
