# Supplementary material for: Bias caused by sampling error in meta-analysis with small sample sizes
Source: PLoS One. 2018 Sep 13;13(9):e0204056. doi: 10.1371/journal.pone.0204056 (PMC6136825; doi:10.1371/journal.pone.0204056)
Supplement: S3 File — (ZIP) [file pone.0204056.s003.zip › results N = 20 delta = 0.5 tau = 0 sz = 10-20.txt]

"dl.delta" "dl.cp"
0.560567644875281 1
0.599713619074759 1
0.697453843696884 1
0.122542332909111 1
0.0408321304213104 1
0.43019526045686 1
0.111044758176166 1
0.442568703548159 1
0.652073932206877 1
0.626494495359391 1
0.38192561675773 1
1.11008590491739 0
0.01388186006498 1
0.88568988233811 1
0.711797713429434 1
0.874438794074468 1
0.590894120851189 1
0.261690179593623 1
0.646824377822586 1
0.474032984279652 1
0.661785241823668 1
0.599377744610116 1
0.660675988052781 1
0.456141564201404 1
0.453392155406993 1
0.441419736371691 1
0.379705966117931 1
0.373393755659964 1
0.403968256792342 1
0.872352354196229 1
0.78505457320474 1
0.394292878271261 1
0.424411591831335 1
0.739888822570088 1
-0.19753699610942 0
0.511076354408682 1
0.616673145665375 1
0.725567098484356 1
0.0329742785954183 1
0.543472826733887 1
0.736710843609992 1
0.196608555382273 1
0.228548902673598 1
0.665660951048399 1
0.269513509130115 1
0.54107172756784 1
0.306037768472851 1
0.744684269968438 1
0.719133708225797 1
0.473452927784241 1
0.508408217840561 1
0.562367803436139 1
0.262497595756436 1
1.15654100114259 0
0.159829366822637 1
0.541473277204343 1
0.226596881619838 1
0.999267579082576 1
1.28792199613545 0
0.217758516980148 1
0.643283355120593 1
0.836945573901012 1
0.520176082983128 1
0.312754752651898 1
0.805600768443128 1
0.0351124200574319 1
0.884494058064205 1
0.389424008245452 1
0.9825698686928 1
0.926733556720169 1
0.896442260921802 1
0.503433162957448 1
0.625056412387937 1
0.38065636413937 1
1.10296857665924 1
0.0760441675823332 1
0.496830205106195 1
0.15561276937027 1
0.405467254114812 1
1.09959206956056 0
0.438121410633394 1
0.153254952576009 1
0.503454100600012 1
0.117885603061483 1
0.431410032636883 1
0.332769949595604 1
1.00751237794056 1
0.54669079035101 1
0.387611282227552 1
0.624181616973062 1
0.213267911986302 1
1.00119696549063 1
0.488012277858581 1
0.879139166909513 1
0.740420359741214 1
0.521164018726714 1
0.185074273732963 1
0.640972717309916 1
0.381971868816153 1
0.682564298187614 1
0.470384255172405 1
0.452673422754007 1
-0.108959054915531 1
0.735988340063297 1
0.57024166864762 1
0.209276187141566 1
0.797699657869958 1
0.730983500292868 1
0.639096914698536 1
0.673615271910803 1
1.28402629413561 0
0.506768600038101 1
0.563232326158306 1
-0.113011464236543 1
0.728491101436822 1
0.660812587010796 1
0.306280476265683 1
0.389662445582691 1
0.421873255290472 1
0.305183124753002 1
0.798241108488609 1
0.728917098801538 1
1.03496476820272 0
0.339922827799408 1
0.321533777489378 1
0.433529089902456 1
0.34097701062009 1
0.131795454021327 1
0.77265250218868 1
0.415912395451061 1
0.512084545463003 1
0.774749565121949 1
-0.0562826470284219 0
0.364565276763125 1
0.450243604231397 1
0.624368921232264 1
0.709359398852706 1
0.494981685701833 1
0.686880106727134 1
0.753947037541332 1
0.718122708409448 1
0.976909031365935 1
0.553599285274465 1
0.692911469600779 1
0.274289177956334 1
1.0649964002613 0
-0.094001063180563 1
0.327510571763205 1
0.2932690061629 1
-0.0613905102200545 0
0.457960490373024 1
0.23809377282791 1
0.895788580401617 1
0.432055038178095 1
0.379477749371327 1
0.2759839189967 1
0.525195110676858 1
0.53085733153369 1
1.17409029375041 0
0.049569921907435 0
0.435509363077394 1
1.06663327571187 1
0.541746846642072 1
0.687825507494208 1
0.67037252626646 1
0.789585949067138 1
-0.160768945329602 1
0.422912134108257 1
0.231242801466201 1
0.78354280079757 1
0.630549531201977 1
0.156902774512941 1
1.11420090089941 1
-0.369653779878708 1
1.0228896906734 1
0.337542429644227 1
0.324661355329293 1
0.629555257200814 1
0.197989423832067 1
0.825409605294462 1
0.550872964310888 1
0.697441561113142 1
0.637870031468525 1
0.111091823875806 1
0.230881695304914 1
-0.0118624476513924 1
0.561546133702496 1
0.398046839784965 1
0.271279583553181 1
0.18015542294451 1
0.205939149745401 1
0.842628440408684 1
0.318076209059052 1
0.235206225577459 1
0.309650273301699 1
0.16764251312185 1
0.647086718910078 1
0.689843565774855 1
0.173872394127023 1
0.948084373896427 1
0.584871941478392 1
0.953285045692132 1
0.528116906062446 1
0.307190463754837 1
1.02142484230488 1
0.542316503466701 1
-0.152020180761436 1
0.53508833354102 1
0.547640359673566 1
0.234525554687334 1
0.349404800363578 1
0.231242305915933 1
0.625979579288602 1
0.545257458885668 1
0.474446860941251 1
0.131002990714958 1
1.48604720294062 0
0.358897937816354 1
0.421520761871566 1
0.603121072066891 1
0.534739570021069 1
0.72537547826047 1
0.383398398105648 1
0.339589663811304 1
0.361535498470427 1
1.11533734374153 0
0.286573381970583 1
0.076795517558317 1
0.354228412423397 1
0.830692742213181 1
-0.038501016253397 1
0.248877740460583 1
0.248162811494199 1
0.33290477102003 1
-0.198774179942208 0
0.717015854300684 1
0.241243902278779 1
0.138075757953743 1
1.1511652374652 1
0.418008070724931 1
0.529627454680903 1
0.402376772858229 1
0.789734087668234 1
0.551466312703218 1
0.849044137144828 1
0.576324599738065 1
0.776670737076281 1
0.359806996043292 1
0.38853448890938 1
0.430368036968631 1
0.194854343351344 1
0.309323632908328 1
0.129017356758432 1
0.988648804044765 1
0.646327284031144 1
0.866024262770904 1
0.619173651860093 1
0.345329593462429 1
0.224666298510154 1
0.415502081367149 1
1.13493265149997 0
-0.0218873951718876 0
0.221049049700937 1
0.24285911516163 1
-0.0998827955812859 0
0.582846135490702 1
0.606389888233533 1
0.194059471031621 1
0.58446586491571 1
0.463234779446593 1
0.582106124165438 1
0.608417422596946 1
1.15736804771947 0
0.384375227039998 1
0.891263973359346 1
0.0494708746640172 1
0.731343749282966 1
0.628174797490936 1
0.320857943740953 1
0.566255217983392 1
0.474964132301086 1
-0.0407576967453133 1
0.296062982738949 1
0.517230250053168 1
0.639249651877796 1
0.213808568096205 1
0.824108239970227 1
0.87927776865609 1
0.457561386696939 1
0.556199386753895 1
0.501209138680609 1
-0.231939887885487 0
-0.0125862152636497 0
0.181268747900619 1
0.322506273908394 1
0.247795337364462 1
0.638989403095435 1
0.00189188916910779 0
0.0411276297746603 1
0.391332646080604 1
0.493371374616298 1
0.349457944215055 1
0.238167576479994 1
0.286310704128167 1
0.403240671230713 1
0.781290689750301 1
0.518025542362519 1
0.93503423476122 1
0.444416773581504 1
0.82198963427671 1
0.284628064446285 1
0.0996477146787632 1
0.602667565083302 1
0.138782269943988 1
0.211787580247036 1
0.762726704945126 1
0.0514666185310711 0
0.59253353514607 1
0.540413825579022 1
-0.41775327732115 0
0.0319981625484606 1
0.740352111393907 1
0.701827538211307 1
0.106508872593765 1
0.337150122938746 1
1.04766125459006 0
0.289334519519124 1
0.766639346263637 1
0.516753899213723 1
0.164605982450891 1
1.16941590956834 1
0.3214828087265 1
0.117400514304572 1
0.472956000055583 1
0.473887500838877 1
0.160667644355191 1
0.58348604888002 1
0.54441233244379 1
0.614899137873032 1
0.765525243457306 1
0.468229889720285 1
0.570534224569291 1
0.396279594896873 1
0.732131429857094 1
0.518891066591406 1
1.03630676717957 1
0.690447701096624 1
0.406820296756404 1
0.439843504406297 1
0.383040171913856 1
0.775370970950737 1
0.320359215729543 1
0.399037902123716 1
0.503845837847961 1
0.873761374946423 1
-0.0729835210197115 0
0.443921469333275 1
0.895411328547004 1
0.483859207751828 1
0.0984028569079725 1
0.646757026045124 1
0.754129078566228 1
0.924350800722858 1
0.395143564506315 1
0.195703387317756 1
0.592771244783397 1
0.6021205425834 1
0.250335314145393 1
0.434739747198444 1
0.527504308132387 1
0.7066943246379 1
0.559402103570426 1
0.771766575368699 1
0.747527168258014 1
-0.0538450122646596 1
0.93717873633747 1
0.77069506024491 1
0.665973616984666 1
0.180337575801688 1
0.325272277868641 1
-0.186103840150432 1
0.245061081002816 1
0.598333127613265 1
0.700639699232974 1
0.121067530719158 1
0.210065767900683 1
1.14928991141892 1
0.610307822221155 1
0.654750330080718 1
0.54674652243973 1
0.48466767023906 1
-0.0182822781460462 1
0.505205458971005 1
-0.0306592596558496 1
0.541203482731655 1
0.906740514117855 1
0.739809690217043 1
0.75943449444658 1
0.425915275813086 1
0.89937053535961 1
0.453975137548386 1
0.0800181070004374 1
0.0543816413900542 1
0.661079473344289 1
0.514510333850624 1
0.729778646063547 1
0.421233536339222 1
0.340939982319738 1
0.442857513768854 1
0.327908359165088 1
0.539920832982696 1
-0.147186052880139 0
0.459442043712529 1
0.796984600267163 1
0.960359873637876 1
0.818263198281916 1
0.869092139371956 1
0.693329697536676 1
0.447126134054805 1
-0.0241007637640585 1
0.858960616048171 0
0.0778884943539094 1
1.16598995481603 0
0.105621358749113 1
0.574515330751556 1
0.73054242539918 1
0.290661300083742 1
0.195992991096393 1
0.390764899585671 1
0.55520132436011 1
0.276905796740533 1
0.687014878364073 1
0.702112700902883 1
0.76890622958761 1
0.460920424457201 1
0.361181897777926 1
0.860751668056144 1
0.639028072711872 1
0.152447892458727 1
0.474308245584672 1
0.331042127316017 1
-0.141826961947376 0
0.994777687175203 1
0.581816484137642 1
0.658308396161922 1
0.139668036468116 1
0.629979603413111 1
0.801865470370378 1
0.196203289906023 1
0.606906431222164 1
0.484623678955402 1
0.898791525099076 1
0.00208314302935116 1
0.660486385544721 1
0.912530976117297 1
0.373358335491242 1
0.886246346879566 1
0.371710829194816 1
0.34772394863615 1
0.629656738852194 1
0.972494007932242 1
1.2437792898231 0
0.604246449563143 1
0.254231353776032 1
0.899659062001207 1
0.5186405952916 1
0.309652730523848 1
0.521875363257557 1
0.430589468089561 1
0.956103295969267 1
-0.435347111397927 0
0.113851296145739 1
0.600371860876577 1
0.281738731956646 1
0.611330474341384 1
0.545927713273135 1
0.345757876193794 1
0.725950397019996 1
0.436693361078341 1
0.575351498654348 1
0.297094994171139 1
0.142484770913007 1
0.439009832310823 1
0.521139716896054 1
0.554785144122475 1
0.661689874539497 1
0.807546678913059 1
0.269256483430622 1
0.615304693101223 1
0.727011323597801 1
0.564476139551976 1
0.432311108850104 1
0.596070737692998 1
0.275947417756339 1
0.687968971807075 1
0.177134304878229 1
0.748985145422539 1
0.313014099285115 1
0.339608644285643 1
1.04805991506003 1
0.518953029737054 1
0.424228966546186 1
0.859718643458564 1
0.34547344430482 1
0.856381587405324 1
0.721395537299069 1
0.0768281499997515 1
0.23342989145954 1
0.15780706266775 1
0.358402767333447 1
0.481912823462709 1
0.226415128436269 1
0.638521362826614 1
0.413195855714446 1
0.544437543004592 1
0.333686737895729 1
0.150792654604925 1
0.8333956451823 1
0.904917504566857 1
0.124556884003094 1
0.737807276773467 1
0.490501919073929 1
0.418461777831426 1
0.443556481791647 1
0.340472652049431 1
0.467592092493773 1
0.836243084002188 1
0.475130765210005 1
0.676392927203118 1
1.14964600814093 1
1.23441324925288 0
0.585753441794935 1
0.340643303243473 1
0.818424475625976 1
0.780351261298239 1
0.210963883073869 1
0.688643638506154 1
0.861889715386252 1
0.0663825113445653 1
0.42054140860866 1
0.138222083857593 1
1.18179062092734 1
0.293513699764562 1
0.290068110234064 1
0.203475942578809 1
0.300349384431999 1
0.00339138510210486 1
0.022319777972436 1
0.584539062091795 1
0.111933653680964 1
0.470130143257747 1
0.746952803848258 1
0.740370959694169 1
0.746437757121073 1
0.844435089012469 1
0.340918599508046 1
0.635148248277927 1
0.10851124234066 1
0.18041521591642 1
-0.0613037277501951 0
0.429296112061614 1
0.683357937286233 1
0.574266284053228 1
0.309781523436353 1
1.07036439054739 0
-0.0946080854161966 1
1.14138890598339 0
0.791283115015235 1
0.375695475126626 1
0.475544420224308 1
0.606592191349738 1
0.606840157889796 1
0.69639856695061 1
0.703354983602411 1
0.159572034694269 1
0.621348277209238 1
0.666894764288599 1
0.393511571928387 1
0.145497832785843 1
0.626871265219104 1
0.277989218671794 1
0.478615108130813 1
0.358130675183533 1
0.799576815803199 1
0.617050793878135 1
1.67488058153437 0
1.09431069126008 0
0.400643779804787 1
0.508721931645854 1
0.311160646817607 1
0.689899736480447 1
0.270303299074589 1
0.997386332075317 1
0.254535204409512 1
0.599556971922245 1
0.717765208269588 1
0.568919414948349 1
0.688203496220657 1
0.751134059730439 1
0.625484335220493 1
0.308051774024798 1
0.358974503530155 1
0.175310036056654 1
0.741321340976293 1
0.821992614117893 1
0.632026408411062 1
0.262778853361799 1
0.00533536503849883 1
0.120683939205512 1
0.324711630871483 1
0.680586607537004 1
0.0217510928901437 1
0.609178357435336 1
0.581848310788781 1
0.564714574208454 1
0.0682066098065976 1
0.235996993425704 1
0.586629937948745 1
0.795197571501962 1
0.294464446412567 1
0.773053337421634 1
0.728589368593204 1
0.420529748725381 1
0.0881470200214457 1
0.55474212821203 1
0.416159126265008 1
0.845132347559965 1
0.464165385571136 1
0.571119102478178 1
0.193536843490243 1
0.217967519606955 1
0.062572457686974 1
0.670723216023213 1
0.489019442260994 1
0.225395517853227 1
0.751259150637158 1
0.385300667060283 1
0.430629477481441 1
0.356934345825538 1
0.119872226011925 1
0.222768188428839 1
0.412491384904948 1
0.787213188758734 1
0.298666021081914 1
0.690408252583727 1
0.0396550844059178 1
0.393884650610918 1
0.551672499604073 1
0.422554243212366 1
0.393091493961305 1
0.936519758941219 1
0.217206189496292 1
0.574587047046531 1
0.205686605516307 1
0.761974858222633 1
0.558993009502157 1
0.923539286482097 1
-0.017718101532156 1
0.0296280004910818 1
0.820525691546666 1
0.753632518238233 1
0.126932963502137 1
0.903332734780256 1
0.826146915145783 1
0.57197700902904 1
0.767675364119558 1
0.898679171930836 1
0.483481199470659 1
0.761911148235833 1
-0.200295648112053 0
0.220216792529125 1
0.648215440590307 1
0.449908692531943 1
0.248345886242583 1
0.910425523631152 1
-0.243375917590594 0
0.186568998284056 1
0.619027551999454 1
0.139201724563106 1
0.45413048715789 1
0.611378893830545 1
0.0979614398581775 1
0.791624050490157 1
0.495877837485534 1
0.659313731420023 1
0.300933085426419 1
0.863496680346292 1
0.333688067481028 1
0.758485948711838 1
0.810771176923408 1
0.483304498992469 1
-0.0182806591751873 1
-0.0251340573074623 1
0.21173480495871 1
0.677537448828659 1
0.106392886215046 1
0.475796073312581 1
0.867724949098516 1
0.397025451659986 1
0.936627717066802 0
0.818421800110194 1
0.770280594380543 1
0.423309340468551 1
0.993019712881257 0
0.888463612152945 1
0.105889780736883 1
0.208275707596649 1
0.357630351813354 1
1.15904953350914 0
1.07520797964869 1
0.739009473440798 1
0.340584419670889 1
0.449976362887473 1
0.110881568831725 1
0.626917208244365 1
0.65564396824528 1
0.657839789231425 1
0.850009390026469 1
0.516682826388508 1
0.367671426682987 1
1.11061893086717 1
0.865249367290096 1
0.792626111516195 1
0.349569626844624 1
0.491069066875577 1
0.645934182444071 1
0.746039993617515 1
0.504357825181003 1
0.954957388151975 1
0.86282491447614 1
0.525482867099317 1
0.122057288985448 1
0.949776071477731 1
0.773738198359605 1
0.587391385898641 1
0.436354272648998 1
0.603362909065069 1
0.470692811276598 1
0.940642537954628 1
0.618312607186838 1
0.550485254034814 1
0.621949631920538 1
1.07710712976026 0
0.463915548661235 1
0.614910642749298 1
0.136686798746575 1
0.315940576399536 1
0.600259781375218 1
0.0691721553717 1
0.732209778633789 1
0.0431973374062094 1
0.129190449736059 1
0.669648347759017 1
0.553632184027598 1
0.448064150882257 1
0.539535717282329 1
0.615912364020147 1
0.420485770805857 1
0.598231795768137 1
0.23812417632735 1
0.138109516843046 1
0.924346374804141 1
0.212875757604927 1
0.379622424468434 1
0.947482813651213 1
0.31513625589554 1
0.0168527335163709 1
0.401095886038909 1
0.636078783618204 1
0.454371169698333 1
0.359722970186443 1
0.339489663622818 1
0.409291865872368 1
0.395452862891617 1
0.619075271686731 1
0.310216801570505 1
0.382978430954215 1
0.633900896378635 1
0.150381173786297 1
0.324530649356221 1
0.257490046039069 1
0.688219175606331 1
0.606725641275456 1
0.556871902282359 1
0.736773146304698 1
0.0108246258221573 0
0.875698811373143 1
0.717999961237586 1
0.283291136628979 1
0.561974021641143 1
0.835248227116925 1
0.169667725184673 1
0.696547393740925 1
0.551012229996933 1
0.864492332723826 1
0.600382084196984 1
-0.157418251525334 0
0.570493072530373 1
0.868517214734714 1
0.99970656061975 1
0.956428282851188 1
0.879877311111251 1
-0.187789943984549 0
0.420371551217941 1
0.628238178585206 1
0.367167212946941 1
0.341366142583568 1
0.780093588454123 1
1.17130867710536 0
0.443465070880641 1
0.66030106544339 1
0.328573025511268 1
0.599827515049959 1
0.579449815028436 1
0.276365232957986 1
0.524700072416078 1
-0.196445758314714 0
0.304311667235873 1
0.385075178436269 1
0.982250311628761 1
0.253550247027379 1
0.874432651700256 1
0.612765555911681 1
0.0394741783367241 0
0.350186398431999 1
0.590780015484263 1
0.307788859175259 1
0.798851101859823 1
1.0004361114966 0
0.567557179218272 1
0.749726994439688 1
0.294967715495769 1
0.957285723245228 1
0.190974996711123 1
0.15333173309981 1
1.92971192003717 0
0.644661651650127 1
0.609319496489117 1
0.259294976953715 1
0.0933466360990913 1
0.637188361853882 1
0.537787916774442 1
0.430754842023087 1
0.366190167046176 1
0.600247521995331 1
0.989005039116533 1
0.431381733281071 1
-0.0684271352416039 1
0.828419574910467 1
0.416567859565839 1
0.269841864245185 1
0.524926183029613 1
0.688121107609974 1
0.758855976723527 1
0.846180849700919 1
0.446078672913037 1
-0.213403151308113 0
0.41025470967182 1
0.134789864678295 1
0.420105167792873 1
0.0329289554512844 1
1.03016304005771 1
-0.231019855821191 0
-0.000880315727891885 1
0.63954725137837 1
0.397894754770246 1
0.319714656440629 1
1.00789929508735 1
0.855881967831389 1
0.375915591889992 1
1.08423036109947 0
0.526444705947346 1
0.101931742623811 1
0.153221756031386 1
0.392636189015258 1
-0.0484824084721885 1
0.430480681585143 1
0.482854559889418 1
0.300164274047099 1
0.750851738694511 1
0.544320698994852 1
-0.0399100257411084 1
0.74357777185666 1
0.29783853858149 1
0.550972179011622 1
0.377590672404969 1
0.25488901548926 1
0.585040582916818 1
0.54273085226927 1
0.350623133966101 1
0.69289382344072 1
0.319276320857165 1
0.203625392458214 1
0.323512584164472 1
0.537119876700706 1
1.03146954443995 1
0.158072068047735 1
0.434283335764794 1
0.933944236095615 1
0.418529617036337 1
0.248707483594281 1
0.701658638310636 1
0.713031837160194 1
1.12874605895278 1
0.245180938523001 1
0.392378948569568 1
0.665475996304361 1
0.229503240033884 1
0.781840271195849 1
0.676863769484191 1
0.561672223759495 1
0.57295457329801 1
0.464204722400453 1
1.11063057751324 1
1.08189411622458 1
0.0801977019644713 1
0.15549922822166 1
0.431237984549853 1
0.0898349079377764 1
0.588140321660833 1
0.258734289734692 1
0.120357871996693 1
0.669547885645694 1
0.638209399165795 1
0.540965905761811 1
0.798654916777716 1
0.061276389451605 1
0.253806286407151 1
0.571813016376384 1
0.496900809910211 1
0.0435517448551552 0
0.400538138592984 1
0.298567111862786 1
0.516862566522839 1
0.31409406472246 1
0.676016275663569 1
0.468786445934497 1
-0.0473738634394907 1
0.831057951725168 1
0.372171276372938 1
0.777871296258275 1
0.682732112805058 1
0.462724820447869 1
0.791442265049761 1
0.852346680861714 1
0.470823878218135 1
0.52272862764328 1
0.42988757225521 1
0.554311002264414 1
0.418425758310838 1
0.181995693554246 1
0.821614377534496 1
1.01586754997361 1
0.8364844794962 1
0.278668200909779 1
0.853577159461935 1
0.6754239836469 1
0.69128937576353 1
0.694766037908916 1
0.182118675338488 1
-0.241722802119766 1
0.944866663323326 1
0.314403494196944 1
0.536439187309084 1
0.217382820077532 1
0.065570596497622 1
0.317240949166664 1
0.749810760904992 1
0.662820813301106 1
-0.00288245831204954 1
0.523075411120376 1
0.867534812878677 1
0.598896115605596 1
0.366610558325874 1
0.565578835232713 1
-0.343912502985205 0
0.47255390618191 1
0.613887949893554 1
0.787786082572082 1
1.13297237628439 0
0.306008081001596 1
0.872489186752103 1
0.560080223238892 1
0.851892861760438 1
0.410674390305868 1
0.677037238715663 1
0.602618741155846 1
0.0581372960267184 1
0.56996572924966 1
0.429549343599611 1
0.429225393177893 1
0.913248392799518 1
0.762638029632363 1
0.657375067704775 1
0.382471333567257 1
0.641236648620688 1
0.802922666972638 1
0.773216570134216 1
0.860372214035239 1
0.655391719275193 1
-0.250866215644844 1
0.78531019100005 1
0.350702935082558 1
0.670024466884567 1
0.790878816563133 1
-0.0790416041924785 1
1.04128378964003 0
0.56696472996013 1
0.0603946707580381 1
0.342091782753946 1
0.785568297470197 1
0.653754583722214 1
0.344308490227858 1
0.713714630895247 1
0.383956804202138 1
0.524896266036156 1
0.508319344059421 1
0.975845812319533 1
0.138548278946377 1
0.87804049844487 0
0.315659550646302 1
0.582904114920177 1
0.469857963702859 1
1.13409377379671 0
0.423638012045872 1
0.769710734060606 1
0.551508409670675 1
0.815863587479437 1
0.932768475362942 0
0.820735156001242 1
0.577754911898325 1
0.708929280501933 1
0.379359067987307 1
0.281629392164168 1
0.521490641305606 1
0.437498268629329 1
0.613816390537519 1
0.288514562954769 1
0.55789451478519 1
1.06317887899364 0
0.549933121814874 1
0.778579271224806 1
0.693876863686498 1
0.743610435340455 1
0.826196042649044 1
0.520996713396495 1
-0.0525424702668825 0
-0.0142446344679134 1
0.434200812143526 1
0.737811764519244 1
0.473262568342986 1
0.130307713472736 1
0.714136883047393 1
0.530809357813713 1
0.698669960074594 1
0.453984350273512 1
0.698044332076452 1
0.458912514410472 1
1.0585033545714 0
0.574650524909 1
0.432835111022051 1
0.795083509138954 1
0.307366958319637 1
0.235895040296649 1
0.515061890307159 1
0.850257402979897 1
0.655874054173788 1
0.433874885917078 1
0.824426544837736 1
0.624372723637603 1
0.445126724259598 1
-0.126824870923689 0
0.301216441501589 1
0.676723219351994 1
0.783790241835849 1
0.458486234239563 1
0.029498975316061 1
0.157708016982367 1
0.624517325761248 1
0.794330010364555 1
-0.013513404986608 1
1.04381699271574 1
0.460320939581246 1
0.534033951325326 1
0.805717896375943 1
0.372826235878485 1
0.392712892548706 1
0.847536892987216 1
0.448349376803112 1
0.633434013463095 1
0.693069447476021 1
0.390322565331766 1
0.36623536741676 1
0.0889657375117649 1
0.44060196322928 1
0.643821409174631 1
0.876075233140448 1
0.413570128615221 1
0.843847205963476 1
0.511125080073434 1
0.80272335624956 1
0.494938287234646 1
0.612586676677156 1
0.445083092723909 1
0.546252005791374 1
0.752392415010492 1
-0.445771803021177 0
0.346097656736801 1
0.434994283551923 1
0.338824363165811 1
0.502858435902329 1
0.635488539852302 1
0.83361381953351 1
0.839560596076039 1
0.778249123857467 1
0.779490027059177 1
0.276916329955455 1
0.761499406686731 1
0.635517868404613 1
0.71876203840965 1
0.412700582682366 1
0.779612091668575 1
0.0514792783319624 1
0.658578073873266 1
0.130503673396802 1
0.497300816459041 1
1.03796015675035 0
0.103923961419842 1
0.516919602887901 1
0.530027201618229 1
0.66121564634591 1
0.727999595636158 1
0.847367334524689 1
0.38461801560574 1
0.483968943517035 1
0.929764433783749 1
0.52153878023554 1
0.153430941035326 1
0.0917479440310784 1
0.326401138273983 1
0.6393614298158 1
0.115598074189643 1
0.650000288982743 1
0.677208701024476 1
0.44569254524331 1
0.0197978983795218 1
0.516430071082894 1
0.180684917528044 1
0.969017620529288 1
0.481032880736597 1
0.935608073986406 1
0.365605317916772 1
0.287662084950828 1
0.249674020869804 1
0.52994920163713 1
0.186751717185613 1
0.672670985584931 1
0.462033028713799 1
0.360809759736292 1
0.64281240656971 1
0.224047972635606 1
0.536610227323097 1
0.830516943018967 1
0.794425594154979 1
0.924371175313444 1
0.632827131601251 1
0.163577197948133 1
-0.278563710551801 0
0.313367164863162 1
0.404405500449716 1
0.541617003208718 1
0.595039672716421 1
0.461261239699557 1
0.647554320279915 1
0.482752992683867 1
0.547629435250485 1
0.45563248450466 1
0.287840280106429 1
0.0147767351970739 1
0.450943134871904 1
0.882199273404644 1
0.156804662259572 1
0.703816792758878 1
0.987560328544605 1
-0.0970772722327433 0
0.640187307018362 1
0.618094821320315 1
0.238185131013927 1
0.65071683964659 1
0.451351252705678 1
0.601454531554497 1
0.403087755330412 1
1.02541385739206 0
0.185365436452484 1
0.913536338637 1
-0.0638577066286697 1
0.58649394588717 1
0.454061479787164 1
0.179321775782601 1
0.542780646038464 1
0.0264612142940343 1
0.78484836167766 1
0.251836663509413 1
0.241393000893133 1
0.231400528434296 1
1.211815086102 0
0.23069107600841 1
0.902501582489191 1
0.815858543767573 1
0.13742532782821 1
0.722597806958127 1
0.410170839897243 1
0.0552904837729111 1
0.232770838611337 1
0.247740502539346 1
0.107048360709034 1
0.399522636620028 1
0.533836575602986 1
0.256980719408575 1
0.70344815635887 1
0.639995935395115 1
0.511854651846911 1
0.817349688479916 1
0.315076578280345 1
0.34633253930377 1
0.67810906386204 1
0.553496719204865 1
0.867020914412381 1
0.793553565662575 1
0.238854366451424 1
0.633170659850747 1
0.469338572597043 1
0.216235935639305 1
0.713453481408271 1
0.832337972803249 1
0.177536730293912 1
0.534943902032819 1
0.535861243221339 1
0.667667649254682 1
0.70295992587395 1
0.508951916342315 1
0.092681555479041 1
0.648511750402638 1
0.809212992895093 1
0.598509609992639 1
-0.142059971077564 1
0.515817979215046 1
0.0859023490778143 1
1.28057836341375 0
0.378558769700787 1
0.281155015692662 1
0.562926852430456 1
0.50357298959099 1
0.723406790737622 1
0.853928935704236 1
1.25275707054679 0
0.441503445428352 1
0.371457152777581 1
-0.0796717093011964 1
0.495556692633753 1
0.61231361650318 1
0.524159390821934 1
0.80640346065323 1
0.267920870894923 1
0.963876590663247 1
0.271386266176262 1
0.551228531167403 1
0.264606794459101 1
0.617630939237799 1
0.440094568953305 1
0.547814022804829 1
0.268621817059809 1
0.237266686233684 1
0.423339176325842 1
0.231591665771864 1
0.235099891566076 1
0.562064465085104 1
0.627022644391271 1
0.582193003929802 1
0.398627476457971 1
0.348436784790694 1
0.490365336535009 1
0.863060191320144 1
0.508613953229312 1
0.123538789805084 1
0.686288430332325 1
0.303181940086592 1
0.592610992518251 1
0.300145205960685 1
0.156989237602068 1
0.52312215065842 1
0.328799690710563 1
-0.00153012325738077 1
0.757920360633615 1
0.981095496529668 1
0.427286915123516 1
0.426941430136633 1
0.778864068541644 1
0.853145652166117 1
0.412507678639167 1
0.816553331084624 1
0.501621832576346 1
0.468460495260381 1
0.217807575464813 1
0.479226362481652 1
0.29246623389812 1
-0.0958483189097497 0
-0.188939047133185 0
1.04034528862599 1
0.70144824391593 1
0.720346015674436 1
0.983465352873861 1
0.640230917811454 1
0.561758177171044 1
0.106574927852716 1
0.372859089777569 1
0.898949287371209 1
0.329230530798974 1
0.846367896267382 1
0.350874814812646 1
0.30503636912602 1
0.24611674129506 1
0.268503637174795 1
0.66421271492388 1
0.235385628522802 1
0.571243801078307 1
0.17418801062126 1
1.37296147031295 0
0.928730147002019 1
0.471279906516717 1
0.452977018748409 1
0.368355005916476 1
0.454800072982587 1
0.674363417511423 1
0.172675088599265 1
0.319509814483217 1
0.497748383092492 1
0.53408014465154 1
0.106130713978771 1
0.196840004681514 1
0.205779140132054 1
0.666895449170808 1
0.586070337183815 1
0.485780689927017 1
0.541164709133533 1
0.23747067454561 1
0.90236838724975 1
0.709685633910614 1
0.706918251322827 1
0.411808093294708 1
0.514220844052993 1
0.492816932641283 1
0.0467520838924822 1
0.680160196318913 1
-0.118780090732343 1
0.632715740923052 1
0.728105762504901 1
0.394864765234699 1
0.4299620807022 1
0.331616387948569 1
0.450744413423555 1
0.0141831638193594 1
0.489954585545469 1
0.623994968133214 1
0.404274198525169 1
0.218722352038773 1
-0.265256299078094 0
0.561264220589866 1
0.263845741695609 1
0.873668076463503 1
0.0428837712104919 1
0.603124219512286 1
0.555908991726256 1
0.159782839696853 1
0.607206991629326 1
0.267274584237303 1
1.15867449598882 0
0.0620520664020756 1
1.33368366750848 0
0.192088010264747 1
0.23234235265811 1
0.143221041183215 1
0.556962470339567 1
0.527881322261526 1
0.736795413596794 1
0.907034970174228 1
0.346529862284829 1
0.471908007649485 1
0.0974731065954507 1
-0.0413969607818632 1
0.713634605170019 1
0.76113485596868 1
0.672482265292369 1
0.666358202828124 1
0.41573717473456 1
0.715029447748167 1
0.278061563148111 1
0.361046216545874 1
0.186754276451494 1
0.971148519630349 1
0.465512819760558 1
0.568499738702631 1
0.425110040109682 1
0.24710990331507 1
0.814160263040223 1
0.685389780093989 1
0.384646590194253 1
0.101272155565385 1
0.378105775559356 1
0.637763023794039 1
0.398749881381994 1
0.711102923529276 1
0.364345192858926 1
1.17024814240928 0
0.428610101426313 1
0.282852881122854 1
0.647369954924986 1
0.544024014158642 1
0.337917039104704 1
0.506650045288209 1
0.235314924238596 1
1.00737512883574 0
-0.29181336276911 0
0.295425244106071 1
0.507301522245385 1
0.739838613759537 1
1.12278690608794 0
0.171438667312316 1
0.214765728226423 1
0.340348069479581 1
0.198270562257565 1
0.254140700323236 1
0.11366793619967 1
0.162201404088511 1
0.132498204378994 1
0.834184369075794 1
0.491832882200536 1
0.835140587716565 1
0.739627037303624 1
0.89272625766426 1
-0.196860112597158 0
0.532802620230943 1
0.798897441854 1
0.318616467961751 1
0.393671745771247 1
0.388993706445857 1
0.845592463129937 1
0.893279876089171 1
0.766932105456727 1
0.255633786879663 1
0.0910246561413265 1
0.0871545810140961 1
0.334716449103892 1
1.02130825763238 1
0.677287630383106 1
0.188936178374319 1
0.756008428177088 1
-0.128245973978334 0
0.176563812034495 1
0.4125357673414 1
0.770370439206243 1
0.938261941917914 1
0.331214633087971 1
0.503027897904264 1
0.52999658115337 1
0.430010367926527 1
0.549821002501986 1
0.755147031969077 1
0.57371309562429 1
0.0539598254732245 1
1.06427483773029 1
0.922954860192586 1
0.261448123184513 1
0.738775231293929 1
0.625261110652605 1
0.36184424486201 1
0.719488021155921 1
0.611021266860074 1
0.891518421411334 1
0.668354544632689 1
0.436270695162463 1
0.492287038930744 1
0.27893078255375 1
0.0353018380552885 1
-0.143578849519159 0
0.551044463218188 1
0.532286089462934 1
0.922960869984141 1
0.679975913605626 1
0.400776281476668 1
-0.0743559695372539 1
0.276798548120992 1
1.04874364208315 1
0.424206519807002 1
0.159400879364585 1
0.249759607810113 1
0.711837249887238 1
0.688133861134563 1
0.526027254213608 1
0.766300371190724 1
0.27811983652268 1
0.670210673409279 1
0.282501789772371 1
0.398229351676185 1
0.776773288150199 1
0.42643529909227 1
0.549443346652826 1
0.167818280064208 1
0.686751589489168 1
0.359927022534563 1
0.476319875966735 1
0.271826001286923 1
0.43888762681974 1
0.635406646294361 1
0.622486061336552 1
0.0873075580438538 1
0.817319728149657 1
0.528839246307155 1
0.747819325236184 1
0.343087193242799 1
0.376556688810099 1
1.07104908614478 1
0.500913778051062 1
0.0957983031330792 1
0.39236810046361 1
0.664693800907373 1
0.214405142316981 1
0.147782243843998 1
0.693225900532375 1
0.805562388452614 1
0.517632651989788 1
0.368424429086862 1
0.959335769306872 1
0.413589546940594 1
0.72107037065894 1
0.326905449449985 1
0.177762233210059 1
0.488644442584597 1
1.16480574900232 0
0.214737056313532 1
0.187461323136438 1
0.666861202924972 1
0.158976728973713 1
0.335397328560433 1
0.380475293085635 1
0.603758782027742 1
0.786447773128871 1
0.37567053533369 1
0.943776319821066 1
0.522363779426411 1
0.688897126933698 1
0.765093730084664 1
0.408008227560594 1
1.13942321691458 0
0.440273977367661 1
0.69088469098521 1
0.846168730335826 1
0.600926644252451 1
0.751544197942833 1
0.334214080370364 1
0.119721450752377 1
1.00521927462716 1
0.232095915638896 1
0.537348596324405 1
0.57895578255698 1
0.701889225633491 1
0.631210216040288 1
0.414869635585257 1
0.402443328893357 1
0.819856112358403 1
0.58954470868543 1
0.0885459504148951 0
0.0519044899042861 1
0.358433327380763 1
0.718364100368667 1
0.551565780861853 1
0.816967561317869 1
0.840648007117592 1
0.18204638174651 1
0.227037099566139 1
0.287543488453665 1
0.563399376944945 1
0.507604526959895 1
0.461408184329857 1
0.394802095791691 1
0.711431959657819 1
0.428609548893749 1
1.09188005898737 1
0.695745175615923 1
0.312865054433274 1
0.710211698130472 1
0.275383741427556 1
0.522543866205095 1
0.877555999600749 1
0.308762074503953 1
0.572410309242265 1
0.705205139553461 1
0.579339651831608 1
0.395432853288623 1
0.719708995302571 1
0.389320893640252 1
0.495726742050012 1
0.360669131675294 1
0.47836075722007 1
0.381345649841271 1
0.372209882655814 1
0.905963386866902 1
0.533754852569646 1
0.256392651554364 1
0.429335760761258 1
0.249783753361816 1
0.288894072691121 1
0.849948005063342 1
0.983234045747809 1
0.498916060041414 1
0.809441820217879 1
0.061597744661782 1
0.516708895587257 1
0.852373894737713 1
0.29981310713517 1
0.601651447341082 1
0.199972062893694 1
-0.0039361404159028 0
0.304439469638721 1
0.327389170959826 1
0.430859878105112 1
0.493129718382177 1
0.241119243948524 1
0.373674789943401 1
0.50684293596728 1
0.720232977147296 1
0.296289630284091 1
0.880509535525813 1
0.831104155980374 1
0.80828029428592 1
0.539159032527641 1
0.821494097040873 1
0.735383020465767 1
0.436696777527642 1
0.367935104842402 1
0.632719716065599 1
0.150896039989268 1
0.344796103422084 1
0.190697434248063 1
0.696146648973346 1
0.256873873482498 1
0.299374463996923 1
0.172188946339172 1
0.532302022491907 1
0.520587575877381 1
-0.00864137079838789 0
0.742805618346883 1
1.13068728385664 0
0.452491457833003 1
0.463471779694824 1
0.85690962293374 1
0.27348516190036 1
0.542476304333055 1
0.382814890994591 1
0.536372476393914 1
0.312960528678703 1
0.112866555595453 1
0.547399463295071 1
0.331512219073342 1
0.243233878760266 1
1.09335746599077 1
0.994121469929707 0
0.346453566105098 1
-0.0541007496691204 1
0.986345506627166 1
0.642291848615009 1
0.436724864071536 1
0.478745552134901 1
0.606806042376014 1
0.555833702998566 1
0.508318047102743 1
0.289073018390588 1
-0.412332081893591 0
0.232823086794981 1
0.494219067894123 1
0.593998136607755 1
0.474247578376544 1
0.527907662691341 1
0.635832646115345 1
0.231376745446935 1
0.328582892753914 1
-0.180932026367822 0
0.389638969857348 1
0.606208533351441 1
0.704183966314155 1
0.691140712749696 1
-0.151801083392594 1
0.901733526193904 1
0.738462626987534 1
0.505534317072334 1
0.80180513383265 1
0.781678051968383 1
0.489552731565969 1
0.641663395100939 1
0.358259467800151 1
0.380599165063932 1
0.297377785509775 1
0.946334086612304 1
0.30874842540902 1
0.877204759760413 1
0.254852218027647 1
0.713273082018102 1
0.16216218183948 1
0.686130688975817 1
-0.110625139771024 0
-0.127214032867525 0
0.265041833802437 1
0.169744611989522 1
-0.1161466648242 0
0.594435097366431 1
0.579920470990433 1
0.848534599525281 1
0.490287747253189 1
0.540462798999363 1
0.033687784043043 0
0.511950745748006 1
0.425317709157029 1
0.633455788636902 1
0.111330331695481 1
-0.13034564013219 0
0.324064693903148 1
0.861495404618314 1
0.332330695981514 1
0.509648600283941 1
0.60663455824828 1
0.648143752771796 1
0.381012701401549 1
0.574675366275305 1
0.24666031574472 1
0.687607891024929 1
0.0835151014890523 1
0.660211597859619 1
0.516629116292978 1
0.646379989922422 1
0.445587891881333 1
0.713406870780917 1
0.599009759117498 1
0.673954057993047 1
0.899083438856592 1
0.322879909822528 1
0.298988058494965 1
0.486005335425652 1
0.65168168777962 1
0.664254577659447 1
0.451002432491815 1
0.607098494625425 1
0.15201473820971 1
0.231706738216445 1
0.813795898515604 1
0.76405748674489 1
0.224799080409754 1
0.429955758119259 1
0.799609069273004 1
0.707961299369871 1
-0.13036884668578 1
0.568944312496967 1
0.44220802143144 1
0.600307284381817 1
0.474168416766622 1
0.857399903258527 1
0.628661105384286 1
0.530190509209193 1
0.155248327540825 1
0.0783247905866897 1
0.174025494123723 1
0.146574038245981 1
0.406871575882298 1
0.398896343614138 1
0.273800558461451 1
0.548808038554292 1
0.234199127522119 1
0.474649134588594 1
0.712738983001031 1
0.345136378494906 1
0.334957536662112 1
0.391804939579368 1
0.274977438055433 1
0.586448121673789 1
0.24411564268011 1
0.591009459623737 1
0.157169542723453 1
0.379739305735425 1
0.497416491909753 1
0.292061666342378 1
0.0782468067871655 1
0.441836085553052 1
0.563712073722998 1
0.610305912335809 1
-0.0182711755604977 0
0.297267741664584 1
0.587221585931978 1
-0.0729010399796746 0
0.163965437922211 1
0.782809765706392 1
1.01954343755198 1
0.280655804658277 1
0.531032650302755 1
0.859616891583467 1
0.432204519414956 1
0.944816104383676 1
0.421889087467177 1
0.287621760559053 1
0.453841987475349 1
0.0986959198476805 1
0.513754356691791 1
0.666818826114199 1
0.765751623807406 1
0.630077945825573 1
0.322598769861258 1
0.819215932746229 1
0.452456825999446 1
0.64739403751833 1
0.783837619568047 1
0.58885475885078 1
0.367468401825354 1
0.424477102974478 1
1.13817788282867 0
0.488727719102454 1
0.692431516646012 1
0.393689370627207 1
0.69035219690553 1
0.927583538557743 1
0.948838040907148 1
0.925880403408245 1
-0.0800281030859653 0
0.251822801261761 1
0.569344997192856 1
0.183319307424173 1
0.370869622624961 1
0.738291784371481 1
1.17305952225762 0
0.502587719970227 1
0.387119029552463 1
0.913444054653304 1
0.569316753604375 1
0.68188363104099 1
0.655576885494864 1
0.739575432682038 1
0.0188719640877448 1
1.16363514043574 0
1.08721554721104 0
0.021009324780992 1
0.488171643370376 1
0.377243975597443 1
0.172342011735313 1
0.196443248210057 1
0.510612126256674 1
0.6500610737247 1
0.103569764986559 1
0.351143925381159 1
0.386889070340005 1
0.0883691322382995 1
1.02782279879164 0
0.769340226366376 1
0.752244747479341 1
0.933648547916366 1
0.375165235738709 1
0.517757744886965 1
0.125580535898863 1
0.666475221335179 1
0.346891815085264 1
0.431458676625234 1
0.375874087424589 1
0.60909049427189 1
0.772416386407512 1
0.641278044112405 1
0.432340938910203 1
0.925576794805839 1
0.471813709604937 1
1.03517587875348 1
0.648391007013612 1
0.482762828358012 1
0.372740433351511 1
0.456588464951264 1
0.281818380360379 1
1.04758893712595 0
0.480446535536739 1
0.53192955785868 1
0.338646996496574 1
0.782810181406771 1
0.718991182093377 1
0.489872262956062 1
0.440063575827664 1
0.988273989773918 0
0.237825703176467 1
0.372483066424366 1
0.27227814757384 1
0.198796150666759 1
0.584923724361691 1
0.540795403743769 1
0.851248488362378 1
0.491419427727754 1
0.13822305408965 0
0.800207387728034 1
0.330961702385675 1
0.668930100808277 1
0.581963500623787 1
0.369479512375263 1
0.493565671399136 1
0.121811835348443 1
0.590535188986416 1
0.556042428237047 1
0.648906499823591 1
1.26053444845676 1
0.36940423435391 1
0.63889805625114 1
0.776635005869757 1
0.533910151286115 1
0.288100912345176 1
0.305309159655624 1
0.707758752864868 1
0.533108923417567 1
0.356253655187065 1
0.878346913672386 1
0.656021410340452 1
0.867432769438677 1
0.212768716214436 1
0.886428932394839 1
0.298650795769567 1
0.536950320105051 1
0.184614132411688 1
0.522585698120089 1
0.837560264135436 1
0.477977220104947 1
0.615349211940782 1
1.02207168607098 0
0.131136521205156 1
0.590627488880893 1
0.372089662402025 1
-0.205974581280083 0
0.405383921261151 1
0.372872516884267 1
0.347322158601434 1
-0.0279263856184742 1
0.923701389240084 0
1.15380423516717 0
0.903767513409592 1
0.934084870123888 1
0.451933523732976 1
0.267384318656399 1
0.696537764240811 1
0.404614971191407 1
0.620337440430846 1
0.519547224863735 1
0.842776349223066 1
0.283616806937856 1
0.391582829177916 1
0.636755390797666 1
0.844176400184702 1
0.762145222288544 1
0.718948810560864 1
0.291817011156277 1
0.3835595319807 1
0.612314280272908 1
0.292891104451714 1
0.86804368224527 1
0.49293722172348 1
0.646203333696599 1
0.13509602880721 1
0.227040207320586 1
1.18306006814034 0
1.21142737535723 0
-0.0886064732118437 1
0.701153533221475 1
0.420759667466804 1
0.735293179173533 1
0.198421099986179 1
0.622371216018518 1
0.814322475171728 1
0.724003846531952 1
0.617115732590517 1
0.709620585105524 1
0.722748557459667 1
0.837323850490758 1
0.761579787986343 1
0.716186168836455 1
0.378924044192741 1
0.452560586839515 1
0.137961655952112 1
0.437437167998169 1
0.685100191709588 1
0.455001129649229 1
0.575774170933542 1
0.375864491245444 1
0.683929141747428 1
0.138118304041994 1
0.379003380516375 1
0.0119048150203205 1
0.644006694861901 1
0.96200149876313 1
0.804566327451497 1
0.596902834938236 1
0.712910339933626 1
0.384709797521545 1
0.78654292038017 1
0.59011526517471 1
0.829841669366992 1
0.594636009070281 1
-0.242012024825229 0
0.51398179772383 1
-0.022553735271934 1
0.604196809016253 1
0.457572712357155 1
0.422756542586316 1
0.42946008249695 1
0.118080746060446 1
0.310038032001609 1
-0.0562563035128452 1
0.0764692391940994 0
0.295027158044221 1
0.573898725993482 1
0.323867043778204 1
1.26563736066032 0
0.416553483910148 1
0.83811883438041 1
0.10289063942835 1
0.394031631060628 1
0.838053009797253 1
0.385937516313982 1
0.96985658903995 0
0.519883403025206 1
0.0672505770872216 1
0.524097976678212 1
0.233857533968131 1
0.538943636309511 1
0.620477289092323 1
0.392657755597824 1
-0.357845507866405 1
0.858093052578434 1
0.679122912264359 1
0.492724432076413 1
1.66353099592656 0
0.696067660611438 1
0.569857956943847 1
0.404280432546273 1
0.632228151005359 1
0.186341526465528 1
-0.165353344128646 0
0.343336301499525 1
0.883479502679754 1
0.742326615492367 1
0.543892527455033 1
0.409870844222237 1
0.329652873237097 1
0.795483979716328 1
0.420850520366425 1
0.97325618177904 1
0.459780560041062 1
-0.488391520545659 1
0.532003212102778 1
0.669890031063928 1
0.942768762362749 1
0.353411701898915 1
0.120260502263625 1
0.451443743551116 1
0.740791229040342 1
-0.2633985754157 0
0.204213089543529 1
0.750064621752783 1
0.414465167698967 1
0.578509904028431 1
0.700137158570742 1
0.697224824890688 1
0.417380421259509 1
0.412481314229126 1
0.463376031911097 1
0.394840879747043 1
0.897170079868745 1
0.616500725366021 1
0.344574842686577 1
0.648713598338389 1
0.342681032740511 1
0.703683890621741 1
0.527161253804535 1
0.662518512384097 1
0.198468674732748 1
0.663938083652441 1
0.295668997682707 1
0.62289606203069 1
0.351477802034153 1
0.893033885137806 1
0.463505360218844 1
-0.0607238987704058 0
1.03217714085289 1
0.704023197352943 1
0.478071503159571 1
0.368574349080642 1
0.343489867778925 1
0.770103152585884 1
0.383541104408055 1
0.0992099334636485 1
0.667925566431792 1
0.93989517800615 1
0.905189584548074 1
0.523479872825919 1
0.496244788672428 1
0.805323667119684 1
0.274885212130248 1
0.71481609708292 1
0.957373410106108 1
0.308738406194163 1
0.949650745960854 1
0.574772616199238 1
0.835021067714326 1
1.11540562546277 1
0.883385535575284 1
0.482203041446699 1
0.691902358774421 1
0.85319679384416 1
0.653931740994158 1
0.419654888043011 1
0.333840948432779 1
0.380465734591718 1
0.820415472076058 1
0.690804139402988 1
0.038877852094854 1
0.723147292129643 1
0.145744786600765 1
0.115904375981081 1
0.372806953720023 1
0.284391080167109 1
0.99665684694981 1
0.158823080440165 1
0.824307468022855 1
0.442948574515727 1
1.00231589601462 1
0.27827765222508 1
0.358149931991551 1
0.0546352443630057 1
0.29095173332992 1
0.569770781974578 1
0.195522815429124 1
0.703833600242362 1
0.89450441672907 1
0.478075166396429 1
1.3231083482606 1
0.135306313392247 1
-0.073284379545507 1
0.402947582079399 1
0.297566790716282 1
0.523373544821329 1
0.0797388405132133 1
0.864296744282271 1
0.789306058940266 1
0.792157077876485 1
0.709727713287079 1
0.294290695016836 1
0.38936145890844 1
0.56022326362598 1
0.549422836359207 1
0.309646517476533 1
0.459702309011154 1
0.337921542971197 1
0.382293965436455 1
0.376488281923477 1
0.922199079573 1
0.763584055172996 1
0.860838947454234 1
0.987346183353606 1
0.118954801222584 1
0.407644290429669 1
0.85962274139676 1
0.666674169144215 1
0.483677508791888 1
0.801331833690524 1
0.503063563085103 1
0.21120290508845 1
0.405897702579345 1
0.561528141002965 1
1.21572002548264 0
0.223716210806803 1
1.02493119941182 0
0.158987360329447 1
0.837513847582316 1
0.483374809314282 1
0.738906729275568 1
0.470721266675018 1
-0.378496659294201 1
0.502100261141201 1
0.486639592330196 1
0.764327942089933 1
0.430447520043992 1
0.134898424829238 1
0.491239024209082 1
0.730101561150185 1
0.238164981477043 1
0.904930286501163 1
0.218016118743701 1
0.632536176474156 1
0.454644013599923 1
0.319647794887648 1
0.339005106130795 1
0.096456156899973 1
0.736488226613737 1
0.421796429469046 1
0.277499984688135 1
0.188550138018939 1
0.906370097837294 1
0.908404739903786 1
0.181735339615662 1
0.792510020810482 1
0.178677077503999 1
0.57785692141871 1
0.725570694193809 1
0.750571888872461 1
0.466247207266222 1
0.434200950377843 1
0.438176937416985 1
0.66122013398939 1
0.382237520467964 1
0.355310620594757 1
0.801296730824956 1
0.670811158515301 1
0.689455133506299 1
0.437727581927342 1
0.0838558519768011 1
1.05143330827862 0
1.04541138604822 0
0.895281767310038 1
0.447170981790421 1
0.873556461670346 1
0.208664175026067 1
0.36731702850172 1
0.261484038531913 1
0.107053226311359 1
0.455911411712746 1
0.507692951125649 1
0.696247843864724 1
0.540283808977376 1
0.302313396213959 1
0.47154058965232 1
0.490562456763439 1
0.375613121219827 1
0.718450041473859 1
0.672820740348732 1
0.764671869906795 1
0.306925492580666 1
0.867034327592278 1
0.390639644748623 1
0.642142475656866 1
0.741880952224329 1
0.662492269182649 1
0.316323950186451 1
0.906051402795672 1
0.418107623316502 1
0.648684072819463 1
0.25317265332843 1
0.664076942370908 1
0.442077202913666 1
0.455925185670463 1
-0.120195612699565 1
0.686607568571328 1
0.253864719030311 1
0.351413832494088 1
0.0606912601340159 1
0.52770409976224 1
0.745665684098119 1
0.486247861342635 1
0.594724629069793 1
0.213079294389751 1
0.573475543441757 1
0.996715140452772 1
0.379403398168525 1
0.132940152966903 1
0.395756230857328 1
0.340361250322888 1
0.561963039025833 1
1.09604956041122 1
0.25352985562712 1
0.63538583413585 1
0.594005797068734 1
0.527245527880953 1
0.492389241224824 1
0.6175831664797 1
0.767727277207493 1
0.49822225739611 1
0.637658119795237 1
0.615838301826753 1
0.359832327827287 1
0.438042655017415 1
0.403836674841377 1
0.810339532406823 1
0.525336342004737 1
0.741487620849402 1
0.375518336689705 1
0.33121749247008 1
0.917084158739187 0
0.484056569196409 1
0.471338229333582 1
0.723955735741754 1
0.364627948094498 1
0.327580737091871 1
0.561439842560674 1
0.307008748613218 1
0.562390889816221 1
0.365863987920815 1
0.135864357666549 1
0.590685550234373 1
0.410340290954847 1
0.330137985542923 1
0.416340975017068 1
0.59488412919281 1
0.441527999080292 1
0.496360763386307 1
0.513827069120242 1
0.660612302835372 1
0.577768126012301 1
0.664686576868889 1
0.704056149936411 1
0.506657638204201 1
0.537508556084654 1
0.367588576111728 1
0.11127391989098 1
0.23879237920832 1
0.846726605454253 1
0.96390188049321 1
0.514764206980738 1
0.606783667273293 1
0.10372018858649 1
0.710543508616923 1
-0.112211587529157 0
0.594116707860852 1
0.648429421355589 1
0.586256188971085 1
0.828397028039802 1
0.999216532739916 1
0.137930686531579 1
0.488049800898091 1
0.311946285450456 1
0.410660736502411 1
0.745178704953486 1
0.588527195490255 1
0.428915657856621 1
0.530831397486241 1
0.643198076634926 1
0.95002414956439 0
0.691003034424371 1
0.288883852865357 1
0.299465499734687 1
0.414450249378094 1
-0.0423412343812105 0
0.201723780782857 1
0.506764031945162 1
0.303351755130646 1
0.527032246033904 1
0.537876438462382 1
0.334063757020426 1
0.416089138377345 1
1.07466999464363 1
0.780269747096606 1
0.381518539733841 1
0.334224078909042 1
0.64629600406513 1
0.372410648036171 1
0.79969432831612 1
0.481743103579571 1
0.691480791444921 1
0.525889803857723 1
0.604205222845395 1
0.219198337059837 1
-0.0308274738655119 0
0.0289384516523824 1
1.03127509183052 1
0.557476602753801 1
1.1908729157257 0
0.452670253878322 1
0.554623679351881 1
0.288887890217023 1
0.697832785518071 1
0.730558135936335 1
0.874350954799515 1
0.421251048057815 1
-0.309445100387557 0
0.76815667115294 1
0.526200971568993 1
0.248465315927442 1
0.46541590531208 1
0.57810554526755 1
0.678832343581427 1
0.163224618175512 1
0.467584717684559 1
0.461651304917713 1
0.344123581271175 1
1.05293085804817 1
0.64045904428927 1
0.0325805596441214 1
0.63481054481827 1
0.531545086188372 1
0.530001369786467 1
0.0964530872725361 1
0.178802093887806 1
1.05946889072644 0
0.993754705036858 0
-0.0707869582538624 1
0.847277674364755 1
0.454822399990219 1
0.782972006473942 1
0.80780065110318 1
0.410303218354955 1
0.594539759937277 1
0.77469479586402 1
0.791370909785053 1
0.828972330078967 1
0.860875961985998 1
0.441066016398888 1
0.59950444235639 1
0.671616138180947 1
0.144955032052172 1
0.226300487564054 1
1.04253186495251 1
0.344025833941874 1
0.841070889019209 1
0.360845844106704 1
0.32963624345843 1
1.02716681334455 1
0.715272593995745 1
0.709491226853946 1
0.828920976262662 1
0.642127851820063 1
0.221738551703416 1
0.560007533335858 1
0.814749171383131 1
0.451848035974241 1
0.251861351085315 1
0.286806612223254 1
0.652820191757663 1
0.743698655749572 1
0.655754462550065 1
0.102668556047311 1
0.151620988990009 1
0.861803572102882 1
0.339216138691505 1
0.397183410525514 1
0.571721932194534 1
0.78851683664633 1
0.17293287094555 1
0.574783596288371 1
0.257719778523529 1
0.4339099423451 1
0.672385157077563 1
1.19465381947848 0
0.520409748041656 1
0.468412157699667 1
0.388017413257478 1
0.0781693015991858 1
0.641817530020406 1
0.42560651911005 1
0.300035808422822 1
0.673824184919116 1
0.723280528237168 1
0.685297617678881 1
0.419540780109315 1
0.684025448712176 1
0.813866824550638 1
0.775016978704668 1
0.35755699118366 1
0.717586122488733 1
0.128401898251344 1
0.851951414395158 1
0.861170136338076 1
0.78825773852086 1
0.0729390905525836 1
0.520334547416542 1
1.18642155592492 0
0.996649320719969 1
0.265430045716429 1
0.78212384810221 1
0.586181304655397 1
0.897492034406724 1
0.40986669735866 1
0.986435056755719 1
0.402647660623932 1
0.0653455734656461 1
0.819680213750401 1
0.263873195476915 1
0.682357297880018 1
0.657941859158322 1
0.182161677415188 1
0.53916459901116 1
0.617713524295572 1
0.639827367183347 1
-0.0159184864922774 1
0.504334717956936 1
0.473459162987137 1
1.10180081692627 0
1.11776083202258 1
0.669799718036859 1
0.574931763588862 1
0.072713008638166 1
0.299941296326881 1
0.35954353008879 1
-0.0167939883006224 1
0.89181991691433 1
0.301604899856649 1
0.308687348817411 1
0.493914278390623 1
0.761824576517982 1
0.89079568779986 1
0.244541752590352 1
0.0921430370635773 1
0.0596874992681061 1
0.846226540420623 1
-0.0667417799323649 1
0.713252719463353 1
0.534258507605932 1
0.603607196437036 1
0.527085769387553 1
0.639603603890107 1
0.738031807661106 1
0.758765796190697 1
0.247714909273456 1
0.478444137404141 1
0.769034416259345 1
1.06665975194561 1
0.425521016750745 1
0.311140663971908 1
0.397593510954187 1
0.52901767154401 1
-0.0212691517021808 1
0.0415873118129387 1
0.880205250745922 1
0.390559145818877 1
0.358529234638194 1
0.374629310687218 1
0.394201421245895 1
0.344955619066457 1
0.387055217962238 1
0.00917943212242192 1
0.374224668555666 1
0.688103741834225 1
0.980521692494898 1
0.0334799735902429 1
0.396838242820282 1
0.643294583791347 1
1.0172247371759 1
-0.137726954062572 0
0.860744291225508 1
0.252695292095245 1
0.825947061477457 1
0.317682364728814 1
0.250213614325622 1
0.586258709692321 1
0.112750736850759 1
0.392907527861708 1
0.456562665297808 1
-0.0683081232161152 0
0.143058529370253 1
0.228607226617782 1
0.426833789757981 1
0.407122565196272 1
0.247339687364819 1
0.551852117913333 1
0.506936863310168 1
-0.0665770326125494 1
0.376287463848635 1
0.800512107681421 1
0.421127053401519 1
0.649402952342498 1
0.437774004048914 1
0.379992299269764 1
0.896245933518928 1
0.390266290703092 1
0.86889104737741 1
0.586862561372065 1
0.240349130343006 1
0.668743812247672 1
0.386977693606504 1
0.756421489601579 1
0.521206184213334 1
0.543197238807868 1
0.447774344960747 1
-0.00195856812292511 1
0.784256280324916 1
0.790196554680852 1
0.827607571534064 1
0.617864837678464 1
0.560621191952177 1
0.570924634565452 1
0.394451963425998 1
0.196374468716261 1
0.584139001684994 1
0.0265575313391817 1
-0.327872134157407 0
0.783274338135262 1
0.613356964048445 1
0.411747823539875 1
0.083359798091155 1
0.445719419312953 1
0.33878610780057 1
0.842791220458898 1
0.478423641291104 1
0.714119715115866 1
1.0988702620411 0
0.711328464381279 1
0.832886059925297 1
0.35169365549096 1
1.1604603370179 0
0.436598379438299 1
0.365251921272086 1
0.787630814216805 1
0.49046405650841 1
0.80463742751198 1
0.467175223324105 1
0.513277603771938 1
0.594036255039785 1
1.01872750861205 1
0.413870075270763 1
0.831298571688752 1
0.161530776517192 1
0.695931233072942 1
0.446798135650812 1
0.518752868361176 1
0.66523741148043 1
0.265661709631245 1
0.289877165472877 1
0.237168715862468 1
0.769895603987912 1
0.254040985096259 1
0.559300704852837 1
0.6896042475509 1
0.642566551101367 1
0.71133412650164 1
1.03146016012261 0
0.301216071131434 1
0.473954189344278 1
-0.00599467529174504 0
0.466473389798552 1
0.725534064075889 1
0.482556665873865 1
0.669638540832357 1
0.866241904813226 1
0.691282304065549 1
0.530691397959995 1
0.19399396276363 1
0.359545362835946 1
0.596409719949101 1
0.300728025299284 1
0.967604641907875 1
0.815373832313462 1
0.569601577652886 1
0.727735072775465 1
0.493589260942826 1
0.970934465102116 1
0.376481986132777 1
0.373165341149749 1
0.322431749998321 1
0.226358310385671 1
0.56707853661141 1
0.293676556729494 1
0.971253207426755 1
0.636159915113874 1
0.417568415457211 1
0.446755602530514 1
0.640245447451959 1
0.828098723424011 1
0.624750043973019 1
0.760890734566802 1
0.338161518079945 1
0.589958829180627 1
0.308777696490935 1
0.513675472378691 1
0.762968708680623 1
0.26085449379303 1
0.397254014982143 1
0.46807699801617 1
0.742466274980734 1
-0.0527910699950214 0
0.415628546123269 1
0.21547324566011 1
0.696968607162682 1
0.607591533198411 1
0.739894193098769 1
0.617302746266758 1
0.689978597095372 1
-0.32124510631998 0
0.61336863541902 1
0.124301680805682 1
0.812329524347514 1
0.631963850707458 1
0.752760470837491 1
0.607211797757475 1
1.0677091590246 1
0.103967341598296 1
0.955405485559209 1
0.581923181980817 1
0.0397257343277999 1
0.106271132474407 1
0.20053820291875 1
0.488165102452624 1
-0.0565533584743238 1
0.437773713288813 1
0.328836060554556 1
0.785721053174521 1
0.540907367169415 1
0.377020633162483 1
0.639393078917466 1
0.44212797511755 1
0.721660301731126 1
0.449005949504738 1
0.558843871878526 1
0.666845438759924 1
0.545717121141461 1
0.598947337408819 1
0.626981423891446 1
0.257064846014801 1
0.298644763567609 1
0.20953643507411 1
1.06549575617457 1
0.607126187093688 1
0.447405237693754 1
0.683830043504941 1
0.938574081730634 1
0.424693127284355 1
0.802787262192444 1
0.73494667254475 1
0.304021481949479 1
0.437652567158775 1
0.488811875044584 1
0.81750822950024 1
0.285508763967376 1
0.213242713654566 1
0.343906892139204 1
0.379594042473196 1
0.479872180636149 1
0.225468919880715 1
0.566891742708366 1
0.551371700462327 1
0.805111748582624 1
0.297941892264209 1
0.150305258553356 1
-0.0122263826070548 0
0.652459021938934 1
0.233198831940219 1
0.738061773158462 1
0.616125512944952 1
0.473904199372542 1
0.727735463798545 1
0.745266358094168 1
0.588766821319388 1
0.629425259571487 1
0.541775386233652 1
0.627082589545159 1
0.43908209528999 1
0.756811904999395 1
0.490696590014345 1
0.905611091420613 1
0.3774090385573 1
0.267892044728909 1
0.212944907075563 1
0.123691018791903 1
0.497731389414238 1
0.506308828796456 1
0.407340230461378 1
1.20828904993528 0
0.472863345058146 1
0.698601781030785 1
0.913156439512143 1
0.378337063189188 1
0.808479752605494 1
0.523055464883257 1
0.451835059161505 1
0.770471968288619 1
0.557951832483658 1
0.407687538353813 1
0.662657595814166 1
0.203151712531979 1
0.441234238744826 1
0.674881255641131 1
0.116252770841119 1
0.469377672196918 1
1.08012225367128 0
0.591948900494804 1
0.273666669072465 1
0.733398960710523 1
0.789286006827172 1
0.590593609798673 1
0.122059339818543 1
1.03385900331519 1
-0.0596671628778267 1
0.838426247086933 1
0.401988973068647 1
0.493329641654304 1
0.339208275553674 1
0.601438543128701 1
0.0670736604718465 1
0.707640144552455 1
0.545426993142461 1
0.860105967754311 1
0.626895951336748 1
0.896132226479881 1
0.742689041284364 1
0.418093015481841 1
0.947294249520672 1
0.450899426399051 1
0.851330001653596 1
0.405669745433129 1
0.622309394770044 1
0.364794996567027 1
1.53241997629591 0
0.242655980340413 1
0.488903940415894 1
0.545378620063842 1
0.47003355753262 1
0.238570936888138 1
0.144801831585006 1
0.543015045211455 1
0.0422373660123116 1
0.714473309136469 1
-0.125665946775127 1
0.839709846481717 1
0.086507575778163 1
0.708138565441059 1
0.517646552041141 1
0.301929967363238 1
-0.0189413740810591 1
0.560703973314325 1
0.452996140549679 1
0.289609591128622 1
0.00448443584320345 1
0.349915815979205 1
0.654819261081646 1
0.550803555945274 1
0.078146183650017 1
0.675197887796894 1
0.731575104756886 1
0.294997799198194 1
0.700252305246162 1
0.181633976229208 1
0.377471807646324 1
0.271376680499752 1
0.422118692599658 1
0.395049259659082 1
0.119262460710725 1
0.15541788147995 1
0.75444827905903 1
0.62253997292044 1
0.0164795008901914 0
0.465153305254831 1
0.180326208500591 1
0.226684083707932 1
0.141724192112313 1
0.507635869041443 1
0.0791536392549199 1
0.902867920569305 1
0.6619572865626 1
-0.0876385101095564 0
0.270023558166517 1
0.220887335753119 1
0.057127480655723 1
0.704489949536759 1
1.08625001290741 0
0.603560346560037 1
0.443029991743205 1
-0.0793391847245585 1
0.341287080026505 1
0.80479706713712 1
0.686247638406137 1
0.577508516415453 1
1.18959730212733 0
0.507178378358309 1
1.06672221461153 0
0.102302358718799 1
0.511926513380344 1
0.188517027777974 1
0.836651481477343 1
1.07332430379178 1
0.602285564236983 1
0.34122079070501 1
0.112739693491293 1
0.327704319895604 1
0.239407922219405 1
0.15621188994441 1
0.171594899777125 1
0.96080178344949 1
0.348330730435125 1
0.551577995639602 1
0.990493622696793 1
0.314509822871423 1
0.553249530634795 1
0.428155424194954 1
0.80326942337022 1
0.428945228244172 1
0.436306555010947 1
0.637318189117197 1
0.302078371536403 1
0.2593754920598 1
0.894326707838069 1
0.236995897725058 1
0.0964787870273663 1
0.513452191510132 1
0.661659535742904 1
0.731834093770785 1
0.704979330431332 1
0.272346141493259 1
0.721871300955776 1
1.01260450703287 1
0.255197622614648 1
0.192273931518671 1
-0.203936372682521 1
0.353561011710436 1
0.751750238872365 1
0.608032451052847 1
0.45061201325982 1
0.500224258788675 1
0.350234962445841 1
0.214945341819698 1
0.663183808571074 1
0.590613764034744 1
0.747212292558669 1
1.07942126768579 0
0.5353890529985 1
0.399042749178001 1
0.555132347046675 1
0.670468589730069 1
0.882848219035632 1
0.131208462078606 1
0.428743245973163 1
0.75886046698201 1
0.425794985699771 1
0.427755671087608 1
0.911039273808119 1
0.258731461633361 1
0.61804589212684 1
0.202200406251134 1
0.460903377283786 1
-0.0432725179826617 0
0.65851335609733 1
0.5642824489085 1
0.666318745108229 1
0.454307115113979 1
0.390560124093948 1
0.142344579550689 1
0.338812351895352 1
0.198338633144536 1
0.443206750710711 1
0.689123733699162 1
0.168966980377456 1
0.565099140328422 1
0.403489126592968 1
-0.32978892726858 0
0.245318058757529 1
0.545366017931462 1
0.388737167476302 1
1.1157330646503 1
0.457852018011148 1
0.175654452876267 1
1.10815936613364 1
0.405571180265232 1
0.105716097591593 1
0.837187498640811 1
0.723330877842391 1
0.0705714215796475 1
0.5287396418482 1
0.494249434472174 1
0.312492271557537 1
0.748869309583682 1
0.186055237927265 1
0.74226699494795 1
0.812502909525871 1
0.754749795240187 1
-0.0554713441184222 1
0.570838062932966 1
0.175184425891744 1
0.505604645535215 1
0.653724213201231 1
0.816509820127308 1
0.496821104028853 1
0.432220850736052 1
1.17655821098361 1
0.598889463246133 1
0.143222869271073 1
0.307932607941295 1
0.390547441283199 1
0.316907114021201 1
0.441035671016513 1
0.504790173159855 1
0.0479860724086697 0
0.363909262140574 1
0.357968474661543 1
0.483635022383019 1
0.430793421637307 1
0.554690670227598 1
0.441785275755724 1
0.321766786713947 1
0.304419925636027 1
0.70174724368485 1
0.393971109686641 1
0.996712947038956 1
-0.0179664647478085 0
0.671531248217913 1
0.348807438207497 1
0.477399113704561 1
0.732895511839938 1
0.82171759051158 1
0.562606914342723 1
0.302105088785539 1
0.683962033268352 1
0.687585357625087 1
-0.00680668620395147 1
0.786468807979307 1
0.43318456015173 1
0.31685615558985 1
0.977731424330095 1
-0.0490558814987813 1
-0.170115409928258 0
0.679437774123811 1
0.138519211728061 1
0.880033106514176 1
0.406545234641814 1
0.334231458926763 1
0.782249080129264 1
0.946494958330744 1
0.807917044024071 1
0.200946656973737 1
0.723948161222026 1
0.966816950313133 1
0.596617929662252 1
0.840345988684202 1
0.629900074283006 1
0.989481021301691 1
0.658075464564996 1
0.806054201277379 1
0.711914607645009 1
0.233750982563323 1
0.0843736215846363 1
0.511317055331892 1
0.483025010864653 1
0.704582981874876 1
0.384802702928549 1
0.145976628676536 1
1.29335376008163 0
0.211445450331424 1
0.936914412958045 1
0.0881873903476272 1
0.155451473796613 1
0.592965055841011 1
0.850618655894951 1
0.270009046706224 1
0.476042461885071 1
0.746670768939569 1
0.398608905034778 1
0.150736429504661 1
0.747233930796908 1
0.387831860996745 1
0.266802315739691 1
0.45862174856228 1
0.980294099841262 0
0.90089513904493 1
0.531808656248538 1
0.205675993907428 1
0.858694361472579 1
0.389842825721637 1
0.743020231023977 1
0.134111417559865 1
0.584590902999025 1
0.253637886845697 1
0.756378751393299 1
0.300088361485065 1
0.571774836908463 1
0.705336277730088 1
0.175571974672166 1
0.620012515502939 1
0.830475274139653 1
0.312304499638224 1
0.602997311261225 1
0.438795153310929 1
0.590510781819745 1
0.890301759276441 1
0.618280231262926 1
0.628245205268703 1
0.378844296158935 1
0.773703529340668 1
1.07442301224555 0
0.260839599359495 1
-0.0203273840655969 1
0.65508655096373 1
0.597295922365953 1
0.565830909592242 1
0.475111742074536 1
0.457011426221832 1
0.870308962190098 1
0.573599683161389 1
0.385259573290306 1
0.225223549956448 1
0.242974567280735 1
0.547011552956769 1
0.344484279031703 1
0.790456574151271 1
0.108765044260691 1
0.49117915262575 1
0.67074273892511 1
0.564108737567464 1
1.02539033688656 1
0.936359153018016 1
0.529866702630154 1
0.801459519822981 1
0.722398990970533 1
0.27582151686916 1
0.71558372713164 1
0.257217842421489 1
0.499289643915908 1
0.207975517867446 1
0.285941580716371 1
0.711189682502359 1
0.205027850941251 1
0.298046623331674 1
0.0303709470424066 1
0.321108465614784 1
0.664827109849071 1
0.545705715363708 1
0.332113030021347 1
0.263670595295692 1
0.913907702761584 1
0.553248245694128 1
0.330465139847519 1
0.282980036427281 1
-0.209796895463034 0
0.563161218679519 1
0.374554296361432 1
0.620854697494622 1
0.623650412613342 1
0.838641971193749 1
0.484182976722358 1
0.52658896581877 1
0.625089064274059 1
0.195447247514814 1
0.446012815447841 1
0.454101889325497 1
-0.0877289548784904 1
0.311938002589863 1
0.43099518714122 1
0.428237842001455 1
1.06260768954028 0
0.520997453087387 1
0.619943984274795 1
0.766520952196221 1
0.470030727518885 1
0.402960491681401 1
0.618257835469837 1
0.15441541211981 1
0.298148622639804 1
0.72794755792831 1
0.538425837492877 1
0.896377604276881 1
0.302292938387723 1
0.483543528074187 1
0.382738648641918 1
0.576733639734573 1
0.543912980806472 1
0.153911295271884 1
0.355766236976721 1
0.594936921650288 1
0.289813210762178 1
0.0454629217167172 1
0.924508043286868 1
0.619446683984309 1
0.254539372734656 1
0.782443524561523 1
0.50716478931561 1
0.732629952309141 1
1.18200472390885 1
0.862574590714838 1
0.137289245653154 1
0.39149401528639 1
0.575826476014082 1
0.340628501410402 1
0.306120519910298 1
0.824963119591816 1
0.668427710925702 1
0.198489827833777 1
0.463543529808135 1
0.317596083460359 1
0.823249645285115 1
0.111046355779558 1
0.801912814255237 1
-0.172871701069552 1
0.501620201024495 1
0.352733565409005 1
0.287010725850958 1
0.353008867047558 1
0.516457315011637 1
0.513637775442789 1
0.419119874570198 1
0.321018464128436 1
0.361066731427888 1
0.599089314588354 1
0.904437866767023 1
-0.0792235967224593 0
0.345098808053731 1
0.686369451427242 1
0.643884544109339 1
0.187108835024077 1
0.311537877932113 1
0.540724079914397 1
0.169400555168797 1
0.684537888844762 1
0.751054410944028 1
0.202223509105164 1
0.341358955144133 1
0.378646373647638 1
0.393503513551435 1
0.0911982410807267 1
0.596237039051672 1
-0.0673881750206599 0
0.208934147426282 1
0.125543742987386 1
0.798918157737689 1
0.521734638768739 1
0.587296967916743 1
0.760026061771467 1
0.441743533632139 1
0.644769053868436 1
0.499656247315347 1
0.436265261635016 1
0.823185972819649 1
0.0517980232161184 1
0.343323696871098 1
0.51777124848558 1
0.674022456993631 1
0.201210347124845 1
0.663893336374458 1
0.558417196319233 1
0.58979959464839 1
0.627234871922657 1
0.411287601120309 1
0.568411924584632 1
0.196622245811935 1
0.398218875695038 1
0.715324984346294 1
0.382409088493208 1
0.523478600207148 1
0.778270752905834 1
0.642562548328805 1
0.530183599181284 1
0.633759966990695 1
1.1705689294914 0
0.768137183424394 1
0.745447455923731 1
0.403989303113544 1
0.185421617270357 1
0.563690365699541 1
0.56263881066655 1
0.82457196469832 1
0.813070067330627 1
0.296952787795793 1
0.466354169635234 1
0.653054640455143 1
0.49670408512075 1
1.10622869834627 0
0.499329844905643 1
0.49261433466418 1
0.395119103137197 1
0.66808132802361 1
1.17544090848258 1
0.419330757426416 1
0.165973891382381 1
0.730558205247503 1
0.706387953267965 1
0.604172173203249 1
0.665069481911839 1
0.686911056846826 1
0.285420101902162 1
0.876488851749735 1
0.592310589073538 1
0.511064032735719 1
0.496964808430577 1
0.468306493734895 1
0.786566459347234 1
0.662384039377689 1
0.779255323922966 1
0.100049868937695 1
0.0952765612417709 1
0.756963759770067 1
0.106164521471173 1
0.638383679582884 1
0.772944933232442 1
0.584291297107816 1
-0.0525609055468575 0
0.703569782637418 1
0.429563281206515 1
0.282155056016302 1
0.639018288469464 1
0.688244842908364 1
0.350738364576968 1
0.55580855413814 1
0.397586034048204 1
0.0719344643188347 1
0.521910856450619 1
0.746332087361224 1
0.668060634095468 1
0.549634125505005 1
0.472970084877474 1
0.0689355754969479 1
0.0343579475932375 1
0.600916746499139 1
0.720613434145343 1
0.243555123705765 1
-0.149591962268871 0
0.210253624220479 1
0.853914788327446 1
0.126761203331046 1
0.433197793149833 1
0.28748412062598 1
1.10036983569611 0
0.683696757672104 1
0.275424118749638 1
0.918877642809049 1
0.795230750592913 1
0.464287076340607 1
0.626772963638405 1
0.472514358378653 1
0.482677119857826 1
0.109478329771645 1
0.373407731735442 1
0.65672960564491 1
0.191585177588909 1
0.781054214246447 1
0.347269394683747 1
0.739764439982343 1
0.446655601228243 1
0.221267669539788 1
0.431760328988222 1
0.709846879561006 1
0.561242403263781 1
0.711141551300212 1
0.34509155256514 1
0.603490605313058 1
0.521770710476567 1
0.472371786168614 1
0.0929848320355505 1
0.607700417267811 1
1.4063909027039 0
0.733955201276123 1
0.171275025737493 1
0.39283369529499 1
0.241063580333261 1
0.674209650157735 1
0.413598745721001 1
1.250074791312 0
0.764371489785955 1
0.528277415176802 1
0.344076321488186 1
0.504444677991358 1
0.602078530421792 1
0.474239641710996 1
0.625642212845407 1
-0.009557410207624 1
0.849806524421366 1
0.343322267893355 1
0.0853165517440117 1
0.49813381726895 1
0.599976948531973 1
0.199514048160355 1
0.0996112910902108 1
0.754557087274443 1
0.707950942763314 1
0.392823511337528 1
0.388959231098214 1
0.431512300631084 1
0.489813127496336 1
0.258076150051551 1
0.787550528034302 1
0.710558466807009 1
1.04122379789034 1
0.816420405967675 1
0.921376059090284 1
0.373884277025984 1
0.516350151242476 1
-0.145190575558384 0
0.795399611826586 1
0.687424625702527 1
0.189397296443099 1
0.283721247080022 1
0.320172860890649 1
0.0775946603945409 1
0.479275718149679 1
0.441089599711503 1
0.819118208717434 1
0.504378434235409 1
0.484721454629549 1
0.440263354681933 1
0.759225362914538 1
0.792909736091093 1
0.553965869658313 1
1.0497867124624 1
0.490032032353463 1
0.638381771567528 1
0.254652045425921 1
0.336385151192848 1
0.18391491991838 1
0.979290821300715 1
0.571913823702423 1
0.623486134592218 1
0.520915982572158 1
0.0722394044638223 1
0.413161531667394 1
0.362420278053961 1
0.232162396436654 1
0.195110688761559 1
0.365797976323854 1
0.514427085281897 1
0.387093621707124 1
0.345661795033029 1
0.82655261482845 1
0.262892606177241 1
0.835429213089318 1
0.514770660295731 1
0.278146962155697 1
0.399400365098649 1
0.653372539023297 1
0.773616661483672 1
0.569832943752888 1
0.508412475749012 1
0.535707470350791 1
0.592876533778375 1
0.374325338156453 1
0.574692222384392 1
0.169691858568802 1
0.657489784604944 1
0.464119764917222 1
0.502323299658716 1
0.315480887462033 1
0.493578227460479 1
0.35991233487301 1
0.462563502044508 1
0.556604568937936 1
-0.0350525857442292 0
0.284456938743878 1
0.13522194738958 1
0.407347995530159 1
0.446762721898348 1
0.362544744927199 1
0.617541117424166 1
0.512169763926822 1
0.947364615172947 1
0.305780495283658 1
1.11640722390314 0
0.949921937437191 1
0.548090630229413 1
0.0670507030567737 1
0.544978516994487 1
0.4587258389921 1
0.639409942849732 1
0.246834285975889 1
0.814654256533538 1
0.283536326231699 1
0.448182024008832 1
0.70261629167139 1
0.103505931403453 1
0.706311721274206 1
0.110521213216444 1
0.00796641311698194 0
0.875339744951759 1
0.548547808987683 1
0.690978037713678 1
0.704190517708798 1
1.06516317162141 1
0.582625925234442 1
0.8782888366946 1
0.419480137459783 1
1.18019253663716 0
1.02172858891597 1
0.894098116639738 1
0.790307556040344 1
0.933467407008049 1
0.226243050502635 1
0.478190359060123 1
0.441886451969371 1
0.145871984923533 1
0.0409422155536179 1
0.891028699924681 1
0.488231489111674 1
0.909494984488125 1
0.178893655855759 1
0.792224122319259 1
0.452358214513311 1
0.598826240948964 1
0.364928687651852 1
0.567787453343361 1
0.530559006486889 1
0.139648406986816 1
0.469806957092045 1
0.682075015515421 1
0.0064077983544752 1
0.311235998556311 1
0.123785159882797 1
0.0212079906679653 1
0.418437010498659 1
0.510163227422348 1
0.479500668457973 1
0.638026104198306 1
0.344225014590502 1
1.05892468140567 0
0.428274118866973 1
0.478030780651344 1
0.60302633420891 1
0.791448205348856 1
0.353291596032196 1
-0.0987734878320606 0
0.149027044305431 1
1.01557404512083 1
1.00645023003319 1
0.205024964561549 1
0.602484467727504 1
0.0644451964052491 1
0.854203388127375 1
0.813883925864337 1
0.677206753726498 1
0.046659388134138 0
0.416165761490939 1
0.404082047682868 1
0.526641486177591 1
0.907925151127731 1
0.16550986621912 1
0.919249648795184 1
0.64265381345557 1
0.773745005319544 1
0.693832773289123 1
0.716239354745991 1
-0.0973109403004755 0
0.461560899912673 1
0.567190968006373 1
0.353564912716698 1
-0.0100590534774318 0
0.398305377040084 1
0.808415154340764 1
0.69222393263196 1
0.232948665550449 1
0.748121069604863 1
0.215304996339408 1
0.728413728437676 1
0.408831523027673 1
0.73191589924282 1
0.378159907606313 1
0.0977268885274971 1
0.419916587832302 1
0.275892165407591 1
0.277622426097656 1
0.54954954792225 1
0.681345941001032 1
0.291336093303139 1
0.851903305280119 1
0.807150995395402 1
0.851365960685604 1
0.236680187337327 1
0.658108881149262 1
0.521020976507674 1
0.388922807061649 1
1.02164342683582 1
0.442373261372073 1
0.510544979596158 1
0.685221968583588 1
0.768581276410025 1
0.745134955587219 1
0.585260948835542 1
0.359710751641578 1
0.659436103117892 1
0.189462905408677 1
0.0141004811082969 0
0.556005927972547 1
0.476627443392944 1
0.258562764101583 1
0.544676587709417 1
0.109197581014679 1
0.270855395307714 1
0.385630870085044 1
-0.122172045567874 0
0.433945924172059 1
0.711858596207554 1
1.21699464530228 1
0.386476931625684 1
0.0275528868527405 1
0.309238215615125 1
0.517529305329986 1
0.501136295724902 1
0.0997912833703185 1
0.623073892485104 1
0.354712810620864 1
0.176659885256917 1
0.643922819736789 1
0.568150482551496 1
0.375728197959848 1
0.324423200000894 1
0.442851733781696 1
0.539962539972452 1
0.535942668513986 1
0.286893711498181 1
0.253553134437459 1
0.894446831998735 1
0.60297059794323 1
0.884201568064026 1
-0.0847200436641351 1
0.589337228760839 1
0.64910013739934 1
0.618049864750037 1
0.242621266770023 1
0.518454681911717 1
0.576673134570331 1
0.50232982028894 1
0.310012167043972 1
0.374854241103889 1
0.906197241779895 1
0.413082168098672 1
-0.00793642468895085 1
0.561438205703185 1
0.547705407366887 1
0.55594786458166 1
0.459791290643045 1
0.607831547901181 1
0.385080560043519 1
0.282266533386846 1
0.653098507239257 1
0.369501567203211 1
0.479578215257964 1
-0.000237237140618678 0
0.555096084019873 1
0.201233592808639 1
0.896541610694112 1
0.682354261002966 1
0.292135657484295 1
0.133215659948419 1
-0.06164152283789 1
0.77027464136705 1
0.427651617049409 1
0.537354708284948 1
0.162815882390751 1
0.502547544854564 1
0.799853256608717 1
0.664159119782715 1
0.8711568460146 1
0.770476261946869 1
0.186057740322983 1
0.795579259011969 1
0.0809503339298591 1
0.0154585526674475 1
0.511972652944318 1
0.463939614585015 1
0.247437263503495 1
0.756250844403722 1
0.215922661538596 1
0.0719202611563889 1
0.324035075443386 1
0.328683590371458 1
0.532299028529468 1
0.416536771092334 1
0.634052816987274 1
0.307012401744456 1
0.348173506753129 1
0.980803636102661 1
0.136710191431852 1
0.509104778901122 1
0.16841643501453 1
0.803668344007574 1
0.255042108579986 1
0.644703009530532 1
0.14820714463707 1
0.667927566895569 1
0.616239260864217 1
0.613238986555823 1
0.112418515189774 1
0.663482963376333 1
0.555220436421119 1
0.152744412656932 1
0.740919485128958 1
0.666876250457333 1
0.907999225184803 1
0.791521011551894 1
0.573611867570549 1
1.03681040943673 1
0.0925611738565728 1
0.497837882206705 1
0.610025339151864 1
0.364207663463023 1
0.512614218084363 1
0.466309219109185 1
0.924281880004354 1
0.538164684812709 1
0.478956700831615 1
0.563898148334767 1
0.550702641719008 1
0.921779614475932 1
0.800385122059183 1
0.424724648116543 1
0.755678455571119 1
0.457127889237218 1
0.2268796644943 1
0.408254225618811 1
0.785555091705284 1
0.534776663543264 1
0.687120542045773 1
0.411351746276346 1
0.716205165726259 1
1.16354343976398 0
-0.0705969560231074 1
-0.0790498395638542 1
0.434983653007772 1
0.620139742989037 1
0.257870599768535 1
0.679993718113602 1
0.82011286238527 1
0.594686888791221 1
1.29874502783885 1
0.729624927666963 1
0.384624699872372 1
0.0838886223981471 0
0.858683321317453 1
0.411534723169719 1
0.638960709437213 1
0.0091220762783287 1
0.778936822882666 1
0.229013434386016 1
0.389628126259531 1
0.0696055060595987 1
0.441585924436258 1
0.897395711921012 1
0.375623299024263 1
0.542037749541176 1
0.472721825244146 1
0.557264958066411 1
0.840875142087253 1
0.399852090867129 1
0.796485692148174 1
0.523576906431864 1
0.0532802258089945 1
0.293516325380077 1
0.567823224516406 1
0.437734209106869 1
0.683745983312849 1
0.442227749170413 1
0.159123728343401 1
0.697479436765997 1
0.684628595723919 1
0.367574975858599 1
0.46292174854762 1
0.606539196753502 1
0.135036147764035 1
0.737711781064562 1
0.3070680093508 1
0.506598473506308 1
1.10290282206386 1
0.282956654954507 1
1.2223914814367 0
0.732787889754458 1
0.451917180813083 1
0.454165533645896 1
0.106260540631709 1
0.315507644546482 1
0.655885496077793 1
0.459311230253816 1
0.976491244329487 1
0.498940177508248 1
0.407118637066126 1
1.26691356123711 0
0.567393692526238 1
0.607405913880838 1
0.697206033129587 1
0.486393725772826 1
0.284267559121475 1
0.970465884485989 1
0.487843734151076 1
0.658313242284325 1
0.744520071044219 1
1.0734004364773 1
0.771346778693115 1
0.294078396444387 1
0.251267044220892 1
1.2055472908183 1
0.39101344016491 1
0.654457267235195 1
0.765094656157009 1
0.596676435512995 1
0.798860783579087 1
0.913653222555793 1
0.696313602593462 1
0.162726338365008 1
0.893836780877829 1
0.349980267865599 1
0.652356677131752 1
0.582374909963116 1
0.0946144011753538 1
0.471006413045158 1
0.402646452355246 1
0.26518337979881 1
0.338954586301559 1
0.455307619728747 1
0.653500782554326 1
0.415490745844814 1
0.70636022785376 1
0.638090494632953 1
0.492595791078633 1
-0.0511823625410929 0
0.480289697076128 1
0.765036376058593 1
0.638863534089916 1
0.491244287804301 1
0.253876864108826 1
0.838274135248482 1
0.864742899269382 1
0.55488489974336 1
0.639350603819094 1
0.530890626704474 1
0.203371461067645 1
0.914093144080962 1
0.449709254401419 1
0.776313880342372 1
0.850867965125374 1
0.317791567416729 1
0.255893276549148 1
0.483099668577813 1
0.918284075639176 1
0.343187814749046 1
0.537258324088534 1
0.572125046975678 1
0.575875241619816 1
0.592745687394102 1
0.166619771324994 1
0.488067853708816 1
0.952766258059056 1
0.717895743728802 1
0.047434804167127 1
0.389327364223118 1
0.853178206809022 1
0.676440523423126 1
-0.126515410597463 0
0.534330848831305 1
0.195806687645801 1
0.541417522626396 1
0.830197483761745 1
0.00346887937889109 1
0.382036411063584 1
0.183758404762099 1
0.51589528513147 1
0.856308555331753 1
1.04771747296635 1
0.455906000640644 1
0.845690975347792 1
0.427788805412561 1
0.140761026681163 1
0.365904447159094 1
0.751260619310001 1
0.0755014181379031 1
1.06335187200271 1
0.416501764262541 1
0.370562874639109 1
0.289854010654278 1
0.403327983257822 1
0.530904111477346 1
0.994358565952245 1
0.339539389311231 1
0.168396766147071 1
0.421711934119149 1
0.364682693249746 1
0.966753867937319 0
0.426847270279692 1
0.568482018572278 1
0.535702846309058 1
0.770953896385202 1
0.54385402923444 1
0.921080919244494 1
0.0946965382268811 1
0.809373227697512 1
0.449685658500413 1
0.588101244693172 1
0.267403326160155 1
-0.304737420135267 0
0.632820233984707 1
0.550948584406117 1
0.909211334271145 1
0.0589418300415886 1
0.18320714839654 1
0.428704081182464 1
0.102629842690165 1
-0.110357354041569 0
0.30553899427786 1
0.603716117974005 1
0.361175229624305 1
0.403083184093852 1
0.963932112360115 1
0.265475757173144 1
0.809974203441077 1
0.852920241455143 1
0.943843396141234 1
0.098735917864672 1
0.598120988366786 1
0.794866535094461 1
0.768538103994697 1
0.585237273221281 1
0.0287498861076539 1
0.645963628735816 1
0.477809741302326 1
0.809088150359071 1
0.890648933920866 1
0.25159081059984 1
0.556753727470332 1
0.0620666170312751 1
-0.19361122054775 0
0.629423107285799 1
0.575149363130933 1
1.07095100964242 1
1.59420363060433 0
0.797492784053042 1
0.814458126903848 1
0.0914388048810154 1
0.252245329012512 1
-0.0699278007071496 1
0.574951056116729 1
0.823006087974627 1
0.366914899461021 1
0.523082225968812 1
0.613091005597941 1
0.270790829076837 1
0.809611954506342 1
-0.0774608218401295 0
0.286202334998946 1
-0.0149890780401586 1
0.795410292801171 1
0.59873270024852 1
0.54742719872317 1
0.711154107627289 1
0.56051994903222 1
0.291544798765021 1
0.338348466687195 1
0.424256085532122 1
0.67123613742011 1
0.977240833415231 0
0.422792189229182 1
0.412496588660384 1
1.18283117151982 0
-0.339111204929819 0
0.564867754773526 1
0.539318534626952 1
0.700256701091825 1
1.04971975581929 1
0.484214809548136 1
-0.136169005636546 0
0.251797049742188 1
0.664631259693116 1
0.587792034047229 1
0.401151920297277 1
0.523229290627624 1
0.822011958929348 1
0.790728427325661 1
1.021999494165 1
0.539209379645889 1
0.88159563876969 1
0.456524439981894 1
0.487679633443002 1
-0.113273367936582 1
0.284519611615944 1
0.392792139180362 1
0.375158361142285 1
0.341231819585953 1
0.763617984207885 1
0.471624754252615 1
0.222754572590737 1
0.54903637385133 1
1.20945860536164 0
0.0143593966539497 1
0.302930376646334 1
0.174605874945584 1
0.687884994352601 1
0.501795257084262 1
0.864683090260292 1
0.44882183620282 1
0.343147814956385 1
0.218728109194187 1
0.937111919795438 1
0.941968281423401 1
-0.0312430507126045 1
1.11797008144172 0
0.700812181302645 1
0.354225380236767 1
0.32530778067209 1
0.381443525980286 1
0.448929173042181 1
0.806228694540517 1
0.632457997718253 1
0.234564383120028 1
0.989064820963361 1
0.99431694672647 1
0.1125350153467 1
0.487941872281696 1
0.270388422017781 1
0.288535746414233 1
0.774322518660363 1
0.380002154444887 1
0.499211472921661 1
0.507032596510027 1
0.099912496059383 1
0.974665900968599 1
0.536649770927198 1
0.337866234946026 1
0.247495154625831 1
0.832930052850789 1
0.10709332230845 1
0.482258904327656 1
0.305896997516593 1
0.229556973870093 1
0.695333100997119 1
0.0363440992876321 1
0.164704761045332 1
0.232078245695019 1
0.600672460246324 1
0.583211472076756 1
0.42669817648637 1
0.63665641175283 1
0.712782683721331 1
1.11096304441916 1
0.0407073878170729 0
1.12641294329841 0
0.770707869195751 1
0.118824791314153 1
0.795108512615944 1
0.990425273437561 1
0.464696133262788 1
0.869781355695614 1
0.222922767299567 1
0.791959190578837 1
0.536701246128811 1
0.816934777652238 1
0.650825689070224 1
1.00021808492076 1
0.625700252064521 1
0.794383364633012 1
0.598037061354709 1
0.74077416120709 1
0.0915416983959564 1
0.0838876499856627 1
0.68625829399831 1
0.502818674367336 1
0.0456653976875691 1
0.632829554518575 1
0.0664484166522044 1
0.817330591492041 1
0.763247896381147 1
0.626084608626832 1
0.634716745057938 1
0.454049687108143 1
0.732626030542903 1
0.74111003684493 1
1.14583338516027 0
0.398529655359473 1
0.0681790729803304 1
1.25673573981227 0
0.89558515723446 1
0.426462685346628 1
1.30067081200859 0
0.562286154729916 1
0.422395366328073 1
0.926181770797284 1
0.961497565923265 0
0.898622549724478 1
0.384156053378657 1
0.632213393408185 1
0.448398228246857 1
0.858736856391221 0
0.558762314724327 1
0.878849299003239 1
0.446122854180145 1
-0.00139442848607979 1
0.433519594361909 1
0.356981387878504 1
0.561236819047088 1
0.437880143296071 1
0.681591869112009 1
0.588437356858627 1
0.0411718197737208 1
0.734042921496574 1
0.455190404811628 1
0.830241123583654 1
0.364024848224564 1
0.664269611628862 1
-0.415239243938852 0
0.984354129723101 1
0.122192576889587 1
0.515653877143831 1
0.0417855182829773 1
0.390765791322584 1
1.14773487371792 0
0.428026795900867 1
0.885298534334561 1
0.00421056592955661 0
0.272254811546366 1
0.20751188106932 1
0.654017862409658 1
1.17741465757789 1
0.0463517822705271 1
0.161171997715527 1
0.460353130898233 1
1.24349700347058 0
0.419697341003857 1
0.372314803237719 1
0.340618241262976 1
0.283290315538558 1
0.614863546621218 1
0.582478066051521 1
0.105458457128739 1
0.241839337217104 1
0.3157098436923 1
0.638941089425556 1
0.717426748489499 1
0.747749503498731 1
-0.0197003450878596 0
0.600707940970182 1
0.417448504099296 1
0.82008824753472 1
0.710190380766113 1
0.385956088736914 1
0.479084699967734 1
0.571118164999307 1
0.85545018579377 1
0.303137711540125 1
0.421093965907002 1
0.697218782661849 1
0.645743464672816 1
0.707558783770286 1
0.543178260849714 1
0.370880867963144 1
0.565531110207621 1
0.863175392141882 1
0.585646549201363 1
0.713417968907472 1
0.628875925227442 1
0.636258844148975 1
0.829140040616287 1
0.058756762798942 1
0.81058210934912 1
0.349250884796158 1
0.677109427104309 1
0.800329268854929 1
0.780486902417327 1
0.997057237744552 0
0.541318330040606 1
1.12933005460655 1
0.277966981879463 1
0.382961224248137 1
0.497076649409993 1
0.583104223297899 1
0.601066353595364 1
0.67598171848198 1
0.656325242847457 1
0.48845823570289 1
0.834461091923045 1
0.722420019628969 1
0.550182523171856 1
0.451760969454323 1
0.598832411257117 1
0.654917820138414 1
0.869268229466337 1
0.169740423846043 1
0.74034062018003 1
0.201492895521232 1
0.569813674101942 1
0.222918312117056 1
0.670848634030219 1
0.621152225674843 1
-0.297140631731534 0
0.492679481244291 1
0.842564034236441 1
0.0470096497105678 0
0.871461990203463 1
0.0740086060784354 1
0.81686245060453 1
0.67031325192652 1
0.645228431713227 1
0.543535581931438 1
0.691027899799783 1
0.323293517232625 1
0.383145313331117 1
0.273417864956666 1
0.639560941683317 1
0.518062282214278 1
0.723717066107465 1
0.526826724883168 1
0.0660678962901609 1
0.289557637374281 1
0.726134946362729 1
0.49859660811138 1
0.351650322460159 1
0.486939389244512 1
0.451941926245469 1
0.291499035958107 1
0.605512657547234 1
0.25428497611088 1
0.513361256890706 1
0.877598579079855 1
1.09492136799508 0
0.749756863909038 1
0.400913912604666 1
0.510261546759932 1
0.230570583728661 1
-0.186895419415886 0
0.142227622559864 1
0.923167927628922 1
0.548029268825221 1
1.27963836154733 1
-0.0482188342180783 1
0.431916702300347 1
0.667945733447253 1
0.470768377949933 1
-0.0373468735944753 0
1.0011403291354 1
0.0463828737296459 1
0.543485194379032 1
0.0780222863097684 1
0.65991827194023 1
0.562267066076559 1
0.484139281852261 1
0.261125559866753 1
0.612696259847099 1
0.443106687560814 1
0.322458070817989 1
0.26209069855333 1
0.839274078634481 1
0.0860193524754331 1
0.605697732685432 1
0.202065001445666 1
0.753296644635021 1
0.668812220912284 1
0.972207282521681 1
-0.0573284668029139 0
0.0778791974984165 0
0.771148495109642 1
0.425559846510432 1
0.0632126987782713 1
0.554506518619606 1
0.63332947019182 1
0.725367598023869 1
0.813955615356953 1
0.750282204455683 1
0.160104018399807 1
0.501410791215822 1
0.634548846055011 1
0.403989918137217 1
0.101412563712298 1
0.790902702561973 1
0.254242090701003 1
0.399102613454795 1
0.655353418170131 1
0.773728441625106 1
0.201216503180813 1
0.382097203432138 1
0.0685381700602469 1
0.5268219614793 1
0.722344056714944 1
0.430205711540203 1
0.670135603329461 1
0.856448414268181 1
0.650010249109775 1
0.728428095316763 1
0.0566808353573339 1
0.133273459426974 1
0.384589635334269 1
1.0965773284869 1
0.0411508413935437 0
0.365805008596514 1
-0.438968329246293 0
0.119465782827156 1
0.781292602798089 1
0.474535753583822 1
0.180690803352244 1
0.482028142343822 1
0.530970718757389 1
0.829256264062128 1
0.547724661093139 1
0.782766986441827 1
0.0786329979569977 1
0.635301597255521 1
1.24046141422034 0
0.440779670577882 1
0.711882242737015 1
0.244340909421076 1
0.718044413042559 1
0.790046283886391 1
-0.416856131813731 0
0.934587792892501 1
0.565009760472595 1
0.826816974264051 1
0.145546022727789 1
0.527568791319668 1
0.885983442315125 1
0.469193432441573 1
0.399525825301404 1
0.50181449045015 1
0.675270081121751 1
-0.132251287907766 1
0.763799174156179 1
0.46184260539923 1
0.600804258316291 1
1.06040960628466 0
0.255770437877828 1
0.546805621079868 1
0.349769337857711 1
0.842790050005927 1
0.463063961401672 1
0.606107933020767 1
0.36186169776798 1
-0.0976720427692239 1
0.155432646817482 1
0.507128520245409 1
0.488898930999759 1
0.68489837351783 1
0.579801051736425 1
0.960670376364779 1
0.634345994274566 1
0.946563847854935 0
0.734956282598207 1
0.410757663585518 1
0.617412622080816 1
0.0119297627409818 1
0.241740483191681 1
0.77832766630086 1
0.705010363874149 1
0.913413716389396 1
0.330765593079053 1
0.770323002730438 1
0.494954352888995 1
0.703291056782487 1
0.464870836121208 1
0.506000601117056 1
0.583197007233207 1
0.25238690447195 1
0.390170671707651 1
0.756061711100806 1
0.566341189813824 1
0.337199959715167 1
0.544649280618273 1
0.849112867537616 1
0.220235709719196 1
0.680473040167744 1
0.635052188407148 1
0.643126325683447 1
0.36729879127357 1
0.30115000248464 1
0.920279941097951 1
0.322334022599745 1
0.514831592996693 1
0.725993969559181 1
0.502401316613006 1
1.11660226267769 0
0.224378013415482 1
0.656574051698795 1
0.525368573273094 1
0.399866729638023 1
0.458161399325023 1
0.144928576816268 1
0.368391020945268 1
0.712751290188266 1
-0.0410733777154623 1
0.333272313025964 1
0.855431401085313 1
0.6014456659273 1
1.01845836524805 0
0.680292872060024 1
-0.0144023777208232 0
1.07691746225869 1
0.575378835237602 1
0.95077330942955 1
0.195585730043224 1
0.18295531056752 1
0.54290608327281 1
0.489935784362277 1
0.424521673208452 1
0.357224170350303 1
-0.0345308007878756 1
0.219566562945319 1
0.567187812457141 1
0.297024862462655 1
0.889480305613638 1
0.652452561973205 1
0.459179125063496 1
0.302185151213169 1
1.13011223433309 0
0.21944978027595 1
0.696956931148644 1
0.314959466157858 1
0.6920688099446 1
0.809705561649371 1
0.276821130265961 1
0.594944682121372 1
0.588044659724328 1
0.361720455031984 1
0.482555876514311 1
0.752330102682911 1
0.754065453420895 1
0.871140981421056 1
0.411628710520896 1
0.773181116990971 1
0.610473609748747 1
0.747429112655625 1
0.583436056484181 1
0.586152017944092 1
0.457586732386652 1
1.1189404980919 1
0.675147237820221 1
0.825904195378531 1
0.325171437492191 1
0.644144379234925 1
0.634662448544939 1
0.276448977839257 1
0.386296733176741 1
0.515822896488336 1
0.267500454656428 1
0.823593143914702 1
0.356470990551517 1
-0.00693322708589238 0
0.543914533008218 1
0.530717764243262 1
0.386020447062515 1
0.744148535394723 1
1.09219955195365 0
1.01717750089495 0
0.154497094233002 1
-0.207448855400966 0
-0.197223418928227 0
0.633881735019259 1
0.56494787412929 1
0.310813250849316 1
0.573958568792929 1
0.824977992144254 1
0.607518578023979 1
0.729353321053285 1
0.203328609677177 1
0.751921619594253 1
0.823255791995515 1
0.411347201786253 1
0.647138602549733 1
0.545081860673593 1
0.401118456697407 1
0.675854708893272 1
0.729172309333801 1
0.149178864514269 1
0.531468664089627 1
0.431761706569896 1
0.0943405609087818 1
0.787328997175933 1
0.487919320175202 1
0.763918254536577 1
0.818499590996822 1
0.371142464842634 1
0.418017274152128 1
0.703924234478265 1
0.225083502594241 1
0.213127659099406 1
0.647532480822436 1
0.124080514179482 1
0.736199838897976 1
0.293318780976946 1
0.897877263097193 1
1.15828113233661 0
0.554531909786834 1
0.267383282923041 1
0.532147720917138 1
0.244106274599783 1
0.53928820117393 1
1.03753196319421 0
0.40078659412302 1
0.108226976259024 1
0.137389577311379 1
0.658852909216904 1
0.770142463170801 1
0.767214826933116 1
0.79683939209317 1
0.48938184131943 1
0.38591647807585 1
0.351771060245436 1
0.883311311337489 1
0.547970625285302 1
0.43183362476163 1
0.342448867053173 1
-0.102659511308382 1
0.50034678645149 1
0.52007251730709 1
0.668937115292362 1
0.497794233357425 1
0.0966961221600626 1
0.261336782672742 1
0.0782965480051644 1
-0.187512494793298 0
0.374101459090957 1
0.634815947315502 1
0.858442602516868 1
0.923431846338381 1
0.905482115507333 1
0.0867413692105097 1
0.785766113679604 1
0.73314805647541 1
0.994718660360225 1
0.308756680084467 1
0.625098708225946 1
0.265471938384302 1
0.462636160778625 1
0.261529885429526 1
0.578222590853836 1
-0.451323721007533 0
1.03569419302289 0
1.37315181811632 0
0.538504526983255 1
0.714915757344128 1
0.169743522806034 1
0.402103226139329 1
0.941276964105919 1
0.14545474981064 1
-0.156728668043952 0
0.826164732394312 1
0.473676396284828 1
0.82918781872161 1
0.40955793807059 1
0.401916556807563 1
0.890560227139057 1
0.207882343900138 1
-0.0327022908681664 0
0.458493132136042 1
0.129101985764868 1
0.161780546595421 1
0.938198491399971 1
0.243003517115729 1
0.637338806954798 1
0.521130325873188 1
0.729576046940997 1
1.17107431425287 1
0.343954633395377 1
0.537661242525621 1
0.355249471890385 1
0.315437685842747 1
0.0963450861186112 1
1.1481964387771 0
0.582093286653557 1
0.175629963099165 1
0.31742277104008 1
0.855324437452677 1
0.893393363957639 1
0.10492617123463 1
0.457824242577164 1
0.82225002472827 1
0.759515007133519 1
0.695487327922116 1
0.476291463177664 1
0.766109127809322 1
0.434469315265323 1
-0.104821692959974 1
0.365657509735959 1
0.41110020754103 1
0.872323941247768 1
0.495779000510497 1
0.826249782205406 1
0.411866864094466 1
0.7779319313045 1
0.632868311067328 1
0.836290286969053 1
1.14706213137696 0
0.121359071220914 1
0.901781452159968 1
0.223021730349904 1
0.766716443134708 1
0.554945110477545 1
1.21058335181377 0
0.701438492961769 1
0.455974364710256 1
0.208999313263304 1
0.48895994316929 1
0.442149583441203 1
0.116839842954147 1
0.669109778120314 1
0.856434705689391 1
0.743113258512483 1
0.310720969080387 1
0.289589475872315 1
0.420241146764544 1
0.648948836781631 1
0.188790212932845 1
1.08890055570699 0
1.06485005213731 1
0.212502297588148 1
0.744520700665577 1
0.526025960126423 1
0.722443961608576 1
0.344838433444698 1
0.736023690861163 1
0.631475309232592 1
0.289878275982591 1
0.752532909378304 1
0.492656402927243 1
0.338348213675332 1
0.468091653897787 1
0.524212303031341 1
-0.0663704499038877 1
-0.463276680900699 0
0.612867125574483 1
0.942090514613549 1
0.909578126242282 1
0.87780094079203 1
0.544521938740177 1
0.689370346264154 1
0.946690693684937 1
0.218586136950436 1
0.517882936692783 1
0.421377362866882 1
0.511298017577093 1
0.35568385412061 1
0.731932163475484 1
0.180269522360981 1
0.303507909598732 1
0.221465969344612 1
0.632276238315765 1
0.148489083656703 1
0.868602745889467 1
0.659206569728806 1
0.0387350372987041 1
0.720551784490527 1
0.535630986933159 1
0.585074545099283 1
0.608276225097686 1
0.224367717999381 1
0.610295528314796 1
0.601273257977199 1
0.421046661362303 1
0.347234484532337 1
-0.0160023770677643 1
0.268026776717403 1
0.188241093216516 1
0.361604186043987 1
0.353308458335555 1
0.211575234985176 1
0.836051440080982 1
0.537265919813034 1
0.261217661596707 1
0.110167331406061 1
0.785879391818884 1
0.962444059727019 1
0.290630240955455 1
0.182790275645616 1
0.686478993152205 1
0.583463969735128 1
0.94976545399531 1
0.712169880217207 1
0.832450949909253 1
0.131767831637545 1
0.289442247667363 1
0.248138163223381 1
0.351239182958365 1
0.454573255314384 1
0.633410641725319 1
0.383769244761801 1
0.0779795443417169 1
0.622652228718278 1
0.220506914884775 1
0.458436983678492 1
-0.0410593815624149 0
0.398143576750165 1
0.214328263097131 1
0.448507564404591 1
0.574932765215774 1
-0.0673689451563788 1
0.55283925386907 1
0.256950359512625 1
0.382245173863086 1
0.663091681870953 1
0.570151166667896 1
0.42307325816122 1
0.633700794748251 1
0.560899141996808 1
0.883616759751687 1
0.0487461469189193 1
0.48350112339537 1
0.637634175311796 1
0.294936687229062 1
0.208677656631534 1
0.815882942473912 1
-0.169529065668999 0
0.627442311322071 1
0.47255957190096 1
0.288042790199512 1
0.340348955659433 1
0.49856014803439 1
0.0598006198811656 0
0.0132503850321353 0
0.426611400519318 1
0.561498030781952 1
0.790025138368803 1
0.415741917068834 1
0.264144065499739 1
-0.207689668518781 0
0.778723683897671 1
0.788867056796591 1
0.255630043462151 1
0.364242293422208 1
0.698271614841205 1
0.65869516713087 1
0.234241615892816 1
0.317867130769161 1
0.444219274389336 1
0.850627284784799 1
0.546191886301493 1
0.546641450482448 1
0.416315499171717 1
0.631174279041736 1
0.617543682850639 1
0.501136270006876 1
0.678368355225396 1
0.928015425498816 1
0.643151067171172 1
0.799945931654397 1
0.593285431407857 1
0.455216417777055 1
0.846015820473646 1
0.400431473500206 1
1.19786917016553 1
0.440999225578351 1
0.49784927621558 1
1.10101563223783 1
0.183108851867452 1
0.278158950806827 1
1.20342211854706 0
0.545497592013939 1
0.452468472479024 1
0.624573559043858 1
0.437523189790485 1
0.500320875231475 1
0.337100939575749 1
0.420590411881392 1
0.315483779301236 1
0.720304740410971 1
0.634575770354185 1
0.376138316985623 1
0.578683950987868 1
0.537819203053455 1
0.683468518003768 1
-0.0307886165844589 0
0.847365363727424 1
0.854546586930384 1
0.612952411135945 1
0.549791666886132 1
0.579335587107111 1
-0.0185316354895406 1
0.859855212346955 1
0.313666523735826 1
0.341581784287814 1
0.196221441559191 1
0.561466293585056 1
-0.000265256582637414 1
0.872779584217355 1
0.573147383537977 1
0.726168353716589 1
0.454316544328097 1
0.236311018716401 1
0.355930709858473 1
0.618405204310244 1
0.444547741547274 1
0.643453788369632 1
0.769534587651011 1
0.118721031118045 1
0.804231595161889 1
0.390043389342726 1
0.251971475866062 1
0.172210550585182 1
0.397844624560348 1
0.202830438130286 1
1.38301926127317 0
-0.0204991067398553 1
0.724191291635393 1
0.125109274196865 1
0.604805857735481 1
0.322533392650864 1
0.515070446267047 1
0.549287952904983 1
0.126319333767037 1
0.870726812129292 1
0.673136334459232 1
0.140069480401013 1
0.57131142988742 1
0.252125577391853 1
0.983166828605545 1
0.468442978729812 1
0.783051901298359 1
0.800492942997571 1
0.576018807134197 1
0.586224992234971 1
0.368536180605387 1
0.684877711859946 1
0.780240968386523 1
0.682525634619027 1
0.290776446900355 1
0.744390451879406 1
0.225637606107701 1
0.454059644724649 1
0.289011306984503 1
0.0524260507428071 1
-0.0847514469005839 1
0.277633451156676 1
0.467949655925918 1
0.702652053950969 1
0.809025211619855 1
0.186796712103964 1
0.377563679543567 1
0.805081244708677 1
0.0961913571119612 1
0.232348775331861 1
0.870164695441393 1
0.812427941256132 1
0.103070892779498 1
0.493188199173467 1
0.103538715442077 1
0.727537381938183 1
0.152026071709522 1
0.39090695396237 1
0.299617020715865 1
0.955079622946274 1
0.262357458936094 1
0.0992711249024631 1
0.194494323092524 1
0.0171730823865427 1
0.425877507194723 1
0.725177067337031 1
0.558111557977114 1
0.939871861876605 1
0.534240182931236 1
0.238199608874623 1
0.817023283154448 1
0.374316915364463 1
0.0747195583940831 0
0.782451360248878 1
1.02090749104973 0
0.531419085944994 1
0.408456791854141 1
0.504626477199265 1
0.860777587234961 1
0.357392715703504 1
0.604622530121203 1
0.813670262610041 1
0.171608297608747 1
0.576215447238375 1
0.657152919217267 1
0.734270406014998 1
0.468468913535455 1
0.718842943005463 1
0.606785298284243 1
0.648897504781322 1
0.375693423569899 1
0.153438134880174 1
0.45079366020849 1
0.120666077894064 1
0.555739232522701 1
0.13013467288207 1
0.189170992980361 1
0.4937803050197 1
0.446835709925853 1
-0.0522730136062838 0
0.927107287159363 1
0.151009140766914 1
0.645906767262857 1
0.443779976698633 1
0.286027059259799 1
0.610656104253649 1
0.924132984317082 1
0.175539104420453 1
0.632449275309313 1
0.586762505134166 1
0.889017792578618 1
0.295597447779415 1
0.147239474944623 1
0.591652178281297 1
0.644841880177401 1
0.499445091924148 1
0.495500151369652 1
0.0534632881537345 1
0.259613226481874 1
0.481561640266489 1
0.358959261022812 1
0.652220133546845 1
0.380688911272603 1
0.517151115752869 1
0.698353668949296 1
0.439718096573638 1
0.112734255194995 1
1.0366259185287 1
0.949839306868472 1
0.454910015748317 1
0.0597762731754544 1
0.406060926294902 1
0.917854475551854 1
0.445795150368652 1
0.456756053479904 1
0.819808736963077 1
0.223106226733608 1
0.978478767657735 0
0.434378374434108 1
0.327660871373795 1
0.270532697575275 1
0.146083925417535 1
0.603805824854532 1
0.454805725214625 1
0.420730644532037 1
1.48010137077946 0
-0.681571233129465 0
-0.132370031310376 1
1.10099529258811 1
0.47874901846393 1
0.659346981857411 1
0.51209261815575 1
0.244149583934034 1
0.648609625584181 1
-0.142348764506268 1
0.753808933275153 1
1.22818975103638 1
0.839792520720115 1
0.490021376440704 1
0.0724106466710695 1
0.578436891317533 1
0.628368407696264 1
0.440596123777814 1
0.648375212888903 1
0.387388766432075 1
-0.171587523871567 1
0.194420616766153 1
0.67170048141471 1
0.673914411078841 1
1.10438347695252 1
0.26910021146392 1
0.246174123573088 1
0.593062105857035 1
0.688979301133043 1
0.151604366636476 1
0.910194913722777 1
0.762617696274925 1
0.190068179582972 1
0.433918838498947 1
0.566479248197718 1
0.388309816540378 1
0.457496552564483 1
0.776601020067672 1
0.9407273554541 1
0.491629700711846 1
0.0295837952738615 0
0.730273572255969 1
0.629933700156184 1
0.937562461810124 0
0.450866014565884 1
0.57342837481709 1
0.192825722948652 1
0.781714271130157 1
0.0190934440431234 0
0.912371262920734 1
0.888803256737938 1
0.580741806965074 1
0.863026814200198 1
0.173130916762934 1
0.590111886564284 1
0.701570605339762 1
0.743350269459427 1
0.418712658848367 1
0.178832685869228 1
0.338097360510913 1
0.917831588627524 1
1.05840324332337 0
0.771851232437085 1
0.747069821415518 1
0.790863058963171 1
0.245068529806538 1
0.1956708439327 1
0.584010042676304 1
0.1880025825238 1
0.301091916529049 1
0.43734180896741 1
0.589527232023958 1
0.249286757116112 1
0.81309047537387 1
0.575240406084922 1
0.0930860659542508 1
0.501778899144154 1
0.842414482104152 1
0.636975807676419 1
1.08793129945731 1
0.404750759860696 1
0.159728824664547 1
0.500561205814233 1
0.235034595906792 1
0.394159430685775 1
0.489615934520396 1
0.511285848426626 1
0.221924981117627 1
0.413911789040121 1
-0.0438230354324023 0
0.425741061280389 1
0.474677082662519 1
0.190527268412496 1
0.593328630783059 1
0.16221569634033 1
0.521047373948473 1
0.592126033880303 1
0.504980169580963 1
0.365994754449809 1
1.32473201065577 0
0.588529429593076 1
0.190890804242498 1
0.573743296201701 1
-0.269947570886171 0
0.848834582312095 1
0.601713795703998 1
0.679054775387627 1
0.425535360751477 1
0.366524271524591 1
0.912017487321348 1
1.26224133995052 1
0.686690910959556 1
0.696175622011157 1
0.706359292012216 1
-0.141946819847827 0
0.773583278892818 1
0.38147076877661 1
0.245464628847314 1
0.695227468223908 1
0.519142035085319 1
0.702646526409543 1
0.819195099018075 1
0.358805888751972 1
1.10628868543474 1
1.29333155428606 0
0.807840464400264 1
0.262960771592521 1
0.646428006809893 1
-0.068365177857689 0
0.393447193026567 1
0.0919263744595322 1
0.794159615526821 1
0.195801118217426 1
-0.363379774044722 1
0.167651348207044 1
-0.0328035543776694 0
0.787370343133225 1
0.434956451557907 1
0.0363240221962149 1
0.274610357282561 1
1.16786835183159 1
0.332028235948823 1
0.416252836087747 1
0.597567420690431 1
0.39111945160322 1
0.193126837008127 1
0.591962205597739 1
0.0309066597229068 1
0.832359561708519 1
0.566540748717273 1
0.425693350326732 1
0.42398480530668 1
0.372357429847717 1
0.382555477888165 1
0.860030761704081 1
0.425037703378582 1
0.771150373459676 1
0.73610463759386 1
0.52180756439095 1
0.591825930361251 1
0.505873577154364 1
0.30166635963954 1
0.868921454375018 1
0.387428997720635 1
0.176812342239646 1
0.847909928699927 1
0.0524047132347396 1
1.40133430727052 0
0.582599046520147 1
0.482588038481643 1
0.886684420651281 1
0.0461191902188002 0
0.447897028465744 1
0.413889789729228 1
0.357037741635684 1
0.908243607158659 1
0.403984521504285 1
0.755774165198847 1
0.575044383375791 1
1.07056135865224 0
0.578980464274331 1
0.373745734359778 1
0.0332410993332226 0
0.615002195623022 1
0.564461369801337 1
0.784283495241947 1
0.593256705338871 1
1.00743293950024 0
0.842859561619586 1
0.444844288451462 1
0.692018882212349 1
0.431462976538841 1
0.998139211857053 0
0.573170544786021 1
0.528476358358879 1
0.55708085393007 1
0.32701573783731 1
0.802402871374548 1
0.498939216685876 1
0.594908861631093 1
0.169488418331535 1
0.500022394549767 1
0.901964169133443 1
0.762020524792801 1
1.07429346568288 1
0.756030438648903 1
0.66657067887331 1
0.476334783471399 1
0.739029439804886 1
0.749227190714726 1
0.121714736068691 1
0.791258069215706 1
0.362836669991223 1
0.990862179323505 0
0.551707081549258 1
0.68777926066191 1
0.584853091303417 1
0.498022647288599 1
0.308221785213074 1
0.729613854985235 1
0.153249815063175 1
1.14078986118197 0
0.189558335906998 1
0.160442307276259 1
0.641225551716765 1
0.855286062535496 1
0.46423862210342 1
0.776324513693151 1
0.640146803821896 1
0.604977099279429 1
0.452732481000651 1
0.932314022254957 1
0.863692909179849 1
0.769159083339689 1
0.388283503757125 1
0.257285818777629 1
0.774061387044514 1
0.397698617818909 1
1.0101692308579 1
0.0296083321235562 1
0.388254061535224 1
0.105609111334999 1
0.864864882914625 1
0.71053319177705 1
0.72685771782394 1
0.629737093595237 1
0.127824052847782 1
0.698952644170221 1
0.543667065367926 1
0.600164745790423 1
0.777473787699194 1
0.139908140548916 1
0.962911412239676 1
0.402658869881392 1
0.356870271341528 1
0.561572378042432 1
0.160368897757791 1
0.689593834648906 1
0.409477594140369 1
0.450316826928412 1
0.680500959629889 1
0.774236054357334 1
0.88743864667593 1
0.257604268599678 1
0.4988200680951 1
1.11531253262817 1
0.37365599165587 1
0.603708301102211 1
0.822677406910076 1
0.11232011110686 1
0.27671077350636 1
0.311251333646585 1
0.434360092263327 1
0.588245756829226 1
0.657062823995155 1
0.420774554326951 1
0.534858384728972 1
0.568086904778293 1
-0.0742426119665423 0
1.1100986717981 0
-0.0727631648889232 1
0.492026797918849 1
0.308534582473896 1
0.164632113019921 1
0.445217593430089 1
0.382015598953608 1
0.668369428845309 1
1.19494695229849 1
0.685317044092634 1
0.759969277060346 1
0.92068549174617 1
0.611577185799462 1
0.756115353256354 1
0.0204614958858694 1
1.27283585857067 0
0.240878683715694 1
0.206830807707162 1
0.294937181812635 1
0.390502903945804 1
0.748081923038952 1
0.267531677194328 1
0.33427675565547 1
0.0339999435446788 1
0.368801027154547 1
1.31796443895786 0
0.449869249948148 1
0.404225927923155 1
0.274858019412621 1
0.797266441390193 1
0.0143914189712455 1
0.299088390915706 1
0.38402171550958 1
0.516923415961362 1
0.479871282086895 1
0.610829716060076 1
0.514779819189632 1
0.763140915331057 1
0.705461335690388 1
0.492786647161402 1
0.358846413292931 1
0.514355760369332 1
0.211848311542222 1
0.567675811131935 1
-0.097899707949619 0
0.859403832812124 1
0.638150350027118 1
0.606393367650279 1
0.889138628896075 1
0.33921264072595 1
0.759890266557144 1
0.967269313644672 1
0.559612879046583 1
0.533969607502855 1
-0.073392755082353 1
0.661632978275587 1
0.695621570336387 1
0.250243975406931 1
0.130110140817938 1
0.647794215401708 1
0.278028990978765 1
0.489066314974611 1
0.417319691610946 1
0.661437838969438 1
0.590493791056227 1
-0.000227443131190358 1
0.825678198493962 1
0.672447923584651 1
0.536177556133403 1
0.392332741198267 1
0.834651246329376 1
0.760301286168525 1
0.585172220541739 1
0.581918187535536 1
0.0386248802515081 1
0.756754550132926 1
0.600114003943978 1
-0.263412572676304 1
0.627420478646072 1
0.349474675809041 1
0.47621947725761 1
0.571597775027641 1
0.299715624064143 1
0.521056013774472 1
0.134698966133501 1
0.524328247835505 1
0.34989609874076 1
0.300066473244233 1
0.649001542332755 1
0.509708860890063 1
-0.215109313598261 0
0.580332971411864 1
0.420942061056699 1
0.635168881127182 1
0.293087494016302 1
0.648819896761128 1
0.509074793822272 1
0.646991444858588 1
0.690701918314982 1
0.529525684999326 1
0.495459235390132 1
0.734876216143415 1
0.81396229516376 1
0.353122075170693 1
0.835568583464974 1
0.238290019471856 1
0.523100389260094 1
-0.0127737695750473 1
0.269247299419004 1
0.954601980964564 1
0.616185605602272 1
0.286448208660477 1
0.32141246475908 1
0.769841197670492 1
0.650592123247696 1
1.08356081257178 0
0.392236445301824 1
0.444447664293014 1
0.528050221471247 1
0.528969460670016 1
0.257579936097487 1
0.322331551737714 1
0.942743987573529 0
0.721158563625459 1
0.349860972050046 1
0.459913778933887 1
0.526461522870603 1
0.299014217470256 1
0.644949955025664 1
0.160775570290683 1
0.906935232114028 1
0.529412872109607 1
-0.151081232108878 1
0.750822048379205 1
0.307899667643598 1
0.193710603031469 1
0.675382175572104 1
0.278319787279388 1
0.702217697086047 1
0.328232973419471 1
0.274009152777034 1
0.535760890973023 1
0.351373875677121 1
1.0251087224765 0
0.875891305562222 1
0.0709337483244361 1
0.360114961972935 1
0.784092724845788 1
0.817695317128244 1
0.565691049979291 1
0.727260149273342 1
0.383484963625413 1
0.609237615837053 1
0.421207926229122 1
0.330323128721441 1
0.372687204890587 1
0.104615561543228 0
0.87577112123032 1
0.894884071514401 1
0.473358551171171 1
0.521592094042107 1
0.548311461776786 1
0.680442530369601 1
0.896122749145798 1
0.146537679774353 1
0.356620956051791 1
0.864704440241256 1
0.108779174204084 1
0.680921614139422 1
0.636294056243179 1
0.443112099859105 1
0.659274605026278 1
0.700125928329827 1
0.453269682896178 1
0.176072688812269 1
0.765058049068226 1
0.168223560624347 1
0.686984116063935 1
0.512099240593867 1
0.573888890824046 1
0.640638679648522 1
0.100056806877544 1
0.64650157337988 1
0.319451724794845 1
0.197534754517188 1
0.0265645576273974 1
0.709973887655229 1
0.941367669114 1
0.394494610490771 1
0.319996056363569 1
0.489614889846616 1
0.368680125536037 1
0.521497043326533 1
0.500461645887726 1
0.337619259922902 1
0.7140066779425 1
0.660110445401175 1
0.583739316110839 1
0.636729591379492 1
0.7515905649662 1
1.07956141866408 0
0.6860194585337 1
0.235374700074764 1
0.405369998979121 1
0.484559840599902 1
0.263470720041865 1
-0.15537461013526 0
0.383630092546538 1
0.335033943960144 1
0.643628357888185 1
0.513757759923075 1
0.60681427354521 1
0.719460304524915 1
0.524907684921437 1
0.316167786602401 1
0.462344036246606 1
0.45849534006937 1
0.304205707877072 1
0.0971340413061431 1
0.445873422076779 1
0.854548645837617 1
0.154439814785226 1
0.607271113368627 1
0.105332465340866 1
0.408731028182578 1
0.14993323950706 1
0.550417266094286 1
0.116168244625777 1
0.580430850033041 1
0.675066738679174 1
0.835791869030789 1
0.849216003234725 1
0.53533052215167 1
0.594117351877257 1
0.58506925962036 1
0.926614147586217 1
0.502278870375749 1
0.540984584299067 1
0.406956997988539 1
0.714351259443053 1
0.429507286154501 1
0.353776422295285 1
0.682479358356378 1
0.515037289667281 1
0.45779863681997 1
0.630706464356106 1
0.207052219216975 1
0.27338706338202 1
0.780259033175467 1
0.167541143792991 1
0.254700914014575 1
0.480029279250899 1
0.824293322987111 1
-0.0407924768328655 1
0.773004018760155 1
0.175874699265948 1
0.281433185278523 1
0.88456697049824 1
-0.12862118108243 0
0.750251305377874 1
1.76579102058605 0
0.340324413440127 1
0.918714883522605 1
0.836584179706745 1
0.412072459425315 1
0.510687922257747 1
0.595821527815151 1
0.419117297333021 1
0.335631060775574 1
0.259964287133005 1
0.496365736098271 1
0.514811132122098 1
0.549373736234178 1
0.744335908524318 1
0.783617853850858 1
0.264381113566747 1
0.358450374769533 1
0.373566235195373 1
0.502624164050894 1
0.792235417795164 1
0.707651587387803 1
0.381747740745415 1
0.891096644185308 1
0.332072244485359 1
0.683995544032056 1
0.400291154681489 1
0.413313632162369 1
0.82490651003252 1
0.676664268833232 1
0.462413306316881 1
0.618522374743023 1
1.3225777472865 0
0.557770158127432 1
0.0770187545228316 1
0.609641117455966 1
0.3810326065296 1
0.593312022320494 1
0.510718909474264 1
0.717719055984372 1
0.860780222570299 1
0.517729063430977 1
0.304747532237146 1
0.63313047451385 1
0.493789860123634 1
0.621920814583115 1
0.652571026302714 1
0.0712087295591385 1
0.336664226334218 1
0.816339984891118 1
0.553269567683263 1
0.280858118022371 1
0.227879019846564 1
0.77553793791421 1
0.126787994408224 1
0.92444147028172 1
0.112940058892019 1
0.41677056440724 1
0.353304340324176 1
0.326286646888353 1
0.359260353708623 1
0.616437632344622 1
0.595343698521739 1
0.466916307295155 1
0.876457583944082 1
0.786855293682807 1
0.52169586149532 1
0.890574064160671 1
0.971589898757 1
0.998505246003321 1
0.254884602946986 1
0.401521421119453 1
-0.401976958062705 0
0.688846802219742 1
0.521481464064817 1
0.249773239956331 1
0.557652896465567 1
0.984742696502293 1
0.319267198303825 1
0.479268334754842 1
0.64106961076208 1
0.105104251609987 1
0.109299448356818 1
0.604848716969833 1
0.00310834450166891 1
0.858056517336016 1
0.545864019861313 1
0.808197370341144 1
0.780652223173131 1
0.481576484002143 1
0.920685035615624 1
0.762277775082692 1
0.366927782278638 1
-0.181873332736356 0
0.601402713764982 1
1.02842240585217 1
0.736149628153416 1
0.892853025607301 1
0.573945234294318 1
0.452702281817122 1
0.765417158118884 1
0.571220974213869 1
-0.315279909654623 1
0.40143810130711 1
0.695635872135615 1
0.896674855940229 1
0.0376900308826645 1
0.181911717776778 1
0.72003743883926 1
0.567720319339435 1
0.933636452046687 1
0.321453406190626 1
0.904396149195597 1
0.541289874027526 1
0.883984409871876 1
0.197182699461064 1
0.728614693371336 1
0.667361762641914 1
0.0324287482509607 1
0.524125037301982 1
0.517565558728537 1
0.430529891212676 1
-0.107697958742557 0
1.06220343692844 0
0.418355761001825 1
0.367785444694437 1
0.325407209619568 1
0.579573334875014 1
0.801914092542024 1
1.02998744804369 0
0.535415843436707 1
1.22232347296817 0
1.24452908659735 1
0.5241442888808 1
0.749176204240179 1
0.842817397726364 1
0.283725350880414 1
0.548121198783889 1
0.483833335012218 1
0.135057965567299 1
0.909886292677628 1
0.686035788783859 1
0.685401322152079 1
0.543466974650367 1
0.82598646468374 1
0.854228922595824 1
0.125070253298364 1
0.164077391937137 1
0.541512233353553 1
0.986290049424043 1
0.188609209926398 1
0.54750721303925 1
1.01710468401093 1
0.627089401231656 1
0.687288161776796 1
0.64471743785417 1
0.255605660850017 1
0.510037522388078 1
0.123914900509929 1
0.564416336546025 1
0.85693626778267 1
0.413630489719034 1
1.17399421261117 0
0.803605527323124 1
0.94862697187616 1
0.944682983987177 1
0.489808048083002 1
0.53320637407157 1
0.373874420454024 1
0.769831279411387 1
0.353905136791869 1
0.456396514372753 1
0.958889342799631 1
0.310679911328049 1
0.313372352999837 1
0.160285235272998 1
0.471455028166476 1
0.200998503613274 1
0.402874734519698 1
0.7557341491712 1
0.302830293132513 1
0.293480645886476 1
0.78702096031681 1
0.250572334868647 1
0.830096055085384 1
0.387443572223848 1
0.672774224011751 1
1.05502081056574 0
0.264863012945818 1
1.04459186272014 0
0.790849653556992 1
0.410719745787448 1
0.492429681924758 1
0.311867961014948 1
0.628144140911608 1
0.294470339384319 1
0.782800381729525 1
0.702539325431444 1
0.137513817664107 1
0.370580043845683 1
0.691234061083461 1
0.719122178423118 1
0.406794894226307 1
0.740534444927233 1
0.438718930162307 1
0.296248141918113 1
0.847407168058513 1
0.585764619528918 1
0.177554844027048 1
0.569027354042439 1
0.473201151896325 1
0.633878402872725 1
0.249215756326507 1
0.284752687327597 1
0.134513716426953 1
0.783529157194829 1
1.0647427698071 1
0.610684390822998 1
0.358397097147174 1
0.77792889536315 1
0.257062229591319 1
0.759249767940936 1
0.351207501079171 1
0.732177732322285 1
0.0150532156817442 0
0.283900679768616 1
1.05108774147708 1
0.154244095749732 1
0.756099954839148 1
0.660117803841652 1
0.129409135001701 1
0.521331631294537 1
0.460212452903944 1
0.315242044490839 1
0.589659450925922 1
0.621835423789331 1
0.284450281513137 1
1.02412028363957 1
0.39618422587712 1
0.688224015389944 1
0.421700344096424 1
0.444176809084584 1
0.189794654510709 1
0.918525343372397 1
0.488193896750254 1
0.215688042866385 1
0.277873478741639 1
0.57564243959235 1
0.389351564324323 1
0.645268601573985 1
0.638380184538934 1
0.940007419550137 1
0.51444686706454 1
0.516987007977783 1
-0.016837832860322 1
0.628217189249888 1
0.356952043114447 1
0.730699766704646 1
0.546351888621727 1
0.942621144901801 1
0.149117463785398 1
0.593656245983349 1
0.256189428270949 1
0.484279680585674 1
0.5095449177758 1
0.459877990617299 1
0.626658774854683 1
0.580873761015685 1
0.706007691096929 1
0.836170053263164 1
0.850025963328768 1
0.509201558337734 1
0.781030578727984 1
0.309720155831332 1
0.750078227564263 1
0.539407511826952 1
0.211366758934251 1
0.484573891761441 1
0.779076185639388 1
0.308110301264037 1
0.522825355399925 1
0.606394251418203 1
0.811316258383489 1
0.823905267711554 1
1.05802505007822 1
0.753329986440778 1
0.581286038470356 1
0.470026385244201 1
0.712543789313763 1
0.704983645507507 1
0.637723059512472 1
0.621340823946629 1
0.711103466889768 1
-0.153808310593362 0
0.736728751136954 1
0.221347514937396 1
-0.0163865843114731 1
0.651596617905534 1
0.306070670127864 1
0.271137585274741 1
0.822924713665358 1
0.672544041865545 1
0.854754091437382 1
0.550970586599815 1
0.417252684742471 1
0.882685262694102 1
0.414311683838651 1
0.408546336645973 1
0.537242677097123 1
0.583170066907961 1
0.235483661815297 1
0.629299490539716 1
0.432227623652455 1
0.22314044960359 1
0.257705305856656 1
0.50087962391415 1
-0.259353145334972 0
0.853958013914254 1
0.0877714677989216 1
1.17177508341615 1
0.331117583078038 1
0.861990994635651 1
0.705143456047453 1
0.460259619296409 1
0.799776223936668 1
0.521761152240401 1
0.325855737756386 1
0.512837808953854 1
0.737290832753165 1
0.883944164340244 1
0.50388211038302 1
0.839427390220495 1
0.849592479406058 1
0.611556459883153 1
1.05845496183416 0
0.398824110020286 1
1.05476611935321 1
0.857497635786047 1
0.36831338555789 1
0.387584744549369 1
0.720467578982428 1
0.284292564642706 1
0.672890592066835 1
0.509255372922855 1
-0.0888399592127692 1
0.0130593193989717 0
-0.15842246528557 1
1.14365015103372 0
0.850661413925494 1
0.266330054215197 1
0.488418338471414 1
0.773337305673427 1
0.10441497431317 1
0.579085655438516 1
0.600345416017038 1
0.443070180449099 1
0.275373698341544 1
0.498783337425399 1
0.565586286982909 1
0.650840016042503 1
0.525772040942173 1
1.02926021545845 1
0.460631477224655 1
0.487561897329026 1
0.0117257457379916 0
0.703280578034899 1
0.450015720100575 1
0.263883829622229 1
0.699380837407129 1
0.594784026597491 1
0.203967185029561 1
0.277865625544296 1
0.630968279728252 1
0.50868297804192 1
0.264824249830804 1
0.340966267445118 1
0.465708223233034 1
0.630689010198319 1
0.66725198436392 1
0.762491760752359 1
0.507146412488061 1
0.125018542659411 1
0.83666582678774 1
1.06957378372954 0
0.718095246268439 1
0.223020912807292 1
0.565987800151656 1
0.104697387580513 1
0.495311825839859 1
0.360754191467835 1
0.861448295609025 1
0.386175769209325 1
0.816835283195624 1
1.03760829207259 1
0.565866042272976 1
0.852885873765869 1
0.352088389235238 1
0.847577226422305 1
0.561635019072284 1
1.12074472626714 0
0.667460888287459 1
0.0738266507546138 1
0.291888239027296 1
0.711972433579626 1
0.484698664232759 1
0.433583986541778 1
0.982198699758952 1
0.488726304136415 1
0.725780243453815 1
0.682786466404732 1
0.872746249814556 1
0.729594585194426 1
0.291253903715996 1
0.163820684740171 1
0.234764547834307 1
0.899336275948075 1
0.617062411170986 1
0.458518473500914 1
0.342932145313708 1
0.209819683547535 1
0.325119804184702 1
0.573623045444537 1
0.489204743669709 1
0.533780610783315 1
-0.0146718923637122 1
0.163555693084047 1
0.376180361162457 1
0.586991813476036 1
0.790435281938474 1
0.748610807430905 1
0.453033433788915 1
0.204662136263706 1
0.524866446099242 1
0.331223131858645 1
0.686478512633574 1
-0.0640297047669711 1
0.599109824760297 1
0.330569350644793 1
0.26815734169365 1
1.03707143913603 0
0.160194811438004 1
0.365877274071045 1
0.27174516920967 1
0.198792775863664 1
0.254037004152777 1
0.962066277222439 0
0.100025788404739 1
0.452512339201098 1
0.139481376974187 1
0.337655552555833 1
0.684034645838315 1
0.474080690291629 1
-0.036451160510807 1
0.715984144852774 1
1.00466840994316 1
0.452981962465888 1
0.250989157330617 1
0.0337634762657984 1
0.235779180417063 1
-0.0112366524350804 1
0.468335331501879 1
0.725641742106159 1
0.698225191676571 1
0.582933465264782 1
0.0898762373735428 1
0.50111193375866 1
0.917653032046377 1
0.110344873264151 1
0.128343578290467 1
0.617158171339859 1
0.387345345048586 1
0.480990407189666 1
0.448827711172608 1
0.187580785360228 1
0.0842830469404847 1
1.40645554232734 0
0.539670363790653 1
0.0254227468824626 1
0.446158782638806 1
0.229735872042776 1
0.181213700826718 1
0.641722204415833 1
0.564247134852433 1
0.733000191196804 1
0.459661529931957 1
0.718528337101281 1
0.473352872350104 1
0.473710747515666 1
0.29698171244927 1
0.214591533934096 1
0.499185428015187 1
0.370731682031472 1
0.318108763929183 1
0.644609796651242 1
0.333998992519347 1
0.0881505176010609 1
0.748729680018278 1
0.931763763953743 1
1.24826916340582 0
0.641844165256801 1
0.685402373315989 1
0.711682940861279 1
0.490112837246643 1
0.236090521961624 1
0.675126188040671 1
0.464248260986236 1
0.130496157850098 1
0.432222349387842 1
0.153012971359338 1
0.56797401864457 1
0.393185105856267 1
0.586329474545276 1
0.804149021918327 1
0.341794482546957 1
0.8397257991963 1
0.604160957300755 1
-0.0370118654110504 1
1.68070717324045 0
0.213231720185783 1
0.970293786947634 1
0.571739693235908 1
0.493798330592961 1
0.325553049946079 1
1.02539536382195 0
0.379911552005247 1
0.941350266089023 1
0.508041078093242 1
0.086332455170107 1
0.932326823269909 1
0.362860560236178 1
0.55226351966693 1
0.822537443889476 1
0.502555252529225 1
0.285112394245321 1
0.810663827287345 1
0.148452828878171 1
0.521152461731043 1
0.420746215133753 1
0.320759941837344 1
0.81170204593395 1
0.500858440831382 1
0.503470019458529 1
-0.398489336079849 0
0.658437737737814 1
0.719558455290778 1
0.597987960195536 1
0.60531912527507 1
-0.0191352596168566 0
-0.387595310643716 0
-0.317151147707313 0
0.317368504958429 1
0.624605091037374 1
0.278832840147898 1
0.26439576908366 1
0.397349369605568 1
0.669142277972434 1
-0.117833462875013 0
0.815381992526049 1
0.246504547920024 1
-0.0363448276135868 1
0.604482137083553 1
1.03705924613965 1
0.695701897271447 1
0.648521711881118 1
0.710612841561372 1
0.278632563215271 1
1.37068001498337 0
0.620213615923371 1
0.441624342015391 1
0.716737693539886 1
0.733740538386731 1
0.610736306700929 1
0.784871913630855 1
0.783705885359857 1
0.235732732007398 1
0.385865821663304 1
0.660511135022731 1
0.588035495418526 1
0.558509817739793 1
0.503575048527007 1
0.468082040024182 1
0.283364607241206 1
0.816006925394913 1
0.851519698437957 1
0.471226054654651 1
0.0474901883055829 1
0.343458059233799 1
0.303105339441031 1
0.437707159025167 1
0.611262778789166 1
0.319158004488772 1
0.547368899896905 1
0.0389075000208445 1
1.24106765399946 0
0.841375500008315 1
0.677787472936316 1
0.397528653846182 1
0.560065210821371 1
0.273880415905569 1
0.0894016767599821 1
0.31072549345308 1
0.556263673607512 1
0.965792143406036 0
0.842072887861406 1
0.284659998835031 1
0.569618531135445 1
0.419320414587828 1
0.248379374090262 1
0.709136706740988 1
0.87724454268174 1
0.361420149410666 1
0.438962891957588 1
0.680663420744934 1
0.478303881538527 1
0.487870257813479 1
0.161547448441213 1
0.710619393777689 1
0.815359815545486 1
0.561159867567076 1
0.612925351836689 1
0.0930825600205628 1
0.556609297668549 1
0.965638183545408 1
0.28276792396157 1
0.815221174657972 1
1.20706623530014 0
0.307914792416202 1
0.622202878857229 1
0.474460136547293 1
0.772265478735199 1
0.573664869438104 1
0.631210486534608 1
0.664268092383998 1
0.763583465932944 1
0.482140228359805 1
0.331963246591963 1
0.255279013321649 1
1.07564061425762 1
0.599566548993883 1
0.79006387624698 1
0.605123765853824 1
0.0178388015800713 1
0.484136216621567 1
0.407629768010839 1
0.735418250360043 1
0.709854996827008 1
0.924558554436583 1
0.31402784631106 1
0.694627164372993 1
0.432549092595939 1
0.900162437657921 1
0.683482735180648 1
0.600136461914659 1
0.326003172593086 1
0.871189213749978 1
0.333132557737396 1
0.524816474807638 1
0.339626684842195 1
0.814108504042294 1
0.510858819000716 1
0.745112520371262 1
0.829696377955996 1
0.667147360688362 1
0.140954514955298 1
0.754193020259017 1
0.512001368328078 1
-0.0440968511566544 1
0.237695835540912 1
0.817091253831716 1
0.299259969939544 1
-0.336582019239281 0
0.440913185010149 1
0.129201136542917 1
0.549859230547843 1
0.39552295970596 1
0.431795013177199 1
0.713087926448727 1
0.970152429206787 1
0.594505033434226 1
0.254491224729127 1
0.790373007705704 1
0.658721662473398 1
0.543702336901437 1
0.678015858477588 1
0.517916789842511 1
0.266565723407401 1
0.288986021627584 1
0.618923706993922 1
0.186262371925338 1
0.13842273623679 1
0.266604446003879 1
0.234792369764928 1
0.907256569965613 1
0.798851093351928 1
0.456424696172107 1
0.240163077416396 1
0.681603569021923 1
0.179118725600581 1
0.771263782408016 1
1.01938698135947 1
-0.0506474063522326 0
0.446762970824666 1
0.52651393391724 1
-0.224268957756561 0
0.9369567795071 1
0.367149378377551 1
0.153537656611064 1
-0.217484666152273 0
0.127512751116889 0
0.692585984750839 1
0.651821231059042 1
0.680559728276117 1
0.0659330932268529 1
-0.0207684414393657 1
0.472851811382961 1
0.680085064533778 1
-0.164727322625761 0
0.451587048618901 1
0.742487400564176 1
0.48792738322566 1
0.982882093850747 1
0.839641602981571 1
0.0154086471146284 1
0.544357885738035 1
-0.141917356662125 0
0.490501129410286 1
0.340113192656283 1
0.578098597775742 1
1.23795692474481 0
0.146871057502122 1
0.829318802831716 1
0.774006195274568 1
0.268521922429777 1
0.0367023661210343 1
0.600714795085415 1
0.393446057422453 1
0.194660111541993 1
0.821126958985247 1
0.873348426831457 1
0.886795084540122 1
0.265486173987934 1
0.612032913896797 1
0.942281889069061 1
0.785478291635245 1
0.518988807793157 1
0.479698808360358 1
-0.261913056559209 0
0.439009272046971 1
0.144022529624778 1
0.194793256332683 1
0.462636713230291 1
0.88910286772684 1
0.814442728602858 1
0.354057171149997 1
0.699153471308612 1
0.559438138550795 1
0.150782861196641 1
0.248294270591292 1
-0.173482855424874 0
0.544046812471772 1
0.447310228582151 1
0.315070415870617 1
0.546994557601428 1
0.40870330580061 1
0.387349323909017 1
0.233732662546925 1
0.775720467955259 1
0.86660436022255 1
0.505648457661602 1
0.692221288479566 1
0.47802340320797 1
0.647501349750883 1
0.443393536831473 1
0.521818714734499 1
0.431658520489882 1
0.534858238454264 1
0.658060069876213 1
0.719923889311668 1
0.776920823177901 1
0.443342920004701 1
0.335252045863404 1
0.176822995861109 1
0.687303202728376 1
0.36129645939173 1
0.705676107849526 1
0.572466389964104 1
0.501721142711244 1
0.822606194779276 1
0.516641535143542 1
0.598733844654859 1
0.0585540092808227 0
0.410603753226585 1
1.06533041098545 0
0.41027836562476 1
0.552304537368608 1
0.617965077790293 1
0.0741924705219176 1
0.252231151032525 1
0.362666029475686 1
0.394053890169473 1
1.10067934884687 0
0.275893641176226 1
0.191147514888649 1
0.370576821728292 1
0.772207552190295 1
0.367431845005658 1
0.263243919458505 1
0.425468176336559 1
0.843577860529963 1
0.634092004991841 1
0.488437728365156 1
0.316527523223681 1
0.436513214806722 1
0.707027348011864 1
0.891683064351174 1
0.142965792141986 1
0.222176096015301 1
0.485402805881283 1
0.599873490238003 1
0.346827447422424 1
0.428724498120538 1
0.757653747568946 1
0.0583227999206597 1
0.570218903086677 1
0.663147574805877 1
0.419189634677292 1
0.483418718578631 1
0.504168323405897 1
0.282573231487214 1
0.840682915007565 1
0.576628653582816 1
0.7140405387098 1
0.695327828376219 1
0.273482047482643 1
0.525105318520222 1
0.694034974942538 1
0.380394192942694 1
0.446323618742317 1
0.263506722316414 1
0.872193743971326 1
0.523502587322399 1
0.456910505121017 1
0.593721493932152 1
0.681009220407969 1
0.324235142733928 1
0.648285852903281 1
0.577376708604468 1
0.632224983110934 1
0.189320172087778 1
0.386496424349829 1
0.667539918101496 1
0.461804435652134 1
0.262097556901679 1
0.794901176778443 1
0.634085309448246 1
1.03946418218227 0
0.379456160395416 1
0.736042017063926 1
0.938150970250232 1
0.142158062529328 1
0.310365957049597 1
0.131696342269067 1
0.493687315878559 1
0.401549725635467 1
0.228445220143965 1
0.323803488835882 1
0.637040399113394 1
0.285728536687525 1
0.468638895235052 1
0.47266388124337 1
0.826084214162365 1
0.53741645455997 1
0.448882505170953 1
0.709898617659754 1
0.240555362479059 1
0.398623320928676 1
0.45209059697433 1
0.141965158572561 1
0.539128187145146 1
0.0569455854374568 1
0.175209090845375 1
0.454398732459784 1
0.682529443590952 1
0.618613030456105 1
1.00372443785011 0
0.568350189042796 1
0.45979612727527 1
0.921680376962531 1
0.878993698882263 1
0.616008873698477 1
0.824397862241969 1
0.724374889213342 1
0.204967509697067 1
0.60508101047708 1
0.595815026539058 1
0.212867448997001 1
0.454046041849518 1
0.309969916678118 1
1.5953470862048 1
0.482584059751762 1
0.591012418743243 1
0.410787810909325 1
0.982737400685012 1
0.815317332011343 1
0.844202653909647 1
0.413904408437325 1
0.364360356075683 1
0.189562143359324 1
0.653591693701859 1
0.541399748207726 1
0.87802176368287 1
0.475989722468936 1
0.728433527673027 1
0.293958532891664 1
0.260852568944826 1
0.400598702630644 1
0.926832562368624 0
0.566347862565902 1
0.363217711825379 1
0.324087012209585 1
0.469276252330338 1
0.23210374692995 1
0.776001112507912 1
0.108309688298211 1
0.441425085659957 1
0.562498283956078 1
0.615646370099125 1
0.492315133752626 1
0.800202994106552 1
0.533494762107321 1
0.508498023665233 1
0.047408795644333 1
0.903658875358791 1
0.398637186634053 1
-0.00929004621378941 1
0.318639495349499 1
0.73173919795269 1
0.753751485121563 1
0.325064827193149 1
0.178875451861733 1
0.48200273198309 1
0.609125881939886 1
0.16714679072693 1
0.782613390253485 1
0.139510598056133 1
0.679973847718621 1
0.738112875193012 1
0.0481951086347763 1
0.400224449123506 1
0.956681279969671 1
0.704470558311897 1
1.10525600245716 0
0.0287588909978201 1
0.801930863847661 1
0.615867415451623 1
0.416652049787378 1
0.502795508612522 1
0.471558018966469 1
0.34283154389126 1
0.723367444807945 1
0.318835431813592 1
0.403839015161028 1
0.770802589055021 1
0.667610610701388 1
0.242946766761671 1
-0.199019709391877 0
0.499910311761092 1
0.288762090916907 1
0.554923174347514 1
0.620306078697125 1
0.307592526483402 1
0.636683509838728 1
0.734919125902997 1
-0.0170203939695672 1
0.538348412204359 1
0.402202078253772 1
0.54071523502899 1
0.440693701444169 1
0.20812394650399 1
0.281891259269641 1
0.525554640696698 1
0.827740098684579 1
0.138913525857888 1
0.180225322774888 1
0.273291474338298 1
0.474839712744379 1
1.04558048462772 1
0.175570489852847 1
0.146990808729579 1
-0.0505328898391146 1
0.598190958529885 1
0.272640524757821 1
0.678729785091406 1
0.752847538042674 1
0.286252815251444 1
0.860245163763731 1
0.518538082135653 1
0.254400666710787 1
0.248293763260722 1
0.140828433035385 1
0.225060123354182 1
0.285956499718471 1
0.399435358161131 1
1.11010802383718 1
1.11231339087591 1
0.616876320566809 1
0.356263646236415 1
0.752251409344492 1
0.651735958928626 1
0.428006510722701 1
0.515417194771054 1
0.697134494301584 1
0.669246727520529 1
0.21565255701262 1
0.101024526015999 1
0.0353978788370917 1
0.803763239976191 1
0.544024133328309 1
0.551915137837272 1
0.0958112969548556 1
0.418962595028095 1
0.191667334739299 1
0.581861320360374 1
0.605016239596526 1
0.611879736439724 1
0.474130322438462 1
-0.101717386485822 1
-0.146125670003472 0
1.28611984760548 0
0.629575173669536 1
0.604130011773228 1
0.432305467369007 1
0.486894910388439 1
1.02128109892689 1
0.649111285600857 1
0.033259793992404 1
0.462806934316593 1
0.725601384732729 1
0.0354416253218794 1
0.513016826787515 1
0.425579883643235 1
0.85858858202605 1
0.393738979199073 1
0.604908090569823 1
0.845940185577642 1
0.526652429242508 1
0.955051084933085 1
0.738456781607782 1
0.586569186596328 1
0.472885938193252 1
0.457239350009197 1
0.337898667004647 1
0.370959228571094 1
0.695456367494216 1
-0.0477007700758198 0
0.703882649566846 1
0.619218525786422 1
0.173858066203188 1
0.7196752574263 1
1.10362752418744 0
0.25934821989504 1
0.272861529601985 1
0.429574892962823 1
0.174956539057157 1
0.545837989346344 1
0.0983464330032911 1
0.740586778003101 1
0.780360253586574 1
0.520331283117766 1
0.478615041323586 1
0.568204426368689 1
0.00528502999270984 1
0.542037381949106 1
0.407576419827389 1
0.308081927396239 1
0.965095983522283 1
0.0745432332184991 1
0.415080010544117 1
0.809852943063944 1
0.142447655405593 1
0.473691561313938 1
0.753239193707196 1
0.434592767840737 1
0.784653435163568 1
0.686514440255672 1
0.646918129533107 1
0.838803756015463 1
0.70061217523336 1
0.16431156416817 1
0.444651306321815 1
0.754720086341328 1
0.212693416318474 1
-0.160856105930415 0
0.54665158973084 1
0.727202407079913 1
-0.103473934936474 0
0.298607426060972 1
1.08355495752569 1
0.913559361149925 1
0.259069457965168 1
0.368239386019441 1
0.254567216380854 1
0.353736845474027 1
0.341454791865222 1
-0.037318085931625 0
0.474112728952484 1
0.587747703729191 1
0.412933125597829 1
-0.0105294372325377 1
0.502234955556007 1
0.310149071758084 1
0.821097849086092 1
0.161922474441955 1
0.144939880174363 1
0.911031564567412 1
0.703765230460444 1
0.7623742882339 1
0.231807981114219 1
0.00773095004176401 1
1.00766858699521 1
0.588789088229158 1
0.740796865784673 1
0.14680328192643 1
1.00314730377932 1
0.799300141715147 1
0.937127626420877 1
0.435940067670664 1
0.766304925887374 1
0.284663373931898 1
0.629609905247517 1
0.462605846515217 1
0.878106729227991 1
0.748606687064428 1
0.00640633096086445 1
-0.0138226411727929 1
0.357712612850941 1
0.307350413330229 1
0.482362279583049 1
0.345645329748099 1
0.485388524474823 1
0.443102208319748 1
0.100777440382923 1
0.723984913350652 1
0.724888242220392 1
0.389290921364834 1
0.717887735787688 1
0.157221834007067 1
0.504677823889576 1
0.543515263407917 1
0.123827583611485 1
0.548989751842978 1
0.633943062764343 1
0.447505364896742 1
0.83940971643913 1
0.311546596010844 1
0.151183396913221 1
0.966617012148206 1
0.546670070915507 1
0.121633572943571 1
0.171394414020376 1
0.801579793027392 1
0.281362448316047 1
0.559819960310541 1
0.547745922517573 1
0.690575391847314 1
0.677360380237204 1
-0.212214306613006 0
0.81025361846509 1
0.210118335954568 1
0.721734986338068 1
-0.0191090818457784 0
0.658719354415522 1
0.546718011718812 1
0.814139486448215 1
0.11426051868772 1
0.32294025681648 1
0.692626498693846 1
-0.342162280645101 0
0.682138789397641 1
0.752681309005692 1
0.409891254297313 1
0.450716462541893 1
0.283413867947652 1
0.0787899608073983 1
0.451126305403685 1
1.05349245629954 1
1.31661649546705 0
0.495254848927089 1
1.2704995353264 0
0.309084820251877 1
0.564142114461112 1
0.454093305304394 1
-0.160531409044256 1
0.174030415585052 1
0.658177994159608 1
1.16944414991468 0
0.461941696717119 1
0.868777536978968 1
0.368430414611487 1
0.887525158692066 1
0.16271515529669 1
0.303635774887329 1
0.847427236172491 1
0.699016026947538 1
0.619438646537772 1
0.484348825002392 1
0.336316669643962 1
1.26298723520274 0
0.363681024663245 1
0.12766428568936 1
0.861524757524563 1
0.322177142691826 1
0.647385682584459 1
0.449219351409428 1
0.546093765514234 1
0.244858089259615 1
0.328181842214225 1
0.536847916457633 1
0.0616748950847536 1
0.688444800430775 1
0.57655754175664 1
0.466461300294711 1
0.447735780938779 1
0.135932676404633 1
0.48852795303352 1
0.657299340986272 1
0.537831489076126 1
0.539803411885332 1
1.08271378115631 1
0.255953784149687 1
0.547019814690348 1
0.40445803189634 1
0.382047566204483 1
0.427083618504172 1
0.476527676972033 1
0.165791820240245 1
-0.0990415945560512 0
0.419377203753687 1
0.391363295539568 1
0.615621124629213 1
0.63296390890288 1
0.0383689661966468 1
0.407237552272892 1
0.14986359026003 1
0.65721144718196 1
0.672075783696285 1
-0.69797558521923 0
0.188372701895107 1
-0.221091967557059 0
0.537247937355083 1
-0.0582020227569527 1
0.51258037487571 1
0.420978689909828 1
0.641119776596345 1
0.400203432667904 1
1.18134198192092 0
0.334055951138819 1
0.477360041296443 1
0.901157687982824 1
0.787107147978354 1
0.489632769578375 1
0.803881565762797 1
0.574361915062348 1
0.683644588940276 1
0.540468419691338 1
0.799112773282309 1
0.622145937121246 1
0.547672115821947 1
1.02771175857209 1
0.741334420923399 1
0.750805821694587 1
0.673473670186328 1
0.0269257467547587 1
0.872761445851385 1
0.79459540112068 1
0.379649959988991 1
-0.109410785700003 1
0.316118257502197 1
0.370438204425282 1
0.711222592865351 1
0.907624618091216 1
0.375055934673982 1
0.425507123071793 1
0.659431651264805 1
0.365685817518053 1
0.29531802041774 1
0.0790416154306771 0
0.368166593198931 1
0.527851533864985 1
1.36272153458734 0
0.437319006631283 1
0.55029552264132 1
0.696976323768905 1
0.532551583804588 1
-0.138120882866505 1
0.404946136342412 1
0.315888539122682 1
0.50683688526928 1
0.118251560933045 1
1.16036360363622 0
0.641948800369027 1
0.615434361661169 1
0.549777736883161 1
0.411742205573699 1
1.18195567920954 1
0.255472050858415 1
0.883042170900201 1
0.593630435217909 1
0.539406486393714 1
0.490257440404687 1
0.214807041070688 1
0.770142401913637 1
0.0122859844230848 1
0.783849797457473 1
0.514847271911985 1
0.562764684175795 1
0.714357037161957 1
0.62279037198406 1
0.727837843735557 1
0.390231800681104 1
0.615164223794494 1
0.440151869021719 1
0.583029052904373 1
0.781136968597133 1
0.478487881995319 1
0.412684566821759 1
0.199792519958537 1
0.411210472913085 1
1.054811202179 1
0.222292716787085 1
0.079415272809609 1
0.636030697245554 1
0.435433296703262 1
0.820797741348583 1
0.677250867085344 1
0.986424523051932 1
0.454275530182758 1
1.10008546995628 1
0.602295162539374 1
0.896171351562576 1
0.764248995657939 1
0.75371190669561 1
1.18169382598505 1
0.446950958219794 1
0.595086746948188 1
0.865599510314718 1
0.289509991297303 1
-0.23200415412149 0
0.122664616039594 1
0.783905144593421 1
0.0825103887707433 1
0.185723047740011 1
0.418571363298978 1
0.685305305360563 1
0.478548728038312 1
0.662390154866314 1
0.181358320346822 1
0.362916118218639 1
0.576111339970185 1
0.680671454538351 1
0.590294761649153 1
0.859598161342097 1
0.512512502940502 1
0.570203637517287 1
0.92300462134068 1
0.0224049906910849 1
0.0228263049521587 1
0.805974638527143 1
0.255799956163986 1
0.386484377983058 1
0.0616064716237742 1
0.260527252473304 1
0.0964501165502288 1
0.347793993916258 1
0.562573361024936 1
0.300381583545329 1
0.729016727175101 1
0.42680031980589 1
0.667813208367868 1
1.36803042060133 0
1.02930893704269 1
0.139649541399412 1
0.279133455746703 1
0.404664700761292 1
0.357424706440719 1
0.903037240462757 1
0.370936291017152 1
0.48942392168198 1
0.760820275608746 1
0.337772945625325 1
0.794151518469725 1
-0.176431060275522 0
0.307039888409805 1
0.817754263518617 1
0.722903312406917 1
0.208221270003498 1
0.800701201693319 1
1.00198016946607 1
0.658235407457011 1
-0.192644027703158 0
0.253440595854304 1
1.1102772515007 1
0.507991315467685 1
0.457878965561028 1
0.814604200771542 1
0.816621886946828 1
1.0904913489324 1
-0.0929646974756948 0
0.44635767406611 1
1.24551754849633 0
0.0319056662059916 1
0.397989379124072 1
0.521543521697892 1
0.766023616762606 1
0.687228288040923 1
0.447971765404353 1
0.284442975317573 1
0.483264697792425 1
0.715634326259543 1
0.290552802606387 1
1.04526486740632 1
0.823703862431188 1
-0.0737284242650323 0
0.186654094106917 1
0.624903629526751 1
0.205337614024298 1
0.609899284586452 1
0.581627655888011 1
0.479983739877912 1
0.333481393152432 1
0.562949055072663 1
0.220189086943035 1
0.407688867338368 1
0.885747625107175 0
0.326928489617222 1
0.383004079917171 1
0.523567065526808 1
0.494495858568134 1
0.471312722493323 1
0.696540230310338 1
0.657093348462492 1
0.340935284351145 1
0.758151231717359 1
-0.122316128055699 0
0.0952713150224549 1
0.128835332681683 1
0.604889573706387 1
0.819565755533337 1
0.901645552313819 1
0.0486067611744369 1
0.56770957002169 1
0.0576610193682225 1
0.0501166841002384 1
0.565009634759358 1
0.413820972123469 1
-0.109823737130142 1
0.839145390540729 1
1.04505948255944 1
0.169370185346497 1
0.189367842895226 1
0.462359275751432 1
0.326280025522349 1
-0.0657423412783049 0
0.831185025795648 1
0.105054467356599 1
0.639112411846024 1
0.265352018377935 1
0.0466766439741857 1
0.185703359754451 1
0.621927766126235 1
0.236136855528116 1
0.504221887623562 1
0.87713155004262 1
0.722782084990821 1
0.211071139690262 1
0.240911867904771 1
0.181806801172586 1
0.394199327252182 1
0.542839110989847 1
0.604094205630393 1
-0.00106034211629228 0
0.45934106405333 1
0.865614972237961 1
0.483638651115566 1
0.690953964211246 1
0.124387942328661 1
0.327541315868687 1
0.654936655786057 1
0.683843200847614 1
0.57016057398354 1
0.721161574286497 1
0.934489189923201 1
0.476455400406451 1
0.461371156331959 1
0.826650798677029 1
0.30347858058038 1
0.579609019084976 1
0.671253452134849 1
0.576238132083373 1
0.677214713608688 1
0.214306930738177 1
0.134216010308545 1
0.766517515981878 1
0.476284069685665 1
0.536521669477923 1
0.105626926235435 1
0.609450058654328 1
0.489597631050394 1
0.591740330624647 1
0.451738359300635 1
0.356926529050251 1
0.207996296023794 1
0.239376901654226 1
-0.185234597471063 0
0.0126434677865809 1
-0.0255979350289357 1
0.44818882368217 1
0.363559535497941 1
0.504275185172248 1
0.242991781146572 1
0.71179392369634 1
0.815018941563682 1
0.880717992208408 1
1.0288505282349 0
0.375594562353166 1
0.694977163507539 1
0.550651942552772 1
0.492335774003818 1
0.28081143562184 1
1.12518947733548 1
1.02756143360976 0
0.467214210576116 1
0.611242174918442 1
0.501717930270821 1
0.280241231389423 1
0.172392301598492 1
0.75390877288593 1
0.60144310011926 1
0.37124939116418 1
0.464358082111947 1
0.297677003432707 1
0.685333458537287 1
0.576550153061116 1
1.04108427280021 0
0.398955264961977 1
1.05206739923797 1
0.648357205275799 1
0.562799297997936 1
0.608197103850298 1
0.282292976532046 1
0.388073279441081 1
0.43442740579964 1
0.667348613751685 1
0.546681936960235 1
0.706263985173291 1
1.28545503430707 0
0.723541483053025 1
0.206885850126208 1
0.188410080869667 1
0.548352059344612 1
1.18130972215727 0
0.0153532354027858 1
0.557516213242348 1
0.571401721856335 1
-0.160315970659673 0
0.282992665186109 1
0.589795942184744 1
0.536577043273572 1
0.773964832021509 1
0.293232260360378 1
0.578226133380039 1
0.748327133804922 1
0.71601672097492 1
0.690898045357982 1
0.675603850773796 1
0.979849025429644 0
0.4425087022103 1
0.616856849213734 1
0.55344143387109 1
0.619432493267636 1
0.559488680279539 1
0.426969312426144 1
0.25719618263437 1
0.384685921708115 1
0.659993586033918 1
0.56594124582527 1
0.505435495940901 1
0.826182227264289 1
0.444747276724198 1
0.266192865265826 1
0.86172627520263 1
0.894863936815217 1
0.612260372016036 1
1.10629321425186 1
0.433823373793646 1
0.433386069466608 1
0.472319719154086 1
-0.162727737029396 1
0.225286622756744 1
0.161430097512551 1
0.340219485462355 1
0.452535073692664 1
0.0994518361034072 1
-0.0153634625490064 1
0.173370532291795 1
0.692981786075696 1
0.383625499760934 1
1.01506694390295 1
0.875962027851532 1
0.622977864690832 1
0.702761182284175 1
0.868288298283306 1
0.211333807895542 1
-0.408305140317647 0
0.887466413067472 1
0.0405441737711803 1
0.116723708491431 1
0.261137118292099 1
0.688667055082016 1
0.261590026487245 1
0.482083551874709 1
0.366746126325193 1
0.936163834609111 1
0.402711974270252 1
0.837684344798315 1
0.677087433346011 1
0.506144558578582 1
0.510922978727984 1
1.21239936640585 1
0.512711533348981 1
0.0982905606491406 1
0.810985562170183 1
0.485653242935107 1
0.743715947671813 1
0.138075855626496 1
0.327136369013969 1
1.05799231877529 0
0.769228934667472 1
0.116613256023254 1
0.568854728648753 1
0.342546498536956 1
0.509216220673347 1
0.0564015746757229 0
0.792242897707994 1
0.230946739142964 1
0.24092319261842 1
0.571211593965199 1
0.623547220562613 1
0.526574264788295 1
0.733331342783182 1
0.731982670093955 1
0.786995626236731 1
0.522056136804737 1
-0.559842368367798 0
0.567485899744528 1
1.07060524678647 0
0.803779953576072 1
1.0908205311303 1
0.0490529078426596 1
-0.115225360256519 1
0.620561199538442 1
-0.28647873811296 0
-0.229807361592078 0
0.230585961185387 1
0.659161264079268 1
0.316533647721896 1
0.850606093025974 1
0.797061782685585 1
0.726594396661367 1
0.424512070950961 1
0.787499375722529 1
0.651131771008367 1
0.114912419095264 1
0.290406042988733 1
0.268520832434626 1
0.703560961214482 1
0.21702731510982 1
0.112373398360492 1
0.453141770701915 1
0.293187949760888 1
0.458275072575409 1
0.684263494569074 1
0.205319190278557 1
0.804471748981629 1
0.0235049521722763 1
1.24089308607507 0
0.535701298756373 1
0.678507647609284 1
0.52941237655249 1
0.60037526888956 1
0.905256005022314 1
0.168493008806248 1
0.0191116499226808 0
0.168404579152623 1
1.03079068595189 1
0.475100628637599 1
0.25350472409438 1
0.608271763317137 1
0.766443347565817 1
0.75699199174558 1
0.333267249286154 1
0.496694482244047 1
0.633399161703291 1
0.583772281590812 1
0.17189081911325 1
0.404785235970521 1
0.417662278601739 1
0.418008770075624 1
0.668735152887446 1
0.888352202627403 1
0.155062967531966 1
0.663540552991123 1
0.608911697019307 1
0.364181068190452 1
0.923710820418406 0
0.610097469315266 1
0.61186879342438 1
0.537414247670937 1
0.798479749685571 1
0.968910474636535 1
0.269902512641131 1
0.923220162193499 1
0.960656568775189 1
0.958496408977696 1
1.07885327981909 1
0.962301876246122 1
-0.225846213243929 0
1.17676595293166 1
0.585904836637879 1
-0.0413236280448491 0
0.798383830370129 1
0.550043792914007 1
0.718063752753804 1
0.522000388357068 1
0.931458486528613 1
0.360170051374873 1
0.65815754389512 1
0.718147585127301 1
0.893360971577957 1
0.382322206214114 1
-0.0289843729450131 1
0.330500320322967 1
0.433585317037623 1
-0.0228119738730448 0
0.967205804053621 1
0.6622153728052 1
0.0705099296460588 1
0.356603568134493 1
1.37240098848912 0
0.670813613736435 1
0.71439925173464 1
0.58241688567029 1
0.486384293506097 1
0.89747705945329 1
0.339794940090084 1
0.223171155917389 1
0.494366579065238 1
0.116486002392614 1
0.582153457217612 1
0.65304071223592 1
0.646348724145931 1
0.781891279535306 1
0.306780267563302 1
0.767499948091228 1
0.494558083966095 1
0.427035035076744 1
0.332384606602214 1
0.424054232677134 1
0.388037043679524 1
0.64470505642389 1
0.773095511169498 1
0.617028500968639 1
0.157811756901314 1
0.435521471998907 1
0.218324827687 1
0.330151656973436 1
0.573224389146356 1
0.703655500619976 1
0.374038690003452 1
0.466495835492592 1
0.300064608414962 1
-0.410983183078536 0
0.0710028959561908 1
0.651954558315267 1
0.66069974014827 1
-0.205367856543905 1
0.350288062627494 1
0.873579581218716 1
0.530999384449865 1
0.42965281739235 1
0.503932969538017 1
0.246777811710108 1
0.822182619637354 1
0.62070383041341 1
0.783071436163913 1
0.240008711418758 1
0.956098530059031 1
0.47822550017427 1
0.564528149994774 1
0.495777554114029 1
0.468705995347607 1
0.592427117149708 1
0.345601082620558 1
0.491706810582127 1
0.774083700571466 1
0.55807459021814 1
0.631632744181484 1
0.355296556619247 1
0.355622809399896 1
0.372360551003404 1
-0.120023072868935 1
0.381052854388884 1
0.231346413400398 1
0.544327442237534 1
-0.0580211497759679 0
0.356212973570784 1
0.585114916799289 1
0.568348747223055 1
0.176605798375658 1
0.89816231958514 1
-0.214826848135992 1
0.791083215931479 1
0.489584077775671 1
0.722485557181626 1
0.563519599641423 1
0.153353509689964 1
0.308215226402245 1
0.927342035120364 1
0.321004866518568 1
0.461148646866562 1
0.216092345120665 1
-0.0481852561470339 0
0.401020592319035 1
-0.129690420592231 0
0.638206028215787 1
-0.0357724634443875 1
0.19349884890421 1
0.37071522625458 1
0.496181150601927 1
0.646154281818912 1
0.387103946513817 1
0.946346590100745 1
0.135230305913655 1
-0.244366031691421 0
0.516760489815416 1
1.22526398575722 0
0.0762871683397217 1
0.99543609472605 1
0.566630571777651 1
-0.104059895706677 0
-0.0950481996059208 0
0.909223655112806 1
0.799410776198483 1
0.686370209381454 1
0.905704194487635 0
0.270670745227214 1
0.394792130336848 1
0.380322937194574 1
-0.123079378036642 0
0.132876409965454 1
0.54021606808219 1
1.22133685472886 0
0.152323165986661 1
0.45116078928556 1
0.823215793652332 1
-0.0482678389350191 1
0.704817157162638 1
0.339507783673731 1
0.690658631732013 1
0.422006092268821 1
0.730811203487269 1
0.525130538128249 1
0.262187125765816 1
0.234378567457014 1
0.746714218322821 1
0.635569575135489 1
0.596048715182433 1
0.664321071107428 1
0.630642914965996 1
0.374603578738619 1
0.663724298338796 1
0.513510493663133 1
0.816064355919419 1
0.421876744320739 1
0.61503094629303 1
0.756256049773222 1
0.550775730489156 1
0.614260951438941 1
0.585641928816244 1
0.653759782386747 1
-0.106091859105129 1
0.137637723307156 1
0.57347763211864 1
0.283836955375622 1
0.29558178886636 1
0.540017948038061 1
0.574577483174545 1
0.416899804475624 1
0.0614960917726386 1
0.531125649661608 1
-0.117789444086074 1
0.0472299154259836 0
0.356525638719914 1
0.646836622984019 1
0.410525567549519 1
0.308581746020701 1
1.23045468839619 0
0.30881736868389 1
0.944854881233643 1
0.943847858818734 1
-0.0718111049723112 1
0.86783179902849 1
0.793613303291344 1
0.729944951416607 1
0.0561322254817344 1
0.573749981967479 1
0.866822663416372 1
0.0561874400215901 1
0.563638481663011 1
0.201405288045347 1
0.675258329179828 1
-0.0525120048276083 1
0.516077071815394 1
0.773711308056399 1
0.324844559985632 1
0.44246076671524 1
0.257004042304705 1
0.548840404895065 1
0.64186909811888 1
0.601821876456562 1
0.298753568599995 1
0.518824206851369 1
0.243038802225844 1
1.22556351155822 0
-0.0560816004127396 1
0.627299918532354 1
0.702177007728766 1
0.565188704960949 1
0.395723902289609 1
0.700963328149203 1
0.714305214187811 1
0.722361582874834 1
0.492298169566612 1
0.67640906335734 1
0.322172503666379 1
0.474456591476263 1
0.382944725714549 1
0.23216624282434 1
0.419500852453753 1
0.0617994297445062 1
1.10531652303397 1
0.207093950649779 1
0.284264250927922 1
0.934176580571901 1
0.228041136722431 1
0.324344262555625 1
0.653836355894289 1
0.659904422358193 1
0.400990857377296 1
0.614903586849648 1
0.701776522766208 1
0.375601102138803 1
0.336067950484097 1
0.0917270090481539 1
0.39458647759164 1
0.770217572316277 1
1.03458016537792 1
0.368614570100351 1
0.678674448961186 1
0.603291682426972 1
0.103647262220441 1
0.301489168497625 1
0.473600277695617 1
0.687016867802569 1
0.167739249616634 1
0.396505140092259 1
0.422339952103523 1
-0.188457256929677 0
0.60975272346972 1
0.564035242324451 1
1.00050345924816 0
0.421548805532527 1
1.25886880878631 1
0.808485013484801 1
0.129835597264574 1
0.547125989239252 1
0.432319761088569 1
0.361962123522345 1
0.898517406910891 1
0.220840902106958 1
-0.287587724922044 0
0.527158153156847 1
0.431004597054211 1
0.596954450901827 1
0.0324026366627405 1
0.97051607747476 1
0.208341769248094 1
-0.0781448782837626 1
0.00600134688575563 1
0.15974281019694 1
0.650453726480935 1
0.429431565411657 1
0.584311994257831 1
0.371119220470536 1
0.605269152369044 1
0.361743328710568 1
0.839291385486804 1
0.393761876188114 1
0.665996089463 1
0.582738915905134 1
0.583570513456808 1
0.629422849005699 1
0.592660470068703 1
0.298988101422108 1
0.833312051485226 1
0.49029820644113 1
0.731212611735594 1
0.79897555566722 1
0.61882290292376 1
0.321956410076967 1
0.438212050690229 1
0.301129392162862 1
0.313496901604445 1
0.405386777462603 1
0.404368753876338 1
0.66222188664917 1
0.396928470708822 1
0.496245727867949 1
0.269269675799893 1
0.243505415788827 1
0.620649580589614 1
0.412047961402268 1
0.500742636510466 1
0.593124870070856 1
0.1295601007697 1
0.181878724669342 1
0.987024145963697 1
0.781206282612285 1
0.314077895122298 1
0.331748608239307 1
0.414730828243332 1
0.574884308812985 1
0.635257180764907 1
0.711849824510874 1
0.907483172242528 1
-0.119570266001806 0
0.311104413467689 1
-0.0043417668758923 1
0.547023342744783 1
0.0538709387358879 0
0.707906878089291 1
0.43297838905692 1
0.740962147881232 1
0.685732188100241 1
0.444084405811797 1
0.449039058507763 1
0.186982716541089 1
0.78918834429937 1
0.532904556651325 1
0.532012629979659 1
0.76183055382884 1
0.26527703173045 1
0.151040569796077 1
0.581179150880578 1
0.792762881272441 1
0.523513732731806 1
1.03270283709728 1
0.0473670752097136 1
-0.0989180585460311 1
0.322633561477838 1
0.444217395157545 1
0.334668257084011 1
0.694110710705977 1
0.338481452527759 1
0.47727945001283 1
0.791230774561888 1
0.548897789280093 1
-0.146519614636775 1
0.138316081328425 1
0.463479385984937 1
0.521628554357451 1
0.513903642840818 1
1.04161436343459 1
0.289375954395779 1
0.259613920657737 1
0.143228581734416 1
0.643832834156506 1
0.453719199717014 1
0.566006925588592 1
0.261567641447866 1
0.594551919166224 1
0.515955400867329 1
0.396733530570348 1
0.0159580163303103 1
0.947507423285543 1
0.740081613400449 1
0.521624873536657 1
0.904386082671541 1
0.702348578325845 1
0.989960087733986 1
0.317956503210757 1
-0.048226153611604 0
0.0277263250457938 1
-0.100193097927198 1
0.586267707464378 1
0.676738442114727 1
0.957212531308143 1
0.530235901746722 1
0.177784820932723 1
-0.0418877288943941 1
0.557388159679363 1
0.838430450624906 1
0.790157526520687 1
0.618272170496517 1
0.493737051611325 1
0.233277436825193 1
0.146852326201799 1
0.850976642638602 1
0.584561195410917 1
0.412660780551353 1
0.317607590762025 1
0.655923836386994 1
0.176272402847664 1
0.731720384967866 1
0.439672463293329 1
0.955324215697341 1
0.662930860143044 1
0.651628143837258 1
0.346053222294867 1
0.394354423077737 1
0.459558990108267 1
0.403944964403994 1
0.616948673060005 1
0.87574339333766 1
-0.00415296216122718 0
0.308710026792836 1
0.643212541216687 1
0.2151290130374 1
1.00669898039752 1
0.147425893396196 1
0.633173554148901 1
0.926029090212959 1
0.538423382971792 1
0.53355860847565 1
0.919975952458094 1
0.502526372319685 1
0.21660510671445 1
0.626913191441507 1
0.496681159649123 1
0.578245850800076 1
0.50166145645585 1
0.532905142054738 1
0.912075794058147 1
0.721253269992219 1
0.600505073783505 1
-0.0605324774506451 0
0.61724586974963 1
0.108561888760066 1
0.510210646145959 1
0.388579279622605 1
0.938420595106844 0
-0.087763514725413 1
0.635867177078402 1
0.452266994359669 1
0.517168659661118 1
0.336704755004033 1
0.442733695958686 1
0.258414856437207 1
0.679401259582742 1
0.654200705240099 1
0.335785615793237 1
-0.167218141696845 0
0.414829097541248 1
0.384413944791949 1
0.337965746963086 1
0.900957707844057 1
0.370334108653975 1
0.53770130558424 1
-0.070600311114467 0
0.981344968019093 1
0.570627033114461 1
0.318882484880959 1
0.372528114377243 1
0.851587797480439 1
-0.0978260718721066 0
0.416088275543985 1
0.427063569515883 1
0.748091602468617 1
0.504191920781234 1
0.118306094498631 1
0.199890771372529 1
1.0528022872884 1
0.789592001164971 1
-0.0127761943787778 0
0.344529905342387 1
1.11291394207512 0
0.864760212247496 1
0.450949355968743 1
0.878723043569768 1
0.506444648240283 1
0.474199294589992 1
0.225667439214346 1
0.562461541027545 1
0.733174552500782 1
-0.165209825342153 0
0.164504023299235 1
-0.004272022036076 1
0.521298582547238 1
0.0552236143481821 1
0.738944131994712 1
0.212548352074165 1
0.704822378632725 1
-0.0139051966021012 0
0.346634377751852 1
1.04182323980176 1
0.0872434038323772 1
-0.17129021204632 1
0.444774649466838 1
0.512525747469997 1
0.269944671360615 1
0.406510416340405 1
0.259281641075822 1
0.469043611384526 1
0.417433270615988 1
0.571658141037047 1
0.620428498847654 1
0.768245294672215 1
0.552613788375189 1
0.827566356010011 1
0.511469310505028 1
0.287898726268356 1
1.03487210818276 1
0.426133830204076 1
0.58835382652591 1
1.10188258623451 1
0.880307581069736 1
0.797726624018381 1
0.754833874842014 1
0.39650282292791 1
0.689864579944003 1
0.265548909372916 1
0.591413447807312 1
0.245025252409593 1
0.610503979188203 1
-0.00991946765874474 1
0.503860840006673 1
0.75000397822106 1
0.715904102856466 1
0.586759321320239 1
0.183012630371903 1
0.787916754291446 1
0.540709565196977 1
0.636684349350018 1
0.58610226117751 1
1.30721801105691 0
0.608563675176679 1
0.814733477026233 1
0.830783511838466 1
-0.00196420664024266 1
0.224556801465254 1
0.234315280989306 1
0.830982181588566 1
0.0655143910574257 1
0.425644243382365 1
0.442187032614988 1
0.13658707773496 1
0.508916592900323 1
0.554132675456508 1
0.244649460509191 1
0.231481870913122 1
0.535946318693474 1
0.301103228944994 1
0.0698771738327745 1
0.294148879833013 1
0.357549588557266 1
0.377498499698253 1
0.918519203889042 1
0.872050482091076 1
0.367997487202065 1
0.798471957396533 1
0.527824932359552 1
0.683446359115069 1
0.0214603676864204 1
0.584622576150848 1
0.566401041496181 1
0.305568625916511 1
0.472681833881734 1
0.880307037518275 1
0.239632327372421 1
0.987363780933795 1
1.12422396931351 1
0.397911695137899 1
0.304484104932199 1
0.567640012852642 1
0.148654751792835 1
0.698010851475285 1
0.195815249383378 1
0.875733579519002 1
0.728162016943838 1
0.795270379554635 1
0.870313183658904 1
0.444085118374482 1
0.712767935531921 1
0.541703021591658 1
0.857500569978908 1
-0.274588185469017 0
0.260685335134769 1
0.379242186107354 1
0.210004868085548 1
0.66120873691286 1
0.609962129719894 1
0.414257888799008 1
0.94862054861531 0
0.31610380416258 1
0.284355391157341 1
0.845846016666647 1
0.0245525512704216 1
0.657122884684177 1
0.608306681397978 1
0.403499244635134 1
0.872962901347047 1
0.518855195938085 1
-0.0213322852718862 1
0.839584688375467 1
0.617459474819498 1
0.72614183458094 1
0.511509694395814 1
0.707892496327038 1
0.718882881413648 1
0.507888430178737 1
0.402341635740532 1
0.422663053229343 1
0.408620885168446 1
0.433648587731298 1
0.395016169271125 1
0.427654713586239 1
0.965301338139935 1
0.602931889618436 1
0.220659676167458 1
0.354676164755713 1
1.15776515003541 0
0.599182038024229 1
0.802291518742492 1
0.789389492871006 1
0.878358965358543 1
0.851099319336462 1
1.40888568484021 0
0.720632425442438 1
0.0612574314171522 1
0.706892066757001 1
1.07860738565826 0
0.277748635507798 1
0.545063254176465 1
0.800343017737389 1
0.816574421150593 1
0.786447707492551 1
0.997481672926633 1
0.312421973843586 1
0.642550740328148 1
0.359098863739399 1
0.00130762715126605 1
0.521659778879885 1
0.10325357675362 1
0.400081762741078 1
0.595266552651179 1
0.629356895756777 1
0.717934804703654 1
0.0540689131690132 1
0.241182287557397 1
0.0602927900662609 1
0.495426224589571 1
0.921902013397807 1
0.401631798408003 1
0.367463275682006 1
0.178309193240836 1
0.8763852340166 1
0.119676898727872 1
1.05669674300835 1
1.10694350379919 0
0.554741496083699 1
0.469871243698777 1
0.885244391628391 1
0.699233815911299 1
0.149597080347045 1
-0.384512794219278 0
0.627381022120408 1
-0.458195596708052 0
0.63658588258272 1
0.868977779156947 1
0.266475159790896 1
0.325453972484896 1
0.460122997093569 1
0.743655602183817 1
0.692781436434099 1
0.639475580488411 1
0.611017512423097 1
0.459791121102863 1
0.228159835656785 1
0.560049740567712 1
0.711735467615708 1
0.424691939432077 1
0.410333550402066 1
0.16577012059774 1
0.582007120962448 1
0.48844694945872 1
0.77419037826489 1
0.340325416377267 1
0.33205961391797 1
0.516931641610884 1
0.625072570775951 1
0.818311115825877 1
0.493934723049484 1
0.785286151314907 1
0.0464387269280943 1
0.708745708194037 1
0.540162344975293 1
0.211581694160917 1
0.482094196154509 1
0.580095643725842 1
0.952295858816861 1
0.782192641117046 1
0.698856122229043 1
0.935041784472547 1
0.717854513816792 1
1.07188293997807 1
0.36995514865706 1
0.486160039229273 1
0.654613326864997 1
0.595692201902225 1
0.201972533904075 1
0.763133539629895 1
-0.384938196345684 1
0.622055651050897 1
0.522353008619311 1
0.711709270100737 1
0.420940097380675 1
-0.0369417058504961 1
0.205487877751588 1
0.0272538105994559 1
0.386220362906173 1
0.595836702947615 1
0.278017090894533 1
0.379940928663861 1
0.32920388835915 1
0.857482207337259 1
0.152220762146088 1
0.839200438140775 1
0.490483549365067 1
0.359150064036918 1
0.595094397400309 1
-0.155967526657957 0
0.357709375784943 1
0.695876167117317 1
0.297495380545105 1
0.968960069635954 1
0.691522552685977 1
0.334858776590082 1
0.325327080059521 1
0.636748487300336 1
0.281356130599972 1
0.787853546908763 1
0.449926116724911 1
1.12454796152694 0
-0.0665858453588245 0
1.31710233434884 0
0.478130339339248 1
0.489678892448804 1
0.490330693781742 1
0.634791275993451 1
0.384689899718749 1
0.612488735470713 1
0.615130545351417 1
0.948053964758185 1
0.0781560869219158 1
0.728710042655175 1
0.813213841570673 1
0.545000585396534 1
0.616480233433654 1
0.428500951863273 1
0.933985341871281 1
0.767637146285896 1
1.020208873152 1
0.283752568894115 1
1.12507254268006 0
0.445888872857595 1
0.315348073451003 1
0.301204233263909 1
0.788295458346663 1
0.611682746375275 1
-0.0532229606472305 1
0.330654117955556 1
-0.0557295676550478 0
0.820742028035636 1
0.927106473281479 1
0.624591894376688 1
0.596313172955912 1
0.800244141058398 1
0.520545387617478 1
0.276642696273244 1
0.672836192744026 1
0.708346413774229 1
0.473907713579832 1
0.711671109816623 1
0.812339776131474 1
0.773479917135395 1
0.722753239156686 1
0.445364486119362 1
-0.10564061530766 0
-0.0645557648097548 1
0.567759565687644 1
0.541034516776526 1
0.55365211331728 1
1.00681582639127 1
0.856413460418968 1
0.350215878248244 1
0.617431382785097 1
0.45970407745238 1
0.59407807116093 1
0.176281457702726 1
0.625065377548048 1
0.831577106232727 1
0.607113016035931 1
0.656913719111311 1
0.773824351483321 1
-0.0462509319064431 1
0.99172348209003 1
1.02643447733668 0
0.629943818293853 1
0.890338843569288 1
0.0997400291752739 1
0.462385211781916 1
0.263261611905347 1
0.178592828456044 1
0.819778347106955 1
0.426735000834658 1
0.0892068561895452 1
1.02062387359207 1
0.627762959904345 1
0.501805382126253 1
0.667284407349445 1
0.429763078682862 1
0.735798096707021 1
0.646988261053816 1
0.248300398684542 1
0.58080933690392 1
0.312843175039151 1
0.360070230315923 1
0.390669243024858 1
0.245617227338266 1
0.463773475460128 1
0.717323372689428 1
0.0486096069632966 1
0.555698196452374 1
0.638514636589675 1
0.503754270965521 1
0.500884563061884 1
0.409545697833417 1
0.867212425918998 0
0.619569455155356 1
0.803615752321881 1
0.803669134277477 1
0.145891825556045 1
0.445427110674384 1
0.530111215971955 1
0.822733242714294 1
0.464396036294021 1
0.39607473258498 1
0.532211798626763 1
0.31955042253011 1
1.09126902498669 1
0.515847428037155 1
0.243849038705691 1
0.841989949144174 1
0.834386921454958 1
0.969232903991862 1
0.536181432243742 1
0.272868732577883 1
0.277420223606069 1
0.898001261497845 1
0.583765607559096 1
0.542190608405232 1
0.579321322488878 1
0.261060936880159 1
0.701103599343688 1
0.158205566018059 1
0.706126767102983 1
0.672681164659285 1
0.936816063865661 1
-0.130658695014227 1
0.53024479641455 1
0.395714330558384 1
0.417960199390188 1
0.555844433831336 1
0.48039622912504 1
0.72454984525529 1
-0.021303319698851 0
0.5053446396255 1
0.456696669396544 1
0.600206795299779 1
-0.0491607213087199 0
0.748121752590673 1
0.193202575640549 1
1.1407344903142 0
0.526134297411803 1
0.78285629379237 1
0.251140001981446 1
0.523159707791377 1
0.585549907774297 1
0.805481811869525 1
0.0803470331688296 1
0.221900998742332 1
0.994732132227389 1
0.857186210852322 1
0.292150138820476 1
0.418407194360069 1
1.12884780671956 1
0.523591215101159 1
0.662216200025191 1
0.801596178047981 1
0.402174782171024 1
0.524166329998129 1
0.585489967366553 1
1.07920486857329 1
0.450110744450901 1
0.718385313137803 1
0.839400258486964 1
0.699511354482788 1
0.790464938702059 1
0.570905321402509 1
0.538211099158597 1
0.421089476993595 1
1.08825403288059 1
0.641702089199244 1
0.397141257498521 1
0.506848107318758 1
0.262276480928038 1
-0.198274375518095 1
0.866414904005896 1
0.422808539408552 1
0.501265588951157 1
0.393257753397063 1
0.3446996374967 1
0.77698988351333 1
0.650789229944475 1
0.296920097429477 1
0.448291810991954 1
0.467019923138225 1
-0.106359021366904 0
0.717499260441221 1
0.410735348902015 1
0.612815852368234 1
0.282657740127617 1
0.149197232146783 1
0.0834465126871105 1
0.81113306698723 1
0.47198729122119 1
0.716004684455658 1
0.720366641626992 1
0.950053906351128 1
0.450321576508221 1
0.420381686920784 1
0.418108161529429 1
0.304621544418906 1
1.1969543665812 0
0.394139704558932 1
0.161525765517133 1
0.624322358721236 1
0.566139842725795 1
0.616086983895415 1
0.367111773117279 1
0.949553588719638 1
0.473316206530216 1
0.506109465535185 1
0.161863256302341 1
0.649136248093404 1
0.781713689938959 1
0.376641344657764 1
0.0954783172415834 1
0.375436884022373 1
0.252368859246524 1
0.203434944512962 1
0.497796035362245 1
0.51665389651665 1
0.616239615505814 1
0.362173077041885 1
0.304770335111599 1
0.546378253935042 1
0.660900983107206 1
0.777747104837045 1
0.275227015480841 1
0.125215860851367 1
0.373276029311475 1
0.604468006881547 1
0.80050915155903 1
0.38764614406897 1
0.0995447435670484 1
-0.0872306761419086 1
0.439956844206107 1
0.7169180927836 1
0.589793149077809 1
0.933646603275871 1
0.0747824902092688 1
0.812959735112797 1
0.101979014790039 1
0.417855278058966 1
0.399729455655663 1
0.523500113559782 1
0.423401752636332 1
0.84174756750477 1
0.220741932605398 1
0.980051547083203 1
0.768427221843977 1
0.396480697618158 1
0.501696168131083 1
0.400685310221579 1
0.408368685956654 1
0.697516384236087 1
0.30684859052411 1
0.501250917982411 1
0.499020014508099 1
1.08354180639282 1
0.84495323621675 1
0.781055043190496 1
0.633891659540118 1
0.106598382495586 1
0.398051391156002 1
0.668742448322004 1
0.916184731573568 1
0.446113997983921 1
1.01804608718581 1
0.533084316207077 1
0.426549540564796 1
0.393383586842168 1
0.804652303400779 1
0.0385942371193334 1
0.243251757892947 1
0.611732792679565 1
0.641018777233318 1
0.457457900554703 1
0.550409494386306 1
0.243182303921409 1
0.892263492836089 1
0.448461206230142 1
0.648382083362136 1
0.214658877503538 1
0.48352866907289 1
0.566104933117912 1
0.427522057289553 1
0.587205468610317 1
0.697167659245542 1
0.351942253310141 1
0.949661808977486 1
0.580272730256042 1
0.326545759891836 1
0.722414373410586 1
0.821785421712754 1
0.681547331298825 1
0.42461740838678 1
0.434957180999593 1
0.471891704487043 1
0.722878717268535 1
0.159567672146006 1
0.218157753679005 1
0.485640971340646 1
0.444984277333343 1
0.76697352896366 1
0.717742869117899 1
0.05526347168543 1
0.515953733795972 1
0.533031842813193 1
1.03719738220904 0
0.192748674610504 1
1.01459587739225 1
0.683118906027467 1
-0.066536662251904 1
0.800104017928874 1
0.736585736609311 1
0.731544981695643 1
0.522981460969267 1
0.0220409378377714 1
0.35968214324337 1
-0.0296706169755535 1
0.668739824145809 1
-0.210757725423015 0
0.79773296603285 1
-0.0588132403964642 0
0.614895091198086 1
0.687342431966267 1
0.482557550438765 1
0.0489150692413518 1
0.588651479593043 1
0.200305298162698 1
0.551517045314457 1
0.159100480996361 1
0.0652681447401862 1
0.396418410327846 1
0.444916422638649 1
0.692395252587456 1
0.105262355640929 1
0.563251379146807 1
0.0782114957869999 1
0.0903658485086801 1
0.10572319900693 1
0.659642229273908 1
0.318872141348838 1
0.276802861929754 1
0.172849288214413 1
0.717072281501261 1
0.739710403737432 1
0.719007163592721 1
0.406260297588661 1
0.560778505882449 1
0.233851645556019 1
-0.27526445642497 0
0.5116743954507 1
0.660036600133526 1
0.543713142195709 1
0.618763662563024 1
0.435214808005664 1
0.448364505528119 1
0.875986222647939 1
0.915301301599238 1
-0.336654879304951 0
0.0854379234841713 1
0.846614292833092 1
0.0847545271909221 1
1.10933025683615 0
0.26543886725288 1
-0.118071185224491 0
0.686381717021346 1
0.585778199598167 1
0.120009312835665 1
0.758106984865255 1
0.399271206972538 1
0.402772397199598 1
0.935994003050302 1
0.457138036561166 1
0.436394227973289 1
0.747032836978462 1
0.720821173401038 1
0.291561565533156 1
0.432657382488525 1
0.282486623804861 1
0.466628863726084 1
0.257369680398619 1
0.441410326431207 1
0.797000604355923 1
0.184590440864424 1
0.763440384839835 1
0.160352073679297 1
1.44031049519188 0
0.40724897073105 1
0.281332906032063 1
0.436725801112219 1
0.413977118786787 1
0.320838434458469 1
0.712612361059787 1
0.484839504420545 1
0.591090381232647 1
-0.19580121603976 1
0.125469556538433 1
0.444074948539459 1
0.385105473995182 1
0.992206882086704 1
0.404728816363905 1
0.131747284741619 1
0.29760874373687 1
0.44954016778793 1
0.028249823856199 1
0.124426612711898 1
0.675873923424747 1
0.55466009457563 1
0.809900783547053 1
0.693392684737207 1
0.075924272198843 1
0.117085531551031 1
0.270757670431672 1
0.498498309478083 1
0.63385041534125 1
0.955029310030891 1
0.47354987828426 1
0.771146197151416 1
0.535929705171645 1
1.03235105121396 0
0.317258075136324 1
0.426579596922285 1
-0.157041732154029 1
0.302904350548929 1
0.376120730308767 1
0.581252779153465 1
0.415016953719333 1
0.474026624830333 1
0.607482437091392 1
0.596335935572292 1
0.329276114142499 1
0.854658866393603 1
0.439132417663318 1
0.508130965903158 1
0.925383082896218 0
0.4560554046933 1
0.670533021987948 1
0.493839992461489 1
0.691862777113335 1
0.629879138970431 1
0.627944524784136 1
0.230730804868496 1
0.368526059261831 1
0.823623098683536 1
0.416825074453566 1
1.0392213084266 0
0.304460121094828 1
0.551516173372108 1
0.406759473139247 1
0.449930713256791 1
0.250759786533625 1
0.728260760039891 1
0.340629195856974 1
0.652966803572326 1
-0.186181008166442 0
0.349724848661064 1
0.501083878920706 1
0.24669173878149 1
0.773173215915486 1
0.271053907705082 1
0.693151937164114 1
1.05192230108858 0
0.819695737474369 1
0.578191669754573 1
0.876787094264888 1
0.557950579654124 1
0.235952832960298 1
0.269570140770538 1
0.494976546628132 1
0.6943010464294 1
0.72761954592106 1
0.190976515374476 1
0.431371653751259 1
0.29544858116708 1
0.690199497032021 1
0.755121463639638 1
0.748334279851046 1
0.53851653419744 1
0.764074887012843 1
0.656692769811628 1
0.440410146968239 1
0.162980131466472 1
0.306101937608297 1
0.746076276945105 1
0.364409266846192 1
0.518993643249554 1
0.189410825821995 1
0.705139912198691 1
0.281037898806228 1
0.24957703218304 1
0.732220766138443 1
0.725394336586756 1
0.723324863498337 1
0.172168557972472 1
0.498521233106746 1
-0.228496197864177 0
0.329981702896636 1
0.224310766479045 1
0.238635131659851 1
0.775200968452668 1
0.113469982082342 1
1.37580167104447 0
0.890619764402901 1
0.447770767870428 1
0.694969745603271 1
0.761367303107282 1
0.631004335346733 1
0.849365583474933 1
0.323676401383365 1
0.559442548047547 1
0.101270545968236 1
0.354093385096771 1
0.907328113847106 1
0.936670891672562 1
0.457781303051696 1
0.131488450483471 1
0.618976908506947 1
0.434601796462362 1
0.443626194406385 1
0.61975188017721 1
0.16727583723091 1
0.660124323334133 1
0.384536337751295 1
0.354000046257042 1
0.233313698486859 1
0.0612559139090401 1
-0.0880855512729741 1
0.308417692939024 1
0.411351246769428 1
0.8232576413973 1
0.597550694859891 1
0.738858729310658 1
0.772263251251 1
0.326693945520758 1
0.398296381064778 1
0.584586786129954 1
0.363247141303097 1
0.000933290413527299 0
-0.505926777357948 0
1.16268179434416 0
1.18620549819118 1
0.726360635842078 1
0.492649475138509 1
1.08678859677375 1
0.574907542659898 1
0.812344029984285 1
0.200587690304588 1
0.726872155836286 1
0.573830272129793 1
0.640000838358021 1
0.492343774870765 1
0.00311337017789704 1
0.684194403967147 1
0.0902141611290524 1
0.439073149270048 1
0.378651519856928 1
0.553925968003664 1
0.42209843472595 1
0.238231834175144 1
0.578966179562624 1
0.775411360507099 1
0.481688624653187 1
0.493889601198742 1
0.734956538923843 1
0.364302117145141 1
0.392009782135727 1
0.481122490389201 1
0.0595269401414411 1
1.0684774421523 0
0.348803348040811 1
0.900732260362513 1
0.623971753803805 1
0.211037886675094 1
0.317268063158707 1
0.426120776308512 1
0.309240441640252 1
0.940682161245966 1
0.353620440065701 1
0.552727967004556 1
0.466071253643795 1
0.195691782247939 1
0.155958358774214 1
0.971561858244229 0
0.238560479049839 1
0.322542532277715 1
0.94035700372 1
0.770187118853415 1
0.772925723229201 1
0.227051870520677 1
0.665631432319353 1
0.736944357059969 1
0.65444003556928 1
0.299357913637698 1
0.555879718622415 1
0.751630995403881 1
0.688985660685364 1
0.570041560629349 1
0.239197998334166 1
0.459418121600302 1
0.332184944396171 1
0.325897832645208 1
0.754916861592022 1
1.02061950996438 1
-0.144041460718284 0
0.66458354633281 1
0.0160097067388357 1
0.604140536974732 1
0.472681010822294 1
0.553221005070145 1
0.168705052937187 1
0.789112829012601 1
0.199839768314899 1
1.06461239081024 0
0.415010784152815 1
-0.0792773672690148 0
1.02180114411695 0
0.447774770177243 1
0.195103989555222 1
0.932954279959185 1
0.487837626772964 1
0.218116461430492 1
0.622581827995848 1
1.09736274836755 1
0.993878059293711 0
0.953200584733185 0
0.602579604137686 1
1.03854665101396 1
1.05305446024013 0
0.235473710843738 1
0.486959536856011 1
0.17565732468095 1
0.481835973423307 1
0.508656592543991 1
0.226273185457859 1
0.392284138586047 1
0.995135855774994 1
0.106055793757358 1
1.01345767694397 1
0.109746397941798 1
-0.0734062964527367 1
0.544951001062433 1
0.209959830984392 1
0.692140946486351 1
0.513233001086789 1
0.194193645837512 1
0.332280051422562 1
0.679171284785611 1
0.600221053813779 1
0.48106114546342 1
0.405782318250564 1
0.520627467957366 1
0.549362946888617 1
0.740337995889754 1
1.05792758351043 0
0.864807874600182 1
0.641744721461264 1
0.723312331446638 1
0.473838248796977 1
0.70074594843272 1
1.13171852297232 1
0.88227567231464 1
0.916459631977055 0
0.612240749007591 1
0.409739447906471 1
0.710147099021092 1
0.919157776722888 1
0.551086245458011 1
0.9165930228973 1
0.291612947443565 1
0.6393524078548 1
0.41911302622779 1
0.842060245345815 1
0.304267359467284 1
0.665717573297999 1
0.42557022859378 1
0.602783856374209 1
0.423426399674187 1
0.0730870126534859 1
0.640726827909728 1
1.04777580190676 1
0.528775793023796 1
0.518411378518308 1
0.989824083860178 1
0.381437935557597 1
0.804655925206558 1
0.717793210591297 1
0.403108824839367 1
0.305030021734636 1
0.654012554154634 1
0.540170127414082 1
0.802840186318598 1
0.58531515459013 1
-0.224553290549202 0
0.478773466223216 1
0.471935305611851 1
0.546670238591636 1
0.302283498906042 1
-0.153360904219413 0
0.23203396217919 1
0.518032288640184 1
0.362179617872154 1
0.911712032886232 1
0.86622416965541 1
0.438687542051823 1
0.919292875010604 1
0.544529061231557 1
0.480563806211107 1
0.776183482154517 1
0.661330411176422 1
0.865222779442715 1
0.566455669615885 1
0.558769468929731 1
0.304682828827809 1
1.13243307132641 1
0.00680021813023934 1
0.385681690830352 1
0.0297424298413331 0
-0.167522547368039 0
0.107431126342621 1
0.701849580597986 1
0.264076373088453 1
0.968744960539014 1
-0.0586734297697005 1
0.248697348830398 1
0.265764227231138 1
0.0921727074072125 1
1.11321898419252 0
0.401766611687106 1
0.61420883954156 1
0.313028849571425 1
0.173585818385601 1
0.545514957620429 1
0.691328917787055 1
0.196013529066887 1
-0.0528252206028257 0
0.548231470439524 1
0.95062346362321 1
0.457277400057479 1
0.299982090418883 1
0.303838476320711 1
0.964456100298957 1
0.24868834083492 1
-0.144596917497923 0
0.862868029301137 1
0.692251151861617 1
0.261732081587653 1
1.05202596775491 0
0.493238752093568 1
0.0450522821204933 1
0.522213160647768 1
0.633686119732021 1
0.221102649423695 1
0.198115383645072 1
0.427278228947454 1
0.754827748154858 1
0.202390351883373 1
0.812331172655613 1
0.555764175142033 1
0.964826413097597 0
0.413429299539591 1
1.05125080985152 1
0.370388578056189 1
0.348426393648915 1
0.937408634202194 1
0.00939150041303483 1
0.172514676921727 1
0.682387216578009 1
0.138631150438251 1
0.904004897521666 1
0.758102632637712 1
0.183096781681945 1
-0.259345288114895 0
0.715200884218814 1
0.740556158936861 1
0.558521492779225 1
1.05430464563952 0
0.285776729944534 1
0.743716203659821 1
0.281425080446767 1
0.425520180485105 1
0.58001506450004 1
0.775732382497828 1
0.182358148525145 1
0.0555323227796193 1
0.090340459375282 1
-0.0667653380098869 1
0.543046516585422 1
0.53599916551318 1
0.513307743516768 1
0.272010668195462 1
0.560939369290132 1
0.111032823064804 1
1.08373184957672 0
0.702095731625114 1
0.221560986121101 1
0.709267774488312 1
0.641457087510304 1
1.04031676984407 0
0.559639512031934 1
0.0332994643666478 1
0.997549846432861 1
0.985960548489394 1
-0.340235470830834 0
0.638828931479506 1
0.923724176933793 1
0.0997137163771047 1
0.582007127830615 1
0.294021753275139 1
0.217639017208689 1
0.688850498659802 1
0.471774352735491 1
0.445902867051594 1
0.474792216666602 1
0.255007330410987 1
0.242860167789428 1
0.0349030668469136 1
-0.132735652518698 0
-0.359767853625939 0
0.469693613230979 1
0.296076263008609 1
0.184036315086271 1
0.952021089469477 1
0.459794890971042 1
0.282638166995296 1
0.646306648646724 1
0.242797144859017 1
0.231047811277712 1
0.805258982000659 1
0.142309434416132 1
0.424290765070687 1
0.541771932023885 1
0.836647472235252 1
0.350977665101702 1
0.638460727007568 1
0.110774113672515 1
0.639706629371294 1
0.786013329601716 1
0.50958529363059 1
0.786282064572605 1
0.130089472303748 1
0.162878843846655 1
-0.0723344086478626 0
-0.184626182407845 1
0.817928899932506 1
0.378089222344573 1
0.559213986580198 1
0.0247221621554476 1
0.687235233587082 1
0.433635810360132 1
0.472268227275018 1
0.641244011461449 1
0.453686782890619 1
0.215643238501924 1
0.365452917135358 1
0.936978156808074 1
0.700041697601311 1
0.272855333200047 1
0.0335638252822547 1
0.753595074074415 1
0.634374629976099 1
0.956783524905967 1
0.204317956341566 1
0.563831231536566 1
0.456815627664057 1
0.934633867843005 1
0.0664140164321226 1
0.891748270258706 1
0.384608987378426 1
0.598487596005764 1
0.251030481845727 1
0.259198085296739 1
0.833242320832281 1
0.310162673457083 1
0.567797308036416 1
0.687229447074414 1
0.603102139275471 1
0.0864167146904413 1
0.696598195716459 1
0.373576959421884 1
0.770224654924038 1
0.598976484798855 1
0.513429403910829 1
0.643279935480566 1
0.332361824596479 1
0.58317838321508 1
0.750178263353612 1
0.910770277457343 1
0.639070620407601 1
0.186344781130284 1
0.0483267431704399 1
0.385525619572293 1
0.639501607639895 1
0.64593739012839 1
-0.105912104849523 1
0.507458285366744 1
0.9116509562914 0
0.496516839097777 1
1.12889043656867 1
0.456658896249402 1
0.689724882801822 1
0.762860943220954 1
0.501138542536605 1
0.52582896200601 1
1.19837718286374 1
0.377549722470039 1
0.467496532331674 1
0.719715711779525 1
0.657081213864298 1
0.2808304035798 1
0.573325754543756 1
0.59884482973598 1
0.453101421923043 1
0.505464134554995 1
-0.0697223560243745 1
0.469542862281037 1
0.245867516267596 1
0.854952597931818 1
-0.284569842558765 0
0.599764419276724 1
0.519399705322877 1
0.734311785158653 1
1.32845289544558 0
0.63262686076355 1
0.704660594754729 1
0.616571117030471 1
-0.29558631431028 0
0.646193033246768 1
0.332265881738852 1
0.129086922893191 1
0.829709366329314 1
0.592553674881014 1
0.353065206382279 1
0.401539119413279 1
0.576089340088738 1
1.05092826757666 1
0.549801219392192 1
0.841894053109999 1
0.445752455559773 1
0.470013917753775 1
0.580499266605522 1
0.136410798616473 1
0.421812554384793 1
0.146183691830693 1
0.376131339896683 1
0.379436214038149 1
0.285963461978938 1
0.0129854154983642 1
0.167487402483028 1
0.413748143149738 1
0.290314330444289 1
0.483669160678124 1
0.366515987698645 1
-0.171381577802172 0
0.323594835166636 1
0.659272714621238 1
0.0160319733790294 1
0.332429793472661 1
0.758499467554541 1
0.859227773457637 1
0.608095523515736 1
0.374477247828229 1
0.901959528905281 1
0.467807254469827 1
0.806346972047652 1
0.217454564562489 1
0.19887519023442 1
0.218042089418794 1
0.440845648555156 1
0.584378297875905 1
0.440036740444202 1
0.923142592033846 1
0.287563076537556 1
1.06383492849633 1
0.690052611723729 1
0.416584696121513 1
0.979416778414832 1
0.198421330479921 1
0.334947829615708 1
1.11646248063228 1
0.196968542276514 1
0.845265645614795 1
0.712888661658661 1
0.357151149714881 1
0.159584892175537 1
0.315203777013635 1
-0.015707049889126 1
-0.0925146139869306 1
0.770600294734901 1
0.882807532611871 1
0.524247201799052 1
0.545674811944078 1
-0.013252891231649 1
0.24830212629756 1
0.580636741613748 1
0.298542033542314 1
0.263034440755958 1
0.537186152051138 1
0.926168000660589 1
0.619894031382116 1
0.749897104907407 1
0.303860507629911 1
0.769168190840575 1
0.736243295716088 1
0.689826837032836 1
0.660747363822253 1
0.352207036001379 1
0.530030358283571 1
0.143727255063858 1
-0.865142831968156 0
0.267069986010292 1
0.487278747951319 1
0.914056384750778 1
0.0398363379009675 1
0.788621091908521 1
0.687413839252516 1
0.812032339647866 1
0.727686637815664 1
0.237231310631841 1
0.784507341412669 1
0.646202037044368 1
0.375179232971214 1
0.287904736756406 1
0.542562361501364 1
0.343454905104591 1
0.525339748438999 1
0.566370465508036 1
0.469238360112126 1
0.617637654776309 1
0.414572100196037 1
0.236598921098231 1
0.567827015652595 1
0.493163753872046 1
0.186133930969045 1
0.432908634510966 1
0.85991040564334 1
1.06951156190551 1
0.7501880723971 1
0.747868202010963 1
0.896735953231491 1
0.761709104402767 1
0.60674073520437 1
0.280007364169617 1
0.595411005073415 1
-0.0982348327840227 0
0.446456682006119 1
0.503067001968181 1
0.349058306864152 1
0.540528589978285 1
0.554875620166463 1
0.68860979141619 1
-0.0598097977990097 1
0.544511291730715 1
1.10626550029056 0
0.533471263852078 1
0.573486315858065 1
0.618912468294921 1
1.04505168935163 1
0.44554328731194 1
0.522886657533975 1
0.219516565519447 1
0.173331802586642 1
0.345703339001294 1
0.59236708512393 1
0.859681765548667 1
0.656453781765293 1
0.273800092754162 1
0.684942112852807 1
0.772879361590793 1
0.198731224098261 1
0.605933163172123 1
0.629126565181975 1
0.392187922888966 1
0.376822616409648 1
0.422542988186654 1
0.165464982377207 1
0.481327102070577 1
1.21618606344573 0
0.289201510971622 1
0.843186179769481 1
0.423636897738933 1
0.29723205002945 1
0.656203072535671 1
0.849860680464204 1
0.871549733861267 1
0.321696540114172 1
0.651285696983581 1
0.49699835203443 1
0.977363226396452 1
0.950567584025848 1
0.876473505668835 1
0.884508777805874 1
0.307619232594892 1
0.962598882962191 1
0.383144754602726 1
0.498249665869835 1
0.857145647216026 1
0.634125921669336 1
0.823844207364263 1
0.794864508452822 1
0.327898466448401 1
0.0241986150207763 1
0.59806855145298 1
0.479386977849509 1
0.612185311294117 1
0.115883753757198 1
0.699143159410908 1
0.360782304913114 1
0.212314133883369 1
0.556171225809885 1
0.610635112334897 1
0.33651458253235 1
0.320953040502235 1
0.120751892520976 1
1.41888397881902 0
1.1195260150554 0
0.54096199592263 1
0.39964723002296 1
0.222691893342171 1
0.154616000034658 1
0.347387499039554 1
0.429060480638157 1
0.660458645547826 1
-0.364103163419404 0
0.606366043292992 1
0.5600736537825 1
0.596717776653242 1
0.442211410167904 1
0.543007045440241 1
0.815718337473088 1
0.733047257945557 1
0.629971929357193 1
0.60484010137547 1
0.642505919340391 1
0.424185591863778 1
0.864118092239894 1
0.656846120067475 1
0.545226120231671 1
0.578968107236239 1
0.402462905863861 1
0.477622530700444 1
0.661844043943108 1
0.797125634166372 1
0.492255869024976 1
0.642037544646556 1
0.546447672190556 1
0.485977501984964 1
0.913620393414283 1
0.313357679954882 1
0.0777301359473344 1
0.765029239669462 1
0.441249750178148 1
0.474290374910464 1
0.784535209557959 1
0.474304148799795 1
0.50711733234829 1
0.496228512414459 1
0.689553974200748 1
0.463387479167672 1
1.02609024723143 1
0.629747972939727 1
0.451007342911506 1
0.577503536945842 1
0.499967098124814 1
0.0411427342115331 1
0.732771911239181 1
0.634283485927729 1
0.861142549132242 1
0.405029890454576 1
-0.085526536435347 1
1.04518918831167 1
0.38757629951242 1
1.14981556152254 0
-0.0470931059464679 0
0.488724980735666 1
0.532862860695858 1
0.42469950570951 1
0.23209280835147 1
0.623653924949474 1
0.516790208804856 1
0.275587583912482 1
0.617447229288781 1
0.667098787115135 1
0.977293496107757 1
0.786956656949833 1
0.331115440104065 1
0.553562145397709 1
0.299475438200987 1
0.617979706671758 1
0.302972280632651 1
0.868131197366555 1
0.0891780989178408 1
0.265818779308999 1
0.531215751462316 1
0.381759130914891 1
0.425758489330001 1
0.333209990280955 1
-0.0526204605800793 1
0.77932590153458 1
0.590987016730237 1
0.607338474657825 1
0.759641567760487 1
1.34331893799879 0
0.575962606714344 1
0.328262047633058 1
0.580900857054868 1
1.05781363960416 1
0.155725814874402 1
0.137474634618552 1
0.508553681657407 1
0.0916219823691441 0
0.287053985877058 1
0.586787635931715 1
0.568502123524167 1
0.510797691492349 1
0.196970370754632 1
0.0902775332258288 1
0.841251031008755 1
0.362154258949875 1
0.743520011166164 1
0.884508596737197 1
0.68439414960238 1
0.377552923981176 1
0.484199104082572 1
1.00414740334701 1
0.524687959485462 1
0.469469643395223 1
0.501495259824759 1
0.280155630285021 1
0.4058205921434 1
0.866914905966784 1
0.344248533357326 1
0.462249486907508 1
0.469820906325711 1
0.641892011212876 1
0.60209744381132 1
0.0485794734081648 0
0.428063027425769 1
0.675992814916938 1
0.641456310569305 1
0.586011811115661 1
0.605918988564241 1
0.513262371360104 1
-0.208356883510116 0
0.694959864265422 1
0.349618487338465 1
0.407337335856804 1
0.425859550535868 1
0.32298650176587 1
1.0253002978296 0
0.266285953247174 1
0.376604763391621 1
0.706384461233941 1
0.256652617028321 1
0.956083060510453 1
0.500735415381043 1
0.583515987701249 1
0.331874872526004 1
0.605768578681121 1
0.410044438424872 1
0.21560633262392 1
0.524191808430641 1
0.424880796685224 1
0.450895235472463 1
0.457989046006478 1
0.510105170233359 1
0.588825111379551 1
0.542189071902792 1
0.615579273061321 1
0.372820311222817 1
-0.252463064385684 0
0.705460471228386 1
0.41175048567801 1
0.683619068658141 1
0.547419945042188 1
1.23918206028302 0
0.0922165050452746 1
0.271521797731961 1
0.516939953370921 1
0.911639447599143 1
0.530232775751668 1
0.851003847139378 1
-0.0221478269814448 1
0.404388193205626 1
0.459216838963868 1
0.468651527143252 1
0.56630145704372 1
0.859280847797875 1
0.753129850627767 1
0.494740760448229 1
0.296971190613698 1
0.215658338416646 1
-0.136107549162763 1
0.207687707855853 1
0.26134561310024 1
0.382594541163748 1
0.304366273765856 1
0.363961882249052 1
0.471985258701628 1
0.813556807478354 1
0.800812666242319 1
0.857741293485016 1
0.541676728308703 1
0.83401475602413 1
0.91192860830162 1
0.0970235424173061 1
0.373916804107773 1
0.158899024906348 1
0.247737020875773 1
0.768287062712912 1
1.15116865740373 0
0.451621834505899 1
0.582142211383495 1
0.161244217975871 1
0.662050333978537 1
0.607835425811678 1
0.074343868954809 1
0.221896538723162 1
0.0290481864588422 1
0.943325037448336 1
0.838303387761834 1
0.570571552200408 1
1.00759032433625 1
0.00165319642456084 1
0.431314473037407 1
0.345952103201002 1
0.487328190629921 1
0.56165896715513 1
0.699337945864845 1
0.446181310221046 1
0.846851442316728 1
0.682492439966517 1
0.313537901356557 1
0.981420957595454 1
0.0306886541231485 1
0.675633734257357 1
0.294878049459147 1
0.0447118084082285 1
0.846594833834956 1
0.186331037106462 1
-0.335369261402672 0
0.488862834579931 1
0.41012756928582 1
0.77315942569044 1
0.388745114951624 1
0.289570388393223 1
0.382860236999621 1
0.295530167470448 1
0.217453399599155 1
0.373974765021493 1
0.559553530258592 1
0.509107621094985 1
0.556092125483617 1
0.232132404618577 1
0.778834601240432 1
0.1424731746608 1
0.684771050853062 1
0.327940630129457 1
0.374732303542814 1
0.406700611514183 1
0.461128374281518 1
0.27342108260065 1
0.115788266948927 1
0.29857219922078 1
0.584555456706901 1
0.55828559638099 1
0.546508972379752 1
0.550167666558817 1
0.845202793147826 1
0.13199004565648 1
0.555215649061523 1
0.298645185382123 1
0.108044573329898 1
0.248845149793202 1
0.541096841166388 1
0.426484466133387 1
0.473062540525903 1
1.16659489700692 1
0.53981544727519 1
0.839943078239071 1
0.404286533960468 1
0.0946243234393598 1
0.59672169467827 1
0.032275514735717 1
0.288744337279772 1
0.122103008737017 1
0.315093291241836 1
0.618688621419444 1
0.627334881012931 1
0.676284336779981 1
0.492730151345362 1
0.11211671873523 1
0.436715040984266 1
0.468282811065921 1
0.89863649222368 1
0.39165919647772 1
0.353177695428818 1
1.14050748936716 1
-0.0821902884990494 1
0.133101115083803 1
0.347242917709001 1
0.386379351193722 1
0.635188761143872 1
0.0668557126882482 1
0.58929264960245 1
0.581899630666652 1
0.489138347739056 1
0.544358923255851 1
0.274380534850322 1
0.665109190342978 1
1.34592317767518 0
0.994985745198634 1
0.535341602691554 1
0.264629822980239 1
0.385245673620746 1
0.350779754315204 1
0.458473116152106 1
0.688616630440595 1
-0.083664379251682 0
0.681989306596854 1
0.353568472085669 1
0.254086593526617 1
0.0356977408105145 1
0.599739072014702 1
0.735885800060853 1
0.31251782204151 1
0.826491166145838 1
0.570094217894267 1
0.366404337218309 1
0.643229341954564 1
0.777726018590676 1
0.489858476542369 1
0.303986913149489 1
-0.289371474413643 0
0.321539622936979 1
0.221372528552844 1
0.98159224577385 0
0.0908378295450492 1
1.05028526886371 1
0.853356425281253 1
0.785520121970521 1
1.01672202878884 1
0.284516071502478 1
0.644786328803234 1
0.114205975065031 1
0.582767416526608 1
0.588790040987861 1
0.786628691794189 1
0.418306747374045 1
0.0222719216377785 0
0.712555377071708 1
0.490636667568798 1
0.947184619493672 1
0.389724070032711 1
0.260477160103284 1
0.575779381852378 1
0.0551572554246933 1
0.236087825538633 1
-0.0466215273210915 1
0.737756875224356 1
0.419593609167066 1
0.620093236618075 1
0.483994967276749 1
0.630774555579096 1
0.603930688694925 1
0.417563193568088 1
0.443956327644911 1
0.121651915385753 1
-0.219116387396157 0
0.351864652294847 1
0.692511354231536 1
0.300198413242562 1
0.722622779561325 1
0.423982995805772 1
0.952851428413306 1
0.573947078148307 1
-0.118851545448536 0
0.376286047645683 1
0.183846172581857 1
0.311600614981795 1
0.454507949510583 1
0.66062187144803 1
0.195140157271839 1
0.420144594674398 1
0.453335266937977 1
0.870503250597576 1
0.329825699952125 1
0.75352075989323 1
0.443115822822499 1
1.18068095382252 0
1.09836913119469 0
1.12787344972294 1
0.241651967662073 1
0.396151484433648 1
0.436554469544595 1
0.213736496006991 1
0.810150072597894 1
0.645069175513956 1
0.335543303129955 1
-0.158281387719616 0
0.0855468533218504 0
0.444282258836196 1
0.726828216087373 1
0.747982203316929 1
0.37846027330103 1
0.786807235555309 1
1.25697569602226 0
-0.00643094658636472 0
0.534378038336082 1
0.392569155825166 1
0.885550663697189 1
0.183936131424801 1
0.815040756191436 1
0.53230121073674 1
0.515785662329804 1
0.3104933238619 1
0.432566538095372 1
0.442485473694036 1
0.525962303774209 1
0.75252130074333 1
0.4324730518232 1
0.0708309472189626 1
0.448516164221184 1
0.0715791128927191 1
0.2948156799107 1
0.679735304068489 1
0.222871872181326 1
0.356717901037977 1
1.36331818995085 0
0.400026212870066 1
1.08893268719104 0
0.608759108914262 1
0.730845660694094 1
0.551798402107715 1
0.635576411119784 1
0.212455364837608 1
0.55404388519159 1
0.591058787294017 1
0.494868194534778 1
0.615977744974744 1
0.942091874920339 1
0.538485959673267 1
0.68170314351048 1
0.212166468055323 1
0.372480555120153 1
-0.0276541868158268 1
0.483909261235894 1
1.03015429189658 1
0.554867484356306 1
0.82939656645546 1
0.0843134772911117 1
0.397233709412367 1
0.436236294147112 1
0.616375586496954 1
0.416070044937385 1
0.663116627379899 1
0.256249328435214 1
0.674470662407921 1
0.106585597831965 1
0.357959841144263 1
1.11417594001895 0
0.544230271912859 1
-0.244310576064008 0
0.400703989890999 1
0.158925784151993 1
0.468954458197508 1
0.834685843309708 1
0.301026751588776 1
0.39810357641821 1
0.836862046395345 1
0.558257237899715 1
0.815350557569953 1
0.468498068119429 1
-0.0675066299249202 0
0.395908491961151 1
0.839963113996216 1
0.606245329914477 1
0.286236235401008 1
0.349584460190653 1
0.462159855018533 1
0.708895473055769 1
0.833092614560992 1
0.485066413225226 1
0.60103174423908 1
0.646015574945902 1
0.737958739421702 1
0.324336676839335 1
1.37136486770883 0
0.785456943626898 1
0.0540943746978484 0
0.494818442139004 1
0.544431003031503 1
0.769200950914367 1
0.790779850726574 1
0.00209436403458064 1
0.490446058471326 1
-0.0302720579085712 1
0.378985718105112 1
0.33144040798358 1
0.816644344127444 1
1.14485820014251 1
0.342199844702381 1
0.483498788041465 1
0.687299716090585 1
0.602247057587115 1
0.335291089302857 1
0.927780777259269 0
0.65374572454502 1
0.71399330751959 1
0.508215859998182 1
0.549614777542011 1
0.466946528386027 1
0.267283188413403 1
0.908234467789814 1
0.692352674123059 1
0.307272983417783 1
0.526608496763348 1
0.185481033802125 1
0.572936280845821 1
0.316868706532597 1
0.991921004185491 1
0.567061547063925 1
0.0309914568555248 1
0.548551307919255 1
0.346521943477698 1
1.0305536377877 1
0.191243633035467 1
0.508662567209044 1
1.08821501027226 1
0.259393461070605 1
0.145717151376607 1
0.494040220309478 1
0.592144527756826 1
-0.00936274992051975 1
0.455471398518306 1
0.403735030350527 1
0.0969937476822112 1
0.71813952167227 1
0.82913547078936 1
1.07631503749015 1
0.592133781668282 1
0.749867499854776 1
0.274901783254676 1
1.04595104490349 1
0.349920406377204 1
0.406483742372489 1
0.633832052784457 1
0.348704329391233 1
1.24213418595374 0
0.0536357787241483 1
0.807503416498973 1
1.33245071894071 0
0.894884594687132 1
0.283474990398177 1
0.045271173345148 1
0.0763072311255416 1
-0.245450937766547 0
-0.130474217973797 1
0.546715077759203 1
0.367878808200897 1
0.21011530702908 1
0.0672167923509526 1
0.279343399894777 1
0.600658970081375 1
0.915273297523092 1
0.238091909474006 1
0.70519098112251 1
0.72211308451956 1
0.3295920794287 1
0.0591056067816717 1
0.410085756824995 1
0.647446993226553 1
0.227651008214349 1
0.608169365377612 1
0.075439254367519 1
0.665148994241666 1
1.15916015630161 0
0.64943796900408 1
0.610208618002232 1
0.479532256017687 1
0.86207490163702 1
0.521117882334729 1
0.253242655585413 1
0.16422735707031 1
0.654091117765663 1
0.647790822395489 1
0.29861945854242 1
0.0936460174638779 1
0.826177345159619 1
0.568411778420568 1
0.869022446413245 1
0.0559090998757463 1
0.439044397594264 1
0.439408346070088 1
0.658928828316696 1
0.565829663745134 1
1.0126803618724 1
0.104969239129155 1
0.572712703401989 1
0.749662149269751 1
0.157847237905906 1
0.2152375950795 1
0.641114263186814 1
0.230460532828916 1
0.641246636340409 1
0.465084704763026 1
0.412442723158579 1
-0.066064785675254 0
-0.0226966164342228 1
0.40777575257543 1
0.895795185932776 1
0.818358628873738 1
0.710960655512398 1
0.116201624681972 1
0.333572510714746 1
0.820343359624381 1
0.670790489112074 1
-0.0868308617213535 0
0.961936101003875 1
0.289326276873234 1
0.223673962300587 1
0.668424185548039 1
0.631533727376533 1
-0.0342863438795962 1
0.752862960008176 1
0.240473063510703 1
0.212189342020853 1
0.665777323661481 1
0.405940910109893 1
0.501901732407118 1
0.00526164172529929 0
0.57640398397414 1
0.6083367910901 1
0.665856285206419 1
0.524231270019094 1
0.3666462444819 1
0.554136396279216 1
0.249362552353222 1
0.513714992254053 1
0.12188751991439 1
0.249228197024255 1
0.501858735801112 1
0.189653089233367 1
0.463532959294323 1
0.411360794657668 1
0.529599525815382 1
0.397868011375476 1
0.375710511456334 1
0.47836533319934 1
0.555976717100442 1
0.727304032162034 1
1.33729064838188 0
0.22235062875309 1
0.567804526330039 1
0.848305800164834 1
0.0930296055885836 1
0.471946356177949 1
0.606762601257787 1
0.415578643436216 1
0.471220512491372 1
0.397346754615488 1
0.827457818449244 1
0.859630258114904 0
0.435806427767422 1
0.857295570056761 1
0.602226987329291 1
0.462603118178365 1
0.34361055040468 1
0.331747011609984 1
0.88081789677672 1
0.322128970907033 1
0.295655179834093 1
0.127204319294803 1
0.203108439289088 1
-0.109276958377598 1
0.211148972105254 1
0.646478614611031 1
0.867835453991366 1
0.406829847659488 1
0.488596602356066 1
0.524955519245495 1
0.353228995371789 1
0.507676576615913 1
0.869180546972488 1
0.664802064594389 1
0.733803559444225 1
0.329968404187671 1
0.814571527286399 1
0.385839813013178 1
0.613284479236694 1
0.123523380899945 1
0.306185758637853 1
-0.58233546112395 0
0.464160740055933 1
0.586874021525428 1
-0.229506206698694 0
0.1750437545718 1
0.273035220075986 1
0.138960955799329 1
0.551946594028422 1
0.798046090174844 1
0.889892382298712 0
0.591455657809822 1
0.649920050663934 1
0.645171444591928 1
-0.112347176034545 0
0.331071238787158 1
0.181535730181713 1
0.364137503919695 1
0.832872143950037 1
0.583768280589587 1
0.756447688991506 1
0.917518036683561 1
0.875173011986135 1
0.74437077724683 1
0.598714574005553 1
0.533150302033877 1
0.72372502731641 1
0.409502592468462 1
0.527321681293559 1
0.583925011742082 1
0.646656871663814 1
0.868524346371307 1
0.672605250540674 1
0.236934502229567 1
0.405409835681728 1
0.574056345243051 1
0.691592635340023 1
0.431052134750858 1
1.0569682958398 0
0.703662010833118 1
0.339910303475611 1
0.425612595364936 1
0.417392891723307 1
0.0143015991818329 1
0.446212294082697 1
0.452071803147334 1
0.574063103234802 1
0.0729801847939296 0
0.494384256463391 1
0.442172402187499 1
0.503951788123809 1
1.03395553357197 1
0.578735888690389 1
0.798878810293027 1
0.307161867344195 1
0.457693809613868 1
0.395067755504887 1
0.54059916026827 1
0.652034357327887 1
0.50800303128956 1
0.583216324961612 1
0.657043422905143 1
1.45197176559231 0
0.694115698914757 1
-0.0572671230685873 0
0.649382237866091 1
0.527540510382242 1
0.706338444865568 1
0.950154104012505 1
0.624108096841559 1
0.958996912797878 1
0.335023277728041 1
0.166647134648287 1
0.607703141108978 1
0.781301565433405 1
0.672724160483881 1
0.730186761331823 1
0.200713404248694 1
0.744324939827406 1
0.374040940733003 1
1.00362788645804 1
0.658938045825662 1
0.628825897389537 1
0.243073902577529 1
0.81752197908652 1
0.893780002876681 1
0.249856767082651 1
0.179592659710798 1
0.939710774660549 1
0.438676299535568 1
0.22314511563339 1
0.385289382078803 1
0.189093465870586 1
0.837342235649858 1
0.53348995949045 1
0.396420474402141 1
-0.137633543936442 0
0.0481235262010713 1
0.300637966221497 1
0.54258828216923 1
0.342974747699822 1
0.0725546107748713 1
0.300366350119156 1
0.100364961632009 1
0.0824631290314258 1
1.28511000649397 0
0.660683245980694 1
0.825777122200133 1
1.31459122638951 0
0.451087440224374 1
0.741959011606404 1
-0.0687343754426697 1
0.14250929607649 1
0.67002608262492 1
0.503543961665723 1
0.658962254632255 1
0.770166998462425 1
0.87730970776398 1
0.896602405371252 1
0.658276794624799 1
0.241574164206789 1
0.598675037498909 1
0.856142866930724 1
0.0519564724681499 1
0.379069379425276 1
0.61922856831926 1
0.12716824264482 1
0.748658491352078 1
0.321955708261692 1
0.707152022637232 1
0.774741099889108 1
0.421181030738237 1
0.521946208842111 1
0.155028367336256 1
0.303897533362375 1
0.826366728729093 1
0.538175051954558 1
0.331102338114694 1
0.57145237997384 1
0.174617583541506 1
1.10071456520203 0
1.07195738127973 1
-0.0163512740303535 1
0.354529788091285 1
0.932102682933392 1
0.630860769408419 1
0.386844010319202 1
0.3190113170937 1
0.226462095821866 1
0.31167846486683 1
0.507791331167911 1
0.372046418071409 1
0.38925703014021 1
0.541789673317032 1
0.158839036029537 1
-0.14771421316889 0
0.264388958922556 1
-0.189255163741404 0
0.394989722009831 1
1.09705823572211 1
0.852146826689043 1
0.380148409191367 1
0.930798909925225 1
0.537376289211863 1
0.827510859893301 1
0.165026565721724 1
0.442580257586538 1
0.63667609067049 1
0.456493611623071 1
0.200030824871514 1
0.674417960688542 1
-0.168486882053301 1
0.0699195374434146 1
0.901844889960306 1
0.630167935129913 1
0.479214588911024 1
0.393321576102386 1
0.416960063355985 1
0.399456915316568 1
0.383238602757194 1
0.783091261421678 1
0.0481205141882716 1
0.792901724462121 1
0.347014691324948 1
0.493124548413319 1
1.23754757493257 0
0.884495852858387 1
0.608692663409944 1
0.635448628557619 1
0.383816078768238 1
0.688381806687268 1
0.383784218335568 1
0.920069079592617 1
0.300686860260547 1
0.431631441887411 1
0.587377107556021 1
0.794375572940003 1
-0.119240083885703 0
0.0724208357072597 1
1.08791207160312 0
0.717009062778105 1
0.972528371443484 1
0.696021758405665 1
0.0527269585188042 0
0.58235099202635 1
0.793739057393307 1
0.253557597966924 1
1.0390413126331 1
0.754763407927845 1
0.705219481916208 1
0.462933848024556 1
0.192907426833259 1
0.353576682888225 1
0.221279666618622 1
0.59630036823915 1
0.550292514843312 1
0.247294828626493 1
0.0672306750016853 1
0.269559872125814 1
0.373703808665246 1
1.27540769874955 0
1.08187572789604 1
0.834603491646834 1
0.644149345655896 1
0.6788388065246 1
0.460556263459057 1
0.477771488996643 1
1.10309843030004 1
0.535287884591149 1
0.211471983351622 1
0.46120473429082 1
0.616889665700262 1
0.823722060865903 1
0.621349198057702 1
1.20429444910211 0
0.813430316282269 1
0.365283525532179 1
0.328961979937284 1
0.845520279651367 1
0.3899899629138 1
0.286877163434325 1
0.602454357288139 1
0.401744927601256 1
0.185639535339491 1
0.120109186987228 1
0.489478108447098 1
0.918747966259103 1
0.211696152940013 1
1.08161320979328 1
-0.134346182880339 0
1.01842094290799 1
0.405270859977446 1
0.762331468988877 1
0.645005448121386 1
0.0539740574930872 1
0.534251137704409 1
0.266540012073219 1
0.3950167609503 1
0.661260706321261 1
0.305569651909854 1
-0.176630987241763 1
0.513858562736423 1
0.794169197026853 1
0.558759010895224 1
0.554741227490926 1
0.492351156316837 1
0.641849451183648 1
0.335675209902585 1
0.378519780892329 1
0.849510896118252 1
0.895370499180533 1
0.867163686601184 1
1.08478502841532 0
0.53844626601529 1
0.83504387742389 1
-0.013551242303439 1
0.409746967465879 1
0.355548004780376 1
0.426577242251212 1
0.388641638021109 1
0.125982093753138 1
0.780331081196563 1
0.350772773905957 1
0.698684271069973 1
0.606105759823319 1
0.502364957314302 1
0.234148050798371 1
0.484186378977854 1
0.419958104080888 1
0.654245220991226 1
0.641971666746878 1
0.521781881925846 1
0.261984554976236 1
0.648425402232335 1
0.32919648030621 1
0.271596895843726 1
0.177530755249792 1
0.910332027013464 1
0.322190143126001 1
0.0407046232107996 1
0.0669964763058278 1
0.618563801983184 1
0.620601771188134 1
0.595696268489613 1
0.134840054306817 1
0.816294988882549 1
0.00429995497652649 1
0.435396125467659 1
0.520641703028461 1
-0.245185003008961 0
