# Supplementary material for: Bias caused by sampling error in meta-analysis with small sample sizes
Source: PLoS One. 2018 Sep 13;13(9):e0204056. doi: 10.1371/journal.pone.0204056 (PMC6136825; doi:10.1371/journal.pone.0204056)
Supplement: S3 File — (ZIP) [file pone.0204056.s003.zip › results N = 20 delta = 0.5 tau = 0 sz = 100-500.txt]

"dl.delta" "dl.cp"
0.525286964509719 1
0.540680464170922 1
0.40101462637967 0
0.51660584506866 1
0.417954554739285 1
0.486078847352825 1
0.586394900888313 1
0.453883223677156 1
0.573328148655639 1
0.439683819710028 1
0.394483277163308 1
0.480098156402648 1
0.492100139203043 1
0.590315312780741 1
0.640937662272742 0
0.550573494660397 1
0.453045539172605 1
0.42381235447447 1
0.504042712479778 1
0.583877705761023 1
0.383832561872653 1
0.610338085572575 1
0.623087472519637 0
0.520173592632708 1
0.598926282191937 1
0.626920543520537 1
0.45230085207276 1
0.502864631749236 1
0.498589422838363 1
0.415719096935118 1
0.500769094989228 1
0.482756898240596 1
0.487132707267923 1
0.453318056745523 1
0.526233584288615 1
0.514006987582516 1
0.464048066889954 1
0.478353772394403 1
0.4867309356971 1
0.455926068386061 1
0.424265806074249 1
0.520245802382211 1
0.563306280474216 1
0.520573137115982 1
0.520672983907627 1
0.532280837358389 1
0.54000259383307 1
0.46429972356839 1
0.471019030486288 1
0.526338597696349 1
0.502555742955821 1
0.466831618679912 1
0.452926194253433 1
0.451637567963781 1
0.410139944932632 1
0.629603118992007 1
0.478745819264698 1
0.431618519012716 1
0.461495224615048 1
0.544724676217844 1
0.498289573117246 1
0.623326115313687 0
0.523374205966471 1
0.519833913335311 1
0.523529378997376 1
0.524285210632046 1
0.567979793445384 1
0.463397354814835 1
0.501045104825944 1
0.52831586262327 1
0.550360627461162 1
0.402069900453959 0
0.418778646940736 1
0.572502386422748 1
0.487368892005224 1
0.444448933191949 1
0.452930502684359 1
0.406153036254485 1
0.440703282976498 1
0.46013225570442 1
0.497967277026798 1
0.501320394570158 1
0.544961433714 1
0.461170378118206 1
0.392495590266817 1
0.498553264658894 1
0.440382895472741 1
0.646286218673826 1
0.588257941049678 1
0.424284678033486 1
0.461417373794898 1
0.532953155190284 1
0.58182772160467 1
0.569020542039075 1
0.422894306248303 1
0.56291524804734 1
0.459478542616877 1
0.527562114571864 1
0.535443522429549 1
0.490013412598896 1
0.518177648999902 1
0.472277117359296 1
0.514996818791224 1
0.425576723768791 1
0.454595632491714 1
0.430773357852475 1
0.453477268595522 1
0.50071304537487 1
0.443227865497979 1
0.528217437764802 1
0.496605571324683 1
0.537180840101629 1
0.480112255444878 1
0.55386372200906 1
0.447168168343447 1
0.561834224761645 1
0.429222166194041 1
0.491612813818941 1
0.479911814683601 1
0.530390897582909 1
0.414299779448595 1
0.438503341013763 1
0.550872668972946 1
0.673844515849739 0
0.497828918022989 1
0.46288351913184 1
0.476709573834185 1
0.530805692618135 1
0.419116068483833 1
0.613376167365197 1
0.396547508640693 1
0.571667896374147 1
0.371162995857158 0
0.478503899767652 1
0.566466045505217 1
0.522019922852543 1
0.400191705280227 1
0.42454274354159 1
0.53033393360042 1
0.491032382409652 1
0.591901485578148 1
0.391557728074321 1
0.345495461759767 1
0.502366931292588 1
0.384622712976788 1
0.449806212311342 1
0.425446222753119 1
0.639184534927199 0
0.465927937975241 1
0.575001608180428 1
0.440518250071336 1
0.394184631051688 1
0.374557553826855 0
0.425422095171893 1
0.457488741077584 1
0.459211693440742 1
0.348780023639656 0
0.515306153932437 1
0.658936375504673 0
0.541852790890074 1
0.530109105359739 1
0.507340426501577 1
0.41655964116987 1
0.509536485136399 1
0.54019148527799 1
0.492394637157162 1
0.535760122344088 1
0.519984329229226 1
0.532039195697304 1
0.51097136899245 1
0.526698704182059 1
0.452079990967226 1
0.523037743402324 1
0.591425450822781 1
0.475581678675976 1
0.5513098115428 1
0.451365357663314 1
0.50026724322203 1
0.554264241478397 1
0.511406068226875 1
0.559043316882545 1
0.599746124557951 1
0.444395638674059 1
0.575899701748985 1
0.512983791183129 1
0.467807035164358 1
0.398811173016039 1
0.421097286452938 1
0.421118751756678 1
0.400143557531144 1
0.5655914799559 1
0.475802631245899 1
0.575796779095181 1
0.486015686374539 1
0.45916067495207 1
0.586105045708786 1
0.491946852206789 1
0.426636696416965 1
0.480171257031952 1
0.528520330560264 1
0.45846930004247 1
0.523228905870983 1
0.542653775974741 1
0.588136048470289 1
0.509889344982037 1
0.548888142685602 1
0.522987106685569 1
0.55827453393278 1
0.58855048485569 1
0.479311402950915 1
0.586934555656989 1
0.415655199458082 1
0.457740753638041 1
0.60259852210783 1
0.479562890467574 1
0.438397040170273 1
0.4488550690641 1
0.539765973307424 1
0.457801657682145 1
0.581835275365374 1
0.543484861506873 1
0.56874879962529 1
0.561090787161788 1
0.484285953933493 1
0.583262031566092 1
0.462631149438959 1
0.439055923042319 1
0.445292944273489 1
0.478077336678988 1
0.365851178791368 1
0.636828396320708 1
0.456630157334616 1
0.526861010923205 1
0.426331821260133 1
0.357725524937336 0
0.501090615275609 1
0.430037115935404 1
0.57594347725342 1
0.459893426700667 1
0.470232368981121 1
0.466168704848603 1
0.508113186301345 1
0.458895764998308 1
0.556786257039817 1
0.554693186433496 1
0.488335844091969 1
0.579551350438777 1
0.508087206955673 1
0.498521747877712 1
0.521171165789092 1
0.409916158058694 1
0.425822481915761 1
0.460091358987939 1
0.381718916111265 1
0.509382406771621 1
0.484393157682046 1
0.586604824081346 1
0.59739105978196 1
0.498463195470935 1
0.476001491655082 1
0.469387152883004 1
0.48538000947778 1
0.395355093433784 1
0.497991136311806 1
0.486881711544428 1
0.52534206356886 1
0.546377414323025 1
0.544872502791395 1
0.442938610656207 1
0.529379231536585 1
0.485848750527923 1
0.459879404291715 1
0.555986409670706 1
0.5206455226365 1
0.377860864705358 1
0.562376436622295 1
0.529694866184197 1
0.447690314711285 1
0.494764837499338 1
0.526149161526561 1
0.438811416700734 1
0.468082926325611 1
0.399277885244304 1
0.411167524365616 1
0.633027541739368 0
0.524912113890535 1
0.554033578967682 1
0.555585054591343 1
0.520871261676135 1
0.414453767058436 1
0.662833196516096 0
0.535805893748244 1
0.497166109852185 1
0.470660674551815 1
0.53531928057232 1
0.481014023086295 1
0.471522125523704 1
0.5283361304666 1
0.514197938280552 1
0.47966334362357 1
0.546576387542663 1
0.43414028719641 1
0.464623028760188 1
0.539466614093736 1
0.459453278255054 1
0.32613623833241 0
0.477355059863131 1
0.532225721992632 1
0.415601205118801 1
0.48957860057231 1
0.554552760002016 1
0.464241544680936 1
0.443751523716833 1
0.403498574008037 1
0.492505861750594 1
0.530828709765853 1
0.492547833994522 1
0.503119530601183 1
0.489272363659442 1
0.493617779919613 1
0.582533189497053 1
0.513432809767101 1
0.517867157767251 1
0.47034702368433 1
0.541224950817768 1
0.479353497415889 1
0.484183878653753 1
0.495820674614418 1
0.59520921242096 1
0.530051561909995 1
0.560934149006546 1
0.437523504507552 1
0.373857237691565 1
0.444835994926119 1
0.595455731199997 1
0.466787148982173 1
0.473189696927236 1
0.478996217586706 1
0.496033107630815 1
0.38014380055958 0
0.471026005385572 1
0.503972243912186 1
0.48635872271619 1
0.480838630794855 1
0.545051110453217 1
0.514337841786223 1
0.530998039853512 1
0.645724644746316 0
0.592122270892783 1
0.321891275417254 0
0.425907103746973 1
0.584209462732162 1
0.522201960601952 1
0.408983340165714 1
0.623656334382162 0
0.462697069232335 1
0.5309192084913 1
0.557718627296712 1
0.483129735278695 1
0.480345838586453 1
0.484403896654824 1
0.55792881507476 1
0.496803923203202 1
0.507563288712325 1
0.500870155896001 1
0.459837904500621 1
0.442837664941081 1
0.442665254523268 1
0.413937228185902 1
0.522244228641577 1
0.557077854269354 1
0.466470538805827 1
0.469908812252959 1
0.507977631407461 1
0.457491088829559 1
0.426281293501331 1
0.542903013842934 1
0.502326638758905 1
0.532284039714938 1
0.562538033903562 1
0.559220696189608 1
0.443631591739612 1
0.508306745593694 1
0.528008466078741 1
0.485099515165104 1
0.57270196140771 1
0.460491332611587 1
0.521793117855957 1
0.535040260988304 1
0.472780574067812 1
0.47864181171185 1
0.519820466889922 1
0.486414120309572 1
0.531343322882182 1
0.587637121506852 1
0.521162280977419 1
0.653282779039663 0
0.453185834070686 1
0.547021133711683 1
0.532212319647432 1
0.549651186794174 1
0.54400590022112 1
0.529730501969096 1
0.423940018099628 1
0.478023937823132 1
0.574045537130701 1
0.419286364242046 1
0.507306929075343 1
0.569329829012044 1
0.521158647070898 1
0.497636981747574 1
0.423164249560831 1
0.456365645504182 1
0.558979212391432 1
0.432297141245395 1
0.537658501822291 1
0.429634948935713 1
0.562566279807148 1
0.446490989299239 1
0.589442976797569 1
0.507123616588604 1
0.671578578818911 0
0.575256998665286 1
0.480066810678097 1
0.488856536908795 1
0.449934641501233 1
0.537350267646943 1
0.56688901934055 1
0.524732356940424 1
0.541254862247097 1
0.477323219508505 1
0.509575783013592 1
0.46334312806587 1
0.567436293028409 1
0.476183319776431 1
0.514031561373255 1
0.503523648920286 1
0.421072701385393 1
0.471774732547775 1
0.456392269934952 1
0.472897345119227 1
0.339934190448756 0
0.629879974777662 1
0.552290544886825 1
0.537603493419103 1
0.609075113708074 1
0.544840820696799 1
0.588309583853364 1
0.580747780485188 1
0.53336388761942 1
0.619130509763447 1
0.489216453425276 1
0.390046301944387 1
0.519773598472849 1
0.514785454133485 1
0.439443958912052 1
0.423100078768782 1
0.3979720951687 1
0.46802547165957 1
0.54393177084036 1
0.577371280981373 1
0.515789056189199 1
0.450579191779126 1
0.467876472339909 1
0.504076248584995 1
0.486906403573626 1
0.432514198311358 1
0.487888693206277 1
0.474278617614071 1
0.489093779013548 1
0.484513374374991 1
0.460979750081654 1
0.446438318352202 1
0.422249722952334 1
0.567757574880092 1
0.546672459315337 1
0.324095364965331 0
0.380010315360254 1
0.390151131429493 1
0.502348006545361 1
0.443406937911873 1
0.44440655850786 1
0.386112859354894 0
0.572877652057267 1
0.476447496532145 1
0.477429885521865 1
0.510785402912182 1
0.505660891157215 1
0.4832919185364 1
0.53122633646386 1
0.510794609708762 1
0.448309885798586 1
0.496170054362653 1
0.432501371540901 1
0.461251547856803 1
0.501557599673344 1
0.471583890820524 1
0.41114223461039 1
0.522246094331759 1
0.54704395541943 1
0.462940453887567 1
0.49878486950034 1
0.505930410102701 1
0.541345752295789 1
0.505693904379691 1
0.382289023142616 0
0.486575963494739 1
0.415560834765703 1
0.484813930483607 1
0.537664516602743 1
0.341651699572374 0
0.453661770622928 1
0.452721602858076 1
0.465362344480788 1
0.491879328159273 1
0.514831021153953 1
0.526395958901058 1
0.485698660372042 1
0.461526055559753 1
0.374253464799579 1
0.469951767180114 1
0.553228072831132 1
0.564636493476685 1
0.46058287183055 1
0.495174697441088 1
0.441455412367152 1
0.400825471353391 1
0.519647663748748 1
0.473947586009592 1
0.455131106679723 1
0.5614399132846 1
0.554490667273852 1
0.463626545847931 1
0.533954585260918 1
0.420559289611505 1
0.440969896368661 1
0.471172676921115 1
0.521297312977706 1
0.430805763011729 1
0.588221923580267 0
0.446404621914964 1
0.527440930292396 1
0.524254305231323 1
0.525773079396167 1
0.434542574137706 1
0.429208513718844 1
0.634594041940351 1
0.618439540117833 1
0.426299168560877 1
0.481326041022456 1
0.421637645473044 1
0.513036450807998 1
0.541290387563224 1
0.451620910959353 1
0.490227163581966 1
0.475960200856061 1
0.478224502726153 1
0.414335057733965 1
0.428781579161533 1
0.461667483033165 1
0.519103672483231 1
0.490457000018347 1
0.545973171999108 1
0.49963054075541 1
0.587016269143735 1
0.385063728362999 1
0.388439381173407 1
0.544395751725637 1
0.389234767908213 0
0.567164645452115 1
0.514694334741901 1
0.466470879088649 1
0.508465129356983 1
0.476173591116555 1
0.548689471769961 1
0.513773676830946 1
0.503107599476611 1
0.549639192864125 1
0.455004458959305 1
0.485665938150352 1
0.473061900628014 1
0.461131682325533 1
0.436843345111618 1
0.586140169954953 1
0.553532392751247 1
0.575709726296143 1
0.384849912244673 0
0.550093957059463 1
0.397139807061282 1
0.521480642709321 1
0.47210042928944 1
0.514558487221258 1
0.537909303717245 1
0.575852391407467 1
0.434857893587259 1
0.57043395182823 1
0.555556203601948 1
0.454920249371911 1
0.583912027553644 1
0.349146097675484 0
0.554043465329296 1
0.496049372141608 1
0.503036743076977 1
0.457560492001034 1
0.449143239467186 1
0.441425814729297 1
0.479451374441677 1
0.554107743070614 1
0.563542071418091 1
0.366621018620703 1
0.448339156724499 1
0.394972412234309 1
0.485354040869699 1
0.370315416364043 0
0.48045561927907 1
0.612428488035009 1
0.424894666185594 1
0.533546422057154 1
0.281174509545151 0
0.582804493941413 1
0.57841917921388 1
0.473029836572376 1
0.497768760834967 1
0.425048459721102 1
0.552969200376606 1
0.489064077876983 1
0.565736990561536 1
0.479449487157079 1
0.501103439049171 1
0.445828338563338 1
0.54459322627844 1
0.578858618002031 1
0.49003628959914 1
0.421673162879333 1
0.446623752057406 1
0.533299551852086 1
0.475368349372316 1
0.559596643337686 1
0.437459398825352 1
0.552846976027698 1
0.460915847751105 1
0.62661663476699 0
0.55160445881527 1
0.60548181474803 0
0.523282895603003 1
0.416048750023094 1
0.590342498763373 1
0.542122292821567 1
0.518947565271381 1
0.507675771772557 1
0.589711011934333 1
0.557130723651873 1
0.645108697105645 0
0.599763330106635 1
0.490384227996594 1
0.434526421482071 1
0.557187800158807 1
0.530659730972441 1
0.597524165280536 1
0.446462451840736 1
0.41744727560585 1
0.420911524224063 1
0.494395758395121 1
0.523936541246607 1
0.542204545278817 1
0.435250241756017 1
0.375584636289817 1
0.478119851277062 1
0.423211974585864 1
0.384578480757763 1
0.511125851578129 1
0.57630901654266 1
0.522004973501647 1
0.454773960173821 1
0.510713848337228 1
0.439700524831303 1
0.483289221284055 1
0.502132342188161 1
0.486421122603291 1
0.498921285004857 1
0.465761853754004 1
0.505341781954533 1
0.573447347716107 1
0.51763699264795 1
0.532983739480769 1
0.53025055069819 1
0.525662232105593 1
0.430328735561784 1
0.502767458517459 1
0.548425145984771 1
0.500084375753948 1
0.503295465131255 1
0.505103519682866 1
0.552133942469148 1
0.441338677458861 1
0.429482167468883 1
0.501079344545254 1
0.387123340497141 1
0.496590066727923 1
0.472743509403534 1
0.472693671765011 1
0.536253277514865 1
0.550779277774751 1
0.504313607253677 1
0.42018514418005 1
0.42306033094788 1
0.53190114657103 1
0.470989940534392 1
0.470393638127961 1
0.386974764407342 1
0.551819208368019 1
0.445435974117721 1
0.444303492897426 1
0.537086882726047 1
0.480411682277062 1
0.517760510379947 1
0.453700085339713 1
0.543494879837251 1
0.497460584280141 1
0.525552047908079 1
0.278355392770293 0
0.49410689896249 1
0.579939671499645 1
0.502600803071776 1
0.46100607824595 1
0.535988959414588 1
0.461948645733018 1
0.452069428071535 1
0.525844344244093 1
0.450488650092164 1
0.440054297136814 1
0.444807024695763 1
0.624813280941756 0
0.463363135168929 1
0.623912477066395 1
0.574977750647873 1
0.517630261318628 1
0.535685150077254 1
0.42705325685436 1
0.481870891044514 1
0.469363504609774 1
0.537232327043631 1
0.482983750328581 1
0.499166594328578 1
0.450346210754681 1
0.552007035705206 1
0.499951062569894 1
0.522395795841044 1
0.613402884548463 1
0.515997012797749 1
0.381096053453389 1
0.42031474810812 1
0.49983813953731 1
0.517442884562664 1
0.480616090694699 1
0.547442573346088 1
0.452272247973441 1
0.565925152042776 1
0.547681666998181 1
0.493022454177615 1
0.495700087464131 1
0.544124890130275 1
0.559728321913215 1
0.59526080693917 1
0.572792213285976 1
0.572376819144798 1
0.569708396927078 1
0.428586741048563 1
0.493161572488418 1
0.521355236024743 1
0.508697520810091 1
0.517322739695915 1
0.528912120884902 1
0.565482660640384 1
0.34741031270566 0
0.516117125170231 1
0.539600054757169 1
0.456467627408797 1
0.646410852568045 0
0.476062281331988 1
0.52890061452395 1
0.517548598468546 1
0.573691728702021 1
0.605727535430101 1
0.5072249235711 1
0.484042712297817 1
0.521189669204458 1
0.464424361321835 1
0.420187999350222 1
0.694067102973417 0
0.458041054228875 1
0.483699077287172 1
0.566130552215668 1
0.435021853010718 1
0.466208696250095 1
0.405181275850398 1
0.600539391105121 1
0.456507414742792 1
0.484377279991587 1
0.502075596938511 1
0.481750176365889 1
0.490786911317249 1
0.385731721100395 1
0.526182784312229 1
0.599366556267366 1
0.389114929926255 1
0.481500177745441 1
0.469520125951445 1
0.450691094706709 1
0.597598603203684 1
0.50491477214336 1
0.496346282334021 1
0.498196101762349 1
0.448724705586051 1
0.583546535271722 1
0.459562703497932 1
0.528968167525068 1
0.449676714990544 1
0.477753217173902 1
0.453486474952642 1
0.479164932571072 1
0.632170656937853 0
0.520717926868513 1
0.640451865002589 1
0.456236636858668 1
0.4882251780266 1
0.479048456506498 1
0.621802434126294 1
0.362374067586291 1
0.452617746667603 1
0.497735930519695 1
0.49864369764852 1
0.482320808492111 1
0.50071813678318 1
0.497926452052081 1
0.642050820420896 1
0.51487865276116 1
0.47704656715208 1
0.439573343427569 1
0.512586162684323 1
0.439132305986421 1
0.360945369274296 1
0.515123459564998 1
0.483761996767544 1
0.523912616664649 1
0.499080009127615 1
0.51892619390681 1
0.437055775344288 1
0.559334201026529 1
0.446432508850558 1
0.542690356426966 1
0.384043430497538 1
0.38628645516273 1
0.468666973786428 1
0.437382445945988 1
0.448035355744715 1
0.414231512328081 1
0.481652856096945 1
0.537203890372846 1
0.488254926255394 1
0.462053385757476 1
0.431966844240305 1
0.506841982556945 1
0.445156834271212 1
0.555829762957754 1
0.534548765798175 1
0.483506432341317 1
0.517300969671927 1
0.607288743385013 1
0.581017464949609 1
0.556319158184577 1
0.438303405670091 1
0.550192496604006 1
0.543450899840744 1
0.45882147872961 1
0.541275484202374 1
0.454976821947746 1
0.490925937579537 1
0.575350881427628 1
0.619177606779278 1
0.499161523260261 1
0.406374072968575 1
0.380812086869882 0
0.48290622553875 1
0.521817054977787 1
0.414724451742311 1
0.48210814153359 1
0.476222981876414 1
0.551934862312376 1
0.614514909187038 1
0.536689352563487 1
0.505470650060429 1
0.535350216225652 1
0.428271501304923 1
0.441432073396714 1
0.528114402042874 1
0.432837274171735 1
0.530058955859438 1
0.549138524578086 1
0.470446172972608 1
0.555116076588787 1
0.557318479370591 1
0.441746164198715 1
0.48627898572326 1
0.531614216654032 1
0.459441142160243 1
0.450072925659219 1
0.474192840676309 1
0.353299114797929 1
0.427698485840739 1
0.470707298881701 1
0.664145026001402 0
0.539535696300033 1
0.501853636636783 1
0.617418358900249 1
0.480729696584414 1
0.470374716340323 1
0.537244319636776 1
0.667523241323802 0
0.561523249006861 1
0.581761719551834 1
0.493998704184782 1
0.564374743144893 1
0.533889145929008 1
0.509805458774285 1
0.391255058898051 1
0.480679587873294 1
0.658380319751289 0
0.389538181189082 1
0.438425197659293 1
0.422611423168696 1
0.5040594068435 1
0.51023207293107 1
0.444665115583002 1
0.520946391087656 1
0.518304831811758 1
0.568422540783778 1
0.448559642808045 1
0.441716887168263 1
0.432671321637858 1
0.45870442257804 1
0.504136124344927 1
0.543891638913687 1
0.450868802214461 1
0.40577137309857 1
0.579521324778771 1
0.573312004495519 1
0.519505468517106 1
0.495598539769416 1
0.547502784176925 1
0.500670766966832 1
0.481960038795249 1
0.563035451892721 1
0.537760930570016 1
0.518182409866141 1
0.51646702793009 1
0.471342735585236 1
0.590180296956215 1
0.479278915857793 1
0.545964151465768 1
0.536248404028474 1
0.570112075778867 1
0.583309316867756 1
0.500786435924026 1
0.449299614470752 1
0.496108242884234 1
0.443914989945352 1
0.527037725971551 1
0.495427334463198 1
0.436700196795064 1
0.490836432697508 1
0.454957833293727 1
0.420831990297177 1
0.389628043495826 1
0.483996188075337 1
0.469218179620476 1
0.591626179312191 1
0.593617187035801 1
0.47802930831705 1
0.660536698848931 1
0.581706408707253 1
0.529297382869822 1
0.56182859412364 1
0.545560602667167 1
0.58321188420761 1
0.55958471104616 1
0.471988623753731 1
0.461932954600305 1
0.507617841106453 1
0.575107232025963 1
0.523371232316169 1
0.592623270217104 1
0.550236712491015 1
0.435025951044941 1
0.459961394517983 1
0.523457101958838 1
0.470091226769859 1
0.541537569593621 1
0.528135679489804 1
0.581426992355275 1
0.41363572221407 1
0.466097546721135 1
0.56278896655823 1
0.470736190873946 1
0.537501449012912 1
0.430070378206359 1
0.508717080103752 1
0.512810886949305 1
0.544760477174555 1
0.557966846197368 1
0.498356485289047 1
0.469149854292793 1
0.496868221061661 1
0.584525142758222 1
0.387648589360755 0
0.511143475026912 1
0.408175379157383 1
0.535172017767359 1
0.452391268348616 1
0.492509559004194 1
0.630968494722637 1
0.381588310262789 1
0.492812981345888 1
0.576799519355447 1
0.454368973884546 1
0.440345962184235 1
0.483309219979406 1
0.396315431139526 1
0.45247208682544 1
0.508656141384525 1
0.57406744864542 1
0.550843000047025 1
0.478404453451629 1
0.546538654971718 1
0.414666734656327 1
0.538376930261555 1
0.494157426992084 1
0.543571820872977 1
0.53441919992284 1
0.488923793891564 1
0.583149835716118 1
0.484412885746813 1
0.502714440477919 1
0.369548116900031 0
0.551453020154129 1
0.520311715020358 1
0.614170250376735 0
0.493803877523125 1
0.520773115011436 1
0.49438195648267 1
0.308008953173415 0
0.488033499367766 1
0.373470802827698 0
0.441387859059943 1
0.512117596917677 1
0.546030352510393 1
0.514604135923477 1
0.54296447637878 1
0.460045954491907 1
0.491992983103337 1
0.533297621671901 1
0.433522418972998 1
0.530532113381173 1
0.455183401358939 1
0.426910249063641 1
0.428414408191302 1
0.340502079219216 1
0.440640722981179 1
0.556158288892142 1
0.482711463162498 1
0.466418866371003 1
0.533842893116614 1
0.51068784633552 1
0.490963230337105 1
0.548463740522351 1
0.575438441173796 1
0.399600800228665 0
0.448746398362508 1
0.503999923921284 1
0.427902433533213 1
0.617608206628679 1
0.468926015965457 1
0.545476324206932 1
0.551723899098988 1
0.345739897965863 1
0.44504956624639 1
0.386723532853733 1
0.574771017307076 1
0.507148129560068 1
0.493356945610783 1
0.577576788277946 1
0.568411379212134 1
0.487084153564351 1
0.523036065525804 1
0.474749880983879 1
0.540615491166379 1
0.499442893642234 1
0.643678268978323 0
0.56358143787858 1
0.547249350548293 1
0.460197035473921 1
0.49933530699806 1
0.514044768228192 1
0.50726694894082 1
0.496956831309658 1
0.544594384370333 1
0.575914772265764 1
0.552672811673919 1
0.508628740680813 1
0.558005540362581 1
0.334709497608817 0
0.500420134855717 1
0.535695669695423 1
0.460790459505451 1
0.597233163707523 1
0.595436143265819 1
0.54439739685198 1
0.48427807307551 1
0.491146215285198 1
0.530895371710091 1
0.529932804975174 1
0.47819742217939 1
0.590576257506426 1
0.513260523046266 1
0.515808757330463 1
0.558790513697151 1
0.546609442682415 1
0.552451261728028 1
0.623322882881743 0
0.518999600854101 1
0.364241740504938 1
0.407258117612521 1
0.524514779948177 1
0.54368767634389 1
0.597916261080575 1
0.423542076397217 1
0.479520015422752 1
0.367134633453202 0
0.561725380317079 1
0.436597802656373 1
0.60454074361237 1
0.513349152655648 1
0.509791197874827 1
0.408829855745816 1
0.498792666187336 1
0.549843755490931 1
0.599840472945037 1
0.550698416054846 1
0.619785434185217 1
0.449681042483258 1
0.400947408344677 1
0.45637279669951 1
0.477037154003737 1
0.445462071929287 1
0.515028731291065 1
0.507454650739737 1
0.461080976714244 1
0.521899095254218 1
0.523345124986522 1
0.410685639629444 1
0.474241472211627 1
0.430756837950206 1
0.4825278687789 1
0.608778425587779 0
0.505582522496676 1
0.511295425259715 1
0.556028246394553 1
0.487441642864477 1
0.591994854602047 1
0.435296025041608 1
0.46031020751897 1
0.496718548863901 1
0.540234105380412 1
0.452468688643291 1
0.498797353214886 1
0.498831739154818 1
0.48338188113661 1
0.483861859805424 1
0.587205191219383 1
0.357963202483476 0
0.517574997480367 1
0.499051731937808 1
0.535564849556451 1
0.395294081955094 1
0.553115023735957 1
0.519197601380545 1
0.48829465084556 1
0.429084937758558 1
0.564153275178386 1
0.664506232423068 0
0.404548144675873 1
0.467192687674909 1
0.467215449626217 1
0.473313873682572 1
0.467475509944633 1
0.537192586342233 1
0.468646031606188 1
0.64929379823057 1
0.457197130181031 1
0.495030601978892 1
0.537175138080755 1
0.57436650560594 1
0.421244411594184 1
0.457709069416251 1
0.376308300186438 0
0.544029831364626 1
0.545668560655064 1
0.433878173065285 1
0.553681557583974 1
0.518654683671559 1
0.46667598258423 1
0.522557710966328 1
0.326773545292854 0
0.510117316984991 1
0.529466285891505 1
0.592147781107917 1
0.544977493055561 1
0.535610144953439 1
0.41762909527009 1
0.460126376986455 1
0.49573149655687 1
0.582556533203123 1
0.575354793371807 1
0.524738509963785 1
0.511369483023573 1
0.523205977482887 1
0.533359611581008 1
0.601629516503271 1
0.520406186775484 1
0.562761206395053 1
0.571133083519126 1
0.501840923954812 1
0.540677700160828 1
0.535616695693703 1
0.584954354900962 1
0.53487009956123 1
0.48859847602421 1
0.428592289417296 1
0.530377237100976 1
0.411685983192062 1
0.544339698422218 1
0.471608909429311 1
0.451459873379311 1
0.419236511928562 1
0.483817765144051 1
0.535737054373901 1
0.521891436002196 1
0.559875960451352 1
0.502530575386316 1
0.540043214037094 1
0.397731582898272 1
0.518837359666916 1
0.440521210524679 1
0.46965492676506 1
0.518015848151083 1
0.560078953757607 1
0.518696001823918 1
0.468856106388004 1
0.499271784895815 1
0.512817659629472 1
0.467603940855658 1
0.508748720877037 1
0.501521213378532 1
0.355192889359009 0
0.550808963974944 1
0.523384240076726 1
0.50648176387396 1
0.476732046760329 1
0.524387049222155 1
0.580389032035872 1
0.578812026684047 1
0.426593626758054 1
0.535646159899181 1
0.483934192837519 1
0.46912419760781 1
0.577636746135547 1
0.521008905087973 1
0.520313635907404 1
0.413292105374375 1
0.544329337790913 1
0.414400420632677 1
0.434859849830946 1
0.408528549378972 1
0.407996981282383 1
0.50651959409891 1
0.495506154642719 1
0.492429798767862 1
0.412453403563713 1
0.522023323715825 1
0.398970643250995 1
0.504380238651676 1
0.564154226246228 1
0.464815896870635 1
0.478707412769768 1
0.509432718298421 1
0.504717903203842 1
0.402281255435571 1
0.521516602484528 1
0.464589366145181 1
0.426376359585897 1
0.594498945528462 1
0.502365505667856 1
0.575134463484454 1
0.509918129875121 1
0.459047739932122 1
0.42983630316091 1
0.589413018118614 1
0.441383840163443 1
0.475515393567881 1
0.436254432793303 1
0.524532986905338 1
0.540254802421047 1
0.569413458971818 1
0.501044386067113 1
0.472668150485834 1
0.530101007944978 1
0.414275801829503 1
0.470003113538759 1
0.545770155069657 1
0.514762041020226 1
0.511940786770627 1
0.411087875680971 1
0.613637984448087 0
0.431956314948054 1
0.602359954604206 1
0.395002082485177 1
0.510773205984888 1
0.474708850544855 1
0.528342954384833 1
0.524481816258234 1
0.510624999433049 1
0.495348806209944 1
0.418340198036607 1
0.599436069813287 1
0.513271530467874 1
0.407621159198433 1
0.472689380323716 1
0.473901696222773 1
0.42518990057136 1
0.418471833556925 1
0.515649048745451 1
0.509760549049021 1
0.494587482436441 1
0.49019312988165 1
0.556578686078876 1
0.532221303432944 1
0.532543559305062 1
0.420876856510726 1
0.478856500019622 1
0.509207057517213 1
0.637008166633514 0
0.45465580167782 1
0.655394741143909 0
0.499506374081347 1
0.55359372717069 1
0.508288204896913 1
0.593590280556053 1
0.48640487583708 1
0.559420885064656 1
0.435029604241633 1
0.54115720956737 1
0.397582137646421 1
0.554561716137681 1
0.459649892165901 1
0.530194328545403 1
0.469571748380698 1
0.435977636852776 1
0.60939506918959 1
0.488688444958558 1
0.603804135440742 1
0.584817255395131 1
0.48603056424051 1
0.45078679785562 1
0.522260810886387 1
0.426930440354883 1
0.434275663964859 1
0.533507306899735 1
0.521521062156936 1
0.560209419169257 1
0.505854356966784 1
0.463512945591752 1
0.483240693795325 1
0.561055745136307 1
0.60262458643699 1
0.434466547855129 1
0.583893232097097 1
0.494723210552449 1
0.487004113437864 1
0.492985876433702 1
0.511751766369386 1
0.47133856211474 1
0.575629016198766 1
0.548367727411018 1
0.440882243347213 1
0.534222834433357 1
0.416692557619055 1
0.572167786017783 1
0.555039523096914 1
0.484749821669364 1
0.521015778915673 1
0.595092026290127 1
0.531416761228855 1
0.465972946541623 1
0.482925147497977 1
0.531190748270982 1
0.524448814931421 1
0.489556372295523 1
0.547397173345029 1
0.575721442168822 1
0.510552507363173 1
0.481266494637077 1
0.591974894246423 1
0.579562182442439 1
0.536550505738379 1
0.497288311500417 1
0.435381279688488 1
0.500356475980661 1
0.473581166923905 1
0.558356733116081 1
0.477993777823003 1
0.443020623650119 1
0.424522972327401 1
0.397609019534061 1
0.530567784250047 1
0.580522945129569 1
0.49666446655269 1
0.501164953916874 1
0.497841696392778 1
0.583010096546759 1
0.45740171494558 1
0.551202646898678 1
0.453768908203039 1
0.601946287066611 1
0.535387678199547 1
0.48754853117989 1
0.484570768868732 1
0.46085533765654 1
0.479078079323316 1
0.517431294181996 1
0.502949287256071 1
0.572265631044104 1
0.51057297007688 1
0.488148185733572 1
0.455801435538999 1
0.476496920709017 1
0.401195499961324 0
0.472192341998255 1
0.586666602531151 1
0.510201191302271 1
0.560633014342388 1
0.483864993315752 1
0.525609185645166 1
0.503143777177153 1
0.517009476739644 1
0.573301269387799 1
0.61732944454293 1
0.532123824239422 1
0.549599785926642 1
0.467291708277045 1
0.549954846132123 1
0.505395599639656 1
0.495514534195027 1
0.518735932014004 1
0.570467166002948 1
0.524935528536574 1
0.46069644762984 1
0.528400497166856 1
0.483673259790122 1
0.444561368672858 1
0.522605381682448 1
0.522831389639907 1
0.561937276876372 1
0.589935059486625 1
0.517366064242078 1
0.432339070943251 1
0.479901873281045 1
0.573896296891408 1
0.448874246106193 1
0.615106564468116 1
0.485479443056276 1
0.57518999468477 1
0.598137369343169 1
0.576388225346946 1
0.420812411216189 1
0.476562277991121 1
0.584486279524905 1
0.46878667428264 1
0.564105033447966 1
0.59509841098876 1
0.423687939430403 1
0.529146888614421 1
0.489971263862608 1
0.456343988091898 1
0.463352941212374 1
0.563573937935475 1
0.630149861358766 1
0.484881796006462 1
0.599388794409122 1
0.52767732688335 1
0.432659486099395 1
0.397843168081885 1
0.459680866545948 1
0.55501780752762 1
0.546935606074942 1
0.483248331641467 1
0.484375446539257 1
0.589573578783781 1
0.487103044012023 1
0.646365148056163 1
0.511606077026852 1
0.540307580908101 1
0.430820226363057 1
0.450706736748962 1
0.616192379206122 1
0.519166860344241 1
0.517214950374686 1
0.483604768873092 1
0.48220412691206 1
0.510175198609114 1
0.512681213789906 1
0.557069361532721 1
0.494526552382071 1
0.540502218733245 1
0.520012897628767 1
0.505249895917552 1
0.508181347611554 1
0.417758623400444 1
0.436232936796536 1
0.48107430942353 1
0.529257602632676 1
0.49705783701809 1
0.497598588844224 1
0.625782021010519 1
0.54424919562783 1
0.471018899771337 1
0.578914668977349 1
0.345843477964442 0
0.47350285864572 1
0.455154542719148 1
0.583705702362218 1
0.504508200767838 1
0.478808641865938 1
0.571833394886919 1
0.52202086833159 1
0.550587509057928 1
0.514221496013819 1
0.569672184953047 1
0.379688429835215 1
0.604419473486013 1
0.44951605489295 1
0.493066338855924 1
0.498021130536696 1
0.571063964860987 1
0.489056071180249 1
0.466141865076421 1
0.560652658400427 1
0.494510460975396 1
0.475490607663197 1
0.528478735885824 1
0.530559020217956 1
0.498572877469629 1
0.481691079732056 1
0.511085852304524 1
0.516712754694477 1
0.601977796311826 1
0.497681512598337 1
0.374721610483009 0
0.429118455281805 1
0.443569675522171 1
0.510146560078952 1
0.565155035864719 1
0.464837198624122 1
0.444926118037961 1
0.551171778913972 1
0.633831917949359 0
0.42014123880733 1
0.369563571758377 0
0.460475758511122 1
0.381822718371065 0
0.517942420647567 1
0.552522671798665 1
0.455112082481692 1
0.441241748113659 1
0.466190496869367 1
0.509003868836688 1
0.529498619888153 1
0.532811231370845 1
0.531636180733369 1
0.533958290387713 1
0.483280916600772 1
0.464394654829388 1
0.501583829046341 1
0.506125333358413 1
0.63596281102319 0
0.401544672951689 0
0.421350385510658 1
0.579782447196598 1
0.551889439941729 1
0.555676725678185 1
0.454386215666491 1
0.535204888451977 1
0.624043242525941 0
0.562970004602806 1
0.417281226169507 1
0.443695647352349 1
0.587065873011292 1
0.626892411016033 1
0.639640796784663 1
0.409185396678287 1
0.491286425041977 1
0.386213828122906 1
0.481259599521768 1
0.523042063647092 1
0.444230589462624 1
0.521212881029994 1
0.60287632999015 1
0.431670822298718 1
0.538315639593193 1
0.497036756615341 1
0.446906223601971 1
0.543412813769026 1
0.4485474642971 1
0.486138012412839 1
0.53028754467614 1
0.523139882570867 1
0.436866582682725 1
0.566099471909422 1
0.496169110359196 1
0.490844868757494 1
0.487087300125199 1
0.524472113483479 1
0.329641278861221 1
0.471868685427376 1
0.581027483794231 1
0.523109581062995 1
0.40134999873735 1
0.546057398931172 1
0.500276527280569 1
0.434446362345383 1
0.555585667312592 1
0.459405504387689 1
0.558117825279195 1
0.484300865943555 1
0.525104653081692 1
0.580414786377531 1
0.439193589920506 1
0.587316407356268 1
0.496272575803595 1
0.539100857929682 1
0.463853772952639 1
0.554959540531311 1
0.485211297778799 1
0.508193329056379 1
0.463141158987553 1
0.631111098006165 0
0.621487825074539 1
0.45919240917814 1
0.661660919347542 0
0.487418627429451 1
0.419513538688861 1
0.512121838815294 1
0.504841972757653 1
0.536375515762809 1
0.478594437852249 1
0.583793325915968 1
0.541674784004804 1
0.485605677940359 1
0.426328472218788 1
0.539041111920274 1
0.547885252892684 1
0.504198432782269 1
0.463584685350421 1
0.46471084542257 1
0.519386783627647 1
0.487502771416908 1
0.424929780015175 1
0.54792856285796 1
0.555414295634429 1
0.46724536436568 1
0.53501829233102 1
0.520109485131468 1
0.539086097146664 1
0.389529343975716 1
0.52373133150155 1
0.599474193042504 1
0.562385105558587 1
0.481013816048015 1
0.476133909281118 1
0.457082009648622 1
0.55267610892351 1
0.44681300210438 1
0.481767203934124 1
0.568488865369875 1
0.529830840969415 1
0.408842048107839 1
0.603150102120226 1
0.539859243717917 1
0.485546185924841 1
0.541743583415181 1
0.488501887368822 1
0.435785865758095 1
0.524034141895676 1
0.492277094967505 1
0.412570434209247 1
0.469548188242682 1
0.420183851397931 1
0.590310918936174 1
0.554951098407624 1
0.472962853379916 1
0.512682587367467 1
0.412698514135664 1
0.403565244228309 1
0.559127747397444 1
0.496631807232148 1
0.52419551338388 1
0.487117070317103 1
0.585223481381163 1
0.592904210795773 1
0.548491767876782 1
0.476202773871093 1
0.596887270893168 1
0.59331511550015 1
0.564773435657034 1
0.627446480729593 1
0.580141173351812 1
0.53290496379743 1
0.529265973407017 1
0.421087337264157 1
0.516331460662409 1
0.625388409274449 1
0.411981871907638 1
0.457001336130733 1
0.454902326619939 1
0.546793319545894 1
0.547245106942953 1
0.498691206083983 1
0.451537497757465 1
0.430682888366306 1
0.496296509488101 1
0.42945629153039 1
0.587649935384665 1
0.518821611095322 1
0.449250227585975 1
0.478574121191849 1
0.443600657155392 1
0.516004853325553 1
0.460359226573721 1
0.522228858420341 1
0.495031233161935 1
0.537952114162063 1
0.578668362294258 1
0.369945417720785 1
0.631153590208946 1
0.427008615339542 1
0.553629992313802 1
0.519547544983352 1
0.605327902660661 1
0.5623772729159 1
0.517707102059108 1
0.451446218841734 1
0.464342637503049 1
0.448426025757704 1
0.430938567586883 1
0.450173380789195 1
0.544030241902953 1
0.483665043919337 1
0.533235308774796 1
0.534628443139442 1
0.606131784449321 1
0.444692867373435 1
0.522489197823429 1
0.44773521447215 1
0.434164721023467 1
0.626452771707434 0
0.453398854995551 1
0.513931842335903 1
0.457639673439234 1
0.563984058001557 1
0.54278428684911 1
0.511727888039097 1
0.499173174446636 1
0.42598585795488 1
0.528850199371407 1
0.439671037468004 1
0.508929983165498 1
0.504893521488221 1
0.388668468639042 1
0.671914188339611 0
0.564233323413906 1
0.611084295379641 0
0.420116929268815 1
0.611882539353131 1
0.469051221121446 1
0.543204298992847 1
0.548766065941016 1
0.431469048439211 1
0.540569572857869 1
0.55584115810137 1
0.4773153715475 1
0.485967201393639 1
0.554536452173573 1
0.525588803170256 1
0.422723736740109 1
0.424764579028715 1
0.473511667199692 1
0.542327668526585 1
0.486263790109184 1
0.49733751383881 1
0.449576398280788 1
0.512594317680073 1
0.49974681073039 1
0.456340613141379 1
0.505736787334975 1
0.55826380607878 1
0.526446293410824 1
0.455390805507489 1
0.492471226315603 1
0.527627545153863 1
0.375634686934417 0
0.482240096570739 1
0.486293308864464 1
0.468891190825294 1
0.559001526889813 1
0.526068120942219 1
0.460616412795315 1
0.565473618961622 1
0.535786574404277 1
0.53561091603907 1
0.513298140691017 1
0.618111497342012 0
0.509514501639201 1
0.404680910079883 1
0.546231173851779 1
0.444261286082689 1
0.492736417026975 1
0.462448126318871 1
0.539403478709713 1
0.467183911675052 1
0.526306761688312 1
0.563639876283659 1
0.567561520818938 1
0.504757432369649 1
0.552961583551228 1
0.481125258956721 1
0.52895543940265 1
0.44783254246498 1
0.488655461784579 1
0.50311674729772 1
0.422706695340529 1
0.431153976772825 1
0.510065963463651 1
0.611909985334446 1
0.414813394485876 1
0.500086247379477 1
0.386015600931964 1
0.559819576217361 1
0.460287734704836 1
0.441787577058597 1
0.380412146754585 1
0.571694975878618 1
0.546517918429056 1
0.475771881154079 1
0.504276790555457 1
0.523803117740021 1
0.44925977397878 1
0.559164069366466 1
0.497887033319469 1
0.551615452211552 1
0.502407743192818 1
0.591719072743555 1
0.55493114629782 1
0.426335012877234 1
0.515124025668802 1
0.472972565251241 1
0.496918385863859 1
0.444850866662514 1
0.561457576540967 1
0.489514132140692 1
0.489460771056029 1
0.436802213598542 1
0.415104122290525 1
0.363073854269315 0
0.396972056068691 1
0.502160019467154 1
0.53317029893686 1
0.373326068759903 0
0.5646155824396 1
0.494970669976831 1
0.532427330275735 1
0.54594077815637 1
0.501177919103527 1
0.421068635200399 1
0.508720461575488 1
0.472030463769551 1
0.511443196320158 1
0.497794733923014 1
0.370496072384087 1
0.494320553838988 1
0.433736108061324 1
0.426301599847433 1
0.462381888223689 1
0.348290136812027 0
0.43981293451796 1
0.338332440581155 0
0.425113259799053 1
0.515273192782275 1
0.494721939675318 1
0.530685104609341 1
0.577958514406596 1
0.514469499599742 1
0.545774015445016 1
0.552687059392922 1
0.454782048790396 1
0.50464418238475 1
0.519098778062636 1
0.467148777901404 1
0.41379535792885 1
0.500804885283244 1
0.520193225008493 1
0.546519187826052 1
0.563597340305131 1
0.442318030366405 1
0.401343707720932 1
0.458690765899498 1
0.540215861980692 1
0.550118675481628 1
0.590119504260849 1
0.471870280457249 1
0.536188655129623 1
0.454491225193178 1
0.440378244602902 1
0.496998451720587 1
0.527055364176065 1
0.545321830756868 1
0.521744633171537 1
0.542219617551374 1
0.485816501228601 1
0.494025421549539 1
0.538002785660007 1
0.484697650620536 1
0.489060254891787 1
0.52689679612557 1
0.673480973688015 0
0.489201431804043 1
0.440207938760493 1
0.477244946591004 1
0.495225262782935 1
0.539413152167443 1
0.521653037020467 1
0.512687262069386 1
0.629828725250023 1
0.608239505948229 1
0.45246080262521 1
0.603126978783846 1
0.447809427879988 1
0.49503900939202 1
0.504910028947613 1
0.538215702228867 1
0.467554234078383 1
0.501337214028776 1
0.485646685424678 1
0.477393644986951 1
0.472874660429022 1
0.44393136589083 1
0.580750877753474 1
0.664516127394329 0
0.455420415100534 1
0.544948291967977 1
0.595584418559083 1
0.5113201271109 1
0.60646754531511 1
0.487215657952181 1
0.495091116537844 1
0.527411382714793 1
0.494892905848963 1
0.440160956640416 1
0.443099074324742 1
0.511658937208465 1
0.531378247657953 1
0.565039539246572 1
0.53572496066426 1
0.414510574204792 1
0.44356556344558 1
0.607987165296445 1
0.538367033084711 1
0.494364646036383 1
0.359030178911108 1
0.470033630996192 1
0.464908821635126 1
0.420363263605436 1
0.512211826248565 1
0.498477511047329 1
0.57617809778974 1
0.633139655641768 1
0.517792338506336 1
0.477967636692068 1
0.471266484240471 1
0.471688761312269 1
0.500891357128251 1
0.43441746421637 1
0.448128116000092 1
0.474926109031869 1
0.506843190439963 1
0.55372099976929 1
0.469264660698802 1
0.510269265110203 1
0.544796413770557 1
0.492100232925208 1
0.555359074589212 1
0.492148189187725 1
0.602329407755747 1
0.569871758931228 1
0.454486340548501 1
0.623778872067679 0
0.499653509158787 1
0.442397303525393 1
0.39912533666769 1
0.481693707096004 1
0.410780787485057 1
0.482906959602524 1
0.452576342188228 1
0.529072087067401 1
0.501083496656557 1
0.438453952199485 1
0.514900254870439 1
0.551112156918606 1
0.497933863118181 1
0.385795024850453 1
0.480740836968992 1
0.554137215095883 1
0.559021571615669 1
0.490032995193666 1
0.535667762761255 1
0.52395483400468 1
0.48035819231474 1
0.578176836957525 1
0.36333968369615 1
0.510636728940217 1
0.455816136960139 1
0.553572240867914 1
0.576106153687542 1
0.45875204435405 1
0.53819114696813 1
0.553136560912991 1
0.526113628818628 1
0.414078708364988 1
0.425981657218675 1
0.585661889341795 1
0.45628632243856 1
0.450349440263946 1
0.545834099179191 1
0.465157002758086 1
0.538765643095639 1
0.344594712217419 1
0.47980817866084 1
0.509898831178665 1
0.467354874040098 1
0.477692374192742 1
0.499998599819237 1
0.509690034494025 1
0.520983167909742 1
0.378784681588852 1
0.470075030978799 1
0.483020296273157 1
0.424769407567382 1
0.473408740495963 1
0.48761828145323 1
0.46548194640222 1
0.479116969151243 1
0.436839596292991 1
0.642312468174601 1
0.543636623416877 1
0.451070746495215 1
0.425322444687103 1
0.465632690774591 1
0.518447226069695 1
0.476775643040611 1
0.4854040443701 1
0.489224737267413 1
0.604246217463283 0
0.486879032612583 1
0.499510197306395 1
0.556408548295799 1
0.503361032240723 1
0.506444848980761 1
0.550468084248797 1
0.537987312422976 1
0.411417413654659 1
0.378058580194768 1
0.594089919299059 1
0.439894894078538 1
0.422649169724921 1
0.502683703741517 1
0.427832859834266 1
0.449290226862513 1
0.408252589946739 1
0.477163343542177 1
0.633223054967257 0
0.479790724759567 1
0.607159754584975 0
0.494124943845525 1
0.507569590475752 1
0.548333952203352 1
0.454760694781431 1
0.514784978660805 1
0.533894975562025 1
0.562348453284056 1
0.459002716770726 1
0.506222883928532 1
0.553524037737779 1
0.446228158544081 1
0.439699231472567 1
0.520756786158442 1
0.567794877093619 1
0.544412663569279 1
0.512537736581305 1
0.500623039610159 1
0.639232437110542 1
0.450787401184742 1
0.521534536987275 1
0.474343687325689 1
0.524820745161393 1
0.450039931904233 1
0.468787511950431 1
0.55026991054559 1
0.514674540719082 1
0.497981985568117 1
0.466086648417374 1
0.455608225424652 1
0.456686133945663 1
0.558673455194151 1
0.488939510846715 1
0.496711594091289 1
0.460571306131799 1
0.507773734206574 1
0.544886190013952 1
0.426348213622085 1
0.515477481597092 1
0.40327154010598 1
0.471696415828764 1
0.531029642642133 1
0.539335923582495 1
0.499152622211363 1
0.544053114780747 1
0.623072442088986 1
0.497965432360096 1
0.484211767864422 1
0.556084915874521 1
0.416563148288182 1
0.419243144167028 1
0.544723919088177 1
0.46718647781909 1
0.490849596153759 1
0.51031462301331 1
0.48544534573761 1
0.478640087025253 1
0.463943359729748 1
0.539088139316726 1
0.531786774014402 1
0.624774298129391 1
0.464193517633294 1
0.535893537129089 1
0.556144549187126 1
0.442058269457554 1
0.451029757595907 1
0.557761219868339 1
0.43207771756327 1
0.560286653102295 1
0.555155820468169 1
0.504724687091079 1
0.519130809973591 1
0.607054390684934 1
0.506839728338692 1
0.511657586520827 1
0.507581419905392 1
0.570502133815816 1
0.581665758934443 1
0.359398229310781 1
0.474726932506017 1
0.461182644508971 1
0.535963290641409 1
0.528838676658361 1
0.566045196830858 1
0.565829987572447 1
0.508058515993777 1
0.442703193220429 1
0.531202647083039 1
0.532086163006168 1
0.55759096060905 1
0.462153250685542 1
0.458489034602052 1
0.517930007965238 1
0.486944161965713 1
0.484206597401952 1
0.4467908304447 1
0.614168568320791 1
0.550652255233087 1
0.486311409311674 1
0.473718582218193 1
0.473043987627965 1
0.5047136152957 1
0.330441789185944 0
0.458720326665459 1
0.549130055389595 1
0.574697447735843 1
0.490129725783515 1
0.568918034923129 1
0.527480757943961 1
0.513567446626017 1
0.427214958326652 1
0.618914179724487 1
0.30239632265089 0
0.522188746058515 1
0.497629393126609 1
0.383134360074612 0
0.413179096220839 1
0.517147573119522 1
0.648043792949512 1
0.404419719945389 1
0.516396750771763 1
0.55320968978035 1
0.530751569558109 1
0.501696760951349 1
0.413354135410566 1
0.527240451860925 1
0.450521515822871 1
0.348161170788542 0
0.401792305719899 1
0.415787785047492 1
0.559255902035908 1
0.513077872316722 1
0.491881455771457 1
0.436506462041857 1
0.43451543969267 1
0.458854705196239 1
0.519936324930099 1
0.476937988395551 1
0.463845314352205 1
0.409063191527958 1
0.514355446074113 1
0.557951580224346 1
0.42357629433646 1
0.574556766540129 1
0.572553663150074 1
0.546076074202875 1
0.414141424887322 1
0.459423756743849 1
0.408606242084563 1
0.630932726971396 0
0.470842337445354 1
0.438474943182053 1
0.523618979528937 1
0.420337633731624 1
0.489445367337876 1
0.42922461489857 1
0.470464707323172 1
0.600170205962635 1
0.480886621379305 1
0.544718178789153 1
0.601895380163507 1
0.442470813328637 1
0.51585569202664 1
0.390694398442119 1
0.583043209740361 1
0.529147872534811 1
0.498683938180177 1
0.469445467835457 1
0.429727467980584 1
0.609992775014171 1
0.54711886275487 1
0.637182400292172 0
0.506068804222159 1
0.457410169800977 1
0.440245211809818 1
0.396205296705225 1
0.483526880812134 1
0.391904047446585 1
0.547711803296412 1
0.498511012443689 1
0.51164818014866 1
0.397406430530429 1
0.525216450067149 1
0.47699825003815 1
0.548637564812685 1
0.564972843815779 1
0.476486632303017 1
0.466333891120234 1
0.429860607308521 1
0.469274215988403 1
0.553085734227078 1
0.478048570839916 1
0.511007952724085 1
0.480918773131356 1
0.430659717943502 1
0.485993186059825 1
0.514512725384144 1
0.520913458833531 1
0.550656073709026 1
0.432974803332851 1
0.629176325964612 0
0.435396491412136 1
0.472534386126431 1
0.595687348147633 1
0.452654954102317 1
0.496211458325696 1
0.541670761157311 1
0.566664396252204 1
0.512790867657507 1
0.559113517415589 1
0.492960826862309 1
0.367463624562573 0
0.5481866748612 1
0.454857314792261 1
0.535373178130656 1
0.522350492025775 1
0.538450228293435 1
0.567316206589532 1
0.465343991988763 1
0.546807184101441 1
0.477264645928281 1
0.410170357623674 1
0.541324767735129 1
0.414746076793792 1
0.482251390528034 1
0.469775147389723 1
0.512402594669935 1
0.536134167180218 1
0.438544529170408 1
0.605564825985681 1
0.430795435484466 1
0.556037383637141 1
0.546576349646578 1
0.476064553079997 1
0.568332673346911 1
0.482327809778317 1
0.484035945899427 1
0.518999824986129 1
0.336997700951747 0
0.440487237925088 1
0.480137372806491 1
0.461373752807142 1
0.515493435317497 1
0.458354599495724 1
0.434293836140728 1
0.558308825478199 1
0.548910253054926 1
0.446086308737366 1
0.480884833263478 1
0.528918949834319 1
0.514138229034085 1
0.520319314889568 1
0.475796790195619 1
0.555483419571615 1
0.394034927299373 1
0.420587444005493 1
0.459992163357557 1
0.576992529366404 1
0.447602800347323 1
0.515968756974606 1
0.552565420673944 1
0.476862917830094 1
0.427837760940942 1
0.596571154848598 1
0.456388752362609 1
0.525334625540841 1
0.539225822833625 1
0.427670210951073 1
0.428892906887537 1
0.56705076738422 1
0.352637252094575 0
0.424068500738579 1
0.541649642099073 1
0.493543882172621 1
0.466687389363435 1
0.441118658434598 1
0.480238243240428 1
0.621536455924453 0
0.500016891174589 1
0.470808586526358 1
0.581219082180914 1
0.572864134913156 1
0.445055556500838 1
0.389886960328716 1
0.436057758718881 1
0.44157532888222 1
0.478644733709439 1
0.638089904627342 1
0.523689680495795 1
0.623068358761419 1
0.458629659467239 1
0.651836302381437 1
0.440521773980956 1
0.543075081853042 1
0.533287343013007 1
0.491551440813519 1
0.511592509231513 1
0.523931685818737 1
0.503566815286396 1
0.457821503366561 1
0.418894965699004 1
0.547704215810087 1
0.525979956955686 1
0.488426227638009 1
0.371314673359614 1
0.537154330890559 1
0.454675753956987 1
0.503816627137098 1
0.332843111951158 0
0.354183861744507 0
0.558630773701965 1
0.478300618043979 1
0.483145484280729 1
0.566391646934747 1
0.56316413513423 1
0.480698673902396 1
0.429561987764946 1
0.489650099671368 1
0.544967882545431 1
0.502589838582286 1
0.575140716339154 1
0.571532907954533 1
0.416897856096414 1
0.426672456774727 1
0.582304051031705 1
0.582415410482374 1
0.531254491439638 1
0.517033155974214 1
0.554972907614314 1
0.554641611997561 1
0.478515113885429 1
0.499917551977536 1
0.462419685926606 1
0.461265022169456 1
0.464910404602374 1
0.478719141960969 1
0.474466993788399 1
0.478289654186273 1
0.501879587192938 1
0.545634298014625 1
0.573005733561281 1
0.55434890731887 1
0.468568493501138 1
0.376771725290893 0
0.577220199940284 1
0.570534709299006 1
0.56749144616701 1
0.580464788472406 1
0.627654915071413 1
0.583983183710841 1
0.499112015758886 1
0.473552342621488 1
0.520534066983509 1
0.487543051284676 1
0.479428866370429 1
0.45159726739137 1
0.43996584062227 1
0.573574854047033 1
0.478151701146273 1
0.532483874025236 1
0.358434412858911 1
0.439338907210533 1
0.559676119314417 1
0.534599511663909 1
0.606554084135528 0
0.526664356628962 1
0.599332755967729 1
0.396640590408281 1
0.48624785392432 1
0.406096097976449 1
0.572172536539727 1
0.511352246214318 1
0.504304629502086 1
0.579664046718804 1
0.512364216196981 1
0.561750672437869 1
0.670614013607943 1
0.56642800337134 1
0.532060073247001 1
0.429827813088938 1
0.428279060036809 1
0.548218168950559 1
0.52371872459443 1
0.505605194380363 1
0.538046392571737 1
0.578203492473883 1
0.400747073396501 1
0.416845435433881 1
0.494312870081439 1
0.434654463921786 1
0.540499893614221 1
0.544113962893769 1
0.446846700485985 1
0.53752722588946 1
0.566967152721881 1
0.447276052607073 1
0.525595756997619 1
0.572907543785376 1
0.530589384521112 1
0.52437050532151 1
0.351303452872681 1
0.501174716087759 1
0.553123472753279 1
0.462341018031711 1
0.499634511070767 1
0.504399459941745 1
0.539403043002539 1
0.464173346546971 1
0.662692809983552 0
0.476410216487822 1
0.535418698741419 1
0.592200713224861 1
0.56550852946781 1
0.494283770186679 1
0.49536617175371 1
0.521941119135021 1
0.492241086914672 1
0.526900848639286 1
0.485684524488627 1
0.374654437688646 1
0.342667557576815 0
0.511852694435743 1
0.494913662366399 1
0.473353633442683 1
0.635337682103851 0
0.477977778089734 1
0.607118851371802 0
0.503340334922201 1
0.457547071817293 1
0.545266149809132 1
0.54921272469422 1
0.466376054385503 1
0.464494096046525 1
0.493440287814543 1
0.529339691415641 1
0.501637972357993 1
0.651555315674929 0
0.384403779127986 0
0.592547964124337 1
0.506960057438527 1
0.586948694916346 1
0.543497869633263 1
0.448910421529261 1
0.421472665973886 1
0.495190765902294 1
0.489559345348486 1
0.533387744483789 1
0.571821670595341 1
0.498699007504684 1
0.538640201983717 1
0.478966992294004 1
0.350822006646771 0
0.457392956429141 1
0.635787425725295 1
0.520762997686326 1
0.40962882446629 1
0.558255198255174 1
0.483037110139592 1
0.553340747565121 1
0.615066700383765 1
0.462457570493798 1
0.485319072419438 1
0.46403970798842 1
0.50228811324837 1
0.577688804732173 1
0.488256075766193 1
0.501785046244181 1
0.374788076263052 0
0.513288684451717 1
0.628211187032488 0
0.608885401899737 1
0.53532494664994 1
0.43574681444393 1
0.446389387231543 1
0.456540303824902 1
0.487238519258194 1
0.47542518244312 1
0.448079593412631 1
0.464546891751685 1
0.600081021892179 1
0.453537709727987 1
0.50984009903522 1
0.437011133250681 1
0.507077807708909 1
0.566846382387097 1
0.551747269275781 1
0.526693490041862 1
0.587936235821074 1
0.622605497576398 1
0.514824130104384 1
0.535842032214805 1
0.567492379196347 1
0.471042509375172 1
0.45019204700762 1
0.459915617736349 1
0.531293064085824 1
0.575313210088995 1
0.377811940647767 1
0.449286213914009 1
0.398404347013072 1
0.523388699815734 1
0.56363633300194 1
0.490644879477665 1
0.498655401541475 1
0.588344176161542 1
0.497306639240929 1
0.585403668732952 1
0.501596300821696 1
0.466130338146543 1
0.475424156673631 1
0.468266757648005 1
0.537008845221686 1
0.436004076427031 1
0.502446072220708 1
0.544053053572103 1
0.627643122539593 1
0.55153974038374 1
0.523073245695684 1
0.468172636107774 1
0.588106559948268 1
0.51809572052824 1
0.560951970819379 1
0.569470267680743 1
0.391498664658134 1
0.492535646445822 1
0.404422322097718 1
0.514728207453311 1
0.408989504861898 1
0.435906635035712 1
0.556658486045378 1
0.577796889822762 1
0.398331868989587 1
0.52807965728778 1
0.416633335856735 1
0.512262154470461 1
0.509278832539998 1
0.494361163646741 1
0.567064175242458 1
0.534680859637237 1
0.479416950586549 1
0.472753097549701 1
0.425867027606101 1
0.495233440755267 1
0.525333390619974 1
0.581616346114803 1
0.609931716835614 1
0.602842404229567 0
0.521763261050142 1
0.520470692476839 1
0.542613177020423 1
0.445627489877999 1
0.540355446631138 1
0.469383781766475 1
0.489262734560028 1
0.538055718489309 1
0.571430303304399 1
0.565319073060063 1
0.49820596805304 1
0.505941823145309 1
0.539933571935224 1
0.518748066918447 1
0.458246471922289 1
0.516639104468666 1
0.423202090273512 1
0.423566291399813 1
0.608544400547727 1
0.493861371007768 1
0.487409793474325 1
0.4813415385113 1
0.572038666819314 1
0.522923372200337 1
0.352125827947911 0
0.511242488021731 1
0.442645211780228 1
0.517447861905258 1
0.455200221053325 1
0.474098998465167 1
0.516348149851547 1
0.611611838736516 0
0.497216851166074 1
0.49196248614977 1
0.495591482401078 1
0.353909157103261 1
0.379701549481977 1
0.435392272655512 1
0.528625869614747 1
0.554896944299772 1
0.474446982808395 1
0.660448923845386 0
0.541224701681964 1
0.445559356354934 1
0.507458797162053 1
0.394795366240967 1
0.514216830188534 1
0.470591365532534 1
0.594290086260383 1
0.478150089982909 1
0.551246055563721 1
0.59182269835464 1
0.489937135307969 1
0.493832244705002 1
0.465855803955941 1
0.508232156530051 1
0.660569926879408 0
0.420605005908578 1
0.555962170559852 1
0.502495830665814 1
0.445626875351139 1
0.593725107554443 1
0.413160417566166 1
0.427284793464208 1
0.485715681742979 1
0.646445153615437 1
0.386546240307524 1
0.599372749698501 1
0.479388943856569 1
0.489049561939885 1
0.585801889253453 1
0.398511871833145 1
0.498213311302808 1
0.502009052487181 1
0.501557895856255 1
0.616205250290702 1
0.569979542192433 1
0.49483865134313 1
0.394181441664255 1
0.47236468741662 1
0.49492630265024 1
0.613423849917256 1
0.44942014236886 1
0.551158633569599 1
0.417111558317748 1
0.506889364546675 1
0.61356234404204 1
0.524214676805757 1
0.376942457041688 1
0.479521716954972 1
0.599264801207425 1
0.554228613745268 1
0.347189979824282 1
0.489553480334597 1
0.477288954630936 1
0.486492070601383 1
0.533459279460301 1
0.471693529638015 1
0.545092700759826 1
0.557730576308246 1
0.58733273773577 1
0.46731614115281 1
0.554252248773436 1
0.442209910647423 1
0.573962883480719 1
0.431075869796643 1
0.518193554497691 1
0.60954108640838 1
0.503533169880198 1
0.355347352210591 0
0.482887778337274 1
0.468317100125652 1
0.454855796648263 1
0.549256821294907 1
0.505106338467172 1
0.509500205090969 1
0.40668490606086 1
0.4773899202241 1
0.667391797712852 0
0.533749415397105 1
0.567736661795477 1
0.571075182555713 1
0.395982561429504 1
0.505666397078714 1
0.529172042683865 1
0.482930337635537 1
0.501556300775427 1
0.514041606157892 1
0.355176858562864 1
0.512088797564188 1
0.544579624381913 1
0.619566371110598 1
0.499744420583367 1
0.487163395454474 1
0.574904000632394 1
0.503598026178388 1
0.484318129542323 1
0.545834486859266 1
0.492766791714391 1
0.431654477398726 1
0.488057345403445 1
0.469381191708069 1
0.462077378812199 1
0.467980950883243 1
0.533738855841805 1
0.388745404390292 1
0.372379694916235 1
0.539829180382667 1
0.354250892879669 1
0.567407338359649 1
0.510250999302568 1
0.410200097424274 1
0.48129702837694 1
0.571781238379986 1
0.472622488112593 1
0.555450076416543 1
0.521278314476894 1
0.430380229120915 1
0.501445214694929 1
0.407703300041062 1
0.369478645978071 0
0.390560304707976 1
0.507023752635092 1
0.594676622409272 1
0.488587030465538 1
0.520135352558477 1
0.391486190861262 1
0.533965307628672 1
0.601350461941882 1
0.451103409849478 1
0.565726154284815 1
0.470323418259701 1
0.478125034692483 1
0.46702997049625 1
0.6141951054773 1
0.527335379754698 1
0.469643605128619 1
0.514809053233489 1
0.547898341257839 1
0.449476198157633 1
0.472499143019115 1
0.474819524815199 1
0.463648118704414 1
0.514684021180396 1
0.490023580109992 1
0.548198878687014 1
0.462011428267855 1
0.482087522547855 1
0.403020760616113 1
0.493247766509783 1
0.482250900808826 1
0.543085591787669 1
0.406418885147152 1
0.48719562579883 1
0.432026090296168 1
0.577237507167335 1
0.438698374474067 1
0.523187770499721 1
0.449767748598703 1
0.508454164419927 1
0.527299285737632 1
0.553304938685207 1
0.419078574020887 1
0.460027808366922 1
0.483749430583652 1
0.542852724904446 1
0.552429194679759 1
0.536629114140206 1
0.438796221495432 1
0.6283771328099 1
0.470354508790121 1
0.506714673906918 1
0.497706238858731 1
0.514224633248441 1
0.534321811955368 1
0.448476840301489 1
0.34830910265224 0
0.529264389028403 1
0.570552744925458 1
0.498784313097106 1
0.44062242577137 1
0.44499402691005 1
0.486492139049879 1
0.486622761497758 1
0.518924900854338 1
0.522747354721649 1
0.447013800100208 1
0.494922089669792 1
0.60010245524907 1
0.447145394371953 1
0.484402594939659 1
0.579731080387842 1
0.571341503725703 1
0.558881141512565 1
0.51181552147074 1
0.491002737036695 1
0.442930204327805 1
0.486106342776905 1
0.458165675184699 1
0.512541988907472 1
0.425040792336859 1
0.621080480112704 1
0.464154884827419 1
0.450891157911059 1
0.372317472466331 0
0.508098062897148 1
0.476740053295589 1
0.605998982089119 1
0.406056593217387 1
0.533156184191859 1
0.504807461634178 1
0.50525104349794 1
0.477305587736253 1
0.532839835253342 1
0.553713738025762 1
0.522679038078423 1
0.60756043386176 1
0.46948320450426 1
0.470846193925277 1
0.407823514036419 1
0.444475023867392 1
0.618965849043058 0
0.523738617303803 1
0.441819084643955 1
0.461589528932542 1
0.55197219397609 1
0.463150712061651 1
0.564077611000602 1
0.521600586443789 1
0.572914455961947 1
0.554539524600201 1
0.470516510210932 1
0.415414809034778 1
0.604500052344164 0
0.41677595636098 1
0.477957667055433 1
0.520371754690435 1
0.554268830338593 1
0.546558734645502 1
0.485543109894911 1
0.620661832059867 1
0.415116396805749 1
0.509723219735679 1
0.599021580321315 1
0.633561572977717 1
0.460027745384936 1
0.567441491023929 1
0.514052013141052 1
0.531006237374372 1
0.547068399965745 1
0.51673535200976 1
0.477356032301549 1
0.530209379229588 1
0.480326500417418 1
0.524014252331625 1
0.5536915765814 1
0.364466008363751 1
0.441102174815502 1
0.466920382269944 1
0.463462211209031 1
0.540047595882634 1
0.511563582507192 1
0.398937541428591 1
0.44763994899594 1
0.586570793538098 1
0.574599460972048 1
0.542815296583296 1
0.484493163750654 1
0.447995136505803 1
0.495313277251961 1
0.618440929563419 1
0.397154443083203 1
0.574904668709039 1
0.52155590593566 1
0.381894748013755 1
0.466456730613981 1
0.402129323180799 1
0.505561598291991 1
0.559536134489393 1
0.618327063070707 1
0.43545408164937 1
0.502737149287144 1
0.460779222903662 1
0.459324207699734 1
0.543480537488364 1
0.493074885041715 1
0.455392836679069 1
0.455479085455456 1
0.498794703533317 1
0.521823944522646 1
0.536097952417896 1
0.627490677831134 1
0.544695433304019 1
0.451595396208772 1
0.47937677673272 1
0.534860970746003 1
0.438969369437396 1
0.573504161658383 1
0.505535140390545 1
0.424861091497348 1
0.320646798470557 0
0.56284643577283 1
0.364366271213505 1
0.472331696259744 1
0.499097217516082 1
0.646062521857779 0
0.409625259932857 1
0.521692333893356 1
0.515930444041526 1
0.444366804992056 1
0.385107834473584 0
0.43838072791147 1
0.409742798425811 1
0.518968164446537 1
0.604021866692617 1
0.573424311409551 1
0.479028855760931 1
0.551094207281925 1
0.505260052204454 1
0.409181328598585 0
0.560438618587215 1
0.50366354466826 1
0.634918477718259 1
0.488174422530413 1
0.575073385259472 1
0.494325953868476 1
0.429993838709611 1
0.535049573649126 1
0.496698715851045 1
0.483414053073241 1
0.442987162073215 1
0.563891753676962 1
0.470346036877819 1
0.546124118366379 1
0.593045093361622 1
0.641332517599282 0
0.54842764920641 1
0.395601552418696 0
0.592114658448885 1
0.373403970386048 0
0.726787757585944 0
0.474345460948284 1
0.432757732724125 1
0.537640303213615 1
0.589770641962227 1
0.546541529699162 1
0.610039832414201 1
0.548909117049133 1
0.445277753848855 1
0.521478203048567 1
0.530465564667388 1
0.446186390073091 1
0.547623495399036 1
0.529393557308179 1
0.516607273430249 1
0.48504554172082 1
0.590948730395172 1
0.424774812687287 1
0.472591575290355 1
0.478378538443119 1
0.406539622726929 1
0.521441204474292 1
0.387164046029009 1
0.428417479007886 1
0.448498509372733 1
0.599505517637273 1
0.555406014987283 1
0.551116881734987 1
0.37933898019372 1
0.518804616136159 1
0.540185810610557 1
0.556789865735968 1
0.464032661307996 1
0.507707475825632 1
0.560386471950402 1
0.592086986678094 1
0.454564279086448 1
0.532113632550248 1
0.449725928120437 1
0.474494335520253 1
0.450677403575151 1
0.551433689991989 1
0.50079783607262 1
0.526444070683898 1
0.625677153458604 0
0.442504646406261 1
0.520490212416838 1
0.573137284811404 1
0.455893430000893 1
0.452953678753116 1
0.420256855969271 1
0.502607330128797 1
0.471821676980083 1
0.5960874769327 1
0.464551178196601 1
0.651363897926146 0
0.458232123173226 1
0.49296450148792 1
0.569445007311319 1
0.49536120718913 1
0.357740037627186 1
0.444943119858081 1
0.594224062530985 1
0.432289176457821 1
0.488821505137512 1
0.519732582213301 1
0.439345636677322 1
0.472598840981973 1
0.52654836244763 1
0.516939394295541 1
0.420449097242319 1
0.566823166267073 1
0.456600510375555 1
0.561181074602162 1
0.492213585551108 1
0.514786753978931 1
0.555473609619888 1
0.462513666873735 1
0.574257630342401 1
0.539742579663026 1
0.560941579642475 1
0.475617429192117 1
0.553889008141248 1
0.561753373261217 1
0.397655857096941 1
0.392579867668513 1
0.476642031272005 1
0.511955972200725 1
0.438331135524124 1
0.566102810829165 1
0.54088542315595 1
0.555111537691708 1
0.443489268119998 1
0.480020106855765 1
0.528051916786488 1
0.459088037796673 1
0.529874906999855 1
0.559390951226368 1
0.635746470711472 0
0.531149172649845 1
0.544216308191269 1
0.425767874521641 1
0.593689042724443 1
0.503320390397772 1
0.477857799173099 1
0.544839289124558 1
0.473559961418263 1
0.549329572839527 1
0.447033291076727 1
0.421457956869002 1
0.533379452165425 1
0.509992635598622 1
0.554886012488043 1
0.417391984528403 1
0.37742986790297 1
0.388342288756967 1
0.415343340343577 1
0.532767052378271 1
0.558880029711717 1
0.491441549599323 1
0.531250151119451 1
0.403303554912428 1
0.546316626487092 1
0.468859515841259 1
0.60544457156664 1
0.513785321708947 1
0.466568926744188 1
0.533187833695508 1
0.432035936959508 1
0.502430195598531 1
0.512672132278285 1
0.453314768587712 1
0.544453939105626 1
0.571311763497028 1
0.39869409900167 1
0.38524856339281 1
0.473193748751248 1
0.454983474071846 1
0.5379752385316 1
0.539889542647828 1
0.555202665361988 1
0.54523902514702 1
0.479064584551184 1
0.5607702639821 1
0.499141428970569 1
0.505105705844356 1
0.326879255121013 1
0.482234470676982 1
0.459699661127565 1
0.468139591670437 1
0.418240766076442 1
0.514869180427101 1
0.561059316973783 1
0.573938775378002 1
0.408629348318964 1
0.469814815166317 1
0.573717507206454 1
0.412852662220534 1
0.693335214029306 1
0.526063663289737 1
0.392710325623291 1
0.467802492971768 1
0.581289257607672 1
0.595347692481557 1
0.518080669526499 1
0.493794796648267 1
0.46028264153207 1
0.534157703913603 1
0.347439765536458 0
0.420394944323943 1
0.443820619908973 1
0.439913322757599 1
0.550612457560393 1
0.423145042234355 1
0.547561963788232 1
0.570313593030199 1
0.492156416258333 1
0.544388818345882 1
0.528426758036336 1
0.411609558319411 1
0.501088344499303 1
0.430997969625872 1
0.433932038375584 1
0.531639731738231 1
0.528413340691358 1
0.518749737615441 1
0.454697369097152 1
0.511443052202148 1
0.490239281992332 1
0.422889308280936 1
0.465783690728486 1
0.521491969465807 1
0.531110093212358 1
0.583775430331663 1
0.571135121891 1
0.548065337529914 1
0.490817471153496 1
0.416081628354223 1
0.468524923834686 1
0.507981730464785 1
0.485088546575621 1
0.544600005809695 1
0.521196660162 1
0.560652433171775 1
0.479204294278541 1
0.547054221924914 1
0.515135896885788 1
0.419643818227829 1
0.424968288295277 1
0.538777114610182 1
0.530043027438817 1
0.559552620587007 1
0.415892163899225 1
0.433343894674429 1
0.43538371319331 1
0.458244389839814 1
0.47266636064719 1
0.457948776831546 1
0.573013118141977 1
0.480952185521654 1
0.461048788188588 1
0.478608423863302 1
0.463565148307061 1
0.426752263501017 1
0.551263687008267 1
0.589884004232054 1
0.348372419927333 1
0.573916763060065 1
0.56010583519894 1
0.475069312615374 1
0.516550181653232 1
0.54688607324265 1
0.510722366596599 1
0.428280437393107 1
0.445896052795563 1
0.428551452462063 1
0.500143264386242 1
0.549371093756457 1
0.504480540711283 1
0.58269744825036 1
0.468186157899309 1
0.372611164751993 1
0.4540161608054 1
0.426838590903109 1
0.502093051987076 1
0.495886772757587 1
0.537261363160074 1
0.3493950662538 1
0.448400749486914 1
0.480061866626277 1
0.491775726297457 1
0.543335489774702 1
0.406146520966666 1
0.564829432859663 1
0.531514142237233 1
0.545359109848454 1
0.472948482748958 1
0.481678982950701 1
0.452794191782609 1
0.562609289820145 1
0.553324682442908 1
0.410898482922224 1
0.395791646971984 1
0.566110896994371 1
0.511198435107457 1
0.460041674140764 1
0.553473252147551 1
0.488342195183289 1
0.57321599502046 1
0.535884760631408 1
0.527070034391317 1
0.52213522428623 1
0.367827225123097 1
0.561889190260238 1
0.434217441106282 1
0.426036836598968 1
0.508188208382394 1
0.555678159109809 1
0.448906474176906 1
0.49243449652058 1
0.530314444571733 1
0.526398546414853 1
0.468869064724458 1
0.49130565691953 1
0.523825268114752 1
0.578247983504439 1
0.577784867885475 1
0.578157402361594 1
0.47085092272461 1
0.480612803157736 1
0.441918320717174 1
0.462687516085711 1
0.476104090394862 1
0.439175147976085 1
0.501052563409381 1
0.483716532398593 1
0.482698168811414 1
0.549605308082643 1
0.460163242347152 1
0.552754155685191 1
0.47145543335402 1
0.390193090936394 1
0.554467400352201 1
0.530395998572426 1
0.459896572582821 1
0.516601078527489 1
0.469216383586989 1
0.519984333127376 1
0.548455203748925 1
0.649622747764725 0
0.462237536687105 1
0.40475782883183 1
0.486775424987844 1
0.53437442883134 1
0.539472081399948 1
0.577903998228144 1
0.510705661439279 1
0.464167580791282 1
0.519782584476686 1
0.512459404265239 1
0.521090601396254 1
0.48219642381664 1
0.519373008142506 1
0.514944513747041 1
0.437034166537463 1
0.682044329072437 0
0.43901903720447 1
0.371432291626796 0
0.505582867517664 1
0.455482703964905 1
0.461979123575567 1
0.462173538653796 1
0.421252959839473 1
0.431509552489681 1
0.450854275781951 1
0.488209719861502 1
0.52866739637553 1
0.480146818885868 1
0.401812962172212 1
0.543636993599896 1
0.517492421218669 1
0.431269778669686 1
0.433604566721465 1
0.407746944669548 1
0.461219015888437 1
0.445326697319493 1
0.443108556222651 1
0.450310408745417 1
0.48006154998507 1
0.453373708932268 1
0.543307426602309 1
0.487496087410636 1
0.529977271172066 1
0.424260929354092 1
0.57210054259105 1
0.412141555039274 1
0.476594845634875 1
0.445692455105283 1
0.455257653070211 1
0.438894431739932 1
0.57209845475696 1
0.455096109181777 1
0.551815938441485 1
0.534523327406592 1
0.358076232820111 0
0.437742809990893 1
0.465174099989661 1
0.593734380371993 1
0.477245652162493 1
0.547933357129684 1
0.557311494627108 1
0.598957283439166 1
0.494187068880104 1
0.455000450195149 1
0.558021690441808 1
0.446331541184801 1
0.526781814861608 1
0.481921887452552 1
0.462244003196366 1
0.388057829748398 1
0.531187346877477 1
0.521068812881315 1
0.48084386026123 1
0.463261920926042 1
0.503402346308501 1
0.496856946653817 1
0.516781732697721 1
0.481001152087749 1
0.514373128707979 1
0.497148402729385 1
0.379904846415439 0
0.529151721637554 1
0.490343278630944 1
0.526422339003173 1
0.518791318022608 1
0.497883842109033 1
0.621546881660027 0
0.43603820413743 1
0.485918945858062 1
0.437379246019867 1
0.499438585597804 1
0.478668095521998 1
0.476316129725645 1
0.396712773057027 1
0.496761394440087 1
0.517960891367236 1
0.556701796366781 1
0.540180752273062 1
0.498583279270859 1
0.49078251343828 1
0.533840949083194 1
0.428209685759194 1
0.555529243006116 1
0.577885894525854 1
0.480482977515118 1
0.411331447393689 1
0.649783922787676 0
0.461683036032349 1
0.541618012837588 1
0.523977651806184 1
0.397178358821732 1
0.419676217312003 1
0.596931172244165 1
0.561838712154182 1
0.483936099564417 1
0.470402314039406 1
0.549504523952761 1
0.533525495092014 1
0.586753790822564 1
0.514072880806529 1
0.43271835592716 1
0.461017153349452 1
0.451443088341554 1
0.491048127043335 1
0.549704668746164 1
0.495465109733221 1
0.422315842662837 1
0.435430931833678 1
0.469595655449883 1
0.459976392819671 1
0.545865608634373 1
0.498095195530757 1
0.544762188864776 1
0.413237324004207 1
0.539901963685659 1
0.525124258791241 1
0.485480280615528 1
0.509981403664066 1
0.535711144774895 1
0.532397201195245 1
0.49823898301316 1
0.389179058027632 1
0.536773843121666 1
0.427420518593904 1
0.44551204805851 1
0.466800571339271 1
0.493384804836186 1
0.413507399102668 1
0.517475177132744 1
0.568659298055238 1
0.44198539409252 1
0.511977380607903 1
0.566652863191061 1
0.414260175009176 1
0.537684348073472 1
0.521787564341268 1
0.559224721370186 1
0.544331060814836 1
0.505883201451327 1
0.491831717050371 1
0.481555905864356 1
0.437029566340603 1
0.515614928452078 1
0.510647655619724 1
0.420185312789647 1
0.676003758107306 0
0.514254291090301 1
0.492376158211043 1
0.615741297168114 1
0.497053986102224 1
0.611382692651427 1
0.495546520980259 1
0.557190921621549 1
0.511192432632509 1
0.490430568547281 1
0.473655776902457 1
0.562246569406856 1
0.457510588492992 1
0.347329223690835 0
0.612552545481802 1
0.426226445789926 1
0.496593878242793 1
0.565318057264319 1
0.299848748588096 0
0.517293026128357 1
0.565009451894594 1
0.473682890490569 1
0.529544662504487 1
0.534307499974777 1
0.480671390009512 1
0.628640665372934 0
0.523241504821702 1
0.487240451642882 1
0.576255572166675 1
0.455057716673187 1
0.366806715449722 1
0.507396028646483 1
0.481053189861988 1
0.521166923893053 1
0.497539313551303 1
0.533035419391144 1
0.529732171308801 1
0.562823054653929 1
0.483523202183346 1
0.544766643990606 1
0.597333050945406 1
0.51820136992411 1
0.493567467154742 1
0.469151739655352 1
0.559049447916069 1
0.585042607050449 1
0.441689790225972 1
0.528626684932787 1
0.515683012839202 1
0.502682827109516 1
0.440927399266603 1
0.358446795299071 0
0.609803876987478 1
0.548101886503239 1
0.501489713567888 1
0.590007526353178 1
0.558690432985222 1
0.379200377273784 0
0.570714308355991 1
0.511812470045215 1
0.599091899344846 1
0.660502027768903 0
0.521048088446352 1
0.540447839240264 1
0.550025728091001 1
0.53861242324541 1
0.515142294773562 1
0.531738076324277 1
0.479358310460897 1
0.636903332413978 0
0.482161358230348 1
0.547030056606529 1
0.500915212212381 1
0.453272812497197 1
0.569237104149017 1
0.507924497464822 1
0.593028688336933 1
0.446094797974148 1
0.368902994478873 0
0.505532632900732 1
0.473399388986137 1
0.52604223621631 1
0.448599682615393 1
0.53521290763173 1
0.463571618708869 1
0.511423772290904 1
0.451773026631926 1
0.474905184773564 1
0.525180704152115 1
0.548035092196223 1
0.508595139107655 1
0.444849031572496 1
0.707046323588156 0
0.365350780138084 1
0.596839436967939 1
0.478789699828385 1
0.628151622195506 0
0.474584207605786 1
0.498893308781414 1
0.450109237051184 1
0.603123956865681 1
0.531846513806961 1
0.552688937811486 1
0.460129588577233 1
0.513575621050975 1
0.479395231376249 1
0.465455305152827 1
0.522189880423409 1
0.484342123275395 1
0.604751253650156 1
0.531215122310691 1
0.435955248927042 1
0.477214461947806 1
0.385613993193657 1
0.488097476043853 1
0.612422714645692 1
0.523613352797144 1
0.528100510296204 1
0.46164989743897 1
0.405587613774208 1
0.554155980617718 1
0.525885798559229 1
0.460606839772399 1
0.496970030163 1
0.523117439834764 1
0.538061341711835 1
0.486712905507623 1
0.516751125956154 1
0.514360981340724 1
0.532841678187343 1
0.411719493232252 1
0.507945500414228 1
0.476350321760151 1
0.456708067606147 1
0.506599831735447 1
0.551823015958848 1
0.417984464178542 1
0.372272307055002 1
0.457020113366223 1
0.452583775284409 1
0.566599509001672 1
0.393529500073724 1
0.507450273405888 1
0.41823543396512 1
0.453150920134238 1
0.389851051240868 1
0.498106417936953 1
0.481641612496529 1
0.385420771951717 0
0.528524074187023 1
0.517118700421078 1
0.512977510931049 1
0.481208552503841 1
0.494615422589406 1
0.503807967675585 1
0.481330854937448 1
0.381726529351554 1
0.544569819551543 1
0.533228720569477 1
0.535473386362624 1
0.469241940415758 1
0.488374996993382 1
0.541678368241023 1
0.410989322751994 1
0.491035829986631 1
0.519680538085441 1
0.411560383962475 1
0.484030215534994 1
0.404250673538365 1
0.48156122804653 1
0.520383415113211 1
0.464572423539892 1
0.503994406862223 1
0.393447291230274 1
0.601024823498173 1
0.432858818426579 1
0.468308881936576 1
0.422838048520041 1
0.491651418867196 1
0.464878932106003 1
0.448470599280686 1
0.593817841913416 1
0.486794186323332 1
0.439225884199144 1
0.446127974248822 1
0.510102145378202 1
0.532536291010621 1
0.537090579704348 1
0.44214047633909 1
0.611541407869087 1
0.534468673163626 1
0.470170713231127 1
0.444639037824225 1
0.488745985783505 1
0.454175950580066 1
0.556450358026593 1
0.538274406335782 1
0.450246527067864 1
0.483068374018998 1
0.456126993407657 1
0.590762603948361 1
0.483476247664945 1
0.559599001723665 1
0.50633118327928 1
0.529977715794208 1
0.498167671682217 1
0.490209482728166 1
0.553129835733308 1
0.480158285115906 1
0.558410838033936 1
0.520132418314902 1
0.502238544941407 1
0.455713789615024 1
0.529121081792732 1
0.547331789005423 1
0.545966365957747 1
0.410778862867452 1
0.520989283441723 1
0.441915401335625 1
0.482819135141157 1
0.46875712407068 1
0.507601241597276 1
0.345829985679994 1
0.500527504824628 1
0.473320416330379 1
0.566280476475494 1
0.475965703574112 1
0.542102032939173 1
0.477666509354237 1
0.526355754048394 1
0.556371706536654 1
0.465576024087248 1
0.377025388297695 0
0.498307882698828 1
0.53079073504077 1
0.448963692076142 1
0.507552919184343 1
0.407777778120899 1
0.461503402148981 1
0.591789860795375 1
0.551246729683731 1
0.396295550043797 1
0.406673588551891 1
0.533061463772747 1
0.490738897634396 1
0.519077707989071 1
0.357297570248908 0
0.475869103405545 1
0.520093723657216 1
0.495233117998533 1
0.454740600245132 1
0.440543176586305 1
0.435728644044864 1
0.553534189382215 1
0.396816091365087 1
0.485362914729002 1
0.447231185324333 1
0.500381964125856 1
0.619706898581459 0
0.546349908724631 1
0.651322728079364 0
0.662767466427771 0
0.588005434851287 1
0.439388694876008 1
0.469034067357851 1
0.437666786767049 1
0.63560532938901 0
0.422850965090577 1
0.548608793542028 1
0.425453330908137 1
0.629939641309304 1
0.476299466348137 1
0.578966812822315 1
0.595799604745611 1
0.482993743117114 1
0.506784599688531 1
0.523563831741297 1
0.506099420989432 1
0.52933642814726 1
0.387821276473835 1
0.450016754514356 1
0.527621281518146 1
0.488398850014635 1
0.447099596577963 1
0.57219456098004 1
0.547589419616119 1
0.543650444049935 1
0.485010351964618 1
0.579724426203314 1
0.543956453064412 1
0.466052401284771 1
0.477078123238605 1
0.481854351487059 1
0.494112303312819 1
0.490363472422287 1
0.597808731495626 0
0.481915461195927 1
0.504538533272611 1
0.587573903676023 1
0.37506814885803 1
0.541764152943153 1
0.38656436051647 1
0.53279329009311 1
0.47203928226421 1
0.508619285565039 1
0.43212867989489 1
0.637183239337344 1
0.547278658047532 1
0.499782066440575 1
0.528124053280021 1
0.381199961130934 1
0.520161609419556 1
0.389992567845842 0
0.478419215881687 1
0.479323993830802 1
0.421020915753381 1
0.472138678926191 1
0.571276216525126 1
0.462026500821673 1
0.485116501355468 1
0.527624896547547 1
0.483571529234519 1
0.514738457453532 1
0.440269121014393 1
0.6051881899584 0
0.502203078212677 1
0.448745417637262 1
0.470155414923396 1
0.517088178379128 1
0.529408306195076 1
0.619957662037675 1
0.488776583809011 1
0.487716191749481 1
0.445513535818369 1
0.49880892276795 1
0.5285592496488 1
0.460748942993061 1
0.494321808715788 1
0.447742199805163 1
0.624170159809216 1
0.503929728181886 1
0.506117917793532 1
0.490155234475775 1
0.54089001902508 1
0.573058022866556 1
0.569274320150956 1
0.498677645927541 1
0.567937321467707 1
0.402209246918599 1
0.573037965919516 1
0.621332678892086 1
0.476082186132421 1
0.470690452451175 1
0.547401091091071 1
0.479276833248927 1
0.527733083844077 1
0.518389866176379 1
0.520921223583375 1
0.52199212943298 1
0.568073389226836 1
0.530005078524501 1
0.521377644582195 1
0.40031431607552 1
0.360052663500122 0
0.562199158205729 1
0.475064451061696 1
0.538272335532646 1
0.530854235888416 1
0.584031153833179 1
0.320665506376283 1
0.441140916021048 1
0.413668689655903 1
0.47163344263029 1
0.462244222030753 1
0.541283192549417 1
0.589230543209183 1
0.49323131352633 1
0.562437387370138 1
0.439563799647248 1
0.534380914421102 1
0.570445069769364 1
0.58603366617815 1
0.48146700609515 1
0.509148411544999 1
0.46669104250333 1
0.533138005535252 1
0.556688525426619 1
0.46442536040536 1
0.433089372751186 1
0.369516315642579 0
0.395472146205557 1
0.474282405507704 1
0.491906971547677 1
0.608299125800198 1
0.37508427188735 1
0.43809413508954 1
0.587305140332317 1
0.520827243019375 1
0.564574240064082 1
0.483386292172947 1
0.502995926324474 1
0.484754035059795 1
0.528792735937436 1
0.639911089318889 1
0.469140666052303 1
0.48779981372499 1
0.591904778716868 1
0.472338260695924 1
0.444628385712842 1
0.515110440204557 1
0.538124262307997 1
0.565158322596165 1
0.55649160324695 1
0.489090964466407 1
0.550196305237685 1
0.477353107274729 1
0.497078518591632 1
0.488311900101574 1
0.463789357076538 1
0.418832066434364 1
0.548013312505261 1
0.485066801042499 1
0.454019644854642 1
0.476840120351623 1
0.537103030991284 1
0.512083650800194 1
0.602344468737238 1
0.416884171558195 1
0.533092766681515 1
0.545131314797653 1
0.433066726857362 1
0.486287621414095 1
0.408280052087616 1
0.441216874042155 1
0.49843114853878 1
0.572781918421597 1
0.515637300121469 1
0.586929420344766 1
0.411256760952752 1
0.605972940014864 1
0.484035141285734 1
0.409149086686725 1
0.613668395943756 1
0.497062271499014 1
0.571523801514165 1
0.588831055516162 1
0.622926457491116 1
0.374958565872707 1
0.586762404752154 1
0.617232623113071 0
0.558162816231999 1
0.543710180057812 1
0.506866214582558 1
0.496867009643675 1
0.471775202947874 1
0.538855896652074 1
0.502621632732958 1
0.429627726761124 1
0.469084408617541 1
0.546186398853872 1
0.502544483626415 1
0.453866556029006 1
0.468432602819517 1
0.546855632623603 1
0.590340098370944 1
0.488829870951737 1
0.494967973531782 1
0.495887635546908 1
0.655343762078423 1
0.480197413247578 1
0.506913365165545 1
0.453417152159547 1
0.381452181274701 1
0.627405804760504 1
0.532748612342771 1
0.583160743622145 1
0.408093173993243 1
0.48722355771081 1
0.56397050332173 1
0.488175445576862 1
0.514879161290316 1
0.503398892745623 1
0.494481189166053 1
0.524905229209958 1
0.494969692320035 1
0.560741081698763 1
0.456232712290209 1
0.517338407431553 1
0.435576620485851 1
0.47867047104234 1
0.410556685178627 1
0.518634565384829 1
0.507791605113414 1
0.485084216831003 1
0.538382158451931 1
0.497786877878656 1
0.511053968816456 1
0.463745325922193 1
0.444614783598474 1
0.511614234629302 1
0.481819182170603 1
0.611418101711613 1
0.405392379384116 1
0.551134217587848 1
0.506917996273593 1
0.544226129796146 1
0.48254030923995 1
0.478143782048467 1
0.363417505229229 1
0.480521044741327 1
0.496881627951615 1
0.624463371460851 1
0.541935758167971 1
0.55913033706775 1
0.488914841905247 1
0.554043982893936 1
0.510686462756197 1
0.577945901053304 1
0.506699379504751 1
0.435699823484877 1
0.481744612057403 1
0.577210150736906 1
0.536583981107667 1
0.496782221513583 1
0.49749968994258 1
0.523540460242056 1
0.440856503297911 1
0.57837572753229 1
0.414552095611096 1
0.512907491915008 1
0.478971702481877 1
0.489484326864194 1
0.492891531326818 1
0.495618677649298 1
0.508593939687064 1
0.466158132330698 1
0.48818283202378 1
0.499278677887765 1
0.5471321615013 1
0.480439010352992 1
0.489624131020526 1
0.447576985588585 1
0.551556448192088 1
0.501636748650468 1
0.617249595099943 0
0.526201279484709 1
0.513690462461145 1
0.369166740439318 0
0.562119980185373 1
0.481996888307404 1
0.451054632830025 1
0.393482957501953 1
0.487722474994095 1
0.467864406183581 1
0.567943490870035 1
0.48470874909754 1
0.555728894420062 1
0.386408858260768 0
0.586193471053252 1
0.432723129580909 1
0.525058196274718 1
0.636638596744061 0
0.481449266842223 1
0.488140292354333 1
0.626506605365657 1
0.499929277702667 1
0.466458988105189 1
0.546770026789959 1
0.563633981310539 1
0.550542827882084 1
0.372535870999706 0
0.517928977063532 1
0.625062818552578 1
0.478102400680509 1
0.453501174851303 1
0.578904700617135 1
0.513033854837261 1
0.528064382243774 1
0.524977500847293 1
0.407556037699295 1
0.518609908332342 1
0.585504572453167 1
0.482417165347951 1
0.56964220495238 1
0.472300377321932 1
0.496888077835111 1
0.528119653293041 1
0.540937499538751 1
0.524928737035721 1
0.470195217009184 1
0.52855808091536 1
0.486572789013552 1
0.483754717429438 1
0.485486090844872 1
0.401880443132859 1
0.650119173823529 1
0.499685745465304 1
0.557757932018791 1
0.60107779618411 1
0.509559508834671 1
0.535726993856668 1
0.486393007331828 1
0.558936386212796 1
0.552474829554732 1
0.518029567413212 1
0.538154838850571 1
0.466816562502722 1
0.541390120764492 1
0.524469621571416 1
0.485520475510463 1
0.47302740538249 1
0.594165498031132 1
0.616021643648753 1
0.613872801305797 1
0.430894750700438 1
0.519313467420376 1
0.593414952583838 1
0.532605579474224 1
0.403647474311203 1
0.445509279756986 1
0.445533608163376 1
0.562493528416935 1
0.554166490419513 1
0.443088019599191 1
0.499487613168222 1
0.543594079187349 1
0.492897844267727 1
0.500928836775598 1
0.442427219132391 1
0.549569582182142 1
0.472033566050218 1
0.490132110563164 1
0.439591089902549 1
0.578587953491148 1
0.58508152290327 1
0.60459169521949 0
0.582029228716279 1
0.565435153425231 1
0.521470793855892 1
0.532281273283565 1
0.51976301392247 1
0.572231050682268 1
0.455989773960707 1
0.472005233957563 1
0.53297427849812 1
0.493120689381733 1
0.514720181714818 1
0.507613104290261 1
0.506892043239091 1
0.476033914287831 1
0.420123545319445 1
0.451507911284135 1
0.452968666146408 1
0.454800464573075 1
0.527409748698986 1
0.554364189936432 1
0.56150694519488 1
0.449338714203496 1
0.53416165298096 1
0.510165253618032 1
0.395814797437799 1
0.479540772728888 1
0.465578101400708 1
0.503009268381574 1
0.476417338716037 1
0.451902550194389 1
0.439699796371672 1
0.476789018343666 1
0.330532256995672 0
0.588624704513747 1
0.417887342062517 1
0.553747581713272 1
0.453231704820185 1
0.42317030544815 1
0.515166101008841 1
0.487941934577635 1
0.519438804571248 1
0.472115675616002 1
0.544459081419739 1
0.560672773197245 1
0.457545819560194 1
0.504543261990512 1
0.541652784046115 1
0.601896532966519 1
0.437000785992091 1
0.509175509441094 1
0.561508886444972 1
0.545764942636221 1
0.478975084300977 1
0.583537205799993 1
0.52325487862968 1
0.460403657066236 1
0.336795144523511 0
0.48056480788169 1
0.579308648572205 1
0.473450989236117 1
0.524167398363721 1
0.41606799978543 1
0.487030872016042 1
0.498418686883 1
0.449932661552771 1
0.492611926494717 1
0.51792651581716 1
0.501228202932915 1
0.525136386437123 1
0.480699066353262 1
0.519183645628064 1
0.485276655782491 1
0.468301190551756 1
0.478737041150655 1
0.614128348281695 1
0.390602417069633 1
0.488739131769703 1
0.450292997082805 1
0.411344616570704 1
0.433790882819809 1
0.478356259367852 1
0.51491346731181 1
0.444004874018728 1
0.501462409951374 1
0.418786456112106 1
0.495365516286773 1
0.459488504667069 1
0.655212623773095 0
0.578178983143744 1
0.496909677428092 1
0.502931616114592 1
0.570428616770249 1
0.476567630780774 1
0.43159952352412 1
0.618833421088467 0
0.488859518639429 1
0.548747299195551 1
0.481277989879093 1
0.509553811436304 1
0.476989300136992 1
0.637468076017568 0
0.529077477554943 1
0.531809232407106 1
0.539088426352891 1
0.44006010389726 1
0.473035815115313 1
0.463058013415668 1
0.549595550610762 1
0.510055763490921 1
0.51472916882108 1
0.423573126145352 1
0.548308544256766 1
0.49031441045571 1
0.434619337149314 1
0.520059057955193 1
0.47087757580588 1
0.531467820238078 1
0.479087411527244 1
0.467626778720819 1
0.602872181371255 1
0.546224870818508 1
0.563193579829194 1
0.567504641759933 1
0.602010328700455 1
0.602928486961565 1
0.521834251566755 1
0.585341929785359 1
0.486733613530287 1
0.531230564192175 1
0.554029712361154 1
0.523857587981349 1
0.394867574671733 1
0.607649082551273 0
0.551695620656129 1
0.524683004447012 1
0.44786905693943 1
0.460231367156059 1
0.510050399839589 1
0.515454318816623 1
0.433213485889283 1
0.499571274455737 1
0.511416153863587 1
0.523783207605349 1
0.426742589658777 1
0.468350118892252 1
0.565847321124155 1
0.424941157092568 1
0.481442000326501 1
0.588295194163049 1
0.619320858718207 1
0.556959211418227 1
0.435293046201075 1
0.573579301696154 1
0.633883900829387 1
0.505187269065752 1
0.581633246461354 1
0.440266520193259 1
0.455173201626486 1
0.55544753854908 1
0.389252040778849 1
0.420143411508312 1
0.536109337984128 1
0.52916852327461 1
0.469355928678316 1
0.436934500291099 1
0.454815618357699 1
0.487046252981522 1
0.465874876029765 1
0.477730408546068 1
0.572571080890125 1
0.468738118024967 1
0.509054068211072 1
0.599748151206581 1
0.437772982411782 1
0.442371911579467 1
0.406002988149684 1
0.385354525435163 1
0.44511191161288 1
0.526393106872101 1
0.432095585247825 1
0.483314371766733 1
0.448183380785829 1
0.562258752212932 1
0.521301045616715 1
0.572794903382482 1
0.469794866274251 1
0.479682805117771 1
0.447243036147396 1
0.372168987203197 0
0.429599362402348 1
0.4988449765941 1
0.525973474371492 1
0.444740880937158 1
0.510224559087425 1
0.559123510293732 1
0.602217250149409 1
0.522542192324327 1
0.485884440552024 1
0.496668847315129 1
0.484570620669794 1
0.482258254230911 1
0.459058553907514 1
0.396528838798715 1
0.573353552071157 1
0.476208519334608 1
0.537587951749726 1
0.374164921808031 1
0.577521724479984 1
0.449070331552074 1
0.587824482823251 1
0.478854131381875 1
0.547231090761503 1
0.524771438730639 1
0.566790215000383 1
0.471773165308606 1
0.463576858057073 1
0.43922813107522 1
0.465017315310531 1
0.453634333440961 1
0.512507639724866 1
0.505187604831744 1
0.677026561715273 0
0.499306625078527 1
0.495368544251011 1
0.475204499712735 1
0.435028982982044 1
0.506040989087381 1
0.386878338741789 1
0.530752519768868 1
0.433976541948109 1
0.462753378411438 1
0.475008399846417 1
0.438455017013206 1
0.578631043794328 1
0.510267099536507 1
0.429087518910959 1
0.455921517435339 1
0.491766417782524 1
0.613400546370634 1
0.380827602849749 1
0.410744778751439 1
0.558000790477956 1
0.455309771067121 1
0.538906015869372 1
0.470100082941667 1
0.460382635101303 1
0.504248465034912 1
0.574791589712684 1
0.459067627673781 1
0.607871150001407 0
0.482868031687418 1
0.543713854738398 1
0.435472752105637 1
0.515147507216982 1
0.445849477540199 1
0.472101938422656 1
0.47800940233975 1
0.520137533219607 1
0.479192149220575 1
0.409878935945011 1
0.525740496462951 1
0.422607120750066 1
0.558951901183593 1
0.452579295258197 1
0.487822864790168 1
0.550227135566592 1
0.537926839932227 1
0.586441543673087 1
0.56675989575648 1
0.357470848864434 0
0.493347091007117 1
0.380027001147883 1
0.396673150518096 1
0.533119508544414 1
0.561072921510242 1
0.613107810821272 1
0.554810700799142 1
0.521099427194696 1
0.502688104916072 1
0.488400594805941 1
0.489879466815364 1
0.43751855525589 1
0.473489609786324 1
0.489078631943402 1
0.560844988029336 1
0.610203831988363 1
0.508931836129814 1
0.556680278694402 1
0.441335166401618 1
0.468461327551383 1
0.480803996831935 1
0.510014274007159 1
0.508159630549215 1
0.478314585102436 1
0.475124738873543 1
0.607077087640556 1
0.51009612028203 1
0.545109665709144 1
0.293207228660493 0
0.476494243943501 1
0.577180664209699 1
0.514547290452188 1
0.578693550097773 1
0.556717469434738 1
0.507126153450529 1
0.534799671484213 1
0.482263883359297 1
0.62990518018232 0
0.483964098156434 1
0.450977647104738 1
0.377051285351122 0
0.607308056321568 1
0.575053718253632 1
0.572582400553285 1
0.550205527402876 1
0.411928414383185 1
0.439770652000651 1
0.647669070921444 0
0.548068055796802 1
0.460079510997184 1
0.421487757981896 1
0.350438629853109 0
0.423124581990892 1
0.468074297223859 1
0.402323128383714 1
0.483853415358659 1
0.510336419186991 1
0.361949909118465 0
0.519080784034963 1
0.492654787330539 1
0.619816024356039 1
0.424412082118008 1
0.497433135973429 1
0.431913368762346 1
0.554035731127714 1
0.490647714094122 1
0.437688374929851 1
0.409820457053377 1
0.479522779056107 1
0.514897873958262 1
0.500537885893387 1
0.416941535547236 1
0.420204546065232 1
0.538597846566162 1
0.504466891577201 1
0.433320363790594 1
0.470838634280757 1
0.448644653001904 1
0.526948640201822 1
0.441666326109954 1
0.52186267605486 1
0.544188244220471 1
0.446185144038269 1
0.51161349749282 1
0.478601448020885 1
0.453497416630799 1
0.480756965050437 1
0.500864794476092 1
0.554585402871917 1
0.449232782391378 1
0.420097109100913 1
0.478210489782033 1
0.338132826856508 1
0.512946678513912 1
0.478644954152526 1
0.565480660072649 1
0.513865296519537 1
0.489355388667017 1
0.504421758600846 1
0.447970572120776 1
0.417881118471833 1
0.532373241617651 1
0.503098504479638 1
0.500861569667336 1
0.578332371594752 1
0.567867436222949 1
0.432439569369256 1
0.577671501707968 1
0.526848964525176 1
0.492000075225202 1
0.523468392391693 1
0.596235152097261 1
0.480246636954546 1
0.586566674801918 1
0.49893469403188 1
0.50204134976405 1
0.476261184738774 1
0.565735663875918 1
0.386644412207063 1
0.519068601740794 1
0.461221297393584 1
0.457169200491135 1
0.660880088871341 0
0.497277238204117 1
0.490934160471784 1
0.531865133694144 1
0.417770637998354 1
0.370510411993815 0
0.565629107954876 1
0.508649405094517 1
0.536447492505894 1
0.449789128881898 1
0.571021584978864 1
0.487421975740889 1
0.484104489942149 1
0.603973381338128 1
0.562327111245299 1
0.456947370403714 1
0.562251485638857 1
0.414578345067149 1
0.398510050274579 1
0.550197505647109 1
0.515709135299432 1
0.446065502852214 1
0.431981210769438 1
0.474240399218939 1
0.595965629047561 1
0.584611885153058 1
0.467124432575098 1
0.458382698032565 1
0.57781731971545 1
0.536516964023689 1
0.562513585682039 1
0.557793559813015 1
0.555113185958625 1
0.61891841454789 0
0.557952338944897 1
0.60959098015028 1
0.459897623401491 1
0.473925597887928 1
0.514754739778678 1
0.469576575117059 1
0.530845117868147 1
0.406223877429485 1
0.486842695884743 1
0.630454860307351 0
0.58916268330244 1
0.51701267840961 1
0.526235171179628 1
0.422790059265024 1
0.464103468925729 1
0.441136047159044 1
0.506042726460632 1
0.482229983106598 1
0.493494329568201 1
0.46061601009992 1
0.444495325806025 1
0.453584520217321 1
0.59526451454595 1
0.464448018786322 1
0.460085297906158 1
0.487641489117151 1
0.487524097060554 1
0.506131111867888 1
0.565265560414967 1
0.486757558095285 1
0.486195806076139 1
0.631318457533216 0
0.575994924622228 1
0.523652351685323 1
0.52877582165567 1
0.584250797074836 1
0.498752469536397 1
0.500349144261193 1
0.445845910649348 1
0.594992130885978 1
0.425320500517868 1
0.544887063394462 1
0.448391502042217 1
0.419560030285943 1
0.59424473565898 1
0.54573508144377 1
0.583416496916132 1
0.459188471281825 1
0.496880019079643 1
0.402918314027897 1
0.49600451133493 1
0.514857432262926 1
0.451122005769685 1
0.493276724101796 1
0.528777984809728 1
0.473803950714057 1
0.493961963938737 1
0.42413314280699 1
0.567747061022051 1
0.611438834438244 1
0.511417065574009 1
0.527014438503087 1
0.552091582022778 1
0.550489697759274 1
0.430732833356573 1
0.452420009343045 1
0.439783934913823 1
0.555195195784105 1
0.469019527995365 1
0.41827285068286 1
0.487965333366173 1
0.436026082934006 1
0.569850884780404 1
0.412350773275597 1
0.545564568944559 1
0.479487019174268 1
0.571565792113105 1
0.503059276671198 1
0.445524610072796 1
0.47774716759053 1
0.512699787773198 1
0.552160200650477 1
0.424730039829347 1
0.49944834715737 1
0.513144538410488 1
0.559405675295662 1
0.467216990032522 1
0.475821290482787 1
0.441775448703339 1
0.635048327520612 0
0.433920402207428 1
0.447771964482988 1
0.442304169582592 1
0.503647973604304 1
0.531976007569713 1
0.460392818409836 1
0.518952807542039 1
0.503275097912499 1
0.448923656985079 1
0.50883859288904 1
0.443963722369713 1
0.463675854836977 1
0.552723325104345 1
0.590502821722659 1
0.565548962773475 1
0.504757459751442 1
0.364190727957548 0
0.336554015446064 0
0.42506596233196 1
0.493688533836656 1
0.463256741530669 1
0.466586304022118 1
0.476131337671846 1
0.481114525459179 1
0.586538857974011 1
0.598438784082879 1
0.349430154429881 0
0.509757187009461 1
0.440246610675826 1
0.491798773299006 1
0.400444364903928 1
0.535540818065958 1
0.393898911708098 1
0.490603088718542 1
0.450621540356687 1
0.662842377062314 0
0.521954708228143 1
0.470942337120076 1
0.43591965948089 1
0.564284423860437 1
0.441863053895395 1
0.519498593586983 1
0.469036399896897 1
0.510195382920867 1
0.462192654873859 1
0.545476176156275 1
0.581537425607427 1
0.483386371170624 1
0.511551124213482 1
0.586867112838683 1
0.566953122584233 1
0.528671142749278 1
0.535630247971098 1
0.46477010012872 1
0.444946195586519 1
0.551062030173174 1
0.551639979034306 1
0.430716104822133 1
0.502032698699032 1
0.602525486003554 1
0.651462489932377 1
0.53328521288459 1
0.472208151318012 1
0.481858772199746 1
0.428844442075652 1
0.463520845154608 1
0.383626099328135 1
0.496969105765839 1
0.415335537454105 1
0.608789811594289 1
0.61305414080506 0
0.551895802379943 1
0.477938180932639 1
0.559197690092913 1
0.542454884252337 1
0.517644433224424 1
0.643847884555148 1
0.573704673073411 1
0.418616978144546 1
0.418840960810042 1
0.388268084033362 1
0.51982637098543 1
0.445367726117376 1
0.479984379945859 1
0.464113468198522 1
0.393495893100766 1
0.49633156393036 1
0.464104389885885 1
0.595365950999515 1
0.485722585724089 1
0.534844388629238 1
0.461502111928666 1
0.447184218553373 1
0.449746552586241 1
0.486650457509348 1
0.488808091385025 1
0.61528045507337 1
0.542149324341293 1
0.506244867217452 1
0.429507310441857 1
0.476663269304556 1
0.622137404005695 1
0.475095974581164 1
0.410256986654853 1
0.548123300009416 1
0.662288168248288 0
0.409451857795641 1
0.437457314437888 1
0.478543465961306 1
0.548079821100428 1
0.571639073698342 1
0.51895785780551 1
0.529375804816679 1
0.55176994802074 1
0.505763113790193 1
0.433357736729288 1
0.500716643642143 1
0.376304565151933 1
0.542394283182779 1
0.578276956601549 1
0.516930736325169 1
0.480692450283837 1
0.567962709416746 1
0.49695298957811 1
0.496247403285706 1
0.590813197468642 1
0.503929461947541 1
0.508907552570595 1
0.463630223860147 1
0.622304190526435 1
0.498952070817974 1
0.494874100360518 1
0.432806661888692 1
0.536585262646156 1
0.521613718099744 1
0.470312330927294 1
0.571800310411423 1
0.512966730005088 1
0.480954220913436 1
0.515142594894276 1
0.439897161001921 1
0.402354594545861 1
0.460282385075496 1
0.490853299170927 1
0.387242570908919 1
0.455099994919735 1
0.511096276764802 1
0.499610822867515 1
0.392502764373876 1
0.455182151891776 1
0.54666935481419 1
0.584900585081106 1
0.533488052518644 1
0.519596180290337 1
0.551408003101696 1
0.452932318750259 1
0.619093598804556 1
0.586376024665036 1
0.463645397466499 1
0.590515846132057 1
0.506663183822157 1
0.442413528163932 1
0.468222302518323 1
0.550655430176881 1
0.445457201496968 1
0.591806063566574 1
0.547294618602417 1
0.447058759039508 1
0.602635500312375 1
0.435335730067697 1
0.635997667820613 1
0.542069224060132 1
0.450526609717198 1
0.521110585687084 1
0.512300762804552 1
0.491068412956813 1
0.515321777478636 1
0.553095812567326 1
0.512805803993661 1
0.569065134118468 1
0.547288745398655 1
0.545272475416108 1
0.542685182891138 1
0.579634988738151 1
0.480845684525985 1
0.468872648508329 1
0.414625424251186 0
0.509209437928635 1
0.523637855139814 1
0.510396143144347 1
0.583892843409623 1
0.59470584941377 1
0.393461170495897 1
0.37510277630824 0
0.558255460583888 1
0.585963618866676 1
0.4540716455964 1
0.514752695877788 1
0.460375947211568 1
0.465072144103151 1
0.554444880401351 1
0.427253915904481 1
0.551509853314502 1
0.454489193284758 1
0.379078265557511 1
0.551770192157956 1
0.441651387239113 1
0.465139603584938 1
0.500639160783608 1
0.569309415487012 1
0.515047076020875 1
0.490489914815926 1
0.534720479721307 1
0.523088158313402 1
0.59860327414262 0
0.611778481292722 1
0.467080207738067 1
0.467628872194502 1
0.365058270351312 0
0.497894068502905 1
0.517178510961165 1
0.537350985196331 1
0.376491533018877 1
0.504180451544477 1
0.460090283758137 1
0.402998661451018 1
0.507303284370494 1
0.580586405898601 1
0.472002563912999 1
0.573579284564927 1
0.415142698724192 1
0.490730112123523 1
0.640482411070175 1
0.559856549525144 1
0.536344675886933 1
0.596358409693278 1
0.460306660530801 1
0.516604590038293 1
0.433239106411139 1
0.47068380840342 1
0.535271856754194 1
0.567721120797427 1
0.43338350371234 1
0.596683309730708 1
0.414317522950681 1
0.506061511206027 1
0.548862819235893 1
0.467640697239481 1
0.483335381828483 1
0.42056072208804 1
0.357852316952696 1
0.442833796456182 1
0.517265425068178 1
0.517703087254151 1
0.583563961496441 1
0.438146916117871 1
0.607924585689708 1
0.52422277780634 1
0.470346376015768 1
0.504674960992991 1
0.474766071507181 1
0.51998831292837 1
0.491773376512514 1
0.549556057828479 1
0.467077404937501 1
0.394931438597433 1
0.480007661759907 1
0.525766542415302 1
0.493209059142298 1
0.417402096686332 1
0.612596433310586 0
0.483283855338483 1
0.474090625731049 1
0.558389460955809 1
0.598075158101238 1
0.495424238855042 1
0.499300409034959 1
0.590374972558853 1
0.479719362637086 1
0.480370731788669 1
0.46610361092313 1
0.620258574006703 1
0.616945181561024 1
0.469185889470737 1
0.569452692606572 1
0.504040626594821 1
0.489783948513437 1
0.392295391631477 1
0.497737370722372 1
0.516771973829555 1
0.359995873718111 1
0.365862351534523 0
0.544830058749308 1
0.562423171244269 1
0.520266771284722 1
0.501263587131289 1
0.479916343858724 1
0.481855821809893 1
0.479387216387418 1
0.505534343193269 1
0.377637341796341 1
0.423343288218588 1
0.517844228010583 1
0.501694419909078 1
0.509814698006833 1
0.590371347341454 1
0.462016792048726 1
0.482004808171178 1
0.461454845079524 1
0.482917251081008 1
0.679208177131318 0
0.398335534618064 1
0.494876966757863 1
0.416165055542118 1
0.446467153474452 1
0.619289928655562 1
0.550697279749802 1
0.475409139698162 1
0.46912590042657 1
0.376493808534734 1
0.511045426355513 1
0.364184503046743 0
0.576270360055738 1
0.545326950332004 1
0.505276289499609 1
0.404511423229399 1
0.37752732829709 1
0.532605449150142 1
0.438523362999574 1
0.477812239368876 1
0.55225647670969 1
0.529420129587482 1
0.449137511500344 1
0.396332211569112 1
0.521036607159001 1
0.460231207097787 1
0.483107950074214 1
0.427065350445302 1
0.398068710361618 0
0.452872139259809 1
0.443109582503946 1
0.552337936427683 1
0.494585358220732 1
0.380148191352705 1
0.478620666040276 1
0.474809592422128 1
0.572919770127935 1
0.593129022078619 1
0.401876619142863 1
0.496561589782237 1
0.468816141268061 1
0.469681425571191 1
0.457642289300821 1
0.464589874248824 1
0.502905012491816 1
0.45099653606581 1
0.458833456984387 1
0.556179434797912 1
0.63865912905513 0
0.421128214487718 1
0.514223893806211 1
0.517413353894669 1
0.578148548313406 1
0.515332382982332 1
0.534455753943241 1
0.429563414778431 1
0.445667483646949 1
0.383876120255633 1
0.413157413466874 1
0.514661917727793 1
0.478205382436942 1
0.444181141135831 1
0.414389408444361 1
0.485184212818921 1
0.460323873723329 1
0.554288109925224 1
0.393248023304253 1
0.480246835207048 1
0.554839259249684 1
0.549120603171176 1
0.485944544842864 1
0.486679437276841 1
0.475304391631416 1
0.5174571664938 1
0.5542698277783 1
0.586779080695128 1
0.518199808036834 1
0.568836924409087 1
0.486199759894091 1
0.43500875649563 1
0.49969006836033 1
0.457655012449502 1
0.514242096953363 1
0.504977563811721 1
0.452822967454289 1
0.549632030942152 1
0.571012851943687 1
0.52415122132057 1
0.587695372989905 1
0.561692604061992 1
0.484826467452382 1
0.450323222636056 1
0.386776812488428 1
0.51032641706211 1
0.51486163054557 1
0.48633887897404 1
0.527048179915593 1
0.425729252957127 1
0.567096272101056 1
0.528786165249486 1
0.527720607546485 1
0.463766760301858 1
0.464037974744542 1
0.493788401366875 1
0.622294027304402 0
0.601647795354677 1
0.555927635245101 1
0.47713855332857 1
0.562042432336721 1
0.482578481235089 1
0.645847890198657 1
0.448211788565289 1
0.434318700440507 1
0.49137857845748 1
0.424775650596039 1
0.560508911936647 1
0.448449091784344 1
0.514813357839235 1
0.473810316500232 1
0.495855299418989 1
0.547885127582581 1
0.4798762443348 1
0.555946803826026 1
0.570982382012418 1
0.590190434038373 1
0.532057007368286 1
0.498260658288322 1
0.57378277561552 1
0.509676267268807 1
0.476313650225802 1
0.558070629107541 1
0.539719262388811 1
0.434894907489753 1
0.454830716040375 1
0.527458708946412 1
0.486600083158709 1
0.517890510387996 1
0.408339375781179 1
0.466814446914078 1
0.475719791223221 1
0.431895051499791 1
0.548680925696859 1
0.492477768922774 1
0.492020372925497 1
0.397335706379752 1
0.593361151191423 1
0.477299484275676 1
0.445264365505374 1
0.505113650773662 1
0.583250698075683 1
0.43633389109631 1
0.467252839240844 1
0.39784199181541 1
0.492150429391461 1
0.489997684289266 1
0.516892536764434 1
0.45352825954038 1
0.590279024149281 1
0.466100334064055 1
0.486987017264668 1
0.500331627838267 1
0.413163816043618 1
0.540971562354506 1
0.511028726542583 1
0.442581137063682 1
0.663204571097106 1
0.373395117789288 1
0.481128758102309 1
0.557458568711216 1
0.430484756538061 1
0.532161579114421 1
0.479225645852796 1
0.532994107069963 1
0.596140869938532 1
0.507381327310642 1
0.373719324923316 1
0.581299795007627 1
0.392186468491795 1
0.506796426714671 1
0.507403391001253 1
0.40862139176582 1
0.586097339572083 1
0.547020251764025 1
0.707924390110352 0
0.435602391564196 1
0.512027016609799 1
0.648949792996959 1
0.499933788821745 1
0.56264474631627 1
0.479307659467143 1
0.523989179654096 1
0.47251212522386 1
0.354306547096131 1
0.574972320043266 1
0.414720893669032 1
0.467165142134726 1
0.626896323028419 1
0.498968058759498 1
0.46534441636066 1
0.539317222882365 1
0.497387672828498 1
0.522133741276037 1
0.510416702155224 1
0.64234974864558 0
0.525455788491671 1
0.501568826770673 1
0.453516708071261 1
0.438554567003435 1
0.460248441533685 1
0.418976600660796 1
0.547266389648589 1
0.43794721520814 1
0.449199392283628 1
0.434381797512753 1
0.557154483921899 1
0.564104433735094 1
0.563569710982811 1
0.420321997658015 1
0.326199222016188 1
0.593764622588312 1
0.469917478945989 1
0.560081942102282 1
0.492345655942354 1
0.538571107647853 1
0.462194415549527 1
0.441766692398383 1
0.426822109591943 1
0.482293964058944 1
0.56419982612132 1
0.547292929452805 1
0.507339961243626 1
0.572449849826654 1
0.618561202579325 1
0.48875479909993 1
0.504798141273865 1
0.456526614754947 1
0.451737790237654 1
0.65263555167805 1
0.405674826484224 1
0.480501738711676 1
0.52398902359504 1
0.435506382745009 1
0.523999376496267 1
0.497410997241402 1
0.435088961583237 1
0.458788829798444 1
0.51550736239169 1
0.516914478512842 1
0.463191092834791 1
0.51640484770629 1
0.550587624979719 1
0.444175544372449 1
0.488260330042347 1
0.522890720722773 1
0.289045397223186 0
0.541516533772062 1
0.51190305821366 1
0.512652381517337 1
0.415511697045771 1
0.522215810078276 1
0.490275439592144 1
0.541665040311631 1
0.543495021469712 1
0.437624267415602 1
0.432116557852332 1
0.534341549664288 1
0.512021218065955 1
0.51615686198221 1
0.289921971216928 0
0.449018939563032 1
0.566057592931654 1
0.503778690091639 1
0.485560461858691 1
0.500746862343987 1
0.522337080958044 1
0.502927395107894 1
0.472460543528087 1
0.5052986957523 1
0.496940555540187 1
0.428932662678734 1
0.533809325852718 1
0.448441186872976 1
0.413545688042816 1
0.564035930427563 1
0.533282991841616 1
0.552091502223566 1
0.516976229412064 1
0.467898563855194 1
0.486302713111497 1
0.479898888999805 1
0.484920681207431 1
0.409939569372437 1
0.425780435584273 1
0.410193169489656 1
0.433104322751631 1
0.525382300927373 1
0.521891203266641 1
0.456407142668211 1
0.407943305668127 1
0.521827296537892 1
0.515945855146759 1
0.507949484472387 1
0.413238775735886 1
0.533359406436328 1
0.5478559542877 1
0.582546924808357 1
0.495914815283913 1
0.582907815930552 1
0.65125912678361 0
0.532638681717453 1
0.503826309121711 1
0.5189066790604 1
0.541849120720685 1
0.475314437916495 1
0.484035248721964 1
0.529128625393654 1
0.473954805094874 1
0.539157641163581 1
0.522835971655938 1
0.527169434020172 1
0.492222688015343 1
0.479366763450147 1
0.521624542089767 1
0.578224232674476 1
0.444223138681618 1
0.410026014545043 1
0.559841204956348 1
0.57776329031261 1
0.530311999115902 1
0.556042859985285 1
0.591177973985651 1
0.382984384658447 1
0.494423377178998 1
0.483483838188509 1
0.479257723243025 1
0.518658891197571 1
0.542047781165474 1
0.55341629571743 1
0.491530380929912 1
0.448252759843484 1
0.516353620375587 1
0.551951161997851 1
0.494174472866016 1
0.474990508091289 1
0.620171978848931 0
0.57008786264135 1
0.568795032459973 1
0.394270607057084 1
0.411424019201236 1
0.4773162365945 1
0.473922108182516 1
0.465145915369315 1
0.464564096323872 1
0.441820792530045 1
0.476744752965998 1
0.479108521160779 1
0.485686012092169 1
0.484702158452539 1
0.610948724203214 1
0.506102569803092 1
0.580736129922537 1
0.423546525282537 1
0.499885964418499 1
0.607556290761206 1
0.512103755705709 1
0.463588737669283 1
0.501488674552129 1
0.527213663521727 1
0.491076270563803 1
0.413378264374059 1
0.490586804727533 1
0.513457921987703 1
0.644529364319234 1
0.466487766041792 1
0.420012826733239 1
0.505784246454276 1
0.462736973447386 1
0.536300802999677 1
0.494824812501472 1
0.487251857075671 1
0.543672294895614 1
0.514070325745577 1
0.441391067786721 1
0.492355152513731 1
0.55048938016323 1
0.522035706409915 1
0.496581286902563 1
0.458575493135314 1
0.505387998649089 1
0.466958240283275 1
0.578002604903084 1
0.543719064687773 1
0.450895355849008 1
0.491867848767077 1
0.501685787768751 1
0.458679033010393 1
0.524982231380492 1
0.451710311464206 1
0.534294889302579 1
0.558342559209678 1
0.535441312471734 1
0.430227070060767 1
0.466961829546527 1
0.431125409886933 1
0.506861303962802 1
0.525167788394601 1
0.299769080225727 0
0.463370396796326 1
0.4530517865404 1
0.520212816186206 1
0.578168549672155 1
0.532937228452416 1
0.422724385917105 1
0.348240633093437 0
0.509374734319568 1
0.47656952499267 1
0.436584774473573 1
0.48611396642763 1
0.382762629683922 0
0.594781570932856 1
0.65601606185084 0
0.549675840754593 1
0.512051692032807 1
0.364569369263175 0
0.471486130021175 1
0.569403689267662 1
0.45281354392184 1
0.531568627596794 1
0.421738976869017 1
0.578945965987703 1
0.608405728401963 1
0.453224538918214 1
0.401791145054882 1
0.489831078752167 1
0.501206801192312 1
0.501204673686519 1
0.549663477739656 1
0.466518147068516 1
0.675205830579531 0
0.46198992182083 1
0.46532337494333 1
0.570750299452815 1
0.531305741167021 1
0.491247026215943 1
0.434614713471714 1
0.483337304305655 1
0.472076688763112 1
0.493815229381402 1
0.586991762420694 1
0.443471247954512 1
0.397839932824634 1
0.493133219853283 1
0.460417382416533 1
0.456232449673619 1
0.426487448481615 1
0.512616260459151 1
0.412672095845035 1
0.52017856515 1
0.503496553903571 1
0.537077119565526 1
0.610168314393032 1
0.511913530378799 1
0.407256089046944 1
0.587495089256541 1
0.562822763352109 1
0.538479806789631 1
0.547328173407479 1
0.558321510206384 1
0.414127582913283 1
0.388995406752071 1
0.445248186135597 1
0.427330910107775 1
0.547587489030031 1
0.481277605588663 1
0.453526435557054 1
0.583559586657342 1
0.492155253710733 1
0.487431857975979 1
0.539364686031754 1
0.458526270792963 1
0.544281976053268 1
0.456298496791146 1
0.532697967971825 1
0.562335587184797 1
0.466024443686464 1
0.383782466003618 1
0.454958587131585 1
0.572865736058066 1
0.518625117555725 1
0.593161697792314 1
0.454187107012706 1
0.502934878067994 1
0.507403147964454 1
0.503856442350587 1
0.569245554366071 1
0.440528919135185 1
0.358620274299643 0
0.526326582962668 1
0.520571625342853 1
0.467437430899841 1
0.520735033748315 1
0.473412559114395 1
0.553842014269232 1
0.5782693227335 1
0.464666610809893 1
0.434424819475231 1
0.424919155656842 1
0.543222883537097 1
0.53389152638571 1
0.46350811598236 1
0.514681163526945 1
0.439955441829929 1
0.41067081200395 1
0.593958175248858 1
0.504459653233248 1
0.392671302610428 1
0.61835757030647 0
0.526324119218516 1
0.62317901424658 1
0.471387418312317 1
0.462905642277952 1
0.48156275130713 1
0.50294107300999 1
0.569273815669625 1
0.534631375216165 1
0.544011819846792 1
0.514990473190662 1
0.611981201304296 1
0.571813348586794 1
0.522135523993731 1
0.527518356972881 1
0.572124471906349 1
0.376768017775102 0
0.53940876775191 1
0.554152155627557 1
0.612715172722414 1
0.475804573245007 1
0.466699239375483 1
0.561275293904216 1
0.474932958461707 1
0.552804415124827 1
0.592933377901613 1
0.525956789678 1
0.577110448556518 1
0.469779632509866 1
0.561442351060914 1
0.470829988805816 1
0.540739390705643 1
0.545770395325813 1
0.477868432667187 1
0.516100557189273 1
0.497194089593078 1
0.561911067993446 1
0.423760965222967 1
0.487398820072799 1
0.433516681061513 1
0.442533673344435 1
0.617447196349342 1
0.322101740886407 0
0.518561383999087 1
0.497882723929038 1
0.499315846049034 1
0.486777895357488 1
0.437187685873923 1
0.500118615192651 1
0.504280175396128 1
0.596509514225475 1
0.487509193163577 1
0.465404711428697 1
0.466966133072288 1
0.444690061996125 1
0.50482728962627 1
0.644667192652689 0
0.51508274303831 1
0.437551973661067 1
0.596649024746967 1
0.478529015780073 1
0.585015814597268 1
0.481434199287523 1
0.431819812063234 1
0.601736266651949 1
0.449810414712997 1
0.560318774840137 1
0.467396173022163 1
0.398917117329089 1
0.516961833214445 1
0.5482356145592 1
0.547863576379139 1
0.349904690955273 0
0.598985368807938 1
0.489594718078547 1
0.466133159626726 1
0.430730021878113 1
0.591502592456404 1
0.552033721878906 1
0.415463318006365 1
0.469510671131925 1
0.550554863146225 1
0.521626589768014 1
0.374260232352462 1
0.532999337069731 1
0.489909431308898 1
0.478639524339911 1
0.531069587154046 1
0.53379538205974 1
0.502274578734772 1
0.483424531062873 1
0.490354520381711 1
0.457516410834308 1
0.435723192916724 1
0.510100161521539 1
0.58226862501837 1
0.487919439775054 1
0.45790435782453 1
0.47700211046705 1
0.520997589705511 1
0.539404533241855 1
0.486528144067011 1
0.550598026087964 1
0.459471203294928 1
0.423798487620237 1
0.504967560110879 1
0.550874105937823 1
0.457326561768536 1
0.475769863408012 1
0.582769390967215 1
0.565940456798843 1
0.486169199839336 1
0.510806974548172 1
0.465545060887749 1
0.402146554026267 1
0.483613933176611 1
0.52409600919565 1
0.440059620987067 1
0.6276609843712 1
0.46396041030717 1
0.418960771838406 1
0.502312214896038 1
0.586748388034656 1
0.47990823403961 1
0.556699799313532 1
0.468507221752923 1
0.52601284508145 1
0.5492319405787 1
0.394434296172506 1
0.371919799234703 1
0.486092623417386 1
0.557269693072033 1
0.472617180800318 1
0.448943204252672 1
0.537317017572477 1
0.469368520071015 1
0.487386911538402 1
0.605388986443175 0
0.459186587959921 1
0.550128386769091 1
0.570840913994217 1
0.548804285535546 1
0.471380875304687 1
0.610182172089439 1
0.467764718443809 1
0.524022176423477 1
0.504440044403735 1
0.403038344001834 1
0.509822703855839 1
0.503596698253666 1
0.504311863686313 1
0.489314609909229 1
0.512605478892332 1
0.471875646647716 1
0.403807396262857 1
0.551857353018644 1
0.486941352368876 1
0.494254928581474 1
0.565641149976932 1
0.548577296442689 1
0.499237241355837 1
0.682112941937672 0
0.447756421771808 1
0.413780138354648 1
0.475088743475865 1
0.492127259107505 1
0.561948875493905 1
0.519452618620732 1
0.415433988957514 1
0.53628116359584 1
0.499132348747227 1
0.579415948604478 1
0.468174999486559 1
0.487477967778135 1
0.446726939940557 1
0.45696271635852 1
0.524894567393468 1
0.472235479130751 1
0.517224262059503 1
0.477119297428584 1
0.555522926925628 1
0.501331001672946 1
0.467855917940437 1
0.433940203951794 1
0.520836786959211 1
0.455386057858527 1
0.451135352510036 1
0.449017291107467 1
0.546951803927509 1
0.531828051547302 1
0.60888211088568 1
0.47677992550867 1
0.406154609678971 1
0.478863408971371 1
0.512762328544035 1
0.530590223760327 1
0.473839075351176 1
0.423428994100434 1
0.47593592248979 1
0.528024418328629 1
0.428143396029378 1
0.558701965037372 1
0.433410189312833 1
0.640428000105598 1
0.43970328487504 1
0.482444095110278 1
0.461062437089067 1
0.42954773787921 1
0.463425680665225 1
0.493482328122483 1
0.533102901313369 1
0.4456747074143 1
0.372897130017827 1
0.37722679334108 0
0.63578878451564 0
0.432619090158776 1
0.494538276044763 1
0.556341809109943 1
0.429140989012744 1
0.466150120609572 1
0.468081400976384 1
0.518219382845125 1
0.490870966674658 1
0.533219058801078 1
0.474114193838214 1
0.532494958318802 1
0.43759500022626 1
0.542758845145754 1
0.509209547743176 1
0.500279519801221 1
0.591656820041083 1
0.389404321754553 1
0.518772967479429 1
0.51943989770116 1
0.466545338060604 1
0.442542159484793 1
0.473138575577735 1
0.495946016382233 1
0.45026556778773 1
0.49903617991198 1
0.523829266792362 1
0.458475452728786 1
0.574077784445271 1
0.594065802283179 1
0.53490755616448 1
0.4457273749827 1
0.473385315708078 1
0.515113378701795 1
0.456828716950357 1
0.618484919471331 0
0.476243259789488 1
0.522741003436138 1
0.55811255913729 1
0.546918719185073 1
0.455244225092657 1
0.581474311264086 1
0.377729692565013 1
0.504028948709515 1
0.494177707597526 1
0.466686746371829 1
0.517078306805519 1
0.463453872423652 1
0.477958832879645 1
0.495173094280871 1
0.520426455077737 1
0.494792974591667 1
0.531726068183993 1
0.498079708327902 1
0.42746285797121 1
0.493794945679162 1
0.524958544891756 1
0.452017643436549 1
0.52980357884414 1
0.521184872416463 1
0.446436455897605 1
0.533876112929596 1
0.433026662485822 1
0.499549754631148 1
0.468885399420038 1
0.520299243478889 1
0.574172954427509 1
0.496159677774091 1
0.493001144311959 1
0.505425858030324 1
0.519669509595264 1
0.602470408212919 1
0.448864102406356 1
0.524549635124404 1
0.556832260622615 1
0.54210196432093 1
0.437950123140463 1
0.540955967554978 1
0.549432752738016 1
0.48441538453086 1
0.399773752772224 1
0.529445779825101 1
0.62268018369502 1
0.529738680458921 1
0.556581760041073 1
0.520328596691016 1
0.527924335992769 1
0.50591178364784 1
0.461895872944768 1
0.470861989800275 1
0.449912828403792 1
0.458190291869113 1
0.431534212035018 1
0.433247561388315 1
0.501237390902506 1
0.419505894352596 1
0.557936651383334 1
0.606428658505538 1
0.481445239588 1
0.543310197365362 1
0.402078118700941 1
0.523261055666997 1
0.484540151811437 1
0.447379718270497 1
0.560344813651461 1
0.612603696974532 1
0.518912924900522 1
0.551192427066799 1
0.537910476635284 1
0.570109687722906 1
0.397535238838467 1
0.50540389312562 1
0.447399200478827 1
0.401616749797634 1
0.485327609007911 1
0.415432087899147 1
0.493786197305877 1
0.524047876759332 1
0.476266441391237 1
0.60389300620219 1
0.438002684436478 1
0.435065156157459 1
0.521920044579552 1
0.631548497341403 1
0.395856571154118 1
0.556572452194649 1
0.506677627968953 1
0.434150368207575 1
0.58527009967021 1
0.568049438351632 1
0.594459145397796 1
0.458699254297908 1
0.431893170191882 1
0.538556925757449 1
0.529559433023508 1
0.466524779376017 1
0.570763584262687 1
0.476239935903211 1
0.501935635271337 1
0.517864210544281 1
0.554457002565716 1
0.50399725847242 1
0.475809603465008 1
0.542392700577012 1
0.554025313519088 1
0.612367815474113 1
0.507324525357931 1
0.565821678302482 1
0.430306071265796 1
0.555364807466842 1
0.535079989315954 1
0.361518126847704 0
0.479304184935489 1
0.462632417039218 1
0.558865921362557 1
0.446223218087465 1
0.562260781166893 1
0.529337399209463 1
0.518503962349858 1
0.514968800442858 1
0.560623986907339 1
0.568901158305282 1
0.420894951232418 1
0.519533681516158 1
0.426973378957998 1
0.452870501673787 1
0.548170753091877 1
0.429545013242403 1
0.454949097148039 1
0.394813262310869 1
0.455253313269581 1
0.443913757656056 1
0.41673623096983 1
0.423906564263121 1
0.456049635007199 1
0.40026209230506 1
0.584383702494716 1
0.58525261898013 1
0.520707023749797 1
0.498940957366947 1
0.524549297748672 1
0.486469120478853 1
0.483687941412355 1
0.500612021512162 1
0.433261182294499 1
0.516199520386992 1
0.51724563118319 1
0.57131314964864 1
0.462934752738532 1
0.444197890320793 1
0.480955128562838 1
0.371031931648557 1
0.563278261031456 1
0.540615469008163 1
0.518374112024044 1
0.509743526476012 1
0.493826174872722 1
0.650833048829749 0
0.567115594617113 1
0.467965778904566 1
0.42312166693588 1
0.33862536650781 1
0.472945438148204 1
0.456082493607851 1
0.526506612451026 1
0.45580388453498 1
0.519592732283495 1
0.524078188295238 1
0.576646575899392 1
0.459133145772939 1
0.366823562306726 1
0.498766529559095 1
0.556463159903097 1
0.486855287209316 1
0.528055020171647 1
0.458862615067144 1
0.496547135179774 1
0.500789026734138 1
0.575905977542501 1
0.442598340075499 1
0.528416956219197 1
0.554918057641449 1
0.531072002282795 1
0.566680552166988 1
0.352471550548349 1
0.43092888051664 1
0.455548249091136 1
0.569351452157327 1
0.560527872406122 1
0.54388123246343 1
0.550089517809996 1
0.439254755286198 1
0.521506470308583 1
0.543105985986497 1
0.501594579997304 1
0.528429565576424 1
0.542465404267885 1
0.501150961628636 1
0.516106776969734 1
0.441502706227431 1
0.5281717022337 1
0.548761272013802 1
0.478702109332839 1
0.427816638735912 1
0.443161374454329 1
0.485787853983164 1
0.510701125633027 1
0.509312105267464 1
0.449136063750439 1
0.417181275504008 1
0.424443907472964 1
0.624966628616874 0
0.576005913415341 1
0.454003214834742 1
0.515524676118206 1
0.518232432616606 1
0.458982450861391 1
0.47333337367226 1
0.478599849757039 1
0.504537491387665 1
0.488343016853958 1
0.487518822460217 1
0.588298976431536 1
0.561115474001625 1
0.467298236581908 1
0.427862605008131 1
0.443767100800089 1
0.576245768365156 1
0.513563923914893 1
0.481714910854584 1
0.469804746941964 1
0.56913983607506 1
0.479782383976647 1
0.661936779453404 0
0.454238695587747 1
0.455704989837464 1
0.511434210392152 1
0.498854658951395 1
0.542364902284168 1
0.459406830923917 1
0.411702110755091 1
0.449700407526932 1
0.472277751974541 1
0.383381703457876 1
0.542379598852752 1
0.538699972282639 1
0.610406313642661 1
0.537168791984086 1
0.514894239485995 1
0.525192896146518 1
0.424116986741613 1
0.439115340225504 1
0.507830891809325 1
0.510361837798592 1
0.546960740304315 1
0.480285370412456 1
0.491830103121788 1
0.48420525566644 1
0.461184605671378 1
0.489873395217012 1
0.523627624975003 1
0.57811088596157 1
0.478591632724277 1
0.554153819711945 1
0.517784745473929 1
0.544605877666562 1
0.512069671054772 1
0.452049060985102 1
0.422774860572962 1
0.539802707403704 1
0.494655052905465 1
0.509934738943942 1
0.535671448646686 1
0.530144503879585 1
0.495123976885827 1
0.418736712481759 1
0.405980633449589 1
0.580251329106495 1
0.449746167836296 1
0.450560139501022 1
0.508622552021348 1
0.526106154055254 1
0.523182933371839 1
0.562537048676638 1
0.49690684852955 1
0.517382300912121 1
0.464136691304929 1
0.508233416417106 1
0.604770732109435 1
0.528669317769395 1
0.46229018888836 1
0.519869869709648 1
0.485069367895682 1
0.471475936292691 1
0.477402669434912 1
0.569209958060086 1
0.594017723196323 1
0.435432756692744 1
0.566238614381155 1
0.470305368054425 1
0.485779825365031 1
0.522190385200315 1
0.506931543559103 1
0.556598788687561 1
0.540831590678117 1
0.490808126706158 1
0.569578590284688 1
0.547748150369194 1
0.611829469127326 1
0.664600290924221 0
0.469347592260344 1
0.597359488877246 1
0.547221369002114 1
0.459814247161708 1
0.380575851270829 1
0.475869855766456 1
0.553415821792387 1
0.448222972067367 1
0.482131931300569 1
0.559657746740279 1
0.427812485354294 1
0.456783438410219 1
0.432925773143804 1
0.47788126183693 1
0.54298920044728 1
0.547629091787 1
0.49903716693493 1
0.535305490932217 1
0.586340494225898 1
0.442699878375688 1
0.591554616695242 1
0.486273034271536 1
0.448091081156761 1
0.532972754459233 1
0.591287876022723 1
0.546927751887967 1
0.50556083338165 1
0.490064532530731 1
0.332106778657704 1
0.490658845412487 1
0.485220229333972 1
0.51829003039625 1
0.421386437290236 1
0.526846567979795 1
0.451497569303117 1
0.494685642634619 1
0.503107295650965 1
0.444378412695998 1
0.502639813273896 1
0.453160543250283 1
0.442551699537501 1
0.40133792450237 1
0.493907857568322 1
0.652341519710659 0
0.515904132688863 1
0.519531341913711 1
0.532145257587991 1
0.485759430781883 1
0.537271881934088 1
0.465998670582771 1
0.499865106098537 1
0.50836970053057 1
0.547574673227736 1
0.412067873117674 1
0.440126665230751 1
0.457715547089702 1
0.548647559689392 1
0.523254307009103 1
0.547104162813323 1
0.530744458190796 1
0.425540998106446 1
0.463630733905673 1
0.518786495654197 1
0.397037965090854 1
0.671097107070006 1
0.435140775229998 1
0.447727755566015 1
0.563432546162417 1
0.421821338626484 1
0.448597516981944 1
0.619952605349537 1
0.450401528298609 1
0.533736566847158 1
0.536226141377285 1
0.48633436529175 1
0.437276694141895 1
0.555355807755373 1
0.527988171188931 1
0.479091625193191 1
0.471847365506421 1
0.588864671162548 1
0.533170688559581 1
0.54017546016588 1
0.624063543086045 1
0.449358113699781 1
0.578967032184007 1
0.424163465127539 1
0.550041037069189 1
0.484761631651229 1
0.518179078767358 1
0.540717271750026 1
0.410942580461553 1
0.561545465340722 1
0.410833069992384 1
0.432773213118609 1
0.479736015257306 1
0.474770387860663 1
0.45471047412352 1
0.434811752817716 1
0.517936557186605 1
0.533454892319069 1
0.481281383876534 1
0.403973554758073 1
0.466412720599863 1
0.512700791643736 1
0.491784965816714 1
0.521467547018988 1
0.574083460346477 1
0.511862461078791 1
0.557023010297881 1
0.482022372721534 1
0.544642611137312 1
0.505682433120494 1
0.577158163692458 1
0.536114701955767 1
0.630278817029108 0
0.577417748880891 1
0.538287269993167 1
0.60888801797537 0
0.545706806644533 1
0.514227941717678 1
0.540551509607474 1
0.525302196655989 1
0.585616309636476 1
0.482276884422295 1
0.627621932623968 1
0.447027254181657 1
0.464664535137287 1
0.504267565648162 1
0.4604663268153 1
0.527036677382097 1
0.540859361859741 1
0.512994954692589 1
0.500349950270156 1
0.356928559164203 1
0.596064961459908 1
0.438848514329664 1
0.591686796269193 1
0.434014981483657 1
0.422527700155531 1
0.353104920453054 1
0.44993440495018 1
0.476749089316096 1
0.537159945109691 1
0.606212820028183 1
0.526882083176503 1
0.447244341561894 1
0.468429157039186 1
0.458689028360177 1
0.545594346383862 1
0.477774356763361 1
0.400516429117443 1
0.505386496229145 1
0.394235764683607 1
0.474047393210042 1
0.38606479570202 1
0.559898941250143 1
0.559560133823129 1
0.446804302779674 1
0.503899958474666 1
0.485181917700973 1
0.462285445283689 1
0.627809776130822 1
0.40636628283857 1
0.496877901104127 1
0.577085447953671 1
0.46947460806297 1
0.461613642968835 1
0.56601451414238 1
0.569834790065657 1
0.494024055161218 1
0.60987325235505 1
0.53341250551426 1
0.508318843014592 1
0.497824562783099 1
0.570020501938714 1
0.542228760147528 1
0.467160612216635 1
0.462952789618496 1
0.485387885550768 1
0.604262663351132 1
0.547507069912287 1
0.427292977779525 1
0.452549723953929 1
0.538784447579945 1
0.498426548249127 1
0.494861402288528 1
0.486026627777767 1
0.533006958312648 1
0.644180262117422 1
0.454131489181253 1
0.51596829260414 1
0.550148736844429 1
0.442830678046426 1
0.43236266888344 1
0.474066366737263 1
0.489925218214603 1
0.458988318357342 1
0.48726658952184 1
0.509490666758233 1
0.480255764312422 1
0.367847168797064 1
0.551168600980624 1
0.472160794236244 1
0.514189945224482 1
0.440649001051091 1
0.498576592684526 1
0.553059923541498 1
0.537441803666336 1
0.430877773572187 1
0.477229565804842 1
0.517478968513555 1
0.52142744118739 1
0.456075633317707 1
0.462048326900932 1
0.459522648429576 1
0.576380885151991 1
0.498800270792868 1
0.522258835092695 1
0.568735189316338 1
0.545061423653919 1
0.60879536290688 1
0.530047168513333 1
0.445341821193796 1
0.38535986647554 1
0.633585388673666 1
0.507095418579037 1
0.459433672260847 1
0.518212291222272 1
0.497192615769377 1
0.464873531310414 1
0.332923652902261 0
0.464968962897351 1
0.498972476445109 1
0.489832502618081 1
0.755999705474337 0
0.50749552182701 1
0.414123251656117 1
0.640521083553744 0
0.493865744732283 1
0.526149379790955 1
0.506070046382313 1
0.629276166327526 1
0.436470116248353 1
0.532173307143085 1
0.427483207346027 1
0.496644326108552 1
0.583839777924199 1
0.429977013655827 1
0.495801805359313 1
0.348241896994618 1
0.421969851785111 1
0.443597746249881 1
0.428042862962273 1
0.49950769255445 1
0.439485130938009 1
0.542885197392174 1
0.482121935840885 1
0.458137108136486 1
0.472444177523175 1
0.312365353866251 0
0.528352901651026 1
0.524591551673263 1
0.624890194672872 1
0.565883503532059 1
0.610342531388702 1
0.428530851340003 1
0.475607942362388 1
0.418121573119848 1
0.443703426818107 1
0.543866240545482 1
0.459727414930405 1
0.477462752259694 1
0.610078231112045 0
0.506466317797279 1
0.445146197837513 1
0.522401839837175 1
0.439897733531775 1
0.486162143489691 1
0.469617360362362 1
0.464324840078782 1
0.549811489640699 1
0.396387517805232 1
0.470238735603356 1
0.474523353541426 1
0.624044756008544 0
0.512321603458847 1
0.590061867830396 1
0.489293446760398 1
0.503999804959775 1
0.55986338903828 1
0.50578226110653 1
0.606635260979278 0
0.525519986042976 1
0.492824913365384 1
0.472047542587866 1
0.481484148173231 1
0.379525863263884 1
0.531451906212865 1
0.546563617404242 1
0.43851922409907 1
0.520828586521154 1
0.444734595837208 1
0.534116461174833 1
0.533265140642981 1
0.40322416471516 1
0.544904966687212 1
0.594611372673058 1
0.476456984922447 1
0.453460151449254 1
0.492761293330384 1
0.551492583392946 1
0.465714314670005 1
0.51622579054329 1
0.493652831425204 1
0.464579782334607 1
0.653859180729775 1
0.487420978091527 1
0.430130640954048 1
0.413313469756633 1
0.543329427004022 1
0.46552807501987 1
0.525383458111915 1
0.515095922971591 1
0.518277011188366 1
0.471599477139669 1
0.5433554238554 1
0.573694879701932 1
0.564924270508584 1
0.424091718185573 1
0.582115713917194 1
0.40993558009292 1
0.475130120886766 1
0.484902242023259 1
0.424783702118637 1
0.472820250523171 1
0.412933944815445 1
0.613433872241585 1
0.528834872024969 1
0.406540539604196 1
0.450764613910649 1
0.419631271184594 1
0.567996122328369 1
0.540648428177731 1
0.509374086104527 1
0.54488238574327 1
0.547289678296775 1
0.434826930462095 1
0.415226053922369 1
0.45619300965468 1
0.452773824650105 1
0.519140377009183 1
0.488768433916425 1
0.503478091174555 1
0.550448641264983 1
0.46290793840194 1
0.478323525883314 1
0.482005247003962 1
0.542609914254758 1
0.425255170429434 1
0.473526653555538 1
0.524987399229201 1
0.432126353502056 1
0.502456690769319 1
0.526349623215634 1
0.458111064883135 1
0.518140931801326 1
0.535575065497127 1
0.477941411111388 1
0.50904587113212 1
0.507080937314884 1
0.541029331300129 1
0.513667099511929 1
0.42457822056808 1
0.498272958276482 1
0.485912677777267 1
0.583260446302317 1
0.567703113069453 1
0.519761932419816 1
0.524134285233166 1
0.523153895087809 1
0.581808633766665 1
0.444749134019197 1
0.291537862572628 0
0.437472271867025 1
0.502181919309843 1
0.507464891810255 1
0.601047558236055 1
0.439616984608585 1
0.619212223923261 0
0.568466431681947 1
0.461744632413285 1
0.48393262232269 1
0.53022141193328 1
0.620317419540539 1
0.539272850692118 1
0.503992747022078 1
0.514674253332434 1
0.565010912942222 1
0.508789696084173 1
0.439558774306251 1
0.500755622921921 1
0.521830162546607 1
0.463198855606519 1
0.395914922816832 1
0.520680444247169 1
0.459619120789388 1
0.558719816810211 1
0.488445481332574 1
0.408043153856815 1
0.50300583383771 1
0.500373437909829 1
0.513538556544089 1
0.403053546424478 1
0.523943583715252 1
0.514466563600495 1
0.506319553211566 1
0.491155687086886 1
0.446203769575208 1
0.473966593166724 1
0.567493304959213 1
0.646250614611188 0
0.555086109253713 1
0.437954754802751 1
0.476059343114347 1
0.423935352562938 1
0.456630063388183 1
0.562249700691585 1
0.38853399328747 1
0.502911855322781 1
0.485040745465871 1
0.514001261755983 1
0.453931017069383 1
0.438217668151458 1
0.490584156792311 1
0.430349495533879 1
0.554332698617384 1
0.396660687962387 1
0.462707046331421 1
0.559958206740127 1
0.430166723323021 1
0.479794833169086 1
0.442785517500366 1
0.51638810705472 1
0.426991139041961 1
0.500878905730084 1
0.444660941750763 1
0.466027195186253 1
0.433304103350132 1
0.606401241263753 1
0.468219466160281 1
0.481108366669961 1
0.49966248399617 1
0.526539080072682 1
0.4757929302786 1
0.503028471394823 1
0.445603254779039 1
0.457523019526432 1
0.425169378118514 1
0.606577005444807 1
0.436546052363928 1
0.625163990876533 1
0.590679073972851 1
0.510364469529267 1
0.504082643030457 1
0.482189075865389 1
0.529387855574954 1
0.436027762802921 1
0.454992227222124 1
0.50992115410167 1
0.588918138491932 1
0.586731586721746 1
0.560485398596492 1
0.45083514896029 1
0.56010000422371 1
0.417216962039938 1
0.445432471561197 1
0.574849484856175 1
0.535131803419823 1
0.424794005487262 1
0.603286388734312 1
0.531747727558949 1
0.614997828444331 0
0.442040534401174 1
0.498357102354377 1
0.583051614046557 1
0.495658246027361 1
0.466065142111196 1
0.482363975324231 1
0.543782170841178 1
0.529923609689571 1
0.554435191718848 1
0.512865643084614 1
0.43409206587679 1
0.477090157782062 1
0.499629399212011 1
0.445930560677488 1
0.458294139849769 1
0.475434526833187 1
0.505585449181453 1
0.499441273643739 1
0.445514895796769 1
0.505200367795896 1
0.479290111355798 1
0.642200732341003 0
0.41883442143474 1
0.537592615172159 1
0.530692414791462 1
0.667573395096963 0
0.532802755284412 1
0.52719460572203 1
0.518732364696064 1
0.449772112174562 1
0.533295996220636 1
0.516997939942238 1
0.492795642512637 1
0.580300735001898 1
0.543326348972749 1
0.46039806101088 1
0.427577001699978 1
0.396532946799858 0
0.517457479366616 1
0.58038065931828 1
0.50297996881909 1
0.546541298503691 1
0.454693682486428 1
0.48639649851833 1
0.377927633035419 1
0.562440967572812 1
0.475322889841997 1
0.45764898389545 1
0.476572557620896 1
0.601742584006859 1
0.473070812633771 1
0.419959905620591 1
0.474322109353695 1
0.387315862396849 1
0.489052078976171 1
0.467645290021808 1
0.471518077511221 1
0.626334951841949 0
0.501121400014309 1
0.486060269952732 1
0.568495741848927 1
0.436873670521436 1
0.543942351103066 1
0.490329984929122 1
0.623651058914259 0
0.422068437670777 1
0.488839712120471 1
0.583447956011834 1
0.667749808243599 0
0.508491916672772 1
0.501697932738028 1
0.555508478027917 1
0.490967039092185 1
0.466055518179807 1
0.385723786976369 1
0.445255468112826 1
0.512491870173008 1
0.549136522894151 1
0.507972949867287 1
0.424023173598182 1
0.395243445871996 1
0.579602789258031 1
0.394979734704467 1
0.499464717815283 1
0.487821409806269 1
0.562453272179478 1
0.469234685787825 1
0.425555011261855 1
0.486812632967083 1
0.47653127475586 1
0.502060168276475 1
0.546490257611541 1
0.434462551227511 1
0.534802849773243 1
0.617857885651277 0
0.599008747719429 1
0.558990770645764 1
0.525044407858124 1
0.560287616349542 1
0.548711903495468 1
0.503839218675422 1
0.440867643542515 1
0.533865420610636 1
0.472727009074685 1
0.543462461965446 1
0.529599525033972 1
0.506959791501101 1
0.462587427025067 1
0.541408245379289 1
0.509709375585366 1
0.54186123621466 1
0.578733872009318 1
0.455822477035652 1
0.600745993296189 1
0.549984403777499 1
0.374254035884721 0
0.572467930548586 1
0.503141814994574 1
0.558124329021815 1
0.512456536796839 1
0.419385092435662 1
0.423502967212351 1
0.451489764049032 1
0.480183650700835 1
0.443844441386916 1
0.534007824603199 1
0.637045072213752 1
0.470493693433373 1
0.471284421243069 1
0.430208907277748 1
0.502556886058298 1
0.500833008188135 1
0.493411918452031 1
0.5758315213028 1
0.4931900438966 1
0.457693623772909 1
0.433336171433336 1
0.467230440034529 1
0.524092585287715 1
0.394947897956661 1
0.505061161613174 1
0.527103573895326 1
0.558313673612157 1
0.412127497925149 1
0.536657918033036 1
0.510009074461183 1
0.431600537390623 1
0.527102682996974 1
0.604978012337093 1
0.452532623330619 1
0.508916356903687 1
0.521754958459658 1
0.578773138179272 1
0.426679344295205 1
0.521241398290518 1
0.526402560765211 1
0.367234903141246 1
0.543956206302683 1
0.476655666781447 1
0.557698823020893 1
0.530191808842285 1
0.490193668721513 1
0.505714858515181 1
0.61013050462023 1
0.467673659735524 1
0.502933269565893 1
0.457902967544576 1
0.524799710719443 1
0.515717507875219 1
0.504305542851199 1
0.472081490159427 1
0.544994869954234 1
0.550260188953566 1
0.549070578153744 1
0.580480435229689 1
0.444449073845898 1
0.444533744409313 1
0.49825796948737 1
0.5356036519855 1
0.626401443648642 0
0.484928569961398 1
0.609111028186918 1
0.48102423662879 1
0.530538627492844 1
0.498568953290961 1
0.431947215622673 1
0.405458971693683 1
0.537281664140447 1
0.60782004375614 1
0.555443503281305 1
0.452442284461633 1
0.503857342039848 1
0.448483379326268 1
0.609249484856429 1
0.503785061515798 1
0.426538936877962 1
0.493646725039142 1
0.552021487881828 1
0.471129264480163 1
0.62810751061026 1
0.574043576222091 1
0.609485389751113 0
0.563301991025962 1
0.491306308662193 1
0.573894116356139 1
0.483016759830347 1
0.451045667364923 1
0.478034645749575 1
0.463758165016281 1
0.430114310070385 1
0.523197558078385 1
0.485051528498275 1
0.610999683666146 1
0.559330988588111 1
0.575767619134732 1
0.49585322609575 1
0.412709965389766 1
0.51148046780796 1
0.508653700633023 1
0.484742611640528 1
0.305758756986685 0
0.607889147697628 1
0.465176561547866 1
0.500857375862463 1
0.478475182880153 1
0.548008185971135 1
0.546879488914885 1
0.522576728629195 1
0.515203240755301 1
0.464845415867817 1
0.577138797346765 1
0.471654345607233 1
0.57485181636661 1
0.465913385948429 1
0.5438065728565 1
0.535182999576598 1
0.524863053078309 1
0.49398982329209 1
0.565382477181011 1
0.481071125500794 1
0.468735396832191 1
0.535299931040663 1
0.558165770338623 1
0.489973689814831 1
0.538673504458367 1
0.518335775710117 1
0.527882493466632 1
0.593330308580711 1
0.594723767274146 1
0.464645234669418 1
0.556125112033567 1
0.574003233561928 1
0.622378790140968 1
0.543784367553985 1
0.460118510148979 1
0.432001046455795 1
0.618241665040166 1
0.455086551952706 1
0.481762935010072 1
0.456353657744793 1
0.434565667399978 1
0.369898514641812 0
0.501499163356627 1
0.515055906811864 1
0.586141749494262 1
0.579935699241375 1
0.529008776807744 1
0.540736276817764 1
0.468407335792893 1
0.392997200331869 1
0.521263800752605 1
0.550740605571738 1
0.466302709847252 1
0.404373859511194 1
0.50068791186309 1
0.539116366045529 1
0.460627268823726 1
0.599045706318787 1
0.480342806504832 1
0.614103287699353 1
0.413340595014685 1
0.480963210159655 1
0.456306966326234 1
0.435975649661348 1
0.505076777110141 1
0.425287125187574 1
0.457166545719606 1
0.465781615816986 1
0.413163880678365 1
0.496195984530596 1
0.363766087722438 1
0.416060603835418 1
0.551508258520459 1
0.458131942142851 1
0.445416854667566 1
0.486421012495649 1
0.58754273569275 0
0.375514267629868 1
0.543254586812923 1
0.575727446950265 1
0.508651771515146 1
0.479300297371568 1
0.520066351099184 1
0.38429067681139 0
0.527350268436259 1
0.518427663214176 1
0.494809351557382 1
0.483509809783884 1
0.596748720046348 1
0.553273176389601 1
0.502576568425073 1
0.454619615486265 1
0.400160170831798 1
0.422274871806579 1
0.468457046651097 1
0.491112136765399 1
0.474672372909393 1
0.533670313382775 1
0.507457588333039 1
0.572112979310951 1
0.584215823902892 1
0.649590318159066 0
0.501791714779037 1
0.411245941362562 1
0.509310592698818 1
0.515742472316484 1
0.467023681898693 1
0.519269205320968 1
0.481167872418324 1
0.413190866997903 1
0.494298683531264 1
0.491237684010101 1
0.528735908795614 1
0.44439336409515 1
0.609279349785062 1
0.458425011831127 1
0.548353315544619 1
0.407574421204672 1
0.514974662654077 1
0.538564138588025 1
0.536022369015935 1
0.524870040071168 1
0.442853289715246 1
0.471917669001649 1
0.467027279544801 1
0.511564651410417 1
0.528304711672516 1
0.538193213978316 1
0.450065633896595 1
0.457240134589316 1
0.552658474475799 1
0.45025720413879 1
0.413601168586885 1
0.458657284200111 1
0.40027359676195 1
0.473147340716982 1
0.443379508139561 1
0.442441140947309 1
0.443346593253297 1
0.60349027297025 1
0.446972646951609 1
0.608641282924489 0
0.36228234501329 0
0.535197122108698 1
0.448940696850785 1
0.367812753603858 1
0.661075198043481 0
0.603787017801731 1
0.429236390782873 1
0.413647819289675 1
0.439123325122459 1
0.460139997258782 1
0.544981972756906 1
0.466649201445229 1
0.531294365094714 1
0.48105374252836 1
0.476583841504478 1
0.494925919362314 1
0.508433083884678 1
0.508249430515859 1
0.39997032083096 1
0.527116552574464 1
0.552398911532121 1
0.373849666624463 0
0.438180129814729 1
0.532302380242768 1
0.450151189155857 1
0.531640851316909 1
0.496327817530375 1
0.494753946720147 1
0.409041295143554 1
0.536040522202455 1
0.592295055395298 1
0.519943000667972 1
0.419065897985067 1
0.449624851651404 1
0.483229929628441 1
0.481751990780379 1
0.521092533347166 1
0.440074020921668 1
0.487443896329756 1
0.47932474162817 1
0.507314785327791 1
0.516281037008802 1
0.443363856718311 1
0.426589171520115 1
0.476622782179081 1
0.538133254098953 1
0.521007923306055 1
0.563818272322152 1
0.518395031907335 1
0.436141002860906 1
0.456589175422209 1
0.55106267115561 1
0.489397984367903 1
0.407565944173456 1
0.534548382791078 1
0.528133863202498 1
0.414614818301637 1
0.332506809685512 0
0.566656796934723 1
0.475591683149819 1
0.442415386420936 1
0.516972853962343 1
0.524102516128743 1
0.505796890193702 1
0.490169954920464 1
0.433686915000918 1
0.499772278569727 1
0.439978346745937 1
0.396904906058804 1
0.493892676115999 1
0.564222844158229 1
0.457194203038742 1
0.5698762194862 1
0.49640475305982 1
0.408887201776655 1
0.519390440204272 1
0.466030397954614 1
0.513711538226797 1
0.435599543345975 1
0.478375097131074 1
0.60239149572694 1
0.447237466686425 1
0.377215320309325 0
0.623986801434455 1
0.440521343681077 1
0.511148713082045 1
0.453710499957519 1
0.512407672440125 1
0.532740878998728 1
0.48211776692772 1
0.517496026316138 1
0.456858699787043 1
0.513287121119551 1
0.553589216125709 1
0.563518829479191 1
0.44605764149743 1
0.52398703926701 1
0.554061696371019 1
0.411695599154001 1
0.562631022653062 1
0.539313048091598 1
0.568858337169348 1
0.544114478749874 1
0.427220955640735 1
0.507159768533102 1
0.525211339628926 1
0.488119807717481 1
0.406691448824809 1
0.455484718561303 1
0.505772950283368 1
0.545113888490616 1
0.476513073908967 1
0.423681738083571 1
0.434047094679337 1
0.4316091431594 1
0.485342847125898 1
0.508815416290618 1
0.498367177630837 1
0.485207041973914 1
0.367396449711057 1
0.505345228065112 1
0.438630435244358 1
0.468055453787036 1
0.449309035196485 1
0.427774258680885 1
0.634286872769062 0
0.495118279144561 1
0.642350779640516 1
0.498269350408924 1
0.37554337534697 0
0.448999950771403 1
0.371036577258537 1
0.554203924000792 1
0.479196889312082 1
0.427935460622518 1
0.452767532752457 1
0.559693805335156 1
0.428754879573626 1
0.545353443939953 1
0.447707756358641 1
0.410586723930268 1
0.457068581425188 1
0.588622045050295 1
0.489551953204796 1
0.597824095079635 1
0.477776662041704 1
0.576961503350208 1
0.391938642938946 0
0.544367379813687 1
0.46074219601595 1
0.491149556903147 1
0.485763836477038 1
0.52130548152031 1
0.55844529582422 1
0.493847714959392 1
0.560466269813826 1
0.459691223198727 1
0.491777411699922 1
0.614494869960725 1
0.47369214088166 1
0.583650430369903 1
0.434181426882027 1
0.501199627136904 1
0.505679778734897 1
0.496052339378893 1
0.445516553437675 1
0.53868452060878 1
0.491251754575759 1
0.514180422290656 1
0.500490546121807 1
0.470255314996436 1
0.549976631875684 1
0.502918104656874 1
0.45927956743698 1
0.46762412966196 1
0.520904349146368 1
0.542121980251775 1
0.4760940878181 1
0.380823358689888 1
0.384821797983967 1
0.603327599686317 1
0.532379522416153 1
0.492791283687237 1
0.520185404886325 1
0.56427810790154 1
0.450913488104027 1
0.599317684899727 1
0.341566249777162 1
0.413989319193934 1
0.521904655939106 1
0.497991471164999 1
0.469116628228956 1
0.579801925928273 1
0.529250403486035 1
0.466356204185018 1
0.409972062144548 1
0.442914423789343 1
0.500812609568841 1
0.488060080709032 1
0.535672022702917 1
0.556807484049862 1
0.338292793550248 0
0.51827289326391 1
0.560037643617845 1
0.456604754183721 1
0.49314412486243 1
0.525501204429101 1
0.457452988486832 1
0.474606125292312 1
0.476490665799572 1
0.596881221395686 1
0.412189840604724 1
0.494031848667283 1
0.497549719721382 1
0.450181135671663 1
0.517367055075058 1
0.44478083402033 1
0.408491591806145 1
0.472663412798573 1
0.495103718066547 1
0.449842055654303 1
0.62536763600534 1
0.478803640001471 1
0.49576610221019 1
0.429843584637499 1
0.511530108501689 1
0.462201923231926 1
0.464529724997267 1
0.461098633062871 1
0.57348314534391 1
0.523456469652684 1
0.595739164919346 1
0.51792092995591 1
0.434126161623877 1
0.536693206977522 1
0.593531800045745 1
0.54881998840978 1
0.471807503210564 1
0.567894086315788 1
0.430139953937779 1
0.483722098559176 1
0.438729382673334 1
0.487165011658957 1
0.467312976773428 1
0.639870556229162 1
0.53650132486848 1
0.521605647764162 1
0.412280795992847 1
0.516954455109453 1
0.533330683096825 1
0.480090976003169 1
0.527670587001241 1
0.437293506415141 1
0.572880920536161 1
0.511603136749998 1
0.468989899141072 1
0.589357483105413 1
0.528034991387423 1
0.547337764210364 1
0.57909620765553 1
0.516815586035564 1
0.465423458683876 1
0.512737894421706 1
0.475095362985345 1
0.545655047604415 1
0.547362424666069 1
0.563202118003192 1
0.417559371902745 1
0.489580241210488 1
0.394395383848052 1
0.412830462413421 1
0.43821780177407 1
0.423222731170955 1
0.656299418111357 0
0.579096068789658 1
0.469713411497716 1
0.568831300424789 1
0.452440511226044 1
0.50337098021986 1
0.444690773719665 1
0.516269146907218 1
0.475200864317462 1
0.407921314243653 1
0.486233439309118 1
0.395312845200872 1
0.367790686616669 0
0.592839001829336 1
0.370161249955707 1
0.517177606302511 1
0.503681862771373 1
0.522753074772025 1
0.459322144198897 1
0.429786713039507 1
0.494897823693906 1
0.511207403802316 1
0.540388789233238 1
0.595172408417248 1
0.53623754127051 1
0.454224460008352 1
0.414678292498587 1
0.528762271774671 1
0.661873621898805 1
0.522982004803775 1
0.470330540623235 1
0.532747970678033 1
0.488113565506899 1
0.452883040730774 1
0.482278199871088 1
0.496970891495253 1
0.573195367784833 1
0.478702803487504 1
0.531583972815266 1
0.483545243327364 1
0.512258269274944 1
0.488016688430168 1
0.536404963323794 1
0.457936568171444 1
0.428493246202652 1
0.48653326776969 1
0.49585198561104 1
0.583498395150827 1
0.541393262056533 1
0.366335679873781 1
0.427948755603746 1
0.528341850612518 1
0.446996302185644 1
0.527203186479487 1
0.569820122817364 1
0.431371157085938 1
0.436402729914216 1
0.49666950356947 1
0.538139145487757 1
0.525875201573986 1
0.427371289658596 1
0.470281292524689 1
0.481235093025647 1
0.446524942802696 1
0.485609987071613 1
0.564471250248889 1
0.519415549724833 1
0.497955483151868 1
0.568594606608811 1
0.508581377085724 1
0.550331490758689 1
0.598589028859442 1
0.480245730649324 1
0.418198267540202 1
0.421211087017412 1
0.514302050468134 1
0.504104996311541 1
0.464015764152336 1
0.543363059246173 1
0.45252265950384 1
0.638996350867686 1
0.525795085611055 1
0.443671413260917 1
0.445216940886883 1
0.530174918186956 1
0.419536119424893 1
0.385770687148778 0
0.499038812618614 1
0.474433455198798 1
0.566247886233606 1
0.448926143898825 1
0.521610704608673 1
0.539398762316028 1
0.515973910527882 1
0.511896486229702 1
0.61670455214956 1
0.452376698392564 1
0.56557738083381 1
0.42416827097773 1
0.453819306386681 1
0.439433355928309 1
0.509817673258095 1
0.458319457797563 1
0.456779551046673 1
0.501106311564658 1
0.508419736174607 1
0.531255792740205 1
0.456767156662 1
0.523135994550478 1
0.509397965793821 1
0.464421590517568 1
0.446001967319458 1
0.558972206479867 1
0.509131786687963 1
0.508230172449526 1
0.493466872347911 1
0.499786171882007 1
0.453759603796589 1
0.596595219903595 0
0.570174940828395 1
0.477355156873109 1
0.607043271925298 1
0.450598260537531 1
0.443448535990706 1
0.465630509896266 1
0.439840299064924 1
0.403419588463646 1
0.478357358032235 1
0.457229521044393 1
0.477424343096054 1
0.475559223524312 1
0.494462462363585 1
0.508797429210746 1
0.409091451588473 1
0.550021375590068 1
0.502791035073574 1
0.455794263469662 1
0.538802827999233 1
0.514658054689201 1
0.501388672463734 1
0.532140016096882 1
0.481872119548923 1
0.458962488361162 1
0.341604952636336 0
0.497264428427616 1
0.608767898387438 1
0.396897894408774 1
0.550444629501304 1
0.414379455185102 1
0.373471863088841 1
0.476531960487379 1
0.613199631778121 0
0.471654537602589 1
0.573446033944221 1
0.53606040293623 1
0.448922193773869 1
0.450079635388169 1
0.509426485238707 1
0.521294945446281 1
0.522117481008049 1
0.403023099368876 1
0.40201289486501 1
0.481231366190219 1
0.519760940569139 1
0.511073605288724 1
0.469546716160469 1
0.541161017719005 1
0.470449865006792 1
0.477863690165372 1
0.48935419321237 1
0.520018611626933 1
0.442638237267605 1
0.467214772836872 1
0.456734233145174 1
0.504526019651295 1
0.553016857502742 1
0.4354782702227 1
0.509734776107606 1
0.518146323540107 1
0.550995356332595 1
0.408083894827019 1
0.474279889264001 1
0.437036870280817 1
0.543642238095686 1
0.560369850904675 1
0.547965381039999 1
0.417896242717169 1
0.465696307542756 1
0.477304535755035 1
0.481763783897379 1
0.551512071159837 1
0.507208941328764 1
0.486200699097855 1
0.553391241877284 1
0.45280187708084 1
0.570009641645526 1
0.472058774808865 1
0.620309040792317 1
0.550961783089504 1
0.509664408780849 1
0.573915925011123 1
0.599755239104145 1
0.488517781859166 1
0.363300288044923 0
0.453478667635457 1
0.516075375998637 1
0.463112857480238 1
0.499270529897948 1
0.491208039302908 1
0.395516142298268 1
0.462192033932692 1
0.43516488448953 1
0.506070400797502 1
0.45673800206182 1
0.614010448365567 1
0.51556936654535 1
0.487765723307976 1
0.626282746667922 0
0.488802102041559 1
0.534288999035283 1
0.536336372779252 1
0.50617648421746 1
0.502000261428446 1
0.500128918001543 1
0.510453398088488 1
0.538225592708027 1
0.595769098182624 1
0.339634540282303 0
0.575101788891509 1
0.575362441305635 1
0.463752942923875 1
0.472131221418343 1
0.516449140166846 1
0.54853127195968 1
0.479696440111958 1
0.475731441047792 1
0.460977853357221 1
0.528792276995258 1
0.471552955681307 1
0.459757907646942 1
0.471878053405764 1
0.571702395581876 1
0.466076979237453 1
0.49561002232096 1
0.437749863766653 1
0.343279512310776 0
0.499584305140471 1
0.462763958366855 1
0.519792779752748 1
0.553358024226789 1
0.593304209499099 1
0.469189169611156 1
0.534805642103723 1
0.417536579391927 1
0.486573526374545 1
0.461986882332617 1
0.484196565460618 1
0.548899491216828 1
0.449719587969438 1
0.466041904473884 1
0.499460761042694 1
0.566059096176401 1
0.515811499148236 1
0.517265863941939 1
0.566240849395586 1
0.439269625209117 1
0.534960583867952 1
0.597906304329122 1
0.704132508338834 0
0.454932418842416 1
0.526199204964323 1
0.530277458403851 1
0.615505769720361 1
0.502225317139353 1
0.423360418710287 1
0.370849894288534 1
0.539907098475624 1
0.538290930152443 1
0.520805137093712 1
0.433009510694345 1
0.525361729857069 1
0.340542721760572 0
0.576958550285702 1
0.563369046461075 1
0.606885596149061 1
0.512069223412593 1
0.529915743622179 1
0.645243789351597 1
0.428812936421808 1
0.536872947801536 1
0.462785808675158 1
0.450065456417445 1
0.450308832117417 1
0.461187833782327 1
0.460186955870732 1
0.424408078643146 1
0.549732523096643 1
0.60919608677116 0
0.568273681899469 1
0.486254724371187 1
0.52785162743466 1
0.472518069493288 1
0.513476949898721 1
0.345693195780203 0
0.469540772522324 1
0.44561399571507 1
0.480864700067842 1
0.576317244625725 1
0.437882977754304 1
0.469797345500132 1
0.543286198539307 1
0.466320525112431 1
0.575104674813421 1
0.373965779184033 0
0.393810794964789 1
0.544099792888959 1
0.539189795435954 1
0.54181986948624 1
0.509731447718909 1
0.469451614792388 1
0.398899738246419 1
0.411071253878755 1
0.50047899304269 1
0.550187188681983 1
0.535507359819419 1
0.551572884309918 1
0.465521994619668 1
0.489999337489735 1
0.436220475387507 1
0.557868445189945 1
0.537771879235015 1
0.452226474756107 1
0.58168644369356 1
0.49347708874963 1
0.59136680789673 1
0.512022210178889 1
0.547983432384032 1
0.378756438054072 1
0.538649581936035 1
0.52660298165468 1
0.491588781772003 1
0.519332581249135 1
0.41387660669263 1
0.582946582309717 1
0.363959263756794 0
0.538695516639822 1
0.523206942856499 1
0.551310504628436 1
0.51906725910453 1
0.476548194810462 1
0.594809291998044 1
0.483179162370619 1
0.385182526253592 1
0.622398887722309 0
0.517247804977965 1
0.458069666464518 1
0.50540945300677 1
0.529635224386361 1
0.422928746496142 1
0.505889536586273 1
0.575517976007542 1
0.496181504096488 1
0.540303667890281 1
0.567450779569345 1
0.509472398454905 1
0.471495145175345 1
0.559239051307967 1
0.428510306759632 1
0.434909405062613 1
0.452163151813139 1
0.434039395889503 1
0.530781876939062 1
0.567087518077055 1
0.466599111460756 1
0.618640107885525 1
0.447499622193399 1
0.486122265594504 1
0.480176886783699 1
0.46529467674893 1
0.592831322130513 0
0.64920527952271 0
0.475035485724688 1
0.592558027614958 1
0.563805482104907 1
0.520324933733388 1
0.502301827705759 1
0.603237519668791 1
0.553860705116265 1
0.412518735484279 1
0.527164293066517 1
0.579140549003147 1
0.464264668491971 1
0.548137879727495 1
0.534587887562646 1
0.528544230138895 1
0.543612977727717 1
0.489408538493619 1
0.574132862548392 1
0.490806655792516 1
0.572537846349691 1
0.557332075619463 1
0.545289364146873 1
0.539896483029486 1
0.521766736736924 1
0.607801411840551 1
0.446980664326622 1
0.411640780546289 1
0.469204081274029 1
0.572017911537703 1
0.56183611272077 1
0.48525447365251 1
0.544542911212244 1
0.576409621512007 1
0.498274996440068 1
0.528756106976199 1
0.516778026422022 1
0.699692360511687 0
0.507941687222322 1
0.517989036896961 1
0.544785747820852 1
0.53211044707973 1
0.52588281439458 1
0.390843976164058 1
0.419950172526716 1
0.494547200697773 1
0.483008815427169 1
0.576319975427374 1
0.379416157796133 0
0.563981504611602 1
0.417277113342922 1
0.545452722187011 1
0.616195759344404 1
0.560717819832228 1
0.568946405352295 1
0.417091768649406 1
0.504429280398806 1
0.363604018858255 0
0.566044923690789 1
0.58318940457932 1
0.394331047047302 1
0.377644644799698 1
0.53577204217634 1
0.511764904861702 1
0.453011886547032 1
0.521990672964923 1
0.551701263845673 1
0.501243066582364 1
0.412576697470765 1
0.366411110150451 1
0.53242701709582 1
0.50208832317651 1
0.510465849437833 1
0.453508721452078 1
0.401836965554546 1
0.464397246492198 1
0.452851545246188 1
0.472103457281116 1
0.479228384559803 1
0.376900524935027 0
0.555236769318908 1
0.582064919100521 1
0.47116812597226 1
0.459087179240583 1
0.571096209510109 1
0.689037469067505 0
0.529574008519372 1
0.535794612076362 1
0.546528320053418 1
0.470976023416127 1
0.523540492089664 1
0.542651619714922 1
0.479409021675595 1
0.535058080745542 1
0.592761342537906 1
0.577381961675416 1
0.492113231679364 1
0.491616805614125 1
0.544247764976074 1
0.533641353932309 1
0.535554018576371 1
0.507378210642136 1
0.512398049889828 1
0.565579138257004 1
0.523635907988215 1
0.455135547547478 1
0.483941435248258 1
0.558735031274543 1
0.54718337395336 1
0.468150981479614 1
0.420204190434474 1
0.39086481418478 1
0.598155280751922 1
0.509253609682762 1
0.459216468075498 1
0.538302703454264 1
0.525126186740849 1
0.484746979713966 1
0.489391002614719 1
0.513934717955298 1
0.408361214871456 1
0.548817463920058 1
0.380011261563309 1
0.409234610333512 1
0.522867796162527 1
0.41669000134243 1
0.341605074294003 0
0.504178191099974 1
0.607043445767783 1
0.46344402284976 1
0.437496785389163 1
0.461684692449753 1
0.527725371926774 1
0.543579030372184 1
0.522199033116673 1
0.440058389606451 1
0.48699263051451 1
0.486698814200933 1
0.500706685095046 1
0.475429301667588 1
0.490519929455978 1
0.506747524056335 1
0.449674048015857 1
0.483618184387926 1
0.482419800377972 1
0.543545535661612 1
0.489899957667623 1
0.483663958622803 1
0.485768563875413 1
0.501384674219474 1
0.686817264268518 0
0.526054818968174 1
0.467796329748368 1
0.450512856681142 1
0.557868283771676 1
0.561031880723428 1
0.489659793022252 1
0.421186707050694 1
0.646853882463021 0
0.479327614128577 1
0.534163422929339 1
0.498879736507441 1
0.435629112439061 1
0.470536073867848 1
0.497456008289415 1
0.416120689276931 1
0.462036465016197 1
0.466618797546398 1
0.456062748463449 1
0.486622786815571 1
0.54154443760466 1
0.390984214969888 1
0.489859189015353 1
0.426176152106414 1
0.464073744404156 1
0.495879450310868 1
0.471755271919253 1
0.51134456179248 1
0.55602667100609 1
0.502944811982775 1
0.545592582979929 1
0.514056378248337 1
0.491237700366249 1
0.598187562792396 1
0.464027329084842 1
0.500323148258239 1
0.566889120350991 1
0.443681021816383 1
0.499542480162606 1
0.56585208449478 1
0.521002282843101 1
0.556170275940572 1
0.566700594972372 1
0.588074086486908 1
0.610522925251426 0
0.463465525248975 1
0.485000240728163 1
0.50059923105771 1
0.545225812084956 1
0.388630810822783 1
0.51025291134128 1
0.487514618003762 1
0.465052965345425 1
0.576838770842944 1
0.550511209734724 1
0.507254564636254 1
0.524483637327154 1
0.477611161681655 1
0.480711079688005 1
0.565008229460912 1
0.505899243859185 1
0.592714574305281 1
0.453413584786623 1
0.454051824760018 1
0.566364288424092 1
0.413965962152437 1
0.519592329630231 1
0.489010919150049 1
0.492542214821443 1
0.503193545673427 1
0.436683869011528 1
0.435639749429053 1
0.486798203592822 1
0.509796010592535 1
0.530005558345222 1
0.524353143357535 1
0.52093992713589 1
0.540069165081839 1
0.424870053240061 1
0.379364626004585 1
0.519107184141922 1
0.407747568243581 1
0.393078174893395 1
0.49543711540747 1
0.54628830730921 1
0.616523379634252 0
0.485880908600694 1
0.481087363841456 1
0.459706167213497 1
0.467412799100137 1
0.521161592527341 1
0.481153810088686 1
0.52454602217785 1
0.463106359682735 1
0.622842053865295 0
0.509712145545925 1
0.551842734599911 1
0.595090923122366 1
0.427543839144982 1
0.578714466160557 1
0.444675812954995 1
0.507188511714342 1
0.456160311169558 1
0.533963176095582 1
0.440880775285702 1
0.494304730051475 1
0.501144508702636 1
0.476335965613307 1
0.490340699826266 1
0.536942337215901 1
0.512285225503717 1
0.56839852915541 1
0.520783736869652 1
0.487783053825174 1
0.313428875901637 0
0.484908104187717 1
0.391827782058912 1
0.608587214243047 1
0.41279658706295 1
0.445661961189423 1
0.588179959895178 1
0.405261370787476 0
0.409670811981329 1
0.473486195349277 1
0.456230559292468 1
0.473272405268568 1
0.448880751976194 1
0.517505218076375 1
0.556657270522102 1
0.436955946370952 1
0.539697150391722 1
0.476419622143408 1
0.53961199607959 1
0.558722778158242 1
0.558774566045332 1
0.563983707991637 1
0.56200250476195 1
0.493911178657961 1
0.552240485407516 1
0.533015733396316 1
0.518002210128256 1
0.535582369564649 1
0.536317770230847 1
0.423200978007382 1
0.546701659618334 1
0.516142746198684 1
0.478280656250355 1
0.564340211418406 1
0.545254928885114 1
0.54730401904757 1
0.434498698268036 1
0.439154420566345 1
0.580421195094448 1
0.514337135470536 1
0.441462907655195 1
0.524517360288729 1
0.563271724409835 1
0.487054256298556 1
0.523375522957085 1
0.587229503984231 1
0.513918680126872 1
0.496759338653763 1
0.460881596181992 1
0.542881307548095 1
0.35973915601441 1
0.476407081028053 1
0.502681627499708 1
0.443415050393517 1
0.614636959880197 1
0.529614365254645 1
0.573405883139797 1
0.457494246079101 1
0.566452128474543 1
0.515180243063016 1
0.487652021240618 1
0.545448736986625 1
0.475722849233442 1
0.356435002787618 1
0.515652393533536 1
0.458110928830794 1
0.470898280861515 1
0.491766201372183 1
0.494578459990096 1
0.472285025875387 1
0.456670401283637 1
0.530145706653356 1
0.460740563963812 1
0.518725989968359 1
0.419558829394188 1
0.591824956970886 1
0.619268715425541 1
0.56237882571011 1
0.392905066573217 1
0.556980323095974 1
0.50340798257023 1
0.579079640263895 1
0.57479405524647 1
0.421360254481597 1
0.513444208273312 1
0.479894329959126 1
0.378479916162949 1
0.464867845353874 1
0.468614374747961 1
0.456383643152961 1
0.528705801573519 1
0.483908084881811 1
0.405567176447222 1
0.461952207498587 1
0.47363974852211 1
0.463288008087524 1
0.561512727806883 1
0.525110581118699 1
0.462412423218206 1
0.398588543819847 1
0.51818871492841 1
0.508547206523276 1
0.467631076198129 1
0.479900238055239 1
0.542070922784883 1
0.476709219591832 1
0.394187249774587 1
0.439556389403028 1
0.384088607129818 1
0.493342490555793 1
0.47580253762694 1
0.517016635298776 1
0.525443570997484 1
0.439179193807497 1
0.544647828901786 1
0.517535574215656 1
0.554354921606123 1
0.510433862639372 1
0.472375500143694 1
0.511843942838749 1
0.446325867157818 1
0.480621123723991 1
0.503252955558538 1
0.51134150755752 1
0.508131261615714 1
0.53020891294442 1
0.497173083851433 1
0.631296215847346 1
0.528731229889103 1
0.460016740369746 1
0.373763057565482 0
0.571423673296708 1
0.49770842852098 1
0.425055285561106 1
0.392481168384552 1
0.48825221188916 1
0.437384425343287 1
0.462914961869614 1
0.645379863433963 1
0.513898326525926 1
0.501900669197214 1
0.615409093472888 0
0.539813098452051 1
0.498647676772052 1
0.434318724746376 1
0.509080890274937 1
0.534606436605144 1
0.561979842621406 1
0.559497147263133 1
0.615433006003092 1
0.493327797955821 1
0.527166155931576 1
0.573846393191397 1
0.349310114010173 1
0.557096818209814 1
0.618029809563142 1
0.486616305882614 1
0.478211954037756 1
0.492072270938595 1
0.541465513255751 1
0.475275170399241 1
0.495162416290572 1
0.496831874199534 1
0.401536287379157 1
0.556747537242803 1
0.520786948385359 1
0.473134994191687 1
0.519941688568526 1
0.460651658483472 1
0.477417032908341 1
0.502149430592717 1
0.484246843084392 1
0.52471446159112 1
0.455599105490666 1
0.444810457227007 1
0.388224845398505 1
0.496900961911139 1
0.450579118890415 1
0.515282694677259 1
0.375476861541506 1
0.531615235606524 1
0.453114215097176 1
0.488224998437627 1
0.465875358740249 1
0.522528257773098 1
0.526089616474135 1
0.467669411078724 1
0.502950308539126 1
0.43037301568037 1
0.5428919231162 1
0.567335751025702 1
0.486660188802399 1
0.508701488695726 1
0.444231481548993 1
0.5426346665701 1
0.497197363166431 1
0.531404639979779 1
0.464720749908861 1
0.478123596563331 1
0.571476627028705 1
0.39747706242085 1
0.531435468263351 1
0.538290678849694 1
0.457737237739334 1
0.499916585373728 1
0.584667824027767 1
0.445184526972805 1
0.406019832852088 1
0.400322761454341 1
0.566468179663822 1
0.512641550586034 1
0.44660404115009 1
0.64697882758997 0
0.398185692007701 1
0.49896283305392 1
0.512583862983583 1
0.415137114446612 1
0.529901073255751 1
0.620035859157085 0
0.458959676001463 1
0.44076954911479 1
0.42826047076265 1
0.593753167842954 1
0.546831102602742 1
0.469056099182299 1
0.531810301115424 1
0.408639061664552 1
0.531785281919235 1
0.383119397057769 1
0.433252794463142 1
0.475223505315954 1
0.504504374610158 1
0.455858285381646 1
0.535623046376363 1
0.672768621138324 0
0.473355652350212 1
0.582393939117842 1
0.428567030846924 1
0.543617795886586 1
0.506601512431653 1
0.569628179004443 1
0.408851843033257 1
0.452346776242469 1
0.491763187773857 1
0.457212173552281 1
0.486645971028445 1
0.531421179966985 1
0.439520334942465 1
0.506390168594864 1
0.482514924517007 1
0.496150165551417 1
0.434418984709875 1
0.44230403815941 1
0.538744743008288 1
0.669130476936764 0
0.444345467065465 1
0.506028485728961 1
0.605943703451908 1
0.458543700973198 1
0.462184871750346 1
0.540212150439004 1
0.451184351483654 1
0.586647387676099 1
0.536703182740232 1
0.483278467211711 1
0.501646961292753 1
0.485689187336134 1
0.520010015028524 1
0.526598134998043 1
0.609779539515203 1
0.502061853874747 1
0.58250536544159 1
0.545357477139276 1
0.57812907011402 1
0.490105223215283 1
0.540601168546118 1
0.4803736831378 1
0.49639503872914 1
0.570110754355381 1
0.393238770917669 1
0.428918562890054 1
0.555147956887129 1
0.502613444665615 1
0.401084079789355 1
0.557605092769609 1
0.607074452123192 1
0.560423007875591 1
0.459509401781042 1
0.381859418287112 1
0.592488711307933 1
0.620157906767477 1
0.569810333585343 1
0.514896926868934 1
0.520951428011472 1
0.541462717867494 1
0.528556509879439 1
0.485334039403529 1
0.403588194118682 1
0.6063055323622 1
0.422922987379654 1
0.532672389864172 1
0.505643256883108 1
0.463754444939871 1
0.53282844379556 1
0.54911022064724 1
0.401790058081816 1
0.390480768591445 1
0.577059099356173 1
0.518427763999028 1
0.596786875417478 1
0.546667995439484 1
0.5438933365112 1
0.577042041184169 1
0.536087114412 1
0.472220778790946 1
0.528346357070906 1
0.468995727305341 1
0.487448127406485 1
0.576906952217337 1
0.427614855778587 1
0.423637310175833 1
0.526493685563253 1
0.54597919459146 1
0.561336060758535 1
0.448738774080501 1
0.525086259901052 1
0.464497108842045 1
0.426693228660848 1
0.540950099875676 1
0.566662150017143 1
0.592214124757731 1
0.46097566032292 1
0.507890447121054 1
0.585398099576972 1
0.415342559255263 1
0.514207316330037 1
0.471680528810093 1
0.508524066188689 1
0.467434807045838 1
0.457974839748394 1
0.471746810747247 1
0.496965833270815 1
0.386126160297067 1
0.493435855919317 1
0.539607306145248 1
0.42634558203983 1
0.479875011198511 1
0.467626044882793 1
0.47854884301582 1
0.499231026138208 1
0.523678549299685 1
0.526531740184143 1
0.564692672400303 1
0.57104969368281 1
0.40755894031764 1
0.455570771317238 1
0.546846194706096 1
0.389487360160207 1
0.405558750134479 1
0.376573935881569 1
0.577202876645739 1
0.39653285023864 1
0.474397038341412 1
0.5407417580312 1
0.478936835656591 1
0.486359006026258 1
0.531559839150501 1
0.53023223509952 1
0.568996219215517 1
0.382508612885862 1
0.437619629097758 1
0.477161297403687 1
0.547405734897492 1
0.505408175215554 1
0.436271239517708 1
0.447211322362247 1
0.500700467417183 1
0.55309482160797 1
0.442270992786864 1
0.507810838670726 1
0.572154931707454 1
0.520698350671559 1
0.562576176595735 1
0.402786738617758 1
0.447601754732271 1
0.45558903852212 1
0.440099386637196 1
0.429672069290847 1
0.517149150164071 1
0.579967998114591 1
0.473359584926618 1
0.507600132478661 1
0.544026197685292 1
0.537686218377673 1
0.490431739649033 1
0.517183797790088 1
0.43413602790368 1
0.541370581288479 1
0.480229282217415 1
0.492287833887268 1
0.393892646149469 0
0.450028997534767 1
0.536578173463834 1
0.446879414929931 1
0.510134613980347 1
0.49553887441773 1
0.450741778218036 1
0.603132251579203 1
0.449966171627788 1
0.520219503750279 1
0.553271222591108 1
0.520632254720358 1
0.542698680638832 1
0.529863157126171 1
0.486035843957958 1
0.566003422389677 1
0.550654378613259 1
0.445820066105992 1
0.551342267890649 1
0.48234509773734 1
0.531930059756261 1
0.616922792960582 1
0.48417909662786 1
0.577198785001961 1
0.504715376837125 1
0.510107175209113 1
0.463196260350445 1
0.476867927617443 1
0.504049470913033 1
0.516627991345888 1
0.522227834801443 1
0.551782098466282 1
0.547496657285482 1
0.460825127332906 1
0.555809077402839 1
0.441129576476893 1
0.660236284194455 0
0.483870038180589 1
0.479633392457535 1
0.502890503513213 1
0.503520485500764 1
0.45512424622104 1
0.445779226659651 1
0.502632539769249 1
0.561892335987762 1
0.491570030625819 1
0.44406849396658 1
0.638087319802356 1
0.442816122458248 1
0.389570203207657 1
0.563266380662399 1
0.551912362487615 1
0.497909586163909 1
0.48204384824301 1
0.390624460920553 1
0.407901932679619 1
0.370505528020871 0
0.524309440567476 1
0.485338470533465 1
0.435773951761921 1
0.36412490685958 0
0.476827092842013 1
0.528246730470275 1
0.59743912996136 1
0.504945037124222 1
0.471275263624542 1
0.516218370903647 1
0.6873386483903 0
0.570272885577338 1
0.521317445469643 1
0.447173095791782 1
0.514049116641819 1
0.470166302996446 1
0.441118112203574 1
0.511111379298925 1
0.632680914665707 1
0.525424150609268 1
0.49233019868738 1
0.452052061641986 1
0.582622569318375 1
0.556709058742097 1
0.432463581235005 1
0.407476788715258 1
0.37533744902501 0
0.512464241711876 1
0.516537207634356 1
0.503086831725748 1
0.48054629142035 1
0.366800616367723 1
0.351974721158442 1
0.420563107884669 1
0.50123045050207 1
0.46160108393485 1
0.443166535765595 1
0.458917223954104 1
0.499962814444303 1
0.642233563295489 0
0.471333576191477 1
0.541882593123269 1
0.526000806569518 1
0.444535959176987 1
0.534890302460938 1
0.423781343663898 1
0.454122452996586 1
0.386326644858209 1
0.425544425887363 1
0.397891869715277 1
0.473032197033607 1
0.483038121197892 1
0.534590436657857 1
0.656295889543496 0
0.607770459394605 1
0.618324609304241 0
0.585944309542476 1
0.542289113430605 1
0.43594747160608 1
0.527040116434044 1
0.39983121417006 1
0.449198566535463 1
0.50171160949719 1
0.488160215526123 1
0.501210139834051 1
0.529173348507986 1
0.477139903511081 1
0.523286828728459 1
0.501110175534466 1
0.531402137435556 1
0.502831427424104 1
0.542613036425551 1
0.49468075624005 1
0.526521763872687 1
0.499672111390961 1
0.463076103873016 1
0.381814619065134 1
0.418111570718132 1
0.527323113339558 1
0.368388390067725 1
0.621174084407288 1
0.499147977691383 1
0.422317532129209 1
0.427116019408688 1
0.552190054659619 1
0.537446988846684 1
0.484930697667566 1
0.463941873475935 1
0.418100198594502 1
0.508679484363506 1
0.492816557933841 1
0.52286609059044 1
0.441639280983618 1
0.551534730608893 1
0.429486339652832 1
0.503178676917592 1
0.575611624150236 1
0.457251532715615 1
0.465770843193665 1
0.384213780644923 1
0.574441622452367 1
0.617224545617225 1
0.416751947848672 1
0.496853822553743 1
0.523163309529748 1
0.470575434847313 1
0.542321981023523 1
0.447121217447934 1
0.544024487384032 1
0.470295344941019 1
0.487067852462241 1
0.5035507698211 1
0.579144427824417 1
0.480591753394474 1
0.481138907517647 1
0.438695906952043 1
0.574387025637625 1
0.43853262634093 1
0.460727670784365 1
0.593197559443503 0
0.597117025227853 1
0.550258586625828 1
0.427534528547325 1
0.514051817381965 1
0.505054936986458 1
0.527663086638455 1
0.560493714016928 1
0.546501229937162 1
0.445030826360439 1
0.499013779010916 1
0.398063593800883 1
0.527478836537645 1
0.485296850408863 1
0.586505262975151 1
0.471663854470131 1
0.477177687952965 1
0.495560078108449 1
0.529347431717712 1
0.498436175300481 1
0.484506929302587 1
0.514299487636291 1
0.534822759249229 1
0.561551159406493 1
0.552544782060344 1
0.53411773779013 1
0.581426916787988 1
0.478582556650165 1
0.59771153611584 1
0.428101935975927 1
0.434703716941884 1
0.551081737677178 1
0.445953994550635 1
0.521652235609418 1
0.485564997744614 1
0.645523090965377 0
0.482405035589196 1
0.524611150433319 1
0.548688247294487 1
0.518323531465481 1
0.477700683042638 1
0.517691314049747 1
0.622749453255222 1
0.516678506827024 1
0.401644705621148 1
0.476660914018773 1
0.498549279524781 1
0.550593833670495 1
0.500462720760836 1
0.521461368041384 1
0.567930725900521 1
0.459028783365424 1
0.529045438359415 1
0.382303486277072 0
0.548047966326234 1
0.629080815986909 1
0.424640646615296 1
0.42532490643653 1
0.567311644242963 1
0.433657149899075 1
0.645951742690575 1
0.406788972502334 1
0.540070681035358 1
0.514728935788304 1
0.468476398633138 1
0.522564800703399 1
0.473101532602361 1
0.479661566923234 1
0.459836234881799 1
0.511678567202552 1
0.520269467852976 1
0.524603571818682 1
0.549551830985602 1
0.415197781871595 1
0.507682773368685 1
0.429943499887033 1
0.425954031365477 1
0.474250924180525 1
0.575371042487152 1
0.5051695203251 1
0.49154277443808 1
0.55562792817526 1
0.54714622253685 1
0.454138948290302 1
0.497695036284176 1
0.460663046244503 1
0.486393153515187 1
0.434209283159227 1
0.582823947462577 1
0.460512258598249 1
0.484509593726151 1
0.507172400237613 1
0.519613605387974 1
0.565239096543599 1
0.446401035942229 1
0.553041897091414 1
0.563575685101538 1
0.561883700765776 1
0.46881765991749 1
0.487831635704874 1
0.522265375115245 1
0.436216697192662 1
0.508620309976601 1
0.430273711568736 1
0.518267816026787 1
0.424855019107588 1
0.456388756900341 1
0.443903599449663 1
0.543570930534897 1
0.553265933158915 1
0.498159918335097 1
0.45886993518768 1
0.565403544759149 1
0.491855449385478 1
0.388326907547214 1
0.475798604367507 1
0.51167054018408 1
0.539467557803147 1
0.539866309203387 1
0.48854577591588 1
0.433162796599119 1
0.478042935078928 1
0.550840365376539 1
0.779774341180038 0
0.519797961958047 1
0.488368106671426 1
0.474965640798997 1
0.545903322463855 1
0.602611957163064 1
0.52225088983628 1
0.585325693443243 1
0.518210096683769 1
0.404512949282655 1
0.439954312183554 1
0.53136771337545 1
0.487832914882735 1
0.475950161746767 1
0.340377511220134 1
0.491797814763874 1
0.555729263973546 1
0.461675001495434 1
0.52550406027606 1
0.499353841402101 1
0.585732919050576 1
0.565097044163387 1
0.481089435415744 1
0.571080377846494 1
0.472646850653122 1
0.46201924193834 1
0.536772540326547 1
0.499262603068314 1
0.615677053385537 1
0.501189904712994 1
0.510543303078081 1
0.484220332123361 1
0.417741767270809 1
0.56654213402644 1
0.446591740056535 1
0.603989857449551 1
0.485838979600096 1
0.521661939359396 1
0.504464173028915 1
0.349266746923118 0
0.493690386468308 1
0.525102122420721 1
0.62253219525047 1
0.467674391461661 1
0.45045446445553 1
0.517230242892278 1
0.646334018110793 0
0.500587268066313 1
0.534304663713673 1
0.388353616496679 1
0.579142720305583 1
0.464405060235062 1
0.477236162605503 1
0.486036086389519 1
0.576189577003785 1
0.52182260161898 1
0.547965980299279 1
0.498744154310315 1
0.442819024717704 1
0.471570956290101 1
0.522547333884437 1
0.559761366235879 1
0.492575320534352 1
0.501529335884096 1
0.546114214545993 1
0.51803445358214 1
0.416824213542939 1
0.409126036877183 1
0.533590353500187 1
0.47819897814875 1
0.474944650758654 1
0.520937621130354 1
0.469634240999449 1
0.522901910280324 1
0.475937818001498 1
0.460148232607783 1
0.567694530247356 1
0.451453539359869 1
0.445510915266435 1
0.479772594926091 1
0.566401266464055 1
0.508442792693348 1
0.516873810484833 1
0.526614271163122 1
0.503996392143259 1
0.472531930453457 1
0.553101733079783 1
0.429952350966625 1
0.442586299689648 1
0.535719094332092 1
0.48758219993986 1
0.522133624311538 1
0.558451785092294 1
0.449468852664981 1
0.606510310131766 1
0.5227415219418 1
0.545233484277583 1
0.555956830582325 1
0.429737448298276 1
0.525239170485485 1
0.498678075539112 1
0.44836140596403 1
0.482287141212019 1
0.554578154139626 1
0.550981759354728 1
0.433432948773967 1
0.56367506773995 1
0.519121673466678 1
0.538983516566916 1
0.533850142393502 1
0.519604818519697 1
0.580495797975936 1
0.579306600937553 1
0.548257967358168 1
0.579502837234528 1
0.614238452385315 0
0.468220026851309 1
0.509169268686479 1
0.426354664718446 1
0.445570766853813 1
0.469603955772763 1
0.502089349459723 1
0.489574253370212 1
0.586739315578739 1
0.485165041383143 1
0.444015100082292 1
0.51838190525477 1
0.55816436082939 1
0.484472302058891 1
0.498126069778876 1
0.437650488793069 1
0.537703272053511 1
0.428008925471788 1
0.517293623658873 1
0.336229344123193 0
0.501285412933612 1
0.545219446777973 1
0.578294669421781 1
0.573917690806856 1
0.481876470085242 1
0.518190266833763 1
0.437850520986245 1
0.645982480919 1
0.526350083368326 1
0.434949398791863 1
0.53653764879244 1
0.577554732120121 1
0.525076170188795 1
0.535602576804818 1
0.516252012017521 1
0.462851453448929 1
0.562403361674242 1
0.56974673293028 1
0.497915298412953 1
0.572284488918436 1
0.517443045098482 1
0.479139229554266 1
0.557434399292875 1
0.608954272812554 1
0.487843606524351 1
0.511973468636645 1
0.444346483477108 1
0.433102405976881 1
0.532440625178755 1
0.416627801052422 1
0.513943071898931 1
0.511667366788724 1
0.405426137159252 1
0.57481879499387 1
0.434059525190122 1
0.481126590748527 1
0.499988466377636 1
0.440734956627484 1
0.507392933100134 1
0.404235161475701 1
0.54850752967114 1
0.369292790085405 0
0.402719435116458 1
0.430750395949592 1
0.465112031852084 1
0.461006608966647 1
0.597660612986029 1
0.388988292699714 1
0.575877162522983 1
0.423270391156714 1
0.61322413840355 0
0.48489210021798 1
0.517700265392565 1
0.454374033319725 1
0.550460111440088 1
0.483514158463415 1
0.578072434199417 1
0.551606998292431 1
0.448150258766512 1
0.448269240185811 1
0.535574750439201 1
0.57124212108713 1
0.469660457540099 1
0.533863424562467 1
0.58408491628887 1
0.351518937772322 0
0.540097521719753 1
0.471165023467854 1
0.563910419719305 1
0.576640711687948 1
0.421910999043062 1
0.36245816129544 0
0.355206895634389 1
0.596661013074186 1
0.522778215665709 1
0.552698895400133 1
0.617506922965714 1
0.560787320178291 1
0.525499757570349 1
0.526259708449054 1
0.43548923443567 1
0.527697324538379 1
0.585784125304572 1
0.525561443352521 1
0.412711566517023 1
0.543541881231892 1
0.558844197474018 1
0.513119801334678 1
0.516820205876572 1
0.352235592804714 0
0.54713623472236 1
0.518972083479007 1
0.480806395562582 1
0.468967657246664 1
0.475955654257026 1
0.583949303379707 1
0.650336720895464 0
0.495649866935839 1
0.501386017737062 1
0.564454055575256 1
0.599947875621572 1
0.52526923120861 1
0.554175884065545 1
0.439786733623233 1
0.608244678344594 1
0.455046585634136 1
0.55487184261312 1
0.438108291091293 1
0.501864450521621 1
0.500950716608051 1
0.521616846674185 1
0.478923780190183 1
0.576737618094508 1
0.485204233236339 1
0.648929632600172 0
0.606499571037472 1
0.437921180203974 1
0.578257619802785 1
0.568706550618645 1
0.568838592173405 1
0.555248709615209 1
0.583371062098432 1
0.412034769365283 1
0.524601916998372 1
0.479643319632121 1
0.528841089743137 1
0.570136433334601 1
0.524970833121634 1
0.524897118281616 1
0.47168060813245 1
0.711633926428975 0
0.568948230617711 1
0.446678629267067 1
0.464367076630224 1
0.421635337792254 1
0.454094225550062 1
0.521552249686321 1
0.457627119182135 1
0.543191077492142 1
0.451977506475794 1
0.44637367133851 1
0.49795248735728 1
0.571943700496961 1
0.510397317319185 1
0.482487887240016 1
0.451232393845117 1
0.436337637660755 1
0.502210437182107 1
0.36133937589479 1
0.505202876396459 1
0.500143744734689 1
0.412262489945815 1
0.43164371346292 1
0.55872660045375 1
0.363285115205357 1
0.531909853618998 1
0.515847593418681 1
0.39090542087718 0
0.475605813983065 1
0.476514418964611 1
0.494135277646301 1
0.472314234047429 1
0.571527528563273 1
0.532678980043188 1
0.591609327779277 1
0.588342007141198 1
0.468621838189978 1
0.55878198676513 1
0.511313797130548 1
0.465207999727896 1
0.447397071394689 1
0.496847765795773 1
0.413048979112102 1
0.493961914871273 1
0.509421771083257 1
0.579033433577403 1
0.458901301006331 1
0.610759690793732 1
0.468377403941271 1
0.511185399032268 1
0.483588632106883 1
0.469034959717673 1
0.427417222529707 1
0.468948132843206 1
0.547680554538943 1
0.492234146173456 1
0.489863363795753 1
0.507670556732754 1
0.474138415870952 1
0.560694717225799 1
0.420046694726551 1
0.56338598453143 1
0.424463475596898 1
0.596575528376635 1
0.445301701739065 1
0.567566105644432 1
0.501348569806018 1
0.547569587828042 1
0.577071683647648 1
0.525973287547518 1
0.448571168304802 1
0.563700797800927 1
0.478736520494601 1
0.567143882463621 1
0.491250788404193 1
0.539195471512524 1
0.450454887776373 1
0.539366653892057 1
0.451227461446676 1
0.470288212694366 1
0.445095017367008 1
0.514324468164762 1
0.356321005764134 1
0.559779517780911 1
0.506966122048849 1
0.603176791683233 0
0.512587414489093 1
0.587777595905381 1
0.638936957116983 0
0.531979534594436 1
0.477495973370041 1
0.533172314584274 1
0.677866351204588 0
0.481647904160671 1
0.532746427415125 1
0.499461088355554 1
0.400200793279163 1
0.45756385716425 1
0.440969496185505 1
0.501425064412569 1
0.418475912234324 1
0.573209866192631 1
0.538297173350669 1
0.569638140184518 1
0.45011831072656 1
0.42813791047924 1
0.458423126645514 1
0.438782887586811 1
0.526660377988702 1
0.479943956601445 1
0.444317598780915 1
0.570431041204316 1
0.501595585908228 1
0.615344495910425 0
0.525796256315814 1
0.436796267299239 1
0.51940513906589 1
0.478126389218524 1
0.415842553842869 1
0.430402769036822 1
0.555662129969711 1
0.317043340773564 0
0.448804097405992 1
0.622616400567596 1
0.415735587370663 1
0.52241722097028 1
0.459769326543537 1
0.530801243004941 1
0.558799872312765 1
0.566998738629647 1
0.497244468953017 1
0.513088695119586 1
0.436276502077688 1
0.470115474706594 1
0.528882231979067 1
0.538344932084589 1
0.514390980905998 1
0.547881094623747 1
0.53954498759962 1
0.440450068168365 1
0.454561967458714 1
0.450499156374327 1
0.488169018018217 1
0.487718696800334 1
0.513545421140603 1
0.394057038527189 1
0.517702486225061 1
0.285166848940643 1
0.539046543208536 1
0.474631123287288 1
0.360565288267005 0
0.59598074863458 1
0.543340708281198 1
0.504784599529547 1
0.421868857758793 1
0.528673430506982 1
0.492973290160521 1
0.377922128188583 0
0.499505548325383 1
0.427393663853743 1
0.478241938728799 1
0.489422313889998 1
0.477466830917969 1
0.483624551522384 1
0.597298402438578 1
0.509130910520984 1
0.515263620832338 1
0.47983455114244 1
0.527923576558128 1
0.497805692588482 1
0.339557350036562 0
0.440163684998767 1
0.552783668688977 1
0.483968158312054 1
0.509504430570458 1
0.562129999898184 1
0.553410394393661 1
0.57159134326986 1
0.443995930663865 1
0.523800819935653 1
0.468965990422254 1
0.520222653195074 1
0.48069677834433 1
0.554226663572815 1
0.480350699008512 1
0.6185807251647 0
0.428184576691171 1
0.490442917593241 1
0.506536664790626 1
0.511054816215853 1
0.42483835612932 1
0.514636898319422 1
0.518623772604971 1
0.508908342136053 1
0.431702383515984 1
0.482052169125811 1
0.672909099027029 0
0.471961373144251 1
0.489162605972293 1
0.442962253991433 1
0.492053685421289 1
0.396908216681053 0
0.497553879445059 1
0.524361948980968 1
0.403820869671851 1
0.50979054543896 1
0.458327934025325 1
0.478184047158589 1
0.626777827576525 1
0.510831703114342 1
0.473955628875422 1
0.455231631573656 1
0.577733668497633 1
0.452535543983452 1
0.522807524756787 1
0.4723074881563 1
0.493813780958457 1
0.454053866349078 1
0.490273978345747 1
0.528158265157631 1
0.658626732478091 0
0.497505325741885 1
0.479600523993212 1
0.528590478674288 1
0.559631893108483 1
0.578003507933023 1
0.392876763839696 0
0.460234284580428 1
0.4454195164648 1
0.466729397123458 1
0.50907187091932 1
0.459563106065019 1
0.518361721954112 1
0.574936837261527 1
0.49066610329785 1
0.507684961591847 1
0.537153621954159 1
0.508329695675305 1
0.468212177033344 1
0.554571277269926 1
0.439261862392327 1
0.508941727248665 1
0.572040692185824 1
0.517213716537108 1
0.546941290964261 1
0.578385887294864 1
0.581644409568774 1
0.452862532541858 1
0.430884600464273 1
0.50921218064886 1
0.430826393805198 1
0.452589492147093 1
0.513166269669657 1
0.488489224105534 1
0.555017039761097 1
0.448370946407457 1
0.56143248004967 1
0.438792712491384 1
0.605356608393354 1
0.407695270188183 1
0.536690208031084 1
0.529011867351149 1
0.554822786536663 1
0.493503058221025 1
0.446733032585277 1
0.417343814992833 1
0.496864439136856 1
0.520081815673391 1
0.403170418585775 1
0.526313283039565 1
0.437718194579841 1
0.545898826007316 1
0.496479664010547 1
0.481639386586283 1
0.480781871438977 1
0.564347358053564 1
0.432191677140829 1
0.494440762784974 1
0.620801792707627 0
0.461868877873726 1
0.54910922664836 1
0.547949581461308 1
0.529114156794901 1
0.43465683439159 1
0.621542434371525 1
0.606256545375889 1
0.545040444082843 1
0.455736419919259 1
0.384536555088504 1
0.522124074474376 1
0.40945041414562 1
0.502840757208032 1
0.622464857897473 1
0.521997471766446 1
0.604068613451829 1
0.461610279514547 1
0.461009487264146 1
0.434205827436249 1
0.42485786371179 1
0.576747739634345 1
0.444440551287657 1
0.521990839718292 1
0.5224783383922 1
0.617228993027487 0
0.574611924811666 1
0.557911921004234 1
0.602446753383681 1
0.479456677666118 1
0.477300330566175 1
0.361159992622124 0
0.530781322711459 1
0.521452185797455 1
0.50141530465745 1
0.547931235712321 1
0.50400631252431 1
0.47371878176353 1
0.428789728980992 1
0.532518381026271 1
0.381642938242767 1
0.604546931497563 0
0.496275843755139 1
0.493644104134476 1
0.633162478672241 0
0.462708134978896 1
0.568831236339899 1
0.509442383768335 1
0.425434215355694 1
0.36432534701868 0
0.50032755169844 1
0.59489328526444 1
0.538876994157613 1
0.490865393631416 1
0.393211328186822 1
0.535385181806239 1
0.509336975672849 1
0.532989023124806 1
0.50598838506385 1
0.49905378476111 1
0.467508174161944 1
0.500571790770821 1
0.510949962571097 1
0.470034430072335 1
0.620982969322444 1
0.504222383653888 1
0.568069996701804 1
0.434430031829155 1
0.5515235550948 1
0.538435002962442 1
0.397393048455708 1
0.541022739470024 1
0.520180574766208 1
0.623526918798249 1
0.517377080785753 1
0.476557327257446 1
0.478658047385099 1
0.527141467297196 1
0.408485439419033 1
0.484115759062592 1
0.545824708555345 1
0.470456807300519 1
0.438182258665368 1
0.569136404581788 1
0.569957429919796 1
0.441910583831829 1
0.460276646552862 1
0.510832682149414 1
0.576230268213849 1
0.524282949784607 1
0.4546613193057 1
0.430151620242398 1
0.391791105124297 0
0.361749204325254 0
0.478447207545767 1
0.563478946297517 1
0.350039389131928 0
0.443762842636804 1
0.549960592950794 1
0.459962265120485 1
0.519864356609877 1
0.561034623059391 1
0.50388272760438 1
0.509911460015519 1
0.434060183127526 1
0.44281144406283 1
0.576964815804054 1
0.440750657533491 1
0.524166486343527 1
0.382396532111684 1
0.574620407769552 1
0.439323781803946 1
0.495081974414046 1
0.543337202102923 1
0.454348716597783 1
0.51200853779961 1
0.503717258108652 1
0.563730636885229 1
0.409727615273584 1
0.446011087140025 1
0.444317854951464 1
0.569030852392946 1
0.574610572622128 1
0.529437185536405 1
0.471935929388083 1
0.548546747858398 1
0.419696336565489 1
0.400329242160223 1
0.404149118757236 1
0.445012713029166 1
0.464727817844092 1
0.527561882471897 1
0.479436401665088 1
0.431575475853868 1
0.514466489963708 1
0.548490881548169 1
0.577486605088639 1
0.461428901363476 1
0.464026677217235 1
0.389814241219284 1
0.481144184272425 1
0.668163384059694 0
0.481697463182683 1
0.425031758075901 1
0.544758216399585 1
0.509156540461507 1
0.670297417509637 0
0.460175797127362 1
0.535697765188167 1
0.399292834091193 0
0.567657521963021 1
0.562433278094016 1
0.548350421188488 1
0.457306094793892 1
0.478291215674825 1
0.396011382037852 1
0.490400340705599 1
0.348785397054179 0
0.527594893489203 1
0.587509643530158 1
0.536613596376254 1
0.355896179794572 0
0.417684509883104 1
0.575459269501888 1
0.336954682272646 0
0.473029589339865 1
0.615335668201422 0
0.478079761661953 1
0.371806635744788 1
0.502759913560757 1
0.48591273329122 1
0.526439834625291 1
0.426174627975419 1
0.481526853582097 1
0.617546608174008 1
0.504188342894233 1
0.550577776660877 1
0.515890220080341 1
0.402218048567428 1
0.562107436319856 1
0.489083178547428 1
0.44476128668688 1
0.51698449776963 1
0.517807425770481 1
0.48981117209404 1
0.614797744668782 1
0.633661291128404 1
0.512562252936255 1
0.493011391284514 1
0.521805911222486 1
0.509647746652632 1
0.557117197202196 1
0.533823108043588 1
0.493975030205529 1
0.638081193865976 1
0.453374146504341 1
0.486546424179613 1
0.506006845243636 1
0.519654069252535 1
0.493699129139856 1
0.493351070893645 1
0.426737938197356 1
0.498482068984409 1
0.447754224865793 1
0.478593793205402 1
0.515958555266078 1
0.408574126832239 1
0.522301228393843 1
0.48898696819198 1
0.486821954814579 1
0.509629170123235 1
0.435726532611637 1
0.425919404138769 1
0.473579593918233 1
0.508332257388762 1
0.459797294934707 1
0.450445518807268 1
0.500487085734214 1
0.58683812773632 1
0.477110244988842 1
0.429395169110534 1
0.577717337640196 1
0.349437587741661 1
0.565019089060328 1
0.424337848660107 1
0.415956430953772 1
0.560749841600606 1
0.522124763291115 1
0.556142723674342 1
0.610749579582894 1
0.565326905249007 1
0.407642990754262 1
0.436240312902101 1
0.568735755910931 1
0.513106093859854 1
0.516609012752296 1
0.62830826718651 1
0.496148749123762 1
0.461107776879473 1
0.586580723417777 1
0.538771737971401 1
0.547690777599565 1
0.560095200856082 1
0.287826843603734 0
0.450557817598973 1
0.468868438402639 1
0.528576023513617 1
0.576185524756275 1
0.513590479509508 1
0.535163728769938 1
0.657374368566646 0
0.440867031409515 1
0.533003157805801 1
0.472620835351388 1
0.512275856080863 1
0.567989716121162 1
0.490463279955037 1
0.45585860817979 1
0.439495458353444 1
0.464389940508512 1
0.582236205619984 1
0.422323565575935 1
0.405482346530211 1
0.506595025954263 1
0.496640611821335 1
0.43977094087823 1
0.496976061190235 1
0.519540682026781 1
0.383799292027888 1
0.494779810968921 1
0.480696993380448 1
0.48084087041131 1
0.5077636692265 1
0.511457831704369 1
0.384780249577502 1
0.492743041864061 1
0.458254631172533 1
0.515380604974321 1
0.496221625507641 1
0.443204278858194 1
0.57444849979078 1
0.52994271201917 1
0.494423369068778 1
0.524305293101799 1
0.559069023278125 1
0.366482438010157 0
0.544911390084627 1
0.515105387500559 1
0.474987405478341 1
0.433388480040806 1
0.536273980122883 1
0.422590865343231 1
0.49332528693822 1
0.521320662556583 1
0.449830506120636 1
0.51000669348177 1
0.609442084275481 1
0.462964140815023 1
0.446337168017314 1
0.476710002324238 1
0.491077919131711 1
0.421805666532306 1
0.439351435783865 1
0.508090709016464 1
0.553150968743145 1
0.533750029565755 1
0.536842499285526 1
0.647313773777337 0
0.429427682200768 1
0.497585542752866 1
0.478073678824109 1
0.413567176445102 1
0.515566534100493 1
0.514691886010897 1
0.460143003241392 1
0.506335991362423 1
0.505622592068799 1
0.586465652505354 1
0.483834722261856 1
0.482648331568038 1
0.504518383628998 1
0.606794253259479 0
0.554965440180219 1
0.432164990618188 1
0.593355015661814 1
0.419115075575189 1
0.495058219023463 1
0.460977632152 1
0.504860586699095 1
0.474452127092074 1
0.533968024647108 1
0.580144053280868 1
0.48422610505939 1
0.542968102111796 1
0.520505263321363 1
0.438898325621559 1
0.419339437924573 1
0.459114345272115 1
0.392134548360066 1
0.502880325306407 1
0.453453726230701 1
0.573751536775026 1
0.500655346077893 1
0.562181614049742 1
0.468849694155376 1
0.502934862522669 1
0.510425217259509 1
0.554488103402749 1
0.38699979461396 1
0.547845294996866 1
0.432294386954069 1
0.510366896439465 1
0.539719619311707 1
0.646779725807934 0
0.447197056071482 1
0.569049868450083 1
0.513093133044021 1
0.483154787516404 1
0.547190197552805 1
0.485634063354392 1
0.45622727043702 1
0.535630873888018 1
0.564168030827251 1
0.426142546664851 1
0.518276910054871 1
0.5027989978715 1
0.567230928262001 1
0.519194425921716 1
0.42004817388107 1
0.462570687595793 1
0.436212811352707 1
0.442627101526758 1
0.498037476611237 1
0.541355712593983 1
0.642154156089977 1
0.468468110341611 1
0.342419993018232 0
0.42007617778619 1
0.526589060763633 1
0.487735805424456 1
0.539186742828749 1
0.527739569297061 1
0.575487854359746 1
0.45082757146872 1
0.467624200445068 1
0.548665345424326 1
0.3405840086101 0
0.468936202864141 1
0.35735566276066 0
0.606397079449039 1
0.552829559070904 1
0.529741590857132 1
0.529294444083177 1
0.463441832759636 1
0.551415909956688 1
0.411127876627098 1
0.409488842577857 1
0.645755170038373 0
0.5546217958979 1
0.524423008158183 1
0.553121442923029 1
0.435810925017832 1
0.458095931400521 1
0.636942869536195 0
0.495796088164605 1
0.401475048199719 1
0.52725761782264 1
0.402369288685502 0
0.47891468530606 1
0.576031947457393 1
0.412654401989566 1
0.542911182891389 1
0.48834086017585 1
0.50590404173096 1
0.570235607208975 1
0.262373374199637 1
0.539611322037403 1
0.446599045435481 1
0.52108437984289 1
0.480031670239 1
0.460115233967808 1
0.527326885627133 1
0.403018051302985 1
0.537922505954237 1
0.480371295960127 1
0.532898543181109 1
0.531022622485151 1
0.356576003772438 0
0.444699564631191 1
0.547981029085563 1
0.541372078840763 1
0.520782561078774 1
0.459273258776521 1
0.448464200879771 1
0.501498806334569 1
0.483325890694559 1
0.571343166830558 1
0.570659454143163 1
0.459890432840586 1
0.486822077445595 1
0.470613714154898 1
0.523516042673778 1
0.502994287383143 1
0.433836467062581 1
0.598359789096228 1
0.599166593892512 1
0.344358732071644 0
0.49948811928763 1
0.497804071006548 1
0.53663165694624 1
0.492015100515828 1
0.568486270259279 1
0.518358545257443 1
0.49253081354156 1
0.527184943014598 1
0.586174804151962 1
0.609692951852458 1
0.490147927562471 1
0.546077674891612 1
0.488474294611718 1
0.503490400636419 1
0.446821027100594 1
0.470230273786778 1
0.523119380190221 1
0.529567952904452 1
0.442370425197615 1
0.56221274943419 1
0.609259047260839 1
0.432619372129901 1
0.515893512155933 1
0.524428174684451 1
0.590064193767043 1
0.501810624947674 1
0.590326809744428 1
0.455211372664074 1
0.40375597080283 1
0.434130967153621 1
0.447499957801691 1
0.477831001705488 1
0.512203193976211 1
0.529520350645418 1
0.488506385053793 1
0.446561155359716 1
0.446949190823782 1
0.461120897241246 1
0.441078056901455 1
0.487102172267244 1
0.500772769408014 1
0.522012819113591 1
0.515365930692567 1
0.492484434903853 1
0.474135653450319 1
0.502510000328282 1
0.565808879208566 1
0.572404817443133 1
0.466703929551905 1
0.478336239665798 1
0.532010899903285 1
0.539964153513016 1
0.530683187650006 1
0.497423770760599 1
0.517670236281864 1
0.449123137226378 1
0.538243333874006 1
0.315638053087366 0
0.318893282593415 0
0.464534698814289 1
0.509381896631675 1
0.379561960512206 0
0.52515836246331 1
0.573803248051567 1
0.534224486404224 1
0.530849103137298 1
0.528744183745313 1
0.564987262778252 1
0.531898983352497 1
0.539699099275119 1
0.555884835525182 1
0.504052282224257 1
0.42880964141426 1
0.47887256050136 1
0.46169101752386 1
0.46443786965661 1
0.51741360601422 1
0.451060358423312 1
0.429373897115704 1
0.566731059746953 1
0.426349775616587 1
0.499301352737075 1
0.448287079965845 1
0.485611363150532 1
0.429491484424619 1
0.501246688331648 1
0.471286309485572 1
0.57901199331623 1
0.553429825205752 1
0.578569834538995 1
0.552520900626298 1
0.452821687359205 1
0.379638736039114 1
0.525889703851301 1
0.490038044293844 1
0.626992330369104 1
0.524916638783341 1
0.516911235659799 1
0.495786566038365 1
0.480734978374393 1
0.533237611515579 1
0.514106522638023 1
0.434207625765919 1
0.504558062266026 1
0.56539714797926 1
0.454030584483119 1
0.62739083553375 1
0.620278672878914 1
0.347469325074333 0
0.607479103026426 1
0.455685156452203 1
0.469464005632769 1
0.520582416218105 1
0.475184581411543 1
0.569703228797906 1
0.602291559112991 0
0.481300310967419 1
0.421006991617187 1
0.516095002110646 1
0.562487753183044 1
0.409165383317665 1
0.431469125983295 1
0.539107351058192 1
0.473504875197369 1
0.398484317009167 1
0.577675361942452 1
0.484836519464703 1
0.480867761036129 1
0.54236969975102 1
0.587418104750154 1
0.479659265562222 1
0.447667502217541 1
0.367443986058751 0
0.444155046635314 1
0.494310481849443 1
0.442241184449581 1
0.448620595183924 1
0.465333369033741 1
0.498025521576015 1
0.515920679342406 1
0.506224690835159 1
0.443263455189936 1
0.443319259035138 1
0.470350510113061 1
0.594110332128722 1
0.568340810745193 1
0.620503324249386 1
0.421106691585125 1
0.343626593379681 1
0.478892761289897 1
0.488733627573553 1
0.546983697268429 1
0.498324872334112 1
0.456895561564259 1
0.482341437576765 1
0.428615514371743 1
0.481926510025856 1
0.509402984115043 1
0.612389435996893 1
0.464395011261522 1
0.509219717443559 1
0.507403514371871 1
0.512034729355498 1
0.466457476328386 1
0.537445233490234 1
0.546793450615235 1
0.489018895573735 1
0.5514606365174 1
0.479026349579942 1
0.59599796430691 1
0.437915857714068 1
0.483570188853334 1
0.426755101816145 1
0.580701560297799 1
0.541403299532593 1
0.488030432723915 1
0.48817989857747 1
0.434863136990589 1
0.495682067842523 1
0.462131219792353 1
0.473951663004688 1
0.572074874888854 1
0.402729710419374 1
0.522685103621389 1
0.531005483215967 1
0.579044100480689 1
0.498979305639129 1
0.516888063264993 1
0.384134697569437 1
0.548881889972046 1
0.55254653115552 1
0.516428905640318 1
0.534224928384165 1
0.568377581748881 1
0.523243986600199 1
0.524725587458432 1
0.358240019821739 1
0.449695181577663 1
0.511689960055804 1
0.485510982777029 1
0.484929192352891 1
0.49412582134133 1
0.481780019437142 1
0.547925670470935 1
0.526050734119008 1
0.530086127653553 1
0.56136535678714 1
0.533181555427272 1
0.480644540276861 1
0.511546420620763 1
0.440787321408712 1
0.526218426536046 1
0.512906117707866 1
0.470005810606338 1
0.50890029018887 1
0.470855197352565 1
0.508338600411174 1
0.517119408112561 1
0.565927624305896 1
0.397102929747462 1
0.52087684226401 1
0.511403529378162 1
0.616718543394272 1
0.423893056836272 1
0.538923378925086 1
0.426065526871736 1
0.395364020467457 1
0.457884901617235 1
0.425471691830464 1
0.411644459139156 1
0.471577047505134 1
0.458247023683964 1
0.45322520171822 1
0.520421569661595 1
0.532846361738494 1
0.584321035380086 1
0.490235669737396 1
0.510476402039963 1
0.506299389696925 1
0.439264591639287 1
0.556677132184702 1
0.498428359478387 1
0.473065804023275 1
0.469476319307116 1
0.506855985995657 1
0.530638112852561 1
0.398382622014914 1
0.451341494874333 1
0.424540154875501 1
0.411688845269825 1
0.537505139110441 1
0.513487810432391 1
0.421842889923633 1
0.453045819033645 1
0.413741598547092 1
0.543334897733336 1
0.472160770071705 1
0.526974022088346 1
0.526578205362919 1
0.381977723568653 1
0.464786672413692 1
0.427967382180275 1
0.434292637000532 1
0.557107652906301 1
0.538866402914839 1
0.418395511336749 1
0.53289545945258 1
0.482272820334309 1
0.47021164970931 1
0.378351767803757 1
0.578404603437946 1
0.407956805310461 1
0.544583414095942 1
0.418380992920866 1
0.483258972545301 1
0.442827026852902 1
0.509795916617746 1
0.508492914015165 1
0.483622197539124 1
0.58132574043678 1
0.503489261189444 1
0.406096018551167 1
0.55606170670204 1
0.498007069823239 1
0.563143691244172 1
0.46705286279157 1
0.427098042440452 1
0.555104418727415 1
0.384077988557715 1
0.566806557896717 1
0.398411547449983 1
0.509171877094263 1
0.531952203625359 1
0.515406196155641 1
0.568739776271946 1
0.377667075211981 0
0.476644980421088 1
0.537853877288854 1
0.535267004412213 1
0.389737676552112 1
0.562745478837749 1
0.532604055824226 1
0.431378955331758 1
0.534958812658804 1
0.52855638871642 1
0.472146735069615 1
0.458492966966522 1
0.468636265241445 1
0.496210304700113 1
0.443324088409487 1
0.485004401317801 1
0.492636276353539 1
0.442875406104217 1
0.519671977234109 1
0.48514270571491 1
0.56733450371675 1
0.438574379557747 1
0.585764112004165 1
0.619732347243771 1
0.486156666133024 1
0.423781277065692 1
0.453237707865284 1
0.5586190534943 1
0.494938208967958 1
0.463762818388784 1
0.453086519846204 1
0.505580700434281 1
0.490742623198771 1
0.566457531836417 1
0.532361887193957 1
0.459262717118407 1
0.439923872224977 1
0.352982354828972 0
0.528482694596436 1
0.541280510482351 1
0.638821662838587 0
0.468294334604914 1
0.461147581841567 1
0.598846611451984 1
0.47109626329106 1
0.492161573814412 1
0.518609401893161 1
0.536229970149121 1
0.521256344855942 1
0.467071960797779 1
0.430726231097637 1
0.492056361863006 1
0.531659007992556 1
0.363318918412695 1
0.521247708560189 1
0.411880572826265 1
0.495627061764317 1
0.570921885021781 1
0.539466227596025 1
0.553413800935769 1
0.611218396702477 1
0.454411681690132 1
0.524235482916681 1
0.524983893992502 1
0.428231792498297 1
0.545151469407245 1
0.487309378859378 1
0.443122786767541 1
0.485749969958996 1
0.395080810595872 1
0.380853291683765 1
0.453995592697421 1
0.53519436263093 1
0.526772693279991 1
0.477050269836167 1
0.458986719062734 1
0.483142067643467 1
0.462713256598511 1
0.499111171445345 1
0.57773552190138 1
0.466890774406371 1
0.593116670935758 1
0.638022873232555 1
0.595764595656372 1
0.542320513942723 1
0.50689711913838 1
0.384608107237976 1
0.582124718544856 1
0.461973032112728 1
0.465484308728976 1
0.538476241940529 1
0.632526443497007 1
0.443266906990228 1
0.45840899796243 1
0.435609431720801 1
0.559464102658743 1
0.491182523260625 1
0.557967628031289 1
0.416302747743942 1
0.530663784835433 1
0.465313462780959 1
0.505574307157458 1
0.457918371322357 1
0.489149118274523 1
0.535796115219491 1
0.572320680390154 1
0.40149690029629 1
0.550024725516807 1
0.444707756734008 1
0.519550043685271 1
0.609644451347703 0
0.53129679910138 1
0.521417953049576 1
0.41617364228612 1
0.381287570440033 1
0.413462989115873 1
0.476664955942771 1
0.458044256405639 1
0.570888047503461 1
0.598530463465646 1
0.503981699918542 1
0.570298573083732 1
0.536492387277043 1
0.48121682198182 1
0.385662022442717 1
0.510767963474115 1
0.391698403745835 1
0.592628973614935 1
0.420128949869541 1
0.442709890661368 1
0.428929037040462 1
0.486635875452954 1
0.60626170633692 1
0.487968493847517 1
0.505312786529547 1
0.542748003774023 1
0.618136823895914 1
0.554932619447141 1
0.533966414083889 1
0.521273281704576 1
0.456060302126543 1
0.464006789547459 1
0.459103683260223 1
0.540461725694045 1
0.477601536122226 1
0.593191762637287 1
0.602374564805771 1
0.48596065923524 1
0.496015132566224 1
0.4916921891489 1
0.492780811730062 1
0.50706177101153 1
0.439191268136178 1
0.497053864473368 1
0.442673962214396 1
0.475551506740065 1
0.556709590859947 1
0.525475455024032 1
0.460199666323024 1
0.49473966895975 1
0.515683542322181 1
0.465156359627168 1
0.522430689375288 1
0.48046498701768 1
0.368009670160796 0
0.465975772806113 1
0.572034800696658 1
0.593563285731084 1
0.446171394638813 1
0.527425381238912 1
0.519092441293491 1
0.484395402324096 1
0.56397655533146 1
0.403665892420431 1
0.513727177123742 1
0.386020810602483 1
0.609280020031249 0
0.626941654211735 1
0.555274648205065 1
0.500273497664133 1
0.428273347931199 1
0.439981286815177 1
0.400146491884499 1
0.44898204873485 1
0.526243183237717 1
0.519561570415479 1
0.458573112968839 1
0.495342955011877 1
0.464433978853757 1
0.529346588332343 1
0.661904517902007 0
0.422352374727456 1
0.361310769230522 0
0.512775039074048 1
0.455797930260856 1
0.550871396063571 1
0.559979001713989 1
0.529426162385834 1
0.422450408753595 1
0.601008711211829 1
0.433255131934635 1
0.572704385440623 1
0.497740091908155 1
0.447688955765831 1
0.483635879982163 1
0.609067691191115 0
0.406482227050854 1
0.496269598667614 1
0.645600414844637 0
0.473396867151733 1
0.491022008599794 1
0.429782712926232 1
