# Supplementary material for: Bias caused by sampling error in meta-analysis with small sample sizes
Source: PLoS One. 2018 Sep 13;13(9):e0204056. doi: 10.1371/journal.pone.0204056 (PMC6136825; doi:10.1371/journal.pone.0204056)
Supplement: S3 File — (ZIP) [file pone.0204056.s003.zip › results N = 20 delta = 0.5 tau = 0 sz = 20-30.txt]

"dl.delta" "dl.cp"
0.493136285321775 1
0.374471760513318 1
0.395567629031066 1
0.425601680589364 1
0.176316428390208 1
0.59099245747117 1
0.389733561004379 1
0.391089160594596 1
0.616897467923668 1
0.540250622534017 1
0.190128119243662 1
0.616821240618812 1
0.849161565683984 1
0.755152489288761 1
0.383505596097102 1
0.253602023182882 1
0.369919359316471 1
0.35678983312196 1
0.530814217079727 1
0.645601515009287 1
0.845724186752988 1
0.742260023175133 1
0.534004935989755 1
0.672316032411184 1
0.533974149390186 1
0.918342909041916 1
0.399017264347231 1
0.362851649808718 1
0.55738418290635 1
0.271723383619291 1
-0.123936035882338 0
0.64295957558812 1
0.219686651164537 1
0.723393321049056 1
0.395470317368093 1
0.511384152011643 1
0.361235600010594 1
0.416161913028661 1
0.468901067605017 1
0.428029617465236 1
0.366302842038348 1
0.45565699429882 1
0.68954455233423 1
0.442889123118514 1
0.739505550181194 1
0.585900616960379 1
0.485273424536923 1
0.210034544650196 1
0.466186753590259 1
0.306315311327625 1
0.346851704468234 1
0.241225266314721 1
0.30450448666049 1
-0.0747038692733364 0
0.384626912075081 1
0.487583770935312 1
0.37513589075366 1
0.190732868356997 1
0.723994570781805 1
0.421223322962638 1
0.20125112090362 1
0.485914927141242 1
1.09901427247001 0
0.752321272010944 1
0.356383207185192 1
0.407649360917704 1
0.449062159768322 1
0.61452172165212 1
0.0806968475624828 0
0.657894831208606 1
0.664018747519734 1
0.470532449364087 1
0.939836329182172 0
0.179143515478653 1
0.651395182052829 1
0.567064642368597 1
0.244658617126447 1
0.437327042906787 1
0.0517816926065749 1
0.421219338332742 1
0.348368742771172 1
0.653656837792992 1
0.413652744935818 1
0.445219928003651 1
0.752816168481628 1
-0.0241970557242946 0
0.154514104373994 1
0.0676867747008584 1
0.498323007549013 1
0.484121031526924 1
0.7602793898941 1
-0.0325852938696871 0
0.488608532856173 1
0.454138857082217 1
0.105654833671746 1
0.876220984465526 1
0.672797088430703 1
0.487314631985067 1
0.357547436318011 1
0.379020179691217 1
0.399879528862257 1
0.539449615256207 1
0.702662312355901 1
0.606229379674936 1
0.453182643426983 1
0.795734704789985 1
0.790965874362406 1
0.620911830599271 1
0.501172968108705 1
0.181754551873865 1
0.710212405164433 1
0.929013112841586 0
0.249374629768689 1
0.341690953176541 1
0.306369165383699 1
0.1365892595695 1
0.501980768168363 1
0.607060229612973 1
0.731302924615618 1
1.11076882034699 0
0.587117898020937 1
0.672644401778005 1
0.349933587339351 1
0.798929091524393 1
0.567630616497635 1
0.049757148933321 0
0.0438088548881134 1
0.555278312397881 1
0.468956318673581 1
0.629576200780222 1
0.126988622664401 1
0.592772010546922 1
0.417666363701043 1
0.687024746074184 1
0.574327904174495 1
0.72096372742688 1
0.37042824119268 1
0.670801934580748 1
0.579717269622704 1
0.22628001092216 1
0.549170398302128 1
0.327315675669939 1
0.962522016475178 1
0.0666217632851408 0
-0.00636933274600357 0
0.646175721302279 1
0.228671373150642 1
0.548296142842695 1
0.413932587347746 1
0.869986420972381 1
0.572059127491599 1
0.780186399446329 1
0.770617441060704 0
0.502093847662892 1
0.287913403897209 1
0.541208751656231 1
0.470312367150966 1
0.579735009647981 1
0.342367812000063 1
0.691358972617806 1
0.891292839790279 1
0.574148323714061 1
0.69264782975033 1
0.506090621776384 1
0.072848811510513 1
0.832720399271839 1
1.11418766665051 0
0.797600144359967 1
0.845676764807574 1
0.501860210080358 1
0.61526607399448 1
0.711808880741781 1
0.464776200151523 1
0.362295117217427 1
0.885338772269204 0
0.33739207814793 1
0.460951767699049 1
0.619903195248177 1
0.423918217428049 1
0.298129533433069 1
0.266545487424146 1
0.719767265326447 1
0.374956955288488 1
0.528827083837372 1
0.875911749441569 1
0.273954627927101 1
0.708929724174329 1
0.646401297074587 1
0.743802755594268 1
0.245574910674279 1
0.397878800893342 1
0.329878247625295 1
0.687188845042045 1
0.426769085866323 1
0.712928115961589 1
0.205666821852378 1
0.170619085047662 1
0.474857708129034 1
0.479595281242081 1
0.377231896731156 1
0.0861213402418453 0
0.704519131546431 1
0.447002731506863 1
0.48393456838028 1
0.523067718345981 1
0.218175585442426 1
0.285750974811968 1
0.632475622422405 1
0.558648444527064 1
0.352488801203325 1
0.685299678047534 1
0.30458006092759 1
0.471406109278178 1
0.321414192411681 1
0.522007141669169 1
-0.0850703429048249 0
0.657234604858723 1
0.31672620930653 1
0.383675010058061 1
0.748242639989419 1
0.430242083751746 1
0.498011948834471 1
0.613915939713399 1
0.483655167791634 1
0.604664857386374 1
0.659641234732607 1
0.374066036744587 1
0.396999602677068 1
0.590351724644358 1
0.476131916658121 1
0.601245726508429 1
0.338032996938577 1
0.935087419809722 0
0.419417036268244 1
0.724974204595511 1
0.595273175520276 1
0.836435488843384 1
0.856099756574781 1
0.744928822406038 1
0.671509661969098 1
0.391062879867081 1
0.347104699342789 1
0.298522984369651 1
0.594588320006405 1
0.235800600695665 1
0.994388451904235 1
0.643247513453686 1
0.49748537693795 1
0.670620489346271 1
0.947302778364619 0
0.192658813990751 1
0.8256364943913 1
0.601488922648294 1
0.968774377218062 1
0.498014484806857 1
0.517087658143967 1
0.947202152929672 1
0.601511044446965 1
0.619484555235063 1
0.657824744066247 1
0.258821199277364 1
0.076763876722039 1
0.780064281716455 1
0.468923618994126 1
0.227204699985443 1
0.43128564339557 1
0.293771739265063 1
0.437291559291467 1
0.458886279961278 1
0.310284787394684 1
0.557716751052995 1
0.700376918941234 1
0.711815225569501 1
0.626157812040536 1
0.718920981137312 1
0.269458090252092 1
0.231151568952142 1
0.447962415224977 1
0.374724371350513 1
0.270595776454786 1
0.373924542775654 1
0.483881732805499 1
0.568872917857237 1
0.274986656173429 1
0.463688159066425 1
1.15926336289108 0
0.423359396738517 1
0.321437641517503 1
0.630454717605785 1
0.701065376569759 1
0.684248484199496 1
1.082526102691 0
0.436220393551451 1
0.502484823636788 1
0.299632945392097 1
0.642377564327036 1
0.53795734015802 1
0.662078954043864 1
0.211654527000258 1
0.736117291149405 1
0.685973662978037 1
0.566064509534492 1
0.77330665215607 1
0.598381859297282 1
0.504390654756754 1
0.501048423240404 1
0.729022951984294 1
0.596934883703178 1
0.568125840877314 1
0.603000847152842 1
0.574667041176885 1
0.657197052389103 1
0.577829710776787 1
0.601230406785285 1
0.705981474094275 1
0.386952102152216 1
0.542323456766874 1
0.252324264522934 1
0.353701917879821 1
0.906764459182485 1
0.41530708138547 1
0.546337115982451 1
0.433705288080803 1
0.751712006341461 1
0.605575390881091 1
0.524425668339258 1
0.45972410277633 1
0.142158747394074 1
0.278788790343931 1
0.414203704066619 1
0.562720739607468 1
0.263461181382397 1
0.473234809383607 1
0.444321689590084 1
0.771627952871344 1
0.50632339209206 1
0.514206319659129 1
0.469179554224232 1
0.82830553005415 1
0.244587206893015 1
0.545246794413926 1
0.174315929992272 1
0.464271118224829 1
0.723233313113681 1
0.599153151177441 1
0.411166867770721 1
0.684629734410712 1
0.280018680442162 1
0.556497648315166 1
0.68703474269949 1
0.280505908295212 1
0.780217898736448 1
0.594686331039108 1
0.55128185842038 1
0.186287815118126 1
0.732548133982336 1
0.381156681614127 1
0.298602427984047 1
0.588410489844387 1
0.394350645722475 1
0.638967375843291 1
0.948276482208447 1
0.77511863625086 1
0.636463640755353 1
0.622440240461856 1
0.3034537346143 1
0.463929374321579 1
0.518885472446401 1
0.463856496711479 1
0.337270589267733 1
0.357470585370928 1
0.353953816154373 1
0.825039905989746 1
0.202164131152771 1
0.621672926808606 1
0.482556782371615 1
0.394597032550671 1
0.531262719802511 1
0.521144996471837 1
0.684914407713189 1
0.188122278506692 1
0.656704304996832 1
0.51254609297001 1
0.312398070305297 1
0.540110813287136 1
0.333027414260443 1
0.73938012075882 1
0.701620903962288 1
0.434181958098138 1
0.490540124286997 1
0.378946648534717 1
0.56279992209068 1
0.804358056054319 1
0.314679071089785 1
0.696434187232021 1
0.375619326272718 1
0.801400476266566 1
0.36628300002169 1
0.755821108641975 1
0.366901782569417 1
0.516192804515373 1
0.61960512352626 1
0.570275149173154 1
0.272304246996068 1
0.50278930779662 1
0.282418773100026 1
0.592817257475359 1
0.460102743565651 1
0.451440093219761 1
0.695479783762826 1
0.228884833648428 1
0.296819911006702 1
0.230090664645748 1
0.869278917265669 1
0.68251025489065 1
0.39220268108233 1
0.5645389699333 1
0.366414507499797 1
0.616636896553199 1
1.04909984306511 1
0.412977837055212 1
0.308600467675229 1
0.851466079385552 1
0.504039473716044 1
-0.0120328279108766 0
0.808965170703312 1
0.879373945840308 0
0.739167439453424 1
0.249335317409027 1
0.767625935897305 1
0.626474661520194 1
0.412550307365811 1
0.563937342693433 1
0.68935787465938 1
0.456611217836337 1
0.455605914485009 1
0.257579685715115 1
0.537526558101136 1
0.603065229694851 1
0.62325283374882 1
0.685800945966042 1
0.608923141487851 1
0.870671250506453 1
0.759339567834272 1
0.800068337275538 1
0.45244610031304 1
0.632471439474299 1
0.293839194006211 1
0.678892315316039 1
0.794716222703099 1
0.651528229835787 1
0.326972072830667 1
0.621933891757756 1
0.487234199753886 1
0.895094450975499 1
0.341788586089171 1
0.463384334534795 1
0.76921852978564 1
0.384903439075143 1
0.647544699123561 1
0.85186385561045 1
0.502626691217188 1
0.491125260033179 1
0.673374305395437 1
0.704011154716484 1
0.514221195588508 1
0.538095884956868 1
1.12237637207661 0
0.675683239330555 1
0.338237518480281 1
0.220689690513593 1
0.517638829870759 1
0.774390704934421 1
0.232287881739952 1
0.209477871594192 1
0.86401002280916 0
0.320742101734653 1
0.58494991369613 1
0.393375702762837 1
0.147458205466631 0
0.571568461854871 1
0.281769959233452 1
0.0993093049310036 1
0.789047445564512 1
0.667794152079541 1
0.473055028990125 1
0.658869160804196 1
0.950108669456784 0
0.547640141032577 1
0.383357722378647 1
0.252954424894896 1
0.586543407753765 1
0.6764243727839 1
0.829692779804198 1
0.448525127047241 1
0.193002137289964 1
0.459263377421004 1
0.734058635838472 1
0.427312618023847 1
0.791570488768058 1
0.674707168374389 1
0.618579603718575 1
0.389281584990728 1
0.417003259724671 1
0.332165602332671 1
0.470594396258909 1
0.290819426883785 1
0.734794136021812 1
0.563918113925336 1
0.355237076650582 1
0.349291064583463 1
0.733507949346109 1
0.340017392731795 1
0.667023822388632 1
0.160840653344936 0
0.690888114448778 1
0.435478083079896 1
0.584225368554118 1
0.557450791333192 1
0.67335636844471 1
0.221745529729344 1
0.385316042698773 1
0.605108679755178 1
0.669301110108155 1
0.388849626961322 1
0.735398405305859 1
0.517177641648162 1
0.423661504076256 1
0.424460453220827 1
0.8373285948246 1
0.55131244458574 1
0.293929457377517 1
0.573086878575105 1
0.614909228975866 1
0.565839390140071 1
0.435823875084736 1
0.719340542015423 1
0.365997900495955 1
0.290718779933397 1
0.522093741000536 1
0.27853379961247 1
0.469934426273155 1
0.76242317612664 1
0.677989044238329 1
0.340863122698449 1
0.493285656895137 1
0.461371166751926 1
0.979633002157014 1
0.673461395779408 1
0.392932836036471 1
-0.00708729165218456 1
0.393527504665122 1
0.243596525329769 1
0.467683726353063 1
0.608858585653805 1
0.355787521603825 1
0.665850797182741 1
0.296354887384938 1
0.681628931256342 1
0.208732139132338 1
0.32716683112354 1
0.710395386270462 1
0.321690483268308 1
0.530459798113768 1
0.430259319966872 1
0.837227346199052 1
0.682828713412004 1
0.563525211270203 1
0.458304537721302 1
0.706937605134292 1
0.751493996092247 1
0.87666956886084 1
0.354837517296839 1
1.00144090527679 0
0.689722239791513 1
0.626339982409269 1
0.390023143547676 1
0.496123601414916 1
0.320497606180018 1
0.775499133668572 1
0.652780136445468 1
0.692074806529398 1
0.92832418117036 1
0.0357211253102781 1
0.417824517160214 1
0.56699290434344 1
0.899776238762614 1
0.151821956416103 1
0.284357842602213 1
0.742322703783757 1
0.35117312818352 1
0.436897404814947 1
0.513722023684302 1
0.496997417171245 1
0.365322270268799 1
0.732552039046936 1
0.368965365325239 1
0.594144812665492 1
0.681566075757763 1
0.249436557215687 1
0.680077867880253 1
0.876270309336375 1
0.54972429981868 1
0.250557755692707 1
0.210222558613356 1
0.333569059254536 1
0.472812180774093 1
0.281848574294644 1
0.294159916442708 1
0.293304776815262 1
0.585495155784391 1
0.720577603983877 1
0.538551669796156 1
0.372074796917928 1
0.695931941222966 1
0.465875554439299 1
0.478510948701359 1
0.625346967241697 1
0.613390769319901 1
0.174299029935386 1
0.277710036957944 1
0.340372203551547 1
0.409213262097792 1
0.202560892672484 1
0.50979655521598 1
0.630701603300421 1
0.769705588286171 1
0.48254788741306 1
0.758309326271285 1
0.559386282375039 1
0.471770802230464 1
0.387358703559962 1
0.72857044384911 1
0.647114503535159 1
0.327099727039643 1
0.780007662740877 1
0.327256520317566 1
0.453348558111534 1
0.0414177236962646 1
0.354291255746336 1
0.224688122693312 1
0.457397339299471 1
0.527325144269035 1
0.733628582886013 1
0.288833911057414 1
0.380506160896151 1
0.706500226022988 1
0.59788689666524 1
0.634764677229006 1
0.530549091343919 1
0.135120661882328 1
0.401164199197452 1
0.458246429016421 1
0.516111952279473 1
0.448767659792127 1
0.56578895037056 1
0.235662176966582 1
0.709950953650072 1
0.201365560598456 1
0.613099591844302 1
0.790906983852082 1
0.165662040069711 1
0.651996596092081 1
0.708932553640343 1
0.20136397309035 1
0.854408582231832 1
0.960779026310732 1
0.578323185340465 1
0.836470128415546 1
0.552978166589046 1
0.387783144347261 1
0.477067028014055 1
0.200979391598114 1
0.268779540479955 1
0.458718440267877 1
0.485147817747825 1
0.255564711954227 1
0.356914035405862 1
0.80952871012645 1
0.226694612922568 1
0.763464695414873 1
0.543214015039486 1
0.395860792272479 1
0.307651823076312 1
0.48487129632574 1
0.360425492057397 1
0.278112269074338 1
0.536968820024357 1
0.413346541465564 1
0.453541595429581 1
0.526659058304099 1
1.05039365567005 0
0.593679250393384 1
0.260180655685898 1
0.0535083398034599 0
0.00912554298689212 0
0.171706707227367 1
0.46478945848937 1
0.317601917192675 1
0.776766986511428 1
0.27005218883217 1
0.2974840213054 1
0.381619891242472 1
0.350316128205584 1
0.20784125243859 1
0.226151744291971 1
0.59549136286166 1
0.808243137798159 1
0.472935495948506 1
0.239587217331787 1
0.493004140471226 1
0.549442936873662 1
0.331631699251657 1
0.424083894435584 1
0.287258480835294 1
0.367575504826391 1
0.370071820270508 1
0.568480400843232 1
0.431897137974178 1
0.406558595274891 1
0.761506104165445 1
0.180293614909515 1
0.658086339578961 1
0.572729546847022 1
0.386585483476982 1
0.493589071570668 1
0.546965720405216 1
0.479609056408799 1
1.02177422821058 0
0.935200314820001 0
0.656184047826084 1
0.85229610674864 1
0.269348091482432 1
0.453369168581952 1
0.749365398477403 1
0.359365872556659 1
0.523091288018539 1
0.577142912059164 1
0.150474148624159 1
0.501962813289797 1
0.255179295197172 1
0.581625068972036 1
0.482466209305748 1
0.159146359091561 1
0.519197479320015 1
0.886100804921226 1
0.318754694465592 1
0.377262438970692 1
0.0712875697018519 0
0.328642706670569 1
0.374563556400291 1
0.56495190646291 1
0.163396685893444 1
0.790369993311027 1
0.143038516939338 0
0.236470225821112 1
0.348370337683718 1
0.858250540857544 1
0.417129676408525 1
0.478400058115542 1
0.257754114113975 1
0.499952201721558 1
0.702097035637359 1
0.497884089805228 1
0.70621959201674 1
0.40260432850356 1
0.370448938187411 1
0.313750605088383 1
0.587227037172414 1
0.463799911597726 1
0.789414500596776 1
0.347617446047614 1
0.533088060529032 1
0.269473057148606 1
0.504368340587073 1
0.474308884145291 1
0.700223188264801 1
0.424473353706821 1
0.531946374784906 1
0.210038378919753 1
0.506123562834061 1
0.300043092596997 1
0.567923618614081 1
0.447378507566965 1
0.598918515796565 1
0.892342146080539 1
0.636704083819811 1
0.587354287864054 1
0.213745184870991 1
0.784796921692062 1
0.632301592211182 1
0.200446665351162 1
0.569876224029394 1
0.672161944358775 1
0.378252737779078 1
0.699164933839415 1
0.331852919081582 1
0.298938624973495 1
0.372868299593865 1
0.531489222134571 1
0.46889731176964 1
0.212863177187956 1
0.406248523904161 1
0.54556402148709 1
0.752531525192085 1
0.413792853906202 1
0.539587683661015 1
0.0439076803435778 0
0.740623455942151 1
0.665490849295976 1
0.460946105523467 1
0.772802428165333 1
0.979854985550111 0
0.570096340608096 1
0.504961745071027 1
0.317490920187903 1
0.495304473346226 1
0.801702842810435 1
0.57827736513263 1
0.699840842472039 1
0.513733506509716 1
0.299887033578575 1
0.501262748812607 1
0.144014679386376 1
0.38373114666334 1
0.500126297429821 1
0.381092341836115 1
0.845396035406701 1
0.814646268444466 1
0.407815523507783 1
0.736079741258307 1
0.0847383253368676 1
0.409899023052639 1
0.565135637236557 1
0.659994609046007 1
0.0834036104816177 1
0.151750693603812 1
0.303912213777999 1
0.220157588676037 1
0.596953924604715 1
0.514946628578287 1
0.616964617335099 1
0.629779911998852 1
0.217557298116086 1
0.395730869898594 1
0.763628584136933 1
0.449089610692064 1
0.671756049958611 1
0.795464915712478 1
0.359475919947597 1
0.649397022235077 1
0.846080167304186 1
0.370486009279965 1
0.313285941553515 1
0.0557810219366377 1
0.907325450197442 0
0.598083819651155 1
0.527217406666926 1
0.766394539313722 1
0.488553911672863 1
0.853291990337516 1
0.408649079524978 1
0.0631637819901047 0
0.496966858882002 1
0.214237565974069 1
0.408089295053178 1
0.520187711328573 1
0.565985189926669 1
0.0700916298304995 0
0.609020816095684 1
0.422760892810129 1
0.365202165144025 1
0.424725667808708 1
0.370493977606672 1
0.62345043654492 1
0.497590739633437 1
0.29992982732584 1
0.627970858125545 1
0.559032351422299 1
0.395989465278331 1
0.763708713710803 1
0.706928380953476 1
0.475058748646141 1
0.413256975602414 1
0.510241453680594 1
0.288560864857749 1
0.392068372403456 1
0.780081485559024 1
0.579128914642318 1
0.393169308778608 1
0.36334332518379 1
0.328554214652934 1
0.804088716735789 1
0.638608940057459 1
0.682806267863837 1
0.561501325115526 1
0.463021174718274 1
0.572892562633066 1
0.533010824165106 1
0.240829740076374 1
0.575075941068965 1
0.482709040209993 1
0.671467446459451 1
0.17195960011072 1
0.650394748947818 1
0.968516581028782 1
0.794406415171969 1
0.491339604072339 1
0.961753954310847 0
0.463424664521606 1
0.681402826277068 1
0.290909407561891 1
0.171069404480346 1
0.76353717587615 1
0.482675131820326 1
0.314385294050792 1
0.602779931285087 1
0.601116229852891 1
0.547829798569341 1
0.343707340694743 1
0.254040230254431 1
0.141893512669065 1
0.702557885110428 1
0.24823946473765 1
0.421974076113193 1
0.467640396181606 1
0.185095162493171 1
0.562027470390441 1
0.182824352959145 1
0.65516226332569 1
0.260016653440749 1
0.408416660930326 1
0.37569874004971 1
0.61166990134178 1
0.448357190827802 1
0.392061582366293 1
0.496018106680716 1
0.387900416509264 1
0.0502028343744286 1
1.08123329907716 0
0.454058258608853 1
0.256195324579105 1
0.550286246970846 1
0.496625849224567 1
-0.0518229548066844 0
0.659241972975261 1
0.364555210488502 1
0.117088890433337 1
0.367288619991453 1
0.200589008124613 1
0.661575526867345 1
0.649396166496774 1
0.344819600163235 1
0.651671042310207 1
0.201248220519084 0
0.389776583301124 1
0.922243840355563 0
0.586127095784827 1
0.481159476773237 1
0.867191604773547 1
0.542458617917216 1
0.868005456633161 0
0.707245384495232 1
0.471526188667857 1
0.427011358351742 1
0.485084480717603 1
0.628586806760667 1
0.268074773782991 1
0.649117620300636 1
0.60470363164283 1
0.320132484178626 1
0.544738624840536 1
0.578112610386205 1
1.1111648934796 0
0.36613596606737 1
0.663891592701182 1
0.944391545307711 1
0.332778112402626 1
0.411262621894105 1
0.380472399724426 1
0.350017181461745 1
0.368651703013267 1
0.621442028353785 1
0.662855059263163 1
0.406632762063133 1
0.768842734029389 1
0.652043849148312 1
0.399699302036165 1
0.363467413150081 1
0.477497535277746 1
0.0546727481609137 0
0.562544938941731 1
0.39021560347114 1
0.179933667339254 1
0.774764865200268 1
0.181078861554754 1
0.628554031863649 1
0.300427023936123 1
0.443582657832175 1
0.593936932161373 1
0.451765070672879 1
0.659286972561034 1
0.44367951245624 1
0.294375687865623 1
0.428226411411093 1
0.741869177123745 1
0.32144156829144 1
0.302185178306744 1
0.502904300789996 1
0.429269246426508 1
0.267968848089176 1
0.395399549874851 1
0.430540980567771 1
0.33643822844481 1
0.64889696432801 1
0.427109672007925 1
0.123665851898347 1
0.384057410256486 1
0.785780681012486 1
0.599789167800063 1
0.637218906291103 1
0.142850829800675 1
0.633534613639605 1
0.344912184955557 1
0.738696900134177 1
0.562211856765924 1
0.647820136259395 1
0.393968216460748 1
0.189730753720526 1
0.194533259885886 1
0.635389942819695 1
0.416801142021087 1
0.439298389242907 1
0.806976661719497 1
0.712797524487445 1
0.30937743863398 1
0.525506702113335 1
0.474467627994441 1
0.2027031800803 1
0.380527580133188 1
0.231484584797905 1
-0.101356848636981 0
0.671998505391051 1
0.483071025360523 1
0.728663918329428 1
0.744071768926658 1
0.831323930936812 1
0.364522707957349 1
0.748139818221834 1
0.522481901292234 1
0.78855338187775 1
0.667074229954972 1
0.554883932735052 1
0.458296475241375 1
0.43647801851545 1
0.898726623088516 1
0.224015120377698 1
0.631690700530572 1
0.559699790163388 1
0.350109819897224 1
0.560849221001169 1
0.469265719480793 1
0.164774077546191 1
0.495774346204876 1
0.324009261975779 1
0.339097982641393 1
0.245355676098118 1
0.564261824505279 1
0.700774430764688 1
0.417214244228033 1
0.439439744983544 1
0.625335075037873 1
0.398978152873954 1
0.556885792937231 1
0.690730079167137 1
0.389735584301406 1
0.486438592450169 1
0.22808140701833 1
0.433975364907205 1
0.489952729589706 1
0.447249856778499 1
0.565307282639408 1
0.678808827060191 1
0.557474847685327 1
0.67980305012441 1
0.377949043355616 1
0.362440935071212 1
0.4077790126793 1
0.755023014012258 1
0.436093981793768 1
-0.090219926305677 0
0.473340851763904 1
0.806030510018887 1
0.33792183429688 1
0.796357122290278 1
0.348139083935718 1
0.48187587988532 1
0.112090956704666 0
0.788819538170601 1
0.368529845901755 1
0.828455168544383 1
0.250764313546855 1
0.5085065656573 1
0.600455790069235 1
0.687390114834033 1
0.171623784803297 1
0.541320599930905 1
0.56384076666439 1
0.704215427544097 1
0.694334707232121 1
-0.0593591825284684 0
0.619744913821833 1
0.50472019875248 1
1.02642931391687 0
0.273453431582565 1
0.482712759557807 1
0.660171590854868 1
0.388958121179404 1
0.681253938081243 1
0.298652496572229 1
0.193581971748662 1
0.358194388812993 1
0.544670630035658 1
-0.0844738828955529 0
0.305188657339748 1
0.304037093755658 1
0.473750809503729 1
0.820283660253749 1
0.819557228609268 1
0.94046711160613 1
0.815583284067814 1
0.659619940627483 1
0.394633993315057 1
0.116412094239919 1
0.438595530126494 1
0.40203954298453 1
0.28082147992857 1
0.867038595301266 1
0.910488662518973 1
0.715639610571412 1
0.556453854026013 1
0.545319633508219 1
0.449229533577821 1
0.126001906268832 1
0.235601888549086 1
0.775444827446257 1
0.364728244122033 1
0.678993793078934 1
0.276823204190291 1
0.44960158095811 1
0.212225044875279 1
0.501067178038587 1
0.756832453134318 1
0.307810291798222 1
0.551431858980472 1
0.539237751319947 1
0.355071173382115 1
0.284062755599034 1
0.786574791745819 1
0.316106781292152 1
0.363012618146772 1
0.794268465031284 1
0.6007812892029 1
0.842527113424774 0
0.754083494641994 1
0.533055405741716 1
0.631322438879408 1
0.540385922159426 1
0.432390302434082 1
0.220030947816187 1
0.352989281763611 1
0.646991584382139 1
0.645589591427385 1
0.600767273532351 1
0.660762771569186 1
0.374585036915853 1
0.189041772550549 1
0.96696390174668 0
0.125192166315799 1
0.375686331338259 1
0.122354629849182 1
0.29848432454174 1
0.391741722422308 1
0.645830524806645 1
0.571128349780168 1
0.976372774134856 1
0.712833863377025 1
0.511492784282786 1
0.464695857471617 1
0.597310671696797 1
0.440263400942116 1
0.550155806472225 1
0.681515317321762 1
0.194076017845691 1
0.716786568425264 1
0.18016345384003 1
0.176719588776612 1
0.320900285587287 1
0.60684688013769 1
0.342540104635486 1
0.844674138610575 1
0.495584341092308 1
0.17661315231145 1
0.549567477632956 1
0.665909357152428 1
0.423719736428328 1
0.637440816255518 1
0.625780773917292 1
0.405904042953697 1
0.530044870580851 1
0.34842377654892 1
0.608609634999652 1
0.105770335241268 1
0.504155555202655 1
0.729965219607987 1
0.335627210619273 1
0.331765696185134 1
0.641173893447023 1
0.977786869123463 0
0.619174107717099 1
0.0177632803235817 0
0.808435240859666 1
0.134502195499301 1
0.261527060660227 1
0.605872140930687 1
0.568668596150485 1
0.220801947171439 1
0.6691171387896 1
0.265225782120017 1
0.22526236360643 1
-0.110861033355998 0
0.789108635342764 1
0.676212591841802 1
0.359657858237656 1
0.435544437010634 1
0.536318924292215 1
0.318233340646715 1
0.291983915719323 1
0.480122859559505 1
0.63661518689886 1
0.43946227427531 1
0.67942994957289 1
0.778373864554856 1
0.26707432809518 1
0.521879662231688 1
0.745570930990079 1
0.236046270884636 1
0.799715155864061 1
0.131274598332419 1
0.526155134804256 1
0.464238758896042 1
0.432878117124211 1
0.902630630245099 1
0.437666058244693 1
0.268990976655173 1
0.567483372293568 1
0.630539009012585 1
0.414318243821283 1
0.251796812807092 1
0.614194695339491 1
0.11670901729667 1
0.650625820279278 1
0.513784038379403 1
0.618870338084944 1
0.581845709352976 1
0.56447226362692 1
0.595441930764942 1
0.603622641072902 1
0.193606881330584 1
0.480103454519534 1
0.246636860376508 1
0.297935820016938 1
1.23500965227444 0
0.657892924092975 1
0.4873110077165 1
0.59279578012296 1
0.674629795136253 1
0.562239296386637 1
0.122946690849461 1
0.500535512710777 1
0.663643809280621 1
0.382113798455804 1
0.378917341839303 1
0.632721356182628 1
0.442999742326884 1
0.448216879921826 1
0.376043289437007 1
0.782884884369383 1
0.433961583267272 1
0.150224729626018 1
1.00136447954341 0
0.675170200407277 1
0.389347413567534 1
0.537086256224987 1
0.797002271904858 1
0.417257261669452 1
0.160592569723996 1
0.36928926941895 1
0.456512941292296 1
0.239082895960477 1
0.511881265349906 1
0.419490316972034 1
0.581783130281247 1
0.656198257493084 1
0.787316082411724 1
0.593730104265864 1
0.804070205412184 1
0.475344276522625 1
0.46341163917689 1
0.690532836796478 1
0.567256900453062 1
0.767973888550606 1
0.570156330014129 1
0.404059364184128 1
0.609435996822565 1
0.728876939784558 1
0.887849344316341 1
1.05959584816199 1
0.674296936085353 1
0.470147284251007 1
0.589471271390501 1
0.308708751164384 1
0.530961108608786 1
0.44748279328632 1
0.357266370116021 1
0.411920037711853 1
0.467607657613293 1
0.40431877706421 1
0.447729228477903 1
0.280349832204859 1
0.566191065253217 1
0.685291248228073 1
0.494217833041548 1
0.172889390312617 1
0.22390725789516 1
0.605083823332295 1
0.534347865212374 1
0.724312614409923 1
0.479348669935838 1
0.169330329957081 1
0.583186618360027 1
0.210628641967737 1
0.255499794098226 1
0.380097557921718 1
0.410469477860696 1
0.617616157040588 1
0.745786729930579 1
0.554098636926477 1
0.571731756341979 1
0.55889974016557 1
0.32284888288005 1
0.377755574265494 1
0.714896640616404 1
0.593802209934822 1
0.737976384954289 1
0.102246642768408 1
0.770343323275069 1
0.261708933414313 1
0.316397571749054 1
0.600194548764043 1
0.318844326675597 1
0.863079946961169 1
-0.00977232227189655 0
0.544765346241261 1
0.693469492762505 1
0.317741977060437 1
0.542431780932325 1
0.391146957868506 1
0.557254815117253 1
0.333773295245009 1
0.587287280517666 1
0.709491009923961 1
0.53014544883752 1
0.578126565511348 1
0.458440426354946 1
1.05268236460693 1
0.418456985662379 1
0.0802736999461682 1
0.498493325060191 1
0.454358754243261 1
0.331164217362533 1
0.675649597401429 1
0.856861606169502 1
0.525272109308782 1
0.493872437515251 1
0.471630368567404 1
0.679732904172711 1
0.64386909034814 1
0.526120308263552 1
0.742539317077297 1
0.736987583680294 1
0.0140691138654595 1
0.881443828056367 1
0.410222351718776 1
0.362758903509467 1
0.637178420329926 1
0.382771261974696 1
0.264257112796574 1
0.6657381723561 1
0.857409226262138 1
0.639760379369116 1
0.64670459163434 1
0.727327324128484 1
0.540307867495748 1
0.895795626329177 0
0.649674328780678 1
-0.0845260720558739 1
0.667959871032055 1
0.566561376739721 1
0.588307486699505 1
0.569611564151773 1
0.303645002978498 1
0.528754364917813 1
0.220249975699168 1
0.404410631820857 1
0.450866353991784 1
0.451845614929694 1
0.490338155586559 1
-0.00840734353417139 0
0.582901856558904 1
0.226063978260956 1
0.445325716587641 1
0.339860610992732 1
0.85397720993799 0
0.340365875712716 1
0.402181361898407 1
0.580579928276926 1
0.455928961998254 1
0.460942529954665 1
0.427303415614868 1
0.252426862962662 1
0.396290949373234 1
0.249369679930087 1
0.275552430135536 1
0.570665366862169 1
0.606461008335277 1
0.578764903024054 1
0.598645720195479 1
0.546747750003849 1
0.40171935792918 1
0.432216283395492 1
0.36371659014771 1
0.670118109042666 1
0.399341121629161 1
0.657659188948283 1
0.495760466939549 1
0.142981125318269 1
0.384900238579699 1
0.0315309367663355 0
0.58470359254585 1
0.577857180206236 1
0.599048459631575 1
0.946279126980157 1
0.653869712743477 1
0.540095819192059 1
0.116709798992268 0
0.674575275706928 1
0.543753315044568 1
0.250223705404775 1
0.16893555355693 1
0.745916656424479 1
0.447062842276732 1
0.608393273550445 1
0.382062185285736 1
0.612430166499688 1
0.350851038908869 1
0.657183573845124 1
0.631771715308188 1
0.762444979229752 1
0.323854501728672 1
0.230020041861337 1
0.349025734355068 1
0.540380974095996 1
0.270143435356016 1
0.298070278305889 1
0.505071996068402 1
0.50161616938363 1
0.301717259419701 1
0.159105451605839 1
0.219570182888851 1
0.584184647678704 1
0.719573364312763 1
0.531685099529261 1
0.25327186804108 1
0.733136580140336 1
0.766367248555893 1
0.751510643241339 1
0.466887691920134 1
0.372215910967452 1
0.700934405048422 1
0.834516547391141 1
0.623868081705582 1
0.355711262809382 1
0.784450802864778 1
0.985012639816965 1
0.106037254416457 1
0.213289268223629 1
0.497306530536216 1
0.6789984609271 1
0.513229618414804 1
0.900416317029873 1
0.371733404097373 1
-0.0837129506065552 0
0.808707566073735 1
0.391668233319884 1
0.464077401601274 1
0.124265099556264 0
0.537683719356506 1
0.424545795532899 1
0.41407460048506 1
0.586760541817413 1
0.634715164709083 1
0.74416637027884 1
0.368739654455446 1
0.459876926857425 1
0.377859742087107 1
0.301123840659277 1
0.642669620005931 1
0.778581042098819 1
0.309578498920722 1
0.261567581613639 1
0.527222371513833 1
0.32585817479959 1
0.336576588928229 1
0.384331159891595 1
0.467468107480856 1
0.0881393887571508 1
0.603415657382949 1
0.677120187043691 1
0.466521568582516 1
0.321095280050958 1
0.680115984417184 1
0.865492771442499 1
0.480480597236819 1
0.331846700218396 1
0.407984476106886 1
0.628322030344425 1
0.638982151502605 1
0.824549069480537 1
0.807154049051243 1
0.620209354328241 1
0.404661810079435 1
0.548137486418013 1
0.784327575575015 1
0.476114585776644 1
0.104411123220134 1
0.638848561664358 1
0.51299323850435 1
0.236116486441044 1
0.406496607853223 1
0.333120580355775 1
0.269846178204296 1
0.652618908419142 1
0.381320722146357 1
0.501925061084626 1
0.0782393570848082 1
0.213914335287241 1
0.383291310861752 1
0.647020883871131 1
0.651069902058847 1
0.623290448017 1
0.455345798002781 1
0.793038114886192 1
0.438528958949851 1
0.915106034123458 1
0.828022332468022 1
0.418562024498501 1
0.486182635943228 1
0.773476129035822 1
0.489452471439124 1
0.604644518723747 1
0.559017570210463 1
0.612504668308734 1
0.163685784389441 1
0.0928202603055594 0
0.468910281256256 1
0.410779744432364 1
0.688706416177194 1
0.313938726570995 1
0.157670566591793 1
0.214402892250345 1
0.637135676410521 1
0.614745247520036 1
0.322002117608662 1
0.280098151853831 1
0.874508523656826 1
0.482478949522412 1
0.510362957121212 1
0.599252473558679 1
0.305906219923257 1
0.58815945356252 1
0.0671566776669145 1
0.771566712156696 1
0.500722716585274 1
0.229699722588741 1
0.519156258200453 1
0.531000709517874 1
0.0727533069693921 0
0.445421125770403 1
0.719673694192177 1
0.320816107788245 1
0.532154636634812 1
0.658569506383737 1
0.571288249769228 1
0.488385558940096 1
0.297445159921014 1
0.524108525184077 1
0.39500124238653 1
0.577718642945633 1
0.148241932380775 1
0.258266722609998 1
0.485416378352597 1
0.342664777760154 1
0.448116168233148 1
0.599267165217268 1
0.697391795896312 1
0.220962358140269 1
0.440164568652144 1
0.593957127982809 1
0.728027091205496 1
0.510328246411669 1
0.433696642996962 1
0.50308890060407 1
0.787045868966227 1
0.577098094847482 1
0.684378494901451 1
0.7013314207767 1
0.414738194905438 1
0.394492226064132 1
0.579670121416482 1
0.535787961937408 1
0.939712505200359 1
0.57872338827466 1
0.538451057657748 1
0.283810681321593 1
0.633366567654483 1
0.355999988772989 1
0.64059640417698 1
0.232556650519105 1
0.547418951948187 1
0.158950770490065 1
0.298285280127577 1
0.571305970987556 1
0.479939475741939 1
0.0548938160012994 0
0.781815163710673 1
0.51384025139348 1
0.856029435016528 1
0.481096563540309 1
0.498127290321951 1
0.41096202155275 1
0.325903325754778 1
0.662271540845347 1
0.570837368313824 1
0.769796663497353 1
-0.0368120027456167 0
0.434907360303122 1
0.673543764602966 1
0.885574948486084 0
0.327475427704162 1
0.790697007190209 1
0.534304647223081 1
0.511207577506627 1
0.355558040273737 1
0.469526628220102 1
0.455207127386482 1
0.330402454328391 1
0.658744872733197 1
0.432343697664985 1
0.544374971971499 1
0.325561222553105 1
1.0441700639966 0
0.293846329606432 1
0.46788846077455 1
0.529580864805033 1
0.778931336315932 1
0.746139456575225 1
0.874133903930591 1
0.588543562764682 1
0.598795818845682 1
0.616289097644274 1
0.801751352979436 1
0.648939927768109 1
0.718251463322836 1
0.47172928169825 1
0.33833119908454 1
0.511232941212874 1
0.630619246951919 1
0.542805746661003 1
0.411358326328111 1
0.660332866922349 1
0.546721709653435 1
0.0351206882826726 1
0.524753403219234 1
0.395889592655889 1
0.731273738074008 1
0.596343825358451 1
0.622841598894191 1
0.409116704443177 1
0.153530811986985 0
0.560654720962925 1
0.408921935964571 1
0.462267045833913 1
0.549499260555835 1
0.652707090186541 1
0.623843787712124 1
0.757795240300535 1
0.184634569514872 1
0.59652072130038 1
0.689743806883143 1
-0.00216203789319876 0
0.74977091747394 1
0.243517311476921 1
0.45895824425807 1
0.603773301135244 1
0.535413007226526 1
0.414425356082165 1
0.301448973852208 1
0.730673057890037 1
0.414095390715355 1
0.607466138725667 1
0.424332798214579 1
1.14797064773979 0
0.644534020022934 1
0.566899813927295 1
0.602499379125331 1
0.736011737296206 1
0.580518121471199 1
0.119218598609056 1
0.838927891844023 1
0.543283875136635 1
0.289811958272285 1
0.497672699104051 1
0.0593215448059152 1
0.782048768687833 1
0.441648883712523 1
0.651459507954542 1
0.0626169835036589 1
0.57820133355686 1
0.568208161105028 1
0.846902012109307 1
0.222221160927526 1
0.256497099448392 1
0.53518655285132 1
0.597601862212193 1
0.30587020566154 1
0.759657827923946 1
0.245560676657926 1
0.582209216031253 1
0.385944258773014 1
0.684568683801922 1
0.74523703832211 1
0.648089672834712 1
0.059623005966856 1
0.618054567712513 1
0.243635854389485 1
0.224145254810648 1
0.720396748207567 1
0.565838306064135 1
0.000658201966765845 1
1.00389875972163 1
0.377398543087258 1
0.487951384108065 1
0.518699924419857 1
0.643145191318708 1
0.348196597319729 1
0.493631254908831 1
0.470467569455276 1
0.447113924709299 1
0.702719745724449 1
0.209292036711159 1
0.278513147549259 1
0.365858234014254 1
0.460594761931966 1
0.532512357151884 1
0.364975474793518 1
0.654257206119063 1
0.303398145063214 1
0.598235416497485 1
0.473955366286026 1
0.747354672218535 1
0.84957626894631 1
0.399666773678897 1
1.06603380443573 0
-0.00476402894076556 0
0.300438635646243 1
1.02711861931274 0
0.910618995213909 1
0.68502085926376 1
0.242838477492946 1
0.57041539527529 1
0.523661580509075 1
0.597935696694922 1
0.587323657773804 1
0.444378068972829 1
0.580745297308881 1
0.78907300716223 1
0.380451971944656 1
0.237045477980556 1
0.436735253615451 1
0.367666617899145 1
0.138362712218233 1
0.781645340321309 1
0.428495614059796 1
0.0161031777321454 0
0.865743239998974 1
0.360828776279578 1
0.63169600350819 1
0.0289080810840672 0
0.442205929422232 1
0.575296363332306 1
0.564287077337193 1
0.363835304246906 1
0.699567349789709 1
0.540569971521061 1
0.120601275953983 1
0.739746944961977 1
0.73768898637175 1
0.565629290671609 1
0.577813370455366 1
0.236609620069832 1
0.329399722275691 1
0.39781887088832 1
0.477558726174038 1
0.917970322786418 0
0.233280993731945 1
0.865929574382654 1
-0.0847192032962009 1
0.810874197962627 1
0.293577354712023 1
0.381740362322011 1
0.122917182158245 1
0.155078434312713 1
0.98863809328548 0
0.340237167750688 1
0.330334425591383 1
0.840004674410084 1
0.523253850678462 1
0.0814140123863491 0
0.850490774855031 1
0.607164336084699 1
0.618029608442321 1
0.586220474756546 1
0.15066038020623 1
0.581982194235046 1
0.286161826825025 1
0.603703806031522 1
0.777112217714802 1
0.441259967077786 1
0.190589622572724 1
0.670821316221972 1
0.455428484184662 1
0.675633942273889 1
0.608879065389749 1
0.643571619969259 1
0.965218714957234 0
0.7859268946515 1
0.639883145804819 1
0.116338332983797 1
0.443500242064811 1
0.622635766529179 1
0.474437391941379 1
0.747164642356691 1
0.770894266235895 1
0.455681559388532 1
0.460157374569404 1
0.934576780170092 0
0.322035536586908 1
0.13477362394359 1
1.2249640957832 0
0.570288468168643 1
0.295394145274821 1
0.568544336867381 1
0.731391460304206 1
0.267902610242686 1
0.535822835704255 1
0.382844941632687 1
0.970387655940804 0
0.42559789875307 1
0.63253183004553 1
0.143503350215755 1
-0.0171850363935414 0
0.448487260884734 1
0.283106349400867 1
0.843894780752785 0
0.314895638949757 1
0.636428577607877 1
0.120373218932756 1
0.384879974638795 1
0.697835914964697 1
0.448156927260565 1
0.435709735553644 1
0.215719396746323 1
0.869025967535152 0
0.266741450585877 1
0.367385273324678 1
0.30239001033601 1
0.640811184686085 1
0.722853671619779 1
0.171680884329235 1
0.428305047741357 1
0.373128065876097 1
0.41282607807502 1
0.686965343526937 1
0.782254366421465 1
0.904221046587821 1
0.304856273129474 1
0.250921078390533 1
0.991733257007429 1
0.948108561831541 1
0.27389319831013 1
0.495264028927788 1
0.172070410066105 1
0.269783075138029 1
-0.147682970251256 0
0.371398249164698 1
0.814063370952508 1
0.225437250521394 1
0.66812602436513 1
0.284597252187157 1
0.648707408982709 1
0.392207932033475 1
0.61491707179585 1
0.604127706695313 1
0.00534524164972369 0
0.401778358096518 1
0.712343400711523 1
0.278058159691986 1
0.296426576205817 1
0.925294880548055 0
0.278491246284755 1
0.415554554251563 1
0.320185394171351 1
0.152152999195284 1
0.474874662453272 1
0.369346689805117 1
0.592177872244587 1
0.311400654707082 1
0.661524078950734 1
0.338527065600213 1
0.51712390929531 1
0.5150642000344 1
0.211708330054626 1
0.749721992184107 1
0.685079560615475 1
0.801161716781226 1
0.360093751496624 1
0.476801437099996 1
0.371101499576655 1
0.4134768897604 1
-0.0899525147907777 0
0.707989097809524 1
0.140626253514515 1
-0.0242827618810141 1
0.617768659045385 1
0.536700278128303 1
0.665077243412521 1
0.488828528467358 1
0.223750721412943 1
0.698862115088108 1
0.109011630041834 1
1.01448924906213 0
0.033230508109942 0
0.754006568040324 1
0.380412182071544 1
0.258541730337164 1
0.777871006065605 1
0.683186402563395 1
0.276920573567672 1
0.687563083679892 1
0.451350572670943 1
0.798697284763459 1
0.799644521918398 1
0.405670655112502 1
0.458138062849547 1
0.613009705881947 1
0.464277192266512 1
0.295037057511247 1
0.693211746438629 1
0.751385650776671 1
0.298814122002084 1
0.417207197295682 1
0.63780095171266 1
0.533714976051682 1
0.258055415032769 1
0.295237585819778 1
0.481989545026114 1
0.746722094552403 1
0.679697833759178 1
0.563447909563915 1
0.342029722824146 1
0.720148755039283 1
0.641736186637115 1
0.456808482611041 1
0.321227984555681 1
0.904158192828181 0
0.383489412591477 1
1.05896419004021 0
0.424681037425081 1
0.426237688140871 1
0.344711825147769 1
0.70885263692626 1
0.270959450220391 1
0.832334253768547 1
0.123423500248572 1
0.681584779374667 1
0.354622280741761 1
0.444179199707953 1
0.264464086238371 1
0.603367837031942 1
0.889102521784153 1
0.542432729389271 1
0.752180159338806 1
0.565679676044347 1
0.208336463224276 1
0.422683099210102 1
0.279238346356377 1
0.866339512613605 1
0.232150556746434 1
0.878417185225928 1
0.137373380649356 1
0.677265544677644 1
1.0372240191631 1
0.57288108169892 1
0.494908039014102 1
0.692637253065717 1
0.661103998267584 1
0.199282334242817 1
0.388218757936081 1
0.737994116830596 1
0.472837009611612 1
0.540139199521768 1
0.602625681853697 1
0.520856361260564 1
0.775501899397556 1
0.369035335478857 1
0.466931406166619 1
0.636892980808592 1
0.417283880285539 1
0.650385343066277 1
0.593900751829851 1
0.683450614166547 1
0.543262887069997 1
0.310133625737563 1
0.391338638311208 1
0.0698302214524744 0
0.512802536089247 1
0.385685553020465 1
0.383656913025062 1
0.966532226844675 0
0.468430319372735 1
0.221477884725682 1
0.594928667646308 1
0.573729766058835 1
0.468872938830561 1
0.631651687775854 1
0.255665559116985 1
0.126300549382353 1
0.750273257016415 1
0.460116457529554 1
0.311487767726533 1
0.735557741175074 1
0.484265044040107 1
0.418553527409545 1
0.832053226490497 1
0.169765532887546 1
0.719947180456863 1
0.581861011266186 1
0.361542322920511 1
0.224755602190184 1
1.00533930151564 1
0.374684115252924 1
0.57722139219031 1
0.295297086787912 1
0.868590141010152 0
0.614309367535526 1
0.302962882154871 1
0.323135784301786 1
0.725500355811836 1
0.755073228483918 1
0.631954153467719 1
0.175512109230028 1
0.420841123986008 1
0.568766888697633 1
0.0997527520166186 1
0.595459642490837 1
0.405927209125812 1
0.465439386457107 1
0.113791742807444 1
0.527594477065041 1
0.64046846686926 1
0.52543678628105 1
0.434271058592818 1
0.701005714729589 1
0.478837203800393 1
0.212510092113615 1
0.522061965276766 1
0.0452095175029498 1
0.597504759234927 1
0.375219135004017 1
0.236744687623417 1
0.958971527865075 0
0.756779538703153 1
0.418083330775047 1
0.288980313275477 1
0.547031943825654 1
0.306035409429856 1
0.317258733424813 1
0.341603092494794 1
0.55376956497532 1
0.617431601915906 1
0.540229824368522 1
0.211190036752674 1
0.430822387682841 1
0.641250042157438 1
0.674235667005216 1
0.635870852595388 1
0.208146029918632 1
0.457192893767806 1
0.444226416940589 1
0.784487981128356 1
0.565343455246132 1
0.605849579275419 1
0.645439954940152 1
0.53606993250695 1
0.831758339373113 1
0.743701328540586 1
0.543465293200331 1
0.0744199445550344 0
0.656006497368273 1
0.580368451714611 1
0.621052054731739 1
0.00564116913591037 1
0.80557129365289 1
0.838950148590475 0
0.289162394959596 1
0.561068851318749 1
0.670300346782778 1
0.229385101416699 1
0.348828932263987 1
0.0368125039344389 1
0.69683446819292 1
0.3137825442301 1
0.294180830616618 1
0.510951409226239 1
0.412173475994066 1
0.658155248505051 1
0.180395158038978 1
0.922223510928873 1
0.188525416607751 1
0.56512442764085 1
0.451560279729874 1
0.503003095502342 1
0.29599057212079 1
0.739787205389648 1
0.586171857709621 1
0.69995211400558 1
0.444329253459582 1
0.464766980876247 1
0.375906663470571 1
0.884712690268802 0
0.363804172977615 1
0.296204130559292 1
0.874760425955727 1
0.795349064394281 1
0.531292582495614 1
0.439019478693883 1
1.02717291834044 0
-0.072792474483259 0
0.308729837468487 1
0.348778172543075 1
0.656286747912966 1
0.506828211008832 1
0.329168662065757 1
0.58348483897003 1
0.377372112343471 1
0.620884236016616 1
0.037574037570812 1
0.481626092441885 1
-0.234129355439002 0
0.343168026787562 1
0.750475375544139 1
0.262881871931403 1
0.679200315373647 1
0.551523761395914 1
0.577769317856153 1
0.623941255149621 1
0.395128004645749 1
0.758077916493078 1
0.564895584591717 1
0.656993845518729 1
0.62688394567617 1
0.555524886749627 1
0.906307214953436 0
0.395729362840028 1
0.532588769237964 1
0.306048777485988 1
0.27514210897086 1
0.535630193451814 1
0.377849249049771 1
0.608496902076733 1
0.458676913812504 1
0.60081935416673 1
0.665067637331108 1
0.423352240548654 1
0.592434157184397 1
0.617507539283989 1
0.235070928898066 1
0.234041409297778 1
0.939626399656844 1
0.39667659221077 1
0.38742257783954 1
0.61111026283625 1
0.653823680316905 1
0.112951152658796 1
0.695522021014683 1
0.842135930936395 1
0.750603966894488 1
0.345342629195872 1
0.215421595314821 1
0.241736167200183 1
0.253297680303907 1
0.594118481255626 1
0.472737789572956 1
0.35017975172911 1
0.740153202078945 1
0.366435408303657 1
0.685715639180198 1
0.39200902172714 1
0.805071822511441 1
0.124030333349982 1
0.555787804522899 1
0.292473221444844 1
0.388926117540264 1
0.404866443676243 1
0.572592801396613 1
0.294740484065356 1
0.71502617564719 1
0.64129585070109 1
0.42181809783763 1
0.72508576665515 1
0.654128302016778 1
0.657085740309055 1
0.391986316523004 1
0.663117063726682 1
0.590947014569676 1
0.796045625847591 1
0.596817420823466 1
0.676045025148211 1
0.59421173812578 1
-0.0379502811427442 0
0.5920740552266 1
0.758620402941435 1
0.418039831726458 1
0.674314627880978 1
0.150396133735338 1
0.134326307898664 1
0.752444885450778 1
0.431022203706707 1
0.873152674256565 1
0.637729625092607 1
0.404716344067722 1
0.760886888974437 1
0.428797477184779 1
0.527140476351981 1
0.740359722359638 1
0.178624497100405 1
0.662282341985244 1
0.888135040671191 1
0.404740043851311 1
0.67953182875994 1
1.01465388931419 0
0.289731331523856 1
0.612615063271012 1
1.23552198402108 0
0.684945153626218 1
0.579485213210688 1
0.734712178681475 1
0.151192481632508 1
0.401985319130753 1
0.384589431311487 1
0.635355759493913 1
0.591727839988449 1
0.236870049311192 1
0.307926964025064 1
0.717679257990301 1
0.576472006443015 1
0.444178646729252 1
0.503532544768852 1
0.484388457705715 1
0.601163945757038 1
0.404643820176953 1
0.412674158820799 1
0.501329576468067 1
0.557689290684016 1
0.478942784386436 1
0.698562214094632 1
0.256242336021732 1
0.510569980450523 1
0.698689301765897 1
0.660662349851986 1
0.437661580890172 1
0.476768596374979 1
0.603057183385792 1
0.565441526990311 1
0.515074195082813 1
0.472018844857758 1
0.752003703930486 1
0.304686608214756 1
0.287190989629607 1
0.354101554225399 1
0.449552420829129 1
0.598294414562698 1
0.113258945389744 1
0.970877245121333 1
0.397836597256546 1
0.600211180770101 1
0.609242245053331 1
0.792934956139056 1
0.148026676712841 0
0.242243019610324 1
0.527592009682939 1
0.307804467601486 1
0.606640051308202 1
0.640608960639943 1
0.355888595523397 1
0.152850164209778 0
0.56570434668587 1
0.394731193333297 1
0.691083076191236 1
0.135012353450972 1
0.95525933910068 1
0.428981540029628 1
0.265295205472081 1
0.732187805165127 1
0.455726973196555 1
0.537083364919058 1
0.501726772056027 1
0.279526288038218 1
0.203466555299482 1
0.440483077171258 1
0.227879620830968 1
0.145039404155179 0
0.399760754324927 1
0.522196714015473 1
0.2029580056562 1
0.362948183319657 1
0.276496511863708 1
0.544703893881809 1
0.505137049837949 1
0.495672190237857 1
0.641422398419318 1
0.374753989604044 1
0.522446773246341 1
0.555597984613327 1
0.469205897685759 1
0.638633780710041 1
0.544328330509757 1
0.201672052140572 1
0.221100873484491 1
0.375186071069397 1
0.305467152392624 1
0.721762984225965 1
0.626507993410673 1
0.704311180497163 1
0.579533378151717 1
0.000176834677590651 1
0.339803550711342 1
0.277046839132683 1
0.316934692763782 1
0.427830510685084 1
0.568375629948897 1
0.61983863850185 1
0.467795075463229 1
0.543160855648285 1
0.449304632966016 1
0.123066287392866 1
0.619248997816091 1
0.428434060036999 1
0.550877760333266 1
0.324138436684483 1
0.478800120431211 1
0.603290218029681 1
0.0417963940103951 0
-0.00261552116885515 1
0.439312977378154 1
0.333899535227015 1
0.438603910135626 1
0.670332289513242 1
0.698108930210867 1
0.185979904603081 1
0.355114419760129 1
0.306186919541316 1
0.315311876768128 1
0.598453001072981 1
0.54122769085977 1
0.433214783510685 1
0.436089654343588 1
0.576698540689838 1
0.279527231011317 1
0.407362180192087 1
0.781028462197035 1
0.541265725391288 1
0.622572490946362 1
0.451219254376524 1
0.587736474643478 1
0.739256348236888 1
0.423551068105885 1
0.39371701761414 1
0.529075377819784 1
0.473034242341775 1
0.241105093214963 1
0.374375712758975 1
0.201615387037041 1
0.519674950080798 1
0.540386770576413 1
0.132309500275349 1
0.377596304015925 1
0.443401167527347 1
0.651166269446531 1
0.551862820310829 1
0.572236887890982 1
0.587096203742955 1
0.605640667613748 1
0.943833581394997 0
0.388639498720025 1
0.402719111448056 1
0.464572613724002 1
0.415696797426049 1
0.0426685445634319 0
0.676695215485965 1
0.418151834130402 1
0.619154500766783 1
0.23702094067571 1
0.67438810999317 1
1.09908813860367 0
0.442468102749073 1
0.14171883505327 1
0.841309557820514 1
0.673840091537298 1
0.282670390768892 1
0.582068499075971 1
0.589861029713043 1
0.740825734625571 1
0.465269860692337 1
0.314728404473949 1
0.324762449867664 1
0.373316965054923 1
0.628141506327287 1
0.772598167481858 1
0.749242749130085 1
0.566547722229567 1
0.324836270074162 1
0.315619828142595 1
0.662579266872647 1
0.231317354631365 1
0.0455545382862128 0
0.584916534572798 1
0.500368253337417 1
1.27236677432918 0
0.3631204504277 1
0.154581951543599 1
0.502776550041941 1
0.472182261630616 1
0.514742492638088 1
0.400494579617266 1
0.364710066794984 1
0.792365778440203 1
0.535438486502958 1
0.421976951084367 1
0.482132329219681 1
0.912153887745362 1
0.571677542382041 1
0.421247129489282 1
1.08731489111312 0
0.540963246536584 1
0.87981128233203 1
0.61641718638131 1
0.446504579575684 1
0.536237259765586 1
0.391763912096049 1
0.402216220414048 1
0.856023803856236 1
0.38265202923985 1
0.351698039332323 1
0.619356076822261 1
0.711498875347448 1
0.173213087494134 1
0.200334957552475 1
0.744337113638459 1
1.1493702485186 0
0.648840869938017 1
0.553084707486613 1
0.328138313580692 1
0.384138873275167 1
0.704472234931922 1
0.116209810919386 1
0.438364575247844 1
0.480021823681777 1
0.451873435202962 1
0.78453456193556 1
0.735024764604084 1
0.498084463258772 1
0.441106711734468 1
0.718754976191907 1
0.535534271115445 1
0.689445213381675 1
0.923146753245088 1
0.773030920140202 1
0.32836496499614 1
0.529728722851501 1
0.559876114661063 1
0.0432650468645822 1
1.23616911064868 0
0.294262259455917 1
0.17024466948395 0
0.654902591686413 1
0.193757465510978 1
-0.0643298366222262 1
0.446923637479322 1
0.577503764015963 1
0.703105382986145 1
0.496126108499361 1
0.444706809997644 1
0.332703426523052 1
0.37463006046689 1
0.628716103416984 1
0.674321074217406 1
0.287942118821278 1
0.548783310132844 1
0.433508833487453 1
0.420445014239647 1
0.726498147166104 1
0.612244074478218 1
0.436494567939967 1
0.973886409197739 0
0.512590460985541 1
0.884476060852328 1
0.604679825181567 1
0.15441768694123 1
0.213242144612604 1
0.637619089750492 1
0.327653558525212 1
0.352555954814158 1
0.549655914001853 1
0.617978155198869 1
0.490766266856506 1
0.198946213611301 1
0.759664058550596 1
0.248275324482896 1
0.76791702241016 1
0.573075416803473 1
0.440837127227509 1
0.466824765874568 1
0.502100884987014 1
0.701161912420428 1
0.391189653557183 1
0.285587128035854 1
0.274912699518324 1
0.48831545851043 1
0.166020813098919 1
0.199487616139352 1
0.50077376204231 1
0.274253830274273 1
0.493866033539255 1
0.525851200663321 1
0.40124347258633 1
0.610241140630504 1
0.637190510290029 1
0.704363641129208 1
0.602583470274483 1
0.26862275740359 1
0.304310398571032 1
0.682163278916603 1
0.638018296103283 1
0.417710060483827 1
0.582605006874655 1
0.653653953984065 1
0.52204061435283 1
0.465011600989723 1
0.453658352871776 1
0.717682615101963 1
0.747007455725333 1
0.578760848028648 1
0.546687408374975 1
0.697882467093397 1
0.596634418718892 1
0.465149009880983 1
0.816552498342 1
0.478801083049366 1
0.551514392239592 1
0.815854774318331 1
0.343544429746745 1
0.563305104737457 1
0.27658672163142 1
0.750991051243824 1
0.33867176701545 1
0.773183731424325 1
0.706357310992226 1
0.422992281447602 1
0.271627743599378 1
0.284447046729201 1
0.0943644886162169 1
0.799566099934884 1
0.814487252053325 1
0.0396589486828588 0
0.473215004753965 1
0.444627851164524 1
0.255426242932644 1
0.507619831982054 1
0.487222319229994 1
0.936450446003919 1
0.829556264379101 1
0.309113674987887 1
0.551926306471025 1
0.365481203026319 1
0.483443342943768 1
0.912687002115177 1
0.396133783403797 1
0.547795418608428 1
0.0753059128444511 0
0.0182565928725428 0
0.368237932066812 1
0.52120029100372 1
0.624099657461845 1
0.616135469541249 1
0.177045609967036 1
0.779918261351026 1
0.295723090588738 1
0.359689413531486 1
0.399648615030103 1
0.874169626490372 0
0.688443391123433 1
0.709394775010599 1
0.537839632307696 1
0.409038527069825 1
0.506228770465275 1
0.399389495534171 1
0.520370908590777 1
0.329390603673629 1
0.655833993762761 1
0.333543795086423 1
0.525305206809696 1
0.376046225151024 1
0.831550967940021 1
0.487073248969426 1
0.662047679705725 1
0.349827407343248 1
0.83089084581183 1
0.628919736558016 1
0.465597769578705 1
0.340883102625926 1
0.70155413700624 1
0.245043022203294 1
0.554649044861663 1
0.641845945402996 1
0.526769477301662 1
0.621666796927182 1
0.187517234887557 1
0.326306475293394 1
0.539429725108161 1
0.318238369054316 1
0.738148714790567 1
0.656575420622364 1
0.479887270011548 1
0.594468278666639 1
0.372018197646838 1
0.408538152857018 1
0.94948580145487 0
0.35376524069226 1
0.438632159027422 1
0.742548318594604 1
0.322668315954409 1
0.660355267359353 1
0.711473277251008 1
0.206374429416618 1
0.79854664435889 1
0.699567261932035 1
0.559357516981923 1
0.116736772351277 1
0.548553795074514 1
0.21840452538399 1
0.32922131069397 1
0.876605834882809 1
0.600814241577246 1
0.651329043790724 1
0.462680624329453 1
0.8116727021545 1
0.452550547892158 1
0.400736675762877 1
0.408295453569801 1
0.661190967087964 1
0.472296841375996 1
0.413243308507608 1
0.0905150997060439 1
0.285246113601169 1
0.752467814355639 1
0.442522200050608 1
0.643330863185347 1
0.0362856545116271 1
0.315307378195132 1
0.152049205393335 0
0.312813300182044 1
0.98742704153559 1
0.744532651145058 1
0.520056342723945 1
0.374313031323725 1
0.638660036764314 1
0.655092766931726 1
0.252783675878081 1
0.738391226119586 1
0.606549998810495 1
0.89622382004523 1
0.337515479880415 1
0.572360384080091 1
0.218535910300861 1
0.673368542083904 1
0.481183634812422 1
0.469566338227653 1
0.29134572075475 1
0.407658262831587 1
0.698891532615004 1
0.579227309416593 1
0.593364032368402 1
0.215637008397368 1
0.208575273615232 1
0.620012078067884 1
0.707520422947006 1
0.445347244394048 1
0.278128123545422 1
0.376986587818739 1
0.479347694369028 1
1.03145175394747 1
0.502179744356889 1
0.593180113801477 1
0.432781542393724 1
0.464391269056581 1
0.678989638387753 1
1.05261507595038 0
0.366795688928554 1
0.576614245229746 1
0.588027711693589 1
0.63316073409737 1
0.401654853184199 1
0.500860779451165 1
0.467606505067486 1
0.901229439331364 1
0.414776471668248 1
0.510766820178041 1
0.763097067453594 1
0.52111273744271 1
0.422567132550463 1
0.3470255102476 1
0.854170712862837 1
0.753721607351257 1
0.280069386930408 1
0.365458899170373 1
0.30386636462388 1
0.29367051767295 1
0.57281516458109 1
0.570731154857896 1
0.461367985877182 1
0.581268415314862 1
0.576016816454178 1
0.454529957436932 1
0.416541563860821 1
0.316195327745414 1
0.354595262717092 1
0.313943747575309 1
0.911468545985699 0
0.569387092978064 1
0.555500353148937 1
0.133350222589641 1
0.716427232310236 1
0.352968344535792 1
0.636328066191082 1
0.828922299495047 1
0.391160500407123 1
0.575656675572212 1
0.167933634554519 1
0.489689253821873 1
0.806796553407243 1
0.493774429996366 1
0.985931310622969 0
0.709385424355892 1
0.147981264291462 1
0.791354787818343 1
0.630329564949149 1
0.12200635320959 1
0.369230549252774 1
0.934589565540858 1
0.67400904082943 1
0.796393088708397 1
0.354480263289749 1
0.33759338386238 1
0.862903820457278 1
0.58137413902618 1
0.711012965496998 1
0.703991119697594 1
0.688334030136501 1
0.0927431500990405 1
0.952885505575235 1
0.398890142961974 1
0.308047819734201 1
0.253234652864771 1
0.362353137229696 1
0.476616450469121 1
0.462288794457627 1
0.386536214535081 1
0.405964489123648 1
0.368463504574569 1
0.673135824744002 1
0.379884659476664 1
0.254102863741338 1
0.368461745196518 1
0.395218437688937 1
0.138296488903643 1
0.397662970133993 1
-0.169858675584194 0
0.436287719457314 1
0.507961573160097 1
0.329878240187784 1
0.402524624254072 1
0.594572208016339 1
0.682700084371862 1
0.828114541830253 0
0.633971025309155 1
0.692736963613103 1
0.309866329959395 1
0.617991522507563 1
0.703790101862692 1
0.820355915787108 1
0.791878558549754 1
0.813429737759316 1
0.161526751201915 1
0.376135145506753 1
0.416476046417688 1
0.0403194106828222 0
-0.0669369779647569 0
0.802768694938773 1
0.445309218882053 1
0.460184185995206 1
0.0543979932547769 1
0.474817551503187 1
0.678174761185412 1
0.49568262411946 1
-0.160016530260828 0
0.560992847344261 1
0.637947125194801 1
0.710313241813664 1
0.197802325822195 1
0.577169417901111 1
0.585736538918553 1
0.578052328894023 1
0.406267984311718 1
0.621064076436969 1
0.35579271407901 1
0.392359948381025 1
0.674537492527419 1
0.373302784137784 1
0.548893136027292 1
0.402204737880435 1
0.60516579294523 1
0.750405054014591 1
0.709166106950687 1
0.906378844285988 0
0.916609362894861 0
0.320549052056182 1
0.432936060472254 1
0.574284574694823 1
0.377956217787259 1
0.279115580457199 1
0.688031983048383 1
0.481828035470002 1
0.478838231799623 1
0.385433870903631 1
0.387968366910066 1
0.713096431095825 1
0.256917417658476 1
0.71146136151032 1
0.687256528946378 1
0.558688612038247 1
0.479449566182725 1
0.58925967118786 1
0.174900286504523 1
0.50513381204331 1
0.2719981386318 1
-0.00611166484824613 0
0.785721968869965 1
0.545326745176229 1
0.553429524589216 1
0.450921287064511 1
0.529088294518598 1
0.11818647052704 1
0.413830167900979 1
0.773677148225711 1
0.390424467873909 1
0.336027735056056 1
0.374083262501141 1
0.284798269539222 1
0.393086505842572 1
0.389271895693712 1
0.371308335066964 1
0.491997358897211 1
0.396961055391969 1
0.653888293891623 1
0.699764462079544 1
0.477965242650749 1
0.640870002526471 1
0.485101014782558 1
0.419495669729089 1
0.495611187760775 1
0.580074861811408 1
0.721419422994149 1
0.153614245975996 1
0.283127817855063 1
0.714002114895033 1
0.60980108332014 1
0.0396156003053039 1
0.569744823556172 1
0.394621735399941 1
0.500465489911521 1
0.291526160720269 1
0.145652622031714 1
0.475974466616242 1
0.546279185273065 1
0.0971815800185081 1
0.054115128541674 1
0.532803958236953 1
0.74944277661399 1
0.566863229799263 1
0.549480574366335 1
0.592345966326309 1
0.686924421308946 1
0.57498188695319 1
0.652209288061685 1
0.493097256459768 1
0.783474321037915 1
0.529157791604538 1
0.0598638875954269 1
0.656358251187395 1
0.393806887677031 1
0.18586265782524 1
0.434595257638824 1
0.597549567567436 1
0.427383266359853 1
0.674228235436557 1
0.214233411713538 1
0.872026336553116 1
0.180683552268497 1
0.516991608997848 1
0.423142930957304 1
0.681972398859143 1
0.66505269419167 1
0.575282086595798 1
0.71125822085902 1
0.434988333764241 1
0.198786816356838 1
0.460308855330862 1
0.308911765900587 1
0.0654938211964578 0
0.313988206438287 1
0.413427563184435 1
1.14906643482255 0
0.406628475822774 1
0.232292644213301 1
0.172594843573247 1
0.576152943040275 1
0.0469885205629231 0
0.480959892655291 1
0.787109059045425 1
0.503921729607742 1
0.563552350730503 1
0.308219576719261 1
0.474382141616301 1
0.703586618205202 1
0.46965835790146 1
0.537027483726753 1
0.704785651577459 1
0.505327763163192 1
0.421885039070914 1
0.637155695357324 1
0.554503722931818 1
0.525178419037153 1
0.257923088442735 1
0.503086421226774 1
0.689716262273277 1
0.843873506526907 1
0.611850553903665 1
0.608343397568787 1
0.642641365209003 1
0.523939530089763 1
0.578298040566331 1
0.33488602599979 1
0.898650286203831 0
0.734162147053596 1
0.492375828045527 1
0.718684830942415 1
0.764693466252217 1
0.567266667397946 1
0.195953597230314 1
0.581207712847875 1
0.345567614895234 1
0.90537588154045 1
0.423324424906389 1
0.53832178863244 1
0.28323602881558 1
0.654727339988318 1
0.377106799756886 1
0.651738235576356 1
0.559581208497374 1
0.446341610150738 1
0.6094640949658 1
0.122076034947245 1
0.40814803660436 1
0.518493271487785 1
0.87514509648145 0
0.668549579776768 1
0.638496133800203 1
0.740744965102609 1
0.433826060068751 1
0.107455860731518 1
0.939877398323314 0
0.84120919717698 1
0.367047510666538 1
0.410049122787507 1
0.737711804328635 1
0.533475528172037 1
0.40129016195925 1
0.819098629691852 1
0.452625507238731 1
0.760111150905187 1
0.541555757246371 1
0.377177734910251 1
0.619691071896862 1
0.772705921643239 1
0.721222626562276 1
0.220117728535936 1
0.452842603566412 1
0.262346268446165 1
0.928803235380587 1
0.615280643193468 1
0.187775229757578 1
0.318764513819494 1
0.43911959094157 1
0.369076556285117 1
0.0401943112433973 0
0.699841883333636 1
0.196217837938202 1
0.429482756920674 1
1.02177988021735 0
0.464364500077934 1
0.631444685783676 1
0.326535367662436 1
0.634620381624669 1
0.738360934630595 1
0.436859367783713 1
0.439812108690568 1
0.405252181811944 1
0.636138003955675 1
0.555388620968842 1
1.00249810667738 0
0.299684053969843 1
0.442760529528948 1
0.679684862736209 1
0.598119652136183 1
0.476813206605539 1
0.572664403684377 1
0.801706418826535 1
0.732427752252933 1
0.184981082549533 1
0.417761989892232 1
0.373806775552671 1
0.831493265734178 1
0.71539955084581 1
0.162393989833917 1
0.574943876085172 1
0.621648546026398 1
0.689140281488079 1
0.473463498428772 1
0.598893532809242 1
0.318568588471373 1
0.589722232169128 1
0.56949888542841 1
0.39807007061243 1
0.687296838584585 1
-0.0461583075333623 0
0.446154044432642 1
0.452506947696674 1
0.586197146612992 1
0.455880141634476 1
0.60292865629347 1
0.299720476105207 1
0.118649242460123 1
0.439541152499034 1
0.171489957612734 1
0.602473199901219 1
0.406243547693512 1
0.500760129169618 1
0.413751647877276 1
0.526255544713917 1
0.44676076821878 1
0.665731880929304 1
0.680478885428147 1
0.529418621176615 1
-0.0187614508218536 0
0.775696934076643 1
0.528811785937773 1
0.484737726337071 1
0.619351542021568 1
0.268345784442097 1
0.165032286428491 1
0.355414486090603 1
0.599815273077957 1
0.412505362448898 1
0.847168118704413 1
0.359067095409821 1
0.619357891846186 1
0.319411350345514 1
0.39248165295378 1
0.533428651545299 1
0.208929212791341 1
0.554094617964846 1
0.517007433995352 1
0.656105365451482 1
0.550517871228762 1
0.75483488518754 1
0.434863984647773 1
0.527110935458174 1
0.214504282606959 1
0.327291901775397 1
0.691936419375874 1
0.672538913872001 1
0.454499562647629 1
0.259055994793011 1
0.597349617377909 1
0.782137866099647 1
0.320596692287721 1
0.292910909063401 1
0.115607248695615 1
0.106855193884487 1
0.631885310233151 1
0.343105945287662 1
0.17601801467938 1
0.692292873023184 1
0.420511682698524 1
0.649570006804508 1
0.498002609970463 1
0.530204725396861 1
0.542511966199246 1
0.851968128668557 1
0.392665367619478 1
0.518817450938391 1
0.556610581467352 1
0.286638328742315 1
0.560981301037981 1
0.312060134966846 1
0.211193092102408 1
0.376306571969446 1
0.470065628736278 1
0.365264586070036 1
0.600096475159244 1
0.587749500203762 1
0.553563600492028 1
0.725470857501066 1
0.607670781604843 1
0.517605231710493 1
0.12640933524716 1
0.114825050831733 1
0.474221192909973 1
0.760728035917615 1
0.771195851828115 1
0.413528740953796 1
0.7719295065281 1
0.486782251900282 1
0.621816322423306 1
0.613934539332393 1
0.19670323579945 1
0.11024427332679 1
0.190924124080878 1
0.573106016338893 1
0.341957957878177 1
0.585847073778519 1
0.398923495311479 1
0.243241322621476 1
0.697445986986851 1
0.609144113877799 1
0.512140675828894 1
0.556466922074209 1
0.205385263100689 1
0.293203840706033 1
0.252640708687455 1
0.0871545997630782 1
0.286685530406338 1
0.262734358686786 1
-0.0167325074553457 0
0.746295044691639 1
0.517194698054084 1
0.2140791174711 1
0.571312966510998 1
-0.101493246163618 0
0.649361511111013 1
0.562716522101196 1
0.187692539149054 1
0.932003571117004 0
0.399845542491631 1
0.312252484600773 1
0.192044120924502 1
0.341388320152403 1
0.604188521913424 1
0.67482614922304 1
0.442941979543159 1
0.319845284080296 1
0.602408902377883 1
0.812257879250617 1
0.486076817921442 1
0.355462383625259 1
0.227274221062355 1
0.62681728291618 1
0.692959625971782 1
0.358282227460171 1
0.459878301918937 1
0.2152280477987 1
0.96985173601832 1
0.707146332228853 1
0.573899347552847 1
0.613346172938285 1
0.245370861851116 1
0.302794218096558 1
0.675161088483579 1
0.382173438192348 1
0.525962740189531 1
0.509660614775684 1
0.213437120552314 1
0.908102939750311 1
0.278181378306479 1
0.694368580982066 1
0.3353916883588 1
0.617852402445721 1
0.125194815793012 1
1.10169303897343 0
0.470743997454755 1
0.951484093572799 0
0.550708615305537 1
0.377989286030922 1
0.205952248472203 1
-0.0798851653848754 0
0.512883001807301 1
0.102250290686496 1
0.404002540998949 1
0.526836007270197 1
0.468790493688447 1
0.25794526406748 1
0.980131584372861 1
0.737385769831239 1
0.589315175517833 1
0.752795193563411 1
0.544310583268504 1
0.22601686291664 1
0.548018265221246 1
0.280440795132827 1
0.242498538824475 1
0.247518400288642 1
0.224648423790927 1
0.21751243852835 1
-0.120626764033965 1
0.770594995681259 1
0.222823639863449 1
0.470361248034385 1
0.304436219460168 1
0.469004089278712 1
0.552831238935922 1
0.644279979659522 1
0.590313494227232 1
0.065397928011674 1
0.716647458029059 1
0.718547101994263 1
0.621231438587522 1
0.299297390885205 1
0.63058515686526 1
0.428574974224149 1
0.559163833688339 1
0.618600342641494 1
0.267044978359955 1
0.372671541133806 1
0.572622042544663 1
0.386047006772431 1
0.60472931053465 1
0.844080035211855 1
0.646030666586862 1
0.402452399933923 1
0.445235184812267 1
0.211460118958457 1
0.481245236296749 1
0.507193550652351 1
0.282181335091558 1
0.46601756473479 1
0.542833541308223 1
0.767039717967627 1
0.445601463789203 1
0.51399129898435 1
0.36855955171262 1
0.481000633116876 1
0.419160238752467 1
0.911679696919363 1
0.657422388924375 1
0.25077879909544 1
0.46812351390678 1
0.747011685558747 1
0.882607294056377 1
0.707838976394175 1
0.734933236370825 1
0.462262241831933 1
0.556118923574264 1
0.737434325291847 1
0.258830590314691 1
0.685655324991175 1
0.184142087953222 1
0.472717825409206 1
0.309142482304123 1
0.686237800897303 1
0.167898182272916 1
0.48157602258148 1
0.735325263083653 1
0.964683128365186 0
0.529071714782377 1
0.0642251774554729 0
0.458330443144413 1
0.609283798644636 1
0.2330191896578 1
0.213685206462076 1
0.0908423120815043 0
0.386652864403387 1
0.563634707221092 1
0.479425501612994 1
0.316807720147372 1
0.783274980818816 1
0.629048681883625 1
0.451522270645589 1
0.511656098478238 1
0.121311121516517 0
0.601547912571025 1
0.517184395690921 1
0.637640970560634 1
0.411981634945254 1
0.497086974639354 1
0.603755594909883 1
0.539733788514792 1
0.750360746541209 1
0.187230382317096 1
0.521366344581592 1
1.0037702884114 1
0.475767839364088 1
0.514325142246981 1
0.461239934717268 1
0.863968812249663 1
0.567239245046625 1
0.540674635488994 1
0.794213359899895 1
0.303340777656714 1
0.310399210298802 1
0.877381381524284 1
0.585940761697922 1
0.399408092006888 1
0.209856434324266 1
0.296139849463114 1
0.584936819097519 1
0.248459314914756 1
0.594427294980658 1
0.115827216832757 1
0.396762023627225 1
0.275762149015625 1
1.00693885170388 0
0.143031894918536 1
0.644371765144608 1
0.655532130000516 1
0.392339117407339 1
0.208277681331015 1
0.381023808317 1
0.56816020045676 1
-0.0247827867953635 1
0.644308258671393 1
0.522557740142611 1
0.492802047285595 1
0.615583538678582 1
0.653000779000153 1
0.498584207850462 1
0.184429707512474 1
0.263842382326293 1
0.547265838975403 1
0.637638794841014 1
0.343568331617478 1
0.358953887765583 1
0.392228756785616 1
0.718819553214126 1
0.522874868704221 1
0.367702554254068 1
0.591713852967122 1
0.340095431323243 1
0.3890432532862 1
0.401749451908417 1
0.359822343709936 1
0.457670843894108 1
0.644021856009641 1
-0.0103528152070578 1
0.520226543004397 1
0.222340857451063 1
0.296575407110355 1
0.573147663365654 1
0.560333084661736 1
0.412913764459796 1
0.726869785144177 1
0.704353235430723 1
0.509484902742094 1
0.291630797608235 1
0.570465027207228 1
0.425899812367882 1
0.423141187538378 1
0.476847159608317 1
0.661801244675308 1
0.564581342739813 1
0.470347623188201 1
0.369906584015465 1
0.620023404104608 1
0.537301359568528 1
0.269597467301257 1
0.17653382432371 1
0.642345957388592 1
0.0469363008411325 1
0.303170751986843 1
0.407367606787256 1
0.485391547986207 1
0.347395504852597 1
0.364347894380767 1
0.918886743327245 1
0.631886767275792 1
0.389548854252716 1
0.639633607288869 1
0.52102546137957 1
0.670120017675223 1
0.596792346154003 1
0.676904626906764 1
0.250695280514593 1
1.05540194601646 0
0.38430550183048 1
0.296334206828901 1
0.64633493591994 1
0.500210178375474 1
0.228879065070405 1
0.376204314487669 1
0.453982566291028 1
0.573790716585991 1
0.855162957507516 1
0.939301099760937 0
0.266415525406145 1
0.493874276621962 1
0.37303192988002 1
0.429332471143649 1
0.788243250338718 1
0.396323948476133 1
0.604166850132284 1
0.307360377151601 1
0.134489521290268 0
0.222670520853542 1
0.552922223522475 1
0.693093178650584 1
0.735159893177239 1
0.596099976894415 1
0.444012170028839 1
0.39552986098594 1
0.763600822354841 1
0.249408179385983 1
0.422220667544366 1
0.54315993440797 1
0.501793165324474 1
0.259948673652724 1
0.440626933409192 1
0.270048644805459 1
0.477468511065577 1
0.210842195748136 1
0.213528866319901 1
0.845088074795864 1
0.440265612860987 1
0.340561372092269 1
0.483253333979046 1
0.240343672775543 1
0.674248905011199 1
0.467536313934344 1
0.30312930231921 1
0.280092564600781 1
0.441219524668824 1
0.76927120301375 1
0.675955187171632 1
0.70981905895823 1
0.831960046761105 1
-0.116569550890569 0
0.624422965551301 1
0.311257620479682 1
0.537580474025395 1
0.477716382009701 1
0.498833773635648 1
0.726731895217105 1
0.15034780959847 1
0.271616897880022 1
0.332477449151934 1
0.576550498750178 1
0.63506552291398 1
0.493601762635045 1
0.214806427858647 1
0.468594107838799 1
0.769613734466978 1
0.651425745623469 1
0.199320094576381 1
0.729997545520753 1
0.16767937568301 1
0.932427047207555 1
0.616880391652421 1
0.355902408652796 1
0.751474366237282 1
0.116202679477143 1
0.383177177801465 1
0.296388437422797 1
0.489573614729388 1
0.380726398331574 1
0.286739317265609 1
0.325883370992459 1
0.255284163695572 1
0.653621301967338 1
0.514063129613965 1
0.649210880226643 1
0.630139916520384 1
0.426120499079467 1
0.727578314291146 1
0.615727530499504 1
0.798769846545265 1
0.214122441250324 1
0.779581562838307 1
0.737722086781524 1
0.173530827709566 1
0.894662656992993 1
0.753497070866162 1
0.285856268680995 1
0.40547732795754 1
0.455944176245377 1
0.533053781643853 1
0.700090915416402 1
0.499257023109925 1
0.762721032171307 1
0.677415566698554 1
0.214278833078904 1
0.29491771659551 1
0.667110176805583 1
0.527903349666807 1
0.572957249078916 1
0.397104299355686 1
0.827676495276294 1
0.382434976009098 1
0.169880688381673 1
0.83993003949668 1
0.805718135046041 1
0.529656615148519 1
0.0639721366367139 1
0.351023917692429 1
0.707507980458901 1
0.435814339718959 1
0.424938843764537 1
0.613748969795647 1
0.430712697912331 1
0.465184423701194 1
0.460924308822821 1
-0.00761725676286209 0
0.522690493590127 1
0.894030944258782 1
0.634628398564121 1
0.325209286160737 1
0.0340979891036156 0
0.45760809150015 1
0.872581053041267 1
0.44427633193486 1
0.331129162922996 1
0.337040957398666 1
0.545971929354584 1
0.620998204706245 1
0.475422521517552 1
0.788606456331606 1
0.591039452754393 1
0.422949690177017 1
0.162370129453816 1
0.380828917975792 1
0.621231752176029 1
0.41651104738102 1
0.316735190779346 1
1.02260854523802 0
0.431807874940645 1
0.437494215757674 1
0.502720101555575 1
0.588890304377545 1
0.3413138264894 1
0.807915393412296 1
0.372604008580542 1
0.472970578308681 1
0.411413506523792 1
0.610095287141265 1
0.537342767186012 1
0.235952358545326 1
0.333810420801283 1
-0.0370599208560507 1
0.597948567076011 1
0.1826341894723 1
0.790647842185006 1
0.255768172869 1
0.275991155932515 1
0.188092049516396 1
0.621735783588425 1
0.253812166372492 1
0.0603631133598182 1
0.52604868955742 1
0.393895272103247 1
0.278151837466362 1
0.529693120209802 1
0.518138083270409 1
0.476631642411369 1
0.621455260011808 1
0.398709700618263 1
0.623356570665976 1
0.356554545826806 1
0.292992870791574 1
0.813552699088959 0
0.609301916196988 1
0.264215157868121 1
1.07052674342842 0
0.534045713433423 1
0.224768846432419 1
0.382323938122213 1
0.550081101839618 1
0.472977533925845 1
0.243406454608265 1
0.362883408322258 1
-0.0276040855826859 0
0.0926660570541603 0
0.679451363579707 1
0.618917972884785 1
0.47191249950166 1
0.159670303717407 1
0.403177132956991 1
0.669444447404824 1
0.291328856083509 1
0.166285498877776 1
0.937348520754268 1
0.472486897696313 1
0.55173890058536 1
0.61881255488821 1
0.487052651483115 1
0.639620734114924 1
0.228054952417081 1
0.68252516718973 1
0.80627919991649 1
0.440801452224477 1
0.53515270403769 1
0.258934349583484 1
0.546684417721446 1
0.407955782180449 1
0.296215648295822 1
0.761412989913787 1
0.280683144646329 1
0.535249594637857 1
0.465888517673086 1
0.669630882005395 1
0.458787391579872 1
0.737118044415839 1
0.535321892416456 1
0.506150512995303 1
0.478877652693317 1
0.933958263724181 0
0.90195959471911 0
0.418961676135106 1
0.698335944576209 1
0.513669820774479 1
0.51146790982864 1
0.222954142376681 1
0.32311406285816 1
0.385459204441052 1
0.819637388161241 1
0.489059953160313 1
0.605922560304831 1
0.515694038643046 1
0.441828248854229 1
0.443147419378191 1
0.677984900133326 1
0.802560281543359 1
0.380103722213458 1
0.454594876433469 1
0.532344293336326 1
0.47551412516149 1
0.817261476771813 1
0.59689664347266 1
0.366601911326779 1
0.485005861188165 1
0.250252364379188 1
0.214831478672716 1
0.924951728525263 1
0.755801178225097 1
0.677358041229781 1
0.320016510193944 1
0.582521303884938 1
0.34220959159259 1
-0.0350891385502966 1
0.461639670555524 1
0.289480697164774 1
0.521979793864345 1
1.14529985691982 1
0.628395418144443 1
0.383388169017738 1
0.828203274219509 1
0.236754581831449 1
0.527490762718901 1
0.61463445013126 1
0.474915946388256 1
0.482008576589003 1
0.456419628608557 1
0.696303387272731 1
0.359991814405732 1
0.370487285619094 1
0.380551631773293 1
0.390869086139624 1
0.708743271208766 1
0.736606128371555 1
0.160488854195232 1
0.555760764920762 1
0.367774167136991 1
0.638454659269406 1
0.622488067050395 1
0.412402846416688 1
0.261319842985934 1
0.235920578036253 1
0.512779816216535 1
0.34383545777757 1
0.75443929393218 1
0.744857752703698 1
0.304442443700118 1
0.7189629290486 1
0.466124408502417 1
0.624366904569993 1
1.03187143419544 0
0.603463844056808 1
0.746332156136001 1
0.035769673757295 1
0.595174550332067 1
0.66972944223915 1
0.352622696770862 1
0.375343510628701 1
0.799698546547142 1
0.502389528776199 1
0.440526984274939 1
-0.0578889228135299 0
0.556461592102014 1
0.757373715669231 1
0.587176129565277 1
0.315777563415283 1
0.350932045113585 1
0.590700642205628 1
0.520940621835159 1
0.0965985767684711 1
0.805882467520701 1
0.593770958015775 1
0.39889840039341 1
0.360083770135366 1
0.753823836841717 1
0.286211543585107 1
0.533848151269181 1
0.205581151299754 1
0.336003849817377 1
0.329860666135652 1
0.429124065722101 1
0.586691592532857 1
0.313002237744527 1
0.322163799294891 1
0.200262381576563 1
1.40878788263637 0
0.694858144405031 1
0.377389182195702 1
0.238621602584177 1
0.762809869212834 1
0.434937719874052 1
0.577085120664119 1
-0.0597373348468295 0
0.525535893127182 1
0.179826292133917 1
0.402335510742342 1
0.44957846362472 1
0.529236771630274 1
0.390653413467028 1
0.544565911499045 1
0.333873692731497 1
0.210918318219145 1
0.675942063515122 1
0.698027559070991 1
0.409575275089554 1
0.360689232793379 1
0.556570859977828 1
0.363685349070699 1
0.4376841414078 1
0.186479430420699 1
0.490599799363716 1
0.425300041094734 1
0.606808371406249 1
0.543885569553444 1
0.538812641837248 1
0.435034749993848 1
0.59340597348909 1
0.149656091878862 1
0.559338232587784 1
0.163905748134394 1
0.440174254257098 1
0.406346818153174 1
0.557711793575713 1
0.895321272782183 0
0.390395889154274 1
0.782866280036536 1
0.692856670580644 1
0.270642653055643 1
0.705141516982359 1
0.637694920071478 1
0.559002454955446 1
0.281403155267188 1
0.367278733595875 1
0.000973226825319098 0
0.544205469447628 1
0.637545346645072 1
0.361084676797047 1
0.57134730172601 1
0.38129904041786 1
0.576186531782178 1
0.421326457286011 1
0.447280012008933 1
0.382562620934085 1
0.4516650782524 1
0.440756324014309 1
0.618649881230478 1
0.340993442505254 1
0.571830738061226 1
0.295483348218162 1
0.708570848887462 1
0.787594656229421 1
0.605008723249145 1
0.62289006231622 1
0.266002353534008 1
0.180014952990488 1
0.781743595756934 1
0.543264536013996 1
0.590555482345063 1
0.468313038717486 1
0.483648066287598 1
0.766715285939031 1
0.645534520885098 1
0.120436360750172 1
0.258517892789662 1
0.812586936537862 1
0.538137053761198 1
0.663585765649474 1
0.345884812836837 1
0.642192962453082 1
0.569146638289092 1
0.78688894726946 1
0.763709840162468 1
0.319953755738601 1
0.621765969713989 1
0.32125347482428 1
0.543830313884579 1
0.721610603062864 1
0.629411212765061 1
0.411903967046015 1
0.227432547569756 1
0.620606945199786 1
0.540720907602168 1
0.662644608557921 1
0.133588575952023 1
0.697977695252687 1
0.636415406497044 1
0.440979663121812 1
0.14607664175003 1
0.29605428280242 1
0.516534489411948 1
0.301229027019415 1
0.537378649338239 1
0.505928516406785 1
0.222202401112894 1
0.400767202733678 1
0.290773986665615 1
0.533621943916464 1
0.526633607056995 1
0.699177836833465 1
0.559774176561099 1
0.110081774251642 1
0.363558392118641 1
0.537020579696222 1
1.04795138182314 0
0.485107523803849 1
0.457997074471988 1
0.475540380295262 1
0.396529381110457 1
0.341822304089871 1
0.594548060259569 1
0.652115165477249 1
0.481643772714741 1
0.600160705506824 1
0.270035856573658 1
0.374565607529214 1
0.619221963808588 1
0.56178777977379 1
0.511153265726746 1
0.523447809366516 1
0.606615170102295 1
0.708810095622997 1
0.343200491410135 1
0.390858575965518 1
0.53081307881629 1
0.342041485355955 1
0.368831412264219 1
0.738603047734703 1
0.526144094326168 1
0.462424525011148 1
0.418894695430417 1
0.650718316146164 1
0.122957283064349 1
0.777769064118178 1
0.598857677824843 1
0.356437809398337 1
0.935612896914739 1
0.359717730516159 1
0.528461694182842 1
0.425636330016087 1
0.842772846185061 1
0.669752090387844 1
0.623860030855088 1
0.22995239238941 1
0.460867757615375 1
0.561702075387183 1
0.374708983224141 1
0.607711209093512 1
0.502838685455707 1
0.600129294025804 1
0.742905834785089 1
0.258238909044473 1
0.725789539785532 1
-0.00450559473600573 0
0.392808507283926 1
0.761516739038887 1
0.616326017226695 1
0.986517320039856 1
0.606532522984263 1
0.387637084671041 1
0.653395901037995 1
0.244559628365152 1
1.0363202775089 0
0.742565865772974 1
0.801799194560059 1
0.264565983666078 1
0.292836524381491 1
0.391171575478949 1
0.527842197481112 1
0.31949885256817 1
0.702481823009415 1
0.682720550867204 1
0.533107369388915 1
0.587075395623609 1
0.504022025107706 1
0.679123128268749 1
0.446657689060392 1
0.801604696277783 1
0.660802731790506 1
0.584294086532902 1
0.313706456403485 1
0.870393942080296 1
0.0558558035800594 1
0.498748636391314 1
0.444525722442671 1
0.64178693741939 1
0.635771673471375 1
0.0398601421386557 1
0.501199717332961 1
0.391684875824425 1
0.641543438317731 1
0.254987909658834 1
0.680577059462711 1
0.649392052097231 1
0.0648679099177581 0
0.506962363364904 1
0.878843674763387 0
0.672037537396088 1
0.368407400217571 1
0.681970903350925 1
0.343809660621955 1
0.352069943249331 1
0.0328138293062234 0
0.454460942971335 1
0.713442538289213 1
0.710732887976366 1
0.453309766272564 1
0.197809612427852 1
0.709349537036554 1
0.450051097603194 1
0.56216642866446 1
0.74449477386034 1
0.572766056163215 1
0.715868376486139 1
0.512329679960506 1
0.406479782680895 1
0.991266212435463 0
0.474476228156021 1
0.809028247259663 1
0.65026004303971 1
0.594000499384093 1
0.192505598452449 1
0.378394677954241 1
0.576303453722545 1
0.646047279552084 1
0.24052468658563 1
0.236712812787438 1
0.763976734120716 1
0.809219119255254 1
0.392466216002282 1
0.506068885493964 1
0.743216718942621 1
0.361591769999317 1
0.587268849242307 1
0.473493397056811 1
0.476444890865136 1
0.332794891207443 1
0.492799634681534 1
0.650993831189751 1
0.625378838308377 1
0.408966204754997 1
1.11416793216593 0
0.456470778107672 1
0.176746478358413 1
0.819433612225548 1
0.542447458567332 1
0.39871729110483 1
0.472902036547973 1
0.185448069054062 1
0.272334662618487 1
0.693866555482233 1
0.799299075593535 1
0.930663296996096 0
0.496566963124682 1
0.708535461600329 1
0.61558347232602 1
0.564196273137867 1
0.397948039902662 1
0.340941389834474 1
0.425451930809407 1
0.127951407878123 1
0.547181912627643 1
0.732539861360483 1
0.673476550022371 1
0.783881511995339 1
0.0900524140925122 0
0.544138045753868 1
0.161763446470119 0
0.645113411896911 1
0.705199568073092 1
0.365977918900398 1
0.471556930036836 1
0.436791553914192 1
0.590096662644374 1
0.120101163302726 0
0.867712431180551 1
0.546386352929432 1
0.476019956840826 1
0.669137863240776 1
-0.115138052793967 0
0.521112322828602 1
0.470737991593345 1
0.153950525546923 1
0.536196747204939 1
0.376244179495748 1
0.633023232121554 1
0.307480379681508 1
0.554497341258315 1
0.355127746979282 1
0.353058919035499 1
0.25959226056845 1
0.500497027104885 1
0.320012423351896 1
0.223172283475202 1
0.44653851169446 1
0.331959883434792 1
0.370326813454372 1
0.308466270856384 1
0.601102692542666 1
0.372809058812523 1
0.941224722406376 1
0.762570739931771 1
0.399843553423966 1
0.86604754097585 1
0.497284286221066 1
0.660250185327154 1
0.324699337596783 1
0.459001448689643 1
0.520654647864891 1
0.830371154503639 1
0.494611349605844 1
0.653382314449016 1
0.722279821314083 1
0.632040963346142 1
0.360610711124092 1
0.401329389702785 1
-0.0418486484256234 1
0.418588779365963 1
0.308586442191744 1
0.784213773273587 1
0.696805751881316 1
0.114252840808869 1
0.634650595567294 1
0.532273276002065 1
0.910490862427511 1
0.548659135454522 1
0.111499554558171 1
0.504989404699645 1
0.148489027382397 1
0.292055208959078 1
0.365539431419389 1
0.62515881560212 1
0.637575931292176 1
0.540755337021809 1
0.396548249253724 1
0.284501171342518 1
0.600974192165071 1
0.946755535519763 1
0.611846593207754 1
0.377114613021404 1
0.522208140843987 1
0.390374777601481 1
0.540812811177033 1
0.509184765994607 1
0.561126356950529 1
0.290427967955014 1
0.0644227107255708 1
0.876817144093697 1
0.412240844515621 1
0.674963230191665 1
0.488898521092624 1
0.787823917522358 1
0.582513622747208 1
0.254434503485456 1
0.347613999322263 1
1.02547509229352 1
0.520257130941328 1
0.533454742692271 1
0.275112150050039 1
0.64661495407415 1
0.521467174662248 1
0.635662366918633 1
0.373164175765943 1
0.67500945055296 1
0.433476293876983 1
0.311848574082275 1
0.790870495301024 1
0.7936858585192 1
0.262804277120908 1
0.390080592114638 1
0.385525439352573 1
0.358572639788778 1
0.454408625440457 1
0.555184074603638 1
0.410770849025363 1
0.0669431794115726 0
0.713827026165503 1
0.3535149402894 1
0.443013800513122 1
0.993124413095646 0
0.227360248756583 1
0.654245042610151 1
0.801560345181466 1
0.581708116994834 1
0.515563915244749 1
0.400708958437146 1
0.437641267404179 1
0.696590410110294 1
0.619982135538861 1
0.450231253397672 1
0.552779219417665 1
0.570758599760559 1
0.257083709034355 1
0.687172244342079 1
0.498338493963902 1
0.68010184923823 1
0.339721022100669 1
0.619123305013196 1
0.286395052034415 1
0.756317571744847 1
0.477132603986427 1
0.345498370280762 1
0.259069087737282 1
0.51833052448788 1
0.235145637395827 1
0.752820244084503 1
0.315294117353596 1
0.495607764622686 1
0.0452819018278894 0
0.637603057601888 1
0.923143685644383 0
0.301100256403086 1
0.362421248947826 1
0.495842118606212 1
0.583326495615441 1
0.173673650211064 1
0.482756130037576 1
0.826858258390217 1
0.540481686538578 1
0.71972823794443 1
0.395559547556738 1
0.557725872944207 1
0.340425655708686 1
0.552580656538138 1
0.287260461239269 1
0.541813661398649 1
0.520747772260444 1
0.436651411989875 1
0.734016593004584 1
0.474178140235685 1
0.477920402986829 1
0.494319885489643 1
0.287175905107862 1
0.77751863822563 1
0.900559753738315 0
0.558797478119123 1
0.454073592627079 1
0.605408796768548 1
0.448030370879547 1
0.457152496300999 1
0.58816316591767 1
0.357852321504954 1
0.890823324835053 0
0.335676027099549 1
0.529157678334698 1
0.759628328578416 1
0.27085936371915 1
0.752245594689715 1
0.355332864627859 1
0.503219118426962 1
0.561274759208125 1
0.774954942502778 1
0.510942087451682 1
0.238058004550273 1
0.476737769936826 1
0.823215867799817 1
0.593775055269246 1
0.424481401620931 1
0.378811004582206 1
0.38648390156473 1
0.10856226276851 1
0.905444665263499 1
0.249895772090566 1
0.611189861627971 1
0.707156904920911 1
0.426009443163875 1
0.730787753005929 1
0.429668516671495 1
0.482529034366519 1
0.304201543589977 1
0.583837917762959 1
0.501051037277053 1
0.753610253582788 1
0.630352514395541 1
0.551317347585901 1
0.554628767533856 1
0.565436451332667 1
0.661109837528765 1
0.47321170453172 1
0.37499983901106 1
0.36484298624871 1
0.395574797833541 1
0.701434921636478 1
0.698096890043857 1
0.627078613874262 1
0.555436892351278 1
0.804867805126558 1
0.4535580968736 1
0.616536197916658 1
0.273575989343358 1
1.03644032558972 0
0.375475985136924 1
0.556201071483097 1
0.66208403639476 1
0.651536621547982 1
0.396278742764189 1
0.692211784822329 1
0.646283829061817 1
0.846475145523932 1
0.643520718712864 1
0.573995191175318 1
0.528229031087221 1
0.647340544696748 1
0.630786026366702 1
0.430617235886105 1
0.417462462193837 1
0.401168361683217 1
0.646286768701178 1
0.549348364612105 1
0.388884751523499 1
0.996962163325409 1
0.551519382115351 1
0.577823699563744 1
0.217574078641988 1
0.393776760130456 1
0.529337394266695 1
0.279045752759785 1
0.519037791630252 1
0.345212751899368 1
0.551250543853678 1
0.602506471974391 1
0.487242384863723 1
0.519970955189018 1
0.672684766078877 1
0.851104942780218 1
0.286227639889739 1
0.145720361193507 1
0.292669928053817 1
0.563139041734367 1
0.672602249345525 1
0.542675219318016 1
0.589304662319872 1
0.571925569197703 1
0.876505783773264 1
0.455963629768228 1
0.374151595754617 1
0.589652761015717 1
0.600358811735452 1
0.513695881995227 1
0.643929612509965 1
0.355967135911304 1
0.677929992076767 1
0.734721300611329 1
0.831705424534779 1
0.720439281079257 1
0.551645427664704 1
0.702382924591584 1
0.490981634523151 1
0.463519944733417 1
0.392370019129065 1
0.472429568505419 1
0.569386742834468 1
0.53670718295862 1
0.649048564708806 1
0.238990927371237 1
0.48983533923934 1
0.515914013814038 1
0.271158008798744 1
0.667344791676358 1
0.275935652307787 1
0.478476634692419 1
0.630507206876014 1
0.735960031881104 1
0.587749799057456 1
0.668464810908232 1
0.268921657978709 1
0.536590715717773 1
0.340210996177433 1
0.457858228040091 1
0.402945412647326 1
0.506024462085696 1
0.283457045182332 1
0.939681863630157 1
0.648668554017656 1
0.398328729097624 1
0.358582570969738 1
0.723758054645734 1
0.676080300117112 1
0.156061744424431 1
0.076016355423961 0
0.504609471836981 1
0.183751732218374 1
0.325644714013303 1
0.245749369074251 1
0.808570019948428 1
0.572441131103244 1
0.495309410422612 1
0.528783861986518 1
0.482665412974395 1
0.838893906214145 1
0.401051836580224 1
0.590675186574333 1
0.0482956560900271 0
0.467803648662029 1
0.461887024586151 1
0.307729780466883 1
0.941615861097443 1
0.857366766306387 0
0.497306611386028 1
0.695949884826981 1
0.584053488767485 1
0.410361482621169 1
0.523546871696124 1
0.499261528865083 1
0.435452255574206 1
0.24180831447034 1
0.954313878322208 0
0.85729141892211 1
0.535948942976269 1
0.343848142642578 1
0.139202140284239 1
0.717052218790962 1
0.367797139719522 1
0.992992723798192 0
0.477198386873713 1
0.25763633119199 1
0.420418555688174 1
0.560373006080961 1
0.686057150920635 1
0.293165619876992 1
0.391409413314305 1
0.77114633318491 1
0.580913309620871 1
0.774631748853124 1
0.573566785059536 1
0.683084107721575 1
0.19896268458071 1
0.613169892736696 1
0.55368149778312 1
0.390248106540841 1
1.01737821903264 0
0.520295956350712 1
0.63239673627801 1
0.370573942616136 1
0.379278792561351 1
0.452422544272956 1
0.288385821903085 1
0.370010738313553 1
0.618668845405823 1
0.252187566785199 1
0.318504256872184 1
0.540206611355246 1
0.519448466726131 1
0.628658907081263 1
0.314926671981259 1
0.626356070140142 1
0.54822108095091 1
0.793537194323583 1
0.569116872691969 1
0.405935168135334 1
0.456010371444378 1
0.623465159510095 1
0.451403587849926 1
0.382137713684479 1
0.476584710143272 1
0.0914742319264708 1
1.04284035070471 0
0.614933328297196 1
0.58635307786019 1
0.617090847338781 1
0.80211097527055 1
0.869847695271417 1
0.429531237839454 1
0.14339203275239 1
0.441300609209147 1
0.320044641310452 1
0.220306982996987 1
0.782732229136608 1
0.441730914555786 1
0.111747901434734 1
0.323622942469839 1
0.21031797426723 1
0.789419115788507 1
0.255467632021536 1
0.472519194297923 1
0.424342563086336 1
0.353686338486558 1
0.597961635044253 1
0.51963146602027 1
0.671395738338452 1
0.659187854797111 1
0.457395693753795 1
0.430082084914856 1
0.566504488375291 1
0.276101596770087 1
0.46207822293691 1
0.426990974014217 1
0.573350510474225 1
0.789914057895529 1
0.21837438992995 1
0.574892956609295 1
0.360505178978129 1
0.612010997963166 1
0.537672146973466 1
0.36106702374636 1
-0.00221516646035574 0
0.348073804512617 1
0.483973852231682 1
-0.175563113595377 0
0.216350503556566 1
0.570411534183367 1
0.193390161102755 1
0.751418382935124 1
0.0845910188676853 1
0.459819958751411 1
0.680385020236602 1
0.5651308777703 1
0.50669476798997 1
0.654753236499081 1
0.604341843554056 1
0.269077416489025 1
0.3188144902581 1
0.314575499418094 1
0.347444137794988 1
0.680496138745148 1
0.863975623915963 1
0.572592233480568 1
0.742555488454636 1
0.406415327795117 1
0.80241306400885 1
0.686892576149753 1
0.576494357890614 1
0.246899267144274 1
0.558893585163184 1
0.748955270588792 1
0.714672934137359 1
0.79803777249937 1
0.425407006121085 1
0.600767672045851 1
0.796784615340816 1
0.834453973948399 1
0.4509073859794 1
0.595119343134098 1
0.480142485805155 1
0.743010831048294 1
0.17796269930527 1
0.300374791125356 1
0.528889827287135 1
0.73524894545543 1
0.518865521277668 1
0.492358970994797 1
0.343354611836499 1
0.0105899470816334 0
0.262394727739244 1
0.134735240061373 1
0.300742835885359 1
0.274684985741293 1
0.520056556968713 1
0.272208913065434 1
0.690901845578144 1
0.679249211386468 1
0.273602003228043 1
0.823411916569072 1
0.288134294756369 1
0.555381008393005 1
0.86804237614684 1
0.552577530538645 1
0.323822165356391 1
0.95663361875265 0
0.355247512247354 1
0.472996257867083 1
0.848963913402168 1
0.444594244698342 1
0.449597200963799 1
0.474081911972178 1
0.769485218458666 1
0.469235703659016 1
0.569205427129848 1
0.660628143716438 1
0.346822367043759 1
0.566352835493461 1
0.785249287082875 1
0.569332616917078 1
0.554788055092138 1
0.769214884431083 1
-0.203138503432052 0
0.356071813377785 1
-0.0519905538449181 0
0.262142075792966 1
0.477778973922472 1
0.5467635622973 1
0.14091751825097 0
0.544496971272645 1
0.4094023346221 1
0.144405012062869 1
0.502037305853994 1
0.574024461776901 1
0.992539642153804 1
0.480783333104168 1
0.590407568021569 1
0.719854201960794 1
0.423379817931168 1
0.367495517655113 1
0.490384153676389 1
0.469507388123685 1
0.577111890764609 1
0.499622610738481 1
0.278580094451657 1
0.238459901527505 1
0.850652901930419 1
0.225311163260098 1
0.733799643919624 1
0.534113558339257 1
0.708775294365178 1
0.363295875092812 1
0.673555627468641 1
0.385546728589148 1
0.764332420139987 1
0.615408859985005 1
0.307623113000925 1
0.618745764635412 1
0.76754279851444 1
0.0899236803224161 1
0.665629328125296 1
0.389985924818331 1
0.525303594977625 1
0.425427236732508 1
0.567019367500476 1
0.50086605775279 1
0.396574040793448 1
0.195868726623308 1
0.736394250804471 1
0.259931811745571 1
0.359926214047042 1
0.420460313399908 1
0.823617834565496 1
0.781919194563768 1
0.304085785330364 1
0.362279723647421 1
0.68534380492243 1
0.420526475618611 1
0.501909903018027 1
0.26363483453639 1
0.25370227446469 1
0.766763536795067 1
0.473214867618898 1
0.825726453479185 1
0.606259375628745 1
0.136780412502353 0
0.648112803896306 1
0.821654596891206 1
0.624169560141842 1
0.226760393876582 1
0.694668058952328 1
0.0789068310187656 0
0.458713002220821 1
0.371829066167047 1
0.60135307513082 1
0.324414272624652 1
0.759485935904249 1
0.478683380961418 1
0.744974487356152 1
0.446617937114105 1
0.286978174182986 1
0.679540106475923 1
0.436428803922375 1
0.506094095347403 1
0.394536152662179 1
0.104513989401577 1
0.862176400339983 0
0.595629515680592 1
0.929172952814263 0
0.643527922897 1
0.216420434810419 1
0.622963093101574 1
0.399003102873406 1
0.328116311521888 1
0.759528034521902 1
0.521603462812472 1
0.411082100797408 1
0.661575526782904 1
0.549935561195435 1
0.549940154389365 1
0.195982491887338 1
0.576003584945772 1
0.539870115434279 1
0.766776890310392 1
0.12046864969412 0
0.355483412003857 1
0.86342778127592 1
0.247010340465309 1
0.660078978050457 1
0.81230315505029 1
0.110392337074926 1
0.580019057514393 1
0.482352220366719 1
0.592703931109558 1
0.463001000335252 1
0.661888161577233 1
0.672735732986623 1
0.578211988787363 1
0.710557045514451 1
0.569301110193915 1
0.460239679510234 1
0.483104831291766 1
0.503794646711066 1
0.863660383516213 1
0.404742436685589 1
0.530695640974517 1
0.610587802939764 1
0.975383898189182 0
0.373041128025545 1
0.733380724629151 1
0.60932063918951 1
0.129601211582579 1
0.595985303201797 1
0.735076577491748 1
0.721515175452799 1
0.18413321713445 1
0.435483589208493 1
0.518031376292836 1
1.18382831190301 0
0.327827719457232 1
0.745864888465615 1
0.375088675915589 1
0.837621651440818 1
0.586215266613438 1
0.563260189594695 1
0.274790804445561 1
0.561535586339894 1
0.749227117452052 1
0.767573425447051 1
0.377885344602407 1
0.707145850115537 1
0.759115707101169 1
0.363296979519747 1
0.388574041450246 1
0.511930158431837 1
0.391305761840358 1
0.368603121310421 1
0.456652255015794 1
0.699997572090634 1
0.26703944563996 1
0.343801215073309 1
0.282896986403095 1
0.454839301941001 1
0.100138995836996 0
0.666082617773954 1
0.347927209090381 1
0.491459230224139 1
0.527257424805259 1
0.365884374917974 1
0.44013979396874 1
0.431007467389123 1
0.492354837626988 1
0.49293656200465 1
0.457606591233103 1
0.320613388531006 1
0.521157943766888 1
0.266114032376968 1
0.810118205634807 1
0.240829232696014 1
0.270119411011622 1
0.683881724087143 1
0.195062199988536 1
0.583526346960545 1
0.29000249507116 1
0.871376253817928 1
0.100137166499967 1
0.0522794240940473 1
0.393233606002117 1
0.793621332592821 1
0.600356644439342 1
0.270060004231566 1
0.584685506766115 1
0.564418463519858 1
0.482399419952514 1
0.692657749544977 1
0.615386106643559 1
0.314088277526889 1
0.551065654357397 1
0.639792258417888 1
0.623925137065644 1
0.322790985437723 1
0.435838273152168 1
0.756947246122719 1
0.0733972382396706 1
0.523079885347656 1
0.453436899829498 1
0.137196768307377 1
0.439906326328498 1
0.563240360062035 1
0.0503044511452574 1
0.414690685916878 1
0.218205569753399 1
0.477120931675697 1
0.234240976837552 1
0.415429298945864 1
0.839321687446188 1
0.56422633149257 1
0.77909055128222 1
0.70964545062595 1
0.594693285458429 1
0.808246312107238 1
0.722984078294126 1
0.377138323561073 1
0.34291721562783 1
0.552370548956261 1
0.470436090729816 1
0.52577406611618 1
0.853049045021111 0
0.532857964311083 1
0.180279098444146 1
0.425943823082243 1
0.602723704058361 1
0.638836806901313 1
0.479654388926417 1
0.256395581480546 1
0.924381525088728 1
0.222503026735406 1
0.284389883210224 1
0.465289311208418 1
0.456885047447048 1
0.408439520853861 1
0.708209160498334 1
0.356783780374922 1
0.0327862408530902 1
0.276206029598292 1
0.203586948238803 1
0.119129845293285 0
0.988934473330699 0
0.813553929139119 1
0.287408576328935 1
0.404447430716456 1
0.501917059741129 1
0.732276647885669 1
0.724999175639663 1
0.499347281267508 1
0.489713946474816 1
0.448366410887558 1
0.799752836236575 1
0.494189509921701 1
0.551461587268088 1
0.572157919497336 1
0.958997400175204 0
0.862131500540579 0
0.0674917295277321 0
0.211658455346914 1
0.653980618232613 1
0.215170838286181 1
0.546935018328421 1
0.49311117649987 1
0.594659676714766 1
0.572791495491523 1
0.243741174591113 1
0.552864003303169 1
0.723056096160422 1
0.300937185709915 1
0.687511943703411 1
0.578556228430812 1
0.563611098802065 1
0.214317306534788 1
0.624199986909348 1
0.401035069456501 1
0.410022329040111 1
0.470340910648332 1
0.339151931763903 1
0.583005566319165 1
0.849360752222803 1
0.419353039455629 1
0.415311612530269 1
0.364598153550328 1
0.380562493738965 1
0.805938086346548 1
0.801799207475643 1
0.539892240297032 1
0.610285731736851 1
0.0628072122412467 1
0.378108300180408 1
0.480439471317776 1
0.369880734365456 1
0.74084472319804 1
0.569101101640065 1
0.486606399508272 1
0.703927933176669 1
0.141175545940883 1
0.237749959947501 1
0.647650075467654 1
0.626374081851066 1
0.517583580388012 1
0.555737899880132 1
0.830615922941855 1
0.407654423290234 1
0.228808682210664 1
0.10664701432352 0
0.828275636147412 1
0.184175415638979 1
0.647705136634041 1
0.771718046707753 1
0.683332650019068 1
0.761925668425515 1
0.18239404997154 1
0.918896826141212 1
0.90811145965216 1
0.670302090382353 1
0.534431369018282 1
0.591300521463122 1
0.346957871918904 1
0.660684773468167 1
0.645985802055592 1
0.64035377604446 1
0.550811159426327 1
0.322085805543784 1
0.383497025480794 1
0.145731631432137 1
0.571512009863504 1
0.669584096995003 1
0.149675624984706 1
0.830801059092068 1
0.325725721009888 1
0.680551520248345 1
0.136914297208686 1
0.605241507042403 1
0.235773788268281 1
0.50751075246202 1
0.346336033503106 1
0.679363445362971 1
0.302086906353446 1
0.323116034102991 1
0.584391947541463 1
0.691328241888001 1
0.42864157771054 1
0.526528773857786 1
0.277563339799353 1
0.256411991457746 1
0.233479908597215 1
0.527207140444729 1
0.685149904493707 1
0.520483005129082 1
0.533096745400251 1
0.436734362170166 1
0.213962303292953 1
0.553071501800205 1
0.729719187152903 1
0.208003875955231 1
0.231348921533887 1
0.459713968623368 1
0.302690716415914 1
0.553358473115018 1
-0.0177909837221558 0
0.168364321640972 1
0.584997522315554 1
0.585581641902956 1
0.646063286251289 1
0.352263029673746 1
0.65567512370254 1
0.783972995629194 1
0.237359805259227 1
0.680511766679637 1
0.784284795109004 1
0.00888253515072281 1
0.165823902474002 1
0.394474653087875 1
0.265437998634876 1
0.591280297533081 1
0.472734384250254 1
0.335463372392058 1
0.813701280166912 1
0.322311026302127 1
0.329672783982874 1
0.463719471054173 1
0.420198014506045 1
0.532414787234905 1
0.350618888881184 1
0.399216943299722 1
0.583981187875825 1
0.0821018895003827 1
0.42700342719857 1
0.496575389703461 1
0.248389645053952 1
0.349824493301442 1
0.263166375708564 1
0.325738213280325 1
0.450302142290384 1
0.595177396670284 1
0.660586671342158 1
0.599394620330465 1
0.320273760482504 1
0.360439482465453 1
0.883701772537578 0
0.576802322871318 1
0.69258681449466 1
0.247386280013865 1
0.153852304289904 1
0.699698617076969 1
0.841318779473557 1
0.432213279121453 1
0.709138888604687 1
0.35819356921604 1
0.491484095925426 1
0.371940721261694 1
0.454091334220578 1
0.519748784511647 1
0.876578316993332 1
0.424887080069518 1
0.477839103195217 1
0.421412478453606 1
0.294480161300229 1
1.06347388532131 1
0.639290757800175 1
-0.101106869898096 0
0.544697847744425 1
0.562549534511581 1
0.519277272056462 1
0.50183188931661 1
0.675905122987143 1
0.661243841146665 1
0.368956682939818 1
0.38909339674391 1
0.412086135972149 1
0.443733037405751 1
0.593489988140821 1
0.448572492460072 1
0.342129909331693 1
0.702054053097606 1
0.461306343123851 1
0.445343796238235 1
0.594395581714439 1
0.429564719535091 1
0.60714705820798 1
0.555895874205396 1
0.526575241453272 1
0.492233631775818 1
0.545481133316661 1
0.591870093910818 1
0.634509148505223 1
0.264911957891805 1
0.396290133155368 1
0.268153859373968 1
0.770186249661503 1
0.500487689684296 1
0.721095613323058 1
0.551805463967163 1
0.472013561284442 1
0.285947542722094 1
0.585551339273057 1
0.458566373013819 1
0.637540729886945 1
0.606903397502202 1
0.480452051603124 1
0.416105411607971 1
0.594384803964287 1
0.591464360557217 1
1.0576401550228 0
0.447498035251183 1
0.591336398507737 1
0.737752578089049 1
0.334776219443669 1
0.289242768320406 1
0.777142422557363 1
0.601105239170627 1
0.457440146036557 1
0.471566323712852 1
0.462574226373986 1
0.745343288072866 1
0.731465442002626 1
0.770221619465608 1
-0.0606215143532594 1
0.668396299078971 1
0.74680354954103 1
0.561891971978519 1
0.47734248123452 1
0.605999812502565 1
0.634824853122195 1
0.141700513406285 1
0.735596568020014 1
0.903022430802821 1
0.482191589566488 1
0.57212704745568 1
0.614181991512885 1
0.564685955754392 1
0.509564581462954 1
0.26375584949475 1
0.509361371281517 1
0.316329498991401 1
0.661622378839703 1
0.640036342517078 1
0.771332657204492 1
0.184427371404241 1
0.739716454701152 1
0.665040861945644 1
0.880445865638949 1
0.375056143004673 1
0.426643896649753 1
0.188726280500722 1
0.559479616444222 1
0.67616628782326 1
0.624546689903061 1
0.508363083255814 1
0.270861628748717 1
0.418019770156924 1
0.727536647796473 1
0.659713112238418 1
0.094266922903356 1
0.536482707693769 1
0.646204201819425 1
0.764086472352464 1
0.353003318497801 1
0.242198554357527 1
0.546550369915542 1
0.567547909069613 1
0.55929435225095 1
0.0641864130966206 1
0.271097919687875 1
0.728403521372521 1
0.598715110597309 1
0.302689952026081 1
0.430014857629447 1
0.596190838989715 1
0.238412046120553 1
0.613286465112409 1
0.120186605102924 1
0.227548356474692 1
0.0259555950580113 1
0.508489099558465 1
0.393623135552566 1
0.262049637100047 1
0.736029328411726 1
0.39368779221747 1
0.459344214035828 1
0.543957016324728 1
0.656297055794327 1
0.255108521431932 1
0.195976678396795 1
0.100749619574495 0
0.256436685088745 1
0.54737663616453 1
0.365195143167127 1
0.618725790048057 1
0.566774556032076 1
0.491092426512046 1
0.392797446856137 1
0.63773034478881 1
0.158568565251716 1
0.518853811686833 1
0.650300478550021 1
0.836413244568496 1
0.33309075868713 1
0.246947166613688 1
0.378599150690833 1
0.404993561911088 1
0.444951822131571 1
0.513284791649277 1
0.442378874231248 1
0.461269911372129 1
0.481318220419017 1
0.398553428634725 1
0.561058656165323 1
0.735540201312807 1
0.513198545501685 1
0.442667730763133 1
0.271840756882793 1
0.678233754410384 1
0.935077656910421 0
0.670034617540071 1
1.0083603904624 1
0.769527802439456 1
0.786863870110027 1
0.549777711557331 1
0.869647360851183 1
0.571170367472153 1
0.756408988632131 1
0.353917193339279 1
1.13666165900582 1
0.468599611543512 1
0.743004653380034 1
0.467959524007521 1
0.721538079341642 1
0.837532919234036 1
0.609557065936517 1
0.376960336332685 1
0.472988824019745 1
0.899388663158244 1
0.366138769570871 1
0.452117100002895 1
0.511447720643579 1
0.465777651683924 1
0.267095291244128 1
0.533336816840927 1
0.535041643794193 1
0.302375214244155 1
0.289986035178392 1
0.951582391810574 0
0.632193450066416 1
0.185829866641678 1
0.720726537807667 1
0.320376735225802 1
0.507938708078934 1
0.822580592575484 1
0.640141103151389 1
0.620190096023594 1
1.00038925445196 1
0.608943468771088 1
1.02461773611438 0
0.776512636116427 1
0.426613093749866 1
-0.00986967246539513 0
0.904877408800965 1
0.408551576844481 1
0.328862099358619 1
0.533802197723269 1
0.468872779999409 1
0.328373148759125 1
0.449337441329486 1
0.754321211560698 1
0.886345525669966 1
0.202326062294402 1
0.708186841496278 1
0.867423945242012 1
0.66958882331826 1
0.633242997973662 1
0.280301612839417 1
0.408573710121778 1
0.781023005064373 1
1.0059635241713 0
0.362383540085742 1
0.511423169109425 1
0.432433058866191 1
0.40818134106592 1
0.486663492162534 1
0.578770565422971 1
0.294080543871639 1
0.423697853620051 1
0.301024125244912 1
0.469313947255151 1
0.715476468094476 1
0.190918350099296 1
0.518517110978612 1
0.471872370490041 1
0.789856138038988 1
0.140172423572935 1
0.457940225667677 1
0.606585993502677 1
0.658696633055309 1
0.257713544511934 1
0.237511408841539 1
0.264963645847822 1
0.517409365492677 1
0.324721302669132 1
0.0167764872062906 1
0.473386729946694 1
0.752359370169793 1
0.250291357328233 1
0.561765168891013 1
0.216539348152766 1
0.834389689212965 1
0.581223501569511 1
0.444591850022195 1
0.754170398660119 1
0.325316871384062 1
0.327501578840437 1
0.742856701073192 1
0.765838600006812 1
0.651629685797517 1
0.821155893091865 1
0.734564520142551 1
0.744566399607581 1
0.339565136992006 1
0.496566925580163 1
0.793346477355892 1
0.691679740977725 1
0.509422972138637 1
0.42693433622548 1
0.281189058640668 1
0.474377412300979 1
0.490806815478695 1
0.426061421328999 1
0.450556916964856 1
0.622343309727544 1
0.795044785978681 1
0.623559180601087 1
0.405528505967103 1
0.370282999051164 1
0.371472177037365 1
0.10254816191341 1
0.305445659072242 1
0.598153289577874 1
0.524825473092169 1
0.465988880928946 1
0.37095953274345 1
0.217489858367328 1
0.545214640873415 1
0.516172996364525 1
0.521611635159928 1
0.380875570550659 1
0.728096431626783 1
0.577112728627844 1
0.410379163522166 1
0.40161104966644 1
1.01704966107057 0
0.550117640833356 1
0.702705965939717 1
0.852300073442699 1
0.857551598792482 1
0.480930730602558 1
0.786079421045109 1
0.518871359183495 1
0.324496367334549 1
0.151089400715827 1
0.461655136542166 1
0.559450650564828 1
0.416469879460408 1
0.0993937503973631 1
0.595705791386459 1
0.940284962717684 1
0.932400647401328 0
0.469470957650818 1
0.457471472035466 1
0.493110633957438 1
0.395591041614301 1
0.364185789619471 1
0.219613068864075 1
0.456147107019166 1
0.512361290671476 1
0.632095684446473 1
0.375896752399227 1
0.292267727961266 1
0.23282261941207 1
0.34380748899961 1
0.632143974070946 1
0.5181853966992 1
0.773670838682525 1
0.720076868347845 1
0.500741987427766 1
0.466846672382566 1
0.457818518274366 1
0.686950761645339 1
0.570181584984733 1
0.804285413730338 1
0.402086459738133 1
0.192606752989171 1
0.385366394553316 1
0.520299237031503 1
0.295035796515789 1
0.66971892364062 1
0.347872077217292 1
0.127453257838653 1
0.0884283767729726 1
0.773245519387653 1
0.24638688433645 1
0.528788808998904 1
0.479095235400632 1
0.580985336665434 1
0.570041857825571 1
0.622681940730437 1
0.147466803426862 1
0.430136881544067 1
0.476498040791547 1
0.562355597466254 1
0.200739274514388 1
0.343787188120067 1
0.00413485417144622 0
0.513575228510467 1
0.486810007706221 1
0.285460705819671 1
0.373748793235559 1
0.436724911340786 1
0.396082629896495 1
0.0520409607607576 0
0.919112877639595 1
0.306936587851592 1
0.0591197117043486 1
0.561001464407852 1
0.234812340888158 1
0.326464400068718 1
0.333553853955813 1
0.503895476384808 1
0.247168472640592 1
0.459125014472839 1
0.853762888737485 1
0.277070251809686 1
0.456289138682005 1
0.257605908304017 1
0.500885548551056 1
0.662228653727924 1
0.263654661151645 1
0.921819410753713 1
0.366966313201388 1
0.57254703048625 1
0.74777405445302 1
0.762593880377761 1
0.748963129830996 1
0.459315628190842 1
0.617468406773131 1
0.526333859656485 1
0.593886693290489 1
0.75861460276717 1
0.136854617423943 1
0.451132973559262 1
0.488537881050418 1
0.542985664711665 1
0.38609452963156 1
0.75551522029467 1
0.788192653816371 1
0.682844769419623 1
0.683916474929799 1
0.613232172483236 1
0.570650043093134 1
0.472088331181554 1
0.717915032893769 1
0.875806124867352 1
0.326115014338585 1
0.366292277106492 1
0.400045780993385 1
0.553771880589751 1
0.327423647468791 1
0.719073625089546 1
0.0604323421193987 0
0.386684374211153 1
0.420194287496237 1
0.697564799208193 1
0.844591171930993 1
0.351943109738165 1
0.71570241868221 1
0.158683382759783 1
0.282894497784015 1
0.549331285791848 1
0.389784015941209 1
0.214321394949475 1
0.267721981142765 1
0.432468569885666 1
0.525407204028324 1
0.196795923846376 1
0.434716132857267 1
-0.0224921988210279 1
0.587806303728184 1
0.475358856788421 1
0.442152231374813 1
0.575412340338762 1
0.822826396640305 1
0.314309580677907 1
0.647845292354552 1
0.581742137347371 1
0.576583363197512 1
0.27724117813588 1
0.530883614583969 1
0.801684317061594 1
0.679202679740551 1
0.322272545439653 1
0.313177347636448 1
0.328742051141999 1
0.467211960283429 1
0.0134505853807121 1
0.662582329262722 1
0.951223097314816 1
0.156057120562981 1
0.481151014559059 1
0.356148238081658 1
0.196473376213153 1
0.151520863648331 1
0.368446057719923 1
0.327791115028126 1
0.49639877561531 1
0.475621246345471 1
0.757490996337631 1
0.800755048554287 1
0.628109396341027 1
-0.0256138236184403 0
1.10812317621261 0
0.457271714125921 1
0.665178443421158 1
0.427249435472544 1
0.507516605959854 1
0.475064612744884 1
0.210702470994459 1
0.438826040715161 1
0.467916356680974 1
0.176688304453177 1
0.472170399045316 1
0.28080205359636 1
0.666429041950352 1
1.07654577297293 1
0.496763465959009 1
0.776700521786943 1
0.696906461568594 1
0.639407500058786 1
0.317725686266835 1
0.262964217316616 1
0.109434591315847 1
0.448789450069401 1
-0.0962136595075644 0
0.800530336184656 1
0.447563395520389 1
0.104144324274449 1
1.23487656939674 1
0.566877622188553 1
0.525527590795619 1
0.419615241979511 1
0.404387441820563 1
0.678087020394932 1
0.413995838044135 1
0.282938205169821 1
0.506619478435498 1
0.0236320090507969 1
0.363078323869019 1
0.681805518096337 1
0.964588930043473 0
0.496614192146814 1
0.890978284518619 1
0.461706859649065 1
0.565645014524954 1
0.637112729437424 1
0.490328347966934 1
0.345768775358007 1
0.625066850962569 1
0.705826309628412 1
0.947286782286043 0
0.536734097494262 1
0.762150245038164 1
0.496159632435429 1
0.830851163676452 1
0.979308262876084 1
0.27306832184327 1
0.748458745822505 1
0.307777693197006 1
0.57429381443227 1
0.183328855440248 1
0.877117839840912 1
0.605541469801951 1
0.663838627021332 1
0.39199952394765 1
0.0902602773408695 1
0.569469915751711 1
0.54806131077857 1
0.842902189576072 1
0.670297273698437 1
0.498977372510869 1
0.0286873159266531 1
0.559393129613868 1
1.13810727608952 0
0.390563238573616 1
0.322582092610221 1
0.366402964392649 1
0.35766518700963 1
0.327313463301655 1
0.430480534938774 1
0.142644814928183 1
0.268179696495785 1
0.568505648257138 1
0.559253833716134 1
0.743017070935844 1
0.383899217788343 1
0.631243335963224 1
0.686294447063126 1
0.393921949121502 1
0.404532795211066 1
0.949837979151107 1
0.362198636893455 1
0.792907215849509 1
0.355821837867476 1
0.314456356880228 1
0.65535877729721 1
0.507892213532616 1
0.221876314626245 1
0.130697405429212 1
0.752773072033203 1
0.263069714494763 1
0.830357811889502 1
0.396167489696513 1
0.616319242659961 1
0.465167676919849 1
0.283639124301471 1
0.370258810194062 1
0.526563766391338 1
0.660659291286907 1
0.601820072128463 1
0.452166578782556 1
0.678069158543796 1
0.410375813753302 1
0.443715632167353 1
0.754520033225917 1
0.766120910706031 1
0.530306652625642 1
0.733393925979799 1
0.415468128063827 1
0.6464165694965 1
0.190683230115897 1
0.636721821551501 1
0.276574476090004 1
0.333033567123126 1
0.514019712452318 1
0.631667743547714 1
0.532479633565414 1
0.3989578503966 1
0.78244735216349 1
0.76253330813619 1
0.352557104848787 1
0.334995320423458 1
0.229962893472957 1
0.159728264054713 1
0.523270124888012 1
0.570828696593648 1
0.571103365827901 1
0.463548665049139 1
0.00410337891572349 0
0.704709386428284 1
0.44024799422023 1
0.339768012287717 1
0.4813303108537 1
0.607171007774952 1
0.360570798113972 1
0.508596538952258 1
0.743634172726009 1
0.804778081321172 1
0.321388804609598 1
0.277122506188057 1
0.716894467096098 1
1.09863030436595 0
0.345284210632383 1
-0.0590190700559036 1
0.488092128930654 1
0.115278757934413 0
0.293024041374943 1
0.413639060874756 1
0.276376170411994 1
0.624542382906908 1
0.484107919846945 1
0.345829010322411 1
0.761129854834826 1
0.530124322137459 1
0.510330618763728 1
0.798376578697906 1
0.420257196681338 1
0.397763651359098 1
0.546427611800393 1
0.547006695545352 1
0.434916554357264 1
0.583183052844618 1
0.507283706488627 1
0.583793514640194 1
0.195008349776062 1
0.807552819702358 1
0.435577787701307 1
0.524258333809093 1
0.328492080815562 1
0.561126868647707 1
0.822849013789764 1
0.590131781713793 1
0.16899797725003 1
0.368993013678686 1
0.66324633448135 1
0.401452704738592 1
0.020285827293488 1
0.351202813366361 1
0.532445219110316 1
0.246234275948061 1
0.567009924291341 1
0.303344556769344 1
0.559708389274884 1
0.81439530086617 1
0.579454510758551 1
0.757760711964389 1
0.332652082173997 1
0.766859526412628 1
0.488016758085835 1
0.636520856523269 1
0.70333225165164 1
0.494888396737208 1
0.544463557652806 1
0.811318441321818 1
0.365860084791459 1
0.236903075586727 1
0.396798611863353 1
0.355627870658609 1
0.651708054043666 1
0.524803105270609 1
0.876754259759405 1
0.549884805104545 1
0.901765476205481 0
0.685851397525841 1
0.678853931331745 1
0.852945103857081 1
0.50864597442498 1
0.236515185373527 1
0.467643484483023 1
0.568988945891466 1
0.498008155841114 1
1.00742840277294 1
0.24761770046031 1
0.749959664494677 1
0.344922603757745 1
0.827897149892911 1
0.499439586091621 1
0.431688984061164 1
0.460750768691791 1
0.359419021633248 1
0.914166644732559 1
0.77895103776509 1
1.00815799934168 1
0.429174463514482 1
0.191133376357298 1
0.634648328578302 1
0.658900067207881 1
0.302005892101802 1
0.918611377296714 0
0.415097141300064 1
0.234251916849411 1
0.627334238786358 1
0.439608237723099 1
0.458713098300303 1
0.513866935170742 1
0.595205684802185 1
0.143116961475034 1
0.474162673704465 1
0.46648757283458 1
0.697032823887989 1
0.257614813810952 1
0.619292502755219 1
0.454801959134923 1
0.148917743062433 1
0.619550583606019 1
0.623096798815328 1
0.541715209238959 1
0.571759502933517 1
0.675355281048428 1
0.347549231009563 1
0.354387107164347 1
0.714768806252184 1
0.568008191753136 1
0.383083128305172 1
0.653628053637323 1
0.566652663474997 1
0.553490666108148 1
0.416419525391328 1
0.573033748804821 1
0.60489131392123 1
0.640758004759669 1
0.169324000688415 1
0.200981078249357 1
0.402529712313299 1
0.461252278041008 1
0.575673191822043 1
0.445395255005287 1
0.476450621302101 1
0.430651050152719 1
0.475536218744605 1
0.554648734963185 1
0.028884607113902 0
0.33768514326589 1
0.732118450659582 1
0.444735498743197 1
0.863995409303057 1
0.590120654080648 1
0.126299538122859 1
0.407171506275302 1
0.432489254128422 1
0.447969911766548 1
0.406970610625244 1
0.449727382931758 1
0.410954159281426 1
0.216697777941231 1
-0.10347642249123 0
0.401226242291879 1
0.575601790893639 1
0.600302222351473 1
0.420606851168559 1
0.404289019372227 1
0.4767204330197 1
0.632406857077484 1
0.76629899977973 1
0.406858207990113 1
0.811384861226455 1
-0.0522515901075519 0
0.415446575171281 1
0.466683394827641 1
0.88392057191094 1
0.584520140977648 1
0.450743730187821 1
0.237495222038989 1
1.14986924698353 0
0.339320011313493 1
0.855648361916627 1
0.23799570679955 1
0.425755481410096 1
0.470356670526894 1
0.910884606023918 1
0.203804266323664 1
0.680614587483488 1
0.382650896348522 1
0.467073442795997 1
0.439816992110536 1
0.459802689947045 1
0.622733131102654 1
0.711598895649616 1
0.565710646503099 1
0.366520960972033 1
0.549650704931353 1
0.712706994945652 1
0.381289812398155 1
0.489385263586672 1
0.768744614579108 1
0.500528935145659 1
0.293543756719174 1
0.730948358909278 1
0.493876527890222 1
0.623085812783196 1
0.400592410875992 1
0.717511036115576 1
0.428343969005333 1
0.389092337442734 1
0.45759784430753 1
0.420976290077501 1
0.802525789913839 1
0.579837190549843 1
0.329428762502192 1
0.691478241261108 1
0.489854893091874 1
0.54524654877196 1
0.260531774357091 1
0.540377184556268 1
0.764339204409767 1
0.755635590254247 1
0.0774978354059555 1
0.26192818562664 1
0.279311938418665 1
0.537591056381144 1
0.635318045533682 1
0.572474271946661 1
0.755288230749411 1
0.715895854469492 1
0.893469126062792 1
0.672007213288232 1
0.62676063643572 1
0.669822645608958 1
0.402653065209957 1
0.483592416566169 1
0.388047839560531 1
0.142261765646936 1
0.89503277411999 0
0.60775631648315 1
0.585197206698694 1
0.0889829666079852 0
0.653472587598246 1
0.818619727886444 1
0.542445888554193 1
0.230728816999493 1
0.499378201255662 1
0.957739427285782 0
0.441684277514918 1
0.659990205693376 1
0.481128732214567 1
0.450427185487004 1
0.59748882410848 1
0.417536985563671 1
0.383188944025359 1
0.568471760149359 1
0.368767006884915 1
0.714760665280324 1
0.550424070148133 1
0.392833753399137 1
0.419754565209971 1
0.670184275123953 1
0.546021465966934 1
0.661219249449564 1
0.564828421444349 1
0.346461724704833 1
0.231004492188177 1
0.838556928021561 1
0.549062244446149 1
0.171584754109211 1
0.777854672884168 1
0.237198607091509 1
0.630073322045433 1
0.675010698001917 1
0.412638980935 1
0.628454890816341 1
0.512251391193005 1
0.554348746805459 1
0.812533437243327 1
0.242542442444211 1
0.532660281930166 1
0.415881489386079 1
0.515254964720084 1
0.375347835805838 1
0.44007657677308 1
0.4580515758896 1
0.630576738230188 1
0.68198548017971 1
0.646297124104072 1
0.687544605223869 1
0.346621407681519 1
0.774118327664763 1
0.211934996624169 1
0.280656031266632 1
0.453920202794765 1
0.452000182228858 1
0.435308020101795 1
0.745406483692542 1
0.628095070623356 1
0.276190960551627 1
0.324768700901906 1
0.579222333443143 1
0.336265337057606 1
0.423201171423793 1
0.498042629883933 1
0.619481548104209 1
0.409814768778581 1
0.501142724890475 1
0.444349289832618 1
0.216692078505784 1
0.528619461184165 1
0.399823835177892 1
0.268423430424915 1
0.124579026947951 1
0.201544863951808 1
0.326146636761402 1
0.531507504329627 1
0.536622680606967 1
0.300668238315345 1
0.165993732415339 1
0.603746698730417 1
0.178626459202751 1
0.63073200968674 1
0.640255714234062 1
0.680563871559043 1
0.461031532196221 1
0.4945856033911 1
0.285249632300474 1
0.472039864196551 1
0.197880764691779 1
0.446410472952435 1
0.786378822010513 1
0.354921728168393 1
0.65725395672083 1
0.421094408163401 1
0.0859846277222042 0
0.637952695758344 1
0.470441368802904 1
0.605480970188255 1
0.809941543382697 1
0.718381138318738 1
0.904779879091208 1
0.334953925144041 1
0.220572365589137 1
0.790042702446119 1
0.776751511154758 1
0.767854956184211 1
0.531881063469482 1
0.428357947160242 1
0.129210835961745 1
0.462134171429233 1
0.695221282494543 1
0.618800758839284 1
0.421480416219221 1
0.350221459600373 1
0.626854279921846 1
0.24996445481404 1
1.15942181405828 0
0.273073973611512 1
0.567908417767171 1
0.491528431169054 1
0.24646582793924 1
0.584034380400682 1
0.520827569866826 1
0.340023230327482 1
0.448940281526871 1
0.686804432808674 1
0.227450541569831 1
0.261397942982806 1
0.371340157978094 1
0.12182218879601 1
0.264231390357715 1
0.544474833566397 1
0.645443375894948 1
0.866900213482592 1
0.424432691796584 1
0.254209229215189 1
0.266668020915064 1
0.353878159548274 1
0.608001723390991 1
0.0509154118646257 1
0.607076189478932 1
0.588494332100177 1
0.591557949743695 1
0.496367190363848 1
0.434866368807371 1
0.390299399280879 1
0.550751636374066 1
0.198263730207527 1
0.767805738115952 1
0.402925605255469 1
0.695396877114471 1
0.390166873036064 1
0.39229613401987 1
0.346658228155992 1
0.0479623469884031 1
0.652981935112335 1
0.17166592233764 1
0.214164890203688 1
0.683162773582009 1
0.303155704704356 1
0.477313695495425 1
0.170187160927846 1
0.445734641592265 1
0.528899149751162 1
0.507104838092743 1
0.391192194975477 1
0.459655585186299 1
0.495644140320656 1
0.300325956974457 1
0.598342938451427 1
0.493645216198631 1
0.51998246791714 1
0.428263471831579 1
0.464527843309113 1
0.515360054607493 1
0.378864977326109 1
0.232230462609162 1
0.296939103678124 1
0.499487335505798 1
0.620196121976248 1
0.336644007294764 1
0.575481270984899 1
0.364237523106788 1
0.517044083710855 1
0.0321840617555169 0
0.405802266268189 1
0.834561382973738 1
0.902322590734686 1
0.426763679169642 1
0.972007540560218 1
0.508026853510739 1
0.453214116110735 1
0.644460639091977 1
0.0879034830954258 0
0.404677500022717 1
0.407525463071783 1
0.388704217621766 1
0.283647132201128 1
0.744497262927019 1
0.552384037414857 1
0.615462621109912 1
0.396010645363663 1
0.505308858158914 1
0.242985175411743 1
0.192083406317987 1
0.627995234878981 1
0.375175600496698 1
0.587523645966259 1
0.252743696270367 1
0.243520541370223 1
0.703848760786008 1
0.618480370196499 1
0.597429217204851 1
0.571410916110666 1
0.414092655632572 1
0.652802228809784 1
0.193308390808894 1
0.513606375208791 1
0.0908001966872148 1
0.823512191825893 1
0.38266654226961 1
0.824314576437272 1
0.296680656921285 1
0.26940996104739 1
0.648172003494164 1
0.728445796034974 1
0.626996295370237 1
0.385671631165134 1
0.266129523666318 1
0.636758786340165 1
0.556767402219673 1
0.766929035696026 1
0.172196249464282 1
0.323056735406968 1
0.501057068805089 1
0.677985174437172 1
0.704177730785702 1
0.43495055104885 1
0.706029909401071 1
0.669307748585152 1
0.768035663482303 1
0.441606321257684 1
0.243511592807241 1
0.0559547649271256 0
0.583409762379313 1
0.536747474884128 1
0.536409678046579 1
0.339563911561122 1
0.527699714113246 1
0.64786186831138 1
0.55975451303205 1
0.692296157680819 1
0.398803614296107 1
0.350413584887554 1
0.387733609195299 1
0.249662192469897 1
0.751986299946507 1
0.629242223874955 1
0.0999834373337586 0
0.550462105248878 1
1.14409696076247 0
0.15033163025028 1
0.0331090542320443 1
0.334242324539803 1
0.372653353141322 1
0.736363631580281 1
0.842566651066108 1
0.123273849480434 1
0.770030158336714 1
0.727723801920173 1
0.397334532642619 1
0.780602930583479 1
0.668978118127776 1
0.767852507400414 1
0.0749301709606838 0
0.333673086320171 1
0.46236534265 1
0.289298715910648 1
0.815501388470699 1
0.212058590599485 1
0.463395992762607 1
0.492593629394922 1
0.92276613334361 0
0.347662153787485 1
0.924826119282312 1
0.317268656804541 1
0.145058552445683 1
0.452092035315061 1
0.40318059952982 1
0.200984413740812 1
0.607043155341472 1
0.39548168490686 1
0.746558939952508 1
0.540260517191418 1
0.434308611384827 1
0.383344619899272 1
0.279622492926782 1
0.350930579570643 1
0.326052449055123 1
0.720903099111652 1
0.46461931152476 1
0.454212695703113 1
0.537293810645782 1
0.289217460770189 1
0.17925060078688 1
0.865001230137862 1
0.501194327634008 1
0.256315217125119 1
0.51717549519026 1
0.265347680263471 1
0.66041829989595 1
0.472700191928841 1
0.824548260403297 1
0.491207594251729 1
0.828612851326512 1
0.0710020940935907 1
0.616765522593833 1
0.581483365595335 1
0.399833996327464 1
-0.0211053489061393 0
0.73407802522178 1
0.203825635029324 1
0.620548280310407 1
0.274899403756931 1
0.164853537226131 1
0.460915048822576 1
0.575198251641168 1
-0.0438728235270342 1
0.331648891549398 1
0.509408740744689 1
0.600132932759744 1
0.64108982964378 1
0.365533969168053 1
0.697492408399767 1
0.309464133437328 1
0.537247309190274 1
0.384270066125664 1
0.4925209872244 1
0.357062675492943 1
0.726463136679921 1
0.330003333540319 1
0.401632206427274 1
0.672078129985333 1
0.51484967843849 1
0.457754468944879 1
0.0469793387294521 0
0.356912627600858 1
0.57192967871615 1
0.560675580268895 1
0.164719163908023 1
0.503250489279445 1
0.637568794052497 1
0.774254875695898 1
0.197849285053518 1
0.715514274405541 1
0.331018379181294 1
0.366711269723142 1
0.645269306709746 1
0.570806571912731 1
0.185849040033192 1
0.669421630197983 1
0.255176201385706 1
0.231671917528769 1
0.799556828855933 1
1.03481853091742 0
0.429125151210821 1
-0.0884525063753646 0
0.784758034375155 1
0.699818563171326 1
0.574159521842565 1
0.375084659239525 1
0.236379906852463 1
0.609799756439336 1
0.281560804974839 1
0.583727010687261 1
0.0581784650138448 1
0.61274407300962 1
0.454791957903962 1
0.386747596212058 1
0.191800481463324 1
0.248809012047877 1
0.585812726947051 1
0.389824743553217 1
0.46694500123722 1
0.703972506649843 1
0.5101435772665 1
0.570921155579696 1
0.48360619667166 1
0.480895355219878 1
1.13143748086165 0
0.541485942598696 1
-0.0305406666063969 1
0.705802732327196 1
0.669959156838745 1
0.627906157642298 1
0.424249801243191 1
0.444172820243688 1
0.6224867462776 1
0.212903871440538 1
0.545562762269517 1
0.352651974381367 1
0.507200340627812 1
0.340566443672668 1
0.494241788899823 1
0.538107500473292 1
0.468823547435621 1
0.808332112237732 1
0.25268765175857 1
0.424394589408601 1
0.426593486856623 1
0.0948586858348437 1
0.377253917673551 1
0.452582726275015 1
0.469515325143926 1
0.348454057838643 1
0.560281272258355 1
0.390412471969437 1
0.447158724597869 1
0.745930777239938 1
0.416702459934944 1
0.565763830682587 1
0.646792008285084 1
0.487227804153064 1
0.62123431355831 1
0.465083296409044 1
0.834340511723423 1
0.74370587063347 1
0.464736361676885 1
0.45051677893163 1
0.512823251705985 1
0.345713015491578 1
0.757987766377312 1
0.662600416506686 1
0.651569304081921 1
0.419487829173312 1
0.565285639505508 1
0.603164993965712 1
0.424229033145341 1
0.00832055027404656 0
0.489881076312486 1
0.530578467822958 1
0.624423787354011 1
0.614221822241193 1
0.201180631734441 1
0.471477671638548 1
0.521033777774726 1
0.182449586387702 1
0.526327987133326 1
0.436360029098563 1
0.342282110078433 1
0.600108373254224 1
0.0263952676895728 0
0.670966559723303 1
0.526902487949236 1
0.714388954218066 1
0.548162653930735 1
0.568277519093895 1
0.328882837871984 1
0.20448430897365 1
0.646927122775206 1
0.557996659912508 1
0.416589043144431 1
0.0937121311546503 0
0.561064809655486 1
0.365518489089886 1
0.473468780606196 1
0.280854810659868 1
0.20378480055901 1
0.785858938009778 1
0.0550210656125182 0
0.334923495083971 1
0.3672378739054 1
0.655403899532219 1
0.576329043266578 1
0.629471028905957 1
0.464061017857631 1
0.672368764274922 1
-0.0223163778229617 0
0.5974962217653 1
0.528804708459371 1
0.643975868802585 1
0.366769663716085 1
0.467461447148996 1
0.77302677975224 1
0.397286716986722 1
0.68047814705106 1
0.427646372048059 1
0.638529875406902 1
0.335898834968752 1
0.409802414395719 1
0.602906060947644 1
0.843983189965946 1
0.64008508590367 1
0.183080210858822 1
0.565863634058851 1
0.642036356913625 1
0.701102765171723 1
0.214831911231129 1
0.491057151956478 1
0.112890598028459 1
0.32677894457463 1
0.362256426488647 1
0.448392275336112 1
0.416023440100881 1
0.491808463233374 1
0.695519943810039 1
0.707406027424421 1
0.530813583778236 1
0.120860901870832 1
0.0849132890725532 1
0.62924744000286 1
0.286372500414881 1
0.55390174004269 1
0.334413400286245 1
0.394120414369642 1
0.0605316739392557 1
1.07021174240825 0
0.710386547884118 1
0.538182600850245 1
0.352886965689298 1
0.992449850874295 0
0.779500366369923 1
1.02183218321236 0
0.717115045056885 1
0.45649784343733 1
0.44895768866675 1
0.64449970006479 1
0.616346312752272 1
0.823137431209268 1
0.550686938539163 1
0.290670453382642 1
0.385342407447828 1
0.730449476356075 1
0.318368949690034 1
0.638024080606943 1
0.586911318560853 1
0.649332810775753 1
0.605054937718134 1
0.570403871883441 1
0.560884711568448 1
0.306180223015682 1
0.490470294227533 1
0.787563287582731 1
0.534240502908894 1
0.821720894023472 1
0.882204009304809 1
0.219425597064291 1
0.556406616857607 1
0.517523660412173 1
1.118924976657 0
0.475393156959791 1
1.16269738239741 0
0.672328062455429 1
0.518859414855524 1
0.27443081801096 1
0.183914704137769 1
0.391129488893757 1
0.776257245537477 1
0.633593061543419 1
0.232272341853198 1
0.779833542049301 1
0.636924172981931 1
0.149106413588929 1
0.499441980578715 1
0.262792998198619 1
0.76399969403275 1
0.352192731289111 1
0.57241778004247 1
0.429617176899071 1
0.67470856737338 1
0.724803197978635 1
0.370609077710233 1
0.559919291473948 1
0.595320576772702 1
0.131117299652779 1
0.277272827178694 1
0.560253221332358 1
0.563294615069281 1
0.576869604419361 1
0.301479183222411 1
0.554820317225841 1
1.04318417266446 0
0.387146885031598 1
0.813845194975018 1
0.533831787268454 1
0.565681831830058 1
0.309598866918201 1
0.812268962559731 1
0.217597028649805 1
0.236078277179446 1
0.503753150830413 1
0.0450309041168762 0
0.651098056551445 1
0.203970983842371 1
0.488186948925702 1
0.735768512761784 1
0.317236795497825 1
0.748306225444345 1
0.54592281809742 1
0.137434019667482 1
0.487392057252873 1
0.301972362936514 1
0.272222058436342 1
0.138142677957917 1
0.747483061535448 1
0.758908117880395 1
0.249354455363352 1
0.420201092438473 1
0.517171421642491 1
0.55748974815841 1
0.427137858946619 1
0.484718411549184 1
0.586430683955445 1
0.160230086974064 1
0.367869429467978 1
0.524498911195543 1
0.62784018885686 1
0.463137454474495 1
0.528341139525801 1
0.670906982833483 1
0.605720943619867 1
0.409016517810403 1
0.883594038978539 1
0.43887651067816 1
0.313496775500494 1
0.186026110084013 0
0.444935785042698 1
0.570388604674399 1
0.257358848098036 1
0.419445813222751 1
0.515404466090103 1
-0.0695075880536783 0
0.659855893230467 1
0.582782061793424 1
0.737066856376957 1
0.566264447655182 1
0.657843914112383 1
0.905654920269437 1
0.563906619550736 1
0.162054096061431 1
0.24599309894472 1
0.639707845929424 1
0.212228170910488 1
0.461224631119814 1
0.447634349708542 1
0.570714662221292 1
0.500185411002586 1
0.796623291337609 1
0.0145027420537619 0
0.528660579543795 1
0.630303296909848 1
0.0747173506611757 1
0.349311600360137 1
0.310814558396879 1
0.484263063935285 1
0.506310993640583 1
0.95480222214569 1
0.655162020880746 1
0.6400398224521 1
0.415658098538007 1
0.439861922411384 1
0.323437321015143 1
0.680150115547319 1
0.421584163019492 1
0.420694892997328 1
0.119162267076285 1
0.396315092345652 1
0.121556545538316 1
0.732800743207214 1
0.200867923676757 1
0.601780297959313 1
0.461438127694352 1
0.196072415828318 1
0.915220094492392 1
0.0619905248241162 1
0.423455286570409 1
0.310753293627089 1
0.409823111932302 1
0.425799843961566 1
0.835069165845486 1
0.559497126756832 1
0.355598299854939 1
0.37047819995753 1
0.371882109296089 1
0.484569598138905 1
0.221156869709427 1
0.439566492241268 1
0.432939918896729 1
0.793262546107705 1
0.11307195876155 1
0.800747095254982 1
0.519321238027885 1
0.21213160711147 1
0.317212826404861 1
0.567621828656847 1
0.744650865007999 1
0.740360975815993 1
0.255988445507116 1
0.599966103324525 1
0.24191126664983 1
0.370426991657181 1
0.526157453717677 1
0.706036541490951 1
0.365595877811203 1
0.841924486896358 1
0.483405761130918 1
0.285269579231616 1
0.282986523234327 1
0.61373942936074 1
0.385253780838692 1
0.0595357440090342 1
0.633396919240139 1
0.361501723873158 1
0.874870345930106 1
0.631055026015301 1
0.504900001155515 1
0.535510219689693 1
0.683710553314776 1
0.594003796684639 1
0.465533312519497 1
0.684721544814851 1
0.35041208798542 1
0.309010064862353 1
0.164673522782064 1
0.371411645580395 1
0.546303326407376 1
0.386224155393132 1
-0.253090124597498 0
0.252549950570061 1
0.550803258195609 1
0.571902836251863 1
0.293224387465854 1
0.389411593102206 1
0.607245444805901 1
0.539800819086329 1
0.410377019446232 1
0.301898814886205 1
0.179141498516446 1
0.393354596769701 1
0.338373391494466 1
0.277621999755174 1
0.755214650287675 1
0.333481690425008 1
0.178801591397887 1
0.286598088094532 1
0.531805706608937 1
0.260488577669742 1
0.768326864151091 1
0.457337910881656 1
0.596393195519308 1
0.0787746583807022 1
0.617826984020564 1
0.420387728195266 1
0.464386849656316 1
0.186741210846441 1
0.518674395028251 1
0.44827848558267 1
0.178473735071175 1
0.734927101983949 1
0.877499508965564 1
0.513530695280949 1
0.29604939449383 1
0.743614710984075 1
0.488006738241444 1
0.391908712380989 1
0.548102532811037 1
0.616905829835615 1
0.476441453616764 1
0.725379701398213 1
0.449727518540123 1
0.302257946165305 1
0.492060471805522 1
0.9202654653199 1
0.38263552779997 1
0.24659936586597 1
0.295656776058347 1
-0.151470959093132 0
0.658382948024861 1
0.553383404080404 1
0.105922321893594 1
0.580122537137199 1
0.66321808197551 1
0.58851837120141 1
0.673911195854094 1
0.172585122921396 1
0.368066603606634 1
0.317837862385193 1
0.396241534184582 1
0.659179941772569 1
0.576544406347182 1
0.38050199127521 1
0.324589779130014 1
0.482310809488933 1
0.824837706164982 1
0.679393926538377 1
0.433760629744051 1
0.511271927528624 1
0.345059267919026 1
0.938548237496098 0
0.361788933771562 1
0.554260142030803 1
0.955741137265884 0
0.406992720805232 1
0.676917498115247 1
0.312614933949943 1
0.41121915405858 1
0.252762197668643 1
0.401699934837343 1
0.147081190367362 1
0.503909954328795 1
0.853651395642442 1
0.337393030047822 1
0.645845985015094 1
0.440523667530645 1
0.411165605099629 1
0.324547796971849 1
0.392465746763138 1
0.415333097163729 1
0.312463645497132 1
0.727179860688937 1
0.482200618709987 1
0.320187518244424 1
0.608649776463073 1
0.0957182909552301 0
0.387798897475381 1
0.286779381947975 1
-0.0890991999308432 0
0.373244840104173 1
0.553122709029873 1
0.421030553557769 1
0.646371824691567 1
0.852841905350034 1
0.579647677090737 1
0.710397233418815 1
0.71385649351479 1
0.704179721106758 1
0.324799574377832 1
0.38274281596411 1
0.739011328756412 1
0.745283398484793 1
0.320741860044684 1
0.704732269052837 1
0.578073800140061 1
0.518025906125649 1
0.740088999778952 1
0.548178719320609 1
0.264247445864629 1
1.38068874754832 0
0.492262045158248 1
0.486301925142943 1
0.673033325346398 1
0.242742209375379 1
0.259137230049589 1
0.425330964630395 1
0.409679814675918 1
0.588785978934681 1
0.360723728712263 1
0.503055978891155 1
0.273714687357843 1
0.608005149452385 1
0.664886775793752 1
0.389356606749489 1
0.210858827831236 1
0.474748065931723 1
0.399716026467361 1
0.613901463214363 1
0.489323292079749 1
0.159807809762698 1
0.467121465345302 1
0.972322913666884 1
0.253371684598653 1
0.923000679014211 0
-0.193111607929343 0
0.531974557366348 1
0.507273006895152 1
0.336564565256355 1
0.35354519051059 1
0.530080566993142 1
0.805156552795385 1
0.454898681707726 1
0.395379011842957 1
0.742394189055832 1
0.506044387879896 1
0.396567880643632 1
0.485340581068161 1
0.320758427553574 1
0.282011921945337 1
0.4025958246383 1
0.752959558940483 1
-0.238040543936431 0
0.0195787569913677 1
0.545341828431405 1
0.581454420417578 1
0.736880912276559 1
0.351504453297558 1
0.538829882222543 1
0.806023329589275 1
0.769563340067064 1
0.516303540960847 1
0.560332129429557 1
0.381980318699368 1
0.0251681810430397 0
0.378036141279825 1
0.564715312380576 1
0.453253542061129 1
0.41115634646102 1
0.562833841115931 1
0.930616025589547 1
0.373732591627248 1
0.289090232895544 1
0.608013303676185 1
0.641378740672373 1
0.826722875921725 1
0.401376081018572 1
0.777698799747064 1
0.617409810210756 1
0.714877645110389 1
0.469646728865799 1
0.462710419536743 1
0.220933334196595 1
0.645565932352827 1
0.216417591721649 1
0.537600086405578 1
0.682622477053154 1
0.611053267523621 1
0.588368306235411 1
0.361815188114049 1
0.870947515120152 1
0.619614476821008 1
0.353774935806861 1
0.384636855504026 1
0.183137241896029 1
0.60280814148398 1
0.68508068570682 1
0.521511384172778 1
0.121398422452316 1
0.217912992941401 1
0.5137873155343 1
0.162407922635611 0
0.924477973954294 1
0.359730328335754 1
0.861446496510882 0
0.492289742268798 1
0.522736010799448 1
0.534621814840031 1
0.732950222328468 1
0.725917548963223 1
0.622411000545294 1
0.821247807472362 1
0.882997962024997 1
0.447247177597171 1
0.634971805494328 1
0.737737194305986 1
0.606603049844738 1
0.734802912925796 1
0.385567041493556 1
0.412706498794064 1
0.495888631785273 1
0.34625838144465 1
0.392526493052323 1
0.704658882501268 1
0.773302020107967 1
0.565828387491351 1
0.318912067837628 1
0.384670616941902 1
0.446939510778306 1
0.275139936643031 1
0.551283400959467 1
0.666577690640741 1
0.489530269777838 1
0.498987959352207 1
0.458680173644255 1
0.827906116297316 1
0.626474763705953 1
0.495287621459142 1
0.555837029529048 1
0.59598452973685 1
0.464856657431879 1
0.37552161075095 1
0.54027581774696 1
0.776536582264921 1
0.546775659783936 1
0.816391761327845 1
0.969788341410261 0
0.09235396480372 0
0.397048625557574 1
0.717119545109543 1
0.373618874421631 1
0.459933085343473 1
0.451327378839162 1
0.404943996419563 1
0.637794662261846 1
0.52774848114214 1
0.615001316803946 1
0.646661885818314 1
0.458168343051454 1
0.237484083520279 1
0.64624579125944 1
0.308713490665735 1
0.552641332661044 1
0.883900537557651 0
0.756775763297978 1
0.5463047653968 1
0.759495550567877 1
0.37068819933823 1
0.411499095562051 1
0.367059213013854 1
0.350461622361554 1
0.523989825368701 1
0.482669122510853 1
0.364149414700039 1
0.192102090834028 1
0.380671071308459 1
0.258330378985357 1
0.717545286981085 1
0.606876059629403 1
0.117383705455636 1
0.420152863521895 1
0.570999277931096 1
0.548981037294936 1
0.322923669555301 1
0.331139919777779 1
0.496842172527199 1
0.343781789654462 1
0.632327167330181 1
0.640980887365736 1
0.503896784651985 1
0.663501100192685 1
0.566091884859743 1
1.01909652730815 0
0.696412052063767 1
0.370752141377608 1
0.281241041478179 1
0.432683963214654 1
0.540890384456865 1
0.744391929276573 1
0.720011936528322 1
0.533677560100827 1
0.504942782475889 1
-0.0748091385238487 0
0.649424235492691 1
0.666990679655197 1
0.537319295694767 1
0.440317363158678 1
0.445703359920682 1
0.519081325255167 1
0.449432372564788 1
0.646441006442123 1
0.619343651748545 1
0.794389226967219 1
0.331427218619876 1
0.741056236262051 1
0.760264214092965 1
0.817249461442115 1
0.573120186955463 1
0.292050486271981 1
0.879181957876433 1
0.568919985014302 1
0.535029962066414 1
0.919365763075177 0
0.616945259199459 1
0.399263105175288 1
0.251783884732081 1
0.620492058531328 1
0.39622008219911 1
0.573928841654697 1
0.308313110812653 1
0.305975078252169 1
0.172587893646606 1
0.273818033889072 1
0.566151218302499 1
0.57100504131525 1
0.640144960267687 1
0.505217627457697 1
0.763709564829059 1
0.573998956066117 1
0.506645773925723 1
0.418228394637978 1
0.441776803930305 1
0.293181715313803 1
0.420633479434867 1
0.745255214771265 1
0.81818092564371 1
0.378702338086445 1
0.188203770349003 0
0.817909599351503 1
0.754562264685019 1
0.583228007949309 1
0.803860041035183 1
0.342611984883671 1
0.469483038654532 1
0.475465986712971 1
0.355567826708934 1
0.617547172439734 1
0.503629176355144 1
0.460112453652079 1
0.410661353526185 1
0.325449479866995 1
0.306407716833717 1
0.555018541479844 1
0.748340930240837 1
0.221027697491602 1
0.352897600562392 1
0.493378975392718 1
0.412805333297379 1
0.212636012255016 1
0.240960098044025 1
0.631971128652876 1
0.682095461512877 1
0.240978258302967 1
0.584801083154747 1
0.752656150525882 1
0.564575524743189 1
0.750615930061057 1
0.518433283656412 1
0.380326155121115 1
-0.0603246794803166 0
0.330428433982454 1
0.618846014828506 1
0.459196851820987 1
0.818698564934714 1
0.821384898898364 1
0.850464391802679 1
0.542001529774331 1
0.206845545869067 1
0.789057645656801 1
0.404812960908159 1
0.464843049168497 1
0.30990316893973 1
0.644169181344667 1
0.327807693387701 1
0.7508450946836 1
0.47030918727769 1
0.292575801786776 1
0.505911929958952 1
0.455748459840489 1
0.457915723201794 1
0.0822654936964566 0
0.401906480558929 1
0.396754475742842 1
0.516685919174063 1
0.626579831895667 1
0.836400110219212 1
0.461871780631417 1
0.357310624777556 1
0.514778183456163 1
0.611061816454494 1
0.23768515499766 1
0.423059420345117 1
0.701243238761707 1
0.47928304154771 1
0.540330630158012 1
0.126710087545764 0
-0.109811381005441 0
0.314288414605093 1
0.563176578828499 1
0.0897981867984881 0
0.65381364235446 1
0.200018259319066 1
0.601924378379489 1
0.580040165590536 1
0.570704259677843 1
0.33447359110199 1
0.357550088437683 1
0.55141965588323 1
0.397849900690259 1
0.460078457949454 1
0.341565222035596 1
0.169996052196794 1
0.68551327997528 1
0.454695367097892 1
0.502595634710652 1
0.323256631802932 1
0.733618154505859 1
0.407049933553472 1
0.58261847602315 1
0.329701334012118 1
0.650158839337016 1
0.663508277433723 1
0.598822453581608 1
0.348396095504051 1
0.674972547446068 1
0.66122631110766 1
0.384180048787366 1
0.30468977034299 1
0.442056550569279 1
0.274758120316569 1
0.403742672313618 1
0.563881603490691 1
0.78393855351418 1
0.229399776231155 1
0.459396071031173 1
0.62311068959728 1
0.5385172893383 1
0.158599042722012 1
0.79661244748107 1
0.132614915332807 1
0.601376382513723 1
0.404893612946803 1
0.52224973255723 1
0.74053714720556 1
0.79172348691047 1
0.419157788393085 1
0.463568830260498 1
0.290990777804234 1
0.429466768067453 1
0.493594320784154 1
0.561851978354515 1
0.356391375632715 1
0.829415019012127 1
0.471424271865285 1
0.625265478788569 1
0.337756697709957 1
0.0798246866747393 0
0.287355522222119 1
0.756379492906734 1
0.399921515985698 1
0.501115585977778 1
0.57022388864374 1
0.202255852146529 1
0.49653923131336 1
0.49918680084075 1
0.330659828477439 1
0.625440489813638 1
0.570328688046616 1
0.232383239824882 1
0.399105004806863 1
0.287888822502833 1
0.600711420344541 1
0.544776765295394 1
0.64124836569959 1
0.492766426578872 1
0.820125214372141 1
0.641515267818342 1
0.29255193783163 1
0.566170297347199 1
0.560656333824326 1
0.275875400482607 1
0.160702791517375 1
0.176149703801182 1
0.518568063681021 1
0.551748457834481 1
0.669963319659667 1
-0.155548009831456 0
0.899150294423849 0
0.780119620374789 1
0.417473901600747 1
0.557970714123097 1
0.578836612825183 1
0.322768309254978 1
0.664157909904846 1
0.444692932526571 1
0.875898817591731 1
0.61934651867927 1
0.22969008430114 1
0.405732281741253 1
0.761266780298862 1
0.909118712522999 1
0.166320202100447 1
0.520839483146075 1
0.264003521467323 1
0.680269313440038 1
0.444528003336672 1
0.489526153569889 1
0.439977785863842 1
0.532651045101089 1
0.161247126347063 1
0.268243241165284 1
0.423028399959752 1
0.543652134108741 1
0.82035772752776 1
0.788822152656092 1
0.79115647692705 1
0.214406435329353 1
0.279576653648693 1
0.535080205851533 1
0.38090937718882 1
0.390752399928558 1
0.444383519421142 1
0.41839093625379 1
0.977256267050438 1
0.297771683379865 1
0.372382242455917 1
0.696117744551646 1
0.504906606386699 1
0.334740143489745 1
0.657519867913369 1
0.505691034962034 1
0.710479696492997 1
0.0747125795986055 0
-0.114653821191388 0
0.741395996684012 1
0.750778530205354 1
-0.00369581354125804 0
0.560319897345695 1
0.665669482839672 1
0.328794325849532 1
0.519852377574287 1
0.684919711813717 1
0.470267922740148 1
0.395634337285376 1
0.480270350355465 1
0.765182757136906 1
0.502137207291835 1
0.353766279820583 1
0.57368123958924 1
0.529592706369234 1
0.185733048488577 1
0.453782360918836 1
0.231096248450654 1
0.0757451382667901 0
-0.0721894444819109 0
0.383287684691214 1
0.0707982568327041 1
0.28987311691694 1
0.221005565134544 1
0.661367153080427 1
0.327047922713042 1
0.112643982379699 1
0.706502487114334 1
0.838738273119018 0
0.381784631494923 1
0.377189623029797 1
0.623218687711384 1
0.586473464777279 1
0.575733700661295 1
1.11520173784823 0
0.256435882058644 1
0.124935334875318 1
0.316967919870101 1
0.250055045115515 1
0.442867602335191 1
0.283106607046615 1
0.670591341613129 1
0.500380024613116 1
0.649459044500694 1
0.719509475225833 1
0.581035222913829 1
0.343356531361671 1
0.314384145795084 1
0.500080547042473 1
0.652346241851629 1
0.384048686234737 1
0.519137493276927 1
0.661922544258015 1
0.0728020290651047 1
0.753345518258194 1
0.670951481347697 1
0.367509499031518 1
0.324183082212086 1
0.7723419381886 1
0.551339927862852 1
0.637148537670944 1
0.2841782963571 1
0.486943799889073 1
0.383608474511955 1
0.53192280859124 1
0.356998202290753 1
1.13132489425758 0
0.655859322602337 1
0.325626558820821 1
0.443026177036446 1
0.928371550674183 1
0.267863658452436 1
0.725106234851847 1
0.382854199619434 1
0.135095790990896 1
0.744982131021637 1
0.375156892854814 1
0.480187551973134 1
0.610799434150764 1
0.350971098580354 1
0.553829009471595 1
0.349211114502318 1
0.50488240243533 1
0.47925502289774 1
0.132697456176088 1
0.836334538534657 1
0.740869464019936 1
0.707453349303224 1
0.490518160226775 1
0.213475834305694 1
0.478245479720986 1
0.576409693707257 1
0.149057280053853 1
0.717473562296422 1
0.00274606947887808 1
1.0296692838982 0
0.289053931834831 1
-0.0376467615244361 0
0.533326400018281 1
0.453930000138523 1
0.633258507605865 1
0.366054586485735 1
0.360061018506516 1
0.426498189970115 1
0.534291141704284 1
0.282630821182688 1
0.455905874221674 1
0.586755140032462 1
0.371223541117968 1
0.44843932788864 1
0.531943415900806 1
0.697985226440835 1
0.308833917761824 1
0.305413790977844 1
-0.100696001803647 0
0.430474098757503 1
0.442410657307699 1
0.152689925394135 0
0.561748438136945 1
0.369178091811825 1
0.192208296824684 1
0.451772751465578 1
-0.0422473623414294 0
0.783100979301942 1
0.487770451305716 1
0.63146280196761 1
0.698475703171603 1
0.255834331602493 1
0.4343413806429 1
0.45549987359209 1
0.500986540253563 1
0.181111283211533 1
0.546926487469982 1
0.924680618621489 1
0.193545112795051 1
0.675338862526947 1
0.393007507370745 1
0.601039106150505 1
0.20465172174031 1
0.196400602325578 1
0.575156232614163 1
0.0905162041606891 1
0.132809684591387 1
0.315894480048766 1
0.574108593521701 1
0.423891553980527 1
0.573178577038796 1
0.250765999093758 1
0.870266953293291 1
0.534682765245015 1
0.82043063947898 1
0.49760448003462 1
0.877493772983427 1
0.308820408969818 1
0.743266234865665 1
0.482524927995105 1
0.329340316611447 1
0.146617255598589 1
0.579122734086116 1
0.292540952891257 1
0.569546949149956 1
0.509405703951059 1
0.58898206096897 1
0.71194852374566 1
0.554150549321227 1
0.688637527600577 1
0.185270294257914 1
0.884298034337275 1
0.741198780452553 1
0.631536941632635 1
0.293873466137046 1
0.817654847026402 1
0.00742689436201528 1
0.452717356315433 1
0.344350334426775 1
0.287321214773572 1
0.57805381657037 1
0.520605504380671 1
-0.0957582731187454 0
0.500839342505154 1
0.522546322935874 1
0.511263014640453 1
0.302958457994078 1
0.574399955269127 1
0.46205126229366 1
0.585799170194382 1
0.340246691627098 1
-0.159693998128767 0
0.44317785873958 1
0.559260610644355 1
0.631790229793199 1
0.363735086261342 1
0.280268175652508 1
0.78300421046142 1
0.433386022988717 1
0.755987350693735 1
0.461634005071856 1
0.584775122610566 1
0.722757241327407 1
0.854168965490609 1
0.348680532193199 1
0.417531442611764 1
0.710900117600907 1
0.854570481051787 1
0.386068414729312 1
0.76013549609144 1
0.617595871712073 1
0.869917164014881 0
0.621213679517027 1
0.258115216511734 1
0.393864528378802 1
0.448340412050163 1
0.942943480587234 0
0.634170580605805 1
0.755390738456805 1
0.733185650546667 1
0.480756075015174 1
0.559793408968396 1
0.369991792320349 1
0.613759112993091 1
0.198570022716032 1
0.741580803873282 1
0.772830466017731 1
0.299033257422005 1
0.865323859999612 1
0.277353418609648 1
0.578454891790149 1
0.591569633046924 1
0.66485119273208 1
0.582108364711633 1
0.421216626157952 1
0.299062888633946 1
0.327809855492909 1
0.39198697050652 1
0.554679347635488 1
0.748895630826593 1
0.772370202687269 1
0.355775492365412 1
0.554982616556094 1
0.555663550036898 1
0.37858528686022 1
0.515641803380016 1
0.389164732894067 1
0.438978732228149 1
0.431134821132611 1
1.02161044670005 0
0.516391911917865 1
0.375512884200612 1
0.419013467610404 1
0.358277060119666 1
0.496761122801869 1
0.706567190252677 1
0.608002256572574 1
0.141958627965 1
0.213596481327397 1
-0.169859401353897 0
0.565136087208666 1
0.413664710478946 1
0.364046025768426 1
0.953790327044404 0
0.561802266659605 1
0.69374125444212 1
0.812177978630594 1
0.571631852726495 1
0.484925807393793 1
0.902881045869706 1
0.465481906744476 1
0.6748749496245 1
0.462969717162168 1
-0.0771098490739656 0
0.327112476083257 1
0.507771244495256 1
0.496056931161969 1
0.248747541337652 1
0.381784724231736 1
0.375931312382133 1
0.49295987192519 1
0.701564673758141 1
0.691623652868294 1
0.374206444329353 1
0.738387817274878 1
0.29020914014438 1
0.62183942410113 1
0.622653298286075 1
0.572833432146058 1
0.102635366481302 0
1.02124871117547 1
0.751761077782523 1
0.562827208777149 1
0.75563281829573 1
0.27035673007392 1
0.212119685657817 1
0.416639178018319 1
0.800483429141707 1
0.635892302379229 1
0.420916289961686 1
0.54399701756736 1
0.41884534748927 1
0.0863779565849676 0
0.34179066787289 1
0.725756002804062 1
0.774320621337005 1
0.409057054545039 1
0.490289813687789 1
0.510608608458795 1
0.418458807320588 1
0.40504055279112 1
0.555971419776443 1
0.598268092928034 1
0.510014992357334 1
0.785921474019616 1
1.03254872864892 1
0.625344171324506 1
0.295996340122656 1
0.549461110576481 1
0.228073893430071 1
0.389271192196117 1
0.472860549959793 1
0.877996315811847 1
0.643247653129465 1
0.771387309236399 1
0.32567009636563 1
0.780041775941445 1
0.52204008060702 1
0.480460309287247 1
0.0891876084576058 1
0.791154377185381 1
0.699669455947858 1
0.270130388681218 1
0.888550730586868 0
0.664664910331861 1
0.496131511752651 1
0.514457469719656 1
0.544049629541905 1
0.29471256558467 1
0.382585048973705 1
0.315130353300521 1
0.136039664791806 1
0.492336542933381 1
0.651400700977458 1
0.569052448831543 1
0.675230674469684 1
0.542079105377599 1
0.459995744782165 1
0.333221751978309 1
0.661582415455885 1
0.338772037353653 1
0.32095908067659 1
0.599998200019251 1
0.580049230079444 1
0.387910588160825 1
0.570486255380449 1
0.757563339398824 1
0.685543614695208 1
0.96247675316784 0
0.876837689690565 1
0.316160914926466 1
0.492369224491088 1
0.444097935170142 1
0.66650642077175 1
0.389769427205895 1
0.003936266649377 0
0.612796320301864 1
0.613720639675723 1
0.566622842094876 1
-0.13171839995945 0
0.799968665281709 1
0.703014583811506 1
0.372982570342675 1
0.537196178582074 1
0.175961112355527 1
0.484204295239373 1
0.445144437610361 1
0.75767831166007 1
0.79715758690579 1
0.592788847381231 1
0.487247155794819 1
0.554595669240067 1
0.451436610835174 1
0.357839244480435 1
0.543826065221591 1
0.472376950463761 1
0.502893017332418 1
0.588370917402452 1
0.453954868673191 1
0.494555053519343 1
0.400481840140963 1
0.716382878172062 1
0.309360224345601 1
0.927873196383416 1
0.80944448057071 1
0.671532518305316 1
0.386148215226325 1
0.619900418938097 1
0.851295244500402 0
0.368149321869035 1
0.540629590191589 1
0.636964841599901 1
0.640673488237242 1
0.570593713847379 1
0.444792704333466 1
0.530972281342879 1
0.641599442973188 1
0.650677767974496 1
0.652846756403246 1
0.549397982385298 1
0.369776358929533 1
0.642136707943732 1
0.526989118414899 1
0.547093677622476 1
0.665128146337594 1
0.888302391768053 0
0.604985603291344 1
0.39869001827299 1
0.630799502901935 1
0.491273825958381 1
0.543422765828115 1
0.832018773672032 0
0.29815016414625 1
0.51891010734177 1
0.562498117929295 1
0.0185425158291125 0
0.117517907583923 1
0.542847227411087 1
0.804613254586578 1
0.784105138035687 1
0.375850872250918 1
0.906404007779359 1
0.491708818581384 1
-0.102831709873479 1
0.64814492628615 1
1.13649609238677 0
0.732855275334911 1
0.531799699532581 1
0.466182338724935 1
0.420414518954176 1
0.386460053904142 1
0.402414588992572 1
0.848619860521082 1
0.247859062501713 1
0.225053307051892 1
0.684928409100219 1
0.319204472438657 1
0.401628239877624 1
0.275012661466833 1
0.811326610587285 1
0.568695366633382 1
0.258868285123909 1
0.645921986886176 1
0.638290819805909 1
0.515571615534905 1
0.509338448602631 1
0.53832797781966 1
0.530638475628765 1
0.473248113396413 1
0.365971290587398 1
0.251762605433681 1
0.43330401584226 1
0.728245927583351 1
0.593969422680913 1
0.779130177844696 1
0.742105516675727 1
0.491004852086986 1
0.476396535459984 1
0.503934941832239 1
0.324987159130516 1
0.404236302874146 1
0.334416575619871 1
0.0828939979775459 1
0.507177762160273 1
0.281509027303584 1
0.772558817329849 1
0.623487330940235 1
0.518929859314597 1
0.645470730639116 1
0.153419332116293 1
0.378647641953206 1
0.395393528155407 1
0.574111136907109 1
0.607432768267488 1
1.02674992372765 1
0.41692058463883 1
0.786503871002743 1
0.713203984154075 1
0.0268711228799018 1
0.467692083064433 1
0.377941134335792 1
0.594243081553112 1
0.569210896500812 1
0.437951106242426 1
0.605873268013429 1
0.334917088720353 1
0.368275738565959 1
0.232690021604621 1
0.771769008739974 1
0.61765155506308 1
0.573302455406293 1
0.706233927244342 1
0.336347887186478 1
0.324381044493924 1
1.30955136977492 0
0.432757969135314 1
0.555180753592284 1
0.208024857097434 1
0.451422538812411 1
0.434647349889694 1
0.548733026670309 1
0.239464917485298 1
1.06266708867362 0
0.3451161454372 1
0.476642631208332 1
0.506669423779497 1
0.640031876720701 1
0.702805340573105 1
0.381113232131155 1
0.535419996041894 1
0.179861007689395 1
0.735624600448452 1
0.531376722027936 1
0.295222328157317 1
0.860900602817002 1
0.88024038476478 1
-0.34072816686787 0
0.441724275820671 1
0.267014000498421 1
0.0621106905567171 0
0.434911212361401 1
0.606865710906707 1
0.393397667510473 1
0.820567504452283 1
0.561530075197529 1
0.494010930379589 1
0.599754425774708 1
0.316926624482443 1
0.223437424016237 1
0.630273795045213 1
-0.110439839282949 0
0.254050357594309 1
1.03709445765081 0
0.677141549805324 1
0.556247087637099 1
0.487937924789406 1
0.483555368649017 1
0.500059819218826 1
0.323858728978207 1
0.327229791748711 1
0.404389922322203 1
0.461756767155582 1
0.378818556510143 1
0.693076478051435 1
0.0964800355611661 1
0.957523511674691 0
0.330381503785398 1
0.407981606741847 1
0.290472241771009 1
0.736775939662954 1
0.153268232301105 1
0.18885188336284 1
0.461660771338568 1
0.49394540227668 1
0.642616774104365 1
0.332483267619509 1
0.539303800097492 1
0.890559413663188 1
0.737049006490144 1
0.668551926182264 1
0.69231688977738 1
0.666680064117406 1
0.685881014725863 1
0.52103355861053 1
0.603709660990697 1
0.504187224125142 1
0.744585670528453 1
0.454592985481122 1
0.592469641991699 1
0.217063948118613 1
0.690921087040064 1
0.503411444070099 1
0.0418501713939337 1
0.571348828754509 1
0.572512842721661 1
0.701961076219454 1
0.851098884491395 1
0.350011060699755 1
0.29360397137817 1
0.606198860993237 1
0.419860740464286 1
0.545667756553095 1
0.822772077873978 1
0.362734484198421 1
0.594363523933006 1
0.464819559705207 1
0.28682145017458 1
0.637190913252355 1
0.389428499754425 1
0.409819601030031 1
0.278321957337691 1
0.364844570086062 1
0.458919062129271 1
0.33725390619341 1
0.572553992264554 1
0.511342160049554 1
0.0686531635380877 0
0.376396034465283 1
0.717794660488886 1
0.248332225581669 1
0.68218019223686 1
0.369242207186806 1
0.534817559985835 1
0.181532688258578 1
0.595708127895086 1
0.465801172511157 1
0.443674577997724 1
0.580787444642269 1
0.427001406233785 1
0.343151576407588 1
0.684171584914679 1
0.539954937809305 1
0.296246111347811 1
0.0795531848086665 1
0.757476051700286 1
0.516455711276162 1
0.42332833906184 1
0.779350705314308 1
0.632923756493599 1
0.534491206355019 1
0.750212761945215 1
0.246792125809638 1
0.12447876768907 1
0.706916964965687 1
0.263648527343548 1
0.812974514222083 0
0.396039124447391 1
0.402765140127103 1
0.589297743695856 1
0.625455190673056 1
0.723492386646203 1
0.772674788194777 1
0.389992632074327 1
0.662541421884956 1
0.3110242555132 1
0.505041123005843 1
0.243171530144774 1
0.154497683081857 1
0.246410097528408 1
0.520254865723886 1
0.386201485144582 1
0.506067024670637 1
0.207457224831934 1
0.554044056947039 1
0.692166448587066 1
0.74259388746578 1
0.370741747113752 1
0.347489286206687 1
0.279178067835731 1
0.209182150945503 1
0.340124174336671 1
0.541790494667248 1
0.412655366055577 1
0.915024110573631 0
0.221418899137377 1
0.250660898909686 1
0.760622032014311 1
0.453219545911648 1
0.549465236090849 1
0.692028945668507 1
0.746122738362771 1
-0.149201590345281 1
1.05298242200396 0
0.657943480813341 1
0.657971057726926 1
0.820792572396081 1
0.745297798746221 1
0.428551030764769 1
0.425604854151549 1
0.196904300507076 1
0.669245749247232 1
0.605465211465414 1
0.303487601016663 1
0.44004535947832 1
0.621164033190177 1
0.667104634042336 1
0.673555070614951 1
0.782827411219607 1
0.705135620054304 1
0.448024126995061 1
0.718282941947374 1
0.544887837922879 1
0.547688974903372 1
0.989028445597816 0
0.526316334606099 1
0.40970006262199 1
0.499424035237204 1
0.393739487652423 1
0.46175466316513 1
0.00878721919560818 1
0.732811928102761 1
0.857821828425124 1
0.0413195376377214 0
0.396558132045622 1
0.629572037956244 1
0.128476993334907 0
0.519212462565852 1
0.567463621674329 1
0.0733857180031207 1
0.217927583716282 1
0.527588414988323 1
0.613995952996908 1
0.720733203167952 1
0.300089144962666 1
0.532695328784191 1
0.667824123217593 1
0.644811047904579 1
0.415835922204065 1
0.688762462724952 1
0.547739786107556 1
0.850238786186859 1
0.591469921890438 1
0.391995699491434 1
0.526639580160647 1
0.313904117552711 1
0.330647757597493 1
0.652352968670968 1
0.387361361040237 1
0.230835074495623 1
0.291205449747799 1
0.394244093282133 1
0.578596982613414 1
0.558585393781811 1
0.665190823115337 1
0.671930590590916 1
0.28240739483492 1
0.619750699448189 1
0.597532115692013 1
0.15449854375573 1
0.617783522371935 1
0.725861370370973 1
0.965010858448394 1
0.432034929547002 1
0.715485632490641 1
0.612605400716856 1
0.575863867925951 1
0.326444663288436 1
0.0185013241948086 0
0.164479532552376 1
0.318030804218638 1
0.557132907788876 1
0.166322531631413 1
0.451171570955195 1
0.299221199682441 1
0.385485282954569 1
0.655822406446392 1
0.585173939647922 1
0.309562421180706 1
0.85376545363317 0
0.657342300527174 1
0.66886321133377 1
0.719386953961843 1
0.997686635096816 0
0.399406270352206 1
0.630097404230219 1
0.931033096960249 0
0.355021623242205 1
0.411123894039413 1
0.0710058110446435 0
0.22652487722957 1
0.37407790224718 1
0.680982481544834 1
0.355701189012992 1
0.682640160637245 1
0.698270183161534 1
0.899162355362566 0
0.689382068663549 1
0.23027233887751 1
0.584927531744566 1
0.379114942089228 1
0.850903940541357 1
0.78487692342898 1
0.557101553246854 1
0.508833909889651 1
0.0655533278197273 0
0.502586765609419 1
0.709318825732764 1
0.704650557592497 1
0.729115850711874 1
0.742460986566507 1
0.755048168270846 1
0.62638975021409 1
0.254319810984202 1
0.599574958872923 1
0.366803561635765 1
0.636752163971019 1
0.588035462778894 1
0.615798785459771 1
0.701495902524237 1
0.518411850122133 1
0.386390950671345 1
0.222623633682588 1
0.30381807382899 1
0.349563251346096 1
0.490567288223244 1
0.528274450099228 1
0.914919300038973 0
0.480639661740897 1
0.733235352540854 1
0.584387792399984 1
0.318249312859301 1
0.608378256951348 1
0.512881798851343 1
0.608028082367054 1
0.516515628585485 1
0.263360978382224 1
0.578945147580495 1
0.535359486649456 1
0.440439965426922 1
0.183338514815426 1
0.710578003893266 1
0.756033343329924 1
0.285472894370487 1
0.7604668126809 1
0.267070373035801 1
0.0444083339803476 0
0.348995365991226 1
0.685713374823454 1
0.318864380828899 1
0.458487311572218 1
0.646594932322446 1
0.707006504229214 1
0.690525443763729 1
0.223175999709416 1
0.242917691834874 1
0.565412352093798 1
0.342963915269715 1
0.663674743388307 1
0.249752879273397 1
0.524468725806768 1
0.822449031010029 1
0.694786780620961 1
0.546299837943202 1
0.128044127372302 1
0.277112661550037 1
0.721794929939348 1
0.321711026136387 1
0.615138227821505 1
0.459618704612207 1
0.595415645281018 1
0.819292429474878 1
0.603528695005348 1
0.812782225104368 1
0.221594553591239 1
0.417738497224784 1
0.388149090405296 1
0.899660997229951 1
0.406571144435846 1
0.368252215319339 1
0.534075628011398 1
0.980252911483822 0
0.469322019102557 1
0.686827154850147 1
0.602696406299622 1
0.371483390214256 1
0.818391960213565 1
0.591251456506805 1
0.526401755180588 1
0.275072188161391 1
0.657292817117893 1
0.647230403858042 1
0.532175751350214 1
1.11852465181874 0
0.327408377405249 1
0.33461102892128 1
0.765285633905124 1
0.539972003057043 1
0.588871874152493 1
0.494102566805608 1
0.515296768344928 1
0.352859471989704 1
0.563562715093608 1
0.500963194265068 1
0.239953785691446 1
0.384300409652835 1
0.885419463245917 0
0.667573338786129 1
0.317211457081326 1
0.313535046913915 1
0.190667730851978 1
0.322240926098512 1
0.702970532073836 1
0.647001513908855 1
0.259555408810811 1
0.468488249920765 1
0.387941462601045 1
0.579497986152139 1
0.336164304631909 1
0.497587580947797 1
0.591066634797754 1
0.424726431837134 1
0.550702248092554 1
0.592759215268062 1
0.300420379971001 1
0.636699561711234 1
0.390585039807833 1
0.24208154936222 1
0.508940097854313 1
0.750964806850836 1
0.464173574342784 1
0.710930565653842 1
0.601299243378736 1
0.406065638985631 1
0.432217577845933 1
0.374282915425833 1
0.593108115993237 1
0.604422606012832 1
0.661402686628031 1
0.746913589346595 1
0.66803849576631 1
0.697826241638255 1
0.771975551066844 1
0.487747481221983 1
0.785392422744402 1
0.739511926348947 1
0.502985716913873 1
0.354500763786552 1
0.876403665807736 1
0.316023816966685 1
0.273105262111408 1
0.408982830834715 1
0.391208090885335 1
0.341817255780387 1
0.327454112159508 1
0.558682605002172 1
0.634125627225346 1
0.721547174199453 1
0.643974015151063 1
0.81794980505622 1
0.42750383535904 1
0.393833909595353 1
0.217343945532511 1
0.280331383210968 1
0.721731199422112 1
0.557081129807367 1
0.542926944719952 1
0.652213598505562 1
0.5579116482286 1
0.114246267716915 1
0.70554670843972 1
0.765840348141623 1
-0.0266972491508265 1
0.756352044200566 1
0.433841937684682 1
0.550769619940885 1
0.548879621230344 1
0.539310726500512 1
0.200552833210144 1
-0.179285574729498 0
0.464192765020636 1
0.649947401339357 1
0.61027357926546 1
0.545932060241774 1
0.59577868290496 1
0.723110333326323 1
0.472126783079414 1
0.793490734182872 1
0.222036352598114 1
0.701312881001221 1
0.707050602132757 1
0.659121880903156 1
0.377351483124526 1
0.504109264099081 1
0.139698737480911 1
0.415337866494529 1
0.292859474420327 1
0.771843140169696 1
0.424334383296571 1
0.413234418785198 1
0.523761169988883 1
0.419956386608375 1
-0.385710239752279 0
0.695274256123414 1
0.878689509980968 1
0.468186123754393 1
0.588183690746387 1
0.538915024180912 1
0.547801915970555 1
0.514976379372358 1
0.581218543416742 1
0.224856462674798 1
0.567070755602061 1
0.673532813781062 1
0.0375434760407756 0
0.628816286264902 1
0.204110280118302 1
0.6091657545148 1
0.110069424891641 1
0.557408823318133 1
0.191104191063638 1
0.478497467353534 1
0.624415632002054 1
0.480972162405255 1
0.105957751661561 1
0.579153144660463 1
0.250237790687374 1
0.703213564822546 1
0.464828408003639 1
0.339032571366751 1
0.673710124339605 1
0.27028735199821 1
0.61151160977397 1
0.422893309882319 1
0.151981522244187 1
0.51062397838735 1
0.518585614236089 1
0.471920843428519 1
0.128537124923222 1
0.27685241749732 1
0.723082582504249 1
0.516813363220672 1
0.577761226701474 1
0.273388081752954 1
0.735862860808371 1
0.44539025354047 1
0.438231705757734 1
0.133843550517216 1
0.313441370273719 1
0.77249364831457 1
0.586862090009465 1
0.770426640400662 1
0.226212120269393 1
0.856641278318061 1
0.777475341714646 1
0.52080297399595 1
0.276930713144091 1
0.937163084936494 0
0.417517185764579 1
0.381206150537061 1
0.210922989597608 1
0.462745552324834 1
0.317384074936602 1
0.446289833140196 1
0.535206273778416 1
0.192652880649673 1
0.446683388112534 1
0.534812064361052 1
0.496716698833682 1
0.357435923689134 1
0.548858219293303 1
0.499760641759935 1
0.52918998407378 1
0.519692744225584 1
0.794725763592628 1
1.17093093125992 0
0.594084340958526 1
0.434455488113803 1
0.517075052937702 1
0.464263181434367 1
0.273834267997209 1
0.276369622866673 1
0.688751740698965 1
0.585000702373073 1
0.233934612650677 1
0.505923951835313 1
0.521962926764977 1
0.425301163042993 1
0.570569837601699 1
0.375037100411429 1
0.696811167097364 1
0.524390880293111 1
0.429755416185256 1
0.190958869691099 1
0.662722147478384 1
0.551400777590811 1
0.52486749179834 1
0.681773895914658 1
0.70747653710181 1
0.652665239529871 1
0.442853981026741 1
1.03111220878233 0
0.797661473213132 1
0.995476057975756 1
0.641327945449969 1
0.451596110038039 1
0.44692735957938 1
0.226241093000175 1
0.588867777682076 1
0.623798545681362 1
0.822560756359015 1
0.689348884353939 1
0.642012407703599 1
0.990242374275404 0
0.249179131629773 1
0.456457288293455 1
0.489894409315816 1
0.840935360547617 1
0.52974594135514 1
0.856067626038548 1
0.670105094543124 1
0.769009599764992 1
0.524706820439624 1
0.6619385352961 1
0.49279891991857 1
0.329485653906969 1
0.320239981288924 1
0.273394575008769 1
0.158443424691427 1
0.65249581539525 1
0.463684623798954 1
0.825448698516191 1
0.570313846389589 1
0.695659941986453 1
0.332349555875505 1
0.171635885258676 1
0.719032324762414 1
0.290322005440287 1
0.649958814459685 1
0.244592328612153 1
0.209088412091972 1
0.331128228539038 1
0.0706285575211912 0
0.506232180882071 1
0.21044092112044 1
0.407805591471292 1
0.720952919810334 1
0.853590479767836 1
0.291044007714309 1
0.407801793287565 1
0.597364408484099 1
0.488869966375473 1
0.557880420575809 1
0.852880439695365 1
0.485114744422594 1
0.586872134620962 1
0.674780394981619 1
0.476425931739681 1
0.949771925059119 0
0.52392609906706 1
0.583974945589684 1
0.585834821601309 1
0.383203412157094 1
0.774685541437656 1
0.443280532104105 1
0.602262325349052 1
0.100477087991336 0
0.375645644772141 1
0.222232563843607 1
0.311558392579243 1
1.03733305241975 1
0.34210469531695 1
0.726694662450362 1
0.275781740274387 1
0.656354228599636 1
0.325420106639901 1
0.599669093967581 1
0.447628238313155 1
0.77852014947163 1
0.407571724948275 1
0.181555717782694 1
0.0461149839156123 1
-0.278440352027313 0
0.733323424857703 1
0.790647062171629 1
0.440143825927973 1
0.339182327265683 1
0.629985854031337 1
0.651866927360407 1
0.177570173287954 1
0.487609427803531 1
0.589403202526332 1
0.312941080716437 1
0.384106761668862 1
0.226379603948309 1
0.38844325669043 1
0.3047715872462 1
0.656575150126956 1
0.547120293741034 1
0.723534729686192 1
0.247918407808623 1
0.341084444834958 1
0.906175519917283 1
0.718885951838381 1
0.416728990528797 1
0.397530761413826 1
0.616694312327091 1
0.349835367671667 1
0.72783870729127 1
0.839507009664454 1
0.270980759217218 1
0.366532079314958 1
0.547263493367547 1
0.551994001791813 1
0.603839793451775 1
0.885256998699221 1
0.475619409577933 1
0.419855195353827 1
0.293925741180885 1
0.602180504187094 1
0.221552819836071 1
0.51554887690358 1
0.725784815873951 1
0.697570622088636 1
0.441863815206952 1
0.50745857271973 1
0.460714004800185 1
0.287099872673944 1
0.366086637687832 1
0.589522049408152 1
0.806423152071212 1
0.553884446776437 1
0.657434399902143 1
0.126338045955175 1
0.487996314468041 1
0.559660771020414 1
0.235609865691974 1
0.646318102146658 1
0.0818388709826816 0
0.0416630888993171 1
0.155523291003903 1
0.675612134229329 1
0.678270943668098 1
0.407933836369408 1
0.327344082672251 1
0.38640237447035 1
0.431885956829465 1
0.352508640186449 1
0.532772153574286 1
0.311742856977261 1
0.508145861403358 1
0.57148193111228 1
0.326690387988299 1
0.489044304532629 1
0.486204459844731 1
0.228959250261407 1
0.251889200547323 1
0.452298593658022 1
0.525983920835793 1
0.174251448232051 1
0.218183025285633 1
0.668745774137022 1
0.739649623133341 1
0.437137081923655 1
0.523311530803674 1
0.454279942092608 1
0.500681151260509 1
0.692636261701784 1
0.754369358557708 1
0.715101435143623 1
0.589094609514704 1
0.306808593608511 1
0.386574681883329 1
-0.0442977997300035 0
0.485495484735407 1
0.0780449014415596 0
0.568038850137262 1
0.230210305504918 1
0.700442609975836 1
0.435608564069425 1
0.137209615790585 0
0.861384537647367 1
0.521533146810602 1
0.157692352434011 1
0.678136348795775 1
0.327464723560231 1
0.532376738696949 1
0.458238618404887 1
0.653850964509593 1
0.201669008500999 1
-0.0438064726526659 0
0.725800390373282 1
0.542982838792963 1
0.483594308859226 1
0.482502547839339 1
0.599937133321075 1
0.410825905006815 1
0.710281404447579 1
0.960296809137148 1
0.332953896862795 1
0.561632152192711 1
0.576205461391858 1
0.278002536920524 1
0.310347737395391 1
0.609884836976756 1
0.612324640696769 1
0.89153676565801 0
0.771045032543478 1
0.412873262710817 1
0.747861025423788 1
0.557191281140679 1
0.719858641224509 1
0.348784887266865 1
0.720670275537406 1
0.641358496312424 1
0.55657959157226 1
0.530845849005164 1
0.605847054734162 1
0.488906265325315 1
0.646221448533874 1
0.79446433601547 1
0.413312625971874 1
0.567265789198482 1
0.426904155360041 1
0.458395370157675 1
0.223256604340313 1
0.294484555667646 1
0.112116407183497 1
0.715438972636248 1
0.352056974733303 1
0.646354754815242 1
0.397578810143925 1
0.316819745528852 1
0.576127240005113 1
0.615742791564524 1
0.427202556277444 1
0.581549018671494 1
0.45590643664913 1
0.340711775173553 1
0.401957777297472 1
0.704960446903678 1
0.445898114190422 1
0.63600551194716 1
0.207711971920489 1
0.185756269254826 1
-0.21645178408469 0
0.470990072540282 1
0.533948891938694 1
0.238333537892285 1
0.503565488742035 1
0.532450767731901 1
0.660299868421646 1
0.695563072145552 1
0.631144881339327 1
0.607483688958882 1
0.719562555527086 1
0.595331385910908 1
0.256996786009164 1
0.596069500107945 1
0.643373470341053 1
0.644964369069225 1
0.412142076547024 1
0.250103252516628 1
0.811480345701815 1
0.464953939464507 1
0.457129859517273 1
0.461840027045659 1
0.718947139661975 1
-0.0376512369345586 1
0.59413334255175 1
0.371953324322271 1
0.296504054153419 1
0.862366070856002 1
0.271881213349781 1
0.623346994392682 1
0.534875036046915 1
0.132517175699238 1
0.669483129037708 1
0.519111401269621 1
1.06900673085649 0
0.28728678675037 1
0.322108465038745 1
0.337621214721782 1
0.414204218488855 1
0.393578444969929 1
-0.0699283906746172 0
0.619357680940565 1
0.57275393456429 1
0.7394491711796 1
0.241542557876259 1
0.255741259751526 1
0.573153816112828 1
0.380599500074229 1
0.068402023443721 0
0.714475824878126 1
0.0889982939006678 1
0.636615859191256 1
0.606066016855502 1
0.736617300215036 1
0.688074368139594 1
0.635247543833408 1
0.590630939321539 1
-0.0305971857424971 0
0.656515278006607 1
0.489185884859281 1
0.504732379514304 1
0.644342416823821 1
0.517046985312172 1
0.932673656652962 0
0.834340787393403 1
0.740597097166383 1
0.620330082730158 1
0.634051472356304 1
0.336479005006992 1
0.593822211610847 1
0.748229638758705 1
0.670566158278333 1
0.385688018489544 1
0.0575194598187359 1
0.34873007285914 1
0.833550545843084 1
0.600403736061461 1
0.549130108015766 1
0.662076808520809 1
0.412613054823997 1
0.772890797952588 1
0.381333547930064 1
0.559270978944721 1
0.593117304233078 1
0.718166841041678 1
0.37648973906167 1
0.966894395973627 1
-0.203216869397323 0
0.649197709276343 1
0.549152368687363 1
0.402923959345334 1
0.569249870519344 1
0.469538124193699 1
0.265812760036947 1
-0.0304622779553899 0
0.417726020008813 1
0.728850253715637 1
0.106803883349094 1
0.481852266559484 1
0.255249200079769 1
0.330998761182778 1
0.369379478349228 1
0.142665062527036 1
0.031274701385489 0
0.195526155861318 1
0.479717581079931 1
0.374989960204691 1
0.474408984550965 1
0.283517514385488 1
0.887553852372603 0
0.474391508747382 1
0.749680671172046 1
0.463909239170332 1
0.797388544264468 1
0.124358730725121 1
0.13506000611082 1
0.250853326653531 1
0.6213074778753 1
0.499760742431379 1
0.25338348089824 1
0.471693840554973 1
0.217934677742464 1
0.161244722297942 1
0.603409739409342 1
0.539848142014168 1
0.780512527178928 1
0.380516450464762 1
0.481687739697045 1
0.520252997850524 1
0.509248392437293 1
0.725822807985739 1
0.0375098853297877 0
0.180427853824314 1
0.655790109692433 1
0.56092807385969 1
0.383557900884373 1
0.52417781399997 1
0.360355546502294 1
0.5844920245391 1
0.168198750732803 1
0.272668800243453 1
0.242489610504202 1
0.642391061213845 1
0.867867870813811 0
0.446387242461278 1
0.53404350312503 1
0.593961728327547 1
0.37361495482925 1
0.636723589161077 1
0.791143358153406 1
0.938125537358185 0
0.569821812300432 1
0.525792497379928 1
0.605092002255637 1
0.235291890059356 1
0.625628271925261 1
0.619748598707336 1
0.826701589830437 1
0.303308396792933 1
0.36879189374189 1
0.2921055120098 1
0.810190437163274 1
0.729152400293341 1
0.57680123136231 1
0.406958167098201 1
0.723306524070724 1
0.276831094855055 1
0.747547739859746 1
0.509773998410855 1
0.723383637089273 1
0.248576238780625 1
0.264989340255193 1
0.627376017703352 1
0.885853278644703 1
0.647875419484713 1
0.822641531082938 1
0.563531047134372 1
0.460296212320423 1
0.627328349574247 1
-0.0641964849298562 0
0.486095080699008 1
0.652903354303389 1
0.399755072781688 1
0.768941202801883 1
0.470719344211496 1
0.301123471893029 1
0.599659750968053 1
0.291535744669369 1
0.43930638261264 1
0.445079021786136 1
0.711375754967301 1
0.460345629116335 1
0.627427423748441 1
0.581869385570638 1
0.514276141861231 1
0.327280893441479 1
0.251253341378325 1
0.591668225002281 1
0.525835060514414 1
0.220291623758025 1
0.865048431244849 1
0.903459705575033 0
0.174015704460952 1
0.1875876308827 1
0.293279238795206 1
0.868834045746178 1
0.574130774515586 1
0.233777924925645 1
1.00334236075763 0
0.257299159700137 1
0.579698027805056 1
0.177175446933904 1
0.576961127962916 1
0.336135734090524 1
0.221029583938369 1
0.782276717243973 1
0.42934792283408 1
0.547523933451709 1
0.47785053086954 1
0.804421031278063 1
0.528339924622625 1
0.593333299492659 1
0.730917862578108 1
0.614119723307966 1
0.6577130552213 1
0.755148052927154 1
0.410786832501572 1
0.42171647467389 1
0.368362788242947 1
0.633140529851169 1
0.799877826090486 1
0.453812385520947 1
0.375595116918278 1
0.541530066783301 1
0.242303829472046 1
0.470180053893154 1
0.234014067474213 1
0.443133805998865 1
0.461091307581993 1
0.720252962063418 1
0.421946124227356 1
0.409361045790718 1
0.589872766625148 1
0.38433952363404 1
0.771019787968915 1
0.580603678504471 1
0.627667253598707 1
0.326394496374463 1
0.191580115600273 1
0.808521888280902 1
1.01350992775983 1
0.975699406722395 0
0.5537448403072 1
0.432897319902672 1
0.657367093977232 1
0.331149230784266 1
0.532722537472785 1
0.616660974225916 1
0.307726714638204 1
0.466888426092087 1
0.804891958232132 1
0.183892654854409 1
0.776083027031223 1
0.484192827957485 1
0.825245930040254 1
0.420258416540109 1
0.474895042087841 1
0.606178146940184 1
0.436172578574406 1
0.533417039304634 1
0.258061613412875 1
0.386191462393046 1
0.789133628744992 1
0.513718844964469 1
1.13669463648682 0
0.456124647518507 1
0.434481703110781 1
0.277198653187162 1
0.589518120751581 1
0.514695718029647 1
0.280872274756744 1
0.441827827569809 1
0.482596405133069 1
1.10911418402969 0
0.619695469477349 1
0.635667720901121 1
0.392774564003488 1
0.753049640472799 1
0.163338116709133 0
0.546547349295765 1
0.548952275211497 1
0.337759801971952 1
0.323351330504451 1
0.638799288363171 1
0.676130739347571 1
0.193599557853976 1
0.603314023740066 1
0.486106221744481 1
0.384079780608491 1
0.53382906868025 1
0.518680001144608 1
0.439706627581379 1
0.333571837799319 1
0.394463254436661 1
0.530034246862269 1
0.0561653322790543 1
0.507199804996761 1
1.06461124471848 1
0.831616707768776 1
0.42272998172074 1
0.409779205596578 1
-0.0551407115434698 0
0.140806687030897 0
0.53657941450968 1
0.563894031025206 1
0.609966880340302 1
0.581287849306227 1
0.719468367765908 1
0.658300234820726 1
0.117498419688242 1
0.579150418539325 1
0.280443354912526 1
0.582618733563397 1
0.608397477414297 1
0.362131199927366 1
0.603887946596417 1
0.65843770501972 1
0.548102246324529 1
0.612956619105417 1
0.82304471501098 1
0.547576172270722 1
0.672462593478641 1
0.445068515976789 1
0.846936678798487 1
0.559715961319838 1
0.267145871538814 1
0.597286846104534 1
0.923622832710932 1
0.595590654122912 1
0.514725186416322 1
0.563283579626963 1
0.329758677896601 1
0.433298778088467 1
0.290238083668319 1
0.581888897715991 1
0.143796648321995 1
0.481233753957377 1
0.495834691872738 1
0.715895759735566 1
0.458255601299199 1
0.673947558674678 1
0.617477170973531 1
0.546615570019574 1
0.36213358667825 1
0.822630016212056 1
0.680136244144823 1
0.299993934829778 1
0.468050444663038 1
0.345262534527387 1
0.330626477391407 1
0.564020134253868 1
0.426303586426639 1
0.0324810843639909 0
0.553529797865614 1
0.655402985525486 1
0.903174063264491 1
0.363240804523391 1
0.561291132770625 1
0.741047843644481 1
0.632163211459176 1
0.824830406268201 1
0.611641533498164 1
0.654226885752647 1
0.699757561839493 1
0.638892004401128 1
0.5740106846497 1
0.374862664339939 1
0.705945364512619 1
0.322189635646539 1
0.318132060870166 1
0.634377908623422 1
0.405810605350457 1
0.4704399333855 1
0.774806104139054 1
0.547273056081139 1
0.715570735047723 1
0.535561197235437 1
0.554718757898075 1
0.573752408711339 1
0.314813541376788 1
0.250082992345866 1
0.52849453692377 1
0.545603647058196 1
0.724451805318718 1
1.13390334630176 0
0.431434522451786 1
0.854523880178918 0
0.676212996004918 1
0.377306926666149 1
0.553328327913329 1
0.184748231826096 1
0.67559872872161 1
0.713487699905419 1
0.516366085872499 1
0.132062246667236 1
0.36131888914668 1
0.296478383211982 1
0.372910524540024 1
0.45107715663841 1
0.454132357236736 1
0.832425878521292 1
0.151469966824775 1
0.558243675426876 1
0.128832332288473 0
0.626219354810768 1
0.168887352723443 1
0.647948984723371 1
0.231806298777435 1
0.651001760564334 1
0.488386643415388 1
0.52242802279871 1
0.692932579572057 1
0.518433294221901 1
0.4840116068751 1
0.30186503968927 1
0.440235629769622 1
0.27280111173799 1
0.452444433345646 1
0.5057933231697 1
0.446061972345669 1
0.334901681830789 1
0.767811609154354 1
0.579583622321252 1
0.87464290905225 0
0.648723035798331 1
0.461588636271492 1
0.643320755020316 1
0.182283028274817 1
0.415938280636783 1
0.501276658525232 1
0.541399019471883 1
0.458853543133253 1
0.412340199906756 1
0.931602744539268 1
0.374665220093042 1
0.15419086800435 1
0.316771579767749 1
0.281623105932645 1
0.511275485818113 1
0.509647163879794 1
0.42453363029508 1
0.371356356491746 1
0.692384251905864 1
0.0883693373058224 1
0.783180571610697 1
0.713653134093824 1
0.295388809179045 1
0.615494824129999 1
0.767805275735148 1
0.661491212735833 1
0.881335511511586 0
0.531634038455414 1
0.656390588693006 1
0.241197976666488 1
0.48146635815351 1
0.561323471230038 1
0.358841988323159 1
0.0940921121921741 1
0.787570577975291 1
0.504818945503928 1
0.837418151122423 1
0.488800959084771 1
0.574387810929576 1
0.4423798948981 1
0.60394871687439 1
0.431928597189316 1
0.707923037343326 1
0.587165424952054 1
0.578230954263205 1
1.04471994315035 0
0.434560355931709 1
0.271382096944485 1
0.528967487880696 1
0.395139834153861 1
0.388178610990742 1
0.669289700084432 1
0.513016289094622 1
0.21451354874469 1
0.491393995729312 1
0.370129914869707 1
0.570301869188417 1
0.211813045185029 1
0.840564871573875 1
0.475157875571949 1
0.686358629275298 1
0.453419480591919 1
0.533039368260343 1
0.491296861536149 1
0.683152343630355 1
0.8328801885644 1
0.207265072750712 1
0.293528322030244 1
0.312222279190301 1
0.0639318979517226 1
0.203273129397238 1
0.281990724292411 1
0.617375110982367 1
0.782659346351291 1
-0.284180349174174 0
0.7198638160128 1
0.555692096593893 1
0.512565414892433 1
0.527238136682382 1
0.123731473888248 1
0.469054468539243 1
0.548730120761176 1
0.559828148674072 1
0.812243736914753 1
0.270545445946594 1
0.558050691410849 1
0.194813897785142 1
0.441736174366611 1
0.291741218901043 1
-0.0749036132107656 1
0.780808044204655 1
0.689862477151988 1
0.421872889616229 1
0.479344917979324 1
0.822005794811612 0
0.213637569866492 1
0.301203851462399 1
0.498341633473357 1
0.494022182998608 1
0.592167875347097 1
0.501823506552814 1
0.691727673941489 1
0.789110665037075 1
0.625601490717794 1
0.652720812291004 1
0.420254986201119 1
0.381989967330975 1
0.66018622891469 1
0.604032453873379 1
0.612851070784722 1
0.216284880649961 1
0.412436417991552 1
0.557966477162091 1
0.360727076075358 1
0.506015236901561 1
0.372186746700968 1
0.310946630735434 1
0.91500848727981 0
-0.0971101707097758 0
0.518603512462113 1
0.489792495896969 1
0.708387473666436 1
0.533088506317279 1
0.2235243783948 1
0.81749259853245 1
0.573931747089792 1
0.413890463573476 1
0.974347671264234 1
0.516689663326723 1
0.518191454126585 1
0.334968292506533 1
0.659108326010402 1
0.397572542226305 1
0.330610722514717 1
0.462771504950744 1
0.443302238585423 1
0.554886638283271 1
0.452422800876331 1
0.671097027818827 1
0.668374659475169 1
0.409996676164512 1
0.770844930879312 1
0.633201888846484 1
0.678548422265661 1
0.528054022277707 1
0.556382993208377 1
0.657691422268185 1
0.133644796937887 1
0.879244273370318 1
0.801129234849834 1
0.367831654313829 1
0.834018598047039 1
0.509950971679159 1
0.84354244389077 1
0.678747901393945 1
0.76732554447103 1
0.460538294252881 1
0.720070064156238 1
0.720159405708647 1
0.596285444122771 1
0.785859259886609 1
0.505869583158074 1
0.845031984960183 0
0.288658501180844 1
0.455870952946687 1
0.458419249375996 1
0.495809305086056 1
0.561404928441793 1
0.266364705786023 1
0.371488489641097 1
0.0749191609963522 0
0.576852736859493 1
0.918448516277916 0
0.246507471053286 1
0.677895413257605 1
0.529950325362509 1
0.546812571316201 1
0.1927667389599 1
0.225012892241874 1
0.91941462012243 1
0.725777680825657 1
0.448492257439195 1
0.447172618968726 1
0.437452380411767 1
0.654150099369395 1
0.704272665979706 1
0.259916720920883 1
0.346422709673212 1
0.421486765247557 1
0.118909067464998 1
0.784722726709506 1
0.671268379336634 1
0.684197970057413 1
0.423632417216049 1
0.637290058557903 1
0.364173331577655 1
0.390910591420173 1
0.74395691346311 1
0.253476302399619 1
0.595060272788374 1
0.404339418194122 1
0.628777856420745 1
0.503172958241012 1
0.687976509621245 1
0.966489047036381 1
0.224190373003725 1
0.15023870845067 1
0.685674408106275 1
0.353994305401899 1
0.847346808458118 1
0.661474180858163 1
0.51293771148336 1
0.295323579310635 1
0.369466070495817 1
0.58687425125811 1
0.561689378831996 1
0.526684489646115 1
0.646885709577153 1
0.882347097900406 0
0.628156781485029 1
0.646526484924977 1
0.556078511053356 1
0.904333451201904 1
0.617959281464537 1
0.787309972708025 1
0.628186369477945 1
0.365840328080316 1
0.576756933427671 1
1.01965991524106 0
0.281693110729964 1
0.144104313440053 1
0.299884504159472 1
0.805049614555911 1
0.412999949947989 1
0.475594010703636 1
0.639678417618093 1
0.486026479894835 1
0.688836928360726 1
0.598362896072916 1
0.526641730155474 1
0.400193573168968 1
1.06513698100003 0
0.723242231889424 1
0.374568099024213 1
0.546008424958499 1
0.402355994574839 1
0.433897498069079 1
0.292539977940888 1
0.612467406013047 1
0.116125959260181 1
0.430300449438705 1
0.973831949398333 1
0.541127939281169 1
0.548796531410907 1
0.567206549206233 1
0.563826091335382 1
0.344058346927011 1
0.479097072924398 1
0.562812005411248 1
0.32097424847871 1
0.408413406435827 1
0.263398058826055 1
0.435107419502457 1
0.241506691318314 1
0.561520321429308 1
0.610284394532543 1
0.789818586903692 1
0.398645321862657 1
0.764490854870376 1
0.582788966440378 1
0.0513064804546396 0
0.990668726894812 1
0.653382754508812 1
0.692940183996356 1
0.561475390701457 1
0.43306873825732 1
0.318282248908782 1
0.360840291329864 1
0.582951091963716 1
0.399065871920696 1
0.304897450678491 1
0.458484714703118 1
0.330870477170227 1
0.409906070689078 1
0.210303436979566 1
0.714839876165619 1
0.699565702214281 1
0.472201981989485 1
0.474268488621098 1
0.493740368393305 1
0.554751072945551 1
0.113483387706554 1
0.831342489568194 1
0.32160860121832 1
0.751628438468024 1
0.482172482206168 1
0.152321150414908 1
0.822278750503875 1
0.297333663742641 1
0.380053892427762 1
0.16496092251287 1
0.503735315042537 1
0.290174335762236 1
0.970648111660061 1
0.448529163596356 1
0.487551985572656 1
0.488060473620642 1
0.461482782373427 1
0.298797285139126 1
0.500857591614855 1
0.397388769783608 1
0.529037916421065 1
-0.0554753458935095 0
0.639667918509691 1
0.687873775420585 1
0.425468886188413 1
0.665545528563648 1
0.612103326201565 1
0.435300507401134 1
0.154425689585088 1
0.2303496657915 1
0.717709176100234 1
0.585077752838394 1
1.10173011121177 0
0.36234889409154 1
0.596079916089412 1
0.778792925067542 1
0.325879911686502 1
0.743811151317993 1
0.412852724914074 1
0.477175132399961 1
0.696771431273639 1
0.542671034040372 1
0.315071189427561 1
0.4939231886933 1
0.704084667205858 1
0.671173779051262 1
0.992247626002961 0
0.474652937569283 1
0.487398516770167 1
0.3445078619541 1
0.373139055168494 1
0.350167983061433 1
0.578380938886584 1
0.603227328848143 1
0.660097200768092 1
0.280248066282721 1
0.310559116792851 1
0.331258846290517 1
0.484548084332216 1
-0.0313661528066433 0
0.472498647845791 1
0.674141236273445 1
0.310149973814531 1
0.302777459735068 1
0.565798128080962 1
0.724847738162103 1
0.703647491277625 1
0.765863464799399 1
0.210691873534808 1
0.817510792166304 1
0.537191292315394 1
0.625159225609647 1
0.699845192853485 1
0.248040311062231 1
0.197085395830425 1
0.502473982709395 1
0.467159017904033 1
0.50515753948991 1
0.577350795241424 1
0.633322115590547 1
0.684164632616599 1
0.283441172525079 1
0.477357871776566 1
0.35260126001287 1
0.668430825971283 1
0.321316179322198 1
0.416196911087726 1
0.516385572174578 1
0.355336428801127 1
0.799432094841483 1
0.319358821863641 1
0.562697539152348 1
0.734110364418475 1
0.364023666601286 1
0.491365705398128 1
0.36258561597702 1
0.186614378332199 1
0.542371366510883 1
0.167593649299536 1
0.289447138917541 1
0.550596147222753 1
0.569935148094713 1
0.583058851379959 1
0.901504971085736 1
0.416607171340737 1
0.603218912978337 1
0.335466784504035 1
0.210606847921393 1
0.480018617436144 1
0.3885840651022 1
0.196569577319748 1
0.342499115655207 1
0.704462353078776 1
0.852533957753023 1
0.392582852370356 1
0.61037379324419 1
0.569431864527528 1
0.628443361383185 1
0.198672097802089 1
0.402616019350902 1
0.238022642235803 1
0.278270436641342 1
0.457638001503245 1
0.920271760035918 1
0.683426388593221 1
0.485770345805449 1
0.422472815865913 1
0.307550152956776 1
0.522933444296877 1
0.24495494843289 1
0.264152760722281 1
0.588976412258013 1
0.613674484939561 1
0.50641717535171 1
0.367063336101699 1
0.797352829260494 1
0.464841242754703 1
0.335362429422474 1
0.597619349074063 1
0.413259030969643 1
0.726617015783667 1
0.634069916140712 1
0.499052986567913 1
0.6954183929348 1
0.341564401877851 1
0.572190223813957 1
0.336373086789338 1
0.681312260764851 1
0.363810403169156 1
0.735352455604926 1
0.774344296265176 1
0.325152815985701 1
0.526307852163979 1
0.666020938027187 1
0.500361001937669 1
0.584715237937407 1
0.572595947960183 1
0.621715073771835 1
0.626856563573745 1
0.535289418638272 1
0.403741957118759 1
0.213516047207174 1
0.358664547015783 1
0.560400392191144 1
0.150349772537179 1
0.576215502922906 1
0.647011983742208 1
0.478328096846758 1
0.425923835590957 1
0.744086949084065 1
0.5746673185885 1
0.394661272454335 1
0.372065657419649 1
0.359190419628638 1
0.245760433507824 1
0.487149733100553 1
0.564197178956698 1
0.0487102584130933 1
0.807581648781161 1
0.631343660392743 1
0.518835689021927 1
0.55729781530424 1
0.619864295085845 1
-0.127179095927436 0
0.238520618682391 1
0.265679558454839 1
0.824550711180242 1
0.410329650081181 1
0.448628472364743 1
0.857895324795646 1
0.457305407603352 1
0.739311527725688 1
0.757009193764662 1
0.383543140663727 1
0.41988140794882 1
0.841297392671415 1
0.623121357921291 1
0.444666869265311 1
0.662031171093934 1
0.80547405995488 1
0.494890373469732 1
0.418136080581713 1
0.303489461405157 1
0.780343861521623 1
0.506868268749133 1
0.237858232649844 1
0.581241744640606 1
0.508214426009411 1
-0.062244520211361 0
0.671961771253905 1
0.273021929807805 1
0.497235206617251 1
0.479691777437096 1
0.600805126945988 1
0.907915505259669 1
0.0363747034191848 1
0.385045560920614 1
0.648613150498732 1
0.449074691494701 1
0.290564048517276 1
0.409796014249232 1
0.434351999615558 1
0.500811293192092 1
0.412570112268434 1
0.639876156654258 1
0.548593108766041 1
0.493050121467064 1
0.673423481957379 1
0.782965515361329 1
0.462202368503767 1
0.399189055287911 1
0.365384543644089 1
0.434690175559703 1
0.253698814087421 1
0.567620373985472 1
0.622327708478952 1
0.517197777409691 1
0.530173584038209 1
0.660882452487368 1
0.461407153525278 1
0.416934529584417 1
0.875088445886855 1
0.630967208076872 1
0.47896492971477 1
0.506767781845693 1
0.6923130860635 1
0.693707460920513 1
0.492488834690549 1
0.26597552597904 1
0.691639098131509 1
0.598099795898091 1
0.254857646517685 1
0.309540633228919 1
0.184907654735817 1
0.888187190706334 1
0.728897939115922 1
0.455151644989502 1
0.825689107645379 1
0.960678372775924 1
0.432431845259107 1
0.851944837976069 1
0.584978872233017 1
0.533355341870285 1
0.726131772740153 1
0.560865430545839 1
0.317731774080961 1
0.55329843199448 1
0.282965078345082 1
0.608535161007506 1
0.490145901494061 1
0.628638219097451 1
0.39064683657502 1
0.720687658630996 1
0.873700248569345 1
0.597423055050162 1
0.68778521132748 1
0.258426284064275 1
0.441647150000244 1
0.466255633227273 1
0.478897270868325 1
0.628451748314003 1
0.376886132576702 1
0.0808009395592016 1
0.864808924245626 1
0.520030426837767 1
0.487780452178433 1
0.417955469210952 1
-0.218069626236555 0
0.579896925786488 1
0.0245055027410133 0
0.348081195254384 1
0.471593410287048 1
0.56848980053845 1
0.544271961443138 1
0.257569715619102 1
0.217865981464232 1
0.369089438111447 1
0.649287282784855 1
0.500096087479724 1
0.656668687534537 1
0.491054579433098 1
0.539832317895247 1
0.679311481021532 1
0.485937771945507 1
0.636443879641351 1
0.130158889366084 0
0.713394995040322 1
0.636283534551314 1
0.50148100168915 1
0.489095413091666 1
0.849026391227118 1
0.136167221281965 1
0.744177645064025 1
0.360891088656704 1
0.323500162016886 1
0.596715757733435 1
0.327602443802833 1
0.966447703709994 1
0.57415719318743 1
0.384317718496912 1
0.474236174772495 1
0.844967329928396 0
0.6698556848895 1
0.787541938798913 1
0.585132422482048 1
0.658534673959875 1
0.696735610888512 1
0.733834106373532 1
0.485625631413034 1
0.35883201356599 1
0.521992811577974 1
0.570191482451685 1
0.718984230947797 1
1.00197097713314 0
0.588894073530337 1
0.745672333471362 1
0.613037085139216 1
0.565541609152804 1
0.654889829263196 1
0.598998940751723 1
0.556580720481355 1
0.0277952955016027 0
0.201075365985673 1
0.587038304914316 1
0.632084809353191 1
0.153043231661006 0
0.173328686459893 1
0.830180320504532 1
0.811627712102241 1
0.373477447574858 1
0.383505916943685 1
0.315582144250635 1
0.393161912842517 1
0.437803670406906 1
0.310538348950984 1
0.706166677516279 1
0.551093519248643 1
0.323638548490756 1
0.838116312665495 1
0.319567836161318 1
0.591987141680128 1
0.438813055713559 1
0.486426206484022 1
0.709559479074644 1
0.791278422652267 1
0.459834724143496 1
0.615911481094213 1
0.170930239537703 1
0.750815521572398 1
0.343763641945583 1
0.423466608639416 1
0.312241685018411 1
0.613079620728686 1
0.470133264661172 1
1.02307257844315 0
0.522807477959222 1
0.305570763871358 1
0.402291898436476 1
0.458045547146931 1
0.407687299716852 1
0.116543286428853 1
0.569668231233083 1
0.0278575965186933 0
0.600005002102747 1
0.602680273838144 1
0.776271322099215 1
0.271853538395739 1
0.188823076780489 1
0.930920469261618 0
0.368742833611574 1
0.487467348345984 1
0.475932592875696 1
0.510788496590755 1
0.48217029397113 1
0.350367931059527 1
0.570909801692486 1
0.709880182119538 1
0.207763319994964 1
0.802749549771279 1
0.307748255281537 1
0.744379667552829 1
0.523976184379549 1
0.724867117333394 1
0.834423803673725 1
0.420204587686975 1
0.55757481928271 1
0.517093938658168 1
0.631603900586696 1
0.267926356215406 1
0.50287306372787 1
0.153014865238368 1
0.343635118790154 1
0.495260694999956 1
0.539269869416961 1
0.403940638089967 1
0.211894876411248 1
0.279328021207606 1
0.596560652201561 1
0.340850965720065 1
0.613923495474549 1
0.33467036806995 1
0.232517993979864 1
0.623866923105487 1
0.727965503420009 1
0.294177297331938 1
0.778783043016798 1
0.628807471484688 1
0.698911359645361 1
0.571381829498765 1
0.581770166354966 1
0.614081254320052 1
0.564665294252384 1
0.646169737330912 1
0.573464480617639 1
0.35818962041146 1
0.734472644348824 1
0.828927694660986 1
0.706660480618045 1
0.169132032499733 1
0.095223503855514 1
0.68482891084051 1
0.0168696264027231 1
0.712286015034016 1
0.12015219897725 0
0.54059153456218 1
0.404668670988701 1
0.514367404019625 1
0.663573172665069 1
0.612606685304722 1
0.331858260948541 1
0.5088257873383 1
0.669484262143505 1
0.48307949282646 1
0.397541441477809 1
-0.0148423119615655 0
0.946810448388968 0
0.754872133819234 1
-0.131021226602402 0
0.0101456258960372 1
0.381137309477553 1
0.874009449629122 0
0.461912673008625 1
0.535843907341228 1
0.128373800624075 1
0.195905444082422 1
0.609894558548072 1
0.690502660631359 1
0.540868035818575 1
0.734229489873068 1
0.310808202160399 1
0.425441251306419 1
0.59190887454291 1
0.784074556691932 1
0.390448536240642 1
0.609412339330766 1
0.311425054315825 1
0.52256418255699 1
0.450797196248808 1
0.769125757512504 1
0.10082765232709 1
0.652008015799241 1
0.423013300674657 1
0.506640353046938 1
0.526662842491417 1
0.651832765395657 1
0.48591802796415 1
0.394181708642769 1
0.141832848514626 1
0.606206618786031 1
0.50967363607642 1
0.728954844667551 1
0.877436643960534 1
0.0656805509144868 1
0.513993723017471 1
0.516269353052981 1
0.73667123180262 1
0.540487863005516 1
0.396518473317818 1
0.628717043366329 1
0.244136150920128 1
0.52418026361773 1
0.348306340306165 1
0.721293626052403 1
0.606056620436894 1
0.60076123238732 1
0.307732845094177 1
0.639551371262748 1
0.417960739556082 1
0.863059425199089 1
0.305317016144349 1
0.229322558277174 1
0.118547488900705 1
0.341507393641938 1
0.430124349806774 1
0.33909722560616 1
0.358436042505882 1
0.411096365609565 1
0.846712583601696 1
0.410658067597789 1
0.457819129362219 1
0.416276874196694 1
0.217599237801239 1
0.383745801051527 1
0.273952104479504 1
0.331650787661065 1
0.505576004542318 1
0.648528780599554 1
0.195733557707398 1
0.67893627297928 1
0.350031208801086 1
0.704731912653274 1
0.544636279571893 1
0.445633037800207 1
0.276285907378039 1
0.386536741549459 1
0.559942800449516 1
0.636874738471926 1
0.797885819381215 1
0.243076200244144 1
0.570811827875667 1
0.476508905956334 1
0.721401520169203 1
0.414737326450904 1
0.290538228076532 1
0.401261289026769 1
0.0763777224221625 1
0.531130319398291 1
0.247756584507985 1
0.55350114699245 1
0.528292478308211 1
0.4234349412235 1
0.563610279730248 1
0.688768019080141 1
0.542527652809486 1
0.661539016603048 1
0.620222394694426 1
0.390393399832555 1
0.608185993137569 1
0.162203914567632 1
0.740763759250381 1
0.719502707550783 1
0.0499008742120309 1
0.694233957295824 1
0.584674896058762 1
0.615728260278819 1
0.639062318910347 1
0.83681030177835 1
0.541864158125822 1
0.838084544784667 1
0.466712349001919 1
0.337946768115208 1
0.530771943822632 1
0.65544322659576 1
0.402850907231431 1
0.417944887614638 1
0.805576186996201 1
0.244015031211749 1
0.568417317734706 1
0.564141930011444 1
0.322468344722672 1
0.437488791303195 1
-0.160737863462222 0
0.478174112374657 1
0.628377413034845 1
0.460468413744306 1
0.590070193208008 1
0.404381958365448 1
0.930457431256664 0
0.184954367573272 1
0.656943463128771 1
0.270571248746554 1
0.4768270783747 1
0.656650785959646 1
0.551040308775559 1
0.222659484995577 1
0.830098637437527 1
0.678085446040978 1
0.252934434458968 1
0.470918454258156 1
-0.0410428600568492 0
0.28987141165982 1
0.360874566299563 1
0.581555613496625 1
0.607834304174553 1
0.752816839830624 1
0.170962316934175 1
0.715876855357839 1
0.688766957882943 1
0.477144093430293 1
0.51935040275202 1
0.346490535416761 1
0.55990405094262 1
0.638115794776186 1
0.505671991152385 1
0.722716886152013 1
0.299285087238247 1
0.6285225694947 1
0.611276749029547 1
0.626224284366668 1
0.763486367131246 1
0.582688236869607 1
0.607547209517351 1
0.760385557653153 1
0.352299830654306 1
0.311283748309705 1
0.13324651032567 0
0.573572221187134 1
0.534951961610981 1
0.213723001116418 1
0.640452638866096 1
0.453542912642491 1
0.512720380945442 1
0.423779734760753 1
-0.0630565275196853 1
0.0867559978206679 0
0.71157606395511 1
0.0114832880414303 0
0.698231709468997 1
0.462986008592625 1
0.730738134994743 1
0.442610553939507 1
0.366924483457003 1
0.639422847699914 1
0.809152794387838 1
0.326252031805284 1
0.545819490341552 1
0.886797871439308 0
0.261318761510845 1
0.505601006043715 1
0.836233069480064 1
0.739214294456395 1
0.653541360572078 1
0.254277144058189 1
0.266538201359537 1
0.400363150437676 1
0.665560397883971 1
0.500028318038223 1
0.404827519743697 1
0.551706056986563 1
0.381673568547267 1
0.129535525197783 1
0.565125600490464 1
0.310398420438912 1
0.541678220185011 1
0.31903919302492 1
0.626603740289214 1
0.283357178488238 1
0.21832047097265 1
0.760503773765497 1
0.0160519605292212 0
0.414623999954104 1
0.832664173284822 1
0.291533707600287 1
-0.0328389325771475 1
1.03049498033033 0
0.145233288480739 1
0.548785433368508 1
0.533510088948139 1
0.339551335197872 1
0.137969128506764 0
0.200308518279674 1
0.905855478924077 1
0.452256776100945 1
0.178989883166408 1
0.110026652872356 0
0.976479256578073 1
0.536361508888162 1
0.6596273899622 1
0.834644473772594 1
0.665776925179681 1
0.418578284285991 1
0.727443510292211 1
0.447078604271262 1
0.689743313245265 1
0.453969645442625 1
0.580834056854581 1
0.378614856094275 1
0.874235545796408 1
0.570188433516696 1
0.362911182228421 1
0.434910471740908 1
0.670258667480351 1
0.518847813067687 1
0.415913323007497 1
0.960634090780916 0
0.80991754698377 1
-0.0279086962600439 1
0.636085653821733 1
-0.0101808148394626 0
0.781353953471605 1
0.594210573724906 1
0.183404293335693 1
0.345055608384238 1
0.0975877379331322 0
0.503970702533307 1
0.870512877711106 1
0.664629677812768 1
0.463376873424157 1
0.29927436413115 1
0.614246157063466 1
0.802204073422419 1
0.332687088878947 1
0.173627385274287 1
0.531043620638644 1
0.507153905355525 1
0.207500904009798 1
0.503841177934193 1
0.456215712471661 1
1.0305773271092 0
0.598947636147103 1
0.504741230508841 1
-0.141167767427654 0
0.910692377823272 1
0.496813290969233 1
0.714008217055758 1
0.256544993423266 1
0.972437254373346 0
0.685798638378276 1
0.516564329746787 1
0.504846702762789 1
0.330195819248505 1
0.99515600347155 1
0.741844143058315 1
0.470385218739287 1
0.607234979569157 1
0.410372721104971 1
0.259999051966047 1
0.273306560232768 1
0.250855341209168 1
0.127214672331939 1
0.419695535222312 1
0.39877626846701 1
0.376889908630097 1
0.648527750314277 1
0.222559367928653 1
0.272770489606057 1
0.616880054575457 1
0.371759381060507 1
0.249437904815284 1
0.370909179597639 1
0.331989713248634 1
0.431674213543752 1
0.669600643692396 1
0.784852777581111 1
0.0222262471266033 1
0.556734172964625 1
0.548555178599371 1
0.863624279807201 1
0.584181568970532 1
0.264078183785377 1
0.466091515632128 1
0.540623237163778 1
0.371963878085288 1
0.607053531050426 1
1.0695197339658 0
0.399723056843921 1
0.294847846282433 1
0.848630539677471 1
0.689010850675204 1
0.576716051293225 1
0.395632170239706 1
0.819333820768429 1
0.358007310072069 1
0.0746104621354988 0
0.349295793981674 1
0.633295512998877 1
0.326736344537637 1
0.212572481259873 1
0.506958057052404 1
0.328330431471426 1
0.59896026506292 1
0.699218602850187 1
0.540493201643558 1
0.37067799217479 1
0.527093705944865 1
0.450659588724233 1
0.506434278007315 1
0.73889958718156 1
0.483478500149291 1
0.529889030935787 1
0.578625970955729 1
0.223850181162487 1
0.425916693671917 1
0.350352452505393 1
0.625351363542852 1
0.615083871416172 1
0.645897148383097 1
0.485482366925921 1
0.605918288626595 1
0.59078667386319 1
0.017522223635952 1
0.49273559594134 1
0.648613627014006 1
0.570472259048816 1
0.863151401101582 1
0.61859355415698 1
0.704945359636644 1
0.376976054322242 1
0.842878041569807 1
1.09167243681768 0
0.330114974660826 1
0.367577337402807 1
0.608120220681438 1
0.526173136205006 1
0.284120524616276 1
0.30084899776849 1
0.520772816249072 1
0.298039159320579 1
0.334242821448543 1
0.879971849738355 1
0.411993510922924 1
0.187993447800942 1
0.741872698818245 1
0.496018370121676 1
0.45247402444486 1
0.669750454986662 1
0.479203825325291 1
0.632513925561948 1
0.550864284335829 1
0.199491663759779 1
