# Supplementary material for: Bias caused by sampling error in meta-analysis with small sample sizes
Source: PLoS One. 2018 Sep 13;13(9):e0204056. doi: 10.1371/journal.pone.0204056 (PMC6136825; doi:10.1371/journal.pone.0204056)
Supplement: S3 File — (ZIP) [file pone.0204056.s003.zip › results N = 20 delta = 0.5 tau = 0 sz = 30-50.txt]

"dl.delta" "dl.cp"
0.49697140825181 1
0.339721167721544 1
0.545580130077071 1
0.637075987070198 1
0.873386586043104 0
0.454715188124115 1
0.341934818030505 1
0.530655355689542 1
0.336140851467737 1
0.706633853508387 1
0.527842915491697 1
0.256104082089387 1
0.604446893497383 1
0.681008082720569 1
0.399957460630989 1
0.0327049630051849 0
0.787281355695693 1
0.733440657029445 1
0.388627027554007 1
0.772696126765557 1
0.482099904219473 1
0.603722591491366 1
0.522051293925948 1
0.727139181002728 1
0.517996173177767 1
0.577969071490565 1
0.181549291528363 1
0.332510584348176 1
0.428542217425275 1
0.787665291374878 1
0.259302452527427 1
0.655922054328101 1
0.734980979087043 1
0.492884592667293 1
0.43921365002337 1
0.371176722865455 1
0.757968713916893 1
0.420834925531306 1
0.575683407566495 1
0.526275122792508 1
0.345789252608933 1
0.211443270746405 0
0.221703268826353 1
0.468904683090765 1
0.537506426695958 1
0.230199962196995 1
0.333223924082222 1
0.391137580276208 1
0.346941608298288 1
0.0690197271172358 1
0.873042156611077 1
0.622988921932321 1
0.397530618920293 1
0.308562729179281 1
0.224414822173158 1
0.657248171170996 1
0.453865309110146 1
0.258930928994577 1
0.18078883933897 1
0.42720538377856 1
0.370970405660076 1
0.456347289768437 1
0.753440063409198 1
0.413831810175893 1
0.574628173673111 1
0.613150504656129 1
0.568076035988257 1
0.468008148972415 1
0.608124832352405 1
0.189745886434592 0
0.411783255677685 1
0.564070505609718 1
0.371289561405189 1
0.816084250784053 0
0.741046014952231 1
0.538425202472153 1
0.759515039350344 1
0.927191292413319 1
0.700138001684455 1
0.589328782371079 1
0.700196666456972 1
0.428393415737911 1
0.602780053476337 1
0.418448815044898 1
0.0204188501247791 0
0.809011835149419 1
0.454372358736667 1
0.800738119387095 1
0.458032110419578 1
0.401131189422722 1
0.472185423089586 1
0.548487147458812 1
0.500785269448634 1
0.649272811209435 1
0.166090430258947 0
0.675931340716016 1
0.58716842599587 1
0.244151066472747 1
0.536076656911248 1
0.610473940462746 1
0.620832048823215 1
0.29559381246138 1
0.354923383759671 1
0.871655188720386 1
0.4356435475837 1
0.429252657775261 1
0.467960011239815 1
0.577280474208109 1
0.697790259672232 1
0.549387251370668 1
0.560724019497603 1
0.35000909572972 1
0.397171498648411 1
0.523304565790866 1
0.699630261892869 1
0.582986980929911 1
0.390037621837771 1
0.496180287875868 1
0.59731097786109 1
0.465134250423632 1
0.42898025616229 1
0.412690476051606 1
0.696562273737838 1
0.470909261867041 1
0.56361001733411 1
0.286455527758452 1
0.802063369928083 1
0.656358591866526 1
0.629159156674315 1
0.377436886480269 1
0.384366115432944 1
0.435918986956033 1
0.456232322157992 1
0.515736053632525 1
0.33233674178333 1
0.501461170381562 1
0.473587999206475 1
0.944551481367463 0
0.833401681956469 0
0.263959574697693 1
0.422260465618568 1
0.470240765480658 1
0.556209623252418 1
0.590330016299253 1
0.720476178101555 1
0.328747002616471 1
0.628415517802103 1
0.695777933169199 1
0.518714215823773 1
0.582375600859748 1
0.609039106048567 1
0.551398719699913 1
0.570649211513828 1
0.63842714769981 1
0.440939953989086 1
0.556892970111983 1
0.602818385914766 1
0.524495770360328 1
0.394634408734113 1
0.517311281189329 1
0.620714866719161 1
0.451108488403894 1
0.691182268488593 1
0.325190400729652 1
0.21664739818684 1
0.703454923743565 1
0.429790835501422 1
0.547698906908169 1
0.545580290928894 1
0.637315146663401 1
0.213588236599449 1
0.420068837690679 1
0.569112987531178 1
0.427774603433963 1
0.43984744597271 1
0.267778825983879 1
0.622134838798595 1
0.813612933947808 1
0.541442422852961 1
0.362274486608184 1
0.538600046205658 1
0.568714216343811 1
0.106448474848488 0
0.872849806781175 1
0.463787618486981 1
0.503313903366938 1
0.67243656655487 1
0.329002839567803 1
0.720946902643055 1
0.554577884484531 1
0.415533675312854 1
0.16184112665531 0
1.0077656496767 0
0.916995737252926 0
0.433016695679184 1
0.436993593213253 1
0.427131366436713 1
0.52755229411935 1
0.355590794959066 1
0.546586966525675 1
0.736511234333611 1
0.516810635834423 1
0.626541418923829 1
0.297622301524604 1
0.311541251052438 1
0.352809292756064 1
0.398117252718247 1
0.733911640199854 1
0.723008853703844 1
0.700022785618895 1
0.709311145204894 1
0.574142935737422 1
0.503420134569029 1
0.4583508357272 1
0.583024289280893 1
0.476769516328379 1
0.781532924915001 1
0.791669900041243 1
0.474862657869838 1
0.774225793512687 1
0.455097677963911 1
0.525329847621858 1
0.703275283478475 1
0.567918313349687 1
0.452226836801266 1
0.600982507744597 1
0.240345717571054 1
0.505106279026899 1
0.564417640690842 1
0.571322354659754 1
0.725742635106548 1
0.770695183760466 1
0.564250112614641 1
0.345968497007444 1
0.379415007180153 1
0.406096420812396 1
0.628281403403373 1
0.556508504626481 1
0.408223101858955 1
0.703057739912147 1
0.444857869382877 1
0.676631652896216 1
0.158622084196542 1
0.523309776341119 1
0.578324973009536 1
0.737878828988773 1
0.550544679680064 1
0.660553021524661 1
0.430850870597549 1
0.365837261403635 1
0.451833333541208 1
0.566938570189763 1
0.577583585591731 1
0.365935065013964 1
0.522229747574685 1
0.43396490144425 1
0.742630732878386 1
0.708078818882637 1
0.314610711755019 1
0.626476388294014 1
0.80870440513264 1
0.174612087274333 0
0.361275866538471 1
0.19968143072536 1
0.37639599655277 1
0.482036304485208 1
0.15156500343647 1
0.627566197527046 1
0.463198289665454 1
0.658044171149531 1
0.585476523581298 1
0.966476334331787 0
0.44570439842748 1
0.648714511791593 1
0.479234383072199 1
0.494454979589758 1
0.564991970332425 1
0.611036745431767 1
0.50913531603254 1
0.400308864577221 1
0.494259507800305 1
0.487133169501325 1
0.611763725083362 1
1.0488103527808 0
0.484995854141238 1
0.4033029220691 1
0.658042119298569 1
0.43238756700937 1
0.581052901361301 1
0.342938999081168 1
0.812629719212946 1
0.566421820386894 1
0.1320682712227 0
0.553761284006607 1
0.646727824264672 1
0.513020814601155 1
0.580824488410824 1
0.575712872343987 1
0.62776677476996 1
0.574017545025779 1
0.640938916180272 1
0.299450276433316 1
0.458208338649056 1
0.413355525398976 1
0.518108917593585 1
0.715437679554728 1
0.317335665172661 1
0.559912856882037 1
0.403925769038692 1
0.463364244965763 1
0.422861246286359 1
0.506505105580256 1
0.562751532418753 1
0.714560975730516 1
0.1979143233827 1
0.499711845860025 1
0.310649890971706 1
0.480034481107095 1
0.605009579435404 1
0.391091449092048 1
0.463796356361924 1
0.382536253355226 1
0.315921557484392 1
0.505337325178787 1
0.555720725947655 1
0.565203208115841 1
0.639467946106498 1
0.601265670432733 1
0.777592090134933 1
0.600425456167023 1
0.393829114461604 1
0.531661571420169 1
0.431142523569899 1
0.263787033739474 1
0.316580777080589 1
0.566099782516726 1
0.854763289242013 1
0.470705578088285 1
0.680798363460117 1
0.289631120280421 1
0.372803967370559 1
0.853777295115132 0
0.679819762386934 1
0.578461388409419 1
0.502544978795328 1
0.76838911431644 1
0.344450718247922 1
0.405113213713393 1
0.720457148251083 1
0.594429921426669 1
0.174913682918304 0
0.500553730323616 1
0.521536170625512 1
0.175331033371724 0
0.882400121390528 0
0.393784321287579 1
0.678051208061279 1
0.55181163389799 1
0.707715627052977 1
0.490046539504789 1
0.464115445739617 1
0.702594676105615 1
0.305292058364725 1
0.397046769083726 1
0.162784237325365 1
0.937512571538701 0
0.278892897546794 1
0.273509268262516 1
0.746717209872373 1
0.57775223809773 1
-0.0231598299961903 0
0.498887513477896 1
0.282931380007838 1
0.443456646520449 1
0.503039709843209 1
0.655731543599525 1
0.52280511362094 1
0.507936369078211 1
0.724290824005029 1
0.673493355584251 1
0.688966180151918 1
0.56220261589961 1
0.439041324376612 1
0.254372580088983 1
0.70572048806259 1
0.865450737050349 0
0.661374609685705 1
0.0770418674148079 0
0.547784170775657 1
0.394898824229004 1
0.475258604819438 1
0.252978247239426 1
0.504465682419661 1
0.336215716197712 1
0.622228083765273 1
0.567463290159977 1
0.540339006609638 1
0.741151695534785 1
0.541165160324089 1
1.00697059390751 0
0.894147766531198 0
0.9283070359785 1
0.771917351024209 1
0.818995411818821 1
0.536523733443164 1
0.409706831485212 1
0.750103792711274 1
0.24454778932081 1
0.229028955915474 1
0.779829387610845 1
0.471792598603264 1
0.416576027825321 1
0.728622598965303 1
0.622043360720875 1
0.579387329941952 1
0.657910462112473 1
0.44531638870565 1
0.725396997182644 1
0.504456342892396 1
0.852187875718464 1
0.729514773800069 1
0.640776657671774 1
0.337630468215766 1
0.766847201842812 1
0.273223593000161 1
0.429596821584839 1
0.575758263031022 1
0.419662008752759 1
0.583424688956568 1
0.804911802988048 1
0.35283888092887 1
0.49762474667866 1
0.588287550064179 1
0.552876241302953 1
0.602934293284298 1
0.574212888607827 1
0.82442639141693 0
0.521387718712313 1
0.0476920747594671 1
0.558349729831629 1
0.697219539616845 1
0.39555514851434 1
0.188207155491449 1
0.524201455670083 1
0.53562458643262 1
0.361724281032781 1
0.0733603075488145 1
0.560365797370687 1
0.28795530299935 1
0.51091884658375 1
0.620204756351171 1
0.735924777621034 1
0.537834620347147 1
0.722122119503723 1
0.503233032351647 1
0.422181010762242 1
0.522255083696423 1
0.560153643018781 1
0.670468482708963 1
0.425149837599475 1
0.592381125258606 1
0.354941969172024 1
0.594463129257469 1
0.391504809878353 1
0.555005933495307 1
0.373077585225945 1
0.616881858765081 1
0.609352597592247 1
0.771862590116047 1
0.511562395169819 1
0.727752831337836 1
0.654411734201356 1
0.566812862535084 1
0.532599917410562 1
0.427402325597718 1
0.561348422155939 1
0.66841937835876 1
0.254766002007651 1
0.631376155806062 1
0.403019531255197 1
0.762159677000307 0
0.752853674203567 1
0.543369448894041 1
0.767068421104778 1
0.570260181525345 1
0.520216357621892 1
0.631396657156572 1
0.43468569372996 1
0.263638492746749 1
0.799149125765177 0
0.283578709968363 1
0.477433967286398 1
0.529128400256413 1
0.223523702658151 1
0.704156229724366 1
0.42547024089159 1
0.566259365282247 1
0.566057538113824 1
0.661004941735063 1
0.847339410147481 0
0.565806244320137 1
0.231528787550743 1
0.390588433819531 1
0.793509484704121 1
0.629336211948881 1
0.389851553055641 1
0.597482155034135 1
0.279734669542587 1
0.749291302751239 1
0.32276899100589 1
0.0720575336931111 1
0.613342481679058 1
0.591890364734461 1
0.431380052687861 1
0.62863183085823 1
0.285817661338192 1
1.03919694704785 0
0.581110899396019 1
0.19626961689803 1
0.699823304181862 1
0.416643004404753 1
0.282603328541959 1
0.445911013148487 1
0.607010234248002 1
0.499222586748 1
0.403733412520639 1
0.390247808928029 1
0.27327302814093 1
0.694870694600541 1
0.295257838853592 1
0.551991999340901 1
0.407520997721147 1
0.550696434078016 1
0.74047839121527 1
0.487184195270903 1
0.383742369433502 1
0.389775132361493 1
0.477698660502954 1
0.362610116184911 1
0.507690267873023 1
0.521831993718183 1
0.539914614511875 1
0.60155630292889 1
0.672687186362653 1
0.302699440668344 1
0.631157691735902 1
0.528030810553359 1
0.364413191138622 1
0.919286956310656 0
0.41593882981993 1
0.377559879853497 1
0.314318656327166 1
0.546773547211481 1
0.455152720702609 1
0.665634526787784 1
0.635455637860186 1
0.364137008058777 1
0.269034665173214 1
0.466787953570638 1
0.546004528210038 1
0.352110355014074 1
0.409709444244642 1
0.702263143947065 1
0.390059372792662 1
0.459844489859683 1
0.499636122194884 1
0.411941335378626 1
0.653484006466357 1
0.384010076486291 1
0.56852551556255 1
0.410268671659672 1
0.457271344726241 1
0.352136585232003 1
0.306492993311223 1
0.507147039701499 1
0.360112497690623 1
0.339161468513449 1
0.480649397190693 1
0.375549926613313 1
0.765177382600118 1
0.47214655538475 1
0.740501399899556 1
0.55306575832467 1
0.256318881704748 1
0.453299508500309 1
0.745190979879753 1
0.477411213224383 1
0.485838314957217 1
0.330721095775403 1
0.611130934778586 1
0.429571026619986 1
0.647486509981475 1
0.466381697753022 1
0.381035005811117 1
0.759189093308672 1
0.480089428804904 1
0.582977550283462 1
0.67470177194994 1
0.658318043235263 1
0.492341977318974 1
0.471339730526397 1
0.699357101536934 1
0.216996985487487 1
0.512457766579351 1
0.95596647610795 0
0.427588310001446 1
0.981836235546897 0
0.464633177550883 1
0.406026755220158 1
0.47385651078288 1
0.296098460015878 1
0.458837024900418 1
0.678637704606711 1
0.371144343177313 1
0.545431195090907 1
0.0123259038697254 0
0.550152020128878 1
0.516282219409332 1
0.379482707003946 1
0.519826766687793 1
0.649612913539783 1
0.490243673798393 1
0.577902433792712 1
0.732591960975024 1
0.591337295885599 1
0.388249761946969 1
0.388591955383734 1
0.406482191928159 1
0.573963959644173 1
0.26976802146347 1
0.705419001735549 1
0.511910755585135 1
0.756283076109877 1
0.23912215849096 1
0.45029391851414 1
0.431976845954101 1
0.480868891827531 1
0.132575334749358 1
0.757685231831255 1
0.439902822138685 1
0.35116017875475 1
0.238113021565483 1
0.548739196297741 1
0.471519380857555 1
0.354642429347667 1
0.290998349870784 1
0.748246389611281 1
0.347599406065029 1
0.359244648360803 1
0.440444237528761 1
0.721584628016532 1
0.258939945375666 1
0.474814732504434 1
0.760910115657916 1
0.311435176329612 1
0.643048596039604 1
0.661368706259716 1
0.726098859638041 1
0.300396100601243 1
0.48481609524183 1
0.535687595866476 1
0.708996149832974 1
1.08056412107895 0
0.540109377275452 1
0.41618725586957 1
0.116355173087345 0
0.32970446741748 1
0.67195172184973 1
0.556335047430851 1
0.331123135432766 1
0.565765986525202 1
0.730173229676976 1
0.458053529571881 1
0.194482443090734 1
0.0771609770336902 1
0.742009229532669 1
0.245105168001764 1
0.378861920064077 1
0.210385468825643 1
0.196461242796435 1
0.491350329532722 1
0.404508890238886 1
0.80055850216566 1
0.37309115827704 1
0.292596608576315 1
0.356115292563074 1
0.560594388085169 1
0.550443321663493 1
0.58318516538063 1
0.487222297778116 1
0.551514409820884 1
0.543975378590256 1
0.497235750331388 1
0.477891696139404 1
0.277952646896187 1
0.646322331364253 1
0.603115901239815 1
0.356485890571878 1
0.231753427694559 1
0.337052002575583 1
0.461707814388822 1
0.549739994149413 1
0.734367636313139 1
0.257979636399479 1
0.767801687720262 1
0.798443041163688 1
0.473876207989028 1
0.802910990237856 0
0.596758290556018 1
0.576564805395308 1
0.452119113151456 1
0.677385477589113 1
0.502234375556105 1
0.497067253447574 1
0.306723333189092 1
0.640508908437211 1
0.597666677480951 1
0.648294332235248 1
0.508030531685843 1
0.396883985289938 1
0.455193877747001 1
0.641688835344072 1
0.461964114044661 1
0.667786616290371 1
0.492842307926932 1
0.639060100357001 1
0.492176881212679 1
0.562585114926222 1
0.439304013851665 1
0.603368673286071 1
0.547673950195702 1
0.821570155985042 0
0.661905083810643 1
0.590449514249257 1
0.407854868859854 1
0.625510127195991 1
0.166976606711403 1
0.814003918522907 1
0.436214015139235 1
0.347065922503293 1
0.462553958367309 1
0.676615892035987 1
0.51891641788542 1
0.441929625003089 1
0.452870042712819 1
0.619340383240965 1
0.419915816012494 1
0.466535215898433 1
0.511486741815184 1
0.519058561497905 1
0.702064834756168 1
0.256074618930349 1
0.37167021385049 1
0.426363068166803 1
0.448668843938742 1
0.339028653001052 1
0.262573175151073 1
0.375087848081851 1
0.603123991544552 1
0.204706161562081 1
0.500373484201507 1
0.622976909995108 1
0.563554423064133 1
0.404558651817459 1
0.456826178352173 1
0.526186652513784 1
0.257224861162058 1
0.489374276430631 1
0.827814123022799 0
0.59276141967013 1
0.571202747811404 1
0.206071088692628 0
0.397721640292137 1
0.509588690931378 1
0.679802745023942 1
0.505808613418055 1
0.385654011602107 1
0.398023157902714 1
0.731324273110696 1
0.520985699277919 1
0.290126659543097 1
0.576998416966181 1
0.552979882524302 1
0.516422127915582 1
0.371663737308505 1
0.242568495642399 1
0.491106188475969 1
0.628552270233307 1
0.350371985909904 1
0.396380011920123 1
0.439492917193946 1
0.442728278835736 1
0.472573787231775 1
0.649151090519379 1
0.520828130083071 1
0.0577286653565372 0
0.101427712912053 0
0.596870037666416 1
0.412675727147912 1
0.603963638707821 1
0.38565817896428 1
0.29629710917792 1
0.483495558736666 1
0.651767323052975 1
0.593277455974344 1
0.388560225559062 1
0.34706283691668 1
0.451625934468447 1
0.196360329500476 1
0.524451123935285 1
0.381983086402869 1
0.0589545351823315 1
0.198493172722816 1
0.422563013799943 1
0.168602669830523 1
0.676300089157083 1
0.331735691698256 1
0.511770599311944 1
0.555548252542777 1
0.474505569602482 1
0.540693206106555 1
0.245530505931596 1
0.4443409666991 1
0.413108051378929 1
0.835435190239276 1
0.426703684618535 1
0.439638570156778 1
0.625949170543185 1
0.155559291784456 1
0.423076140882157 1
0.377270956020774 1
0.218000394643962 1
0.7368261116469 1
0.524212282066759 1
0.239486815549551 1
0.600882738305386 1
0.698499421064472 1
0.565321579716738 1
0.23431065173228 1
0.46698573202825 1
0.599887808558994 1
0.507232957741095 1
0.584530403544781 1
0.483433281706512 1
0.584503550162614 1
0.59425372236368 1
0.636491245537964 1
0.916623599251225 0
0.552759566917528 1
0.597833642862136 1
0.341544790197798 1
0.644204168264645 1
0.450819937179716 1
0.476927997614478 1
0.492964009916529 1
0.630102995786529 1
0.411259465870672 1
0.44715243891709 1
0.496848514541391 1
0.541508659557765 1
0.627666277396125 1
0.846135580935396 1
0.486776157428665 1
0.48981729126524 1
0.434127736075559 1
0.351911530785796 1
0.261219302685421 1
0.366740873103557 1
0.450271190345515 1
0.338525822177981 1
0.589616470844471 1
0.363913913689437 1
0.434704612632716 1
0.36655337330155 1
0.358027667853452 1
0.712700292364149 1
0.37753128939718 1
0.327156339738189 1
0.765792412261085 1
0.645916946699488 1
0.668158795481352 1
0.59437796624227 1
0.228171631269788 1
0.565627287715687 1
0.455269522048074 1
0.364527132071811 1
0.452704858249941 1
0.334358130426919 1
0.369408655868535 1
0.554973080221906 1
0.398113409174447 1
0.666637354234571 1
0.555711234388449 1
0.214489493653967 1
0.694698005621113 1
0.580098910845304 1
0.518245982115458 1
0.570575188784923 1
0.788900429585358 1
0.672493882211744 1
0.532077547555458 1
0.766897417320912 1
0.309509073116086 1
0.426538670591253 1
0.707918319711819 1
0.313278754802923 1
0.427376030052943 1
0.61264728071691 1
0.778645129704345 1
0.657228280501929 1
0.363773514308709 1
0.620938843136422 1
0.361367903462253 1
0.414217195754816 1
0.529004289940012 1
0.422852422943806 1
0.519531382137876 1
0.359930075901728 1
0.252739243195715 1
0.592458957515101 1
0.272884261581517 1
0.791596597111101 1
0.250909552530469 0
0.623043578821699 1
0.372574894199565 1
0.388814272446939 1
0.579520254646738 1
0.688617246017101 1
0.525011897577245 1
0.265039240273348 1
0.537960729653393 1
0.639298596816644 1
0.351024521547041 1
0.668152741528121 1
0.619960872540265 1
0.624673225493228 1
0.736741575851715 1
0.144051084365774 0
0.655190047289266 1
0.332745999455057 1
0.503021888608476 1
0.376777196963541 1
0.678168212969853 1
0.676347375306 1
0.576966360771973 1
0.667640967214087 1
0.655944195617802 1
0.383890600468791 1
0.606624613118371 1
0.492714362391868 1
0.506371658558201 1
0.682286310909031 1
0.212476801391828 1
0.52690579383033 1
0.527663759335415 1
0.689274461804656 1
0.556313853646091 1
0.548047538772936 1
0.526122707707942 1
0.51107107567369 1
0.74682371164915 1
0.614005491057289 1
0.538015644208245 1
0.179783644885708 0
0.409880806520694 1
0.377659458069082 1
0.307058175603467 1
0.569436833687115 1
0.276017950745819 1
0.78297310848115 1
0.501920002641942 1
0.517136675149202 1
0.570840895919971 1
0.547372860445881 1
0.338506309409893 1
0.550517425723408 1
0.854366637161252 0
0.448503676186727 1
0.495366684319634 1
0.542494483368988 1
0.771209350565488 1
0.165500788389774 0
0.57364437431847 1
0.504296988147518 1
0.563828363672391 1
0.492876193815228 1
0.357335077509298 1
0.0314797911377367 0
0.412091888745628 1
0.504612282847209 1
0.399389038553871 1
0.352610987339398 1
0.294235383300166 1
0.631651181009022 1
0.415054642757876 1
0.367786249660952 1
0.706893299987775 1
0.719540846704401 1
0.461416945848206 1
0.788436042313481 1
0.55941996006823 1
0.380425103243087 1
0.481480090162754 1
0.703026884311864 1
0.412767280016193 1
0.267631123404368 1
0.538841276559835 1
0.647055102558031 1
0.285813774785266 1
0.438701648761434 1
0.249805927637312 1
0.687475077605738 1
0.291751568940859 1
0.578954376162758 1
0.465730934691776 1
0.640358760995407 1
0.409807168263057 1
0.446109145358899 1
0.507616815567869 1
0.392665483523698 1
0.310718544361827 1
0.470755702821046 1
0.592809598770679 1
0.704629430320365 1
0.240897811975571 1
0.674311928702898 1
0.419424445870053 1
0.736061634536725 1
0.485679792196453 1
0.53230280138254 1
0.606374649082836 1
0.46989942803042 1
0.595172163032821 1
0.468031943099104 1
0.617079919726936 1
0.540242991208279 1
0.459433012898021 1
0.4830239641054 1
0.14677161555625 1
0.49375327245231 1
0.417665814108651 1
0.402045293766855 1
0.374939454892625 1
0.676295143862337 1
0.58792258407023 1
0.434437667932972 1
0.671966912138204 1
0.45567399527106 1
0.266601848178665 1
0.632772574070161 1
0.657761610210971 1
0.778640090002446 1
0.525800198502312 1
0.55693834697471 1
0.504102284885187 1
0.2634529029403 1
0.35683844654611 1
0.292262774991761 1
0.50734422165098 1
0.457337402112191 1
0.309781211125195 1
0.672730819698377 1
0.611612888682986 1
0.504807309973932 1
0.465863584559062 1
0.541690424887886 1
0.28880519177961 1
0.395782629348557 1
0.452259854518176 1
0.487372069290064 1
0.510871585652287 1
0.747805450176702 1
0.533277064723459 1
0.5719516040133 1
0.320848882170804 1
0.353748706007835 1
0.721389387218597 1
0.1859822650536 0
0.831396344419512 1
0.236723608858265 1
0.335774935870802 1
0.692010994525477 1
0.357054810234148 1
0.249097648304127 1
0.173860522254031 1
0.643581100892969 1
0.506366595769806 1
0.46494384627357 1
0.509620618618818 1
0.368751256870556 1
0.880851099611661 0
0.486086312960618 1
0.582009691492014 1
0.411936060709941 1
0.537801928411344 1
0.184759342412963 1
0.288845816708264 1
0.58989517016806 1
0.536571925618322 1
0.481821952030427 1
0.418306462146851 1
0.425198746972297 1
0.102257963416155 1
0.513887772184877 1
0.5537560089508 1
0.691834566162307 1
0.480904583422247 1
0.237043663476353 1
0.617500776716948 1
0.488725408298171 1
0.491554307168723 1
0.428162281578399 1
0.699113730945658 1
0.160208148413982 1
0.598994752612958 1
0.396760956889173 1
0.630261008451894 1
0.616565780332168 1
0.430124772261573 1
0.690693328792058 1
0.415342075007636 1
0.497646254462737 1
0.311720638059421 1
0.331532790778506 1
0.623709449627078 1
0.589282990051446 1
0.71315015718595 1
0.150860808730548 1
0.434367086505172 1
0.349438144746705 1
0.564697161172437 1
0.449872676851706 1
0.495785374305066 1
0.536972300554276 1
0.391997124051714 1
0.28815752771005 1
0.583854643013547 1
0.672782888137135 1
0.395477980904275 1
0.326056967573655 1
0.657844280503078 1
0.415938859855626 1
0.276863566905644 1
0.208755036708446 1
0.386276668317784 1
0.552703657227978 1
0.575307605247291 1
0.361350409636458 1
0.334466703933051 1
0.456890610479539 1
0.449608072278572 1
0.673793933154942 1
0.615131084633364 1
0.635728390051261 1
0.418489793654755 1
0.260852670466866 1
0.484689835467562 1
0.744797464437691 1
0.15049835083556 0
0.487612897944339 1
0.623486936683523 1
0.368349698847261 1
0.328999963410205 1
0.246631757355406 1
0.291183451665247 1
0.523589397843996 1
0.511260686451122 1
0.360199882171349 1
0.550606488514877 1
0.402408663631245 1
0.377513946011636 1
0.334898496632383 1
0.343238183223505 1
0.376241302726709 1
0.560210206168603 1
0.565665327642005 1
0.757041566887395 1
0.528433169942363 1
0.660703787106252 1
0.523886634843923 1
0.557280019837891 1
0.694844392020138 1
0.649086891229852 1
0.587438691547684 1
0.458664119512497 1
0.879036902494751 1
0.447770462647218 1
0.367694777529993 1
0.77355957562036 1
0.245858782721064 1
0.197286422570182 1
0.125079409809463 0
0.586241878202502 1
1.04792355912341 0
0.308810569343089 1
0.668938533575881 1
0.614944551477899 1
0.309804083750224 1
0.45807098700265 1
0.196604124793092 0
0.658478138317234 1
0.622807384535815 1
0.436950694864206 1
0.688918592315179 1
0.935571732838743 0
0.208630135221117 1
0.417058992088685 1
0.215516517432995 1
0.425345525917615 1
0.159955236509865 1
0.583738572974459 1
0.498928831183975 1
0.484074783319079 1
0.454858669358396 1
0.363252703363727 1
0.207064145546511 1
0.492021681112856 1
0.60247329071044 1
0.610231948264062 1
0.208860463190292 0
0.504494330012722 1
0.17890580721322 0
0.517970535685681 1
0.464037299807959 1
0.570970852344194 1
0.435474406707703 1
0.715780866405291 1
0.274410348203408 1
0.433711175851453 1
0.65665708005474 1
0.755813946593219 1
0.402340409008096 1
0.338183683980084 1
0.707005540437232 1
0.529825817944226 1
0.723771845803166 1
0.438753894326528 1
0.467922403661863 1
0.660139036658234 1
0.215157333483255 1
0.334454254841105 1
0.315258674334981 1
0.371400779955616 1
0.431678481235257 1
0.623557428164907 1
0.428898470675318 1
0.773979636497671 1
0.720018458261015 1
0.318082431035516 1
0.30445251143443 1
0.379247233431489 1
0.148782335674859 1
0.603667019596303 1
0.726810150679367 1
0.386312195793131 1
0.565949892160365 1
0.771944461957725 1
0.59915790002283 1
0.635413621175032 1
0.439692921020116 1
0.305388093478806 1
0.513810848444612 1
0.570822790802502 1
0.64655117781565 1
0.464987214993689 1
0.585454463346638 1
0.503388634052723 1
0.50075361625156 1
0.658042518437485 1
0.317054536328183 1
0.45454613525822 1
0.458063505836821 1
0.56278640919172 1
0.54090732982165 1
0.439328125385892 1
0.583136803891588 1
0.736336697789465 1
0.666509633058987 1
0.453725690374608 1
0.642624566650151 1
0.48523011088496 1
0.382052789778096 1
0.543947266789194 1
0.531750929567657 1
0.923965499502176 1
0.45086678404397 1
0.434194488203423 1
0.744253747132216 1
0.445062809319146 1
0.747590677819899 1
0.809029864552148 0
0.550852156995276 1
0.332827155211086 1
0.392413451527102 1
0.529491829193825 1
0.414952111516437 1
0.344156551791182 1
0.412393358426244 1
0.571258413730232 1
0.700432825772942 1
0.261463220097092 1
0.504370700461028 1
0.542496000347698 1
0.791542800533499 1
0.361673451217099 1
0.556384688364249 1
0.301119700505682 1
0.65330232496896 1
0.156141432008805 0
0.492953870356638 1
0.389994292519019 1
0.326288220935448 1
0.496636386685476 1
0.689215109057089 1
0.624483908297858 1
0.466579986438772 1
0.275720843768339 1
0.400522060374328 1
0.296122670882572 1
0.615996915620404 1
0.635007391257837 1
0.53002581707154 1
0.44605025781892 1
0.504032227382993 1
0.54205982814158 1
0.293903716767904 1
0.467183540114344 1
0.826078877181144 1
0.232554265474106 1
0.392002914776397 1
0.685688187541271 1
0.430158273320108 1
0.543768420260336 1
0.433274827503327 1
0.656201690246638 1
0.539519220824782 1
0.607142946673138 1
0.587837632761072 1
0.516385174034833 1
0.512315254107566 1
0.49863136908964 1
0.455216848737095 1
0.259475057465248 1
0.237439464037724 1
0.354096369968371 1
0.485936614631315 1
0.752850822830652 1
0.400163863479294 1
0.693702284153256 1
0.377207062060256 1
0.089537914987102 1
0.760106261901988 1
0.311367910929183 1
0.377420275397154 1
0.371717742982432 1
0.423006940405345 1
0.44568025071387 1
0.104851324380018 0
0.458951671953154 1
0.486199725987287 1
0.46768964890515 1
0.519898281737323 1
0.492892053856646 1
0.62335532089125 1
0.292983102468742 1
0.526546617916097 1
0.468573806001488 1
0.231355395785521 1
0.651746779741595 1
0.789584035299941 1
0.125651551428244 1
0.246527070182437 1
0.22315426832795 0
0.362733362418428 1
0.796281038312309 1
0.51801082419931 1
0.59667443406866 1
0.538865645752729 1
0.479433988154583 1
0.673974244417434 1
0.575056190738041 1
0.782952953656136 1
0.538768316204556 1
0.576703577293978 1
0.514856989280322 1
0.423177723385561 1
0.544838544761586 1
0.175975987037984 1
0.551732298648899 1
0.414650037265482 1
0.639360892650112 1
0.462303116800473 1
0.703130088997011 1
0.700475038136006 1
0.400288470021676 1
0.314806662757781 1
0.575018012691234 1
0.598413108426303 1
0.649689797603617 1
0.547125104285243 1
0.528071174365487 1
0.609467651764546 1
0.319317050757652 1
0.798488183438125 0
0.59641292958237 1
0.594522412949275 1
0.975269754318644 0
0.734613667554898 1
0.554598342796783 1
0.221518242215891 1
0.345775455787199 1
0.389613000918989 1
0.676077772216077 1
0.665022113313788 1
0.556445324887056 1
0.637642981266189 1
0.614626014757099 1
0.568238541405715 1
0.358028029414894 1
0.700856055650141 1
0.501202475579367 1
0.350813259058169 1
0.157849625362173 1
0.528771088880386 1
0.457568464288182 1
0.568484602648659 1
0.348285964163845 1
0.48453780800815 1
0.271489048577589 1
0.341923637723164 1
0.555859024056384 1
0.565134543827214 1
0.460526711750354 1
0.352154785702058 1
0.492456809786 1
0.365961434548602 1
0.379338238064615 1
0.75939049464504 1
0.635331649805218 1
0.369595229009874 1
0.273875866173439 1
0.752840127175422 1
0.430050701917362 1
0.367973264510236 1
0.521015089693591 1
0.608586345033849 1
0.543791538312183 1
0.673842664881052 1
0.753414439673582 1
0.278757658772896 1
0.359080781254248 1
0.5297422425881 1
0.615467465360225 1
0.705668640516812 1
0.873510162150605 0
0.651289103840468 1
0.632597227278711 1
0.583769353397354 1
0.51004009710129 1
0.501407786604691 1
0.647133910189051 1
0.363761998027492 1
0.662380810912873 1
0.344640267118372 1
0.583337224218909 1
0.556299259581824 1
0.552523250095051 1
0.438457121884305 1
0.42182265546382 1
0.468280126610789 1
0.585701706427036 1
0.552783512753535 1
0.351517486091391 1
0.408705678091948 1
0.462354610582659 1
0.438279429471048 1
0.564677292178365 1
0.40585370696346 1
0.349575392567108 1
0.593008079333772 1
-0.0135056611940342 0
0.31326469858183 1
0.996752579669537 0
0.768941198592749 1
0.322936905512512 1
0.735368816574045 1
0.48461752516812 1
0.520319245512292 1
0.471892422409446 1
0.782608876828515 0
0.747642198548196 1
0.625028503664882 1
0.33244060250995 1
0.668028535159205 1
0.492746524305821 1
0.596708230613589 1
0.69281481978042 1
4.14648685261483e-05 0
0.486730244553888 1
0.739955026676369 1
0.736849032110979 1
0.461982616933111 1
0.653008789605442 1
0.608898899663378 1
0.602931915768592 1
0.352656324501496 1
0.25243015447998 1
0.536206103024393 1
0.318048691643583 1
0.410527533215507 1
0.521950572564275 1
0.357133946888393 1
0.507374062617283 1
0.534863877158072 1
0.380504741780646 1
0.700339041275798 1
0.689060538530964 1
0.477192701617867 1
0.267369024954859 1
0.748809521030165 1
0.572956471076906 1
0.381274576866216 1
0.369121826426398 1
0.717110906532628 1
0.541386057886833 1
0.403246198220465 1
0.463851445928845 1
0.650777396727908 1
0.428789025426475 1
0.404391125009399 1
0.791188250798207 0
0.263044164111814 1
0.476230192966352 1
0.825881802435704 1
0.712434147993493 1
0.355466436223454 1
0.564204424078085 1
0.47242045449631 1
0.690324746960502 1
0.334408303170766 1
0.515223799655867 1
0.480115722690275 1
0.319040949460531 1
0.224248209321478 1
0.477556303344034 1
0.430278068689149 1
0.58908633261514 1
0.530933071661893 1
0.564874245766766 1
0.557705853185255 1
0.532817043603068 1
0.405527563585274 1
0.513568083734947 1
0.694877347391157 1
0.278621770615917 1
0.477950363325092 1
0.77154911384698 1
0.373198269983492 1
0.597957219752383 1
0.579599526218432 1
0.502292082515822 1
0.226952398990781 1
0.405297800025741 1
0.647773932432869 1
0.835597378508266 1
0.402062788005724 1
0.427945941044598 1
0.676094034707241 1
0.615779643404959 1
0.530479751735212 1
0.487310605212418 1
0.433314788480124 1
0.544312039186312 1
0.318303267421129 1
0.837247503991145 0
0.725643514313672 1
0.703740588630758 1
0.323360992524026 1
0.5921928124385 1
0.398417160785065 1
0.465133234753468 1
0.440043619954773 1
0.165763483495745 1
0.0544448179495773 0
0.395396111121158 1
0.356256018237232 1
0.431694880844663 1
0.642183263427758 1
0.155067405489496 1
0.556398384395917 1
0.34942417911391 1
0.548352182175212 1
0.441366945645777 1
0.329851486193087 1
0.348033073196553 1
0.627579492227685 1
0.761197373554906 1
0.276024599560599 1
0.335345259504496 1
0.672767544465568 1
0.495280200239107 1
0.556166699306149 1
0.447249028018888 1
0.427184870155287 1
0.561730605678956 1
0.71539284711047 1
0.521604952240182 1
0.421524726624846 1
0.591154806941422 1
0.526262925379077 1
0.565424201029878 1
0.541760421989933 1
0.326055185679075 1
0.304572309129321 1
0.167906536499693 1
0.758197345425752 1
0.592327321768027 1
0.440632244640598 1
0.540986124182158 1
0.368841155053532 1
0.394519057339114 1
0.419471581830453 1
0.287795878457993 1
0.55177123972694 1
0.587718788965732 1
0.881463006013767 1
0.713621203837899 1
0.757285483230681 1
0.589955009575478 1
0.631693706109871 1
0.230994337991656 1
1.10210587872709 1
0.520877234096274 1
0.685564313726722 1
0.202624060956306 1
0.667483564513633 1
0.730502706790268 1
0.401364742999428 1
0.397181928420679 1
0.532979261151937 1
0.323018805143327 1
0.605375559569632 1
0.260403510280517 1
0.514192652396299 1
0.467978313388478 1
0.462021637203146 1
0.381143385783847 1
0.411329400033762 1
0.423148611523193 1
0.466646470644746 1
0.679743097646577 1
0.472651450972496 1
0.787064661024336 1
0.703815004125281 1
0.321982940206472 1
0.375969529530834 1
0.372034020534857 1
0.637903912598809 1
0.388054622496098 1
0.651713542797844 1
0.611040014746695 1
0.409178011311456 1
0.178206328239307 1
0.587344390676419 1
0.431970429463659 1
0.3874992306647 1
0.547026848647566 1
0.698023019714995 1
0.479316518121144 1
0.521701865323999 1
0.697855585851692 1
0.535791975405289 1
0.52870644467878 1
0.524311843021935 1
0.588109027133745 1
0.474192339674579 1
0.468230414991551 1
0.583185364212656 1
0.585293659141728 1
0.887740174820421 1
0.344838423318833 1
0.212305650913204 1
0.522613860958062 1
0.538116788455022 1
0.170025719489331 1
0.199670190555654 1
0.746781831486605 1
0.855859218519104 1
0.550483171720731 1
0.55352150172676 1
0.541025357074034 1
0.595910527098064 1
0.213668029018524 1
0.158734122705945 0
0.400798209742042 1
0.591665366788348 1
0.329228257365189 1
0.547223582517582 1
0.65938570902023 1
0.666738607509409 1
0.676772176610651 1
0.400959093264516 1
0.430742086488905 1
0.446936027642104 1
0.569291739268837 1
0.176024150072358 1
0.512753584667162 1
0.250090883511646 1
0.401453162802508 1
0.56360529313953 1
0.586932774155073 1
0.452144626282416 1
0.969939738417746 0
0.50938053378483 1
0.555761442848138 1
0.77791481271097 1
0.439457867146076 1
0.33879840049254 1
0.386822548470412 1
0.461980348071614 1
0.28003690525843 1
0.164173391368444 0
0.239997628565428 1
0.274176390062965 1
0.35753446463441 1
0.540382670561006 1
0.357132384099093 1
0.484263216820918 1
0.694720859426075 1
0.446229941781246 1
0.563509502168862 1
0.283711280286748 1
0.475480852369922 1
0.794069904278024 1
0.299026626653869 1
0.654403544831627 1
0.518793322370664 1
0.751612046963976 1
0.347744880476163 1
0.188927955753073 1
0.405133906638081 1
0.497943386070894 1
0.41941555447228 1
0.216530490428294 1
0.0960465020886829 0
0.624061640452503 1
0.653753758620038 1
0.773258448037696 1
0.328185491857564 1
0.455042562177422 1
0.434902471954953 1
0.636182012259843 1
0.775457339420259 1
0.28346795702538 1
0.401190836663476 1
0.397614539225494 1
0.655667278061975 1
0.490554985228081 1
0.311535119304966 1
0.273918635260585 1
0.604383660347354 1
0.723966660925183 1
0.464220977511781 1
0.630623287310821 1
0.534492578693873 1
0.28457226594238 1
0.258874249704173 1
0.781281909623019 1
0.708010798435618 1
0.786822271274096 1
0.510485247101703 1
0.850933202664941 0
0.633541282625754 1
0.646171382033616 1
0.450253392596788 1
0.533879924752199 1
0.521474324605713 1
0.106233885754123 0
0.596816232477693 1
0.361763818450174 1
0.829501659733413 1
0.415768002768443 1
0.819656304855367 1
0.481178630062885 1
0.27370632532435 1
0.505561521141091 1
0.77069806844331 1
0.587339089000057 1
0.516542755010838 1
0.596839693341552 1
0.348988054279545 1
0.67707302341486 1
0.605836210043886 1
0.489082135763197 1
0.631856051117169 1
0.382026622732349 1
0.772477441124307 1
0.615409402794482 1
0.436983574812123 1
0.267947750663276 1
0.726424118384766 1
0.589391539928781 1
0.400772223510805 1
0.428234759605695 1
0.455931686302272 1
0.191310746431662 1
0.577100105790517 1
0.546083885539324 1
0.429461105247031 1
0.392600362654455 1
0.492985859323206 1
0.694780721754714 1
0.392019658762565 1
0.180890601517291 1
0.469977504407823 1
0.612612220513945 1
0.613333148315273 1
0.277063915815776 1
0.573409884098251 1
0.499176248981172 1
0.481146587281918 1
0.787743604503671 0
0.551245646465844 1
0.300934149171915 1
0.408916760204168 1
0.335173560937534 1
0.551210122950344 1
0.753948060408142 1
0.663349482734197 1
0.283952627948204 1
0.569753466111639 1
0.0488049362304076 0
0.425433946799895 1
0.302258006021748 1
0.340987253876066 1
0.682061504869541 1
0.754077910103676 1
0.214151150809871 1
0.398157328850712 1
0.421552450477123 1
0.668433646514628 1
0.256544631509986 1
0.669762855932632 1
0.392222449087969 1
0.456461674754468 1
0.702191458699894 1
0.518205656133522 1
0.59416888968663 1
0.285921938695217 1
0.384945689385879 1
0.40635152188071 1
0.667194957247477 1
0.530348999829706 1
0.0319304786289703 0
0.307850118484795 1
0.700642090519547 1
0.53234907744556 1
0.285796420312995 1
0.797521389786748 1
0.388131280492313 1
0.441560101160595 1
0.427797342626535 1
0.487088222882902 1
0.275214129260682 1
0.515422768014423 1
0.568411635053248 1
0.54836807853584 1
0.596821416031875 1
0.424733771895125 1
0.740496140001706 1
0.400094057233457 1
0.418101616033834 1
0.596334009732647 1
0.705363234846657 1
0.265870490851348 1
0.566800742556053 1
0.30494598087253 1
0.585796606364977 1
0.258777487038382 1
0.680860505691929 1
0.33972208442177 1
0.482570498839335 1
0.403613061514352 1
0.344265576703757 1
0.343120673076859 1
0.434748310814618 1
0.265255401589415 1
0.396603897426398 1
0.366248739828988 1
0.58058251990344 1
0.690362725811043 1
0.350512737914398 1
0.218983210868381 1
0.508923294959841 1
0.612491101163465 1
0.319471473752976 1
0.503298056680894 1
0.400082103109862 1
0.250141617036156 1
0.526767649502525 1
0.249161788144753 1
0.683355061017958 1
0.302396237904028 1
0.265507590466238 1
0.588013408102741 1
0.652513747103012 1
0.565336004287646 1
0.803027646885472 1
0.105540458583613 1
0.319257682214592 1
0.400257980609972 1
0.345926389266133 1
0.450104134451993 1
0.599129702897008 1
0.383853191100502 1
0.315700894751275 1
0.376667478366742 1
0.313568171004933 1
0.709797712333118 1
0.377775811560946 1
0.455865533827539 1
0.488817586804742 1
0.376322105815246 1
0.737838479362105 1
0.4684355128813 1
0.279711745662075 1
0.563400758345181 1
0.287325699519821 1
0.803418888816422 1
0.612972300940485 1
0.530578061950625 1
0.606110510599913 1
0.523524095647769 1
0.366167136544393 1
0.452403356205173 1
0.538206930841929 1
0.520498535498182 1
0.395777084618373 1
0.602254885024543 1
0.299349238516966 1
0.273524850054793 1
0.511579132629689 1
0.587384857769106 1
0.474970200625702 1
0.443209913461751 1
0.614219913259075 1
0.574790062377881 1
0.729344447826029 1
0.339117137542389 1
0.504576868034023 1
0.932014087475201 1
0.279102405136622 1
0.675059619734541 1
0.236096671660561 1
0.583682537705712 1
0.451967693246058 1
0.474569699539191 1
0.421527503285513 1
0.137349990553109 0
0.598020748830898 1
0.632599978881792 1
0.39832936889941 1
0.434256986547022 1
0.641745724036691 1
0.528627540699199 1
0.439010112981349 1
0.709380078559979 1
0.356265489733839 1
0.785593547216651 1
0.414310345067975 1
0.385169357590607 1
0.486291354678296 1
0.683753106265009 1
0.413951461844166 1
0.360647871901317 1
0.710456829540663 1
0.428998563182691 1
0.338589685676912 1
0.619594578223868 1
0.365420312889352 1
0.720007836719722 1
0.104057044675634 0
0.49630154941183 1
0.580557739232715 1
0.613938531051365 1
0.469789118372351 1
0.417616387053312 1
0.535974568400847 1
0.289050318144887 1
0.59003010153752 1
0.527267131942085 1
0.50834599315577 1
0.80160900109333 1
0.638654814495661 1
0.265358087660645 1
0.475758491751209 1
0.640816386017189 1
0.54657366513693 1
0.772020989991353 1
0.349266903843839 1
0.293099582122228 1
0.303779894046446 1
0.616044995568229 1
0.680422311671303 1
0.546774314557521 1
0.500038086784072 1
0.504856933920538 1
0.522993658942826 1
0.355236114100571 1
0.436293518023868 1
0.791174519673875 1
0.608909648532096 1
0.716098128908187 1
0.578195788482447 1
0.650077928579136 1
0.490969331755073 1
0.678239087049764 1
0.18745695211665 1
0.691664055353881 1
0.593946654069593 1
0.474136167570467 1
0.470480391527159 1
0.474028345473418 1
0.301610799718851 1
0.611678340803078 1
0.701820661097186 1
0.286437288932853 1
0.356499414201528 1
0.543304104405527 1
0.433362215067208 1
0.592686856434225 1
0.585671276378939 1
0.531921422509201 1
0.123355051446978 0
0.393734300700659 1
0.577402067475196 1
0.466421546871879 1
0.5337662733226 1
0.85870176464371 1
0.576730816873911 1
0.487827054366482 1
0.489942649802578 1
0.442500654520404 1
0.632082058918229 1
0.557340124492499 1
0.347110945198103 1
0.63663987445693 1
0.313965042506927 1
0.464605147245838 1
0.457521127985822 1
0.623364652310828 1
0.699254567660542 1
0.689195929971607 1
0.771440362346324 1
0.499560034719442 1
0.642720818615607 1
0.809344423431826 1
0.557767660092797 1
0.453471024733443 1
0.546347201940854 1
0.655927207084212 1
0.310099003797364 1
0.346552382943946 1
0.56610868112976 1
0.157570534642765 1
0.543016329844986 1
0.476448756878752 1
0.360856905425873 1
0.620164916272221 1
0.65277413211266 1
0.504916418598222 1
0.464483528838838 1
0.649382491949548 1
0.625022974921383 1
0.657838564933457 1
0.443888874720581 1
0.465364072745618 1
1.00909769838421 0
0.730044996402781 1
0.514750984260798 1
0.692911327987374 1
0.53537229062755 1
0.563608775276439 1
0.591128569968153 1
0.446020954416577 1
0.641070512879124 1
0.605329524612945 1
0.299472405551334 1
0.648703148846988 1
0.519752016828804 1
0.471943729863637 1
0.480074857318161 1
0.623078626883393 1
0.75962671384529 1
0.494774272891913 1
0.723567994813946 1
0.371532805431575 1
0.483581297092759 1
0.584218603537231 1
0.405447302313271 1
0.625316411492565 1
0.390227671220277 1
0.659208892615419 1
0.659812464438873 1
0.56106991025382 1
0.439384009537955 1
0.623969010557047 1
0.342570627235981 1
0.68429526573499 1
0.687411844615114 1
0.34424759105114 1
0.646681152007361 1
0.469060344448973 1
0.479140510500852 1
0.194469884076982 1
0.678934866970157 1
0.20644266728111 1
0.50511420606016 1
0.672081652208668 1
0.735425097900669 1
0.506281126362421 1
0.595182021673714 1
0.687414832227247 1
0.638877790874823 1
0.622885346197856 1
0.788648612943263 1
0.437837381462015 1
0.650948968217833 1
0.295084392251221 1
0.591976286871573 1
0.294093799943283 1
0.661011556279246 1
0.357555267112839 1
0.602799527105535 1
0.434734232218931 1
0.322064085779808 1
0.43866488770866 1
0.444941721832485 1
0.782111964319089 1
0.401601668202559 1
0.419481467557439 1
0.306714077348386 1
0.47837672691142 1
0.496059403728977 1
0.188132221225358 1
0.808859295239922 0
0.633927446554326 1
0.598664720734592 1
0.632705581894094 1
0.570422434495455 1
0.594155263712545 1
0.81437289517431 1
0.16765616139113 1
0.610587281761952 1
0.621846766719298 1
0.285909511272217 1
0.125242569360747 1
0.552859606857433 1
0.419977808624635 1
0.534233049738688 1
0.523710670194079 1
0.42189436473178 1
0.415261188439204 1
0.450075668146075 1
0.459094952349309 1
0.408634260692287 1
0.617353230956628 1
0.286442570062182 1
0.168196844977603 1
0.296927312652843 1
0.464979741274532 1
0.685225939589769 1
0.503722061524305 1
0.633316884270921 1
0.49250418932244 1
0.507070529432102 1
0.401078540796265 1
0.731663005034062 1
0.670670619727873 1
0.500837790556755 1
0.381603143874908 1
0.333159259521464 1
0.0503123786261153 1
0.817731568486441 1
0.564934689761536 1
0.735883353822753 1
0.219345721623361 0
0.779784473708613 0
0.389341852140754 1
0.542922413814459 1
0.592084517023369 1
0.811744045041278 0
0.414885633253483 1
0.612149190265343 1
0.954122391490387 0
0.727280428337582 1
0.625104608208933 1
0.469067547535288 1
0.350771316134093 1
0.462218981166353 1
0.506339827759949 1
0.743755166563603 1
0.464314524862334 1
0.553682928503244 1
0.462473878469204 1
0.5293363480057 1
0.521875801652316 1
0.562245352662615 1
0.439187560366847 1
0.406114271685882 1
0.661930400116183 1
0.33014733342109 1
0.648595350622732 1
0.1521627735664 1
0.262215349209057 1
0.352709337438485 1
0.302885578417969 1
0.335055828583056 1
0.669403010302835 1
0.235752059949443 1
0.444760233625232 1
0.622956188471883 1
0.310386294790266 1
0.353913746323075 1
0.55237935225433 1
0.442550160288986 1
0.582818650159584 1
0.523416679113664 1
0.142742455324832 0
0.435023412922889 1
0.584662893995061 1
0.497530321105495 1
0.503943307492808 1
0.343194823818896 1
0.863726327989959 0
0.4506368822081 1
0.348717209735012 1
0.591065690547831 1
0.270843199396795 1
0.345068060297978 1
0.434946101482419 1
0.722391241698636 1
0.552504936164373 1
0.607772323671474 1
0.262137483254869 1
0.385000681299122 1
0.384427689738182 1
0.439136197918261 1
0.684737780410465 1
0.301690437813475 1
0.673267384374398 1
0.644796111409619 1
0.157431440477626 0
0.583044320075783 1
0.655815982208285 1
0.553845190400364 1
0.519866152547203 1
0.420514237497797 1
0.551098310168193 1
0.31611524142642 1
0.399628691825633 1
0.419067230028452 1
0.603308516188296 1
0.568472760587098 1
0.787049066581058 0
0.066182034219268 0
0.271402049851511 1
0.687787745936769 1
0.219032481950286 1
0.364135758649509 1
0.50061029487283 1
0.825206790205827 1
0.170065798747075 1
0.497378463456988 1
0.3998324886437 1
0.819201343468541 1
0.317070708666879 1
0.436073017146216 1
0.411163391790534 1
0.772984060807854 1
0.497794808607877 1
0.613871705676501 1
0.290746387633415 1
0.442522169465179 1
0.615570444641792 1
0.581263276310887 1
1.01051092125911 0
0.392896706874192 1
0.53938824354409 1
0.450047627161733 1
0.295128991181882 1
0.638885814027431 1
0.484269420471711 1
0.354513314438614 1
0.360379472077702 1
0.478924608574253 1
0.353293251001289 1
0.428975288366324 1
0.474985227257306 1
0.424604260236363 1
0.580570961742501 1
0.585056617457306 1
0.167927699177958 1
0.449895915049442 1
0.674084223116043 1
0.334782477015894 1
0.894347817828656 1
0.590793660589286 1
0.761782710176596 1
0.135343907729192 0
0.52205419012664 1
0.52894120349445 1
0.415414057842721 1
0.589190666188486 1
0.282127119957988 1
0.528466974502432 1
0.648780253566911 1
0.704831578551802 1
0.484974508607257 1
0.229336137069257 1
0.212105558672033 1
0.457690691838547 1
0.390335051532075 1
0.719904126809834 1
0.773868752113135 1
0.364869731158226 1
0.495022951599355 1
1.14483362300651 0
0.174405491895022 1
0.577068994887392 1
0.68298397437188 1
0.273820311393173 1
0.536238146333696 1
0.37868958919482 1
0.735425246451414 1
0.389589128361219 1
0.757855239375548 1
0.431167138851927 1
0.655000869690126 1
0.523393761366733 1
0.558987296826344 1
0.564922357950814 1
0.422638939518595 1
0.24591908557115 1
0.582843544122198 1
0.454242372518696 1
0.326457032509268 1
0.327767984237714 1
0.485818764205437 1
0.65302239426199 1
0.559459212761647 1
0.69547460928678 1
0.616757923299189 1
0.276524265017324 1
0.502963891921396 1
0.446056624292782 1
0.812510295517733 1
0.489489455593481 1
0.293040223215579 1
0.541092069181039 1
0.439442066851364 1
0.65929534962229 1
0.466355810373744 1
0.780860448654212 1
0.411782673970644 1
0.545195604505789 1
0.385405662477879 1
0.812939693880278 1
0.552173340644762 1
0.45152237126858 1
0.281382747716845 1
0.391269568822433 1
0.536500168677762 1
0.889588160853472 0
0.574930369285274 1
0.73171870954574 1
0.481737426058363 1
0.369124617708452 1
0.53157506818909 1
0.53608651479949 1
0.56787956055336 1
0.48222961455524 1
0.527539474004365 1
0.383549667058086 1
0.684208835341287 1
0.530544620018959 1
0.502664834185886 1
0.62621403711109 1
0.542600486549505 1
0.529114535385902 1
0.472331741804217 1
0.594764776882333 1
0.429279622584262 1
0.378184393113161 1
0.465922323192486 1
0.665921184046937 1
0.429403859390216 1
0.688242877575748 1
0.546890022444706 1
0.646454957805193 1
0.590239988133263 1
0.594204696489463 1
0.294685584883006 1
0.339320279390725 1
0.360016283528764 1
0.381744028142121 1
0.652186257603981 1
0.812033244773854 1
0.289274036537068 1
0.416240135491313 1
0.520047788345768 1
0.349784810621142 1
0.484262586405732 1
0.370575556621234 1
0.364720299799025 1
0.743370033467574 1
0.719318922216924 1
0.494759123540566 1
0.434898045701214 1
0.470510840690147 1
0.408037400198136 1
0.619275632524908 1
0.369969207158434 1
0.388522916711317 1
0.493382520047948 1
0.330744444793516 1
0.375276105535188 1
0.688252655203508 1
0.487997928024521 1
0.599506315209468 1
0.450175888835527 1
0.552263366267932 1
0.431514289058445 1
0.448278557375998 1
0.185535075847033 1
0.381790150733931 1
0.347269958228684 1
0.515254279000738 1
0.268126094368276 1
0.717689744963318 1
0.429649015926606 1
0.143999940660017 1
0.602465575177835 1
0.523860752485945 1
0.433975549384239 1
0.286993602297785 1
0.577133619197436 1
0.283199798898248 1
0.895096975166981 0
0.629333332415041 1
0.2203154632137 1
0.587516740177978 1
0.477637593189508 1
0.530043369390552 1
0.465753090564682 1
0.401774333176974 1
0.161124119850435 1
0.530155929519678 1
0.606728140336634 1
0.754226203638088 1
0.429388973448802 1
0.694426905233882 1
0.413126616068538 1
0.571389375491555 1
0.370295654566209 1
0.490901420208253 1
0.433125535774836 1
0.347868869882059 1
0.60231993110314 1
0.575468229448592 1
0.264794907987619 1
0.658897667288861 1
0.502963670115607 1
0.387390790784049 1
0.262332041095196 1
0.381908543150585 1
0.69032366939985 1
0.575306735216989 1
0.345113979696169 1
0.344788451036848 1
0.564623087088026 1
0.372000258246568 1
0.486815203127471 1
0.344396026659263 1
0.6691290553723 1
0.472052041538465 1
0.403196487148908 1
0.506493183175128 1
0.72672186044527 1
0.614240985717989 1
0.444142027151593 1
0.566943811413444 1
0.619725583289627 1
0.978849512030667 0
0.619228709848413 1
0.600775920464657 1
0.660535995453794 1
0.50365556667179 1
0.603078751694371 1
0.565476820218394 1
0.550696368962428 1
0.20161721729827 1
0.193451123492106 1
0.712360378150757 1
0.412852407548769 1
0.399939902499078 1
0.337677310534984 1
0.492504715162776 1
0.535962752719898 1
0.702004454784538 1
0.505891073158806 1
0.470053157662917 1
0.48495424391355 1
0.574869613975353 1
0.396402372732981 1
0.72664758227879 1
0.697496724248173 1
0.643739735961947 1
0.270797944516487 1
0.678513233189883 1
0.543716331295526 1
0.235770338048315 1
0.634325492365133 1
0.739140767875768 1
0.420115364894313 1
0.44607446139057 1
0.493012017907528 1
0.527028397182903 1
0.552360308215226 1
0.671030757318104 1
0.652391688934476 1
1.00444023673956 0
0.71556069434466 1
0.560633371074011 1
0.0142308098354123 0
0.549516025323633 1
0.372454712820805 1
0.644440501261497 1
0.310435219940865 1
0.289946891414097 1
0.490051088950412 1
0.247990630509421 1
0.562196885025617 1
0.429310494344822 1
0.480471864205405 1
0.57039735340654 1
0.569158761090655 1
0.361978422006613 1
0.516197609838141 1
0.39105261908988 1
0.534283425001657 1
0.665208218844148 1
0.33641059058059 1
0.221653661480299 1
0.478574364142768 1
0.700807260399 1
0.42316763348416 1
0.400935119399245 1
0.473446744889119 1
0.551596400437773 1
0.625434287338993 1
0.316335243346983 1
0.590922082264118 1
0.675655837082051 1
0.665941711694685 1
0.485702763468701 1
0.529310416280611 1
0.510779288548362 1
0.18344801028156 1
0.456009807956217 1
0.481777209922236 1
0.49178987923756 1
0.33641019888635 1
0.217873542354318 1
0.464245327094364 1
0.428106849992088 1
0.837372350550643 0
0.696066094829237 1
0.6835964002321 1
0.194889821958033 1
0.602223163441666 1
0.412222682826325 1
0.329047785339681 1
0.378040565623005 1
0.199066999201538 1
0.668214495938547 1
0.609929340191632 1
0.248586607395353 1
0.488936956417002 1
0.48554322281279 1
0.368331382781557 1
0.196008541211146 1
0.576058598980091 1
0.304745583029456 1
0.269916046200163 1
0.575477972682781 1
0.507857249281156 1
0.337353405462943 1
0.576208897137454 1
0.155442907907257 0
0.471806526756248 1
0.531309673715587 1
0.539162644776784 1
0.542831800628034 1
0.661982078987503 1
0.622261059189622 1
0.37479200641907 1
0.531004423242519 1
0.639502657879048 1
0.599055829994813 1
0.267557473054492 1
0.725568842901846 1
0.381673000066434 1
0.383050532875903 1
0.784001888886363 1
0.667000909673603 1
0.657494669918024 1
0.460351728290795 1
0.562110591633494 1
0.662720041866482 1
0.382621015852568 1
0.229897685440403 1
0.542837206965438 1
0.209077112943577 1
0.87080472584543 1
0.614546932176036 1
0.417837288621578 1
0.657132084867302 1
0.410414176772938 1
0.370538860912509 1
0.478247335190036 1
0.509747540776772 1
0.599485739237172 1
0.432963659297518 1
0.323340077818223 1
0.582645540098564 1
0.566885526543457 1
0.638361501104111 1
0.345127479162585 1
0.865876215692385 1
0.410253042489015 1
0.490643945181657 1
0.557199021290323 1
0.731059806416676 1
0.321052354586207 1
0.497396455893711 1
0.66666783296256 1
0.424224540253174 1
0.532450414371551 1
0.52895600579227 1
0.4450022067909 1
0.431880085299232 1
0.607867081365868 1
0.574203162969546 1
0.410634595267686 1
0.528278952974671 1
0.35769777767682 1
0.70910767324358 1
0.40947141320944 1
0.431157028331785 1
0.189760473192147 1
0.0945676429524509 0
0.514102593091944 1
0.603696006020678 1
0.72935130123067 1
0.479741815566778 1
0.433971738669574 1
0.325858048732042 1
0.565208540439885 1
0.470165756527447 1
0.812234168888566 1
0.930986993458618 0
0.274088116993 1
0.500768825738357 1
0.575605456922484 1
0.54376400407525 1
0.467643581157117 1
0.465611085182291 1
0.45269640809259 1
0.356356511074593 1
0.5507697784911 1
0.319056560377237 1
0.578250837202414 1
0.225588634654625 1
0.40166059009238 1
0.567355297913482 1
0.597717742327892 1
0.304476349072077 1
0.574593134774137 1
0.388244140332808 1
0.7060093351841 1
0.301261373835836 1
0.482705648107059 1
0.59101310834143 1
0.356615226400862 1
0.601045912496453 1
0.58708097522646 1
0.523025217633623 1
0.317881898557837 1
0.805631587108354 1
0.683312953635735 1
0.499418266946727 1
0.682555520252132 1
0.597116961953929 1
0.410139187788788 1
0.537138948545282 1
0.652475445307796 1
0.712758783963021 1
0.354833468128406 1
0.195061046570103 1
0.414725458407452 1
0.50736170770695 1
0.388258347579206 1
0.638736578784518 1
0.364425076141229 1
0.353419649708755 1
0.675892764407914 1
0.551077925465012 1
0.856309230269907 1
0.347211967065124 1
0.523858981837415 1
0.659142714915354 1
0.395725868217423 1
0.61128152836587 1
0.491807877637841 1
0.585329308866838 1
0.233604361757451 0
0.349692376287148 1
0.307833682573953 1
0.450721394941495 1
0.537489629684888 1
0.384369476265964 1
0.146573565365334 1
0.531810148772661 1
0.312805410726942 1
0.431611600380164 1
0.222453845432348 1
0.539726591723316 1
0.701323042437673 1
0.737285053057785 1
0.257479077041659 1
0.279121465740039 1
0.626312315279313 1
0.592555093689066 1
0.508761568132538 1
0.188144682787764 0
0.269953989977367 1
0.47345702217983 1
0.635615768246424 1
0.37957851663162 1
0.403705575610305 1
0.368350251025219 1
0.428186648867345 1
0.297172561308578 1
0.681669037302242 1
0.553471387959212 1
0.126668480653966 1
0.643193492558153 1
0.56346672257077 1
0.580450971990106 1
0.49504677281965 1
0.397820692998166 1
0.257024026605126 1
0.546336906610599 1
0.777339707004465 1
0.437064550254095 1
0.728181492504396 1
0.540465802377718 1
0.497821340515165 1
0.27620304506123 1
0.609837637026767 1
0.589104218739007 1
0.425592770890379 1
0.792927398129926 1
0.239845676389793 1
0.699507296034017 1
0.443947557421699 1
0.725576158268285 1
0.291268209030354 1
0.380477470421128 1
0.416992512184082 1
0.749929577104962 1
0.558973713188394 1
0.335244501632253 1
0.328936364120102 1
0.349374538172767 1
0.538101289962917 1
0.697003991471664 1
0.580532806026552 1
0.384147592061604 1
0.25727558012672 1
0.495491754748444 1
0.551360013416741 1
0.400921778883841 1
0.348423837625515 1
0.524622945154772 1
0.448730189416571 1
0.653679030657561 1
0.492048364969912 1
0.630082093212639 1
0.348029511082636 1
0.480270686146779 1
0.578740625130845 1
0.406302424321625 1
0.452469440506421 1
0.787225734082475 1
0.615276294764783 1
0.139745537941627 0
0.495355812438179 1
0.499434494143672 1
0.55373022620588 1
0.278346087316751 1
0.358637093809123 1
0.591543187920326 1
0.370100229365558 1
0.554694733137873 1
0.484773439291605 1
0.499851344260526 1
0.132541150149129 0
-0.145551881605299 0
0.392585018828963 1
0.402788144477398 1
0.686955003532667 1
0.483938053066746 1
0.171665789588134 1
0.266642961718027 1
0.486722075175576 1
0.503872674476708 1
0.154608487052752 1
0.83950684099529 1
0.485534564417928 1
0.520537942198054 1
0.46888863678351 1
0.547647107169297 1
0.614325116691287 1
0.667525296878778 1
0.434649412719008 1
0.677772056371341 1
0.530463924283957 1
0.649013635599053 1
0.607835538955776 1
0.621188427374267 1
0.526743632604605 1
0.665795071582081 1
0.523259422192569 1
0.295052683946499 1
0.0948426000559621 1
0.63777207345155 1
0.709864799786748 1
0.462943505886609 1
0.497667465405202 1
0.356110093437474 1
0.320667725556689 1
0.43974328344791 1
0.39866712672447 1
0.522587234967817 1
0.449287189236438 1
0.576128136743652 1
0.602944188638113 1
0.378378451506099 1
0.431021157797617 1
0.668932937216706 1
0.523029848689113 1
0.489493331650238 1
0.300197228716119 1
0.518539382610024 1
0.265822942541826 1
0.162757747527779 1
0.34564222678603 1
0.579992379854525 1
0.487013109597656 1
0.277625357407675 1
0.383185343676066 1
0.711782311373448 1
0.44341151502087 1
0.385417742076329 1
0.321432374116185 1
0.522160782339688 1
0.49164151918113 1
0.549625732961928 1
0.353147940696493 1
0.124380059358024 0
0.360663796133067 1
0.724409895878236 1
0.768390031430011 0
0.479060800917022 1
0.396745835727729 1
0.440129762103698 1
0.309659411602385 1
0.624280989588966 1
0.370227100568757 1
0.510203161711747 1
0.359109445729129 1
0.385814468602788 1
0.574388201131164 1
0.699307627506276 1
0.581766990870969 1
0.55323228092475 1
0.759608173093993 0
0.783323218192174 1
0.6960028781417 1
0.499829699179406 1
0.449767388545732 1
0.685748985547313 1
0.298248492824818 1
0.752735739022328 1
0.641746398062605 1
0.538693230222265 1
0.680387071829769 1
0.368312224073378 1
0.854456376196052 0
0.709874895097925 1
0.517166314119798 1
0.677354303753953 1
0.594149758762732 1
0.455395543620412 1
0.4619423916689 1
0.498423298162544 1
0.428264118684544 1
0.565561733626463 1
0.512301796214835 1
0.443907547772855 1
0.511035653646214 1
0.524030429280572 1
0.878263571843853 0
0.499117338868507 1
0.457957451578395 1
0.630204209181597 1
-0.0278627737218081 0
0.318050211611687 1
0.484050685333767 1
0.527985173530618 1
0.668560226399999 1
0.693262243569032 1
0.386985911189026 1
0.55298431998901 1
0.216497982004461 1
0.429068272690438 1
0.527368949581459 1
0.450156276119105 1
0.390529628900717 1
0.617571976038435 1
0.389292789592669 1
0.506068026448336 1
0.441963338788961 1
0.332115799893948 1
0.694072796656202 1
0.440867029336467 1
0.25083655996008 1
0.443066508819726 1
0.688712811552708 1
0.410042887070301 1
0.38501744301703 1
0.550104290546267 1
1.04046418070924 1
0.467150722262549 1
0.487327030488461 1
0.657825152195131 1
0.606576224893213 1
0.55731561539966 1
0.618463774727707 1
0.440085975309602 1
0.549178963848211 1
0.568726136770198 1
0.576576027269587 1
0.130114574965022 1
0.650931309256314 1
0.344057460953119 1
0.401772100816011 1
0.197582662768365 1
0.77254904754814 1
0.576524733381174 1
0.364061156983509 1
0.485513723893971 1
0.604209198689162 1
0.452008852620222 1
0.443963318939427 1
0.215277733957673 1
0.415572092516165 1
0.489902312750238 1
0.10847381129407 0
0.46682634132416 1
0.217627639305368 0
0.364941031380058 1
0.523132189362412 1
0.553407982008815 1
0.831728604330565 1
0.42017493838997 1
0.745198009682387 1
0.41743555687424 1
0.304226315891989 1
0.51111640551825 1
0.698850781120189 1
0.587649546252797 1
0.47537792510904 1
0.507580107095634 1
0.524665297403138 1
0.601764255004461 1
0.104635090230716 0
0.250842820571234 1
0.240077017512851 1
0.210276431408561 1
0.355076241385314 1
0.301428912337012 1
0.496912822489454 1
0.422001018107472 1
0.984053187462577 0
0.247435694330527 1
0.992250393831309 0
0.586071913995206 1
0.556518803604966 1
0.466205599374749 1
0.578453838718932 1
0.251813802611147 1
0.711160733496992 1
0.512150859655864 1
0.553830811493921 1
0.364341914474147 1
0.364843746566643 1
0.465090610897373 1
0.324219859285053 1
0.522581786184602 1
0.40580960267059 1
0.413096472845554 1
0.510419850706845 1
0.633797433458886 1
0.536922235127559 1
0.590453653380388 1
0.690632585310307 1
0.284259934141937 1
0.52359183111699 1
0.800692772581614 1
0.772823568657155 1
0.288607045635972 1
0.460271357586523 1
0.438568743252798 1
0.332840085644784 1
0.422021555184736 1
0.802332583222974 1
0.700691936400686 1
0.552756897399463 1
0.308275856321268 1
0.451468432153886 1
0.132498323077611 1
0.717785501768413 1
0.51097987975808 1
0.352407148008603 1
0.66001368585262 1
0.334802186448686 1
0.584589550789078 1
0.506981115916186 1
0.533381344205193 1
0.497802304640043 1
0.25742352027899 1
0.286553288231524 1
0.65833686575751 1
0.420610918310922 1
0.329391792713563 1
0.386961050193481 1
0.573835105606602 1
0.156483522252993 0
0.328282612844028 1
0.486281593369746 1
0.959034306802528 0
0.293574985244472 1
0.373085539317032 1
0.311932592118227 1
0.751871682676023 1
0.387912348794936 1
0.393105160233864 1
0.521265205928265 1
0.600169779690658 1
0.152588148733686 0
0.287874068229391 1
0.189032239123945 1
0.636996032871137 1
0.315010617221075 1
0.511733793826975 1
0.587054865884928 1
0.375919885169112 1
0.446928658554798 1
0.321710502002908 1
0.365137693748395 1
0.681915682569088 1
0.254722843153447 1
0.461799745326694 1
0.45785394467404 1
0.171545495423736 1
0.692696945560291 1
0.614230868545019 1
0.401610342284275 1
0.652113959016979 1
0.721492951543076 1
0.497695121762271 1
0.268709649632478 1
0.544299011574034 1
0.627965812001359 1
0.657700387537021 1
0.468849995657973 1
0.497287957296351 1
0.60384460027031 1
0.408980185812006 1
-0.0296476834194581 0
0.712472017868123 1
0.364180240508891 1
0.412355657030908 1
0.456204348909409 1
0.369932185811841 1
0.58201244627303 1
0.701739391703701 1
0.650167471267357 1
0.388290846052702 1
0.370001914662395 1
0.464125408751681 1
0.434632657587858 1
0.493806942984382 1
0.352699128714348 1
0.618284587139014 1
0.602808552061469 1
0.409117128373586 1
0.659131527405289 1
0.468637809445773 1
0.746794031101228 1
0.542015549839952 1
0.685002982892117 1
0.448390125569501 1
0.459724997480083 1
0.792987779714656 1
0.409920685093119 1
0.581381450131693 1
0.259342702772626 1
0.356239894421083 1
0.324520665901531 1
0.726214597749058 1
0.315631530010921 1
0.483175078383353 1
0.76916744800837 1
0.42935121961462 1
0.704008744446576 1
0.584873650503244 1
0.492479148524182 1
0.491428535127607 1
0.496996956299896 1
0.6579934815205 1
0.694000502517711 1
0.394280824742889 1
0.473215378219937 1
0.515062116196423 1
0.551389959094642 1
0.500175914489395 1
0.773692524558473 1
0.591165122352924 1
0.611424000697297 1
0.64045199676674 1
0.595605674619141 1
0.508776326069646 1
0.443557571121189 1
0.616962534014574 1
0.623726412531466 1
0.718063926180654 1
0.642805141172324 1
0.708002040896717 1
0.0511060051890162 0
0.597953540006907 1
0.74072893755798 1
0.748755102454301 1
0.358721468560398 1
0.498465905355946 1
0.430974202107081 1
0.228242649199294 1
0.750431487243413 1
0.803762478378184 0
0.491840441726488 1
0.615435424205306 1
0.651869113643789 1
0.424645924221476 1
0.389906771226998 1
0.494869360366267 1
0.511286464512107 1
0.502829956184948 1
0.251384189479979 1
0.586246969361953 1
0.331042862421051 1
0.0628111556823226 1
0.395127732924801 1
0.312157206108225 1
0.728903839997815 1
0.457483315842143 1
0.471131209460113 1
0.49444120122874 1
0.392422979838641 1
0.450446953647363 1
0.363829062773958 1
0.714337682901717 1
0.395491354284888 1
0.834308351917142 1
0.720499666588238 1
0.600890506462092 1
0.696886875106067 1
0.498419087140088 1
0.716194408931044 1
0.356881213318056 1
0.450191735018959 1
0.468191628107541 1
0.539042649831571 1
0.273454690249895 1
0.527959351040904 1
0.513214319541124 1
0.304949168231785 1
0.647732283989654 1
0.920326511324894 0
0.599975325661338 1
0.779612415116259 1
0.393395336095783 1
0.954363615216052 0
0.388952816131489 1
0.553108076035693 1
0.513481254452315 1
0.475242946974985 1
0.754862903471695 1
0.352828067911785 1
0.547240237132245 1
0.532435725138936 1
0.298114792193116 1
0.738595199708873 1
0.304906955561954 1
0.276026696023881 1
0.4774742110151 1
0.0965668765904122 1
0.479255768759525 1
0.398073315720624 1
0.533039211565915 1
0.6537485210721 1
0.741147207952387 1
0.332346859949325 1
0.345561004749961 1
0.747391802764003 1
0.873606916457428 1
0.478936677935792 1
0.541468543826798 1
0.635072787223575 1
0.289752364782458 1
0.15170588828988 0
0.741553892041708 1
0.83682039273041 0
0.275020872050143 1
0.76377453114927 1
0.15134417543955 1
0.464909533687434 1
0.452419023569194 1
0.45928610156457 1
0.363804813072421 1
0.412942597446409 1
0.205923439215184 0
0.389961535646892 1
0.206803486010841 1
0.813109716787056 1
0.575176579481202 1
0.591191245139211 1
0.289115648463656 1
0.360455208038816 1
0.405133967425998 1
0.315890332150426 1
0.532394004548703 1
0.51526872464141 1
0.37040137430953 1
0.232664726402745 1
0.441623529930894 1
0.796064278691152 1
0.642371162182345 1
0.561644749887602 1
0.570905773374066 1
0.449226637974684 1
0.343122370228684 1
0.248456266695395 1
0.336438169053801 1
0.364010544719803 1
0.549169996215727 1
0.6350043429084 1
0.379794102081251 1
0.463342836047261 1
0.418942464618534 1
0.677436552745117 1
0.623956538846718 1
0.513566445535882 1
0.632122369171341 1
0.432450201636143 1
0.784701681253774 1
0.447293088855689 1
0.542840997383521 1
0.550922061863694 1
0.295169932580451 1
0.401870562175273 1
0.0742226254458442 0
0.779375254006294 0
0.499575482443013 1
0.579514070632463 1
0.411688431690435 1
0.144027144896371 1
0.471447461131569 1
0.43803771098901 1
0.40379801966077 1
0.80848282945901 1
0.720508678375204 1
0.296028090130531 1
0.534300120322835 1
0.484440266994007 1
0.600455844780328 1
0.447850225161909 1
0.401849490313017 1
0.536986958033318 1
0.311989120951947 1
0.48017174365812 1
0.533701038279497 1
0.292679342927648 1
0.691829524833675 1
0.512694444754388 1
0.662039533301289 1
0.791564968140627 0
0.653221635519858 1
0.432539033363246 1
0.375562335825292 1
0.497014553395047 1
0.609653562232911 1
0.29476488835821 1
0.441139241078076 1
0.515582625365791 1
0.660008464040471 1
0.330488158647541 1
0.673807249611618 1
0.370256943700612 1
0.401217087968883 1
0.314800929169901 1
0.308506228131531 1
0.564339040565682 1
0.398222406655948 1
0.576507329172501 1
0.280366710396972 1
0.421121076694556 1
0.471341958613738 1
0.462017834883099 1
0.589449039514545 1
0.863564767242843 0
0.274604908820764 1
0.193262028096793 1
0.509806671952156 1
0.376929872828445 1
0.493093908959913 1
0.544066845287432 1
0.281199153968953 1
0.667317230341684 1
0.61296133255519 1
0.321609999648057 1
0.585719866798739 1
0.532913723592111 1
0.376859606462187 1
0.42959873751724 1
0.719492091931872 1
0.430378796808828 1
0.464433947471355 1
0.514323295782818 1
0.261682985698573 1
0.56619980792168 1
0.271385300889851 1
0.577522765493866 1
0.771451152112684 1
0.385787281497927 1
0.772091247412835 1
0.405754719916104 1
0.805617502048418 1
0.628332624792678 1
0.84439953123668 0
0.472039887528808 1
0.811150821269635 1
0.427874206471531 1
0.456406811744861 1
0.635110972813759 1
0.569754350737346 1
0.370822844315589 1
0.504819120952212 1
0.216015391655578 1
0.5047317019222 1
0.778951430966499 1
0.457446534168981 1
0.621048209124125 1
0.516609626365374 1
0.750205389475556 1
0.748038971926481 1
0.430616384961445 1
0.371849296704263 1
0.741005034935922 1
0.358100718843528 1
0.433647060205309 1
0.564847487775495 1
0.274986429346771 1
0.441392527471152 1
0.452244943676114 1
0.588191607242487 1
0.795476052179026 1
0.671432909530885 1
0.909224803521937 1
0.79055301544071 1
0.444904355890964 1
0.624750593020801 1
0.255437538050328 1
0.697608537451989 1
0.670169501594865 1
0.550314419595944 1
0.440212527783956 1
0.497501986394945 1
0.308200184859901 1
0.585461912479446 1
0.676121548118882 1
0.464705032730706 1
0.806561173243462 1
0.618163361299508 1
0.427660089230931 1
0.664228492921622 1
0.498315075567918 1
0.45168140219207 1
0.666331764201348 1
0.390868973156578 1
0.539121465088 1
0.544163111117178 1
0.453854703720728 1
0.324569492732798 1
0.506986976430516 1
0.744203596614717 1
0.360983779619798 1
0.295508429734961 1
0.401250542699441 1
0.432315814139942 1
0.412506708715681 1
0.472120063146597 1
0.383586314693067 1
0.350874405466732 1
0.420444096725932 1
0.526763114656998 1
0.452558336067115 1
0.348097279695674 1
0.443905295831017 1
0.53632501502635 1
0.662110394024295 1
0.264747825426048 1
0.373754761575072 1
0.585117089119881 1
0.678398356390454 1
0.593904073596766 1
0.408577062262201 1
0.457357857472979 1
0.335123352959497 1
0.476980924036911 1
0.639391776157757 1
0.682221351675311 1
0.625181403763395 1
0.27775528014348 1
0.561863024721428 1
0.656375240674541 1
0.413804849954981 1
0.320414514102517 1
0.337000887978538 1
0.487907487299206 1
0.522675183710412 1
0.613216058807233 1
0.658200864610885 1
0.571006126071423 1
1.17972506233375 0
0.765282683747908 1
0.139385044373433 1
0.543250412093416 1
0.837850851175455 0
0.603716897686282 1
0.449107221171649 1
0.386045244850941 1
0.521949034084189 1
0.492311486742524 1
0.510849279089948 1
0.37077884326362 1
0.639639091157078 1
0.194073057306509 1
0.501288197964347 1
0.484284110976686 1
0.417122196895013 1
0.586963469310809 1
0.307685146711004 1
0.0692912325393573 0
0.351207606148689 1
0.476067899149411 1
0.505153658742497 1
0.4756949692805 1
0.429691657561007 1
0.487343245705166 1
0.597810538916166 1
0.437421076939305 1
0.629827199345088 1
0.112866865390474 1
0.674066245000077 1
0.5265406228498 1
0.310243659363017 1
0.259947642764965 1
0.386499226519178 1
0.566017747824143 1
0.5819921825993 1
0.208835372113783 1
0.369267019356028 1
0.522862072498542 1
0.644067648464603 1
0.522611586175081 1
0.704905976968788 1
0.43255560537096 1
0.537017740363585 1
0.564443589765442 1
0.226571994148626 1
0.526850702611461 1
0.628087227930756 1
0.0373090544781097 1
0.528142489720701 1
0.221162843703011 1
0.497959041597427 1
0.997167765317874 1
0.55796629441948 1
0.704144894168129 1
0.322826020197452 1
0.224333341651677 1
0.571571549092857 1
0.439295119280771 1
0.679022166858337 1
0.223353958518283 1
0.495447138767314 1
0.497239909738567 1
0.418580238321285 1
0.690029912723572 1
0.398645457265421 1
0.37471139552028 1
0.459182692706166 1
0.630657646593816 1
0.3723739816434 1
0.299190049972462 1
0.451369323286154 1
0.664997508585551 1
0.517234352094177 1
0.390600198420674 1
0.423739233378069 1
0.457973358005991 1
0.353077170706763 1
0.469958728796708 1
0.531386671207632 1
0.450435782828336 1
0.515447790691453 1
0.524341921937521 1
0.574786121598845 1
0.64874415833832 1
0.344723944453948 1
0.584623232111388 1
0.356880177740114 1
0.702365472831927 1
0.433385712342528 1
0.404365875073857 1
0.734562698265687 1
0.617718264746245 1
0.23095563293944 1
0.360641334232607 1
0.433448175472652 1
0.622828019949367 1
0.450810758504505 1
0.343273288887377 1
0.553037949322829 1
0.695790645114974 1
0.532573316007327 1
0.791922296601915 1
0.487209085000848 1
0.375475269610558 1
0.427227830793424 1
0.322994570357916 1
0.690020636743758 1
0.529917628588352 1
0.420233488131478 1
0.65544668013374 1
0.638739677263355 1
0.439545281012703 1
0.614703107530772 1
0.52656798138222 1
0.561464394908363 1
0.265160912907743 1
0.403646392473098 1
0.7919733609093 1
0.555319826430724 1
0.447489569129624 1
0.656375409395942 1
0.366639281072768 1
0.694413191528797 1
0.708086443168161 1
0.289427168211027 1
0.402752792921807 1
0.576538660737123 1
0.409760277511671 1
0.609598502724677 1
0.320640024867403 1
0.249601858935028 1
0.414443828595912 1
0.21458280842272 0
0.656977029676681 1
0.496916645429741 1
0.45579145558909 1
0.417664761394303 1
0.521934236331639 1
0.52799349956618 1
0.189559720684307 1
0.369932795548085 1
0.577611417120781 1
0.611971296394684 1
0.558357218025288 1
0.388625486394958 1
0.492437392517382 1
0.474339116908198 1
0.687068071345395 1
0.547465207495223 1
0.676137842466757 1
0.563645034186659 1
0.791038702039802 1
0.193238605575789 1
0.179077084420339 0
0.742180687735929 1
0.747027919559149 1
0.468354444022264 1
0.545160033277558 1
0.588430294159878 1
0.467173947504286 1
0.447896503749408 1
0.318491113278729 1
0.604866906606431 1
0.372012020715717 1
0.503498678978211 1
0.525693968983052 1
0.784062178344982 1
0.269233722164378 1
0.619476532436464 1
0.281315151284029 1
0.382924208259445 1
0.376742366941307 1
0.513772730954605 1
0.456535226250992 1
0.439281045404519 1
0.490265654531808 1
0.802283710970636 1
0.52900556379452 1
0.310299672062148 1
0.523443397827478 1
0.525654782362804 1
0.511703422650204 1
0.533405772931979 1
0.303131844811637 1
0.420311022889566 1
0.351600582271531 1
0.591862381135805 1
0.456758683346503 1
0.457943929814892 1
0.0605160168028085 0
0.650462017108743 1
0.317277461848996 1
0.585832284391349 1
0.235376159187487 1
0.156249300345412 0
0.714631100845439 1
0.44667732316644 1
0.679219223229781 1
0.444169476819361 1
0.545679573919458 1
0.581635220840733 1
0.462112200493473 1
0.527808802911851 1
0.392367906703582 1
0.846482317311722 0
0.332298083421109 1
0.286985058542529 1
0.69279559915015 1
0.797307536121605 1
0.760062443702721 1
0.211204632443812 1
0.594972242290513 1
0.732075951664855 1
0.45307169866372 1
0.833053356104826 0
0.367261285205101 1
0.615742874302175 1
0.461231214741543 1
0.447395304851179 1
0.744491749730619 1
0.442477948679265 1
0.463823040892024 1
0.579345332810035 1
0.244576638860805 1
0.506914433322374 1
0.351177179670661 1
0.53449887244666 1
0.437682152463105 1
0.596099249475764 1
0.923488506420645 0
0.508521937635043 1
0.501949116876085 1
0.391391019924544 1
0.418675539225015 1
0.26892769681688 1
0.491196983669512 1
0.597365770133268 1
0.417520441728743 1
0.59234917809109 1
0.558244640086534 1
0.277548580029957 1
0.73575597817703 1
0.507542818217587 1
0.277641259349306 1
0.414503337078415 1
0.291865901840462 1
0.519294563947004 1
0.446949043039705 1
0.437883678723622 1
0.501194107270287 1
0.331065702637642 1
0.522217111616112 1
0.267692153089219 1
0.542436722377256 1
0.512717317744179 1
0.759244044330146 1
0.508079866922648 1
0.638219381256681 1
0.404705996139681 1
0.815892333720944 1
0.462450554890867 1
0.495791394413702 1
0.224864005244685 1
0.160651542301244 0
0.209952186759171 1
0.715934883850932 1
0.618362618262668 1
0.388157383797275 1
0.717182351990397 1
0.804057036538781 1
0.67717166175012 1
0.460907677263502 1
0.351937737705156 1
0.574212894976914 1
0.163151336451663 1
0.59962598171308 1
0.504898165070663 1
0.483490812813454 1
0.395574463365627 1
0.489393250512732 1
0.256345318493678 1
0.342073916075329 1
0.894033860992339 0
0.435711503165067 1
0.212726061797225 1
0.438953031257437 1
0.593779869423597 1
0.557066577908743 1
0.497789963356819 1
0.519150872089042 1
0.389976732431698 1
0.355489022345103 1
0.455905103941645 1
0.396408910988614 1
0.702798939355329 1
0.614638551164012 1
0.537579292012417 1
0.153865273862126 0
0.402932946162045 1
0.876027316868827 1
0.526138095709042 1
0.74238371629977 1
0.417224156938873 1
0.39141231614867 1
0.784197012625675 0
0.535429503299625 1
0.45642870021917 1
0.651154883518642 1
0.756044453587236 1
0.563150732174281 1
0.539220338081059 1
0.399846078659957 1
0.389177782955343 1
0.420091431907377 1
0.35404511737008 1
0.417134072614285 1
0.509156129776063 1
0.301773998697844 1
0.392069388844434 1
0.584355333721906 1
0.328178501677885 1
0.316715543006487 1
0.282959838280793 1
0.38866438982405 1
0.377191142908514 1
0.549568350563755 1
0.636592322660626 1
0.421960204813764 1
0.482504348166821 1
0.660686430603093 1
0.496034368155702 1
0.543050510220041 1
0.377450298242834 1
0.466421326190905 1
0.607247427063571 1
0.307533928868362 1
0.507793721078275 1
0.249017863663852 1
0.580761418645518 1
0.472123287711833 1
0.534777120279424 1
0.343166906630675 1
0.749255806330353 1
0.467581921103316 1
0.555279188008244 1
0.540541991983275 1
0.712535210779406 1
0.397191214755547 1
0.524354861544363 1
0.450434676485753 1
0.349781458186205 1
-0.0913931144033937 0
0.573408538097141 1
0.492624481891712 1
0.492054259106192 1
0.37777020883194 1
0.709957210134497 1
0.616307887873161 1
0.639842589967303 1
0.617083970194911 1
0.420699053034703 1
0.422278017381273 1
0.441573423431239 1
0.40838739215002 1
0.678646945147674 1
0.218622044393986 1
0.44617006607637 1
0.431050539906583 1
0.38742369743192 1
0.680300299335204 1
0.491524343186955 1
0.396467608256481 1
1.06358675130521 0
0.455239679321982 1
0.639919896838678 1
0.457534350128689 1
0.431886855191677 1
0.546945640124526 1
0.140096707162313 0
0.408160355921886 1
0.530950827343755 1
0.704337653218044 1
0.588728805081628 1
-0.0719433199879823 0
0.522340916001585 1
0.498122001779355 1
0.639676606416476 1
0.618274966178189 1
0.427094548372447 1
0.514970381647277 1
0.801958824604145 1
0.681239301919538 1
0.358651955417828 1
0.286744566486691 1
0.631550332775633 1
0.432265040327653 1
0.561171371203209 1
0.609272449624876 1
0.478346843887872 1
0.259257938225154 1
0.610080596687245 1
0.685356720857585 1
0.409022936524944 1
0.740296191332776 1
0.401240798292929 1
0.435275870591262 1
0.579298566742816 1
0.5174149265021 1
0.523898991226133 1
0.467178076986815 1
0.634624414215971 1
0.5472959494259 1
0.256361515856264 1
0.656196179356052 1
0.208020159259684 1
0.509762074181639 1
0.41460872723933 1
0.538273445025429 1
0.49985323352296 1
0.451212639040719 1
0.648565973185825 1
0.502755059796254 1
0.46209269389271 1
0.100864071500539 1
0.573770616127822 1
0.394184064681309 1
0.716884424931703 1
0.481386098874382 1
0.450510111644638 1
0.649827052370783 1
0.258898917906364 1
0.291669913528394 1
0.531095262820699 1
0.87411354161408 1
0.588579745480794 1
0.512705484049482 1
0.60388294917392 1
0.650819353589988 1
0.360303650867607 1
0.667394163819206 1
0.61705221459314 1
0.484654836493573 1
0.344409643740011 1
0.433523765686142 1
0.539454215729087 1
0.695608552668268 1
0.566195416781544 1
0.368234341975723 1
0.586936124047803 1
0.60028060957796 1
0.459999874057797 1
0.0231984656813954 1
0.482776880537771 1
0.664099168245609 1
0.27755978465383 1
0.297079256502296 1
0.301642519742571 1
0.547918080667389 1
0.367810905161898 1
0.662457035563622 1
0.539284622253424 1
0.354127238663143 1
0.392754322418909 1
0.762275818211567 1
0.524626560948728 1
0.671645705955565 1
0.469862203803325 1
0.643704918716327 1
0.538582286586231 1
0.440225803291147 1
0.826133603943086 0
0.445723250611314 1
0.447312350910559 1
0.482214957955411 1
0.63216100478525 1
0.36565048578668 1
0.573275733630471 1
0.416874517974605 1
0.160540775122368 0
0.766816352189713 1
0.536345183804978 1
0.546187178039448 1
0.554552503550393 1
0.53616987260451 1
0.63858840202124 1
0.752509461808848 1
0.259401875623264 1
0.762542647245107 1
0.55036789207211 1
0.352535522206655 1
0.556578320009623 1
0.383723473669276 1
0.408619595415443 1
0.564806702386897 1
0.430757758321924 1
0.449255156785689 1
0.648402044632737 1
0.483085349469848 1
0.519705769959303 1
0.747131991415147 1
0.500564205631711 1
0.571419035815726 1
0.737032005882473 1
0.530341051857838 1
0.484306009293241 1
0.609857556526385 1
0.727869125850686 1
0.438765067930755 1
0.592907704319188 1
0.496270858905903 1
0.615189478026195 1
0.889210353121045 1
0.277024879596799 1
0.434211669391413 1
0.510549124201847 1
0.559990486950735 1
0.222814843872996 1
0.548195536116391 1
0.329213108048164 1
0.517901962199527 1
0.403248846716456 1
0.381927694569088 1
0.670827792204228 1
0.570614201252128 1
0.222402549554868 1
0.505032928160405 1
0.0991211649098213 0
0.499368568605882 1
0.764905480395241 1
0.642343453053221 1
0.373271009196763 1
0.504531827736935 1
0.635540576624242 1
0.511955369784394 1
0.192422221078517 1
0.530047546037902 1
0.448518057482275 1
1.02224750853426 0
0.423406858304979 1
0.248674371658165 1
0.518512783041589 1
0.224367547580825 1
0.325683486740589 1
0.510445307642941 1
0.153714510598617 1
0.390303713595659 1
0.522088411074564 1
0.521639431568738 1
0.853494282945493 1
0.273298541056789 1
0.550725094209201 1
0.555736900188876 1
0.775586578995359 1
0.753899459713485 1
0.359340047676557 1
0.506939685096188 1
0.563912641064122 1
0.350751685112445 1
0.215906261121922 1
0.362983996967668 1
0.201628210056226 1
0.587686033993899 1
0.31198554303186 1
0.517544218528213 1
0.352169379365251 1
0.407559723379658 1
0.431182718863594 1
0.398028391867715 1
0.66086397300257 1
0.39049300166603 1
0.67421589555746 1
0.460246790066935 1
0.35783108313191 1
0.561475425707996 1
0.358208889363307 1
0.722129007270689 1
0.58186041838445 1
0.53961693511609 1
1.08432401924909 0
0.409848139946834 1
0.301039778052347 1
0.58892864200201 1
0.480022556319531 1
0.641061319521357 1
0.499191937306408 1
0.454499539434744 1
0.454096075188803 1
0.384243735118077 1
0.641362851575529 1
0.677834016181525 1
0.398290001740834 1
0.533458917684749 1
0.228098527402832 1
0.168444241601573 0
0.601572341097685 1
0.286700433492278 1
0.288897948367101 1
0.513356909465297 1
0.480591593353133 1
0.591188477053431 1
0.519916646988023 1
0.65829519266594 1
0.620252796523686 1
0.829292397935836 0
0.40836662855563 1
0.464443005248683 1
0.602990722648765 1
0.441547849939953 1
0.78228178265552 1
0.475154003920234 1
0.40208882695762 1
0.366267567537131 1
0.391499791987927 1
0.544042030582173 1
0.491452321503899 1
0.647516151341463 1
0.61912154119347 1
0.244595848799559 1
0.42874215350262 1
0.269361193508461 1
0.385396050020105 1
0.461546411327525 1
0.497027967920776 1
0.733689472211631 1
0.203245796533852 1
0.561087857601694 1
0.328914620954171 1
0.576115377658611 1
0.560503144198756 1
1.01069781160566 0
0.567785647302 1
0.235337286337678 1
0.824813595125706 1
0.303104269538507 1
0.308180578434027 1
0.623329505957543 1
0.484129963419213 1
0.445447308997759 1
0.544537682350968 1
0.657817666792315 1
0.848981460116797 1
0.652527449408779 1
0.363139125200549 1
-0.0600277414999035 0
0.531248374566514 1
0.553411597659343 1
0.368118283574914 1
0.451204245861232 1
0.404439000612395 1
0.560774453864472 1
0.704462086545112 1
0.629940303317337 1
0.488205786479738 1
0.800782887424286 1
0.44786154401156 1
0.584198046986281 1
0.359581114237498 1
0.42608834615998 1
0.343788109119386 1
0.541020806947622 1
0.569021086709607 1
0.440048228146454 1
0.630915549021004 1
0.482475516754085 1
0.437786243271754 1
0.598831650501671 1
0.54529746957831 1
0.608630997954891 1
0.409467845975986 1
0.646608703381715 1
0.594336792740461 1
0.368345608383873 1
0.169584689472792 1
0.456960069153713 1
0.374340173072433 1
0.505509573661047 1
0.779653204627663 1
0.472940527903528 1
0.455907853400079 1
0.344364053606057 1
0.559821979950405 1
0.549247726516907 1
0.397256590329813 1
0.694563018991227 1
0.5812387930866 1
0.821565675270116 1
0.273381185183391 1
0.520899540857285 1
0.0765677950084006 0
0.29654322749482 1
0.503374269009647 1
0.617811245408257 1
0.329932249544131 1
0.786252825745905 1
0.295740215477973 1
0.644424545137282 1
0.10323149413192 0
0.612064871487711 1
0.46152123914303 1
0.585726200856083 1
0.538301875630202 1
0.651939338825427 1
0.678459909648732 1
0.411599357495077 1
0.659238331833731 1
0.542571233016704 1
0.312142206241981 1
0.549681939522854 1
0.376475921307486 1
0.388528288580895 1
0.221322861214073 1
0.545807576445993 1
0.363795425449579 1
0.691094278857706 1
0.432715337660631 1
0.393906582738525 1
0.837451418925066 1
0.481440037965078 1
0.548257629388046 1
0.566409333881984 1
0.523284748041526 1
0.879999079333977 1
0.850335539783517 1
0.536091709173994 1
0.521180862302248 1
0.682367322085223 1
0.434227577751644 1
0.489748687076234 1
0.554944424138511 1
0.504970517622089 1
0.432965595783917 1
0.402230065860969 1
-0.0796283793511424 0
0.374881929623509 1
0.483619104880747 1
0.631131748130122 1
0.654778213649988 1
0.476819279825268 1
0.694690412846538 1
0.292157737416843 1
0.239861817319288 1
0.327638325593281 1
0.144873726348429 1
0.489282981128668 1
0.582854254800888 1
0.484514733107828 1
0.571881582827727 1
0.638626817476243 1
0.54639277536193 1
0.73219272526518 1
0.836641375000121 0
0.367972769472813 1
0.399721495901192 1
0.367971339536541 1
0.582119402515932 1
0.566112009803183 1
0.602282510885317 1
0.637109932293655 1
0.772782050056131 1
0.37885750468368 1
0.52350780724065 1
0.516636093716177 1
0.853712954377123 1
0.676978469625737 1
0.629233292090071 1
0.74068635527551 1
0.731986684675464 1
0.273656288552503 1
0.510957207207622 1
0.32300235791293 1
0.280727423538834 1
0.547282767621986 1
0.458845795065814 1
0.651315105170586 1
0.449748927519013 1
0.316384610451412 1
0.704526213454468 1
0.175147125446725 1
0.295483404581287 1
0.704877941180371 1
0.844886834663058 0
0.644014079301792 1
0.518116817483482 1
0.29230227538959 1
0.419184820433463 1
0.380752899309662 1
0.62177556003845 1
0.16689735335652 0
0.342068059928792 1
0.430658116468652 1
0.378718028145565 1
0.360878089802044 1
0.879552868869625 1
0.499107678669315 1
0.447912428564309 1
0.686785454108312 1
0.372506666328009 1
0.725159010392294 1
0.649595718623691 1
0.954656527105596 0
0.595227123107187 1
0.435143076166918 1
0.445118571149396 1
0.388853123232213 1
0.510761366521294 1
0.644474789718289 1
0.394116622339926 1
0.654001886395163 1
0.690561210345148 1
0.383301849176812 1
0.461126680725242 1
0.275873125600511 1
0.474083031807787 1
0.375976261433215 1
0.488484789734061 1
0.839795726280663 1
0.147809787178804 0
0.817111175470263 1
0.58523529423176 1
0.580470203645251 1
0.375020164236586 1
0.583971587599057 1
0.303137707324036 1
0.633173108112333 1
0.459313069410746 1
0.500522174248004 1
0.160851803783335 0
0.157907493490323 1
0.817255828489022 1
0.579835254400703 1
0.409722743059427 1
0.829345813953924 1
0.733011634171122 1
0.56671785752257 1
0.578511267473638 1
0.392625268549728 1
0.433393940307759 1
0.698604207362913 1
0.588971342730494 1
0.555305175307612 1
0.51104868546888 1
0.432080376001901 1
0.608135783575486 1
0.691312263901677 1
0.157893737257782 1
0.435635138911395 1
0.612172121261929 1
0.805821883016392 1
0.16056870119268 0
0.47738057565544 1
0.448510036161347 1
0.641438273771586 1
0.534992144035444 1
0.417312326133911 1
0.628485704641689 1
0.483998881904625 1
0.3588214902418 1
0.723339207297748 1
0.628777386082104 1
0.57022882762214 1
0.633594068056275 1
0.44941305306553 1
0.349622520069035 1
0.728580853285297 1
0.622771434789648 1
0.29106649694423 1
0.480353288984333 1
0.219594791936041 0
0.608161662338008 1
0.490751536454435 1
0.590004982843703 1
0.431210624703176 1
0.530515367112084 1
0.457821011761418 1
0.619747969840912 1
0.297687077636718 1
0.870265799484016 0
0.946520927358038 1
0.292189426077433 1
0.251909910942687 1
0.542548795316194 1
0.756419531547765 1
0.354522269104134 1
0.335622532694006 1
0.336035458072747 1
0.489148642229309 1
0.524752489842679 1
0.64389922195735 1
0.603163046128492 1
0.583616307470944 1
0.812800528759065 1
0.444758314479279 1
0.252763646130124 1
0.580440818528381 1
0.514781735241141 1
0.13977090558833 1
0.244400896866883 1
0.609526571801385 1
0.51295625016061 1
0.957799424378554 0
0.637379963325845 1
1.01418450539926 0
0.528064154506971 1
0.530640748535715 1
0.48755430243408 1
0.581201110552785 1
0.373271133928811 1
0.523854188702847 1
0.239127025808111 1
0.664329937328427 1
0.228422638275704 0
0.546388845331369 1
0.149390473041168 1
0.301620225446021 1
0.462013482456832 1
0.374200830367213 1
0.594432223621649 1
0.654518143608859 1
0.562931339653355 1
0.743249525324604 1
0.648997098042142 1
0.508906403172142 1
0.410329468075095 1
0.379674502525759 1
0.492114766526787 1
0.46759492702861 1
0.234873411493219 1
0.291351773874597 1
0.58033350494363 1
0.417274742897476 1
0.376623475589008 1
0.718242549154964 1
0.663324185909268 1
0.24171001574644 1
0.92880481391088 0
0.322671037787246 1
0.5665859607123 1
0.418421645547784 1
0.60580678058432 1
0.366601816529274 1
0.372085233853578 1
0.405470171570615 1
0.626256588967813 1
0.351005081907578 1
0.469017536273816 1
0.339765728354004 1
0.118273848640084 0
0.50666300942771 1
0.259688771805993 1
0.321443927006437 1
0.63165360209788 1
0.40647807482812 1
0.396897999807951 1
0.607370806776074 1
0.310320691846326 1
0.529067934850074 1
0.903922436169001 0
0.839993929246048 1
0.543909825409461 1
0.16647090203389 1
0.324271898905431 1
0.430883722023776 1
0.671846591282576 1
0.451743219031043 1
0.6577171249129 1
0.548849316555423 1
0.580409881943991 1
0.695176602426986 1
0.643661870850118 1
0.415931770414787 1
0.463413343763808 1
0.354671185575228 1
0.80075239237114 1
0.326972648916936 1
0.556417128940294 1
0.468683884643183 1
0.318831134365909 1
0.667434862668463 1
0.297759109945464 1
0.647527443314492 1
0.258924066265387 1
0.312481932813469 1
0.475579175161558 1
0.532786781326168 1
0.484602966845648 1
0.711888055234275 1
0.317144384016063 1
0.610090071652897 1
0.307171140534542 1
0.408291048702503 1
0.25085347016268 1
0.2087558393183 1
0.490331812856802 1
0.308305473557594 1
0.254804392974443 1
0.786254301358458 1
0.700099436966359 1
0.480075477532935 1
0.562698063800234 1
0.52587177231217 1
0.493308037116533 1
0.743621121295314 1
0.339322493092764 1
0.685376639411487 1
0.401331082416224 1
0.110974728684388 0
0.728319648579025 1
0.373461159282179 1
0.278770858457732 1
0.498945769869387 1
0.406429746644757 1
0.43334048702231 1
0.541566802439071 1
0.621054237852369 1
0.00976870091748165 0
0.365259536528947 1
0.457251444385658 1
0.33974472998046 1
0.633678267062173 1
0.286625583104216 1
0.565740077386838 1
0.450751724739454 1
0.687771454466939 1
0.564890595946759 1
0.86506476728823 1
0.2677365765086 1
0.529201364884931 1
0.246810850324481 1
0.452914188491189 1
0.471546056303354 1
0.148414723666994 0
0.284470044902259 1
0.632851722074557 1
0.564675640472191 1
0.384899165550987 1
0.361053725002237 1
0.590814400282526 1
0.495567422553131 1
0.454889146032634 1
0.67807181998039 1
0.701845992116188 1
0.936283960196663 0
0.493507612712435 1
0.214729760031286 1
0.588911074323177 1
0.675579813785974 1
0.591529767815762 1
0.773168963253966 1
0.369257066515712 1
0.533754515105818 1
0.255601030815384 1
0.587467608195278 1
0.615584055484226 1
0.636460297780213 1
0.669618610036064 1
0.602540667256442 1
0.720976214509014 1
0.632941006485953 1
0.614411180758868 1
0.312869677054605 1
0.194013909158142 1
0.522227124752915 1
0.482457769380265 1
0.583497952427102 1
0.607572562197436 1
0.600380112592473 1
0.539333505900162 1
0.834207824508788 0
0.587713680231691 1
1.0027817373821 0
0.294142540472986 1
0.593961635468391 1
0.258108950598246 1
0.497523500526334 1
0.321668902904534 1
0.870193411616984 1
0.477940030359949 1
0.317509717545077 1
0.327741685554465 1
0.511209891643994 1
0.448035379784425 1
0.849695895527331 0
0.279273157566157 1
0.501918548340849 1
0.583328790215935 1
0.215459746955387 1
0.519562367627476 1
0.498257200818969 1
0.405779698557688 1
0.617513376469624 1
0.519634744039915 1
0.474223728318837 1
0.411518419764503 1
0.799627747097843 1
0.65814207042174 1
0.161325548145636 0
0.730491955771509 1
0.408878540723927 1
0.531255548570176 1
0.565346943792829 1
0.449700728514574 1
0.816513984226041 1
0.325476576838241 1
0.423095227228315 1
0.477135710313204 1
0.718302193944424 1
0.563861499729059 1
0.24924747722333 1
0.368301786882445 1
1.01213870275912 0
0.424584788911839 1
0.494719786948669 1
0.627705676532771 1
0.40790871094235 1
0.695068061175064 1
0.23960465235648 0
0.720602948271582 1
0.472706811720304 1
0.334245675430711 1
0.614388958312017 1
0.130540665619344 0
0.601587242974455 1
0.540760896561577 1
0.335064928144971 1
0.651834285154922 1
0.560756719381974 1
0.816310766379366 1
0.720577028937733 1
0.706412953847224 1
0.411042262564531 1
0.395077164246337 1
0.704692344442584 1
0.271241979477086 1
0.227992446530923 1
0.515871820374901 1
0.472869991379012 1
0.558539577675622 1
0.367719914854787 1
0.397613980090972 1
0.521752893902948 1
0.715033257133125 1
0.631887719038971 1
0.321702925508344 1
0.293974236868343 1
0.238722917561165 1
0.6514044201195 1
0.487865639880809 1
0.561505080848881 1
0.480288256575059 1
0.524118421349585 1
0.713341655002199 1
0.434389560417727 1
0.145087772814925 1
0.610172394995926 1
0.457959723147499 1
0.510615606603456 1
0.309666191649965 1
0.762037543092444 1
0.430263554869553 1
0.252101595539814 1
0.408781443009363 1
0.509823150326087 1
0.365904248512019 1
0.527030366607083 1
0.624213149846478 1
0.348666594703655 1
0.447955804704483 1
0.622556495387092 1
0.420598434717823 1
0.54460650333369 1
0.546323888335789 1
0.485825874505455 1
0.434705902508111 1
0.468791836016415 1
0.73513639326609 1
0.509359511387515 1
0.570148960592183 1
0.818483102541933 1
0.687860911751915 1
0.618795002075766 1
0.61022382044357 1
0.562297732636304 1
0.847512143128968 0
0.504177521910455 1
0.481643855993072 1
0.505960778177102 1
0.524997420793518 1
0.534546867579265 1
0.573536815241468 1
0.665848814183296 1
0.456282956370631 1
0.254090794711607 1
0.483867384634544 1
0.742367628759008 1
0.561355377937675 1
0.399490994305806 1
0.463724779663949 1
0.771838033828816 1
0.567585453457144 1
0.66833060409032 1
0.399025502168336 1
0.441437658630144 1
0.586136964976054 1
0.547389721356739 1
0.739874773105341 1
0.200223543181343 1
0.673841846788838 1
0.498622639230451 1
0.378749677426104 1
0.553818570771013 1
0.346490430880666 1
0.684979411737959 1
0.222382945097772 1
0.696462508813643 1
0.424304401986314 1
0.408048878140158 1
0.418126207735574 1
0.467998379621954 1
0.578001784072182 1
0.476006615108858 1
0.834192912919732 1
0.695683109303455 1
0.287344213663809 1
0.724691786148841 1
0.681080907235562 1
0.540402460112743 1
0.633614219121662 1
0.6175807426853 1
0.371938827988822 1
0.35726831773114 1
0.369108637931013 1
0.569631758205094 1
0.510642216933289 1
0.807958068466028 1
0.325187222825144 1
0.437626773539783 1
0.346724840322267 1
0.558666981008104 1
0.549712368813403 1
0.563430212113483 1
0.286327871233449 1
0.270408792891642 1
0.182338953612117 1
0.366088947746267 1
0.496747786965257 1
0.436216027651559 1
0.537754557769693 1
0.671586375696721 1
0.262543982995782 1
0.660504913965616 1
0.524673792348012 1
0.439840851186409 1
0.583383777971488 1
0.234801165625048 1
0.537546538502035 1
0.310925453856852 1
0.566789594983058 1
0.382255462305681 1
0.549099003768122 1
0.408921816257131 1
0.623225435434936 1
0.384034187952311 1
0.424296646452693 1
0.535934177853293 1
0.60817653104713 1
0.576198258662329 1
0.518953651732018 1
0.685825254325782 1
0.576619897965586 1
0.412932498324814 1
0.794100923355641 1
0.525914940227176 1
0.501246253251468 1
0.200454770953568 0
0.195786498338928 0
0.659964864858542 1
0.477431923305768 1
0.550268699285945 1
0.458434871687537 1
0.475818905875973 1
0.515108379372555 1
0.512601589961381 1
0.541742495306286 1
0.535613905117801 1
0.682895688227464 1
0.257139444584872 1
0.807858083193732 1
0.696345627222616 1
0.557257798712924 1
0.259305986981913 1
0.235829483025576 1
0.962214295832945 1
0.436394721786176 1
0.375061632209602 1
0.230462902810752 1
0.446288400747096 1
0.267815747625285 1
0.457524790868513 1
0.42026877580948 1
0.322683861976363 1
0.458374913915189 1
0.462230254322116 1
0.590983369084547 1
0.327134747066207 1
0.608637608532239 1
0.637406200013927 1
0.850212934223563 1
1.12934992610717 0
0.166510598718306 0
0.24175228613377 1
0.555163279055203 1
0.662630419995074 1
0.501222827775965 1
0.489583142437648 1
0.275266930863884 1
0.349061868727987 1
0.602630013544465 1
0.359218918519543 1
0.404590924955327 1
0.3421575540669 1
0.35845774132622 1
0.29168501636039 1
0.587405056324648 1
0.440141309620548 1
0.303418881454531 1
0.333342860878309 1
0.448110368242281 1
0.56483782856746 1
0.66200289074066 1
0.829965509788317 0
0.445301094651554 1
0.543996496490627 1
0.509571585298854 1
0.624996650910539 1
0.712665778219314 1
0.608266899697116 1
0.392894023098789 1
0.729215257499193 1
0.579554903270603 1
0.370251919697608 1
0.897990960450468 0
0.310371792843915 1
0.511030476857941 1
0.501162657592542 1
0.333692142871537 1
0.850168814438579 1
0.468194231075608 1
0.331008066021326 1
0.255983514860874 1
0.67713477735596 1
0.312419557891215 1
0.400414997947918 1
0.351243600605326 1
0.698367352256364 1
0.360058362712953 1
0.65033113568726 1
0.570715643338455 1
0.322115056299041 1
0.600007995780299 1
0.499905236940886 1
0.31262323558339 1
0.482380339506873 1
0.481631937827868 1
0.335283930907325 1
0.509013206783428 1
0.521101137774119 1
0.682973314844213 1
0.316120435752675 1
0.714533678057441 1
0.558092981907858 1
0.84034982694398 1
0.574751453661106 1
0.618235544554205 1
0.380936470843187 1
0.541827494725946 1
0.244586396891614 1
0.574272511707098 1
0.333949177779934 1
0.428511386938073 1
0.298898902720127 1
0.608706001157527 1
0.453039460083762 1
0.413289093060202 1
0.200015438993773 1
0.475881467073938 1
0.342812162831938 1
0.396983786910989 1
0.357591589044589 1
0.526197876791771 1
0.272056150961817 1
0.42382992572625 1
0.255044876498001 1
0.34288361780403 1
0.761022249503925 1
0.157133296571593 0
0.36309311226841 1
0.570284502340402 1
0.641736801532946 1
0.44932106439901 1
0.544707072506806 1
0.352747240729726 1
0.582478371829839 1
0.397382102865291 1
0.241594932131932 1
0.648187196867154 1
0.423314502377011 1
0.278476010004438 1
0.260121030295484 1
0.552410504989397 1
0.369774231545656 1
0.666941394330079 1
0.712830576150384 1
0.162782742384509 1
0.881932374635117 0
0.374631593690841 1
0.334083663320698 1
0.426978418667965 1
0.811518355221177 1
0.418206502322252 1
0.865275505880351 1
0.519484389577764 1
0.583048324240144 1
0.409410954347163 1
0.789926724393605 0
0.527952898339266 1
0.195177502704039 0
0.696949403066985 1
0.430926179559633 1
0.42883256288034 1
0.694201627646608 1
0.262646274833541 1
0.68351171334338 1
0.649497685073284 1
0.255878569334466 1
0.450315857160358 1
0.638071444113846 1
0.606975509822232 1
0.619460239148622 1
0.737239489781717 1
0.469907062514246 1
0.663871548254643 1
0.531055338474017 1
0.492906117597513 1
0.476311909864805 1
0.592441250025422 1
0.575969101809303 1
0.484789269794253 1
0.318703164030369 1
0.358034423805272 1
0.690758772985843 1
0.599923522143133 1
0.650792726263809 1
0.590760359100384 1
0.580227676682818 1
0.200552200979816 1
0.271617493436189 1
0.536765676062525 1
0.407079151460969 1
0.676858653049214 1
0.489856156945461 1
0.452417581345386 1
0.387596085484311 1
0.502507476243273 1
0.57985649766349 1
0.471414225713206 1
0.305525374295021 1
0.271726167367085 1
0.336483146049288 1
0.508442287041476 1
0.470190046876624 1
0.563948527606053 1
0.090259110847162 0
0.348204275922543 1
0.647711352078793 1
0.401750998395819 1
0.334623991148723 1
0.692146587483706 1
0.486718975004989 1
0.510526228932373 1
0.415830691417514 1
0.480814901108691 1
0.376892895021859 1
0.701173630843517 1
0.614274174565556 1
0.36079481631875 1
0.460505439062573 1
0.372159423557145 1
0.407099605441606 1
0.378999959606588 1
0.563217646738592 1
0.648154198791616 1
0.3213830200689 1
0.56217250444174 1
0.185544876983552 0
0.384843514023539 1
0.487027555086541 1
0.215522771901952 0
0.656772099588283 1
0.485913705140855 1
0.51789010488299 1
0.801704323190024 1
0.82747959815253 1
0.0842230730839744 0
0.485323214282595 1
0.407942758543655 1
0.435362138802604 1
0.539900851294194 1
0.213175478268844 1
0.596652462917371 1
0.560020352955969 1
0.597224863340213 1
0.346989652613055 1
0.439118991643328 1
1.05766110481043 0
0.266178498823327 1
0.625313117280725 1
0.591834918002634 1
0.119119072981209 0
0.327803547007496 1
0.683810794270455 1
0.803025418795042 0
0.681225518888072 1
0.85593216115214 1
0.50863888779471 1
0.360714139941868 1
0.605611127001854 1
0.348272225054037 1
0.546126446964241 1
0.495963690871675 1
0.540694062356981 1
0.622122888232834 1
0.643628385337118 1
0.736138165839006 1
0.53504890209382 1
0.825973464344185 1
0.651006126298925 1
0.459813585279947 1
0.561609090698918 1
0.470069796635376 1
0.451211453401504 1
0.582530161732352 1
0.627645736981757 1
0.30193856403095 1
0.535936818415084 1
0.735013774202676 1
0.674742904890064 1
0.567797307833448 1
0.371633271353278 1
0.646595714772947 1
0.467277105185063 1
0.717916105511809 1
0.455783994293545 1
0.810873669422068 1
0.661823653622414 1
0.382356579049316 1
0.662646947284993 1
0.486199433985642 1
0.514854368328969 1
0.515772261892436 1
0.446461004068154 1
0.295110092996692 1
0.49633800553968 1
0.502838574489078 1
0.449206311026962 1
0.325792913130502 1
0.250047913237266 1
0.334441468032513 1
0.473475113852261 1
0.462736731669692 1
0.571356565958575 1
0.413802932998312 1
0.377994374679106 1
0.668963168087486 1
0.43793253290855 1
0.486797802952488 1
0.532433627354505 1
0.0870126850284586 1
0.517687710791914 1
0.131799434030122 1
0.228749134822352 1
0.368825791787053 1
0.574959485712405 1
0.379364005215855 1
0.276088602112577 1
0.50166374567013 1
0.35422218279013 1
0.767912851368871 1
0.379492950671044 1
0.614729661089471 1
0.714390886514921 1
0.648269578574326 1
0.420451355382427 1
0.646620865421267 1
0.732056780990571 1
0.378875471392457 1
0.617291229567396 1
0.582863980962978 1
0.670572852748628 1
0.231560261010189 0
0.35108842354439 1
0.78020317141395 1
0.501928849691033 1
0.407383994467635 1
0.698432813352659 1
0.276191105873364 1
0.397839120023532 1
0.334344399118187 1
0.656003691682044 1
0.169599751074066 0
0.757003984633773 1
0.512975499064689 1
0.530161627154823 1
0.610126350361319 1
0.226325473862097 1
0.572196276901264 1
0.417439204700839 1
0.270809425521018 1
0.702942727825631 1
0.599072288494848 1
0.382852843405575 1
0.350896589791454 1
0.769200651328149 1
0.521264241527412 1
0.703089719073379 1
0.422163598268811 1
0.592994239630788 1
0.408513743552663 1
0.0624371348877874 0
0.456448924486053 1
0.630537053335032 1
0.482727409123144 1
0.494055372741522 1
0.302197582397812 1
0.690480158460382 1
0.892372471275099 1
0.542640827266438 1
0.713581560580755 1
0.24028387619906 1
0.625714487383382 1
0.126590893138544 0
0.258235571141117 1
0.547938206161397 1
0.396610149018175 1
0.720809570875776 1
0.75584196437611 1
0.418855332064215 1
0.307580491414212 1
0.539606007215347 1
0.573751656244776 1
0.748770882958679 1
0.220467421079543 1
0.706932219032294 1
0.589643414228116 1
0.351025405809627 1
0.351751164295977 1
0.405990800247772 1
0.249347307938172 1
0.613405514503652 1
0.406966592542591 1
0.784045082626675 1
0.637847473832606 1
0.338664799346698 1
0.559881979095818 1
0.468238019967135 1
0.400260686935651 1
0.402235288373204 1
0.488588887199513 1
0.48964507200769 1
0.175353674094621 1
0.778961229515982 1
0.41406591723665 1
0.864819362148785 1
0.75596874105021 1
0.611137241648175 1
0.461124538323903 1
0.452368287360442 1
1.01240564908379 0
0.339983338762252 1
0.16778938223185 1
0.723966742505602 1
0.396991408407797 1
0.55410956163079 1
0.532180517321327 1
0.837394731510185 1
0.592202913215114 1
0.481951280678389 1
0.441953079304471 1
0.897649394451713 0
0.290881568381304 1
0.670483329744058 1
0.767740978994252 1
0.490753949580823 1
0.415556486851619 1
0.414881340232822 1
0.27396854666573 1
0.436707371978712 1
0.533095358676375 1
0.39330829643796 1
0.307453916967365 1
0.324913609432102 1
0.47541760350854 1
0.769935809794324 0
0.60344994100474 1
0.601546310469063 1
0.418920994705429 1
0.418682278441302 1
0.361032803291646 1
0.73312490757409 1
0.377900344694199 1
0.588842407756706 1
0.614429021797321 1
0.470469259292 1
0.686748767317744 1
0.411882129681871 1
0.545956293403756 1
0.477486007197108 1
0.520478581090626 1
0.482339800577087 1
0.299091694227681 1
0.44398484700952 1
0.501128245156765 1
0.727379390203925 1
0.50162691801 1
0.463046860030839 1
0.269338455397958 1
0.471568610988594 1
0.787882764763631 0
0.449836325787188 1
0.755891678108848 1
0.641351040389478 1
0.367670920505197 1
0.587317875933711 1
0.552871195380503 1
0.475726060738043 1
0.581647856084701 1
0.171648251015043 0
0.552027982177561 1
0.483717946026632 1
0.626023184423061 1
0.691008662285826 1
0.510005509542609 1
0.459067923313685 1
0.78715084067377 1
0.27011908781349 1
0.536281171346118 1
0.526604082780924 1
0.417652455327905 1
0.598353116224386 1
0.470060392384308 1
0.557602039520093 1
0.682775527104389 1
0.373839487103215 1
0.583567235663314 1
0.399917350529629 1
0.598629042768219 1
0.702197290083365 1
0.712520164661594 1
0.504101512235742 1
0.277118363998942 1
0.121267167114265 0
0.707044868200084 1
0.944594623529105 0
0.831849576149351 0
0.736606873614869 1
0.457417558554573 1
0.651944747872382 1
0.135471496368101 0
0.466336959286602 1
0.368359316423407 1
0.346825730740676 1
0.667497918955084 1
0.902022321821639 0
0.573125263488672 1
0.809488133847385 0
0.374148897430878 1
0.71417278868172 1
0.810391427970952 1
0.436437034974225 1
0.249384286205397 1
0.393831283019109 1
0.678421001495291 1
0.533530971312351 1
0.618387405064042 1
0.405233599230815 1
0.592805224610845 1
0.839820465075706 0
0.471075501339607 1
0.573208655468828 1
0.532169767931318 1
0.629609361397356 1
0.524514655668652 1
0.520186865684265 1
0.755189512077075 1
0.727167988053845 1
0.682867515166142 1
0.403264731619698 1
0.480904359543674 1
0.247532912009999 1
0.23417512166311 1
0.399381435418259 1
0.479755260597092 1
0.443600620044516 1
0.446255271771017 1
0.564249933640331 1
0.168964515021904 1
0.503597316092834 1
0.758589141658551 1
0.438078489100047 1
0.455573024017996 1
0.363598438802175 1
0.456926936258985 1
0.429344020465602 1
0.43709726451936 1
0.449296110049835 1
0.412462876184143 1
0.601168635492348 1
0.278424602832191 1
0.160379769345051 1
0.688823069332572 1
0.422149187427955 1
0.488752395761184 1
0.407425620476387 1
0.488250009565341 1
0.309061119499516 1
0.167718272020372 1
0.454589129021296 1
0.813752583281211 1
0.247095554516938 1
0.41156596094284 1
0.350500457777577 1
0.49983823163231 1
0.372839250991383 1
0.66134740443915 1
0.614297827732311 1
0.277545109379138 1
0.518462707446793 1
-0.0603020102842259 0
0.53094520036653 1
0.741886445202366 1
0.335576609187267 1
0.0733660155862802 1
0.619897546925425 1
0.743394795368381 1
0.694341353180228 1
0.327158611164656 1
0.568584993398982 1
0.412065861804572 1
0.914642719454937 0
0.568785973577006 1
0.585462197303154 1
0.489499597053406 1
0.487321653593964 1
0.550852730966143 1
0.460700716494588 1
0.571199981914585 1
0.540257602033377 1
0.344756953555729 1
0.593813331481727 1
0.460724396154039 1
0.532687748807189 1
0.533615528044398 1
0.492642148441108 1
0.567540592260146 1
0.243918156666029 1
0.734011139138468 1
0.349876514204504 1
0.708154686432363 1
0.500429662932998 1
0.720756702000065 1
0.520739569450798 1
0.584197552184175 1
0.222802070750298 1
0.2625747241634 1
0.579719152298042 1
0.428174855282522 1
0.660134743950668 1
0.724416683901698 1
0.503019020799188 1
0.20208872440481 1
0.612372135088721 1
0.413105630773853 1
0.437887607933905 1
0.783693947375539 1
0.869135640162259 1
0.221030626915146 0
0.861267065299088 0
0.435671578052613 1
0.370650506718074 1
0.477034250283582 1
0.441026931310954 1
0.512280888647948 1
0.227800412506803 1
0.13691451391856 1
0.572864266630956 1
0.415984177768801 1
0.526823984813869 1
0.611532221827629 1
0.428622989489602 1
0.505728048922105 1
0.289348936514797 1
0.699944873148339 1
0.521063578120362 1
0.283106286303413 1
0.619416581145496 1
0.719330017856389 1
0.675393642329334 1
0.639664691690225 1
0.598153678617995 1
0.513541666424598 1
0.580190254308936 1
0.500195775798421 1
0.408862526166003 1
0.355458348100613 1
0.345262370413067 1
0.630564032356594 1
0.515143947383037 1
0.725090704124979 1
0.7240765322425 1
0.394969123978245 1
0.424866952257995 1
0.37696922074698 1
0.329351653360716 1
0.528376773949764 1
0.507385994924822 1
0.610479308547012 1
0.495872463735452 1
0.566841702134435 1
0.606559042212258 1
0.69980864880927 1
0.54912849955574 1
0.753707174175844 1
0.499645161709994 1
0.771661328935984 1
0.495942031070575 1
0.452866321176247 1
0.201773452004368 1
0.598419333546834 1
0.459299859861457 1
0.624785663959967 1
0.300961697242469 1
0.834479057778267 0
0.252119322857385 1
0.467986131509694 1
0.287258073455351 1
0.415568354308781 1
0.768070095599179 1
0.394310563195441 1
-0.0189020379822522 1
0.286443534693758 1
-0.211705711793251 0
0.59027099298053 1
0.515472193922104 1
0.33335297173146 1
0.392896029105496 1
0.786055143365171 1
0.48011280893138 1
0.64905109648494 1
0.550950458799533 1
0.607444317880025 1
0.469970593928987 1
0.512896657691943 1
0.856864479542983 0
0.540790289650614 1
0.377208138934033 1
0.385140393910399 1
0.458223987187837 1
0.857424056467914 1
0.243132952508549 1
0.322666483657744 1
0.686304821596907 1
0.531707873719008 1
0.366946260192451 1
0.265006518578111 1
0.215441054966644 1
0.486106544091066 1
0.269993181778755 1
0.368131554956027 1
0.49168275010279 1
0.413431500430014 1
0.300164430220232 1
0.376304066971481 1
0.29475663159033 1
0.341975945407024 1
0.659525199249955 1
0.399183054925774 1
0.573352662521977 1
0.257277663075867 1
0.413367247970139 1
0.464690267799968 1
0.527914728956961 1
0.410559732040531 1
0.573430982101917 1
0.387367559980954 1
0.493102921516145 1
0.64522761656369 1
0.535170143497698 1
0.464382235987188 1
0.398838730454757 1
0.483019285571591 1
0.601227151324601 1
0.495736816991256 1
0.619680000725073 1
0.730187598859275 1
0.409772018117943 1
0.5888142778712 1
0.54396989041851 1
0.451517048258192 1
0.268967881544483 1
0.521300408218417 1
0.632195014921625 1
0.716670693712104 1
0.45716200643089 1
0.494949748570103 1
0.750635023625217 1
0.589412127839982 1
0.600903121183336 1
0.414656221448224 1
0.610253053388365 1
0.419181321973007 1
0.628115714605179 1
0.677307563103344 1
0.607868936172816 1
0.645781139688544 1
0.972709264970296 0
0.567138879002624 1
0.54707438593083 1
0.473020071138825 1
0.532998346521497 1
0.261375280343238 1
0.631721120296593 1
0.360306460780069 1
0.595619406758296 1
0.383651921759171 1
0.694034390737705 1
0.783316823105363 1
0.426704421809918 1
0.213737474306648 1
0.250089754324814 1
0.155931883924138 0
0.454654122594405 1
0.514656264876345 1
0.432953831368651 1
0.333181136921692 1
0.397265575234519 1
0.342725082541737 1
0.528597302651424 1
0.573109102981737 1
0.714510491887097 1
0.40075551294598 1
0.524416669524763 1
0.433613428564592 1
0.636964619343197 1
0.202360885826321 1
0.23727176043753 1
0.300938912640726 1
0.396120385716999 1
0.32806255956297 1
0.508107930456642 1
0.469423388619554 1
0.216143253085537 1
0.647997653944139 1
0.374376354957461 1
0.545972542848963 1
0.59408675216463 1
0.711275360343299 1
0.655485976801274 1
0.47382836880832 1
0.267903256576922 1
0.362003635099548 1
0.512771563202437 1
0.385137627433382 1
0.453058087267948 1
0.495008409298049 1
0.442870179204336 1
0.518234594017227 1
0.534277955275276 1
0.710747907624606 1
0.487359047101103 1
0.342516550825753 1
0.588296291912277 1
0.163144856986901 1
0.669149701803756 1
0.450358656704323 1
0.590603128828534 1
1.05845739307981 0
0.650212469974078 1
0.347748354849686 1
0.380023125423927 1
0.689460671736099 1
0.496797041381953 1
0.37174102788868 1
0.30012318306359 1
0.486850582048554 1
0.408889089904829 1
0.459234606495273 1
0.446672506178161 1
0.419131351361339 1
0.489429893679823 1
0.797916304663078 1
0.710589472110218 1
0.310238234457977 1
0.558877246176291 1
0.578991638113509 1
0.439979937364865 1
0.521888213012298 1
0.485140172822989 1
0.301475236901109 1
0.482116106621647 1
0.422958305278449 1
0.429104824674572 1
0.461485908999865 1
0.286716692725517 1
0.597434125928841 1
0.716151718876053 1
0.340339921248339 1
0.611509476885292 1
0.619977747368181 1
0.423276936570344 1
0.421224899506514 1
0.706566796017461 1
0.637745391570791 1
0.518829276564692 1
0.682109030155482 1
0.647973082147715 1
0.378357471003332 1
0.84076350009349 1
0.248944235139224 1
0.531401472326596 1
0.672522841395246 1
0.349217471403065 1
0.55247885788055 1
0.420268492642507 1
0.765338200441232 1
0.308642490504961 1
0.552868425749954 1
0.599549249553827 1
0.385238852022961 1
0.188995458199743 0
0.458791860365659 1
0.398805091943569 1
0.542131486545257 1
0.639252935496822 1
0.521295724145925 1
0.540411957691019 1
0.509898398694439 1
0.0803138862174711 0
0.370678136672906 1
0.607829081279947 1
0.589922865609532 1
0.503940827351407 1
0.261563085236604 1
0.529189795851517 1
0.871135632284357 0
0.371747241170892 1
0.607394861208887 1
0.203577117081441 1
0.304118702037002 1
0.476798591927137 1
0.315751760168128 1
0.551283472982056 1
0.572829841265948 1
0.446867333563034 1
0.38783999055669 1
0.650095379340546 1
0.747605739881641 1
0.584975112850518 1
0.517432307149264 1
0.778223445915509 1
0.635444678625797 1
0.431585809253178 1
0.740335473920492 1
0.594675818973987 1
0.644528644635237 1
0.759150822104875 1
0.348075407408185 1
0.645630897823735 1
0.385435170296463 1
0.694096918055505 1
0.647350762365962 1
0.687182498526786 1
0.673015344559891 1
0.561354606615666 1
0.380767414672515 1
0.689144253410562 1
0.596340481290332 1
0.444865035434852 1
0.33501544252084 1
0.719999446130326 1
0.644118471819375 1
0.671090206313985 1
0.649062098166984 1
0.80193862026392 1
0.411978156443289 1
0.536638485377399 1
0.235878771797818 1
-0.0243956741472506 0
0.48952359577869 1
0.235645410989159 1
0.530390546091601 1
0.469948022076685 1
0.554196254660372 1
0.682239749650606 1
0.472413640688823 1
0.358994282789379 1
0.235939228744596 1
0.762743608341329 1
0.393063632517461 1
0.787624239380579 1
0.546395367674091 1
0.53384310761036 1
0.139863984231239 1
0.798894938325156 1
0.315684479797119 1
0.312174478564069 1
0.641114450735579 1
0.244371598668104 1
0.491283275764124 1
0.574430926539762 1
0.28545196261914 1
0.716745307501419 1
0.305122149161214 1
0.42018883182002 1
0.475891737406716 1
0.289846032683202 1
0.462543234368781 1
0.628099573073265 1
0.593717859943435 1
0.533207018937484 1
0.600463930423062 1
0.435787559678884 1
0.264839007750385 1
0.425868560030272 1
0.669200110393837 1
0.709828675287984 1
0.358339799133854 1
0.583991636555992 1
0.193093266209852 1
0.360082580205971 1
0.447705158006482 1
0.612157274109998 1
0.388010665420414 1
0.65418733262933 1
0.410199279671718 1
0.356176366643405 1
0.601116073672889 1
0.0737942556201831 0
0.321205374526899 1
0.380431514534297 1
0.514030883609202 1
0.564317140303876 1
0.563847228851387 1
0.101655186483779 1
0.696912533996918 1
1.02038347465682 0
0.712598154183527 1
0.675497686487423 1
0.531461043920919 1
0.616390604931079 1
0.668863966416261 1
0.418956121004122 1
0.576870992121119 1
0.683110662323336 1
0.444370824004961 1
0.395983584933017 1
0.334109178513552 1
0.256510597581432 1
0.671914319662367 1
0.637518076294699 1
0.517936679492041 1
0.482418740499605 1
0.722474637876596 1
0.585675741892643 1
0.387527275057788 1
0.636493191484575 1
0.538657511577731 1
0.444157026658134 1
0.647579105177665 1
0.527011313873418 1
0.322184373924168 1
0.375248246475177 1
0.297968837786912 1
0.849748205048322 1
0.469581229382612 1
0.540024922103526 1
0.567504245635422 1
0.823603482891793 1
0.343051571238357 1
0.555979347731028 1
0.77582325972467 1
0.572391039798694 1
0.361707850638323 1
0.556835673338328 1
0.744669087557094 1
0.456900962697974 1
0.600649960618366 1
0.26787309546731 1
0.479186665051158 1
0.411207960692422 1
0.306793886634252 1
0.536257158368847 1
0.387273424102833 1
0.308637437142301 1
0.342324621467124 1
0.396036940138945 1
0.381598125644753 1
0.427427172995116 1
0.556463897850011 1
0.732152169921345 1
0.435299089636783 1
0.688682730395905 1
0.867683944066862 0
0.583533984975018 1
0.503074287290499 1
0.396470697561906 1
0.454893212397839 1
0.252584892347362 1
0.049948881432325 0
0.238483374106874 1
0.525018791007067 1
0.847629267829834 0
0.469563192071853 1
0.491148136372511 1
0.669472176486762 1
0.673514468389853 1
0.256139884271994 1
0.552525565670168 1
0.337033230523601 1
0.691806200313605 1
0.547626085773239 1
0.652338143210912 1
0.590750682123068 1
0.749919975354776 1
0.157737153269055 0
0.504349980193398 1
0.408206863916325 1
0.58478250311696 1
0.5483701944663 1
0.534569330841162 1
0.519495079599581 1
0.460301119681937 1
0.448732329427993 1
0.608654557901247 1
0.489329918595204 1
0.203496917143635 0
0.802436360740594 1
0.564021248322845 1
0.51315285344683 1
0.523498494652335 1
0.467880759686893 1
0.521189342280492 1
0.694463867688995 1
0.230409828105416 1
0.510044938556871 1
0.311620511609719 1
0.660154893004089 1
0.477132615109832 1
0.592552367632731 1
0.60836918132139 1
0.45457559270178 1
0.4834591477169 1
0.790634086567697 1
0.436782541197976 1
0.524140266925118 1
0.303797100433458 1
0.365853193839257 1
0.655446440003239 1
0.439460127427775 1
0.561259826658023 1
0.621231883442448 1
0.543914924106566 1
0.853704195867652 1
0.557881519754575 1
0.466937092955178 1
0.564188340699928 1
0.596185085938333 1
0.654401783247945 1
0.668337201913614 1
0.471348567454034 1
0.603177404114823 1
0.644845931254528 1
0.300663463710587 1
0.739840314375222 1
0.451456200720709 1
0.649391374401362 1
0.712885544538559 1
0.339494726007564 1
0.557364311970474 1
0.508138017884862 1
0.477450726805782 1
0.711937638364489 1
0.615859834613082 1
0.75574163825242 1
0.510625517295525 1
0.20238896782971 1
0.635489489402881 1
0.678262963508239 1
0.613735741648283 1
0.550097228413899 1
0.541421764752543 1
0.39306074049075 1
0.465960156499992 1
0.238004680097133 1
0.420265579566131 1
0.641663452421302 1
0.692351388602833 1
0.688683657207638 1
0.587604999040632 1
0.181280372758967 1
0.528381150990616 1
0.45474472669117 1
0.712527487291941 1
0.340380800711765 1
0.310726499585479 1
0.287802299184825 1
0.717863198447972 1
0.704841660646911 1
0.655130908881698 1
0.523707387458047 1
0.461607560981389 1
0.851781983955149 1
0.515200363827127 1
0.359383018139048 1
0.338201293394674 1
0.447462120710605 1
0.818207018776102 0
0.504079957139027 1
0.113204481314484 1
0.599495954354037 1
0.731171262466174 1
0.42651655186169 1
0.627212929089061 1
0.246716550976996 1
0.737576727112814 1
0.400852484803416 1
0.772193777592142 1
0.562283355210167 1
0.347604499410713 1
0.31224763312118 1
0.280811016184125 1
0.699311152324165 1
0.48307860414733 1
0.729988806379547 1
0.555851306503325 1
0.519747957281087 1
0.611620895476698 1
-0.0339023925527647 0
0.465424226811924 1
0.422377255767086 1
0.479282909055353 1
0.56155210231096 1
0.771645199756109 1
0.326694839861348 1
0.473958880985015 1
0.266930247677706 1
0.348000437578541 1
0.324493904447221 1
0.530062757450096 1
0.790856026450452 1
0.489581252245548 1
0.434786278573805 1
0.594813153095372 1
0.535818258162382 1
0.462555386439387 1
0.501302145815924 1
0.598293206168972 1
0.537627384423433 1
0.762754823687531 1
0.730930191196864 1
0.728097375878603 1
0.159126351922335 0
0.475119501134961 1
0.462895135312239 1
0.524361358462793 1
0.78519936054758 0
0.352811345090438 1
0.446044940722409 1
0.859928797404272 0
0.307480940121034 1
0.625515352468521 1
0.311515354994232 1
0.445892308806466 1
0.547078422240538 1
0.402097747018626 1
0.431796330992793 1
1.02584783469676 0
0.597792608810952 1
0.264960096028957 1
0.38385541569352 1
0.576676501468689 1
0.381099595504724 1
0.42959515600665 1
0.512584692498652 1
0.530804415690013 1
0.423708912258155 1
0.574605812363218 1
0.461333891419829 1
0.5230234148173 1
0.545641628094775 1
0.481439011616501 1
0.705363551910944 1
0.494166566226755 1
0.463491321881755 1
0.424804076903901 1
0.66390307472513 1
0.324796184526685 1
0.465325863239457 1
0.545833299646996 1
0.279892150990757 1
0.275984744550387 1
0.149363927443117 1
0.425327195750997 1
0.270872702344537 1
0.575246153654016 1
0.65232980313478 1
0.513706176783126 1
0.392674861753595 1
0.720046526520335 1
0.309479793948057 1
0.283971425344219 1
0.307660044359471 1
0.709008329631074 1
0.840197697261867 1
0.243181355811158 1
0.442624855189092 1
0.344010591038023 1
0.741700500553268 1
0.136392215423952 0
0.352551470804323 1
0.29263422053539 1
0.265383737204443 1
0.729335425957051 1
0.217766657199483 1
0.442153290370865 1
0.872518344926623 1
0.337684530221688 1
0.236305952384144 1
0.283269790297781 1
0.413830761094619 1
0.5786711894446 1
0.637164811814146 1
0.978478195894885 0
0.425099135997141 1
0.306609790154333 1
0.573516809397549 1
0.412270568347587 1
0.50769014983092 1
0.238461119729703 1
0.701926452639484 1
0.481345778005798 1
0.515516555187141 1
0.460937510498139 1
0.389022028204273 1
0.241432037893493 1
0.686676195982635 1
0.400894826349346 1
0.358435769623951 1
0.931708344433851 0
0.483035611884418 1
0.319773835073737 1
0.648192620848181 1
0.58137772135324 1
0.541823143003201 1
0.796283515353436 1
0.520304282352546 1
0.65858013404341 1
0.328595789826809 1
0.863624808240361 0
0.283940706045329 1
0.122058770258999 0
0.443237215197018 1
0.420514099271952 1
0.50927697335872 1
0.419264399867144 1
0.488764567399618 1
0.351675992698403 1
0.582414215343447 1
0.318339598647043 1
0.513942629825696 1
0.558437470391949 1
0.400533684885615 1
0.429359972523059 1
0.328788275917255 1
0.580585687662396 1
0.558240073577848 1
0.621850058635149 1
0.606073936270197 1
0.433238298474861 1
0.531291185731988 1
0.357961845439764 1
0.650029016213845 1
0.748075586459665 1
0.398687074696153 1
0.275429271533031 1
0.7124835289177 1
0.568008099758685 1
0.764896429170603 1
0.394616977054245 1
0.533932550956149 1
0.439062088313335 1
0.667638615696386 1
0.266582011396352 1
0.519004398824423 1
0.344218040981089 1
0.499542995921797 1
0.501881552682298 1
0.518838396462009 1
0.298158192025943 1
0.645851936266247 1
0.406861468984258 1
0.594869864295331 1
0.64331939856935 1
0.568109320548448 1
0.300932970060184 1
0.460796751019923 1
0.606728257814496 1
0.422884723572039 1
0.598226202196035 1
0.436016970634979 1
0.350325892356198 1
0.542910961484992 1
0.500710700397658 1
0.295284206867164 1
0.876849889573795 0
0.406806556822992 1
0.713845234447377 1
0.479497346902165 1
0.688730028854808 1
0.615063284207457 1
0.31182453580708 1
0.736611980736659 1
0.700418064891396 1
0.442982268130225 1
0.511154024201656 1
0.768010810164651 1
0.3860356586847 1
0.586047661335504 1
0.592672983533996 1
0.438699998779949 1
0.417378743006164 1
0.424918578188641 1
0.764771994854767 1
0.178128511535894 1
0.648275679408677 1
0.605293439520278 1
0.583012983124209 1
0.367644958760543 1
0.670137294010592 1
0.382812462789794 1
0.612947767118853 1
0.672964503052595 1
0.333656916779119 1
0.287700828274013 1
0.319065459749034 1
0.410745249148326 1
0.695525661026337 1
0.339619173100826 1
0.490615963215665 1
0.523657597477104 1
0.750429240587432 1
0.584805696225663 1
0.374563461749241 1
0.554951839346097 1
0.449365986764802 1
0.298859703503015 1
0.391190245306567 1
0.584115935702837 1
0.533749642705865 1
0.710473680368025 1
0.485515589289592 1
0.687136766169048 1
0.744241354046877 1
0.370959698748365 1
0.518701632694132 1
0.711401823807263 1
0.357161436671598 1
0.695168569753257 1
0.31804352252098 1
0.623964752076389 1
0.359783717145287 1
0.4777140714251 1
0.318359265256271 1
0.593064193516297 1
0.354567704974432 1
0.521931298723378 1
0.571226226954244 1
0.47686654093655 1
0.652134251464508 1
0.584192919528548 1
0.283612191686714 1
0.286665365985141 1
0.443673912714583 1
0.311278580218884 1
0.202627048041766 1
0.400514914475538 1
0.672529231934369 1
0.415514892009367 1
0.404554135393 1
0.180092843401219 1
0.539105216389804 1
0.674715794283707 1
0.77097039124885 1
0.200182834832221 1
0.603153828654348 1
0.598397207312159 1
0.355248710120642 1
0.381257693242715 1
0.529317621324786 1
0.685230261526759 1
0.320797431114178 1
0.545016380013646 1
0.44155372779225 1
0.368797056657222 1
0.635215887054281 1
0.562515116205286 1
0.404021550514973 1
0.665582306410881 1
0.252607188578224 1
0.708998076304454 1
0.399883367217732 1
0.326709822404307 1
0.652584950568429 1
0.445332638313419 1
0.622162888022259 1
0.604279563650628 1
0.600588514138234 1
0.379534808862199 1
0.403729992324485 1
0.379445415228837 1
0.4902884980629 1
0.722250649536631 1
0.428624464164112 1
0.362803147400503 1
0.580402174113086 1
0.182417413251298 0
0.60270405897421 1
0.568983035080752 1
0.200556973179348 1
0.831373406700064 1
0.687701183242632 1
0.139215488553962 0
0.372196390284225 1
0.319720485390472 1
0.482708628835288 1
0.46278265159418 1
0.561576425074249 1
0.503116441151938 1
0.788545746064599 1
0.443492040592856 1
0.735524261351261 1
0.482160200707594 1
0.429847118047288 1
0.369872760937587 1
0.574620000983652 1
0.4426550271221 1
0.371757110463493 1
0.563070354797533 1
0.609342097261302 1
0.657066647714606 1
0.5575919262676 1
0.470088487154974 1
0.654537243311809 1
0.4756279995409 1
0.535894540748632 1
0.4422730910114 1
0.451134528440067 1
0.526078281975414 1
0.595894884633088 1
0.538444983066771 1
0.303112759451671 1
0.761169430798711 1
0.553758940430389 1
0.658762638866698 1
0.113470770299337 0
0.59407648443182 1
0.658428137304622 1
0.422950659005804 1
0.683416683118065 1
0.456550624995622 1
0.516319384852148 1
0.532889884517251 1
0.0912138135380036 0
0.451695341704754 1
0.574402307305753 1
0.643383614068055 1
0.570323317461744 1
0.616136048243992 1
0.487085070540792 1
0.274950310413078 1
0.404129457849618 1
0.504797762485229 1
0.477491087696534 1
0.205199680960802 1
0.54541914426012 1
0.533825373036947 1
0.416928754827619 1
0.312128683839182 1
0.451183945714357 1
0.372466025816202 1
0.723629448354286 1
0.46368432619402 1
0.712202371009275 1
0.725064436001525 1
0.643022573913301 1
0.658320382470914 1
0.91521360494385 0
0.435566973869634 1
0.288043650694297 1
0.668735900006696 1
0.638199694600016 1
0.369653462611273 1
0.561870635872849 1
0.564825429652725 1
0.106197399399589 0
0.541556118265606 1
0.45567448275837 1
0.698824634234719 1
0.353086077245699 1
0.213282076592558 1
0.365249646935913 1
0.659722876276778 1
0.653396704380404 1
0.588531413785295 1
0.831831433992607 0
0.819398156506721 1
0.568292151609794 1
0.677261017440407 1
0.472103187253184 1
0.587903470826555 1
0.627356964617919 1
0.595495071852964 1
0.637910429775134 1
0.383128982672516 1
0.334684769089316 1
0.559024007796447 1
0.764519494242501 1
0.394493249974465 1
0.316307334956669 1
0.391224538495654 1
0.606673351989651 1
0.616464780534378 1
0.441739143308148 1
0.615018355380295 1
0.593364628525411 1
0.218951871517181 1
0.722938164006691 1
0.534106428654141 1
0.72458060566388 1
0.668169931559345 1
0.607074908859257 1
0.787599244654996 1
0.129416996905725 0
0.700508614112188 1
0.472518870322115 1
0.276979258135979 1
0.245952854645241 1
0.813007086944879 1
0.57682798696699 1
0.314254200832992 1
0.141904159569454 1
0.805774761528859 1
0.416697504764358 1
0.447092750540324 1
0.536984807181817 1
0.486443166399648 1
0.458860566377894 1
0.489657921856334 1
0.504683513117239 1
0.394779317593788 1
0.362376569717321 1
0.405643553355903 1
0.550477602559781 1
0.826498813645109 0
0.475262549162526 1
0.693467486395235 1
0.226121119231572 1
0.34706239671039 1
0.523547711011724 1
0.320331126750078 1
0.534539879151283 1
0.629662888236047 1
0.816111357040902 1
0.79207552511377 1
0.474876091121292 1
0.58704486577429 1
0.399062384571965 1
0.655990149386817 1
0.562130938618468 1
0.387558826118637 1
0.548010089296667 1
0.382313954044065 1
0.332881029659222 1
0.676084948280424 1
0.494703053040552 1
0.303092818638588 1
0.612543795832547 1
0.380327572307177 1
0.709346465880775 1
0.21592984051761 1
0.313941137109019 1
0.536580344092206 1
0.298997268273238 1
0.776582017843965 1
0.402157801736434 1
0.422002226638073 1
0.372873224598773 1
0.681267304043321 1
0.554649943039105 1
0.637587191456243 1
0.643412177907909 1
0.09120601757104 1
0.284310558787109 1
0.253615459807735 1
0.369962450061154 1
0.527179549002299 1
0.639809057900222 1
0.6151275279342 1
0.472133918626941 1
0.866096838120674 1
0.385693455364901 1
0.488791936192858 1
0.229048768292969 1
0.594833745942693 1
0.447537039807804 1
0.433024882842536 1
0.487899858597693 1
0.425015301520275 1
0.138351581307757 0
0.377392567107641 1
0.705212671440649 1
0.483733452492122 1
0.520589509496248 1
0.464570219239202 1
0.616880781537423 1
0.351781684540676 1
0.603543604075309 1
0.814054881606339 0
0.483869096148186 1
0.482567665398163 1
0.757548326652246 1
0.720096734151184 1
0.367561364898119 1
0.314669833196275 1
0.32650526697082 1
0.823592503047938 1
0.581190320792358 1
0.726558951574069 1
0.822703768560441 0
0.63559461748914 1
0.338257601643512 1
0.445677584582704 1
0.402766428561794 1
0.465465749884992 1
0.744194391257983 1
0.589130886097017 1
0.428058622445679 1
0.766181334963413 1
0.765376124798247 1
0.708368635457847 1
0.729100239279353 1
0.269453782293785 1
0.589847634420705 1
0.615969146583846 1
0.586655231735362 1
0.479144101099073 1
0.674372773965035 1
0.38092596101433 1
0.534131072925431 1
0.536490880992639 1
0.498288607589831 1
0.49349309250785 1
0.684445139741826 1
0.487468257868909 1
0.404299207984345 1
0.39608279071034 1
0.843828756639603 1
0.339862153138471 1
0.578460637876183 1
0.392258867239349 1
0.627662874306048 1
0.846960092629685 1
0.769515518651269 1
0.67106497935154 1
0.504468758659367 1
0.398297596540061 1
0.735275686283387 1
0.537714766618476 1
0.136477555003481 1
0.549945965964295 1
0.496056581531536 1
0.594709331542508 1
0.411684046658005 1
0.258013409192847 0
0.215629013609502 1
0.378720160218807 1
0.945870724092522 1
0.212674457170284 1
0.565143938146832 1
0.45884236609793 1
0.602790362178971 1
0.333748306130188 1
0.57731850926055 1
0.820252285223261 1
0.500135208333816 1
0.751225075015286 1
0.31398285603924 1
1.04847103531314 0
0.413563507676107 1
0.388479463302586 1
-0.0262370831333855 0
0.574863441704231 1
0.187628046754965 1
0.470856610824526 1
0.64675392700224 1
0.576140592098448 1
0.734655588822546 1
0.411472533430666 1
0.731623941819658 1
0.270173774055835 1
0.331479041331517 1
0.736751106479206 1
0.4789664376548 1
0.334618588669057 1
0.59917520471391 1
0.642633245705122 1
0.178472347090063 0
0.396478198417517 1
0.443874526004036 1
0.501953055966236 1
0.693546376985828 1
0.231970749016468 1
0.531380066610732 1
0.341779305822278 1
0.489541177068468 1
0.233060894270702 1
0.60317189846434 1
0.356986141287574 1
0.687601349255968 1
0.596366404695395 1
0.36837093692989 1
0.55548018484173 1
0.092720357722543 1
0.825798292440788 1
0.566769485654699 1
0.698812086482296 1
0.523096410878553 1
0.64756912119959 1
0.451784232620366 1
0.688300246546755 1
0.535519375959544 1
0.320768180793035 1
0.4894317503221 1
0.45953981095054 1
0.848079450784637 1
0.723811610075398 1
0.45454463889325 1
0.677954063934929 1
0.478351464010256 1
0.362947157794787 1
0.627272381393669 1
0.495313108408021 1
0.554988645542699 1
0.6878906015231 1
0.407558683680402 1
0.451931961210785 1
0.572689966855035 1
0.656643708061989 1
0.540319277045273 1
-0.0188922044131592 0
0.400782157829176 1
0.63207080889046 1
0.560726213998373 1
0.526704301360356 1
0.471441764601587 1
0.480236867573282 1
0.5824275844116 1
0.473639972524432 1
0.851909110761942 1
0.705665364173668 1
0.574441838548411 1
0.317331567873019 1
0.494577382930652 1
0.577360168737422 1
0.336932481727306 1
0.550915864534495 1
0.448288402526442 1
0.50272383254867 1
0.678743160396068 1
0.455422485200584 1
0.485797620430359 1
0.495602558259499 1
0.472165880255502 1
0.398285103628456 1
0.370165781878519 1
0.468606953241701 1
0.475749058433786 1
0.159273938942993 0
0.561922801117556 1
0.612351704863029 1
0.374406347769599 1
0.330494966316265 1
0.47576890420648 1
0.564414644456482 1
0.129649969311851 0
0.442343798821349 1
0.482544317349346 1
0.505229730950827 1
0.00957715484336419 0
0.575077598094383 1
0.709667127858435 1
0.0433247429792043 0
0.842058663920766 0
0.77324467665437 1
0.561843831224164 1
0.714399061570408 1
0.350748309414936 1
0.521871782809501 1
0.397020245206111 1
0.488429549282299 1
0.505164747636993 1
0.237886782300837 1
0.523235194076856 1
0.528290821955608 1
0.761449087362899 1
0.429340800096191 1
0.448545590695687 1
0.58620070499943 1
0.404122272024819 1
0.670756447821544 1
0.305659253084151 1
0.679230030438352 1
0.63989052674482 1
0.720278751947595 1
0.109340586293962 0
0.329146576361105 1
0.610043871478776 1
0.780142611082458 1
0.756484736993123 1
0.582657922338528 1
0.306226856749978 1
0.396137113297173 1
0.244646723115246 1
0.629352089908722 1
0.618221159060335 1
0.731050974858929 1
0.45285204522551 1
0.558065739832398 1
0.649891538205112 1
0.347852464212528 1
0.261156163447562 1
0.476556133319418 1
0.527922727075355 1
0.932951968799168 0
0.4761166225021 1
0.675855316036864 1
0.193195780525464 1
0.296662223603705 1
0.625695391414684 1
0.589750719069269 1
0.699601887247165 1
0.42981885969718 1
0.635506715292711 1
0.575060115539516 1
0.140195377369141 1
0.695902984691724 1
0.562135920937294 1
0.534761740733163 1
0.778073366545289 1
0.437046787726075 1
0.398292638467515 1
0.598815261227763 1
0.94894357533594 0
0.384208791834541 1
0.54177117547648 1
0.413702505437909 1
0.74786204832294 1
0.673722884553088 1
0.619002037773958 1
0.670331481010394 1
0.425171631197916 1
0.542964265420709 1
0.512468440622652 1
0.412170932852603 1
0.339476451657574 1
0.633100086756784 1
0.500660978336225 1
0.520835503326698 1
0.187904423082816 1
0.58176469117374 1
0.444525431195639 1
0.393442797657827 1
0.819943008349816 1
0.274611260152339 1
0.460415352377231 1
0.527115777883881 1
0.649214432178829 1
0.664591525856145 1
0.756104261099366 1
0.503159359847933 1
0.66435260466488 1
0.607385994032232 1
0.64764828854364 1
0.705436984214083 1
0.676373808854888 1
0.667971196791309 1
0.73999683681469 1
0.615998870168103 1
0.652374661915128 1
0.491404460780818 1
0.562827160329728 1
0.64402404581055 1
0.914978967604573 0
0.493720808156874 1
0.588890261158664 1
0.246747702638191 1
0.160559508615665 1
0.353343521942536 1
0.621850981146984 1
0.603457130525434 1
0.460774638232894 1
0.501191786870655 1
0.576113646735521 1
0.626425868933024 1
0.265383252555717 1
0.462900413371847 1
0.346182672062684 1
0.481842781226983 1
0.551105010190792 1
0.343519697628862 1
0.57255956800335 1
0.404413064197449 1
0.447385209025197 1
0.594832452273883 1
0.363997097665931 1
0.699369586230337 1
0.3523119969208 1
0.668065260594963 1
0.793884528051314 1
0.694627521628041 1
0.563593294647369 1
0.221830626322318 1
0.114608596016996 1
0.510038618325284 1
0.619608683643275 1
0.462162686852634 1
1.00877176926314 0
0.700895602292798 1
0.716889044077706 1
0.456081420486393 1
0.672379411895344 1
0.419544105267918 1
0.544694283587852 1
0.59051266478054 1
0.586370018522643 1
0.868468150344251 1
0.477033442246243 1
0.530972267241165 1
0.451418839761184 1
0.563834641004145 1
0.301320283678941 1
0.529460056864387 1
0.227446107301753 0
0.567743067024959 1
0.784969253208796 1
0.502233985780288 1
0.604974469264514 1
0.348876959552954 1
0.303209806628149 1
0.285422680806673 1
0.489228120894329 1
0.723844918904736 1
0.592876340998767 1
0.573728756445091 1
0.565331795950555 1
0.460269322453426 1
0.381639275690034 1
0.52193324133788 1
0.451770796783469 1
0.567992716775302 1
0.996218570160946 1
0.727683727600743 1
0.455030026162508 1
0.232601574317557 1
0.598539555360289 1
0.392113400913362 1
0.466489530978467 1
0.435438088975233 1
0.194567249324695 1
0.482585275174493 1
0.492425858742223 1
0.692089303699776 1
0.962251100577601 1
0.266709411603337 1
0.580440781135643 1
0.558084542979707 1
0.242811379465274 1
0.654294226917419 1
0.715060051109129 1
0.708984752726892 1
0.895886014791951 0
0.253970810358541 1
0.606872814816367 1
0.520648555592782 1
0.277168901747332 1
0.668177382659183 1
0.47471019086801 1
0.649706536137808 1
0.521013116416919 1
0.299894472301879 1
0.149389756462903 0
0.711268353034511 1
0.304113861625423 1
0.682130980747371 1
0.637487354382881 1
0.687765654699249 1
0.546184247376378 1
0.401213007030867 1
0.337317999056466 1
0.601669628293898 1
0.409387166249772 1
0.485545757857461 1
0.404766449412777 1
0.388057648675456 1
0.512352407489178 1
0.823609790843644 0
0.377819633560629 1
0.377111455049524 1
0.515629141773736 1
0.593252619545261 1
0.283179470967408 1
0.474694998015927 1
0.415432994441946 1
0.753908870609437 1
0.631229889198129 1
0.50134446024266 1
0.152591514732813 1
0.516793970083665 1
0.0832618105767491 0
0.364855728211176 1
0.214773289885281 1
0.213486944939576 0
0.378298144080328 1
0.456104875434766 1
0.350568789090635 1
0.593869002880961 1
0.525702535855594 1
0.351190964582469 1
0.462717121985751 1
0.458764543268545 1
0.794850657585744 1
0.462801935771434 1
0.619310966324189 1
0.142431258312873 0
0.859900861041637 1
0.880851824691617 0
0.548912696371134 1
0.435979430135077 1
0.835617169959764 1
0.184463937244248 1
0.38911167341213 1
0.308607478700703 1
0.331214875717571 1
0.417003983011058 1
0.387939997540038 1
0.373013056561991 1
0.384158164509865 1
0.645728491164056 1
0.567438434086607 1
0.773102635713955 1
0.477984815415245 1
0.512693607996564 1
0.652268862359904 1
0.616120865021341 1
0.801541104417625 1
0.60448288423976 1
0.298715926644286 1
0.549385704256123 1
0.514270676099197 1
0.316609386024068 1
0.486216023025963 1
0.418896895790255 1
0.620437722320148 1
0.450574494556133 1
0.218151943405424 1
0.474187018686606 1
0.243300402457753 1
0.253377717131433 1
0.551709277373422 1
0.847435160398123 1
0.22343469440813 1
0.557713837826611 1
0.471153583927727 1
0.343958567559852 1
0.140955912618751 0
0.428527477536031 1
0.638488673395408 1
0.315600760618547 1
0.798208836469592 1
0.513854848633474 1
0.520847623909066 1
0.647798351596943 1
0.368375017639568 1
0.386670469045168 1
0.586895020412616 1
0.712365596832009 1
0.390472841205949 1
0.326963011728592 1
0.519688430965759 1
0.565553734300765 1
0.492602624359217 1
0.735737682611377 1
0.802323073870881 1
0.508296022425463 1
0.208700881882072 1
0.328808363086634 1
0.392155753114907 1
0.681993876487318 1
0.183194808049757 1
0.603419774892512 1
0.398343653391838 1
0.275393723148054 1
0.5173769474927 1
0.25705793364395 1
0.920625150056983 0
0.410581448675461 1
0.55472963393167 1
0.453715729223628 1
0.79260567343527 1
0.528200446382967 1
0.53777539318452 1
0.741389133275326 1
0.375729657303597 1
0.521752090508027 1
0.416839330199369 1
0.744690499849634 1
0.742920363245052 1
0.468689142202003 1
0.771602478433183 1
0.590680792753627 1
0.227941385198506 1
0.480915251123954 1
0.62594456794097 1
0.496175307077165 1
0.654094608868913 1
0.593549485404887 1
0.429769475260827 1
0.450379080552657 1
0.437160168601034 1
0.446495226513335 1
0.553665266065915 1
0.69300647320302 1
0.427232932928221 1
0.428538216297892 1
0.310079846195682 1
0.213317245137469 1
0.444540199038285 1
0.421837885356389 1
0.695648946541363 1
0.505081393336401 1
0.399385176549297 1
0.638963860988273 1
0.723524841960765 1
0.449079153181148 1
0.661411725674973 1
0.501768552293873 1
0.706709964226561 1
0.596009974555338 1
0.93873566397879 1
0.582890910205807 1
0.4296300844596 1
0.633021885940316 1
0.450465400050506 1
0.635935040489248 1
0.486752094208912 1
0.432015482115325 1
0.765999321294188 1
0.660142336463078 1
0.132821358346658 0
0.526773561392087 1
0.480018145852627 1
0.349136818403219 1
0.395467807679243 1
0.326675694838564 1
0.349966404376021 1
0.451602113769778 1
0.687149877584143 1
0.64839765542868 1
0.453608056938544 1
0.443452518759629 1
0.458333914723515 1
0.193725886588996 0
0.7046563346522 1
0.38507393571393 1
0.356458229691857 1
0.558903202240474 1
0.369470290971864 1
0.758689564538148 1
0.533123991029433 1
0.454600491092055 1
0.512283206090178 1
0.766683447382048 0
0.422247684447254 1
0.245919909391321 1
0.755955930284437 1
0.685700806767089 1
0.465321556642769 1
0.836334596101474 0
0.849950375525176 1
0.544406405557365 1
0.504946791393142 1
0.60069262698445 1
0.395195399851494 1
0.706180468104535 1
0.452359074707551 1
0.499050189620483 1
0.377930917061817 1
0.453455866042708 1
0.653898038436554 1
0.418348896841188 1
0.481174258426561 1
0.64250553718788 1
0.495710745243212 1
0.592792414664044 1
0.461934979262667 1
0.627094549251698 1
0.589211307426611 1
0.682207262915624 1
0.655234517488234 1
0.242611015576638 1
0.339192726159507 1
0.508277341583379 1
0.0417217465073346 0
0.625051267542675 1
0.415414476980674 1
0.444082621794116 1
0.494560446147643 1
0.462890848284459 1
0.508451929838337 1
0.285880938657965 1
0.434311123368344 1
0.704027186621117 1
0.484954778783776 1
0.666501745497773 1
0.821348717131673 1
0.40045439413806 1
0.478074408174401 1
0.579360036703059 1
0.316400040956602 1
0.37693732820985 1
0.639627095110163 1
0.532031030591892 1
0.435341577663083 1
0.58773752317254 1
0.260088254868756 1
0.673927014348917 1
0.432135660764401 1
0.518288387781634 1
0.298306046939288 1
0.681749623600678 1
0.511357697447853 1
0.654436189091951 1
0.672833310487244 1
0.427283839226804 1
0.559134264262016 1
0.504509240812841 1
0.455294406329693 1
0.265833017397921 1
0.697031110579666 1
0.552375722049425 1
0.453958207517348 1
0.682598759945623 1
0.611799002680246 1
0.288171812809449 1
0.522432914603947 1
0.741420460609684 1
0.407964624660846 1
0.510761516480773 1
0.386103006507471 1
0.585401860103151 1
0.155990197417058 0
0.721333639940553 1
0.142431567250098 0
0.214851187032891 1
0.556412191879546 1
0.462106218789612 1
0.280854828642246 1
0.567644298457097 1
0.7738108966195 1
0.288571684206887 1
0.339200454061128 1
0.481368745845853 1
0.341485306831305 1
0.462620657340377 1
0.5471494624036 1
0.903332609456754 0
0.531873843362236 1
0.59138706111633 1
0.632397733073676 1
0.316019513402261 1
0.410478617418764 1
0.473498423791035 1
0.614394983991177 1
0.499769593018244 1
0.728159924298768 1
0.3948722508452 1
0.450118135725057 1
0.552752489148596 1
0.362424376210612 1
0.619118247050428 1
0.438923378790141 1
0.464574409730947 1
0.371397870945028 1
0.223314499035416 1
0.436746069626502 1
0.316224842188942 1
0.326561742410069 1
0.529420870214529 1
0.672963992075339 1
0.406963655778698 1
0.414520891293834 1
0.63362658535155 1
0.570068316546386 1
0.490526610592541 1
0.455673934701802 1
0.570791140311185 1
0.667261159666259 1
0.208094512588964 1
0.368829646893115 1
0.435502998089824 1
0.424618837133477 1
0.472348772069254 1
0.244489549537503 1
0.703332087426852 1
0.446577753271176 1
0.584487804694097 1
0.269535833226581 1
0.727056860195442 1
0.41443467145354 1
0.800860050383361 1
0.589320989615676 1
0.253613377612769 1
0.0909637916727683 1
0.747003200938204 1
0.732865716149356 1
0.889267950863344 1
0.305391914186351 1
0.557244768492854 1
0.694473212940351 1
0.60846157485299 1
0.504757371722105 1
0.605618016105237 1
0.481205195059003 1
0.798744041712256 1
0.533324005533571 1
0.227677729663145 1
0.64504137876739 1
0.383347401656659 1
0.151708330136603 1
0.60517359028941 1
0.698583204552552 1
0.412176010628374 1
0.449931224131088 1
0.573968891361986 1
0.397898123981249 1
0.478964475794081 1
0.643077534834766 1
0.472099379558916 1
0.665932157299779 1
0.409055267735774 1
0.654376564202942 1
0.556378374547374 1
0.508321189730585 1
0.288160764149969 1
0.485347887927278 1
0.274702925303915 1
0.72429485052319 1
0.415932464480714 1
0.470576077289359 1
0.569707586936619 1
0.335322529865179 1
0.368774486798138 1
0.130028004456209 0
0.367121468662281 1
0.547546290832 1
0.271492535036058 1
0.527710771258623 1
0.673732573458911 1
0.65574296957645 1
0.431036432241616 1
0.180130389913881 1
0.778928454465189 1
0.48685550981732 1
0.346914229135651 1
0.541209953293342 1
0.543837385095854 1
0.465528326106103 1
0.50815980948597 1
0.56907714601791 1
0.776780746949355 1
0.651453966066659 1
0.417364183181269 1
0.217634001456152 1
0.334259901376989 1
0.637289403520284 1
0.376421884614801 1
0.689528825252974 1
0.356713432461747 1
0.14977277308386 0
0.67404613646806 1
0.249828242638665 1
0.49785536561888 1
0.824824564005868 0
0.316885053117269 1
0.687892489289427 1
0.745644675551152 1
0.571064653028314 1
0.369843558422208 1
0.751835333859432 1
0.656785540272593 1
0.467868227627428 1
0.423604963151786 1
0.587429485948034 1
0.515809937873492 1
0.326529539553037 1
0.432978430276556 1
0.579825480464819 1
0.601300925946904 1
0.377698193125872 1
0.546549790848637 1
0.732415152930826 1
0.613141935986524 1
0.432633523747528 1
0.634933095793468 1
0.480350169367735 1
0.488112614543493 1
0.33364250718255 1
0.497040754271898 1
0.44330103453035 1
0.640201529768433 1
0.600405581390227 1
0.307099743001216 1
0.663058354363632 1
0.405381217323509 1
0.442320178797728 1
0.354675230618108 1
0.540234932518071 1
0.381589664020787 1
0.668819116179449 1
0.307774123301479 1
0.565627802779633 1
0.411706556776599 1
0.816458038659628 1
0.520028155784212 1
0.392233560114268 1
0.437571400986272 1
0.444573612299692 1
0.482564574907458 1
0.319135039972658 1
0.307837761308521 1
0.465759725713141 1
0.470837390267144 1
0.101548443079348 0
0.782857517121052 1
0.439928729018381 1
0.705406894948401 1
0.645529566014492 1
0.399025807687843 1
0.24146442347875 1
0.3920999240249 1
0.591525174579898 1
0.629247375604115 1
0.575132140469637 1
0.575545659628189 1
0.610849744692931 1
0.395617356872085 1
0.506921771750318 1
0.558572841843592 1
0.470443909177788 1
0.471254739107877 1
0.793363731285444 1
0.420483406013427 1
0.807793672935703 1
0.414586480581004 1
0.415366855654403 1
0.633033773898916 1
0.534208635796688 1
0.65944559359117 1
0.406584501691098 1
0.437134774184991 1
0.691668631844254 1
0.567273427527925 1
0.422048545896542 1
0.396250460990149 1
0.86338823772165 1
0.328021965342753 1
0.327618687380786 1
0.475389568275173 1
0.570514183242148 1
0.130148099778783 0
0.503900707747119 1
0.638724895329675 1
0.691641351201705 1
0.339223601379009 1
0.629398213929796 1
0.423437759726915 1
0.360499257426249 1
0.47330259933134 1
0.376309677629958 1
0.66609104152028 1
0.423856689338196 1
0.734174040796594 1
0.680014482534312 1
0.481032044228792 1
0.6317861836293 1
0.471216562424504 1
0.239531237238189 1
0.217502477782275 1
0.343999715039063 1
0.51301817901218 1
0.325486640759923 1
0.445250241174663 1
0.656726115135372 1
0.67130990121753 1
0.512222475693709 1
0.695748932836576 1
0.268640056519292 1
0.621796670638668 1
0.392246958954 1
0.541541830496561 1
0.528486437041089 1
0.392307744900907 1
0.467012875469508 1
0.367090360314184 1
0.711408524895866 1
0.572008647391856 1
0.388195212670941 1
0.369947674055956 1
0.696514957719097 1
0.559781331202468 1
0.348323225285635 1
0.460853822121288 1
0.54677518599301 1
0.683221838821373 1
0.832404255787664 1
0.642805909236311 1
0.218538933906753 0
0.469840786266033 1
0.372586228238708 1
0.633037065456088 1
0.314173852824939 1
0.666058376080092 1
0.778144858236237 1
0.405940634663923 1
0.348029154481162 1
0.469521034395352 1
0.515083871741495 1
0.19103634044889 0
0.539151255788218 1
0.38344451409082 1
0.312229193110929 1
0.620080751144907 1
0.412720080471216 1
0.855976635108836 0
0.732745676880031 1
0.585605210176491 1
0.682217250983661 1
0.527614042099603 1
0.287902796640252 1
0.42158938331348 1
0.481997640686436 1
0.72643547945337 1
0.554822224344278 1
0.531130809989172 1
0.317893426872982 1
0.346194549670223 1
0.304389775712139 1
0.832142695270811 1
0.69783205613237 1
0.613074085938718 1
0.459876335366088 1
0.38808491491436 1
0.470772058449538 1
0.57393161894723 1
0.574834293211024 1
0.785266142525657 1
0.514986191139013 1
0.507106119663824 1
0.229951562315005 1
0.387921524605379 1
0.455940461713569 1
0.47313270571116 1
0.277120366499752 1
0.255824827290412 1
0.150466210403695 1
0.348075230636033 1
0.357420441374452 1
0.399851361981232 1
0.556851189624898 1
0.723331042027421 1
0.746617649300173 1
0.468278539397886 1
0.506747520083231 1
0.520748203392994 1
0.789415582457769 1
0.403821966573615 1
0.476939640614872 1
0.517632350611105 1
0.306275100188957 1
0.762326080820797 1
0.610127893683415 1
0.37462058222164 1
0.291559419912908 1
0.39489626048611 1
0.541588339042421 1
0.268819300054532 1
0.530202114966759 1
0.468944494334419 1
0.633108674863234 1
0.46943599119111 1
0.55517770297967 1
0.522954494057443 1
0.359781601998273 1
0.593578133675403 1
0.360776511102291 1
0.492086015342424 1
0.46199877288852 1
0.290380998168113 1
0.750843428434733 1
0.259480977198501 1
0.509370629304551 1
0.689342839944566 1
0.572130416250951 1
0.419201757314332 1
0.246733101106251 1
0.421550293518484 1
0.696199799265659 1
0.764299821249058 0
0.496990349116314 1
0.525565381057749 1
0.529024820838479 1
0.445284025432802 1
0.547167187733926 1
0.342092661460186 1
0.601265521377008 1
0.705505703863263 1
0.524892130212871 1
0.3329403586544 1
0.546954362940293 1
0.466178581774851 1
0.401466851127519 1
0.528431255466455 1
0.666065078187221 1
0.834148106114855 0
0.497795558306841 1
0.282408501689329 1
0.699351821805288 1
0.159018920255236 0
0.812579050693491 1
0.461004116287443 1
0.622772324057713 1
0.558317926346991 1
0.668331274715577 1
0.541003959814434 1
0.332795639674538 1
0.731172990775133 1
0.477115067555458 1
0.616873663838368 1
0.598171146086835 1
0.681416246859475 1
0.392858159255817 1
0.535673103905206 1
0.627566666677683 1
0.864612382859937 0
0.439803217526562 1
0.30954420832547 1
0.929514059213347 0
0.87499362623015 1
0.459116596203225 1
0.481109932327486 1
0.26201285228273 1
0.492873488178183 1
0.203642657829771 1
0.285162839066141 1
0.232425255239315 1
0.519085524761639 1
0.443156776730125 1
0.17388823774771 1
0.671236356738641 1
0.350198249757276 1
0.482621673434642 1
0.451774317798212 1
0.484360484167833 1
0.663017336879543 1
0.38718531046196 1
0.808603383070774 0
0.393942545899263 1
0.374355307449103 1
0.405614893009269 1
0.492145953198772 1
0.314114987480882 1
0.488082516847434 1
0.440632691459343 1
0.433485188778484 1
0.613493467196202 1
0.565226927169611 1
0.565869719222249 1
0.381901279736559 1
0.61796730526408 1
0.426514721547293 1
0.562085194687784 1
0.529659715107548 1
0.571119230205436 1
0.536488599942343 1
0.693188608237437 1
0.380292936542159 1
0.661378446815989 1
0.755641806513272 1
0.512185344362809 1
0.669972853697912 1
0.650565344952875 1
0.798328677525961 1
0.5336009612478 1
0.422299296146899 1
0.44585232485476 1
0.597720312757626 1
0.650555830584387 1
0.415083044798676 1
0.494552593020609 1
0.322863620152014 1
0.228987041478784 1
0.392027286250092 1
0.468622184873327 1
0.382486318117829 1
0.408096063821265 1
0.528547671755114 1
0.582963972699167 1
0.643497772195652 1
0.32275011552889 1
0.270837834763049 1
0.450119989875516 1
0.302383500011986 1
0.48706949224108 1
0.492316867454915 1
0.511270212312957 1
0.479532940617967 1
0.448474934742907 1
0.470495214891753 1
0.524732581968352 1
0.508359199423037 1
0.605128062830458 1
0.579745081564133 1
0.42651147765265 1
0.402605050731601 1
0.329303644830737 1
0.382463400964745 1
0.501813875032373 1
0.548886890981539 1
0.458992618421395 1
0.484548453942801 1
0.51125147359548 1
0.832901635647892 1
0.275165140226748 1
0.672003124687889 1
0.174044129827288 0
0.67061609006892 1
0.455364607156634 1
0.502796891301306 1
0.411232247934102 1
0.384148339257699 1
0.402958609794625 1
0.483883292884308 1
0.571610993189655 1
0.26276145376593 1
0.270033345177075 1
0.57926711567999 1
0.221043684633051 1
0.37880174628813 1
0.459892240585051 1
0.259078599526864 1
0.630013009063925 1
0.378519682239185 1
0.564065710568982 1
0.322955128157891 1
0.306305376738828 1
0.0488657489508706 0
0.494069341631731 1
0.263788424906211 1
0.73994289713903 1
0.404682115789694 1
0.573738260829927 1
0.295821794483699 1
0.349263835111607 1
0.640183273191924 1
0.311327712306021 1
0.381986376060971 1
0.366942916611317 1
0.348521739302017 1
0.796749108626051 1
0.353637825335503 1
0.795050115780207 1
0.0146469209189869 0
0.487018969826344 1
0.334139950068028 1
0.320566938112004 1
0.220048323339386 1
0.462130152727475 1
0.277311564090354 1
0.499688553543395 1
0.600957194309615 1
0.669689144134779 1
0.448180741693297 1
0.607164622660967 1
0.433312507520547 1
0.297480725655534 1
0.480183018896809 1
0.487378638963437 1
0.279963943404749 1
0.500279266228986 1
0.518428768277649 1
0.758884898752193 1
0.6613058201245 1
0.240897411352118 1
0.696241282573277 1
0.328387779261972 1
0.379104772515502 1
0.737021027494672 1
0.316275554091662 1
0.450272442260351 1
0.549908006457838 1
0.45805886090486 1
0.463583981735482 1
0.117874822429382 0
0.550694981339736 1
1.03047231411902 0
0.203249674730296 1
0.737326574560397 1
0.46203506066483 1
0.207064044210633 1
0.521595020501435 1
0.500152271137252 1
0.434042980902716 1
0.821106600787859 0
0.36293023366613 1
0.537023310368606 1
0.510648103325629 1
0.339504829947766 1
0.379624905487361 1
0.33654779736793 1
0.345435492057226 1
0.290480241057146 1
0.691697880717733 1
0.660869234970492 1
0.592731376970117 1
0.482498987004155 1
0.735025957148237 1
0.552314411902946 1
0.918824215548606 0
0.639045418630194 1
0.595542986052839 1
0.515277837362171 1
0.608614972791572 1
0.439447285564287 1
0.768386144912753 1
0.513764203761263 1
0.510340779173239 1
0.404356461841095 1
0.300251927989827 1
0.521402883610449 1
0.512149253164387 1
0.61832837821982 1
0.590950410795572 1
0.488069332720556 1
0.396399247204875 1
0.694222593211025 1
0.610541244427754 1
0.554495435056813 1
0.39946572878458 1
0.633094559376011 1
0.46952352163334 1
0.419402585733078 1
0.529461933181308 1
0.535478843498864 1
0.485339392461107 1
0.443977286229316 1
0.466258849201653 1
0.533924410878634 1
0.485186155817199 1
0.314902293766735 1
0.822748139472471 1
0.702346846949495 1
0.492299167595851 1
0.266503987950068 1
0.305912549511601 1
0.46389926365703 1
0.517486950180383 1
0.158469979795475 1
0.545871133451791 1
-0.127147195437938 0
0.685569941471084 1
0.656572288654265 1
0.932765175947853 0
0.505154380142325 1
0.419142902309592 1
0.424006553487864 1
0.31707675237687 1
0.385641503837822 1
0.826518580176074 1
0.55073447751081 1
0.318094334356883 1
0.55358235166168 1
0.251030946457885 1
0.170689237670769 1
0.198590424129133 1
0.603510060299593 1
0.604046819069403 1
0.610159498359791 1
0.430035333105185 1
0.965275378979715 0
0.326789522709646 1
0.32249172385733 1
0.535196663242721 1
0.541148659159368 1
0.426510476905451 1
0.317754322105086 1
0.483973558870452 1
0.37535248243132 1
0.344568255126122 1
0.641541272490933 1
0.426785681785079 1
0.447709695410444 1
0.502820392980594 1
0.592796180855091 1
0.430881755106423 1
0.210072240310396 1
0.497651445544238 1
0.426345609861461 1
0.328589375770757 1
0.587117010325209 1
0.405666903352518 1
0.652133054764261 1
0.43697201200519 1
0.519865588958963 1
0.692699385841626 1
0.543462828672659 1
0.474586262776641 1
0.436135817634668 1
0.640484938841532 1
0.422935210420662 1
0.507625571883195 1
0.487870275050017 1
0.486269110856911 1
0.649388281542303 1
0.72543866484757 1
0.548763735309605 1
0.527865786979893 1
0.68829273908414 1
0.522169255328752 1
0.754307772633215 1
0.144910508713829 0
0.593249403142458 1
0.869600537657988 0
0.72179756079695 1
0.517624616532503 1
0.343689600887354 1
0.621529499104198 1
0.815777256370266 1
0.637046498351938 1
0.548612955850716 1
0.365297315122676 1
0.311719213958977 1
0.811134934289508 1
0.402788218931899 1
0.490100792159826 1
0.885086479353194 1
0.423022014819874 1
0.772068379939035 1
0.535803619575915 1
0.356998047368293 1
0.418320331130313 1
0.25239480101097 0
0.500199388029689 1
0.271090210421978 1
0.159668332418885 0
0.543898825723206 1
0.190940682837505 1
0.511501363495863 1
0.807117409959381 0
0.425721358636867 1
0.595861983708829 1
0.500225551910655 1
0.455989893701097 1
0.481222502311668 1
0.563006569609347 1
0.409881034603099 1
0.498906127209666 1
0.752518538691835 1
0.710129531061341 1
0.394411042235245 1
0.501360564688684 1
0.388475236387664 1
0.351183227094017 1
0.672334806695439 1
0.425609641896203 1
0.43402411477593 1
0.645095027418614 1
0.558643256053901 1
0.258681530039234 1
0.562780176949333 1
0.669404171409338 1
0.00176995528658574 1
0.42021990883554 1
0.548615879559939 1
0.549060472260591 1
0.56669420303833 1
0.518121017460555 1
0.108457353183704 1
0.484428318969379 1
0.400890726651279 1
0.742289005890196 1
0.826981887266521 0
0.431151327526946 1
0.484352112841272 1
0.685842987564793 1
0.513790384915682 1
0.343247953872856 1
0.490540407104877 1
0.829511928050147 1
0.448134255614991 1
0.508375177942645 1
0.188747030883903 1
0.423539944919904 1
0.336675886174906 1
0.536932820679054 1
0.59966395165265 1
0.425772511150172 1
0.582899534606642 1
0.00672318697963924 0
0.411341551165738 1
0.526996358709116 1
0.65088908650691 1
0.730705100420262 1
0.544888957048391 1
0.617709735254761 1
0.406796378194382 1
0.377798125233545 1
0.659813808150382 1
0.532965513586772 1
0.70011760167335 1
0.466573639497165 1
0.645492568384105 1
0.700991156068261 1
0.225253618629016 1
0.330162259183017 1
0.69199487104824 1
0.643361227951935 1
0.425248202392303 1
0.639080843671874 1
0.421430424534124 1
0.732121254588358 1
0.653362196274741 1
0.692237869826829 1
0.507706330025413 1
0.151903782331895 1
0.365730583568276 1
0.469996045055242 1
0.53370532799366 1
0.541371425560452 1
0.387689728555383 1
1.05430297877855 0
0.462083649968302 1
0.395493455336695 1
0.445508429719793 1
0.603167417316833 1
0.751546224120628 1
1.08347113041673 0
0.401252161276887 1
0.785451065941189 1
0.607915192029978 1
0.55096533260784 1
0.583802074059966 1
0.249312599618255 1
0.151782011524446 1
0.468611929433884 1
0.194934112853708 1
0.791947226085188 1
0.34164602218785 1
0.234451485472585 1
0.298701038719855 1
0.424530209486018 1
0.574063841696538 1
0.449561515655773 1
0.599378628415567 1
0.447731023785221 1
0.312800591104716 1
0.566304176676984 1
0.431881380494045 1
0.684265047487989 1
0.567097847509244 1
0.521071454101895 1
0.365769124855785 1
0.217958574124602 1
0.48768150090924 1
0.325705017570562 1
0.390338875368337 1
0.442477930379642 1
0.420466913716 1
0.778629292499995 0
0.569552775826234 1
0.645172669692227 1
0.212407657310416 1
0.41484614218514 1
0.633415265187025 1
0.40883437411109 1
0.432195746199796 1
0.631797007512108 1
0.636744805904039 1
0.529448449573386 1
0.628125034298549 1
0.628998424004611 1
0.325623422287325 1
0.377062841288442 1
0.613137740642429 1
0.504121529115787 1
0.096497326980545 0
0.396921424479976 1
0.754584040645005 1
0.424328357004038 1
0.444449055411115 1
0.623281860104407 1
0.555169638636133 1
0.662182170689153 1
0.662975553545099 1
0.634104619218004 1
0.525454960372152 1
0.254258170541648 1
0.354301295466426 1
0.647793720637219 1
0.759272539568235 0
0.58407581931322 1
0.370527105818849 1
0.273990154959604 1
0.431364736795404 1
0.920094125408022 1
0.2486250845463 1
0.82446112972145 1
0.914698057070403 0
0.57070591128463 1
0.389426389026579 1
0.409780543671776 1
0.493354664236403 1
0.592428830259285 1
0.47977284217134 1
0.465418913617341 1
0.358566023458453 1
0.409395022951476 1
0.808211242535116 1
0.335353215719528 1
0.380746885992335 1
0.352649981113947 1
0.182534500716076 1
0.279348896597242 1
0.350453470808084 1
0.694253034634948 1
0.53250815909875 1
0.501166967412479 1
0.328325331932584 1
0.660988286248304 1
0.135356074569567 1
0.428353076247144 1
0.17701522703777 1
0.360132812342535 1
0.399010710869886 1
0.342104847018043 1
0.242572780337263 1
0.531521170290007 1
0.419412693740299 1
0.550813759698729 1
0.576769455516101 1
0.2267636064693 1
0.531844454767918 1
0.513186232583154 1
0.485582483601436 1
0.570876296100171 1
0.448003675828707 1
0.578759713751093 1
0.604146331341936 1
0.411601369724378 1
0.612832696007978 1
0.543948984601611 1
0.431311142221699 1
0.374363360983106 1
0.661077677627687 1
0.193338891352492 1
0.588971152297175 1
0.771011599287367 1
0.495629798492152 1
0.55793418998752 1
0.513074689038926 1
0.655555428434322 1
0.49621889803106 1
0.608894436900736 1
0.764741953817452 1
0.331128290416931 1
0.545307597290217 1
0.32070880204691 1
0.486352119854744 1
0.371871480808377 1
0.771951443596523 1
0.60153137036414 1
0.442582458097127 1
0.491646712060873 1
0.555897174127558 1
0.225226355063994 1
0.282975148746779 1
0.213341760475548 1
0.30628221541339 1
0.409307708582503 1
0.445679878799504 1
0.365417500009544 1
0.572210350523774 1
0.696879648318142 1
0.462202551202029 1
0.68060534927106 1
0.585780962669514 1
0.940558813893989 0
0.400357165280001 1
0.459463974156321 1
0.227924810814275 1
0.430672419006483 1
0.250233233524617 1
0.566741397625396 1
0.4810719442606 1
0.194682253122592 1
0.561780849490829 1
0.614942276133689 1
0.463444131713087 1
0.501143140057039 1
0.842758519256765 1
0.261603102587569 1
0.0703900003893378 0
0.467501341175984 1
1.00320488333065 0
0.687875240322209 1
0.33328261135778 1
0.457864221767082 1
0.305874629408508 1
0.432032498562236 1
0.658799540343871 1
0.631233407253329 1
0.463365839999211 1
0.300964790343583 1
0.658160938414042 1
0.437386318159244 1
0.520874270642293 1
0.512834092661978 1
0.571895469878738 1
0.571399913811052 1
0.0406710804257853 1
0.566284052979469 1
0.430654471898751 1
0.611758862983356 1
0.559036361798495 1
0.641435073966631 1
0.697746373376664 1
0.305015551450141 1
0.893792491881301 1
0.0144587381422747 0
0.451312409340614 1
0.347006293340886 1
0.475049712581158 1
0.596578562225232 1
0.46014574683967 1
0.254261711292843 1
0.394447188392122 1
0.680380158789639 1
0.274872339612363 1
0.549326979228774 1
0.507019843596069 1
0.431004838027558 1
0.688613635328592 1
0.611334064302877 1
0.299562188289118 1
0.650500290043793 1
0.301064133615009 1
0.502678770291053 1
0.724152427909125 1
0.26427346043324 1
0.480847842611151 1
0.606393554379277 1
0.325555443344493 1
0.482829433576121 1
0.841392658738322 1
0.510984426944312 1
0.613671271837075 1
0.647912824115695 1
0.257377336413909 1
0.566534592697258 1
0.829136676529793 0
0.763309835311782 1
0.179340464640216 0
0.327214477272785 1
0.348599046077048 1
0.41465812640281 1
0.60967639440342 1
0.676959414142036 1
0.193137562879697 1
0.313446659627392 1
0.60790934841739 1
0.827290946696033 1
0.716372943976364 1
0.387647760098526 1
0.270653074401876 1
0.0724198082171068 0
0.656998646239322 1
0.661624298402371 1
0.684134671318742 1
0.289578182706644 1
0.677178562086279 1
0.102654959941173 0
0.116140258025409 1
0.338050454197828 1
0.495421229257354 1
0.68589392291644 1
0.392560998289453 1
0.384550762076375 1
1.0331196728951 0
0.672653148593669 1
0.724604798686811 1
0.413450682798504 1
0.0978840997988924 1
0.818989104438194 1
0.650603418346493 1
0.621699470144456 1
0.339311761496701 1
0.470922085486249 1
0.532357332886996 1
0.700845132833405 1
0.763818338597215 1
0.608921076160473 1
0.336161211111771 1
0.460547749391514 1
0.428400800175024 1
0.538259708171374 1
0.651570417799898 1
0.496636318974665 1
0.685260167217995 1
0.726766073628106 1
0.588053566190099 1
0.26823574802777 1
0.637228004452267 1
0.776453465494104 1
0.813804965592393 0
0.579535768967292 1
0.808261818678256 1
0.424553101595158 1
0.694821520418131 1
0.693017528715483 1
0.279351204496728 1
0.282409425043824 1
0.536189687360588 1
0.463231865149332 1
0.483178373366915 1
0.622202946211083 1
0.593399284605429 1
0.786356728274958 1
0.612567470237285 1
0.541382606880064 1
0.336656760427223 1
0.823241560420243 0
0.508846688785338 1
0.405361783229274 1
0.675988216386629 1
0.423063762044809 1
0.85641311124678 0
0.69147664813066 1
0.689304974675182 1
0.620567269408685 1
0.470093199667344 1
0.594059872470562 1
0.15371119035517 1
0.308903242136329 1
0.277022309154281 1
0.530490925347669 1
0.353353640249341 1
0.610622775918027 1
0.428394537974688 1
0.66783413873381 1
0.439504182358778 1
0.538874114669391 1
0.143414155034806 1
0.437286352574526 1
0.366789843380673 1
0.548726549049409 1
0.464011321585241 1
0.352345415641976 1
0.49087244784189 1
0.417738102018189 1
0.543162961176287 1
0.192111195749235 1
0.540827545169424 1
0.555797452967579 1
0.323873504323756 1
0.51444810279356 1
0.49037985851859 1
0.578424742665935 1
0.473326666980122 1
0.714378140710124 1
0.216356563635881 1
0.518557894274089 1
0.540191918015055 1
0.498682588249566 1
0.339459751046171 1
0.530798359221124 1
0.591605989748926 1
0.520266946430384 1
0.344627016360768 1
0.611034301780164 1
0.582385303798084 1
0.384996996826918 1
0.835606648257203 1
0.613258575582217 1
0.569785947343024 1
0.38045598861573 1
0.362027820934423 1
0.65845176955646 1
0.291850565951525 1
0.648211750323128 1
0.825677463178489 0
0.375269420541093 1
0.488048650499893 1
0.436017191569986 1
0.471754667724229 1
0.398362922738188 1
0.413249173296819 1
0.496836172987255 1
0.74809371869597 1
0.785681719796195 1
0.442437936571743 1
0.59903744108478 1
0.218102883800894 1
0.618350976203253 1
0.202507071489248 0
0.349034969886229 1
0.502115316040258 1
0.551097097114076 1
0.463902253946665 1
0.583781802427007 1
0.583269696946842 1
0.340479781503441 1
0.586706375056522 1
0.850207257083601 1
0.351573908202554 1
0.559168724065699 1
0.543044954778488 1
0.739970886731994 1
0.475305385911885 1
0.534460636717646 1
0.197151928950775 1
0.540450562806549 1
0.554774826964659 1
0.253155437663385 1
0.612590443072386 1
0.444939033365174 1
0.695416152961209 1
0.437988026162789 1
0.56718057936185 1
0.589339787559571 1
0.792685163444838 1
0.360270890916336 1
0.590814570123114 1
0.443578342595656 1
0.473276767746968 1
0.967472337015235 0
0.49139758094549 1
0.28073039203145 1
0.480243958591719 1
0.376167301057224 1
0.744349122656864 1
0.542318811232761 1
0.435212816085881 1
0.726374674753871 1
0.596779445334999 1
0.23829495581189 1
0.335113380796834 1
0.465442382015447 1
0.517858536911875 1
0.685346067833125 1
0.39793374828311 1
0.533765607551977 1
0.590603043046872 1
0.396182843128215 1
0.434684370884868 1
0.793485515315881 1
0.685391222503081 1
0.462771001236452 1
0.674761561327769 1
0.357117624757323 1
0.269861996689288 1
0.627423279729801 1
0.484365101840026 1
0.561229888545183 1
0.665835540243468 1
0.673531171551116 1
0.445196981005657 1
0.616591842902251 1
0.541629910707411 1
0.271691113545 1
0.359628622939818 1
0.406448913943591 1
0.773192086161845 1
0.479074471182394 1
0.454099915873343 1
0.208948151679877 1
0.468239492240942 1
0.777550741915495 1
0.521311318302048 1
0.307606514403762 1
0.584985491690834 1
0.492633320629809 1
0.675269798178543 1
0.340322125400469 1
0.532315536966989 1
0.509166241237081 1
0.537798161483636 1
0.375455606120265 1
0.405410744215012 1
0.871296005691182 1
0.633922434000058 1
0.591249847017134 1
0.469493834928035 1
0.388151261909785 1
0.799292144372196 1
0.496485384493197 1
0.399886718988407 1
0.427712673200929 1
0.344592486311068 1
0.654361545161067 1
0.392269825655727 1
0.694093301629783 1
0.546963347166014 1
0.387777955137384 1
0.476015267430598 1
0.781518513886302 1
0.760916000611106 1
0.560721263428297 1
0.269437540562006 1
0.326911338697077 1
0.633863910409384 1
0.421764518542525 1
0.69559405619975 1
0.430450269673008 1
0.82506064141277 1
0.531405586537603 1
0.40516936815696 1
0.208544277473165 1
0.587257991319827 1
0.451469330135957 1
0.435986325495967 1
0.70441758888081 1
0.871759602834293 0
-0.0613779496161514 0
0.308370299278644 1
0.200589879910101 1
0.486501724413621 1
0.133597946305466 1
0.252270207205851 1
0.80276064082143 1
0.427718190956402 1
0.687900763068529 1
0.536253099388975 1
0.592019650519393 1
0.489777805713843 1
0.867659974431885 0
0.634882321227765 1
0.464909937887043 1
0.390959105437779 1
0.393143399317097 1
0.527201712267954 1
0.643731372376958 1
0.590289927218865 1
0.429569415954922 1
0.674383591799795 1
0.419063000022079 1
0.43328847532692 1
0.473000858426706 1
0.737953026236976 1
0.539312555246702 1
0.333236449636916 1
0.57372684533918 1
0.475728728822383 1
0.591489240719909 1
0.795345995722258 1
0.279999362456235 1
0.474811637920339 1
0.579141589075556 1
0.679180508087795 1
0.749411691963779 1
0.364252934029994 1
0.553653506356069 1
0.545700383831469 1
0.594087305195048 1
0.719377583670205 1
0.307056258197473 1
0.580567737424815 1
0.248157233217548 1
0.776674245860341 1
0.628968179003071 1
0.49830359715446 1
0.53870017220219 1
0.65082555123296 1
0.171328044314374 0
0.684979229215934 1
0.414355155147613 1
0.63862710837652 1
0.235394356707621 1
0.576919894179612 1
0.398992186604021 1
0.643971260837578 1
0.550796430256464 1
0.449824033956673 1
0.578386029245702 1
0.556322273971391 1
0.731327678499049 1
0.616032852975272 1
0.387690316559876 1
0.52134912512702 1
0.589219136880178 1
0.725856494932313 1
0.353248561641225 1
0.62055594407162 1
0.618003547647082 1
0.933735563737137 1
0.320456091239985 1
0.551706626874085 1
0.489415618925995 1
0.599562158218125 1
0.270776815074959 1
0.855066225416341 1
0.491162227553545 1
0.229148466356322 1
0.513519836370638 1
0.405998048752944 1
0.469039357523204 1
0.636323799548653 1
0.683210194936528 1
0.413458342383588 1
0.49700874929391 1
0.40029680345345 1
0.879657708504101 0
0.376517614115254 1
0.56932114422939 1
0.318730502256067 1
0.324800150733208 1
0.78962285712417 1
0.358393105750379 1
0.355683503639557 1
0.683517521183476 1
0.701983492879081 1
0.650747053697109 1
0.542471147540301 1
0.442171109289326 1
0.622047755135477 1
0.633255964835354 1
0.511077177219392 1
0.543186780237031 1
0.594341612545643 1
0.0927150348236647 0
0.584166689559631 1
0.176789059923297 1
0.533991799519313 1
0.529198032769711 1
0.478875722065367 1
0.692324852462253 1
0.102733811521227 1
0.489442494958013 1
0.472459274743759 1
0.511991885171492 1
0.4718040792847 1
0.602921304819258 1
0.678905059698885 1
0.67211591840869 1
0.562759537405658 1
0.326013429710287 1
0.359200516723258 1
0.280679304114682 1
0.590087273141836 1
0.320658350782137 1
0.476643362230045 1
0.51429474187888 1
0.535282596660066 1
0.458377237832212 1
0.48185180479815 1
0.386201368272327 1
0.461175660230308 1
0.298497622526434 1
0.612923870621707 1
0.22228084574892 1
0.29437323394936 1
0.337870763846013 1
0.621399238695886 1
0.292247268028028 1
0.573421462706913 1
0.7674622409959 1
0.536175261603028 1
0.567158786046755 1
0.46976755751664 1
0.370611070271007 1
0.795683360231916 1
0.518583702361585 1
0.485709016360247 1
0.210371679216215 0
0.348823498311277 1
0.687840167258574 1
0.580113317431463 1
0.434511569633272 1
0.506927285759539 1
0.810393404747836 1
0.453273569123418 1
0.675673705307234 1
0.413264426129899 1
0.497252680156063 1
0.255926336911651 1
0.608900890288932 1
0.695724713000667 1
0.524139995090374 1
0.516205062411062 1
0.497753414708846 1
0.754165077441548 1
0.48579701875943 1
0.495764348061373 1
0.498464996211249 1
0.505865559399086 1
0.579658551387644 1
0.545087559275244 1
0.753661253452967 1
0.242466678949176 1
0.355124869940919 1
0.204655159277163 1
0.595281154293472 1
0.41901401870739 1
0.589258841315039 1
0.209618436834662 1
0.494246455488871 1
0.444365686452499 1
0.621179408899407 1
0.211268508943353 1
0.21561676436543 1
0.282469126638772 1
0.53052788091702 1
0.715763715819043 1
0.73638754700892 1
0.271054537203769 1
0.821536581938855 1
0.603481424091387 1
0.441474944949227 1
0.396496765401174 1
0.419352968281738 1
0.514948270389087 1
0.522019045166138 1
0.594943116456847 1
0.422681623668098 1
0.385337516342897 1
0.648801331140666 1
0.27115476760258 1
0.616563729803569 1
0.579607736395568 1
0.678887189741587 1
0.667256184744758 1
0.49883462607685 1
0.518682630441907 1
0.737983924428892 1
0.390011354550976 1
0.352219603002254 1
0.474986925300948 1
0.427110956103996 1
0.719687977874291 1
0.279934002728112 1
0.426636925298093 1
0.599338439194845 1
0.213386704332462 1
0.633955502666919 1
0.438659105120571 1
0.838193804170931 1
0.226488679669261 1
0.427345593014951 1
0.203078156116533 1
0.412659021937172 1
0.380108294588214 1
0.432019576562332 1
0.805094532371125 1
0.489951561062267 1
0.562663327838198 1
0.59872778585004 1
0.306321460267939 1
0.519798969433017 1
0.426474271107672 1
0.291493953342667 1
0.687179098965988 1
0.405019271076628 1
0.398267437516366 1
0.513374262969002 1
0.740390071285421 1
0.653793751096889 1
0.505472594502274 1
0.256944995740641 1
0.626756558477355 1
0.415217227785102 1
0.409535604403009 1
0.355464471338733 1
0.440538768586254 1
0.539673083168852 1
0.414275808736571 1
0.507556402966424 1
0.458873068475026 1
0.534359353666781 1
0.289534687708982 1
0.554977137682381 1
0.465560528774944 1
0.826588280515499 0
0.531217144595317 1
0.538955391534919 1
0.684497747116867 1
0.226768813703961 1
0.580175940156371 1
0.519419840531915 1
0.59042129202545 1
1.00673715147704 1
0.711935283569468 1
0.771674408163546 0
0.266250201455887 1
0.476557701118117 1
0.184685980920182 1
0.603823830868538 1
0.214434708913437 1
0.532915341582965 1
0.911455927778812 0
0.573510612883662 1
0.507437025570211 1
0.3806109669791 1
0.672054379590204 1
0.417304282492463 1
0.416288686458676 1
0.364680318467964 1
0.520973696095164 1
0.544049150175274 1
0.0823336012746008 0
0.512967929016768 1
0.675332755197287 1
0.595923499459307 1
0.427128929215337 1
0.482279908068748 1
0.670168891132666 1
0.409385689681222 1
0.555178184708271 1
0.587534886255904 1
0.663972599905369 1
0.251920414100436 1
0.365859693159562 1
0.372749677184347 1
0.679539454004152 1
0.590368545849165 1
0.570756821271474 1
0.683199304971819 1
0.258238945068978 1
0.315703404748545 1
0.498042644650532 1
0.388455376819865 1
0.206381501824274 1
0.689671030908791 1
0.738534585351456 1
0.524549791086211 1
0.867911976038022 0
0.50075151112186 1
0.526194185828274 1
0.764103481982686 1
0.472873398944943 1
-0.0664612113577057 0
0.360681311034957 1
0.56017537905205 1
0.511255855135475 1
0.520338356165646 1
0.523676870943329 1
0.342301930498239 1
0.429791576129129 1
0.415538917051505 1
0.652012248735527 1
0.940486451800577 0
0.652515323177733 1
0.238487370265311 1
0.558888753055959 1
0.576128175837091 1
0.521332953045641 1
0.222984191370819 1
0.233048863301312 1
0.443086782518593 1
0.728393580762073 1
0.776842646871084 1
0.321480250763695 1
0.505447498028564 1
0.568892024387577 1
0.443136759164477 1
0.379643317035093 1
0.640424792084129 1
0.41987752022532 1
0.37766089668278 1
0.475935982419432 1
0.391620941438288 1
0.498555581492403 1
0.454648136178926 1
0.516574415020758 1
0.640712426277649 1
0.295255024781328 1
0.286437317117987 1
0.389062594213688 1
0.916519933587913 1
0.577890782345787 1
0.231818952463619 1
0.805515360571037 1
0.282212571029416 1
0.729032471009253 1
0.664549730208236 1
0.683223501542721 1
0.486682599441609 1
0.580403534581676 1
0.334103677763488 1
0.235161893525709 1
0.411535093286257 1
0.335432858180055 1
0.602152062881048 1
0.472778190434772 1
0.53957456166287 1
0.448528162154946 1
0.449219884605204 1
0.485567387167535 1
0.326318485028895 1
0.716678707767882 1
0.556725394994568 1
0.684254233672049 1
0.455616880911215 1
0.371261174956217 1
0.688478170691524 1
0.593461663627505 1
0.42836771877842 1
0.34221446533389 1
0.844739036095163 0
0.541850737305661 1
0.724554272115274 1
0.729827261627034 1
0.699442025366442 1
0.450689508368394 1
0.644942571451664 1
0.450327396574015 1
0.607342549638348 1
0.517477222728994 1
0.742851030985738 1
0.426444528036375 1
0.631171922913327 1
0.20130101088199 0
0.55315396575379 1
0.555236657696642 1
0.37803773687442 1
0.538113648042544 1
0.654831592525333 1
0.596036206740602 1
0.495687095186333 1
0.517535377387918 1
0.653896511822705 1
0.651168703811839 1
0.447315070509451 1
0.568338223445895 1
0.510518239155106 1
0.427433530859956 1
0.568719574017201 1
0.731834076941323 1
0.556706023697235 1
0.674015096884592 1
0.439128513966739 1
0.707535239768455 1
0.708076247428332 1
0.430126509133512 1
0.690250181066327 1
0.575829587977275 1
0.503182180063705 1
0.745993303774562 1
0.420396520918757 1
0.655310863605868 1
0.699722369375951 1
0.134571761639435 1
0.397867656020176 1
0.431681211980915 1
0.572195737782826 1
0.492230806744838 1
0.833729002280874 1
0.700363956494768 1
0.620544032729045 1
0.392793279151582 1
0.455425454450898 1
0.454881457017801 1
0.270230055998751 1
0.73299233074696 1
0.21562092565189 1
0.592068865383535 1
0.530079096840928 1
0.7405222602625 1
0.490793277512258 1
0.451212356453973 1
0.513450247740334 1
0.597045565381284 1
0.58998247697499 1
0.468009907919274 1
0.427472395548153 1
0.368003431408102 1
0.634123179330321 1
0.181510220938408 1
0.402922934555793 1
0.458827783632422 1
0.225798714291323 1
0.714209941484286 1
0.455182044637352 1
0.515230971706067 1
0.330840552826012 1
0.577513275094224 1
0.641403638482446 1
0.13602734472552 0
0.531584062472452 1
0.91486829116655 0
0.683053886616772 1
0.394657476053177 1
0.459548593440566 1
0.465181821811413 1
0.636505672608843 1
0.323765256104014 1
0.564874404693385 1
0.365081505058445 1
0.412050020788539 1
0.763145341792529 1
0.494943565760465 1
0.322207645794089 1
0.59391226899128 1
0.463995361916215 1
0.266170774173872 1
0.27478662839962 1
0.500712724061956 1
0.870147639898339 1
0.199827542229335 1
0.66263344183824 1
0.437564745069367 1
0.528369298253145 1
0.602668160298062 1
0.553648462796676 1
0.508876769267185 1
0.423998614083615 1
0.46629317401513 1
0.438248671536049 1
0.419449595867638 1
0.379440761159469 1
0.582872083714703 1
0.556986720721935 1
0.777089426539718 1
0.437376016152079 1
0.548955192618727 1
0.34204340615094 1
0.467780167647736 1
0.284178609658584 1
0.616098415959646 1
0.3908280323226 1
0.563448660288686 1
0.459716349445757 1
0.526839075640405 1
0.596327641550579 1
0.655038376929397 1
0.525477268640201 1
0.324582282711883 1
0.353561706846894 1
0.624435102130234 1
0.692288654847706 1
0.428162642566988 1
0.88610472456452 0
0.378651649163894 1
0.588719175086381 1
0.542743691826246 1
0.604351498157605 1
0.583673425581733 1
0.745563221093916 1
0.589632005270974 1
0.812053029635487 0
0.678788632991893 1
0.382452861344375 1
0.427659556035735 1
0.390155209906151 1
0.387509732351702 1
0.31899612386775 1
0.737944695577978 1
0.697697605790796 1
0.136277138615822 1
0.544868093652363 1
0.925855484414748 0
0.785712724905126 1
0.266342610964477 1
0.621630211009275 1
0.312016214063631 1
0.556975934786586 1
0.593940568703082 1
0.651082898908498 1
0.291212741086745 1
0.700561950776824 1
0.737653099363961 1
0.409014020351744 1
0.586146588199782 1
0.384463325382677 1
0.560278914473471 1
0.583560568638836 1
0.154050199199943 0
0.825487491149606 1
0.538793265397011 1
0.448228847822633 1
0.729201329766431 1
0.566209158637818 1
0.470423114604635 1
0.331092278288145 1
0.783258012307612 1
0.921482603257995 0
0.668609114112588 1
0.447413919167971 1
0.38853050157227 1
0.547007284457691 1
0.632921019286675 1
0.342368805209402 1
0.517176699547625 1
0.445275830287987 1
0.444546243259708 1
0.336990165278238 1
0.683082933286889 1
0.402542682227318 1
0.168652027955367 1
0.475174264963308 1
0.419053886501542 1
0.270649038728844 1
0.579401020344276 1
0.207556392241115 0
0.688871839756175 1
0.483484724449564 1
0.427667335255876 1
0.764856394597925 1
0.449051455802652 1
0.574328997005056 1
0.377415088930968 1
0.595919425330487 1
0.0891350254006447 1
0.556814168695728 1
0.549579463195703 1
0.453732650146741 1
0.54927424657201 1
0.421754397810094 1
0.588635458904515 1
0.287813247908822 1
0.388844220773098 1
0.518017460909772 1
0.542877639390515 1
0.76131152821126 1
0.6945357390764 1
0.553314839090092 1
0.773313385476724 1
0.445987272673696 1
0.334695995631593 1
0.541851043820416 1
0.347512046288362 1
0.471052794425912 1
0.29130831261161 1
0.535547658399746 1
0.5422249260801 1
0.28410281771396 1
0.497846376043131 1
0.590638599843138 1
0.627145446392816 1
0.421261536910694 1
0.556335004237153 1
0.546825387893393 1
0.242982193543871 1
0.400394902868 1
0.772284517654411 1
0.50537979235595 1
0.483150791273468 1
0.10733472617746 0
0.439194793470055 1
0.351025260977943 1
0.644967737198162 1
0.522595138392813 1
0.484967833691204 1
0.313002618709444 1
0.487958853270804 1
0.624224072677241 1
0.752735922653369 1
0.373665572325492 1
0.491671558036677 1
0.456466262986644 1
0.651863866696342 1
0.442995517316734 1
0.320648423705639 1
0.864587474586277 0
0.317974493591592 1
0.253946912286548 1
0.605088240728954 1
0.306519363649636 1
0.416102364124961 1
0.485681535948335 1
0.443283803604623 1
0.356501371795753 1
0.578182659503686 1
0.569062497762212 1
0.486777169140249 1
0.647719168232635 1
0.735995174370529 1
0.207732551686602 0
0.586869996959812 1
0.658050337812012 1
0.625118092732294 1
0.30553525850662 1
0.75144693998368 1
0.643395575774459 1
0.461839994519298 1
0.494373198593263 1
0.855208087336081 1
0.400355727743733 1
0.57315957762615 1
0.870303718652263 1
0.313150679774653 1
0.474475188331944 1
0.300526436779143 1
0.716021471932267 1
0.598530202243711 1
0.459338462277175 1
0.53657172833935 1
0.29590354233327 1
0.193794716866375 0
0.34719236839967 1
0.418970669553618 1
0.645045956779283 1
0.5432557343752 1
0.747758531312099 1
0.59266128941097 1
0.0918017781900239 0
0.400796437495618 1
0.776916657749539 1
0.551002313801936 1
0.719565882459168 1
0.484101559878277 1
0.763830723491963 1
0.189385107174858 1
0.679776399067216 1
0.0901583262776297 0
0.576449420636679 1
0.487672505341463 1
0.480734328347934 1
0.577170042962269 1
0.612178330558192 1
0.337144696206185 1
0.712786581481165 1
0.432448100928656 1
0.462248483160254 1
0.414320868677256 1
0.711027933697757 1
0.540062194919371 1
0.853723245079143 1
0.520888875912 1
0.503644769304069 1
0.49601520069423 1
0.57238270753478 1
0.455567511806139 1
0.707326079102023 1
0.69104806716506 1
0.751727682965004 1
0.573548454420925 1
0.183922260913821 1
0.548910682769247 1
0.611888265886879 1
0.603868501299665 1
0.763638580694112 1
0.226345288207035 1
0.319515736449679 1
0.673182955179155 1
0.669433372694145 1
0.703553132658904 1
0.335630654411969 1
0.582735426728271 1
0.49356997584066 1
0.206896896502713 1
0.53333614208911 1
0.505895829523015 1
0.654464007667588 1
0.329550028988659 1
0.498194690070532 1
0.786636318488655 1
0.618206381716721 1
0.529354312853535 1
0.67244153584875 1
0.489092714040824 1
0.505733538737532 1
0.284452467024574 1
0.753009231840983 1
0.318651609891058 1
0.723028700607032 1
0.521579288006072 1
0.265640777797085 1
0.841400883174854 0
0.528523549400712 1
0.515765930383439 1
0.577420374090117 1
0.373958992874959 1
0.388560638621507 1
0.726423415993972 1
0.404567428253757 1
0.433800874640801 1
0.425926974047765 1
0.405387501820345 1
0.426113895884226 1
0.79348219918276 1
0.508094971821633 1
0.78387771371594 1
0.409319005222893 1
0.484177981000647 1
0.190558288849761 1
0.669567371069883 1
0.444432523628406 1
0.833633399721567 1
0.448742507303771 1
0.34190311692041 1
0.652217692255569 1
0.408941309702175 1
0.330621141503504 1
0.490895292422563 1
0.676782355998397 1
0.502899260193486 1
0.548562180928065 1
0.723356190029049 1
0.551403792314869 1
0.260157484356105 1
0.272124995083067 1
0.613316688117492 1
0.407297425834448 1
0.638905519641641 1
0.432232441657015 1
0.467807493217872 1
0.442456509207242 1
0.542241047475788 1
0.181770160180702 1
0.569294653135712 1
0.458650834123136 1
0.507414471370333 1
0.502407839569065 1
0.406533816269491 1
0.452952590868913 1
0.610762119038444 1
0.68181361791861 1
0.491330117052617 1
0.680408247079956 1
0.665926369140326 1
0.531360742833978 1
0.44185450921334 1
0.637271146744577 1
0.507665875438457 1
0.445044454886029 1
0.536241183283207 1
0.518746405212389 1
0.412516869698441 1
0.603974494095091 1
0.306251183480963 1
0.602375904369614 1
0.536979752822808 1
0.482207520737352 1
0.701025352456296 1
0.434041537429056 1
0.686564372588899 1
0.2941588601299 1
0.356119148718302 1
0.744060289467831 1
0.304062018420609 1
0.456941042925013 1
0.372741469287492 1
0.488650693397008 1
0.409907695396624 1
0.31476516672926 1
0.553480118791893 1
0.287717279257347 1
0.0610800388253748 0
0.880670345770975 0
0.765243684946446 1
0.640610793668442 1
0.703766327438893 1
0.581990323695558 1
0.409202098788321 1
0.830911203826604 1
0.447814615599845 1
0.298887371588577 1
0.384541807895204 1
0.448134486172815 1
0.440870231066375 1
0.687556192880072 1
0.275639858657038 1
0.744271613559846 1
0.716643526775217 1
0.473673367489992 1
0.8530314243002 1
0.426275170505483 1
0.283660690786967 1
0.180258989236395 1
0.610613147889173 1
0.399634934841895 1
0.277532489980891 1
0.426880425031883 1
0.482497129559635 1
0.543619200795914 1
0.325341250685148 1
0.47399574219109 1
0.642606344243906 1
0.674406452380435 1
0.328870004555117 1
0.605633479612835 1
0.683677789962805 1
0.811996881413785 0
0.38940760904682 1
0.414389157581902 1
0.306802366005205 1
0.654629221995233 1
0.360218375477521 1
0.616960702252269 1
0.771775115578085 1
0.649549884159653 1
0.437574207510811 1
0.402302396070576 1
0.32182282290804 1
0.330602602122471 1
0.440778928630306 1
0.25658913896589 1
0.545212355649977 1
0.392553100296031 1
0.44268760594572 1
0.242141483105769 1
0.71324786657304 1
0.505275446128478 1
0.512336002934281 1
0.696327565313576 1
0.452815918482692 1
0.684004003207775 1
0.693531098479059 1
0.383784889920329 1
0.131661905389331 0
0.540648014276899 1
0.130320164923892 1
0.345142108069127 1
0.465724586486881 1
0.619790071927289 1
0.610524065985541 1
0.282702561271101 1
0.421410347281951 1
0.564866280958803 1
0.610362617237609 1
0.583284010916869 1
0.386344743427425 1
0.659270721926563 1
0.38298634354446 1
0.274917718337667 1
0.397292337932021 1
0.756193412073981 1
0.506518171675517 1
0.262435761645775 1
0.458507451249141 1
0.346873421185365 1
0.372253031969139 1
0.639765340193692 1
0.514648138642661 1
0.589091686245041 1
0.735676797055411 1
0.558277372940303 1
0.435747473903908 1
0.18131666653274 1
0.615376583470806 1
0.239581444365242 1
0.343852691163251 1
0.492884002992851 1
0.514653558817986 1
0.484044656200172 1
0.423460696180538 1
0.247449005220123 1
0.332361403738734 1
0.409562771603612 1
0.492743191753861 1
0.390193844577427 1
0.572162619892728 1
0.644761738721802 1
0.578978098585999 1
0.514701725610664 1
0.309764434228373 1
0.754907649175102 1
0.558672922173016 1
0.523295618252993 1
0.913844365536853 1
0.748147980821809 1
0.292006093100524 1
0.438083520196493 1
0.522017201145589 1
0.411194829816584 1
0.325293567846489 1
0.463104304276878 1
0.541110600732956 1
0.858375249578259 1
0.312277456976681 1
0.518149808340541 1
0.892175380369431 0
0.16355355884783 1
0.702473747049402 1
0.498394182750478 1
0.619291418869311 1
0.717852341375024 1
0.46884248673762 1
0.435034875833895 1
0.490050571178802 1
0.564817395903361 1
0.512261084316236 1
0.329001610064128 1
0.219620909321994 1
0.595985219483762 1
0.624719226905183 1
0.410864220933663 1
0.788696651647072 0
0.754481922718739 1
0.670063369914816 1
0.495071201933618 1
0.478385136847965 1
0.556190388090233 1
0.0240991188871723 0
0.417611094010354 1
0.382778301137208 1
0.485783577765974 1
0.229676151941255 1
0.576263400861077 1
0.413792949934984 1
0.565228476427391 1
0.365480744995929 1
0.112459462421543 0
0.18642877457414 1
0.349271330484958 1
0.446239869744623 1
0.342349764347645 1
0.731934220656125 1
0.619711152878014 1
0.157222751424571 0
0.646466376164359 1
0.673228570370212 1
0.272839792014623 1
0.752620268977708 1
0.686475310780089 1
0.394020913465081 1
0.400991059436086 1
0.359890708941997 1
0.613970569420654 1
0.380684872437633 1
0.277452303898933 1
0.337413616859153 1
0.478664162987754 1
0.814406706113705 1
0.548945393672101 1
0.466774068419008 1
0.178710467401036 1
0.623959179566251 1
0.475163916434703 1
0.728058478161956 1
0.341290693186327 1
0.59076519017591 1
0.274138728974536 1
0.70443876243645 1
0.635302170034979 1
0.204358048911853 1
0.251385160190592 1
0.214601922019503 1
0.870400260775854 0
0.0752418344486004 1
0.512119732469063 1
0.913607925811233 0
0.315486845545258 1
0.466908850806896 1
0.395458256476538 1
0.323595125690156 1
0.257529353697727 1
0.649582621203967 1
0.633469673522797 1
0.406854133414331 1
0.464878891748186 1
0.567903774770889 1
0.2806543947276 1
0.131497379151221 0
0.435092655267061 1
0.49449564607456 1
0.523428833830246 1
0.427322520760208 1
0.386097949874693 1
0.287428853093559 1
0.509756269533881 1
0.694428478093966 1
0.608216842005931 1
0.491858444347825 1
0.301242875451395 1
0.587805983731259 1
0.480608601501355 1
0.642238369721572 1
0.679698394899284 1
0.753425032773592 1
0.603628527820343 1
0.673223644573212 1
0.538694438304718 1
0.337214896141004 1
0.373234047427986 1
0.480630311978747 1
0.286356284738276 1
0.602484869295626 1
0.518787015089376 1
0.434263735196666 1
0.587431281033733 1
0.493804508050941 1
0.455418835507476 1
0.623450348718402 1
0.343339836732701 1
0.444535184704933 1
0.276293110288956 1
0.650539917820709 1
0.631879360215147 1
0.664460766919215 1
0.57400774225557 1
0.295927763987227 1
0.335571308695773 1
0.586830864705014 1
0.455818210521263 1
0.279506176829467 1
0.612631364270305 1
0.747915268840902 1
0.595400019422866 1
0.541415543237207 1
0.00805703809322803 0
0.534578567158403 1
0.591976388973919 1
0.482245678721434 1
0.345953421504594 1
0.40443849987182 1
0.300220080678891 1
0.4972367066238 1
0.338864419626694 1
0.310866825418989 1
0.679808149817474 1
0.281597412604248 1
0.4230202394551 1
0.649810905720779 1
0.67183825374258 1
0.519516108792842 1
0.899514961889744 0
0.774000021642834 1
0.468569638316008 1
0.466155399806964 1
0.443757317019852 1
0.921534058959437 0
0.717791603087525 1
0.373182799918172 1
0.269267636482265 1
0.621613326449002 1
0.336508908909777 1
0.565560487751685 1
0.516430374630402 1
0.513522588455552 1
0.398328833135504 1
0.670880037555609 1
0.317212659428178 1
0.669338416757981 1
0.437214678529374 1
0.308416649019821 1
0.485898968272175 1
0.512739638246245 1
0.867465193524094 0
0.256268703211784 1
0.72733405384611 1
0.515799535755704 1
0.689325308920101 1
0.246235405218266 1
0.627212828624184 1
0.634421156834485 1
0.256060044735975 1
0.280093492833483 1
0.445490667586909 1
0.440302266942563 1
0.329253192101282 1
0.332263904721073 1
0.597088669391804 1
0.531105829552147 1
0.571917566564141 1
0.502378865693719 1
0.574808786728122 1
0.420047110132303 1
0.382719108639143 1
0.688891980894117 1
0.603374643396338 1
0.473248390594163 1
0.43350176327379 1
0.599081379806937 1
0.708411995680983 1
0.334643448130874 1
0.921850796090488 0
0.307141462549281 1
0.507643965443459 1
0.57372678564563 1
0.441480982697576 1
0.402081663661509 1
0.370430144561416 1
0.66572122984344 1
0.36222919401243 1
0.487662958480659 1
0.532649307874285 1
0.414406411383942 1
0.40054416576796 1
0.791118248941046 1
0.512618925820859 1
0.746527220724304 1
0.299545887399672 1
0.563235754510108 1
0.288814593866064 1
0.507056585761831 1
0.408750855290077 1
0.588798509278396 1
0.472033403955438 1
0.462714134433028 1
0.347271806417372 1
0.643151289366611 1
0.791094572413096 1
0.559223699360364 1
0.439684842065302 1
0.696443910938572 1
0.647544900268679 1
0.638706103722405 1
0.323456417348565 1
0.630783718250298 1
0.185771748242378 1
0.535345078406836 1
0.473971190330096 1
0.506490811556849 1
0.268745417133227 1
0.624869390308475 1
0.253913327305805 1
0.513732912333646 1
0.244528169118214 1
0.755706898306734 1
0.443867907818064 1
0.616348158110298 1
0.637023817252405 1
0.503406954826474 1
0.401341680348663 1
0.593061155440793 1
0.648707947170732 1
0.784455874014894 1
0.532121826457449 1
0.867940245750548 1
0.836458836334657 0
0.314480027984449 1
0.610605699917512 1
0.721506408990568 1
0.476448857817328 1
0.372391059277676 1
0.426192003893415 1
0.622042917557717 1
0.217607425786357 1
0.294995481213604 1
0.468873259810559 1
0.351014203322072 1
0.452785750943646 1
0.332907674078024 1
0.655813722632226 1
0.542008285743865 1
0.581102977607645 1
0.330566830642651 1
0.406297296417882 1
0.495907852562763 1
0.357759487436191 1
0.509516995336144 1
0.589584362255502 1
0.544445798622632 1
0.29556007684906 1
0.491290541170893 1
0.426879642451718 1
0.542860915683825 1
0.664247245363799 1
0.667494645244985 1
0.714009100318275 1
0.649350515094942 1
0.493544123742424 1
0.45335955069364 1
0.50183701819835 1
0.847358773911405 0
0.341691531846554 1
0.284344396434613 1
0.209465965539187 1
0.455709343122638 1
0.507164982178672 1
0.687816317522625 1
0.437325667624703 1
0.516169216373485 1
0.42778031929961 1
0.590532506948079 1
0.572781137335776 1
0.611217862538575 1
0.70045836474968 1
0.3253866723439 1
0.507515289613629 1
0.789596344872911 1
0.400001317650881 1
0.622103892675174 1
0.238829934439249 1
0.29728220750236 1
0.7022279461147 1
0.563384526477908 1
0.487152348611085 1
0.434328950209278 1
0.46470139593524 1
0.334227003382265 1
0.435097740182708 1
0.681962654648042 1
0.697682308100104 1
0.534873191223767 1
0.803207393218173 1
0.455393339203486 1
0.66328446643674 1
0.681978753121769 1
0.49118537170916 1
0.561270690887988 1
0.312798716448487 1
0.254150276320485 1
0.586688797488609 1
0.506457231850354 1
0.475353833277074 1
0.151068733126493 1
0.700122869155059 1
0.447889388547234 1
0.582128061032448 1
0.559075020617901 1
0.356883319013992 1
0.349379813038068 1
0.473894400083615 1
0.476548533491083 1
0.38286482955121 1
0.91758134532253 0
0.401559003147532 1
0.501989098077914 1
0.105946993853778 1
0.22593304712298 0
0.511161169325606 1
0.567678919393906 1
0.450584535273741 1
0.157423862096481 1
0.316723871605252 1
0.469978200448276 1
0.497170739696139 1
0.59970664561189 1
0.576571112969526 1
0.568404619530928 1
0.316754151231169 1
0.511236299431638 1
0.153070047023739 0
0.610980087905856 1
0.607858407449751 1
0.205735919720157 1
0.337236598356793 1
0.392336709299329 1
0.454890688598087 1
0.607110713913075 1
0.491769713525671 1
1.00070484220652 0
0.356605485861921 1
0.200946874544517 1
0.562954753248407 1
0.505233991285232 1
0.331525083094044 1
0.659210412750154 1
0.542860229014069 1
0.428627383143533 1
0.320735107573721 1
0.378069727239235 1
0.342342239592589 1
0.306780567579504 1
0.706375055176105 1
0.736914705145165 1
0.849179454763484 1
0.51063110832328 1
0.376118061474227 1
0.280561722909465 1
0.533317080056309 1
0.705281926311368 1
0.668079741418945 1
0.445254190013496 1
0.304213024064422 1
0.482363084486167 1
0.450494193311002 1
0.385259083304283 1
0.596434643443471 1
0.61001142952832 1
0.323532359050317 1
0.555388049317472 1
0.758746780215123 1
0.694890100960579 1
0.348157883428442 1
0.437580956108762 1
0.416389343552989 1
0.643095574900134 1
0.735275783363818 1
0.760212442669549 1
0.64648292637408 1
0.3352584214208 1
0.713862575337042 1
0.1921267160402 1
0.246658052199658 1
0.311968220296253 1
0.487815456884954 1
0.619821395305936 1
0.295085655994441 1
0.406628796264823 1
0.580796987669069 1
0.246219212531701 1
0.732281446926887 1
0.589331667923329 1
0.244402992033959 1
0.405130708183254 1
0.470785936745792 1
0.439335130467899 1
0.45689216940283 1
0.244581385905504 1
0.374137100890274 1
0.525436082299006 1
0.302746792338093 1
0.669469783435253 1
0.529937663780455 1
0.638864326653573 1
0.149407698310414 0
0.423874016858546 1
0.477179249609249 1
0.692287751531516 1
0.295136714884354 1
0.650109270940984 1
0.395107655848231 1
0.293775346421205 1
0.534644681250237 1
0.724008350012615 1
0.52993524081497 1
0.412602909687014 1
0.486616952940782 1
0.578504458022331 1
0.531034328843081 1
0.709369592572536 1
0.789397154770545 1
0.783256734564768 0
0.64123248700354 1
0.63721029830753 1
0.641655935214108 1
0.320311183020674 1
0.292896092954807 1
0.483955623321772 1
0.581789836090009 1
0.323334204643731 1
0.147854837956194 1
0.269375503778228 1
0.317914967756778 1
0.594919921901581 1
0.534617917894379 1
0.679905706921293 1
0.743788135335512 1
0.600713039693532 1
0.579489521025504 1
0.372473382481373 1
0.445666610005891 1
0.878413608475918 0
0.461165243832037 1
0.552364028170702 1
0.491714061130581 1
0.575161993164074 1
0.548419143757272 1
0.380436731339431 1
0.770510952531792 1
0.486644611273492 1
0.314581926721072 1
0.464270104591698 1
0.632129138349348 1
0.291754582260321 1
0.446761549940011 1
0.717992171751437 1
0.583629324884875 1
0.348999633013152 1
0.370468701743741 1
0.202124317703567 1
0.542747984837985 1
0.321508765969345 1
0.533650610852666 1
0.63213000051635 1
0.575680278352159 1
0.347102893240624 1
0.423577231727771 1
0.417554065290695 1
0.200503980472606 1
0.533204213802229 1
0.41037562299884 1
0.402930903824687 1
0.654693747227455 1
0.453364693241893 1
0.400238268604742 1
0.984534351264154 1
0.446897553270573 1
0.642712283661298 1
0.393901732165766 1
0.610333265229352 1
0.537678320945412 1
0.296661585562259 1
0.487376336300583 1
0.364535571675728 1
0.572220986497084 1
0.182334139115277 1
0.483791647394329 1
0.575541458774593 1
0.502299061912153 1
0.961459052310398 0
0.366767168896144 1
0.390527471416076 1
0.61308474571595 1
0.0886607101713397 1
0.628395774763978 1
0.0907818672915323 0
0.471324769317141 1
0.498931771924093 1
0.504827868354792 1
0.299444406391537 1
0.535797195165304 1
0.478449130900459 1
0.683790573990678 1
0.370436850276088 1
0.940609964527451 0
0.785936030261147 1
0.412693073697684 1
0.301634351644592 1
0.739487995728783 1
0.32259233257015 1
0.380228099604675 1
0.130950258211799 1
0.436984067364157 1
0.531087274848201 1
0.356864947847784 1
0.343227165843106 1
0.249025945024232 1
0.159676855286028 0
0.360581683620986 1
0.330046489411862 1
0.338029215452978 1
0.316374413500759 1
0.371978382242164 1
0.459423143824795 1
0.661683906679568 1
0.094967907206458 1
0.615443403779916 1
0.412310341679446 1
0.251868486527401 1
0.624725152040961 1
0.51193164115673 1
0.326827083354648 1
0.313179965439214 1
0.521827425942062 1
0.355198753166009 1
0.522454210435553 1
0.322542750529258 1
0.461501752422361 1
0.578223920791338 1
0.387687400086022 1
0.64332779172657 1
0.454180574287601 1
0.355954131914715 1
0.290615145295379 1
0.508221680947089 1
0.674238595440549 1
0.557795750866246 1
0.301822480888279 1
0.122498077858584 0
0.668991306360398 1
0.443117346185246 1
0.195770340840196 1
0.88593843395551 1
0.231745744072429 0
0.44458320493372 1
0.574330035497552 1
0.41211547638301 1
0.727777147810481 1
0.5203257515399 1
0.418648485783717 1
0.410926096069964 1
0.412053240355032 1
0.0123769448720401 1
0.436885837581769 1
0.695949888011985 1
0.423541454650759 1
0.346584577243162 1
0.101557447670177 1
0.620551494086764 1
0.214502733052997 1
0.307081926445552 1
0.738780103806867 1
0.638049010219159 1
0.568059566322494 1
0.572007036610518 1
0.211331443388469 1
0.780679893493689 1
0.588405303243026 1
0.532580929232601 1
0.451424607731703 1
0.625329405469529 1
0.365950452485701 1
0.594326232485014 1
0.374789464188266 1
0.580486975676215 1
0.267594530020152 1
0.453950497743783 1
0.703536882295554 1
0.453002040143126 1
0.334305492280606 1
0.370746152016587 1
0.63837743104856 1
0.357813979552371 1
0.514922726446209 1
0.489377072413244 1
0.65213996445677 1
0.41970467572733 1
0.840554973597778 0
0.493756289607312 1
0.652664454195408 1
0.470726129631862 1
0.594709177784503 1
0.623868736936301 1
0.717326127217261 1
0.654331062480303 1
0.376942638171682 1
0.48350545346769 1
0.558567101617259 1
0.390964847751817 1
0.233880482946006 1
0.564289257869565 1
0.706155475554193 1
0.473810883872414 1
0.262117371121833 1
0.0809421287762134 0
0.463443819743507 1
0.174919317623685 1
0.574715552363349 1
0.382835548171471 1
0.389063173900972 1
0.554448712422474 1
0.729288844358214 1
0.428356824002846 1
0.504378031485747 1
0.422764847220336 1
1.02001371759371 0
0.456406436362054 1
0.374896363935038 1
0.588340883410422 1
0.280064517329851 1
0.229760252376333 1
0.635779505312407 1
0.366533578200139 1
0.659697084025485 1
0.377669529510661 1
0.128100744538753 0
0.768792292528134 1
0.214308209495558 1
0.193845056703746 1
0.648029690824337 1
0.410214651397953 1
0.321151984584877 1
0.0799044322718555 0
0.73802615364987 1
0.693399547411174 1
0.888118098456337 0
0.466899010682782 1
0.580348400504046 1
0.339048310660512 1
0.582207596633739 1
0.499438706392702 1
0.592713509258299 1
0.186328419081438 1
0.722971654420161 1
0.403463449766837 1
0.339543790113849 1
0.344821647114714 1
0.638804725626412 1
0.415904059570791 1
0.446271439565407 1
0.466842540895771 1
0.624316036708774 1
0.305241081480785 1
0.592147140315192 1
0.901033524274118 0
0.38914533740042 1
0.495857467287651 1
0.444950809449851 1
0.230823977432291 1
0.482535648123885 1
0.493617765671091 1
0.303046862293429 1
0.352046452413561 1
0.369253689719562 1
0.638697185168853 1
0.491621645462867 1
0.647984492135339 1
0.484595427074209 1
0.520271222335696 1
0.595671510094616 1
0.237664368269848 1
0.525218217346615 1
0.298262612710481 1
0.301876433671319 1
0.812179096272845 1
0.312858663725324 1
0.62171781118563 1
0.627278460660105 1
0.0953099890080428 0
0.68134191327066 1
0.744813636979923 1
0.655182962562903 1
0.720605161154395 1
0.0434056121096281 0
0.387277438460841 1
0.429768790546956 1
0.101630108473655 1
0.407363688487919 1
0.369042580075361 1
0.281476669473803 1
0.527721807947233 1
0.323661830814835 1
