# Supplementary material for: Bias caused by sampling error in meta-analysis with small sample sizes
Source: PLoS One. 2018 Sep 13;13(9):e0204056. doi: 10.1371/journal.pone.0204056 (PMC6136825; doi:10.1371/journal.pone.0204056)
Supplement: S3 File — (ZIP) [file pone.0204056.s003.zip › results N = 20 delta = 0.5 tau = 0 sz = 5-10.txt]

"dl.delta" "dl.cp"
0.128066452637959 1
-0.265333801396741 1
0.687990637878751 1
0.256706789361679 1
0.225272155193098 1
0.664209958951048 1
0.897995797811375 1
0.643837905336243 1
0.211858458009515 1
0.715154537752853 1
0.425144387789656 1
-0.0009875307994342 1
-0.266798444540807 1
1.30707772397777 1
-0.185421966717272 1
0.050665906308852 1
0.132242893064478 1
-0.116709224954782 1
0.913728394985038 1
0.935449469012549 1
-0.196571664128842 1
0.830971193272159 1
0.715750675853768 1
0.825616436460984 1
0.892761304340539 1
0.427948155734386 1
0.573943173991174 1
0.297568959381418 1
1.24074044774971 1
0.460500004048266 1
0.646427302146897 1
0.547081156062428 1
0.0182490952961985 1
0.18045788298919 1
-0.381327050842281 0
0.552204193490636 1
0.420067849764783 1
1.38281698342327 0
0.781913027758693 1
0.35009164353682 1
1.00788819486178 1
1.3418217961343 1
0.386373269501589 1
0.139087438616378 1
0.68104724278293 1
0.634623713259359 1
1.78770378754431 0
0.439197289906335 1
1.10928017776515 1
0.272419262262523 1
-0.16745029405216 1
0.696030263400433 1
0.792116665743425 1
1.13417433374306 1
1.00304235309438 1
0.625718336358002 1
0.0185381329096838 1
0.55466130883026 1
-0.050686338751694 1
0.39034299849998 1
0.639498399990915 1
0.0210117711162239 1
0.224686588596412 1
0.578109015636643 1
0.366786960279588 1
-0.00580547760618967 1
1.25441229065723 1
0.210201397466794 1
1.18422070600893 0
0.651553271733406 1
0.326274769827146 1
1.15365645794615 1
0.0286190343810114 1
1.08883524673521 1
0.273206178559198 1
0.251864459482019 1
0.234778763045172 1
1.27842696339049 0
0.99878164140625 1
1.05559753685516 1
0.399372290437607 1
0.579147544870162 1
0.832624708407588 1
-0.587191902028586 0
-0.0345136630540902 1
-0.278065575043683 1
-0.300947518562389 0
0.142567490536815 1
0.798253880242732 1
0.800134972178 1
0.725522383869108 1
0.210504828278549 1
0.0269470271816799 1
0.92786600652513 1
0.728496943130853 1
0.804411227139426 1
0.760219639146741 1
0.326686265809369 1
0.595942325136399 1
0.774599548992048 1
0.115614440832437 1
0.520307967162045 1
0.12667329636362 1
-0.0151187991904419 1
0.0190290069770382 1
0.206284226520299 1
0.607210714987551 1
0.550253614386011 1
0.486977647637448 1
0.520557526270609 1
-0.0910779178291602 0
0.486855392396152 1
-0.259149374529765 0
1.29482705053484 0
0.389046340170863 1
0.296218592261158 1
1.22486638601089 1
0.671898660819495 1
1.11837432478781 1
0.157289896461689 1
0.806576191762285 1
0.695987729223313 1
-0.402207505931303 0
-0.0432353022672161 1
0.457183503470369 1
0.491455561132134 1
0.464868484317452 1
0.650870179756144 1
0.764114710821126 1
0.241085108629937 1
0.242638621562636 1
0.607068438527221 1
-0.0148124251274405 1
0.966939699809519 1
0.574868284936246 1
0.18413431118071 1
0.136570117647875 1
0.512720920370015 1
1.82178310367144 1
0.865833254367872 1
0.109306520579299 1
1.04449119294211 1
0.940424634174891 1
0.108476316881343 1
0.336277072985045 1
0.652516263217529 1
-0.0684169505319873 1
0.335170178302372 1
0.642622092805562 1
1.09081988730721 1
1.39322687042916 1
0.817211805469836 1
0.974215742362514 1
0.488569127597712 1
0.574295789942059 1
0.195230143109283 1
0.873867220776159 1
0.710605025756452 1
1.26555361324984 1
1.00756597644518 1
0.205895290592768 1
0.695866261786364 1
1.08566171515895 1
0.703711632296562 1
0.26022932421527 1
0.449931653155658 1
-0.26960560663431 1
0.138539513814532 1
-0.00773578671639594 1
-0.0366974032792367 1
0.276743877565652 1
0.372167101810025 1
-0.356948714474038 1
0.67231621113594 1
0.497072389252443 1
-0.228033868203275 0
0.230478419620012 1
0.555807662321758 1
1.8207677668191 0
0.602858930128352 1
-0.686982511626155 0
-0.261133705178751 1
0.10711547470919 1
0.651496295399466 1
0.307700000473429 1
0.513335494701728 1
0.709454519769627 1
1.04092440217133 1
1.00609461060257 1
0.838647979943103 1
0.867819125391291 1
0.0162889406350268 1
0.895458325700478 1
0.366261308563525 1
0.972986100146032 1
0.552157055452822 1
0.0702038621340342 1
0.333742536949417 1
0.507086680242104 1
0.663733190969188 1
0.6624279149871 1
-0.320253473465407 1
0.667577637387541 1
0.0476814437867444 1
0.0464670100560115 1
0.76596346654118 1
-0.131160450177989 1
0.292438939084418 1
1.04301029215417 1
0.305382263175734 1
0.525236322930616 1
0.652895014036032 1
0.749066949886073 1
0.935346249619989 1
0.997358121455867 1
1.56057818418079 0
0.799460708647416 1
0.192091848147384 1
0.487502571874255 1
0.479353876792173 1
0.275764167011989 1
0.600147296184571 1
0.576713253856001 1
1.37632161785807 0
0.760198036585637 1
0.225608403337581 1
0.54271665447298 1
0.920467160832055 1
0.566316437986396 1
-0.512364030386015 1
-0.375652805419036 1
1.23353975834691 1
-0.218546484473433 0
0.652336085204196 1
0.744618882563337 1
0.237251687022882 1
0.612545548474807 1
1.15751858424612 1
0.198450650417407 1
1.11206226292575 1
1.2469653744787 1
0.54102769953532 1
0.280137485123691 1
-0.24307636073646 1
0.887099515727087 1
0.394598982928675 1
0.031785719020716 1
0.752764094868228 1
0.052221245944454 1
0.250964203880789 1
-0.553997307335701 0
1.42010820303133 0
1.73356214633627 0
0.494579699662276 1
-0.175970512708437 1
0.680046845976352 1
1.11056035333173 1
0.923799127815015 1
-0.123264703186486 1
0.259250741897696 1
0.231827636946557 1
0.764834070509873 1
0.539743450973366 1
-0.85249382479305 0
0.94452348672475 1
0.986218519410878 1
0.304772813089103 1
0.0593060005750676 1
1.25583104189175 0
1.42146026919597 1
0.356774614122409 1
0.97230295260813 1
1.49471281252808 1
0.618801563856226 1
0.214561883879522 1
-0.783863653726233 0
-0.136500081956224 1
0.896416864316954 1
0.5431746827015 1
0.0982561013146666 1
0.891247967783983 1
-0.206961947268806 1
0.672347175470991 1
0.795348829731548 1
0.645609508702976 1
-0.151663614263498 1
0.0334701198116597 1
0.122819494042887 1
1.44664187064944 0
0.943820071638534 1
1.10687840216464 1
1.07690383242257 1
0.335178018969838 1
0.969713764756339 1
-0.0893876651892432 1
0.272699801162839 1
0.79464108305424 1
0.992300327052098 1
0.942780345691581 1
0.607855127379377 1
0.435232145959412 1
-0.132195950832623 1
0.284904961853921 1
1.20641841509924 0
0.36511971162929 1
0.327697551176964 1
1.20702415462109 0
0.853578666288931 1
1.1141830408765 1
-0.500135696183207 0
0.608115713027133 1
0.111019877304452 1
0.589499176297245 1
0.659573104312565 1
0.690517171737537 1
1.08237150494042 1
0.755040247161393 1
0.412976886765581 1
0.666629345400065 1
0.593093926679096 1
0.550153040567477 1
0.539245096187779 1
-0.207053952000681 1
0.813492221575833 1
1.17195176005087 1
0.126416674686768 1
0.594169771260736 1
-0.641196456768724 0
0.215197499978465 1
0.443224129917317 1
0.769727496197111 1
0.572934434055143 1
0.281237604469011 1
0.314349240289502 1
0.366394256904369 1
0.190792494445959 1
0.232175987376747 1
0.915094892660757 1
0.889224891503827 1
1.10137476635847 1
0.223741796962529 1
0.213382052842716 1
0.846018343741188 1
0.634469555477165 1
0.274952911181625 1
0.701568545884797 1
0.852694461045388 1
0.644298404928431 1
0.283411242479736 1
0.700805935340184 1
0.97193883025738 1
0.322745301873661 1
0.410390134542745 1
0.281750057983963 1
0.82248008207742 1
0.997014142619416 1
-0.156356429905493 1
0.0784265118639316 1
1.47465235594359 0
0.985342493744225 1
0.562423614592571 1
-0.0874261680169559 1
0.271787924402156 1
0.360222877848503 1
-0.252054275220021 1
0.509878758726089 1
1.17045992517243 1
0.313606616160714 1
-0.174489067390588 1
0.487201630125296 1
0.0241811748477043 1
0.623211006664572 1
0.492013091757655 1
-0.684940551886892 1
0.456565833672934 1
-0.107882097039021 1
-0.102158504621759 0
0.628187156330255 1
-0.350358912295249 0
1.26654642583006 0
-0.275092340399252 1
1.00947098269689 1
1.14147116790221 1
0.390783375666897 1
1.59094475260467 1
0.68272005807426 1
0.273424616285163 1
0.315819807006681 1
0.463655952729126 1
0.156893472293622 1
0.775143970491253 1
-0.0759951999148958 1
0.434530011566805 1
0.561764453987306 1
0.0848911847085637 1
0.540090361949178 1
0.406277256899279 1
0.120707526210799 1
-1.16917612872459 0
0.588679001234761 1
0.298275816749274 1
1.13013741200667 1
0.252438644592356 1
0.905682729790468 1
-0.480802273344821 0
0.252758879989224 1
0.67849641899803 1
0.303265550700234 1
0.911326258026596 1
-0.500248806471366 1
0.82186728321307 1
-0.00153346940171842 1
0.21711323782578 1
0.977501461419329 1
0.161276568731962 1
0.717988822057133 1
0.711879907019445 1
1.60935123781253 0
0.95689293833255 1
-0.213711199969587 1
0.334197831619213 1
0.454143831953363 1
0.169559474772159 1
1.23321654198651 0
0.435815746294625 1
0.463132394933302 1
0.265792964706212 1
0.324033240376944 1
0.527072955363809 1
0.198659810231486 1
1.4329994736502 0
0.14987167831425 1
1.11096241801447 1
0.958284890950963 1
0.359165500777742 1
1.37510714136688 1
-0.0721960915584068 1
1.39421023994739 0
-1.00137883172524 0
0.734597903105769 1
0.504051525388308 1
0.769048325170445 1
0.70529565476512 1
0.374349017202081 1
-0.268043249232293 1
0.0278588095829864 1
0.872521769885606 1
0.011544885506071 1
0.518124701578421 1
0.326870162156638 1
0.191380921473987 1
0.618078133062861 1
1.25390784580204 0
0.204375464514181 1
0.918233333460008 1
0.790767979093324 1
0.823408151072894 1
0.762970524598715 1
0.581666214378169 1
0.502907866621703 1
0.435078745402597 1
0.796061670783269 1
0.527855293247631 1
1.06153968925494 1
0.349309210618949 1
0.513349169151968 1
0.0346464859803801 1
0.348109520082449 1
-0.0675260740115274 1
0.863540368357878 1
0.5001906920109 1
0.423689263559195 1
1.2178858070313 1
0.95949620836792 1
-0.120139675422394 0
-0.3360081486374 0
0.435926573130188 1
0.732505411604746 1
0.102796821428596 1
0.288685847182045 1
1.05065541168273 1
1.26488665118294 1
0.362134856007578 1
0.495751564412456 1
0.322609684646107 1
1.05642022396384 0
-0.0482859674791116 1
0.391176731101537 1
1.15036574708394 1
0.516721980329785 1
1.37746198976656 0
0.874881185247308 1
0.197295883755643 1
0.193939298183954 1
0.307617503037669 1
0.185124864269885 1
0.672861008685538 1
-0.097005496354729 1
1.28250665975274 1
0.133440798775366 1
0.905603152826023 1
-0.124060291851489 1
0.518213570283983 1
0.942410814181711 1
0.665530639591915 1
0.446917735904714 1
0.139011251977334 1
0.934749548668313 1
0.112386094902763 1
-0.362179700370936 0
0.835031082099309 1
0.679238585007494 1
0.523662512435156 1
0.576879019905452 1
1.26476745742703 0
0.4420505885449 1
0.381519685463753 1
0.609239367091355 1
0.658669675311473 1
0.554645701276424 1
0.782287404790849 1
0.674276608146389 1
0.150983827936436 1
0.473045867937415 1
1.13670166626656 1
0.158594584700588 1
0.617608944671679 1
0.341979403175447 1
0.469624884025359 1
0.99763521771029 1
0.316613690804045 1
0.0195293152802165 1
0.0276013068838247 1
0.251452130547364 1
0.311006391571019 1
0.526783947395024 1
1.40603365759889 1
-0.0812453506236052 1
0.413056609160303 1
0.97987370580541 1
1.29571355983324 1
1.33370249170604 1
0.678614154596333 1
1.14266097772552 1
0.208069555387417 1
0.179019425191754 1
0.230933382631163 1
0.357896536297674 1
1.10315936232667 1
-0.232961766485295 0
0.808206284337379 1
0.969692208678076 1
1.24139787324677 1
0.61102652549638 1
0.608923788981375 1
0.186277637683877 1
0.727207182051307 1
0.592515634966378 1
0.367756076594329 1
-0.350196472678637 1
-0.71419265530328 1
0.658025238063905 1
0.139649720916114 1
0.666086389058106 1
0.624998360513015 1
1.03802851089918 1
0.476260966339869 1
0.664328448186223 1
0.224325565827908 1
0.510273638710561 1
0.897656908457593 1
0.231733109855362 1
0.723729741711931 1
0.522080891035389 1
0.0442236238908645 1
0.534641747800672 1
0.11475966888086 1
0.825948457834744 1
1.25112064296224 1
0.530290587515798 1
0.425709942217075 1
0.682486399723146 1
0.422085076701454 1
0.769122150322823 1
0.320256209765214 1
0.555568148509547 1
1.00322980005607 1
0.691698249151003 1
0.861791933510067 1
0.448093854723674 1
0.45791172242261 1
-0.0210483641696721 1
0.89326713999327 1
0.564749273478503 1
0.888760364748784 1
0.317807833943043 1
0.0721965959630798 1
-0.0570877096662286 1
1.10874818675166 1
1.98337860022689 0
0.871830411170667 1
-0.194874512957085 1
-0.61566997464892 0
1.34543689657413 1
-0.070513792024847 1
0.824343176607662 1
0.593822287612856 1
0.787013619000123 1
-0.124359872745834 1
0.806770488573154 1
0.531396054565774 1
0.160964722662745 1
0.245207651192053 1
1.0969529410093 1
0.73014085990151 1
0.581892587559103 1
0.514466099327831 1
0.232728413788486 1
-0.371859179426898 1
-0.158785525380316 1
0.74186154865558 1
1.09377416900128 1
0.352010497220018 1
0.806061030334077 1
0.472482068093595 1
0.430369961564827 1
0.758161477578324 1
0.230037838481892 1
1.44594185950736 1
0.399764960400835 1
1.05237100692025 1
0.393545979916816 1
1.2652247024829 1
0.620310502892582 1
-0.621166755906542 0
0.590242877054309 1
0.380721439476505 1
0.0714831053078677 1
0.295287685678913 1
0.275855944490543 1
0.279689031606886 1
0.0265175946233477 1
0.781463225849985 1
1.29649062801301 0
0.639201686683556 1
0.512864098317024 1
1.00497144353425 1
0.804497592452518 1
1.07726574325789 1
0.190223901983225 1
0.552895260000878 1
1.27800480393982 1
0.46959347161828 1
0.288124568455178 1
0.391847628496321 1
0.0743558230684642 1
-0.35769222153944 1
0.196391388877535 1
-0.0517567138862869 1
1.15397086106269 0
0.966637474507593 1
0.901984629366499 1
0.290961129055104 1
0.573815881560207 1
-0.11661231250099 1
-0.409616118668579 1
0.996254352408658 1
0.194102868637268 1
1.1557761051178 1
-0.700965670724047 0
-0.276677733181046 1
0.143997325132852 1
0.429634531959766 1
0.814157254150797 1
0.226345554293636 1
0.860587636672603 1
0.329433378854036 1
1.39800675851535 1
1.27224004771022 0
-0.230163631883648 1
0.585729476548638 1
-0.156115051857452 1
0.591634908305168 1
0.848457389242701 1
0.466022281893439 1
0.577276640673604 1
0.131821686385746 1
0.183146502536056 1
0.819480122606278 1
-0.197637640519721 1
0.870750736010845 1
0.811518532786382 1
0.914809242585262 1
0.106633193154341 1
0.0261190222253706 1
1.47278543749363 1
1.00764428665098 1
0.075343929379005 1
0.00209380709671763 1
0.912248520018086 1
1.10740627615113 1
0.0641090389006466 1
0.0396828895278037 1
-0.284276431169598 1
1.51453390037155 1
1.27572425320949 0
0.585370105307973 1
0.962323778266463 1
0.324436555985455 1
0.144177515450561 1
0.883360104825358 1
-0.64381378288174 1
0.647416942078221 1
1.09692771847029 1
0.531669355859958 1
0.342009324659173 1
1.1908860081683 0
0.32590000683375 1
0.199767738012175 1
0.451687329910787 1
0.596231471560382 1
-0.0246271594086142 0
0.200813078530849 1
0.559966696688752 1
0.334765612640466 1
-0.650226283698912 0
0.119905762817043 1
0.0941082466324556 1
0.840441510662544 1
0.526486431119367 1
1.14149666531646 0
0.970867714675548 1
1.23089979715961 1
0.159737592152493 1
0.674580576063816 1
0.979615145787793 1
0.914214707253533 1
-0.32213888802792 0
1.0487973829658 1
0.868152852770919 1
0.797355613185365 1
0.654162723771292 1
0.452426060524742 1
0.103201595670775 1
1.29002932681213 1
1.28217082768689 1
0.72183397573165 1
0.432002348664683 1
0.164902473462208 1
0.369413068124228 1
0.576077182135935 1
0.346053839094838 1
0.0819227877393385 1
0.274999118218798 1
0.633100443585198 1
0.717807260989566 1
0.212965520413111 1
0.326724003992869 1
0.755120197098221 1
0.887185010359217 1
0.340378193815945 1
-0.241713409581193 0
0.145786174206046 1
0.673360121661589 1
0.887815501373265 1
-0.19112498846648 1
0.288005027363571 1
0.303270193891998 1
0.96023739326652 1
0.549858787399685 1
0.591000228133533 1
0.0748749248978146 1
0.386399263620249 1
0.743580561622229 1
0.107019374954756 1
0.697147147521205 1
0.426110948972264 1
0.796848914780429 1
0.661270037653482 1
-0.161324993801822 1
0.0902222207511635 1
-0.145980175564748 1
1.36961237671856 1
0.875419555220105 1
0.130720405834989 1
1.15717250385864 0
1.06132723014554 1
0.0998251204620502 1
0.641825448970524 1
-0.251281587305428 1
1.11566104688265 0
0.921914337801952 1
0.598284852453373 1
0.758342533768482 1
0.671425988286187 1
0.293132629252168 1
0.691396414236186 1
0.396089671913511 1
0.677773809179265 1
0.748066841390141 1
0.811998298745362 1
1.85804242829563 0
0.559463293925582 1
0.740682408661853 1
1.60968300391256 0
0.854261277317756 1
-0.292548746853654 1
0.91849998016195 1
1.19799018454996 1
0.438833095156501 1
0.518358112496228 1
0.250101721314585 1
0.364391518515875 1
1.27453322859163 1
0.0688069882765873 1
0.596841337960427 1
0.0279843595889524 1
0.0966534984834936 1
1.51466818349725 0
0.899621127988659 1
0.160169906146325 1
0.25509573955406 1
0.104529623890345 1
1.30728506757525 1
0.166477772120859 1
-0.300928108037446 1
0.474424268125641 1
1.24528797596644 1
-0.493207571349223 0
1.29714971806837 1
0.892589764072858 1
-0.0650402134894342 1
0.436077819254533 1
0.683080769024432 1
-0.301784409534749 1
-0.037089825658448 1
-0.149416836030543 0
0.759127464609548 1
0.303054025416976 1
1.10669046442631 1
0.0761087061249325 1
1.04524997229402 1
0.481820983983877 1
0.621949077688035 1
0.144416738381878 1
0.775950132992108 1
-0.329371339628739 1
-0.467555540935018 1
0.530165959508438 1
0.192187400584908 1
0.27936743180671 1
1.01475856983176 1
-0.303901301101656 1
1.10019577413476 1
0.891897842326339 1
0.994352821418652 1
0.835461139554044 1
0.185666655000139 1
0.643843574706092 1
0.54066400109417 1
0.0150413591166677 1
1.08172558779726 1
0.281908041820149 1
-0.054871629408048 1
0.186423000246738 1
0.590176515643661 1
-0.250047541276592 0
-0.0833253472086688 0
0.834491822834062 1
0.293318235935171 1
0.830785871216516 1
0.731896608085727 1
0.146858551758033 1
1.38675760297444 1
-0.535252679538032 1
0.530686655039385 1
0.306160456243323 1
0.71309064278474 1
0.870233799299473 1
1.40457377108542 0
0.541232848207103 1
0.447563042337732 1
0.402390862176945 1
0.237039423232187 1
0.979681386693809 1
0.592771255993799 1
0.900020243342518 1
1.12610575846019 1
0.2111558394249 1
0.734134404154072 1
0.467599523751897 1
1.57426374406675 0
-0.0908392840367745 1
-0.766680958742605 0
0.502109452023578 1
1.29943846750316 1
1.06803505235578 1
1.11116218870107 1
0.911007361097155 1
0.990726479224575 1
0.476577901036576 1
-0.535989662393879 0
0.625880972830249 1
1.41500842372429 0
1.00950289458789 1
0.448473390032867 1
0.578076660099046 1
0.827560747101426 1
0.396670585824899 1
0.66831217471783 1
0.467753621286531 1
0.28692634760897 1
0.288236233956233 1
0.416501526642167 1
0.71481651033306 1
-0.222389167542115 1
1.14945067866462 0
0.687979574887438 1
0.218681760805791 1
-0.14096679621362 1
0.932095076006829 1
0.329933400400958 1
0.415321478105718 1
0.574721170057888 1
1.10266414475693 1
-0.745985664183467 0
0.894785462123496 1
-0.136784758863086 1
0.986351037774958 1
0.368580217305513 1
0.592547069258575 1
0.585737337830513 1
0.18320378825677 1
0.731779237758614 1
0.877752609653352 1
0.0580198751363549 1
0.135530769793621 1
1.02161609587338 1
1.19186524092945 1
0.432287880735517 1
0.918477426585952 1
0.423017544848614 1
0.331527787955465 1
0.371141679289835 1
0.620240398183401 1
-0.0271169787657146 1
1.3569678509084 1
0.543493968567491 1
0.177678839220809 1
0.673564732797645 1
0.314053377435423 1
0.590509796121408 1
0.816971325789615 1
1.74924883684427 0
0.544013465419416 1
0.91696046683063 1
0.453980526993183 1
0.896882753551039 1
0.0305162839708474 1
0.456407459384405 1
0.229964014122236 1
0.711819085536452 1
-0.31951555922476 1
0.808025396657603 1
0.617004617641084 1
0.77657242878728 1
0.928350693358388 1
1.00536947636024 1
1.04674006365928 1
1.07675483182212 1
0.935717906284582 1
0.149936667406738 1
1.08665465805245 1
0.631106793278374 1
0.60127157325056 1
1.14852852600388 1
0.480118481740005 1
0.904458985683531 1
0.378212178223267 1
1.05947532296907 1
-0.0481834735306328 1
1.25717103944731 1
0.37554879152823 1
0.590231309109806 1
-0.407580857157439 0
0.315895064258272 1
0.384173769658476 1
0.689003404391686 1
0.678906501046968 1
0.523113768920932 1
0.713384612292899 1
-0.503294716869997 0
0.796963016110986 1
0.123980145159095 1
0.513234421703673 1
0.317099880359705 1
0.17063355223532 1
0.85170487277265 1
0.00867814479430398 1
-0.316164446300633 1
0.61431671166237 1
0.317718494639947 1
0.541707094988518 1
0.208775576133071 1
0.494959219668448 1
0.457805457847863 1
1.09556588659482 1
0.885806163322837 1
0.365766673809926 1
0.861031484654174 1
-0.0839630331555732 1
0.830043364659253 1
0.698582550678278 1
0.447878693478222 1
0.289189249097564 1
-0.0880345688627957 1
0.541537335049017 1
0.0420520462276402 1
0.407084640483427 1
1.0194574759491 1
-0.438052433059178 0
0.620927368832422 1
0.44111467518276 1
0.420734707168932 1
0.623044279662507 1
0.389459659539416 1
0.258785021923875 1
0.419480720956908 1
0.374641200521575 1
-0.77808658815386 0
1.02304262281302 1
-0.17190994175166 1
0.143352377968857 1
1.0782978314572 1
0.0271872073226305 1
0.244279215431966 1
1.10366547020744 0
1.1434715026937 0
0.539267708667478 1
0.294581060400504 1
0.480925099101747 1
0.703995727674823 1
0.235325088880302 1
0.153995700636679 1
0.296230398370037 1
0.329694792141126 1
0.528376890911763 1
0.485825447476124 1
0.0953232310539154 1
0.278217482005713 1
0.739315628130554 1
0.961436827328888 1
0.843785871320488 1
0.331017687408007 1
-0.0161473372696341 1
0.162444690571333 1
0.124005789958683 1
0.546129081275697 1
0.813839584850507 1
0.831563072291111 1
0.138468672461608 1
1.28953089723469 0
-0.224821358488885 0
-0.0216662010881115 1
0.0517308596605768 1
0.0741845232130932 1
0.94730203111609 1
1.18158446508632 0
1.26853017949442 1
0.615027817958076 1
-0.779764570437914 0
0.685644061195626 1
0.932754957027772 1
1.22443202224545 1
0.519866514175023 1
-0.553620797621582 1
0.263018427755374 1
-0.191956423562846 1
1.29264657076923 1
0.973627481034491 1
0.860391430793694 1
-0.302041535958144 1
0.263347190373898 1
0.378094565936209 1
0.422688355738734 1
0.198573211253953 1
0.442191144557545 1
1.01269252918086 1
0.254769863609952 1
0.917466709376742 1
0.548194058387396 1
0.2070823869436 1
0.483870383242515 1
1.12327434789082 0
0.348056537137892 1
0.684813712412829 1
0.684282348207616 1
0.346025016667958 1
0.93770216697387 1
0.550420549630137 1
0.310414078908023 1
0.23869804763893 1
0.794009250192294 1
-0.260904580108938 0
-0.202691970882134 1
0.86595785614425 1
1.68324199316888 0
-0.278532742673384 1
0.668361504000454 1
1.0779510131881 1
0.657478750821486 1
0.871307344623338 1
0.264122746115236 1
0.865112436680817 1
-0.443744487163131 0
-0.50958407177577 0
0.633508273244527 1
0.611383678879284 1
-0.451383290625488 0
0.169498304397979 1
1.24482678300803 1
0.0683956987129364 1
0.249077872512727 1
0.303914325086103 1
0.203194483399729 1
0.387732276298415 1
1.18497380582812 1
1.05639574866819 1
0.0118543743245383 1
-0.100831589535813 1
-0.419004467081425 0
1.24675974948127 1
0.837970421988292 1
0.688869657091592 1
0.543140724968119 1
0.864997717254578 1
-0.313337503183343 0
0.629449846629779 1
0.750777200214054 1
0.328305249694711 1
1.74270045485394 0
0.313008838405757 1
0.495476299120139 1
0.632824638183601 1
-0.490520504596675 0
0.873924865088095 1
1.31584467463531 0
0.425011114487872 1
-0.715808388573576 0
0.126487764172601 1
-0.0949405229761262 1
0.691573036971679 1
0.409673500381553 1
0.581155230677435 1
1.226600023623 0
0.6854062496027 1
0.542418252354135 1
0.997823889975807 1
0.92171347604674 1
0.588943806170899 1
0.19351417550538 1
0.0670292700699038 1
0.730982583463687 1
0.0417879967095312 1
-0.180916783156346 1
0.472018356250775 1
0.82054306605509 1
0.42394430622461 1
-0.176352593692412 0
1.02284506445238 1
0.874663230934346 1
0.377610948256708 1
0.383175293176534 1
0.274372258811905 1
0.228807500623306 1
0.319259191758723 1
1.62062034601978 0
0.538402683796532 1
-0.061997917488215 1
-0.495851354563558 0
0.263157026310759 1
0.104852815236207 1
1.02541540121921 1
0.182928570199105 1
0.696721822895005 1
0.415211136566538 1
-0.549154513354578 0
0.791714191434064 1
0.207968373806517 1
0.641598241685797 1
-0.383827603933597 0
0.35940038303311 1
0.363454548160176 1
0.699146018363543 1
0.703911500803903 1
0.388047403009701 1
0.184153770473812 1
0.350886681160305 1
-0.147726044928586 1
0.117908666018376 1
1.38475152857429 1
0.934185974527092 1
-0.128214476916362 1
0.800474370045023 1
0.371351510756298 1
0.480016168466984 1
-0.0302895351329852 0
0.423551983435938 1
1.07549365983914 1
0.765497937658061 1
0.457948726099762 1
0.414676335996271 1
0.120452726553128 1
0.0299340577308208 1
0.334813100209147 1
0.948843414024411 1
-0.579852678054473 0
0.770466901864845 1
0.499772993815735 1
0.593920428523523 1
0.604586586733043 1
0.466516917951686 1
0.544525620269365 1
0.26053259701672 1
0.402955757015871 1
-0.154664583262455 1
0.0669587670100859 1
0.173116367735321 1
1.54080181379473 1
0.279538051002561 1
0.389340184475499 1
0.568603340458242 1
-0.428334905437872 0
0.323776304793096 1
0.337093818977489 1
0.471616724979954 1
1.03346983369626 1
-0.0984420418789945 1
0.886798452286076 1
1.30219768075277 0
0.302100563432449 1
0.339958098685674 1
0.0671848751724073 1
0.395642234172154 1
0.243423527323824 1
0.528387676059419 1
0.531201117861487 1
0.395646166419258 1
0.517890750585538 1
0.713398656135022 1
-0.122404638318555 1
0.706884535785528 1
-0.340223145344031 0
0.194488013097838 1
1.82616680685946 0
0.712090409714807 1
0.65234552457456 1
0.722720866620156 1
0.626089705210574 1
0.688555884235226 1
0.642354714801904 1
1.14804522260332 1
0.375434269168873 1
0.219945117462902 1
-0.158027153256633 1
0.138555958290595 1
-0.224178425166086 0
0.688041789467005 1
0.0111216805806485 1
1.000350972159 1
0.70649306731836 1
0.758826613411675 1
1.02029780375822 1
0.87587496050837 1
0.577999308253366 1
0.433930945299729 1
1.03326954173366 1
0.330797018210866 1
0.672063305997508 1
0.687888284434658 1
0.695529109175712 1
0.695558758925599 1
0.428249859731914 1
1.15182411871313 1
0.126924929830974 1
0.722378891582609 1
0.135573103224346 1
-0.335593536804853 0
-0.0165584656694856 1
1.36925795236601 0
0.159413561396949 1
0.600051339072731 1
-0.511423890258933 1
1.09295536493038 1
0.282777750645913 1
0.552472524279836 1
0.78625986565306 1
0.25169137335404 1
1.11652339833606 1
0.545966079073528 1
0.487793675791118 1
0.910058683825309 1
-0.363122310064779 1
0.559522252565325 1
-0.0413012404307642 1
1.14302185651203 1
1.00786130168927 1
0.702653259618042 1
0.707252313783407 1
0.0879190322614217 1
0.450189765997923 1
0.493103416535663 1
1.20224776214973 0
0.506209491194743 1
0.77171527130289 1
0.338799537079218 1
-0.554878177152034 1
0.343995530635035 1
-0.595219185800394 0
0.563080439434456 1
0.636610852412307 1
0.385657216709018 1
0.71821970865507 1
0.00675890645265633 1
0.432094121962709 1
0.0789456147808189 1
0.308237963584663 1
-0.450161802023168 1
0.540608611710031 1
0.293851238411646 1
0.233842856180426 1
0.43572515342519 1
0.615236642197898 1
-0.0169669527950012 1
0.254756382202015 1
0.834766449614513 1
0.589960883399555 1
0.601156349794507 1
0.355662592987419 1
0.573492488696211 1
0.338571978328924 1
0.74161589015094 1
0.22726385400918 1
0.954305163702127 0
-0.236537482122428 1
0.831293029455523 1
0.626938683426276 1
-0.131309083756786 1
0.734929082527317 1
0.371643815885935 1
0.147257920709555 1
0.436650308372894 1
0.430908912953812 1
0.694489503651499 1
-0.0968448971469984 1
0.296933177937017 1
0.0686728869149211 1
0.414733333329758 1
-0.0871768620221542 1
-0.164804133917012 1
0.0823462466753482 1
1.42918381653952 1
0.926242571359026 1
1.53554895082734 0
-0.00960159131286561 1
0.432288412491731 1
0.113338822808683 1
0.546293050241339 1
0.618414093800494 1
0.427583810623456 1
0.950814695184529 1
1.03813455842385 1
0.634504729017848 1
-0.220311240177321 1
0.22786827129045 1
0.888775837387862 1
-0.0848075355380644 1
0.623478564021413 1
-0.819208213653435 0
0.256548144908796 1
0.337601860790974 1
0.710157565027724 1
0.491075157876412 1
0.827475713315678 1
0.108104569849553 1
0.0119938991427031 1
-0.28653229307908 0
0.283819855314287 1
0.323151996676067 1
0.924009816556886 1
1.56916510568122 1
0.66817189886834 1
-0.0530559470858228 1
0.868872628848473 1
0.59904676071468 1
0.978502076394127 1
-0.208467493764142 1
0.219436821453514 1
-0.285957507458663 1
0.610171495397085 1
0.602073452701064 1
-0.387408785331721 1
0.0541713779763771 1
0.669006846366328 1
0.407811559263712 1
-0.167712605938025 1
-0.0545295833542238 1
0.283533672101052 1
0.0208448262446236 1
0.469849369345215 1
1.0368306141955 1
0.654109298533375 1
0.183395677325066 1
0.42571774654815 1
0.558686803069317 1
0.227214769732852 1
0.431779795906197 1
0.668042872587939 1
1.00188835462699 1
-0.827048745727925 0
-0.449008795027668 0
0.553461278326608 1
0.603718391865617 1
0.185672591327762 1
-0.337880488816278 0
0.908596813170224 1
0.230092675647168 1
0.4797169619063 1
0.515206690291294 1
0.556615075714908 1
1.29857569603795 0
0.65138228025989 1
1.12904527529662 1
0.756097198707129 1
0.410289530344759 1
0.338890755484969 1
0.164645773387064 1
-0.0208389735148861 1
0.444089954863252 1
0.75408173029175 1
-0.421032010408273 0
0.658561408506111 1
0.0865467980277834 1
-0.238381061746922 1
0.0199567915364091 1
0.982777849953179 1
0.49751944588045 1
0.744653955333077 1
0.265387534307896 1
0.261806688821477 1
0.894352918708906 1
1.39459615628923 1
1.03957897888363 1
0.752376435159244 1
0.279571416891012 1
0.191739395393697 1
0.603121448781643 1
0.365949433146529 1
0.390010844972189 1
0.341988054590203 1
0.062427885208422 1
0.702383736758774 1
0.12844185700798 0
0.42142864152524 1
0.517586013126578 1
1.01297425657184 1
0.284677779641555 1
0.30091625451329 1
0.153468456139025 1
0.161763500416433 1
0.449636529728512 1
-0.243293713408018 1
0.886601787340542 1
0.364996943096823 1
0.11088991032959 1
-0.112269312929978 0
0.396800074277315 1
0.762118081214205 1
0.208320592994634 1
0.626900318746452 1
0.425753205790697 1
0.817873427084038 1
-0.22253700553221 1
0.123798197055237 1
-0.2081536145676 1
0.499955024383383 1
1.10823109897356 1
0.423589029748731 1
0.974324849805893 1
0.622425983454716 1
-0.620519412570257 1
0.843021709200084 1
0.725984966195781 1
0.251214418723472 1
1.013285741095 1
0.334680511737269 1
0.288098889304041 1
0.98455067021533 1
0.850585179432301 1
0.0432840487326817 1
-0.140100775236708 0
0.226579875528891 1
1.30593409650341 0
-0.0289515535987257 1
0.71616209197008 1
0.375342692252825 1
0.826094555408656 1
1.05219270674082 1
0.744050606916494 1
0.542953163947819 1
0.98888041707999 1
0.266384708054802 1
0.823296555862977 1
0.905375215911702 1
0.76854759090294 1
-0.380376775297893 0
-0.33996723350939 1
-0.575444901741206 1
0.947874093194461 1
0.437872476156273 1
0.13540652048626 1
0.470215615374658 1
0.466998351563875 1
0.763117853004839 1
-0.464118718277387 1
0.327922132626268 1
0.878028439877126 1
0.275436688236464 1
-0.0244520146044816 1
0.359260714025739 1
0.664502686431702 1
1.01415676029506 1
0.0831699951521138 1
0.176816261919393 1
1.06509728516418 1
1.37378689749358 1
0.979140238236646 1
0.337774998403816 1
0.391954148710417 1
0.774039446753583 1
0.406761992255029 1
0.586623585378542 1
1.11908896716174 1
0.586377379264563 1
0.519831195539684 1
-0.622535961801388 0
0.290165259160253 1
0.235008091140789 1
0.522605939136482 1
-0.156354095869891 1
-0.735200455767703 0
0.323391004297001 1
0.2593708104161 1
0.271006035407804 1
0.981092075266022 1
0.0824307158731417 1
0.40209279025453 1
0.314444098084526 1
-0.216734357647686 1
0.61047682521401 1
0.718561951126816 1
0.464072399926928 1
0.679422532591239 1
-0.0555879728077189 1
0.213290637605861 1
0.933706679558783 1
0.788485150610487 1
-0.567735518848694 1
0.195952031355362 1
0.883230868157897 1
1.61277705948529 0
0.7306349705091 1
0.0491397751611242 1
0.839775626777617 1
0.67490507922387 1
1.06034707926988 1
-0.18873204566402 1
-0.0640140713726566 1
0.903403568138256 1
0.273995902043224 1
0.956000816239939 1
0.886367211676363 1
1.15507740179708 0
0.449150547884503 1
0.153453581007271 1
0.863373993308342 1
0.580165914770249 1
0.727680658045795 1
0.88620211383734 1
0.484696007896004 1
0.931590837548482 1
-0.313250832690486 1
0.184240436856882 1
0.723158170488071 1
0.945124991746945 1
0.691665895751865 1
0.644069026379873 1
0.909854591780862 1
0.561366092750936 1
0.467277908197423 1
-0.00946837231965937 1
0.406552575295689 1
-0.129517381061093 1
0.273531268581637 1
0.900614493342719 1
0.356897448854388 1
0.377604742604846 1
0.290187000248869 1
0.643206726516869 1
-0.49206729416583 1
1.23154792271107 1
0.878020602676135 1
0.138357921217058 1
-0.195574427528472 1
-0.296643220832887 1
0.867162605171927 1
0.735438213591162 1
0.815657397297153 1
0.695299450083155 1
0.981056091400415 1
1.14793646920946 1
0.572271926231332 1
0.562444092205421 1
0.824235054600848 1
0.606486893848984 1
0.367845471181811 1
1.52255486490874 0
0.975318924885544 1
0.406955671866788 1
-0.0132257282012568 1
0.482698282752368 1
0.845983488805698 1
0.626405793663903 1
1.35845103922671 1
-0.418968125838719 1
1.08994578225866 1
-0.565554021520231 0
0.690044025686576 1
0.700211306155107 1
0.563994522564008 1
-0.0431869929580968 1
0.630554381863524 1
0.614593611727907 1
0.24194279514381 1
0.0991936820276043 1
0.253715727280909 1
0.741350755925686 1
-0.29853523703449 0
-0.192354197330875 0
0.138122101810979 1
0.562593087607607 1
0.0710677755656332 1
1.13353721852651 1
0.312492342368973 1
0.654615196963137 1
1.19744661156689 0
0.904371516486275 1
0.264952859099322 1
0.484768452309981 1
0.403372185169267 1
1.06510507698506 1
0.86326870621826 1
0.698168404437286 1
0.669848610110548 1
0.624530662997921 1
0.340544514737197 1
0.917220013931168 1
0.819766696141112 1
0.245667449681838 1
0.70178364187056 1
0.0935423111758868 1
0.540095850372712 1
0.827508708989814 1
0.368251079370294 1
0.267123492569421 1
0.388426594900604 1
0.513832263048478 1
-0.0911007553432594 1
1.23919230831867 1
0.228054795276663 1
0.455795978508973 1
0.295751184728186 1
0.602868463837742 1
0.956636465653173 1
-0.274681654351314 1
-0.0229059332595676 1
-0.363078959115131 0
0.718796671637324 1
0.997051947315094 1
0.781113399854775 1
1.16104065793412 1
0.566281344561681 1
0.480056863063442 1
0.524824070519851 1
0.123414216496465 1
1.28293514190675 1
0.019970174699614 1
0.747638018938749 1
0.561607555715194 1
0.391492447443185 1
0.155545889476289 1
-0.104289840508711 1
0.937856181028021 1
1.69482949608805 0
0.265590329125119 1
0.286520948934661 1
0.247219723453719 1
0.8803361197061 1
0.37822946093321 1
-0.00773991600567315 1
-0.333312750123669 0
0.161325799531323 1
0.831893425306324 1
0.289502908492577 1
0.285213374663145 1
0.934682014350392 1
0.686177452404719 1
1.10681867333911 1
0.0840511089167727 1
0.381446630034465 1
-0.60716498058054 0
0.712739307901781 1
0.521872676445512 1
-0.12419772268638 1
0.538100921951097 1
0.608902763392213 1
0.473241876307649 1
0.721923549686601 1
0.403702213617981 1
0.653692022548746 1
0.829893814526649 1
0.351278885227564 1
1.01118360960276 1
0.950402348668142 1
0.524829692774718 1
0.2405892096415 1
0.703470194126189 1
0.347714410287496 1
0.282847200306271 1
0.435431898390453 1
0.514171437855529 1
-0.240464810787533 1
0.0246465472736683 1
1.26034931352811 1
0.404036470652939 1
-0.0735822564890216 1
1.08729933777863 1
0.526542837767247 1
0.746019925054049 1
-0.00324055756797152 1
2.5858707508993 0
1.01188962479225 1
0.78966047024536 1
0.292616397923042 1
-0.278593068739738 1
0.294412976030142 1
0.111293575639471 1
0.619219012987033 1
0.839467210071267 1
0.9747292107786 1
0.699733094143154 1
1.08904897961058 0
1.0210339682568 1
0.753064877603243 1
-0.41442504838872 1
0.174070591811997 1
0.206069236011703 1
0.545497239070673 1
-0.0147067718875373 1
1.19936141378927 1
1.34296595341685 1
0.434253007597406 1
-0.708736734213587 0
0.987828818631953 1
0.235186911146231 1
0.64022969513252 1
0.81010132650294 1
0.00714732926345185 1
0.784458851281304 1
0.348040931802482 1
0.953737058378064 1
0.409980741757521 1
0.382296447449234 1
-0.389059593655678 1
0.700576415095335 1
0.434594126722106 1
0.373628504164571 1
0.343139702736154 1
0.227748276928343 1
0.792088777645416 1
0.448990004840054 1
0.687002622741341 1
0.0864757234281953 1
0.63163016002855 1
0.195057445724336 1
0.443988253286964 1
0.358506892829748 1
-0.539578835025865 1
0.320023585437625 1
0.64410423373673 1
0.994753312355702 1
0.577521054324477 1
0.428578037072293 1
0.204222868253858 1
0.171171663622913 1
-0.248277394973507 0
0.657516104921471 1
0.613603538002921 1
0.36392114839129 1
0.873736853251794 1
0.297636377496882 1
-0.251581740916264 1
0.751251840535228 1
0.221696205966692 1
0.848564705330275 1
0.751435896369524 1
0.227313340898137 1
0.12086364470226 1
1.19308686243454 1
0.0538810159037224 1
1.61229652965548 0
1.6044185904897 0
0.574346550498507 1
-0.164288228642253 1
0.869117408541419 1
0.720484858538057 1
1.09804822470596 0
0.0937732678939475 1
0.528592021693822 1
0.640150779776763 1
0.727096413325848 1
0.253901726402788 1
0.473158691672113 1
0.130786343776691 1
1.31888593258899 1
0.36196419670933 1
-0.0896062763777032 1
0.482076272191696 1
0.946211946900751 1
0.389006879308895 1
0.839580714928447 1
0.306198793283995 1
0.653635580258998 1
0.790505303305995 1
0.478786753011773 1
0.418328310735722 1
0.468380174402574 1
1.0358149626773 1
-0.195513491194187 1
0.868934226521625 1
0.660711119158808 1
0.855311840723452 1
0.426121283014662 1
0.53973505347555 1
1.27641383990674 1
0.693456520061277 1
-0.51092589299548 0
1.16401652764892 1
0.216509585211469 1
0.68188742342354 1
1.02490174916971 1
0.702843647938446 1
-0.0647143164349737 1
0.551281437510126 1
0.713513896297459 1
1.20065175797375 1
0.53762941182523 1
0.622246558126211 1
0.391868830130424 1
0.223189712858998 1
0.367522067979421 1
0.488224219019192 1
1.55038050780204 1
0.682667100180739 1
-0.0581425187652458 1
-0.425334522704921 0
-0.113895375927457 1
0.313610067828459 1
-0.537258707862439 0
0.323773702456387 1
1.14843610242548 1
1.21090567815081 1
0.278667829383269 1
0.461571587629516 1
0.22859728589676 1
0.643672543289445 1
0.520059870341071 1
0.645661292267034 1
-0.177162432106152 1
0.249919505146847 1
0.539074468558078 1
1.1570056789735 1
0.396909445331967 1
1.04231676979295 1
-1.07169563551154 0
-0.0547646062431521 1
0.0288513250351796 1
0.237018336807407 1
0.300449559905453 1
0.853097942189263 1
0.74221472121218 1
0.610284651160531 1
0.331391449299427 1
0.311856888058622 1
0.00774280493916972 1
-0.0288384992423282 1
1.21629175557086 1
0.102866977497833 1
0.455611270029306 1
0.40256136625714 1
0.161010460462702 1
0.371693806025651 1
1.5777268351901 1
-0.533261334533431 0
0.882232624863492 1
0.498318427761691 1
0.949325251141917 1
0.472576019682969 1
-0.106408922655237 1
0.529574981506875 1
0.749139830142525 1
0.988190931778973 1
0.159719798572168 1
0.782205911079894 1
0.0635162141311462 1
1.19325584438685 1
-0.0243533015507144 1
1.066918104579 1
0.628163258953736 1
1.04775356064798 1
-0.0446299619877094 1
0.953023003114749 1
-0.0176934991871521 1
0.499100795147249 1
0.516383389444605 1
-0.120483856506547 0
0.764390766024255 1
-0.0553710476565817 1
0.357597963141477 1
0.510194082548801 1
0.703285447327199 1
0.520917909925517 1
0.3942219411516 1
0.707894051137256 1
0.472341203038188 1
0.104221569229696 1
0.402149533508349 1
1.13258382887464 0
0.647942341041854 1
0.475262028627684 1
0.640042406285115 1
0.323186987264587 1
-0.174648821983718 1
0.376921771438153 1
0.606427931124753 1
-0.0576926340312847 1
0.00104575367274338 1
-0.417801958522566 0
0.732353129316089 1
0.776588378606436 1
0.577403471144691 1
1.21184958496612 0
0.1148168576988 1
0.324754824737089 1
0.682766190201123 1
-0.452167998066771 0
0.418235672010375 1
0.201153096362899 1
0.813110859847025 1
1.03203026131321 1
0.734884341831547 1
0.270050011796979 1
0.650618479715923 1
0.482588857962055 1
0.319077397233481 1
0.74181118095637 1
-0.0550423312939203 1
1.04621356027102 1
0.706740540696823 1
0.333409948191232 1
1.10518382035985 1
0.581060211353535 1
0.196607360351174 1
0.802055287701361 1
1.71490869589474 0
0.222812419415811 1
0.568236586777466 1
0.463558134743028 1
-0.0542550757752167 0
0.330485421017206 1
0.383230600917697 1
0.063551995465583 1
1.04733149077896 1
-0.185330949152943 1
-0.106591564934024 1
0.565812452575606 1
0.660419107696488 1
0.345900549194011 1
1.07000517457853 1
0.610888097562859 1
0.792756807018116 1
0.826933724459964 1
0.733912804458131 1
0.630952610548112 1
-0.241944460286562 0
0.922831094053863 1
0.207282771529184 1
1.45792999954149 1
0.266207153795609 1
0.388093283916771 1
1.10023426188876 1
0.573849491483124 1
0.546067008414778 1
0.828805828674126 1
0.385221227340397 1
0.793761093031287 1
0.572911049582322 1
0.685153281135897 1
0.535209061957552 1
1.43043077247255 1
0.486343052409264 1
0.887605426112038 1
0.0689208761640535 1
0.15999656561038 1
1.3598203548604 0
0.545870624981543 1
0.242731806977844 1
0.966672047283473 1
-0.238549016698315 0
0.140867638832002 1
1.27170670066189 1
0.13631708675709 1
0.307652645391996 1
0.471493010645776 1
0.221540747325977 1
0.114760747637055 1
0.4193410249502 1
0.619001044261339 1
0.119489437629502 1
1.00966755683385 1
0.510486501968066 1
0.449383104788278 1
0.365183231125256 1
0.692655392233063 1
0.084273512387009 1
0.71702257000741 1
0.414827427097384 1
0.806162746076155 1
0.258932101734979 1
0.440919760584462 1
0.784573302069672 1
0.576337418421397 1
0.593709226937608 1
0.934535180967569 1
0.504857130210804 1
0.689836948792198 1
0.262292931128152 1
0.273373073063081 1
0.449012795336482 1
0.383372729187498 1
0.731920149696469 1
1.04736618873666 1
0.894861755708098 1
0.809489293909787 1
0.382478521609949 1
-0.332456743231664 1
0.774774118896856 1
0.223647661022902 1
1.40392622020559 1
1.36106979872272 0
0.864092075957318 1
1.09409746237361 1
1.01303525595677 0
-0.211411225238722 1
0.411372068643298 1
1.1065738193634 1
0.989638657903486 1
-1.22441454850579 0
0.594675765651267 1
0.156809743060302 1
0.943318419938958 1
0.5916795019416 1
0.0729355932591983 1
0.381960158192076 1
0.66756725484136 1
0.642415630812649 1
0.842877921921592 1
0.121694092748018 1
1.16189758516416 1
0.366957348770814 1
-0.284972201589656 1
0.265263045438809 1
0.419793241718856 1
0.338798882102406 1
0.968296562334849 1
1.0995491508869 1
0.352611556591245 1
0.907321629873064 1
0.216399909046276 1
-0.338728002334254 0
0.939010971057286 1
0.232481745607312 1
0.336768948931251 1
0.00074471943904697 1
0.31089802672903 1
0.0160264828169764 1
0.146476777004119 1
0.879334150425891 1
0.790330646038148 1
0.135871652738402 1
0.562131160352906 1
0.425833376766827 1
0.488158016557881 1
0.549239917225422 1
0.999468994370819 1
0.472878427193031 1
0.931444265474777 1
0.82855575194941 1
-0.250557920408313 0
0.817287725277697 1
0.0315142163313976 1
0.521013631186974 1
0.390659126061631 1
0.311847804450318 1
0.97785209435195 1
-0.246100880902022 1
0.31514186669321 1
0.694990812884891 1
0.282407983013399 1
0.0718713041014922 1
-0.220638868742448 1
-0.430029041355689 1
1.18195947994209 1
0.746719977579485 1
0.599534679747515 1
0.242142824034409 1
0.647789707751532 1
0.862617008398359 1
0.69351855970773 1
0.636516640602399 1
0.198387320830701 1
-0.025391329697171 1
0.955896012411109 1
0.276697309873726 1
0.612791229080751 1
0.769688461495519 1
-0.503430051541287 0
0.399105398596224 1
0.927772508444869 1
0.200173032659401 1
0.0974053598018374 1
0.392624560792868 1
0.399129043084291 1
0.40678073292032 1
0.0288206329708979 1
0.345224159691214 1
1.11228654113613 0
0.124376393354501 1
-0.147085258920024 1
0.852651612798502 1
0.856438143210098 1
-0.46972818512189 0
0.55558105099944 1
0.971037484779444 1
-0.21394252817023 1
1.35621197274347 1
0.834115952034641 1
0.144093364716901 1
0.877522543224778 1
-0.141819732376277 1
1.53922976926541 0
0.741613325555379 1
-0.113750118737178 1
0.611746335899204 1
0.0878989496315823 1
-0.881921548257134 0
1.14802903258101 1
-0.297355306765871 0
-0.00114294641103325 1
0.196524610235405 1
0.307743309749352 1
0.187751349640377 1
0.123103957744893 1
0.396517850299626 1
0.166747858537843 1
0.402899705342862 1
0.615032944938806 1
0.524979837891353 1
0.779868831311212 1
0.729887726594726 1
0.397344444578126 1
0.574529958208492 1
-0.42182713488967 0
1.01739502533827 1
0.366870827470769 1
-0.0353534320551818 1
-0.116312462760387 0
0.699869743513681 1
0.497725240024075 1
0.508887793291913 1
-0.0118194222967079 1
0.0487142857076469 1
0.868569722401887 1
0.666503929307715 1
0.179996886692238 1
1.25135049592727 1
0.23980298067085 1
-0.0182875865707277 1
1.09733648089903 1
0.834607527416479 1
0.670836508184249 1
1.09950336706724 1
0.711879109890701 1
0.380392735902477 1
0.610144754310562 1
0.221273510678433 1
0.732889451893799 1
-0.308047150092846 0
0.313395059421066 1
-0.142247098444268 1
0.394438680723944 1
-0.513387805342271 1
-0.325249345662635 1
0.786508202475189 1
0.467380368178816 1
0.955296591821792 1
0.465593636394324 1
0.399059553868345 1
0.497498272281655 1
-0.0106477246601943 0
1.23112631777458 0
1.00315477349865 1
1.04044376325036 1
0.813751293737983 1
0.0784389443726913 1
-0.111161658622712 1
0.600945771071565 1
-0.310052187155357 0
1.19087816710416 1
0.304998451510603 1
-0.621216922327892 0
0.673210137788382 1
0.370830915341572 1
0.492527372657767 1
1.39727362829375 0
0.264701661337552 1
0.464359222706677 1
0.425921644214218 1
0.921059302972527 1
0.986364196994479 1
0.631508332878763 1
0.496006342204943 1
0.965994818194607 1
-0.0535569983526051 1
0.0035583614959318 1
0.756784163780659 1
0.349864725620024 1
0.894849172059238 1
0.865079816986531 1
0.342246689319071 1
0.87903255158655 1
0.738238224970897 1
-0.194819165423203 1
0.957696305900526 1
0.351282988522481 1
1.25608178572817 1
0.477496129733481 1
0.529834246024065 1
1.54717357463162 1
0.920805108302571 1
0.882655620296301 1
0.843406727791223 1
1.24715254791793 1
-0.0106091053637509 1
0.755442305437805 1
0.986936697115164 1
1.34838637005851 0
0.823741066644539 1
0.889572798893116 1
0.650921116283316 1
-0.0543961369525653 1
0.902623313971172 1
0.207243615965123 1
-0.0898254257423634 1
0.153180852299433 1
0.292514058897677 1
0.239724286907544 1
-0.0962562163181582 1
0.233293361332759 1
0.383051922942074 1
0.0389384893445494 1
0.560357061244271 1
0.797391926558525 1
0.0684360066783339 1
0.787744497205123 1
0.450641467305018 1
0.811059440121929 1
0.470738955418054 1
0.575537676093944 1
0.221958180818613 1
0.415884787728279 1
0.211093144255979 1
0.086186516625118 1
0.846617011808885 1
0.205784927591841 1
1.08516507358634 1
-0.0309130988384938 1
0.415788888813845 1
0.624945352293629 1
0.114263895270122 1
1.52393282960457 1
-0.0869153951007358 1
0.49500095831671 1
1.14422802951577 1
1.02975237032185 1
0.317314527301271 1
0.98200471751149 1
0.181058994821549 1
0.716220539375867 1
0.927403530841261 1
0.758438995110807 1
0.550225936315701 1
0.186186511555702 1
0.405017706050551 1
0.576911087955022 1
0.597658433848323 1
0.702318773727863 1
0.705985490581942 1
0.943115255231649 1
1.25132374136767 0
1.00280471699644 1
0.423735538990546 1
0.653340406113142 1
0.266002967304203 1
0.342350001157215 1
1.66951146350616 0
0.794526241780658 1
0.289446013458987 1
0.802228690997015 1
-0.637420496619273 0
0.079381187526888 1
0.0310442361244787 1
0.992594554606761 0
-0.332986962608931 1
-0.219393174350431 1
0.66796279269713 1
0.685010907577846 1
0.803217091910012 1
0.828248104384893 1
0.371389500500337 1
-0.250696838116429 0
0.868433439738799 1
-0.116628699616205 0
1.79700665529557 0
0.697037529636539 1
0.251056525327083 1
0.732478656831723 1
0.736277240137831 1
1.03101928910623 1
0.799641063335167 1
0.241493515266336 1
0.527843043618725 1
0.763700433394412 1
1.39037056002001 1
-0.0442765558559176 1
0.279170199179843 1
0.291309983312331 1
0.204324357982105 1
0.0952732615321725 1
1.26734736937869 0
-0.0581602774117616 1
0.438557448614499 1
1.45793304020935 1
0.0209778161940763 0
0.803952766673124 1
1.10603120593686 1
0.0546124301272699 1
-0.142427631058723 1
0.596165010151498 1
0.601573184399284 1
0.491706620442005 1
-0.312515961895525 1
0.416006513931973 1
1.1692568742885 1
-0.256124129628622 1
1.02450790167412 1
0.713226484672781 1
1.09516242945388 1
0.546329980347152 1
0.972128365830997 1
-0.108534461568875 1
0.389526009392175 1
0.588121306359764 1
0.491428763721163 1
0.958701405486988 1
1.36081688959279 1
0.837155344040853 1
0.15245646733633 1
0.974825425543556 1
0.702037215051042 1
0.0948388161826269 1
0.395773410027006 1
0.493311802836797 1
-0.925996860292652 0
0.0907628178141099 1
0.143802588375225 1
0.630265769236456 1
0.576000665190584 1
0.101875229972486 1
-0.19526757586765 1
0.738894560920916 1
0.745556970080213 1
0.790750763197349 1
0.368039599755595 1
0.638340929279844 1
0.174359058922313 1
0.0498619011414933 1
0.519735293292974 1
0.675109672751951 1
-0.154411312524554 1
0.415093857136473 1
0.92346587770941 1
0.729050021506571 1
0.0727402589078567 1
-0.287725908855586 1
0.66689708077092 1
0.738440531575773 1
-0.167564209830135 0
0.609410435921986 1
0.459578258055308 1
0.758278773848159 1
1.37176035785101 0
0.379647235944185 1
1.07507498005031 1
0.198592051497687 1
-0.463541810558 1
0.130030565800113 1
0.809729951532222 1
-0.444492469960707 0
0.406171104579309 1
0.378830872257066 1
0.964301865998754 1
1.06634701360075 1
0.866548946673997 1
0.815062495254353 1
0.794445207034193 1
0.666453893639208 1
0.957773275260588 1
0.753505953043049 1
1.52719345067501 1
0.225436011015841 1
0.906026131198305 1
-0.169471063797151 1
0.227658381697023 1
0.297890556180568 1
0.595236473890903 1
1.06492809785113 1
0.519600901857731 1
-0.132161290208679 1
1.22853362447898 0
0.625453821216249 1
0.591102342958712 1
0.538238600921716 1
0.483780848806393 1
1.01490434864782 1
1.76382975596292 0
0.688401650134872 1
0.503512068290554 1
-0.0233028614462025 1
-0.023175843335027 1
1.1200534324361 1
0.978934497948425 1
0.210072826662869 1
0.16865667900152 1
1.05996526416832 1
0.556172800191624 1
0.0870901167128801 1
1.26677919360769 1
0.771901145754679 1
0.227851085858369 1
0.291852593027498 1
0.764210886412619 1
0.307925981629141 1
0.495725959928888 1
0.450262538853579 1
0.202951165177006 1
0.559272362131392 1
0.384546103070595 1
0.820696321942234 1
0.38420653305738 1
0.506903613707513 1
0.698581378192042 1
1.13498308344899 1
1.1109426815004 1
0.0308797000637484 1
0.461024654010055 1
1.16301925673577 1
0.544173318779552 1
0.226057821886464 1
0.601953871075421 1
0.323808713561025 1
0.237779826647994 1
0.537357661657143 1
0.23076618461973 1
0.490707636484191 1
1.2972663830008 0
0.504637192107346 1
0.118703405526468 1
0.266682050414771 1
0.492915323433889 1
0.682395544073172 1
0.656321545365677 1
0.342026617129692 1
-0.0174263938454855 1
-0.3151004516287 0
0.497025738883041 1
1.19300298492909 1
-0.165346119409292 0
0.522159631055988 1
0.798949868955774 1
0.403107712383673 1
0.51009293505659 1
0.438921244694592 1
1.03634078805114 1
0.867952053046877 1
1.49354685307782 0
-0.0241194245119331 1
1.33088039757892 1
0.480290964946454 1
-0.0997849704536163 1
0.519427745317871 1
0.596430516184128 1
0.379474287199493 1
0.976983729794169 1
-0.113421035532863 1
0.248445275276015 1
0.429770803918728 1
0.942935406203118 1
0.483188763307044 1
0.538002701013603 1
0.0968961753884397 1
0.395223630014155 1
0.199840580299859 1
0.0794346693320499 1
0.667818506726375 1
0.223764146607923 1
0.371774277195782 1
0.622780226093241 1
0.677310988214671 1
0.231198087377314 1
0.532973434955906 1
0.705524218593609 1
0.796316852491409 1
0.0266565234751137 1
0.0113734646962763 1
0.845659266543084 1
0.282029790366026 1
0.138894690448659 1
0.2570159783065 1
0.0528130122198013 1
0.515709452276979 1
0.159811339671128 1
1.43997671205808 1
0.236694123841945 1
0.722690688604266 1
0.728073761100585 1
0.325973930367054 1
0.582590106159766 1
0.00294789508064382 1
-0.471725583152882 0
0.305715655354376 1
-0.444484481912134 0
-0.134507741401028 1
1.15940184091647 1
0.532499167055387 1
0.394524129762535 1
1.29483199939113 1
0.409954942561056 1
0.122196965335517 1
0.177353904807545 1
0.24548065239342 1
0.747240459187355 1
0.558317891232956 1
0.0831949464885993 1
0.632297654766062 1
0.379929158044291 1
1.42449727161214 1
0.0134604605053191 1
-0.0935205421715228 1
0.669587792525933 1
-0.619013979030069 0
0.925872152868752 1
0.638744350957776 1
0.616565579018998 1
0.817389585870912 1
0.244791478092755 1
1.24029119468145 0
0.901021192365768 1
0.806511288076006 1
0.446482233662867 1
0.410031268287016 1
0.043460024259868 1
1.79923854817216 0
0.352347248052234 1
0.024572726475369 1
1.13631315922185 0
-0.0210221509875429 1
0.725043057803956 1
0.477231287620289 1
0.703401803801944 1
0.851195405655181 1
0.108296390485846 1
0.0866901199368463 1
-0.144702218177433 0
0.271659739569353 1
0.365195476991855 1
0.592076576587011 1
0.187685082587576 1
0.470080415402648 1
0.547222022739929 1
0.272298327282775 1
0.657323804551003 1
-0.144198820356761 1
0.204242882057758 1
-0.135247868337615 1
1.00071229270206 1
0.0726999353832634 1
1.19191529102704 1
0.769456613530876 1
0.229162368671862 1
-0.172691911901121 0
0.682814923618909 1
0.0680024627119286 1
0.479873516337236 1
0.463422797464164 1
0.712509356243208 1
0.691518930965229 1
-0.345288350395704 1
-0.0421416312237103 1
-0.0137149013364133 1
0.0585352407412468 1
0.466304868887783 1
0.70253975272441 1
0.951304762171716 1
-0.282322933443588 1
0.820182186078923 1
-0.489649733698245 0
0.193493279125044 1
0.418242365645834 1
0.326105559044092 1
0.204535679404826 1
0.345036925640125 1
0.470019392865554 1
0.536324979801754 1
1.56449029668416 0
0.460338899910514 1
1.28985801578944 1
0.794408736279071 1
0.00847765571149209 1
0.175049660955494 1
0.970735668416381 1
0.853813432238478 1
0.432485836891525 1
1.10744126648624 1
0.320746014219493 1
0.60647270545525 1
1.01703420819704 1
-0.699063789553513 0
0.112998427407706 1
1.33240106291839 1
0.842046711775916 1
0.391052831786418 1
0.113084442938298 1
0.561974249325368 1
1.11884133791548 1
0.487796012269902 1
0.660016872036088 1
0.128293630615122 1
0.522265068194865 1
0.395861281932985 1
0.759497085962764 1
0.824963483158811 1
0.718120809392131 1
0.441636179622455 1
1.37977784735777 0
1.60656967671786 0
0.223456985155108 1
-0.0354258174793438 1
0.146676138936954 1
0.621425008359681 1
1.18666852546778 1
1.8133735536095 0
0.40132412891472 1
0.953430219205096 1
0.0126891992359786 1
0.654960203135295 1
0.370509080415176 1
1.13679090013051 1
0.539849721962561 1
0.407334680035277 1
1.02468784174961 1
0.720507340065673 1
0.359992998869162 1
0.702171706289757 1
0.313854743631584 1
0.291864055256553 1
0.450126061266272 1
-0.0323336457939729 1
0.654045940265601 1
0.264957815873713 1
0.207300011347961 1
0.741593907922937 1
-0.325199361598582 0
0.882030253325505 1
-0.477133547107066 1
0.709800286273517 1
-0.197393539295047 1
0.818469689319001 1
0.758817447677011 1
0.498896754639441 1
0.371818727479272 1
0.794550791001057 1
0.176919709121236 1
0.9269005267728 1
1.20085293032302 1
0.685382230994977 1
0.0614080363366316 1
-0.880218156968404 1
-0.166049244510553 1
0.337739675054066 1
1.08283183432497 1
0.76854784269753 1
0.0063391804736842 1
0.00294193345751951 1
-0.0449563525977059 1
-0.0905967287553113 1
0.484178382217377 1
0.0445528711042424 1
1.28364367140121 0
-0.0175594563074402 1
0.483456585747916 1
-0.308705116986097 1
0.99999688152534 1
0.180468972023648 1
0.541506895607187 1
0.721363554428206 1
0.522035032380681 1
0.0887860583499128 1
0.311629392895045 1
0.484724111230026 1
0.445228246029008 1
0.871794816950893 1
0.682022544019372 1
0.651149624023926 1
0.364940098852489 1
0.110161246569552 1
1.52975650138359 1
0.946670296961128 1
0.353694956500315 1
0.983391208849561 1
0.854703625978904 1
0.499331308635215 1
0.607141611871823 1
0.398154688778988 1
0.448274266769557 1
0.627973353911009 1
0.17010357245972 1
1.49153542197496 1
0.822306545056093 1
0.449343525904597 1
0.701294565519804 1
0.26929201977485 1
0.350873452431438 1
0.211993463844024 1
0.456066094837097 1
0.533135253018464 1
0.449799233963521 1
1.14319135986824 1
0.200601941431115 1
0.180662081244675 1
1.20153812835383 0
0.770403866321272 1
0.405925094708863 1
1.17922819187854 1
0.0904064977744545 1
1.1207543510524 1
0.381809579958422 1
1.04168436291927 0
0.515807228489975 1
0.0320541012567871 1
1.38959360664915 0
0.956376016337287 1
1.00395233579344 1
0.255334053337682 1
-0.30875878517736 1
0.574993776611113 1
0.59246077731412 1
-0.0930848537791707 1
0.342393034260872 1
1.36193148716463 0
-0.953992185677344 0
1.23381842399896 1
0.819693432000734 1
0.609377077132047 1
1.27023905089791 1
-0.038964977905644 1
0.436764527935603 1
0.49585561904564 1
0.0612454944509682 1
0.417354473280555 1
0.17968517603944 1
0.641543516572393 1
-0.139934052129256 1
1.14110721522416 1
0.85044319483245 1
1.66691419993687 1
0.319981831523112 1
-0.330118996689293 1
0.100074914948676 1
0.468487403036431 1
0.749093922609289 1
0.410316328598821 1
0.883207165337739 1
0.410536258884395 1
0.424019509566925 1
0.24213491029131 1
0.325442179511831 1
0.404971376487117 1
0.0141884349501935 1
-0.0122700854544739 1
0.199962679112684 1
-0.149029664110156 1
0.278128875215076 1
0.229651889146918 1
0.542967576031405 1
0.189971115558858 1
0.878657428720991 1
0.13956004629853 1
-0.0191726309845514 1
0.0697625135795103 1
0.748826555212471 1
0.673765611439847 1
0.274039816924118 1
0.548536156709009 1
0.76077068876605 1
0.684552927352461 1
0.324997139380588 1
0.191055298215553 1
0.354561336135384 1
-0.395620763544643 0
0.292226185629514 1
0.698681050639362 1
0.480785056480928 1
0.676851163086021 1
1.31143976350255 1
1.47835819825102 0
0.424350029683765 1
1.10326111169454 1
0.932321628009136 1
0.369510892297161 1
0.522170769600068 1
0.997580704879006 1
0.341604443735219 1
0.760586075285417 1
0.0740375366731578 1
0.622143777628344 1
0.199467910498132 1
1.74165755565036 0
0.0844021742346204 1
0.386437371166213 1
-0.0217677431766241 1
0.981355429624162 1
0.33418815398891 1
0.661464506414483 1
0.581182888316347 1
0.409458955807185 1
0.166045986161921 1
-0.201237936975059 1
0.485315804376738 1
1.0378354120618 1
1.17820186791463 1
0.381664072653306 1
1.13932762239925 0
0.303687143912814 1
0.880981272877828 1
0.560000354075999 1
1.09343742673405 1
0.422063370148027 1
-0.0357970280525964 1
0.377509859151671 1
0.177595364895578 1
0.850729509897077 1
0.485890862740118 1
1.6201613316968 0
0.633858217988233 1
1.2666808907869 1
-0.559150861426869 0
0.751029237332911 1
0.641667321584463 1
-0.00681631186437345 1
0.519945369499597 1
0.862687212926772 1
1.02701908263008 1
1.14838330652758 1
0.956691763115065 1
0.303375201320795 1
-0.812110986839579 0
0.920989004171429 1
0.790660037929928 1
0.215414616166633 1
0.54996198923984 1
1.1814683561808 0
-0.231294820431212 1
-0.0689266382027204 1
0.831430265410963 1
0.67109837613584 1
0.213601660030546 1
0.091562579779398 1
1.01958339196489 1
0.4109761364632 1
-0.441900294098249 0
0.534054943724276 1
-0.014907069705376 1
0.918010484219234 1
0.481696559794469 1
0.899482989712436 1
1.00753022944147 1
0.59661775323508 1
0.4080392150362 1
0.427041925581239 1
1.24340539734659 1
-0.511650263148209 0
0.246228688600608 1
0.448990707960578 1
0.0704460991374234 1
0.00956114650429734 1
-0.375990057189993 0
0.871459295636592 1
-0.17678534615461 1
0.971032999441422 1
0.194673845614844 1
1.10410123560013 1
-0.452873654411798 1
-0.133620774855756 0
0.722794762902751 1
0.106948677067173 1
0.431481696558303 1
0.841839301725582 1
0.721077039493269 1
0.657925880131568 1
0.475959667247882 1
-0.307761588398113 0
0.34027445065599 1
0.88560627695646 1
0.832464680432027 1
0.271772427931738 1
0.785571535164783 1
1.0272563939937 1
0.684296159258864 1
0.255939645303969 1
0.709929032229642 1
0.307117718023775 1
0.551759209943028 1
1.49209183392355 1
0.169796022171646 1
0.659175046027194 1
0.346091719244046 1
0.344147816947461 1
0.133879455148919 1
0.71382396300628 1
0.827844460350518 1
-0.0487247662944291 1
1.09135653750858 1
0.362525807930783 1
0.422627272044073 1
-0.145873030973159 1
0.896128062330989 1
-0.180597164577458 1
0.390453702642256 1
0.14173430822124 1
0.111057900967321 1
1.02898258670212 0
1.00112162419255 1
0.192148110625362 1
0.668576336611293 1
0.78858095315394 1
1.22892324675924 0
0.523397597315082 1
1.30874492006582 1
0.353484750085414 1
0.411171092398746 1
0.405884565102198 1
0.928277799697438 1
0.287473873006949 1
1.0937097845319 0
-0.596311536176377 1
0.763399529326039 1
0.723452032273609 1
-0.0981599749299919 1
0.334272658673787 1
0.869319980110861 1
-0.0239402886389233 1
0.819150867888652 1
0.23499213670542 1
0.40724358171544 1
0.268876455174347 1
0.0788802387724161 1
0.422020326486008 1
0.556683602918346 1
0.130991718946212 1
-0.132126620792817 1
0.594123010451445 1
1.01721767571892 1
0.671975872056253 1
1.12950165008433 1
-0.0288514305361252 1
-0.0157067638818071 1
0.357509614351718 1
0.00509117361703854 1
0.992453940370614 1
-0.104146509593528 1
0.277003642790761 1
0.754028979676513 1
1.00540356123018 0
0.225896617227208 1
0.120993731863605 1
1.18127276113885 0
0.62292484369905 1
0.86672808602023 1
0.731895590414746 1
0.807614744956282 1
1.56967567719337 1
1.41389625806152 1
0.771880960537583 1
0.26846148928305 1
0.410051796693882 1
0.311633004771062 1
0.837306529649056 1
0.775993541144567 1
0.215843553284155 1
0.713099756497924 1
1.08318259404326 1
0.549816377443366 1
1.42297086787401 1
0.174544359593189 1
0.515978339878568 1
-0.225197781247595 1
0.606693887870407 1
0.511611158157626 1
-0.0563634992779731 1
-0.152492678013087 1
0.751343102956346 1
0.118603255082595 1
0.449124895576628 1
1.10423149416893 1
0.973598878379199 1
0.786425201190141 1
0.311127022295035 1
0.370619064564263 1
1.09166793825127 1
0.736599255835528 1
0.930423867699551 1
1.09098938244821 1
0.688849436321199 1
0.50724077452941 1
0.64642173657436 1
1.26634707499612 1
1.28121321787861 1
0.204647911754945 1
-0.00700890361019836 1
0.78779558471051 1
0.937550099446864 1
0.113575152099778 1
0.524406627589178 1
0.695391332481252 1
-0.114030909062075 1
0.39481569318033 1
0.554151112206193 1
0.362383782011019 1
0.221151946042648 1
0.455799513184101 1
0.87772329824975 1
0.507230176708198 1
0.536927720839875 1
0.517714519792154 1
0.431195212507543 1
0.446038943587621 1
1.17189470899843 1
-0.247524039201261 1
-0.307779887758246 1
0.819834453464329 1
0.379649265017728 1
0.411901008011199 1
0.640117395740956 1
0.907118856843339 1
0.612241796831582 1
0.534087365657185 1
0.0102046161996644 1
1.2533667490188 1
0.165002182515616 1
1.16764213169645 1
0.743184482886194 1
0.802294977361404 1
0.869303289286739 1
0.642656208892489 1
-0.0184544949545022 1
0.709839723410163 1
1.21963448537998 0
0.748950452600251 1
0.82839771451331 1
-0.132699811407652 0
0.71045936902178 1
0.766964812933889 1
0.694614891428645 1
0.0323658989372703 1
0.667886034053788 1
0.494877063629345 1
0.430819000134291 1
1.17797407809366 1
1.02265043457818 1
1.39080946683001 1
0.168074267470789 1
0.511562598571078 1
0.978483480876363 1
0.423286088276486 1
0.210325220859037 1
1.23652557613695 0
0.675754131396464 1
-0.11113750997638 1
1.13420612335646 1
0.947330360913928 1
0.45383396355281 1
0.443599659828861 1
0.297987335938407 1
-0.0713915105266508 1
0.0893867450563997 1
0.0940471182313822 1
0.646796648160887 1
0.500089263812944 1
0.90261420918221 1
0.320127387453286 1
0.225983271668984 1
0.329552583562069 1
0.297010852503877 1
0.931214863298025 1
-0.074101770550678 1
0.828315422065761 1
0.384241379821968 1
0.347950083743284 1
0.452305609956183 1
0.86460082129431 1
0.441292106000991 1
0.35001765998351 1
0.118379819360405 1
1.49052985080355 1
0.693339322727295 1
0.710717918084389 1
0.402362812546835 1
0.845573954897108 1
-0.250568503220684 1
0.234619853217193 1
0.93827002726263 1
0.187392386085984 1
0.738718956967643 1
1.2479009510613 1
0.398162503857642 1
0.635158033008256 1
-0.246082318790867 1
0.133968546783694 1
0.469053130627752 1
0.779798003404094 1
0.300942794759423 1
1.18635558722836 1
1.01007302416916 1
0.591776482698601 1
0.203298231862505 1
0.648650401663916 1
1.01641095573668 1
0.368726683285028 1
-0.258412164745429 1
0.454810427373107 1
1.26788037798326 1
-0.0504337637400496 1
1.2025551386856 1
1.16738894643704 1
0.332941993859172 1
0.0204215149737176 1
0.328815067182086 1
0.44976739908521 1
-0.119669332804259 1
0.936630083296462 1
0.251929727911588 1
0.942174125528225 1
0.479463301834004 1
1.21750930075424 0
0.306956221550554 1
0.271667465458045 1
1.01889529294903 1
0.917826640319714 1
1.45900599084044 1
0.169847841011977 1
0.821243489480445 1
1.33695072336134 1
-0.743720398311419 0
0.590284285651496 1
1.43649282139291 1
1.07586997904152 1
1.07829561965563 1
0.3124076028402 1
0.951211511669993 1
-0.150048641161075 1
0.425748949848891 1
0.774651414023037 1
0.740836160874261 1
-0.528901980252452 0
0.387887982675304 1
0.0150098383077613 1
1.54172081196712 0
0.149369369534925 1
1.26154946181256 1
0.474723396003946 1
-0.162102484723211 1
0.936231745213147 1
-0.264087534118812 1
-0.100172504767405 1
0.682619564077609 1
0.413104766186574 1
0.232931568253239 1
0.482375553236665 1
0.38403340067333 1
1.3375305080682 0
0.0413134937923444 1
0.285778745223557 1
1.46554924568279 0
1.51045360915896 1
0.71424008170773 1
0.630521921235501 1
-0.027722606381357 1
0.865936960739124 1
0.308202185483344 1
-1.30503433298453 0
0.254552161785487 1
1.05146216824821 0
0.575512342500344 1
1.36161011310623 0
1.03510945512889 1
-0.0473344544157441 1
1.58021978611056 0
0.60927457560504 1
-0.341120360014716 1
0.00981771632760851 1
0.374830701013178 1
1.06909649729118 1
0.832044659127084 1
-0.0122940534748755 1
0.702388935199306 1
0.7289550607551 1
0.0676388797195397 1
1.03841636020623 1
1.04506392683984 1
0.630057588072302 1
0.582262426409601 1
1.0310625430361 1
-0.0283380383460123 1
0.362755989836521 1
1.39167021955722 0
-0.105588763087932 1
0.902699379155871 1
-0.125621881168848 1
-0.00334377387843671 1
0.530041778574563 1
0.148420094370678 1
0.302193197645277 1
1.34570535016252 0
0.259483955144436 1
0.281851320409295 1
1.01942707462083 1
0.566422056333686 1
1.37522520874569 0
1.34774737541336 0
0.467517426584198 1
1.21175935181629 1
0.837462639066903 1
0.482249198829772 1
0.642257512584258 1
1.08616696418908 1
0.0750669295317273 1
0.83969165013073 1
0.0472496433343687 1
0.796618062596011 1
0.584794401626783 1
1.13810781969789 1
0.35228781596774 1
0.4808139036268 1
1.26305611740101 0
1.2794302171606 1
0.669133576192011 1
-0.199905144694154 1
1.27930828739733 1
0.356209565956338 1
0.670949168988694 1
-0.133303247102432 1
1.05772085878937 0
0.842118934654906 1
0.516203686727441 1
0.326085960791767 1
0.523288089209878 1
0.121569725235051 1
0.347963843062145 1
1.3919140348426 1
0.17814563337825 1
1.03437217996061 1
-0.0288619999142205 1
0.507689342092024 1
0.810335372504696 1
0.0337389428933578 1
0.4457890076848 1
0.887435505655594 1
-0.466629196024825 1
1.68866378435456 1
0.620674177648638 1
0.976307869215059 1
0.958598539571785 1
0.140711250882701 1
0.0147560289245327 1
1.35951082458773 1
0.812521692553222 1
0.808570006791497 1
0.738910075753006 1
0.161873903052211 0
0.368530728675018 1
1.17268877760544 0
0.664896929011087 1
0.480559083660331 1
0.62992834527471 1
0.672283200068575 1
0.625651264702092 1
0.139475460287317 1
1.13377232545268 1
0.443247915314797 1
0.471851294487875 1
1.09434847661841 1
0.544981437936846 1
0.286034753925891 1
-0.139139522342735 1
0.318591287022408 1
0.696611340452678 1
0.551020101751966 1
0.512142438605122 1
-0.11852537807215 1
0.585878650634691 1
0.199965262667612 1
0.666218225860712 1
0.00757859486695144 1
0.86551374965266 1
-0.0928340170637959 1
2.14467423645703 0
0.560100756796283 1
0.616959906412566 1
0.0214227494532125 1
0.370146717153488 1
0.180191457007483 1
0.302738617922804 1
0.0958646487011033 1
0.740213062972359 1
0.853225031602074 1
1.13861116150556 1
0.745698342514016 1
0.305266065575281 1
0.953468128222023 1
0.560245731920221 1
1.57469977427492 0
0.654981289005171 1
0.72862496479763 1
0.435257824525773 1
0.988669206450722 1
-0.115587677671591 1
0.71752970886074 1
1.21599045618633 1
0.0838680408742375 1
0.361059121778263 1
0.58010849471927 1
0.219550965541854 1
0.581077064849345 1
0.132188634996354 1
-0.239821488841735 0
0.0547569571019081 1
0.1395404718382 1
-0.327022421926775 1
0.150286782227843 1
1.07999114693843 1
0.338515855417129 1
0.114656554721081 1
0.600141637095003 1
0.0641897750477758 1
0.800725166247196 1
0.819818724689313 1
0.0256919599476891 1
0.269463966341254 1
0.930951144540323 1
1.6013485556319 0
0.977445575891226 1
0.261636082557504 1
0.0654124383352501 1
0.261265372108393 1
0.62883380030696 1
0.791856477065201 1
0.0624442597569861 1
0.652695005168183 1
-0.00851493207236532 1
0.231525000396791 1
0.550469411745265 1
0.610916715833159 1
-0.0502762698415583 1
0.159398952755404 1
0.352701790912029 1
1.08354127415668 1
0.81258578390935 1
0.484958471475933 1
1.04613261272394 1
0.721744678084682 1
0.155917954696813 1
0.249044197352129 1
0.141184481471143 1
0.340772490216591 1
0.783850319696613 1
0.486021437290565 1
0.40001855526193 1
1.47302847207646 0
1.1193271467563 1
0.46264013736231 1
0.0368821490866963 1
-0.114006209131327 1
0.964115647496178 1
0.683895900476368 1
0.455275044772948 1
-0.96270082134927 0
0.134944463511096 1
1.06263460787379 1
1.02115437531553 1
0.930255577215341 1
0.870823082123554 1
0.947507041729534 1
0.433902573543267 1
0.590633537320493 1
0.375417398437686 1
1.0751419996282 1
0.210277132229558 1
1.07318039433879 1
0.217197221895692 1
0.0806248822884138 1
0.0870877725755082 1
0.417822504113552 1
1.06050658235656 0
0.550603361544962 1
0.134661655801282 1
1.01279334267865 1
0.741862763923236 1
0.918702675046464 1
0.137694833736886 1
-0.105179574650175 1
-0.292090595248255 1
0.748586017038217 1
1.57718895757568 1
0.385410619140882 1
-0.416807698387993 0
0.324006674043918 1
-0.458115061688836 0
0.577581306974401 1
0.43469103088073 1
0.774001156845475 1
0.181038795173455 1
1.45912990443516 1
1.34434536214096 1
-0.0818736941526457 1
0.608058133570753 1
0.486876723960465 1
1.24620900871481 1
0.280510100220941 1
0.200079196181446 1
-0.0555365020188165 0
0.590211971516292 1
0.749570513314409 1
0.44049689811516 1
0.450062517705192 1
-0.17905249487644 1
0.117887010321198 1
0.318788817700287 1
1.03950397624705 1
0.420435080409152 1
0.585682927018054 1
0.777182478838735 1
0.276179530423056 1
0.915265621007638 1
0.501020820524199 1
1.4397290714458 0
0.137468293231578 1
0.740455242115159 1
0.416482065904844 1
1.24366756009179 1
0.755324217024946 1
-0.239146860032352 1
0.384320659127134 1
0.579348464937882 1
0.0474478182906479 1
-0.0514919868946554 1
-0.361055720421012 1
-0.239794012141283 0
-0.101083611190331 1
0.859494497773053 1
0.689691465066818 1
1.07714310685218 1
0.161967431331488 1
0.737918074837028 1
0.366476982807975 1
0.56976669209768 1
-0.200225825657419 0
0.825478566269712 1
0.932964889720625 1
0.563803819571818 1
0.714435436649621 1
0.226226967730123 1
-0.166382295696664 1
0.290538870755928 1
0.731743678848192 1
0.238275538687203 1
0.0998336313796633 1
0.418640159428341 1
0.186080985174459 1
1.24634287400576 0
0.429941249583564 1
-0.10244429477081 1
0.201093289119798 1
0.508072651090176 1
0.570255541792398 1
0.172102651785077 1
0.811076872363912 1
0.252033305064488 1
1.13027913513721 1
0.733322831494358 1
0.0190928161947618 1
-0.148885688827318 1
-0.217435092142628 1
1.55100598195359 0
-0.813425226946124 0
1.10494245042053 1
-0.159672520068609 1
0.0129087071296577 1
0.462544580338226 1
0.462618951331129 1
0.869128277993191 1
0.228565539435212 1
0.437376196609639 1
0.902546265456437 1
0.64594487596325 1
0.480334217825136 1
1.03483827290532 1
1.2617019092532 1
1.1097166623947 0
1.00043049580422 1
0.917616942097265 1
0.337736979139908 1
0.203234836512917 1
0.24849260692783 1
1.03887021276701 1
0.185870360275136 1
0.0165245458537041 1
-0.818645007723137 0
0.722766916302815 1
0.193407051646673 1
0.865023284480823 1
0.70556562460974 1
-0.814623384239918 0
0.501395663229099 1
-0.492910757296203 0
0.362468784265025 1
0.285607345982893 1
1.30289315573776 1
1.26792368699342 0
0.901825458606439 1
0.391115311332931 1
0.926613266755803 1
-0.141699159143771 1
0.426868581279561 1
0.12028381334806 1
0.727465778045936 1
0.583296020601119 1
-0.0137944201405152 1
0.423691359783461 1
0.887771762575038 1
0.534722860878069 1
0.725259896168035 1
0.338603840934411 1
0.0641187457656007 1
0.722021845181099 1
0.075448321268735 1
1.35144139352145 1
0.53928187429922 1
-0.227535781224693 1
0.803596598125949 1
1.67605186653328 0
0.557343456751016 1
0.652531625627393 1
0.0134894827127131 1
1.30086710033936 1
0.293143150839678 1
0.808279932472154 1
0.405213604645116 1
0.575847400687826 1
1.02631176842674 1
0.945571760776764 1
0.299419433663102 1
-0.387352402386704 0
0.805221441619359 1
1.74443570941505 0
1.56609958337111 1
-0.593664951670406 0
0.735507769931446 1
0.127258094172587 1
0.671842878384063 1
-0.206845779317902 0
-0.120479136778922 1
1.54152677032118 0
0.512327685214744 1
0.262476254722215 1
0.43514471871425 1
-0.210578304652019 0
0.441587179045004 1
1.10858572187359 1
0.323037550595978 1
0.647912011514404 1
0.314005474534082 1
0.19543728484114 1
0.264757023145262 1
1.45390081477935 1
0.349013405878567 1
0.882162230380011 1
1.01182797488817 1
1.04138010339679 1
0.386871316357707 1
0.994482755148459 1
0.27719068698475 1
1.58321046792936 1
0.0732047042013422 1
0.279560726317824 1
0.886371064021925 1
-0.469936944150188 1
0.915752442029068 1
-0.348822051770857 1
-0.0067281059843861 1
0.478306498444744 1
0.0516339207171335 1
0.668712263517917 1
0.465487698189084 1
1.01577735554458 1
0.581562056808655 1
0.41152349466007 1
0.0144842892981415 1
0.51918909880129 1
0.159589182886169 1
-1.32191757263411 0
0.38521969168405 1
0.806214994322344 1
-0.0603087572426309 1
-0.272562167678152 1
0.529506261987883 1
0.460427517025085 1
0.480090842798662 1
0.87685068414971 1
0.584135127166772 1
1.01297040269293 1
0.0528832340679054 1
0.850428030236203 1
0.837857491620001 1
-0.0822802395372118 1
1.36321390820148 1
0.734647479779996 1
0.516495025225576 1
-0.0481534373856842 1
0.654053562332503 1
0.378566707371861 1
0.361417856142559 1
1.51928187559022 0
0.555453891559613 1
-0.585317544764862 0
0.278416378123162 1
-0.295188557962318 1
0.227182418541817 1
0.264240430812657 1
-0.926932940491588 0
1.11892668636497 1
0.52482281979234 1
-0.170010165862044 1
0.710523853701478 1
0.447396901084895 1
0.153516492682918 1
0.575945275252312 1
-0.190496224573514 1
1.2746474613424 1
0.71175169350822 1
1.46277545706227 1
0.363328244650686 1
0.719260677591881 1
0.521856984026477 1
0.0892941998620447 1
0.474605646080839 1
-0.562990642494909 1
-0.698653618054014 1
0.366710882059123 1
0.401090775536279 1
0.0859921496593506 1
0.614737724675935 1
0.499276170470615 1
0.575067445599487 1
-0.160070937045638 1
0.604695250898683 1
0.970224553631541 1
0.40593645665638 1
0.899806439049443 1
0.539587384903259 1
0.361966229871808 1
0.640873190716976 1
-0.346273683978169 1
0.762705078377857 1
0.302827931276777 1
1.20800675246144 1
0.666832798809675 1
0.0305920330961693 1
0.77489522925152 1
-0.119442583312329 0
0.490141143731678 1
-0.121988154289736 1
1.10828985778791 1
0.490059226330235 1
0.0557652450472113 1
1.16849684167983 1
0.538285371798112 1
0.646984920678825 1
0.277771127977581 1
0.349004426164445 1
0.672678005479279 1
-0.534007172205657 0
0.392846170347406 1
0.70182717573516 1
0.524003248508439 1
0.501681722552156 1
0.545845026899195 1
0.00721922093123997 1
1.14014995545525 1
0.64716677613866 1
0.790935170124473 1
0.421238857299447 1
-0.226532203968642 1
-0.144399764357683 1
1.18200746674178 1
0.174501403943865 1
1.81722872233299 0
0.41822713068186 1
1.19522351414714 1
0.358235660259454 1
0.836623983154386 1
0.035292855337177 1
0.429060035958272 1
1.70947803525778 0
0.833753326392281 1
-0.561348346191004 0
-0.0854055795900871 1
1.15014565962173 1
0.511084341224829 1
0.3284956393328 1
0.364876260431546 1
0.644170732119794 1
0.957858438173907 1
0.736253863113825 1
1.27253756681397 1
0.825125207328104 1
0.463108231898368 1
0.756154211122915 1
0.985552544469927 1
0.813026219633012 1
0.219545305587743 1
0.45809990585773 1
-0.116450499761275 0
0.440781938867766 1
0.760368464640159 1
0.533344217537284 1
0.346300910262803 1
0.386201016336771 1
0.0489330227530887 1
0.604238266812133 1
1.56049585178424 0
0.0939600423875875 1
-0.416123820417288 0
-0.136305444133105 1
0.812946077968091 1
0.451540323533016 1
0.857869871844675 1
0.0119143096367054 1
0.422825165056695 1
-0.0339766754681674 1
0.344675026143497 1
0.0751550228477339 1
0.514490997655702 1
0.810205773606125 1
0.789757453695311 1
1.39405388158962 1
0.0206568376472173 1
0.670987514803846 1
0.00604677401048574 1
0.593799553124963 1
0.847995572721077 1
0.746471826784416 1
0.390290390328962 1
0.473475864673606 1
0.52579083288091 1
0.475038399167435 1
0.239870146645052 1
0.483304200526771 1
0.299418158468265 1
0.388974945359585 1
-0.0923754855512488 0
0.271269823180759 1
0.27618254418292 1
0.802940612312922 1
0.823556459394479 1
0.666345942932957 1
1.25073404359556 1
0.289626465739377 1
-0.142714335587551 1
0.366243297193021 1
0.680722567686305 1
1.15536636484445 1
-0.0876117725582955 1
0.551525165583973 1
1.27047979697023 1
0.50129163078849 1
1.00431514668276 1
0.600703911103953 1
0.584221861462182 1
1.43874517760996 0
1.07786816491822 1
1.24830250262466 0
0.395511310572235 1
0.86540707007936 1
0.162320085542079 1
0.661199229328192 1
0.631898410600424 1
0.557342404792645 1
0.578197612928885 1
-0.354429485665643 0
0.656266116096244 1
0.0601605055404318 1
0.420998917302997 1
1.1150556540741 1
0.362633737155248 1
0.882136072021678 1
1.15248626087131 1
0.0997482462573933 1
0.517893711675111 1
0.423284938628329 1
0.149842298744032 1
0.245873650539706 1
0.443339153667364 1
0.246485628500764 1
0.062457978874768 1
0.524483259414025 1
0.483402478194358 1
0.406326158229599 1
0.607119622289344 1
0.00702928665658032 1
0.724905457193417 1
0.529898971619463 1
1.21782462568691 1
1.0137142371188 1
0.24305276468948 1
0.868418389083184 1
-0.491397360401974 1
0.518113919292182 1
-0.604629965021462 1
0.101189977750017 1
0.560083486019406 1
0.2502163698672 1
1.18645925675251 0
0.477624963896281 1
1.48723822090485 1
0.144184041789629 1
0.334795221611074 1
0.838771228848094 1
0.317940556791876 1
0.727356085475237 1
-0.347398142072881 1
0.00853536615774172 1
0.63007371744602 1
0.969617011386944 1
0.401614220259309 1
0.624268543298917 1
-0.724712112434677 0
0.696880462669925 1
0.255882943483137 1
0.0147961342970919 1
0.945560767694594 1
1.20752005498582 0
0.31974740198576 1
0.737857579600011 1
-0.164256523080433 1
0.980222004764441 1
0.418635983666366 1
0.193978919070615 1
1.15371037007197 1
0.153092195055663 1
0.788103656955534 1
0.447845078730142 1
0.86409818873717 1
0.988154659657464 1
0.343963693943783 1
0.524476245287848 1
-0.56275932804651 0
0.411517404563005 1
0.815925873443911 1
0.688877157834463 1
-0.301128777640653 0
0.465627837349651 1
0.543932988007801 1
0.0767347363991232 1
0.680651002914163 1
0.736577690963341 1
0.974099466158069 1
0.44850101092246 1
0.836148988339295 1
0.539056825300663 1
0.709858471252298 1
0.67347906156732 1
0.243928236035983 1
0.645875415954989 1
0.604923570885598 1
0.614286932055948 1
0.494404949040646 1
1.0622259804549 1
0.608781085924643 1
0.333188395608054 1
0.781256345143882 1
0.261622121811789 1
1.34053178313112 0
0.821834070118259 1
0.148786308912887 1
0.550483050050264 1
1.21883520437015 1
-0.0172081560104927 1
0.905959294238836 1
0.127945756245186 1
0.599796799806098 1
-0.117293749336644 1
-0.426811583996542 0
0.139697145094134 1
-0.0560638790066437 1
0.781923129603909 1
0.527455154279016 1
0.193286935398862 1
-0.0761833013640987 1
0.678674324296579 1
0.201048246658975 1
0.835758634374197 1
0.188568822543961 1
0.438906049572887 1
0.0887360679418353 1
1.0380106756318 0
0.313083969688491 1
1.20275570294169 1
0.456471456355729 1
0.390589662508464 1
0.442908437118776 1
-0.218324339028282 1
-0.227572239049405 1
1.33372721418788 1
0.215504526559702 1
0.263192021681391 1
0.463016238051329 1
0.835823181822384 1
0.597801514955461 1
0.0815320271696606 1
-0.239260101418092 1
0.452836336475501 1
0.417673359033771 1
0.15130040755374 1
0.201108724769131 1
1.00044238237612 1
0.293903617630693 1
0.712589143028151 1
0.881811106452917 1
1.02296545359866 1
0.911254544235817 1
0.43156108176856 1
1.21154705233909 1
0.38687992586005 1
0.66047627853776 1
0.383104539123805 1
1.74180457816781 0
0.627909658716245 1
0.522991414263644 1
0.463703793914493 1
0.348622910930476 1
0.207278588938275 1
1.37101020971467 1
0.452938012040031 1
-0.118155672409537 1
0.809939316923066 1
0.317000594499801 1
0.146059787682168 1
0.325624403045252 1
0.229742973976562 1
0.660613487784964 1
-0.464753364826959 1
-0.594607619822957 0
-0.0140252900399364 1
0.00804185984286583 1
0.13285666747797 1
0.197265881975623 1
0.745687005733771 1
1.29935817194746 0
0.0362372633270035 1
0.69523691997036 1
0.459562526517205 1
0.316571797123409 1
0.693140514943577 1
0.124407050556785 1
0.460681723898169 1
1.41233193831553 1
0.407243793732811 1
0.750655273898953 1
0.221028310334945 1
0.696561311604665 1
0.678578582259342 1
1.02975075102709 1
1.1355115224668 1
1.74368374701672 0
0.225452434152186 1
0.362662559691106 1
0.525086896357223 1
1.34492462266418 1
0.38310962140196 1
0.0322509731825339 1
0.232539234967734 1
0.786468873434249 1
0.705247678300227 1
0.937221863529797 1
0.746057729389477 1
1.28047284342196 1
0.880890008519112 1
0.726542329486319 1
-0.165904044976265 1
-0.142982288808988 0
0.396208004558121 1
-0.25724536743466 0
0.255057240829085 1
-0.0854288387238035 1
0.609960746417891 1
0.298761660700174 1
0.942927060239981 1
-0.0598382055495773 0
-0.274034351603444 0
0.594441189503021 1
0.243637883938678 1
0.150564128576928 1
0.403906215211478 1
0.606435889995403 1
0.729583360959953 1
-0.361831591468871 1
-0.621596050140138 0
0.13250800431314 1
0.919405419733327 1
0.80243214448905 1
0.797843295898344 1
0.0950977107491618 1
0.427166378965622 1
0.382139306833939 1
0.855522355790049 1
0.471262401826984 1
0.261891771839158 1
0.809195743924274 1
0.549484872811608 1
-0.227030193767473 1
-0.152797929246697 1
1.3836168765064 1
-0.132282154243142 1
0.0944236246734656 1
0.494565368404119 1
0.980677364173304 1
0.403382829715056 1
0.218936625535536 1
0.293407161802544 1
0.396980859269868 1
0.653501322056617 1
0.851614401474301 1
0.305779791557778 1
0.248205214095783 1
0.23694779882213 1
-0.172482802315585 1
0.634788244665151 1
-0.0506038031920845 1
0.147223952913985 1
0.491351254856361 1
0.22241645834803 1
1.46891306110323 1
0.643906304666744 1
0.357253879968144 1
0.415806941156461 1
1.17098264631225 1
-0.0219423376679279 1
-1.04620330264965 0
0.668452936056783 1
1.52867390148631 0
0.574958927667089 1
0.742113043173801 1
-0.0258957184380475 1
1.10943204983952 1
0.612656881946506 1
0.550403613733344 1
0.540101365370396 1
0.884420700648489 1
1.06383288617728 1
0.290584136744159 1
0.771839335257247 1
0.663234146512025 1
0.48640212189135 1
1.04402836279454 1
0.468706031490056 1
-0.141981361910037 1
0.586924875871488 1
0.557799819965809 1
1.47272453059166 0
-0.453922326233011 0
0.947724677252829 1
0.771297567130293 1
0.0256445889985549 1
0.762211374424851 1
0.968576328275787 1
0.122886740554336 1
1.00387286769782 1
1.132601266418 1
0.687999878537499 1
0.850283663749878 1
0.874049977042514 1
1.02647928683023 1
0.856810280833769 1
1.21170234606119 0
0.463691570667332 1
0.47570600303571 1
1.38985475790976 0
0.459822944074459 1
-0.0563312099037997 1
0.96936987951418 1
1.24692315787028 0
0.57249765317697 1
0.713932258291489 1
0.310144839976405 1
0.778002177500642 1
0.485536786933345 1
0.729548350716149 1
0.457815486814255 1
0.670206220070422 1
1.15252925746004 0
0.262031270528069 1
0.649758647268941 1
0.0290466186653862 1
-0.372744957594355 0
-0.373568372384673 0
0.259889328308689 1
0.710636068052972 1
1.25567860525344 1
0.707679104659883 1
-0.17472351602129 1
-1.27838024260374 0
-0.310608475642049 0
0.776612208848384 1
0.817396317655969 1
0.0134821249924206 1
0.466210598181721 1
-0.124204175742254 1
0.236656692264318 1
0.676208279740527 1
0.410292222960678 1
0.0852557193520087 1
1.30397697400753 1
0.655487097789069 1
1.13384818102108 1
0.389212714790039 1
0.353809010794858 1
0.939197714777523 1
0.34232775782026 1
0.403173442775458 1
0.711488115237039 1
0.172928016819426 1
0.931277498847803 0
0.392659862729529 1
0.369187281614549 1
0.622697144838795 1
0.364215664400585 1
0.370660077862368 1
0.956044451210239 1
0.824205265590334 1
-0.00156522352756727 1
0.679280224527958 1
0.671282016709832 1
0.311385836271958 1
0.658769404937529 1
0.330992878025831 1
0.529951895058755 1
-0.52390915020289 1
0.95862166445666 1
0.38176834294654 1
0.41831325835839 1
1.29571892644011 1
0.400170724359381 1
0.52892105131972 1
0.611390255882928 1
1.02060972433084 1
0.478405049418152 1
0.444176406693449 1
0.360785272120563 1
-0.167865855325145 0
-0.218795806971013 1
0.939994469265374 1
0.838172337032323 1
0.387709669161221 1
-0.0150683919256507 1
0.840481837688089 1
0.0535690072568405 1
-0.289412505689772 1
0.461720811374816 1
1.14998870821364 1
0.994097358433104 1
-0.108765059361602 1
0.0734468299696588 1
1.16036809754507 1
0.0670639913582924 1
0.795384216605421 1
-0.0335410865628644 1
0.439354870582538 1
0.219419556769081 1
1.2035657013217 0
0.839037833638243 1
-0.189452669963647 1
0.155814075736946 1
-0.050191246170899 1
0.247551245863684 1
0.580527691035257 1
0.385696815894434 1
0.153150687894504 1
0.0281690951341457 1
1.01657242542491 1
1.36318421753672 1
1.22568051592393 1
0.307152810933219 1
0.63010034604679 1
0.142303174684171 1
0.946990218180281 1
-0.0675471716654929 1
0.723157111446582 1
-0.05171492050201 1
1.76491379666987 0
0.26038875665329 1
0.399488518969499 1
0.54497182246622 1
0.939509625411872 1
0.843094664090244 1
1.11617345071044 1
0.590979780141347 1
0.696407548617071 1
1.27381603682394 1
0.867097586373498 1
0.487025201762998 1
1.29026092560986 1
1.0394570054268 1
1.23029758804181 0
0.852451006474815 1
0.303447843432166 1
0.665044415708023 1
0.98350420086558 1
1.15288561458499 1
0.415680107564546 1
0.586924605334583 1
0.0300617713676888 1
0.5948737389292 1
-0.217195228436706 1
0.652532503241468 1
0.131973635030304 1
0.614578271260506 1
-0.0105807512595729 1
0.809747768044316 1
0.0964207700280713 1
0.384919177289764 1
0.080919306123575 1
-0.0945805818405112 1
1.33929645777103 0
0.573209596590837 1
0.488216614574172 1
-0.0896324436411719 1
0.173364876965548 1
1.08765357071951 1
0.529653691981107 1
1.55102713108164 0
0.860134327021307 1
1.31409225163605 1
-0.0366820077222991 1
-0.622122495726514 0
0.0467063727678216 1
0.133789084593389 1
0.082264085007706 1
0.861610287046414 1
0.454120720339581 1
0.0688535228760279 1
0.205235216375883 1
-0.125042808570888 1
0.254455918020921 1
0.544207947645893 1
0.554986961746454 1
0.780128857709999 1
0.450400881628343 1
-0.0758205141105101 1
-0.173907017120585 1
-0.0162463211715402 1
0.637516720700601 1
1.34086200022469 1
0.791185594070946 1
0.97461549463756 1
0.613454838239583 1
0.332415527722966 1
0.20969032461056 1
0.680089185072091 1
0.349578475234841 1
0.380299506536733 1
0.158605245521382 1
0.816810232205571 1
1.06737020226619 1
0.696719998402683 1
0.438818844423927 1
0.479512963894173 1
1.20264800254898 0
0.316238036567493 1
0.0148156260588832 1
0.293549194946608 1
0.523524076271203 1
0.983759464453736 1
0.089789500415126 1
0.518854829422026 1
0.995198658394926 1
0.279089230089168 1
0.686493115125999 1
0.363276742579126 1
0.172610756775335 1
0.402270774562573 1
0.120903056482106 1
1.121655521542 0
1.31930554491667 0
0.766109118670259 1
-0.124550039294326 1
-0.662210485297252 1
0.563538344154079 1
0.434014004723728 1
0.585413830822622 1
1.07970610588165 0
1.25722226043833 0
-0.00216521111473997 1
0.432549447708795 1
0.265336605494396 1
-0.268469990851127 1
0.735856485577908 1
0.201711411811774 1
-0.123566020007358 1
-0.113420617338024 1
0.137760662805425 1
0.908752572594491 1
0.379771180889343 1
0.952873172282429 1
0.366618425459075 1
0.115894847084428 1
0.607607359867751 1
0.607319609158259 1
-0.202475371472418 1
0.435661967437636 1
1.15065449447531 1
1.080255090646 1
0.419278960669684 1
0.555968237323725 1
0.118495745562553 1
0.92307144205029 1
0.329175793722406 1
0.647449393248133 1
0.869748102091691 1
0.5044695292108 1
0.493386289608447 1
0.529653442629337 1
0.257627073334071 1
0.443270107466377 1
0.277578491212363 1
-0.218467476209435 1
0.624343929917618 1
0.135939237241798 1
1.32191672008544 1
0.0211994122524814 1
0.943501973762193 1
-0.549471470855938 0
0.16907042567 1
-0.305700882907327 1
0.567219056787184 1
0.923176404963128 1
0.0915751670304118 1
0.27503633923924 1
0.421103245682484 1
0.700914949765591 1
0.653447461533494 1
1.12040592619532 1
0.974344473812352 1
0.364723635897229 1
0.684930307337949 1
0.232851412998378 1
0.426319984812334 1
0.279273508828514 1
0.489945607254917 1
1.32116948920508 0
0.828193768545387 1
0.802573910245248 1
0.468213208904921 1
0.546620895629592 1
-0.463602757870481 1
0.61817058611832 1
0.534837761770342 1
0.690057705179649 1
1.43533824214719 0
-0.460805477414306 0
0.713198755713103 1
0.249049219703067 1
0.680834966400134 1
0.955909121904122 1
0.179318829987672 1
0.638539218464762 1
0.712557555923549 1
1.95703404153542 0
1.10711400913056 1
0.165364582571361 1
0.119361205043747 1
0.941310022762588 1
0.783072021382902 1
0.460496331141035 1
0.225551035485046 1
0.696549965650956 1
0.885842470257618 1
0.777299768325911 1
0.542706915306558 1
0.463550511509108 1
0.608242477052263 1
-0.302640645158389 1
0.333606655209964 1
1.29554800899524 1
-0.592996141018258 0
0.231656596429495 1
0.0580583508050676 1
0.353118254499449 1
0.750161849992979 1
0.576034622661476 1
1.0961299373371 1
0.517880578554576 1
0.555685237768542 1
0.720059442719478 1
-0.212809156224127 1
0.582444185457047 1
0.489986068907174 1
0.387308251377663 1
0.407717080671255 1
1.1055861016169 1
1.19367918932823 0
0.962692821200469 1
-0.235584893718138 1
0.469623530393654 1
0.288199794493492 1
0.670414635133455 1
0.145184740257373 1
0.496183935953935 1
0.712349300232283 1
0.704386774940715 1
-0.118896985330626 1
0.832722706354606 1
0.104845300567761 1
0.467090756972874 1
0.179487013441253 1
0.929062241887561 1
1.37045076327127 1
1.02500964258406 1
0.7757406663179 1
0.566086320112565 1
0.414634346069896 1
0.957287320572697 1
0.475979957325446 1
0.407792494546067 1
0.469043869985106 1
0.432457771812647 1
0.414132795043465 1
0.158555602581182 1
0.478019776967926 1
0.925366483940775 1
0.0178976142662548 1
1.3021542977118 1
-0.0374054778093851 1
0.345307643998012 1
0.731904317507858 1
0.288954716495324 1
1.22183085899777 0
1.21989959470019 1
1.08792018238018 1
0.360682508408754 1
0.568913840456818 1
-0.873670885670312 0
1.37029469770013 1
0.603138378745662 1
1.68635319655024 0
0.384930162129886 1
0.249580151452289 1
0.871517513145424 1
0.555833517702987 1
0.454760007618245 1
0.537216218197451 1
0.150181030084993 1
-0.00942692077667898 0
0.246468994661267 1
0.757604730876493 1
0.257734969907919 1
0.713683475487683 1
0.451307661218657 1
0.781433437683204 1
0.806353851100801 1
0.125378959045174 1
0.455558684995348 1
0.645733199751605 1
-0.0380773508436345 1
0.457419737661853 1
0.0754757383131049 1
-0.0407592141001353 1
1.31898334240186 1
-0.0815096602695596 1
-0.0123974095042207 1
1.5901794012344 1
0.887494332522772 1
1.07371326016951 1
-0.5011932604986 1
0.965328945076839 1
0.409288698795562 1
0.856643831387477 1
0.688451592394147 1
0.244528809830947 1
0.577900340749139 1
0.650258828210947 1
0.344407362766676 1
0.000616597246522377 1
1.16531895974106 1
0.633709926567049 1
0.0856083547312562 1
0.691581235829177 1
0.0364533786467999 1
0.153966686023613 1
0.170586011199939 1
1.17718716788677 1
0.265337340025105 1
0.326936629571062 1
0.0477749096189017 1
-0.198014309727195 1
-0.0649715570854949 1
-0.419312819934935 0
0.764484046854847 1
0.809718645185827 1
0.629308379375566 1
0.513001393017084 1
0.670088112425676 1
1.15036882526036 1
-0.00545496394405954 1
0.625394909808555 1
0.377925012536261 1
0.225853039824114 1
0.210801508304797 1
0.798087021879364 1
0.557133102045554 1
0.060909929302084 1
0.164926818210335 1
1.38498876823623 0
-0.0205637901581891 1
0.804461502097219 1
1.74687856411797 0
1.13235100165232 0
1.02810062947075 1
0.562753372527452 1
1.82003103941975 0
1.31521703877071 1
0.275875289283738 1
0.00418404223756242 1
1.19228261516191 1
0.129964244613458 1
-0.184856972040716 1
0.786636471486523 1
0.557997584568945 1
0.12299305793443 1
1.1437860702483 1
-1.37144709113249 0
-0.398991345993155 1
0.00180256100425161 1
-0.522055001247715 1
0.796224067956004 1
0.114710891913035 1
0.384297361993521 1
0.960031916075534 1
-0.202550433212409 1
1.09094154928687 1
0.588653148392572 1
0.633689787792138 1
0.994397150962466 1
0.431696219830273 1
0.819719091288915 1
1.15861473961876 0
0.590053672294133 1
0.886767213630505 1
0.592257635543423 1
0.313391789145243 1
0.628493128892501 1
0.197697562954212 1
1.07497398315331 1
0.513124403857749 1
-0.789376084108457 0
0.78313124638322 1
-0.295095868700051 0
0.447967751403417 1
0.554719425044882 1
0.212461659559144 1
0.61713505928297 1
1.8504060370341 0
0.44533612779933 1
-0.0322218027786992 1
0.344610826390714 1
0.631229723324278 1
0.365462581828502 1
0.0380401163758845 1
0.722183904912672 1
0.664416692748008 1
0.82295292491865 1
0.297973875391072 1
0.672013689252525 1
0.124354492153642 1
0.0388147096808546 1
0.356845729981217 1
0.391756751359218 1
0.90329389634435 1
0.118445442059311 1
0.359800710084674 1
0.273211595543017 1
0.452422604676157 1
0.286613966728536 1
2.04520917623407 0
0.0295216338261574 1
0.767468672951067 1
1.18074682905667 1
0.337243109729749 1
0.602435692833801 1
0.260600225811796 1
0.440427411108301 1
0.951275336055807 1
0.60324063121798 1
0.616874816660284 1
0.106673389267178 1
0.435752108574904 1
0.0481592632394162 1
0.323980693320325 1
0.486718614179537 1
0.303352608613294 1
0.349948003711965 1
0.826659747210262 1
0.00337792887094895 1
0.19751868742531 1
0.294324254236701 1
0.370861109094663 1
0.664841322333081 1
0.577825344770528 1
1.11794307695575 1
0.366867314338816 1
0.533966472707055 1
0.368953958127105 1
1.21335374350006 1
0.577340942281771 1
0.635313018142187 1
0.647332988910145 1
-0.110760801722844 1
0.78750275256308 1
-0.209287482307051 1
0.905650315906389 1
0.00836868651027042 1
0.651124400632474 1
0.864618861045385 1
0.895329444025578 1
0.562407296144782 1
0.725694031727983 1
1.20432390814519 1
0.35236845090732 1
-0.209964134298894 1
0.203712271718187 1
-0.161768737552829 1
-0.276277141839238 0
0.863573916368457 1
1.39362450811699 0
0.660673607146959 1
0.123387738272507 1
0.645651416298763 1
0.330712639583784 1
0.577603233722439 1
0.212033490189586 1
0.245608185514467 1
0.426217014794489 1
0.530081898416074 1
1.28497076779328 1
0.381916711556487 1
0.17767209574041 1
0.40399878577877 1
1.15627498890416 1
-0.0732082131945738 0
0.818519585229459 1
1.31878830899509 0
1.35868866760513 0
-0.114375073321439 0
-0.534602393785117 0
0.676678769456756 1
-0.0926257236151747 1
0.355681896574251 1
0.540464153629234 1
0.578644508587151 1
1.11087005898423 1
0.855433778209187 1
0.315186102334824 1
0.69961116738403 1
1.11033343605364 0
1.40160148227581 0
0.120545818595504 1
0.188903476462814 1
0.703165315201492 1
0.363350705342179 1
0.232989242680136 1
0.276292446076644 1
0.954547089360568 1
0.180013401276203 1
0.16708928384068 1
0.353627782341707 1
1.4279349454521 1
2.25436355583659 0
0.967597964908824 1
0.418720183430874 1
0.52798326859191 1
1.2701480883671 1
0.177848779896934 1
2.10664129530308 0
0.766993728451977 1
0.968184062160476 1
1.45381397823667 1
0.773788902526346 1
0.00917068246342323 1
0.724638241791193 1
0.459103838653174 1
1.46893710551859 0
-0.319307468913343 1
-0.310541487631063 0
0.450473347404397 1
-0.141494111533559 1
0.468259655613548 1
0.437375823330281 1
0.757918760974474 1
0.548749351739092 1
-0.00820982855734172 1
0.127254613816172 1
-0.334482870328016 1
0.0175202974357106 1
-0.299065966972408 1
0.722497007757722 1
-0.09109270137884 1
-0.350713586596015 0
0.10084014772308 1
1.01691647664579 1
0.103473672832036 1
0.562065292693056 1
0.52386736507639 1
0.790865181588269 1
1.11510265143424 1
0.700682895703795 1
0.409158776287012 1
1.29287682715902 1
0.547602403722479 1
0.642415917932286 1
1.13938000954053 1
0.609631907607717 1
0.317827415806659 1
0.612530620129294 1
0.820015493390311 1
1.40473131254864 0
1.05940911511324 1
0.53103726034858 1
-0.29809338611837 0
0.357962952786357 1
0.0457725409335478 1
1.09193014896586 1
-0.376408450015872 1
0.720542256865552 1
0.605812570148313 1
-0.136423380149951 1
0.510009064521387 1
0.368341463148927 1
0.873842995599709 1
0.362726753737873 1
0.344183870801743 1
0.387875250329337 1
0.158954241908077 1
0.611085114348875 1
0.423940770200074 1
0.726176941210583 1
0.696825198132863 1
0.739974209390715 1
0.653763706407512 1
0.478739574471642 1
0.439409533664246 1
0.174513002320637 1
0.315370791198398 1
0.284273718760526 1
0.621711238644161 1
0.755430658969865 1
1.08791199391823 0
0.0466872686748385 1
0.891848837861011 1
1.34767637754302 0
-0.0780309313223845 1
0.255216356696555 1
0.871810586182567 1
0.651379381305344 1
0.747769104084686 1
0.660894474750432 1
0.132434635028588 1
-0.0389460589950424 1
0.508402645956973 1
0.183321862546076 1
0.103068170769066 1
0.26498942288186 1
0.560124099516392 1
0.813742294037664 1
0.432218005476794 1
0.651599442095302 1
0.257988659268999 1
0.258258642336743 1
0.619333429575931 1
0.419302395739892 1
1.20169904458095 1
0.997254377409594 1
1.31010467020517 0
0.703025888979771 1
0.585564267063736 1
0.829107502654367 1
0.249545356419789 1
0.833870086659755 1
0.108627805879476 1
0.846320472046171 1
0.65268804920322 1
0.402664747001864 1
0.0765369722814847 1
0.609853085738246 1
-0.128302149614358 1
0.500873435971397 1
0.356204660758614 1
0.685436763950438 1
0.339989170868074 1
-0.148582165451134 1
0.491650817825592 1
0.946873208784161 1
0.602117226632997 1
0.271610733633126 1
0.275910854023389 1
0.898432313510657 1
-0.254679338023994 1
0.763182943928445 1
0.827561093325496 1
1.23750116462118 0
0.627275146604949 1
0.477291305581449 1
0.598307087649657 1
0.601558235194636 1
0.862805239798241 1
0.774362010889355 1
-1.04596592884776 0
0.980358736515473 1
0.226445624772823 1
0.851820577409849 1
1.40352919285423 0
0.607071380647094 1
-0.374944902338135 0
0.0223342233299449 1
0.46822240114258 1
-0.0106702376896007 1
-0.152392825725562 1
0.554770919728788 1
-0.148253746667604 1
-0.0278717581487678 1
0.41751005721271 1
0.483427833098069 1
1.01683619479909 1
0.296936841161907 1
0.764466178985613 1
0.127366401179673 1
0.37905901857235 1
0.993553911419931 1
0.515687048260508 1
1.36081787898163 0
0.551970857887084 1
0.2940132128586 1
-0.194550385634256 1
0.753311747749571 1
0.516918427874262 1
-0.191153070355801 1
0.204461680241575 1
0.811577709299263 1
0.482360513421844 1
0.721126940746512 1
0.244915283279382 1
0.453312813190274 1
1.02694081626535 1
0.777076783574441 1
0.936847413824421 1
0.37219825470649 1
0.285939902676154 1
0.591515074926988 1
0.596552298649704 1
-0.398204019412611 0
0.912662356105593 1
0.556826766076514 1
0.193029697755675 1
0.334043549752986 1
-0.357416286364691 1
0.253270543112305 1
0.794504555965681 1
0.322048670208953 1
0.753151087328804 1
0.843070630908872 1
0.551603870721301 1
0.470117338449848 1
0.539232730301149 1
0.551100980527252 1
-0.346310798332149 0
0.598005061895217 1
0.384740872640404 1
0.822932968608719 1
-0.49555982960897 0
0.451856222992433 1
0.784990530668731 1
1.21468492820936 1
0.217736374288515 1
0.844298615931583 1
0.565766602441241 1
0.630311171059033 1
0.461319929254851 1
1.29857884279145 1
1.09127342554849 1
0.324986511435782 1
0.370465200139631 1
0.508160094671954 1
0.656131574364373 1
-0.4878218600208 0
0.680647197095808 1
0.296012582580498 1
1.16893510408788 1
0.72775513669566 1
0.0961031327225709 1
0.722197253368927 1
0.00659198015667954 1
0.593104582888544 1
0.674418585726436 1
0.800088392510295 1
0.103035112073761 1
0.1879923842313 1
0.224767685583146 1
0.920097116965223 1
0.0139049339472538 1
0.0877918242795887 1
1.0482068997879 1
0.0223981327314137 1
0.674726181628096 1
-0.00108244860053233 1
-0.219444250123815 1
-0.184921066244769 1
0.403118322852273 1
1.41945197137818 1
0.618953420927561 1
0.797513037437902 1
0.801391319765293 1
0.742685898309759 1
0.848340105038507 1
0.881489138446695 1
0.297110302669737 1
0.557247644127262 1
-0.115585844518459 1
0.0713966798609048 1
0.52130737081206 1
0.647374046011193 1
0.0810174020997566 1
0.456694626757547 1
0.235939754666077 1
0.722482899317792 1
0.317356518035222 1
0.599884438538365 1
0.651878161995388 1
1.1189561659979 0
0.638088737500769 1
0.29864040224442 1
0.110131017697686 1
-0.592141919516747 0
0.674546043903122 1
0.795970041790826 1
0.75636747905012 1
0.429759828953465 1
0.748776940738847 1
0.556194431468838 1
0.198699660017069 1
0.695027454843545 1
0.353759902330284 1
0.918705637423209 1
0.473679670291671 1
0.553617927710662 1
0.967593462642692 1
0.644255865442321 1
0.131681674026736 1
0.0955850134239875 1
-0.11518292912966 1
1.29390774265988 0
0.261474662671926 1
0.598480482198727 1
0.983535018891324 1
0.498035643764024 1
0.975021982386095 1
0.815399310918826 1
0.424000092357127 1
0.367247265181465 1
0.86523585345406 1
0.599564319298657 1
0.636037400799934 1
0.863206641075842 1
0.781785116518513 1
0.656731554019853 1
-0.0140102150453456 1
0.349052410854337 1
0.237109874504498 1
0.880932150989846 1
0.407943404177098 1
1.04624719442722 1
1.36568070416266 0
0.387388437062125 1
0.910196597797503 1
0.896899604984004 1
0.695654278844788 1
0.74774792874276 1
0.620404667307245 1
0.778690331375455 1
-0.243384389426125 0
0.509224422475107 1
0.567164344452002 1
0.341178448407508 1
0.872036110465776 1
0.155211681992658 1
0.050632023845851 1
0.0242718157768205 1
0.535077945459222 1
0.156447643885361 1
0.575644306781592 1
0.35098100474062 1
0.344784704638368 1
1.06486748588369 1
0.170946353025337 1
1.22049232363784 1
1.15605900979989 1
0.686717869134875 1
0.391402013752517 1
0.77057565546913 1
0.468273301224672 1
1.41042146873519 0
0.356335305453213 1
0.711408701732572 1
0.44011660824177 1
0.309316658871172 1
1.06069951941256 0
0.907887305130487 1
0.093765860013374 1
-0.308748086784539 1
1.13232491131447 1
-0.615680035771822 0
0.895766076109309 1
0.41692847700842 1
0.500035538067219 1
0.202220392865634 1
1.24394981563867 0
1.19170907329569 1
0.365879463732585 1
-0.0178631387707245 1
0.789214465315631 1
-0.189767808830562 1
0.79346645136079 1
0.616609775811506 1
0.26896999324622 1
0.511583965005782 1
-0.0222613091058397 1
1.22337809306448 1
0.345288024398886 1
0.553473510958179 1
0.165457729565933 1
-0.383083475750879 1
0.10289126845904 1
0.904037102862994 1
0.492543906591672 1
0.648050404749352 1
1.27891215100141 1
0.447045782929076 1
0.54660610652198 1
0.54299435884523 1
1.66220803356676 0
1.31287643137561 1
0.123263485938692 1
0.98212055886205 1
0.0473646132632679 1
0.398316828469716 1
-0.0856292960204864 1
0.921203588241946 1
-0.0583282963939584 1
0.778654997816862 1
0.649463544769025 1
1.49768276884997 0
-0.173657365056996 1
0.523137160314941 1
-0.157815484046329 1
-0.875183426373796 0
0.60771568729489 1
0.543145444621955 1
0.751213143767675 1
-0.162910923581918 1
1.61593278208992 0
0.969297331942447 1
0.39609410201297 1
0.374211254736017 1
0.114578948963195 1
0.592212043058604 1
0.786013234535769 1
0.354561021715192 1
1.42836087750276 0
-0.155416614732049 1
0.939956794583765 1
1.21721919855218 0
0.121626028406004 1
0.913827647463321 1
-0.302656778930845 1
0.116283818067069 1
0.556474992801877 1
0.251084228378371 1
-0.469339323123888 1
0.675131425870447 1
-0.150681337213403 1
0.39881506749853 1
0.338134082028551 1
0.332092423815518 1
0.760769144808758 1
0.670495825999292 1
1.18912198265312 1
0.202455360009742 1
0.454123566814762 1
1.02927815024753 1
-0.134271986636651 1
0.895222008400146 1
0.498789958012196 1
1.06357470520847 1
0.580902201075555 1
0.746900464550393 1
0.883289476075083 1
0.315671457495887 1
0.370310398799888 1
-0.561696167295932 0
1.47659726733261 0
0.0782962422553086 1
0.900119503895403 1
0.03636012754122 1
0.810746451577867 1
0.891131906312661 1
-0.307544994740046 1
0.213674213191451 1
0.541155154021046 1
0.679340753380461 1
0.544453824594628 1
-0.0840635884067356 1
0.00718729876621114 1
-0.250362343003858 0
0.524425334760241 1
-0.381841538295068 1
0.479689324646265 1
0.301282677651727 1
1.47878388228862 0
0.538521136546741 1
0.561749945373799 1
0.564665470820857 1
-0.0570261687478462 1
0.656445353860493 1
0.525247278123708 1
0.895711308437798 1
0.0468567614495163 1
-0.107350135026807 1
0.543038648201301 1
0.70806535161724 1
0.198764734343313 1
0.0227429678754762 1
0.945564405876361 1
0.464060955789133 1
0.284468883941745 1
0.547573514073839 1
1.71913117108727 0
-0.00698741596589545 1
-0.373668812819325 1
0.177447395585053 1
-0.0156977721473372 1
1.33185647667182 1
0.0894077327017274 1
0.856454514598567 1
0.384366234013703 1
0.0297039468535923 1
0.0108480277700707 1
-0.321940553969015 1
0.868970464388484 1
0.454501176596896 1
1.11508452065334 1
1.16357805208121 1
-0.553010029899516 0
0.0922498890122199 1
0.0181556017563754 1
0.932896913218378 1
1.02930811530917 1
-0.129950686518395 1
0.896161454105765 1
-0.0946899853835648 1
0.626698859371803 1
-0.349638570576258 1
0.46804191320073 1
1.15171109740535 0
0.531723728966998 1
0.787457410075145 1
-0.41465565226889 0
0.259168566085036 1
0.812217422777865 1
0.823177407331456 1
0.133122596001009 1
0.994607842737496 1
0.0416274908626886 1
0.639316515849251 1
0.696100221992674 1
-0.118624996216307 1
-0.633364180356504 0
-0.877655341346472 0
0.0701425873058401 1
-0.18416787237658 0
0.836620884258251 1
0.043757492221377 1
0.623454692727807 1
-0.179825476418763 1
0.701418853312834 1
1.15349400710927 0
0.225803249811776 1
0.879810880980229 1
0.952116468032829 1
0.170850599536964 1
0.63824435730744 1
1.02537939358528 1
0.681609180678381 1
0.978103948252177 1
0.260348992794288 1
1.10177067784753 1
0.706838247920518 1
1.05200543606816 1
0.0485630812287437 1
0.590835257463966 1
0.806623991989764 1
0.363000548787446 1
0.572178232943802 1
0.337417564874138 1
0.933564692740638 1
0.624888248758299 1
1.28008863218541 1
0.876700808988442 1
1.1843250849256 1
0.615778604069578 1
1.21447720638822 0
0.517255416858443 1
0.300952371148343 1
0.684861011091017 1
0.779348457134213 1
0.53422101809265 1
0.518453931000219 1
1.44640264725314 1
0.646688001608684 1
0.761024376229072 1
0.248819278174742 1
-0.137020366598886 1
0.627048199647187 1
1.53558087485684 1
0.134778466452373 1
0.615141507492963 1
-0.167795216504645 1
0.106828363039809 1
0.614355583034526 1
0.177550884299428 1
-0.689636220065758 0
-0.116069593765555 1
0.864740378634979 1
-0.150003722724672 1
0.355830276191518 1
-0.378755792449715 1
0.670318253444669 1
0.666806516467598 1
0.959907854733892 1
0.461188815700877 1
0.884851192827906 1
0.348187478574247 1
0.808623415467918 1
0.412858139943744 1
0.253673800556789 1
0.714572818727328 1
1.08131503031603 1
0.833644822776698 1
-0.431226105190463 0
0.169345543131803 1
0.97325232302638 1
0.733718858010743 1
-0.0120133525383201 1
1.16402980668149 1
1.16295443664064 0
0.36388291897214 1
0.360291281417704 1
-0.0200511589969166 1
1.07263703657936 1
-0.0577259468760266 1
0.573741757970817 1
0.079896337213105 1
0.808526641679759 1
0.698934992568566 1
0.389824912342211 1
0.166785478615598 1
0.0658785336122485 1
0.46166118626474 1
-0.108269442431561 1
1.01595346581864 1
0.4246833072574 1
0.261999743715065 1
0.27000621981615 1
0.85274938193199 1
0.414196267337861 1
0.472557792264758 1
0.177849850931155 1
0.035878724533268 1
0.864018979242583 1
0.437288155845721 1
0.779168893171831 1
0.834365986622935 1
0.356635285182172 1
0.441043570758913 1
1.00392361265816 1
0.295524898072005 1
0.250809820290246 1
0.925656439200244 1
0.0585773820260982 1
0.348217001321944 1
0.210349341882208 1
0.658490175462364 1
1.37487671413666 1
1.03930472407987 1
0.86717537585274 1
1.0636255072428 1
0.377708537035652 1
0.511461715398069 1
0.680969460074777 1
0.0620343409729686 1
0.402667684530354 1
-0.0850823019002345 1
-0.388392042585521 1
0.683049128630454 1
1.16194759806357 1
0.3362585158314 1
0.900973395985334 1
0.298480612626296 1
1.02733682259066 0
0.503491032236451 1
1.17019316553113 1
-0.123651244362687 1
0.480989575503492 1
0.972654058772491 1
0.199541732605719 1
0.817836189557019 1
-0.0579243494139577 1
0.723903264422815 1
0.70313488376559 1
0.625144537149685 1
0.349306268201008 1
0.736813623946667 1
1.53692777293962 0
0.802154011256657 1
0.326187019673173 1
0.227532069612442 1
0.552026202212589 1
0.327215196271308 1
0.304439093071456 1
0.591272933477964 1
0.680240924476736 1
1.0058020036136 1
0.58245074549386 1
0.698262353800612 1
1.59265888764537 0
0.354591605481974 1
1.67460842539274 1
0.116323249043041 1
0.43563454371161 1
0.757261340739248 1
-0.00061243976852858 1
0.4481653273456 1
0.793393202681831 1
0.44955788267774 1
0.541388750345878 1
0.835202637927354 1
-0.404826252236523 0
1.03629199930466 1
0.694999125843801 1
-0.0963545034641141 1
0.98906434480263 1
0.714128299501829 1
0.541724253541134 1
0.236044616598445 1
-0.63446389783555 1
0.39250105576016 1
1.07565148199209 1
1.49676799603485 1
1.32180662224217 0
0.564703609410702 1
0.581304181250786 1
1.03849168395104 1
1.0038801455813 1
0.253729191584222 1
0.531081266803102 1
0.321466783160469 1
0.303878943635773 1
-1.0774697668161 0
0.20840892810824 1
0.288917605012872 1
0.593931945356711 1
0.941383148154844 1
0.854579868034737 1
-0.140840462985903 1
1.06376304860254 0
0.831615922913751 1
-0.360433104572291 1
0.42454160407519 1
0.263897563357913 1
0.0892396386632481 1
0.230769625382848 1
0.0789549298409185 1
0.913131692333398 1
0.887322344917892 1
0.544071920970095 1
0.631306056095994 1
2.66871623867056 0
0.817033286271975 1
0.488103317605727 1
0.502651163916254 1
0.787371438819742 1
0.830756300952198 1
0.661325345827835 1
0.720179214361737 1
0.371902196587034 1
1.9086290905771 0
1.11738375218712 0
1.15572994984898 1
0.357020754811231 1
1.13628215014125 1
0.831039321114308 1
1.51371939705373 0
0.261830182397498 1
1.01622647626132 1
0.150515234675167 1
0.592478026229155 1
-0.229596142814869 1
0.761121537375276 1
0.459361434337836 1
0.810071833914455 1
0.322471160392106 1
0.875579032609327 1
0.082513532407409 1
0.752124470677191 1
-0.758365625547266 1
0.180711263803117 1
-0.21267494526252 1
0.841775413113392 1
0.734763408828532 1
0.605518095356297 1
0.627442208610031 1
0.321056174937324 1
0.494694430622183 1
0.277458457208878 1
-0.020366664586172 1
-0.0647701056422147 1
0.494252508112541 1
1.54596153649896 1
0.911223734523093 1
0.935956461976649 1
0.750674759716079 1
0.891665704536729 1
-0.0527892617253171 1
-0.0150826758288118 1
-0.229548263167394 1
0.476364448272828 1
0.672534609350465 1
0.489281033339014 1
0.313375795005537 1
0.0233293730280457 1
0.929010506418634 1
0.451220845950142 1
0.890775625586182 1
0.911692700655688 1
0.574096330319061 1
0.357393126413165 1
0.58363478336486 1
0.950313210890298 1
0.361684428581095 1
0.786976687067871 1
-0.0222896955438174 1
0.749597569496869 1
0.722781444381016 1
0.668623928871167 1
1.41925589567193 0
0.967820045581944 1
0.380210834894984 1
0.420379155486365 1
1.35943564233811 0
0.242934215830122 1
-0.127215656445755 1
0.915979994815907 1
1.21116476560644 1
0.67361162961589 1
0.472162491374973 1
0.824945534721289 1
0.825399549840096 1
0.531658736224448 1
0.48366241510317 1
0.719289158188465 1
-0.115091838877408 1
0.554648572781757 1
0.190715318041369 1
0.539010770041456 1
1.45360230222756 1
0.957925493617418 1
0.715794710053343 1
0.0448724241403879 1
0.119129194586197 1
0.508130090984272 1
0.328172188355033 1
0.127551467144397 1
0.310951809623131 1
0.464575084382495 1
0.391913607545875 1
1.07064882827687 1
0.0398120764302383 1
0.375574500680229 1
0.753804328461133 1
-0.137854163515902 1
-0.348050966290075 1
0.839475406978931 1
0.193220767937431 1
0.573625239307469 1
0.367891149228803 1
0.916451969148648 1
0.743139095319748 1
0.98301193854647 1
0.493014988182579 1
1.13464438895558 1
0.421808117649366 1
1.05893423129306 1
0.290681403030054 1
0.350661218047972 1
0.965947642070277 1
0.969162453037679 1
1.20987808972939 1
0.0186466194392661 1
0.228030895672691 1
0.296908374619241 1
0.0537826103757263 1
-0.027427260479878 1
-0.147849053567236 1
0.0480097440596325 1
1.44765276743098 0
-0.115593112184562 0
0.308583880122226 1
-0.0625088250109495 1
0.504526431654418 1
0.676436696723889 1
-0.0603758198771526 1
0.416497476130776 1
0.324531481829166 1
0.198064692156473 1
0.595707491431681 1
0.989641905168281 1
0.905145357630467 1
0.135445950972376 1
0.627796896986598 1
0.723561193207391 1
0.14315687159455 1
1.02943884445517 1
0.741118907707171 1
-0.106251449223597 1
1.34849251608356 0
0.396909700774761 1
1.07321643713497 1
0.447493973574204 1
0.671236217987019 1
1.09654551192095 1
-0.84374231082701 0
1.15305331023778 1
0.341388352327491 1
0.367573381979338 1
0.274641932009672 1
0.117470341520406 1
0.360862883580385 1
0.121372830324385 1
1.25291044775416 0
0.721424980354594 1
-0.0416108698873739 1
0.0479273685461164 1
1.20537304208316 1
0.160282907009719 1
0.56316855634924 1
0.656134611537741 1
0.272993514798326 1
0.599387773969156 1
-0.267922696132053 0
1.31392914232307 1
0.125944032000428 1
1.88182859745399 0
0.799956957636633 1
0.668816491020839 1
0.707277023238385 1
-0.127455645268193 1
1.00083784334401 1
0.854438951707044 1
1.28905981311459 0
0.45712575713573 1
0.758194467684376 1
0.835480957797143 1
0.312672852854862 1
-0.0580456378974675 1
0.82591948093781 1
0.613543501043695 1
-0.0034394437921593 1
0.171018929540649 1
-0.0220990037957016 1
1.32039340311941 1
0.691223855905798 1
0.11965229618607 1
0.87045637696598 1
0.179641011298289 1
0.658718710083907 1
0.141079603810588 1
0.960201278329122 1
0.672746081933934 1
0.0469715621102962 1
0.280709916826821 1
0.921686272686944 1
0.805661040321596 1
0.309809231572455 1
-0.263572347626902 0
0.484601437385137 1
1.03260791763074 1
0.831640278501099 1
-0.239358853139755 1
0.474667509823215 1
0.112127633141264 1
0.604723948800461 1
0.19089231045062 1
0.345106701311816 1
0.113650396007939 1
-0.0319297785839471 1
0.896689874127824 1
0.785512908716719 1
0.123597614179775 1
0.112866357440764 1
-0.0534476042588384 1
0.957687586540163 1
0.130351995095118 1
0.596378171242451 1
0.776411829410223 1
0.883975843594043 1
0.308037465347278 1
0.496001837951451 1
-0.0579343724360344 1
0.938987174657105 1
0.445511589524311 1
0.00769702438544265 1
0.828767577816926 1
0.671508381011444 1
0.536970458570132 1
0.632583938680272 1
0.0736500689983713 1
0.559338090926598 1
0.227724325087969 1
0.647242293626101 1
0.240065678580349 1
0.423265683680248 1
0.840361070061835 1
0.702872037588342 1
1.33881491403247 1
0.801110888686193 1
1.02813369008679 1
0.565327566307296 1
0.812292865178431 1
0.497001759654758 1
0.39031349778106 1
0.98834442010224 1
0.345444683418655 1
0.958439417896981 1
0.526247225278739 1
1.27858552438264 1
0.10828502973351 1
0.110012248000087 1
0.1333369632175 1
-0.0441383817488362 1
0.23944830213944 1
0.573769540819536 1
1.04432858011945 1
-0.146710258964203 1
0.790321247776479 1
0.879477367625997 1
-0.148487156042731 1
1.34270310647078 0
0.515872710811665 1
0.608597895531011 1
0.459962503300282 1
0.78534239875093 1
0.0173142936082787 1
0.826496138844326 1
0.521200381462338 1
0.605767768704643 1
0.850537630908788 1
-1.08555749118508 0
0.368824340157623 1
0.746921110469397 1
-0.582295880977671 0
1.53796615740079 0
0.914220446654739 1
0.482831263750765 1
0.393425129506277 1
0.717478613392072 1
0.217078727265164 1
-0.231959850377778 0
0.31084529096447 1
1.22384600929942 1
0.610806032463171 1
0.747997921024284 1
-0.0825742590294483 0
-0.299453109115527 0
1.13197762600343 1
1.14368795870015 1
0.396586614560317 1
1.06607628115371 1
0.991519846799635 1
0.458104585667449 1
0.207035363548844 1
0.676869452970999 1
0.816139986305369 1
0.053531038242982 1
0.889004457113693 1
0.477864903594898 1
0.49872870357475 1
-0.299750080479757 1
0.894696587882023 1
0.732104825777386 1
1.02912440149584 1
0.46591321841707 1
0.235540570147344 1
0.781423719012816 1
0.319566966209083 1
0.678044264834374 1
0.581930855312533 1
0.453288096128334 1
-0.258502620338906 1
0.735555468971615 1
1.06653498150898 1
0.076611827284815 1
0.271575706628859 1
0.592031632437991 1
1.34345979845059 1
0.644145702624147 1
0.230402641208742 1
0.328836418333358 1
1.09578956549328 1
0.623954322473992 1
0.882793730860011 1
0.841346375976866 1
0.650373139591686 1
1.10806329647423 1
0.604903366047702 1
0.0182579284580866 1
0.911974697078222 1
0.198424161776875 1
0.361737041785364 1
0.77437742172429 1
0.504722677647994 1
0.294797186839735 1
0.8394824782247 1
0.403646759409381 1
0.864933584670611 1
0.367693355650258 1
0.434594412575578 1
-0.0404422263313581 1
0.551695625890348 1
0.951911017672908 1
-0.15003468491281 1
0.468536458076176 1
0.536262243219379 1
0.640177711585002 1
0.348154855432744 1
0.981539720780022 1
0.303329317044247 1
0.0852315850621518 1
0.062172854414721 1
1.19916139478814 0
0.857197025893428 1
0.450853982907805 1
0.348966286102658 1
0.513851383397745 1
1.16826814497002 0
1.14155376521361 1
0.304750019573798 1
1.09296041380253 1
0.682189121705716 1
0.471570112801089 1
0.42285672022516 1
0.828083482854733 1
0.860758817883386 1
0.566149367281663 1
0.42632458148182 1
-0.113780569385946 1
0.485654764016208 1
0.508440560226811 1
0.0884322902542472 1
0.103498022821087 1
-0.543720987520772 1
0.470549398910316 1
-0.0717664411966246 1
0.129525341857385 1
0.300212783514009 1
0.619462891991654 1
-0.134179477294972 1
0.824435891927961 1
0.457697106195944 1
0.568759882351995 1
-0.819127487343722 1
0.267286930491304 1
0.538433982735082 1
0.272673357914399 1
0.658155617846621 1
0.739156848240766 1
0.387370453644401 1
-0.0306719558238885 1
-0.0402119683905411 1
0.144068195470758 1
-0.120224174056074 0
0.463179515064624 1
-0.637026597444503 0
0.996319234957829 1
0.87117108664391 1
1.33104625394234 1
0.824481164736473 1
0.21844397619899 1
-0.120805191464995 1
0.485004759177132 1
0.396822986188358 1
0.0747449048738521 1
1.37187842770023 0
0.289284180588775 1
0.924807713957519 1
0.887522632178647 1
0.33015673089802 1
0.0866806520126697 1
1.36062468768744 1
0.284351910603862 1
0.723396964969744 1
0.490733422812902 1
0.571093082560835 1
0.199770142047806 1
0.243178566570631 1
0.319858033542234 1
0.759799492362727 1
0.737256371040384 1
1.37187115002371 1
0.553400889445885 1
0.992939249633948 1
0.163481155251318 1
0.478167892491717 1
0.591399760102405 1
1.45029206463701 0
0.916490519906892 1
0.811714812418008 1
-0.125978212026194 1
0.212995778543616 1
1.11232395152408 1
1.28863215596284 0
0.862207901277672 1
-0.0974830192724454 1
1.45699708090545 1
0.818729946227366 1
1.01451174791399 0
1.2809434160215 1
1.15032095620642 1
0.961507144003728 1
0.41623878766043 1
0.595652123733409 1
0.116196041640733 1
0.0793782134325907 1
-0.273264376175062 0
0.668851117528894 1
0.800543731130791 1
0.968956161664096 1
0.608075663887043 1
-0.235269042271574 0
0.577264513622279 1
0.268402547307289 1
0.503242973790882 1
0.318905163838591 1
0.593155806948765 1
1.23824299098291 1
1.12528025851699 0
0.763657571907163 1
0.29628924788576 1
0.562092054313887 1
0.562878956722062 1
0.224042167945954 1
0.302589046956739 1
0.653241550189989 1
0.309152949764168 1
0.815226602812908 1
0.05853401389701 1
1.31187526029398 1
0.259416253613331 1
0.498970573973247 1
1.7238831678008 1
-0.0310921063511508 1
0.396068117988697 1
0.854382056861932 1
1.07437458802964 1
0.808975125578237 1
0.614814158791532 1
-0.0412177799809604 1
-0.0341345477192494 1
0.40055112584354 1
0.714755216363586 1
-0.151665264292593 1
0.24945547419665 1
0.340538163039371 1
0.344650644189805 1
-0.0821288086833051 0
-0.44424507515814 0
-0.281313033122197 1
0.0812292531633362 1
0.00416158053543034 1
0.379602749791316 1
1.12037042333824 1
0.659543555639823 1
0.65904914391139 1
1.24309121811929 1
0.899960042332855 1
1.00164701906408 1
0.973633817569205 1
0.96478735346232 1
0.863337497178211 1
0.587222919539566 1
-0.108930471396609 1
-0.211293033296219 1
0.110632684590109 1
-0.216008358694415 1
0.404430782886397 1
0.679901164136217 1
0.672677679209886 1
0.366986044707176 1
1.26360147094006 1
0.949417014031973 1
0.151805569431653 1
1.6219186318898 0
0.334218302700487 1
0.477606256225941 1
1.02924226866264 1
0.593630427604327 1
0.143295664968172 1
0.810556665667153 1
0.546246476469752 1
0.547651178514321 1
0.319003982441663 1
1.31847783773724 0
-0.540782328865389 1
0.630679890474803 1
0.319400139377034 1
0.41108133938602 1
0.812521256324034 1
1.10554766425617 1
0.649452555834143 1
-0.183990562354515 1
0.287475598952957 1
1.26107888904038 0
1.01561598553214 1
0.410169330000374 1
1.49559126385068 0
1.01546854581933 1
0.943703504441652 1
-0.0242172234946499 1
0.860118098451937 1
0.273595725020882 1
1.03823933311957 1
0.769165011811105 1
0.195411518875617 1
0.32495868999179 1
-0.888824513370549 0
-0.279426490719588 1
1.57995766882818 0
1.12351067793639 1
-0.497149937501423 0
0.624898609764064 1
0.847335131625351 1
1.03911085138338 1
0.620016370001561 1
0.502258108501998 1
0.283921934762743 1
0.329298229556586 1
0.505199951624388 1
0.505277156051338 1
0.284486556399236 1
0.944569171334527 1
0.77009467072692 1
0.956608855342505 1
0.490209342418637 1
0.48454125460007 1
0.545260681646921 1
1.08204685503533 1
0.118533417008245 1
0.511471044246098 1
0.135042525255532 1
0.986887401686852 1
1.22786425089719 1
-0.263122100012483 0
1.30766089016075 0
0.700046470944776 1
0.455838169656622 1
-0.0410312485250771 1
0.413572607742364 1
-0.2557090415105 1
0.263614756564264 1
0.131345359579966 1
0.317748569093712 1
0.326811717393411 1
0.755598795105977 1
0.330371414881553 1
0.357738526379278 1
0.542706019309811 1
0.578261678709899 1
0.919202009124786 1
0.117473856110797 1
1.18234482926855 0
0.874129903441814 1
0.686166371697875 1
0.492666112058753 1
0.864248851434964 1
0.687012197452014 1
-0.392984183742607 0
0.028902631571939 1
0.540968684981923 1
0.51940563735343 1
1.25903114081631 1
1.07649725554224 1
-0.0232189659024376 1
0.335471540170678 1
-0.233933324806928 0
-0.189633382209554 0
0.87687989674008 1
0.288916419535133 1
0.847294868017443 1
0.242928687565707 1
1.11216288817701 1
0.271851579245029 1
0.832979880107195 1
-0.0334216879429722 1
0.908326035773907 1
0.809999302128848 1
1.09045246973127 1
0.769020710283255 1
-0.12939429627777 1
0.970479412153936 1
0.786209453344888 1
0.66251280062315 1
0.667871872636374 1
-0.755943017455305 0
0.548031199732289 1
0.4402528846818 1
1.36014119430457 0
0.232995280109689 1
1.50343668268985 1
0.121069549056625 1
0.141125494096982 1
1.4214175015831 0
-0.148872800064406 1
0.0473110619343659 1
-0.772711732980077 0
0.180853584030007 1
0.384610441940169 1
0.426861823993871 1
0.339204906571673 1
1.24088601116905 1
0.65565046595503 1
0.268971474506687 1
0.282228595645767 1
0.435867310526615 1
-0.686734106066971 1
-0.0668623247597476 1
0.0941979621057575 1
0.344465588334129 1
0.0729041161062309 1
0.330707275872784 1
0.118881980097176 1
-0.116763574850187 1
0.244505412019222 1
0.961926990733235 1
0.590075689357386 1
0.747878958597271 1
0.288557685800132 1
0.892518521392482 1
1.25308068980967 1
0.667437551113649 1
0.238719279193253 1
0.478421359740977 1
0.557021400718327 1
0.0848219180893834 1
-0.132326034782625 0
0.859170615664063 1
0.875476510334729 1
0.346008949241579 1
-0.0113255739149131 1
-0.341400342572662 0
0.716115582576256 1
0.408391826555732 1
-0.434205360468268 0
0.440862103488907 1
0.933741489841685 1
0.707574358069593 1
0.852878847829141 1
0.312534984273084 1
0.0566776433321081 1
0.465013745699903 1
0.55602048339575 1
0.290590983091881 1
0.92719307791794 1
0.48065437810593 1
-0.177800759573088 1
0.000803204835702689 1
0.106323816915206 1
1.10578570410826 1
0.0453566661244064 1
0.7779328677909 1
1.11628180172902 1
0.0412565855176627 1
0.637350877914412 1
1.12444720747958 1
0.512236908943746 1
0.83641090019903 1
0.202409237385085 1
0.476396446710827 1
0.934861559613472 1
0.440780746110828 1
0.554903966609741 1
0.192082460607075 1
-0.0250872155313654 1
0.38481117563606 1
0.407069070749123 1
0.166787072559581 1
0.191909172991397 1
0.116007479440677 1
1.1221932737824 1
0.178393783418699 1
0.458998039881976 1
0.455561943185087 1
0.754738785209559 1
0.156917336253818 1
0.41246814257547 1
1.01783212093259 1
0.540529870838094 1
0.386381307046377 1
1.10244505803133 1
0.439947288031894 1
0.997042521162931 1
0.575405824167905 1
0.496576270947723 1
-0.125943328258877 0
1.12189846817244 0
0.187376528285964 1
0.35623792621767 1
0.241333440719581 1
-0.121123517876397 1
0.950471263645745 1
-0.217235542057754 0
0.667411898779733 1
-0.422283318753705 0
0.275576859184945 1
0.487294433094557 1
0.00388717989842354 1
0.515915581400025 1
0.579833029152079 1
0.33611590970365 1
0.830527954760952 1
-0.237330445040227 1
0.596555547133868 1
1.03893680925505 1
0.634791505763271 1
0.9023192478532 1
0.553280093926544 1
0.129522573194523 1
0.887707722823067 1
0.267802137312764 1
0.424442453215667 1
0.0239232548116313 1
0.758285669243176 1
0.229667581392109 1
-0.233175520700788 1
0.543806655483375 1
0.595637744233281 1
-0.18502864018063 1
0.448400623343779 1
0.382800028987442 1
0.999512359960686 1
0.983502989680711 1
1.10248396840761 1
0.924693598720733 1
0.842267209646312 1
0.794935061029217 1
0.558172786347122 1
1.03341108724872 0
0.818802275135757 1
1.31637602940393 0
1.1085485322428 1
-0.0467761798633922 1
0.497563342969782 1
0.911043139864915 1
-0.329929522211227 0
0.245954138412058 1
-0.354258998679654 1
0.993176346029163 1
0.894689336961362 1
0.475480308806424 1
0.389688114231911 1
-0.0996831918195774 1
0.224058200074948 1
-0.131068066338264 1
1.25211702246649 1
1.40645433785398 1
-0.219292775139157 1
0.392133037183281 1
0.0168141517784117 1
0.565854779514367 1
0.151707486362082 1
1.18811611649677 0
0.309812319827528 1
0.792034668984696 1
0.406678203479728 1
0.100360268123307 1
-0.757352731648714 0
0.746719051859657 1
0.835073268356308 1
0.146915632577449 1
0.403374599692902 1
0.964476049278187 1
1.04124879825183 1
0.695916761298616 1
1.02816191128143 1
0.385860106790725 1
0.481111589508158 1
0.557339720892413 1
0.275633742654048 1
1.40875649790482 1
1.00981783222264 1
0.635916385177635 1
0.268950282126085 1
0.458181962724169 1
1.4092505844691 0
0.522888993100654 1
1.08283854359184 1
0.649338626063499 1
0.0588318066308041 1
0.648213802858812 1
1.15674094637217 1
0.763452851982292 1
0.722637705363504 1
0.740618738635506 1
1.02178211812131 1
0.555116989817495 1
1.07750943264761 1
-0.0457449009534445 1
0.641583690797462 1
-0.329178468523651 0
0.866051765009563 1
-0.247663131538653 1
0.670410809368586 1
0.425645031448042 1
1.06593518823367 1
0.197194439868573 1
0.0332138461566744 1
0.566256550887748 1
0.894703536866119 1
1.07845570313796 1
0.599622876910534 1
0.303101523734444 1
0.686401895079639 1
0.934724131797493 1
0.792017299396215 1
0.431169271959544 1
0.774914713151284 1
0.213733494881668 1
0.0379582762788922 1
1.00034947538157 1
0.822779496148072 1
0.774751426049156 1
0.365601384581475 1
-0.282021986523475 0
1.13149474973905 1
0.403045101260852 1
1.06652044208192 1
0.240218231799253 1
-0.833736240468407 1
0.254045633830859 1
-0.447904128749576 1
0.484006818873467 1
0.159259610083956 1
0.265652497200113 1
0.911884766665529 1
-0.0091393480994471 1
0.84178191577863 1
0.954269026040927 1
1.01355803458498 1
0.14045852586043 1
0.271904601696758 1
-0.170849176210494 1
1.08290767441603 1
0.52883421952804 1
0.470214857973923 1
1.276217443654 1
-0.297863978841301 1
0.498736739998557 1
0.602504892862386 1
0.647188215009993 1
0.774912255767132 1
-0.399869601763516 0
0.707457073731939 1
0.0579126863714238 1
0.243531937061077 1
1.08627939322295 1
0.452106658141561 1
0.0547228142763992 1
0.45289156101057 1
-0.175179510508789 0
1.06088404541106 1
0.590265850825055 1
0.551262747493792 1
0.0757100621424001 1
0.302759183816166 1
-0.414141334737047 0
0.184018698048381 1
0.806314128922053 1
-0.225686427256799 1
0.912032530696258 1
0.908405364365847 1
0.144951287967203 1
0.830051994610461 1
0.0959986027538513 1
0.540355056592583 1
0.700894252188259 1
0.0623221085773144 1
-0.255087257232983 1
0.420666768293502 1
-0.0995890403632552 1
0.0743184896780428 1
0.868334548729601 1
1.25067384285642 1
0.73469067355815 1
1.14193405313232 1
1.21751643829807 1
0.031871759481153 1
0.632760247474162 1
0.773105771680702 1
1.03429431181251 1
0.898778211698781 1
0.806599971796328 1
0.0099175143187753 1
0.691105889090823 1
0.363140954468894 1
0.640878478497423 1
0.102273460987647 1
0.470566478745412 1
0.0179966737888842 1
0.0979784322500964 1
0.223762703689068 1
-0.329778733312408 0
1.06791565750206 1
1.00300224131078 1
0.587979033279324 1
1.19778294744698 1
-0.0942228084158385 1
0.116438984116223 1
0.68579392462872 1
0.940470881765441 1
1.00688879062361 1
-0.0373949693259471 1
0.62943468751829 1
0.656359526578713 1
1.43179076771279 1
0.724515931950854 1
2.18024588735714 0
1.32892232246082 0
0.877038459531878 1
0.529405179438369 1
-0.190151098494027 1
0.762097802281472 1
0.396569083584279 1
1.18343824177807 1
1.03549217613386 1
-0.0169504865019831 1
0.039612151911699 1
0.0330171197690027 1
0.362466608813496 1
1.00531033427935 1
0.112705555604489 1
0.229563521685426 1
0.127624317372552 1
0.918446485529075 1
0.166211569275558 1
0.430599235026496 1
1.02318479543566 1
0.32267460837419 1
0.260740195014976 1
0.402877228215699 1
0.753340195393852 1
0.27942332956286 1
0.560015001858298 1
0.710247457898952 1
0.657866022432962 1
-0.94064061668866 0
0.127590680706795 1
0.291711349886013 1
-0.295731067294907 0
1.39993756367098 1
1.3298903042411 1
0.0520388167695032 1
-1.05028367751098 0
0.379673380372729 1
1.38266992540954 0
0.384610083592811 1
0.560545625537422 1
0.707394006882897 1
0.64087661920438 1
0.0624685098188045 1
0.495350794714732 1
0.759589700117256 1
1.05850326373657 1
-0.306893989879041 1
1.29714424011695 1
-0.0976990049038856 0
0.971811195751042 1
0.544652189613277 1
0.479675624833507 1
0.709257882358246 1
0.958293186682739 1
0.173539910470135 1
0.0560360488729559 1
0.561537678692224 1
0.389010681162866 1
0.325876107229678 1
1.03664719850217 1
0.33619661963514 1
0.432690456345001 1
0.814886180688214 1
-0.0351464308184141 1
0.719695035943115 1
0.165849127715305 1
0.409610428820374 1
0.0331015731288339 1
0.788963915081612 1
0.295192214711181 1
0.508212841706067 1
1.0530506598948 1
0.831037840590118 1
0.191620687827041 1
0.489970009638529 1
-0.321502779098254 1
0.663437410279238 1
0.652745448105975 1
-0.0956565772016944 1
0.678445970316793 1
0.231741717041038 1
0.904987659846354 1
-0.419787022630605 0
0.683454022311357 1
-0.192266319719538 1
-0.316364510535969 1
1.48824598090406 0
-0.16556422446274 1
0.622182833469958 1
0.395505061211588 1
0.395847552542908 1
0.486278874850807 1
0.325901709706651 1
0.359122548485618 1
0.76604916674842 1
1.34432170790981 0
0.0463014356630217 1
0.103700914103922 1
0.782756631914282 1
0.95104173165198 1
0.895592468068449 1
0.660290027847683 1
0.166032332770828 1
-0.0282346296803413 1
-0.208323809382594 1
0.795174901869325 1
0.421119797310675 1
-0.321838729734573 1
0.112344333876228 1
-0.240640154189381 1
0.581768675908932 1
0.571572441787877 1
0.766250626019962 1
0.175384902274975 1
1.26766930438819 1
0.678883113178449 1
-0.765292053478646 0
0.499225358294678 1
0.461699507189641 1
-0.0994356357739095 1
0.34699026290491 1
0.559027387340289 1
0.462675296444541 1
0.58863479232883 1
0.399019346188254 1
0.891110018577705 1
1.38425258003066 0
0.351821442505034 1
0.0942473283334565 1
0.950892171701437 1
0.187582022715469 1
0.810299374562156 1
0.451744396775531 1
0.613527988178461 1
0.0288783238321579 1
0.0165984190948943 1
0.123885568735043 1
0.636403688064513 1
0.416137334096434 1
0.685245626553508 1
0.826843152868884 1
0.193597235052567 1
0.487618063025411 1
-0.139422313969966 1
0.85721952860359 1
0.0368913574676541 1
0.590387269238865 1
0.267950591023822 1
0.422542051064294 1
0.386413390056419 1
0.646305187492999 1
0.739573397334899 1
0.608240141477195 1
0.320596863797742 1
0.589441223643274 1
0.000343248113987393 1
0.782797176609898 1
0.403722509212031 1
0.802285500096082 1
-0.227850916695103 1
1.01236131843206 1
0.730965649807223 1
0.142958043289641 1
0.629596104176908 1
1.01401141868921 0
0.857654282771329 1
0.350151768310139 1
0.16590643706757 1
0.177214022863236 1
-0.0615877109655927 1
0.177928689560886 1
0.43437580523714 1
0.313103956133747 1
-0.554431741572405 1
0.789645716184078 1
-0.725129870745545 0
-0.667253715155668 1
0.490455318990389 1
0.10824979221555 1
1.18566148690151 1
1.29078706481625 0
-0.0615209964175381 1
0.912693360140085 1
0.613245248469824 1
0.696977422413741 1
0.815815267164213 1
0.574717013865431 1
-0.310049479428277 1
0.117398937138501 1
1.04434458961705 1
0.604191560755171 1
0.879190078088747 1
-0.481699251822212 1
1.29553448318168 0
0.890739197274101 1
0.959923007930602 1
0.885134401556761 1
0.560354581191129 1
1.13529891833111 1
1.14800630801734 0
-0.329827033312711 0
0.0729897563218618 1
0.243218012456895 1
0.93406231604997 1
-0.253421963499154 0
0.439639530500678 1
0.531753513766857 1
0.665216459588802 1
0.122126280919976 1
-0.384542673109178 1
0.530373613458587 1
0.710539375062929 1
2.03323893521605 0
-0.0751149570141404 1
0.797238851652612 1
0.22501179260321 1
-0.0273291841626762 1
0.938269542235532 1
-0.0851697143424998 1
-0.0594959318068841 1
0.99117684991374 1
1.08810828427303 1
0.206336836093557 1
0.804709423507892 1
0.0751960941913158 1
0.43672421132235 1
0.996343120831914 1
0.904252659083503 1
0.660793601801173 1
0.203502802922567 1
0.500273072804177 1
0.759909746947561 1
0.692247175043151 1
-0.0938492778869215 1
0.560797141978564 1
0.495655148699863 1
0.227096277634731 1
0.510364325005715 1
1.13353019520732 0
0.266058543476625 1
0.103335101406467 1
0.343928386539627 1
0.69028022426419 1
0.16672138651595 1
0.374832050777693 1
1.28513425147671 1
0.61353265137642 1
0.310994578942701 1
0.416033009610657 1
0.717689945387581 1
0.74540605864044 1
0.648671907995408 1
-0.127398784873414 1
0.36544541996265 1
0.325112767692486 1
0.248865904218392 1
0.854678817257506 1
1.86306571744133 0
0.700795490897683 1
1.23712150171037 0
0.9758963089832 1
-0.0926943667748554 1
0.0756812535070076 1
0.566081691062033 1
0.0870154008918419 1
-0.412924459895425 0
0.96146047145402 1
0.440352886652809 1
0.426641468077032 1
-0.105328804540106 1
1.06335039293793 1
-0.185046249902568 1
-0.492137241312919 0
0.262742149496427 1
0.235162239157182 1
0.457604240821415 1
0.79208356624288 1
1.21354584780828 0
0.578372740632059 1
0.614458072518337 1
0.801027055927458 1
0.267547608577827 1
-0.0745814411607263 1
-0.0941078329146645 1
-0.232275815074339 1
-0.557985165274787 1
0.554425039964666 1
-0.0424812544614521 1
0.305819302749876 1
0.290068894260427 1
-0.276552421066339 1
1.35997319569607 1
0.809723219991822 1
0.720128924592057 1
1.49060298354548 0
0.645030403497049 1
0.727817921736929 1
0.964772602290073 1
1.06917300387546 1
-0.134234815010757 1
0.319152410091921 1
0.545404839028688 1
0.497189070187135 1
0.758067338407712 1
1.20377619731634 1
0.157216721636234 1
0.634068979224922 1
-0.613621459387042 0
0.323362695590762 1
0.351637093883405 1
0.220079518136487 1
0.381725281187445 1
0.941946809734565 1
0.462659119867024 1
-0.11585869030572 1
0.367552914382833 1
0.258540894861963 1
1.12303494542226 1
-0.233540991895981 1
0.593206198148114 1
0.657010727403888 1
0.872337037481919 1
0.638913118509268 1
0.434580067051849 1
0.31606736272166 1
0.647573614928721 1
0.613305670879791 1
1.42444525742019 1
0.0900389688562934 1
0.227476227620776 1
-0.459303241640884 1
0.626668200203485 1
1.0970223854213 1
0.955956312011515 1
0.272634619679716 1
0.937807636248427 1
0.474662570469815 1
1.23045341047685 1
-0.174641516978674 0
1.2492461883815 1
0.728813004458595 1
0.467193334677123 1
0.210760116201797 1
0.921162493305851 1
0.178891177115335 1
0.266969696826303 1
-0.511878886321846 0
0.564484710421178 1
0.449413988149111 1
0.418214175038151 1
0.744542458273796 1
1.13719744273375 1
1.08779987853803 1
0.858970898476245 1
0.907865825559518 1
0.66009631906079 1
0.625535646613534 1
0.0954049535648774 1
0.361812049407003 1
0.701367159624214 1
0.265123448712538 1
0.866974458726612 1
0.771162849769295 1
0.715449053906854 1
-0.549479433975343 0
0.48335552612864 1
0.952868231566999 1
0.256591016484796 1
0.845269301546164 1
0.469782952178031 1
0.686654225705007 1
0.478627000437212 1
0.821682307050028 1
0.263439681191176 1
0.214747469673508 1
1.40851219202623 0
2.01150321360652 0
0.279103802783136 1
1.34685696553729 0
0.897545517426775 1
1.30458306438867 1
0.482726248718393 1
0.477081743484203 1
0.314804950448946 1
0.231652956002205 1
0.590060300191973 1
0.823177761826357 1
0.611626983450036 1
0.85406811282842 1
1.23307821380901 1
1.20613528482068 1
0.557276444359703 1
0.742842641166597 1
0.591891521053314 1
0.859025106909436 1
1.022143095257 1
0.532764218267364 1
0.369852017048181 1
0.463549199356493 1
0.222885495433766 1
0.233400586643571 1
0.626435321616139 1
0.705090825540479 1
0.559909018438137 1
1.03814040100307 1
0.29654256038007 1
0.790998372040839 1
0.670665346882276 1
-0.0262117774458665 1
0.846656505726335 1
0.249648922636179 1
0.36676602922021 1
0.773346704796777 1
0.729433694912148 1
0.77211591970552 1
0.507885355689775 1
0.205069715679314 1
0.637739075958767 1
0.798647306926671 1
0.241752335373674 1
1.62201972855821 0
-0.00210651278088539 1
0.614439508953627 1
0.601980960561408 1
0.997347343305656 1
0.538327337589286 1
0.272851057187747 1
1.60792250875637 0
0.288657696651861 1
0.876419750651755 1
0.484803116615045 1
0.502720416826783 1
0.638354672728756 1
0.473415638624903 1
0.492273083768209 1
0.242976677602496 1
1.03407144065812 1
0.620413243171099 1
0.552070978717394 1
0.0247372052972899 1
1.09689847869094 1
0.576730373337751 1
-0.305130294373934 1
0.867234737479017 1
-0.110592418138204 0
0.731729368494598 1
0.287531719548036 1
0.42226259311209 1
0.9455780114794 1
0.865847077829261 1
0.325435030194988 1
0.930628253705969 1
0.91273051399373 1
0.615828669364061 1
0.586079414739869 1
0.45149859851376 1
0.634098077778125 1
0.841346950282824 1
0.98166077054878 1
0.533503762026297 1
0.57159177121521 1
-0.196513190233055 0
1.48650937362368 0
0.65367295857275 1
1.61221013539201 0
1.00154507986242 1
0.162024250865575 1
1.07171712407639 1
0.840545471117386 1
0.901909405338268 1
0.811101087136639 1
0.415143942302326 1
-0.312390120559145 0
0.148336612955257 1
0.592902901712982 1
0.743715348021987 1
0.306106219239227 1
0.559898583837542 1
0.497926272972972 1
0.637623297940889 1
0.34970718932783 1
-0.156047179668549 1
-0.177597575823221 1
0.29751027384957 1
0.123803485761361 1
0.965092090630474 1
0.480644270495571 1
-0.116506511637024 0
0.131828362784817 1
1.09311667521597 0
1.37168240966335 1
0.574204112628176 1
1.16921990967897 0
0.930312795742947 1
1.11649003678857 1
0.165234694769 1
0.229757904938742 1
1.358729538827 1
-0.184495605242987 1
0.297485627412121 1
0.417159550699618 1
0.717341512208817 1
0.876062917675948 1
0.700873779724411 1
0.683566853373265 1
-0.644159461658515 0
1.8004434392505 0
0.501643114205159 1
0.57105649290914 1
0.422548998029337 1
0.673447772513807 1
0.255411494131553 1
0.489258299903003 1
0.600250586201504 1
0.362773449573637 1
0.664050052883279 1
0.206276680050685 1
0.0125001347299024 1
0.580888522197568 1
0.778441906862663 1
0.467700266442394 1
0.458868739260231 1
0.53647789013696 1
1.2349221183213 1
0.430977032995991 1
1.59337952652239 0
0.202511887348992 1
0.277938941958829 1
1.17562114988357 1
0.67690998938464 1
0.783346842063088 1
-0.156371932719018 1
0.52937767744428 1
0.770907655851964 1
0.648526484871269 1
0.434106745553016 1
0.854069397297097 1
-0.121098714053524 1
0.446087038592131 1
0.177182857695057 1
0.322672025597891 1
0.962968273060462 1
0.915166927496984 1
0.549189207700338 1
0.833247223577994 1
0.777298780505455 1
0.206117938996208 1
-0.0580356339335411 1
0.633741695421806 1
-0.127107681099172 0
0.453641036370972 1
0.32498106843183 1
0.761335144078596 1
0.765420565671787 1
0.354222609991356 1
0.708830743507346 1
-0.609095450125022 0
1.29584343886986 1
-0.29211106416543 0
0.524317893821527 1
0.761199468426898 1
0.43258447738084 1
-0.029823579405084 1
0.357963170091198 1
0.498500343236357 1
0.0600474820446827 1
0.89471875381606 1
0.850581104123692 1
0.662637787188326 1
0.588187231494897 1
0.772834965154121 1
0.579502830004894 1
0.596987621740415 1
0.382725033777872 1
0.705011413627055 1
0.688069008360739 1
0.523420961074847 1
0.648823510775086 1
0.725301752666941 1
-0.236718010144833 0
0.229827128771391 1
0.283906839428164 1
0.866523087969986 1
0.657125238968992 1
0.883729080006275 1
0.702601456159805 1
0.651299099620218 1
1.18929350480182 1
1.00655476440538 1
0.827802213691759 1
0.539489423380671 1
-0.485287470301384 0
0.536505616406059 1
0.721496810715968 1
1.01780345381938 1
0.750609947183358 1
0.925189407802298 1
0.893845518083042 1
0.158076030224344 1
0.951828664373781 1
0.289314843489487 1
-0.570203751559996 0
0.904354707528199 1
0.54828611388362 1
0.0122114538703224 1
0.690109983852218 1
0.152327893452625 1
-0.115694021177391 0
0.544599068308369 1
0.271825050295346 1
0.978806529455351 1
0.116578606385441 1
-0.131611885441575 1
1.45902918612215 0
0.775196354092248 1
-0.092011722985246 1
-0.558138898714949 0
0.395754507748112 1
0.944771139521564 1
0.676925040889595 1
0.668782212826563 1
0.896214654318537 1
0.00465812691184962 1
0.711058537599708 1
0.977231143060802 1
0.222384989949172 1
0.665708579837566 1
1.26703025571015 1
0.435585900123879 1
-0.0262963614788776 1
0.349411630146077 1
0.740294143411888 1
1.12988669063818 1
1.24504428850509 1
1.36884364006777 0
0.0972947837906726 1
0.247161201205364 1
0.13205037572001 1
0.177779918185425 1
1.08146280554508 1
0.591990183539122 1
-0.0680270801642472 1
0.253978514891028 1
1.27779737684781 1
1.25086243900722 0
1.91375318693447 0
0.277814114125445 1
0.801152329549516 1
0.0877474628015266 1
0.152448425317236 1
1.02065066736201 1
0.796566503523525 1
0.166587883803489 1
0.467139814795817 1
0.0268349820123118 1
-0.0321310070816528 0
0.572846340095116 1
0.723377702667257 1
0.313203980452543 1
-0.111672344288107 1
0.560013457365432 1
0.414836440874054 1
1.10916391623421 1
0.377756627271488 1
0.260983218911566 1
0.174378937950659 1
0.534812076855599 1
0.989021316942498 1
0.635912366743352 1
1.13480016421839 1
0.526272303833308 1
1.00374861483895 1
0.41225966591553 1
0.937914406199447 1
0.861238062583392 1
-0.108134583870853 1
0.487847893260828 1
1.32059618210162 0
0.596473531909295 1
0.0841137651053213 1
-0.145670435827261 1
0.578524402562258 1
0.0335483929243612 1
0.49957078627238 1
1.15303015751826 1
0.432197286497863 1
0.189294510627434 1
1.18763640759634 1
0.656969354227576 1
0.142612303547959 1
1.28388807876184 0
0.521467074261864 1
-0.016786217024436 1
0.277912678997238 1
0.846119841833239 1
0.10324374681026 1
0.862921167233007 1
0.58096995000255 1
0.628983108164219 1
0.329932922598525 1
0.285086726796722 1
0.986434304784284 1
-0.161214460386102 0
1.48793130331328 0
0.253908724059634 1
0.659313455520643 1
0.312000972063969 1
0.322311180119271 1
0.786196045982928 1
0.303329469966546 1
0.46623164359124 1
0.255712582406915 1
0.76538425241938 1
1.3278402423075 0
0.4341186021665 1
0.803688802561829 1
0.739477287536617 1
-0.0834190740584357 0
1.54406685974768 0
0.501744793117315 1
0.503903986222386 1
0.424538285197515 1
1.38428506271355 0
0.592012806973344 1
0.90457902596785 1
0.362018762914472 1
0.267019587697655 1
0.336698613800232 1
0.747506073085743 1
0.810405070175565 1
1.0786376047288 1
0.891158172822208 1
1.05369648257975 1
0.846555660087778 1
0.378666211553984 1
0.741308593556847 1
0.332386180842407 1
-0.158056040902169 1
-0.100306197552343 1
1.00652741650165 1
0.449450731580918 1
1.1024646691253 1
0.0305317461577321 1
-0.0080640259710959 1
-0.0972834833548206 1
0.844926471200148 1
1.19084502684196 0
0.445853043823135 1
0.369612813549089 1
0.0278497650099061 1
1.02244831167324 1
0.41691412864332 1
-0.149473036826933 1
1.45307368863673 0
0.347311003373767 1
-0.318759132668785 1
0.656385442637071 1
-0.0209154785739965 1
0.424647200884626 1
1.02910472393355 1
0.979075163637761 1
0.616913871556332 1
0.80201936166066 1
0.376219498058028 1
0.715161155562701 1
0.372940943584897 1
0.968535964166828 1
0.40599919686263 1
0.38244839341823 1
-0.19069669144931 1
0.564432940424905 1
0.221741671193908 1
0.704372325927664 1
0.534760305107935 1
0.312000074997837 1
0.811022629695603 1
0.424546617647477 1
0.859523496498599 1
-0.239057851250209 1
0.190477104435122 1
0.942669587865944 1
0.837886322097836 1
0.292754140954101 1
0.575427244236526 1
1.06597189823813 1
0.395582375302402 1
0.987493622128361 1
1.13641123966856 1
0.483445097353377 1
0.726850268951833 1
0.27722738982256 1
0.237110343629636 1
0.608268981824845 1
-0.0745274407705378 0
0.929356781077064 1
0.222001672005023 1
0.818880067085575 1
0.169340190331872 1
0.629235351932062 1
0.655236935351388 1
0.438166244843417 1
-0.479018333107614 1
0.31945451939939 1
-0.24668503479251 1
0.569088706265698 1
0.444802777374365 1
-0.0361237556737822 1
0.615190966842851 1
-0.142817607284371 1
1.18906708725936 0
0.442692068444666 1
0.710220263192693 1
-0.439757658506344 0
0.349155752404719 1
0.695337233359871 1
1.51225046232949 0
0.754554392493273 1
0.70076258168848 1
0.750659565981847 1
0.734435481376158 1
0.13190143338516 1
0.0810417768654998 1
1.04434875807114 1
0.975707604827664 1
0.496697803990018 1
0.906629513399982 1
-0.0975934350112345 1
0.205426833114422 1
0.604390425839927 1
1.33964098122921 1
-1.0100219066717 1
0.616860544885455 1
0.515662013243809 1
0.561692431599496 1
0.668483226911385 1
0.132533558655286 1
1.18678042918507 1
-0.172013942701293 1
0.328508706645991 1
0.0525998521900624 1
0.285457988263098 1
0.860969247679818 1
0.710222497086525 1
0.107275052610287 1
0.308199150179606 1
0.301763456110543 1
0.502117024423118 1
0.631428191182966 1
1.00166517681449 1
-0.154275619844448 0
0.864184654823168 1
0.70181740617988 1
1.01480046052254 1
0.0776244796446211 1
-0.00304176356072801 1
0.576669509989176 1
0.484393380052287 1
1.05534364883019 1
-0.0136839252110029 1
0.295891884285956 1
1.19678392226277 1
0.627128992640475 1
1.4680681740521 0
0.407720974897603 1
0.731588019065469 1
0.3017545361024 1
-0.115768035365814 1
0.990626370043482 1
1.63847860848636 0
0.385404732974311 1
1.17962198388904 1
0.686675423671574 1
0.94206846071874 1
0.0404657969229816 1
0.440347044912309 1
0.643641635157055 1
0.0246754958166944 1
0.773186957560757 1
1.15016014431214 1
0.338113876941431 1
0.392069675984097 1
1.08177554376951 1
0.623675329923652 1
-0.020246273602447 1
1.26583352865749 0
1.10757320678111 1
0.662065448700971 1
0.469908161952254 1
0.420833187466247 1
0.161540740582568 1
0.34477084275249 1
0.28501816026808 1
0.568201154766859 1
0.423766002360905 1
0.803868548472589 1
1.10813640137511 1
0.991640291539888 1
0.619118647731407 1
0.640198130368742 1
0.834850912038697 1
0.439362780654276 1
0.550902104136799 1
0.26097583670654 1
0.784807805758002 1
0.73997606725134 1
1.25514007961406 0
0.440800276023798 1
0.521191114965556 1
1.59662104053351 0
0.835553044915784 1
0.657091394687972 1
0.307376003669404 1
0.202121283615296 1
0.548502664224282 1
0.448977018862507 1
1.0571423198331 1
0.806482040691542 1
0.714503856161579 1
0.330388235702334 1
0.12144206571363 1
0.20847951587674 0
0.481125469306538 1
0.974527603890578 1
-0.238432100976106 0
0.455025563136998 1
0.174566034046141 1
0.567571923247578 1
0.668743685589842 1
1.27855907542725 1
0.17453767948739 1
1.39406577457893 1
0.742436165890469 1
0.739694252294492 1
0.348648755482727 1
1.10443965753544 1
-0.0243784917811429 1
0.697464903902622 1
-0.328787672175616 1
0.0415049451502009 1
1.519633460742 1
-0.518245710524519 0
0.421543048342129 1
0.933900498231177 1
1.07668694560262 1
0.914060376422996 1
0.203117144847641 1
0.793709067558348 1
0.443540224734645 1
0.856069129978923 1
0.137462662630857 1
0.233777150888769 1
-0.204455909422059 0
0.284085187474404 1
0.104985326699604 1
0.424824351112567 1
0.851875711284802 1
-0.0108670327246204 1
0.587407159154916 1
0.744094310166985 1
0.0408884521007754 1
0.387585598248737 1
0.693757779499948 1
0.580553255359218 1
0.111837738924092 1
0.45417806626493 1
1.05571990426305 1
1.5433892739324 1
0.6638884860154 1
0.719191173811649 1
0.591638627625363 1
0.42610639200025 1
1.22673522259673 1
0.800070324253689 1
0.820716970073504 1
0.212821679034041 1
-0.268565604976007 1
-0.00748371766468366 1
0.0405703274770835 1
0.4604542708793 1
0.502558614111255 1
0.342642209335764 1
-0.352744415507319 1
0.891943242945505 1
0.77087612009578 1
0.313259488000062 1
-0.345816116231435 1
1.08463009042142 1
0.597840719173164 1
-0.305291565883036 1
0.489856454315255 1
1.24051131238214 1
0.44608759575524 1
0.262172317506726 1
0.766168181619923 1
-0.0292898323769027 1
0.233945833617135 1
0.283626332703506 1
1.05426160635417 1
0.277157875465393 1
1.05406991604238 1
0.857716994687971 1
0.89179543421296 1
1.82088791082596 0
0.429567852922867 1
0.825281628997637 1
1.43560680994868 1
0.846871074778453 1
0.514114359984827 1
0.214265198417476 1
0.143268748466233 1
0.147979812785239 1
0.48244132831407 1
1.25748381431726 1
-0.443572585560712 0
0.55372581387351 1
1.02066965939193 1
-0.489474710095563 0
1.10830724913078 1
0.836853879923294 1
1.14535037103398 1
0.989529388852283 1
-0.640087156522969 0
0.695437058867346 1
0.90389757257079 1
0.190217807961381 1
-0.361790844942724 1
0.46210615720365 1
0.680141308914153 1
0.722780473420835 1
0.527484147710978 1
1.19661146972532 1
-0.273195360880325 0
0.658097857742274 1
0.571686921335576 1
0.841569907423818 1
0.343668405783347 1
-0.594012620043995 0
0.317959072975983 1
0.461551930944256 1
0.774104189458857 1
0.912954144723848 1
-0.0652139209960258 0
0.976961434262005 1
0.29755614419154 1
0.0729001936603896 1
0.772122899443145 1
1.22029237027968 1
-0.0583751765068932 1
0.114006567687084 1
-0.172043209571515 0
0.547627755656808 1
0.545798261824079 1
0.107653896451391 1
-0.0289390214243248 1
0.413335853672689 1
0.126639836560022 1
0.444103645140404 1
0.533999429899888 1
0.926355770092333 1
0.522167638897166 1
0.605838329223817 1
0.800553403904392 1
0.971188309623191 1
0.0761302273843873 1
0.61254010592606 1
0.703214414485466 1
1.05343406507236 1
0.906586848395605 1
1.62069648369716 0
0.99568907199144 1
0.677835659254106 1
-0.246062994195429 1
-0.119996089269805 1
0.626681597818313 1
1.08828233110813 1
0.0866274735685944 1
0.576586212356015 1
0.89459923901226 1
0.643709411640491 1
0.669551631624984 1
0.380341535476204 1
-0.138814000691423 1
0.485203102255504 1
1.08290242988149 1
1.21503884704805 1
0.458313780175619 1
0.782864406248786 1
0.660971972491734 1
0.177894563866125 1
0.619760835858816 1
0.362576991051108 1
0.913823668369008 1
0.782640865329769 1
0.109742018134174 1
-0.356998772644209 0
0.939830411368345 1
-0.465603243774525 0
1.0515267385192 1
0.301985113267417 1
0.212551766409037 1
1.03407187850626 1
0.665974999473976 1
1.11022730880323 1
0.420754823494616 1
0.875743011032692 1
0.501617357209597 1
0.489290756735605 1
0.300186030913616 1
1.45686499248373 0
0.74816223287117 1
0.136061438940353 1
0.623543377468145 1
0.47114666679872 1
0.628290031173418 1
-0.0934356866068825 1
0.834230307530041 1
0.927047738867939 1
0.717950517032742 1
0.370404850206818 1
0.713184225870039 1
0.0406752235914612 1
-0.618533616369886 1
0.107691069897875 1
0.058690186998799 1
0.385923738088369 1
0.680755218657115 1
1.31160414185106 1
0.686527085557962 1
0.324272028058707 1
0.802325727964667 1
-0.0255280488901908 1
0.782142989865357 1
0.46460655292451 1
0.3699992146142 1
-0.489485098534338 0
1.72197017144614 0
0.0540729678222454 1
1.05646739926075 1
0.633353247948202 1
1.14915549350538 1
1.10925945129012 1
0.157234628821974 1
1.45233106513028 1
0.0680982660749977 1
0.734000209455754 1
1.01094376448236 1
0.370273197473378 1
0.0175573515738562 1
0.650341597130359 1
0.0096997213135744 1
1.08288607598833 1
1.05204513018549 0
1.01838756625067 1
0.555032675950159 1
1.22385046319014 1
0.658421270920391 1
0.656495309373415 1
1.10307793835287 0
1.06035803838634 1
-0.23106619307551 1
1.38169683811539 0
0.0679092301486935 1
0.222531287526736 1
1.3960050552103 1
0.224950864593297 1
0.794981158418095 1
0.69486945440137 1
1.09581031944183 1
0.10484362281444 1
0.612344358248108 1
-0.0788842023300895 1
0.826479589613819 1
0.659228646493746 1
0.254398957609462 1
0.502430402861021 1
0.248686172672452 1
1.11307343432047 1
-0.0886860216888328 1
-0.207560213099234 1
0.990519619599979 1
0.348504464774367 1
0.954911739583089 1
-0.114076528843936 1
0.969795969661273 1
0.807127708910932 1
0.631758544709579 1
-0.0502104003431049 1
0.306793782343392 1
0.817827856775843 1
-0.311271298508917 1
0.905037852374593 1
-0.00901505943383696 1
1.21070843933847 1
0.166277328102257 1
0.319586293672732 1
1.045502543296 1
1.19676461474503 1
0.624271415072622 1
0.232731153647736 1
0.490007779834006 1
0.283247217157345 1
0.383166302276231 1
0.025250344534189 1
1.25050995903977 0
1.05891980841359 1
0.690806763554083 1
0.931346301301246 1
0.113625740432904 1
0.299580722370775 1
0.913149019988809 1
0.843634279219016 1
0.563005994846397 1
0.870336080538676 1
0.326300051080489 1
0.491136052027468 1
0.0891155684498505 1
0.116147552904355 1
0.241843717152444 1
0.795658559316088 1
0.468248856984612 1
0.549973753847103 1
1.01916899409265 1
0.0830386609819049 1
-0.51075439691353 0
0.0714787729263915 1
0.517934975010485 1
0.0386232624285178 1
0.550585410850415 1
0.792542134376626 1
1.75472141453521 0
0.719749175147817 1
-0.286393971629336 1
0.251358282549869 1
0.607678205564031 1
0.977344664316368 1
-0.00867816183249754 1
0.923273017684611 1
0.156805156238009 1
0.389579376823653 1
0.431393917073053 1
0.708310805623509 1
0.25059564792312 1
0.658705965351334 1
0.235454184586102 1
0.570063511073926 1
0.820725566633392 1
0.675522538715927 1
0.420459471500394 1
1.009374486134 1
-0.361643073502084 1
0.185198312839014 1
0.877144143012835 1
1.35970567391414 1
0.457242861807582 1
1.58021654753903 0
0.47167195120048 1
-0.593742321551647 1
1.22327316996506 1
0.1570430045367 1
0.96074597998505 1
0.687199668159507 1
0.561995686630496 1
1.35415997682264 0
-0.219175993905611 1
0.775239899473023 1
1.19289207749717 1
0.681933426070475 1
0.792972347451156 1
0.41737426778821 1
0.212012070820527 1
0.382049037757176 1
0.695012233484173 1
0.179962462674905 1
0.539534759507142 1
0.48962209345203 1
0.204161733230343 1
0.188050405611754 1
1.10904192212949 1
0.431751212600802 1
0.889314437873003 1
0.351069705224491 1
1.48099735055552 1
0.903766794014716 1
0.101449690744527 1
1.10662300646163 1
0.788914970110424 1
1.558477951681 0
-0.642080374506694 1
-0.279077077103771 0
0.483073793178626 1
0.933696239527527 1
0.342983485466902 1
0.561728265119774 1
0.776558703181363 1
1.08869090213068 1
1.0325757903531 1
0.633326152061131 1
0.765501950406373 1
0.887250484938597 1
0.523266283088302 1
0.76403415111796 1
0.742331073350558 1
-0.127858242852664 1
0.687104512965771 1
0.29330029588599 1
0.766444698262123 1
0.696266529266576 1
1.09247236230359 1
0.503078188626858 1
0.259756874429603 1
-0.0782069563246825 1
0.797538860527936 1
0.120831541562179 1
1.21017768387151 1
0.542218095122592 1
-0.230200555384059 1
0.730849491802966 1
0.888988571124202 1
1.06379837278326 1
1.36995618256232 1
0.549385994018854 1
0.225431635757102 1
1.03414292285976 1
-0.140248851286086 1
-0.958537185435299 0
1.17069949959629 0
0.909025198704745 1
-0.0614998341851402 1
0.243789277297508 1
0.266474688203599 1
0.517775996724564 1
0.476406424032248 1
0.304580250440661 1
0.727477027766682 1
0.0989399834564207 1
1.13052893771555 1
0.0767963995456746 1
0.318342663996893 1
0.419585748712497 1
0.878792198507089 1
-0.44748348528272 0
0.22024656059842 1
0.365855968004618 1
0.0714905344318859 1
0.833891971419167 1
-0.389854419982415 0
0.118741734370602 1
-0.472257888732197 0
0.00110896319997569 1
1.50925986312161 0
1.3957215842221 0
0.713534809001976 1
1.1607384867549 1
0.31635854312137 1
0.189477933334179 1
0.134798747441302 1
0.43915162675161 1
-0.0182013744387575 1
0.933720591795861 1
0.600369153695899 1
-0.211440773346347 1
0.884156954253934 1
0.087304392297598 1
0.477167343797039 1
0.550993369244524 1
-0.142532420751542 1
-0.166080673391157 1
0.70109335193525 1
0.602030435908113 1
0.647913866418881 1
0.220552348560055 1
0.592212088777444 1
0.551315767879997 1
0.635903600298786 1
0.715598486039366 1
1.68958678158811 0
1.30182346185128 1
0.711648039240822 1
-0.525960893741015 1
0.347454492435557 1
0.494925755761639 1
0.944753633140718 1
1.83288306793193 0
0.562927809170303 1
0.0616975578495498 1
0.956498566356976 1
0.712979549953314 1
0.929467681127857 1
0.965914788138877 1
1.31195686903278 0
-0.0181535874277216 1
1.50771670721346 1
0.346550514662535 1
-0.280046098228807 1
-0.324740514524927 0
1.16616542112445 1
0.456784296889732 1
1.17821683347444 1
0.813799710619076 1
0.240791343290378 1
0.559892111223983 1
0.350979951597497 1
0.73730607902468 1
0.674391570504973 1
0.188690032573418 1
-0.554246541265488 1
0.11744899009102 1
0.623594354927008 1
0.319193134803186 1
1.22757568651828 1
1.75758767251571 0
0.877725256906338 1
0.799267788944878 1
0.315717135556308 1
-0.379092704426698 1
1.13652092226727 1
0.295726799758572 1
0.573140107232684 1
0.603339133451838 1
0.0893511399463344 1
0.564511164077993 1
1.10267472995472 1
0.418935643407776 1
1.49640037612728 1
0.733891429223304 1
0.156208733820552 1
0.78603972046351 1
0.852915009328939 1
-0.136549436905497 1
0.552719524688518 1
0.347794893521329 1
0.316402482563179 1
0.530132316736407 1
-0.062262620283011 1
0.570764215603758 1
0.27576250996072 1
0.768349612229251 1
0.723991152603003 1
0.469247832034539 1
0.31653962830255 1
-0.247684798503435 1
0.41475661284885 1
0.431177839287812 1
0.598558971843461 1
0.791486525327973 1
0.287133050497586 1
0.958142510013301 1
0.693619815413691 1
-0.409482540317451 0
0.231599320668593 1
0.322751863762356 1
-0.0479135677370694 1
0.185298997618476 1
0.50945323050638 1
1.10251371891687 1
0.286540173279902 1
0.337388372207793 1
0.0151635433735141 1
0.479030773495338 1
1.07482666810566 1
0.587549428536614 1
0.851737911741325 1
0.767609958571669 1
0.98672742899346 1
0.242149457025531 1
0.473917238636251 1
0.480782015352233 1
-0.114274644887227 1
1.03939531903863 1
0.787722177161547 1
0.812725777736529 1
0.52585231214945 1
0.82959159438503 1
-0.161988388620241 0
0.495899923392441 1
0.285977092576026 1
0.211898327231236 1
0.118219765615983 1
0.405998016923232 1
0.95639703937434 1
-0.35193669391912 0
1.01711960606692 1
0.301049930788707 1
-0.19821300638035 1
0.950421271582017 1
0.699095376793144 1
1.37885752907041 0
0.856425190040974 1
0.706193239996711 1
1.14279600061742 1
0.191776248497938 1
-0.00491064721431538 1
0.164929138773458 1
-0.016795849545415 1
1.10656208987461 1
0.531352772757515 1
0.29709930958937 1
0.999725767487005 1
0.887859580831827 1
0.326551523600241 1
0.0178390066669175 1
0.88854153844122 1
0.233913889182191 1
-0.121030370952836 0
0.506106913733468 1
0.628687410188962 1
1.50921865924148 0
0.0629473082772527 1
0.140061160665878 1
0.860290740422985 1
0.576207995191416 1
0.217527893089609 1
0.498538132223164 1
0.789124954558159 1
0.464555046586054 1
0.708380434708247 1
0.0110437772312729 1
0.0630897983740272 1
0.711762418188772 1
0.602965537718625 1
0.487533455950952 1
-0.691414819250455 1
0.42418699625201 1
0.562672880625402 1
0.320519344922739 1
0.918241627795703 1
0.84063752284697 1
0.0450438610109384 1
0.590385544553763 1
0.654726026271983 1
0.407386007605437 1
0.567301038287718 1
0.293499153001901 1
1.08546525452126 1
0.106383293631654 1
1.45221701065498 0
0.570422474880813 1
0.571538932017395 1
0.647788681132887 1
0.626567129874075 1
-0.335207451718462 1
0.478162022155392 1
1.34882052179985 1
1.10356859688655 1
0.56947221908234 1
0.0355731828938459 1
0.494454802431012 1
-0.107131632280755 0
0.96624900637007 1
0.957638000494009 1
0.207993547282376 1
0.931755259657514 1
0.662025764591015 1
0.757219645624144 1
0.81249671837642 1
0.698782115987427 1
0.72457772301953 1
0.47921128652111 1
-0.204744870360349 1
-0.008708806620848 1
0.289363859345675 1
0.230167588782284 1
0.13435299833614 1
0.317708868082851 1
0.317580520463293 1
0.0663497001570832 1
1.1878531612579 1
1.00722727578104 1
0.0440814855684135 1
0.963772021976987 1
0.796943979477537 1
0.571579825658317 1
0.96113237702603 1
0.445685642690051 1
0.472412973989782 1
0.418349638678611 1
0.801349731557162 1
0.197486394550342 1
0.01929694655468 1
1.26637066708912 1
0.146225216355241 1
1.29761533383543 1
0.351890590439236 1
1.2022147638936 1
0.739697254728614 1
0.684119343811966 1
0.159445174399987 1
0.371116327660599 1
0.476586537974527 1
1.00478567446288 1
1.04513474122479 0
1.72871949596616 0
0.425133150706192 1
1.10266050435916 1
-0.614332204957439 0
0.650773983973229 1
0.140925098013309 1
0.785343189753782 1
0.723662110388126 1
0.29429330337757 1
0.512764678255712 1
0.674269367490348 1
0.302751598319384 1
0.702881177460676 1
0.235376760140788 1
0.536664394784208 1
0.689656938032226 1
0.600717870230799 1
0.175304626807291 1
0.288011666267218 1
0.528805159069978 1
1.12347588010806 1
0.157001264868777 1
0.225850079699939 1
0.220227196283445 1
-0.0623646206214191 1
1.02105810235295 1
0.301985559426728 1
0.440859701881335 1
0.313094636765348 1
0.520577694178601 1
0.129517946775607 1
0.696856124734891 1
-0.159291328665634 1
-0.319132225303962 1
0.544877306187822 1
1.07187866741733 1
1.02296401138792 1
0.32281463103775 1
0.11084741942259 1
0.00994374147147606 1
0.813997622477772 1
0.983623821078434 1
0.934033937429544 1
0.0710693405856187 1
-0.373241748572187 0
0.590331051217704 1
0.422975537157403 1
0.36585819946965 1
0.449872897269038 1
0.954001892652913 1
-0.125930471033202 1
1.13848366786634 1
0.525934131699053 1
1.21704808870699 0
0.833244364526272 1
0.617183669037845 1
0.926110279121303 1
0.557257622065804 1
1.05709119464891 1
1.16090647397981 1
0.556941822249248 1
1.38299523436351 1
0.135731841901861 1
-0.0738900087993034 1
0.878731997744668 1
-0.0539972546429109 1
0.168094934639097 1
-0.251040459408492 0
0.789286249702685 1
0.231722629339672 1
0.192645068910647 1
0.623610976213024 1
1.03695612748071 1
0.31756865226729 1
2.16467761583791 0
0.446054427994234 1
-0.315504337330234 0
-0.176908266063253 1
0.719794075534478 1
0.174566428044645 1
0.190886219225137 1
-0.487211945087778 0
-0.504208050928597 1
0.0108740459524705 1
0.279545866814439 1
0.465977872212754 1
0.166731795784918 1
0.623150375270351 1
0.473666478506323 1
-0.259343358259512 1
0.211977002183409 1
0.400265118507078 1
0.239292149133002 1
0.118965424743167 1
-0.0413961901248435 1
0.739846592137723 1
-0.434068859489286 0
0.266233674782628 1
0.947012779356467 1
-0.207668056910403 0
-0.161623986003181 1
0.496001122689434 1
0.280312232227674 1
0.218609037587636 1
0.976319320844838 1
1.13906637156035 1
0.536086285889725 1
0.938430885693126 1
0.774147321647689 1
0.176793819246271 1
0.344750787807417 1
0.255860617840402 1
-0.867156016611037 0
0.194783277201355 1
0.77531252928003 1
-0.14323074388918 1
0.497976957348713 1
-0.0594366193599102 1
0.134904669039834 1
0.150416643856313 1
0.75369930609801 1
1.05776977771476 1
0.849417326464187 1
1.65397780649352 0
0.810853525483197 1
-0.0619324467091192 1
-0.552203963046728 0
0.294256055003223 1
0.369235686998087 1
0.855602892192454 1
0.453624270869919 1
1.38157536807676 0
0.323806760953911 1
0.632001298519403 1
-0.207431163054694 1
0.889621806615909 1
1.25693154639989 1
0.441824678503202 1
-0.343640328101582 1
1.06321583891834 0
-0.0414498066250424 1
0.478618321980665 1
0.470389750492994 1
-0.0339784006208057 1
0.642164452148629 1
0.70684275822137 1
1.00184378525723 1
0.0684731126073443 1
0.0166383223919963 0
0.384230684356545 1
1.20276411156221 1
0.197101833408268 1
0.0326386340233847 1
0.315045253146832 1
0.584718763188193 1
0.0974331146277866 1
0.627855520839559 1
0.936360364864014 1
1.03060199976749 1
-0.404316099949625 1
0.270443830691755 1
0.827892185894741 1
-0.206642568976576 0
0.52566327234491 1
-0.923705041853363 0
-0.142631317619789 1
0.173468230008286 1
0.508358505060298 1
0.372571098339344 1
0.559637160403741 1
1.03511059412406 0
0.435418200306031 1
0.78312613885796 1
0.0601715433044324 1
0.239729628813431 1
1.36015932321451 1
0.381372600974137 1
-0.191744122071714 1
-0.151077146993346 1
0.555355487845678 1
0.71810041200294 1
0.821809258743371 1
-0.0252765480656822 1
1.0083085341528 0
0.369385340250402 1
0.60672878285098 1
-0.289906817294485 1
0.216797587898557 1
0.533818638587998 1
0.271145034999882 1
-0.117918939224696 1
0.365682452413282 1
0.485259339599225 1
-0.139285713921779 0
0.0498450102929355 1
0.58237957046669 1
0.181662734376799 1
1.57474799528848 0
-0.109182082979539 1
0.0917527093834667 1
-0.00451543646597283 1
0.630294153883368 1
0.642027200285317 1
1.2276845360668 1
0.243677574380025 1
0.039637314001975 1
0.875580780417199 1
-0.157587402692728 1
0.766228435513748 1
0.366268012631786 1
0.754568394478166 1
0.274686517211771 1
0.975919566949391 1
-0.483113001089439 0
0.623626348559009 1
0.666428976159679 1
0.307092571856689 1
0.387373392324453 1
0.865532806663031 1
0.158030368234121 1
-0.291678779673046 1
0.712428630918522 1
0.894070609386229 1
-0.107584991735079 1
0.244138700330127 1
1.24779244641056 0
0.261527685771605 1
0.978621238820195 1
0.675736124361045 1
1.19608744825188 1
0.418664313209822 1
1.36787013458141 0
1.14324445097496 1
1.09197427187151 1
0.206310776883369 1
1.4422756170922 1
0.570896671557359 1
0.507118652680508 1
-0.428334309513234 0
1.18084709701279 1
0.179963243441112 1
0.842021337340262 1
0.973676523766156 1
0.326900878031088 1
0.563290780648005 1
0.38019534247108 1
0.313727525959162 1
0.483905880711436 1
0.125548633655986 1
-0.426838219416151 0
1.17600681874814 1
0.068447846673956 1
0.744574028718557 1
0.785498420295894 1
0.351029084669597 1
1.34653111279027 1
-0.0310220443175644 1
-0.0849884226091566 1
0.724263705279658 1
0.823202877995624 1
0.393925195136806 1
0.486497658954286 1
0.28598275044866 1
0.520745410826506 1
0.260093981702797 1
0.474694252044391 1
0.251053037473595 1
0.644889461320197 1
0.525344098434931 1
0.253118782869761 1
0.331106746940109 1
0.49481286025955 1
1.28943779470185 1
0.0609877503111448 1
0.419153837666173 1
0.0579634493161515 1
0.00801287486626082 0
0.874055657406321 1
0.384341037954052 1
0.574134690605689 1
-0.622492157633533 0
0.726187269980741 1
0.200066415220838 1
1.02587604128041 1
0.19018844179692 1
0.892471402873542 1
-0.219284940346215 1
0.0648151981517303 1
0.522886551339407 1
0.730369707716321 1
0.772443842854206 1
0.917653271962172 1
0.163925586717541 1
0.972562257625707 1
0.810550071301209 1
-0.262213659988462 1
0.49980088899106 1
0.518596374237747 1
0.264568903022099 1
0.162728538729183 1
0.0292024824089002 1
0.889656005303143 1
1.0596270367346 1
0.11538690978629 1
0.580384775506331 1
1.01121331709138 1
1.65964741516739 0
0.565503234620133 1
0.300129919702993 1
0.265042628862573 1
1.58184660861192 0
0.717857192956432 1
-0.0837054905128971 0
0.3985016347777 1
0.259738069233844 1
0.162109802498533 1
1.62426838349512 0
0.322855009898718 1
-0.00102198661170661 1
-0.0808077780450058 1
1.34017161154909 1
0.538385859554579 1
0.831931959819003 1
0.514375026894821 1
0.0651068510291372 1
0.664560538802399 1
0.675736147382988 1
-0.578607416344471 0
0.808908287852162 1
1.13818318972354 1
1.00763430135939 0
0.233694574990292 1
0.768246171676676 1
0.972076017402098 1
-0.207989471287506 0
1.11767567432764 1
-0.0520063627845785 1
-0.0956933939952983 1
1.41263203633888 0
0.716446846192474 1
0.584712843019209 1
0.188072211066336 1
0.626103622940672 1
0.32795848542413 1
-0.442592198951728 0
0.853178498643878 1
0.33254215970236 1
0.75862752547834 1
0.381229703207769 1
1.58717533093836 0
1.02113555123877 1
0.576778988522443 1
1.4475739614726 1
0.0182891129428001 1
0.764699519886222 1
0.743124037971505 1
0.224943796014124 1
0.402874852669617 1
1.08963995301339 1
0.849411080250812 1
0.962003112074012 1
0.797512183698928 1
0.143947997750179 1
1.5221811465223 0
1.01466627913888 1
0.750684345637339 1
0.0231028658736513 1
2.04095299079521 1
0.0976744573161712 0
0.795193083296689 1
0.344120841763217 1
0.327892705993445 1
0.451699472424592 1
0.533906117826079 1
0.368965645117514 1
0.660938978010618 1
-0.62408939265577 0
1.05904440032184 0
0.515495464129855 1
1.18615507789579 1
0.720376685225664 1
0.236848089176646 1
-0.412400504653197 0
1.00195058466649 1
0.309116143113124 1
0.770812855782484 1
0.317073375803032 1
0.63761628525653 1
-0.0110060132840491 0
0.362097356447555 1
1.1874125592078 1
-0.0783229275293143 1
1.12150055191653 1
0.324210487120245 1
0.588958367915257 1
0.184598576626746 1
0.695000160627867 1
0.632254650815542 1
0.866326825622934 1
0.039164352829069 1
0.469490738735633 1
1.38384649069818 0
0.312566205595364 1
0.115888194460956 1
1.04696940872393 1
0.0215442615519651 1
1.03132732791013 1
1.22677674174465 1
1.3424685338868 1
0.485721710318891 1
0.942459337154264 1
-0.0138651498659985 1
-0.344506332035117 1
1.48873625873663 0
1.21983814866931 1
0.943053948676143 1
0.255459705609739 1
0.697560232198476 1
0.152141908119364 1
0.329913820910088 1
0.107415908184995 1
0.559323613509171 1
-0.249124143374232 1
1.00007717930784 1
0.0434892668647589 1
0.80609884710433 1
-0.167227864178391 1
0.276315029214946 1
-0.347998391824638 1
0.75764804050853 1
0.519189414321914 1
-0.123355700060747 1
0.0450875487282455 1
0.377483453840411 1
0.529165913921702 1
0.130648081265225 1
0.874353950901521 1
0.275779175873036 1
0.17530894503612 1
0.466505321460677 1
0.215622209617896 1
-0.0327107422543187 1
-0.242705711969964 1
1.06109192463439 1
0.458752009527415 1
0.729829130080924 1
2.90400252477771 0
-0.247130488682158 0
-0.416329898042221 1
0.509213585232895 1
-0.254216863996023 0
1.66301144698162 1
0.167566044325662 1
0.442081688758942 1
0.597292913196393 1
0.886711494326001 1
0.396826319792447 1
0.578519111891124 1
2.08435166411117 0
0.594595366690338 1
0.95090850084091 1
-0.0711554702890796 1
0.736734672958264 1
1.05308952614988 1
0.361314095528406 1
0.531689773052532 1
0.799778682692979 1
0.355161361604213 1
0.934004983289879 1
0.490344066655071 1
0.144859670320609 1
0.636305849722258 1
0.41333179893472 1
0.945838622391468 1
1.16533686656222 0
-0.0847600497310177 1
0.823934169412385 1
0.127859524765193 1
-0.386502916437556 1
0.794147210264501 1
0.773406654142471 1
0.524419790216993 1
0.632712770039165 1
0.357382358719335 1
0.88773787713106 1
0.0192713075688262 1
-0.31332798122223 1
-0.0237718953603934 1
-0.358375805231368 0
0.495932389188073 1
0.116576950342038 1
0.362069934457419 1
0.0259552303717612 1
0.838176545641741 1
0.909680404423645 1
0.907148530130914 1
0.41026943915332 1
1.05254102285872 1
0.455318033427316 1
1.35591554034018 1
0.00482475279165229 1
0.324384800176798 1
0.646400152341877 1
1.04823849280217 1
0.495307208091852 1
0.169533273700845 1
0.215172537912167 1
0.587625769791013 1
0.494768065384298 1
0.200176615079922 1
0.578905786252547 1
0.38936965179191 1
0.429134107460487 1
0.923527293137507 1
0.296899172318653 1
0.280911943264885 1
0.300851259805292 1
0.570821794210727 1
1.07159403395466 1
0.376989995678382 1
0.142442148713819 1
0.171896174734578 1
1.09012617377363 1
0.914217228631435 1
0.0991004183942302 1
0.993116184829424 1
0.200136438860966 1
-0.33152840433116 1
0.357917337318208 1
0.761317378574946 1
1.30465982129608 1
0.820086197281029 1
0.514815934830254 1
0.292894233439057 1
0.970849039998349 1
0.466928883182668 1
0.089600400963441 1
-0.147875489537848 1
-0.0742367114024119 1
0.713466605754641 1
0.169252525902577 1
0.198545410346578 1
0.675196806912596 1
0.524053463400661 1
0.37776992914342 1
-0.155255281857215 1
0.42211135006785 1
0.627073240966298 1
0.310440523401662 1
0.490247029917571 1
-0.145893714404044 1
0.351656380734032 1
0.689348841248938 1
-0.151844738932873 1
1.43847639024661 0
1.17339709700998 1
-0.0128600878862698 1
0.66303979657825 1
0.229902000539028 1
0.473823603642583 1
0.864536023393565 1
0.916878157024596 1
1.38410343141151 1
0.378597772652974 1
0.0767978198110804 1
0.558993736816507 1
0.225298109312691 1
1.08376369233132 1
0.40557596052654 1
0.470450254653834 1
1.0732529883469 1
0.363582505942719 1
0.343462747501828 1
0.370712782356409 1
0.156448760149454 1
-0.0974200729364203 1
0.608423096092307 1
0.871430034408842 1
1.02468644783204 1
0.281664334831045 1
1.32081377729231 0
-0.0403112823889294 1
0.289689334223462 1
0.902547112643092 1
-0.343153320515973 1
0.13027485005196 1
1.19239248573456 1
0.104515061880719 1
0.559585851088862 1
1.02927953761621 1
0.363305457706748 1
0.170897584303101 1
0.262001565803748 1
0.508878348682479 1
0.349822883468268 1
0.595608052427571 1
1.04372080765273 1
-0.0209320597793735 1
-0.266612781755144 0
0.204373997921116 1
0.115598438167765 1
0.583383434044693 1
0.380802635412384 1
0.055149318097934 1
-0.0349170788249672 1
0.319638891447646 1
0.44685681346121 1
0.49527671230787 1
0.952555794176002 1
1.07398653669963 1
0.850565586446242 1
0.25031982085296 1
1.39558854282278 1
0.565700054038077 1
-0.386717091353223 0
-0.00946989278850423 1
0.601506713227767 1
1.21549389577037 0
0.635773431366755 1
1.27949792933353 1
0.372295354256048 1
-0.0576926618949918 1
0.648386807557294 1
0.601972901401342 1
0.550830364359547 1
1.56478714640264 0
-0.327978825688903 1
0.712923651860975 1
0.315586073387927 1
0.285880942386505 1
0.169666160281326 1
0.136153441100695 1
0.0645857109268277 1
0.746550864287935 1
0.426031807038219 1
0.220338449918486 1
0.948561977282503 1
0.558097793303336 1
1.2469487351965 1
0.439442158971671 1
0.779616347403481 1
0.215294929228487 1
0.769954111874876 1
-0.75755978932649 0
0.837431678688063 1
0.252895043907991 1
0.320091869810558 1
1.14298919658921 1
1.09548712451259 1
0.967095897423323 1
0.518860441290451 1
0.58569888535965 1
0.123984921142 1
0.448554713546346 1
1.3974200905393 1
0.477588528140547 1
0.727112285063444 1
-0.0358425697682297 1
0.419964405737377 1
0.334220474805739 1
1.45229529192406 1
0.343429955036838 1
0.297457798348413 1
0.230816502551677 1
0.417827767342701 1
1.51075204252765 0
0.344121747048069 1
0.56191551201579 1
-0.0091404257061311 1
1.51493661550091 0
1.04975268300499 1
1.36561586221706 0
0.33375137820157 1
0.447802354996062 1
1.03787151345625 1
0.26846056286618 1
-0.067532440257239 1
0.591250230112135 1
0.469385977067048 1
0.58030325322034 1
-0.315308370619536 0
-0.00507771308102658 1
0.574750094719947 1
0.882140519105042 1
0.389062363459883 1
0.688415345606685 1
0.589792752264151 1
0.230725057310647 1
-0.14796344442686 1
0.00103894629860735 1
0.686538063117984 1
-0.27134688120823 0
0.512463710876057 1
0.602705864730013 1
1.0322807736168 1
0.0101573769788624 0
-0.1783063248495 1
0.933568779625021 1
1.79118150577011 0
0.118946924922393 1
-0.160276151151954 1
0.824380375385934 1
-0.194968086051903 1
0.728909021756017 1
0.841276228585313 1
0.273241426364238 1
0.347900682346168 1
-0.0466573723263245 1
0.437656766994096 1
0.823751485794235 1
1.0672881693696 1
0.860586970602014 1
0.454029084876573 1
-0.15120641157727 1
0.283161231348121 1
-0.246859991183633 1
0.117030782455413 1
0.74359593272435 1
0.289608225553555 1
-0.162839869329001 1
0.06593376104708 1
0.595764887094199 1
-1.32267633163187 0
0.124544116651038 1
0.650203163993957 1
-0.0153383080682021 1
0.945829391695213 1
-0.0460735180531591 1
0.45455168521907 1
1.57355921973572 0
0.111002436083358 1
0.64804903592957 1
0.784230934177643 1
0.694839507152741 1
1.09647791400483 1
-0.0134024222607957 1
0.679913402231755 1
0.959340380930841 1
0.797501674906839 1
0.913855130455765 1
0.664978164543473 1
0.636573017502238 1
0.121900735794827 1
-0.324058991226561 1
0.81421809828982 1
1.10171767585268 1
0.673355537711796 1
0.0473940449444612 1
0.797207151138062 1
1.55304530947881 0
1.29225672124592 1
0.472276360429942 1
0.514592638024679 1
1.19066364420181 1
0.224476509518444 1
0.438122095671866 1
0.352563212396998 1
-0.00136297522381108 1
0.0396105596899411 1
0.96901612928018 1
0.472822652430141 1
0.139828842659922 1
0.75995070696625 1
0.574413813220457 1
0.545137497456198 1
0.55018358940357 1
0.644134010426265 1
-0.0978526555226335 1
0.0191641711866375 1
-0.125649004799014 1
0.948314789405982 1
0.627519551024054 1
0.625861817734968 1
0.592693848864511 1
0.332650557642205 1
0.105385654939466 1
0.306346817033081 1
-0.443870501704905 1
0.525607433102581 1
0.72139246778598 1
0.892742105911032 1
0.762574367367807 1
-0.1027659003933 1
0.114873095633731 1
0.844210220424468 1
0.592952634397232 1
0.662267866893127 1
1.11804986372375 1
0.82647780533008 1
0.228087521123237 1
0.862067928871527 1
0.826666521936487 1
0.527100160965931 1
0.508301799855703 1
0.293534259377885 1
0.739164679500582 1
0.317077392287744 1
0.61483066631101 1
0.569135896099982 1
0.244285368201247 1
0.0143354351760347 1
0.72190854358588 1
-0.240643284251877 0
-0.193222774321966 1
0.844484129516454 1
0.30962093431659 1
0.501153325367216 1
0.395223450250937 1
0.584463177315966 1
1.50574812177066 0
-0.00958647227410329 1
0.513913335733745 1
0.569987309054359 1
0.407339547306736 1
0.324518150570522 1
-0.0705680989737248 1
0.394070567421025 1
0.09890036440949 1
0.653810447081831 1
-0.0270051532976384 0
-0.152269674638429 1
0.368770418708136 1
0.259042208283245 1
0.949587729358491 1
0.25074209293608 1
0.819684990016847 1
1.03849304465406 1
0.862136209230511 1
0.274806869714522 1
0.886841700364158 1
0.980237464294062 1
0.200187565078499 1
-0.203948519448575 1
0.741347377750766 1
0.721036931546527 1
1.00182349591874 1
0.320822357638079 1
0.431443773341307 1
0.627768381253738 1
0.552895393518516 1
1.05027729386627 1
0.655718812302152 1
0.0868260337378401 1
-0.441107900116893 1
0.739304227939726 1
0.767341349180288 1
1.08354591589725 1
0.353319083654393 1
0.462146956576718 1
-0.0743852632874914 1
0.779349839267409 1
0.487850677154001 1
0.289334161227981 1
0.291819628243233 1
1.20832550550063 1
1.09252001104448 0
0.619705355143915 1
-0.0317139150795476 1
1.05480849418477 0
1.13196131022054 1
1.32150863061088 1
0.0127703875720039 1
0.326461817972509 1
0.0844372112614105 1
1.17485396459623 1
0.564011530085971 1
0.739259827869236 1
0.44222762981378 1
1.59598569888859 1
0.642097645533437 1
0.99650757620296 1
1.01752152188804 1
1.13807585274701 1
0.718484619753443 1
0.0860686053984094 1
0.100318994952778 1
0.601200978101302 1
0.720355845333755 1
0.590570565449771 1
0.479944006361035 1
0.824672717343859 1
-0.228805633953701 0
0.349166361833826 1
-0.0404882524929387 1
0.506732631271513 1
0.331989881070852 1
0.574742303798992 1
0.690801445819992 1
0.0422814912051083 1
1.26225468828907 1
-0.110261817091738 1
1.18154285980539 1
-0.267980092572373 0
0.0021741042538765 0
0.446593120701608 1
0.60833968369706 1
1.01524080992931 1
0.346578085617595 1
0.253139822866226 1
0.637011094148771 1
0.926274784445189 0
0.951136589101334 1
0.30421288034254 1
0.389804877406986 1
0.191286822919173 1
-0.93913650238991 0
0.37807483213779 1
0.0503957961364895 1
0.981109357022937 1
0.872406353494918 1
0.209816366075653 1
0.416337788369796 1
0.977295617324391 0
0.660171871734849 1
-0.0630356486507049 1
0.377199598175456 1
0.474879070961538 1
1.45778066114573 0
0.0179682183839563 1
0.181523268347287 1
0.911428457271139 1
0.769926163826719 1
0.402138474966202 1
0.612856671697453 1
0.560406190029504 1
0.684818994861002 1
0.251152800481317 1
0.819656567523332 1
0.808831871119928 1
0.348316423340364 1
0.563917674152604 1
0.194784848765501 1
0.817510121801712 1
1.13065504752623 1
0.961311327589184 1
0.106599951960674 0
-0.579728669089198 1
0.827225124011785 0
0.206730520867449 1
-0.295536983181782 0
0.389146240603327 1
0.320159802212026 1
0.440178828307962 1
0.401597389636539 1
-0.134040173914831 1
0.265317375191045 1
0.808464044424658 1
0.381995537736865 1
0.92786329586624 1
0.856961672629451 1
1.14928049324607 1
0.845086614221743 1
0.0923889902502771 1
0.960886890404846 1
0.473599294414963 1
-0.148241685442783 1
-0.629993640148358 0
-0.191805559656421 1
0.437898628785213 1
0.560969718331253 1
0.578405312720598 1
0.286167560272757 1
0.706676105662953 1
0.137789695912948 1
0.880587313585913 1
-0.13947965771428 1
0.295092682729079 1
0.193451049720949 1
0.378838075166633 1
1.31942958471861 0
-0.0603874395716207 1
0.733478158726118 1
0.399709778370195 1
0.45253911026581 1
0.941250683617884 1
0.752476800429138 1
-0.169399887724419 1
-0.0651048635579056 1
-0.0635338302779421 1
0.710031092940106 1
0.352844460237134 1
-0.0484601328731875 1
0.782179687681171 1
0.751966943868411 1
0.663029578513936 1
0.937530851477545 1
1.92173427305134 0
0.414771331067975 1
0.202026024417936 1
0.491469629540425 1
1.24232609384341 0
0.596881886835972 1
0.756306007504758 1
1.04865695108195 1
0.321696599583401 1
0.846724979555573 1
1.20228887801108 1
1.25395960280928 0
-0.00579519461239156 0
0.561717652790753 1
0.0144712801368048 1
1.45831202978082 0
0.603466572666574 1
-0.133342584835045 1
1.00250931437156 1
0.391069437655857 1
0.681810521144905 1
-0.147328686647228 0
-0.0487122776144989 1
0.896575242106135 1
0.0501869563383547 1
0.781148761464348 1
0.0170372496909498 1
0.121769583761537 1
1.4377036293233 0
0.953890960878437 1
0.545116624751917 1
0.0319378640543319 1
0.450112316987379 1
0.583587524931972 1
0.246601354748202 1
0.921617828878523 1
-0.221343665456649 0
0.70800910272526 1
0.558402235029214 1
0.896379536182182 1
0.834025284348925 1
0.710073849589098 1
1.28335605818406 1
-0.0423192518271219 1
1.3322971801806 0
0.717398484473473 1
0.0628202588354139 1
-0.0555397498760209 1
0.78588954609066 1
0.814571044527266 1
0.159443366289387 1
0.138709179442034 1
-0.341072114928454 0
0.358671336846372 1
-0.112541229763631 1
0.334339286642267 1
1.45464916582522 0
0.299224492050551 1
1.01603167347973 1
0.260432229972631 1
0.173542205587452 1
-0.309931223568065 0
0.100639395916075 1
1.06834753282032 0
0.965021507244492 1
1.27278715447218 1
0.78407511382017 1
0.34251744833744 1
0.563990001840746 1
1.29307244494342 1
1.22997457478996 1
1.18357867547474 1
0.66547888931253 1
0.737261468052952 1
0.720853603787937 1
0.189151021140923 1
-0.121605722651817 1
0.860314432455832 1
0.370388698499655 1
-0.175344695446629 1
1.15139451316679 1
-0.0702882170666777 1
-0.00578384594588646 1
0.83771209128388 1
0.458100903749854 1
0.548432743939096 1
0.238626443487669 1
0.700562773971113 1
0.285359576972465 1
0.420225101603063 1
1.11884474303577 1
0.185792630178309 1
0.896705523629284 1
1.37212487739159 1
0.302591267802606 1
0.446741062567863 1
0.581555406390264 1
0.954580518775803 1
0.407189047098881 1
0.267636377937224 1
0.59273302973397 1
0.883534274587269 1
0.212880243318956 1
0.242884149663092 1
0.552141835227722 1
0.593459753108369 1
1.35295521951489 0
0.187283557259588 1
0.207555323647645 1
0.516249188105842 1
0.499182235657659 1
1.11955433325932 1
0.0986525843933199 1
0.455967493320844 1
0.612750349657749 1
0.826152903594467 1
1.37418873706632 1
0.97002529256893 1
0.495883019823309 1
0.189222078184784 1
1.10453890108441 1
0.206853126708521 1
0.0867454137982498 1
0.0504255038039285 1
0.38134071679198 1
0.204732719326399 1
-0.228729318945885 0
-0.257417951458354 1
1.35125526805904 1
0.212984518952189 1
0.769440027785781 1
0.977525156165898 1
0.390533019669455 1
1.23795419185959 1
0.91698341061366 1
0.517214095912963 1
1.24437031501024 0
0.130005377010715 1
0.543823234602671 1
0.104890688370206 1
0.7920887429985 1
-0.0174734055300241 1
0.493228262033887 1
1.01041774374412 1
0.732263072032364 1
0.126682389400441 1
0.473295371357384 1
0.916868755805719 1
-0.413103041660439 1
0.792405047387382 1
0.308648433452649 1
-0.0255822559220363 0
0.320751048851517 1
0.207388468037083 1
0.162152174207958 1
0.500055784454487 1
0.470655324536912 1
0.663690907761897 1
-0.105308377421507 1
0.731905591634049 1
0.448485078821676 1
0.382966961225542 1
-0.0661005214434666 0
1.77595878137928 0
0.022414578075792 1
0.0832458663944516 1
0.444217447661839 1
0.198707613109734 1
0.475204505862064 1
-0.62202378667124 0
0.730686722159795 1
0.134966143913287 1
0.822333758915163 1
1.10281445100305 1
0.774939306855161 1
0.106899719505662 1
0.273260098441337 1
0.107287174753747 1
0.144055281127248 1
0.293786386210684 1
1.29638388769154 0
1.62402343956587 0
1.23454388537366 1
0.618934902305958 1
0.838699875911691 1
0.578488310223852 1
0.944894942448553 1
-0.0920675218073623 1
1.04004146543267 1
1.48485300458019 1
0.0347479745781007 1
0.698692564417228 1
1.00681784266167 1
0.864987755803674 1
-0.0488855567539801 1
0.913565705801584 1
0.468108075083156 1
-0.469287349061642 0
1.18385668998893 1
0.238674769243595 1
1.24750250546688 0
0.341152481360845 1
0.885741594832105 1
0.610846130771205 1
-0.136915962572246 1
0.619898945473871 1
0.181791282689243 1
0.793085702392492 1
0.921438824377405 1
1.20137983158214 1
-0.112299389846467 1
0.477316056965794 1
0.833876568039532 1
1.30252565879356 0
0.447688773184103 1
1.42986920071918 0
0.379154899436905 1
0.491724987415397 1
0.891086157078317 1
0.522376560712258 1
1.18207595121884 1
0.358198041192315 1
0.241313447634057 1
0.991793574261592 1
0.812720919067109 1
0.115657549492397 1
0.209564205004244 1
0.139431301239286 1
0.443102419667601 1
0.52806394780231 1
-0.0996991734865773 1
0.660355117004645 1
0.0998653362643802 1
1.27478253709817 1
0.41766760349961 1
0.356614518424718 1
0.708837370122249 1
0.611453748609415 1
0.9268538748748 1
0.2137107208712 1
0.0659584394071818 1
0.582471910104274 1
-0.486490557222662 1
0.36788156208627 1
-0.623667666194464 1
1.15534052518357 0
0.940042371567452 1
1.50430802505991 0
0.468408367205299 1
0.962623712213654 1
0.291632853863972 1
0.548482618817948 1
0.775784188034526 1
1.11989200159263 0
0.615700205286855 1
0.664800391333112 1
0.680801962385424 1
-0.352385276827203 0
1.27328602435318 0
0.126097633310994 1
0.699560329114041 1
0.946252991691981 1
0.323146551605929 1
0.163926561492038 1
0.668363224879862 1
-0.072065889209427 1
0.842375934368074 1
0.677328464870463 1
0.412369478413466 1
0.541685376867838 1
0.498913950347207 1
1.24377915595839 1
1.32966945187378 1
0.377392096655866 1
0.666893718174963 1
0.821903270510534 1
0.446869337527459 1
0.726435582251297 1
0.453486404850542 1
1.24284808121288 1
1.10777716453755 0
-0.467566767499182 1
-0.226867980785814 1
0.514522498647391 1
0.315352286540969 1
0.303331015598777 1
0.659446652527866 1
0.829103103702809 1
0.0552136366437781 1
0.305869505373071 1
0.323058976213448 1
0.665364728822459 1
1.11055348437364 1
0.497966706837004 1
0.77743733910329 1
1.04158064286242 1
1.19577875000619 0
0.946121246144223 1
0.0262292930690816 1
0.634298667164205 1
0.212366788230267 1
1.08628365467359 1
0.243571761479333 1
1.05318971070018 1
-0.344996094942453 0
0.311019209417709 1
-0.395188050803593 1
0.491827193010411 1
0.54038208098605 1
0.837422637992371 1
-0.13310216749138 1
1.60247312237819 0
-0.10607915196396 1
1.33335148254963 1
0.378808785363018 1
0.459719820571893 1
1.74907791917144 0
0.214466564094131 1
0.696595922844499 1
0.907680273121071 1
-0.0762165965014408 1
0.214274371109671 1
1.35593167220418 1
-0.079690322083768 1
-0.876798238747119 0
0.714999416400196 1
0.503653147940807 1
0.796582535066389 1
0.449363147579591 1
0.265644404019663 1
-0.093622992750283 1
1.30625595795772 1
0.555570120658874 1
0.597685915528392 1
1.19259219192786 0
0.75523287818696 1
0.427159951190181 1
-0.181875996189748 1
-0.10574099295097 1
1.09560085565874 1
-0.215999614939576 1
-0.198788388330227 1
0.438541711753332 1
0.0368479663464502 1
1.51776395094592 1
0.472953279466823 1
-0.184360646341925 1
0.414208812274105 1
-0.245596139980535 0
0.185236903179489 1
0.546011480563319 1
0.19845628953336 1
1.16537876331323 0
1.84124608955476 0
0.416183814273681 1
0.403578754086886 1
0.681982549961735 1
0.811210018969942 1
0.482257858916185 1
0.21934739041814 1
0.720133298416781 1
0.257052364759331 1
0.617550894616458 1
0.708358121570826 1
0.0826046419064141 1
0.306196032546166 1
0.75045355184876 1
0.115205252519717 1
0.187756882611635 1
0.110085705416625 1
0.220468659338913 1
-0.252203652844247 1
1.32230555302376 1
0.173854647822867 1
0.505933752134985 1
0.576812624675406 1
1.08504467824876 1
0.887514048905204 1
-0.395289075037832 1
0.0817639488567634 1
0.352823848345105 1
0.174691010261996 1
0.417206547280933 1
1.057617760049 1
0.221363679548203 1
0.800267293831176 1
0.961283076689506 1
0.701049648113555 1
1.26667636044219 1
0.423830993878784 1
-0.327574955337623 0
1.10989433932685 1
1.85653496020607 0
0.490953958358202 1
0.475357424689871 1
0.856962424588753 1
0.539958440846956 1
0.181577531001301 1
0.225822566579154 1
0.26397402832362 1
0.391441611600002 1
0.459758248701432 1
0.478547338355077 1
0.796533361829114 1
0.528461691273685 1
0.588385498462801 1
0.846513269968891 1
0.777844796903273 1
0.416825811770285 1
0.610461651768414 1
0.880755303701363 1
0.197123160163545 1
0.73527492934506 1
0.227508692016089 1
0.174447921183385 1
0.736097719880668 1
-0.794028226911773 0
0.989740213308165 1
1.38220276943427 0
0.755350072553221 1
0.688874371322743 1
1.00277644507021 1
0.601035563850658 1
0.259071144187898 1
0.796951676591684 1
0.552715883187339 1
0.350456477219193 1
1.27579164711438 1
0.891176200091327 1
0.828980480084917 1
0.244412623955143 1
0.544885539480359 1
0.379203691005151 1
0.271718419680701 1
1.5358137917582 0
0.397449845542142 1
0.524292477331706 1
0.631675851366138 1
1.79131697581603 0
0.752060126987292 1
0.444455559345559 1
0.415336788118577 1
-0.353590022058054 1
0.135282235926556 1
0.179428512978056 1
1.1300840096981 1
-0.101639571304064 1
0.483516997881451 1
0.258331320814271 1
0.899162213856915 1
0.226448049062199 1
0.366289357766244 1
1.50774781939272 0
1.26668330149648 0
0.243920878432677 1
0.0603688444298003 1
0.969455731185353 1
0.434263267856372 1
0.875039176247021 1
0.930746445334841 1
0.0911306641060236 1
0.602082897254005 1
-0.286290430375308 0
0.0315366300650494 1
0.66664431132187 1
0.769851547436619 1
-0.0927004047561283 1
0.430205606392428 1
0.983887712107339 1
0.259887041931026 1
0.570977009050133 1
0.758498332310914 1
0.714685000528728 1
0.181127340282276 1
0.00915780706466698 1
0.690219529682251 1
0.928905071258782 1
0.685025763867033 1
1.19197579025834 1
-0.309736868611362 1
0.838880360727366 1
-0.200260274035061 0
0.00143467268603067 0
-0.111537854114923 1
1.23192453107541 1
0.887791133922199 1
0.479869846494574 1
0.454636440045979 1
0.992930774360679 1
-0.0355400270990778 1
0.530334516026807 1
0.290134989370151 1
0.411548345112022 1
1.07554930945075 1
0.982003263855558 1
-0.2279696659889 1
1.11211713668157 1
0.908537480505883 1
0.691780621030311 1
0.935072269293913 1
0.717265895085978 1
0.527693904071384 1
1.0010043681189 1
0.583224237542651 1
1.7376376424188 0
0.253466970470944 1
0.357718281573352 1
0.375178413724098 1
0.613888745188318 1
0.479246130911039 1
0.858619389852607 1
1.01124363704565 1
1.02830112845854 1
0.956250032997133 1
0.917427513861522 1
0.160819432973879 1
1.11908913388 1
0.770658851993553 1
2.03504320709258 0
0.395621876775788 1
1.05474565398727 1
-0.165527908397181 1
1.64150017040007 0
0.415079915162023 1
-0.114168857352573 1
0.272819440860042 1
0.100196022986739 1
0.975761099390795 1
0.480681833840661 1
-0.0226439128333776 1
0.0905471969978117 1
0.513128957111051 1
0.703108657670168 1
0.485430899935275 1
0.236880872597976 1
0.228840527840354 1
0.142594907917238 1
-0.0582582699472506 0
-0.394048292507686 1
0.785827580514611 1
0.600738602592107 1
0.797721817930444 1
1.05105613302788 1
0.959245808393469 1
0.656418878882588 1
0.0015007871580981 1
0.259834546839472 1
0.132227175136965 1
0.62806598863412 1
0.504242632475414 1
0.626043033828948 1
0.221834776021037 1
0.264613184485359 1
0.698429105238786 1
-0.019566183329198 1
0.279991086085593 1
0.333410079199438 1
0.781184265553485 1
0.258194441380881 1
0.29804793575215 1
0.602987894476159 1
0.235495189789482 1
0.836363396395055 1
0.7527141143627 1
0.638720435886497 1
-0.564404377452033 0
0.425317788817938 1
0.544191421351084 1
0.354331137903628 1
0.141275724212563 1
0.319365110953389 1
0.26438746123746 1
0.889144481495962 1
0.45571439048315 1
0.503577184024512 1
0.0480914718633353 1
0.599244220686372 1
0.788493111851962 1
0.96623916169423 1
-0.653209088087032 0
-0.159304614276969 0
0.673804835685718 1
-0.328452955526346 1
-0.0992852619899475 1
0.356743953240886 1
0.916122195819168 1
0.705540543419806 1
1.33685776876833 1
0.708021643748368 1
0.478969135351967 1
0.386782095382716 1
0.281723409457749 1
0.71129410662251 1
0.78219607611956 1
0.0877571098251181 1
0.672258641546315 1
0.507506483249748 1
0.118226725955074 1
0.207948398780241 1
0.910205430160815 1
0.248312722652441 1
0.0425697850476033 1
0.335041339341678 1
1.08005095125965 1
0.705845104906886 1
0.628667655655016 1
0.310712447900078 1
0.917050456542026 1
0.929716674609153 1
0.756293529350581 1
-0.183171384678272 0
1.00551974753208 1
0.997595480780865 1
0.575238654139344 1
0.840456647683249 1
0.369229482305539 1
0.491057040873982 1
1.15003137759578 1
0.203739181606774 1
0.94830000424724 1
-0.0211467194875304 1
1.10612577044084 1
-0.271692967323462 1
0.255903043848844 1
0.443070482299462 1
0.239181096464925 1
0.0296871725189408 1
1.16699356016184 1
-0.0793114053412457 1
1.1056201987302 0
1.60958584558077 1
0.570429855715155 1
1.57782334426132 0
1.33558314382925 1
0.496397482479218 1
-0.172616981890677 1
0.802333579178028 1
-0.332942510394952 0
0.492794221812815 1
0.602168360843262 1
0.87963125672014 1
0.437325841738988 1
0.711564513225868 1
1.27205234521084 1
1.26831373054238 1
0.740269722853945 1
0.553003870669432 1
0.145398912249322 1
0.176918048743757 1
0.493528399462711 1
0.267782855414345 1
0.0665958942532197 1
0.987124424030894 1
0.120957241085104 1
-0.56001568826078 0
1.13175205024542 1
0.699915672787763 1
0.477287639208285 1
0.049551376115525 1
0.69560502000001 1
0.88482889733262 1
1.36959865536094 1
1.08842489478598 1
0.35480804263545 1
0.81574883092898 1
0.0251917143130395 1
-0.0304234746788089 1
0.117166151936218 1
1.03697121476888 1
0.198171038409487 1
0.932040177539099 1
0.170067015167275 1
-0.0233246462853298 1
0.429727402273039 1
0.147879854522823 1
0.618794543213486 1
0.168076525337703 1
-0.062362056778117 1
0.0226012453191589 1
0.234878378243219 1
0.147549846080515 1
0.426520437476956 1
0.0860969996797689 1
0.650308190326514 1
1.09782858161477 1
0.293181042851963 1
0.375593312741492 1
0.227700795908873 1
1.68602839994938 0
0.330290273714738 1
0.174091335229459 1
0.203474016046206 1
0.348699194722112 1
0.928256225190988 1
1.06074592387806 1
0.711270414430935 1
-0.484388620365898 0
0.480545737739517 1
0.912946434485364 1
0.503467624947812 1
0.912638607369914 1
1.04780488843603 1
0.535835735975992 1
0.334755560495931 1
1.28202318816118 0
-0.191298039553124 1
0.687095903006477 1
0.223148558033648 1
0.351507894109346 1
-0.152559838254564 1
0.86805071660553 1
0.68833818874575 1
1.3008070783026 1
0.533112034033614 1
0.976159527663029 1
0.324950375381078 1
1.379007960593 1
1.48221539583134 0
0.601196979877012 1
-0.33649261348407 0
0.379117289125925 1
0.883831268967784 1
-0.210179850366722 1
0.0519531309259564 1
0.0982328351106745 1
0.494175812451836 1
0.395620863324565 1
0.470254562254162 1
0.522043433571002 1
0.0948533821404892 1
0.466475439240898 1
-0.293942230677321 1
0.600026055099216 1
0.729437144561095 1
0.114508653991899 1
0.201684508246324 1
0.48302165252007 1
0.535285928613949 1
0.279146303235714 1
0.451549255257899 1
0.504921604510405 1
1.16504396549902 1
1.16510215950062 1
0.816019808734365 1
1.10942089087732 1
0.981312061891823 1
-0.344161865851647 1
0.900904148639492 1
0.634004220284227 1
1.05895684721374 1
1.05679197724477 1
1.89750179589674 0
0.738200693045239 1
0.507979397381199 1
0.177955908528412 1
-0.0867974307133598 1
0.52731300325086 1
0.191312982542823 1
0.623781601694974 1
0.161838053231007 1
1.12342715307327 0
0.457464604455132 1
1.13646935380631 1
0.771650742062403 1
0.770250393284332 1
0.446113445731994 1
0.989219820999825 1
0.109226302406047 1
0.983411701823163 1
0.983133807108138 1
0.795237528080613 1
0.988272362307993 1
1.33268311833059 1
-0.0785011313634708 1
0.408647600236647 1
-0.478607835137535 1
0.167892521933655 1
0.582267132259907 1
0.931851560280112 1
-0.167580373371424 1
0.765058578570521 1
0.00995206526648479 1
0.739320985230201 1
1.0554798059412 1
0.836149705561086 1
0.79704114723985 1
0.128151990569486 1
-0.0877707471776846 1
0.769526662832271 1
0.323723086146132 1
0.339057165249228 1
0.0321798498865571 1
0.370823615656514 1
0.342746370457332 1
0.902522532997844 0
0.385664965570813 1
1.10324816948219 1
0.642378290396111 1
0.424012110856026 1
1.37018777891199 0
0.592676356364443 1
0.865875730667121 1
0.523449429317151 1
0.493202042750249 1
0.627878062640353 1
0.764785543917628 1
-0.147605902204217 1
0.473395132825363 1
0.295455423836311 1
-0.384511869319142 0
0.832817646277894 1
0.00711731957470239 1
1.33462939109272 0
0.171268275469103 1
1.91887005029343 0
0.838904829635353 1
0.0546615462581242 1
0.799074384032832 1
-0.300821435808731 0
-0.0296910381739177 1
1.37383384550532 0
0.761832273460675 1
0.419211460302137 1
0.348927041964332 1
0.543682508782419 1
0.187450813617771 1
0.193790384833446 1
0.243149431226975 1
0.67892686983979 1
0.759112148185774 1
0.633635186663764 1
0.0817968743890004 1
0.503020307941375 1
1.35496989783112 1
0.250390071024254 1
0.877760080951183 1
0.121134197720882 1
0.6884908154102 1
0.634533109073548 1
0.68987251102146 1
1.01443492714267 1
0.478411824712451 1
0.453520165454657 1
-0.254800872394885 1
0.655310789625992 1
0.758219556074614 1
1.62041442629019 0
1.31010071905051 0
-0.142550398046646 1
0.993751315265066 1
0.0861598295202288 1
0.909365303945291 1
-0.228162713796538 1
0.0818417462428936 1
0.694967343576583 1
0.459538352711415 1
0.559227997617142 1
0.510929805910919 1
0.362951084960383 1
1.09729538698631 0
0.937199697207948 1
0.494394258611482 1
0.136185539696719 1
-0.112576624804097 1
0.617835875359578 1
-0.528378636722466 1
0.658058226188927 1
-0.0705902026915651 1
-0.285171582978987 1
0.0425803938827412 1
0.81884620793266 1
0.428006587383163 1
1.6382871362144 0
1.17008909268558 1
1.15517979442766 0
0.843918521205739 1
-0.05551850912947 1
0.923835350764733 1
0.288326685885613 1
0.143740018020839 1
0.763410026856508 1
0.989177356803239 1
0.299958936550614 1
-0.197124604964632 0
1.62039296323185 0
-0.0801209966712866 1
0.703842272863956 1
0.542031999562984 1
0.851555499755245 1
0.288223518021412 1
0.0498252792761526 1
0.909913741021843 1
0.477669152855012 1
1.32046031042621 1
0.25611251718249 1
0.0425493164574067 1
0.778678828673402 1
1.01800463580362 1
0.522840410927185 1
1.25150774967797 1
0.762472257759725 1
0.423639017186807 1
0.518453794840945 1
0.337860413283082 1
0.649283926892439 1
0.432432639859117 1
0.302541483842819 1
1.86861593703207 0
1.35970875744656 1
-0.0938355373925863 1
-0.000636573701165606 1
0.415571552299512 1
0.146188112163522 1
0.524345979087241 1
0.0979866502976721 1
0.433121213711048 1
0.668771532957374 1
0.117963855341188 1
-0.313690362889341 1
0.64789899839487 1
0.360333458949818 1
-0.349428590720555 0
0.674486634168925 1
0.232382390282317 1
0.277595729801566 1
0.925415690521347 1
0.305365017863804 1
0.762987222897789 1
0.339512318511487 1
0.377697545718788 1
0.303328530051444 1
0.0670079665240844 1
0.430741533945572 1
1.25056210274239 1
0.572759447187559 1
-0.168397433608424 1
0.956757978600738 1
0.0622889970925633 1
0.78310175108057 1
0.34515254120847 1
0.966030731023009 1
0.387512843736863 1
0.602898937653989 1
0.388226343360182 1
0.387943763965135 1
0.502644209819693 1
0.588966354085077 1
0.422423226406826 1
0.377970887780943 1
0.176801206410758 1
0.417140420706407 1
0.268525126028818 1
1.15298335405804 1
0.937612245023144 1
0.937351989387861 1
1.43100763355111 1
0.895177879736385 1
0.709440193972627 1
0.391544357796182 1
0.164899432028919 1
0.0221943356218012 1
0.529168412728547 1
0.689730968583045 1
0.747006716756768 1
0.639897426870233 1
0.257455715416228 1
0.488562320301401 1
0.36262252840685 1
0.730330515301316 1
0.662904626695062 1
0.43712830691275 1
-0.221184533518793 1
0.613472543718994 1
0.451830180277687 1
0.34507717799552 1
0.384157548708201 1
0.198426340064097 1
-0.062242459639975 1
0.576919076716744 1
0.811425598899631 1
0.0560547062728569 1
0.680157918102249 1
0.100971235223421 1
-0.00281260440610718 1
0.946168626263256 1
0.512733583557731 1
0.806362332841861 1
0.0973050982870489 1
0.586904908805123 1
0.0155733481557608 1
1.31318672650205 1
0.182848876170383 1
0.249492429616013 1
1.9983973074951 0
0.210741684027303 1
0.178676295387256 1
0.723760828463285 1
0.236514110683506 1
1.14921587547489 1
0.247625460422525 1
-0.11226024738994 1
0.281937970985999 1
