# Supplementary material for: Bias caused by sampling error in meta-analysis with small sample sizes
Source: PLoS One. 2018 Sep 13;13(9):e0204056. doi: 10.1371/journal.pone.0204056 (PMC6136825; doi:10.1371/journal.pone.0204056)
Supplement: S3 File — (ZIP) [file pone.0204056.s003.zip › results N = 20 delta = 0.5 tau = 0 sz = 50-100.txt]

"dl.delta" "dl.cp"
0.749594725353227 0
0.681853405614891 1
0.444999910043616 1
0.653544182799953 1
0.384384261670271 1
0.716617920926514 1
0.34785037453542 1
0.494055641668371 1
0.393877483232668 1
0.586780867057589 1
0.224599854531581 0
0.309275345904401 1
0.421302241206226 1
0.437906903508502 1
0.394719543521623 1
0.546517487221938 1
0.382396448521895 1
0.569734424596451 1
0.58268237930008 1
0.379836316226137 1
0.755044685759553 1
0.580072890312472 1
0.358141039011745 1
0.561412390626508 1
0.489758146948888 1
0.561093857026402 1
0.66460344589653 1
0.535686233480799 1
0.459867082906543 1
0.433182808376989 1
0.53097415419402 1
0.463022232074584 1
0.601142354836734 1
0.638147590266762 1
0.579505935508936 1
0.369970341280125 1
0.540595529496751 1
0.643314318307547 1
0.609878821204963 1
0.638487820295649 1
0.63179164244107 1
0.302526713307114 1
0.69839563172813 1
0.437116584827923 1
0.639211333648148 1
0.473935062500247 1
0.41082539073405 1
0.349131336549305 1
0.507872082708718 1
0.435898578330404 1
0.452676939886278 1
0.562126050268487 1
0.550139900884205 1
0.602600428483807 1
0.443555242734901 1
0.608867645640883 1
0.497486287752407 1
0.349068070313578 1
0.400127907403761 1
0.632268002801552 1
0.602690228794799 1
0.616260572495311 1
0.448355971380429 1
0.496753954196554 1
0.450495849439896 1
0.618436951564847 1
0.414343992764119 1
0.531548738439205 1
0.267634250552475 0
0.590990214702182 1
0.399104620730487 1
0.60288174990174 1
0.552216722924199 1
0.52809395397746 1
0.347620538812232 1
0.438930572403141 1
0.497042294404388 1
0.912492919402985 0
0.574032572974501 1
0.564504006486223 1
0.409572681921611 1
0.413720361056035 1
0.520683069609168 1
0.287674984707631 1
0.504384324515027 1
0.320545601250658 1
0.715833348451942 1
0.452166308840231 1
0.352313505010119 1
0.458692653937822 1
0.50547333172998 1
0.286015609604782 1
0.451327512908395 1
0.409249271432585 1
0.44770914276829 1
0.52134931804057 1
0.289088754883504 0
0.204903446964232 0
0.510934921211084 1
0.399732625339718 1
0.54320447517892 1
0.674336778198363 1
0.604759220788316 1
0.148764855442126 1
0.677781798733898 1
0.456878359640234 1
0.616090579388109 1
0.428177080536332 1
0.649176741506978 1
0.581499387956003 1
0.287275537569121 1
0.511174835771075 1
0.648301520012802 1
0.721685536476277 0
0.424018301501619 1
0.361719614705629 1
0.480236331856963 1
0.441081064182428 1
0.503674287694127 1
0.558400594555111 1
0.465064995723457 1
0.64279469831527 1
0.343130375282642 1
0.442175613138832 1
0.410243580562662 1
0.549861489831834 1
0.57245427481683 1
0.5095196064893 1
0.593764166448938 1
0.573005323353083 1
0.473737339703138 1
0.218515422781287 1
0.233473219766492 0
0.619428858104209 1
0.522115756605459 1
0.460993347353025 1
0.493438645716854 1
0.587374342948666 1
0.742707827819449 0
0.484246304490124 1
0.682311298289997 1
0.586560569938536 1
0.500470728566779 1
0.581996626198423 1
0.66507026271475 1
0.557091392252912 1
0.498205659922559 1
0.53227181555224 1
0.432023965463574 1
0.502823989162497 1
0.566043126884959 1
0.367143034121094 1
0.46568410170532 1
0.463883002337102 1
0.39275045358231 1
0.529801925330836 1
0.445497369643418 1
0.496534778989962 1
0.389018313439471 1
0.459081105740137 1
0.511843165799775 1
0.55391711036901 1
0.663947187383647 1
0.520700854246561 1
0.531401650449797 1
0.559808837591571 1
0.470530128635946 1
0.442664193058215 1
0.405450299815165 1
0.344191796005271 1
0.518072283025997 1
0.361593135750472 1
0.430118785064016 1
0.527639533944073 1
0.508975545030618 1
0.591553951225965 1
0.444671200163289 1
0.377703095756535 1
0.355267308474551 1
0.499150970616931 1
0.653390314032731 1
0.546977623044432 1
0.421409598668796 1
0.595803854016282 1
0.402149263927957 1
0.587633577490428 1
0.555080844384378 1
0.462994549685317 1
0.389131370053694 1
0.639224832920724 1
0.744196808092131 0
0.441483285371165 1
0.558656724611824 1
0.590961525361568 1
0.570371078612103 1
0.403794269221175 1
0.460173351260097 1
0.580079942471176 1
0.415392584056024 1
0.627453921266666 1
0.567844079504904 1
0.45125015885996 1
0.624082563647498 1
0.372622360557221 1
0.514256762934839 1
0.407753867134447 1
0.530635773411856 1
0.458843376300576 1
0.698198109763131 1
0.505586450115104 1
0.554731541662103 1
0.613337913795129 1
0.516323701109624 1
0.480377356477265 1
0.577894067831171 1
0.670611245673944 1
0.501268577573422 1
0.312383750356936 1
0.542804039097817 1
0.539316744834305 1
0.410500181262359 1
0.677036778663713 1
0.539711069346074 1
0.392154382738023 1
0.427925333511155 1
0.543649434802841 1
0.282659645868724 1
0.439269641010862 1
0.526349193597326 1
0.436230872582475 1
0.328115130617888 1
0.318134437833413 1
0.686199461425949 1
0.476513589126749 1
0.56087944037601 1
0.268721409518181 1
0.601919449545086 1
0.572749436260956 1
0.711960593170684 1
0.449451168048003 1
0.544070627241118 1
0.45487677708428 1
0.669433030725655 1
0.533073475220288 1
0.582314955277504 1
0.605546941307937 1
0.472260770653804 1
0.493735114333902 1
0.632444800979479 1
0.495175327841423 1
0.751518368255096 0
0.501579257844941 1
0.547659494776427 1
0.235619383302664 1
0.519759965442239 1
0.545874492691561 1
0.536537949649346 1
0.480457204691325 1
0.605021224820789 1
0.3644424276779 1
0.491402001244117 1
0.616360293159209 1
0.382572794445853 1
0.364053244777749 1
0.48159081345241 1
0.624671819359873 1
0.407820586531686 1
0.387385416690007 1
0.650120257680863 1
0.252044537264801 1
0.526121060583503 1
0.244521312512217 0
0.493965957724961 1
0.569012844779708 1
0.617308755653002 1
0.283705993481546 1
0.408297736703852 1
0.413589762914272 1
0.561306822363723 1
0.683419806510743 1
0.55755713385649 1
0.45733962704967 1
0.530671838223509 1
0.683064938212862 1
0.449990056305556 1
0.396609901887456 1
0.32155585821889 1
0.631224186634628 1
0.486308255094614 1
0.573871185494713 1
0.749647238255792 0
0.530508956787004 1
0.281571296785014 1
0.367699197735888 1
0.33391588468275 1
0.539751092277997 1
0.552578706647249 1
0.575374102325052 1
0.260775858681886 0
0.56625450976095 1
0.424948696822101 1
0.301759239015044 1
0.458377604013748 1
0.423734197935661 1
0.468196263630538 1
0.605430538294149 1
0.631541975594148 1
0.51746920863879 1
0.350881431519143 1
0.507873800659509 1
0.532393370977474 1
0.621329578744509 1
0.566357911318582 1
0.402630068166647 1
0.659201394982038 1
0.825185084683542 0
0.473345422521267 1
0.604271078351317 1
0.500077021221264 1
0.573188495521942 1
0.635182423302943 1
0.33160563081081 1
0.323745979966732 1
0.34332696841796 1
0.42235434195162 1
0.543567871611044 1
0.513073531463581 1
0.192173891405636 0
0.55649410145184 1
0.507756878536068 1
0.354544013563975 1
0.550237437088518 1
0.350753461207363 1
0.511273939289013 1
0.22514667122182 0
0.535114259271237 1
0.661804923433983 1
0.652420149596497 1
0.358912387387981 1
0.379638861120607 1
0.753660425710175 0
0.570426009331823 1
0.369234301057111 1
0.57520441323065 1
0.614167771926603 1
0.44607984240969 1
0.350499497671895 1
0.503977219507404 1
0.413299281253047 1
0.459199289287432 1
0.362199679742724 1
0.398765908866295 1
0.425508961934945 1
0.436008400483086 1
0.620077188574833 1
0.692440011982404 1
0.345175954483991 1
0.516806851908617 1
0.392030149459541 1
0.456411180149796 1
0.514291205251323 1
0.390350149264434 1
0.56033733667721 1
0.374487062018979 1
0.40352581886923 1
0.550170233596529 1
0.50943861867544 1
0.416876177064293 1
0.376586571978437 1
0.432242672857391 1
0.471061432003466 1
0.526987155995381 1
0.444983046670966 1
0.592388492278536 1
0.550754318288777 1
0.50167283193293 1
0.678399869610244 1
0.54435882311098 1
0.280547782810747 0
0.361531352029461 1
0.635759821890461 1
0.561179383301796 1
0.559729548421864 1
0.564305103420666 1
0.59704901893841 1
0.291896626280548 0
0.633670285714741 1
0.638393557592257 1
0.62744489489995 1
0.710272106406471 1
0.55160847347514 1
0.636817214431244 1
0.482329160809116 1
0.485888591422198 1
0.596811961694047 1
0.540390683838033 1
0.499559580039432 1
0.588557153587434 1
0.52576442883032 1
0.591973839199169 1
0.483468817700412 1
0.395081364477098 1
0.339001349305515 1
0.446436967720207 1
0.452915212749666 1
0.921529328546464 0
0.509983668150705 1
0.524793453482303 1
0.377488928994815 1
0.42460716933655 1
0.477432405799089 1
0.413092525951528 1
0.571126227817482 1
0.608487067643905 1
0.54212254165437 1
0.514437922403517 1
0.34139565854894 1
0.461934753919698 1
0.536052599788318 1
0.700591884159052 1
0.556271915515456 1
0.424295762928462 1
0.657045551758967 1
0.323889100818711 1
0.500036695845506 1
0.519266312524497 1
0.598688167803918 1
0.477523170982455 1
0.529499731743703 1
0.341636708079947 1
0.482079258366412 1
0.374977838248157 1
0.597217162363445 1
0.493546454132008 1
0.638603436548739 1
0.30577196835731 1
0.452551846835021 1
0.516894695664478 1
0.52056635088678 1
0.5903471654461 1
0.271074428142282 0
0.551041700323645 1
0.404098209077315 1
0.531852597548033 1
0.486568595119533 1
0.637979477246709 1
0.917651802463848 0
0.456106615150157 1
0.53328689559507 1
0.637012970096141 1
0.338944965336514 1
0.505625947575609 1
0.364768748212945 1
0.69353824557748 1
0.418062819756883 1
0.508305026669404 1
0.342905253181235 1
0.411728177040892 1
0.480352233716082 1
0.338011059318413 1
0.335795559804175 1
0.602731050109933 1
0.507193044478801 1
0.582818935074001 1
0.394363966893614 1
0.567018689994414 1
0.558910233847281 1
0.450427129412926 1
0.439203168101088 1
0.469672593894329 1
0.592142001073757 1
0.327076739027714 1
0.608256079404605 1
0.448249393182525 1
0.472633269890177 1
0.475625935065116 1
0.407511736019567 1
0.639059239533765 1
0.553785486262922 1
0.488993060119882 1
0.549251766596886 1
0.614270332631425 1
0.528162081856085 1
0.413329558110086 1
0.662794681514869 1
0.470362108642421 1
0.68566421561603 1
0.73341017949124 0
0.569120462296385 1
0.517507931639505 1
0.45320383299919 1
0.458265614088863 1
0.585046192470545 1
0.663996973760381 1
0.377880542992799 1
0.65482839143458 1
0.418458205307958 1
0.452175410169387 1
0.70760792989019 1
0.45546032503702 1
0.481049361906119 1
0.46219676033618 1
0.554509363027097 1
0.377761030479553 1
0.492194822569443 1
0.633040554286726 1
0.66612818102607 1
0.474813122267798 1
0.714776560980482 1
0.391696531023016 1
0.199841070687043 0
0.440674383346478 1
0.453184615087193 1
0.492434061723437 1
0.394827727183187 1
0.572064089185962 1
0.5142436808936 1
0.475558736239937 1
0.349383013973557 1
0.666445194476377 1
0.553895199000111 1
0.533217250877595 1
0.490471191350141 1
0.730048569438809 1
0.305502545571924 1
0.473823364220438 1
0.621700532857515 1
0.5454461968152 1
0.443570099879465 1
0.348306809205097 1
0.467381948157155 1
0.409697594784297 1
0.397473210310289 1
0.612472917436464 1
0.51015858894089 1
0.464830406709256 1
0.325037494353616 1
0.425730726996472 1
0.463744016746379 1
0.542073194998705 1
0.51929750637373 1
0.149945567371801 1
0.502188920528714 1
0.464427878808431 1
0.619412646472535 1
0.431446205256896 1
0.532144113019272 1
0.528827917355015 1
0.525234946910479 1
0.218540065913443 0
0.345583579519229 1
0.610713348048483 1
0.400180777105295 1
0.4314128689313 1
0.411572108106081 1
0.548130583118583 1
0.708594757345103 1
0.70895967984161 0
0.392681570011015 1
0.68521128098654 1
0.384477065101637 1
0.454570981213752 1
0.559166876571728 1
0.64249903081767 1
0.579459255928621 1
0.554562621877673 1
0.508288824455665 1
0.229190141032526 0
0.363182416983899 1
0.437967910423453 1
0.419051448409572 1
0.60198128022613 1
0.722252848363653 0
0.315402503019934 1
0.42581980890196 1
0.51651812431817 1
0.421260554992223 1
0.690016601528792 0
0.472531274436438 1
0.426568900267117 1
0.495966471269736 1
0.435106090036207 1
0.424289272841883 1
0.560510512720211 1
0.507167007431721 1
0.368220818727043 1
0.430654860443018 1
0.427231772819471 1
0.554908307532822 1
0.488703130614866 1
0.556443120352263 1
0.430911290981869 1
0.59714529040975 1
0.711870767127534 1
0.449792644170489 1
0.50647075619734 1
0.487585912635767 1
0.82132999531653 0
0.428337068171061 1
0.589571053708607 1
0.357900806528702 1
0.456831254051685 1
0.700037161605759 1
0.688819373233873 1
0.685894008942894 1
0.722090622135574 1
0.556990965924018 1
0.499627116947957 1
0.428838425160934 1
0.644940069898574 1
0.472313881953918 1
0.367057002341743 1
0.571275333907267 1
0.383835626588749 1
0.439353136463221 1
0.50484398509128 1
0.374581811333877 1
0.482022825263193 1
0.370779600147877 1
0.416219107769595 1
0.562954976200329 1
0.924498501610535 0
0.64485254263663 1
0.377461054839512 1
0.439555944502949 1
0.753092017785359 0
0.435921505362571 1
0.469401633940349 1
0.302599648545714 1
0.369096700867481 1
0.481098084376078 1
0.364348163218726 1
0.497491300259431 1
0.263384554386303 1
0.448570802351017 1
0.52521761640462 1
0.601444307588281 1
0.644163904749645 1
0.068127334752006 0
0.462297913547522 1
0.300727275101363 1
0.460529908318868 1
0.535951794209756 1
0.437924936015722 1
0.310292702396619 1
0.328312734079129 1
0.804792765021372 0
0.349775483539853 1
0.697383139871579 1
0.582401855411735 1
0.806743081596419 1
0.11209708619029 0
0.466528656972193 1
0.213941694549854 0
0.55186030919658 1
0.481590489870109 1
0.371152863903033 1
0.62013898061966 1
0.352663843536462 1
0.440838068772371 1
0.358251566701227 1
0.331815785083346 1
0.411442707994523 1
0.619395764753117 1
0.59385241747455 1
0.491296877819451 1
0.451137161964874 1
0.632025724226248 1
0.552301190529088 1
0.464083091226105 1
0.543924457283023 1
0.469045557856052 1
0.49471385464049 1
0.518516714292545 1
0.658729892660861 1
0.588003400882124 1
0.41263804214994 1
0.596890758923772 1
0.497109191511768 1
0.577043089421618 1
0.458644690772558 1
0.442882212593273 1
0.484848409818858 1
0.418568206615738 1
0.61537618364371 1
0.674101716948753 1
0.578429712843327 1
0.497300683476451 1
0.514076374351304 1
0.466047635476315 1
0.372983121631963 1
0.522190060176036 1
0.35696789969336 1
0.592369996454241 1
0.31598880940435 1
0.54922214409294 1
0.348830831169551 1
0.60372198920593 1
0.768981378612909 1
0.566637489581813 1
0.292121239101444 1
0.439019256734207 1
0.555160319874669 1
0.487240375083041 1
0.571993172053131 1
0.533217321110125 1
0.539292951685657 1
0.56044612149793 1
0.301344442120814 1
0.400132379709215 1
0.277364380402674 1
0.536004929655763 1
0.527398775218175 1
0.44734685018202 1
0.463252264581735 1
0.482333688290573 1
0.453093262676804 1
0.476422922963955 1
0.513472261938179 1
0.510383314958209 1
0.49780205631718 1
0.621524223967976 1
0.467896560639019 1
0.672329470495669 1
0.552334848973097 1
0.537551259964957 1
0.650695328362497 1
0.201987667141425 0
0.530146471398288 1
0.56737122007716 1
0.457286447620243 1
0.604685380059522 1
0.29639014642991 1
0.275757741613687 0
0.642522262702611 1
0.593082355362671 1
0.437592646451637 1
0.494390866411828 1
0.583946034108387 1
0.381815011358227 1
0.372262247277463 1
0.599445172148387 1
0.66923486012178 1
0.526775116852779 1
0.596779578859986 1
0.576525589009045 1
0.475052311181506 1
0.608823456119977 1
0.470852452726723 1
0.523050023491876 1
0.592636459421173 1
0.269325476557365 1
0.660679283387902 1
0.199827018531301 1
0.680428978901951 1
0.232658645813495 1
0.576200826175171 1
0.452137311252388 1
0.368456119588386 1
0.865150712752951 0
0.520594747501001 1
0.529572735978854 1
0.620885491735556 1
0.663118238398111 1
0.599097746153077 1
0.405938619101071 1
0.472271724797913 1
0.244610830030951 0
0.700725665151588 1
0.567963136640756 1
0.583743431483326 1
0.416157391708902 1
0.277503501216569 1
0.397463777966506 1
0.487170309963979 1
0.211060741165065 0
0.484053380803451 1
0.478331942581756 1
0.418463475153533 1
0.410191089118375 1
0.43521111138736 1
0.358131228074364 1
0.477775748182416 1
0.428321981115533 1
0.448321201833195 1
0.545691171350706 1
0.544154587978824 1
0.402703543247767 1
0.72933548097082 1
0.539330018711437 1
0.402407944617411 1
0.597347237391837 1
0.412652775511431 1
0.242225667716788 1
0.416486915712032 1
0.474906818290932 1
0.78223374900229 1
0.506516214280871 1
0.466467712969394 1
0.621614307731737 1
0.480900104529217 1
0.525124685295974 1
0.535902950670603 1
0.546718171643838 1
0.568647872922812 1
0.505434691726944 1
0.484579556178878 1
0.549927648619046 1
0.482374267817419 1
0.554191056894235 1
0.590068835806403 1
0.616810571366058 1
0.616857283821869 1
0.665344067404046 1
0.718953538927551 1
0.525655618099343 1
0.358197520684857 1
0.380792273381948 1
0.420325087901498 1
0.528920348445405 1
0.449819284576265 1
0.531618011927109 1
0.791296725294605 0
0.353864396741843 1
0.540922047041189 1
0.273424610915466 1
0.546459380596152 1
0.3702148158678 1
0.476068107699358 1
0.461369299109389 1
0.475558715496011 1
0.60546083848355 1
0.557458888643266 1
0.357420585938101 1
0.767754111296069 0
0.502232613637663 1
0.39188065430087 1
0.447756685859793 1
0.547443351191619 1
0.587925836639588 1
0.695894609882411 1
0.522340956049001 1
0.660824486816276 1
0.535958310631289 1
0.175755243767099 0
0.315255745557312 1
0.528586636763171 1
0.492906829112963 1
0.570678584768309 1
0.39322082750432 1
0.620849414586807 1
0.601887336560971 1
0.349790319253131 1
0.563356066109763 1
0.514745830840381 1
0.501080343547492 1
0.359823453214511 1
0.48091804590807 1
0.678041166929757 1
0.517404568202401 1
0.39849625097398 1
0.517332877750733 1
0.393454418788536 1
0.726640814016878 1
0.635591518522447 1
0.542278642022164 1
0.283598280728081 0
0.481737302043836 1
0.571811290397612 1
0.538693938098397 1
0.517049709842618 1
0.422914137702686 1
0.420863851059741 1
0.472876916355898 1
0.412480740365906 1
0.316136151368206 1
0.432929322570848 1
0.465925220111447 1
0.540661547403927 1
0.433200935323302 1
0.353454273601595 1
0.428040470586047 1
0.361867552594892 1
0.574110204693194 1
0.159352930782204 0
0.721050846963467 1
0.528615135331746 1
0.427894406033385 1
0.621588233537998 1
0.539700223663637 1
0.610888428331057 1
0.734283160806863 1
0.581508306011489 1
0.378494903315695 1
0.696316575280701 1
0.795173833878854 0
0.571823631490332 1
0.666769778514286 1
0.622865758709402 1
0.518196039657505 1
0.518618364115288 1
0.497696757760956 1
0.45960965680326 1
0.496389001016928 1
0.707515779815783 1
0.494469907956225 1
0.559797608908834 1
0.545484155466975 1
0.709843980056899 1
0.334208634357538 1
0.432542287284947 1
0.352928615367707 1
0.478736789045353 1
0.507598210646218 1
0.508541991597709 1
0.519072858734795 1
0.513512620157755 1
0.489461611388784 1
0.616250066983125 1
0.65220345321163 1
0.636545400120691 1
0.525571128693015 1
0.628582588910661 1
0.389274017043673 1
0.513687355110663 1
0.502360865130411 1
0.436592954319826 1
0.515378856151492 1
0.405391788854272 1
0.558182043056031 1
0.458283732532225 1
0.569776547303131 1
0.487195873395515 1
0.573731981289529 1
0.376324545526364 1
0.512191421789436 1
0.507990030028807 1
0.511107951198645 1
0.653850537945815 1
0.442893327495801 1
0.569503183277458 1
0.794263402818932 0
0.261323175450303 0
0.669486444766799 1
0.689195639371772 1
0.425047469321421 1
0.535545353110541 1
0.463278491079679 1
0.407766349917052 1
0.488546060708324 1
0.654730230359773 1
0.49957749296872 1
0.522194840880731 1
0.384562522331691 1
0.456171153579074 1
0.668728905752285 1
0.435340984733406 1
0.316288909814085 1
0.512046383897259 1
0.56283234655027 1
0.249066992199199 1
0.390906775181936 1
0.533328937651084 1
0.586709659290709 1
0.454611072297297 1
0.252401667781983 0
0.515502688837106 1
0.583748327992312 1
0.627701283311465 1
0.435510343399941 1
0.543903944749354 1
0.352050482414899 1
0.671859243712246 1
0.487858264077697 1
0.589573122065159 1
0.589738294051856 1
0.837451661432025 0
0.529237262185875 1
0.497808761726119 1
0.37701254211741 1
0.37395791689007 1
0.638440358823742 1
0.530232882005914 1
0.653034795509965 1
0.413009193551797 1
0.747876273748434 1
0.384693710078328 1
0.613723521925991 1
0.653093573378534 1
0.471633476066149 1
0.557974534066678 1
0.449130482083266 1
0.693789810228295 1
0.510559351254301 1
0.655966378760053 1
0.477241014798203 1
0.517744515754566 1
0.463118169509529 1
0.510458832083567 1
0.5913782947554 1
0.601826317939283 1
0.27714901310655 1
0.470741736323828 1
0.573549133356316 1
0.519543731918908 1
0.516021742770082 1
0.477106944662625 1
0.596168804773966 1
0.543108476768967 1
0.472100550097289 1
0.651762572967902 1
0.480328121116506 1
0.466637715799181 1
0.248748512130626 0
0.572046117332914 1
0.501129833320345 1
0.348194398752901 1
0.324600002811058 1
0.62931659951561 1
0.479093516129044 1
0.347286686127583 1
0.708621266406576 1
0.359033447401453 1
0.401111510491014 1
0.480518173150725 1
0.524135673148664 1
0.505471433965868 1
0.648628306116959 1
0.764391413248818 0
0.756115086918328 0
0.588267222863209 1
0.415350191914778 1
0.482202123686345 1
0.548156848974724 1
0.524264324726707 1
0.625907272438981 1
0.653987381339434 1
0.580819358462978 1
0.364847873364148 1
0.684587552902548 1
0.434113485688379 1
0.577020642973606 1
0.899558067759164 0
0.701506829083299 1
0.442545853944413 1
0.36247861124068 1
0.662109929283156 1
0.453300465320028 1
0.521157828382401 1
0.374304239928712 1
0.614954224986831 1
0.622250799725548 1
0.525600769029671 1
0.413049495069275 1
0.416236074797823 1
0.423832160725445 1
0.665030435849339 1
0.446192195622646 1
0.464070912398559 1
0.529651651672856 1
0.476658072005722 1
0.583295507768271 1
0.610927986067016 1
0.539824368342813 1
0.325416207895547 1
0.632873070165282 1
0.382695387936291 1
0.520100471436698 1
0.466322869862112 1
0.389843794068762 1
0.470057320148507 1
0.56629495339871 1
0.4147588081109 1
0.37751564111959 1
0.492715319844072 1
0.301886510737774 1
0.454158650889288 1
0.493200788046177 1
0.478006804944048 1
0.567668460629107 1
0.49812980373535 1
0.270663577535478 1
0.7279094821401 0
0.379095121013744 1
0.330162887898631 1
0.574183926314005 1
0.498298783862578 1
0.477272392179729 1
0.756757104690009 0
0.528200669982177 1
0.344808918536032 1
0.747100763665145 1
0.531933977881368 1
0.267670828758046 1
0.489113537747648 1
0.675613097155548 1
0.514340110896449 1
0.502273637761775 1
0.279455251141556 1
0.567202995760168 1
0.520822133485534 1
0.308742258788958 1
0.75802920138584 1
0.553126057531783 1
0.556070758830393 1
0.674532968212267 1
0.354738950838253 1
0.340127470365314 1
0.743653473646207 0
0.635857427287188 1
0.544721171444878 1
0.3792387406941 1
0.518064006616341 1
0.515386882720957 1
0.320699935640675 1
0.252109971997794 1
0.316729525357245 1
0.481604590419183 1
0.362827091584947 1
0.617950366931581 1
0.560301035911147 1
0.631763348960895 1
0.314454538461727 1
0.609042858283448 1
0.529108571419622 1
0.523260071687806 1
0.545144086604568 1
0.429173789736517 1
0.594914946741301 1
0.792922761894719 1
0.341066431330987 1
0.560254721202577 1
0.574343248033433 1
0.394559430901858 1
0.44341288722214 1
0.552070430967275 1
0.706460244177411 1
0.584786138917664 1
0.51989847018992 1
0.454794987453424 1
0.718810523434301 1
0.602408576328955 1
0.64126037754498 1
0.470245629533376 1
0.503309599774542 1
0.583365855601874 1
0.485860276751128 1
0.597848407082085 1
0.366234566148894 1
0.60071912076484 1
0.452136429369967 1
0.407392315302472 1
0.214486308937329 0
0.432403393264066 1
0.397317640633244 1
0.384312479666126 1
0.699118643017737 1
0.549452845061847 1
0.385667151179307 1
0.633073914424377 1
0.218746532817098 0
0.58541342693289 1
0.498308407131713 1
0.509728241693218 1
0.640575451559301 1
0.400888315998906 1
0.32591971790914 1
0.523806272775251 1
0.49243720455438 1
0.463249388175412 1
0.543371011941495 1
0.358666579451814 1
0.493783455002125 1
0.388195709643301 1
0.472056202944162 1
0.509197804451354 1
0.580980071455662 1
0.372019732065497 1
0.461944872880359 1
0.47957859398328 1
0.687815861070737 1
0.14402168630775 0
0.489890116947839 1
0.571664268732344 1
0.477087212861499 1
0.505967763986781 1
0.523426670434845 1
0.503151360938868 1
0.415397173177663 1
0.552190270869113 1
0.270981386822489 1
0.513483859227414 1
0.602620311119643 1
0.508056273220183 1
0.658128127487024 1
0.578692378533524 1
0.762672483858163 1
0.45480684213078 1
0.649593074685229 1
0.511123762251122 1
0.525531661021332 1
0.569344141913314 1
0.625051319958505 1
0.558355121765625 1
0.505707234674688 1
0.49077259651719 1
0.394060955294501 1
0.269469790932729 0
0.65776373466145 1
0.386225383583656 1
0.739301167540352 0
0.646690298715641 1
0.527087900559893 1
0.517209296726388 1
0.429162996027938 1
0.606319000788768 1
0.635156062979727 1
0.596058751205461 1
0.656897015407351 1
0.321050037930373 1
0.342426378675939 1
0.51151491589185 1
0.413466371993436 1
0.558618174664332 1
0.532202607706453 1
0.623118163589124 1
0.569152792657429 1
0.553880885355128 1
0.350221916659141 1
0.493883688036443 1
0.765920677272496 1
0.411233428095844 1
0.551970808492424 1
0.596365034194627 1
0.472866309799218 1
0.272665350899836 1
0.452929903712432 1
0.506345401764858 1
0.323958518878783 1
0.449795442560236 1
0.532675413849929 1
0.668511549767652 1
0.47467552326477 1
0.376953658461467 1
0.389822580893687 1
0.30514682635455 1
0.467881129835393 1
0.68350495188511 1
0.48162462223918 1
0.53392360905063 1
0.640000138904985 1
0.737805167989267 1
0.406347670523475 1
0.494868680694051 1
0.723931914609403 1
0.325638398017876 1
0.586258433127197 1
0.487056778203291 1
0.464895218153325 1
0.609808872977585 1
0.53691733989489 1
0.520929378437138 1
0.64699861736154 1
0.424111590445273 1
0.600113420659057 1
0.643321643964514 1
0.573848562250532 1
0.457840454123 1
0.288607068999037 0
0.323222465675927 1
0.335758606569743 1
0.49527821804367 1
0.556504634650178 1
0.29913743135841 1
0.291161792583866 1
0.635312263606404 1
0.492979380527468 1
0.66253922078551 1
0.499486342380902 1
0.504729149045769 1
0.570333370957303 1
0.527832277527377 1
0.522165830073452 1
0.295927551971215 1
0.724615028669153 1
0.401181226784372 1
0.33845375570087 1
0.595700824331712 1
0.594990051930591 1
0.420202878352076 1
0.48132755710971 1
0.447039091608555 1
0.505074095028847 1
0.53509249197543 1
0.365629555115412 1
0.462158118903933 1
0.551817668034629 1
0.421881578058498 1
0.515053701355297 1
0.549487073344354 1
0.719766691173988 0
0.467916995661862 1
0.352251710931373 1
0.581342828272576 1
0.400713498629428 1
0.495511047676123 1
0.537022095119495 1
0.498168807123769 1
0.682695398487517 1
0.581693013795934 1
0.457678203064479 1
0.732869516680326 1
0.304027048744592 1
0.411950457246691 1
0.568864217514938 1
0.476660304079084 1
0.495188548313509 1
0.478178155230773 1
0.621136057612726 1
0.419164287702755 1
0.459506984959592 1
0.448491560038294 1
0.516510106182644 1
0.551801528166834 1
0.527002304281102 1
0.449341673960837 1
0.842019361286721 0
0.263795881124273 1
0.576223707109744 1
0.415411344348582 1
0.389120080485612 1
0.542373647073181 1
0.497060356674346 1
0.375132872149654 1
0.549337875280021 1
0.595627023243296 1
0.454927916681654 1
0.360576445387171 1
0.592754044115723 1
0.332094638138593 1
0.488336268531388 1
0.481366177330755 1
0.361344108074841 1
0.307701429943855 1
0.482222046681846 1
0.536419928447605 1
0.456493221040038 1
0.65844342697226 1
0.67106127593487 1
0.627180181634492 1
0.521225229722847 1
0.456886826121816 1
0.621678198205143 1
0.56623280071389 1
0.490955122528741 1
0.541623345576774 1
0.634094626314668 1
0.407217309081341 1
0.472233607605455 1
0.439547912862931 1
0.476789808838417 1
0.540514359564442 1
0.615559865088583 1
0.70742059229014 1
0.325844246028197 1
0.500855208091602 1
0.342991168744775 1
0.401684506360267 1
0.642974089679331 1
0.481096037016376 1
0.476454179185316 1
0.331125793795787 1
0.447805185466936 1
0.371131608710184 1
0.364842596257907 1
0.503778419545251 1
0.539996669114362 1
0.384230839471342 1
0.469014021866775 1
0.520503205812958 1
0.451749581265787 1
0.311918741708468 1
0.530933970555902 1
0.590286639827226 1
0.525719753603473 1
0.357188858135297 1
0.414050589247717 1
0.55446219013542 1
0.530325748088051 1
0.236311660274242 0
0.515984260287853 1
0.50019946965046 1
0.561448696027036 1
0.670019636528861 1
0.548076171733136 1
0.494750599517057 1
0.404023496611587 1
0.489711089612471 1
0.69307689543569 0
0.696404864859733 1
0.340787902785567 1
0.700485914781195 1
0.600635159548834 1
0.531051505528314 1
0.412434736829934 1
0.62364004273395 1
0.231811097204754 0
0.542392300159377 1
0.461607197911012 1
0.635964107150921 1
0.481130210676114 1
0.642434621391862 1
0.473386485050911 1
0.566403153967796 1
0.57263857067679 1
0.500570871795369 1
0.607864030016895 1
0.399169794217857 1
0.605806692360715 1
0.534654685766918 1
0.684790971762332 1
0.515418636048299 1
0.444966167579411 1
0.335650451846578 1
0.498665383919336 1
0.480021130420807 1
0.471966481234875 1
0.491089014985534 1
0.506667538712763 1
0.386776281456034 1
0.254665117898842 1
0.624270339968019 1
0.441256805545569 1
0.48278294309651 1
0.358369011944744 1
0.670003745060679 1
0.448811524620111 1
0.634390347573422 1
0.755658965495143 1
0.366755583338757 1
0.503222980240887 1
0.587869583149639 1
0.407357039711105 1
0.482346744943261 1
0.467871707665252 1
0.545797688667366 1
0.347751918679493 1
0.564387183282414 1
0.329076345857032 1
0.275011203000192 1
0.679963162012658 1
0.521730963601671 1
0.456749807880414 1
0.558049832539504 1
0.590600130657527 1
0.474932527808415 1
0.66172807020295 1
0.40502643329752 1
0.389666961557441 1
0.303734829954328 1
0.585961726502476 1
0.651507836020987 1
0.49506192028722 1
0.444593231536046 1
0.441043394382002 1
0.554894900946139 1
0.566403698648354 1
0.519044317190767 1
0.39278982962559 1
0.384546283085425 1
0.583437927799037 1
0.563590459664694 1
0.334912376134307 1
0.750003423199034 1
0.60893009624111 1
0.623682212921011 1
0.464663964608638 1
0.579804880816619 1
0.611607298676102 1
0.497702128808294 1
0.473814076300699 1
0.54193593522807 1
0.598628514684344 1
0.537611604745066 1
0.606524907911792 1
0.623847119388138 1
0.565626982027946 1
0.546940808856969 1
0.704108392748634 1
0.438156567945131 1
0.533525123615209 1
0.32253877500245 1
0.750903653242615 0
0.632819115034861 1
0.44505296977007 1
0.536668430436847 1
0.313489752735262 1
0.593644544859698 1
0.444057839549659 1
0.374946935094602 1
0.494391456470651 1
0.493956577595102 1
0.437050859939447 1
0.505147722029416 1
0.554834882362594 1
0.567503769430259 1
0.60140181402051 1
0.532401130177986 1
0.553126969942795 1
0.494896728135619 1
0.455612350086105 1
0.526327044180174 1
0.564251666488985 1
0.583971155972854 1
0.666058718131431 1
0.292237577111104 1
0.483414322260273 1
0.546688926876594 1
0.596696455747317 1
0.610303142966967 1
0.607067133933905 1
0.712375939050683 1
0.485888574904234 1
0.597849323290364 1
0.571536252813599 1
0.558968785593651 1
0.533257794669937 1
0.551016162691324 1
0.652351767838634 1
0.439630738153533 1
0.41026817659759 1
0.384287254514815 1
0.412213075211402 1
0.724754888799034 1
0.587037796892805 1
0.195471684394303 1
0.592605251653928 1
0.470241771178516 1
0.440146176558452 1
0.493860877863022 1
0.425900744411292 1
0.423376484532044 1
0.422598600751112 1
0.482328672775369 1
0.427852699852499 1
0.2893441420844 1
0.691016578885221 1
0.521323264690654 1
0.501698498263963 1
0.238079823666818 0
0.596057239778122 1
0.46181511772308 1
0.478312778437023 1
0.603141885074614 1
0.784814465144296 0
0.54371279166273 1
0.592471357517265 1
0.455722760852819 1
0.36338040566889 1
0.696753611503456 0
0.44885415989054 1
0.674677200380385 1
0.243328529466421 0
0.320586010016823 1
0.387405481862272 1
0.520863855799104 1
0.442243494536126 1
0.443220741905356 1
0.645973924854959 1
0.681171471465598 1
0.287011571186933 1
0.470324776889155 1
0.744766838452567 1
0.635701263022294 1
0.321929671976869 1
0.408327749855728 1
0.311505720210085 1
0.520783280899446 1
0.605356954483475 1
0.469416855560369 1
0.47915781606652 1
0.245010359303815 1
0.556064790600111 1
0.525153296911483 1
0.51213090306442 1
0.356228727809024 1
0.676580541979477 1
0.530751272417104 1
0.594621482608791 1
0.49414651282249 1
0.48965717504839 1
0.173243281461979 0
0.397075932601984 1
0.409397276308614 1
0.379090779116399 1
0.322930361568824 1
0.651760655891632 1
0.425646919703913 1
0.52041272908037 1
0.383748502424393 1
0.656635672155884 1
0.477857239699109 1
0.608654853353973 1
0.556029484341948 1
0.36865429722384 1
0.487612747737841 1
0.54801198323755 1
0.344746347802911 1
0.373968384223426 1
0.537325301458955 1
0.575380560306722 1
0.48812940472044 1
0.357231079533648 1
0.473908153285209 1
0.535439831500846 1
0.599305446919641 1
0.223734495987625 1
0.420159774792339 1
0.574198709442245 1
0.411954333723337 1
0.526486059122144 1
0.516103246705504 1
0.560370700445394 1
0.516445411817109 1
0.412021980762041 1
0.486529690849991 1
0.476153274622802 1
0.45471365369673 1
0.620424285050433 1
0.284665956709461 1
0.491649521312629 1
0.760460259949851 1
0.250897828235723 1
0.571758072525079 1
0.420378633344091 1
0.592500947761522 1
0.604535781344475 1
0.700936575610526 1
0.391888900194365 1
0.568846369504687 1
0.449979322097916 1
0.787898662681659 0
0.550488927309911 1
0.634361366287487 1
0.439194064967072 1
0.46358688651242 1
0.6413435766472 1
0.425259696798742 1
0.596690250608889 1
0.533480677141318 1
0.643807497870783 1
0.709385244980654 1
0.155853560436082 0
0.680528624462196 1
0.463681136502113 1
0.16116253886872 0
0.414242662398605 1
0.550032516455637 1
0.32524844480797 1
0.509596541383655 1
0.564503021396243 1
0.596400703073815 1
0.607811256284107 1
0.411373857349134 1
0.329900967228628 1
0.437645854528594 1
0.252415007076661 0
0.373444039352959 1
0.615219426759659 1
0.454407515907569 1
0.263096195886256 0
0.583972337507936 1
0.508924316050284 1
0.457686595498016 1
0.434728493844288 1
0.519009915915619 1
0.482451212764953 1
0.379982028816584 1
0.468241243164701 1
0.567794243006657 1
0.566570683392 1
0.484878477365828 1
0.54930372419765 1
0.447318171871803 1
0.592267202474328 1
0.228769383534894 0
0.605491372479104 1
0.633314580273493 1
0.463153022019688 1
0.488568455595836 1
0.738637845375626 0
0.528037276821134 1
0.728897093122338 1
0.561996033543294 1
0.449985484219186 1
0.619834107492863 1
0.641159227308177 1
0.627865150427667 1
0.405833739038631 1
0.533379295927788 1
0.596696798969645 1
0.390316373170459 1
0.383553103939145 1
0.552324031210845 1
0.297543251520673 0
0.743667731099311 1
0.211707811576251 0
0.554479730635311 1
0.433170106981675 1
0.54319917076515 1
0.613373692572943 1
0.660872598748954 1
0.624598014004046 1
0.450615631328563 1
0.394212349155174 1
0.374818537725294 1
0.398417702179524 1
0.590471054698596 1
0.48420731346973 1
0.494035519134358 1
0.339371141043391 1
0.495318417156533 1
0.306509288721985 1
0.495302206501096 1
0.561063934064064 1
0.216363804326296 1
0.462299614992786 1
0.504259839278288 1
0.752970177610701 0
0.26600828184906 1
0.396241834083894 1
0.493600775480167 1
0.332890315136085 1
0.370726058537983 1
0.579300993323822 1
0.285326010731545 0
0.534490177710212 1
0.670497345579643 1
0.575516104452135 1
0.58776976104922 1
0.450671413811961 1
0.599248286100429 1
0.423600203131859 1
0.536001208972778 1
0.41649447724309 1
0.682498672717374 1
0.366403246494314 1
0.632818426706276 1
0.563060819307745 1
0.588006773093999 1
0.525695107930523 1
0.540460103348921 1
0.40193580796475 1
0.660055860732564 1
0.496682331435733 1
0.432992378004755 1
0.730633076734208 1
0.52450833340751 1
0.521401689836884 1
0.517036955249049 1
0.405015307191642 1
0.562933774243853 1
0.412680069388806 1
0.516211073400343 1
0.421567177587163 1
0.49721181536624 1
0.380819308717033 1
0.62660855825712 1
0.482750742146846 1
0.291712316989714 1
0.450908225297197 1
0.379047049951604 1
0.46295273021461 1
0.42986458686262 1
0.30492061041088 0
0.495545575469992 1
0.365318168458498 1
0.45974415168114 1
0.583782054460651 1
0.627910492816604 1
0.662193523918576 1
0.274007332298516 1
0.762202646888398 1
0.345840645736522 1
0.465053369524224 1
0.650430389051111 1
0.455535507409285 1
0.8815809078357 0
0.59720543316007 1
0.477433672965717 1
0.438452389420522 1
0.390460719913983 1
0.472072751562666 1
0.588008784249921 1
0.310104341001798 1
0.564885290268118 1
0.367785706545786 1
0.65307017087757 1
0.321912063354796 1
0.434140847641878 1
0.448989895902276 1
0.39292411310327 1
0.439326163610282 1
0.45804760050997 1
0.393354102128181 1
0.659236144942549 1
0.393778546892263 1
0.460054329613586 1
0.562730354488774 1
0.462960726457959 1
0.58320275796169 1
0.475357853072706 1
0.637796720783377 1
0.814518969596127 0
0.637828663994565 1
0.419937292842319 1
0.561187527239584 1
0.334299684999801 1
0.667626819950375 1
0.38188005984896 1
0.260068295460674 1
0.467406724574233 1
0.418106229298563 1
0.453677148066771 1
0.685555153909335 1
0.512761556061247 1
0.568893407054024 1
0.459758599732105 1
0.416757476231305 1
0.563912790918725 1
0.553651990327976 1
0.445176244756398 1
0.648390249717143 1
0.488103761686485 1
0.404249448067674 1
0.602110582157035 1
0.409308479915966 1
0.410255029839481 1
0.414366398318203 1
0.531827218426222 1
0.578677391520416 1
0.465825212672231 1
0.59259688717886 1
0.466982792665236 1
0.635218900716123 1
0.590993637300315 1
0.412104378940097 1
0.261140663055061 1
0.528356111691069 1
0.516533385100153 1
0.453133381635099 1
0.45126506238883 1
0.406112294111345 1
0.596266812989075 1
0.573873967454919 1
0.44852508788855 1
0.446157884652816 1
0.583281522429247 1
0.476630478237733 1
0.543351192156726 1
0.39616527121494 1
0.323220816021827 1
0.474013601861336 1
0.542185640348922 1
0.607932629476413 1
0.487166404881986 1
0.459002096846932 1
0.524487195121413 1
0.40686936683013 1
0.600398157723572 1
0.610927588811023 1
0.768594464492001 1
0.547494616774615 1
0.414218589329262 1
0.406113816515992 1
0.568240426938273 1
0.417442307835935 1
0.270081199052505 0
0.493777415156007 1
0.354636532112561 1
0.433614162125837 1
0.501470297445703 1
0.385989187776591 1
0.523009842803035 1
0.361911142928022 1
0.23306364536535 0
0.498236062105823 1
0.729685243378366 1
0.429259812845406 1
0.46024463930236 1
0.520024974917542 1
0.42972502877025 1
0.493507389283071 1
0.498964750175814 1
0.566909917807325 1
0.415113789522371 1
0.570896390128336 1
0.364176858372901 1
0.333792071486658 1
0.562036867371292 1
0.379059423124172 1
0.537190455897518 1
0.728291217906667 0
0.535467813072201 1
0.410431884459361 1
0.492614520588101 1
0.435134482681075 1
0.583614821756682 1
0.47865813313739 1
0.488141084724111 1
0.358524284441558 1
0.627902991084873 1
0.587453499422852 1
0.4958219142102 1
0.556508041202929 1
0.529014639173061 1
0.674929327548399 1
0.469545249987791 1
0.462937665872374 1
0.418114233597269 1
0.551810436478394 1
0.720797453975788 1
0.588504996147574 1
0.522805248460502 1
0.466607182755996 1
0.644997817023948 1
0.347873182576179 1
0.50564107854728 1
0.282096345317342 1
0.598972206405514 1
0.575006847000294 1
0.397965287602528 1
0.571402307949613 1
0.47146327689535 1
0.63528902809802 1
0.403467049074313 1
0.58839329990795 1
0.653271287471803 1
0.551285898149568 1
0.591156797481953 1
0.594108714926807 1
0.512782177925464 1
0.592284121171251 1
0.292528248356974 1
0.483754255698198 1
0.518847930723104 1
0.45775016151438 1
0.28511870684264 1
0.483570131992659 1
0.474202389978302 1
0.590931761877422 1
0.442559283382063 1
0.583701681433392 1
0.360646081001433 1
0.652141585635483 1
0.495533851713828 1
0.451377283999446 1
0.48512708988357 1
0.734674562039856 1
0.540309607335694 1
0.453451611203688 1
0.533256173001471 1
0.587624821009555 1
0.76190033933561 1
0.552970553239095 1
0.610670579060666 1
0.540979319053598 1
0.546118155435332 1
0.479471811687865 1
0.573997293867534 1
0.518746033793726 1
0.480488637670584 1
0.531894572577454 1
0.407909381671885 1
0.464543283441966 1
0.511595161164555 1
0.679197949649948 1
0.506376682894314 1
0.529894604059549 1
0.513521683378431 1
0.537555520462147 1
0.471586162650683 1
0.393844799597665 1
0.577873914538217 1
0.53468033007045 1
0.395918564425404 1
0.509074150384908 1
0.391972094637807 1
0.417222582132673 1
0.578481387053674 1
0.673810825406604 1
0.648073953000419 1
0.487661382738357 1
0.44828916218993 1
0.399824613992511 1
0.523478900837052 1
0.596319037313736 1
0.619469409121393 1
0.62469265788515 1
0.750884413653402 0
0.485166610470249 1
0.459503434347399 1
0.730420226058773 1
0.565695124697577 1
0.574491640445062 1
0.672481493669159 1
0.450777055759941 1
0.616823753445671 1
0.334399191228496 1
0.483535777276091 1
0.541975671058172 1
0.524925317618259 1
0.526811532148531 1
0.388592894599202 1
0.500366115586747 1
0.418664178123053 1
0.546771722218361 1
0.681266490298458 1
0.448128569704516 1
0.77372428012122 1
0.52091568711939 1
0.407210545503773 1
0.527425530399306 1
0.378618220585793 1
0.471876376146677 1
0.597845735554745 1
0.586503791298064 1
0.485517546414535 1
0.638048840569603 1
0.591703275593711 1
0.573991913757975 1
0.475150766607422 1
0.545128174589481 1
0.419466708124346 1
0.649730092572621 1
0.554749918862979 1
0.611414189607206 1
0.609695371178612 1
0.674717073400649 1
0.562942173939444 1
0.658446442088138 1
0.561380342271248 1
0.49826874598302 1
0.401165066237671 1
0.50434417867726 1
0.560196584915018 1
0.564516665409402 1
0.458960322496967 1
0.345348009927343 1
0.558690261586356 1
0.670128412941731 1
0.631552523969562 1
0.480894697382309 1
0.705628250769527 1
0.521070474463057 1
0.487852218637822 1
0.397983130389801 1
0.53974006631797 1
0.471049449089439 1
0.576235531631822 1
0.53504499336911 1
0.37028925996357 1
0.411328812529455 1
0.453158637277939 1
0.404284026196707 1
0.593617446632741 1
0.377624101684967 1
0.518755753809909 1
0.368213035101064 1
0.50417855798551 1
0.597293001441644 1
0.493596580008754 1
0.476681274380161 1
0.483062564133908 1
0.218825913422431 0
0.723861182920828 1
0.506942886204879 1
0.558382292791557 1
0.781037011813911 0
0.496105945787441 1
0.646877442669257 1
0.576322595143797 1
0.418601435404496 1
0.465135888959716 1
0.397096619716723 1
0.539758554420323 1
0.501663290723518 1
0.388797192619608 1
0.598653555625201 1
0.469151193597906 1
0.499427264476165 1
0.482974029361396 1
0.597900515802866 1
0.502520268489388 1
0.491459993746525 1
0.732681969514661 1
0.61149427242102 1
0.669494994424498 1
0.696029358615807 1
0.59314564701472 1
0.496578374523659 1
0.702312460683093 1
0.663105154033754 1
0.452365167640469 1
0.595646359874381 1
0.450839367809424 1
0.555616841821199 1
0.42613279413468 1
0.722144527526282 1
0.328116443030916 1
0.418594496986957 1
0.586824583646961 1
0.5223140335771 1
0.531432765454382 1
0.498432541992459 1
0.497738077671201 1
0.307812517739796 1
0.371445532138109 1
0.620795955748791 1
0.713690639156485 0
0.225787807047133 0
0.576428274895217 1
0.466303420163242 1
0.515499500586665 1
0.541395758087487 1
0.405379779524104 1
0.395612513942311 1
0.464423386166408 1
0.397519917086287 1
0.688939782583657 1
0.420683624310283 1
0.516821802821526 1
0.491041487856297 1
0.622145969438688 1
0.406041162494883 1
0.56281542733228 1
0.293633767956611 1
0.608520479959677 1
0.566042742217086 1
0.407870142578455 1
0.585017565877641 1
0.474637894431836 1
0.356796319540591 1
0.52956948707491 1
0.188867280067393 0
0.346263285475251 1
0.487237039404692 1
0.373638604886171 1
0.537172787220478 1
0.742330391392902 0
0.434410118323153 1
0.55479279778743 1
0.385474283267493 1
0.43136159624686 1
0.453702806971851 1
0.402432029644439 1
0.489245970685534 1
0.435356513422919 1
0.342669814848179 1
0.372034844280046 1
0.583493422970654 1
0.44864392507859 1
0.591810897036826 1
0.333477967757302 1
0.474450639600572 1
0.529232997678859 1
0.372357653141893 1
0.572321960075793 1
0.482023704144583 1
0.480409618241951 1
0.460080174605481 1
0.469486166129938 1
0.59046878390541 1
0.510759831106962 1
0.538928730139097 1
0.324530016691263 1
0.328967824068928 1
0.626786126631626 1
0.626728953887436 1
0.470337726179772 1
0.390754766186616 1
0.566646514670648 1
0.311695623567331 1
0.641976531646671 1
0.375410245628506 1
0.415903827427106 1
0.424972811320863 1
0.551673818195896 1
0.61198446923568 1
0.684358611618091 1
0.763621631821602 0
0.34619333206663 1
0.532341218648976 1
0.776058791022521 1
0.484948269435143 1
0.534987405080972 1
0.379166625475504 1
0.50704651272687 1
0.408859099340765 1
0.500876207510554 1
0.554521179594416 1
0.681063937082156 1
0.500075551883893 1
0.400187976892211 1
0.502290015329589 1
0.503749289608391 1
0.558406405433829 1
0.472395035547899 1
0.399568586105466 1
0.502138500451316 1
0.584913516297195 1
0.515715265576421 1
0.547842236841818 1
0.655397834329547 1
0.475623243834711 1
0.42890778771134 1
0.491518641881395 1
0.226527213087755 1
0.325648651119628 1
0.455553640103985 1
0.337157486646383 1
0.531237361723412 1
0.55212188450366 1
0.548739602743979 1
0.484397354138713 1
0.61420580225252 1
0.538857450624666 1
0.598222714777625 1
0.459247606335132 1
0.570366986984726 1
0.610481139291541 1
0.492569875257539 1
0.585428581870399 1
0.43142986324443 1
0.350336166126261 1
0.413281687751481 1
0.410685903748254 1
0.652988719798364 1
0.285578813947642 1
0.66881783416541 1
0.768000754574892 1
0.606432949958646 1
0.639112461664647 1
0.58519802851189 1
0.479768307529755 1
0.488391804913342 1
0.465468891440992 1
0.301830980873278 1
0.58054743930479 1
0.652237353904832 1
0.831005064130458 0
0.430406619809096 1
0.518999658754446 1
0.683733313359853 1
0.492582556737136 1
0.743995539430991 0
0.521100285346089 1
0.488144789265943 1
0.587911652303122 1
0.663125724364978 1
0.311547179757929 1
0.564494885038071 1
0.403331465660411 1
0.597164871255941 1
0.584946224779911 1
0.465931456771198 1
0.490476037307799 1
0.552612984265374 1
0.734247782356514 1
0.203545543687667 0
0.605688456248092 1
0.359235686880896 1
0.475815333091459 1
0.54995193078316 1
0.303777492207586 1
0.330487003199251 1
0.651094675171226 1
0.402119084790672 1
0.691285541352595 0
0.343047941792103 1
0.773980412116431 0
0.548622483625197 1
0.425661557212898 1
0.451636071569886 1
0.387905114221108 1
0.438462170702471 1
0.570557349981829 1
0.510755912756975 1
0.25588949869 0
0.505549213978667 1
0.445893316740793 1
0.453594660334105 1
0.533041186126519 1
0.503012780989414 1
0.383644355378946 1
0.468331504002728 1
0.419310621012656 1
0.472951110878313 1
0.538950293344209 1
0.65189945161755 1
0.641974389144821 1
0.534455399493055 1
0.359030159921746 1
0.594319554494483 1
0.424228492813612 1
0.461554624522282 1
0.521285397841165 1
0.459615117082196 1
0.420709589171146 1
0.288694779486677 1
0.568625831881262 1
0.550565079527381 1
0.573144627430813 1
0.57451621742723 1
0.507953187412663 1
0.64522743480484 1
0.426765769948419 1
0.569108885832219 1
0.255305389506681 0
0.430356021916722 1
0.527553446176183 1
0.591805113123966 1
0.277273073230158 1
0.411346969205626 1
0.487013029280262 1
0.429567058097403 1
0.503975652786714 1
0.402729409925138 1
0.342542120243585 1
0.558181295738542 1
0.384885878366746 1
0.465133598744774 1
0.481227742518161 1
0.574226581413361 1
0.436982249505444 1
0.400834443053386 1
0.419151834917166 1
0.568166892536769 1
0.498005959407044 1
0.633472393958375 1
0.445095335635201 1
0.362855325493358 1
0.438974430275522 1
0.409981452401229 1
0.599812342012053 1
0.282948195449577 1
0.372415688406779 1
0.203846709849404 0
0.45843052444246 1
0.270476729456088 0
0.515142417654698 1
0.683406703742025 1
0.445469892269512 1
0.559142553925997 1
0.390919868845308 1
0.624883905080448 1
0.55012876484015 1
0.599777265952852 1
0.651949897377399 1
0.623626673666017 1
0.536919778571944 1
0.472790341148213 1
0.368537024715957 1
0.183755451577642 0
0.928706113719726 0
0.517005760352908 1
0.603680480165997 1
0.457635270506087 1
0.505569359219426 1
0.502759588199784 1
0.71127239224315 0
0.712761603635551 1
0.577041859034593 1
0.525460083317333 1
0.458797825765321 1
0.712780906662934 1
0.569377687474406 1
0.47560751450773 1
0.489603182445547 1
0.708948886592439 1
0.423844464909827 1
0.705147203526657 1
0.519738219370998 1
0.505218997264267 1
0.493465883563311 1
0.524650156116569 1
0.557494017931995 1
0.518873477927837 1
0.550064020642303 1
0.608433286084854 1
0.358829899031171 1
0.428852068223873 1
0.549899444935777 1
0.598385592286962 1
0.165524830838536 0
0.313969070384669 1
0.545215701446553 1
0.358944758141468 1
0.493368273995325 1
0.341155810345136 1
0.388019446791445 1
0.530204515435806 1
0.787886461308461 0
0.214202573188844 0
0.499756018542625 1
0.341327278085925 1
0.274144168467225 1
0.749741010392653 1
0.268054270454482 1
0.597818075054642 1
0.425403278194605 1
0.594959836654539 1
0.474450319712813 1
0.542498612666291 1
0.4716405836347 1
0.470534662764872 1
0.638077801650345 1
0.445310838485596 1
0.520693672466302 1
0.272570061294067 1
0.58123124264906 1
0.450079908576783 1
0.612042747462871 1
0.507129796673445 1
0.377864647265242 1
0.390624839821978 1
0.601006006686026 1
0.488942541362353 1
0.555262790646029 1
0.547318791820043 1
0.449978342621005 1
0.4941137552544 1
0.422552821643138 1
0.649183790603392 1
0.250523757540378 1
0.621057413519193 1
0.414558613259038 1
0.591566305139019 1
0.424569622559901 1
0.369631453294506 1
0.496677388085413 1
0.892321117274758 0
0.685426051013399 1
0.523543406956111 1
0.568288574048432 1
0.527818553538792 1
0.650712593661478 1
0.332122430361502 1
0.453559679773027 1
0.481586578235715 1
0.259753034685828 0
0.647504902880285 1
0.634048962674178 1
0.234349532027005 0
0.69393110596827 1
0.40634181823988 1
0.615240707418678 1
0.407074644215739 1
0.477297971715036 1
0.51315236420626 1
0.579473376684432 1
0.4797728749732 1
0.693096508010051 1
0.344818869098566 1
0.402672152779432 1
0.281469580029613 1
0.602729167512264 1
0.44555386695176 1
0.743736076709429 1
0.774803769636072 1
0.514354704267411 1
0.646785423787106 1
0.678876784863909 1
0.561360730767273 1
0.45922716481755 1
0.674925538927074 1
0.458855278148819 1
0.414428726507656 1
0.736228198297815 1
0.484214629096897 1
0.40831912566568 1
0.609674901311663 1
0.356175544280876 1
0.375339698387401 1
0.439020087411185 1
0.632290259117438 1
0.668672850090191 1
0.465795813520443 1
0.525097532257715 1
0.290635318032895 1
0.569033998274665 1
0.596416614462696 1
0.224779145745531 0
0.587251349540142 1
0.513463990626926 1
0.489774372953111 1
0.430649932462859 1
0.438328344588476 1
0.719441728212715 0
0.532841459355019 1
0.507901285474283 1
0.375009432304759 1
0.520428312761159 1
0.514581615438696 1
0.544067948044645 1
0.464657591362709 1
0.476224238736108 1
0.476268792260344 1
0.408175522770109 1
0.512208925192261 1
0.473342219712808 1
0.621788684436424 1
0.422854407163889 1
0.735180302767102 1
0.44980314633626 1
0.584566362438935 1
0.66521684595312 1
0.539456982066686 1
0.581965216295102 1
0.681029689594232 1
0.525922139066017 1
0.276028717670187 0
0.372036846061865 1
0.369031733057569 1
0.515424047345501 1
0.686264103483458 1
0.397506000891109 1
0.524019104924819 1
0.462121810851201 1
0.477342767659844 1
0.533500366289546 1
0.461635195722834 1
0.321972306432701 1
0.678683787093725 1
0.305473872505818 1
0.555028776122607 1
0.381220603791002 1
0.498321094009503 1
0.562068535856083 1
0.381118631184236 1
0.680577965853466 1
0.246976821085447 1
0.673286749168103 1
0.565906611718207 1
0.48119949533705 1
0.596934372119288 1
0.426714166489931 1
0.757463993203672 1
0.509036466074684 1
0.252799890533529 1
0.373891775759742 1
0.646520117937109 1
0.554142828549719 1
0.541020667351468 1
0.553080919993804 1
0.783810036741592 1
0.502379267647567 1
0.528983956035804 1
0.6163803615411 1
0.215116528527497 0
0.365813134888946 1
0.426954319105612 1
0.623088631185409 1
0.426080375760194 1
0.61391911076847 1
0.528391449390689 1
0.569731566584117 1
0.645102529018044 1
0.512230114305924 1
0.390610753046592 1
0.697921207359106 0
0.291575912658512 1
0.566804127687879 1
0.460212549100449 1
0.534654612524624 1
0.628370173208517 1
0.587637466878945 1
0.542200349108318 1
0.509520164853742 1
0.406849161482347 1
0.504000866685217 1
0.692869944239801 1
0.534360438974331 1
0.488502023176969 1
0.310646927801772 1
0.640258701544056 1
0.725481826816487 1
0.583267925223798 1
0.321448431195842 1
0.46415823387345 1
0.279183261811241 1
0.529461392604546 1
0.40905104963481 1
0.48242897387398 1
0.561664752487819 1
0.482189218589539 1
0.467110650618623 1
0.476850803211455 1
0.343105075501984 1
0.521353386000399 1
0.482613513410408 1
0.375657550896254 1
0.533712598872477 1
0.657122730204108 1
0.511787485709332 1
0.500481544059361 1
0.527896828863323 1
0.610137940619875 1
0.563762350234863 1
0.498100531292188 1
0.653953095904853 1
0.563089403210112 1
0.385642282148281 1
0.366387536967448 1
0.610562654241214 1
0.520821166439268 1
0.432416027378856 1
0.371604180948327 1
0.470562657584261 1
0.635325877884814 1
0.39400524799945 1
0.259979660366667 1
0.439219161785314 1
0.561079187151417 1
0.478737750925828 1
0.441620536764485 1
0.387761230935506 1
0.597415804481591 1
0.627120270990249 1
0.512940111086074 1
0.529061760181961 1
0.536765463975903 1
0.34845299950591 1
0.553917847661489 1
0.452507425135151 1
0.575458836427109 1
0.527644536526174 1
0.480502727402918 1
0.408214878762013 1
0.541692379781019 1
0.516170785074247 1
0.637909450202388 1
0.587801624642414 1
0.460482232053225 1
0.606969002409237 1
0.53535281576139 1
0.440619279504571 1
0.563603126448006 1
0.63744698012403 1
0.313805808824037 1
0.255589620663349 0
0.38016257476187 1
0.912384170931275 0
0.576471218350716 1
0.450174123680258 1
0.348291564230783 1
0.371262885973291 1
0.563538856451278 1
0.545604413317964 1
0.399446649762021 1
0.612888974045085 1
0.48602441648976 1
0.588463849301374 1
0.405048683121541 1
0.560721611689613 1
0.552537091972311 1
0.3903692413576 1
0.266334742570703 1
0.549885299648917 1
0.524323220415228 1
0.356065815240482 1
0.604982241238511 1
0.559800064942678 1
0.473793502446313 1
0.465668525494774 1
0.506709122654858 1
0.493483632928534 1
0.451819452728641 1
0.502208828900973 1
0.574316825493153 1
0.456647142602368 1
0.54058213574002 1
0.766337638383347 0
0.428471990958179 1
0.480779723513919 1
0.523312018715324 1
0.547354613118324 1
0.457812008240181 1
0.272383201669025 0
0.571725210208996 1
0.32734387861691 1
0.298348902860344 1
0.572406670046187 1
0.659951478577993 1
0.425184467316553 1
0.499447141624424 1
0.51918620569114 1
0.4206656519997 1
0.507494912349681 1
0.339965298719884 1
0.465461687343192 1
0.542670862261542 1
0.34028986847954 1
0.509113234514608 1
0.615634181910936 1
0.343022020271385 1
0.443096348091543 1
0.683849391458796 1
0.592074561579716 1
0.564830964568802 1
0.39354711942204 1
0.575602711904346 1
0.425107645214924 1
0.42674704468623 1
0.436298913432147 1
0.573040648265916 1
0.472399392162355 1
0.487435979576704 1
0.66180609913651 1
0.475583037653382 1
0.377888660740989 1
0.431985698236408 1
0.416856334386992 1
0.643746807631061 1
0.511143450494776 1
0.510640128034425 1
0.352502835779355 1
0.568152796039058 1
0.508404785020307 1
0.429926536839182 1
0.553575472620199 1
0.104145251876942 0
0.490806192615466 1
0.343017371897859 1
0.595273278909124 1
0.372427252520063 1
0.302639026647712 1
0.48814557878386 1
0.550211026687194 1
0.471703999296723 1
0.579047381312609 1
0.598110609204723 1
0.483260055828439 1
0.660044805528147 1
0.282452015033909 1
0.509427457432495 1
0.532700204870893 1
0.584492947112183 1
0.566592216153992 1
0.63057335881346 1
0.70465118457414 0
0.517957563419605 1
0.592326998654282 1
0.502357354842696 1
0.655694223202779 1
0.522569078545149 1
0.590271773595955 1
0.263421009557565 0
0.652397415834814 1
0.428840725634856 1
0.491290069719521 1
0.495136203751311 1
0.464664116394115 1
0.598259937190166 1
0.479097609769154 1
0.33157028102553 1
0.552910335240462 1
0.367576094257047 1
0.536876162919322 1
0.430718484980795 1
0.461629590580802 1
0.503847300829865 1
0.409223487758494 1
0.507056681864292 1
0.535999928192642 1
0.674431032628389 1
0.449063091040699 1
0.388526800493817 1
0.546102267363022 1
0.547696243969789 1
0.786942460942379 0
0.595868378628001 1
0.305723152217212 1
0.683335300692251 1
0.524119480402054 1
0.497949084626092 1
0.302773170894009 1
0.636866968904626 1
0.331107048970894 1
0.655482139311257 1
0.419590491398809 1
0.51701547953496 1
0.216000606166672 1
0.212606845573123 0
0.59738801831893 1
0.802848889497222 0
0.562823009209163 1
0.360111979382754 1
0.660516641978379 1
0.513402276219263 1
0.653018652223572 1
0.626357985112988 1
0.74460206864845 0
0.340451869518798 1
0.328082775832936 1
0.62827296516751 1
0.245357049807986 1
0.678966434288881 1
0.604738578494997 1
0.715698477501535 1
0.607937086639628 1
0.455468349963496 1
0.590486739560837 1
0.450197570828585 1
0.539981833510326 1
0.41256581201447 1
0.621079116071821 1
0.487483388852481 1
0.30155241720267 1
0.351364161075684 1
0.847098926951378 0
0.61302800816722 1
0.523707112041087 1
0.56035291385564 1
0.341899316405072 1
0.614664079202352 1
0.402015057890933 1
0.650650928964432 1
0.305312418242699 1
0.492816101424464 1
0.582645063150196 1
0.569702779888085 1
0.680833514082535 1
0.574102616774284 1
0.295890740919305 1
0.638709243122487 1
0.514765485660669 1
0.39860883213678 1
0.483097798738715 1
0.42022919879242 1
0.459508273416917 1
0.598735336225659 1
0.611529230959925 1
0.42130538034157 1
0.5200482629596 1
0.577578923796965 1
0.744015997069949 1
0.53534566629608 1
0.432873963607266 1
0.422803302797651 1
0.415758362265003 1
0.477674658704177 1
0.689298679262125 1
0.33733136587779 1
0.79331088375875 1
0.433854347278061 1
0.462637863658421 1
0.447914008011256 1
0.599527141628102 1
0.652458985570571 1
0.807674141812241 0
0.531933758887157 1
0.573841712744026 1
0.446167562903319 1
0.569808272681648 1
0.412454896957382 1
0.149289495434334 0
0.424153704847643 1
0.434823652046202 1
0.464537610838469 1
0.379709765788084 1
0.275627080884435 1
0.473748542673847 1
0.350879305342398 1
0.197961696458049 1
0.59241520773429 1
0.654744660905411 1
0.488947673168582 1
0.513702583224505 1
0.550282296830806 1
0.549123376314492 1
0.676171276226434 1
0.512790006157087 1
0.481492835915619 1
0.288159007898002 1
0.568193420794136 1
0.600615453866628 1
0.466542973193687 1
0.448136063662267 1
0.492042884064025 1
0.439602008129435 1
0.60763809501671 1
0.226880496457397 1
0.640629113511132 1
0.46005091427162 1
0.481373707709532 1
0.364316920675278 1
0.48254241786085 1
0.573326795012855 1
0.316212184735805 1
0.279703336371745 1
0.495850099729752 1
0.24416650735803 1
0.467148704224487 1
0.639865849568447 1
0.473913250937761 1
0.472580358341612 1
0.478825667891527 1
0.433773642041479 1
0.303587424546973 1
0.590976449110595 1
0.677475911165642 1
0.476530162771776 1
0.476544474857667 1
0.484978023915143 1
0.813862544302096 0
0.402425716001451 1
0.532316006175651 1
0.620072551650875 1
0.36448643817773 1
0.48190492261741 1
0.380458654594075 1
0.562314530366724 1
0.667222761927929 1
0.480247005910149 1
0.490781913020805 1
0.480509186977922 1
0.422904164321075 1
0.483571749040658 1
0.598307644546188 1
0.454716274421627 1
0.476724042900506 1
0.528840603699728 1
0.638161334289406 1
0.600642359510112 1
0.422000777612878 1
0.570045730927268 1
0.726693629697206 1
0.393791239436001 1
0.461664363037733 1
0.47610686545522 1
0.540662350219807 1
0.689788981362923 1
0.459318265063982 1
0.549688528169168 1
0.377777321149878 1
0.479918516968489 1
0.331008056178742 1
0.593524573533742 1
0.536677360358597 1
0.359990264064675 1
0.642737482822714 1
0.57167023394277 1
0.344633093414898 1
0.580511044857075 1
0.644366692578019 1
0.439700623521041 1
0.124509017593383 0
0.592894756601313 1
0.662666694705924 1
0.569864774141327 1
0.462009177022163 1
0.355629491579653 1
0.363203609145317 1
0.411167560417871 1
0.542277697193033 1
0.368801212605069 1
0.799885678807543 0
0.446057609132034 1
0.579467230912906 1
0.588125625087366 1
0.408920025064909 1
0.226016726856293 1
0.642210788944841 1
0.731170659626839 0
0.561835494372066 1
0.693585442092903 1
0.200863613202484 1
0.497219115764228 1
0.558355452217389 1
0.51998917912148 1
0.407924691453134 1
0.44568271406087 1
0.445206799255619 1
0.641124752318285 1
0.450376890011902 1
0.384858351693466 1
0.542457410467488 1
0.545519542702229 1
0.420168223680635 1
0.589148721660692 1
0.599337582071039 1
0.295133949214579 1
0.579017323069528 1
0.630498727591292 1
0.573855362500357 1
0.423225544698478 1
0.586931275222932 1
0.715149214344924 1
0.58054317358093 1
0.608181319065415 1
0.665836529817415 1
0.541818172670743 1
0.419527837753507 1
0.359747009608859 1
0.570266091880148 1
0.526491173698733 1
0.530003697759385 1
0.416958898826385 1
0.434225261697049 1
0.618245098901478 1
0.387902981148166 1
0.341402018760094 1
0.442926984480016 1
0.497897410252139 1
0.496376368145566 1
0.61503787291812 1
0.352923278517 1
0.448074470384035 1
0.435991616587844 1
0.345291436611539 1
0.352252090302798 1
0.600502566190364 1
0.411030151274942 1
0.626754739152779 1
0.304116500909512 1
0.539009413699075 1
0.517649084108535 1
0.582317913230357 1
0.88894410851772 0
0.73704175346585 1
0.485461671645247 1
0.640829118057481 1
0.464495451201366 1
0.487845549979754 1
0.48692829569595 1
0.613190557717386 1
0.37366380704484 1
0.364127724126586 1
0.384327188455229 1
0.501611563509323 1
0.5187967964012 1
0.640845462118575 1
0.431441511987575 1
0.439373934424932 1
0.582384475069481 1
0.52705515877146 1
0.473048723196728 1
0.512162974583876 1
0.225861463888837 0
0.398240274017977 1
0.366741350419341 1
0.702461265926519 1
0.465862349167003 1
0.490848092608643 1
0.497314312383764 1
0.446681716679313 1
0.567711372923023 1
0.434581850241359 1
0.539576348668316 1
0.503214339433428 1
0.393129477985813 1
0.634582627526245 1
0.568185712670187 1
0.5523951476922 1
0.446941257832712 1
0.678049439721066 1
0.675892620556207 1
0.472228705774889 1
0.542152076259465 1
0.677598770603922 1
0.493508118851575 1
0.568673625962417 1
0.59246722197984 1
0.675688630066688 1
0.462580016849578 1
0.621647232271061 1
0.526334252698277 1
0.543443153068744 1
0.78564627288862 0
0.437602870384305 1
0.609248576520605 1
0.475372135208663 1
0.430434035384613 1
0.356496586183952 1
0.537369540864271 1
0.557310560922956 1
0.534955165138261 1
0.489891077069749 1
0.565426328666394 1
0.482612763214 1
0.58223427181428 1
0.577433563661505 1
0.464021204750168 1
0.416472471141118 1
0.33718721162356 1
0.47681681119128 1
0.46379600182706 1
0.606524495515369 1
0.419163626821405 1
0.516690467853452 1
0.672648092794003 1
0.473992512502206 1
0.452488725287502 1
0.349381749908635 1
0.573795023813049 1
0.280980724568393 1
0.455590720648519 1
0.643120953447871 1
0.451437499394498 1
0.251207453706497 1
0.599137559021889 1
0.691033625954361 1
0.283968205504519 1
0.438815048779523 1
0.240728941309536 1
0.545223255851527 1
0.545420665542507 1
0.635605156314678 1
0.239334454786673 1
0.538134170008173 1
0.563826365822117 1
0.592944109347049 1
0.423463782068998 1
0.679548579018391 1
0.442272115987006 1
0.628670098971445 1
0.726482297341341 0
0.548963901561897 1
0.442597476959697 1
0.518173733746263 1
0.552651405791269 1
0.25880122240711 1
0.3907957171263 1
0.510939675708326 1
0.694925684936076 1
0.376503213508604 1
0.450324607816934 1
0.438347673475727 1
0.476802848335036 1
0.674074555860379 1
0.478161223964976 1
0.441650799200485 1
0.515806710511336 1
0.498053020550388 1
0.492478932940789 1
0.396963431642682 1
0.477888176885243 1
0.390775051935964 1
0.667443033694565 1
0.397781924217359 1
0.457887588232416 1
0.548581226142302 1
0.453818963006069 1
0.326209874486413 1
0.655239901194158 1
0.495620185159835 1
0.412183389569366 1
0.594722867749513 1
0.636373495676981 1
0.777880359866576 0
0.618055375103398 1
0.629516128431242 1
0.605026912677431 1
0.543903636319722 1
0.456601472378039 1
0.75829641227795 0
0.522482231829878 1
0.491464510917378 1
0.328551713468935 1
0.272269462246627 1
0.348365525874745 1
0.470490610653952 1
0.272385899262216 1
0.428086691727513 1
0.30637092375563 1
0.527613897195393 1
0.438043690852827 1
0.439130816817931 1
0.552835679829027 1
0.559252872298633 1
0.673565549732695 1
0.551957041615081 1
0.345718727419841 1
0.545442250661063 1
0.205244480387989 0
0.709542736743125 1
0.530564672051401 1
0.323333218195182 1
0.45824729193172 1
0.531336950072542 1
0.519944024596595 1
0.475930093667259 1
0.430871003311592 1
0.56145197857162 1
0.43111441614921 1
0.388630166682397 1
0.404612272683582 1
0.527514087553824 1
0.560329651029206 1
0.851791822860612 0
0.371782795990214 1
0.349015393911398 1
0.507748098140099 1
0.530934963272304 1
0.454800900909426 1
0.530840487429116 1
0.700806354739959 1
0.433365609659733 1
0.570669752029652 1
0.47519126906064 1
0.705875258582225 1
0.504104462508136 1
0.512479136054484 1
0.434954031080108 1
0.371589603811267 1
0.39716090003512 1
0.552327657820727 1
0.383138173802465 1
0.191894674279986 0
0.421406190614167 1
0.512636831474172 1
0.633947702635272 1
0.530838957473516 1
0.643037019471424 1
0.583022714083853 1
0.450322751477554 1
0.423638385185036 1
0.570659487256982 1
0.587477108976091 1
0.472854275354371 1
0.549283485245287 1
0.445868547398494 1
0.408326007410931 1
0.559043414397842 1
0.365530420022211 1
0.559160592287655 1
0.332427263566026 1
0.635688385013201 1
0.763905540015679 0
0.772202701822253 0
0.579038313454372 1
0.548404267226367 1
0.542772941781456 1
0.434057939571742 1
0.431280334555619 1
0.370468489731479 1
0.642588354059497 1
0.584651296342748 1
0.78608098067908 0
0.829883144224063 0
0.537951946494604 1
0.585490356027035 1
0.556501834697919 1
0.484430514975606 1
0.410217181662259 1
0.500542782997794 1
0.46982337152795 1
0.71460517030844 1
0.49407600477808 1
0.54674633942409 1
0.418728434008378 1
0.534207619009494 1
0.38892260352786 1
0.54680760922269 1
0.364987023218506 1
0.342055702668916 1
0.626862031709352 1
0.426452467576438 1
0.541259073773306 1
0.28332824535218 1
0.39190584294327 1
0.511282848326527 1
0.621104801221322 1
0.46685862686197 1
0.515568523298505 1
0.545885614456877 1
0.382622998859073 1
0.651776892932668 1
0.592018078361808 1
0.366663345822003 1
0.337689562678787 1
0.664110506284304 1
0.459999189546077 1
0.638270637195575 1
0.480818820340311 1
0.509365851369653 1
0.632829132643911 1
0.578731955328215 1
0.397601019348235 1
0.526731449960615 1
0.42789998219183 1
0.44942265663639 1
0.545681263373002 1
0.439554608861751 1
0.465816254536216 1
0.508452685494578 1
0.627197526049593 1
0.428798291053332 1
0.289101538671354 1
0.540220350885618 1
0.591649061702547 1
0.703504520510792 1
0.451015779866205 1
0.693689284359234 1
0.594086061510497 1
0.307734679257807 1
0.50509979489042 1
0.533172960645996 1
0.654074525613377 1
0.628033668071817 1
0.726042312014614 0
0.236375963626969 0
0.495706091798297 1
0.707010422377513 1
0.627989586997796 1
0.722544946050168 1
0.765000420697175 0
0.594282577075608 1
0.435194605135238 1
0.377324390907051 1
0.656202177737916 1
0.329403979964978 1
0.534011697755123 1
0.551917611917124 1
0.537751948470512 1
0.251845799998223 1
0.461132302184258 1
0.48946519497961 1
0.54075492902784 1
0.748518782890288 1
0.497337973482967 1
0.367976320105281 1
0.506892971860654 1
0.533586717988341 1
0.452061996344289 1
0.405472633522796 1
0.603822324425106 1
0.61426487812293 1
0.352774122299697 1
0.654315388833834 1
0.581174749537576 1
0.403444955172407 1
0.390195519263974 1
0.204621655534415 1
0.417439829908398 1
0.413375543985865 1
0.374090040677458 1
0.732333446244675 1
0.47182936040587 1
0.64159784753249 1
0.545338920126478 1
0.50212430767636 1
0.431376432704341 1
0.43415420776073 1
0.753146071647181 0
0.43850927823846 1
0.462855108275531 1
0.384879567926994 1
0.566473039369297 1
0.427928950621887 1
0.739279408246166 1
0.451202544077115 1
0.673608555230073 1
0.491650429545649 1
0.591327693620312 1
0.334086773210598 1
0.327329815141705 1
0.421118159417924 1
0.397378665736379 1
0.637216365389049 1
0.562344609417119 1
0.732559996682996 0
0.542503240123362 1
0.464934895142565 1
0.573022714564486 1
0.334385941215532 1
0.615725195220216 1
0.277418642378322 1
0.553680678793744 1
0.470578622154769 1
0.529961835913739 1
0.605802574446255 1
0.393534243992256 1
0.52272248852474 1
0.245293806181872 0
0.607855240664172 1
0.712820501620408 1
0.457937987599299 1
0.310166261634341 1
0.466802114356993 1
0.475276551824042 1
0.560631933224042 1
0.38297569488796 1
0.662283380566683 1
0.488209174866677 1
0.520063618079562 1
0.340903163207767 1
0.586308443924858 1
0.772766705678667 1
0.591228771530518 1
0.417844698836867 1
0.510921022449354 1
0.852346711697227 0
0.225621461657445 1
0.480146825802424 1
0.444500602090966 1
0.400763535340882 1
0.421278922939319 1
0.382998370190462 1
0.610473761565021 1
0.445991405641789 1
0.362559152707619 1
0.633425196729917 1
0.601384315384163 1
0.589918539672875 1
0.425876508803074 1
0.427541647262565 1
0.545511337002587 1
0.486012843833496 1
0.41326204520652 1
0.614698718131561 1
0.337078063549305 1
0.533985146190327 1
0.617212581018907 1
0.401871560092342 1
0.645524427906899 1
0.629124884509573 1
0.623816975252231 1
0.369325873001459 1
0.569837581861454 1
0.285052097150111 1
0.597526166843076 1
0.367783603774645 1
0.592934430228635 1
0.488197025137813 1
0.354011296469323 1
0.396247390984627 1
0.441045196849474 1
0.373086917376029 1
0.579488800943533 1
0.587143179248194 1
0.446408202995556 1
0.577741622550569 1
0.361064933464568 1
0.471601937200519 1
0.415628009854272 1
0.524859592194668 1
0.344012526605094 1
0.508347210241376 1
0.703165226609409 1
0.610621595681428 1
0.225163828833346 0
0.569289564136567 1
0.518537326606796 1
0.657352759989617 1
0.500783764896842 1
0.442393879962851 1
0.550656412548053 1
0.434435624257892 1
0.49717845302669 1
0.55842588698145 1
0.502981911416559 1
0.563755802680382 1
0.570463078016366 1
0.52576649146715 1
0.544329102927151 1
0.582113613706168 1
0.432466040837261 1
0.396618210132018 1
0.39073292685318 1
0.372744926323417 1
0.437948794762194 1
0.692790849504512 1
0.250104948102903 1
0.281372354160884 1
0.480795188793598 1
0.532638877658126 1
0.342634675067439 1
0.626687351383694 1
0.541014710382409 1
0.466266516396673 1
0.465880931983703 1
0.294115431861847 0
0.53443032823098 1
0.706038198031599 1
0.383796844969141 1
0.514048307792248 1
0.366519950354451 1
0.425189657202231 1
0.415713067875658 1
0.525233318385037 1
0.422510905054113 1
0.665363952399157 1
0.411515089168987 1
0.408111323404684 1
0.579267232446817 1
0.588833389526597 1
0.384333123476674 1
0.467548896088765 1
0.62514033633238 1
0.466585736213328 1
0.411705888025852 1
0.686097125753359 1
0.585675778389255 1
0.332734395666117 1
0.650035855366047 1
0.406913428410432 1
0.49861460903327 1
0.562427482165947 1
0.479482660208536 1
0.368469489027321 1
0.636349296892175 1
0.373447760739301 1
0.300362561676546 1
0.198465802778658 1
0.692747785944795 1
0.578662795955677 1
0.642317860707825 1
0.489552011455109 1
0.423843385843364 1
0.504700170366526 1
0.657919613222895 1
0.406816300356877 1
0.39027897474178 1
0.608860866793347 1
0.349919459421895 1
0.367477136335754 1
0.32586727893041 1
0.653663626978089 1
0.534148055144742 1
0.552933987641664 1
0.601161791357417 1
0.429888347167668 1
0.407194566094905 1
0.619121937001176 1
0.5340739580332 1
0.412823937588679 1
0.754929367154074 1
0.665556588132385 1
0.463057226452978 1
0.538146269987637 1
0.427591834811803 1
0.419781491993896 1
0.632403244340051 1
0.658267101963034 1
0.52653654661635 1
0.617118324184185 1
0.716509511494877 1
0.459578532295889 1
0.376010558441585 1
0.420175573493674 1
0.761136768908689 0
0.416205922826179 1
0.555661036059652 1
0.284365634388627 0
0.541876633373644 1
0.252944103094093 0
0.533892881162845 1
0.367898812080381 1
0.641941147823874 1
0.279937257796471 1
0.588519102228998 1
0.497662067233363 1
0.4514661762013 1
0.464784022667313 1
0.667747575362523 1
0.464278537791615 1
0.588057833814281 1
0.417520474231792 1
0.311902355291226 1
0.344332087814298 1
0.607643993785355 1
0.664517951442951 1
0.566827934148931 1
0.536454398607864 1
0.367025420846715 1
0.308021062646711 1
0.565139546189468 1
0.510695718249316 1
0.467494266853906 1
0.338040350589488 1
0.4802903359018 1
0.501946227383525 1
0.550342100837549 1
0.539038358165645 1
0.446920521335792 1
0.524595561164671 1
0.386463884298707 1
0.490321471805458 1
0.485702312790431 1
0.473677700369533 1
0.483243764724016 1
0.329372667416216 1
0.450330731503345 1
0.450686720762817 1
0.708477014904138 1
0.440075584736388 1
0.373186102009864 1
0.445172889537081 1
0.314442775062992 1
0.504307851508461 1
0.391678475413006 1
0.459500352322829 1
0.524558613419007 1
0.562636313319877 1
0.422623222079877 1
0.322523187813598 1
0.432258381711663 1
0.50874057061063 1
0.60140857425983 1
0.610524645946161 1
0.991905670523042 0
0.259790646093613 1
0.471056520936447 1
0.547921223485625 1
0.651504049643038 1
0.39605358717624 1
0.362269205638988 1
0.629817382571258 1
0.575684137828596 1
0.604310355960827 1
0.576501410817244 1
0.630937434813752 1
0.829639820453875 0
0.622268498239645 1
0.656471349827488 1
0.460866361564066 1
0.373740860824368 1
0.520939501938731 1
0.485403756719628 1
0.571968383023413 1
0.566911576323914 1
0.568287593582604 1
0.407939759371628 1
0.491264101199058 1
0.325472674730464 1
0.579266908293832 1
0.880233820280991 0
0.51162970303021 1
0.386408044003472 1
0.440501154906298 1
0.559574009427965 1
0.464256240271434 1
0.569957909408306 1
0.670994987086237 1
0.577877729400392 1
0.641070071174576 1
0.561834807011542 1
0.470065990338729 1
0.666192988801685 1
0.345521562510201 1
0.632983100728416 1
0.356552098772458 1
0.428196302939247 1
0.623777176099779 1
0.432765499673828 1
0.342310018362473 1
0.67500162591745 1
0.511434868156512 1
0.385870443247221 1
0.658087228987514 1
0.431248061770666 1
0.600529849714723 1
0.403996362553114 1
0.492105823444053 1
0.419755394054224 1
0.581146230457865 1
0.557580489431681 1
0.442220660540294 1
0.547016806447686 1
0.427753980208715 1
0.481030728047491 1
0.296579213471831 1
0.259207998008182 1
0.449874799894767 1
0.734139291008622 0
0.565801757126132 1
0.59193153020023 1
0.513244808876151 1
0.434637939742532 1
0.433774965282111 1
0.470054854253108 1
0.436883640471722 1
0.687891869666041 1
0.315445634485625 1
0.533453056267849 1
0.342497515934806 1
0.48125993947254 1
0.410329019404185 1
0.398955477204358 1
0.464682511066666 1
0.520617123921247 1
0.535539729720655 1
0.431475405505345 1
0.348886999248809 1
0.482059864771807 1
0.42539067942415 1
0.507787184591248 1
0.378337629972889 1
0.348911783052955 1
0.49301483265079 1
0.49283176870521 1
0.594617538430495 1
0.556113562607093 1
0.554662572271486 1
0.343117037374216 1
0.442547132075341 1
0.447910630287239 1
0.546143153615097 1
0.444414726125053 1
0.378482010204074 1
0.326507973360752 1
0.44499878948449 1
0.541854058987716 1
0.597666169561769 1
0.43515802976208 1
0.507350574394449 1
0.429067623124557 1
0.233175698013186 0
0.445901625530479 1
0.518208852908839 1
0.376349947386556 1
0.561954535577608 1
0.463024197599852 1
0.55790378591192 1
0.538234926953361 1
0.610620107688803 1
0.573964238478052 1
0.515766357663214 1
0.771241051081464 0
0.502778572874523 1
0.302410356099819 1
0.449298444465694 1
0.472085750894669 1
0.465196278872221 1
0.636768877755147 1
0.540773619656744 1
0.560910769464499 1
0.569726346381787 1
0.446136485225267 1
0.439551497337846 1
0.390657218459977 1
0.560376429911366 1
0.564484240171254 1
0.507667421765048 1
0.721524693044709 1
0.574553952582961 1
0.566710791934383 1
0.351611454285213 1
0.444152474487999 1
0.528996486744573 1
0.144662137182345 0
0.532827056980148 1
0.717705155180332 1
0.529247309968707 1
0.498061618240179 1
0.494237498918594 1
0.616882591072434 1
0.465626123974555 1
0.472521885872517 1
0.589358693267329 1
0.416386868559449 1
0.397893254897391 1
0.493396122613016 1
0.64057253073843 1
0.310567524198318 0
0.482302960412994 1
0.350595307057219 1
0.476902727996116 1
0.518644675222777 1
0.338720496083978 1
0.695538993491551 1
0.571822755169016 1
0.615087687596088 1
0.46760568779951 1
0.276574848783159 1
0.432911040822097 1
0.560614655372506 1
0.438041219668574 1
0.243535728016977 1
0.493211586123624 1
0.647836793628294 1
0.591852758514638 1
0.517719912033404 1
0.329247204983757 1
0.593157455738513 1
0.477200724127749 1
0.51359402638243 1
0.513851256555044 1
0.550742859860799 1
0.678181771379212 1
0.459667006869932 1
0.596944698101474 1
0.490877290645335 1
0.560200710690384 1
0.242032735206252 1
0.53058477549457 1
0.390583458068094 1
0.777456145137604 0
0.41218614651628 1
0.260763481038095 1
0.408201812051024 1
0.611407742767215 1
0.355644973080214 1
0.541112578373537 1
0.665039728034953 1
0.631413419059048 1
0.581967146643725 1
0.447083655720754 1
0.647750505713908 1
0.544646861398433 1
0.226351140470318 1
0.462228887561871 1
0.446252247793133 1
0.536590236263502 1
0.438455954927507 1
0.565276388161145 1
0.504672943411562 1
0.460363007828881 1
0.307602387648923 0
0.640551452756092 1
0.556234856899926 1
0.448552690964799 1
0.651124234954694 1
0.707446824810387 0
0.29618972689811 1
0.306130085903582 1
0.476596596996256 1
0.400896882750224 1
0.553128548673256 1
0.561218040456347 1
0.394659844939048 1
0.350451430734288 1
0.55185679734259 1
0.380710024708991 1
0.707490014331826 1
0.509223443053721 1
0.523283025337836 1
0.592431049310267 1
0.304383049189839 1
0.738203382948386 1
0.529281098837026 1
0.452970882959743 1
0.500449469491294 1
0.641450682554414 1
0.451646627581685 1
0.473976215541133 1
0.340971437413477 1
0.215557583254562 0
0.312847869609775 0
0.649483826449055 1
0.663854508235565 1
0.553277759932639 1
0.668062054561061 1
0.680745170671213 1
0.393864471100122 1
0.520113571447358 1
0.522107525943996 1
0.635499414913874 1
0.574062854234504 1
0.838939612615441 0
0.532606573797793 1
0.639158565424537 1
0.397943016596153 1
0.285204502134143 1
0.60835032590696 1
0.420169242185546 1
0.469857388385438 1
0.548326781456916 1
0.481299721799404 1
0.433881407121317 1
0.558972970896049 1
0.512903433237631 1
0.47229262029451 1
0.426360278387313 1
0.551252711942044 1
0.611872686494294 1
0.244383243064471 1
0.658035400286324 1
0.424158424564939 1
0.469288114347815 1
0.272955262582551 1
0.552555054900747 1
0.478315570468678 1
0.841377413159688 1
0.504749978518979 1
0.432544674048237 1
0.552249100837707 1
0.625566762157561 1
0.24150022935684 1
0.305934202860019 1
0.294056708675014 1
0.569624044612653 1
0.415078109926278 1
0.500973232900961 1
0.766800407504134 0
0.485473191470046 1
0.743051587292458 1
0.613010965246186 1
0.731073636362024 1
0.507251278271153 1
0.567555820757249 1
0.473612304151505 1
0.585777132286381 1
0.57931153003069 1
0.678136667693308 1
0.579383800654968 1
0.485741550608991 1
0.570098765658042 1
0.696621214493872 1
0.342486270351077 1
0.600230082161173 1
0.434376383119873 1
0.72955244344361 1
0.554066576109021 1
0.584805952071373 1
0.540288510006689 1
0.46532000066166 1
0.419620361307616 1
0.579417312537949 1
0.433081862886582 1
0.547684769347465 1
0.580050396023276 1
0.450046992947977 1
0.42220780052841 1
0.449960946308276 1
0.512701953095065 1
0.856101174274098 0
0.297457301238289 1
0.561662101236328 1
0.637346322482198 1
0.619962742101249 1
0.498792918890157 1
0.511479821870815 1
0.499730687759575 1
0.516410131309624 1
0.53297400622749 1
0.542340009200487 1
0.581390401821316 1
0.521280795068129 1
0.373255111643806 1
0.506721014689691 1
0.2573785587469 0
0.483981626528839 1
0.512366626160055 1
0.562237523814849 1
0.601723674941139 1
0.499973342012748 1
0.440893482933142 1
0.719651039907153 0
0.477800623500273 1
0.638390688624279 1
0.463758747783574 1
0.453015398944041 1
0.338646736643795 1
0.493336565416161 1
0.510407817788903 1
0.511320973140476 1
0.426722113682803 1
0.367178648675163 1
0.423624576449132 1
0.566253158626255 1
0.42922797879935 1
0.471786115754642 1
0.360894181954203 1
0.619468247781783 1
0.480693528692706 1
0.488901833054406 1
0.37952450801267 1
0.299975031062231 1
0.403828870150805 1
0.41306161492116 1
0.573704180294155 1
0.67670554880693 1
0.520677834095948 1
0.622210862253236 1
0.240498711095118 1
0.553011743611891 1
0.600252161584293 1
0.557850609096741 1
0.397814700135496 1
0.410208880542128 1
0.40344354025988 1
0.601710755513557 1
0.388647894572176 1
0.495888759323827 1
0.627194686560384 1
0.625987192474659 1
0.515555415260229 1
0.234937314400526 0
0.680545029211397 1
0.262853593118274 1
0.356634246176725 1
0.521915815781404 1
0.679179094209781 1
0.49124424031211 1
0.593650599801058 1
0.344328756459621 1
0.346987963587975 1
0.429415742328737 1
0.645460666642149 1
0.46394163454972 1
0.554202204092821 1
0.793342239357883 1
0.714070727761201 1
0.611266484108584 1
0.607423596864039 1
0.423781029982998 1
0.516628604418599 1
0.582669015563521 1
0.569242106590897 1
0.492690326481672 1
0.575406120187539 1
0.272516767713213 1
0.476823003974475 1
0.515109225488965 1
0.522715729215714 1
0.441069054500662 1
0.309588741229549 1
0.522039190898601 1
0.504982757765849 1
0.630006994853209 1
0.54863442517381 1
0.419253110820197 1
0.650377165102925 1
0.520906633254411 1
0.341290200454973 1
0.609007567413941 1
0.7605453157393 1
0.549342871415897 1
0.508458943868142 1
0.626519963272562 1
0.631585417678289 1
0.738994908925667 0
0.396023717929752 1
0.536088770176616 1
0.308874945581592 1
0.517795916683982 1
0.593805005917866 1
0.473810079181372 1
0.63962843916661 1
0.463368200414015 1
0.794141612967083 0
0.564367156239794 1
0.595106098142799 1
0.503109540807941 1
0.568119762284441 1
0.369742343958307 1
0.461012366890801 1
0.414559335683139 1
0.599620470103868 1
0.54757256553798 1
0.383163399647261 1
0.338769962513905 1
0.433193654920959 1
0.647946449242682 1
0.821032947444272 0
0.378619086237194 1
0.711836374683412 1
0.362602481131873 1
0.418363037038206 1
0.396724206449716 1
0.388207213416335 1
0.316670612706415 1
0.647288995755706 1
0.524224884485746 1
0.335209987485444 1
0.314730538918537 1
0.47695086814899 1
0.313354888062427 1
0.352704944335964 1
0.753395291430399 1
0.756226381251531 0
0.705911572154809 0
0.696794594102162 1
0.633273891658879 1
0.558450526169932 1
0.542487665195426 1
0.435905806714829 1
0.458827285906488 1
0.415528054744518 1
0.666371464796189 1
0.494898055450394 1
0.606598677694719 1
0.480552290116425 1
0.425971340456581 1
0.347391349189855 1
0.48093846070091 1
0.519636777739432 1
0.526915781745372 1
0.291969764772059 1
0.336560795639194 1
0.391661527954589 1
0.4566482680476 1
0.26050417703235 1
0.402457528798869 1
0.57431994703802 1
0.526847250958996 1
0.00111834689279539 0
0.477709513777906 1
0.435009664897025 1
0.51115645729353 1
0.282517933580283 0
0.521203749098872 1
0.399808140590005 1
0.542372791826622 1
0.483052598683016 1
0.673301987978238 1
0.648482761666608 1
0.386976238213733 1
0.543425443197368 1
0.437105411937226 1
0.381878910420937 1
0.245051033359654 1
0.527003207475137 1
0.65569976467065 1
0.535931950809248 1
0.534641647377997 1
0.52240170436396 1
0.403517498918764 1
0.51440982833561 1
0.527727152274504 1
0.771825130310166 1
0.532791104846962 1
0.506284346852064 1
0.381005992935847 1
0.616807387457859 1
0.684557237883524 1
0.388756807029598 1
0.494814997144136 1
0.278584134612363 0
0.443648419524164 1
0.532690233570975 1
0.562532811095025 1
0.591462189484083 1
0.471440731568811 1
0.605428161407609 1
0.56777712500348 1
0.44677439407754 1
0.48386076825124 1
0.499662629510716 1
0.722393039726555 1
0.320061780363647 1
0.532464130341827 1
0.393468811019668 1
0.620673765026258 1
0.405840744720401 1
0.482352814042344 1
0.543891472425729 1
0.376070396882392 1
0.517589330461955 1
0.428360048327008 1
0.479204386649074 1
0.440235029867618 1
0.567952193209947 1
0.454161912654755 1
0.427045419516828 1
0.63697574105946 1
0.3134506643148 1
0.5449923427752 1
0.641792208546581 1
0.557543116401726 1
0.564936239899546 1
0.434419298857523 1
0.556469173325083 1
0.571470097949148 1
0.601404273414382 1
0.630908401253568 1
0.50885341989165 1
0.455331244777619 1
0.497892286650663 1
0.0462208242337362 0
0.296993211266554 0
0.393016005895708 1
0.43968124576416 1
0.457227910551102 1
0.461990774599045 1
0.391093732030663 1
0.255987592594981 1
0.3960486136855 1
0.358377794502765 1
0.597892605162317 1
0.57956744879421 1
0.6334470765477 1
0.54153735682705 1
0.470617904226815 1
0.373668741442981 1
0.619429498066 1
0.548745593668575 1
0.747357314651284 1
0.589833764808906 1
0.355096162163324 1
0.503052507586441 1
0.436497021576595 1
0.447144822545728 1
0.541514705507661 1
0.648080031257249 1
0.236417826589543 1
0.520513693400514 1
0.28629666547927 1
0.376724731783902 1
0.487311765137789 1
0.580661857304253 1
0.679009391911256 1
0.358741868598356 1
0.553276124809846 1
0.540402416987561 1
0.414412788318451 1
0.478410925432252 1
0.521938416513656 1
0.485454751925787 1
0.411856717260184 1
0.517898832904595 1
0.395048851394644 1
0.709626776120816 1
0.56321632077769 1
0.473896283602655 1
0.495784994889494 1
0.662679716212294 1
0.672936487958402 1
0.578923952833169 1
0.536636386585013 1
0.507986449621285 1
0.580439224651126 1
0.52792581705666 1
0.415497607667657 1
0.594438389541303 1
0.650928943019371 1
0.465922703241334 1
0.165354836289022 0
0.510419037548057 1
0.442984095773179 1
0.399956664375708 1
0.498692157277379 1
0.577450301599853 1
0.513278030066343 1
0.367867896478643 1
0.247125129262592 1
0.300109141127524 1
0.442209333762054 1
0.667619288367689 1
0.439740329541595 1
0.605377868920462 1
0.62011344532677 1
0.416554022620265 1
0.444791489114459 1
0.369713043161402 1
0.675566172955305 1
0.421873292647393 1
0.554841741030141 1
0.548450760505654 1
0.604985073039001 1
0.633213530674777 1
0.519649181740978 1
0.625989957582802 1
0.598471573671961 1
0.416609658364878 1
0.473714306113006 1
0.550486409392146 1
0.425071273782175 1
0.419663443086061 1
0.388788692794949 1
0.652731694870728 1
0.452397267231365 1
0.621281275174457 1
0.577415312081099 1
0.5202571618688 1
0.225236279350047 0
0.621493345678663 1
0.528368072980299 1
0.305914847840075 1
0.454981960833435 1
0.523532001577548 1
0.462367429648015 1
0.544385851217774 1
0.500395332089012 1
0.519207142230779 1
0.395302508332222 1
0.568470229793018 1
0.347245784204984 1
0.713300819189569 1
0.575180153494732 1
0.64940753991464 1
0.395089660274647 1
0.44592729438918 1
0.583645893883253 1
0.574578707206995 1
0.509519530403334 1
0.321268587244525 1
0.54122156886558 1
0.631288109567204 1
0.635983274456755 1
0.50375801002034 1
0.645664078733227 1
0.209425825569121 0
0.444857494962284 1
0.560116196713209 1
0.36185542761744 1
0.650126051098272 1
0.648205788747443 1
0.422611210636794 1
0.532002197173194 1
0.485275301545178 1
0.495035883232795 1
0.431394450707132 1
0.535346568536543 1
0.53829301986051 1
0.449952944179632 1
0.622600303566001 1
0.419711639615271 1
0.489294368652122 1
0.46414431089622 1
0.437631340982949 1
0.401994777222967 1
0.303589543170789 1
0.557344073786726 1
0.512210777231216 1
0.469664460055503 1
0.374781461291549 1
0.459684059812356 1
0.552139143018896 1
0.618635456376529 1
0.525115596563651 1
0.424030179513479 1
0.204597706217416 1
0.395606338184678 1
0.435486504410805 1
0.466622841379986 1
0.564040594371698 1
0.320408633614323 1
0.316262980744385 1
0.563384520478733 1
0.419681062002233 1
0.574710345941359 1
0.660805884865078 1
0.338306818774635 1
0.494527666086199 1
0.477942966495741 1
0.42889591731472 1
0.489831357602352 1
0.482099578437223 1
0.558465341786944 1
0.255531586345594 1
0.244551629977353 1
0.53656273413146 1
0.479224555107638 1
0.417582502646855 1
0.543567858821673 1
0.317000642963912 1
0.49009129418109 1
0.538201720424625 1
0.453961552991573 1
0.492943369109236 1
0.434610254702562 1
0.482278604344706 1
0.698180455474385 1
0.494293685819588 1
0.691233531953317 1
0.555541370450151 1
0.594821523534547 1
0.69969032577722 1
0.522126181890926 1
0.770368823633893 0
0.606216141575296 1
0.503613068897941 1
0.481418213197797 1
0.385174988188868 1
0.593615069308749 1
0.519641171479353 1
0.695604390605871 1
0.450759070286052 1
0.411091011847755 1
0.435784763608986 1
0.711777333891186 1
0.527195658848265 1
0.504442504311537 1
0.444683316253104 1
0.365440901230572 1
0.550822323595032 1
0.284949311329569 1
0.420618534885883 1
0.510575408695652 1
0.567735611847749 1
0.498785259431816 1
0.578203955160763 1
0.490471619054019 1
0.419166249305779 1
0.46010241476028 1
0.544325841821588 1
0.486123509551717 1
0.577251569884447 1
0.420657810608813 1
0.54759481378696 1
0.491099070538954 1
0.661043090469439 1
0.376143720980458 1
0.479136754927905 1
0.673916594734881 1
0.695248338204866 1
0.67483349302525 1
0.54214845526212 1
0.577033690086663 1
0.430152528336757 1
0.682043057657593 1
0.522425811107388 1
0.38995732553588 1
0.440376822045902 1
0.468874781874372 1
0.754984338875629 0
0.657495511205966 1
0.462169428994353 1
0.457969352977683 1
0.302032155825276 1
0.49120049457043 1
0.703737038575953 0
0.652994129377408 1
0.354637307469155 1
0.382245601682626 1
0.400797396377207 1
0.395997721088503 1
0.593407075241313 1
0.642999881284084 1
0.407146623467371 1
0.625547670932983 1
0.371143781754821 1
0.596606158247702 1
0.337225968872185 1
0.452064575364196 1
0.511866637793139 1
0.603136066216996 1
0.619932783410849 1
0.584374126945101 1
0.488033585164052 1
0.518674070500748 1
0.598097229461663 1
0.610179964154999 1
0.435466621216171 1
0.562874772435341 1
0.556197498621304 1
0.534625405609541 1
0.695519268220762 1
0.305617907894016 1
0.573509024152612 1
0.29984904829336 1
0.401996516437794 1
0.487308351731902 1
0.490695460297163 1
0.47843483102403 1
0.551912426796997 1
0.402974831307088 1
0.518967752379847 1
0.639837065572576 1
0.512175089177545 1
0.335448268446798 1
0.454685890673323 1
0.375549194435795 1
0.558052863484469 1
0.453159242010204 1
0.614476415288876 1
0.648945024862795 1
0.33748113107402 1
0.485943253491992 1
0.441946726846179 1
0.292411091378096 1
0.395478711767863 1
0.526056147295549 1
0.352098362140809 1
0.638457212201239 1
0.281129666300796 1
0.613499860204258 1
0.634705918890755 1
0.391409200560407 1
0.698735393070007 1
0.380159733822041 1
0.70008742007399 1
0.435090264356934 1
0.367283222513529 1
0.503060995598335 1
0.483537259070551 1
0.438881524442038 1
0.355282727434324 1
0.350334528331579 1
0.580299549601546 1
0.565794851492533 1
0.305964296887244 1
0.477201477363314 1
0.730825991301554 1
0.485700560633699 1
0.542973359261373 1
0.573211464152997 1
0.260735141162457 0
0.291248354603416 1
0.364526305817656 1
0.609879173022152 1
0.29959736224693 1
0.360954748594007 1
0.527968258473421 1
0.588939775835354 1
0.434293448845338 1
0.653729800497759 1
0.699649932428339 1
0.45550582268215 1
0.675704074236045 1
0.438675207045367 1
0.482452669760551 1
0.499801611401142 1
0.639995778187913 1
0.48552235662079 1
0.486346234110403 1
0.411874944148103 1
0.537009707411743 1
0.621791790265073 1
0.599764964511195 1
0.404873072762596 1
0.33535850526232 1
0.634469865031015 1
0.423860962052831 1
0.397386619978027 1
0.53517672846657 1
0.561504060063081 1
0.524093059121528 1
0.528344232365245 1
0.546479484462633 1
0.414099092962047 1
0.311765375701627 1
0.526475657737012 1
0.602885718060808 1
0.4480372713571 1
0.451652897131207 1
0.512743765579456 1
0.395372367831911 1
0.349197293561769 1
0.384132517806733 1
0.490641560692796 1
0.279374761432324 0
0.693284907834905 1
0.167460094337638 0
0.68862219294643 1
0.349554446014389 1
0.435340286060344 1
0.478141684824245 1
0.584359608887119 1
0.738413220524796 1
0.72522481472917 0
0.675571124655565 1
0.495446766423152 1
0.355005550293949 1
0.534101990494815 1
0.765680508250569 0
0.487796377611306 1
0.378486778514785 1
0.691048608376863 0
0.453165089755133 1
0.526028321305353 1
0.364884043599673 1
0.705983993204692 1
0.461731228997295 1
0.44080803693408 1
0.539575668801263 1
0.604411135980264 1
0.394738117782278 1
0.530422952054378 1
0.515687763138744 1
0.553603205318514 1
0.714560395755682 1
0.472903541538216 1
0.71486570688895 1
0.644234294645714 1
0.416667339994743 1
0.398808915740808 1
0.446121833510047 1
0.568914371497138 1
0.587499401564206 1
0.397966157013006 1
0.478628808819184 1
0.473660568379799 1
0.415787901663297 1
0.452154237129098 1
0.553041457908437 1
0.4834695112419 1
0.453059512776901 1
0.511601906559674 1
0.404655552538623 1
0.387686597865021 1
0.574834657256955 1
0.331976646108386 1
0.582755737650631 1
0.374524395778724 1
0.396338147629412 1
0.242045167697974 1
0.401009040613466 1
0.359862099330978 1
0.580389092512189 1
0.5003360101158 1
0.593866182777919 1
0.406255462247052 1
0.4662842915939 1
0.504942460039277 1
0.408264181898654 1
0.714927074632508 1
0.522536336404784 1
0.677824924652934 1
0.659604792956577 1
0.418778309017534 1
0.591888137932031 1
0.356683979735691 1
0.707005292127846 1
0.259971826423038 0
0.383280140466803 1
0.387320546267385 1
0.50187683985472 1
0.414869907099817 1
0.271066568209586 1
0.587824773645395 1
0.48441510679777 1
0.566182090138245 1
0.32047477174841 1
0.511563229433002 1
0.468725770876441 1
0.604558472859672 1
0.394098232947842 1
0.443546560593218 1
0.469105323608838 1
0.352736039539763 1
0.276602813966559 0
0.641991111936673 1
0.347113255779268 1
0.524668953408091 1
0.562929277658611 1
0.685291516819835 1
0.650037585765951 1
0.43288895920748 1
0.693365204902604 1
0.648615498186398 1
0.572102828349322 1
0.647875934304378 1
0.697179684986777 1
0.507917895764276 1
0.597676942584032 1
0.526280858272933 1
0.429220102124752 1
0.654266402299633 1
0.534550535430243 1
0.426502679541001 1
0.588175988329457 1
0.428303522120851 1
0.593336287165966 1
0.644317380997039 1
0.274787068897639 1
0.282816622115189 1
0.438021621425505 1
0.430899618083356 1
0.616929288281103 1
0.449908231302162 1
0.512789079208265 1
0.558600287745623 1
0.703561233111021 1
0.398635930407562 1
0.418776938826187 1
0.415081460820971 1
0.524720336391627 1
0.380044069640795 1
0.475501792270124 1
0.411922275506787 1
0.370814983243873 1
0.56987679676793 1
0.366474597892494 1
0.441479442647326 1
0.258163712160789 0
0.398578309996872 1
0.615115769449002 1
0.339556966359969 1
0.493104706897281 1
0.494213829220824 1
0.641136403654674 1
0.609929224597787 1
0.504022238055165 1
0.492306824917148 1
0.532648545897708 1
0.52859989476304 1
0.466892839415092 1
0.573229674295749 1
0.645616254308029 1
0.582969876517136 1
0.431720100024905 1
0.458324192263321 1
0.356427576390612 1
0.62204091456873 1
0.534023801107797 1
0.619198551682333 1
0.445909822979371 1
0.476266047944802 1
0.656159747018334 1
0.566534064173284 1
0.643194956386665 1
0.567462968672549 1
0.447356791605656 1
0.464109557450901 1
0.42036001299931 1
0.45176769463747 1
0.554422496399335 1
0.480652591558833 1
0.591960936681701 1
0.427163151219608 1
0.555570890355317 1
0.468978120504947 1
0.43291175953687 1
0.607034825386875 1
0.322648261189094 1
0.453706796976084 1
0.540981829162492 1
0.373362843696231 1
0.454959105542747 1
0.520559936104055 1
0.275116893850536 1
0.601699781592435 1
0.502174657511773 1
0.414035553421808 1
0.598816980379468 1
0.488563749678956 1
0.345937269934745 1
0.501368610426969 1
0.415575679349077 1
0.47012236799925 1
0.607009708733102 1
0.447572798603142 1
0.425124343473352 1
0.616043236553412 1
0.493809558301314 1
0.63767439717868 1
0.406059993317723 1
0.368183642455461 1
0.344433627039894 1
0.266668123548818 1
0.326133947691143 1
0.495459085493285 1
0.674294680541465 1
0.37317952802636 1
0.62357948850064 1
0.129066717454611 0
0.352710334206637 1
0.619365005885735 1
0.472196362256731 1
0.402649680116978 1
0.219427259725277 1
0.421830902210517 1
0.451501134481347 1
0.528123635130189 1
0.589779002502938 1
0.309481860209756 1
0.484194828838754 1
0.42531121336416 1
0.467590384687402 1
0.761219867283342 0
0.280521686132598 1
0.347817295726321 1
0.433282726454424 1
0.363023066355933 1
0.570728100887063 1
0.426073654697934 1
0.454527678546924 1
0.324769908781723 1
0.468047784421166 1
0.5804657277781 1
0.578549178030377 1
0.57164694172465 1
0.694379328017971 1
0.55407255283272 1
0.469900862879931 1
0.513383314102934 1
0.493542611066326 1
0.463984767331313 1
0.736621565352058 1
0.399186691068684 1
0.341222473770989 1
0.366653368449578 1
0.709929429479868 1
0.404925955808946 1
0.56124008958024 1
0.6230881803619 1
0.47862762746767 1
0.44245926117042 1
0.671316442611185 1
0.584120124214267 1
0.58654399376386 1
0.514070871813058 1
0.45456113794276 1
0.482027328446646 1
0.398650960023717 1
0.495802674847439 1
0.495219302804551 1
0.634269547230365 1
0.525723512990961 1
0.610723087024762 1
0.5312909605202 1
0.385134014297614 1
0.457189081084486 1
0.41924106259789 1
0.481343594413006 1
0.689608095553689 1
0.494056131407834 1
0.740407143352258 0
0.476261187093323 1
0.410912102818593 1
0.451477655516179 1
0.568145081104134 1
0.438663103122505 1
0.595374394011123 1
0.55288756241372 1
0.560979576452231 1
0.521632579662394 1
0.602150890303606 1
0.54426427865287 1
0.513833240207252 1
0.449982052870524 1
0.642583651803769 1
0.582008763469793 1
0.526520457753885 1
0.339386962549652 1
0.281839794248908 1
0.547163049373356 1
0.792190727480757 1
0.338932024949966 1
0.667731205905579 1
0.496030883858784 1
0.487274179965947 1
0.729853063334646 0
0.364072723982404 1
0.392094824530965 1
0.500221721631348 1
0.485274766189627 1
0.462769512130593 1
0.534540340909107 1
0.429486382834977 1
0.452698501004277 1
0.454280827602412 1
0.404879007242287 1
0.50773624357965 1
0.524740035382722 1
0.393525970234329 1
0.650885234086147 1
0.383576568222229 1
0.506178112681945 1
0.379212614695474 1
0.593851917949025 1
0.49797876808784 1
0.371782741097236 1
0.27072513165218 0
0.249583548975501 1
0.356622575364074 1
0.36347207625591 1
0.489081212703984 1
0.169609769048005 0
0.718876084217799 1
0.385925816195314 1
0.522227978445729 1
0.438979085356288 1
0.601780959543117 1
0.52265722942017 1
0.231616268934794 0
0.469255264107958 1
0.603017150608931 1
0.513989629808593 1
0.495770100079014 1
0.590034534796569 1
0.411867090019445 1
0.437967733858546 1
0.685624152348137 1
0.496013749329839 1
0.434517977197067 1
0.466858973810148 1
0.43939416397221 1
0.350724551929628 1
0.486810763122441 1
0.484366463573329 1
0.343723206323519 1
0.622666571301309 1
0.425620009492297 1
0.712223282312557 1
0.33325551835664 1
0.509677415025387 1
0.632971676321621 1
0.39978573030044 1
0.471625996296069 1
0.470834487741394 1
0.464560251620939 1
0.578892269473923 1
0.441079400612837 1
0.704741199908562 1
0.403412890705309 1
0.521759792341877 1
0.720116353334255 1
0.494046979013682 1
0.493398676816381 1
0.553394992216692 1
0.479539895421346 1
0.415789660854355 1
0.375690227272683 1
0.547705064103698 1
0.526469378627821 1
0.58499948238243 1
0.381897298233877 1
0.527440419368424 1
0.272934783566824 1
0.516251480038319 1
0.547201592004617 1
0.486975136226603 1
0.521749880403172 1
0.403764680746627 1
0.411086214483348 1
0.563243008174401 1
0.541636929803353 1
0.406843609009367 1
0.325665107438776 1
0.287562850924573 1
0.477826872943348 1
0.448898056075879 1
0.738967899485151 1
0.507027163572435 1
0.439719250816062 1
0.613368888548822 1
0.646944874586291 1
0.524796299889337 1
0.606363236535303 1
0.460500120652839 1
0.563751138704519 1
0.56733376469298 1
0.532643320713386 1
0.57843615935769 1
0.409717641135119 1
0.448580639110413 1
0.394541016380157 1
0.415075855852116 1
0.440181669806794 1
0.155167320687672 0
0.499419572744933 1
0.432851350817676 1
0.520943321016532 1
0.30414479296766 1
0.282830980784479 1
0.540357926713859 1
0.603359842972367 1
0.394074770739629 1
0.433116256659749 1
0.514748177653278 1
0.533926218490337 1
0.549995952584129 1
0.47322755621753 1
0.476734856890902 1
0.416317979759654 1
0.566146771527023 1
0.418023758121867 1
0.766370325998388 1
0.512871805952178 1
0.468825193160919 1
0.569122976963767 1
0.678968464307306 1
0.442042426573615 1
0.542093308216401 1
0.414340244797251 1
0.589131858767151 1
0.642995588802787 1
0.558917268214105 1
0.784512218785155 1
0.535774746852574 1
0.455413192782925 1
0.41620485971519 1
0.585036730925985 1
0.434619329136095 1
0.620752754684408 1
0.419786345844291 1
0.521607875997512 1
0.569962033759523 1
0.309740535138337 1
0.586706916590357 1
0.564159227649715 1
0.452645348670607 1
0.463546655797972 1
0.512760961774644 1
0.384538919370492 1
0.502871191558938 1
0.471113137368593 1
0.350457301421163 1
0.494150705801477 1
0.608838839898235 1
0.490301807931773 1
0.420450653084241 1
0.538783398837532 1
0.455397232450671 1
0.595058415300213 1
0.413399373568629 1
0.618875138116795 1
0.609189334587041 1
0.56163308584513 1
0.328811562426895 1
0.387836798129018 1
0.534898776754604 1
0.625258328957051 1
0.798559408527134 0
0.475703466609947 1
0.373408053314317 1
0.621010814386104 1
0.822075914849078 0
0.6073339091137 1
0.46164994346204 1
0.318779905680327 1
0.423255117067964 1
0.430174256546662 1
0.390626335443838 1
0.49914791581053 1
0.283882434437141 1
0.522751612608161 1
0.377963598023497 1
0.691650320889607 1
0.431316234048233 1
0.578511950299234 1
0.568848553063059 1
0.452234332765906 1
0.643102124657607 1
0.639938679159314 1
0.489342882693695 1
0.322771700675764 1
0.424740990895649 1
0.795105051400489 0
0.517765467548996 1
0.427141621015423 1
0.528789252415287 1
0.552345165096906 1
0.369446576424574 1
0.583713009437647 1
0.559988780846572 1
0.463383425350256 1
0.467459063388543 1
0.521039944035093 1
0.642290704612738 1
0.513937703165651 1
0.661959511092215 1
0.52931011987885 1
0.533520920651962 1
0.546035926366181 1
0.578527061170268 1
0.480805187389665 1
0.425460554574076 1
0.586977129724769 1
0.462167801652113 1
0.542047260107095 1
0.551523525613933 1
0.490416905851822 1
0.456886267849474 1
0.431865413845462 1
0.477782520872445 1
0.525291892780524 1
0.340783176348273 1
0.678904819814555 1
0.399103664052979 1
0.488041737869949 1
0.468147262210999 1
0.685524641194104 1
0.643898232407553 1
0.443377372979563 1
0.530961549876752 1
0.364973023862944 1
0.588280242479729 1
0.481841014309136 1
0.466433466293632 1
0.419073817012092 1
0.457754218284035 1
0.671595779589511 1
0.583211160177751 1
0.1422895577325 0
0.5270515190091 1
0.45075105636893 1
0.441037634213017 1
0.436698242581078 1
0.904783650181137 0
0.363523635636578 1
0.346576602215209 1
0.44990239414003 1
0.442790244541314 1
0.546273634507981 1
0.454736722012134 1
0.551417221080666 1
0.490396871074816 1
0.463775183888813 1
0.598683746285927 1
0.38548589698106 1
0.457205567067572 1
0.477143919650983 1
0.427471008302282 1
0.570323355571277 1
0.488166441939262 1
0.507887128997527 1
0.496787778627787 1
0.462990044277987 1
0.45988966352823 1
0.287735114772505 1
0.557113616552994 1
0.455268897723397 1
0.359146995512835 1
0.702683083937455 1
0.487162485144967 1
0.631539830103025 1
0.532940036498872 1
0.364343851970229 1
0.715295163233499 1
0.514525938656827 1
0.367865444703922 1
0.288014280826108 1
0.554220604019542 1
0.36535432232982 1
0.506065485101062 1
0.420609503547997 1
0.384928110870106 1
0.389579890704732 1
0.374833476574859 1
0.394228098633466 1
0.358549380158498 1
0.628026299473714 1
0.461406699259748 1
0.476951879198013 1
0.599121071445051 1
0.617177226991567 1
0.391250192665218 1
0.330150386881789 1
0.293801936012419 1
0.475143473921087 1
0.403543501016229 1
0.536966301593641 1
0.310456138516277 1
0.736706198710239 1
0.308062280073866 1
0.407836762972684 1
0.45663418591979 1
0.55396169262885 1
0.583916403954974 1
0.470439198917816 1
0.781058587394011 1
0.47324024070611 1
0.5323819038467 1
0.55636965646845 1
0.529927250277891 1
0.468530336206459 1
0.694195568278165 1
0.35819434273871 1
0.605454892669605 1
0.498058856233438 1
0.315619610212504 1
0.558559017393916 1
0.25763715754824 1
0.535711975955803 1
0.51053248231934 1
0.455782057362888 1
0.341041106872005 1
0.463337806859989 1
0.544131269996249 1
0.567875657173505 1
0.721165620253947 1
0.513457457867132 1
0.546490021480918 1
0.328967506287741 1
0.352938348762234 1
0.434115045144335 1
0.452078246172187 1
0.547539480869951 1
0.602963505607179 1
0.559110055434925 1
0.527878161606641 1
0.562320921284159 1
0.570880256244535 1
0.675134208963601 1
0.404458216376824 1
0.518250816692628 1
0.507671132213012 1
0.547909533872841 1
0.610271957085821 1
0.445758744478741 1
0.270925236880473 1
0.448054229027411 1
0.485230995484705 1
0.660633433745913 1
0.315257455612017 1
0.505416172257152 1
0.627298059989383 1
0.52081234322081 1
0.478180321796537 1
0.397326700117653 1
0.506656651596008 1
0.457323385953516 1
0.718626420888349 1
0.555070647294733 1
0.493987163596706 1
0.705990770236585 1
0.388720556854199 1
0.362017126008599 1
0.496051339231127 1
0.745348752648275 1
0.531318189065961 1
0.415213525396152 1
0.330930330848975 1
0.247364897290838 1
0.416878182794694 1
0.546589649423838 1
0.405029287276654 1
0.733993421161831 0
0.51100718551446 1
0.467415523585526 1
0.0525191056160568 0
0.652558207665287 1
0.485713944359897 1
0.582723630225549 1
0.361619334627524 1
0.530543356451656 1
0.617432610098856 1
0.508873482181853 1
0.269104678709262 0
0.43031219484484 1
0.534113478467598 1
0.340730516278778 1
0.684111688733889 1
0.310861585963924 1
0.720066614949241 1
0.474161207231714 1
0.818886640853429 0
0.591435309716045 1
0.616672950075277 1
0.232768394502128 1
0.282587464131647 1
0.415372371127321 1
0.787654426066966 0
0.578027285366708 1
0.568685606267199 1
0.360085701832596 1
0.460466976656638 1
0.638410603067548 1
0.488036641000919 1
0.484211890391644 1
0.452725161638302 1
0.323313473016031 1
0.414010610992069 1
0.464145797313151 1
0.700961655921832 1
0.553613867724565 1
0.423728907973692 1
0.355042199496585 1
0.406998615505772 1
0.428488820688511 1
0.394400211284377 1
0.355097330672328 1
0.747173064894269 1
0.374996248893597 1
0.609427294380168 1
0.549153810031027 1
0.511107346411112 1
0.325989910495304 1
0.503818419693935 1
0.673761331311634 1
0.410526130358544 1
0.384756462119285 1
0.424805389008643 1
0.59148012808022 1
0.504473041109222 1
0.659230315349499 1
0.512698862450026 1
0.632281128187319 1
0.449857001817011 1
0.743989264482988 0
0.475134227099509 1
0.492221194160103 1
0.638664225568491 1
0.581583833356168 1
0.466718879057315 1
0.329456112896553 1
0.516472045332888 1
0.55876600258941 1
0.586849628902538 1
0.445256720084927 1
0.430467547017782 1
0.422345069920147 1
0.445551910896522 1
0.621867353703369 1
0.605225127487584 1
0.664401773156111 1
0.621421384610535 1
0.421050689032544 1
0.328976547579197 1
0.391392913439357 1
0.394641416572666 1
0.423504579158894 1
0.478176788635366 1
0.507033367209048 1
0.486884753382464 1
0.361081412509988 1
0.413219431281328 1
0.566676223656979 1
0.329013929078924 1
0.515658392774388 1
0.408762412251681 1
0.512253369478586 1
0.542334622011376 1
0.340928213808565 1
0.32922736993647 1
0.398109349309556 1
0.496250716647043 1
0.543286093513217 1
0.644314556759595 1
0.641466243553909 1
0.313498682751664 1
0.23666583191039 1
0.472591864449429 1
0.452248430791899 1
0.41390363620814 1
0.428539715442862 1
0.412087278478756 1
0.524931912939966 1
0.370108914090548 1
0.386841118028777 1
0.48254632556396 1
0.458700999765996 1
0.544213377182313 1
0.668254795254256 1
0.509019064335401 1
0.595031630785231 1
0.452493784951095 1
0.509541554698407 1
0.43450051686772 1
0.401801302907364 1
0.36813366731889 1
0.591887824665133 1
0.568652759113216 1
0.447432102235851 1
0.466346389947495 1
0.580302705217154 1
0.426597719476033 1
0.536542075047407 1
0.722269209415935 1
0.725026646382088 1
0.478445902265405 1
0.681078265752507 1
0.807703488829462 0
0.448550822404627 1
0.471545281167448 1
0.297964939564942 1
0.598065557500784 1
0.645710047271392 1
0.712749314384287 1
0.471758290055482 1
0.584912924478592 1
0.558397672618164 1
0.45594223112556 1
0.466720138219852 1
0.556462938448516 1
0.652500519657809 1
0.484112362751609 1
0.519390424626004 1
0.125734513871793 0
0.415248378602171 1
0.553861557212117 1
0.481351572013124 1
0.415943372875027 1
0.5305183581475 1
0.581412827923999 1
0.383902074558909 1
0.394384010625986 1
0.615349768669852 1
0.549094054215496 1
0.405134053515088 1
0.436182936551269 1
0.351107758252548 1
0.521772799276655 1
0.543966051274865 1
0.4408685853332 1
0.654692111658931 1
0.45396837922864 1
0.342046218579376 1
0.313558127461312 1
0.380645653070253 1
0.579969015288298 1
0.41304395168024 1
0.782608055354296 1
0.569757555550043 1
0.481042860305074 1
0.401049771223363 1
0.688453113478817 1
0.662728508026269 1
0.436644129858441 1
0.260979716998439 0
0.448944012026008 1
0.442523432753563 1
0.589170477751397 1
0.375720745171407 1
0.609512214481995 1
0.542869960018492 1
0.61421964474316 1
0.313071605972221 1
0.480604442214764 1
0.603673118634584 1
0.403223345933286 1
0.536195117750334 1
0.544788439654301 1
0.317823172466072 1
0.267039834501786 1
0.34074529661885 1
0.5889211846584 1
0.515172497263007 1
0.433175644999037 1
0.733909709986637 1
0.501724856482611 1
0.621668146739969 1
0.745456095994753 1
0.622795066433613 1
0.224945465517497 1
0.357166611708602 1
0.649124656013908 1
0.65750036829585 1
0.561547283343896 1
0.477934154252198 1
0.2119600541482 1
0.535063847793625 1
0.302778303078982 1
0.518601877123538 1
0.54458464615997 1
0.33412894511094 1
0.372037550390985 1
0.718015345031235 1
0.416506042778148 1
0.583468273831677 1
0.176588773065888 1
0.298225278829879 1
0.536344899457157 1
0.4475347383664 1
0.475755394550257 1
0.552659765115898 1
0.622977250004936 1
0.516344791481423 1
0.459372382738762 1
0.370509898416976 1
0.606021621755765 1
0.610395344786028 1
0.534023048852208 1
0.51252882885224 1
0.0202368128203804 0
0.275671459523826 1
0.388024966302029 1
0.557595307084841 1
0.433627336849987 1
0.462916742910982 1
0.541753878293042 1
0.600982042396942 1
0.443923009291806 1
0.706574543270948 1
0.492962129843032 1
0.403146615069207 1
0.529380680008596 1
0.500503568438008 1
0.568426227713003 1
0.664194081821483 1
0.631934650106232 1
0.609543376998276 1
0.492680496582551 1
0.35129594415566 1
0.48993426618171 1
0.339986738908948 1
0.59125789483719 1
0.641867185677285 1
0.536154139883009 1
0.544502680816393 1
0.572605520986812 1
0.650325764367217 1
0.448370276898566 1
0.612095390658713 1
0.586737670951711 1
0.318095978814222 1
0.541752173105182 1
0.526649111878233 1
0.435642147792977 1
0.507795299256044 1
0.558432496292028 1
0.356629121091348 1
0.399593680193686 1
0.653561215295712 1
0.30337746273965 1
0.667527435736831 1
0.437020994427696 1
0.479665931243625 1
0.783636129067762 0
0.687499000713084 1
0.683479540141079 1
0.407866555397115 1
0.755427301934069 0
0.472013609782861 1
0.502289763687142 1
0.405961039955717 1
0.639631795204172 1
0.507034950493542 1
0.500101483943607 1
0.69003795970751 1
0.569944518268895 1
0.825236217982008 0
0.65989328077179 1
0.358916438503172 1
0.486002366339161 1
0.646522838144382 1
0.519436901159308 1
0.419519566712915 1
0.501809734203799 1
0.444739873082319 1
0.575767177952805 1
0.473758482506366 1
0.526309691958486 1
0.513192139677644 1
0.714999024233142 1
0.525667976844666 1
0.573171487778155 1
0.454097055062046 1
0.630543881893667 1
0.680747354758393 1
0.660661178072243 1
0.604672061864809 1
0.484973698559776 1
0.483307260369321 1
0.508553033469104 1
0.356698466691833 1
0.44726854195059 1
0.591932232544151 1
0.496907594073286 1
0.402791198496056 1
0.566581793033286 1
0.509459723261077 1
0.433243586325694 1
0.424036382641126 1
0.506725616577981 1
0.557046807694603 1
0.687402044195183 1
0.321843903716709 1
0.49611875144479 1
0.500327322719001 1
0.586056368503653 1
0.449913374252918 1
0.47371338136225 1
0.629615530257412 1
0.559187374081552 1
0.483808078454685 1
0.474613692954479 1
0.75409596467799 0
0.417821213331873 1
0.6313269060589 1
0.295360523583964 1
0.370491305824816 1
0.790458757417221 0
0.539349685081511 1
0.684121350503436 1
0.485923346080235 1
0.292126422510935 1
0.452491818571331 1
0.366975961971894 1
0.48110062021025 1
0.351730331870934 1
0.535516965330925 1
0.45593756372613 1
0.626767396985924 1
0.560314081167993 1
0.501912787691631 1
0.497253170016557 1
0.538413668990459 1
0.451697231353844 1
0.347192754170102 1
0.560490849202147 1
0.505572996034484 1
0.502848083759948 1
0.654081182697159 1
0.371560191158569 1
0.386971616328977 1
0.650949184191946 1
0.623846934458678 1
0.329717416070329 1
0.20539237625318 0
0.45239650118064 1
0.365873908582899 1
0.295629862179608 1
0.504178199408439 1
0.60700234149053 1
0.591001984519328 1
0.90683546296301 0
0.635431343927842 1
0.369346960506707 1
0.540804705660657 1
0.0719138052414576 0
0.520838030830198 1
0.578724434858445 1
0.355555009079849 1
0.490643332332648 1
0.534250173536462 1
0.360518206230709 1
0.279537273444609 1
0.619361443961075 1
0.565797536301682 1
0.477034898008427 1
0.499138735054158 1
0.446316791943923 1
0.475634533117933 1
0.657292082150513 1
0.455892450555405 1
0.413292454441392 1
0.437517455754239 1
0.567659829881983 1
0.387309541904839 1
0.305741013642418 1
0.493460783575844 1
0.578323125294699 1
0.609025998332996 1
0.639839723412399 1
0.544011139285218 1
0.56101165324129 1
0.529989732636904 1
0.599416726647665 1
0.596938786708676 1
0.769117350968366 1
0.433220651730324 1
0.508267728185448 1
0.580456319566213 1
0.893053166226261 0
0.586340292373183 1
0.278408879692957 1
0.445578964064808 1
0.420299962424967 1
0.529095751565686 1
0.595047883179611 1
0.46406273092501 1
0.570360620869773 1
0.50170057038272 1
0.407235792036532 1
0.413397494050046 1
0.553839131088693 1
0.520219765554476 1
0.428130426156643 1
0.650957960059233 1
0.580560679605087 1
0.620860156664357 1
0.589713861505937 1
0.708267495365125 1
0.560917906917352 1
0.433113272525612 1
0.525683517046739 1
0.518971666943814 1
0.703735532420881 1
0.527379556382981 1
0.801199667570106 0
0.578292841165464 1
0.305356645862474 0
0.519467618802877 1
0.482399497671935 1
0.337771096041045 1
0.439019977538386 1
0.265740010806345 0
0.599213452155566 1
0.492744888685434 1
0.466997456702381 1
0.245867184344418 1
0.30606057835325 1
0.428670112478671 1
0.51417603300349 1
0.620748780113733 1
0.281463947466813 1
0.442638501622665 1
0.812672872729588 0
0.522282390290329 1
0.442228237827824 1
0.546375769723505 1
0.364553628465051 1
0.584943182673279 1
0.629684633157996 1
0.69548887177437 1
0.384687619811025 1
0.511921487085313 1
0.326382965526114 1
0.484096749987055 1
0.558916304566602 1
0.475770595192362 1
0.34818478889428 1
0.251915661794236 1
0.806627507615988 0
0.456901649477981 1
0.445729869501271 1
0.543357417226703 1
0.594931218745535 1
0.596258609309606 1
0.480128498581521 1
0.578142272509629 1
0.584607543046379 1
0.452585906360598 1
0.480549373725043 1
0.801278718664257 0
0.580826326729132 1
0.395449520621035 1
0.554480740652851 1
0.579373925886244 1
0.705367325507718 1
0.507313655748804 1
0.538719740751718 1
0.466745152407848 1
0.421087745321874 1
0.602962295256408 1
0.575217326607819 1
0.347440691615825 1
0.503305353695339 1
0.633404751476428 1
0.30221470504717 1
0.526863025044143 1
0.290929558152444 1
0.517291289709535 1
0.502036803704519 1
0.358930992332137 1
0.480638366970401 1
0.531319457637292 1
0.464328731230936 1
0.502427438051961 1
0.519260053246424 1
0.60024855407444 1
0.139004066049237 0
0.406809389563029 1
0.55007041305516 1
0.444115022834187 1
0.420356948979219 1
0.45612942996628 1
0.546320491315941 1
0.619931580133824 1
0.719971596993372 1
0.2376010839978 0
0.278505493269448 1
0.330698486271194 1
0.602259998534686 1
0.376869762188611 1
0.153167721409035 0
0.583713711008061 1
0.486973190224332 1
0.506367842325693 1
0.290277316820947 1
0.314399055206313 1
0.584672009910288 1
0.308373174248837 1
0.486714148299005 1
0.419567250469022 1
0.476782837240758 1
0.3745633556787 1
0.387665274805583 1
0.567306703234646 1
0.386989941212688 1
0.544770817043194 1
0.408852254810233 1
0.653533993619234 1
0.418146374563593 1
0.399703183910341 1
0.567448820931297 1
0.59564343672253 1
0.53146385443621 1
0.556770760462662 1
0.630745555827392 1
0.411367015077388 1
0.524398500109099 1
0.641503630674845 1
0.403020942747483 1
0.443276736047866 1
0.633550892902515 1
0.625689913420187 1
0.358554446348209 1
0.675444995870753 1
0.288177238320072 1
0.377492959315215 1
0.530712467572303 1
0.478759689329308 1
0.573622451684797 1
0.461688072739078 1
0.360811917490836 1
0.554919751738245 1
0.391200474315919 1
0.473178320512342 1
0.526641596029422 1
0.521763768578568 1
0.567050465136967 1
0.523144163022618 1
0.446074234710068 1
0.3974521982534 1
0.496415446150808 1
0.503395261130122 1
0.439886035178394 1
0.571123799037388 1
0.609608283562576 1
0.384457409348003 1
0.522000221532408 1
0.377007031162716 1
0.558510987729525 1
0.532804923753293 1
0.609350085050488 1
0.445340904902375 1
0.523410105468582 1
0.45245388379816 1
0.746284849765569 1
0.513183788838838 1
0.538252646793656 1
0.394274574543504 1
0.550335131602407 1
0.514981827007521 1
0.443924553971214 1
0.470456250557371 1
0.550282827257209 1
0.570934289607931 1
0.601659856511209 1
0.500382343910494 1
0.464206590187848 1
0.603189436801633 1
0.333291042465722 1
0.577777241961249 1
0.507597436982403 1
0.631046596014336 1
0.480056379004101 1
0.414814301825072 1
0.374673533416269 1
0.799922206734679 0
0.462526146800591 1
0.606688192189498 1
0.539197598710897 1
0.369048505276731 1
0.582854553145935 1
0.502416608172645 1
0.503126781798729 1
0.564752275574004 1
0.548162847886928 1
0.4556925402955 1
0.563272765795395 1
0.506552111072897 1
0.452627235701273 1
0.520029700728672 1
0.352302620804992 1
0.363459303551461 1
0.322679338758101 1
0.562528622852824 1
0.458228003513269 1
0.372526071026028 1
0.524569757527262 1
0.615373447070983 1
0.508288394519963 1
0.718223339540855 1
0.581784615109596 1
0.643660119500584 1
0.352132256425963 1
0.587864909644607 1
0.733689513877094 0
0.271790015499743 1
0.273686722644651 1
0.613458230771559 1
0.456166804379284 1
0.517048565874578 1
0.556036504651277 1
0.415878543126622 1
0.306163898748055 1
0.518698255826298 1
0.585586428308937 1
0.556321730850085 1
0.529765312694383 1
0.803597531646164 0
0.654407036468765 1
0.478518658988081 1
0.600993083613507 1
0.36832311437689 1
0.465563390738658 1
0.319166173857064 1
0.421011985170648 1
0.437414716022478 1
0.648015902925661 1
0.550543601104507 1
0.290930060754397 1
0.537394668219645 1
0.551595325090488 1
0.729000482349554 0
0.588490035711976 1
0.256619864743821 1
0.312240406880665 0
0.689249952476217 1
0.491758488827322 1
0.404984022676277 1
0.475876883915309 1
0.462934494685597 1
0.385586215115157 1
0.40847361180029 1
0.351078053094726 1
0.651607253202463 1
0.591704704961688 1
0.47685932465074 1
0.348559946719065 1
0.36204705743765 1
0.336107979988697 1
0.532340840978879 1
0.449730537226998 1
0.616143051101551 1
0.337539457050706 1
0.582096002186321 1
0.55806562021236 1
0.430748933526809 1
0.487621160520808 1
0.522534252324497 1
0.306598317913481 1
0.376014609045965 1
0.310295993799437 1
0.349459689986447 1
0.404030610770668 1
0.54188318740027 1
0.500553193994168 1
0.497484780116236 1
0.540421410861654 1
0.525211488234846 1
0.363226363070132 1
0.421280337547443 1
0.419484105914842 1
0.355065430013585 1
0.520225310771996 1
0.515495084262127 1
0.603629431646064 1
0.415032353444825 1
0.46853371146151 1
0.52998621133576 1
0.321783571013987 1
0.483083499505613 1
0.272104971239858 1
0.323085366265309 1
0.503071030394732 1
0.642323026323945 1
0.419148081362905 1
0.603713338435471 1
0.530753646733574 1
0.590127511680022 1
0.456060226237437 1
0.534802680847593 1
0.339631770893371 1
0.519611106232482 1
0.64894078040334 1
0.396462489318437 1
0.697097746532378 1
0.536011524733827 1
0.574184105285381 1
0.53946883953803 1
0.30762502692675 1
0.480503079143543 1
0.820402491158012 0
0.478271950392474 1
0.424618343564137 1
0.713580919467692 1
0.653727332282463 1
0.532153760995124 1
0.588973397199247 1
0.4408113287709 1
0.597848034863341 1
0.535855792687346 1
0.559015761568921 1
0.513597420470575 1
0.251468770672001 0
0.529152455801529 1
0.310205405236604 1
0.377242455699825 1
0.460171370475469 1
0.598045502466511 1
0.324019828164094 1
0.625260117379191 1
0.610810568168804 1
0.371765773098662 1
0.572703534940609 1
0.440985412276653 1
0.410063088550935 1
0.412905436480616 1
0.857380333721811 0
0.544101447116436 1
0.308062971030651 1
0.674309176846234 1
0.528262787300336 1
0.546569492230446 1
0.530753700359495 1
0.673324255173653 1
0.533084407165667 1
0.390403130823548 1
0.590732262622532 1
0.549421973694395 1
0.473160017991143 1
0.54296157143753 1
0.495179691664127 1
0.554171889664946 1
0.395540380934498 1
0.646087049285244 1
0.607779488621455 1
0.610340753213936 1
0.545929571972606 1
0.395865344622266 1
0.596279366242936 1
0.449296095350827 1
0.515313178311993 1
0.584502233348117 1
0.642145546294828 1
0.601752164226486 1
0.436079336151163 1
0.428212213196425 1
0.400375145511326 1
0.34094059475413 1
0.435604944903658 1
0.210977960178321 1
0.550528484214979 1
0.55694421246257 1
0.332021949565829 1
0.338302535586805 1
0.471859376906692 1
0.356671926667754 1
0.58598500292051 1
0.469009812888793 1
0.519778763519553 1
0.393033742762512 1
0.513461655755875 1
0.518711588760128 1
0.381449773813392 1
0.424722882190112 1
0.484190837792198 1
0.39481870316063 1
0.919692258230778 0
0.388950108161069 1
0.514963889081389 1
0.452944381764674 1
0.399230981781158 1
0.599885216877734 1
0.371321662693202 1
0.295147176195594 1
0.724442388234381 0
0.561930274684931 1
0.357768043024026 1
0.461097151189318 1
0.456481500495906 1
0.576881838816466 1
0.658081029326148 1
0.460484487214645 1
0.590187626396663 1
0.379693308589718 1
0.461762547496614 1
0.44730988346536 1
0.275918341261055 1
0.47349191438513 1
0.436380144173884 1
0.366024091274314 1
0.305124249472074 1
0.571088079881426 1
0.652418199470272 1
0.513607128301428 1
0.599143707959642 1
0.650584010088051 1
0.567927234866686 1
0.496304021158738 1
0.467038042125786 1
0.413721423207295 1
0.626276497203758 1
0.559040555229193 1
0.572139502481219 1
0.462987918718425 1
0.529728286838065 1
0.531790401614925 1
0.524578143420979 1
0.60114549153989 1
0.560018578258833 1
0.449033156038844 1
0.360224805708122 1
0.342695969918975 1
0.373020295219278 1
0.586689941182765 1
0.729030139711589 0
0.289766792108883 1
0.537926057337864 1
0.512266542483499 1
0.6480993919265 1
0.468081921494644 1
0.543066699393873 1
0.362887574043274 1
0.375732288912123 1
0.401960159252769 1
0.344693834827251 1
0.322791546021888 1
0.437756071041234 1
0.510789966411392 1
0.210636753443747 0
0.502004927643281 1
0.547852638781989 1
0.388283045429395 1
0.534184305546749 1
0.584374384786286 1
0.478093433967469 1
0.648501547148736 1
0.234396988718819 0
0.454443710610959 1
0.438041046617953 1
0.389694238023505 1
0.596005149895986 1
0.52897885238387 1
0.534201543162577 1
0.494564660997449 1
0.569275993525431 1
0.587039507340294 1
0.436704460998602 1
0.290427818554801 1
0.559225334913522 1
0.502920392803247 1
0.576273392252646 1
0.377816030325673 1
0.382056051570614 1
0.571919722281258 1
0.323826024497165 1
0.684165292600569 1
0.443075774986617 1
0.602216491112224 1
0.543722109601794 1
0.44035113523648 1
0.431013774078455 1
0.45981329305114 1
0.599999526219889 1
0.519215424064362 1
0.708726287407818 1
0.363871594253995 1
0.45665670366025 1
0.650572811867229 1
0.414578089315833 1
0.918804932593178 0
0.413802021420953 1
0.672795567630033 1
0.548559647081451 1
0.540091771196818 1
0.487261612349679 1
0.577235731384385 1
0.549723210498115 1
0.605739968053119 1
0.612190968325537 1
0.324809043323747 1
0.441247084407484 1
0.487186784252804 1
0.674473316228134 1
0.672646990776082 1
0.523774153360415 1
0.536453840972642 1
0.389557508415715 1
0.596149938707132 1
0.471165966692895 1
0.506581846715446 1
0.496826239297747 1
0.392176018922631 1
0.611907009446104 1
0.565579731789824 1
0.446118218721978 1
0.707946044473516 1
0.474910771103071 1
0.667791959733225 1
0.352710272490381 1
0.556997183982158 1
0.597306672102869 1
0.539631602111492 1
0.448686682870523 1
0.416338077407341 1
0.682105591465979 1
0.503008146598703 1
0.570998647627083 1
0.670934122745659 1
0.688850260053723 1
0.218343637000313 0
0.314642574922425 1
0.583449485400887 1
0.189070182966844 0
0.465513816183072 1
0.535097660873275 1
0.402735952449555 1
0.680953901986837 1
0.362969498574323 1
0.47234888651447 1
0.26836271293161 1
0.697592054727194 1
0.462700376988157 1
0.540408634833023 1
0.689277370489003 1
0.456883809404714 1
0.549863717287267 1
0.591068747214846 1
0.699092755355441 1
0.46804366411125 1
0.353789200193309 1
0.771707439232439 0
0.334218211947123 1
0.480958093104927 1
0.628885020655254 1
0.588566222706249 1
0.439866249278094 1
0.377267603901182 1
0.34790589845926 1
0.498816287758179 1
0.691768843351474 1
0.354943945465511 1
0.279426781383222 1
0.377535206957218 1
0.314048157730617 1
0.540919192289866 1
0.315084498429685 1
0.694203457317124 1
0.605253410899805 1
0.381567079892806 1
0.409198709805043 1
0.620556850218772 1
0.346438499754069 1
0.352220631222833 1
0.517292590106267 1
0.444719032410543 1
0.702110014771942 1
0.669672332859433 1
0.48955008972015 1
0.454483039052372 1
0.551750342927226 1
0.518525812230136 1
0.444868200526126 1
0.295295395218305 1
0.460455876991123 1
0.546286806608688 1
0.397433579445091 1
0.539861485819287 1
0.53126278597276 1
0.324549637373929 1
0.491362580991456 1
0.42836047823486 1
0.47057449668584 1
0.396229769279305 1
0.559868066615682 1
0.450138035977474 1
0.183960732665584 1
0.37182215238726 1
0.623603302022929 1
0.686498491115579 1
0.552859733559755 1
0.587103087047597 1
0.55972623418627 1
0.79395222668189 1
0.375353437684011 1
0.475099909010694 1
0.576068528377439 1
0.398002365706398 1
0.353689329648928 1
0.507961814554024 1
0.509561081600012 1
0.469884549445362 1
0.550477201546347 1
0.306350609674309 1
0.647214640781838 1
0.578774011897147 1
0.800494943561789 0
0.23312039113104 1
0.42464310425424 1
0.412766451113955 1
0.334412283359984 1
0.138775247059442 0
0.554944536651395 1
0.423114545860884 1
0.633576990851831 1
0.475594869738043 1
0.478837405802601 1
0.498944433155667 1
0.604657788705453 1
0.616889539157167 1
0.535471127743055 1
0.430901438439121 1
0.541742648750995 1
0.324996500173711 1
0.474682090028449 1
0.408785000276456 1
0.376033753442742 1
0.299307428660898 1
0.548971789766812 1
0.456117527815369 1
0.381940119533932 1
0.123902902751154 0
0.689148012861783 1
0.386184587228343 1
0.554301447434549 1
0.487635128253195 1
0.395691632353246 1
0.375526268033807 1
0.583864192158389 1
0.341837951545118 1
0.544786221099373 1
0.490048120414821 1
0.534046373046656 1
0.71264649175932 1
0.3487674682806 1
0.517830352906946 1
0.48732760491635 1
0.622014633193161 1
0.55311610468004 1
0.447500849801519 1
0.367812841286726 1
0.419157147691514 1
0.79929159206769 0
0.657963575562707 1
0.424600314166666 1
0.387495821075947 1
0.397736148219459 1
0.176123166067103 0
0.626148612106192 1
0.387406509195826 1
0.353062058048258 1
0.561572933773392 1
0.486314814301653 1
0.550351093363419 1
0.445528143744417 1
0.808949320740487 0
0.425292557274311 1
0.535066913816575 1
0.625451724584546 1
0.619090076388046 1
0.180556033049431 0
0.481605854890047 1
0.52924379662226 1
0.449025318653196 1
0.448218685749225 1
0.33973359585992 1
0.697392008391722 1
0.580717337532877 1
0.449540779115095 1
0.379639755336206 1
0.4851599232133 1
0.553387286792622 1
0.419557811842177 1
0.551848494006651 1
0.429871992908739 1
0.720207550480215 1
0.595695343007317 1
0.528761520466085 1
0.574368607665473 1
0.424725232621083 1
0.493737893929215 1
0.439300850259642 1
0.894055055382474 0
0.35219853592182 1
0.380867596432849 1
0.418181316062483 1
0.628102150760384 1
0.457304570956426 1
0.20785648552554 1
0.34961047371505 1
0.596084529177228 1
0.598178869726904 1
0.581473026613395 1
0.446771834566691 1
0.339910481242431 1
0.349850831140836 1
0.391865910291378 1
0.433665160446845 1
0.348243740797762 1
0.386735933715243 1
0.494086205685276 1
0.671138396900898 1
0.341052694908484 1
0.510307853846319 1
0.720706011581274 1
0.529847260373567 1
0.392539722422628 1
0.603870504998944 1
0.662942093874383 1
0.379064243590405 1
0.512290361187424 1
0.457568832580247 1
0.293638667748391 1
0.389261681230132 1
0.563901318846944 1
0.314887072983736 1
0.653199776136714 1
0.531873880061292 1
0.497393761189814 1
0.500760609140039 1
0.267188104066397 1
0.579750334842499 1
0.547441821946746 1
0.41389492726382 1
0.44910543863995 1
0.589528693700106 1
0.244168482029846 1
0.454399478687211 1
0.738944849968839 0
0.560509674146415 1
0.179245087556994 0
0.612977109559883 1
0.465053374113704 1
0.125989553378412 0
0.568420935251654 1
0.590004495603505 1
0.389382597741722 1
0.541332610251348 1
0.446850813904019 1
0.622302656765121 1
0.424224779222056 1
0.434633445129155 1
0.440956022562044 1
0.540113924525883 1
0.624583472366785 1
0.394182781182222 1
0.696185416748471 1
0.327476422571624 1
0.279765517624805 1
0.558356057582132 1
0.196084294847817 0
0.522208794883652 1
0.453293718813695 1
0.464167656514654 1
0.521415926713345 1
0.50885317381668 1
0.453514499201493 1
0.62592974030069 1
0.682073785917023 1
0.479252036534426 1
0.473611917034447 1
0.532427780601948 1
0.517683274424823 1
0.355678303959068 1
0.394631363558623 1
0.555940291904538 1
0.619926512851478 1
0.496221232534611 1
0.572522921453394 1
0.594007541398155 1
0.509060409453638 1
0.612124739801215 1
0.446682467648579 1
0.518736588509503 1
0.516375431437743 1
0.580077470947065 1
0.467325120875865 1
0.53082261454532 1
0.423068723276515 1
0.836004484129521 0
0.612987194498628 1
0.536595295988661 1
0.496662568858271 1
0.183761865266131 1
0.451121055199053 1
0.645508074000705 1
0.417125984050225 1
0.33047615930826 1
0.422464108914973 1
0.65194665481926 1
0.441136377643519 1
0.359976571817848 1
0.408676364216384 1
0.649988734079 1
0.510378826415376 1
0.475063294774546 1
0.657799104748179 1
0.350635966364753 1
0.526346486071195 1
0.673306211211133 1
0.70379168390256 1
0.503608793935695 1
0.233896375540528 1
0.558784683619771 1
0.281910653305635 1
0.487787157860835 1
0.430012262083822 1
0.530065588798268 1
0.493987430411227 1
0.517033738519163 1
0.619851410885447 1
0.550450934978842 1
0.554360304743081 1
0.425264452690218 1
0.631237287682543 1
0.64540793086786 1
0.603220221499611 1
0.452934015496377 1
0.660406751609945 1
0.541118629801614 1
0.230197640707033 0
0.454464944147986 1
0.204524310095756 1
0.459271259876648 1
0.580685184435541 1
0.565581920071683 1
0.672268308808919 1
0.71204454623048 1
0.468020640147195 1
0.434926242799834 1
0.632051926239908 1
0.332859728583824 1
0.435405363235316 1
0.587960571427637 1
0.663030983933234 1
0.456699660858814 1
0.592940211147277 1
0.448619403673766 1
0.515595472089416 1
0.526487728050965 1
0.719586188412203 1
0.778488778773373 0
0.534849917519704 1
0.502887456366399 1
0.448557587106646 1
0.494872437697548 1
0.387066904110524 1
0.636527500479171 1
0.540170197641635 1
0.454837249346453 1
0.332317786870869 1
0.511124962561264 1
0.423711650050497 1
0.555814074488607 1
0.565212962896763 1
0.375694560186123 1
0.736403012348708 1
0.521353422265513 1
0.507193993668955 1
0.439556106547552 1
0.544295036302035 1
0.460668340730701 1
0.500424069890718 1
0.512151182637724 1
0.465395396616962 1
0.615895660036455 1
0.864560715932493 0
0.319953390554859 1
0.408085023104464 1
0.535465362847147 1
0.259352240463607 1
0.56573732735228 1
0.300750182408517 1
0.558392656848936 1
0.520061692082158 1
0.613948646568369 1
0.538266328014646 1
0.436565328093736 1
0.488633390070183 1
0.424495228064385 1
0.502501091870142 1
0.589172787382647 1
0.426444610392194 1
0.486574204176431 1
0.475395939424432 1
0.618425616861284 1
0.512374213436874 1
0.329416027715776 1
0.309977162844715 1
0.559542189469453 1
0.453938819805534 1
0.526268669205695 1
0.419600240951404 1
0.47456015318931 1
0.478803772807374 1
0.621359752102227 1
0.683815405573633 1
0.322964300564729 1
0.705708452565943 1
0.538566368988042 1
0.484231418366936 1
0.518138238658008 1
0.386966090148198 1
0.683818860656964 1
0.41013050940733 1
0.660598797120026 1
0.566459969457418 1
0.446147375817935 1
0.380841529224827 1
0.50778406809452 1
0.504144801130074 1
0.446967251942471 1
0.380412938443503 1
0.615442456012116 1
0.498014951109825 1
0.533885190347837 1
0.438645023065662 1
0.530586264934022 1
0.591215383193958 1
0.702576880614252 1
0.584861907192045 1
0.685684738211281 1
0.484338578644002 1
0.213184253523773 1
0.354630537961636 1
0.417767705048572 1
0.699031058692993 1
0.398249830572346 1
0.661361459180095 1
0.615034829907317 1
0.451166067656565 1
0.566501073597886 1
0.429386291580994 1
0.530176627262655 1
0.542239035590434 1
0.519299772391904 1
0.472955452313151 1
0.62831613539664 1
0.49951640446279 1
0.533195058811397 1
0.584689189387759 1
0.397202196532752 1
0.47745913864562 1
0.599021998335003 1
0.516358536446987 1
0.565367425144319 1
0.453625195142009 1
0.392278975932664 1
0.485591212423067 1
0.430168476798058 1
0.313273131535871 1
0.460769269779254 1
0.379755850722526 1
0.397392811090274 1
0.397345345627182 1
0.659393300410162 1
0.362578254111351 1
0.336120757757437 1
0.501383002873961 1
0.410073366108216 1
0.522203987420243 1
0.490024136281326 1
0.450577143557923 1
0.408333814888297 1
0.460959217702662 1
0.770145122014479 0
0.470049109068416 1
0.563598782636668 1
0.48956684990999 1
0.422786203961916 1
0.525933684180828 1
0.520156484216226 1
0.568538712806901 1
0.333018729589872 1
0.446080028434379 1
0.438506670483519 1
0.582720838550383 1
0.565899268407265 1
0.66332926210769 1
0.611601850033444 1
0.444239645793645 1
0.485508499758322 1
0.429061337261897 1
0.498431773932622 1
0.613597144169041 1
0.785246490435423 1
0.634358655793967 1
0.510784317930334 1
0.515071626173676 1
0.464781463505775 1
0.420001334181647 1
0.479045557549356 1
0.598044582781081 1
0.647145698842862 1
0.383725671663749 1
0.446806063177542 1
0.606124911481619 1
0.502311824706389 1
0.363023115471992 1
0.356670582980167 1
0.392517409308571 1
0.490275676478371 1
0.559791078577756 1
0.583455524799293 1
0.578067318606356 1
0.501059970653768 1
0.449730958476883 1
0.69238625341001 1
0.417322203443657 1
0.593509104020316 1
0.378999601953805 1
0.417093065830453 1
0.403524447153503 1
0.491723588968262 1
0.580826617127651 1
0.31861413748566 1
0.593232820675 1
0.547476577544807 1
0.477403252275359 1
0.582752122478134 1
0.440485508327912 1
0.883262000519028 0
0.419440052997803 1
0.674211754110164 1
0.295848459074669 1
0.361197239988527 1
0.435993944018726 1
0.603275524560554 1
0.600898747067092 1
0.446144398035482 1
0.317118175580246 1
0.511115827449599 1
0.576999853049575 1
0.515196904619377 1
0.423911075394009 1
0.463247089879016 1
0.595196910661909 1
0.632207981296421 1
0.594332813047764 1
0.498257407016983 1
0.462719744432116 1
0.609181388683075 1
0.55263811382041 1
0.578202145719767 1
0.659289000669938 1
0.441022331834645 1
0.587313454918075 1
0.45248392750647 1
0.524803921187511 1
0.534970666896617 1
0.466488372011999 1
0.40844961505128 1
0.435793252308505 1
0.502971456324847 1
0.533016788946567 1
0.504328783582914 1
0.411139133903006 1
0.561107955856953 1
0.498235604968275 1
0.401363420302568 1
0.177221764949727 0
0.401061407444089 1
0.583263324201962 1
0.553182098072337 1
0.510704768401916 1
0.512706841508683 1
0.518804247120355 1
0.604818389155352 1
0.544378241818424 1
0.514229828970905 1
0.39478377482875 1
0.412403198064286 1
0.588097278914112 1
0.335387635272381 1
0.52043945418886 1
0.290943850675232 1
0.522347706842815 1
0.65633995742157 1
0.49323305793345 1
0.466099764303861 1
0.44421004201161 1
0.458293192744202 1
0.462486144554949 1
0.477050018874889 1
0.409162544958772 1
0.536027483654447 1
0.39022120286801 1
0.243247179746211 1
0.589157285499238 1
0.323485385976345 1
0.50806749771676 1
0.427557210939124 1
0.396369062259547 1
0.490713836252115 1
0.392565460208893 1
0.514689476588552 1
0.237268021102068 1
0.565534100778979 1
0.331908479166366 1
0.552464545838121 1
0.445299497668037 1
0.776457295416814 0
0.430320643633997 1
0.332659964720832 1
0.472395626947203 1
0.33005156636772 1
0.721469569577552 1
0.608119028284895 1
0.458489915763313 1
0.519476505336991 1
0.490297810684368 1
0.707757427440159 1
0.611198022105457 1
0.540728345246303 1
0.504617768635463 1
0.233952017037276 0
0.529487208651883 1
0.595671733068273 1
0.312676069319202 1
0.453417506981356 1
0.408310172261658 1
0.409817782904304 1
0.40042185134528 1
0.562059137968662 1
0.436126101497698 1
0.232173918858826 0
0.292525589698122 1
0.379839120829979 1
0.395909534628509 1
0.636227153520284 1
0.581799916791266 1
0.774625337743555 0
0.3970940927836 1
0.377149846643079 1
0.45330696438548 1
0.56757278553985 1
0.520477480826623 1
0.512827373150654 1
0.790568746570814 1
0.556997501312207 1
0.578886507620968 1
0.680038085874171 1
0.413383180971321 1
0.500417907996471 1
0.630464034539795 1
0.328873753820081 1
0.461337789490221 1
0.410953796581475 1
0.339975023464245 1
0.632706187196476 1
0.70392527266993 1
0.748515269230823 1
0.507756281302536 1
0.516559546664652 1
0.439315024667182 1
0.499906255666926 1
0.435263755389304 1
0.795380624883745 0
0.432906530890381 1
0.533539285966441 1
0.418680376638504 1
0.46785969996277 1
0.414989017994792 1
0.424916741205455 1
0.463771927728221 1
0.780313703862779 0
0.445749956450821 1
0.564066480682586 1
0.630726193683254 1
0.348994360397485 1
0.508011782058192 1
0.508957947264742 1
0.53201580407247 1
0.624707794056489 1
0.325502358823903 1
0.576430221149192 1
0.553660406361584 1
0.590759021920429 1
0.456799140777323 1
0.423754215404827 1
0.580068600110724 1
0.48109991259246 1
0.260246519997333 1
0.450406379297435 1
0.517709746519331 1
0.554743301088732 1
0.48812296664198 1
0.78269184213819 0
0.624420248987867 1
0.305155599188608 1
0.511723175128241 1
0.46777685824182 1
0.558047527230567 1
0.588253503464498 1
0.712467415740757 1
0.816488863649383 0
0.490105603356309 1
0.777229589846218 1
0.576009050326586 1
0.384034074596509 1
0.617412997896228 1
0.299024640142138 1
0.602881635865936 1
0.525256132852458 1
0.680183405133081 1
0.4018502667391 1
0.197249768064901 1
0.431658030572973 1
0.584692365502455 1
0.427470130107371 1
0.315134811653903 1
0.260011770949574 1
0.332819398898676 1
0.512044404013159 1
0.483545672325342 1
0.314698977869557 1
0.437207111943711 1
0.482412418400163 1
0.443155441373222 1
0.534338203985169 1
0.597453310937503 1
0.423295013794786 1
0.599617913442007 1
0.473524853074486 1
0.30981618041099 1
0.63822942420574 1
0.389994907811799 1
0.715785998744565 1
0.519138157069794 1
0.553391814186805 1
0.667741953038263 1
0.446694998385658 1
0.157007763665113 1
0.351767956122771 1
0.57413102049574 1
0.412946618563147 1
0.708573879680832 1
0.504383750525631 1
0.635391704497296 1
0.444658989533044 1
0.574766980522587 1
0.626705630497391 1
0.375176278569961 1
0.373635171276446 1
0.45901938970269 1
0.675873611814019 1
0.497319523424619 1
0.462757163056411 1
0.480690700557712 1
0.7737219713157 0
0.448574992807675 1
0.408629758291534 1
0.633545615211908 1
0.426415413801827 1
0.536714475907381 1
0.327055466144437 0
0.598468313834045 1
0.42623065834721 1
0.472762233551646 1
0.505875806372828 1
0.545537829949928 1
0.539875452427672 1
0.372868897259996 1
0.668125492409868 1
0.430571685563042 1
0.520386111902281 1
0.324398514805691 1
0.579007589988295 1
0.75549415104626 0
0.419981898449378 1
0.65070818949013 1
0.413208761307248 1
0.541088314284379 1
0.774669714694799 0
0.48190170643402 1
0.477080778585705 1
0.507916811519595 1
0.275126125044465 1
0.410459618964194 1
0.481340290412889 1
0.489005630569452 1
0.298278207839003 1
0.391651704209842 1
0.503967503375461 1
0.438644486905735 1
0.272582077879984 0
0.656177869735964 1
0.452458629175119 1
0.278148048082027 1
0.563926308384101 1
0.640410500688732 1
0.249088270368666 1
0.522759189053654 1
0.48401455545905 1
0.620437107530509 1
0.787521756362325 0
0.580030050035372 1
0.494115145329642 1
0.58338647103181 1
0.469106972911857 1
0.588905826819281 1
0.708312779903835 1
0.519104654223974 1
0.62780577108289 1
0.561893637742144 1
0.519195225826889 1
0.598769627370144 1
0.538075631231327 1
0.351723887322745 1
0.466687860588139 1
0.681724112222568 1
0.6488054520385 1
0.53801295071926 1
0.533591287902321 1
0.478986149488654 1
0.519486075361995 1
0.664599652500852 1
0.609326521763244 1
0.201310644720616 0
0.513354487060684 1
0.421432149845697 1
0.466156530264724 1
0.53273158903099 1
0.357661651688746 1
0.384983112241525 1
0.484120614892014 1
0.64310439216263 1
0.512206090879891 1
0.460367103438215 1
0.578475513591789 1
0.52480238159052 1
0.584585539964632 1
0.447076405598361 1
0.679035719976074 1
0.350497334599452 1
0.387017299586527 1
0.653361746417005 1
0.459213476786949 1
0.331917811068347 1
0.525798401067829 1
0.634555507078264 1
0.387776302751176 1
0.351499996921031 1
0.372246742639134 1
0.510812587851273 1
0.628968778692266 1
0.445316503994359 1
0.460035879345975 1
0.455507508087077 1
0.320096257987146 1
0.436346459059939 1
0.675172352336588 1
0.369576435589179 1
0.519906111715074 1
0.494621633035587 1
0.430562474767422 1
0.680697579143367 1
0.44192246119371 1
0.713646325955241 1
0.522822636970944 1
0.762468175716951 0
0.247870991335285 0
0.513568109553926 1
0.530202461851981 1
0.387945219003151 1
0.609381727820367 1
0.352897414156942 1
0.364755390929365 1
0.363555332770053 1
0.561663625828496 1
0.786316356451232 1
0.555665514659781 1
0.629311694686449 1
0.393897959466939 1
0.293246605507275 1
0.581116827917174 1
0.345438806318531 1
0.512596250865488 1
0.507441884858665 1
0.566332246093153 1
0.347546242673453 1
0.586077633591509 1
0.441804410424935 1
0.442131265102858 1
0.543632487511848 1
0.546391820046172 1
0.557659355150352 1
0.615815884197124 1
0.532577470042595 1
0.613170372966524 1
0.431929217111421 1
0.385075793433628 1
0.684718696391988 1
0.333641012510252 1
0.509416754316016 1
0.584128870534119 1
0.411031815196863 1
0.641821412975747 1
0.681496128597543 1
0.42046712339661 1
0.487173517533196 1
0.590690032970314 1
0.67603413238375 1
0.45140636671214 1
0.567439805179709 1
0.731706159347545 0
0.60702494646339 1
0.612154062583334 1
0.490232484747728 1
0.536416119863791 1
0.395366290347341 1
0.390004564070866 1
0.343136539532165 1
0.399904624586409 1
0.454612835473716 1
0.623280045222322 1
0.577479840222955 1
0.381232006967657 1
0.385577278142612 1
0.588575574735522 1
0.448093368287718 1
0.564557084731977 1
0.662563454074529 1
0.557707483843286 1
0.484926504677772 1
0.463164491840293 1
0.384620490368008 1
0.73056651564538 1
0.694520325761083 1
0.682152236817128 1
0.896405096010827 0
0.711852603807718 1
0.564613801493152 1
0.426863473909143 1
0.383746955023464 1
0.291916789362454 1
0.483435214570518 1
0.533970785785796 1
0.660227605452869 1
0.326525507596543 1
0.584224291053244 1
0.48911476985246 1
0.555324954395196 1
0.525413122816162 1
0.386453445772255 1
0.471447653235431 1
0.774624303197523 0
0.541975080485228 1
0.542512485584734 1
0.411257808384682 1
0.383784240438888 1
0.683196632250048 1
0.261458560836665 1
0.525282399317102 1
0.431073418245076 1
0.622333691429857 1
0.705749939813208 1
0.618004962127304 1
0.455711305406036 1
0.787938853311689 1
0.383343521609501 1
0.471600675323784 1
0.539057695292923 1
0.508435523680718 1
0.53112754802677 1
0.440470333188115 1
0.577412770955969 1
0.409693586993258 1
0.713989079244025 1
0.351600569647636 1
0.232147786213123 1
0.442863304261167 1
0.174540095466626 0
0.504023780139587 1
0.511282892243439 1
0.573169089973815 1
0.431282013640068 1
0.472526247247883 1
0.614683672119871 1
0.568017938449892 1
0.383255727811324 1
0.646755902624487 1
0.630831178333178 1
0.62868414720737 1
0.690758347963589 1
0.512006021953123 1
0.532135434056303 1
0.364486217167804 1
0.484263535617964 1
0.431521378258144 1
0.536957051215097 1
0.528017411239155 1
0.659862240780951 1
0.523121366191092 1
0.419828909119072 1
0.591784140677962 1
0.400734651293346 1
0.661494780689955 1
0.589089844121567 1
0.476085006207007 1
0.331167710570849 1
0.498478979767433 1
0.565829816197844 1
0.420685143786057 1
0.580104886535089 1
0.475886574975512 1
0.439166289435629 1
0.2443154472835 1
0.40064260706561 1
0.540497369294299 1
0.368121928628899 1
0.348163022650127 1
0.628264149310604 1
0.379081359533064 1
0.401667860504055 1
0.528859982751686 1
0.404330436148911 1
0.660579691924026 1
0.465635303036941 1
0.276341347464862 1
0.572188990377054 1
0.426102333837725 1
0.528872484840854 1
0.34759816616576 1
0.392694296771747 1
0.438775874186057 1
0.661311639279696 1
0.481968240536386 1
0.537103845971279 1
0.31987402886539 1
0.335799872425245 1
0.401924377453339 1
0.590782610372517 1
0.369444647084355 1
0.496303141737656 1
0.406824382339959 1
0.536901233843195 1
0.688734313971766 1
0.405661810375565 1
0.619682941130588 1
0.523932231813134 1
0.291350254395423 1
0.633895859574085 1
0.302997163060421 1
0.607810895233587 1
0.915752775328989 0
0.473881023596531 1
0.513674429302926 1
0.301204224674253 1
0.57692376115753 1
0.510425761891441 1
0.570026239471964 1
0.370240752759554 1
0.482881339497323 1
0.669268359985601 1
0.377118121638255 1
0.515102380107041 1
0.427347919308316 1
0.263530620347826 1
0.534111871665817 1
0.495568100173315 1
0.350236035861506 1
0.336072841028289 1
0.736708332710048 1
0.585575683185231 1
0.577456412486592 1
0.437990148652721 1
0.328572088534801 1
0.436871901636606 1
0.518562491354701 1
0.420954247519376 1
0.436539443884732 1
0.419403087517804 1
0.458352750297309 1
0.341940017329447 1
0.457188645928865 1
0.249792386640014 0
0.517836471223872 1
0.49281155679084 1
0.334986466793222 1
0.500963102139309 1
0.484793979660288 1
0.502509502342493 1
0.384018086764352 1
0.643779226351599 1
0.521981871095415 1
0.348466945293508 1
0.307397877500909 1
0.343929874156963 1
0.411143807921345 1
0.721633735585502 0
0.772029272707394 1
0.568869305640769 1
0.398092828693912 1
0.416574466092003 1
0.464569624200468 1
0.529303847004531 1
0.446365690245459 1
0.550892737969265 1
0.487382459155731 1
0.423251617166187 1
0.471562665727987 1
0.360411178373054 1
0.688704198195925 1
0.490198138573377 1
0.601543054831679 1
0.524664854338579 1
0.622662395831912 1
0.452064233454742 1
0.497359952960232 1
0.550178558084464 1
0.563217260549873 1
0.477382683306809 1
0.62276849643834 1
0.384464384716939 1
0.749295030824847 1
0.475477002691699 1
0.260104323837821 1
0.478836805898755 1
0.353903802275402 1
0.493217515651827 1
0.324503079184173 1
0.62618480433214 1
0.362244995621061 1
0.34732521298546 1
0.748809389187695 0
0.421637607046601 1
0.438866606580309 1
0.42909938496663 1
0.600446245797456 1
0.516318466133114 1
0.536580066321857 1
0.571378283925006 1
0.395523978286961 1
0.654155011026828 1
0.553559273926972 1
0.56883732723852 1
0.412233233713498 1
0.468791012850153 1
0.673150264606565 1
0.511101706251817 1
0.615842717378666 1
0.668151258139938 1
0.426294166439106 1
0.197809667231035 0
0.490636957457686 1
0.569275355856956 1
0.536582283552965 1
0.415001549685483 1
0.534582529139846 1
0.350251578931506 1
0.365246138598194 1
0.540325604406227 1
0.578886877419376 1
0.409335430172268 1
0.580470207224924 1
0.590287622180038 1
0.611154488459654 1
0.383788161409958 1
0.509707993827828 1
0.473868580318684 1
0.370128560218927 1
0.686719929303999 1
0.574740692076698 1
0.440005727457102 1
0.489335661269875 1
0.271724816714278 1
0.397983620794464 1
0.531594926237305 1
0.556297136714715 1
0.501756513459473 1
0.534367029350329 1
0.396606875953122 1
0.4739237141245 1
0.433770553342046 1
0.482671689753743 1
0.480063356410183 1
0.614317994018323 1
0.327022624187777 1
0.344978377867725 1
0.399267162988767 1
0.646205795995959 1
0.414547552047763 1
0.663385736872934 1
0.52586284767922 1
0.23152241173698 1
0.6538816541715 1
0.671276770788012 1
0.607459965777347 1
0.743485259744066 1
0.594574166239452 1
0.328724016183343 1
0.499377484571892 1
0.520149940712065 1
0.529578356460939 1
0.438826919879077 1
0.51425877680003 1
0.230439906646499 0
0.557433548622275 1
0.386968076138275 1
0.585912004491142 1
0.435911424335101 1
0.379810900423929 1
0.440740884248392 1
0.461087016085625 1
0.276868748239636 0
0.555076847590087 1
0.511916590119155 1
0.602622760213829 1
0.563196664072846 1
0.373563910139044 1
0.367599143637036 1
0.562293044093612 1
0.522999528152574 1
0.406217005754261 1
0.582787227055543 1
0.532917051979572 1
0.559154863502096 1
0.469180112492027 1
0.471591663686416 1
0.533964583687263 1
0.531220986303865 1
0.587015530772869 1
0.487439625629896 1
0.575433583039492 1
0.294667626629818 1
0.609654243602435 1
0.544570789578296 1
0.453178355796006 1
0.619449981673957 1
0.501044417825075 1
0.665752943233586 1
0.590224600309953 1
0.556920802781356 1
0.236187042760161 0
0.481784547379645 1
0.510317989911018 1
0.508924459754787 1
0.596694544223934 1
0.611875694618358 1
0.500468155582829 1
0.645264934656169 1
0.484980555474718 1
0.482701349490436 1
0.360366473719277 1
0.357144835500908 1
0.608368312398985 1
0.465353977173648 1
0.635305243318805 1
0.39915673579692 1
0.727436544026361 1
0.282764281222356 0
0.52061193572314 1
0.57275034739106 1
0.556676970350703 1
0.593641117710952 1
0.509306278978496 1
0.426392418641749 1
0.573982704776617 1
0.491443678413563 1
0.605504894087915 1
0.54862057308434 1
0.567047966057319 1
0.536088157183654 1
0.519419136118118 1
0.404902223923162 1
0.321585274446555 1
0.456245719941766 1
0.557488360837448 1
0.482304502158125 1
0.456689169185284 1
0.681737018417803 1
0.627080278453232 1
0.794740532615916 1
0.419413815525938 1
0.439715192194937 1
0.576002394758751 1
0.61930459554132 1
0.558871868627112 1
0.756062476625895 1
0.481056254042576 1
0.219273344573923 1
0.27843703607923 1
0.563199069629921 1
0.484265112023121 1
0.43128982507188 1
0.274736469636303 1
0.437569499071875 1
0.440114776324455 1
0.397932440181107 1
0.437495240158184 1
0.559792336110739 1
0.501719989695597 1
0.528166964600152 1
0.350024008141944 1
0.434011587023339 1
0.426356033351238 1
0.348000170303028 1
0.439851096417605 1
0.616556522038085 1
0.529672551763929 1
0.356188604412611 1
0.541831769103458 1
0.308289695544697 1
0.559202657437751 1
0.636580513006366 1
0.431745634205168 1
0.547264808680373 1
0.490061232719178 1
0.27656326164657 0
0.389462295610104 1
0.552911661371314 1
0.48854074501861 1
0.52780393650921 1
0.290566902731709 1
0.573436702492722 1
0.563907210758513 1
0.463211875715859 1
0.594492710169689 1
0.646178563983034 1
0.470817382609012 1
0.483754928361186 1
0.655025789235371 1
0.312070538620502 1
0.398787265702098 1
0.742187378024183 0
0.392276072985649 1
0.6308811013988 1
0.420877033964561 1
0.450342126231469 1
0.355263166673646 1
0.5775879052014 1
0.682133294757989 1
0.494912877277228 1
0.292945672995824 1
0.582495543086583 1
0.451308840830893 1
0.362600566714866 1
0.33259216667485 1
0.449537407658263 1
0.600164481957658 1
0.53962815091883 1
0.395900581661626 1
0.58348435221152 1
0.484715538731086 1
0.577071979745612 1
0.36564803418225 1
0.336725496748636 1
0.456143760596675 1
0.39133129235969 1
0.498928186885912 1
0.592656134789025 1
0.481442562143092 1
0.382417775841244 1
0.590848585678402 1
0.178247337397047 0
0.516020725345896 1
0.367041214151989 1
0.445798596706719 1
0.424020204837758 1
0.398740781652973 1
0.410018111388882 1
0.531235019275579 1
0.436750092570266 1
0.354684574303697 1
0.670897599773956 1
0.420722472273342 1
0.693484818106639 1
0.538527934239066 1
0.500430380111058 1
0.439459834492686 1
0.522705533422842 1
0.636357747019001 1
0.403737647312839 1
0.604095558475553 1
0.774922563944837 0
0.408747416610126 1
0.333649070971598 1
0.576457845857136 1
0.306129070511575 1
0.423274700034128 1
0.576220957718105 1
0.495927372946039 1
0.475670083007704 1
0.425868931980526 1
0.352703991945857 1
0.296322924813611 1
0.353871533791654 1
0.423629531955713 1
0.42602668192497 1
0.606850296074172 1
0.227388958173635 0
0.357380753897915 1
0.570585865254772 1
0.490269632293228 1
0.44957700775733 1
0.553099558415881 1
0.493495622018407 1
0.474666462711192 1
0.538909827562468 1
0.396599559584941 1
0.559441755792583 1
0.567412507392211 1
0.409602308886354 1
0.608607390494563 1
0.295101024376221 1
0.287678211125873 1
0.414685995542179 1
0.544810828841399 1
0.655647484593432 1
0.607140889845758 1
0.426611011811919 1
0.67658405061273 1
0.529031544012729 1
0.508780694713916 1
0.55337493424116 1
0.550254703868173 1
0.636310465375653 1
0.674849533986538 1
0.591680944476528 1
0.54929367842426 1
0.467215191231701 1
0.490322383053821 1
0.449130136490966 1
0.505079111111573 1
0.646853729697532 1
0.46565421413378 1
0.544753009497883 1
0.646994106147775 1
0.401080298123152 1
0.448281253230381 1
0.379179991060741 1
0.477192792288193 1
0.563896796544739 1
0.492594197409804 1
0.529214700058699 1
0.367970697616632 1
0.442610580413098 1
0.574677993998134 1
0.367996134568025 1
0.648619151155047 1
0.41094741706812 1
0.462651308811921 1
0.478522080107259 1
0.550715311446806 1
0.250178723587981 1
0.450684914130879 1
0.40792592762605 1
0.537401400631114 1
0.397308404776038 1
0.587001588492487 1
0.555869390074709 1
0.685735493413846 1
0.673405980276446 1
0.440723447013627 1
0.498491409406853 1
0.467985716820723 1
0.365074384534766 1
0.489110607693074 1
0.685112393605248 1
0.616659151290592 1
0.473829353100279 1
0.286544818185887 1
0.273556723480426 1
0.21895893489582 1
0.515329155064438 1
0.527618936821008 1
0.475270097363757 1
0.461059603074356 1
0.333319241862297 1
0.499038878579921 1
0.520334411774179 1
0.35018883697595 1
0.512479851808205 1
0.513435702882633 1
0.472806355915171 1
0.228145213463707 1
0.541709900440892 1
0.679996569125826 1
0.513585313710204 1
0.488854363010153 1
0.625278277916135 1
0.412239668021292 1
0.492887772071112 1
0.492414518456796 1
0.558554555436066 1
0.495409011274155 1
0.545652584120452 1
0.547654257644934 1
0.495413399810994 1
0.651062366052841 1
0.598937700672689 1
0.371126231139588 1
0.619748585158967 1
0.508404281471705 1
0.643947304154103 1
0.390425504161923 1
0.445004953378619 1
0.229117071075074 1
0.735783069294216 1
0.193031510287138 1
0.542055173884129 1
1.00230854212292 0
0.470426906019417 1
0.661423184982962 1
0.424253658682063 1
0.465184713086159 1
0.507560200857297 1
0.621272202481228 1
0.437253152655784 1
0.250540882638203 1
0.495782619888644 1
0.682681208819976 1
0.42668112202563 1
0.467289052830787 1
0.450049032411775 1
0.494967513475527 1
0.479744573716928 1
0.398915368696423 1
0.589977514280695 1
0.50822977411297 1
0.546673794448263 1
0.595360153601538 1
0.484062379535084 1
0.589986606542556 1
0.445167943102036 1
0.314834193184857 1
0.671934927305297 1
0.417443751577627 1
0.503556024336326 1
0.490342403994856 1
0.514699789777333 1
0.475886081593237 1
0.367736287209744 1
0.532461081120735 1
0.552986313433274 1
0.533631968243283 1
0.535701828651662 1
0.473166372625878 1
0.497857778580918 1
0.681923216174117 1
0.274537707972817 1
0.393077782919083 1
0.602542365166618 1
0.348661512399219 1
0.495370602443812 1
0.579967935444956 1
0.563583002526078 1
0.312440313155782 1
0.330955750725403 1
0.507811778000452 1
0.317380457571851 1
0.509636344758904 1
0.549582109222659 1
0.501993040185821 1
0.427930320089983 1
0.526377774631997 1
0.577484368625218 1
0.452766111043284 1
0.398285211880426 1
0.530314803894407 1
0.39723194945371 1
0.491803904392005 1
0.524966040857172 1
0.317407064802179 1
0.611608265551232 1
0.436591323567433 1
0.680450516066575 1
0.580199560607747 1
0.516769883380449 1
0.601690618384172 1
0.31180948242173 1
0.257118869540054 0
0.53989971104669 1
0.521804314723739 1
0.4824239961271 1
0.541264294117749 1
0.544325025712975 1
0.390229249453424 1
0.454572761294573 1
0.444307218554827 1
0.419160706954679 1
0.409357848968354 1
0.587713957019649 1
0.445454660593385 1
0.663101998397892 1
0.779374931300693 0
0.449331971382039 1
0.341768787877747 1
0.556820933564235 1
0.442117383206136 1
0.564405558112462 1
0.40734200776408 1
0.556781880773346 1
0.526020985360032 1
0.359296585349572 1
0.422524440253188 1
0.47166061100929 1
0.536536784616408 1
0.649602045594995 1
0.351628475946669 1
0.540657621346485 1
0.554353292938886 1
0.319503383812102 1
0.599980965362143 1
0.443507598828177 1
0.697749397469571 1
0.498474170381435 1
0.415428105174243 1
0.505222501568836 1
0.674195238674686 1
0.331144432187212 1
0.579426785545352 1
0.652352804583485 1
0.533648321448223 1
0.591644022244778 1
0.530645502579977 1
0.345852626448119 1
0.468360209358937 1
0.587277983804812 1
0.778315296762516 0
0.373496956104848 1
0.431146776010015 1
0.574302980697255 1
0.485308830561931 1
0.339528109633566 1
0.506372893401882 1
0.635916309920492 1
0.435882123567345 1
0.562370828182643 1
0.495133680468719 1
0.589172559453558 1
0.405139816885514 1
0.524074117156088 1
0.373006524746982 1
0.625761397948309 1
0.376743127477092 1
0.541898387126953 1
0.247920802186407 1
0.674307153817101 1
0.468450715692427 1
0.525987259736288 1
0.36345541905688 1
0.429756014500899 1
0.652033938270356 1
0.488851214355561 1
0.457420460047478 1
0.679018090594289 1
0.496734584975569 1
0.527397222050797 1
0.345333106031381 1
0.544420735322754 1
0.422436387044278 1
0.410213987792618 1
0.62428709579409 1
0.439469857254876 1
0.67574799617552 1
0.692645573137669 1
0.369399095646406 1
0.453479744775869 1
0.606920945535412 1
0.650118096787474 1
0.598276657610208 1
0.479737912696085 1
0.460696675732015 1
0.429014385661178 1
0.640569064480787 1
0.55824086233044 1
0.457851607867199 1
0.545949273616722 1
0.576269239598485 1
0.62787353405851 1
0.506041737813103 1
0.469997701120187 1
0.724413286280589 0
0.664953852990542 1
0.57453491749985 1
0.541294065079654 1
0.582562975897841 1
0.616868547454555 1
0.649226975167333 1
0.503711874871007 1
0.530231349521426 1
0.540533503357097 1
0.651679880905292 1
0.485672419759451 1
0.638372302988599 1
0.747757854538383 1
0.65634669916609 1
0.858877360390956 0
0.424797729718566 1
0.452814441629652 1
0.534267006905381 1
0.640692857636023 1
0.315729658990003 1
0.486452964505955 1
0.269434232508846 1
0.395966963175002 1
0.513006337007074 1
0.484837345693397 1
0.469143129029228 1
0.548398744721227 1
0.725932351106584 1
0.40014426757677 1
0.560596082386618 1
0.403666085782425 1
0.527569684232341 1
0.635683037201386 1
0.542667110228343 1
0.485108474331447 1
0.596562148723441 1
0.545070716126503 1
0.539616735446378 1
0.60211914250452 1
0.528218272537116 1
0.0374213857495916 0
0.560064969013223 1
0.454290809842188 1
0.573289919124138 1
0.621236579931477 1
0.672377522952723 1
0.631672456922512 1
0.445723488511298 1
0.794233924143064 0
0.785754337251706 1
0.388213558715979 1
0.379290384518747 1
0.638756164261738 1
0.513176984357086 1
0.44031264773974 1
0.513575516123969 1
0.447465052084037 1
0.498228953334627 1
0.459641773572771 1
0.466983813882085 1
0.323336146534536 1
0.364802723161684 1
0.341676358833681 1
0.562521058700775 1
0.737781792181335 1
0.571221022980273 1
0.471987580225747 1
0.5774007330263 1
0.521278352798001 1
0.329327294001949 1
0.404335583518852 1
0.395444524565912 1
0.408631920874363 1
0.4603041867502 1
0.517438341360864 1
0.405824681429563 1
0.671166653545544 1
0.407078128864577 1
0.491122132310756 1
0.530067660689261 1
0.582056287268342 1
0.332304298530979 1
0.534017514930548 1
0.504433863515883 1
0.67163186701509 1
0.577489476317723 1
0.513131536567189 1
0.501426725670842 1
0.432507979965992 1
0.56119798872122 1
0.447445351128447 1
0.499428332991296 1
0.668864393812776 1
0.386878736067568 1
0.4257960276242 1
0.527225811219815 1
0.342864886656513 1
0.633962448804263 1
0.493404369152066 1
0.471848137411241 1
0.502724758588737 1
0.350956624429338 1
0.512139767137267 1
0.588648705276552 1
0.607267703464466 1
0.482700723393336 1
0.526588890512231 1
0.365843279748694 1
0.548944270723824 1
0.5788018726238 1
0.416133591853051 1
0.494605786259594 1
0.441892038953056 1
0.470625216850639 1
0.402283108109621 1
0.471891372344326 1
0.498857718642028 1
0.407134595151011 1
0.597528702161373 1
0.458029823375975 1
0.519211454823779 1
0.399009440626159 1
0.500469851355846 1
0.384986015865837 1
0.761579191092692 0
0.387943280663529 1
0.534930185475946 1
0.611319615027368 1
0.451012121240536 1
0.794286196664448 1
0.557989933317017 1
0.23750068535956 1
0.364622663679165 1
0.51405312127722 1
0.677253927773063 1
0.531981288705216 1
0.575695648076384 1
0.215624438242635 0
0.438206087062786 1
0.650335772293847 1
0.486122626495585 1
0.580834529573583 1
0.438066925745053 1
0.416653174923916 1
0.622159221414451 1
0.564262831785459 1
0.552951636595149 1
0.43656748177447 1
0.450260677311431 1
0.404758305361853 1
0.490333253609032 1
0.583153409528874 1
0.544997232934582 1
0.581825500630203 1
0.569965992067055 1
0.590984709033209 1
0.386029782973544 1
0.602488996124813 1
0.660984218486339 1
0.419604089064304 1
0.50226276918238 1
0.473243530128974 1
0.653144049954232 1
0.498726344363864 1
0.702173946896906 1
0.356103957461362 1
0.520240184818983 1
0.577045434107609 1
0.557793394668922 1
0.493816063919726 1
0.519476771114463 1
0.297771118492584 0
0.555695609592694 1
0.473332000563314 1
0.47159050822288 1
0.234547718128965 1
0.414232243513641 1
0.36834765799053 1
0.47264762360664 1
0.634765629753824 1
0.360517652167664 1
0.494183127578285 1
0.479482001704352 1
0.63802460622099 1
0.428508996414951 1
0.374109210556169 1
0.428865957185921 1
0.489016675927585 1
0.433123367469016 1
0.653250516632064 1
0.49365082678768 1
0.427110721328973 1
0.403431041801781 1
0.485183076571845 1
0.62062419801847 1
0.56296211901516 1
0.381524220198281 1
0.21657336119562 1
0.383570191398021 1
0.719267855938953 0
0.343457645666523 1
0.342022587257888 1
0.480251377269415 1
0.418359175702911 1
0.498996693652752 1
0.490947388147239 1
0.505089014725711 1
0.403339933936915 1
0.483991396020843 1
0.421708541835531 1
0.537187635417022 1
0.168799314244384 0
0.615141446619371 1
0.716980809074139 1
0.406320381483116 1
0.439241148315088 1
0.459739456263546 1
0.488569072209671 1
0.430432075587261 1
0.378423241069293 1
0.295386067663741 1
0.517775993093934 1
0.451015560131003 1
0.369030782777048 1
0.542227164633238 1
0.684123659401635 1
0.536657260670228 1
0.490534203510462 1
0.58698065382634 1
0.366744884141914 1
0.557215222674662 1
0.34598610580169 1
0.370423920233609 1
0.504441719365413 1
0.454717429336485 1
0.799503794771666 0
0.382768036400888 1
0.551757042498891 1
0.538038192390353 1
0.495079451184909 1
0.421496473377158 1
0.590606034648357 1
0.551868709125368 1
0.327305150861136 1
0.490121714036652 1
0.709002779261527 1
0.653920361903491 1
0.540741949174614 1
0.399643890832722 1
0.5571454672222 1
0.303707730852196 1
0.643101953007789 1
0.534147500849006 1
0.715304715907924 0
0.507278034135759 1
0.434228356427862 1
0.354513430728953 1
0.518541657560858 1
0.500676949706367 1
0.544419360012948 1
0.510035275679419 1
0.587814384672004 1
0.646346836524634 1
0.61398940509696 1
0.601959683446763 1
0.380698068474648 1
0.495450954342162 1
0.418536073234808 1
0.422694485568662 1
0.485582265880348 1
0.376269305728563 1
0.448309516732396 1
0.48475397880045 1
0.433286244979254 1
0.553047946793482 1
0.533302723351138 1
0.343839378598936 1
0.688349086985933 1
0.546855822242503 1
0.482451682233144 1
0.560726332559146 1
0.320811894029226 1
0.486537106175214 1
0.401940480828123 1
0.689112431848938 1
0.506983425090079 1
0.455357772699344 1
0.467310931421251 1
0.299619787261246 1
0.607004429725245 1
0.511835559836841 1
0.81793065523807 0
0.367140864978923 1
0.247522992079517 1
0.591338892665255 1
0.44306487503561 1
0.472414951719879 1
0.621928222312621 1
0.329258916645809 1
0.712032422674837 1
0.537306581422823 1
0.688080995533298 1
0.672900358468313 1
0.355826294210188 1
0.614849655528777 1
0.488592445754491 1
0.406439670175728 1
0.508548523687101 1
0.410398225677465 1
0.583280036702676 1
0.527013906498132 1
0.187095528556885 0
0.51906821063064 1
0.337032363713128 1
0.316088878647984 1
0.4599805070749 1
0.559686069893452 1
0.651203453740058 1
0.379326563696803 1
0.202692237046596 1
0.515679158226703 1
0.585778282665164 1
0.630339287060917 1
0.273554624210406 1
0.428182084698757 1
0.766805373971534 0
0.271071866774542 1
0.246836253067857 0
0.66617133643276 1
0.627548156834848 1
0.582682095463618 1
0.45747204050065 1
0.518929205128326 1
0.325341508975736 1
0.307680514928744 1
0.296042240666686 1
0.551881659327167 1
0.500290023346317 1
0.461244803539823 1
0.484902452498917 1
0.737766417855997 0
0.681677072569725 1
0.729896720644978 1
0.750440702825826 1
0.722869244244109 1
0.568343028968212 1
0.622939900267912 1
0.568181808532291 1
0.496454999833408 1
0.515567842122197 1
0.305447020429211 1
0.541235642821261 1
0.557350722489017 1
0.293054709751444 1
0.504991923956341 1
0.749869139374117 0
0.41872694288084 1
0.442361735351508 1
0.525294961009325 1
0.378429251614149 1
0.626556298809978 1
0.489135716562325 1
0.454349015953608 1
0.618202087993354 1
0.449980917449763 1
0.819858143032918 0
0.514631796262911 1
0.344912509070918 1
0.451949723395153 1
0.510797505661946 1
0.583991775541284 1
0.540790947663036 1
0.593034720799517 1
0.476735811189708 1
0.485631905315172 1
0.502257558728823 1
0.593549248712872 1
0.535513008390269 1
0.59060818238454 1
0.564307871455506 1
0.360468783031059 1
0.425461372400534 1
0.538338189989565 1
0.573834949707924 1
0.613029895753539 1
0.348151680529029 1
0.416720286272616 1
0.384656108835832 1
0.540209873415558 1
0.59321358339886 1
0.339881115106139 1
0.518134231944151 1
0.519621377631544 1
0.439169851277958 1
0.524921556119655 1
0.394773110325591 1
0.524483842758506 1
0.403574061332945 1
0.478940844886733 1
0.529468571550173 1
0.610237740575173 1
0.281967552543113 1
0.559525410131476 1
0.570399787571885 1
0.380984010101344 1
0.503774542354605 1
0.475342494462882 1
0.727326854999826 1
0.638804204072536 1
0.6915451106239 1
0.768142529542551 0
0.695166054140966 1
0.389940725266325 1
0.525550035077611 1
0.531090423410763 1
0.465470750518044 1
0.628338428700544 1
0.675932612468919 1
0.467848450489776 1
0.460227685272936 1
0.389830480997135 1
0.69790240331253 1
0.704859179593059 1
0.621457527048018 1
0.744159796686335 1
0.333218414378899 1
0.511834840385267 1
0.460849373396549 1
0.553848004915055 1
0.431480707846545 1
0.463478649347414 1
0.541722206271763 1
0.200373184447737 1
0.346473823913635 1
0.450216905664405 1
0.362248743943177 1
0.478828311276366 1
0.63665147495065 1
0.425472199972225 1
0.447647288900934 1
0.776768424876618 0
0.481175435133198 1
0.605364324095393 1
0.538796668463625 1
0.660983413774412 1
0.405241655853708 1
0.357839117623703 1
0.722276449300246 1
0.540429866874724 1
0.75270329006089 1
0.525674729954103 1
0.428271727204819 1
0.259532740644549 1
0.520525488806594 1
0.405531761295145 1
0.467502210791017 1
0.359461209187867 1
0.322468238859206 1
0.460171436388648 1
0.599384066486324 1
0.370527412876434 1
0.518121057898575 1
0.595729925182497 1
0.492263096006361 1
0.454785005822516 1
0.597069763781321 1
0.64487166501511 1
0.518130544252987 1
0.492476923478892 1
0.427480833106615 1
0.445233816743271 1
0.316661761077281 1
0.589222686324949 1
0.500762604719507 1
0.536840914160987 1
0.476155677344169 1
0.629579563446581 1
0.359353186085188 1
0.494775503724276 1
0.527009938533812 1
0.53498342657903 1
0.236737572423209 1
0.515452271963938 1
0.317298156091928 1
0.489294239055516 1
0.214971167187776 0
0.698555768200798 1
0.720971541964141 1
0.434490894053589 1
0.735351030418299 0
0.602470126748355 1
0.552902051646573 1
0.305736347639837 1
0.604536746426076 1
0.3774767272643 1
0.548349058586492 1
0.661926596171356 1
0.534511450137232 1
0.418252597258179 1
0.560430312755243 1
0.620690126971417 1
0.383472213204449 1
0.691741961853572 1
0.495681386541911 1
0.538076009099548 1
0.70651901274462 1
0.476555615645428 1
0.616881567615453 1
0.575448383296529 1
0.576051109442688 1
0.602519558979493 1
0.559283147723607 1
0.529255914747574 1
0.399206158387365 1
0.554709778146395 1
0.342503071502861 1
0.306142394514036 1
0.607845259860534 1
0.556932433748736 1
0.56224659841935 1
0.611561774875788 1
0.408739607769738 1
0.500482949923301 1
0.28977624163907 1
0.3350726240815 1
0.289853552202753 1
0.389282326131236 1
0.486181796745131 1
0.559018582204706 1
0.59466091063823 1
0.404757570414073 1
0.401520909419282 1
0.501087269956316 1
0.44882621231464 1
0.655047455381363 1
0.393317056442615 1
0.442066607602789 1
0.51037070543704 1
0.50953727445101 1
0.418360783255888 1
0.615709051468593 1
0.518135772469488 1
0.582579898879149 1
0.446487041269722 1
0.549650482094009 1
0.587216191487601 1
0.541622943986177 1
0.537315998860847 1
0.685766335445458 1
0.571538900241731 1
0.446171412537821 1
0.42514153758667 1
0.547719748662998 1
0.5066287246036 1
0.691707115886755 1
0.66059774781985 1
0.695760205159234 1
0.601248356650323 1
0.568049895462062 1
0.522441947548302 1
0.527209960866217 1
0.686041401018149 1
0.649686073335634 1
0.382669845625236 1
0.512331552835033 1
0.622968027179498 1
0.488338184856854 1
0.6051557425661 1
0.575558937153877 1
0.547006849137097 1
0.7195654287415 1
0.458428357973897 1
0.534181364390464 1
0.417124640373801 1
0.450412212033853 1
0.51584189685749 1
0.625326718387177 1
0.590388850141171 1
0.601638373281247 1
0.460626405164374 1
0.410483879547924 1
0.491907399990671 1
0.347336465910031 1
0.800350380663272 0
0.581132131735912 1
0.604172432048451 1
0.407046734347572 1
0.463578033157632 1
0.486158975459851 1
0.231511846159293 0
0.497647652036991 1
0.465727329686982 1
0.515920462537887 1
0.458182591133409 1
0.624253652096515 1
0.460424460329596 1
0.526548402874367 1
0.481408432626854 1
0.497414226090288 1
0.495998272782161 1
0.390899290530424 1
0.456992722086388 1
0.493772178892504 1
0.465842903912684 1
0.700751927511651 1
0.51773995676025 1
0.500434116166807 1
0.666740532022291 1
0.421595472474529 1
0.362254327714174 1
0.758034180080869 0
0.371204064498163 1
0.504224321660985 1
0.437813888548325 1
0.353316847736412 1
0.507272912208961 1
0.373133189308278 1
0.531131765379045 1
0.713790406905612 1
0.540211003301955 1
0.453809841078993 1
0.474069638020861 1
0.394617304026798 1
0.305216721801899 1
0.434390166587028 1
0.350014612736145 1
0.496769332092783 1
0.40558180758788 1
0.281875951841477 1
0.319022378842244 1
0.47835130983423 1
0.598392363206553 1
0.55875447781733 1
0.418752545236361 1
0.603409579396811 1
0.351629825758147 1
0.172604182020443 0
0.481319068913305 1
0.334358430398255 1
0.689895531366048 1
0.551156876708408 1
0.456978726394474 1
0.696647436934037 1
0.653855165073336 1
0.257159514168426 1
0.553659083174535 1
0.421831106242368 1
0.430469893833943 1
0.363027776400321 1
0.545975363435296 1
0.502102233360107 1
0.265276665438349 1
0.594995203948433 1
0.270609750591026 0
0.296300158828218 1
0.571626915407327 1
0.482866721080094 1
0.698382697040825 1
0.513380028567403 1
0.292055374292371 1
0.62681117408689 1
0.591154879262698 1
0.476813701022016 1
0.50013257394869 1
0.297897075028544 1
0.443864914123803 1
0.332287527320123 1
0.368823267840302 1
0.552891089789534 1
0.490289637281342 1
0.546253169043948 1
0.604773387059594 1
0.645017744529836 1
0.127999587738124 0
0.588520308483822 1
0.470702385815815 1
0.755140489129089 1
0.415736117698994 1
0.804867192994231 0
0.524349842089691 1
0.409516558087691 1
0.397537683048715 1
0.409053373842092 1
0.601850887656141 1
0.416752587784111 1
0.466253511582847 1
0.361188507312908 1
0.559172363343965 1
0.603532803826859 1
0.537213248134651 1
0.653085080399832 1
0.805916645410398 0
0.443301279894557 1
0.48332374237923 1
0.556641839001129 1
0.635585338027233 1
0.554622223831199 1
0.698184449860276 1
0.581175109388504 1
0.419111328372638 1
0.551052635117028 1
0.290943420172117 1
0.56943910225371 1
0.618522392773233 1
0.187998870845362 0
0.465382966525122 1
0.449027651834881 1
0.659417765848516 1
0.632086420473299 1
0.611121463869529 1
0.366236001959465 1
0.0904527689023905 0
0.728237454919962 1
0.760364632295171 0
0.374867939549539 1
0.581079899081627 1
0.684139400236611 1
0.522489525519838 1
0.41494379504483 1
0.467858199886334 1
0.680701996713355 1
0.541260600661197 1
0.415366461421994 1
0.509903707556461 1
0.673574761137292 1
0.445167418098208 1
0.273880210877763 0
0.633899295788435 1
0.496532062088629 1
0.413031243182882 1
0.336315800552325 1
0.491951688317777 1
0.591710905792529 1
0.513561069382038 1
0.437455550057274 1
0.643928037073569 1
0.56956826098391 1
0.283472798200056 1
0.297669558908971 1
0.234162457466448 0
0.475870225377238 1
0.607378156906331 1
0.469401885548834 1
0.347375556797165 1
0.515254321083264 1
0.62753161171548 1
0.486082040683444 1
0.514453625144061 1
0.369810960408121 1
0.634226960164988 1
0.542061620052908 1
0.594619738408462 1
0.647940483979496 1
0.561057011072424 1
0.418317661999945 1
0.457359490307461 1
0.485208972980541 1
0.346549583819642 1
0.393702094635956 1
0.536551051583881 1
0.498027925046129 1
0.478845571033877 1
0.364760404292373 1
0.595231501614017 1
0.452406620457782 1
0.737814242119683 0
0.51555310820222 1
0.763937763152476 0
0.569459792425551 1
0.461413369402299 1
0.734070163868379 1
0.466367998791218 1
0.615398318504167 1
0.57138078002638 1
0.340958842977545 1
0.66448764070064 1
0.452346220868671 1
0.201907905128523 0
0.356288324887046 1
0.613178601964291 1
0.560713317031843 1
0.321540190021762 1
0.442354446061179 1
0.462610791040472 1
0.530789464392537 1
0.351794768820703 1
0.424503974231344 1
0.515337355564901 1
0.624622370444784 1
0.577628173280985 1
0.435887623348511 1
0.699149540797944 1
0.439353999071505 1
0.449451312620179 1
0.534056701594912 1
0.282486589195477 1
0.689240655592199 1
0.637551810181627 1
0.475087989559259 1
0.321282940885365 1
0.483453992382932 1
0.685916395409353 1
0.471648578080739 1
0.537378947627371 1
0.540763209891973 1
0.486048066825974 1
0.424670512335676 1
0.522963738845626 1
0.522262462325124 1
0.542203227803449 1
0.497559044852044 1
0.551088730078071 1
0.397626288099081 1
0.591667010666161 1
0.6278935499244 1
0.41711638718991 1
0.518943740177565 1
0.377615161843116 1
0.351710186477121 1
0.393267012126834 1
0.560234577108962 1
0.497638719547996 1
0.372005560820075 1
0.397104581545844 1
0.531347062138233 1
0.603633637526833 1
0.700594781660749 1
0.353141986708526 1
0.716037150413881 1
0.597250805444369 1
0.719860509404652 1
0.67889131186007 1
0.397931798751602 1
0.453197831556515 1
0.647655609609583 1
0.386684148111665 1
0.579412544773863 1
0.470452592541237 1
0.544079897641012 1
0.588527943589054 1
0.413607183595928 1
0.629724663965439 1
0.508346472324417 1
0.413373988786731 1
0.650278614854796 1
0.66608655911967 1
0.479923039804685 1
0.579566601728533 1
0.485341287144611 1
0.584779664918114 1
0.668109182887783 1
0.569211408899347 1
0.328141316662802 1
0.586540755110455 1
0.196541955618687 0
0.535581724628086 1
0.654209788597937 1
0.397042661482078 1
0.489084356498072 1
0.158959870109904 0
0.49936539958151 1
0.578868994619998 1
0.521620642999885 1
0.568646900475204 1
0.393630655185309 1
0.484550606963658 1
0.645787513517946 1
0.485408702674865 1
0.699831422120919 1
0.434104496009331 1
0.662448444088173 1
0.424455107367524 1
0.600517936363883 1
0.469202591604917 1
0.539203687427844 1
0.599277427896628 1
0.293965884591251 1
0.376503576843312 1
0.613486429350774 1
0.56626506117759 1
0.418992563649268 1
0.252209516977299 1
0.507427888243353 1
0.367531427946674 1
0.476038929129601 1
0.539372742936629 1
0.514539104395397 1
0.468134511879836 1
0.643925348189193 1
0.648454374207778 1
0.444952637380216 1
0.512546661242275 1
0.64910506369685 1
0.493810863094365 1
0.506359639181617 1
0.504056238385593 1
0.551729477635189 1
0.344446143626564 1
0.321915719343574 1
0.596834060615772 1
0.564979814206949 1
0.483811607799452 1
0.723714483768208 1
0.498835718653655 1
0.551995684862572 1
0.488875673456937 1
0.519470307276015 1
0.377650617817623 1
0.454136867363697 1
0.386852052894763 1
0.490470807492176 1
0.448261633333321 1
0.423351471007977 1
0.671222784287535 1
0.570209465416847 1
0.423455097865501 1
0.533022513305276 1
0.707738683531062 1
0.491826146838667 1
0.47850596098251 1
0.388881823336126 1
0.262802292187807 1
0.341200947196396 1
0.590052033396185 1
0.55557560497721 1
0.566514670330447 1
0.40754683262312 1
0.698194647082384 1
0.606218686485281 1
0.531601019752715 1
0.448055664807191 1
0.401059891699423 1
0.329933671672709 1
0.418984227320839 1
0.498631886062476 1
0.369902133870454 1
0.338165371749309 1
0.325756224577818 1
0.669913086170995 1
0.416905856476884 1
0.332898531129128 1
0.577894091652549 1
0.557537154792355 1
0.534229945520439 1
0.426662226233071 1
0.688616645922134 1
0.479498582261051 1
0.514189177348009 1
0.373609037940539 1
0.454129669991741 1
0.433608243338427 1
0.570550861870799 1
0.356632629907412 1
0.696203029487205 1
0.646121865414613 1
0.248647495085421 1
0.436797276227898 1
0.397639284467969 1
0.661607854994164 1
0.393591198135534 1
0.503150107550519 1
0.491956498206348 1
0.465256173989463 1
0.305239976593322 1
0.500320966815561 1
0.503771524394684 1
0.615310526686384 1
0.542246960875696 1
0.496105371323464 1
0.371122345132194 1
0.42537028816001 1
0.452604603032614 1
0.66396277731752 1
0.49737978445424 1
0.643280463816239 1
0.549645153423071 1
0.404583360298486 1
0.38820904807838 1
0.389626046480675 1
0.416850931449185 1
0.56213207692552 1
0.295623627066237 1
0.249343970383935 0
0.305386099889685 1
0.59148707294235 1
0.51049331069515 1
0.460690798229135 1
0.681440445144883 1
0.314536606021396 1
0.418666426358089 1
0.547778524752238 1
0.466539379913103 1
0.80270925442914 0
0.577628886855269 1
0.522121144669011 1
0.63994645423589 1
0.462732865753362 1
0.502501732909733 1
0.600608363383331 1
0.493964495097283 1
0.542503935939749 1
0.381263230489744 1
0.2173135845746 1
0.495577630404905 1
0.472759648011371 1
0.56677098467251 1
0.40876865977588 1
0.724021620471798 1
0.644249558200028 1
0.593973027456258 1
0.312640087653348 1
0.54421038547577 1
0.247307909175485 0
0.653164332044534 1
0.446851499368742 1
0.470800555173899 1
0.643146600126183 1
0.580345917481472 1
0.590975369457091 1
0.433726638036021 1
0.429313473676198 1
0.333840232434329 1
0.51233924927793 1
0.471497078276938 1
0.54829379707462 1
0.499368766524915 1
0.724273136597553 0
0.573778420984316 1
0.406170855371972 1
0.396250537989218 1
0.506329077769695 1
0.616440633161517 1
0.454211805667359 1
0.550530283857032 1
0.67734368762328 1
0.587012069462277 1
0.730819166602546 0
0.566133749435245 1
0.522432802510614 1
0.590661549714885 1
0.435279151125306 1
0.168424462566355 0
0.715111964962789 1
0.482867737904558 1
0.417030479422447 1
0.397568961889922 1
0.549799735460935 1
0.704691583452009 1
0.460841288296779 1
0.460447999643034 1
0.455838157972382 1
0.542666061258861 1
0.543132981018057 1
0.790618388483434 1
0.446985522700387 1
0.651744679669468 1
0.500439460038599 1
0.442493379168475 1
0.42691818002132 1
0.834654798342326 0
0.613171833166446 1
0.383059054265172 1
0.47540599856933 1
0.626114357029885 1
0.546807464058924 1
0.425478474603346 1
0.577462312990871 1
0.359559726211117 1
0.439994619421462 1
0.525209644620875 1
0.390351109531534 1
0.663000243017307 1
0.485238604881078 1
0.538887498816057 1
0.386432499698369 1
0.493233725119828 1
0.454219440475331 1
0.53376366164547 1
0.448685365564006 1
0.409800554564345 1
0.62718510661265 1
0.726004557567915 1
0.606649392955337 1
0.480591718517809 1
0.429582707971205 1
0.383286987128889 1
0.518561741920469 1
0.615972792921016 1
0.305686597178488 1
0.619104582335504 1
0.412336130614116 1
0.469089864420564 1
0.236001700655127 0
0.450421768475957 1
0.478367373529049 1
0.508626216054506 1
0.479660053285581 1
0.613620024894794 1
0.637135587750716 1
0.363590364488119 1
0.560847565431033 1
0.345758691608796 1
0.667562210922894 1
0.454166260134689 1
0.552193971484663 1
0.554194556153983 1
0.28623379659328 1
0.464008111719817 1
0.442542136032371 1
0.473191526672821 1
0.588926031560558 1
0.435202507772827 1
0.365412269928241 1
0.813106609638912 1
0.53210061608819 1
0.486278869853869 1
0.5972161222498 1
0.541612467092674 1
0.472948102442306 1
0.535756734123869 1
0.618690126856014 1
0.440559363142528 1
0.39041416261587 1
0.488522453789134 1
0.419778871893311 1
0.492363527399993 1
0.4513268659305 1
0.602359937088251 1
0.473178698935668 1
0.521814525067754 1
0.357378605312528 1
0.414858210624781 1
0.720492523885819 1
0.492955474120866 1
0.499348153407273 1
0.398047996838805 1
0.436968143229291 1
0.77244481166997 0
0.373928297148824 1
0.536607964227035 1
0.27718447748364 1
0.451590202662038 1
0.447575433714624 1
0.403897003872592 1
0.660214979938785 1
0.589040365459465 1
0.522492294195231 1
0.406792152836963 1
0.315641876758472 1
0.525524637145206 1
0.315876978416755 1
0.163462259272487 0
0.66619239384116 1
0.467030530999541 1
0.585811866074088 1
0.496097122180137 1
0.782914698504975 1
0.455141256739516 1
0.570913862061115 1
0.795092472518485 0
0.339997247684726 1
0.44608911712201 1
0.266041718214697 1
0.405387637484739 1
0.569831701843102 1
0.395638840407345 1
0.323514952269227 1
0.370926298307207 1
0.682749555600616 1
0.5515376751177 1
0.569333749072983 1
0.361781402968783 1
0.292916460473663 1
0.375875629182446 1
0.451940486343711 1
0.370943413761681 1
0.541286057247511 1
0.562251950042643 1
0.584123985509788 1
0.275973918050974 1
0.479143089188858 1
0.684756328382533 1
0.482433410077254 1
0.592070185524013 1
0.475369398972643 1
0.817462205041086 1
0.245254495791453 1
0.511176191737375 1
0.578583353017796 1
0.232443262841956 0
0.390314303081605 1
0.443870000137219 1
0.287548345828169 1
0.432147968039557 1
0.637285697114669 1
0.488027423012854 1
0.440451979194646 1
0.686981179778181 1
0.515565871561094 1
0.716947578768053 0
0.394649155666139 1
0.479279543901285 1
0.380014215990463 1
0.356850991589868 1
0.62875533913956 1
0.543202885830107 1
0.294561050614476 1
0.515493582462027 1
0.281595286988287 1
0.550869241676822 1
0.632127922977563 1
0.415929180424199 1
0.570724989618186 1
0.759842061188138 1
0.493410454510552 1
0.652709651936276 1
0.567070510924507 1
0.479990027421576 1
0.431414126793909 1
0.627978687191879 1
0.595539879996442 1
0.52909075616604 1
0.61145453171065 1
0.489044980518128 1
0.581393268134637 1
0.486101786754527 1
0.338305096772939 1
0.418893968556245 1
0.696747689643093 1
0.348310998163785 1
0.402659934990561 1
0.595803227879064 1
0.334455611462992 1
0.488492018326673 1
0.419904925262012 1
0.458394800205141 1
0.554906800544758 1
0.60457731509476 1
0.421863095597226 1
0.497080444968749 1
0.305827157209956 1
0.512412785624488 1
0.686926662275841 1
0.443488691219442 1
0.595049681130521 1
0.607492667764371 1
0.544511360635752 1
0.55794718514594 1
0.435381679179083 1
0.616798208379353 1
0.517875620706044 1
0.558102477292989 1
0.374211396675017 1
0.490417553351642 1
0.516850626112339 1
0.547258698287002 1
0.35278838354737 1
0.582869634200739 1
0.192695353052712 0
0.545186108452887 1
0.44914827520111 1
0.264974475197929 0
0.376836446391842 1
0.565848342824193 1
0.55004179313967 1
0.525512604621144 1
0.362044225354369 1
0.481783177772993 1
0.547743383148064 1
0.549860010005565 1
0.481183282275654 1
0.484516164108876 1
0.588545260284255 1
0.546196861736647 1
0.650408062116684 1
0.52800697404363 1
0.594919274463695 1
0.152264257671682 0
0.23388629388659 0
0.644551521189089 1
0.641574347573436 1
0.556047578527898 1
0.527953671998958 1
0.359089459094896 1
0.411363704604269 1
0.586065274658568 1
0.594289875740976 1
0.628985049326694 1
0.450495625203047 1
0.599922915279616 1
0.52168889159313 1
0.468751115432702 1
0.516751989780455 1
0.408738638656334 1
0.0804075416417075 0
0.28890508499247 1
0.552745769084496 1
0.387687171416316 1
0.429454077600619 1
0.808869949810496 0
0.371259216422395 1
0.601545672823952 1
0.352320456834541 1
0.606359166010204 1
0.619424628982473 1
0.428849535558817 1
0.585246833802045 1
0.694574721126304 1
0.527476487031129 1
0.469146181374277 1
0.451320609402584 1
0.533575725201096 1
0.467210384081593 1
0.276117252422406 1
0.58541616355344 1
0.606042680715615 1
0.245337106260198 1
0.630582355740385 1
0.385227649593845 1
0.355658342303222 1
0.534730153766592 1
0.663800080275559 1
0.511160578466826 1
0.489041917904673 1
0.41631107785066 1
0.538919941346299 1
0.473475234654712 1
0.618487746713425 1
0.42325024666749 1
0.596550534138509 1
0.56377003793162 1
0.487127379440731 1
0.388072174078311 1
0.420370532892065 1
0.580439824425943 1
0.488588156119743 1
0.632922548276934 1
0.524351451003457 1
0.439866342009409 1
0.556294068036239 1
0.438539442829 1
0.367329900418797 1
0.469249907562263 1
0.567180579945545 1
0.575448779095117 1
0.470880421688409 1
0.563592335470242 1
0.42504812252891 1
0.529256466827638 1
0.586672087798726 1
0.492860709756911 1
0.458312626128906 1
0.325509050949684 1
0.42935146228954 1
0.515007609464945 1
0.737564028258693 1
0.511105541436609 1
0.463353067731115 1
0.720872074318867 1
0.568892604227482 1
0.610651910452298 1
0.462258560336199 1
0.604412622083288 1
0.261784438643711 1
0.444528020226581 1
0.350457929710757 1
0.58696223317079 1
0.593140951061205 1
0.407048848755986 1
0.648816318794804 1
0.593072256757613 1
0.896479825263195 0
0.38441356440225 1
0.483754032055129 1
0.571697445325697 1
0.37049199837709 1
0.416906451436918 1
0.178734893136271 0
0.455718262203735 1
0.29396451185301 1
0.53801883854804 1
0.540185779197884 1
0.529199444870503 1
0.237092750058616 0
0.594657495464216 1
0.383536448961952 1
0.340625903148926 1
0.59785670936451 1
0.524735223492145 1
0.685650286958171 0
0.325590062033291 1
0.458736751856073 1
0.454038807854504 1
0.632863902029338 1
0.518749299712619 1
0.416660618404121 1
0.430814185401202 1
0.13323507077532 0
0.640456607642936 1
0.664334182645613 1
0.588086425055533 1
0.46467775742039 1
0.134850523995547 0
0.358294045231098 1
0.280994106431722 1
0.561986825364049 1
0.412130790240359 1
0.445335181631453 1
0.596030353646465 1
0.556355454218834 1
0.583649984248487 1
0.221574947358576 1
0.683907358664071 1
0.472277545436041 1
0.369396598496513 1
0.609444736419038 1
0.632946060283145 1
0.620384238945778 1
0.47771546919586 1
0.332244893253032 1
0.398452925619506 1
0.539353692899204 1
0.619015973614199 1
0.46974698435712 1
0.532036885634875 1
0.456423956313437 1
0.627217753842381 1
0.262004134086237 1
0.505194816928911 1
0.600789973197342 1
0.523260112300694 1
0.460155545568394 1
0.623564989058482 1
0.787511972991949 0
0.414893770271575 1
0.595303266537544 1
0.446557751573957 1
0.542465916607624 1
0.468495153528343 1
0.427159217871144 1
0.567815677253572 1
0.340299391388107 1
0.304664203558465 1
0.504763219919128 1
0.73943095768561 1
0.273346323319512 1
0.529022961352153 1
0.360174537784745 1
0.516532759799356 1
0.490151345260721 1
0.712947478444292 1
0.52937333273229 1
0.782110112507456 1
0.455062738810522 1
0.510312534289397 1
0.350668655360473 1
0.61110654077882 1
0.809348171370934 0
0.274606434618659 1
0.477805060124649 1
0.548973938639195 1
0.354905955105217 1
0.541148977161679 1
0.494819002012554 1
0.414455756123084 1
0.469219773058624 1
0.468552990888269 1
0.586796082918111 1
0.316328384883065 1
0.385477460206454 1
0.452450081246866 1
0.404619628954285 1
0.714538046471831 1
0.557444868693508 1
0.450993923148816 1
0.556042521236516 1
0.678588740931889 1
0.435187304790973 1
0.452591966828499 1
0.534516022800626 1
0.681606135896537 1
0.488530705820914 1
0.597056963415721 1
0.38969854320486 1
0.556180749336075 1
0.428811352413168 1
0.721940630968863 1
0.51085582767963 1
0.4669324560891 1
0.716713870621379 1
0.645507874969185 1
0.308287285545546 1
0.442124448800845 1
0.52080641748656 1
0.807404175358434 1
0.568092210351005 1
0.433118897871146 1
0.256768734427397 1
0.323862640156978 1
0.703475527065326 1
0.400472092355613 1
0.460855618566768 1
0.681968305426479 1
0.116723186267488 0
0.575027615795726 1
0.46918683773394 1
0.615775671662544 1
0.648431149713136 1
0.536787920444591 1
0.49172216698922 1
0.274622823967813 1
0.606596692805033 1
0.568896910947507 1
0.27021508194288 1
0.628860287883424 1
0.456660400667535 1
0.385407298031587 1
0.48509595450651 1
0.553828515374024 1
0.63073642610513 1
0.517092163555321 1
0.504156043907127 1
0.54024171342199 1
0.486453553481254 1
0.320081888802579 1
0.316199337726447 1
0.603399753984749 1
0.646910046618654 1
0.479915034849225 1
0.587560437007728 1
0.67893382925538 1
0.397020136151931 1
0.714546757696143 1
0.666860717512117 1
0.594681922799812 1
0.51356109569631 1
0.516092695945115 1
0.588124555352958 1
0.472831987367281 1
0.421855177698703 1
0.465548025177302 1
0.629820958683663 1
0.444600041200696 1
0.0690196559403514 0
0.387453633903724 1
0.598865435875096 1
0.562862965477595 1
0.344269231072361 1
0.27210434198462 1
0.696852069772651 1
0.443211119304887 1
0.687505558329251 1
0.518048996679204 1
0.627587475234266 1
0.447609443997399 1
0.323281301673087 1
0.465318313802958 1
0.624872176442378 1
0.526980791522236 1
0.462120974127651 1
0.473255653648289 1
0.711853528994378 1
0.560159182702063 1
0.312768254547571 1
0.483003855570857 1
0.437161708197446 1
0.531216740560586 1
0.605250531993158 1
0.443224788881972 1
0.64181803923181 1
0.451730357009676 1
0.604105463494372 1
0.683710264301304 1
0.400028672858187 1
0.303772178494019 1
0.462196366856098 1
0.524200944269361 1
0.637274150639918 1
0.507518607160677 1
0.5311728389822 1
0.524033024184717 1
0.611042216777103 1
0.495589768309728 1
0.451999408599919 1
0.632637287595926 1
0.504649516603251 1
0.604372777987618 1
0.515850944528203 1
0.523076653486498 1
0.574648112176292 1
0.405855227097345 1
0.741183533070488 1
0.473145453796541 1
0.493095056354928 1
0.551275581342849 1
0.331149783978642 1
0.591940090422239 1
0.522149843393343 1
0.56791793336925 1
0.416177816026942 1
0.224584220459332 1
0.600313163230461 1
0.269067578618146 1
0.54651079294521 1
0.553505141382851 1
0.546603470708575 1
0.641435021884166 1
0.101787646835712 0
0.611941238791422 1
0.742019641627435 1
0.412962654214851 1
0.513003783796342 1
0.657080842429023 1
0.337197128383688 1
0.575979434152896 1
0.500554576290996 1
0.352819220427314 1
0.507921480441123 1
0.389366875006338 1
0.872665440082474 0
0.385881351998402 1
0.402627486343673 1
0.496909345908854 1
0.479661160755597 1
0.386702950999093 1
0.433087184286958 1
0.484940632695926 1
0.3402094813351 1
0.255483319507676 1
0.619647650554967 1
0.423973036738612 1
0.379750981394541 1
0.438097861246056 1
0.58234327639823 1
0.66168307249415 1
0.641784538308527 1
0.650134925729674 1
0.396300898621287 1
0.404440033540168 1
0.588554927239166 1
0.457317200089086 1
0.534522725556174 1
0.496738588591087 1
0.680343352818309 1
0.665595980129153 1
0.247374706179852 1
0.62017157704187 1
0.589093447943249 1
0.455030483396232 1
0.450028187749895 1
0.42471743138186 1
0.439363468180875 1
0.466258395548785 1
0.604756497098768 1
0.495550997391345 1
0.309969497560655 1
0.428045453627412 1
0.602018344564567 1
0.589308575220587 1
0.594525129493481 1
0.507973713484425 1
0.587815608229315 1
0.638110539058066 1
0.527055523782268 1
0.579875077884245 1
0.667998388691563 1
0.465810290419078 1
0.338292810982882 1
0.511783529535045 1
0.602768574832323 1
0.499020436787331 1
0.566735672040823 1
0.562257992919072 1
0.531102400247605 1
0.669333087415783 1
0.170454879136626 0
0.47776165329108 1
0.647179979293369 1
0.581182800675703 1
0.44806646305074 1
0.664509959790566 1
0.600738419484749 1
0.580642063664453 1
0.401001176624619 1
0.531787963340996 1
0.679147828511438 1
0.493677863290496 1
0.579741285579587 1
0.472413920674381 1
0.432372333557384 1
0.420125713083585 1
0.559964027661438 1
0.293749400971807 1
0.39701490441323 1
0.481511395875442 1
0.617209328008781 1
0.372004237327345 1
0.538498044406167 1
0.447513203158151 1
0.477156727760818 1
0.632419726057826 1
0.665997808397702 1
0.417027398379393 1
0.443617863552 1
0.621775971178717 1
0.585318682245969 1
0.505219647164627 1
0.510362151020554 1
0.534917072143957 1
0.378953693722714 1
0.443329586814292 1
0.485075853011189 1
0.48190915462226 1
0.330141525131668 1
0.585099301225364 1
0.397231272996738 1
0.536056538030272 1
0.358812116751636 1
0.503058907767574 1
0.569701996260744 1
0.695909209086444 1
0.525314737955309 1
0.477775148195911 1
0.555801750671041 1
0.422006054421343 1
0.42241965938047 1
0.363608414666451 1
0.564580886506748 1
0.299595344356723 1
0.383571803896079 1
0.396570417134768 1
0.533560862369316 1
0.533085735786517 1
0.519808150836863 1
0.561854151094511 1
0.476128900562407 1
0.712915744215526 1
0.526590972942249 1
0.453760755388771 1
0.359689207447047 1
0.557543154966936 1
0.492135101030542 1
0.439877100115356 1
0.656742219741584 1
0.450771788741305 1
0.447901760325596 1
0.511196730524592 1
0.536774108146323 1
0.722240077703542 1
0.702735191648006 1
0.532911346463767 1
0.715886615425452 1
0.726893685806673 0
0.518962265147099 1
0.44849740055213 1
0.431404267104855 1
0.56966862759839 1
0.564604764323962 1
0.46758271630125 1
0.592863913680128 1
0.488509324665439 1
0.638447324714603 1
0.561153966936177 1
0.559698680508659 1
0.413954612847197 1
0.502777203961713 1
0.61589564280511 1
0.540048168821076 1
0.337033805683378 1
0.491700015432557 1
0.459404663879577 1
0.499984533364445 1
0.396824892092497 1
0.614200306964297 1
0.310907573190557 1
0.626640822975156 1
0.353870849276904 1
0.50574619038371 1
0.447269106291452 1
0.517570941690445 1
0.556007876725967 1
0.618139133907155 1
0.511180629134805 1
0.529637268955126 1
0.356737620896877 1
0.551309509527934 1
0.524684592630257 1
0.304649413338307 1
0.662776044993424 1
0.584172367708259 1
0.407806636084482 1
0.675250813320347 1
0.282833470606116 1
0.448978719781046 1
0.627547030181543 1
0.420420899803216 1
0.396029500296653 1
0.62575432290831 1
0.435073111291174 1
0.39438277689206 1
0.593594865661571 1
0.613485504801085 1
0.575389122629437 1
0.295883213145538 1
0.810344369153112 1
0.469936629737879 1
0.525114254923672 1
0.439376541820227 1
0.634200200739953 1
0.490928245232982 1
0.531947621786692 1
0.403496099779527 1
0.563569588044668 1
0.480772395634013 1
0.413685319658821 1
0.626851132061666 1
0.432167752950296 1
0.438777010937464 1
0.633367838071254 1
0.524084855756545 1
0.287257392334634 1
0.483425768966712 1
0.435945152458094 1
0.669628641383288 1
0.526258077283747 1
0.532224421459116 1
0.8008514971746 0
0.25368994852305 1
0.483739308863133 1
0.520322157356512 1
0.53027694971487 1
0.54231599904168 1
0.51421793243589 1
0.493150329773453 1
0.542853418340424 1
0.411654157937237 1
0.404988714079194 1
0.398441754878057 1
0.518418272722153 1
0.578237362807069 1
0.550727639376556 1
0.647123802382853 1
0.44321440383005 1
0.363552039106456 1
0.490456376221477 1
0.581659203643645 1
0.452595383947243 1
0.488255669999429 1
0.542831159002164 1
0.51028131174656 1
0.491566390065527 1
0.479186945380423 1
0.509420703243417 1
0.562195149312473 1
0.513843904787911 1
0.539044317315466 1
0.499455797190262 1
0.608176089861794 1
0.675407538184254 1
0.328828010780974 1
0.661975418970887 1
0.427999662815657 1
0.547198343612022 1
0.271507272938778 1
0.552216747230758 1
0.506373310388637 1
0.463034572643541 1
0.712890695379707 1
0.503329941854997 1
0.618590083023329 1
0.152493776817861 0
0.666985834330908 1
0.495995988849759 1
0.501691970546016 1
0.606376113424314 1
0.374668357540824 1
0.461559790591639 1
0.385073786057566 1
0.313302870640709 1
0.517060518207373 1
0.277578719058263 0
0.419017889715666 1
0.62256503143234 1
0.557907714968117 1
0.666928668032164 1
0.496799148023847 1
0.517052372438128 1
0.523297817240964 1
0.404961357603666 1
0.517511404730133 1
0.237431846101215 1
0.312263299634722 1
0.447033481059058 1
0.604629325802977 1
0.421581094215662 1
0.486389718065661 1
0.36229531024728 1
0.693919443460521 1
0.545690469150447 1
0.273516239993691 1
0.408325573863951 1
0.885465673670922 0
0.421339494398313 1
0.816086487266199 0
0.324321043917138 1
0.574461611458892 1
0.495235474973708 1
0.491491018721829 1
0.745621773341625 0
0.510900416041398 1
0.480855929554258 1
0.448850054458611 1
0.284658184737727 1
0.407964134236204 1
0.446651093275399 1
0.401943593348889 1
0.865925934950056 0
0.528991694331411 1
0.339801899720502 1
0.393459531060001 1
0.52309368940431 1
0.450098886558687 1
0.458209307370544 1
0.35921230915412 1
0.612083009506819 1
0.56766986918407 1
0.403732227978936 1
0.510798755862574 1
0.455401339104598 1
0.381895196160749 1
0.319802484268616 1
0.499198996070061 1
0.552702531264075 1
0.800810211405904 0
0.630172976979203 1
0.615716762394002 1
0.332034556187051 1
0.604404631627371 1
0.305378562007791 1
0.321414418603513 1
0.67849248684809 1
0.533641999754529 1
0.524967080503846 1
0.376716555681404 1
0.773291584567553 0
0.448745725984791 1
0.504362450868714 1
0.61652501740242 1
0.661101696080775 1
0.25342012855624 0
0.564958662357051 1
0.465713913712308 1
0.49929913546924 1
0.569011084429559 1
0.518242476895572 1
0.558243283090085 1
0.438950748173949 1
0.595030565549064 1
0.516974000372373 1
0.587431020348313 1
0.428251271465373 1
0.572213536325584 1
0.601123439570936 1
0.453725113039557 1
0.453969627033623 1
0.434772695369117 1
0.485029367482915 1
0.317563166894239 1
0.471798496990039 1
0.561588255527609 1
0.54838129698644 1
0.709685837994538 1
0.376078037588842 1
0.559671322206035 1
0.538903993871386 1
0.580354872230426 1
0.666503271343692 1
0.546518312278316 1
0.416216933109453 1
0.522503919592081 1
0.508310339617439 1
0.425281704255903 1
0.211138534510393 1
0.311485992330007 1
0.481933158392336 1
0.533305468724814 1
0.597855959375685 1
0.625536759218932 1
0.234098431026745 1
0.476865355053144 1
0.530949783511907 1
0.62346544739835 1
0.389122395039446 1
0.547777687281185 1
0.63210369070829 1
0.585129673309053 1
0.667234269301039 1
0.583898939377003 1
0.437881637805293 1
0.476117605871428 1
0.340188628217186 1
0.382962177205544 1
0.361728108151314 1
0.47449309652054 1
0.587855719240633 1
0.408333025781643 1
0.574186130407023 1
0.365675657066755 1
0.524426733608257 1
0.523065579119862 1
0.305205335206365 1
0.520353469603505 1
0.497145963757186 1
0.566189404112591 1
0.277054062333729 1
0.44185354693262 1
0.806726078638236 0
0.476583061193666 1
0.634321311770557 1
0.483286069227838 1
0.563301228129329 1
0.819238607562295 1
0.563991453028398 1
0.254830110758678 1
0.465254010517765 1
0.599220662225505 1
0.399569921863118 1
0.294454566455798 1
0.469246714372085 1
0.529814821443417 1
0.265378321469782 0
0.517158827999015 1
0.713313711006326 1
0.326731071913877 1
0.606623168473723 1
0.639735660570634 1
0.462776863367042 1
0.536378870316072 1
0.59299797661368 1
0.539466225550326 1
0.684393413910905 1
0.657288623678633 1
0.63461873324514 1
0.571117381740824 1
0.495843861388887 1
0.511246056166188 1
0.425228296632761 1
0.337435817899715 1
0.642006530753331 1
0.543034781381836 1
0.693805060511974 1
0.696498450535863 1
0.480715387107083 1
0.324343727260826 1
0.399604209265308 1
0.592834598927907 1
0.497379582319849 1
0.381494704594058 1
0.708714087515806 1
0.593927651803234 1
0.421307559030109 1
0.38658852050764 1
0.557321998674742 1
0.615838119841631 1
0.76294812442147 0
0.605722762084687 1
0.740376778332209 0
0.434629109089901 1
0.630554093026728 1
0.620716839850608 1
0.486499428954427 1
0.469208060610699 1
0.537813654637626 1
0.480568030797582 1
0.502229220791686 1
0.729041022988918 1
0.514045547312409 1
0.690193303273738 1
0.523274750016383 1
0.443720683764626 1
0.742851198995885 1
0.457185283132137 1
0.5293101422854 1
0.399278902672925 1
0.751436887286717 1
0.56932577049977 1
0.399525590630829 1
0.458905449357613 1
0.628481560759985 1
0.457794381334745 1
0.496390149099966 1
0.239212654191099 0
0.579698025932323 1
0.710136942535763 1
0.442393148044496 1
0.429897307219995 1
0.654311339156173 1
0.353227184497543 1
0.62287987394153 1
0.442293572988032 1
0.503418285621321 1
0.539853988447167 1
0.53611069453652 1
0.391673000979448 1
0.668730567296866 1
0.661031381947533 1
0.58663241639782 1
0.236631774538794 1
0.6450861545227 1
0.250825917087394 0
0.564496373759792 1
0.429007417656867 1
0.576716668278029 1
0.367334384363769 1
0.474691521344442 1
0.468043601065464 1
0.216044482946211 0
0.540945240035461 1
0.364636708161789 1
0.484814444150655 1
0.512199660758655 1
0.406780408200482 1
0.532534291931062 1
0.59352205496839 1
0.608248373596862 1
0.557596868443451 1
0.375307886274155 1
0.427908081128094 1
0.543445337453099 1
0.567350739548696 1
0.591447181873572 1
0.390762491533769 1
0.596100060178576 1
0.476988462987166 1
0.332110108460936 1
0.782298526601118 0
0.396956360455132 1
0.497067215079332 1
0.43832443895562 1
0.406908514160333 1
0.406696380540814 1
0.698959156141777 1
0.337330666122114 1
0.217717964859695 1
0.463781819239199 1
0.34483068223293 1
0.35568423937167 1
0.539813264560659 1
0.460974853283272 1
0.707927180852133 1
0.185413092419167 0
0.763572860732976 0
0.598558977672941 1
0.510675145220638 1
0.252275262110539 1
0.439859638474874 1
0.391882051034903 1
0.344605406825142 1
0.384540476076298 1
0.523111392328158 1
0.837471786651335 0
0.493338098194242 1
0.438282971687008 1
0.355224124602758 1
0.497060089006713 1
0.495404121736699 1
0.550806694290309 1
0.43673987637541 1
0.752419953519016 1
0.516736834197134 1
0.489464178984983 1
0.468197156852008 1
0.409794922644216 1
