# Supplementary material for: Bias caused by sampling error in meta-analysis with small sample sizes
Source: PLoS One. 2018 Sep 13;13(9):e0204056. doi: 10.1371/journal.pone.0204056 (PMC6136825; doi:10.1371/journal.pone.0204056)
Supplement: S3 File — (ZIP) [file pone.0204056.s003.zip › results N = 20 delta = 0.5 tau = 0 sz = 500-1000.txt]

"dl.delta" "dl.cp"
0.542582327361552 1
0.50262220495938 1
0.557925257755372 1
0.475300817092687 1
0.496492865362982 1
0.475779048877962 1
0.508917622467693 1
0.525173397522765 1
0.426301097297588 0
0.474962406805871 1
0.538351180941866 1
0.488899873919531 1
0.4706746945468 1
0.508365882108832 1
0.459346485097046 1
0.509317473061299 1
0.467808669868991 1
0.506034934848397 1
0.512420016990297 1
0.510559624927261 1
0.501602823749053 1
0.428108853901819 1
0.465488650988082 1
0.530505408304078 1
0.61881225090729 0
0.502606980991348 1
0.508574649405152 1
0.468550518583318 1
0.488807902532444 1
0.442967234118379 0
0.495369873172878 1
0.461275221994596 1
0.516650479153082 1
0.482865922117907 1
0.536942777810253 1
0.526713906615048 1
0.497656966785598 1
0.514189942220823 1
0.493548930325867 1
0.583840296630344 1
0.507875736181386 1
0.508302870179701 1
0.455870472802546 1
0.482205590826559 1
0.554308449506992 1
0.409559612550229 0
0.505581526173939 1
0.567121410754215 1
0.541910182966411 1
0.480777394747731 1
0.490456100899501 1
0.494305542275752 1
0.509957135789294 1
0.547653441597739 1
0.460042250195407 1
0.470996901794482 1
0.492924906058694 1
0.498633036785744 1
0.451040154715796 1
0.477167569630976 1
0.464727416013523 1
0.493085636517575 1
0.412644558730431 0
0.482209206004713 1
0.488227315257791 1
0.562143629446026 1
0.470951376788268 1
0.541843447815849 1
0.480182062173767 1
0.502164682456104 1
0.553690347176281 1
0.47029011932335 1
0.498310962823678 1
0.504087828178178 1
0.522775159778089 1
0.500492861450181 1
0.490072162086443 1
0.530394287453823 1
0.506132659763901 1
0.52415154943969 1
0.534022482497005 1
0.443251580898931 1
0.517332979551082 1
0.493055602508431 1
0.450906384045681 1
0.555324318993899 1
0.503724649125061 1
0.55251393136592 1
0.554333434786003 1
0.504177486551528 1
0.52288604248079 1
0.467053336527295 1
0.484178749081778 1
0.436147369460018 1
0.472565217123781 1
0.519464154996629 1
0.502794080034858 1
0.455138729278055 1
0.510283308094589 1
0.474298166186031 1
0.533513536945185 1
0.484073591051128 1
0.501509963268037 1
0.479655426839889 1
0.547337517773056 1
0.471471246161487 1
0.457660939916129 1
0.539313115206368 1
0.489334248495915 1
0.55801602832883 1
0.453861410593999 1
0.511532382506346 1
0.523906258827732 1
0.50850651913701 1
0.528496687752419 1
0.501024102031301 1
0.433769112105407 1
0.554106953204836 1
0.535005202455602 1
0.561209203847962 1
0.477567665648648 1
0.524977166910674 1
0.538560243621762 1
0.555536590424541 1
0.447928310755659 1
0.496915383942639 1
0.529844517614682 1
0.529261143547472 1
0.440206054370846 1
0.511442735225961 1
0.450144101102038 1
0.517215144894932 1
0.483055129327578 1
0.505023326460128 1
0.501735245658576 1
0.557573376292297 1
0.524925840640677 1
0.517573793450385 1
0.505089619925665 1
0.51989657691247 1
0.568607964116367 1
0.49956593111491 1
0.585020739592036 1
0.571312263179879 1
0.51815452375593 1
0.499994021456631 1
0.476294280890452 1
0.528371437966608 1
0.480514822612167 1
0.515852827617225 1
0.569898049460044 1
0.501492369576086 1
0.541165317307048 1
0.505806725274831 1
0.513985945713194 1
0.483699402829354 1
0.493494301959815 1
0.545420918518234 1
0.470700087005796 1
0.517629624819227 1
0.505480000484557 1
0.542514615973063 1
0.497245913731318 1
0.487690651411879 1
0.48881130391375 1
0.562854734960852 1
0.539099711345338 1
0.544717058642381 1
0.469034133006448 1
0.452775998928246 1
0.492969505218528 1
0.528024528922569 1
0.460342961246341 1
0.513388888435592 1
0.415534143541023 0
0.486261097199559 1
0.468673399693207 1
0.494571132137517 1
0.536661911047889 1
0.468157349755149 1
0.611897221767027 0
0.52112036504641 1
0.520383105267253 1
0.580176339476129 1
0.545705622171552 1
0.453491132696122 1
0.504453280257384 1
0.491287344057522 1
0.457971240318826 1
0.496366805487047 1
0.495972058121173 1
0.512508949439144 1
0.516383940730277 1
0.587736962483013 0
0.518251927857032 1
0.481595817195411 1
0.490869200285422 1
0.48745692567119 1
0.506277079205286 1
0.493471839234225 1
0.4569052748388 1
0.480000668164645 1
0.467574697575549 1
0.518884193388286 1
0.460461835856948 1
0.484164100769442 1
0.467318951658389 1
0.479651933803861 1
0.515417565499658 1
0.468319371549835 1
0.495740026477237 1
0.533670390180692 1
0.503009439279332 1
0.453013422897742 1
0.534378566825596 1
0.527679011854957 1
0.494540513045014 1
0.557103988014136 1
0.44833438137458 1
0.569362399785515 1
0.485952677409888 1
0.463881425693286 1
0.521937994716199 1
0.48490746776632 1
0.4829414612679 1
0.503850863052776 1
0.459627945325795 1
0.500222903294801 1
0.457904930815992 1
0.532892410264153 1
0.510514289947027 1
0.546570022385171 1
0.49839980356938 1
0.430438387877298 1
0.494425098377917 1
0.49254075767961 1
0.501337305741811 1
0.545458712914943 1
0.503474815434202 1
0.52820457886756 1
0.48971383621495 1
0.526804049540155 1
0.485755322157978 1
0.553281778355763 1
0.49794103910957 1
0.516912116942755 1
0.482987058315391 1
0.550051942863454 1
0.467995513490367 1
0.492618150836646 1
0.498632699006298 1
0.512014259320571 1
0.428540809681238 0
0.58074908076307 1
0.476270886117782 1
0.425815415954086 1
0.496761353394474 1
0.540095424114829 1
0.538423823751875 1
0.434677843388462 1
0.546703462069158 1
0.48846359318091 1
0.463366089414455 1
0.46642327759572 1
0.535185383243488 1
0.492011578661759 1
0.532398571781725 1
0.500666805031211 1
0.54515469605569 1
0.509853381553791 1
0.514645921734694 1
0.466214487969638 1
0.459641638575884 1
0.561389989906354 1
0.479766558312291 1
0.454624582164968 1
0.518014401429109 1
0.47487351451152 1
0.525861752200987 1
0.539126748403002 1
0.514441842261612 1
0.562490671408705 1
0.474966987158666 1
0.497641323059948 1
0.538993713653824 1
0.49819605514559 1
0.504698006253927 1
0.513533444344478 1
0.435727649563408 0
0.494555912084544 1
0.559322435066119 1
0.438529627284389 1
0.504712580856425 1
0.468399571613869 1
0.465678948433715 1
0.490455085060149 1
0.535451091601542 1
0.545299105877435 1
0.480023452586081 1
0.526828465079578 1
0.580620438737866 1
0.454178882650123 1
0.522387688888807 1
0.543872442015304 1
0.482233586746099 1
0.453374989016575 1
0.501560292710282 1
0.462131133368243 1
0.464040971039638 1
0.45427092616607 1
0.574302240834054 1
0.459707887168023 1
0.485196705096107 1
0.548888508966006 1
0.54780074643426 1
0.513565893364419 1
0.523856996041 1
0.521049852781589 1
0.527927104337316 1
0.548536900082885 1
0.478563411780592 1
0.470739526326104 1
0.472742294889308 1
0.510131110700653 1
0.503222533613395 1
0.453597903117482 1
0.571079151657927 1
0.532159919229246 1
0.461803048295709 1
0.560851556338625 1
0.427221052490392 1
0.54256414601291 1
0.43953698877109 1
0.586683152048961 1
0.522359172704632 1
0.505637294811094 1
0.600878041666515 0
0.497306681236514 1
0.470660600326734 1
0.517291035294803 1
0.539503664738462 1
0.491988272807927 1
0.548449862016062 1
0.512559015071466 1
0.494257866837273 1
0.542088022700197 1
0.46951623376162 1
0.498953354087106 1
0.514167014082704 1
0.463551957361049 1
0.470505599491922 1
0.512944108783298 1
0.540824731160434 1
0.490043440424593 1
0.4708727056606 1
0.428052824907193 0
0.502958116016766 1
0.423117831989076 0
0.458725708404706 1
0.451653615451977 1
0.515393896191815 1
0.54241792035824 1
0.559762496544123 1
0.475564700196382 1
0.469708848666598 1
0.503580699360574 1
0.467949221104606 1
0.537756470842105 1
0.46932808229909 1
0.467909349437879 1
0.478869633798752 1
0.491308162403774 1
0.463080451954997 1
0.531268007369549 1
0.515489026021903 1
0.408726050077831 0
0.479446995710657 1
0.430360675551214 1
0.49253366008483 1
0.518121207568108 1
0.487116562823705 1
0.472657138483152 1
0.513598573440697 1
0.532606277476866 1
0.530394208522849 1
0.452381198568332 1
0.542387244669434 1
0.464157288911726 1
0.504105005842939 1
0.43434341417948 1
0.45847375636882 1
0.438916749830443 1
0.478448421018299 1
0.444268435772799 1
0.442405620831698 1
0.454333879196325 1
0.47436969739549 1
0.53884735506811 1
0.517548901282723 1
0.474673494361094 1
0.552148840553325 1
0.501503204808696 1
0.510613595703137 1
0.433393206191436 1
0.519298277141868 1
0.434195246119089 1
0.437685893896905 1
0.590065804792226 0
0.553526531694438 1
0.528126498965129 1
0.530884115849961 1
0.530702565199083 1
0.548147854891462 1
0.464842341966515 1
0.497694638674234 1
0.555675717618898 1
0.508267774687583 1
0.443779387334333 1
0.450835522846353 1
0.586734794444981 1
0.471616566562466 1
0.43679523249246 1
0.463418655638516 1
0.46288155369511 1
0.472613195322818 1
0.481986731848682 1
0.510569025831723 1
0.548169663454556 1
0.529107808465717 1
0.388717406706321 1
0.51111877616851 1
0.451602837505618 1
0.55205701131612 1
0.461643346602294 1
0.543828862864958 1
0.542208164266173 1
0.517794449195165 1
0.519132124526436 1
0.508776013047107 1
0.481505714604171 1
0.469948207973907 1
0.535876526987781 1
0.440066490371883 1
0.46365295241304 1
0.546966205179677 1
0.478207664546223 1
0.544093890179053 1
0.490216759228756 1
0.458886208114749 1
0.483772085375831 1
0.532390970121546 1
0.460051280352632 1
0.484900163308203 1
0.51467048711684 1
0.474710660430537 1
0.522932634285362 1
0.607064719912974 0
0.518905191551942 1
0.519243001732039 1
0.50127635130165 1
0.561259051138628 1
0.461733663956692 1
0.522204640898355 1
0.569771674491142 1
0.504779566568941 1
0.486941210263903 1
0.48439571086043 1
0.516143586766571 1
0.501943125271561 1
0.489990187154159 1
0.432891009596068 1
0.503502583560118 1
0.461619287464705 1
0.485007532875491 1
0.462512933937945 1
0.56985120314889 1
0.523644815085243 1
0.436590455640338 1
0.467492835058998 1
0.468214087223917 1
0.482417387281874 1
0.522603262450664 1
0.438365947345344 1
0.484348593668654 1
0.487785934402048 1
0.53980360553961 1
0.475144799958556 1
0.479405065629618 1
0.565408031428114 1
0.451895912964462 1
0.511910268990759 1
0.450763434731782 1
0.534341433629908 1
0.546945422692504 1
0.510630720925217 1
0.431268064355459 1
0.521739471249706 1
0.452512473624092 1
0.49870434521366 1
0.521339886992675 1
0.508554985504886 1
0.522120684783067 1
0.471786535806848 1
0.577578204472991 0
0.508252681726005 1
0.466591415524365 1
0.531924752898959 1
0.509323944594109 1
0.496544216644364 1
0.502627320216594 1
0.41904866102035 0
0.515738766249968 1
0.476913178036186 1
0.459255210167091 1
0.466899795309292 1
0.391947990275503 0
0.564456546442856 1
0.467524643903066 1
0.436334491660017 1
0.43757712302271 1
0.517502567368723 1
0.503281090432449 1
0.516341154802942 1
0.472530648219967 1
0.451627897485327 1
0.477736992442014 1
0.424158723020703 0
0.513211743660727 1
0.500941606536927 1
0.465240421953805 1
0.423571607822172 1
0.519847282974565 1
0.522083338773597 1
0.563894170442417 1
0.50546679490803 1
0.514715597402368 1
0.493142748155937 1
0.433739669807532 1
0.507422553977851 1
0.510734294751113 1
0.545925492350518 1
0.481651519581721 1
0.461289909873 1
0.472162822551202 1
0.505976553804452 1
0.412159341151683 0
0.456849936000704 1
0.577012081221179 1
0.524801529218735 1
0.504836915561764 1
0.576089698045007 1
0.50301851748772 1
0.492642894392793 1
0.519008535893989 1
0.579420879529082 0
0.444168245032305 1
0.560382105868978 1
0.525095348613813 1
0.619282239853587 0
0.453108765813158 1
0.379555060063964 0
0.509122422730018 1
0.513659472219412 1
0.479410833580375 1
0.491510276532413 1
0.471062413325544 1
0.392245332080633 0
0.481941556321461 1
0.473176728423099 1
0.48535056163998 1
0.468752064327502 1
0.517328373961652 1
0.461891083111438 1
0.507343044106497 1
0.46652651714073 1
0.474043291021284 1
0.489301710722791 1
0.488495271389106 1
0.505725423472855 1
0.53852011704004 1
0.526040869832008 1
0.523540732002758 1
0.532265355728566 1
0.473362815829595 1
0.485974480334123 1
0.510541596944254 1
0.545914079125396 1
0.486468043382453 1
0.554163066188466 1
0.464217390482131 1
0.471774053253906 1
0.47316735475378 1
0.538275470701825 1
0.594069904575027 0
0.507415853492026 1
0.505046805914075 1
0.519753970982084 1
0.479915404431261 1
0.530961842052193 1
0.496984422190876 1
0.490199283611815 1
0.457653867291687 1
0.44858026440723 1
0.543357577050339 1
0.464677883334947 1
0.49449682882141 1
0.478392315758749 1
0.455500431641931 1
0.429922800726622 1
0.477416526497719 1
0.468014745275595 1
0.511897485781543 1
0.471998679637932 1
0.488691955921006 1
0.427856599351397 1
0.524716510324999 1
0.553203769114752 1
0.542190415311264 1
0.505045347321695 1
0.513333705279937 1
0.459512231190696 1
0.408669829622327 0
0.506344485774454 1
0.477715091956022 1
0.46835761042228 1
0.447568364270953 1
0.527140483957148 1
0.489808830689633 1
0.515189191858907 1
0.516637511885559 1
0.478645052758087 1
0.511142286806063 1
0.432116495710209 1
0.511923980169936 1
0.560764969297288 1
0.511607033131817 1
0.483844992242235 1
0.464642591492107 1
0.486601305827617 1
0.399077215709486 0
0.553301176712951 1
0.485781627276321 1
0.547148022684209 1
0.499209594861954 1
0.513403838801175 1
0.467436434918276 1
0.494294732424163 1
0.554766933179169 1
0.525537884086242 1
0.499902221518548 1
0.470634891538775 1
0.546326413208812 1
0.502033347494057 1
0.431010207030691 1
0.507388455433827 1
0.50146862436562 1
0.53859680879921 1
0.511998017650859 1
0.517799045003804 1
0.488277115279692 1
0.503551845346244 1
0.500110895512513 1
0.504379712143793 1
0.465043631611499 1
0.540121325824314 1
0.477917671324025 1
0.530414800988318 1
0.431106403178553 1
0.486622357021899 1
0.442302060085795 1
0.494998669730044 1
0.469524025433329 1
0.521255240557621 1
0.528992109593504 1
0.47531145408377 1
0.430821388786713 1
0.538191834532554 1
0.494562115923346 1
0.480693214354308 1
0.45249442234178 1
0.549132702193198 1
0.560648552921767 1
0.547482220970481 1
0.450916556433374 1
0.553138599299477 1
0.576526984597269 1
0.468392014786683 1
0.445262452996228 1
0.46871229477401 1
0.487347832347554 1
0.541745937940471 1
0.453193387426477 1
0.535147200260415 1
0.429166636486042 1
0.460089415671147 1
0.494223954187362 1
0.513156446391376 1
0.466750654561215 1
0.494108685018592 1
0.528647389619717 1
0.501966692972078 1
0.38030630833383 0
0.521983888698565 1
0.50088813664506 1
0.561260272483323 1
0.537983770498945 1
0.515289106150509 1
0.530215776364537 1
0.490232508894288 1
0.491636430283932 1
0.547332372789999 1
0.451951193897797 1
0.538354987586448 1
0.499993198881513 1
0.489682021572227 1
0.504200561648007 1
0.508758294964529 1
0.514663217697722 1
0.443275635073583 1
0.492535720139017 1
0.463975376180349 1
0.48693894717807 1
0.573986849648165 1
0.528098898568653 1
0.546063711700538 1
0.484987118336843 1
0.446421753061229 1
0.506996984531492 1
0.477283536486077 1
0.474090474238651 1
0.566420702003612 1
0.538885900329076 1
0.500758266969629 1
0.482483807943755 1
0.458996786449947 1
0.518705769605572 1
0.496945127478238 1
0.454743476933106 1
0.476604787036485 1
0.454213889903907 1
0.488672807979997 1
0.476523440643602 1
0.436503151760615 1
0.496520219263482 1
0.492164004396341 1
0.443972549097125 1
0.541624900906689 1
0.50204662981888 1
0.439782898946654 1
0.496045120383793 1
0.47445075830206 1
0.480986110184435 1
0.532822804221169 1
0.516222832094107 1
0.491087027308347 1
0.486124379010671 1
0.53409786588474 1
0.546396370332048 1
0.496144752192273 1
0.487438091954461 1
0.539954528358944 1
0.512941758880638 1
0.472730495879651 1
0.495643755556156 1
0.547750743405174 1
0.501968879432237 1
0.500945028526159 1
0.530471660289235 1
0.472650587655456 1
0.516772621459888 1
0.452640270336479 1
0.500312499775385 1
0.459955112192882 1
0.522169561753045 1
0.504138241039029 1
0.476164836821238 1
0.501472755288786 1
0.572712370384225 1
0.392146019089418 0
0.520951713207492 1
0.487926377299571 1
0.486873340189987 1
0.551423268260806 1
0.568425894132198 1
0.476987251061387 1
0.616270131219049 0
0.52638005495835 1
0.492663925658366 1
0.500008164330134 1
0.533259821139707 1
0.516837917563051 1
0.491405091700025 1
0.459368060162099 1
0.519974297084101 1
0.569074298128134 0
0.518413085854342 1
0.468299061548459 1
0.517345807979598 1
0.450617063114201 1
0.53453250774962 1
0.51683161882019 1
0.546931296048756 1
0.524544335369383 1
0.518793923883442 1
0.507680063508883 1
0.514209853390222 1
0.499971602183857 1
0.486773485090516 1
0.508897394049459 1
0.605054701572601 0
0.509337458660021 1
0.572757679067169 1
0.481192108112905 1
0.472404304662259 1
0.490547844651109 1
0.474928169122943 1
0.548293097587482 1
0.555320478344644 1
0.47084730191437 1
0.550741826082567 1
0.483524485055835 1
0.566502495001284 1
0.520677583815122 1
0.519032429825754 1
0.534097423096057 1
0.484689047495232 1
0.527295488466651 1
0.454903971908237 1
0.491776473390676 1
0.534015340747273 1
0.470614506503157 1
0.530492634191689 1
0.54308657984924 1
0.468711766191953 1
0.504762122241166 1
0.356745353949407 0
0.539899174412412 1
0.562524470142457 1
0.452643026811486 1
0.48158586979607 1
0.472565170309447 1
0.486071479176631 1
0.492030606180038 1
0.555537557886911 1
0.551310998017942 1
0.512320242200038 1
0.449558618861255 1
0.534725436105457 1
0.523547282760128 1
0.454489148633076 1
0.434394426775972 1
0.492741297010784 1
0.494105168554106 1
0.529758646963195 1
0.460720333726749 1
0.478108727133217 1
0.526321248068295 1
0.479278107479953 1
0.508771358789422 1
0.457725631348324 1
0.431748376360742 1
0.52014015866289 1
0.529071359662205 1
0.485473169825253 1
0.423854933797913 0
0.519951371514337 1
0.466453931888203 1
0.489490071311356 1
0.509490601322484 1
0.541854785646993 1
0.506649314101002 1
0.55276087125246 1
0.530107768388759 1
0.543493999793546 1
0.543318121531938 1
0.565473378330889 1
0.461891433415053 1
0.436466512400281 1
0.467994089662432 1
0.480721142489118 1
0.476357377856581 1
0.520700072819625 1
0.535313173782776 1
0.443506928608621 1
0.505545019415315 1
0.476679456270543 1
0.500812493343949 1
0.484156854758394 1
0.467952341516858 1
0.439253778521027 1
0.515901126570671 1
0.563134136708801 1
0.525968095343643 1
0.498642435425731 1
0.59406458252539 0
0.541179026743828 1
0.549945690491063 1
0.473569679233148 1
0.536799875193033 1
0.45767935801602 1
0.501727276537708 1
0.511254826018307 1
0.534851965937396 1
0.461274516038626 1
0.491635830919263 1
0.52793195045165 1
0.488407589044638 1
0.541963610760875 1
0.572966366774783 1
0.479226386943603 1
0.534584546659166 1
0.542580940570927 1
0.504522211858357 1
0.503343510212214 1
0.488694712962046 1
0.532517333733359 1
0.554734626897784 1
0.508184052167718 1
0.608769707291971 0
0.433220019655464 1
0.519907553012307 1
0.546866105807894 1
0.510706552938402 1
0.486345804751285 1
0.531090067238206 1
0.469096934058476 1
0.547902019089398 1
0.484527214605899 1
0.546785815518619 1
0.489916999439882 1
0.430883082984136 1
0.492318986923153 1
0.495427839435194 1
0.571464761608928 0
0.501092411825605 1
0.523195657329972 1
0.457646665810268 1
0.524473548668294 1
0.527174229368396 1
0.532736722795177 1
0.490042893942271 1
0.559427852051487 1
0.523590666466855 1
0.590314363446222 0
0.584921735005389 0
0.51211470627944 1
0.50375925734442 1
0.516067409822085 1
0.513037820502153 1
0.483401472078141 1
0.483841883374344 1
0.489272200668881 1
0.518124479897952 1
0.44236094996293 1
0.509991331063559 1
0.465855208500154 1
0.511480326494919 1
0.446204041224861 1
0.486675744881658 1
0.549557158722061 1
0.577472683784039 1
0.486810988340141 1
0.507296342259032 1
0.474749162247979 1
0.472708424382999 1
0.550633281103214 1
0.462520466450442 1
0.577443616976286 0
0.487743052188922 1
0.458725509466698 1
0.470867266512212 1
0.473234425476174 1
0.447737650464586 1
0.503521382234244 1
0.566232311145138 1
0.454229556946906 1
0.530813899473463 1
0.511213047846448 1
0.533204855737367 1
0.513468948558679 1
0.517097729551272 1
0.477305495053343 1
0.484260681878799 1
0.495200926606224 1
0.474693764407009 1
0.472829416309147 1
0.474337685879825 1
0.521280628714094 1
0.423215822406161 1
0.559504910797955 1
0.533914752918124 1
0.48892668355298 1
0.490708809068288 1
0.537294977375519 1
0.506101527728715 1
0.501533179435983 1
0.450453449577517 1
0.536405459765911 1
0.446018785011589 1
0.50033198030024 1
0.507789607517032 1
0.557109236415421 1
0.528977237189627 1
0.444756504260853 1
0.537559281042642 1
0.481677920514217 1
0.51600398299166 1
0.526922520395926 1
0.459463468062116 1
0.511813862981909 1
0.56371727752359 1
0.44302931034067 1
0.492539697676984 1
0.504973596072686 1
0.532962094464642 1
0.466449184603468 1
0.483920589562745 1
0.501297655798395 1
0.557284916177198 1
0.501304309832952 1
0.512154649976031 1
0.577348019499662 1
0.503900060309786 1
0.531312223958361 1
0.471964454831476 1
0.457314111657093 1
0.487733311606235 1
0.462076976573029 1
0.506574160157136 1
0.419269420037903 0
0.498562047873717 1
0.550251846860114 1
0.491891392721893 1
0.508585385892407 1
0.553788106329362 1
0.473729654430782 1
0.510584118777722 1
0.526993254824407 1
0.477288080742141 1
0.511305945168338 1
0.442524364249424 1
0.552980281080945 1
0.530258434288588 1
0.464234005723601 1
0.52199587580334 1
0.450979088677852 1
0.491631278529984 1
0.534341371479514 1
0.501345469195029 1
0.535889560069499 1
0.432400754995161 1
0.455558971752465 1
0.495251617626478 1
0.445495711494142 1
0.492315081541142 1
0.517112661706324 1
0.480120074084772 1
0.442862339882539 1
0.468632995791198 1
0.495773589325654 1
0.53241071388564 1
0.478282291126314 1
0.498804925172471 1
0.436240965049435 1
0.473601522000372 1
0.541988763780439 1
0.537250611190986 1
0.493678226492623 1
0.474717559407723 1
0.520206211597167 1
0.546630387476624 1
0.456167651903254 1
0.489231880986703 1
0.529972408607782 1
0.507053082059032 1
0.527166905479778 1
0.533161863994273 1
0.456381573715337 1
0.496124207590841 1
0.510222036106862 1
0.526772212893283 1
0.462843421906379 1
0.487909175886757 1
0.472660303770404 1
0.502731810347474 1
0.470805903252816 1
0.469304736663301 1
0.447801472433105 1
0.510955422098969 1
0.502719687190891 1
0.477475484737999 1
0.523571660481488 1
0.473138160242468 1
0.504207081089021 1
0.445322484736048 1
0.473940514720687 1
0.523576901210489 1
0.461535384599852 1
0.478281917935709 1
0.486767558386398 1
0.566190534570703 1
0.540291918653578 1
0.534244599213586 1
0.519852558587256 1
0.508210236109553 1
0.447721871780419 1
0.448548886542846 1
0.541992393374808 1
0.508540110191394 1
0.549250296129625 1
0.538841227154286 1
0.491313318270468 1
0.442755283931667 0
0.478313897253898 1
0.536148848384444 1
0.571231646668658 1
0.4956292480291 1
0.458507599648297 1
0.503596912433671 1
0.501102998035733 1
0.52655743693047 1
0.526635874497853 1
0.522468120068267 1
0.466577783736463 1
0.494638813489634 1
0.439313918349797 1
0.540205193972297 1
0.595638444010431 0
0.510632057409031 1
0.474408580608223 1
0.426553616484504 1
0.45302640866623 1
0.550890213795337 1
0.53159808563426 1
0.476518121276774 1
0.491506518874739 1
0.482334517029084 1
0.457693088595049 1
0.463289001974358 1
0.477816607182067 1
0.545463762197117 1
0.52226673411568 1
0.489272881337866 1
0.540321426237833 1
0.533896235451977 1
0.531263839644272 1
0.43663501676972 1
0.495690222480194 1
0.520076612742135 1
0.502130084240969 1
0.516564400366277 1
0.484622545246101 1
0.465309479460474 1
0.474556193059739 1
0.522971024254596 1
0.581849411499544 0
0.517699408421046 1
0.52046362442931 1
0.529366409107427 1
0.551332497990309 1
0.403173076409094 0
0.466795265226132 1
0.484351637327395 1
0.494546119188864 1
0.562487651203287 1
0.520392285969939 1
0.538681234403728 1
0.520288787564683 1
0.499431878772938 1
0.581922576671371 0
0.444536938374186 1
0.511565272561512 1
0.547793195962463 1
0.47855419983311 1
0.475955676612679 1
0.528054310567494 1
0.512864337071065 1
0.515003361374951 1
0.45327497545734 1
0.495034132744433 1
0.536667863782767 1
0.496080086664229 1
0.543705534675583 1
0.41987313031012 1
0.550178007448374 1
0.506429192526342 1
0.573888213972679 1
0.437786826221976 1
0.479751367280529 1
0.515363378221728 1
0.562117081842637 1
0.510817395708375 1
0.440849110253 1
0.547041900384099 1
0.542997339485411 1
0.510614098112308 1
0.488739957481256 1
0.574007946044848 1
0.508216845718407 1
0.520504530752392 1
0.553544406026708 1
0.57101307575993 0
0.507715898704721 1
0.530932312788215 1
0.545849337867115 1
0.435341003250409 1
0.570192801898621 0
0.483749965711769 1
0.555731932394459 1
0.508681031287146 1
0.506841119275459 1
0.518248774827212 1
0.48919746803465 1
0.528510249313335 1
0.527895511274381 1
0.477907810905993 1
0.427773234018996 0
0.503413899958381 1
0.54195600548517 1
0.49613385745905 1
0.553861534543058 1
0.473579395001473 1
0.510817008087393 1
0.512281874250296 1
0.546251229558919 1
0.484293312416431 1
0.546279824295037 1
0.529631137537544 1
0.492871916414716 1
0.468726896289297 1
0.41133710598432 1
0.537479626094588 1
0.521449161286855 1
0.480538631904442 1
0.420818798038766 1
0.442575296485683 1
0.540490342711593 1
0.458431895416589 1
0.434070559336786 1
0.539270574329187 1
0.504215613780351 1
0.47209631448695 1
0.642989375130786 0
0.547599200598026 1
0.495253048504592 1
0.453523373359549 1
0.539226329065659 1
0.5116073269638 1
0.468579683716485 1
0.496156121608064 1
0.490711563003694 1
0.481767673880116 1
0.451751181121738 1
0.534058350290904 1
0.491184894581635 1
0.509970771014315 1
0.508250858984665 1
0.472594228981068 1
0.541933558107257 1
0.478990413966079 1
0.520592516213872 1
0.495479795150078 1
0.618863929664398 0
0.525587878918476 1
0.497372499769354 1
0.494234147800871 1
0.526739760950158 1
0.532438432428864 1
0.487923625877182 1
0.509419764960453 1
0.481268406106643 1
0.521555373462501 1
0.468856872741094 1
0.512783730909803 1
0.494355195300802 1
0.552349447247907 1
0.494316262431014 1
0.507363154037541 1
0.450858357043133 1
0.560703610977326 0
0.516839440554484 1
0.499128531385587 1
0.475557816046533 1
0.551286740274389 1
0.452342696478249 1
0.462212785708547 1
0.537304168897658 1
0.539339717735012 1
0.54718137388841 1
0.46256649977731 1
0.489610850148616 1
0.537141534753832 1
0.462038334413772 1
0.508791669342551 1
0.509400394254238 1
0.464968850454256 1
0.531381276003716 1
0.471428336372468 1
0.499902713219653 1
0.511585259883164 1
0.427361458786981 1
0.497760062336483 1
0.505674802871415 1
0.480504637259146 1
0.447779740912908 1
0.499120780623019 1
0.598821431079464 0
0.474498657106795 1
0.486678402781216 1
0.472811207459661 1
0.463002453035266 1
0.450107703180251 1
0.458483336886939 1
0.489412555871342 1
0.514784310048351 1
0.516851326043123 1
0.613458298643903 0
0.526051838654577 1
0.619772762120637 0
0.499740815655805 1
0.482106399512643 1
0.498399008058937 1
0.480770796010635 1
0.514766728797682 1
0.56205409548913 1
0.457966485910571 1
0.49125677479358 1
0.481197386027354 1
0.523094649639384 1
0.531653393894052 1
0.477085014377201 1
0.514326122318349 1
0.524780324236565 1
0.449000305373554 1
0.499014587515691 1
0.491463475767563 1
0.472024301180456 1
0.492189391036893 1
0.461587426742862 1
0.497940251003201 1
0.467791474709198 1
0.456148450696483 1
0.530324096751809 1
0.533615851595065 1
0.481415316925664 1
0.487430492998908 1
0.575949507859762 1
0.505522314405587 1
0.517485569288739 1
0.541817369905658 1
0.496132845614634 1
0.536887306534111 1
0.47754827665474 1
0.535640434116068 1
0.487980187068172 1
0.543988558989584 1
0.481356248465932 1
0.448579394227898 1
0.452833405224311 1
0.547526566108468 1
0.532942331601937 1
0.46192341612575 1
0.496304010443437 1
0.582336367163002 1
0.448319390026905 1
0.522818104278247 1
0.519764256519216 1
0.452429054047825 1
0.47896478737135 1
0.398914725642178 0
0.436578649727277 1
0.481336088835077 1
0.5182750931932 1
0.542129604615394 1
0.484267230307015 1
0.487841322282462 1
0.488939719848575 1
0.428551017613655 1
0.529381954132623 1
0.483143145464375 1
0.498356217917114 1
0.501503312260402 1
0.514390586453136 1
0.395588772212256 0
0.533018278644948 1
0.528091795287591 1
0.504740710464951 1
0.51519506811711 1
0.47107758058923 1
0.463072319635792 1
0.532838241269941 1
0.577054993147067 1
0.500093261529763 1
0.488626559788311 1
0.486641874849874 1
0.493720828638185 1
0.506827330150228 1
0.565682353300902 1
0.473377216332585 1
0.522245862860994 1
0.478540081071476 1
0.432587178636016 1
0.482645066866628 1
0.475324258882263 1
0.519925036956302 1
0.551076967116098 1
0.47869594910839 1
0.568989332211239 0
0.530361778644324 1
0.514651081484982 1
0.488161348091099 1
0.444697720917802 1
0.50633672997129 1
0.469488850164016 1
0.478347230530137 1
0.445492178558424 1
0.551668379438217 1
0.440561941261441 1
0.527718520477218 1
0.55271880037864 1
0.576943284685345 1
0.441296379773961 1
0.455271020747119 1
0.533083588425795 1
0.503963731036287 1
0.528943569791199 1
0.5060589216786 1
0.504466498052373 1
0.504357870674652 1
0.473679599947075 1
0.50428228292915 1
0.441590089307256 1
0.483870894024443 1
0.461928542917571 1
0.490962772352951 1
0.47640822982524 1
0.424455048495548 0
0.507245065676954 1
0.542442606855487 1
0.514858455485665 1
0.523465827533001 1
0.453267858994398 1
0.522254762610116 1
0.484343570153627 1
0.526206305179764 1
0.497171296358461 1
0.467298004536311 1
0.548321526046375 1
0.473042084440824 1
0.52054513012454 1
0.478006478906395 1
0.463568735331976 1
0.497949458501634 1
0.443240138383039 1
0.557579281677812 1
0.504558074772347 1
0.541388351223015 1
0.419782498788148 1
0.524784218927657 1
0.525564666189875 1
0.494363045760121 1
0.529894059610402 1
0.486676089797792 1
0.475814303193723 1
0.476653753129932 1
0.491616726719587 1
0.511711745991747 1
0.452843869694455 1
0.396683888876684 0
0.471118856044237 1
0.491217263499128 1
0.474586371527331 1
0.525931771964409 1
0.437149452885618 1
0.450665412661632 1
0.533058423060174 1
0.508369322644818 1
0.453125529166393 1
0.474207883018499 1
0.520379168265815 1
0.528605303399492 1
0.557055057403734 1
0.511036635902188 1
0.478247205251106 1
0.54932434908969 1
0.512515539942166 1
0.553412236617154 1
0.505357206377661 1
0.541078215977169 1
0.535084668373935 1
0.473791315840262 1
0.54594131594462 1
0.452703784081683 1
0.50274351239795 1
0.560589409347111 1
0.444397111855072 1
0.520957745551488 1
0.541187194923044 1
0.505341770192548 1
0.520950770328984 1
0.468466712466851 1
0.52249875564123 1
0.514488876549519 1
0.477246233968916 1
0.511280774038064 1
0.546907101377062 1
0.51657739574328 1
0.467937019276386 1
0.433386933467028 1
0.485114901744946 1
0.428955817444853 1
0.515406620902667 1
0.410013394063253 0
0.444986657641295 1
0.559195127292452 1
0.542849430315901 1
0.450429814094808 1
0.524578185881827 1
0.51155730514289 1
0.495695451276935 1
0.481572466787175 1
0.54196687006329 1
0.564650730383339 1
0.484519643196909 1
0.511736145407164 1
0.533824098196638 1
0.524823470531203 1
0.511310103542514 1
0.464154921679627 1
0.54621509215917 1
0.503329822322827 1
0.432417695913389 1
0.562757036798835 1
0.502858178126955 1
0.493688001354721 1
0.555906967876689 1
0.475714668359351 1
0.494882131946351 1
0.491613877763981 1
0.503996705650775 1
0.524385241339534 1
0.478725101603096 1
0.442107080166497 1
0.50086256737631 1
0.496566898514463 1
0.512592651889545 1
0.487624625218688 1
0.487907079918174 1
0.447130187653287 1
0.578084598317931 0
0.495709114482367 1
0.558177450963063 1
0.487281314042062 1
0.540425141718632 1
0.503632982653473 1
0.448644135834735 1
0.5483359172091 1
0.514444486177991 1
0.459264504912373 1
0.444493164405201 1
0.480265393577321 1
0.496885362597265 1
0.459838619871569 1
0.571406249081539 1
0.528705378435709 1
0.539823857500328 1
0.547687438661753 1
0.471632845362258 1
0.508974001483901 1
0.493217277162382 1
0.490680742987573 1
0.56524360321664 0
0.464553869723245 1
0.445797208958448 1
0.497707955255135 1
0.469583520972083 1
0.496652100987502 1
0.512685221289718 1
0.467437743679112 1
0.520005312204211 1
0.524153678809769 1
0.546325000534147 1
0.449286443291698 1
0.492967327417555 1
0.475557462992107 1
0.536361413621827 1
0.557147357004891 1
0.49689220305365 1
0.436048813295362 1
0.492829732471551 1
0.476077612318707 1
0.550556394418853 1
0.479847955074088 1
0.501186685109542 1
0.487663392206107 1
0.552647493177843 1
0.501900285644066 1
0.510639104753696 1
0.517983324560824 1
0.482945441879218 1
0.533442166498479 1
0.493404483146725 1
0.523837031218307 1
0.490263459767586 1
0.54205829701144 1
0.504084976087503 1
0.465070975020537 1
0.549146455082863 1
0.555767848015994 1
0.499182327485565 1
0.518492662018373 1
0.485510068072074 1
0.49294037878026 1
0.540878517447542 1
0.50387403912472 1
0.426954827265922 0
0.476102534357615 1
0.563284634069237 1
0.500619816256927 1
0.547815513613258 1
0.488362253570036 1
0.490330295379069 1
0.546391089516372 1
0.456501152468995 1
0.553549984639593 1
0.470959832929054 1
0.500164552883003 1
0.441883042368844 1
0.488848168925714 1
0.563528634419519 1
0.467688826765179 1
0.615571563333307 0
0.460340962892052 1
0.548019279164494 1
0.481715053427981 1
0.504011281261643 1
0.491337524591114 1
0.508564964076603 1
0.469874092257206 1
0.520255316503412 1
0.555913877260059 1
0.498976795045164 1
0.520895357777862 1
0.477983435659262 1
0.500623831221874 1
0.471240534736108 1
0.454961022572307 1
0.518064787534474 1
0.43896843119173 1
0.479552713955033 1
0.406345489759662 0
0.474265727585489 1
0.532315029235707 1
0.447654055045916 1
0.541303765579665 1
0.516057911212691 1
0.478439822850085 1
0.504672163682234 1
0.515683810987428 1
0.492127880877724 1
0.538542951483863 1
0.51208471136909 1
0.527601790654618 1
0.525074944093079 1
0.481586835849027 1
0.552622376514646 1
0.476122479352138 1
0.417813457369721 0
0.466864577185791 1
0.41378147721003 1
0.501072005657139 1
0.516868752009401 1
0.517926583451563 1
0.434361403352546 1
0.497975218605662 1
0.507250448497695 1
0.492477940841864 1
0.519781084210905 1
0.485688192030477 1
0.541694269439018 1
0.494681513413355 1
0.456134065274522 1
0.544348607736035 1
0.46291968850757 1
0.451888955375461 1
0.484640272656108 1
0.515157021726939 1
0.498909460599127 1
0.563576913204772 1
0.499255497930791 1
0.582570955630951 1
0.564550970164459 1
0.463512997994744 1
0.608020241915208 0
0.479417200929231 1
0.490101761414426 1
0.502969085863788 1
0.490685088974321 1
0.569483047122453 1
0.503468164970117 1
0.487368900514835 1
0.577169037482905 1
0.507325436265419 1
0.56530761282752 1
0.48611337688103 1
0.492320167605752 1
0.438143646136361 1
0.496857334057308 1
0.48840126069958 1
0.542872461906939 1
0.520458646022381 1
0.480771294379441 1
0.420129029057611 0
0.468136326066595 1
0.556171445761398 1
0.509005232683118 1
0.473336544080436 1
0.492344898728511 1
0.462142076879783 1
0.49645780636857 1
0.497426995715741 1
0.465494651437105 1
0.494305170858629 1
0.571173776112841 1
0.519735479684444 1
0.554796047783485 1
0.536303462977536 1
0.459099070986784 1
0.550673026822265 1
0.460329089410151 1
0.477931555311639 1
0.512094006019137 1
0.494414221303398 1
0.516808364785755 1
0.578420600211435 1
0.489053854411442 1
0.525127694675017 1
0.5451246747458 1
0.452612984644854 1
0.556665387304653 1
0.579866336584408 1
0.440531847755781 1
0.513620771917003 1
0.504072745166739 1
0.489477791107655 1
0.513841414230829 1
0.461655300759042 1
0.545362967216232 1
0.464760915937622 1
0.512205500510687 1
0.492506871660177 1
0.465364064014727 1
0.448137056049156 1
0.506686607338154 1
0.524510181812336 1
0.492977478906902 1
0.52107185414786 1
0.509261866604308 1
0.500180342947063 1
0.409422242216367 1
0.493075291013753 1
0.541560533920039 1
0.498472790774519 1
0.483586448867991 1
0.478172305299228 1
0.575484103781219 0
0.487338977727593 1
0.495864319975552 1
0.516431308790194 1
0.50815784781279 1
0.495376304249569 1
0.533675888699845 1
0.488516857163518 1
0.462712847890048 1
0.494868194166038 1
0.453175183126289 1
0.537363376933435 1
0.468845259257991 1
0.513303932426234 1
0.503320644838712 1
0.429560027412728 1
0.489489868696025 1
0.522919887537859 1
0.454800525877431 1
0.473440561422183 1
0.52171785430276 1
0.484761342733069 1
0.540531607030479 1
0.524132685338374 1
0.498554708058087 1
0.477635114100506 1
0.498764344197715 1
0.480470784390272 1
0.485502363065202 1
0.473459646946455 1
0.501682777646892 1
0.487875795475346 1
0.546301535175341 1
0.537260782173186 1
0.467272339616271 1
0.574099367132234 1
0.530552686833149 1
0.501681925696417 1
0.519775176717647 1
0.497430585890039 1
0.528615476142624 1
0.511776417167801 1
0.503743293692347 1
0.515072681993582 1
0.430419137270622 1
0.511216905624996 1
0.525157682504224 1
0.50124817207556 1
0.5296535148197 1
0.509629432205062 1
0.550607278143534 1
0.41934155865877 0
0.543393515298587 1
0.472624635707506 1
0.429228795307585 1
0.496379256689716 1
0.534258762171379 1
0.432069596595225 1
0.466779001950747 1
0.539388078039997 1
0.509407170714145 1
0.454499529906503 1
0.555453675935178 1
0.476999884998203 1
0.50735015676815 1
0.467341306072036 1
0.462998022336827 1
0.449350397095329 1
0.47402720858924 1
0.480140637586899 1
0.490220705428932 1
0.477416800610731 1
0.497797196769424 1
0.496118479529677 1
0.447054237056725 1
0.501289022837652 1
0.433124966928456 1
0.521357409826764 1
0.519221836834716 1
0.556478334861973 1
0.542946588554955 1
0.4787305185403 1
0.52776834052897 1
0.444653269415108 1
0.511393554902754 1
0.547886077530637 1
0.443557920177785 1
0.524743369600884 1
0.505592056840368 1
0.502306737666714 1
0.447966951893825 1
0.486797953604944 1
0.513339168391247 1
0.552831403089486 1
0.547568656490775 1
0.412254672402527 1
0.527782582746436 1
0.483700949165543 1
0.494443366518565 1
0.445929360166081 1
0.483953374093379 1
0.549025930254541 1
0.461264876541913 1
0.471089865074579 1
0.507220273259506 1
0.565076419018045 1
0.39662048992987 0
0.507300829856937 1
0.430656995320921 1
0.544373412427244 1
0.548728931205319 1
0.508850073878338 1
0.481090997932768 1
0.509781522803533 1
0.512347786154749 1
0.512166991927457 1
0.532315100467168 1
0.503926230690619 1
0.450756191522582 1
0.510255117336361 1
0.520986703393515 1
0.523296462650834 1
0.472535721055588 1
0.517543757283927 1
0.576889107035688 0
0.535674329858372 1
0.47660022350446 1
0.507824879118452 1
0.452410280324831 1
0.477598164609184 1
0.576101219978417 1
0.381011822491132 0
0.450780549425597 1
0.50992838011677 1
0.542992775405814 1
0.507910128893691 1
0.516390256171431 1
0.529814108584152 1
0.543134464965346 1
0.53528244004888 1
0.565613749618612 1
0.518936811388711 1
0.42440245456379 0
0.552126941338378 1
0.493465402657319 1
0.530049585117933 1
0.424196747996137 0
0.440223673606641 1
0.530221909982744 1
0.521315048625196 1
0.501008735306191 1
0.546366475650813 1
0.521754577467182 1
0.446626147934349 1
0.519996710480604 1
0.590798144003063 0
0.514636955400864 1
0.512428124834756 1
0.49214966713076 1
0.483872745480734 1
0.539065002727422 1
0.572503854880123 1
0.486727295550204 1
0.560420607890763 1
0.474542147786542 1
0.533431631912236 1
0.476225130817381 1
0.393523581754613 1
0.588658643499319 0
0.465421100260282 1
0.478780277033126 1
0.552366003657957 1
0.523668286677079 1
0.511577829503362 1
0.499864654580015 1
0.502970025989143 1
0.493645614820075 1
0.524326570649071 1
0.522760424810975 1
0.473217376282009 1
0.509065586597659 1
0.434541918307543 1
0.534010674641626 1
0.467695255559371 1
0.53971063812945 1
0.478468933928784 1
0.511411021163989 1
0.511409322348015 1
0.480692720197719 1
0.496580731878886 1
0.567000817614931 1
0.512776291067366 1
0.531943152295005 1
0.520015671718524 1
0.51449562444832 1
0.519481932560904 1
0.499197861097233 1
0.490486540317135 1
0.433600389710588 1
0.453185566724707 1
0.478112616568592 1
0.536409634038093 1
0.46808055397976 1
0.502529810566935 1
0.528230290281282 1
0.516411486874744 1
0.478408135648087 1
0.520120056675196 1
0.553212593354665 1
0.511627744096916 1
0.528001454754465 1
0.492021272673323 1
0.488560928382931 1
0.522153206563286 1
0.501290726477421 1
0.592287802110313 0
0.452537672232804 1
0.446465217863465 1
0.492295270131651 1
0.449034382229441 1
0.491960643691669 1
0.529018362858864 1
0.480584375533162 1
0.472310239740903 1
0.546571806289354 1
0.467677034778775 1
0.525630147440417 1
0.487799409718602 1
0.528718001851801 1
0.445972894182774 1
0.397025567128818 0
0.526558980233516 1
0.530291342510708 1
0.519118661242152 1
0.563533802051912 1
0.557804308895638 1
0.427590312207813 1
0.474381224159365 1
0.477140323690987 1
0.464583784667022 1
0.432599912406374 1
0.517584306932765 1
0.536972562604391 1
0.437051072841 1
0.558733599629566 1
0.525450285605168 1
0.547612339105882 1
0.517392161683806 1
0.498972103198782 1
0.526075103865975 1
0.567008843364745 0
0.52639558572674 1
0.462426090092009 1
0.509679744341105 1
0.56005942883952 1
0.494207478080892 1
0.514836305999547 1
0.439570121394351 1
0.526554681843248 1
0.493942963354093 1
0.543842805840348 1
0.498314582496549 1
0.481496895545485 1
0.460804294068237 1
0.504014076839202 1
0.506747321175454 1
0.491133594895421 1
0.535481337958536 1
0.500307141469732 1
0.474610197537023 1
0.469498059835449 1
0.531935822649562 1
0.506665112076625 1
0.49192294387224 1
0.493282792783206 1
0.52309285250348 1
0.579459292568577 0
0.465179178535592 1
0.514768767338808 1
0.450994797483391 1
0.465762857125127 1
0.534142741266848 1
0.486374614548552 1
0.46706139777139 1
0.493526079547257 1
0.441391115435235 1
0.459497163401709 1
0.489332896367266 1
0.51026264685232 1
0.505205424174862 1
0.483344367465562 1
0.603912927918191 0
0.483537947575223 1
0.530505822841523 1
0.533878304990487 1
0.477550582906828 1
0.383831322759853 0
0.432374340904131 1
0.540786810074772 1
0.49313503447819 1
0.466419568230666 1
0.528540906888652 1
0.474548230199144 1
0.523856225448942 1
0.463118132274184 1
0.535966002684069 1
0.518686201593331 1
0.448106163675272 1
0.525755687166543 1
0.49087599854055 1
0.422832922819024 1
0.463418160124838 1
0.521008036300745 1
0.466125886061285 1
0.474694889085823 1
0.556148808412333 1
0.413817495950224 1
0.52205803841495 1
0.494668306792244 1
0.473835008351247 1
0.428221672895457 1
0.422614019265305 0
0.526387176940108 1
0.466882128195226 1
0.471706914418222 1
0.494765191057841 1
0.520021764149217 1
0.509461080777724 1
0.503090735682336 1
0.518059572475662 1
0.514255321819954 1
0.505848438872418 1
0.473169823588457 1
0.481972797380185 1
0.475146689683314 1
0.483801428229698 1
0.519685471601095 1
0.576759933747209 1
0.514794904291883 1
0.470668954641316 1
0.507787026228894 1
0.45486487179307 1
0.509450608785511 1
0.444464299943372 1
0.565608509509964 1
0.40298608399901 1
0.458107365373537 1
0.508584111847037 1
0.483704006675311 1
0.520708919681009 1
0.528247067610296 1
0.592690332374892 1
0.494194316782336 1
0.489150934078519 1
0.514270579662568 1
0.576706386272045 0
0.496044106128388 1
0.410877583810226 1
0.472167739917371 1
0.538221284604057 1
0.467858870790001 1
0.534125370215715 1
0.498164166248831 1
0.480642671310771 1
0.477414929959547 1
0.541803010823864 1
0.477956291231924 1
0.450666518370445 1
0.485174245957074 1
0.515358036650929 1
0.445268879582067 1
0.476684804690793 1
0.523352093029682 1
0.539061721413283 1
0.464152921005046 1
0.564160137427125 1
0.484289929935198 1
0.455803636509458 1
0.476709011097198 1
0.437622105492287 1
0.578162484931569 0
0.422661847320936 0
0.493344298039477 1
0.475990983989826 1
0.411693653335633 0
0.496678372231862 1
0.431148980095675 1
0.488055767193845 1
0.546775849648959 1
0.515242736437818 1
0.512953099101076 1
0.558998963327613 1
0.488189100751371 1
0.517518698940663 1
0.543794708496876 1
0.562623608884353 1
0.456247538514268 1
0.47170675744456 1
0.505302117274945 1
0.576180483937721 1
0.511706440521242 1
0.47392166465886 1
0.464991691694134 1
0.50514133013588 1
0.501134425032896 1
0.431470829740251 1
0.485045103079228 1
0.539600942417975 1
0.40416308396556 0
0.448869337871018 1
0.492278919799781 1
0.497972852114066 1
0.454947327349672 1
0.493926870423224 1
0.463288666699858 1
0.526266254754914 1
0.556844381396716 1
0.501173221050579 1
0.467736747203655 1
0.476380269235667 1
0.466169479048653 1
0.39428105648493 0
0.504262956457127 1
0.51162332951715 1
0.448531380719002 1
0.508411607303853 1
0.435183011080836 1
0.520915670171976 1
0.523047402160024 1
0.5418456358939 1
0.474314503748124 1
0.513107391004911 1
0.470292123162099 1
0.459446569921838 1
0.469287954073989 1
0.517742968221167 1
0.440160372335933 1
0.523670185176542 1
0.516668513372187 1
0.536499895499403 1
0.53726787948637 1
0.48578944240221 1
0.565924378052015 1
0.544052982821702 1
0.469091189159658 1
0.529015526560912 1
0.548024859112468 1
0.482100169062581 1
0.485309060623663 1
0.475424052405587 1
0.539519123312355 1
0.486784530163616 1
0.469072002933779 1
0.541368493638447 1
0.562952354060721 1
0.513444283250499 1
0.488224262716529 1
0.512102755314809 1
0.562984940989308 1
0.512688019167652 1
0.489986317816303 1
0.560893876870376 1
0.520169479246698 1
0.5149284217368 1
0.475477271250584 1
0.541655699304269 1
0.529373964792111 1
0.474322061510349 1
0.456135796214722 1
0.473375828123589 1
0.502226988049114 1
0.535820858444552 1
0.451087419330811 1
0.526593404461988 1
0.54567818773722 1
0.428070936997907 1
0.504258613802231 1
0.478520575384952 1
0.450515707235413 1
0.549246990252073 1
0.504708522843674 1
0.504057925134574 1
0.542820353560719 1
0.475866762462194 1
0.49415264880349 1
0.577866550370867 1
0.472082191064359 1
0.490652286230821 1
0.421077576616101 0
0.513402098332438 1
0.553084853804924 1
0.4965817869727 1
0.46745383334762 1
0.455398429995729 1
0.45741328988271 1
0.473470477926441 1
0.512497164484202 1
0.585074223734936 1
0.480691286846123 1
0.507665494345581 1
0.460932590260328 1
0.498271475944594 1
0.518234351160225 1
0.580564563094626 1
0.487888853674891 1
0.481092348484277 1
0.427277641059772 1
0.560995305064024 1
0.492025940080425 1
0.52078698405683 1
0.476542123565053 1
0.514743038855613 1
0.512725165669146 1
0.541346729513834 1
0.550338404586874 1
0.537123582908297 1
0.480626993528194 1
0.494133081291907 1
0.542173962632593 1
0.501687050567604 1
0.535314048132344 1
0.426621180509778 1
0.499171115466936 1
0.495458816388531 1
0.487748475052411 1
0.511334466882362 1
0.495152181181988 1
0.466129811867 1
0.504272992575347 1
0.47515393079707 1
0.551161703749986 1
0.467115796599164 1
0.516133739362955 1
0.495448063999297 1
0.474034099517974 1
0.473860841906324 1
0.454183113567682 1
0.453567459417043 1
0.481203371498348 1
0.437211610404806 1
0.471288914948098 1
0.49632944466452 1
0.457826066751548 1
0.494020814454478 1
0.446178423808093 1
0.511162756567613 1
0.474938819551448 1
0.547643499179057 1
0.483670390686683 1
0.584468757473552 0
0.515667579661704 1
0.517343424506321 1
0.500688295619923 1
0.487418622683131 1
0.496904323578439 1
0.49724099806671 1
0.472689548692154 1
0.504210996194198 1
0.510302664622442 1
0.520366008649739 1
0.485102388220176 1
0.569937533648278 0
0.540532583570792 1
0.493397655696 1
0.48863509220222 1
0.513173413580853 1
0.537302541506678 1
0.450856082546712 1
0.518109322540147 1
0.480043574463113 1
0.523331499081744 1
0.469295856046196 1
0.550631666332526 1
0.536480137726501 1
0.473419781327742 1
0.471071100478045 1
0.562460772073457 1
0.448220876728972 1
0.53426930862866 1
0.491302507384224 1
0.502204012086164 1
0.519647232903287 1
0.542287031972655 1
0.51289900727929 1
0.464437059129247 1
0.566114525945927 0
0.512959500836116 1
0.500026953431586 1
0.501008756782153 1
0.493152991262123 1
0.502768937136407 1
0.504333989280973 1
0.451834741788613 1
0.447176721082571 1
0.455034404012437 1
0.491221893754596 1
0.518239293023062 1
0.487073768464176 1
0.538506135353041 1
0.452673705279096 1
0.535842749076215 1
0.485279259524423 1
0.412839409366811 0
0.499367838793902 1
0.516065380521196 1
0.479966498560342 1
0.528939473588392 1
0.558049141142452 1
0.466967276392947 1
0.456468864650161 1
0.477145849224071 1
0.55167040927525 1
0.494538847979482 1
0.54211931825636 1
0.494381382348701 1
0.535042435078467 1
0.488432119674426 1
0.520699286171121 1
0.564017565537166 1
0.38399978554696 0
0.485080023012284 1
0.573846928567275 1
0.429321486589075 1
0.44539158140898 1
0.542978624187593 1
0.525948239675069 1
0.508228353220146 1
0.492830951092956 1
0.458978229784396 1
0.550524713660938 1
0.523200885843465 1
0.584882644743553 0
0.563383377263468 1
0.53075084147756 1
0.469501261104913 1
0.506794474517042 1
0.524148745095664 1
0.511917513722643 1
0.460348398545316 1
0.496820178804248 1
0.5683009882257 1
0.525811488519352 1
0.495198504779704 1
0.497780085111499 1
0.459741995285967 1
0.444246240168422 1
0.519882227278899 1
0.571627784811132 1
0.551204663891888 1
0.486413325924615 1
0.515879848335895 1
0.452961317873608 1
0.479774377777323 1
0.574577512186223 1
0.468676468166445 1
0.581645023773022 0
0.43714460021587 1
0.512603639332302 1
0.461576241339748 1
0.476781654829309 1
0.538807683173393 1
0.498129454349777 1
0.567866268362018 1
0.50844994682568 1
0.534439818111455 1
0.5030831407554 1
0.505520521226858 1
0.521642059733798 1
0.500036842349526 1
0.505395538410156 1
0.491879396356719 1
0.416714231092969 0
0.491170634592166 1
0.500747504011361 1
0.514086696196523 1
0.498962112926067 1
0.505351666078753 1
0.51998547351494 1
0.499024444047293 1
0.449158067016863 1
0.480824156043581 1
0.572642574367886 0
0.467477870960906 1
0.51228588788066 1
0.45440141896178 1
0.464743533837121 1
0.487865551068952 1
0.483854609501089 1
0.521446000375956 1
0.498367403987888 1
0.509292609241352 1
0.494083450074313 1
0.511386411344968 1
0.475065857910334 1
0.479809319310631 1
0.547176893693248 1
0.499326996804208 1
0.52883421495903 1
0.487200977577559 1
0.48603543066896 1
0.57627026327112 0
0.537835597067201 1
0.508697334781373 1
0.518415402965411 1
0.489890721008595 1
0.523459139418798 1
0.49518794656801 1
0.442476615331467 1
0.53075473940974 1
0.521144378283374 1
0.553467726084585 1
0.458709862573512 1
0.510708650498616 1
0.456148212771304 1
0.531346446703313 1
0.510777716757169 1
0.485616352212401 1
0.436461118786433 1
0.516330105859778 1
0.47994259863221 1
0.481017127346203 1
0.569490301062886 1
0.480669731487124 1
0.486392066211186 1
0.405351770041141 1
0.512931167657511 1
0.536298345439254 1
0.497604738880191 1
0.418301518187048 0
0.599716581225432 0
0.529567254963893 1
0.524611717581206 1
0.497513698769168 1
0.418677551340678 0
0.488905741532456 1
0.43323376716618 1
0.500758592620541 1
0.525971426493646 1
0.506835811614954 1
0.497939236024132 1
0.542818198423201 1
0.524153324608373 1
0.564958688276675 1
0.469942106714092 1
0.48572332749953 1
0.596830772695639 0
0.504538566779429 1
0.486263174860321 1
0.477569199283572 1
0.490161485546209 1
0.469623180664179 1
0.482799492278134 1
0.553183619995851 1
0.526734221105161 1
0.520695445758663 1
0.51526026234784 1
0.549734421147795 1
0.500753860693015 1
0.562839204095519 1
0.437792315891814 1
0.481075222614038 1
0.442930204664967 1
0.554676185374167 1
0.483187088621524 1
0.532334241089828 1
0.54518773064983 1
0.520582012180409 1
0.502553018298285 1
0.482686854501656 1
0.480717369337052 1
0.543928021031328 1
0.52426791196995 1
0.519917346878516 1
0.492397897279586 1
0.517593471956468 1
0.504306035119671 1
0.485995686033465 1
0.529532505943401 1
0.518351972575516 1
0.442731103281789 1
0.505210783541201 1
0.530310368549304 1
0.53149906552703 1
0.530051540128042 1
0.472176377371514 1
0.464439773266922 1
0.49658764277206 1
0.501233740377812 1
0.47396337602031 1
0.516030568587956 1
0.543557581372211 1
0.513041129488597 1
0.524056594231594 1
0.485637003419996 1
0.462126618912256 1
0.514609948959396 1
0.462932931405392 1
0.53037820454861 1
0.499824531265783 1
0.508858716516481 1
0.519277237986436 1
0.484846799424571 1
0.532244261291766 1
0.550770614438136 1
0.462628310423106 1
0.497239402956527 1
0.547375755836631 1
0.524734923796154 1
0.515347076770058 1
0.430276740776396 1
0.518571696098699 1
0.473620169682948 1
0.534149627792719 1
0.516402799327505 1
0.482330228723906 1
0.480617858858571 1
0.452027898671589 1
0.507676520414576 1
0.407533915954539 0
0.498655393616772 1
0.499125423158512 1
0.528326931911746 1
0.507769993002028 1
0.491005361733937 1
0.537065392803725 1
0.483313330041699 1
0.424733003323912 0
0.530506153048826 1
0.456980465057764 1
0.481362298633776 1
0.497372179764583 1
0.505872168932792 1
0.473358706168614 1
0.545185940372722 1
0.539818336680732 1
0.548353914973369 1
0.535568985638512 1
0.425314816096635 0
0.477263398878584 1
0.497663431391329 1
0.482193416058481 1
0.49241396057707 1
0.507136408628173 1
0.483152660036931 1
0.474044317413456 1
0.465261823686671 1
0.487481401340969 1
0.485052686952011 1
0.472803164262025 1
0.46971700714679 1
0.519988059903808 1
0.491840447805733 1
0.536455294549852 1
0.498400142272957 1
0.46253345794403 1
0.471803186142534 1
0.537099150067296 1
0.477728234664637 1
0.52534296560923 1
0.473519611703092 1
0.546255223197115 1
0.435022475416641 1
0.436005335013843 1
0.509936164685463 1
0.481224480802894 1
0.460559013669223 1
0.460231422124015 1
0.497501256041324 1
0.515906431691704 1
0.500485524307124 1
0.493174003721306 1
0.579065221199351 0
0.488071325692555 1
0.506227249599517 1
0.508371305673663 1
0.543843876455355 1
0.467476579152854 1
0.556144715733375 1
0.487670092200173 1
0.481244598133542 1
0.469267496935495 1
0.532170196626257 1
0.532237102537241 1
0.469998920036777 1
0.504573220750425 1
0.532894987519702 1
0.499802318805854 1
0.493046431712855 1
0.576241206530945 0
0.529500973362862 1
0.561193623668768 1
0.560137001838687 1
0.511742557369203 1
0.485395864361561 1
0.521245389533236 1
0.472759449476763 1
0.530987545890104 1
0.557632516853381 1
0.536939667225969 1
0.444305995629169 1
0.529875711548645 1
0.522706749456487 1
0.542234442354254 1
0.464025019867793 1
0.519068146919176 1
0.520514587246529 1
0.548666654273969 1
0.476234321576576 1
0.512679835719142 1
0.475226246701086 1
0.47217582319868 1
0.495421256543329 1
0.461424625347401 1
0.521969627538617 1
0.488328511915025 1
0.54154514306641 1
0.498576873109805 1
0.52560515252283 1
0.531589535626287 1
0.496471417097231 1
0.55959835611564 1
0.561127359452414 1
0.515466272331914 1
0.531159101735758 1
0.47472763497467 1
0.505706139887977 1
0.548371500297648 1
0.501395035777073 1
0.469441168322825 1
0.453771515983721 1
0.482956745933579 1
0.506431147927223 1
0.536713279756024 1
0.540687429539366 1
0.42458106230826 1
0.410670937576607 0
0.506890547244206 1
0.539329022217634 1
0.554499443298742 1
0.531029402069422 1
0.499327650295548 1
0.502155895239194 1
0.503254260350015 1
0.55065603448501 1
0.487256882134728 1
0.487999454153287 1
0.537339526713359 1
0.498067489219474 1
0.534382538086503 1
0.542907747526866 1
0.501350446563149 1
0.542202141313515 1
0.537192855471386 1
0.471886278970903 1
0.493067095698259 1
0.600882144897496 0
0.502074893735077 1
0.504026988707854 1
0.519768581498984 1
0.443799703127823 1
0.546873867545831 1
0.536342580457552 1
0.525130262686724 1
0.541245020558092 1
0.512787872824555 1
0.511869451521218 1
0.456025600626901 1
0.534190269521004 1
0.494912713157927 1
0.541078560538164 1
0.491679162397242 1
0.518558285761311 1
0.538348637696734 1
0.529029171840143 1
0.486308922947493 1
0.503516218417026 1
0.49476279462437 1
0.439636308101334 1
0.499295019836035 1
0.490951157999502 1
0.494633034732058 1
0.520468968544531 1
0.513762699376175 1
0.505729721221999 1
0.483492348670343 1
0.539533116520157 1
0.544988164107921 1
0.463377572517285 1
0.553700926503941 1
0.473863753041995 1
0.570309286848883 0
0.485034596836191 1
0.542949673033247 1
0.475611838940929 1
0.517228809845172 1
0.519176127284245 1
0.486424973147208 1
0.473569558493779 1
0.519456875566656 1
0.563515629044249 1
0.474686430466529 1
0.524070286006305 1
0.452492473690871 1
0.448923107847638 1
0.534406201224604 1
0.498740887403636 1
0.492694314097639 1
0.491071652210369 1
0.424491224534277 0
0.568885145130026 1
0.542190011255855 1
0.445529215065219 1
0.519695546896215 1
0.535046983113308 1
0.536611523080674 1
0.508265096071359 1
0.45009375630216 1
0.507402708863698 1
0.528735585670471 1
0.506539160344516 1
0.480589733210989 1
0.453708324156752 1
0.510128477335009 1
0.48369538136424 1
0.532003784343263 1
0.45795570918811 1
0.553046191521986 1
0.542003078597391 1
0.484046533479414 1
0.497734346354668 1
0.446401465855958 1
0.528592525927196 1
0.548943192498603 1
0.494588390218142 1
0.529362738119077 1
0.418548495293958 0
0.529860071030169 1
0.461519953959078 1
0.524059503649038 1
0.476294969941432 1
0.575054281183183 0
0.537154540866653 1
0.517786357565627 1
0.441855264106774 1
0.490531770399314 1
0.513419557129531 1
0.455093193278268 1
0.537777077658782 1
0.408113184042873 0
0.504831630136606 1
0.486631451447062 1
0.46187070799667 1
0.501996217276679 1
0.459683180135562 1
0.506301759145084 1
0.564115850079419 1
0.441089493181438 1
0.592926755514958 0
0.486459847142246 1
0.475601001594209 1
0.49062305782622 1
0.508369509453148 1
0.495819941438969 1
0.49271858992861 1
0.509315225744398 1
0.506374398845193 1
0.472544907028796 1
0.519215566375285 1
0.531744850364664 1
0.486992735682851 1
0.497454583652947 1
0.514609303500594 1
0.49103048973842 1
0.525000599594556 1
0.473861176665121 1
0.487615590226773 1
0.433041588355231 1
0.4625060324382 1
0.542654381909943 1
0.544685659468235 1
0.541408445950729 1
0.51043921562688 1
0.530868698994709 1
0.483874408403985 1
0.506167033599173 1
0.507440560903529 1
0.48190929209407 1
0.489730698097368 1
0.470140099737636 1
0.452288073555624 1
0.5303330083214 1
0.501201398609264 1
0.518578252944456 1
0.538900090218562 1
0.537872103542701 1
0.5064689960583 1
0.529464763656052 1
0.455645084174217 1
0.521823726440363 1
0.530330127357652 1
0.47807784490386 1
0.501243239311271 1
0.450447848760019 1
0.514215369820411 1
0.544518503897247 1
0.496820476142786 1
0.455073715235695 1
0.531476377477785 1
0.458456924381582 1
0.535207073270384 1
0.450621046078213 1
0.435230602440793 1
0.611024403049331 1
0.489290557410028 1
0.453798181110068 1
0.507905074083456 1
0.430416051481499 0
0.511959340198099 1
0.498224080169572 1
0.528421562713958 1
0.511055944359542 1
0.464398653319982 1
0.535241836460583 1
0.564309232703233 1
0.424091107764264 0
0.559159981999989 1
0.478924243634277 1
0.491176284856734 1
0.519478171529511 1
0.512215520998479 1
0.450878321580602 1
0.55419255814532 1
0.512355084402638 1
0.459613664967738 1
0.491258833472528 1
0.454879772316866 1
0.532827512380924 1
0.45333123305973 1
0.470957232778864 1
0.622143572366594 0
0.547004122569939 1
0.502659841246329 1
0.532990667823763 1
0.495917368119424 1
0.484033623375607 1
0.533956725979912 1
0.5101761388058 1
0.553669435799646 1
0.486889603745655 1
0.446888836450462 1
0.482332108823933 1
0.567457940350696 1
0.523757388480093 1
0.555486729705673 1
0.479789284657418 1
0.487809651717758 1
0.461942749419022 1
0.477985423062807 1
0.487267388364766 1
0.498795690712609 1
0.494428663319686 1
0.491367342205998 1
0.496804426065288 1
0.49998983751755 1
0.512631559525428 1
0.508039781205335 1
0.492335271511404 1
0.474461086918121 1
0.517905661383982 1
0.461216026375723 1
0.437923471049151 1
0.490794116410705 1
0.534885436877233 1
0.567505210480308 1
0.435737170972875 1
0.4993151916367 1
0.528135946648946 1
0.474822779417057 1
0.518160351030282 1
0.552381138235478 1
0.464829083809297 1
0.518069924171212 1
0.516173175247365 1
0.48346323926749 1
0.472290451772826 1
0.532929605476923 1
0.503429011427259 1
0.520149551492541 1
0.455581496174051 1
0.555463263609219 1
0.545393557486526 1
0.477301162296638 1
0.496014453339186 1
0.482582568895776 1
0.550278715675841 1
0.470019292669403 1
0.54544566086467 1
0.523079041445265 1
0.456598844735955 1
0.533872748942196 1
0.509566434560091 1
0.530553331680046 1
0.522237557776177 1
0.513424700332871 1
0.568134856585647 1
0.561941365352201 1
0.477780177998378 1
0.535604408373263 1
0.563319099834512 1
0.476547063236275 1
0.548516256362418 1
0.525387485903268 1
0.486560596636685 1
0.50658373651876 1
0.47037276989039 1
0.491986757035483 1
0.514914747074689 1
0.531403778839385 1
0.472915610419277 1
0.491123035055507 1
0.539592192612349 1
0.466116845456865 1
0.504212728970448 1
0.561394639560019 1
0.509247541413825 1
0.496833732556362 1
0.529280570840445 1
0.476090747219605 1
0.472286999632943 1
0.505112393999569 1
0.532558599248975 1
0.471925239067393 1
0.557165029272305 1
0.44884661255968 1
0.513668254241739 1
0.472627219474362 1
0.481580482801456 1
0.513891082315132 1
0.547730929845551 1
0.555574493638865 1
0.547936864287082 1
0.497218719538408 1
0.572767395439919 1
0.508839784812495 1
0.568119642819853 1
0.458425615462297 1
0.538480773938796 1
0.508815980803645 1
0.4417950488538 1
0.427155695757438 0
0.520047268801547 1
0.516817856120719 1
0.484572374278579 1
0.508027649635963 1
0.566314608338627 1
0.46930015873007 1
0.422779526546626 1
0.554331219852313 1
0.507219319369401 1
0.444633153203884 1
0.514241462718564 1
0.484136479138695 1
0.510035501284722 1
0.501898739802858 1
0.476643656344343 1
0.417445957575579 0
0.529072500322233 1
0.509746595805288 1
0.482595144204308 1
0.542122871822231 1
0.536345770804742 1
0.514777957586844 1
0.528314503357249 1
0.458416023084207 1
0.52581864908378 1
0.468681240392752 1
0.488674802468601 1
0.459619550363397 1
0.492493924247044 1
0.572558691748416 1
0.560646751273082 0
0.48959468705985 1
0.452223010918742 1
0.474914673378995 1
0.52212652966116 1
0.516633821868786 1
0.521842026216285 1
0.41508674615338 0
0.447175320063308 1
0.512329303668608 1
0.456832768490768 1
0.44601211900305 1
0.468811931204592 1
0.442011942811638 1
0.526424598734903 1
0.457365013945819 1
0.518935626277965 1
0.498547776853918 1
0.487904338524763 1
0.419958192174262 0
0.459620970643355 1
0.533449230246942 1
0.473655625783059 1
0.544764075208073 1
0.432818021527283 1
0.426506041727364 0
0.537835823473281 1
0.525100237998812 1
0.487414045752953 1
0.499169693242634 1
0.500734413469714 1
0.531655286976882 1
0.510594248145414 1
0.508630856035066 1
0.514974256590039 1
0.474816154634177 1
0.469668774351958 1
0.504999376561578 1
0.509608918533767 1
0.536439576672907 1
0.531748123125889 1
0.487498899338194 1
0.513234698846659 1
0.450694846335916 1
0.574503192181072 1
0.461854854320415 1
0.470153402175167 1
0.455256444768575 1
0.452962347088198 1
0.513239279007843 1
0.409145784155527 0
0.496765095594432 1
0.486922052930055 1
0.467888210748814 1
0.491398336472101 1
0.507194500130093 1
0.513257177360148 1
0.551372409565049 1
0.510845894612095 1
0.53054231569485 1
0.516092817877864 1
0.542900865731933 1
0.534386844415425 1
0.503510202634296 1
0.547523908735574 1
0.480966645737067 1
0.467951534849861 1
0.504648492417003 1
0.559204928920178 1
0.503273715527478 1
0.50943958628263 1
0.526890231311903 1
0.553046900375594 1
0.48338081950726 1
0.411411998935762 1
0.479192615727037 1
0.543656880945532 1
0.492420624818481 1
0.509873816310614 1
0.439506981261772 1
0.554420289942695 1
0.529290717743046 1
0.49424024080245 1
0.436226460304279 1
0.446779290744723 1
0.480688866457125 1
0.504795242119508 1
0.449063491673934 1
0.51722672339418 1
0.480722504947661 1
0.516218117118707 1
0.546899042061403 1
0.483408325097291 1
0.530208111442097 1
0.432728359787859 1
0.567997830661215 1
0.516188259353948 1
0.491155903563829 1
0.514025010908392 1
0.502893497296873 1
0.539608092114437 1
0.544747828966433 1
0.484750352772506 1
0.599019151107246 0
0.535016291155102 1
0.528902204622611 1
0.453655100601102 1
0.519688814195899 1
0.446936391694906 1
0.505388402433201 1
0.437063435541231 1
0.525390313032062 1
0.446987587431789 1
0.491939878662652 1
0.511892258190616 1
0.535449416226324 1
0.4607296076473 1
0.510673515901044 1
0.498317866813178 1
0.505226497098711 1
0.441185922444656 1
0.439083240676877 1
0.46797934635593 1
0.505452982278135 1
0.432177403556573 1
0.567876091643943 1
0.536466341416727 1
0.453991239931147 1
0.515305223753728 1
0.548334511167969 1
0.447037436789584 1
0.471148405198614 1
0.460760746793695 1
0.504097267752438 1
0.551704322261947 1
0.573274209626282 1
0.442517262372741 1
0.45960401165451 1
0.509993844620399 1
0.538433111088274 1
0.486798418783174 1
0.483066627001055 1
0.51745008180408 1
0.620347349928706 0
0.49807154224831 1
0.393750738546856 0
0.482506572277288 1
0.504447398829285 1
0.550209338330885 1
0.516062510298334 1
0.520607364188628 1
0.483323417709849 1
0.438181057067424 1
0.533608075475205 1
0.504769012790186 1
0.44179717662183 1
0.48926920370051 1
0.514707431771483 1
0.499643359443312 1
0.530889629909192 1
0.500853531554252 1
0.498398483890439 1
0.505316968365861 1
0.514652537788171 1
0.417190599124532 0
0.470782142470417 1
0.511556377398168 1
0.563834713678319 1
0.537539610146489 1
0.540693937382077 1
0.441797199315551 1
0.540716145773788 1
0.507523712274374 1
0.506431854366017 1
0.549867883866108 1
0.540077198994172 1
0.536366955610562 1
0.589071404138189 1
0.485125558765968 1
0.473862404551818 1
0.548137871171216 1
0.480109305915932 1
0.606091107045642 0
0.503037596006146 1
0.564508290698179 1
0.492985871328417 1
0.570305921645543 0
0.524515108156554 1
0.448583496571764 1
0.528235578098844 1
0.478358310338738 1
0.471895443247635 1
0.536228401859317 1
0.497413335237911 1
0.503790019983694 1
0.496470276438941 1
0.498341217786064 1
0.512322117731999 1
0.496932750176726 1
0.479848043285733 1
0.550168945044332 1
0.505680043997679 1
0.380001682862131 0
0.537913686138897 1
0.436270817503175 1
0.472650734966571 1
0.467825820579627 1
0.471418008780675 1
0.482363540858239 1
0.501437938746559 1
0.479187472738402 1
0.494805383733054 1
0.477952310271327 1
0.486467402505456 1
0.495127901259534 1
0.508838349483439 1
0.520611416368388 1
0.537258497773439 1
0.443132833072183 1
0.499716644372433 1
0.499269809009883 1
0.512409145910946 1
0.452138000574579 1
0.457666441359376 1
0.491550787259088 1
0.531483495061727 1
0.487379444860105 1
0.534044693409045 1
0.520874542168949 1
0.515964765995313 1
0.502111620032936 1
0.510118937985644 1
0.467111867868602 1
0.471286318650613 1
0.490704081071975 1
0.431798394928499 1
0.451867608833118 1
0.503245187105222 1
0.560059767564132 1
0.460259766280696 1
0.479213805753311 1
0.477099447604622 1
0.481032871012945 1
0.548207422359809 1
0.464043542891188 1
0.489007354382424 1
0.534625124899495 1
0.543541149213776 1
0.536569228784077 1
0.524150767419102 1
0.503699294558502 1
0.454994889255009 1
0.453413362175908 1
0.519912905030901 1
0.549191947175754 1
0.476609349133522 1
0.462627906681759 1
0.531604053176294 1
0.428695281042463 1
0.493415350428205 1
0.508814705023347 1
0.437689737713643 1
0.458244877371964 1
0.48889678797433 1
0.515099657874962 1
0.461004967227499 1
0.524179880162452 1
0.54941505869189 1
0.525609761157362 1
0.554530721741614 1
0.501030980352711 1
0.520105615284678 1
0.535598639351477 1
0.523328285333451 1
0.508189077381181 1
0.454067210136483 1
0.477077906376996 1
0.426904234841749 1
0.512677823073156 1
0.479651013338101 1
0.527296963088313 1
0.505697715855701 1
0.460511613531958 1
0.470512415394782 1
0.526521773540351 1
0.592253722699485 1
0.476547709083011 1
0.523350969536207 1
0.490281947405137 1
0.484607480830852 1
0.529967918708087 1
0.609265817173662 0
0.496628583444453 1
0.505191620749595 1
0.494957737309521 1
0.430095755865194 1
0.529924666147949 1
0.484885649984173 1
0.561045245263595 1
0.505223773022552 1
0.585249485295646 0
0.453350473855091 1
0.437869988438814 1
0.544375857917558 1
0.535797059173308 1
0.456093622766082 1
0.542831296140043 1
0.482636620315675 1
0.524820687359794 1
0.498574939540898 1
0.50899269389991 1
0.475213656799893 1
0.528861434577187 1
0.499806275614846 1
0.53089877061759 1
0.481121736253908 1
0.521907186676752 1
0.541633688315883 1
0.489505880983853 1
0.513702256463495 1
0.494931399358527 1
0.515387095286572 1
0.550719226123602 1
0.501519404486425 1
0.49755223173232 1
0.498917827798483 1
0.453820206020591 1
0.508929184389307 1
0.574890218056464 0
0.497524585326904 1
0.514794011105506 1
0.493046662520715 1
0.489245649362756 1
0.511004891643015 1
0.489199937298261 1
0.456574627862055 1
0.510325683989173 1
0.523305717999079 1
0.535400325180336 1
0.454468568241492 1
0.520032805493337 1
0.512528907599331 1
0.525233993885132 1
0.560566469893877 1
0.5290212072844 1
0.511972143420591 1
0.4849502861303 1
0.538659028782151 1
0.491168874006241 1
0.505988346315732 1
0.529637795929629 1
0.546988462959081 1
0.506433646073053 1
0.538601194644046 1
0.476314078814651 1
0.49008193604377 1
0.428673232793777 1
0.446898322153457 1
0.481830272107284 1
0.532540021343289 1
0.478247223124645 1
0.550351528245261 1
0.467723279865483 1
0.507390748265736 1
0.514488395207653 1
0.561727245582229 1
0.487965723922243 1
0.471705911736736 1
0.493012464927717 1
0.536229740787383 1
0.467036667354155 1
0.496209070167196 1
0.494664664800082 1
0.496290361741437 1
0.551027395311984 1
0.52171448805521 1
0.45415722623867 1
0.506840194210862 1
0.515979755349445 1
0.53305809025439 1
0.487535171281702 1
0.49860568693407 1
0.4911033852066 1
0.529485636357854 1
0.414401424891978 1
0.528693787369999 1
0.492139178104612 1
0.562923210298338 1
0.56445598169583 1
0.564349363781829 1
0.462159392222281 1
0.522776241744092 1
0.463058399591937 1
0.453980147455534 1
0.496240199694411 1
0.48898806158277 1
0.465351825039009 1
0.509994898011718 1
0.464008497240902 1
0.523635948244593 1
0.46282471486908 1
0.457604010985063 1
0.475698086121273 1
0.4256754132742 0
0.5182760038563 1
0.563957592331401 1
0.527725550360729 1
0.519054005410053 1
0.484724576720261 1
0.498445942156259 1
0.444058651662931 1
0.571239499949524 1
0.438409624209928 1
0.572875151312359 0
0.523723923081063 1
0.475322848203326 1
0.441843086387152 1
0.537755264463731 1
0.448860572968867 1
0.463922719714083 1
0.514599915693726 1
0.517817386313352 1
0.565686029832986 1
0.520186642071371 1
0.510829934856442 1
0.551243187216775 1
0.481465852382139 1
0.496796043430355 1
0.476192603386871 1
0.467676527455581 1
0.516307869205987 1
0.461545779055168 1
0.496641763385991 1
0.484890623750276 1
0.459034839834965 1
0.488135500327888 1
0.481874503238593 1
0.551118050014759 1
0.529868829547028 1
0.514046315129591 1
0.516283499020506 1
0.451451265877279 1
0.396634213818479 0
0.429573750771417 1
0.440601653907723 1
0.462615173403848 1
0.518064971886568 1
0.562531529701496 1
0.514172412874625 1
0.42727993915375 1
0.477983477531749 1
0.529294097797445 1
0.529296618691259 1
0.475424736088351 1
0.502118149351252 1
0.514812718796822 1
0.531711388144886 1
0.481599113859593 1
0.435515962252337 1
0.512446418342911 1
0.502277477914657 1
0.525726268726514 1
0.476666121694321 1
0.484119021419216 1
0.478993741160666 1
0.544121161743927 1
0.494883893832795 1
0.50359213379387 1
0.509266709123513 1
0.508783310949512 1
0.481300167002523 1
0.533470503745574 1
0.461296564795487 1
0.511535220772026 1
0.509770210894769 1
0.469969506061492 1
0.609875022343389 0
0.47365849539818 1
0.466683499572652 1
0.44122500375111 1
0.470369668677414 1
0.508738589886256 1
0.558878155268045 1
0.507103817646565 1
0.540903950258486 1
0.490163581966897 1
0.463887394680417 1
0.496094717117042 1
0.499346516714052 1
0.483133258883714 1
0.527412149337465 1
0.498702094553339 1
0.494330311484008 1
0.519308256177195 1
0.56813573486473 1
0.45805926299655 1
0.454744695799071 1
0.484161911785067 1
0.490055708930377 1
0.509078898123978 1
0.539986355325096 1
0.509636574738822 1
0.559223904972069 1
0.508465943728419 1
0.449292021246612 1
0.482459174292961 1
0.475528090866812 1
0.560646560595379 1
0.532089850581528 1
0.539984218598329 1
0.496286496689475 1
0.513273649019511 1
0.450521113251983 1
0.534370057279046 1
0.537965860486326 1
0.51559971160367 1
0.527613048841734 1
0.528555298483643 1
0.519545892069463 1
0.455206268660651 1
0.528435647738642 1
0.499499893972991 1
0.4685943990998 1
0.517805625676561 1
0.507555607622972 1
0.48519712224384 1
0.461625303763476 1
0.563555802709886 1
0.489963558023614 1
0.545954110629634 1
0.50390833618685 1
0.491580709365105 1
0.485460467089331 1
0.491929110387624 1
0.505179601214801 1
0.53992316395016 1
0.453776324005387 1
0.499508306850901 1
0.514237236268165 1
0.440409820126047 1
0.511675642347122 1
0.491764923070173 1
0.480438940405924 1
0.555334870151087 1
0.424221955737696 1
0.500806188068422 1
0.518840193482611 1
0.484561113735605 1
0.536020517996301 1
0.522423375466644 1
0.528303685525675 1
0.534749657272242 1
0.467393537670267 1
0.488414363950589 1
0.430806727045826 1
0.51889649590745 1
0.535691301727949 1
0.473436395128699 1
0.528259401981649 1
0.492788775281655 1
0.535781234827754 1
0.509257646453081 1
0.592074379601518 0
0.523196456871869 1
0.503190109996267 1
0.484251705489159 1
0.512857266583983 1
0.441783759789387 1
0.431928395386406 1
0.444774705428711 1
0.529001195586548 1
0.50842715503017 1
0.439471682846277 1
0.505089926132357 1
0.496347518408217 1
0.482454281126797 1
0.572487624930746 1
0.54113497514316 1
0.513831032304377 1
0.462369785872161 1
0.464049776744001 1
0.470230576879846 1
0.489592468038399 1
0.478227095065222 1
0.54175282297216 1
0.461634101022295 1
0.628833023630429 0
0.529326551965226 1
0.494785087605384 1
0.524065963233911 1
0.530584280092862 1
0.504390048975559 1
0.500509445484106 1
0.50652425312397 1
0.525965198690411 1
0.508391313365125 1
0.490708019814978 1
0.48581146984487 1
0.683996510862014 0
0.475867109013057 1
0.488621318889423 1
0.506166258115045 1
0.453652300697623 1
0.507106860742832 1
0.514762984705456 1
0.592427327401207 0
0.443194322191722 1
0.488595759263789 1
0.556992056250993 1
0.544408847829029 1
0.509633149865297 1
0.439942889626966 1
0.457480776784207 1
0.517047816928484 1
0.403592051987675 0
0.549754906520369 1
0.562499835452288 1
0.500903732722841 1
0.504792562673381 1
0.467828183805485 1
0.48176099269977 1
0.492969640807639 1
0.489978486443467 1
0.552381831419345 1
0.49097185201315 1
0.521654508731872 1
0.515738611897435 1
0.515808132053468 1
0.558795426038028 1
0.567892574113408 1
0.497786538918528 1
0.470315133316488 1
0.51256625452113 1
0.560972450919486 1
0.504288813155696 1
0.521355309253039 1
0.529246308630968 1
0.441582724164792 1
0.495052389090147 1
0.510971852283031 1
0.506332868940579 1
0.493814777859217 1
0.488020246621001 1
0.503238461161434 1
0.442027497563826 1
0.517902356373618 1
0.526536140431794 1
0.467188296410819 1
0.530338369209774 1
0.579093607695806 1
0.549354739941681 1
0.383051995901806 0
0.525531895764214 1
0.537757398121439 1
0.537801693274063 1
0.503776504982453 1
0.483090954185074 1
0.559413380071067 1
0.523964646874734 1
0.450190636250043 1
0.467186349381625 1
0.546091568406356 1
0.55667135245129 1
0.528771375034746 1
0.518658805733929 1
0.472235619324784 1
0.492150470392529 1
0.464715993035508 1
0.490123984069411 1
0.533876580177925 1
0.477363062180869 1
0.456312519962189 1
0.496807030115902 1
0.479732106485128 1
0.453303910803934 1
0.503654856397814 1
0.519662436146404 1
0.599124506261019 0
0.548107128372463 1
0.486571952123974 1
0.557779577585467 1
0.484432992611172 1
0.473968085428422 1
0.492594145124756 1
0.518951613070152 1
0.527199192114451 1
0.465048230038612 1
0.511261854238618 1
0.504749286518063 1
0.526633873954479 1
0.509938741461735 1
0.524160493572481 1
0.581044427879988 0
0.482316474072643 1
0.477318516902216 1
0.550798223955399 1
0.473483496636003 1
0.503737118098796 1
0.481108413372562 1
0.497724185797631 1
0.520413537869187 1
0.457032549530288 1
0.515150510945283 1
0.500349266122831 1
0.464266018387573 1
0.474018310716097 1
0.492504010146821 1
0.544189019459283 1
0.438126317079012 1
0.559911752557825 1
0.497480956337226 1
0.51164489936534 1
0.547523288183388 1
0.528557143957501 1
0.50241110837913 1
0.475108095232971 1
0.537406167219905 1
0.488905915158854 1
0.522620181958898 1
0.513132244092982 1
0.460323002098859 1
0.519934274437016 1
0.515606063994843 1
0.554875604446656 1
0.500201049514995 1
0.513949495413804 1
0.490648926364336 1
0.491742933108707 1
0.411218421184503 0
0.537974432065163 1
0.529441270741293 1
0.549351644079554 1
0.450388963355757 1
0.544141092718029 1
0.499297240114146 1
0.569030554645624 1
0.499832285776713 1
0.490933890088317 1
0.505824453530854 1
0.490594108968055 1
0.466447263575171 1
0.519076120264292 1
0.517636521684761 1
0.487213209296592 1
0.47868363087893 1
0.471768496112262 1
0.478789002390809 1
0.462365044569347 1
0.529307872549625 1
0.521071099688825 1
0.473355493345469 1
0.53787302950804 1
0.450189538874731 1
0.504413943865284 1
0.584344854129939 1
0.482980493202294 1
0.534711793474975 1
0.496402064110324 1
0.560473170821616 1
0.479536959743043 1
0.57079023082557 1
0.538801650697617 1
0.478272715600344 1
0.490090591682266 1
0.508315398429334 1
0.459214474357775 1
0.499057630389147 1
0.496155449925653 1
0.45183409807031 1
0.455095248638806 1
0.531366040785234 1
0.437197977023358 1
0.458256990552224 1
0.499698402522601 1
0.505787607259841 1
0.50231119961297 1
0.429118434373384 1
0.533810453073629 1
0.522253594131062 1
0.583064315552549 1
0.521223208761209 1
0.396398878038354 1
0.508227576254784 1
0.496047338169708 1
0.484412837048354 1
0.529780727625764 1
0.518165147869943 1
0.518011585890024 1
0.508416469002193 1
0.50348566012328 1
0.54972950937974 1
0.497509946512448 1
0.582724472341165 1
0.415465051883015 1
0.551167205475331 1
0.562865884096029 1
0.564074965376692 1
0.508325366191085 1
0.488816735410726 1
0.513027177853864 1
0.507535995273245 1
0.481637448202496 1
0.477067012822742 1
0.475367172633932 1
0.454355339076699 1
0.479739147290841 1
0.494854996799587 1
0.544500901875927 1
0.526573187670474 1
0.537076809098591 1
0.544393512837524 1
0.435179314916923 1
0.586548798945168 1
0.518428204655522 1
0.552685586587011 1
0.504316913010291 1
0.522844644151839 1
0.540874684830301 1
0.473927095903574 1
0.549549627295174 1
0.449547845081863 1
0.486303429442311 1
0.448350038784733 1
0.46903180905099 1
0.434506141636018 1
0.516930275030154 1
0.486697780176958 1
0.443828222790664 1
0.49093754315253 1
0.465496909217607 1
0.471247935497993 1
0.439829111298896 1
0.516062806851656 1
0.521810747577328 1
0.479300980662226 1
0.528110524008627 1
0.47208327602408 1
0.498480230552497 1
0.446983013109526 1
0.591241718343422 1
0.517158757079495 1
0.538320439118629 1
0.474978021282026 1
0.546986544393005 1
0.538999328939407 1
0.516903156806552 1
0.499682069173007 1
0.431155950875923 1
0.520740820751296 1
0.481925252843876 1
0.461508501106587 1
0.54616168301487 1
0.50414883056528 1
0.488236199925517 1
0.536236093839768 1
0.445368711746641 1
0.534612063331174 1
0.492954187216089 1
0.507818450313203 1
0.489544064326812 1
0.47187945487151 1
0.525367229695115 1
0.526683530418737 1
0.562321427521417 1
0.47152529344356 1
0.559233836429592 1
0.547237919476527 1
0.482195391647187 1
0.500141359755119 1
0.534492104487014 1
0.505603660628437 1
0.401645038714604 0
0.504391347013271 1
0.480057857686437 1
0.528962340051085 1
0.508848033737228 1
0.534014413286904 1
0.552926644754241 1
0.45884605625365 1
0.433283669495764 1
0.622461118548968 0
0.497506481846779 1
0.477328639825578 1
0.543803161395446 1
0.46729753968883 1
0.482218100791474 1
0.510133816073324 1
0.539606509001727 1
0.489633801356607 1
0.484970777823232 1
0.538061097427952 1
0.49197457057838 1
0.465307657993681 1
0.543630039491036 1
0.511939391997835 1
0.486943018181642 1
0.453449624591022 1
0.51033634687991 1
0.570941948898772 1
0.50370179648521 1
0.598733716382854 1
0.586635872689572 1
0.515214030329654 1
0.524961207486907 1
0.464243263863287 1
0.514997236350263 1
0.491592467009262 1
0.446624197690287 1
0.462929584339295 1
0.498212839111456 1
0.497613943288169 1
0.470114435942632 1
0.464872394837465 1
0.432519367958381 1
0.491348962964381 1
0.541211495246893 1
0.506395837076476 1
0.483641952016148 1
0.512869561520184 1
0.468594246595859 1
0.484276007608915 1
0.463133219449126 1
0.459081790444175 1
0.52802675972291 1
0.45018330832238 1
0.492855437326176 1
0.534620171028033 1
0.523526854635905 1
0.564219114814343 1
0.488862415928332 1
0.503114382378968 1
0.536929150378662 1
0.526240743161475 1
0.48776363544338 1
0.473340452675359 1
0.544348196509858 1
0.548358550366471 1
0.473024039108904 1
0.394222713068462 0
0.555891203544939 1
0.504939463646418 1
0.448555407713102 1
0.548938542958589 1
0.506523003392962 1
0.523843094209334 1
0.534558717205793 1
0.469274120120215 1
0.540835784910126 1
0.446202707751424 1
0.40444785079056 1
0.479206722653301 1
0.453265256664324 1
0.571524289783915 0
0.522074125042836 1
0.502907132996483 1
0.558036912159919 1
0.513157556386809 1
0.513254879028706 1
0.490272519872798 1
0.463553238739389 1
0.51178278934543 1
0.449082784987447 1
0.580532219948135 1
0.509753954965832 1
0.462464647719074 1
0.54154347344425 1
0.526035278189039 1
0.480168320200221 1
0.460772240030969 1
0.444272030462382 1
0.457360417322267 1
0.582345677619399 1
0.505313043865586 1
0.400404581974271 0
0.468746711187272 1
0.467984606999861 1
0.489837517224273 1
0.577009779434682 0
0.488723725046983 1
0.465516842522389 1
0.565427436795035 1
0.486382923825784 1
0.487639069691459 1
0.491661836180434 1
0.441694044904176 1
0.499400967026678 1
0.535588314868633 1
0.539300644095999 1
0.485594426751744 1
0.497355664740094 1
0.481081959419896 1
0.511456594190405 1
0.45432707968415 1
0.494480998492589 1
0.444114504673371 1
0.480540796331314 1
0.473336034776807 1
0.544087072062866 1
0.467533661256005 1
0.511870733099621 1
0.47970844531717 1
0.46663786437497 1
0.468615521691514 1
0.495519822424483 1
0.532352778378588 1
0.48926682813287 1
0.465498955756151 1
0.540679293341179 1
0.475693213824646 1
0.478875101596709 1
0.52985765105678 1
0.546361322217978 1
0.415004301829855 0
0.478352734209236 1
0.491272603075398 1
0.553781582555834 1
0.484013811551859 1
0.533561128941703 1
0.486723698482177 1
0.474834178765138 1
0.539049510878319 1
0.547954325563616 1
0.489416459520025 1
0.526252518308591 1
0.481574595726383 1
0.468711472502291 1
0.565476359802163 1
0.540953998106884 1
0.501261177023564 1
0.540786689205676 1
0.50260985140813 1
0.522464133765449 1
0.512554696944666 1
0.515745727853622 1
0.530800489147623 1
0.551187787967107 1
0.518337898322783 1
0.471264749237858 1
0.541679872926746 1
0.505601628451476 1
0.461103844686891 1
0.55284338761692 1
0.497240297950018 1
0.429907580675406 0
0.568140030882443 1
0.523816055511687 1
0.494955917339049 1
0.465799640130135 1
0.518709519598211 1
0.464608540949908 1
0.498290481894455 1
0.476658943893216 1
0.530692643149533 1
0.549234974153397 1
0.543146128267055 1
0.544531293091583 1
0.526651361990517 1
0.57099083992025 1
0.473024562498646 1
0.531676585515493 1
0.52780115899996 1
0.519817317376871 1
0.510154140860083 1
0.478537517384259 1
0.498924202203726 1
0.506516677748111 1
0.537055339610736 1
0.460671945804328 1
0.527391496237911 1
0.529893145738192 1
0.473838432631148 1
0.517388365179528 1
0.441449658025804 1
0.52250610739644 1
0.548362256363247 1
0.438717066700081 1
0.494161920180982 1
0.51182813871504 1
0.473986750726376 1
0.515354243946409 1
0.511583452323917 1
0.526756228256265 1
0.489661235972608 1
0.503997449717373 1
0.557581564497601 1
0.490341288996444 1
0.505746837938414 1
0.51472030125325 1
0.518195190677779 1
0.510666857121451 1
0.539440302787141 1
0.510152775674403 1
0.502496488621925 1
0.500443670589306 1
0.487568444311774 1
0.537327664292666 1
0.460150477602704 1
0.450536791249123 1
0.524976298402955 1
0.492347794885166 1
0.458559243146884 1
0.449684896620959 1
0.470971125795301 1
0.474535092566682 1
0.516521656198511 1
0.486071547431227 1
0.5048381796895 1
0.540769803118509 1
0.47875139441935 1
0.56185333516515 1
0.531441691605459 1
0.450430250482899 1
0.493770664171861 1
0.500606413730384 1
0.542830836840967 1
0.51003909224304 1
0.461563401719574 1
0.483671765855767 1
0.539386388120756 1
0.48561320582309 1
0.469737338685374 1
0.481255878380763 1
0.486999520400476 1
0.513702388701371 1
0.512758058770653 1
0.562960545216256 1
0.513884872768809 1
0.51312358459084 1
0.543573902214387 1
0.545804423648768 1
0.492796430531331 1
0.534722621655792 1
0.50068199665132 1
0.505808090799017 1
0.54953576483994 1
0.519088667179493 1
0.503869370951044 1
0.496794075098026 1
0.475017573240159 1
0.514253996782523 1
0.513467814591597 1
0.517879411752536 1
0.512013946054436 1
0.442429926941371 1
0.591207305708895 1
0.579637764354497 1
0.495668021458058 1
0.443283619587697 1
0.548203092315949 1
0.502382514478874 1
0.463045555585657 1
0.545329645481706 1
0.547789065490889 1
0.522427285093267 1
0.554889416213954 1
0.475977792743606 1
0.483807913945561 1
0.509540500068442 1
0.490568892580068 1
0.47168257755538 1
0.526523915862889 1
0.496576449155819 1
0.457190281061308 1
0.534076839704022 1
0.492696230149251 1
0.576296174471327 1
0.466166624721523 1
0.535612644458212 1
0.441828574354038 1
0.505678224204663 1
0.575395741426705 1
0.450116319272379 1
0.558405801912616 1
0.495498378492704 1
0.54156532966927 1
0.405302044326713 0
0.517384047788419 1
0.496013837755175 1
0.554331144226079 1
0.491329432269406 1
0.486170373736954 1
0.459673899313014 1
0.481188404052297 1
0.54678858856847 1
0.458109573756345 1
0.472800235459262 1
0.508050704906153 1
0.378560537333246 0
0.564117903932761 1
0.478373385790697 1
0.54823615985545 1
0.514918646549064 1
0.387566295845741 0
0.519469066700271 1
0.491337168711008 1
0.484996846844274 1
0.478588098800382 1
0.483765376077571 1
0.548285272469119 1
0.500848792299308 1
0.560833458273235 1
0.442688614864751 0
0.46378198409465 1
0.478791183684091 1
0.493583588404694 1
0.497925637958564 1
0.488796371296601 1
0.4945407594594 1
0.513083413446846 1
0.565409226536675 1
0.426465586242829 0
0.51287757599736 1
0.534282290857467 1
0.566100213266419 1
0.52340768120998 1
0.471967381206333 1
0.471743508350787 1
0.47850958698806 1
0.501935049580713 1
0.448950875931162 1
0.433579451590607 1
0.422353511496905 0
0.471625468703104 1
0.519315096616004 1
0.500917587993216 1
0.454441914201865 1
0.529252202333203 1
0.4391917534043 1
0.509141855986588 1
0.507302753394908 1
0.459354593559887 1
0.522834837808151 1
0.50642274762348 1
0.509254935684699 1
0.524510219357744 1
0.539539723077011 1
0.521067761041892 1
0.474361861405421 1
0.444634722459088 1
0.493736942364889 1
0.544816415243827 1
0.498005788463547 1
0.492905878219397 1
0.447749873582274 1
0.459543544270258 1
0.436549303538824 1
0.488246457241099 1
0.469827825956971 1
0.478838560770826 1
0.510083878571736 1
0.503000736486723 1
0.477563045655765 1
0.420253799290772 0
0.49635925525623 1
0.568931511733191 1
0.525239916861458 1
0.557986999794893 1
0.47098148889012 1
0.532713199747449 1
0.502746990735615 1
0.56051838842691 1
0.558354110800761 1
0.510488757692371 1
0.481913981178398 1
0.490737616730723 1
0.484205096454401 1
0.43566337886355 1
0.501794637949115 1
0.50790218739963 1
0.484118747320099 1
0.534794399770017 1
0.547629787272167 1
0.518832087450356 1
0.459693561415949 1
0.518953098206833 1
0.503219944050333 1
0.588869153190443 0
0.499026564431508 1
0.476257552783784 1
0.442660204758055 1
0.486736568673796 1
0.488537774875544 1
0.515640130711703 1
0.512903094388614 1
0.469786175602287 1
0.475473521526037 1
0.525453079029059 1
0.500530756819996 1
0.555624132938583 1
0.485766662797364 1
0.521152345934264 1
0.544578146670307 1
0.524264015234167 1
0.499869007016934 1
0.437072331485448 1
0.458621790920398 1
0.536384718613087 1
0.534817438029042 1
0.436677933589009 1
0.469031368382501 1
0.524495420376055 1
0.484729532022291 1
0.528513656768548 1
0.516687714590548 1
0.460581454110324 1
0.523750461827896 1
0.544664049773483 1
0.52902506984338 1
0.525628090020944 1
0.454709692614526 1
0.462386250252712 1
0.540929270470649 1
0.494089822756005 1
0.530524792406053 1
0.498120546234053 1
0.515753980317943 1
0.502638772390741 1
0.443726343910363 1
0.471523357469458 1
0.515718337024193 1
0.503002271905942 1
0.476980588453891 1
0.545086230649345 1
0.470765858230642 1
0.494059988481364 1
0.465076451634611 1
0.507825680493234 1
0.504521050516984 1
0.529213745532484 1
0.539299803739394 1
0.520405290702811 1
0.518332758358976 1
0.562694297222814 1
0.491649160967087 1
0.483824485292206 1
0.463020993776667 1
0.483029317982855 1
0.475209983168201 1
0.53654650543523 1
0.546127307492484 1
0.478051110489877 1
0.504065160865518 1
0.543575134354203 1
0.551923877798397 1
0.538913979459042 1
0.523952104481142 1
0.444279790178658 1
0.487158667811902 1
0.50987844325756 1
0.514820580569884 1
0.484449027651839 1
0.515235825607667 1
0.470119360393624 1
0.563066727621164 1
0.406532492530758 1
0.479467723103979 1
0.501952767036114 1
0.500151001932914 1
0.501509589760978 1
0.500551627818259 1
0.505488756723197 1
0.517502857999408 1
0.519421798331747 1
0.480759901209211 1
0.466388092805385 1
0.537390309642469 1
0.423924875605414 0
0.533995690869206 1
0.441727392732877 1
0.529529411783785 1
0.502937967903985 1
0.52650947323864 1
0.491521737370569 1
0.499985092323108 1
0.507644477134097 1
0.486928306643165 1
0.481008704173351 1
0.534214217753063 1
0.483956276847147 1
0.586210624487541 0
0.476589758699387 1
0.586410041920372 0
0.533049012100614 1
0.430166483268317 1
0.506870773559491 1
0.53907105814206 1
0.536954463297077 1
0.519594926581555 1
0.452862012153095 1
0.551361667417609 1
0.522487440842598 1
0.473842988129147 1
0.512653122835947 1
0.475537880391137 1
0.474532515887667 1
0.459553429236167 1
0.442441967381416 1
0.455365941118843 1
0.49355718613276 1
0.537266410411256 1
0.497728045036949 1
0.476851109548653 1
0.487103284252659 1
0.491877564338742 1
0.472410841942001 1
0.503422337088811 1
0.461593902984937 1
0.504169225583025 1
0.398004313822548 0
0.527082580443093 1
0.535251404009699 1
0.526859269031926 1
0.499694292363179 1
0.518269358091685 1
0.555525590397834 1
0.486861677209802 1
0.478081230147917 1
0.477769899931668 1
0.482461503984645 1
0.484099228307396 1
0.555795575695409 1
0.528035472433398 1
0.503526749269845 1
0.526715279755264 1
0.54583836010978 1
0.497790339352428 1
0.480748646079314 1
0.428586963092711 1
0.509161680428153 1
0.561649102207715 1
0.478887902383916 1
0.519630004672263 1
0.45455475328962 1
0.520977890821305 1
0.525676135686653 1
0.453260710453772 1
0.469609194211408 1
0.41315587935181 1
0.503799667433346 1
0.48600544348308 1
0.511450935543811 1
0.592507438346993 0
0.529966647394487 1
0.510968623742161 1
0.477501630318067 1
0.547135843047156 1
0.500931517639919 1
0.519101206997102 1
0.448444234592911 1
0.465864528514761 1
0.511332065738413 1
0.593567047375958 1
0.528679003830774 1
0.468474500129619 1
0.491456447666017 1
0.469422390667564 1
0.508117874741968 1
0.515145758644446 1
0.511890641775321 1
0.543784300048146 1
0.47052191934774 1
0.521227328866291 1
0.505948558255068 1
0.374975167081643 0
0.500834645549435 1
0.514571373766217 1
0.555580374708872 1
0.446348523086171 1
0.50519052132606 1
0.562618705588487 1
0.532688187955454 1
0.468424448767551 1
0.459675614539988 1
0.485072056654414 1
0.494724313687677 1
0.552829652839845 1
0.503697937449533 1
0.441997412354871 1
0.530684369291394 1
0.511196753433444 1
0.5470101322704 1
0.520946737629945 1
0.403406086470928 1
0.550764791594379 1
0.418919953651982 0
0.529777095164768 1
0.547117333147725 1
0.5259775627869 1
0.508107664431111 1
0.493113870880269 1
0.516992958158342 1
0.444309607731455 1
0.583401902973809 1
0.505518063886834 1
0.503895913828534 1
0.493260388505912 1
0.482428454865203 1
0.479082224314922 1
0.493702298517361 1
0.575818299629616 1
0.463666896835378 1
0.507446456821384 1
0.545259540233792 1
0.500316123462632 1
0.54278140001856 1
0.4862029431586 1
0.488941802152033 1
0.51961217780466 1
0.52833507131388 1
0.493064646849187 1
0.437630455859993 1
0.488333284926945 1
0.466125493074188 1
0.491380992393862 1
0.47333914548063 1
0.502983663568928 1
0.497323104191056 1
0.530373999407074 1
0.487769752155873 1
0.431072205053562 1
0.481286912863452 1
0.53879949675478 1
0.555075542290018 1
0.494816653424477 1
0.556356986381058 1
0.461390474587503 1
0.556591619497891 1
0.471409553008678 1
0.505972662229649 1
0.495623711372958 1
0.461280687317421 1
0.457578815596672 1
0.442353962106273 1
0.430573152635464 1
0.514862729597019 1
0.521214233139629 1
0.425864566490361 0
0.48430053453851 1
0.495268056196868 1
0.548996154370884 1
0.419036112889067 1
0.524327283683894 1
0.498411199995094 1
0.508846854782354 1
0.509819718816589 1
0.503097729655997 1
0.486437041131478 1
0.544097280787289 1
0.462635519849205 1
0.440872497110826 1
0.481679269199907 1
0.481502400220767 1
0.461179519739467 1
0.498869462665173 1
0.50013009420759 1
0.526339864902733 1
0.554436305246074 1
0.477762229837775 1
0.470169604348848 1
0.562042365258356 1
0.529103141794258 1
0.52576599659013 1
0.51850928939735 1
0.453066412522444 1
0.522298947351779 1
0.47258387819308 1
0.512990188269045 1
0.51028393423522 1
0.564351920723061 1
0.52401912514117 1
0.467290648869508 1
0.481887734635013 1
0.483323020196714 1
0.525431823391657 1
0.485905071929874 1
0.54199527715423 1
0.492710250892812 1
0.456299548276925 1
0.55279902246251 1
0.557263348442908 1
0.527877048629178 1
0.501224497100649 1
0.450057509603703 1
0.533373876300579 1
0.545691239482836 1
0.473180691198867 1
0.502537803994318 1
0.525114097048036 1
0.543348741001795 1
0.543675212631755 1
0.465186478782371 1
0.533821080872002 1
0.53367699193717 1
0.512535000053898 1
0.536155862233399 1
0.492719514086182 1
0.536886765350373 1
0.501684661597778 1
0.537945381548671 1
0.533896895182527 1
0.495773189266626 1
0.467967813604781 1
0.532660323426575 1
0.580814781828572 0
0.443591603142495 1
0.564680725623832 1
0.477457498370038 1
0.427777712901322 0
0.474697225449644 1
0.431033561743352 1
0.481796691553535 1
0.476320256848006 1
0.49302115937986 1
0.446805198984481 1
0.474427979445423 1
0.505718823724628 1
0.483875015090626 1
0.482911096488744 1
0.498973552640241 1
0.42940234947707 1
0.463014921518769 1
0.496371540602848 1
0.491584616805469 1
0.509003887640897 1
0.505462169233047 1
0.503645620918172 1
0.528517638997325 1
0.532767169538652 1
0.539804025053641 1
0.535845672230621 1
0.536730136514069 1
0.534185087412111 1
0.476617988741016 1
0.474654192470243 1
0.572082389310617 0
0.523252038456677 1
0.465975739903579 1
0.530665508058709 1
0.559093213093118 1
0.529543755642209 1
0.504051427763989 1
0.461185037431145 1
0.477775151017973 1
0.504830475301711 1
0.54044313723677 1
0.537882773651686 1
0.529560564775588 1
0.465607528177712 1
0.530640149682385 1
0.488002331274192 1
0.534666009626499 1
0.479202075273744 1
0.561852068562636 0
0.499419954081803 1
0.497033146993771 1
0.532684491054921 1
0.591300631150837 0
0.457139466435719 1
0.574203040238089 1
0.493803946916124 1
0.48674951637028 1
0.465032839307493 1
0.482172515879734 1
0.515172104993202 1
0.48020025494124 1
0.52204341545384 1
0.481119689768351 1
0.549412879166403 1
0.364283102098525 0
0.519968194733462 1
0.553563005635269 1
0.553042677536618 1
0.439038285242433 1
0.482742008963934 1
0.428845881372714 1
0.413193007881618 0
0.486892357052992 1
0.441162408635328 1
0.485854416968503 1
0.558389179491944 1
0.480797692361771 1
0.588602252399837 0
0.507044540410136 1
0.522253844688431 1
0.471714391846057 1
0.567224867215389 1
0.51074066350669 1
0.430902772555701 1
0.467612141717052 1
0.579967487625995 1
0.567795211813161 1
0.537376349314078 1
0.543065116936387 1
0.498450937021984 1
0.47261351464416 1
0.477217639137826 1
0.468929508898812 1
0.534918698627187 1
0.511996416536197 1
0.461547905688476 1
0.469635927706242 1
0.473131307534648 1
0.525439767451287 1
0.563947743291615 1
0.490088818954859 1
0.516313164381592 1
0.522266920803992 1
0.470473691706305 1
0.521751161997179 1
0.520809946301401 1
0.530105039934619 1
0.456401230484627 1
0.543206877104484 1
0.517000789876982 1
0.465551184097854 1
0.557671578883578 1
0.499481905499536 1
0.539200439276388 1
0.507453094529573 1
0.510287027138171 1
0.431730806942954 0
0.545726576886675 1
0.537110977918363 1
0.491482666359079 1
0.593143194775399 0
0.423110250365184 0
0.48968411618019 1
0.442504680792555 1
0.57950353887713 1
0.495836158000569 1
0.442247929089234 1
0.441494976332877 1
0.388515562842427 0
0.539127168263549 1
0.536449267359767 1
0.441577369319083 1
0.515086987069764 1
0.429681880560352 1
0.531968732514078 1
0.496666206840574 1
0.53707799761123 1
0.559053585427884 1
0.439315398325662 1
0.601124325888436 0
0.541381529238945 1
0.497698025719882 1
0.442632752935734 1
0.495720009274717 1
0.509510425436538 1
0.480412923691397 1
0.505173935081943 1
0.53998165777191 1
0.455873134935609 1
0.505010273861699 1
0.476116145708753 1
0.519834876856468 1
0.466766954075294 1
0.515304261552447 1
0.527057536088202 1
0.53002758574054 1
0.448879962630823 1
0.433293286142473 1
0.462511536761708 1
0.48835248232654 1
0.504278352841469 1
0.495697443882988 1
0.500405479532896 1
0.493168032834951 1
0.458185263273524 1
0.477668152348129 1
0.418698597566574 0
0.476487558961091 1
0.496669255846764 1
0.489389921924054 1
0.45235661005357 1
0.516874118817754 1
0.542852674125321 1
0.510800675440992 1
0.491280338302671 1
0.487811637033396 1
0.422761934427948 0
0.487369569858121 1
0.524166706721576 1
0.44824140490918 1
0.506351514423388 1
0.499485205171668 1
0.53518437491319 1
0.491019361141611 1
0.449700027068107 1
0.610359713452926 0
0.546806249102699 1
0.482075756425525 1
0.460020359939905 1
0.439404406915921 1
0.49575200817424 1
0.481853958020185 1
0.518989659529534 1
0.502153898877074 1
0.464055289261071 1
0.442741381543044 1
0.484442317040552 1
0.488423818698419 1
0.482580456493808 1
0.461947242642209 1
0.552951821688264 1
0.448244448497351 1
0.511875885865229 1
0.49831601601033 1
0.501277283836775 1
0.548641688526454 1
0.487602980680173 1
0.470363531836325 1
0.475540973399921 1
0.520285930025098 1
0.497761725065595 1
0.411496596080513 0
0.492689524906455 1
0.492966927138968 1
0.51752965082352 1
0.501970334299161 1
0.548992752216659 1
0.438401425455877 1
0.512001664248786 1
0.570218493004884 1
0.48868797695918 1
0.489261605605493 1
0.530330603313761 1
0.456214778455895 1
0.558923666464034 1
0.471797250756788 1
0.543942481877583 1
0.497302087886309 1
0.54063863902414 1
0.41543132846384 0
0.538887212040052 1
0.540392548740941 1
0.507861422011551 1
0.514600469446714 1
0.50554133626758 1
0.442803609691695 1
0.530684632930042 1
0.478431382569816 1
0.470054673839125 1
0.483608608990285 1
0.538026180539444 1
0.518103996785512 1
0.486598550267335 1
0.494491623089848 1
0.423251448297119 0
0.548261950025924 1
0.496646180784146 1
0.468236521958393 1
0.472015737549736 1
0.620378138705814 0
0.622380392981469 0
0.551379871467992 1
0.557934629200853 1
0.49313942432683 1
0.475199417967196 1
0.520880509281137 1
0.517578067680106 1
0.510879798872055 1
0.432719913018843 1
0.538247231524662 1
0.428986266486302 1
0.458871178863655 1
0.53170367330142 1
0.480923799566873 1
0.505528792001549 1
0.517448647816106 1
0.564683202120648 1
0.494712466698957 1
0.492970113915368 1
0.460667277282941 1
0.449997885344499 1
0.499301093889593 1
0.548641988950217 1
0.549739203223619 1
0.540060058481824 1
0.486440252197827 1
0.439907066521663 1
0.500658573065522 1
0.487494650837194 1
0.488422225612508 1
0.447523655383605 1
0.476967231442325 1
0.490430966331557 1
0.468250062503607 1
0.445745679860018 1
0.467531266112089 1
0.489381738550855 1
0.48433256138107 1
0.478551046489672 1
0.477412238777383 1
0.494318879607915 1
0.504565790159912 1
0.511817618341227 1
0.489574820864261 1
0.532048321668123 1
0.525919476464068 1
0.561431270946178 1
0.470064291269198 1
0.529468933145373 1
0.544565461495168 1
0.41451055361576 0
0.511676423938602 1
0.519977900821743 1
0.49346152869527 1
0.583705552276579 1
0.498378345116789 1
0.482679431987725 1
0.447254480036314 1
0.562821473954921 1
0.481164648086292 1
0.550483302804778 1
0.476529041451127 1
0.523751068172303 1
0.560210304408581 1
0.519350445065761 1
0.495741759506557 1
0.510408929376487 1
0.499838989958499 1
0.50722218200607 1
0.476723092871617 1
0.419663302579941 1
0.535505787861221 1
0.482037188957458 1
0.540328791545265 1
0.532864438611168 1
0.568390875548626 1
0.475808454339294 1
0.568350609955691 1
0.494714813448165 1
0.50551559603302 1
0.467313046944932 1
0.515071650633255 1
0.503402632354255 1
0.427716860307422 1
0.623508621141954 0
0.52095369054332 1
0.473168857050583 1
0.529547737392546 1
0.422252512334568 1
0.500644807654151 1
0.558821981983821 1
0.464108356461845 1
0.480677873396572 1
0.440188385288994 1
0.491233276071857 1
0.513692249677528 1
0.486094127547536 1
0.460561130682504 1
0.518433020570053 1
0.482268199514731 1
0.518944615954557 1
0.459322818121635 1
0.462794176689936 1
0.534709352629509 1
0.600946077934664 0
0.507667054332361 1
0.48750575999037 1
0.4725245472339 1
0.491593614544846 1
0.52419737937973 1
0.481422706193356 1
0.520269679585642 1
0.523433596290004 1
0.520037904371315 1
0.477684848640896 1
0.496906747944957 1
0.520121430958573 1
0.520297336658892 1
0.499425785666868 1
0.502709632090414 1
0.459016790869353 1
0.575053307724726 1
0.388744719419783 0
0.511168508888246 1
0.4735792050105 1
0.499755014361211 1
0.429929083985966 1
0.43265559237115 1
0.500886769894589 1
0.529429818468629 1
0.432760657431783 1
0.459969800702545 1
0.4540982204469 1
0.493429630365977 1
0.492013360069785 1
0.484818590065463 1
0.482329893233052 1
0.562526502328441 1
0.474661139296978 1
0.451079161826779 1
0.48021597930535 1
0.465995652680835 1
0.490450752010316 1
0.499049866240485 1
0.454311725875795 1
0.503581359355797 1
0.487810528974503 1
0.488876091367411 1
0.493400501061548 1
0.503216787821306 1
0.445191488547768 1
0.553886946031702 1
0.491949363073503 1
0.529573250620127 1
0.525039782753603 1
0.473737146814479 1
0.481153417165405 1
0.46830973476452 1
0.475216781765491 1
0.475847171298833 1
0.532888652151211 1
0.481357529103824 1
0.521401266258687 1
0.512830214538726 1
0.542058781885908 1
0.515092910496823 1
0.396293994471715 0
0.502194590396701 1
0.46588464319625 1
0.477627805047602 1
0.519452715874603 1
0.508475028276123 1
0.475707848880703 1
0.49728309302255 1
0.465363852528427 1
0.425005331873134 0
0.498686835856851 1
0.429281696990462 1
0.511670406452175 1
0.527906208753594 1
0.484988884033975 1
0.49034288217942 1
0.535496612915931 1
0.482637337589583 1
0.498419315540948 1
0.487000572614798 1
0.538971178773308 1
0.579941028945728 1
0.486929603840918 1
0.559828584934182 1
0.543153236908666 1
0.505204717637666 1
0.566207528032289 1
0.528780043517071 1
0.468001846098021 1
0.491686110647295 1
0.46331979890151 1
0.520324794294033 1
0.465672912146734 1
0.514226402497977 1
0.484562255857008 1
0.477487029499648 1
0.521262043088945 1
0.585676719526436 1
0.500619332749229 1
0.454138934054136 1
0.500646151188327 1
0.491616905637706 1
0.511807285182231 1
0.539177254081673 1
0.485691782102502 1
0.461859149536286 1
0.448019618621251 1
0.547648469945585 1
0.555802769635354 1
0.501546309688867 1
0.484321174531155 1
0.485084411132706 1
0.471666818320653 1
0.486429921448423 1
0.46413680408762 1
0.493547050472173 1
0.476262488304988 1
0.520954529409663 1
0.492424177727174 1
0.467036017214013 1
0.501186260898107 1
0.530332440348049 1
0.523285219357415 1
0.515421301810237 1
0.488159133948244 1
0.521661563655571 1
0.576296538391274 1
0.498098515994819 1
0.51555843037183 1
0.485003836938755 1
0.46841571095324 1
0.475344643270163 1
0.508574171763974 1
0.505518845630203 1
0.487409814070859 1
0.438552666367684 1
0.469344224488205 1
0.502644999924 1
0.47201830727132 1
0.493859671537325 1
0.56088309247181 1
0.515225002303989 1
0.516301661913938 1
0.552283984532984 1
0.521035130519091 1
0.465405830856033 1
0.500864550190002 1
0.455939580954032 1
0.449346907608945 1
0.499243563333918 1
0.458499214279508 1
0.467857194119395 1
0.51903533930879 1
0.457114158569484 1
0.503226088731902 1
0.558154324937026 1
0.506973787052243 1
0.482624654945095 1
0.474693632975928 1
0.489990168593113 1
0.472214233680768 1
0.541071201237138 1
0.498566968582804 1
0.461417325793023 1
0.49335031253074 1
0.525644470507406 1
0.497834442854629 1
0.474018319452022 1
0.401813362599266 0
0.454377678417142 1
0.494890964065445 1
0.41448634979356 0
0.48880696207307 1
0.47694828333152 1
0.549040656301293 1
0.534143906215388 1
0.491915887452858 1
0.504183061669998 1
0.508562911245753 1
0.494633056972553 1
0.487369628324974 1
0.558001531886805 1
0.51555971412657 1
0.524335481294265 1
0.461109709168712 1
0.45899268598951 1
0.510986610964506 1
0.45401449457347 1
0.489972320671861 1
0.499783554699364 1
0.621392181744053 0
0.453474250756728 1
0.532855346587546 1
0.542382678011044 1
0.486339214452552 1
0.541355716609422 1
0.54695158356597 1
0.513819787216163 1
0.574871060592117 0
0.482186402838636 1
0.514305366056512 1
0.517752515517094 1
0.466814147085319 1
0.473331833652462 1
0.446776838187472 1
0.565387110644999 0
0.489478156420663 1
0.452253680934463 1
0.494278093745301 1
0.469432505676341 1
0.549863393468109 1
0.524383338556128 1
0.50965905617826 1
0.580291718954394 1
0.485688745246254 1
0.514193315969449 1
0.490334146316633 1
0.502652630446894 1
0.429759840354259 1
0.53526215671761 1
0.524555650177525 1
0.53836653861893 1
0.493617340967247 1
0.428658462908965 1
0.509201281329376 1
0.47496158567146 1
0.517345122484229 1
0.508516921303604 1
0.551274347828364 1
0.493995275975837 1
0.584317988879727 0
0.46786794706573 1
0.548811002683366 1
0.430918496230063 1
0.432529198826925 1
0.487131765301278 1
0.551165877151211 1
0.477267511873775 1
0.538464307078295 1
0.477121868572528 1
0.516979272618699 1
0.652289684978839 0
0.518215037390798 1
0.502924067369513 1
0.508580075503714 1
0.576483863454796 0
0.499402069965308 1
0.552803221248477 1
0.491871039803857 1
0.528239763215416 1
0.519759293967331 1
0.503694713671053 1
0.526316438372789 1
0.37273930736658 0
0.500617629963054 1
0.514906983432493 1
0.496775013571804 1
0.48433195442578 1
0.541302591079846 1
0.467438483958458 1
0.488710852759449 1
0.529141467929161 1
0.497223677443322 1
0.508387655245502 1
0.519042270666093 1
0.497545969220218 1
0.546661447513042 1
0.498875885028266 1
0.528278891764056 1
0.528320990720958 1
0.542340628482296 1
0.489849262290321 1
0.498881403403156 1
0.499274121645453 1
0.50565811479296 1
0.475011091907232 1
0.446081029449479 1
0.466369991609095 1
0.481881533567089 1
0.477125314265354 1
0.536885965530875 1
0.533011747939218 1
0.514371074045736 1
0.482567659399865 1
0.509906684296412 1
0.44874548857143 1
0.467061245473568 1
0.546115333371711 1
0.491214306713611 1
0.446876956977975 1
0.518604481642219 1
0.498550999355482 1
0.460550897569633 1
0.547721056369555 1
0.478736376424557 1
0.501630743026366 1
0.434647146032344 0
0.456323168290016 1
0.511351143781148 1
0.445971735023954 1
0.454920928725904 1
0.54775473497211 1
0.51525776776876 1
0.512650202550071 1
0.455346709460528 1
0.506208323221961 1
0.416415788151864 0
0.507718712748169 1
0.516232411073825 1
0.591286311491043 0
0.53674708328753 1
0.538715561023414 1
0.497677860071172 1
0.472792179988372 1
0.512727966843239 1
0.534327642927358 1
0.475053166038178 1
0.543739762574485 1
0.490755054597218 1
0.490567771232629 1
0.506243886209198 1
0.496490147085782 1
0.566642759142372 1
0.494332949469171 1
0.549026910278226 1
0.467942210037989 1
0.567660022167202 1
0.511844812807976 1
0.528343245270294 1
0.485274828980587 1
0.507275674104579 1
0.484480969455948 1
0.477162653920976 1
0.496371793593832 1
0.472861140376679 1
0.482045584358137 1
0.490541603973168 1
0.549176386290933 1
0.432751132753347 1
0.5205060365521 1
0.509956238658974 1
0.544218231158662 1
0.522055824844129 1
0.487116308049341 1
0.465008707182295 1
0.577582393429926 1
0.478366597953302 1
0.48680219273142 1
0.569167025596867 1
0.444276742052602 1
0.514012931394959 1
0.531928434276385 1
0.541933372010766 1
0.554122929844884 1
0.509880560380779 1
0.451748675254807 1
0.55341405834973 1
0.555370459192977 1
0.499157809747205 1
0.547789567944495 1
0.517412422928541 1
0.499536138044246 1
0.496651521490721 1
0.568037704839509 1
0.386190950441869 0
0.498191564283862 1
0.492323718707468 1
0.478023550616508 1
0.468737945088946 1
0.524617157731672 1
0.483466308535452 1
0.487330228303361 1
0.542888424691156 1
0.494462423915469 1
0.580258412980918 1
0.524231965524904 1
0.500966160855989 1
0.47562165149247 1
0.497549716866 1
0.536679454285312 1
0.476304692847925 1
0.496096517506685 1
0.466781382557807 1
0.508975616571146 1
0.462424483028831 1
0.444674471844922 1
0.486908806128816 1
0.518644627551805 1
0.518060116339811 1
0.513278030432773 1
0.541186330827085 1
0.540659433959187 1
0.557032752055073 1
0.514713533391854 1
0.496281741662414 1
0.514414230933224 1
0.521094819890943 1
0.559111470689338 1
0.483567224782531 1
0.485735379566827 1
0.491768341457315 1
0.502327999420162 1
0.41037501549209 1
0.483057561793176 1
0.584220197003021 1
0.484002922499838 1
0.412001484897744 1
0.492011732747748 1
0.55246510757765 1
0.517826926975074 1
0.518231839121559 1
0.460016044202926 1
0.489350113218826 1
0.526086544198905 1
0.486106026734189 1
0.505493282291972 1
0.473687305997871 1
0.557199820410588 1
0.48588433104798 1
0.480757156334415 1
0.42677344044305 1
0.466777174713819 1
0.469007414207853 1
0.461546875514571 1
0.497426401212597 1
0.430235258336882 0
0.55911624562358 1
0.538456992819367 1
0.486447705941249 1
0.433764662723731 1
0.493759467884842 1
0.509577070166397 1
0.550621092542892 1
0.485217543518069 1
0.446371367471523 1
0.505820620868194 1
0.547882262861304 1
0.603720664292432 0
0.457521533377814 1
0.517688476678344 1
0.567274297897318 1
0.475169223840491 1
0.491028327391205 1
0.455310020641315 1
0.510276882148418 1
0.502719934120102 1
0.486862223819589 1
0.512810498642234 1
0.5292105227668 1
0.486515398560681 1
0.460129248707604 1
0.503584197560867 1
0.442662745869041 1
0.542203021674399 1
0.473955483280289 1
0.50357171204917 1
0.507216071781613 1
0.511414647097873 1
0.504254822925282 1
0.477967732912382 1
0.457574672870225 1
0.401837443985013 0
0.501746585647064 1
0.442110986391138 1
0.500777784294733 1
0.550863180870879 1
0.519928716497389 1
0.50600388663217 1
0.463286050146356 1
0.506469826001694 1
0.518482874584949 1
0.493753259579816 1
0.545697320689662 1
0.438143062699202 1
0.495277592565622 1
0.464828668827136 1
0.566271262773775 1
0.570189457274356 1
0.364526835682389 0
0.529957710333974 1
0.495616272433061 1
0.483374508032246 1
0.522444806969054 1
0.460570725508651 1
0.492742208163685 1
0.485329982989075 1
0.530778004379951 1
0.436630834484606 1
0.411366501454185 1
0.539665496152906 1
0.521530322286971 1
0.516983791447128 1
0.512305164044855 1
0.483907973079193 1
0.464098207070082 1
0.521482672116577 1
0.438851516720393 1
0.472129848301861 1
0.509097392228517 1
0.50051918035954 1
0.527660131250637 1
0.49452485797842 1
0.49730802559535 1
0.474656199915677 1
0.475084388534388 1
0.497820957958814 1
0.517408517212825 1
0.496371172493499 1
0.5432476438074 1
0.537238283112586 1
0.490299777615041 1
0.421975056290102 1
0.478790490918028 1
0.486134579076698 1
0.465820910890434 1
0.528869727382212 1
0.494060815827122 1
0.528522712797417 1
0.582615013921562 1
0.47908454018454 1
0.528836524142787 1
0.553576078748459 1
0.451103622752741 1
0.490977694810365 1
0.504625515461075 1
0.489518084385991 1
0.475532700822528 1
0.464018573954603 1
0.465976130120603 1
0.508479797275409 1
0.584096384295413 0
0.478668801096309 1
0.465707790855404 1
0.513067274709206 1
0.449931128137894 1
0.525394231093513 1
0.493851160900019 1
0.453092399676913 1
0.492990269085304 1
0.559507788075024 1
0.481818928545391 1
0.486117942319235 1
0.500452771191706 1
0.492694069228989 1
0.49528201068089 1
0.460962293196312 1
0.542777317459305 1
0.466009571530797 1
0.499494877468162 1
0.568844301091069 1
0.466765412194204 1
0.443334185099462 1
0.552321503944963 1
0.497180124155272 1
0.489979424048021 1
0.555352009238545 1
0.530258237720806 1
0.40046519711602 1
0.46076765691912 1
0.512624192185369 1
0.48708406345719 1
0.469910411049077 1
0.558625897395176 1
0.463912735610842 1
0.504795476933655 1
0.515306929233979 1
0.495752423425683 1
0.539043349291769 1
0.501760603077383 1
0.495727096638163 1
0.484781419327726 1
0.522997119650095 1
0.496585302220021 1
0.529266162207787 1
0.517352085685965 1
0.541443460933686 1
0.548020864622263 1
0.490025971060985 1
0.480979182916309 1
0.486791058455128 1
0.479751212377483 1
0.466950934096751 1
0.505251607096194 1
0.559097282356789 1
0.501585461115356 1
0.4957270634062 1
0.458146124282452 1
0.509820709892726 1
0.409959768846464 0
0.419190223622384 1
0.544750685340163 1
0.445554838307916 1
0.560287321433497 1
0.48774965256281 1
0.479050421689185 1
0.496008397298584 1
0.479096146204324 1
0.550773907313393 1
0.503526886542091 1
0.513015819678092 1
0.507611490001487 1
0.498696783452549 1
0.546655423839229 1
0.453402057369927 1
0.457825300472918 1
0.475944925450847 1
0.482293990609131 1
0.472939286243956 1
0.537303521346432 1
0.503325064032163 1
0.543768463893659 1
0.494331216667231 1
0.52684674594549 1
0.547637766236804 1
0.570462765703544 1
0.474999382976238 1
0.516969083283835 1
0.5502213740355 1
0.429776740799496 1
0.47180847247477 1
0.526730730669812 1
0.465509063503296 1
0.49197132327114 1
0.472443242422884 1
0.475373462547754 1
0.47181950864573 1
0.52716539666419 1
0.490478502398863 1
0.503577990587068 1
0.555510776676578 1
0.544244406107207 1
0.474858823094697 1
0.536954223899443 1
0.469736295827924 1
0.569459507424103 1
0.546966574693113 1
0.46402045907553 1
0.450571791150582 1
0.483317157577295 1
0.469758947135088 1
0.502219445170559 1
0.521464734647072 1
0.478395545310526 1
0.515066466439866 1
0.544899144425078 1
0.609776963730185 1
0.528996467725122 1
0.508125644957577 1
0.51610237320348 1
0.569600039602488 1
0.477010120614129 1
0.511784026417641 1
0.495716300191163 1
0.565576137827931 1
0.515498381479656 1
0.487209169975748 1
0.493940330419963 1
0.533153496209653 1
0.465035774052497 1
0.484719985108837 1
0.487113033123786 1
0.452613828172358 1
0.535965911088548 1
0.512243772668767 1
0.523102553094793 1
0.476832944376117 1
0.530177037416054 1
0.496718902782259 1
0.528181112544301 1
0.47744205513425 1
0.529074796051262 1
0.472672811887844 1
0.517773721369006 1
0.590825070966923 0
0.491182356501095 1
0.4546530951632 1
0.48401242278655 1
0.470447878125534 1
0.552451317277583 1
0.466670354537219 1
0.468900588337524 1
0.510530309603089 1
0.499428479817698 1
0.491359822601722 1
0.553682318945992 1
0.523399866122476 1
0.568787864556659 1
0.517123932816352 1
0.486195772698915 1
0.578069239798897 0
0.508080076765888 1
0.507861644920144 1
0.494162294221391 1
0.502937089314541 1
0.452796454066833 1
0.478538740846015 1
0.477677749735841 1
0.503236153640214 1
0.523152202866261 1
0.496522647701909 1
0.474337249802005 1
0.442464508764952 1
0.502732318676616 1
0.511736573804718 1
0.476298034065594 1
0.519065420643152 1
0.471598930014111 1
0.510248191014523 1
0.469135414436179 1
0.546101590745992 1
0.54122711429302 1
0.522772301427682 1
0.463429636757481 1
0.480258562630491 1
0.563283944059725 1
0.575436876682022 0
0.529126799496811 1
0.557183858185556 1
0.510858777584246 1
0.477569365847691 1
0.53555135660306 1
0.489880046810925 1
0.564798527168575 1
0.57091887885606 1
0.548774969924078 1
0.424743042450029 0
0.466916884586762 1
0.527427753436943 1
0.504419637772829 1
0.527123121339559 1
0.525937457495257 1
0.443282297939647 1
0.431200294618516 1
0.459985204785916 1
0.467826265023186 1
0.529278982568331 1
0.459473337567779 1
0.432469040947135 0
0.514140912673165 1
0.497487706947284 1
0.483021641600018 1
0.498226592964881 1
0.483058266874851 1
0.544430290119992 1
0.441676958062531 1
0.495127138734568 1
0.554488031748486 1
0.485991287892818 1
0.494594990373556 1
0.467711544860419 1
0.494758411579679 1
0.522584088293153 1
0.522726248374696 1
0.485062204972891 1
0.580447040889598 1
0.589503401996628 1
0.512766534208671 1
0.452770769067366 1
0.520987672558158 1
0.438019008287614 1
0.497067488230979 1
0.532693725627163 1
0.529856408452757 1
0.530608018909538 1
0.431563930301022 1
0.449315517665363 1
0.526748336748114 1
0.506885141761159 1
0.527504914859771 1
0.474900940202884 1
0.531155776911704 1
0.543931682882789 1
0.539893297294071 1
0.510691166169614 1
0.467512052884967 1
0.384338626816884 0
0.50006914122164 1
0.513256425918441 1
0.511373463646125 1
0.574648124195774 1
0.4343832672376 1
0.504395814313775 1
0.52049550938459 1
0.528425236877642 1
0.540896383188243 1
0.500358333617677 1
0.489205198351461 1
0.486466250831703 1
0.514315303176911 1
0.563617907425306 1
0.521528780410081 1
0.523536402678246 1
0.465624120709914 1
0.584711407099968 0
0.506455429720168 1
0.463091641816062 1
0.511550482091117 1
0.502053230591963 1
0.503127803758407 1
0.508336199433152 1
0.500609050000075 1
0.47072107531805 1
0.539315030216857 1
0.535097048242554 1
0.449277811934709 1
0.489683027420056 1
0.529433248499408 1
0.475811468933754 1
0.523345232796508 1
0.577201973187804 1
0.530920063754043 1
0.587487982779142 1
0.494746753617628 1
0.495256033964315 1
0.531592331535728 1
0.498814387674845 1
0.519239319664844 1
0.457244545467246 1
0.537305060533032 1
0.457450058836988 1
0.453016170422313 1
0.50535923891829 1
0.613538611869251 0
0.513155161271103 1
0.570285598064143 0
0.465134648560074 1
0.403910459827238 0
0.522419163438178 1
0.510637601696876 1
0.53936451988038 1
0.47853650740081 1
0.517937194954004 1
0.560736494504643 1
0.506486646650562 1
0.507712071473083 1
0.504356286892263 1
0.460060310919342 1
0.489240654234499 1
0.513072862794256 1
0.51332589392688 1
0.4835073465925 1
0.519365029655751 1
0.502901099376463 1
0.471184491566197 1
0.575249680956494 1
0.499226515906824 1
0.525541379358046 1
0.455138830405581 1
0.498859391666841 1
0.458401555608048 1
0.576508679000204 1
0.499607769227847 1
0.471636014469377 1
0.429624852873848 0
0.520996467057224 1
0.499495252082765 1
0.473197067288592 1
0.518352610222192 1
0.525959304482967 1
0.49305710899605 1
0.483437418332057 1
0.468878080033961 1
0.533526271087505 1
0.487556766581987 1
0.518686996830464 1
0.491925049258551 1
0.483078051140327 1
0.537817663925286 1
0.497143759770829 1
0.496549082850584 1
0.481274546799086 1
0.535274560741147 1
0.477464793383707 1
0.50281714619225 1
0.433517248360066 1
0.489851701295 1
0.443669834457297 1
0.462716696375696 1
0.561393334782734 1
0.387836282998269 0
0.466567833368789 1
0.480170679483626 1
0.494931003432663 1
0.435262159079334 1
0.533368405188123 1
0.530317298038009 1
0.507734506373465 1
0.45860851435603 1
0.479829945022221 1
0.553047414923605 1
0.475903756691555 1
0.542472733913862 1
0.557798909760513 1
0.479330345377922 1
0.474783180971493 1
0.472433383886333 1
0.471669247289456 1
0.479286905145122 1
0.472067928847369 1
0.591998337274142 0
0.479083190401131 1
0.504463105298261 1
0.44867594103509 1
0.562955352078799 1
0.525645180613345 1
0.506370833722955 1
0.487862576094295 1
0.528039022630835 1
0.458515858888108 1
0.596283784767707 0
0.454226884198989 1
0.477986883356537 1
0.533511597014777 1
0.566069839086397 1
0.568859377849452 1
0.497602245656611 1
0.452148486830524 1
0.502737098299278 1
0.473356131229094 1
0.528172791546037 1
0.522157168609982 1
0.519916166572689 1
0.427997295814659 1
0.434393517487063 0
0.516869907668212 1
0.469955022143942 1
0.540801957369536 1
0.503321943477881 1
0.525741320398715 1
0.511604285549823 1
0.519417894443369 1
0.536896733098706 1
0.476639209884604 1
0.529199561490269 1
0.510526848744263 1
0.542161499295022 1
0.533136812902376 1
0.475219135354976 1
0.411221565275865 0
0.512877528203495 1
0.554705653623948 1
0.434397388817441 1
0.515024475224576 1
0.521545686467426 1
0.496465944711341 1
0.5755455947293 1
0.50825711749634 1
0.561027166024604 1
0.502998245700953 1
0.497403812618084 1
0.529894656469294 1
0.528902456166769 1
0.503763447363966 1
0.43114865890036 1
0.425197410466508 0
0.509169373701832 1
0.42598374465045 1
0.522467901639128 1
0.539049015048259 1
0.479837693009465 1
0.474123871585934 1
0.479281317975045 1
0.40813646938358 0
0.433524569395608 0
0.455442112754479 1
0.493614228230166 1
0.528089837581385 1
0.538255873202054 1
0.47885218229205 1
0.517453779357858 1
0.473010259918176 1
0.465281314816742 1
0.558649318475509 1
0.490980267219058 1
0.555738656755786 1
0.457960423167572 1
0.491368900993399 1
0.511911000071876 1
0.398834789275126 0
0.479036266547384 1
0.479420041961497 1
0.572255496408998 1
0.514096170318145 1
0.478198474548764 1
0.526451386082006 1
0.481436988111739 1
0.517454086147615 1
0.476819809275813 1
0.478954951750557 1
0.530171667489422 1
0.500763845683734 1
0.50550924386331 1
0.487082582829808 1
0.484582733940382 1
0.510796083643923 1
0.454497546154203 1
0.504097442506073 1
0.511071859868502 1
0.542523439016702 1
0.530512217616682 1
0.491302371979957 1
0.510764381588026 1
0.52715391057081 1
0.507066560440688 1
0.484210883035044 1
0.509188438318169 1
0.467400915545887 1
0.484588843776841 1
0.515385112193668 1
0.510352857960427 1
0.449027315702076 1
0.506297696129095 1
0.57880158377546 1
0.493472789432594 1
0.418320581509069 0
0.561602215595143 1
0.5354564402446 1
0.498761694812746 1
0.527094247010511 1
0.489300952801662 1
0.470308316928093 1
0.507421132512775 1
0.495776687189211 1
0.57760205663871 1
0.534816655795882 1
0.499997982031292 1
0.508382901778602 1
0.498859702406074 1
0.49553325231592 1
0.472125436221882 1
0.444288656597332 1
0.519784554086941 1
0.473249018167647 1
0.502489858995056 1
0.590361481838008 1
0.474196723456437 1
0.483711737193401 1
0.439046716283024 1
0.516687619165976 1
0.511117332098397 1
0.492763722614197 1
0.522482784400617 1
0.471146326402855 1
0.476666266598759 1
0.460038986027956 1
0.460978569557431 1
0.501688225503951 1
0.468252308610149 1
0.535944492161116 1
0.509475770800489 1
0.529567971977499 1
0.509334374531843 1
0.511104430157762 1
0.393059238227794 0
0.478137370958226 1
0.484449450084301 1
0.509910253140547 1
0.49230542209044 1
0.52793431973938 1
0.5282841115334 1
0.488777907127559 1
0.497985564610556 1
0.39550666431972 1
0.502487619691155 1
0.483960898715754 1
0.587970169327552 0
0.517399762545711 1
0.541774465715167 1
0.485978564069166 1
0.49871796537497 1
0.513250763747278 1
0.518534687440996 1
0.583664767965189 1
0.531094037292128 1
0.488633019706917 1
0.507461748911862 1
0.530107593179742 1
0.463802317859067 1
0.513947074918613 1
0.464923055921412 1
0.527484333559559 1
0.449210399625126 1
0.471620902993758 1
0.471669480208606 1
0.534368913338482 1
0.472717069993257 1
0.523050659489943 1
0.502415944475969 1
0.502261429618796 1
0.447060976068129 1
0.521579456381695 1
0.447322122387686 1
0.536403433827844 1
0.450179572285408 1
0.50667512366899 1
0.487358767120047 1
0.447996125862288 1
0.465923920007356 1
0.450618470674272 1
0.528758306844326 1
0.482565921476443 1
0.538697644140666 1
0.515702153385093 1
0.554531058740142 1
0.488414968558446 1
0.533390499395676 1
0.461133821509306 1
0.505278938512264 1
0.486852468383223 1
0.482683596005599 1
0.456988176026868 1
0.509866952043806 1
0.484071657638769 1
0.41083671521963 0
0.427286788932241 1
0.488601299289261 1
0.504149636025807 1
0.545259159284153 1
0.526752208829029 1
0.411642659233952 0
0.564498256827691 1
0.521914110884579 1
0.482244084399022 1
0.499217812374072 1
0.511296708447672 1
0.507436550870496 1
0.502696755176602 1
0.588634294482459 0
0.454217445098166 1
0.533487342175742 1
0.513885700762457 1
0.501679705106223 1
0.497713114854306 1
0.507726696216639 1
0.531533810102532 1
0.468580356965325 1
0.491416543653426 1
0.523279558320798 1
0.452268349781804 1
0.559048099540327 1
0.499685554267751 1
0.550405511716023 1
0.504555633678034 1
0.543912414796983 1
0.472737248155726 1
0.471215400058616 1
0.512697692450766 1
0.552237317673929 1
0.53855446739426 1
0.512354245335102 1
0.484389296422074 1
0.457602972636172 1
0.465512547818912 1
0.533818498839414 1
0.510391978569226 1
0.54385973040267 1
0.506703349269434 1
0.57307017260343 0
0.477746238126061 1
0.510042633559511 1
0.54775698481701 1
0.454966369529796 1
0.491714365777914 1
0.471513543880018 1
0.460044335901274 1
0.49817825031602 1
0.449052268314926 1
0.48713338934107 1
0.471602254502429 1
0.483268445926205 1
0.468561113262094 1
0.511771524726001 1
0.559715435145657 1
0.548080408541601 1
0.409661722705364 0
0.566506555238209 1
0.464463989810977 1
0.523089246002621 1
0.515092786855942 1
0.48860674428571 1
0.489328195574364 1
0.55057146300743 1
0.492723553706533 1
0.478506864638758 1
0.525059632208067 1
0.469463831832432 1
0.485086897377806 1
0.464036779934345 1
0.538241313198482 1
0.45412103150449 1
0.48487167760073 1
0.488340704670284 1
0.501664619192095 1
0.475837984595454 1
0.500325102603341 1
0.482102980623786 1
0.523076381811871 1
0.558939278159659 1
0.512197882744415 1
0.444965965560157 1
0.498223955476731 1
0.560660250964127 1
0.519779409516513 1
0.499539707397957 1
0.492257731843018 1
0.485762735803628 1
0.586037122000084 0
0.501893189014848 1
0.518885822614923 1
0.47683199007548 1
0.516894126031211 1
0.506190888671749 1
0.551550573150697 1
0.520721762359138 1
0.495390262250216 1
0.511708352814413 1
0.504865662214223 1
0.493910184880635 1
0.522354916505018 1
0.470991069671442 1
0.494504616452981 1
0.511450623946258 1
0.588436374129276 0
0.480306215804408 1
0.519162191014015 1
0.497099672110364 1
0.518890052960385 1
0.467561374424314 1
0.523310780427343 1
0.461294347687821 1
0.524632361381194 1
0.519856962240022 1
0.49939543825306 1
0.470971554596529 1
0.514730224661838 1
0.454014337657237 1
0.468701159577048 1
0.491841845220442 1
0.536457756523584 1
0.512310180042443 1
0.585375544252846 1
0.478832756683106 1
0.494295478957538 1
0.564397827721844 1
0.429675855960079 1
0.505608343796339 1
0.507119607944795 1
0.515096358136826 1
0.475426391950889 1
0.507310756051052 1
0.488268367717255 1
0.561721858795842 1
0.553180033935883 1
0.489360573873492 1
0.37237917986956 0
0.460234791441648 1
0.500275989584216 1
0.555760796328147 1
0.557096341428625 1
0.534786165119827 1
0.516469615097958 1
0.50481329818955 1
0.484519330270409 1
0.491821460285672 1
0.441846342284173 1
0.530113593837425 1
0.39260531065854 1
0.531386411492776 1
0.512540612265675 1
0.43770785216159 1
0.54810773493547 1
0.521106433301713 1
0.567910672494398 1
0.441560757446275 1
0.524005237938134 1
0.530311983775685 1
0.491517260726708 1
0.512568810553263 1
0.578043345355696 1
0.514989751849982 1
0.556318021728564 1
0.58181214696109 0
0.501903629560885 1
0.407269875953761 0
0.537227051983317 1
0.493096385948861 1
0.501171468302717 1
0.545573049993661 1
0.524609205337461 1
0.532121732041528 1
0.476862941513331 1
0.474476065849214 1
0.443082712389525 1
0.526224618674515 1
0.533642832132902 1
0.466402007305902 1
0.538111128048632 1
0.546005478477231 1
0.494930771391615 1
0.462808422074535 1
0.482974555714518 1
0.49489555701596 1
0.442679506849653 1
0.479356768192239 1
0.469172966951153 1
0.57591647303703 1
0.501567696686291 1
0.50738029243918 1
0.464534088907265 1
0.491596645945177 1
0.44066572309916 1
0.522798036497813 1
0.437500808576832 1
0.512273714273079 1
0.514856168537799 1
0.508130935712161 1
0.484584795993228 1
0.52667083037718 1
0.469089520106374 1
0.525024122364084 1
0.473633876573118 1
0.492800122591159 1
0.536152524648153 1
0.517646459545861 1
0.489545208503817 1
0.44834864123591 1
0.488052927923765 1
0.520845837886155 1
0.511139941296234 1
0.517454842870782 1
0.500004723260969 1
0.518155398845686 1
0.460108948534633 1
0.448019866809916 1
0.554547930920674 1
0.464087267172949 1
0.457645711971907 1
0.503069879876246 1
0.508873812390693 1
0.523589656190429 1
0.529522470946127 1
0.463044427259373 1
0.5345406160494 1
0.46451083909318 1
0.518347771767546 1
0.517364002573828 1
0.503581731168394 1
0.540309608176199 1
0.545650877092208 1
0.483263970730041 1
0.504441893749916 1
0.57259705138869 1
0.51219509358431 1
0.482919481881122 1
0.554433084410677 1
0.50437082980517 1
0.551379044263287 1
0.483950367852211 1
0.520607687265962 1
0.576520651214735 1
0.519032113210336 1
0.515246724496923 1
0.466724447381366 1
0.4407604875324 1
0.539708007248656 1
0.480758712214318 1
0.415539473756782 1
0.445980155989103 1
0.481451274946347 1
0.480747253864096 1
0.52067519969565 1
0.53657689280832 1
0.475126986538991 1
0.540173251638379 1
0.488785450783692 1
0.447523768834338 1
0.499642676783018 1
0.521927332509548 1
0.518554679493408 1
0.456529160589128 1
0.579110266975941 1
0.489286792333285 1
0.496285900749281 1
0.471775583353391 1
0.516341645575456 1
0.486883144244432 1
0.443690316785242 1
0.540722684531919 1
0.54406499562201 1
0.522732846939092 1
0.548467399592694 1
0.554553357113918 1
0.55515579323246 1
0.500581793592962 1
0.446371095813642 1
0.549081348304019 1
0.500182816927843 1
0.553823949691688 1
0.534796094113659 1
0.501296185392532 1
0.508429958077803 1
0.480397267372859 1
0.486065678953528 1
0.526401595631862 1
0.440249129119391 1
0.495433888740668 1
0.53102452043449 1
0.504720060559369 1
0.489981713910035 1
0.478150082605815 1
0.49672627711868 1
0.50435601322628 1
0.538629042055075 1
0.469017498930963 1
0.543504591824598 1
0.496003382068028 1
0.510981386499963 1
0.516311440452004 1
0.596251543859816 0
0.516168354222861 1
0.525575424551191 1
0.564048585899643 1
0.506167796860521 1
0.521558045016994 1
0.4907952200003 1
0.532824741852248 1
0.461691179101285 1
0.493019762042719 1
0.497234437497148 1
0.50183378185383 1
0.427319161470901 1
0.481096735120433 1
0.503070992519977 1
0.480733610911362 1
0.475194198327485 1
0.480024861183259 1
0.50472276214939 1
0.49148698661941 1
0.50126208874496 1
0.550807627971429 1
0.543503501495041 1
0.506821008447331 1
0.465499641945508 1
0.451703713088025 1
0.443031848489089 1
0.504412827253633 1
0.524007240822601 1
0.543184073824985 1
0.480606829841146 1
0.491830223253503 1
0.422911106363366 0
0.507540196356286 1
0.527403967112844 1
0.545627461455162 1
0.526696053353877 1
0.48159835917828 1
0.555692184182382 1
0.508876380497289 1
0.470083434858086 1
0.479320931045902 1
0.48340375383607 1
0.444691393779856 1
0.482914819634686 1
0.529739830345117 1
0.4666339400924 1
0.50991957540618 1
0.481400107064323 1
0.555966410395503 1
0.493423300633713 1
0.53600828840959 1
0.496309103952395 1
0.453702077764304 1
0.474590657060016 1
0.428759537596936 1
0.457307128383867 1
0.453961490093955 1
0.455081692613989 1
0.480135544921626 1
0.42791114190788 1
0.49162696443104 1
0.494737984842828 1
0.513661533112939 1
0.528718257843171 1
0.485406517782224 1
0.518207628307281 1
0.445880849084436 1
0.436381733780425 1
0.405275325863898 0
0.522690156951168 1
0.464192291467983 1
0.446484482527098 1
0.429146585966747 1
0.441237430031511 1
0.485801503732231 1
0.535735234775063 1
0.513411683595949 1
0.524387736676772 1
0.438314513257288 1
0.403472578669273 1
0.503040917759001 1
0.525703383042169 1
0.588610599050392 1
0.489265482003718 1
0.476446451915263 1
0.565793472780137 1
0.496047918528127 1
0.433218970866034 1
0.529287745859879 1
0.469478449911389 1
0.528922462958637 1
0.559411517554575 1
0.477184940999966 1
0.469384488878012 1
0.484731169214394 1
0.523378984442136 1
0.458185098488414 1
0.507281600253907 1
0.505545926058995 1
0.501012643241114 1
0.4834889295019 1
0.515418958049149 1
0.50227313562985 1
0.467935622677884 1
0.521530489474051 1
0.54524831217342 1
0.513079598797913 1
0.539154119543244 1
0.581953028960901 0
0.567041816050399 1
0.509436396789907 1
0.494986033382244 1
0.510874417946237 1
0.486757918120033 1
0.552331319158171 1
0.535843469426823 1
0.438820843425279 1
0.471059344788072 1
0.492864615117134 1
0.445154480524229 1
0.500365352495386 1
0.467127976327764 1
0.468830792318085 1
0.451777939793337 1
0.518313942030114 1
0.531107870116419 1
0.577496815474483 1
0.512529919963167 1
0.532955888135217 1
0.480849474475132 1
0.532952677151808 1
0.523159327951115 1
0.454685919948234 1
0.504470813065065 1
0.362854625117039 0
0.52810639356581 1
0.572342202937584 0
0.462268339355112 1
0.474810480324811 1
0.508166687413988 1
0.486704055976565 1
0.515554380710121 1
0.492974831890159 1
0.496550489293334 1
0.548470564450908 1
0.527099626392759 1
0.484301123623543 1
0.5078726495148 1
0.46532280846403 1
0.521791745781397 1
0.506501486544468 1
0.592048947258887 0
0.492652994058641 1
0.53410134011036 1
0.55694854489679 1
0.405849882543751 1
0.496510678583038 1
0.604133862231807 0
0.463768555554504 1
0.482861480738234 1
0.459162427348662 1
0.506178216990269 1
0.462863801608554 1
0.493234506395674 1
0.432503653776653 1
0.435646109736641 1
0.448036355351302 1
0.508945920067051 1
0.48631492295779 1
0.427466725009578 1
0.51838939466642 1
0.553355957118456 1
0.590262252862625 0
0.538659004588104 1
0.543037017584353 1
0.452485341610702 1
0.557511242830281 1
0.521867541375333 1
0.485942289356502 1
0.532753440659557 1
0.47278380039869 1
0.527783472139298 1
0.503015734959167 1
0.505488712082178 1
0.498709375522145 1
0.494601933729245 1
0.530613402775917 1
0.550103807388079 1
0.492645251696087 1
0.519252688362262 1
0.513166189776177 1
0.507038364091804 1
0.534283455713306 1
0.47887891653833 1
0.515616946698662 1
0.48748733315965 1
0.484067483913417 1
0.530054197513568 1
0.528480715743552 1
0.534080276968721 1
0.494375880049695 1
0.521237695916211 1
0.536496845481567 1
0.499909294517647 1
0.476708750375518 1
0.521411554728377 1
0.556951131969176 1
0.508589344691091 1
0.500346010074078 1
0.433309822721712 1
0.407604617600942 1
0.489628254220026 1
0.435068925961347 0
0.492675812834837 1
0.529600909407789 1
0.465913236748354 1
0.537116818529372 1
0.5193452238324 1
0.509858939069535 1
0.570646776331998 1
0.541801436511767 1
0.48193297811468 1
0.496583396111587 1
0.498848686442751 1
0.564044902393141 1
0.438656878282362 1
0.498579863432637 1
0.491843378636291 1
0.543703475565914 1
0.530817283505814 1
0.600006923067402 0
0.435202756897538 1
0.466662217427018 1
0.533068138926974 1
0.431800513516949 1
0.494721855188216 1
0.549040645996137 1
0.513328445550513 1
0.475609337219332 1
0.50620048939206 1
0.491913448368012 1
0.47728535771093 1
0.501216724455852 1
0.519341745050594 1
0.514516602156654 1
0.506508786424094 1
0.484757377427543 1
0.514637473936573 1
0.459465066861687 1
0.501560722332765 1
0.521842363666952 1
0.487406746987834 1
0.521959496618235 1
0.505502854273774 1
0.504334497891609 1
0.545703071735467 1
0.471392930234189 1
0.459615572490782 1
0.562541504946254 1
0.554236870807424 1
0.501981178585387 1
0.523217768816797 1
0.515486032589198 1
0.493634879090383 1
0.54905440211228 1
0.513903237493244 1
0.457907058747174 1
0.478980956777526 1
0.434846712629801 1
0.54007251818099 1
0.461422004341419 1
0.567570929672009 1
0.458699880823211 1
0.474627169853036 1
0.50560203560193 1
0.485407236632783 1
0.478616883832747 1
0.503396077714899 1
0.474373820586842 1
0.455704218811379 1
0.441659793023926 1
0.455778764284542 1
0.53783644252077 1
0.518653188154387 1
0.472459896586657 1
0.526474336096306 1
0.422510433000907 0
0.513276317431762 1
0.498890840959381 1
0.53782926252896 1
0.463743012942104 1
0.510960438144501 1
0.555827191720758 1
0.479154167881367 1
0.526657170658198 1
0.543059674827221 1
0.49198005649083 1
0.563395178793749 1
0.526718034926529 1
0.504409825258369 1
0.564232680152093 1
0.54938191654711 1
0.408206513459821 0
0.500427066629928 1
0.505749125323047 1
0.532306727555644 1
0.451589367366384 1
0.508281031216909 1
0.493032899567655 1
0.556956136405673 1
0.464633504186051 1
0.521573043342608 1
0.509544971622422 1
0.482126570411171 1
0.518846650888314 1
0.429507112008015 1
0.539994856304743 1
0.474190573117811 1
0.510336764706686 1
0.500247797444872 1
0.504155394178138 1
0.529640542400528 1
0.348471908114683 0
0.483437871010482 1
0.48709597982252 1
0.443811007512178 1
0.433462689627819 1
0.52598560848458 1
0.535946824279942 1
0.507818460831315 1
0.475898748561354 1
0.502730641490723 1
0.548615830786233 1
0.524652411419315 1
0.52895653108855 1
0.468966176172101 1
0.490804067075018 1
0.515167157731742 1
0.453812911787845 1
0.523403296348298 1
0.451076383796314 1
0.505726271704885 1
0.51931428483967 1
0.598753850547105 0
0.500838913654356 1
0.492758762574794 1
0.587518502535637 0
0.475190217549218 1
0.511329582281268 1
0.533023954753261 1
0.542562884143261 1
0.534148010523853 1
0.4514952688916 1
0.525901359403591 1
0.518467128964254 1
0.461416556750753 1
0.401527126529413 0
0.503849841786237 1
0.494859242270427 1
0.540207265188275 1
0.499477276983131 1
0.515733601285377 1
0.499986589134777 1
0.508953026295932 1
0.514645613633873 1
0.476203473110093 1
0.507204122082213 1
0.457383495103039 1
0.504406625048145 1
0.484452529187021 1
0.524081111450934 1
0.516566345825236 1
0.528440141416214 1
0.493896546902674 1
0.465227197624074 1
0.506717475172768 1
0.533782734125405 1
0.473326097723838 1
0.48450198120691 1
0.508714597968309 1
0.566976762283772 1
0.531707747644675 1
0.528500597334696 1
0.479008261404498 1
0.497607790127964 1
0.490021808999127 1
0.477378777326571 1
0.491432971962826 1
0.50656783460531 1
0.474076379853795 1
0.516897596369376 1
0.484436601595717 1
0.500019113819111 1
0.551884010691352 1
0.474982100055556 1
0.490484671523041 1
0.504818185518216 1
0.459592922733768 1
0.486285521472146 1
0.506630803260846 1
0.505751458384838 1
0.519613159624125 1
0.485234335227186 1
0.505184056359124 1
0.49166920491075 1
0.519276507723532 1
0.518138541257493 1
0.462141200023269 1
0.580197184196576 1
0.47293767632621 1
0.498731408418181 1
0.567592837919189 1
0.472546808291721 1
0.49550463704969 1
0.472516081912391 1
0.458213037429996 1
0.436311927426387 1
0.516816518790372 1
0.5183728918535 1
0.47145855020235 1
0.533021843258766 1
0.486903670714028 1
0.483982495461004 1
0.55039590607882 1
0.412568328027603 1
0.532840023656765 1
0.510251719724547 1
0.513380805069298 1
0.5449665535817 1
0.527848430786412 1
0.455248423860516 1
0.526677881421992 1
0.44873033662213 1
0.446723767965961 1
0.569488149195234 1
0.486061052730555 1
0.416658751545415 0
0.498457177841687 1
0.534351592323106 1
0.525440770653336 1
0.522110339285311 1
0.536925077670664 1
0.476595949005315 1
0.498706226362696 1
0.577995593430597 1
0.458907933597759 1
0.418678644111773 0
0.487098364881661 1
0.476228635167839 1
0.511364046458516 1
0.46071949932823 1
0.489592570859825 1
0.540067268956206 1
0.515768281444803 1
0.524107966523515 1
0.458290661553754 1
0.430434593301624 1
0.520029833643481 1
0.492762301097611 1
0.497069128610525 1
0.486553302860643 1
0.523073946702183 1
0.425329603486337 1
0.500051240712865 1
0.465732958420678 1
0.423791278052237 0
0.503697373130169 1
0.494435906367351 1
0.488972777653533 1
0.527756595874924 1
0.452165054064187 1
0.411232842135628 0
0.512057574106745 1
0.548333061004024 1
0.497587495340258 1
0.461923092550224 1
0.417316463412527 1
0.517105616116105 1
0.473404987133907 1
0.494092732308658 1
0.58818324303042 0
0.558465374508158 1
0.497054093934013 1
0.513518660218692 1
0.518945431527813 1
0.562293653894068 1
0.511588744607053 1
0.557315717951587 1
0.478504960958885 1
0.482414597373826 1
0.556054580877816 1
0.474203424504096 1
0.531900732531491 1
0.465463293932917 1
0.459535185228306 1
0.525428727360152 1
0.470475479258442 1
0.526546141453256 1
0.52551668744615 1
0.479945396410702 1
0.466906757774121 1
0.499924751489904 1
0.554382382449553 1
0.5272751825792 1
0.487653605200059 1
0.536660417146904 1
0.513863886440145 1
0.537839258808409 1
0.458811310831993 1
0.507277383405053 1
0.477502479492598 1
0.506231580557134 1
0.488570691814346 1
0.527715747487147 1
0.520924872625638 1
0.548263477794082 1
0.523917718972026 1
0.578645311535893 1
0.499928911994954 1
0.51227468446711 1
0.457606065807808 1
0.448863977810712 1
0.467496462652482 1
0.482611071574956 1
0.496904798966557 1
0.534904805715657 1
0.412784711326995 1
0.5062864662313 1
0.494631279358047 1
0.485777693633196 1
0.507588615593428 1
0.521364219178868 1
0.4416744818308 1
0.500292981517864 1
0.497861044929092 1
0.531883269337992 1
0.478958735821952 1
0.499246694552258 1
0.468582836230241 1
0.514796812556031 1
0.510005065586869 1
0.466537022175114 1
0.56346047635439 1
0.4861090675675 1
0.505975941297015 1
0.494613976259321 1
0.481550751157213 1
0.46120328056 1
0.46154043162372 1
0.501371631934913 1
0.536516497601215 1
0.446319348195145 1
0.522712050152668 1
0.493929896594548 1
0.524012562542048 1
0.532025219458643 1
0.488039263949542 1
0.549898113542058 1
0.504434135913382 1
0.529412013423607 1
0.484487647123098 1
0.540030850400578 1
0.462193359522144 1
0.513323571123828 1
0.486643316532172 1
0.45872404719596 1
0.603247612941742 0
0.49104966137664 1
0.477583780777646 1
0.490727750447374 1
0.475833936443091 1
0.525018903923893 1
0.526181262547342 1
0.495477546677442 1
0.50247295850286 1
0.570023682598619 1
0.502183291998862 1
0.439419245422125 1
0.506784182815475 1
0.442440308567094 1
0.484291622693847 1
0.475728580021686 1
0.465757240000137 1
0.498442256874552 1
0.487543299911287 1
0.503847494755478 1
0.618887378342705 1
0.510745845053192 1
0.447259453495047 1
0.505609996053933 1
0.550972914522305 1
0.508545283668761 1
0.51267025177948 1
0.565627448124558 1
0.462064596780705 1
0.537487417914671 1
0.537210600603247 1
0.474792927388688 1
0.579785321327821 0
0.43292884431151 1
0.498298062324933 1
0.464715123222047 1
0.532813788151758 1
0.462960783407711 1
0.465267107375098 1
0.502184144160689 1
0.4589848883914 1
0.500303605592923 1
0.474447792192103 1
0.459677040405305 1
0.448915051224393 1
0.562025457688526 1
0.472844603481878 1
0.491235809822329 1
0.517687435462186 1
0.520939576839645 1
0.505078349127281 1
0.5528816838026 1
0.469657348098592 1
0.519401830998623 1
0.467599640657841 1
0.532052867157364 1
0.526580091930643 1
0.51222452062871 1
0.466741371995756 1
0.511779657844957 1
0.5649292901777 1
0.475917713824241 1
0.479173839564334 1
0.529422036283952 1
0.453503860366578 1
0.496558985548069 1
0.490170221929596 1
0.515497211941777 1
0.480629466946844 1
0.487949704695451 1
0.485422690947502 1
0.497242035052339 1
0.433969598511975 1
0.516402710346483 1
0.451617685309307 1
0.505988907838378 1
0.486691431205064 1
0.501489817223536 1
0.46470744083557 1
0.460746149367665 1
0.613619775929111 0
0.487397681551407 1
0.439428705372892 1
0.45686697108329 1
0.503070620162023 1
0.474025802216855 1
0.547408134653285 1
0.473359214158398 1
0.550041414818789 1
0.535588023743252 1
0.471685714512881 1
0.503756895423487 1
0.537320972743541 1
0.542720207726018 1
0.435968834826061 1
0.489519179061307 1
0.464149199407779 1
0.52151301611395 1
0.501409748179944 1
0.420835662537411 1
0.478652330175668 1
0.493293167366831 1
0.48821313359234 1
0.475521177045137 1
0.539492776330807 1
0.511162336438035 1
0.522491376655392 1
0.508994433479974 1
0.553611757301036 1
0.549878197165575 1
0.460263100725806 1
0.529447759627477 1
0.463637270499477 1
0.501449559285835 1
0.540076071773024 1
0.539302693706726 1
0.465126362491669 1
0.470575871635497 1
0.484034466222793 1
0.458853764082342 1
0.481003418278009 1
0.488696926334755 1
0.539743287177624 1
0.471773928032472 1
0.557398485875108 1
0.50634036837667 1
0.424298799674027 1
0.460016880390109 1
0.537748084137563 1
0.503752531480144 1
0.511278856301684 1
0.477258955782576 1
0.509586747511575 1
0.515032702550338 1
0.454543778579978 1
0.469781397869669 1
0.393716173726234 0
0.50118553377544 1
0.501094975639646 1
0.416565162621218 1
0.503496856712379 1
0.500090088621767 1
0.470110305775476 1
0.468002240371361 1
0.530901747109411 1
0.446172451590162 1
0.522705103081746 1
0.512952083566021 1
0.465622335533139 1
0.535175459561305 1
0.468920614518431 1
0.571709364895209 1
0.392977368370599 0
0.515076429889103 1
0.509335092118487 1
0.503016913676919 1
0.52952803942196 1
0.499325683765325 1
0.485279596793974 1
0.50212263755587 1
0.524916877545879 1
0.453744208143787 1
0.496274964335077 1
0.450533972688198 1
0.512141258968372 1
0.539991233866969 1
0.468210948916567 1
0.468110042353527 1
0.490502330936009 1
0.489647686141166 1
0.489135320214454 1
0.491056803262815 1
0.464899636668933 1
0.500859448372763 1
0.472274899758417 1
0.460943107449451 1
0.487128405566058 1
0.550439046572529 1
0.533990639174317 1
0.505869191141519 1
0.522519870646702 1
0.485950206573079 1
0.53425242941558 1
0.435744429184257 1
0.548737554801334 1
0.503008815107794 1
0.52238682906164 1
0.543700702714725 1
0.485276134498727 1
0.48330010795308 1
0.468206680172955 1
0.47476089568569 1
0.53842390296247 1
0.449094733941266 1
0.477202852081654 1
0.535883811899507 1
0.485773295124961 1
0.42805055390454 0
0.517317802527222 1
0.564419989683403 1
0.531604888157723 1
0.473209954145967 1
0.52480825654176 1
0.455372564082181 1
0.573351493184733 1
0.466455874631412 1
0.498743839205771 1
0.465619570141305 1
0.522665980006092 1
0.50793308087442 1
0.486895926888852 1
0.458470094618151 1
0.488488205136791 1
0.492367492586118 1
0.432485262282845 1
0.526744834672288 1
0.47224383506428 1
0.47622791968138 1
0.458155126810971 1
0.50650333609454 1
0.398779686032373 0
0.49629698906642 1
0.53786520517017 1
0.517298197934431 1
0.501133124060546 1
0.452549654434581 1
0.536912867197241 1
0.543182817360653 1
0.48046739733994 1
0.491615108196983 1
0.57185790307522 0
0.588907081376959 1
0.523035765592516 1
0.515832586016906 1
0.568340348126238 1
0.529942309052359 1
0.442620358036627 1
0.485651981358897 1
0.46959783650577 1
0.512056890159902 1
0.566162551783929 1
0.407249103087749 0
0.486247868811503 1
0.460579387509151 1
0.490432520972657 1
0.473690100303437 1
0.523799475216445 1
0.508243305324654 1
0.482234113840701 1
0.516884917760563 1
0.466652508322299 1
0.569736294990389 1
0.586577906233045 0
0.469290985385155 1
0.513561827902438 1
0.562196840066219 1
0.471567937447707 1
0.544070596799493 1
0.519356554796745 1
0.475742382298641 1
0.454846699028356 1
0.457997109405314 1
0.551434037035092 1
0.524839676041334 1
0.44170204757551 1
0.431820636672805 1
0.4999322629939 1
0.472799525841312 1
0.423106294287437 0
0.544856483356739 1
0.474160441685579 1
0.451841504047177 1
0.541603034397258 1
0.543113749469062 1
0.420295175212131 1
0.493624896781651 1
0.445718015379945 1
0.517999093387799 1
0.49702004140894 1
0.467725249888657 1
0.497082426586847 1
0.497069373252794 1
0.537044706485456 1
0.510225531278993 1
0.491897261474491 1
0.518535953552423 1
0.533975934154611 1
0.487732585447259 1
0.513709379742882 1
0.501726667007877 1
0.540167308465849 1
0.556466697100741 1
0.556680856860376 1
0.515325804218015 1
0.525080366852831 1
0.574278048436529 1
0.488911000533998 1
0.477985125553601 1
0.438722098495746 1
0.449843226866266 1
0.452896719414408 1
0.552386566622726 1
0.539048979626191 1
0.54215378956926 1
0.530662516733436 1
0.56591494550303 1
0.48138860574534 1
0.514270460089147 1
0.540939199546266 1
0.476031001585804 1
0.48591226299952 1
0.505637064471597 1
0.473598984294652 1
0.563444955659904 0
0.474191320718051 1
0.549804600290286 1
0.49298080905518 1
0.45099070176924 1
0.530051636869261 1
0.463504949342602 1
0.470833252352814 1
0.527541642037695 1
0.574018045437501 0
0.537734654220685 1
0.463613176833012 1
0.53065218364814 1
0.509215613464053 1
0.540876103039481 1
0.531037487459012 1
0.497824460610672 1
0.480005149129027 1
0.497807103325376 1
0.462073778769478 1
0.485512016745279 1
0.512294690244305 1
0.497976196192347 1
0.502482938670636 1
0.506351867332852 1
0.466785075250624 1
0.62676534183973 0
0.54548857009629 1
0.483817065604384 1
0.481869550585622 1
0.48073994825727 1
0.427142877605155 1
0.516444994485516 1
0.444597334902554 1
0.503658885249664 1
0.462677928008436 1
0.512141606099354 1
0.500791211212802 1
0.510935116322742 1
0.4952243352393 1
0.427614278583167 1
0.488959157182208 1
0.510747177501656 1
0.554552594015611 1
0.503361673437615 1
0.521418740427808 1
0.491313294109873 1
0.427278852479033 1
0.498013722480251 1
0.572995022539063 0
0.520370956002001 1
0.482281706319037 1
0.4639323557009 1
0.468296399759974 1
0.522925903987695 1
0.564182986345542 1
0.504090033510693 1
0.481017347655133 1
0.563294793392874 1
0.495721351590702 1
0.477269917892692 1
0.496981827864753 1
0.467592774972894 1
0.46722065003247 1
0.49899262175925 1
0.505554461150111 1
0.518292911887921 1
0.522889048262655 1
0.49764753537092 1
0.514818168786638 1
0.533039791330695 1
0.491219191268953 1
0.519323537336407 1
0.522955325091789 1
0.49259433314243 1
0.453178763170161 1
0.50035247050132 1
0.519048475109479 1
0.486370574237182 1
0.443237713270003 1
0.463868256590547 1
0.531734567961402 1
0.486415487649598 1
0.443286079034082 1
0.529463139359967 1
0.523530900272029 1
0.465730505195927 1
0.519550479587589 1
0.503561699814183 1
0.559276783438499 1
0.419356680526216 0
0.465028667694071 1
0.47457010569265 1
0.470847931856687 1
0.503530967383217 1
0.482635284353972 1
0.537578710939603 1
0.495649920379435 1
0.522333959389569 1
0.521069331865699 1
0.496243059644686 1
0.404104013526772 0
0.510808391395328 1
0.513977556036852 1
0.545243739863567 1
0.514946403228606 1
0.509170847774017 1
0.419776196258922 1
0.48362967529773 1
0.455718723927358 1
0.47629332261445 1
0.549060758886313 1
0.499962023839453 1
0.518190348952995 1
0.54176125451697 1
0.537045976088364 1
0.557978412342868 1
0.481708708506678 1
0.554483411827952 1
0.50152710533282 1
0.524456698860729 1
0.586204273308207 0
0.444454183802449 1
0.430094584866453 1
0.506042531395242 1
0.515775887210981 1
0.511978118118649 1
0.471095013022586 1
0.465618788588479 1
0.449612000587338 1
0.436379853563368 1
0.514254406308836 1
0.538605549802804 1
0.44862632821754 1
0.553614975812596 1
0.50449311834104 1
0.429422728806747 1
0.52486053721662 1
0.547857623596634 1
0.463990735579063 1
0.470281785191211 1
0.461687230138336 1
0.468376304936471 1
0.482876442193374 1
0.515658974833858 1
0.474330480385968 1
0.471638046635779 1
0.472443196142368 1
0.476356165808557 1
0.458221051920229 1
0.547904351897981 1
0.476755244587135 1
0.492429107966407 1
0.499067321885087 1
0.506513239665281 1
0.539940697168569 1
0.58769459462388 1
0.437000076638071 1
0.465059691248287 1
0.489739256105094 1
0.535744021979049 1
0.521335099995685 1
0.541386958813791 1
0.525358361600703 1
0.572539679906361 1
0.533909893082106 1
0.446129745081581 1
0.564788998647936 1
0.482787135344245 1
0.473438114022832 1
0.562747104821571 1
0.508929756647343 1
0.515957083706984 1
0.470054007335561 1
0.524672711732049 1
0.512755788575183 1
0.495186862842057 1
0.474092775322033 1
0.525224126278901 1
0.510530371148224 1
0.483346691644646 1
0.487190231568063 1
0.53985959323005 1
0.493657623948138 1
0.475601957918319 1
0.48017554641997 1
0.489377241381174 1
0.583899533954299 1
0.447758069090702 1
0.482101548344116 1
0.453280144993529 1
0.541074194359591 1
0.517857047311763 1
0.436108253786193 1
0.491840094183436 1
0.569986438982924 1
0.561779625245149 1
0.496103075746987 1
0.439671232190185 1
0.478130636862015 1
0.493376091535385 1
0.589810322441788 1
0.439308802796957 1
0.453810119325441 1
0.557389155627626 1
0.497106841748624 1
0.48936194658577 1
0.503502315533103 1
0.480532787780404 1
0.559557128092814 1
0.503159696192403 1
0.49752336115293 1
0.465307228184947 1
0.491442045242514 1
0.527440374272684 1
0.4862780487981 1
0.458718464405918 1
0.496617955972244 1
0.477519825234482 1
0.549697906885903 1
0.519475395098971 1
0.434631667556847 0
0.510989428475684 1
0.496590919255291 1
0.446952931992687 1
0.554953823995775 1
0.480658114491028 1
0.48602828456217 1
0.513430735337 1
0.437904304181297 1
0.480076036934904 1
0.492767659274818 1
0.474399000580363 1
0.478979387763179 1
0.468852740906604 1
0.52483010964199 1
0.49758678514663 1
0.489137944795832 1
0.525201786982053 1
0.465018022530864 1
0.422153392915816 0
0.436831792131574 1
0.467562815606083 1
0.505974117811349 1
0.494081021513236 1
0.492651774152965 1
0.578021552208379 0
0.472021523828161 1
0.540426622720517 1
0.544247795365501 1
0.411930104960474 0
0.44488933983335 1
0.461433672016733 1
0.46441023412009 1
0.465196670033846 1
0.45437334110515 1
0.514381884846872 1
0.579768350864705 0
0.545528768010847 1
0.420637072416101 0
0.516001063761734 1
0.485205559664804 1
0.555846126571002 1
0.473795732988062 1
0.491151324815656 1
0.528153274908717 1
0.530499301013432 1
0.47268484831234 1
0.450819944438967 1
0.490866607124525 1
0.503199096243094 1
0.511333002792915 1
0.444553636590731 1
0.52296683512049 1
0.484908988366297 1
0.525431625137932 1
0.536749499372668 1
0.433699288823899 1
0.533391130678583 1
0.544917703922044 1
0.50340020157893 1
0.49638953488567 1
0.531586004414455 1
0.455267056399772 1
0.544491426512171 1
0.452318649494375 1
0.532689033103202 1
0.502952603520309 1
0.528450633558176 1
0.481510129007108 1
0.419078256594347 0
0.563436461891272 1
0.522169368571187 1
0.530340290248403 1
0.376413859676604 0
0.542177225405964 1
0.515263082957521 1
0.499049022721423 1
0.469725352300323 1
0.541485641740072 1
0.51685837269454 1
0.591405014616229 1
0.526060446026947 1
0.528693069608603 1
0.470630086654045 1
0.481223146762241 1
0.443846744821016 1
0.544899930589833 1
0.505983911689769 1
0.461073334326358 1
0.497087128108877 1
0.517911169138028 1
0.490276665400444 1
0.520693122954941 1
0.534764600749578 1
0.480132231634036 1
0.548570405485422 1
0.515104109466038 1
0.516635770079724 1
0.533473306912956 1
0.569587215775293 1
0.420763365446872 0
0.451182570212236 1
0.574459160208797 1
0.468834037253383 1
0.488158811743605 1
0.509430001922846 1
0.518480162358695 1
0.494268416157618 1
0.558186987190508 1
0.501783358867465 1
0.537989627126022 1
0.518322284254229 1
0.504823039076206 1
0.406413784810775 0
0.457042102412434 1
0.539955488581326 1
0.476676385020763 1
0.513827090376268 1
0.518845259502249 1
0.559041663016639 1
0.496175965465743 1
0.443749378723414 1
0.510687761145407 1
0.522887910889916 1
0.486123822514584 1
0.526770714413696 1
0.5142909821442 1
0.550679189536178 1
0.493551026135188 1
0.458493212047045 1
0.48116499163795 1
0.592853879009805 0
0.525330586265293 1
0.482512768504567 1
0.507411232848655 1
0.514885720132592 1
0.474478295792091 1
0.455199624484204 1
0.472695621751447 1
0.500599234517492 1
0.446724942739782 1
0.473392014840419 1
0.526114830007472 1
0.524564196358781 1
0.485420527424408 1
0.457407930367019 1
0.543558773981097 1
0.440130957085225 1
0.483038308492996 1
0.488485916835767 1
0.497508080747574 1
0.476385329755707 1
0.560304639835037 0
0.521970942188158 1
0.492762548050336 1
0.494508232459443 1
0.510449684456083 1
0.49486648851359 1
0.5031042644801 1
0.475995728546513 1
0.471085214155837 1
0.520123830576821 1
0.475196768142757 1
0.483464748514466 1
0.498793933749432 1
0.503589475919193 1
0.528304487311295 1
0.542827848897049 1
0.543957513054094 1
0.516178026058828 1
0.431613978283032 1
0.504951248556135 1
0.426606313789536 1
0.510273331206975 1
0.519345867753712 1
0.488329029151276 1
0.523228110827036 1
0.521424629053941 1
0.535119569164571 1
0.55499048926404 1
0.54933849759501 1
0.443586254854481 1
0.465814376182605 1
0.561994203832358 1
0.534582563892158 1
0.521854521504492 1
0.506641674057157 1
0.496248380174976 1
0.435790446831147 1
0.500164637674007 1
0.501811283040705 1
0.519778943369256 1
0.475881355627878 1
0.505094771514529 1
0.464155197150016 1
0.486991714612418 1
0.526272072824441 1
0.539390665522436 1
0.534464827766774 1
0.496233121666337 1
0.468691658835465 1
0.493000850874502 1
0.452215911979477 1
0.492773052134238 1
0.544871615659249 1
0.55703148180527 1
0.490897042629789 1
0.500182413845599 1
0.516484601152238 1
0.512390475753548 1
0.451451249110029 1
0.494392774577969 1
0.517507663055939 1
0.487784623589965 1
0.537253745793679 1
0.506235930961344 1
0.522464606903007 1
0.551049624095511 1
0.466952600571 1
0.441833967589297 1
0.463785223193745 1
0.512113000923269 1
0.508873560987712 1
0.451012626021708 1
0.562144038585494 1
0.492961949800563 1
0.470588473698486 1
0.478655867145722 1
0.476280612518606 1
0.513151437723372 1
0.434056179573984 1
0.52206049095401 1
0.497245407102676 1
0.484913269042413 1
0.565953412681202 1
0.498036200260032 1
0.454215713109944 1
0.486486195355918 1
0.472396088100946 1
0.5025290303225 1
0.492359671304935 1
0.519744312918011 1
0.526322701323148 1
0.4501776394903 1
0.490838499113502 1
0.435620223039245 1
0.509855470091034 1
0.477774062184151 1
0.597879079397662 1
0.45805664686976 1
0.52625386908177 1
0.471600717465178 1
0.472129333566593 1
0.475667658979157 1
0.561755357671803 1
0.42338919912895 0
0.511831438140357 1
0.536579088231341 1
0.55268244081765 1
0.529448163654311 1
0.515389754161481 1
0.401469989089507 0
0.548278601939404 1
0.488501831769805 1
0.460634645167837 1
0.433196903812802 1
0.495211871970586 1
0.494334790497486 1
0.455056617474224 1
0.471376791929547 1
0.461549009872024 1
0.449642890375375 1
0.504841814430795 1
0.51581041945447 1
0.497302407749768 1
0.509404007639767 1
0.550114462000384 1
0.547180946806211 1
0.442099692769606 1
0.473754508640151 1
0.486157215391249 1
0.520089608006136 1
0.545613256596979 1
0.429595077290573 1
0.549836071443675 1
0.565777984709142 1
0.519596380956095 1
0.492695383348899 1
0.599187305386179 0
0.51587374744905 1
0.530887534687996 1
0.479974187711785 1
0.487627783852454 1
0.550858876561259 1
0.515743624046666 1
0.465560784790912 1
0.54789199450999 1
0.542656474480555 1
0.417073257810571 0
0.472481030959178 1
0.483632247616892 1
0.467890130191984 1
0.502889262244438 1
0.427149453487217 1
0.567913100266122 1
0.416113235207455 0
0.469988882480553 1
0.428504417507517 1
0.505930871512112 1
0.476578709579697 1
0.506720941073607 1
0.604097297381074 0
0.495349631436576 1
0.548557796544226 1
0.474105735153938 1
0.530012082928199 1
0.550230786308119 1
0.454601652530049 1
0.498236471810447 1
0.456202005570646 1
0.479579771016807 1
0.546273787275449 1
0.522681814535827 1
0.468980613067779 1
0.541743111492531 1
0.483179547353502 1
0.488142976133861 1
0.473615527112659 1
0.509625886181779 1
0.505444857354969 1
0.469270409792001 1
0.537516155398823 1
0.500065358561119 1
0.506594545244565 1
0.456623424573779 1
0.493901798667617 1
0.553729745109985 1
0.482545076727813 1
0.486506997367845 1
0.491543361169791 1
0.460131807580573 1
0.487525827462519 1
0.50254742642387 1
0.446973707633551 1
0.532465375420772 1
0.561974968180567 1
0.508132308919353 1
0.471673073039645 1
0.462281686625163 1
0.473790711555705 1
0.429056522407639 1
0.482135986800735 1
0.51688810389477 1
0.525326574114924 1
0.476696335211524 1
0.483186863673576 1
0.51184400926975 1
0.465822232443295 1
0.404422367048118 0
0.491463603376788 1
0.479658134792257 1
0.573088837632059 1
0.508762905673422 1
0.451167672532796 1
0.430880828984581 0
0.498688941831811 1
0.547128504296905 1
0.494028906390028 1
0.478184786463433 1
0.48865312710309 1
0.555265240607149 1
0.505578482653336 1
0.525143273738718 1
0.508614977955613 1
0.457269027743121 1
0.486941628954632 1
0.511721379164864 1
0.540722092447165 1
0.501202558309792 1
0.474344247721294 1
0.539288539448044 1
0.448335120213272 1
0.547907703592641 1
0.476526261071158 1
0.479658304846195 1
0.44685074661689 1
0.406367500085677 0
0.509862551683064 1
0.45865895069243 1
0.517779561100768 1
0.532249021316911 1
0.436065035822339 1
0.587014012849413 0
0.503124441683663 1
0.485176005927055 1
0.498243843727941 1
0.485050783179584 1
0.498090128478217 1
0.486920352005257 1
0.509446133170602 1
0.503968215305393 1
0.544898986352866 1
0.469763214021904 1
0.470720528800511 1
0.516193821981419 1
0.479471846957717 1
0.481310853179835 1
0.471391510269176 1
0.457088617707219 1
0.534924944865539 1
0.518425991201135 1
0.444596489961718 1
0.502155156405746 1
0.515875320030658 1
0.516884065685962 1
0.511920137209521 1
0.548609566865744 1
0.495228730901764 1
0.489475666488133 1
0.469166103300063 1
0.471136059985232 1
0.514314513981862 1
0.468071709283342 1
0.510237695244274 1
0.540438455941753 1
0.464392732459142 1
0.452025599313596 1
0.471635647317421 1
0.451384967009159 1
0.500635155930805 1
0.57975285264193 0
0.471287393536226 1
0.56599561857545 1
0.513347836982159 1
0.558951336634335 1
0.51846652529957 1
0.496432543021393 1
0.479913959989082 1
0.481009755641826 1
0.487710727842448 1
0.496738940261577 1
0.524276233846894 1
0.532252466721856 1
0.532887906258246 1
0.485920674933962 1
0.527084045491852 1
0.465806667125188 1
0.501298350861368 1
0.497618107781166 1
0.508193172140053 1
0.50741342682027 1
0.537075011498271 1
0.599197129317386 0
0.497663216579608 1
0.496749033560623 1
0.505959684878739 1
0.500979923084414 1
0.481313822573537 1
0.508859234094603 1
0.467776705455895 1
0.48104725968052 1
0.44495086562847 1
0.454349720085865 1
0.455744064635515 1
0.508669357992364 1
0.51538103797337 1
0.506003528044898 1
0.480574351118292 1
0.477545815380203 1
0.515310853899205 1
0.439995588276463 1
0.56319237906353 1
0.542657262464427 1
0.500175539727415 1
0.503565122238159 1
0.490815818383644 1
0.53835959029135 1
0.486175023522921 1
0.529465198253713 1
0.534617428034794 1
0.411006840633603 1
0.43771263271925 1
0.552254887044468 1
0.490772183769837 1
0.493919972780607 1
0.532089607520191 1
0.494653625556354 1
0.482742348896117 1
0.449140042805174 1
0.518647067780102 1
0.491373846582714 1
0.516823315144165 1
0.506848344476424 1
0.518449807341772 1
0.501539619100807 1
0.536218573467562 1
0.493379745727666 1
0.457142611914977 1
0.530381501729854 1
0.548676793793621 1
0.544973809928342 1
0.546691488508371 1
0.567899169334076 1
0.474668624691958 1
0.487615009906945 1
0.514693457912669 1
0.528711873903836 1
0.481123606420622 1
0.539760332075599 1
0.518296552835151 1
0.495160173535693 1
0.490085694942682 1
0.37149871991696 0
0.527329481978286 1
0.577471471675005 1
0.509326186896535 1
0.468592848611308 1
0.492427211691667 1
0.489937851460036 1
0.517264743375934 1
0.449692081500115 1
0.479277920699935 1
0.549389849090814 1
0.448853004091866 1
0.546321796768068 1
0.518204843565157 1
0.478985480135253 1
0.456224965495092 1
0.466266181294076 1
0.569105215680924 1
0.407103781630014 0
0.486232540394212 1
0.496719459882933 1
0.428265315462401 1
0.511483034542997 1
0.456665795435661 1
0.45073869495572 1
0.497205601768343 1
0.46815570111514 1
0.421576464082291 1
0.466000762653541 1
0.461645015865246 1
0.538451286765508 1
0.481652769230137 1
0.543626205811642 1
0.5819549694014 1
0.466847663167654 1
0.485786484025668 1
0.506796997189456 1
0.493560263457247 1
0.463100256024141 1
0.514585384443833 1
0.469893684273571 1
0.433694104625461 1
0.481254462229489 1
0.533496796594741 1
0.457542249412832 1
0.564797864377504 0
0.521791957649218 1
0.516099158373028 1
0.405285603988284 0
0.550557528809645 1
0.553657076361008 1
0.448828261570755 1
0.417464691647371 1
0.514939332391989 1
0.466826665425258 1
0.483236614710296 1
0.484646495735669 1
0.52715673868284 1
0.551191143048558 1
0.447883201558172 1
0.51668485669327 1
0.486273422385974 1
0.505300228521508 1
0.505572282674858 1
0.519283847214334 1
0.503883494638702 1
0.444908154768198 1
0.525468144583054 1
0.394524510810698 0
0.521882770086413 1
0.522484598835714 1
0.527838079587114 1
0.540328155859484 1
0.505570870982683 1
0.492360360590778 1
0.485340754733862 1
0.479761361900192 1
0.535333170362064 1
0.540251013879438 1
0.560119679691601 1
0.491773664514029 1
0.481870882350555 1
0.450159588490739 1
0.54893358693895 1
0.552830481966358 1
0.526623966479433 1
0.487240520429475 1
0.547813712016152 1
0.507384005208544 1
0.441076481162145 1
0.521240624505793 1
0.481432139234312 1
0.439882963930888 1
0.495267636962062 1
0.468836704456594 1
0.484699727092975 1
0.457589271202269 1
0.475056225846988 1
0.556807374342669 1
0.504965021522828 1
0.556955269372949 1
0.48462371844519 1
0.531154095755289 1
0.542098463713427 1
0.498490317603866 1
0.497872094078177 1
0.51700893580626 1
0.559658921045846 1
0.513077151381691 1
0.516250760131403 1
0.442873232593782 1
0.490504941170859 1
0.463344820523096 1
0.498279588124543 1
0.500080768305353 1
0.487931279566567 1
0.496032502831695 1
0.398314801795092 0
0.516412586997603 1
0.544376426031705 1
0.450051779557554 1
0.534140697873461 1
0.554190752964061 1
0.582698290623849 1
0.530608046309394 1
0.548709683002966 1
0.517761958881146 1
0.515555876764438 1
0.459431860123758 1
0.552799459070343 1
0.498084445244835 1
0.451282087803605 1
0.452394071772378 1
0.574946442114288 1
0.584920718857013 1
0.567569920952992 1
0.499163862331794 1
0.48714658996823 1
0.520218995598186 1
0.504863726710462 1
0.50092576470405 1
0.495930098186438 1
0.593456460793035 0
0.464055844123264 1
0.538908012831794 1
0.524169386621978 1
0.486096827851433 1
0.544869588462708 1
0.470641078468562 1
0.415062135984369 1
0.483669361021503 1
0.486357627289975 1
0.376817281150403 0
0.478105145579652 1
0.453263234598007 1
0.501538574339255 1
0.554057808836201 1
0.514744736077428 1
0.48676096966042 1
0.475137718223105 1
0.473970454215063 1
0.499421610717402 1
0.531072374795437 1
0.486392925277254 1
0.436226641676713 1
0.439034085466646 1
0.595903070270955 0
0.474276697101259 1
0.492093845715674 1
0.545172808502962 1
0.585289984769614 0
0.511670165598757 1
0.409561228978943 0
0.532112164447674 1
0.427180790965439 1
0.587728357932859 1
0.512146750645928 1
0.434866403772355 1
0.456347323189463 1
0.479653417108679 1
0.507306980171489 1
0.423677834576242 1
0.517898997613123 1
0.500940483403599 1
0.503494460018017 1
0.471740337432051 1
0.475793853474239 1
0.5409979877323 1
0.478158280405317 1
0.48763898631679 1
0.40762981274649 1
0.421695045341061 1
0.486101392039642 1
0.494117880490992 1
0.444973697124394 1
0.417863837823504 0
0.51618219432336 1
0.474871976564506 1
0.487894504380388 1
0.544188644595929 1
0.476347763466565 1
0.543972400385465 1
0.48773586361788 1
0.549063962808938 1
0.46483019016105 1
0.467419133565811 1
0.498256199512716 1
0.559371593131138 1
0.492657206344506 1
0.480687248095728 1
0.461720063344903 1
0.535599882964528 1
0.576122851718992 1
0.493663064065032 1
0.523960685007129 1
0.480640034553222 1
0.539886683736829 1
0.469654299915473 1
0.491036668234286 1
0.493387040126243 1
0.510513225348885 1
0.473362260216887 1
0.506857663644911 1
0.509656408240183 1
0.477437707579141 1
0.46637430048096 1
0.588239660231573 1
0.50149167859109 1
0.524920533781378 1
0.490942037378357 1
0.520452493277812 1
0.537196923739249 1
0.490417365731809 1
0.517767974728374 1
0.477264842081855 1
0.475097580462273 1
0.512228119774353 1
0.486605778723515 1
0.540789535055868 1
0.576062012691449 1
0.501980502943255 1
0.523878888055985 1
0.504111084570715 1
0.527819318671565 1
0.511763940998825 1
0.494486872525927 1
0.4505730187863 1
0.511456851327635 1
0.518787808220311 1
0.502861893629648 1
0.529214682177725 1
0.496819734427327 1
0.483006488285343 1
0.431524427016993 0
0.518369367139514 1
0.548722727639975 1
0.420100316462823 1
0.47898421053523 1
0.525896427035181 1
0.474391813071407 1
0.514274872933008 1
0.494488478200108 1
0.55065713686237 1
0.535038975627256 1
0.49438884820586 1
0.610037152575082 1
0.487056365909849 1
0.479991365617678 1
0.544519044585007 1
0.421457863094831 1
0.48401756662346 1
0.422247805623906 0
0.466546380694259 1
0.520564292753093 1
0.519586841126809 1
0.466750420700912 1
0.522755331564297 1
0.523272534003422 1
0.500267300283436 1
0.477766008922462 1
0.534279727615543 1
0.52100737505359 1
0.542495262726141 1
0.503747182230929 1
0.484538745350606 1
0.403396937433681 0
0.555897173665007 1
0.425834724378791 0
0.475402064809087 1
0.519802576931968 1
0.506422162670775 1
0.546519274648386 1
0.454442375406712 1
0.474468002674402 1
0.527435571839966 1
0.507801698824291 1
0.516543546047118 1
0.507830330451415 1
0.492674246404999 1
0.497808098534309 1
0.544203505408622 1
0.508909748576904 1
0.538712828217066 1
0.514270920697006 1
0.493276090478759 1
0.525897050064327 1
0.457118833002041 1
0.510907164873882 1
0.447901042142406 1
0.492700431438418 1
0.515476923271722 1
0.529086414086302 1
0.455676338692606 1
0.488456527360267 1
0.539564397341664 1
0.523062997588307 1
0.46323761917355 1
0.465176797267759 1
0.510467823451864 1
0.499918672812007 1
0.4868544677739 1
0.500638496796956 1
0.514882627667616 1
0.443448983433967 1
0.466443973208648 1
0.514221885161956 1
0.509815735903299 1
0.428788256726924 1
0.46754695877857 1
0.458808836431445 1
0.433464739156276 1
0.512493054926262 1
0.384285668357299 0
0.49779654331801 1
0.527660561163765 1
0.487480592579605 1
0.507071751219499 1
0.484656972767325 1
0.476828744982787 1
0.514786418557757 1
0.519919032023719 1
0.479359454051926 1
0.476408373307015 1
0.491654213400874 1
0.520350329387501 1
0.495770949896623 1
0.478286228065952 1
0.557954622087809 1
0.429462156526383 1
0.533729928586799 1
0.557075924735615 1
0.451851364753039 1
0.439623729016095 1
0.499162762416614 1
0.512600645413842 1
0.522850539698735 1
0.489303536072942 1
0.481835126530603 1
0.531750777513405 1
0.542190499626189 1
0.441986304527738 1
0.46887100658495 1
0.440437739841056 1
0.511581952249145 1
0.53115853070442 1
0.486016872150524 1
0.475020986530506 1
0.515984519598584 1
0.485043327121736 1
0.520985532641204 1
0.515275553911886 1
0.481347639641408 1
0.547151535745875 1
0.485402937820454 1
0.509314657344685 1
0.551366429878888 1
0.544514192673321 1
0.496508048888183 1
0.476856098682377 1
0.536911259602666 1
0.481776489836443 1
0.470736530825295 1
0.400499543047786 0
0.544506371898389 1
0.527625857325733 1
0.479726530018383 1
0.470822429396106 1
0.547825391242208 1
0.511710319571939 1
0.521688133200336 1
0.449625714485446 1
0.506023333975996 1
0.578680496353117 1
0.511407062406959 1
0.452949169049027 1
0.512644404461674 1
0.552740302522808 1
0.50171982230683 1
0.552469018183292 1
0.463680701198036 1
0.468036884851853 1
0.497125469111561 1
0.564254281669105 1
0.517061100745851 1
0.505543158407658 1
0.527700141776933 1
0.544254795931373 1
0.518523535428389 1
0.482968671334908 1
0.534364800947205 1
0.497100886499269 1
0.516987238789289 1
0.535837715274068 1
0.560864903483251 1
0.49208669233341 1
0.505936383541289 1
0.467056041929516 1
0.46230701742115 1
0.519194629514492 1
0.453049964093205 1
0.473446694772043 1
0.482453395493973 1
0.516201081637461 1
0.586509729585721 0
0.547982044003547 1
0.520803346360885 1
0.505824857355591 1
0.475794890379434 1
0.454030026494237 1
0.564610007584928 1
0.500766249461755 1
0.452773402233859 1
0.51457534727452 1
0.456603428047728 1
0.523971131463526 1
0.48178960957536 1
0.525852627434687 1
0.464327199512244 1
0.52608230384672 1
0.462270842977333 1
0.499417239343659 1
0.471157056197466 1
0.520076719603718 1
0.524567233141726 1
0.555341875922164 1
0.560826244992329 1
0.481034090463884 1
0.468246743509967 1
0.498368862847344 1
0.514076930504088 1
0.534255000107487 1
0.506512819748196 1
0.502257536410941 1
0.502741394705045 1
0.42993854235724 1
0.571809816072265 1
0.488818838613258 1
0.512276732552843 1
0.439318642532341 1
0.548219530665228 1
0.494495459365234 1
0.510630855753964 1
0.470757705467439 1
0.538991336686461 1
0.4951728786479 1
0.536694575148083 1
0.497113695810912 1
0.501337097877749 1
0.45362874754461 1
0.455791219132028 1
0.443861601064483 1
0.53313560510707 1
0.517997672479409 1
0.553454856642245 1
0.479155795643741 1
0.556490553161649 1
0.515574444452955 1
0.520723506474703 1
0.520977834592215 1
0.515105330541844 1
0.563103179897349 1
0.523555697978771 1
0.494758075106479 1
0.453086942951876 1
0.560672131733391 1
0.46888265763755 1
0.498564515406623 1
0.46056482602059 1
0.490074110243444 1
0.511245287850972 1
0.551297806125231 1
0.418112329591041 0
0.489886678132402 1
0.508294280216535 1
0.551437193030212 1
0.488642344495412 1
0.476438703195346 1
0.512724254483274 1
0.408361694058122 0
0.566299531007594 1
0.494347087147096 1
0.381216121806035 0
0.466304025677164 1
0.544972698427165 1
0.521491454311185 1
0.5516012226682 1
0.476606164028695 1
0.462822724823559 1
0.464194607306842 1
0.480902009303923 1
0.543326907194893 1
0.458350756990525 1
0.527764259472479 1
0.507480463348907 1
0.44865232653125 1
0.546655788821275 1
0.507761663954403 1
0.526207515548839 1
0.483584830478498 1
0.485070923975695 1
0.461842094301818 1
0.528691854470958 1
0.47301447120631 1
0.551929938761687 1
0.483499773908656 1
0.468699478385376 1
0.506609808470554 1
0.513187133417943 1
0.517789222345492 1
0.408035582087145 0
0.429076327413576 0
0.57044737014189 1
0.525889368262285 1
0.539971507970342 1
0.476346720270707 1
0.447010612415988 1
0.484068957513788 1
0.441154819693213 1
0.477810634207018 1
0.550098068647988 1
0.442258883925368 1
0.480997819163151 1
0.51000521892206 1
0.52882573778228 1
0.491434042607723 1
0.531364135277847 1
0.56792454749834 1
0.529376662574903 1
0.497431746825727 1
0.524934139420297 1
0.508928191165577 1
0.535233530216892 1
0.524300413609402 1
0.520885152895618 1
0.545122557901287 1
0.510512573374603 1
0.484392904141972 1
0.523242479230265 1
0.546553231994511 1
0.495629930109491 1
0.419761152773075 1
0.470505168153956 1
0.448268066993164 1
0.542485318446811 1
0.541092859436556 1
0.501026975763413 1
0.569759254823647 1
0.49367834065066 1
0.534065805762296 1
0.448687681771542 1
0.489019713526812 1
0.505945226303416 1
0.499775458308609 1
0.400117490434006 0
0.483689102073807 1
0.57820867090233 0
0.515641180340199 1
0.557555262238024 1
0.502252943998863 1
0.517991598510115 1
0.488705104025506 1
0.437901133036033 1
0.484125073018319 1
0.501396751207698 1
0.523203309437873 1
0.49896460830491 1
0.495621005412721 1
0.47326934437529 1
0.536747848326624 1
0.445282029928862 1
0.483059601950984 1
0.512585768868034 1
0.475386435653991 1
0.509954585536031 1
0.490238380155884 1
0.498025815495952 1
0.455368382860403 1
0.490631937391905 1
0.489217733688655 1
0.497277754078603 1
0.56178618047767 1
0.499203648118133 1
0.514259906722581 1
0.514005956427631 1
0.568214836085598 1
0.508632098864993 1
0.49797600813934 1
0.450895359465787 1
0.480063722156138 1
0.459411856266844 1
0.459529981758125 1
0.50775091881386 1
0.509164281370155 1
0.497032937592799 1
0.531967903429083 1
0.454092694018219 1
0.463421485670067 1
0.534712783918178 1
0.51138579241455 1
0.507111789256141 1
0.439629412620729 1
0.503337549437871 1
0.488231281616543 1
0.52503431737732 1
0.493434701829066 1
0.492624157292747 1
0.532866488872461 1
0.526679937689756 1
0.517336817978908 1
0.581356717881046 1
0.540913120208788 1
0.458064023946361 1
0.46148135462736 1
0.509073899576213 1
0.493343748336016 1
0.472004484581172 1
0.527344436074638 1
0.533909552625595 1
0.559930996252571 1
0.534608286039828 1
0.47537394030904 1
0.47402889948998 1
0.556956572576979 1
0.506241614970589 1
0.514103154295144 1
0.49637902644161 1
0.514651815720062 1
0.472405951245684 1
0.555703472115682 1
0.476576369079794 1
0.512658108102026 1
0.482578487039496 1
0.516314432275488 1
0.528860709523262 1
0.531775874501439 1
0.466348504352043 1
0.463209942055841 1
0.532897084728574 1
0.530116602922905 1
0.506628643585752 1
0.542084598543352 1
0.493707918638266 1
0.556012782804432 1
0.473512910118705 1
0.495099152072158 1
0.50221627235233 1
0.494023055141044 1
0.456998051109554 1
0.523025329221359 1
0.565333109688979 1
0.438010209069253 1
0.518582937802203 1
0.562187556741156 1
0.517623871662653 1
0.50066736688697 1
0.512959389670484 1
0.505929532614042 1
0.544509804277559 1
0.553000936914462 1
0.520864853235691 1
0.525602518985085 1
0.514554506035576 1
0.505413213020059 1
0.43671322754344 1
0.487124813134005 1
0.450549964233316 1
0.531636343472011 1
0.451073121443335 1
0.489182457011717 1
0.490763393752119 1
0.53204970256615 1
0.464700019050751 1
0.524101405639991 1
0.532708755977411 1
0.494598162403092 1
0.522752127388878 1
0.452394224314699 1
0.453514173629762 1
0.452057527076392 1
0.514028703166584 1
0.484496709498942 1
0.525522170578462 1
0.582327074241243 1
0.486265650861055 1
0.559404439230175 1
0.507861435566561 1
0.524918016810513 1
0.482738739436998 1
0.520209391208128 1
0.523676284736168 1
0.487081993836311 1
0.539039955150134 1
0.457290892306802 1
0.519679973962118 1
0.521868362032501 1
0.481907100484412 1
0.541666353124153 1
0.458346193678974 1
0.520125569573272 1
0.50443333144159 1
0.441507009641896 1
0.487117078299009 1
0.521401769709506 1
0.459898213150215 1
0.5535079952692 1
0.468353617939291 1
0.577841929380099 1
0.447620012053554 1
0.531215275396794 1
0.497730455056624 1
0.578686578161107 1
0.478102006112837 1
0.528156668553153 1
0.53171392158841 1
0.550140140542897 1
0.569922810402044 1
0.518301572189962 1
0.492224927846731 1
0.539426875116004 1
0.470110245858413 1
0.546178195856108 1
0.502609717813732 1
0.437877995438994 1
0.500384616019383 1
0.515749583270472 1
0.435062467881376 1
0.524179532224741 1
0.487651548584054 1
0.468535243013531 1
0.5379562348027 1
0.519708053061026 1
0.48504617922465 1
0.513998880793891 1
0.52898591728915 1
0.586975029258819 0
0.496620373460345 1
0.506538870262935 1
0.463143495377533 1
0.496470409207434 1
0.506553290326003 1
0.491438367549889 1
0.455605157822516 1
0.515896045509295 1
0.520179027818263 1
0.505655751207802 1
0.500704149051889 1
0.485882810733741 1
0.471437979068888 1
0.461520145320921 1
0.536797524867832 1
0.546190756275779 1
0.548544140856473 1
0.519720572831833 1
0.573966001670493 0
0.472358434131803 1
0.445686435621486 1
0.514210150280443 1
0.587659367642108 0
0.410724573229921 1
0.520737812858312 1
0.486581293781581 1
0.43952442906247 1
0.447225126837067 1
0.495102608862883 1
0.493263539854131 1
0.558627509634449 1
0.474756245106398 1
0.520006978626439 1
0.524962453294756 1
0.529586204801067 1
0.514427558923962 1
0.457832478657016 1
0.47636977673605 1
0.457793235652495 1
0.493527014455996 1
0.534631715933984 1
0.507990390433668 1
0.505791760108841 1
0.516996892381873 1
0.463201787249706 1
0.524507944780839 1
0.534420984225131 1
0.506736961411406 1
0.479934842527813 1
0.519324669781125 1
0.462467951156413 1
0.520496900041269 1
0.528989703916253 1
0.506624792292729 1
0.468917765377531 1
0.432462832864319 1
0.422055121713 1
0.495394936305463 1
0.516059378684298 1
0.467022243151577 1
0.492050601608563 1
0.507652879969485 1
0.501367173867499 1
0.485661372662121 1
0.511219361594739 1
0.508939919028149 1
0.506216754836959 1
0.50264914176807 1
0.548060335419982 1
0.514616025021519 1
0.484360821632401 1
0.5219303183419 1
0.484419805238386 1
0.489619360028699 1
0.485082249181249 1
0.522510511879406 1
0.517776844346384 1
0.495053262086074 1
0.559944902734323 1
0.533626428913511 1
0.558571877109374 1
0.47925214362782 1
0.448799801113633 1
0.511488660491869 1
0.499121718450012 1
0.465701687837713 1
0.533730290199664 1
0.53414507180517 1
0.452357763542572 1
0.496845648653597 1
0.566831636906241 1
0.539228708874732 1
0.556456730608052 1
0.41159231621291 0
0.449130012430359 1
0.454866953946064 1
0.489712851002396 1
0.485715481953829 1
0.539322707827102 1
0.454348356350289 1
0.494532495322232 1
0.456053899620139 1
0.482614484575146 1
0.428363112558517 1
0.525415626860779 1
0.45100955856633 1
0.512294133978079 1
0.502611620077917 1
0.54163950315765 1
0.483672650168609 1
0.59544144135622 0
0.523932241279388 1
0.504594958092853 1
0.526480244660866 1
0.539834745527718 1
0.449236301036421 1
0.471687820289765 1
0.509406560490149 1
0.490851335838297 1
0.522217617941118 1
0.513777936887615 1
0.476863393050168 1
0.447576958231503 1
0.530691865058835 1
0.559977503607613 1
0.462989769684539 1
0.4812120179755 1
0.51503346628776 1
0.512808170660692 1
0.507367382036722 1
0.532678741246722 1
0.502751315238778 1
0.486938434923806 1
0.438214862976111 1
0.494254885224931 1
0.552109502304175 1
0.44896474035131 1
0.529869441869693 1
0.433112016856272 1
0.468094468214448 1
0.508288428046443 1
0.540948587651747 1
0.571826938424618 1
0.503751927090039 1
0.475608802537852 1
0.536788854535132 1
0.478399695506124 1
0.485909086963357 1
0.55903824381536 1
0.479327774761486 1
0.437373830242341 0
0.456037177355154 1
0.492665092477165 1
0.532748978364311 1
0.543448681091757 1
0.493721209608889 1
0.446310048180942 1
0.511885247300692 1
0.543058994143618 1
0.468467596600948 1
0.535441926884809 1
0.392738602623297 0
0.526231709679092 1
0.426358974685284 0
0.451694496297538 1
0.50863586595475 1
0.471780777122804 1
0.504341282021979 1
0.519144881548562 1
0.514810707788539 1
0.426028251938466 0
0.541550666293203 1
0.529267125194803 1
0.461250559392 1
0.464956478352892 1
0.517511770721644 1
0.566024181133916 1
0.5417208637226 1
0.513505203148271 1
0.543535252061202 1
0.450769052551712 1
0.446797665415895 1
0.46653914175672 1
0.492018999119452 1
0.515171835186971 1
0.446342397460059 1
0.463952292384139 1
0.441589331894705 1
0.556861353682629 1
0.518006363736196 1
0.486627884689033 1
0.467930601058112 1
0.551873953511566 1
0.519290835033209 1
0.507279154558841 1
0.407236727853288 0
0.493478859769333 1
0.481128310138072 1
0.493538427732659 1
0.455357629155651 1
0.515359710741943 1
0.499678195279058 1
0.468507009151962 1
0.468469557472285 1
0.499125521791674 1
0.492712679921053 1
0.552631668604923 1
0.480817481800186 1
0.533009307323561 1
0.453056266093031 1
0.504973417139798 1
0.51923399328205 1
0.496033744559517 1
0.495231705860992 1
0.479591856649289 1
0.493657975653255 1
0.532081804053893 1
0.596329781476998 0
0.527766700722463 1
0.47424361116818 1
0.517634685133335 1
0.491620836789694 1
0.487931754691992 1
0.477287493807725 1
0.472447046236618 1
0.54038482845373 1
0.485034889865895 1
0.466404412505764 1
0.547926042502925 1
0.513639331241723 1
0.500414063431614 1
0.49432402829446 1
0.57137975669224 1
0.437293325679419 1
0.497695731597 1
0.44130281732669 1
0.600459489625221 0
0.533050546057211 1
0.505293982478141 1
0.490936854105842 1
0.47429804827246 1
0.505674081114135 1
0.496703497701587 1
0.513681585400438 1
0.461854181360318 1
0.486841867828467 1
0.560402835033611 1
0.478902026118748 1
0.555011695665569 1
0.507962026726454 1
0.509361023926341 1
0.462884847811445 1
0.501831377484452 1
0.519794880760587 1
0.487728763049709 1
0.495542956386515 1
0.523142432087575 1
0.586848825083549 1
0.538083506436761 1
0.5050192197502 1
0.533385136417688 1
0.482528112040236 1
0.435314010744716 1
0.515292830006128 1
0.555839154300913 1
0.500963262681247 1
0.528514493506547 1
0.509884331623664 1
0.452231796194133 1
0.509068622011627 1
0.479035316068704 1
0.531827222880535 1
0.408621087167775 0
0.467538195201773 1
0.540872167949098 1
0.468638356371152 1
0.510209366237246 1
0.548849525288266 1
0.473496329093222 1
0.545458401871188 1
0.468777987295611 1
0.518897766109039 1
0.608980952367817 0
0.460336289987129 1
0.537347992878184 1
0.485389939225351 1
0.555548136533232 1
0.564001023753576 1
0.506200045177025 1
0.479147553549151 1
0.519780652014929 1
0.541166243514645 1
0.474768505599698 1
0.436532523134571 1
0.488729842240892 1
0.496470177932486 1
0.536272600475605 1
0.520993839997785 1
0.58282031929473 0
0.538779430996502 1
0.525989185566442 1
0.490735601634689 1
0.568048397109025 1
0.446483896212327 1
0.48451894290594 1
0.541927791508402 1
0.532220714528199 1
0.520233682971631 1
0.557020111810818 1
0.551970219882861 1
0.503904364295042 1
0.498922789260584 1
0.525264246452829 1
0.550951017660527 1
0.443053592036178 1
0.436716302679187 0
0.523488090733272 1
0.487234360736647 1
0.489004376706284 1
0.496400927955155 1
0.498133409250521 1
0.517366670379974 1
0.547794654383834 1
0.503302300688388 1
0.506910731973479 1
0.575954604246161 1
0.474374694756664 1
0.499039702482495 1
0.458341334333384 1
0.455555012421049 1
0.453372224158026 1
0.46761127934258 1
0.486951454808849 1
0.520043854161149 1
0.527277151492757 1
0.474356054085616 1
0.499071705715143 1
0.501152497999301 1
0.483047094256323 1
0.453560554020945 1
0.505126573700013 1
0.448524471778848 1
0.511033257469346 1
0.478305805825124 1
0.520392988834938 1
0.546503112431506 1
0.575834311828392 1
0.516161630617014 1
0.454317051302216 1
0.468568550920186 1
0.486151339758845 1
0.593777331698757 0
0.482069645115025 1
0.516055181010581 1
0.499352673850382 1
0.430555545562075 1
0.489846986059403 1
0.550772179877446 1
0.522897784961666 1
0.479330824395002 1
0.52208162462093 1
0.558151530904023 1
0.526311638760695 1
0.506656509178393 1
0.527068755100488 1
0.446138214893285 1
0.485025953331783 1
0.490390516250377 1
0.421677462702584 1
0.40121368250805 0
0.473283538586838 1
0.439469764162392 1
0.565462745483893 1
0.53135346856588 1
0.462163986745426 1
0.474749799650127 1
0.522656843896251 1
0.495963897121603 1
0.49338633550649 1
0.522596083488922 1
0.523012925441044 1
0.558046188308388 1
0.483168727874389 1
0.4237785281231 1
0.450697489425212 1
0.438639560224979 1
0.50117194638719 1
0.456371280151916 1
0.472222681064731 1
0.511845529917321 1
0.444390767286187 1
0.580231038463774 0
0.496664558525636 1
0.47552080320966 1
0.510072777482348 1
0.499413810691641 1
0.528871920040603 1
0.49553977389781 1
0.495499558586222 1
0.392257213299809 0
0.50499655293664 1
0.549356100660309 1
0.559093937566454 1
0.529235274029149 1
0.504902549064909 1
0.580830999792407 1
0.485369302294546 1
0.468119380373111 1
0.445071753436713 1
0.516836827804193 1
0.544437815570691 1
0.516386498190368 1
0.52486877814582 1
0.512093622134775 1
0.486243221444316 1
0.592572176173562 0
0.487876768946527 1
0.497657712511188 1
0.497342424207839 1
0.540927363455926 1
0.449478975808542 1
0.509719411577689 1
0.476015536557209 1
0.484984547480715 1
0.493034726863083 1
0.497198692973735 1
0.501418744353087 1
0.538434809553144 1
0.489382104723379 1
0.534688058105871 1
0.486035471223469 1
0.484894507646979 1
0.477980741085522 1
0.505243046230665 1
0.459370469722978 1
0.447778880192037 1
0.526147827251821 1
0.551408995664135 1
0.536665941764904 1
0.527536250633512 1
0.486854757189802 1
0.605533722507993 0
0.483648524697698 1
0.500536477857262 1
0.503236750227124 1
0.489696799925133 1
0.493564242790031 1
0.500263854317572 1
0.482053197033795 1
0.503853482084271 1
0.556643126559878 1
0.495886448523511 1
0.517056103282039 1
0.470084706001737 1
0.502925718115365 1
0.479647718546589 1
0.531444175649871 1
0.501372355358187 1
0.545513605315019 1
0.465759147539479 1
0.582444600042823 0
0.483941798349853 1
0.461672289734238 1
0.534636784239074 1
0.477981904683544 1
0.478636719994471 1
0.562895375847773 1
0.432323657288643 1
0.502599701503787 1
0.474861746209957 1
0.540273134918179 1
0.53807466185456 1
0.525562392971381 1
0.546729072746345 1
0.521214254981236 1
0.51632075750599 1
0.583230829672907 0
0.465772945460243 1
0.537763223735852 1
0.471017627974186 1
0.489785810806849 1
0.508585509905792 1
0.489981694528294 1
0.463078468524015 1
0.529363547229108 1
0.45314849615139 1
0.530371529500482 1
0.535739924474466 1
0.456839192212631 1
0.449786209811961 1
0.501622280219796 1
0.565913417977142 1
0.51664615735127 1
0.515805733823789 1
0.548392393400143 1
0.464581174481729 1
0.492092184552226 1
0.534854902709673 1
0.519656561174072 1
0.468328299745308 1
0.470698532429656 1
0.496562045922789 1
0.436523941076536 1
0.500840774714562 1
0.47868838491361 1
0.569843688856415 1
0.591075046227691 1
0.386051038475343 0
0.545623582227003 1
0.525510199026462 1
0.47025778844287 1
0.521060167377542 1
0.616516326769009 0
0.442175996881547 1
0.48283588090799 1
0.515885806669375 1
0.424549643769366 1
0.487859712111113 1
0.386052418186733 0
0.553397509232014 1
0.477786472226773 1
0.463946981790558 1
0.534647531835797 1
0.516096545288432 1
0.470035025182067 1
0.498893636986812 1
0.500923607714749 1
0.546130760475462 1
0.536533646770323 1
0.524933406169806 1
0.501483812731441 1
0.472953908113083 1
0.452551232940092 1
0.477646400128144 1
0.486340295104354 1
0.46717215849562 1
0.488121310600595 1
0.503125267122891 1
0.468364311735584 1
0.552006635312031 1
0.512177713498265 1
0.46962574375023 1
0.456039817218315 1
0.50139726637169 1
0.525188071508056 1
0.506156348114202 1
0.520265637525138 1
0.499175569730602 1
0.544936148092677 1
0.541232590446622 1
0.504521297905291 1
0.518606300719973 1
0.475033358391396 1
0.495403079970528 1
0.508993561508584 1
0.419034991811829 1
0.452980852354403 1
0.47365409980249 1
0.514864468496269 1
0.482695736337826 1
0.512480075101777 1
0.530116643810312 1
0.492966685729802 1
0.507814409271498 1
0.508817593372621 1
0.465770866714878 1
0.41753367565746 0
0.524907520067348 1
0.581169947362282 1
0.470296911074673 1
0.509124216528552 1
0.47856084145473 1
0.45534967798235 1
0.488757470437688 1
0.437174020645479 1
0.442035858182362 1
0.510291749168062 1
0.48484503161424 1
0.554417297659696 1
0.417612888241405 1
0.484199002300687 1
0.545475568994651 1
0.499590925481095 1
0.508906953211083 1
0.487800196862857 1
0.480402647243568 1
0.542262378923985 1
0.45514253035749 1
0.514692939622132 1
0.533203851856013 1
0.461369420761893 1
0.491901683739325 1
0.50562487581502 1
0.498930793950295 1
0.52263705436235 1
0.489568131891369 1
0.468232957074352 1
0.531675168834086 1
0.490008724376454 1
0.454838113807716 1
0.535488299594672 1
0.449280332935831 1
0.483928547884974 1
0.537300894816902 1
0.459561095464115 1
0.505406478867742 1
0.547835098145812 1
0.519546585439985 1
0.53639060479096 1
0.455081288429117 1
0.508504039170318 1
0.478594557277443 1
0.491386331926319 1
0.504488507261888 1
0.53188578252804 1
0.534080399764293 1
0.500520937440276 1
0.432948773623475 1
0.514357427568551 1
0.457091545468876 1
0.528843876759396 1
0.487038367683547 1
0.446400435600727 1
0.5270668211243 1
0.483792025571079 1
0.539661193728451 1
0.475608665598963 1
0.500820950525622 1
0.49370467357118 1
0.526417021339479 1
0.446922779409211 1
0.559088195542981 1
0.456348982992869 1
0.541397673719332 1
0.539480932309099 1
0.501144324956558 1
0.479753987284916 1
0.48899928959334 1
0.52258435950841 1
0.511904439157114 1
0.473620923440738 1
0.465219715787478 1
0.484370136984699 1
0.498608318117791 1
0.501319391513846 1
0.475515934301852 1
0.492544391919305 1
0.533459094414957 1
0.534859459000373 1
0.526205005945926 1
0.524537749547182 1
0.476315385830486 1
0.453969721588677 1
0.458112853788527 1
0.50888475602722 1
0.50677625039082 1
0.459555140595016 1
0.493342963217376 1
0.48524699894012 1
0.499967317008155 1
0.488629682082293 1
0.47612864643516 1
0.473896718795421 1
0.475106078258073 1
0.510228889873676 1
0.512701570569792 1
0.489536438897292 1
0.538767002902728 1
0.492807162950306 1
0.480127760090491 1
0.534707987893974 1
0.462286925926631 1
0.474578064630857 1
0.490859631518683 1
0.452204356178882 1
0.475917684990713 1
0.556428275093226 1
0.538630384511779 1
0.510849159924163 1
0.477945196241466 1
0.478763652913873 1
0.473575152514806 1
0.475399494495852 1
0.515353285398977 1
0.522868073189739 1
0.496377726887503 1
0.471116341867607 1
0.51199857927064 1
0.443469899860704 1
0.486768781871558 1
0.502132058642685 1
0.545096838107997 1
0.509388128521434 1
0.544690423393861 1
0.469631789596979 1
0.51428621102637 1
0.502651021418405 1
0.498689841058705 1
0.433804122952668 0
0.47686045336207 1
0.465637542999934 1
0.492420159028558 1
0.507166686629035 1
0.492577081766183 1
0.436237427395263 1
0.589128839169045 0
0.482191889180494 1
0.507682741704855 1
0.550500932236564 1
0.47114425123769 1
0.413888076448973 1
0.496608617182821 1
0.445710569599784 1
0.508453432773718 1
0.501911456688471 1
0.490801139922696 1
0.573174154007409 1
0.496909714955105 1
0.511998918621285 1
0.468939588110539 1
0.534250159366248 1
0.469052477083804 1
0.516338730144085 1
0.562191715487813 1
0.471392400435306 1
0.481103600952342 1
0.460851206375341 1
0.41754490860016 1
0.422598351124255 1
0.548674399694186 1
0.43574915993062 1
0.515163945424486 1
0.527861323010143 1
0.532902838517387 1
0.477408477875234 1
0.529699716725058 1
0.493990571771512 1
0.550385298857922 1
0.472372752770791 1
0.517011577745199 1
0.465014164759568 1
0.507634314026624 1
0.489119917235848 1
0.502288499797106 1
0.446264832312963 1
0.479671148782282 1
0.496351085689267 1
0.432339058457043 1
0.4993368670544 1
0.54056222932557 1
0.505575189779118 1
0.467721306388216 1
0.570072787451917 1
0.521649995416841 1
0.510741620967279 1
0.485487966392629 1
0.48943627258569 1
0.46734447581338 1
0.526144473503402 1
0.507219288541595 1
0.552981233645806 1
0.466837936387 1
0.448116443305905 1
0.525414271839086 1
0.455687092982334 1
0.589238687778627 1
0.469895887801491 1
0.500240609174583 1
0.48323061931259 1
0.475634205023805 1
0.532371950662238 1
0.504768065110767 1
0.396104654511379 0
0.49146157669976 1
0.483232882683396 1
0.50273150155298 1
0.475577343802082 1
0.456886988303377 1
0.487620920119115 1
0.459606110261307 1
0.564984212437587 1
0.513575362928884 1
0.538433360009962 1
0.475589415715241 1
0.469210931757056 1
0.462448880187983 1
0.500271627709054 1
0.480598241747964 1
0.526692141299915 1
0.444560060883239 1
0.504313003986731 1
0.507491584317424 1
0.49708794401564 1
0.419737632178004 0
0.475672023520905 1
0.453889989362374 1
0.463794974740382 1
0.489948023125445 1
0.511322181513209 1
0.49490210762712 1
0.502368640729753 1
0.516309691641001 1
0.490668872773868 1
0.437934059866494 1
0.556203828080615 1
0.503141704624989 1
0.437711785754716 1
0.485520969978485 1
0.503007934330351 1
0.461834159117859 1
0.510621583113898 1
0.524573875540192 1
0.558259297335719 1
0.480381848778084 1
0.513269666686638 1
0.490507826946889 1
0.515132777791937 1
0.508405997077369 1
0.517768383085379 1
0.508613606343846 1
0.512215237386203 1
0.489181898840027 1
0.476760818597854 1
0.457602034593602 1
0.52233198255032 1
0.558498655451913 1
0.497487160297322 1
0.512491167480644 1
0.49565186484169 1
0.463357598545735 1
0.44909535209673 1
0.558972484664755 1
0.508483581383921 1
0.494357055853254 1
0.513973376157081 1
0.515972338949257 1
0.462879879333681 1
0.59071447761298 1
0.469947775468416 1
0.510917157839877 1
0.457128846563921 1
0.48192888895465 1
0.503990029797958 1
0.496448978162939 1
0.471493850950945 1
0.592007776508653 0
0.558852141384841 1
0.477772617798775 1
0.555780246343829 1
0.494555351716822 1
0.47665022828276 1
0.553834942121276 1
0.530136149982034 1
0.479211515086044 1
0.418594817587938 1
0.477451480001622 1
0.50938252905041 1
0.495656774564303 1
0.514493192762753 1
0.509997482312408 1
0.505647035804868 1
0.532810609736116 1
0.54534939326101 1
0.430895020018945 0
0.472040714882108 1
0.51294050529764 1
0.503511660714589 1
0.490973308026136 1
0.451147572426744 1
0.55447056347405 1
0.489558034226892 1
0.481282041404917 1
0.485470612422402 1
0.494319721182225 1
0.465234770392557 1
0.517422367831829 1
0.589724505867043 0
0.500486649153701 1
0.478129619342598 1
0.536663633756926 1
0.474438023119849 1
0.485120018419158 1
0.515311554456252 1
0.462824605990904 1
0.486887603251882 1
0.421200741860738 1
0.434172540445381 1
0.524662664168138 1
0.500496270799741 1
0.510750191940836 1
0.44795866952506 1
0.483522483523516 1
0.52408465989435 1
0.54922382753223 1
0.512148041797509 1
0.498516582658829 1
0.46223256667229 1
0.496364850430786 1
0.511477028416538 1
0.541305611435181 1
0.529206279121121 1
0.57635968118462 0
0.549701041773936 1
0.497885436115986 1
0.535913674493722 1
0.544672016439912 1
0.552624548544286 1
0.540979967150463 1
0.508220054402683 1
0.516194244881768 1
0.466903203651019 1
0.461262787773153 1
0.52341694207912 1
0.531512589402966 1
0.487732175198009 1
0.53718422622156 1
0.531706072212257 1
0.474114288355176 1
0.512015865380986 1
0.477271733588207 1
0.515753658817944 1
0.398488838534172 0
0.514163158819097 1
0.543145283444358 1
0.471325841232427 1
0.465338573953302 1
0.509846758994503 1
0.550786652499712 1
0.551607285465453 1
0.498502602224215 1
0.514621228887536 1
0.505007242937263 1
0.522378322475042 1
0.528165467487121 1
0.498036360250061 1
0.509868829218524 1
0.544306837331328 1
0.465408898775122 1
0.587005020884508 0
0.538368463434545 1
0.492365077910033 1
0.525369878155952 1
0.453730864326059 1
0.469277747512061 1
0.456216806578881 1
0.507557248421975 1
0.49506614658884 1
0.535794394154859 1
0.53049310039356 1
0.419975148368327 1
0.452513692468409 1
0.486047350300552 1
0.544903580583098 1
0.496452237028426 1
0.45550437558689 1
0.572789073797772 1
0.414343771686801 0
0.48708551150432 1
0.44125653914194 1
0.525132554585602 1
0.502106830944865 1
0.488613956291287 1
0.490188514190674 1
0.466736044328561 1
0.440297724581392 1
0.51508441489855 1
0.463975567488379 1
0.555978522018429 1
0.513461202537036 1
0.416678057417553 1
0.491576144720008 1
0.497800101302813 1
0.508504241232058 1
0.515249947707799 1
0.527930081741732 1
0.55633744152641 1
0.518318951318741 1
0.478844695711929 1
0.566462159303295 0
0.483239110316297 1
0.496161903046153 1
0.529989161392488 1
0.493312010522135 1
0.470566009129421 1
0.506383635132934 1
0.399358495585264 0
0.547737765713052 1
0.538658199033352 1
0.506435791907084 1
0.512685988309586 1
0.501549681764474 1
0.494713465350858 1
0.487020803185284 1
0.487306115076997 1
0.525754178892197 1
0.478268086636172 1
0.526117132407229 1
0.494060445284195 1
0.52264853341661 1
0.474166205870495 1
0.452347782009661 1
0.55370115617836 1
0.435903348147394 1
0.459769340152608 1
0.524447722866744 1
0.503714440170839 1
0.541217098767071 1
0.50640099299287 1
0.484568875731156 1
0.549984701072647 1
0.523721878731779 1
0.47593582342185 1
0.440597560147057 1
0.452027641995781 1
0.453116490793781 1
0.487245334652742 1
0.586960730260791 0
0.511060176909235 1
0.423003170789667 1
0.51346741335668 1
0.510561094301851 1
0.407187599824248 1
0.570050110182843 1
0.488064645342751 1
0.453333356245102 1
0.534494533854618 1
0.472218448004187 1
0.508355647082337 1
0.474673508888202 1
0.459657186359845 1
0.586456651686355 0
0.473659460157217 1
0.534821327043725 1
0.507733314319597 1
0.470666496819738 1
0.527493192044115 1
0.501202922719888 1
0.520290238825428 1
0.506100976581028 1
0.603234917101646 0
0.511943437224033 1
0.423550385927401 1
0.45456934555998 1
0.491610836931603 1
0.53037362819699 1
0.499680393442249 1
0.56475013268593 1
0.452912861423066 1
0.488927181719458 1
0.458182797588691 1
0.568233909499526 1
0.484743987527525 1
0.509740161503824 1
0.441259296978178 1
0.487264644363949 1
0.512424684177246 1
0.433125259404318 0
0.549396401953222 1
0.433249091829025 1
0.488440604929161 1
0.471278834587244 1
0.497627488995546 1
0.50412611039286 1
0.473697555857005 1
0.454106560225929 1
0.478080789030786 1
0.530903815345221 1
0.531036205708339 1
0.526949632040486 1
0.450426086115869 1
0.503405797429237 1
0.463428341981099 1
0.542601652956069 1
0.492759524689549 1
0.534190869980816 1
0.501062996646007 1
0.515412153565115 1
0.520430134748119 1
0.602139174001594 0
0.4687227976189 1
0.536810873485616 1
0.512439177328723 1
0.52236252445736 1
0.4426046719125 1
0.526219765422201 1
0.557713626279058 1
0.473000872258306 1
0.514262904067984 1
0.479126093362778 1
0.502373233082554 1
0.583891350577048 0
0.485119084624594 1
0.448025476212557 1
0.487032657622372 1
0.470372507102966 1
0.503667619490765 1
0.518074023482931 1
0.576902735352963 0
0.485979385504255 1
0.464995027057206 1
0.548361356206769 1
0.471775575205479 1
0.448817165086518 1
0.499583572577045 1
0.50121896003093 1
0.527608008470406 1
0.471939073638249 1
0.493374882487882 1
0.466477607723896 1
0.54965146420528 1
0.531871947793374 1
0.527749515711762 1
0.522785310500701 1
0.496444836771149 1
0.548429596889178 1
0.423575671895288 1
0.440733023037473 1
0.494734601132506 1
0.446351647226848 1
0.570283128060816 1
0.526443275473529 1
0.516495217006895 1
0.496367118069469 1
0.461971974594528 1
0.443795805836852 1
0.493198531717472 1
0.592535412278484 0
0.437945511705446 1
0.563088352284322 1
0.544680287351993 1
0.428685424100229 0
0.479773727275227 1
0.518183493116998 1
0.418258488031493 1
0.571199566630505 1
0.473909362599525 1
0.435438399667008 1
0.485958647591569 1
0.514796916299482 1
0.512711819934135 1
0.571224184185651 1
0.531547215603143 1
0.531582371153225 1
0.507435900941588 1
0.473851993116861 1
0.460180375346054 1
0.480782220283115 1
0.484688479238729 1
0.472659720203334 1
0.509522596488231 1
0.522589123616133 1
0.451781533613567 1
0.469486770054291 1
0.506528406794742 1
0.484453836955261 1
0.453647139653941 1
0.535956709768254 1
0.616150017932374 0
0.46359269136095 1
0.520414037823641 1
0.517579005876858 1
0.448485824508808 1
0.557589006861366 1
0.466791009074426 1
0.532884317406918 1
0.515721504307898 1
0.574763300933985 1
0.493807770784972 1
0.521370493694556 1
0.532006519746435 1
0.51660558189379 1
0.496325748912462 1
0.54087175612195 1
0.491354785552967 1
0.426101416479441 1
0.511639627124555 1
0.516303435273843 1
0.557417836601889 1
0.478430049375407 1
0.397834864500731 0
0.482791233273701 1
0.485742873123198 1
0.531653318102122 1
0.454342784683429 1
0.488991990248492 1
0.469477913903011 1
0.494816581986022 1
0.531178937397894 1
0.501524946973904 1
0.472761976357076 1
0.512739047213651 1
0.560733692368583 1
0.485514965967843 1
0.42995472130795 1
0.529803115641994 1
0.55356366084989 1
0.570388655754403 1
0.511089622969382 1
0.498091918472579 1
0.46386584026376 1
0.513628623835824 1
0.504052051948278 1
0.475355028345192 1
0.449987588863297 1
0.455755176952151 1
0.517794725932567 1
0.440594534016579 1
0.521045089535703 1
0.451790982133204 1
