# Supplementary material for: Bias caused by sampling error in meta-analysis with small sample sizes
Source: PLoS One. 2018 Sep 13;13(9):e0204056. doi: 10.1371/journal.pone.0204056 (PMC6136825; doi:10.1371/journal.pone.0204056)
Supplement: S3 File — (ZIP) [file pone.0204056.s003.zip › results N = 20 delta = 0.5 tau = 0.5 sz = 10-20.txt]

"dl.delta" "dl.cp"
0.251035273077249 1
-0.0657974488145071 0
0.479867377479422 1
0.308968355098431 1
0.730570141173743 1
1.22299077708749 0
0.681761735542976 1
0.20399939116467 1
-0.0310618478853364 1
0.936145958289285 1
0.34998524754609 1
0.0081504244562358 1
-0.170625541568826 1
0.739383458867641 1
1.38522592809482 0
0.539127732077744 1
0.29714314602204 1
0.296062885127961 1
0.603684541308578 1
0.836853501363675 1
0.648706440878177 1
0.491030133463524 1
0.793378921351846 1
0.159982825763308 1
0.327322027366691 1
0.514366044194394 1
0.388435342904347 1
0.377473748571012 1
0.365746637457191 1
0.360058309819835 1
0.56532361527982 1
1.53619684039436 0
0.417939259465194 1
0.210898837157121 1
0.848789048061746 1
0.614634762240644 1
1.00169028950996 1
1.03465651767815 1
0.799724468701152 1
0.897035439436015 1
0.629381873652689 1
0.0150726443836844 1
0.404766483186456 1
0.698207134143474 1
0.796697407175858 1
0.44714231879849 1
1.08817240104714 0
0.432190809762601 1
0.543313550434387 1
0.473092451086131 1
0.678312331619463 1
0.209865012841706 1
0.700325509352059 1
0.557303166431044 1
0.218503245320431 1
1.06335071678526 0
0.851441520032282 1
0.60431266409021 1
-0.0952497304744852 0
-0.248160349647483 0
0.981282771103796 1
1.15451053003904 1
0.680411772184654 1
0.423737815235932 1
0.293885670043543 1
0.455745321529403 1
1.03363499416208 1
0.963050941634233 1
0.106461226362512 1
0.272056749531633 1
-0.0225874184808244 1
0.301702590700963 1
0.332183757999689 1
0.468210729905868 1
0.251537804984972 1
-0.439509415233551 0
0.41020888955376 1
0.71314282887713 1
0.719800442982214 1
0.0525968959185567 1
0.463888193821047 1
0.620233374437483 1
1.21314760710029 0
0.597627706007249 1
0.441112483584127 1
0.986416848090425 1
0.537231923569701 1
0.233844124831521 1
0.684953098691756 1
0.410236964690211 1
0.757187694148213 1
0.321226312083395 1
0.798640423085312 1
0.854675048896698 1
0.682689834735782 1
0.57000011784674 1
0.295572670695018 1
0.636285848584562 1
0.664444536427299 1
-0.222900913450317 0
1.14391767997372 0
0.420876845762172 1
-0.146965925883333 1
0.795512564620445 1
0.687493503647786 1
0.441583042321033 1
0.422153388224674 1
0.402700771990842 1
0.501575086255725 1
0.249906660934261 1
0.318238726954099 1
-0.0261390512576064 1
0.440145039441456 1
-0.0516522671050188 1
0.468443085038484 1
0.991411199768662 1
0.425452956211739 1
0.509222018938938 1
0.00485105533045532 1
0.176113298753409 1
0.627026366479657 1
0.401319825816158 1
0.492918976033626 1
0.16145858700308 1
0.387219224858973 1
0.142258364569326 1
0.486244371639785 1
0.436031540970071 1
0.444279588950506 1
0.678275363369736 1
0.92474582991119 1
0.553236419468272 1
0.658570624419544 1
0.678583851649162 1
0.533213408079002 1
0.319244765477235 1
0.690027370576622 1
0.914109283679467 0
0.701788325276578 1
0.36683293087976 1
0.243055569680305 1
0.350135971902194 1
1.03376805021736 1
0.725169128686822 1
0.459880428839409 1
0.193001752216543 1
0.508558944894387 1
0.104658012572477 1
0.103657658873799 1
0.41930348938884 1
0.403633623086898 1
-0.053477460074169 0
0.394480147416346 1
0.460231054189721 1
0.337675676000271 1
0.638367323555933 1
0.812037509876482 1
0.245676006102047 1
0.395937610514645 1
0.0798743054313771 0
0.861232971349398 1
0.62016152830507 1
0.108841789926651 1
0.355170165585757 1
0.526718504915517 1
0.24756671389728 1
1.00701977009459 0
0.645568712121225 1
0.751073822932813 1
1.41549203717067 1
0.456612383804853 1
0.0896317628128512 1
1.06244053813589 1
1.28910722024814 0
0.450998788982686 1
0.534178169589244 1
0.531327336885454 1
0.382968272953913 1
0.354886625048753 1
0.242362341422057 1
0.0995420201265125 1
0.445870148375921 1
1.0436327315194 0
0.140803287111366 1
0.0664181687866267 1
0.505179102062586 1
0.30750457999823 1
0.960570440584894 1
0.645695631840484 1
0.661274663778201 1
1.02337836676361 0
0.216865202812959 1
0.395814821710651 1
0.67209892389977 1
0.831852966386687 1
0.663617104200463 1
0.473938292782256 1
0.142940794885072 1
0.489782152960483 1
1.08139544354553 0
1.28223049716567 0
0.0965667196374026 1
0.458105640855586 1
0.492019550718382 1
0.211557378203243 1
0.14335605817269 1
0.0992183301003513 1
0.593750925232319 1
0.237401683668266 1
0.397534492858173 1
0.924622279348239 1
0.931488911719772 1
0.699909436235325 1
0.816548366433875 1
0.376698082925734 1
0.463688655616744 1
0.373887652892441 1
0.11504488636107 1
-0.0262309442844719 0
0.505177209232307 1
0.642149874540366 1
0.712490221314154 1
0.44923859458338 1
0.852297148197812 1
1.09008281467062 1
0.125958969813495 1
0.559659272555241 1
1.05352064911565 0
0.792360831767005 1
0.872864923297665 1
0.426282055912803 1
0.46964402730774 1
0.689590212889309 1
0.468938316944955 1
0.895879791996432 1
0.264418551346017 1
1.07542356358194 0
1.09596456107794 1
0.585200402818448 1
0.578680793244779 1
0.79617258906096 1
0.471813428323356 1
0.138865611702828 1
0.0799039314290239 1
0.309601047990327 1
0.313262893594374 1
0.562103166079708 1
0.640375263762357 1
0.952572141983996 1
0.201298053825874 1
0.479879378015699 1
-0.108651872542817 1
0.198651151551538 1
0.922502613543912 1
1.23263857107975 1
0.999445160940824 1
0.41750027075627 1
0.585142186717136 1
0.913099212301022 1
0.0791076543693292 1
0.364164092131923 1
0.851540534787403 1
0.824288104567773 1
0.243824774132412 1
0.683444954255765 1
0.359657782146821 1
0.35194501994755 1
0.143048003730183 1
0.0405043974181802 1
0.921251053133768 1
0.470785580100794 1
0.623493547669067 1
1.03574099132004 0
0.774665645630172 1
0.63857945753675 1
0.661724280184595 1
0.316213048848829 1
0.560735474848535 1
0.475729376126267 1
0.832991944250119 1
0.242280647731995 1
0.476163455106518 1
0.876523667314315 1
0.688338390632985 1
0.890698705677353 1
0.339278819040791 1
0.928739661850864 0
1.3050543680023 0
0.432794681053291 1
0.598282985225482 1
0.195126666247662 1
0.655485789346046 1
1.15943210773233 1
0.803112315866308 1
0.674672240803748 1
0.646949871318786 1
0.192741088588129 1
-0.208063834667057 1
0.685303886731152 1
0.434151438901861 1
0.511538301054076 1
0.221672023568903 1
0.330877683553855 1
0.336060483419712 1
0.869241541538596 1
1.15137496407222 0
0.613026746117245 1
0.908930964740827 1
0.251436899392092 1
0.635404143746855 1
0.312803134837979 1
0.68611733078286 1
0.388790339308846 1
0.517216970133003 1
0.326411653036201 1
1.44689372567246 0
0.716521997263924 1
1.183202022233 0
0.74923282609857 1
0.366682620343492 1
0.827317884510906 1
0.78087166041976 1
0.899099114835561 1
0.903772343088467 1
0.107130706992313 1
0.939036030657703 1
0.0295627650482984 1
0.958403297161923 1
0.669287366486751 1
0.512705708559231 1
0.633745364096162 1
0.104747084784388 1
0.797326430488201 1
0.536424910310666 1
0.770567193576216 1
0.700875135397173 1
0.169054224610052 1
0.253228619223772 1
0.325044279897075 1
0.878649050456899 1
0.526458012419883 1
0.504933338315067 1
0.558285123994738 1
0.837940300563883 1
0.381416706166901 1
0.388758025466193 1
1.20164471344964 0
0.198580410740092 1
0.445822472040991 1
0.525670838357716 1
0.715412798765342 1
0.00614279466629767 1
-0.122353565990642 0
0.563643737572333 1
0.682673544750973 1
0.0163737539036818 1
0.167296669673281 1
0.473395929765153 1
0.0334231668219071 1
0.544142428654018 1
0.394023624059478 1
0.341106346585197 1
0.767478863988396 1
0.685719223251321 1
0.850814840471049 1
0.408676816478607 1
0.869267135816327 1
0.444906066346024 1
0.368429664531958 1
0.422233577053556 1
0.857514370901818 1
0.174753827213686 1
0.747858054095005 1
0.899387025321914 1
0.614061023710129 1
1.26488886778694 0
0.19035247253272 1
0.36985003132836 1
0.836197176632885 1
0.0319345630166309 0
0.0749311614041741 1
0.620991600712745 1
0.823441161755102 1
0.232302756412759 1
0.408947238279123 1
0.430931288655849 1
0.774201991879568 1
0.537713243999564 1
-0.110646378023163 1
-0.0996022046122667 0
0.79207980268744 1
0.552607196796923 1
0.706542803551202 1
0.987818056542237 1
0.398082929816677 1
0.859772046089848 1
0.896042711707951 1
0.483490397792025 1
0.570430558521938 1
0.756915746021866 1
0.449660180741733 1
0.884851256897477 1
0.327874292873149 1
-0.237748118853361 0
-0.110074845123553 1
0.192240441098583 1
-0.0843633550242494 1
0.951109275355915 1
1.29258094150124 0
1.38361725928913 0
0.71131787034561 1
0.491555965548611 1
0.149986892855178 1
0.744479677231374 1
0.787891129743272 1
0.491589731413083 1
0.709778614635958 1
0.649695170488202 1
0.409248907097673 1
0.256924342515862 1
0.185240682160427 1
0.481779426757627 1
0.50260536938069 1
0.91186865907716 1
-0.0287545895846698 1
0.416059535020919 1
0.582450793529112 1
0.292198902209447 1
0.0945005586689599 1
1.15762737983231 0
0.333187447362515 1
0.453323990322052 1
0.350900600899991 1
0.89528973830265 1
0.790483494469215 1
0.889141042824997 1
0.816833917574688 1
0.386804164687033 1
-0.0651421978145821 1
-0.101058613693079 0
0.359380697868089 1
0.225760651237264 1
1.01726788248554 1
0.556596347678451 1
0.45479723900375 1
0.559427422526169 1
0.909855921092099 1
0.559973125083098 1
0.485464554190873 1
0.0305154546728214 1
0.395402540282761 1
0.298499938799821 1
0.353877349911942 1
0.57638613531299 1
0.660103466891904 1
0.267463640832348 1
0.318724267132415 1
0.737577919208786 1
0.496089049634856 1
1.24869267957183 0
1.00242089660068 1
0.923183732420752 1
0.723342787172365 1
0.655822280780156 1
0.461556324194175 1
0.890344705151219 1
0.718262881373639 1
0.744210795888024 1
0.406018846562668 1
0.114223506306773 1
-0.107692326364378 1
0.888088779435079 1
0.590021119954821 1
0.758611832923059 1
0.411985085074489 1
0.940759962900811 1
0.242705368106798 1
-0.0673177649757739 1
0.104327196132738 1
1.18198659022187 1
0.871476209375754 1
0.422819454806621 1
0.75480829255444 1
0.875340246500671 1
0.314352903182309 1
0.805086604292629 1
0.680222930610642 1
0.315497506849017 1
0.203727313217144 1
0.0900332540913829 1
0.414165406690193 1
0.566884751519732 1
0.137493336710886 1
0.464149350653933 1
0.865166148990355 1
0.573518602497446 1
0.418728547010792 1
0.190296905534748 1
0.365621335758872 1
0.342491007872578 1
0.249203025711669 1
1.05576672392761 0
0.115787929905987 1
0.584161622879497 1
0.344073479410192 1
0.236132153552529 1
0.208693126218274 1
0.93931099314838 1
0.583524651673866 1
0.541260575096167 1
0.592431412140392 1
0.301150475070688 1
0.030062082266742 1
0.274559439299932 1
0.686954925582637 1
0.803297938189864 1
0.782241717758479 1
1.39719911495556 0
0.847417546726265 1
1.26833260373515 0
0.754183099627287 1
1.05456339111501 1
-0.242336270615918 0
0.633634647066967 1
0.713134357281099 1
0.646781893727926 1
0.580497748633211 1
0.729477561095686 1
0.766934844654954 1
0.341531701644023 1
0.273489405951972 1
0.575666990863618 1
0.619921562552983 1
0.314040036982183 1
0.577652076558983 1
0.422499738531238 1
1.1886653809636 0
0.0669541464030334 1
0.301901665789596 1
0.443754067824585 1
0.707081698356884 1
0.20830006210887 1
0.485047519358392 1
0.695524740389013 1
0.299757710458824 1
0.51114635039791 1
0.486715589706834 1
0.628884026061984 1
0.281802235263881 1
0.242503961628009 1
0.336334411643712 1
0.949947124700207 1
1.03192198831551 1
1.15426597140605 0
0.589672189847919 1
0.150236019903631 1
0.132604966903094 1
0.0814253537486247 1
0.517920344768219 1
0.859511017857144 1
0.141269912497329 1
0.436007423478295 1
0.330042170982769 1
0.133017608795868 1
0.895783387888158 1
0.525044783060645 1
0.0838004925639717 1
0.639791182982779 1
0.535170792031658 1
-0.054914702137775 1
0.6385745161797 1
0.0904119856605528 1
0.667617118710206 1
0.18071798325054 1
0.628133792959659 1
0.50808449221443 1
1.06510468361751 0
0.829686261459336 1
0.124313120583305 1
1.0212054265119 1
0.752219116327934 1
0.131251515332672 1
1.00310136292082 1
0.699837277392858 1
0.410148520980811 1
1.02326842370984 1
0.303991148246259 1
0.412556329993199 1
1.17884946495056 0
0.200600686580254 1
0.655743296343619 1
0.0645348167728212 1
0.105880263460874 1
0.599140421427678 1
0.449399115270455 1
0.519399884154142 1
0.155383887541241 1
0.711452749292288 1
-0.0560060174899981 0
0.699341896354294 1
0.660517253780789 1
0.427660453119398 1
0.914750286953539 1
0.736190476608328 1
0.145211622341815 1
0.667928704873597 1
0.930109715554519 0
0.116119484503214 1
0.214687551795743 1
-0.309836849369727 0
0.606657998330835 1
0.396194589462916 1
0.631030541343671 1
0.696087226898195 1
1.04345580447876 0
0.517519258408375 1
0.178349898943998 1
0.906102481813237 1
0.31662106133698 1
1.0416257539825 1
0.81747288757826 1
0.735466563975404 1
0.29164188261661 1
0.787723365614296 1
0.613518340616449 1
0.440978158857177 1
0.145065168405006 1
1.41790217147086 1
0.03335195444729 1
0.394963997403128 1
0.29548252139593 1
0.218290924458109 1
0.797651287976559 1
0.0640157069753636 1
0.771286136024802 1
0.192557874071436 1
0.758061949058442 1
0.0666519168965576 1
0.497010286103424 1
0.6052636909272 1
-0.169852824161922 1
-0.217128540839038 0
0.34903961677657 1
0.768777601906881 1
0.559604266857841 1
0.123419536060981 1
0.465326157602039 1
0.866676108204389 1
0.465671246543065 1
0.714282357467134 1
0.17166333793392 1
0.241296523186182 1
0.685949299979631 1
0.501100977722024 1
0.813488269971713 1
0.866496010860715 1
0.0952675806278261 1
0.391881925608051 1
0.681945281743938 1
0.671222548046467 1
0.815838411526396 1
1.03651279388745 1
0.872975516193925 1
0.361608675274706 1
0.375310306038061 1
0.43450884370376 1
0.358020615545897 1
0.240249970542718 1
0.409072376118481 1
0.54840021859004 1
-0.455757740889428 0
0.372438633217462 1
-0.413922558978813 0
0.970949648085763 1
0.904878987704162 1
0.407616953739507 1
0.224638212461954 1
0.334061922828742 1
0.150774998943645 1
0.267212090809993 1
0.621324302073742 1
0.32310125624795 1
0.687189062087462 1
0.540730939121379 1
0.366266304328916 1
0.405677088706165 1
0.12241012834618 1
0.644350391165365 1
0.641514489129476 1
0.501827026621278 1
0.330599400920433 1
0.953163617905115 1
0.58469646776462 1
0.414022252754403 1
0.703359745197295 1
-0.0547073430327129 0
0.880398108604778 1
0.823258056899801 1
0.920021151668991 0
-0.034041797977269 1
0.80927992023865 1
1.27084812972564 0
0.681702727221891 1
0.572589179346584 1
1.03249587640239 0
0.718134790238205 1
0.432623323820561 1
0.307121911448434 1
0.501281494601261 1
-0.58982554062919 0
0.216217042018417 1
0.216005515399615 1
0.623995804313661 1
0.592789018916261 1
0.211903434982026 1
0.510453626412415 1
0.36317736559704 1
0.898557529242912 1
0.265939977124247 1
0.713945558591674 1
0.789459688359059 1
0.214893337860523 1
0.369911073935516 1
0.924204132952399 1
0.830533850104491 1
0.491781319210918 1
0.642065461425718 1
0.716929690577514 1
0.47948337124648 1
-0.107598257469888 1
0.270909531707953 1
-0.0173648467846922 0
-0.556387254663892 0
1.2325439711047 0
0.428436343511642 1
-0.251964189534924 0
0.957366051058035 1
0.312579366005381 1
0.848461083821406 1
0.505315050381457 1
0.887843859217159 1
0.225744562781442 1
-0.427189890612084 0
-0.270045823939536 0
0.272420576215192 1
0.268182147034734 1
0.537495007861493 1
0.734732573473182 1
0.38864936847126 1
-0.0552985050131591 1
0.539015439937754 1
0.668708915041753 1
0.337638702301817 1
0.674413425712727 1
0.386874305306781 1
0.298446024164785 1
0.32478457200066 1
-0.0477799494188985 1
0.0446137528245366 1
0.436439605331432 1
0.0604937442882819 1
0.518110587835224 1
0.938006734411629 1
0.191716358798942 1
0.549967269979927 1
0.217727446658614 1
-0.0686307308111699 0
0.594545448519197 1
0.416291668553579 1
0.489639676078657 1
0.00531915503591407 1
0.309900619688619 1
0.144164976470868 1
0.737418915536037 1
0.318566594561567 1
-0.000337940749096197 1
0.0358544788774967 1
0.319153874125619 1
0.189750418092858 1
0.336918820629641 1
0.949765374751498 1
0.284252553141523 1
0.633661829880555 1
0.0417623850838425 1
0.441132233499495 1
0.355310909329151 1
0.853429075142952 1
0.138487994763888 1
1.0354781963831 1
0.476127685749215 1
0.2849907833644 1
0.246937646242972 1
0.61864884810776 1
0.748788465124075 1
0.710665488097973 1
0.890606657592818 1
1.20273461712389 0
0.306208991669866 1
0.164465319803692 1
0.118667084552786 1
0.808111089170063 1
0.944093126639541 1
-0.0328950193523442 1
1.20970598524018 1
0.35378681938853 1
0.152102424237859 1
0.217776951563101 1
0.442107591616005 1
0.22429817081906 1
1.02333006594646 1
0.203152612059181 1
0.805901322733462 1
0.343121843282377 1
0.516561248104078 1
-0.176722030619171 0
0.582184650764285 1
0.737595083180287 1
0.645094732513638 1
0.777965525593071 1
0.508000184984318 1
0.622649648382564 1
0.646287523619848 1
0.525191736811081 1
0.577044181045463 1
-0.000321637120839142 1
0.665107285546098 1
-0.0334130814092118 1
0.799371736763474 1
0.969084038772077 1
0.480735462384648 1
0.386117467425175 1
0.889966715594563 1
-0.149682361478461 0
0.680298184367052 1
0.346622494038879 1
0.872942586187408 1
1.15429505785464 0
0.228230747668217 1
0.497498537550138 1
0.228542071283506 1
0.227957943593733 1
0.150209240495156 1
0.544523021621331 1
-0.011843553598976 1
0.209714687916898 1
0.12702230123944 1
0.121357923686229 1
-0.0294829012232911 1
0.0304734283400684 1
0.390069660399267 1
1.14103019107077 1
0.302749845371212 1
1.15314276735133 0
0.461389675626086 1
1.10413130296926 0
0.186798865229091 1
0.311914870965789 1
0.190592232793213 1
1.05529856329733 1
0.783365113005989 1
0.854885063407235 1
0.786858645325409 1
0.434299511924703 1
0.279488073076656 1
0.223902536042869 1
0.791896365442685 1
0.1743127212794 1
0.641292209149425 1
1.22332396213749 0
0.938784924500717 1
0.528792712064844 1
0.35474213240323 1
0.696644533323835 1
0.614314401228102 1
0.566313848227613 1
0.490249422201908 1
0.516739987865675 1
1.19482261935374 0
0.560613893517878 1
0.756393137850923 1
0.385837892146477 1
0.282953166730388 1
-0.00658177481024448 0
0.463058324549282 1
0.678064846483562 1
0.447802769141672 1
0.658650930650892 1
0.0973603288591209 1
0.166309299148167 1
0.627472148678138 1
0.950162461359852 1
0.382398455419547 1
0.716775805838837 1
0.377289167037411 1
0.635543028170436 1
0.749414324723906 1
0.130492160627112 1
0.647324984164985 1
0.149786657189264 1
-0.387930153084578 1
0.766620745347102 1
0.450751933479898 1
0.522562574110474 1
0.554829574493016 1
0.691912349762355 1
1.11124650140857 0
0.464091002332761 1
0.707219398876492 1
0.540378544924381 1
0.663000836393763 1
1.08723247146606 0
0.0465429581997559 1
0.454762851753682 1
0.275220460128215 1
0.17318252826416 1
0.503260162078712 1
0.901068800407999 1
0.414662702307539 1
1.22287995037464 0
0.497894919562128 1
0.51967987765224 1
0.2973731994225 1
0.214230593665438 1
0.767904210059997 1
0.397444476158717 1
-0.170498289046031 0
0.407308060332796 1
0.282832139482857 1
0.617872682872257 1
0.0955975377992931 1
0.204797313043309 1
0.391835107568418 1
0.545648305808353 1
0.36815123738283 1
0.683279787017884 1
-0.00317361543000121 1
0.0540197652661653 1
1.12012085675241 1
0.404271526641134 1
0.483221274243971 1
0.404600014764526 1
0.315529846709135 1
0.717883334980459 1
0.85106725050396 1
0.596187435398316 1
0.980748810166201 1
-0.400353821392593 0
0.685132007053848 1
0.0366108601752438 1
0.503459164171996 1
0.203307766806939 1
0.554895269958903 1
-0.0415343751586783 1
0.864698410422245 1
0.206201097635631 1
0.73119357700017 1
0.245696348116077 1
0.0317351488929114 1
0.821853378251239 1
0.165897620165961 1
0.820394801955526 1
0.223589849959192 1
0.796382604002765 1
0.0715626489829084 1
0.385039294170564 1
1.18649950127023 1
0.667812854387962 1
0.262298414220371 1
0.51536235780534 1
0.696222702584833 1
0.714163298250006 1
0.585027781848658 1
0.545876934068865 1
0.611842902943812 1
0.238825585764073 1
-0.113471711684862 0
0.773660191003238 1
0.326453135760122 1
1.20682186808728 1
0.343452785467187 1
0.590529224400689 1
0.739032563572969 1
0.575526697575543 1
0.174093564241964 1
0.281862943465954 1
0.631734463443844 1
0.567113842876813 1
0.0413097965621354 1
-0.00712877248811675 1
0.43364324699668 1
0.156341016099474 1
1.00568519515735 1
0.516384760761597 1
0.558014721193154 1
0.582579949897942 1
1.25446111323766 0
0.458884256423482 1
1.04300488424493 1
0.993517325204772 1
0.566456651559213 1
0.725980647658596 1
-0.0597281400918828 0
0.244902558246724 1
0.176671184530675 1
0.755610681610913 1
0.540611749178317 1
0.765689351477543 1
0.220622227338556 1
0.84711051547376 1
0.263641545723944 1
0.0619700354532599 1
0.157066654230488 1
0.942716177293196 0
0.714049047238191 1
0.0154320628473399 1
0.644145174885417 1
-0.0620023354570444 1
0.0573220998465064 1
0.708978466411483 1
0.519792026356254 1
0.46428465460838 1
0.619095030864045 1
0.176401371844918 1
0.504083201104165 1
0.327787875950672 1
0.793018255088782 1
0.292510788094899 1
0.139946417209794 1
0.528541480037299 1
0.00628670024790121 1
0.554152342365999 1
1.49374344962847 0
0.691678741621731 1
0.15827679031107 1
0.828145526777738 1
0.315685911649911 1
0.731068329611478 1
0.420465849867882 1
0.84205152293044 1
0.431585948170348 1
0.880629760439812 1
0.456000831139326 1
-0.0808949908387661 1
0.180147971376423 1
0.439726705037544 1
0.583989355701327 1
0.768482650513762 1
0.434327323164621 1
0.361254383867808 1
0.31745277231779 1
0.653292396447014 1
1.48268446827258 0
0.56092856615526 1
0.244456306653884 1
0.534110783409149 1
0.297715229683251 1
0.633462153226798 1
0.954707101794003 1
0.130809622689342 1
0.551974861954935 1
0.713020348978995 1
0.368731497457538 1
0.456267862369601 1
0.341461190103323 1
0.469790554320531 1
0.472238488274016 1
1.03506036080479 1
0.647204146671281 1
-0.138832247548927 1
0.220314930433643 1
0.908823996753221 1
0.58257160674284 1
1.01381712641431 1
0.428377948825562 1
0.572082593871298 1
0.0850108096174953 1
0.335600047500989 1
1.09025163315976 0
-0.0489574284961975 1
1.15733069256323 1
0.0647329638562411 1
0.555226646017793 1
0.553787537724589 1
0.573393725787948 1
-0.230576112825519 0
0.737762645617572 1
-0.230129809134257 1
0.239293567485574 1
0.893693322283709 1
0.751175483637762 1
0.75354713266268 1
0.550463388533285 1
0.457648445140878 1
0.0188858631094205 1
0.639132826317733 1
0.882999841770928 1
0.501914501591437 1
1.03346553983577 0
0.484996343796513 1
-0.30170457048506 0
0.423814813913902 1
0.206476367347617 1
0.681702218387402 1
0.271397536135363 1
0.300936931273723 1
1.02017267396204 1
0.404414129585085 1
0.594433106815004 1
0.849531099862914 1
0.551020519382769 1
0.506631397292916 1
0.563414968324354 1
0.682052899836682 1
-0.0804311532319092 0
0.563823837947817 1
-0.115513633223523 1
0.736571174114161 1
0.527339873781892 1
0.0163903784496582 1
0.346667453670423 1
0.0504121788741199 1
0.712982528457443 1
0.232432312358607 1
0.755036526948787 1
0.971818129361334 1
0.818520427041721 1
0.135636658086186 1
0.478458976623426 1
0.367837407037441 1
0.463097744470454 1
0.481898641983536 1
0.767125888798064 1
0.26160490666861 1
0.355616666834451 1
0.569877528936503 1
0.629506415935095 1
-0.148395841333274 0
0.605064112430999 1
0.397985777837209 1
0.0836586202748914 1
0.467071767794137 1
0.619263454713972 1
0.314627749416269 1
0.432049390705803 1
0.508407841176043 1
1.01619718536899 1
0.476074412560551 1
0.900712982970885 1
0.186648192388287 1
0.74238932323708 1
-0.0555626417131716 1
0.672532303147645 1
0.956062951567001 1
1.03915955377948 0
0.647826010931045 1
0.727711993332682 1
0.784023504027493 1
0.095138757856668 1
0.694603973432254 1
0.249979304797233 1
-0.120532717953422 0
0.18314574741383 1
0.159668422317876 1
0.298639351141951 1
0.0997467936440028 1
0.328199998731659 1
0.694837136900394 1
0.175628560339549 1
0.242366427175705 1
0.286994974722259 1
0.508882561711253 1
0.629754209477288 1
1.06224752316605 1
0.937571515934118 1
0.32961549035764 1
0.545451814247255 1
0.920602247435984 1
0.539379639048461 1
-0.0557125441468098 1
0.521198454083259 1
0.253951488051783 1
0.463156445938146 1
-0.0258387267667968 0
0.856646051560849 1
0.399005301390742 1
0.529886967697098 1
0.440676900167928 1
1.07906392844509 0
0.58224499932525 1
0.595753384491649 1
0.594728135865153 1
0.853276957533106 1
0.396018431764862 1
0.66810454122211 1
0.0999027684659816 1
0.5935592144721 1
-0.211262872521284 0
0.542550144248645 1
0.339405145920267 1
0.349416376242703 1
0.527711287135149 1
0.287342917130703 1
0.71960232897276 1
1.11455927323697 0
0.463350772560101 1
0.111373290244123 1
0.851681265071693 1
0.611153769505195 1
0.310915507864531 1
0.356073812157429 1
0.736906212989687 1
0.680611114439241 1
0.463789293148859 1
0.919323743133221 1
0.623253559252694 1
0.275027915302432 1
0.421623726662304 1
0.889074116563784 1
0.937264317267298 1
0.231634528483059 1
0.19892166312207 1
0.67617987858561 1
0.455087974547672 1
0.208681542895772 1
1.14581427959217 1
0.943306610268335 1
0.0616445037754535 1
0.27731241642412 1
0.447011993581367 1
0.0818048543100531 1
0.55668462055356 1
0.565210084577431 1
0.53256441623739 1
0.189802658988039 1
0.602981104651969 1
0.772153789227238 1
0.646025568663238 1
0.607598508911984 1
0.750005896772426 1
0.317389340306295 1
0.546808248466721 1
0.901811919984625 1
0.899356154594061 1
0.685557996901029 1
0.814305163354726 1
0.391698757347758 1
1.01376027377534 1
1.21737886808887 0
0.176318705369107 1
0.556499986563102 1
0.360084895512318 1
0.0465869691496633 1
0.85508571614376 1
0.373776836792385 1
0.134852780176861 1
0.131950129708723 1
0.311733112181659 1
1.05024335073312 1
0.734658924347366 1
-0.0992154378747734 1
0.215793468990712 1
0.374365444402247 1
0.511774789672287 1
0.600888286991131 1
0.482146134361639 1
0.648551783575391 1
0.192305517777933 1
0.81065836829476 1
0.167024634658684 1
0.645891975339501 1
0.218490423100717 1
0.875079439370364 1
-0.744370615147917 0
0.34084296891271 1
0.418202525241668 1
0.323332854703213 1
0.0378532349016219 1
0.55365074008515 1
0.0935578322741716 1
0.478273196174759 1
1.08369699977089 1
0.027522700387779 1
1.04075272595902 1
0.193963397026641 1
0.571399756652039 1
0.605193499881553 1
0.585659499872078 1
0.524453145569829 1
-0.491031532322786 0
-0.192722835619981 1
0.235360792323631 1
0.0852276643339207 1
0.159872552911119 1
0.905657844009624 1
0.0988529547341849 1
0.572956534441134 1
0.896549238775694 1
-0.0590738695062306 1
0.363299719330657 1
0.10150833680481 1
0.591570808857748 1
0.463474711439574 1
0.517756260262939 1
0.0574094929458113 1
0.259175630871646 1
0.729850608095295 1
0.572220308435064 1
0.281580619599663 1
1.37472280546506 0
0.408992196509961 1
-0.472795640283158 0
0.807542640883787 1
0.108261974363701 1
0.648497726067406 1
0.160851029630286 1
0.466072578882042 1
1.17085676967617 1
0.147393025128191 1
0.0532147457133112 1
0.571413358864614 1
0.0988308600410943 1
0.575219709914153 1
-0.389443542168405 0
1.00955285022611 0
0.460509535036077 1
-0.0543468406999608 1
0.134682349440488 1
0.490035904227516 1
0.682876523727308 1
0.445183043477085 1
0.782184862011723 1
0.918315413203643 1
0.603510238128294 1
0.533483572736127 1
0.130953945624609 1
0.709741701801624 1
0.530947399496534 1
0.395550109208199 1
0.360899614408904 1
1.00271797049572 1
0.389635167342616 1
0.692103753584273 1
0.391773381640171 1
1.0429997127199 1
-0.0740024191201625 0
0.728252796919476 1
1.10256823303437 0
0.839374188882263 1
0.48474396463066 1
0.697514654081702 1
0.134092415636712 1
0.836022494855529 1
0.730526274937846 1
0.528679278829062 1
0.716370345686776 1
0.0618288307724607 1
0.901464582475169 1
-0.48235597682099 0
-0.0573484782521333 0
0.189425024548623 1
0.417934623705325 1
0.376974163604523 1
0.103527541347101 1
0.177322211209874 1
0.611677741615837 1
0.891855613463425 1
0.492317653292516 1
0.529106189097037 1
0.663899992346431 1
-0.0447537305227948 1
1.1836637073697 0
0.879677483224746 1
0.0495247547956763 1
0.600290235470791 1
0.616700090613894 1
0.594077872913892 1
0.571397579406039 1
0.958435745717582 1
0.208936071409953 1
0.411810579354427 1
0.545250904244515 1
0.754458366463738 1
0.81149994188822 1
0.538812993771082 1
0.292669510086761 1
0.533548467464441 1
0.803785086356126 1
0.513951018741042 1
0.47965481370795 1
0.594517749426355 1
0.521297143584565 1
0.597390002709488 1
0.8438536858027 1
0.474105029772927 1
0.783910325245278 1
0.393604751421994 1
0.0926408282360417 1
0.519493970531034 1
0.297589091197345 1
0.931171655721198 1
0.441671124674367 1
0.488775569995197 1
0.412635374982781 1
0.0805164894633406 1
-0.08372997024547 1
0.513777447293976 1
0.674901060775666 1
0.663420802301528 1
0.17900926106326 1
0.536725668688589 1
0.37989946941746 1
0.674412317392522 1
0.890353975303495 1
0.588580188806999 1
0.627068514262741 1
0.728186317210277 1
0.0279244352894228 1
0.541520904593574 1
0.177983055153909 1
0.192421739713621 1
0.436129460291412 1
0.669253627745179 1
0.505067967513167 1
0.245751443612998 1
0.833436997237507 1
0.641128653759879 1
-0.199298849082365 0
0.587624144352532 1
0.111367911244606 1
0.650426339008424 1
0.201956031531964 1
0.719649856722297 1
-0.362693254961462 0
0.371285243676979 1
0.531156210623096 1
-0.0916176708477453 1
-0.000502792560947138 1
0.753257301555358 1
0.422404763133595 1
0.329468490260902 1
0.276268888843918 1
0.685989001447596 1
1.05446389482784 1
0.284679786562787 1
1.10579826755281 1
0.519999948615064 1
0.512178984932868 1
0.399002910668744 1
0.517306414228424 1
0.446228097733306 1
0.42983765161735 1
0.741898453384431 1
-0.122599484460172 1
0.553153983067229 1
0.491321693408851 1
0.256647926698329 1
0.443153137455717 1
0.935575899774544 1
0.725668718091961 1
0.834996297224444 1
1.1269901620114 0
0.629019514798506 1
0.603967540997558 1
0.279108286304082 1
-0.300057018366004 0
0.973842838286647 1
0.679503348093086 1
0.324333947266503 1
0.68250995346758 1
0.370626953009455 1
0.688757893663666 1
0.579154107225458 1
0.701354479086469 1
0.309851246707825 1
0.395208526994257 1
0.370119654748249 1
0.221237848393338 1
0.272860996010942 1
0.01062642761279 1
0.040560920808476 1
-0.300060043086924 0
0.579659025549528 1
0.547413262616714 1
0.212014582124635 1
0.833228104776178 1
-0.202776820542918 1
0.306328243717818 1
0.192167490794016 1
0.3233537435142 1
0.592634781571191 1
0.445851898255281 1
0.245551245168635 1
0.389805979566102 1
0.440106374085177 1
0.218256766747962 1
0.331019590997852 1
-0.0240466520648156 1
0.124075970298563 1
-0.0156446649001692 1
0.211545342724623 1
0.0468625995781173 1
0.566466638563471 1
1.11230630728956 1
0.224406642652703 1
0.232673375591248 1
0.294398179374933 1
0.327680787350825 1
0.419952647450233 1
0.629105498541132 1
0.928268223968963 1
0.449182823290988 1
0.134051090409018 1
0.600600172221284 1
1.02510719864863 1
0.832865697442058 1
0.515136705783406 1
0.311721748639287 1
0.617006159565727 1
0.108905293756077 1
0.132567278715463 1
0.815171128866237 1
0.715157725775645 1
0.943458065975507 0
0.696134414263156 1
0.494854614607201 1
0.0748235606108491 1
0.886734568890298 1
0.444681365868336 1
-0.180195778516541 1
0.268921107416353 1
0.423159576918516 1
0.879652537131887 1
0.332908890513063 1
0.32311305918008 1
0.831500946424303 1
0.602508657407007 1
0.631443579942462 1
0.703626383566179 1
0.380536411674122 1
-0.15508888620869 0
-0.361401212146859 1
0.182520855463739 1
0.720697922784004 1
0.600869662606652 1
0.581327569098083 1
0.883805299876712 1
0.437171064035285 1
0.83502227004909 1
0.431108397815872 1
0.371452270211431 1
0.201203817976326 1
0.697056142981858 1
0.788380483042353 1
-0.0411952860139916 1
0.362299360977447 1
-0.103915327503248 1
0.863712854531575 1
0.684499669478297 1
0.357385554255935 1
0.745370895011704 1
-0.131644564057811 0
0.259106920165901 1
0.72827158014286 1
0.757203731403669 1
-0.208690520046856 1
0.0600749220397262 1
0.505315722390495 1
0.903406510351458 1
0.323642796181168 1
0.49035836803214 1
0.279743285442958 1
0.50893574393004 1
-0.0929853800684475 0
0.867530515499008 1
0.547218033200337 1
0.880789022941189 1
0.228947024845255 1
-0.265628819459261 1
0.366367762031074 1
0.641841300007854 1
1.11350539530103 1
0.793272569250828 1
0.516206200881137 1
0.683201636955187 1
0.46934450643637 1
0.179008648176566 1
0.342561355650427 1
-0.0157397054565828 1
0.83370077098245 1
0.514739511100665 1
0.78483827729673 1
1.16051519787992 1
0.724209455742741 1
0.359833548038672 1
0.526480248721324 1
0.401046088056281 1
1.29403643657103 0
0.678059248640524 1
0.75297320311392 1
0.0477385943932193 1
0.305268585582338 1
0.677676154739198 1
0.295405753697259 1
0.511632563482725 1
0.788422812030212 1
0.47404356914528 1
0.419751895712215 1
0.474504148060583 1
0.541561113000204 1
0.134565129293749 1
0.437366607888978 1
0.326981673599476 1
0.168418634221756 1
0.502216151665869 1
0.868531541891718 1
0.36829208871364 1
0.864714569613436 1
0.288914943754493 1
0.42022192350435 1
1.23473107348164 1
0.264105577202484 1
0.703330007114566 1
0.178128467556086 1
0.972063236456221 0
0.505359428984744 1
0.74914993896646 1
0.390428937510233 1
0.835960914387299 1
0.546634594240741 1
0.562574327855449 1
1.19511626376502 1
0.942613036339757 1
0.766277228234679 1
0.163641557386756 1
0.663089838571069 1
0.835891022510665 1
0.772676350013189 1
0.351439255729675 1
1.08637310596293 1
-0.00242977580603716 1
0.790896414124714 1
0.308180055896969 1
0.506612352515401 1
0.693107533327205 1
0.658576393432674 1
0.485351706058015 1
0.924460285334303 1
-0.133407082151502 0
0.549358678198365 1
1.15621822302709 0
0.375447501199235 1
0.303413830711247 1
0.336732585809653 1
0.672433754889394 1
0.764847708129743 1
0.0224249342122424 1
0.524476067736023 1
0.644916357678973 1
0.000659255614531642 0
0.942674921371046 1
0.439838859441068 1
0.81575039796392 1
0.701173570738309 1
0.367992501438333 1
0.342685929302271 1
0.258331922967861 1
-0.216474517135861 1
0.382794812745232 1
0.300941592876115 1
0.192891443087458 1
0.686050554443995 1
0.434226987630103 1
0.608331666785776 1
0.469672517665085 1
1.03375593419425 1
1.13093248907348 1
0.514768774728584 1
0.799011924303526 1
0.820253386430084 1
0.921200833103497 1
0.650764519954358 1
0.394734655057235 1
0.609404842504721 1
0.679499406515528 1
-0.0678191363543691 0
0.345460525613218 1
0.228771555475821 1
0.429257614916366 1
0.239063940842549 1
0.613662318441885 1
0.212868242954493 1
0.437624701469305 1
0.412049719098299 1
0.614168602557487 1
1.07652627122756 1
0.706926749061515 1
0.599893067130666 1
0.517962770854852 1
0.600423841989131 1
0.18770313556633 1
0.279523952609054 1
0.144038705360438 1
0.155820807611231 1
0.640954328964494 1
0.0785604935394608 1
0.371627807686056 1
0.518248717901068 1
0.247561460743759 1
0.969229114060099 1
-0.0514746134424784 1
0.0687509409955649 0
0.237394408039739 1
0.762766544851448 1
0.656270215643882 1
0.212322395285325 1
0.557473601112603 1
0.321751619207648 1
0.212249683344793 1
0.185751099798762 1
0.542388519597563 1
0.600324216339268 1
0.244760340342908 1
1.45384504072212 0
-0.144977285027669 0
0.491950891919848 1
0.377750499180215 1
0.888325212050224 1
0.165115719673498 1
0.702648596002713 1
0.536486948503555 1
0.763898564446713 1
0.576495122862997 1
0.446097157963659 1
0.112073831868817 1
0.637272956819073 1
1.40239470551069 0
0.884337482904516 1
0.998948662177724 1
0.322938713784484 1
0.531110660947023 1
0.685315686519123 1
0.492497057107727 1
0.0300146284691908 1
0.131334301794352 1
0.116416046087828 1
0.536774623379907 1
0.501753741451079 1
0.34610833258816 1
0.309796390480504 1
0.374007204952378 1
1.01311908308281 0
0.469309295603176 1
0.443669503581923 1
0.960094355641296 1
0.260079617042718 1
0.455053515572728 1
0.168047535239791 1
0.385962953890537 1
0.528098212041696 1
1.82694006802208 0
0.556764502493215 1
0.543783821010196 1
0.675056309244344 1
0.495267116272853 1
1.10196607207056 1
0.681244705250012 1
0.650626014944521 1
0.301707849620405 1
0.449079835546632 1
0.622517440477419 1
0.399048969210251 1
0.908040977406764 1
1.17581382376669 1
0.455438156843822 1
0.410663162764392 1
0.976935914373268 1
0.346367175479648 1
0.973697570033884 1
0.948779144336708 1
0.0639294542919899 1
1.20705993333737 0
0.413812650722022 1
0.932644042562295 1
1.11222087226484 1
0.351509140971393 1
0.978339434733325 1
0.129181014275542 1
0.780012687486331 1
0.749267514509553 1
0.339647396562112 1
0.14671533901691 1
0.844829631226902 1
1.24261405676022 0
0.265253508729995 1
0.159125472267221 1
0.573059604538832 1
0.0468980327380563 1
0.732447641067227 1
0.584417835225231 1
0.373836034956362 1
0.787222804845737 1
-0.20329601643955 0
0.594343535428722 1
0.723656993968315 1
0.827770139855374 1
0.45383969221047 1
0.764879544455997 1
0.413219002166648 1
0.308517366833423 1
0.381748079252033 1
0.483069156087279 1
0.161648948541423 1
-0.00652238967224331 1
0.712208208774327 1
-0.300400430247644 0
0.671090786162747 1
0.681814558740425 1
0.249899957954 1
0.599888775987358 1
0.442689102509803 1
0.498153423569133 1
0.215674576274389 1
0.860723747884634 1
0.645766504887895 1
-0.0634310360622821 1
0.886943722819889 1
0.785559448268853 1
0.567574328261346 1
0.794620333401408 1
-0.117101145657452 1
0.180115075532653 1
0.046596642106103 1
0.266230825580296 1
0.693088658254211 1
0.549455681539505 1
0.839163506583639 1
-0.424227222630599 0
0.475721806106688 1
0.980516701068945 1
0.935423882825872 1
0.380442806134638 1
-0.163540898041721 0
0.759823740544138 1
0.512975328192973 1
0.369376892840332 1
0.388540011739876 1
1.22671342088676 0
0.647467301554454 1
0.805308699031101 1
0.601620270415138 1
0.76629756826448 1
0.293996962195462 1
0.782405088371797 1
1.04086045100126 1
0.480516914867231 1
0.998680728063365 1
0.0887951899002575 1
0.25582344892174 1
0.65445976349351 1
0.320051753992062 1
0.638033474069486 1
-0.0826660436012401 1
-0.516312457052623 0
-0.0989638704411436 1
0.323706969294208 1
0.330978739268935 1
0.15513258574615 1
0.77793924313141 1
1.01777362220347 1
0.126134174539985 1
0.59670519348159 1
0.481766021470082 1
1.12854623415445 0
0.16458539785937 1
-0.368167937677817 0
0.942779356745164 1
0.372810408475475 1
0.65870403191072 1
0.685218104469654 1
0.0106496561016275 1
0.725931586965813 1
0.641497558987334 1
0.619165715813475 1
0.345499310329882 1
0.408773585890798 1
0.131032126649724 1
0.301131347884471 1
1.21591344336546 0
0.257463512725746 1
1.29749835014102 1
-0.194351910095509 0
0.529162377791958 1
0.588946281866638 1
0.330618365353494 1
0.648389255871904 1
0.800468798147618 1
0.160661750961857 1
0.488908276916565 1
0.853859431177794 1
0.929462788754721 1
0.185284323704405 1
0.530526505817317 1
0.545427489096059 1
0.784857389329467 1
0.294504144365189 1
0.928226745232745 1
0.527733813117887 1
0.466070192218305 1
0.634851757420388 1
0.449885072611559 1
0.451226241433448 1
0.854089383241589 1
0.146250303095098 1
0.331942503491047 1
0.411161760880823 1
0.774265494596184 1
0.486838717844458 1
-0.073044570176922 1
0.149390364406117 1
1.01090775865683 1
0.700670788228461 1
0.530824933963321 1
1.16190165002064 1
1.26172890166254 0
0.390599088156986 1
-0.138563912733259 0
0.558905520668412 1
0.234134870638849 1
0.990034691839625 1
0.322538094364723 1
0.35507376765966 1
-0.390735771319516 0
0.679402125940132 1
0.249132370215516 1
0.241405033504128 1
0.438547497648213 1
0.356583878748744 1
0.654758912067377 1
1.24837416600598 0
0.378707221010924 1
0.837110941376599 1
0.0931725784996815 1
1.18543513694507 1
0.595159000079662 1
0.598105543097018 1
0.168872245060245 1
0.40546292897281 1
0.582178709766925 1
0.449722323844983 1
0.52790637422362 1
-0.172352810950662 1
0.315178647193378 1
0.213197078832938 1
0.45620601564719 1
-0.217825680684916 0
0.871693715372558 1
0.393213012622843 1
0.920824938511596 1
-0.022130627728197 1
-0.0429283878873078 1
0.23330693079239 1
0.946298259167003 0
0.427973367916111 1
0.328463093384289 1
0.426796457573865 1
0.370215794415178 1
0.620360528129677 1
0.324300414423082 1
1.13895609620515 0
0.152409793038663 1
1.11544655464186 1
0.300639969861556 1
0.584825576839263 1
0.638254703098885 1
0.278239115568394 1
0.452502179742203 1
0.646637346940836 1
0.712779216551111 1
1.4572619272979 0
0.232779795658707 1
0.0539400879621331 1
0.661735734448478 1
-0.0275239151953669 1
0.336752603757373 1
0.954264583837947 1
0.502338324612422 1
0.922603569298626 1
0.278203414334228 1
-0.053969249821364 1
0.791304654550289 1
0.695644272411472 1
0.518782154577709 1
0.811362047806643 1
0.369332638239636 1
0.260657653131906 1
0.4948763917732 1
0.304105907936635 1
0.702656426860064 1
0.327481038062395 1
0.906887639544135 1
0.395252576060607 1
0.515107355482513 1
0.468360832233618 1
0.050997091812759 1
0.307041284807499 1
0.296678134385806 1
0.0388328047080846 0
0.698532572278538 1
0.832884271593572 1
0.470406447929733 1
0.312820219106911 1
0.452150297181946 1
1.73131613453849 0
0.252807851140462 1
-0.230826667257614 0
-0.122076686144614 0
1.24355915299885 0
1.05089701153598 1
0.313659339075087 1
0.523124806780554 1
0.00706361835380895 1
0.362651363207356 1
0.909834958211251 1
0.649919311296619 1
-0.417290289296591 0
0.0790529947956956 1
0.430142530485032 1
0.670271929638285 1
0.784873267755301 1
0.663183635305987 1
0.835337937191166 1
0.420243486502174 1
-0.0972799405973898 1
0.864345761303104 1
0.260598432589145 1
-0.0582716316154112 0
0.674535890726724 1
0.784309939785117 1
0.51577626647575 1
0.127392778187711 1
0.242240921230503 1
0.644903722989436 1
0.439484103150881 1
0.374243644775916 1
0.660221048990665 1
1.00923913153959 0
0.794170744860247 1
1.0469681964584 0
0.661727438125578 1
0.0716442413825407 1
0.403695309371984 1
0.421806923696034 1
0.370395317799407 1
0.455385637194215 1
0.592116980453979 1
0.241235294325154 1
0.439993916866975 1
0.351900230883718 1
0.849672686885883 1
0.501488704620541 1
0.627507519617252 1
0.554099309165137 1
-0.141701749055989 1
0.479293833964888 1
1.01951800470814 1
0.531017869770097 1
0.405694639356562 1
0.665077295670099 1
-0.325662367089871 0
0.717106185614033 1
0.649596307572036 1
0.235438037108806 1
0.289485212517539 1
0.531144741673362 1
0.462111944643386 1
0.779338498347387 1
0.790729283860972 1
0.34753690564637 1
0.365699561501206 1
0.772205829838345 1
1.12186628281627 1
0.13376274079274 1
0.63572262103077 1
0.666385625255038 1
0.604704208859687 1
0.125434804144767 1
0.0112373740740889 1
0.217552915498343 1
-0.290693064346379 0
0.0559825128355494 1
0.438055363627969 1
0.724510791709892 1
-0.185134085107739 0
0.680019665421857 1
0.472749382329654 1
0.261263600891265 1
0.422422197821664 1
1.50266823017797 0
0.493529722759281 1
0.416456663349396 1
0.757792236034392 1
0.463328412427615 1
0.235142939245616 1
0.51733562181206 1
0.135483581257591 1
0.753407127854385 1
0.477395719099347 1
0.695738738383961 1
0.792434725970461 1
0.416430416368765 1
0.560830907492506 1
0.434623042830911 1
0.569489697715348 1
0.597032837997946 1
0.22078736143551 1
0.677607385308626 1
0.094529764135451 1
0.305887798828088 1
0.441198945751312 1
0.167910922614113 1
0.222805667768488 1
0.155820209235143 1
0.570261046199118 1
0.17403560002095 1
0.203073147462986 1
0.126236661817947 1
0.29918895113163 1
0.755205840522905 1
0.138331879013505 1
0.954369620837751 1
0.678090729281656 1
0.101886358706776 1
0.551135241766016 1
0.624296415238466 1
0.723979669892765 1
0.753147730153723 1
0.792634303367423 1
0.607113255681195 1
0.462809355540541 1
0.465173317189929 1
0.063457188982635 1
0.681637978332314 1
0.280922633039399 1
0.430165486852472 1
0.487701663313687 1
0.620073432664956 1
0.258839623880384 1
0.288172928940145 1
0.847267109278174 1
-0.0895420874786111 0
0.555337869090082 1
0.662287841238477 1
0.72161960716503 1
0.539927659493203 1
0.554203452299428 1
0.747463935070366 1
0.465956204937434 1
1.00947409660174 1
0.681929989971527 1
0.523043631176873 1
1.00777941717427 0
0.646175557507341 1
1.25649963507771 1
0.295573953288141 1
0.648835514434903 1
0.649230117846754 1
0.659364919008708 1
1.06151657291235 1
0.394004280496245 1
0.44575645393008 1
0.563774566316764 1
0.653193830559872 1
0.828840092079873 1
-0.0909018271238352 0
0.169939973224309 1
0.52700383653944 1
1.17730777910411 0
0.502707511214849 1
0.896581099299128 1
0.840638257900564 1
0.275248578952825 1
-0.128263980085792 1
1.09054745505426 0
0.603456775655633 1
0.350488865415737 1
0.789823727783332 1
0.774627410999171 1
1.34353216135829 0
0.598873215561721 1
0.486913972787822 1
0.823622110242088 1
0.656622948684925 1
0.424962464049991 1
0.330659306095735 1
0.966267994575737 1
0.661378487147299 1
0.314265736365105 1
0.310087214698123 1
0.857394115915772 1
0.992695318540995 1
0.343019577089954 1
0.670224650833794 1
0.354486273271002 1
0.607300045223727 1
0.228226952592366 1
0.0326640731409695 1
0.717323144498029 1
-0.0676039505588785 0
0.21234816791311 1
0.242918402572454 1
0.373120635547712 1
1.39269006033142 0
0.58895177331268 1
0.747776552602656 1
0.172115869863501 1
-0.173350385199796 1
1.19267344254095 0
0.148650494886393 1
0.329236652279791 1
0.614258832433205 1
0.63995618752183 1
0.876885249933635 1
0.373281519194272 1
0.737213436804741 1
0.735932915583115 1
0.990421656261046 1
0.292166088373797 1
0.403866088868739 1
0.812662850795595 1
0.412640654944375 1
-0.186205793123242 1
1.00967626023111 1
0.66084450308231 1
0.658077706857602 1
0.262189291916193 1
0.885209224564293 1
-0.0289977586978722 1
0.178089109735171 1
0.664230256919713 1
0.636655000069465 1
0.856435562125368 1
-0.149461304725183 1
0.447415477729183 1
0.495804798470116 1
0.376571638394677 1
0.247986549163834 1
0.352351099958353 1
-0.00703603877578763 1
0.254377248656045 1
0.0679997726127421 1
0.608668418400061 1
0.0191708630796636 0
-0.141173464931222 0
1.16593859577261 0
0.511355942815219 1
0.526498474520865 1
0.231143814877137 1
0.773975233515855 1
0.0322149715890393 1
0.601244443705064 1
0.110449971443516 1
0.391304457335909 1
0.606258316879068 1
0.423924626963621 1
0.6707149584913 1
-0.148618001366657 1
0.433802263780241 1
0.131800720301142 1
0.430300148326948 1
0.459712146517356 1
0.157654315370269 1
0.450283038076733 1
0.0751761539223528 1
0.579229158070534 1
0.299347736143767 1
0.385885824732082 1
0.560802530774374 1
0.977941160591353 1
-0.0353542215832738 1
0.585304373951802 1
0.528607679348636 1
0.789046867325899 1
0.643903650474444 1
0.171401144404198 1
0.730526280539587 1
1.08764548994699 0
-0.102427145770052 0
0.609832073298417 1
0.180886417146939 1
0.980784645224431 1
0.784744877533829 1
0.388847079794183 1
1.19925175388385 1
0.407416280216736 1
0.436241066998818 1
0.518235832297093 1
0.0704507254392103 1
0.747615548989515 1
-0.0407529629575513 0
-0.153632587949389 0
0.59569737729546 1
-0.123978550409833 0
0.406675341275986 1
0.881448907912674 1
0.68647575947948 1
0.103388288975582 1
-0.108890667747812 1
1.16859782757492 0
0.560314245024059 1
0.611309523185147 1
0.465966625638454 1
0.358214475900186 1
0.68978814833431 1
-0.206937205408257 0
0.699133032920916 1
0.248315913766777 1
0.550232222877059 1
0.390624024134791 1
0.522509007878641 1
0.292486405983505 1
0.274298880729832 1
0.418622733447292 1
0.582891789352345 1
0.31643747176738 1
0.307926355999746 1
0.0792638293863828 1
0.548434677113919 1
0.82363208188838 1
-0.0345119336004368 1
0.219607282208441 1
1.14944827121998 1
0.314199393759356 1
0.32702035812712 1
0.656090461740772 1
0.794976430896195 1
0.711079356281273 1
0.187186854271046 1
0.438818168686103 1
0.356018945183178 1
1.33181331212773 1
0.436571944672037 1
0.4300047134082 1
0.254552489586334 1
0.630068891028852 1
0.65177652545885 1
0.0119247151292771 1
0.507377729835942 1
0.397492161166415 1
0.414467089225201 1
0.21670425389221 1
0.477310336159432 1
0.655003795773527 1
0.383104541594888 1
0.377118873520252 1
0.902874777359313 1
0.469373050072283 1
0.705087733908902 1
-0.17380955133221 1
0.419138839285796 1
0.616223477006935 1
0.0607981311922928 1
0.902031706215537 1
0.875336980378237 1
0.909178204665536 1
0.40068530947794 1
0.634781671636451 1
0.369301808720251 1
0.0827405271177718 1
0.65247542386179 1
0.559405746298774 1
1.10242409341238 1
0.822836573046582 1
0.88870369120013 1
0.589622476451931 1
0.046645307888771 1
0.869208064080983 1
0.624076397233676 1
0.44254463136594 1
0.434441130779466 1
0.725588730038021 1
0.332903823060413 1
0.766559246782656 1
0.357611779688133 1
0.5393701505497 1
0.88683862881437 1
-0.229511114008385 1
0.78531337267183 1
1.09327067841241 0
0.0248957514729533 1
-0.164799594020157 0
1.00582328080942 1
0.768331339946984 1
-0.0185566309793747 1
0.15558343686081 1
1.12942634970305 1
0.200123715508225 1
0.695413052797518 1
0.367784999368216 1
0.447233251701222 1
0.89809159376058 1
0.120761328741189 1
0.204637972282665 1
0.554613053852655 1
0.0316645467954174 0
0.790257529641305 1
0.738063474170723 1
0.209082212709698 1
0.457187762010596 1
-0.042576613886912 1
0.690577803850053 1
0.344265315527119 1
0.477425373681582 1
0.997693940096385 0
1.07898235761649 0
0.365987342788964 1
0.371219226046039 1
0.151165353928156 1
0.559486077187872 1
0.813243119410392 1
0.563717471458035 1
0.288045576495512 1
0.676380252711812 1
0.950957287050782 1
0.321851228676433 1
0.185262891920425 1
0.470161506137239 1
0.517058373317461 1
0.381292157638352 1
0.640365060243819 1
0.533687472525839 1
0.660103771600762 1
1.03164933920611 1
0.131333788536454 1
0.902446013711047 1
0.509775470300705 1
0.49558705841732 1
0.658585625623179 1
0.221858788525165 1
0.418330121458356 1
0.432321412426462 1
0.403001784112881 1
0.403864874470907 1
0.676898416310225 1
0.596082923540939 1
-0.0310081385521569 1
0.475037206058245 1
0.157267533323343 1
0.377222941600094 1
0.858141389125843 1
0.205628009621652 1
0.842442874421658 1
0.840896417935356 1
0.794530621735773 1
0.708152827388427 1
0.203714374297161 1
0.508502658070864 1
0.612030799969987 1
0.267387757781218 1
0.637748060292339 1
0.362419809138354 1
-0.26080252834097 0
-0.17324175277616 1
0.820013658664295 1
0.206793618206157 1
0.63628107195985 1
0.215589485040906 1
0.0762495644039727 1
0.394913638037967 1
0.887858219229007 1
0.484693907447428 1
0.608073961197473 1
0.346691502268662 1
0.362004133148773 1
1.27592628076579 0
0.0778111407030813 0
0.739192703205096 1
0.47174914894162 1
0.0979876424926359 1
0.428389063468515 1
1.01340666562362 1
0.57892400080995 1
0.878121951971681 1
0.422498616447383 1
0.497403208438673 1
0.120501172199398 1
0.270466177965804 1
-0.0392732513493029 1
0.873735417997096 1
0.657882626392513 1
0.851593897400292 1
0.247328944847639 1
0.863113579874485 1
0.78896185710066 1
0.777070451010017 1
0.751530082921977 1
0.574936284189603 1
0.278073408755008 1
0.659563588540305 1
-0.260934439997304 1
0.879446403351319 1
0.971724062844291 0
0.840600070703183 1
1.10616119876384 0
0.929701059023404 1
0.596450482034214 1
0.755809165193628 1
0.414446738542892 1
0.644553842954265 1
-0.22137418877444 0
0.189333042123924 1
0.0910302321991786 1
0.611260889159885 1
0.793249073792317 1
0.55145504813784 1
0.404969917336124 1
0.684376495999384 1
0.957397707634829 1
0.545592716940604 1
0.548843476127069 1
0.726355181385509 1
0.318609946028874 1
0.798461989919629 1
1.23427045372667 1
0.428114013197677 1
1.42481366814869 0
0.119173779159646 1
0.799795487926109 1
0.400264439179107 1
0.699214920102472 1
0.410030964485228 1
0.36847143407373 1
-0.0649633819425795 1
0.783049636390884 1
0.641205205729612 1
0.699488316496491 1
-0.480010161563556 0
0.519965543447457 1
1.03171874572762 1
0.442831359013493 1
0.672421175245161 1
0.408481585832159 1
0.43181446596307 1
-0.0792546849082703 1
0.537683987730268 1
-0.0771931659069617 1
0.49861265507169 1
0.527796885022913 1
0.896266285080442 1
0.14714195516401 1
0.605136939029424 1
0.331668764374961 1
0.134183759202 1
0.32232200329443 1
0.808958963332534 1
0.322116584223239 1
0.537610112340145 1
0.345896665605341 1
0.328266289942518 1
0.684571830115911 1
0.733270840352175 1
0.645715905824862 1
0.399283135144762 1
0.299763440446096 1
0.614399397343028 1
0.38536479926298 1
0.488784691132723 1
-0.327076078519881 0
0.378242815920761 1
0.592377423903435 1
0.664300802233501 1
0.653739723018671 1
0.165279963904374 1
0.544387722205108 1
-0.0687606770687626 1
0.91563690492298 1
0.836893682862141 1
-0.0617682321733285 0
-0.152589646895625 0
0.765979392752823 1
0.393092630076542 1
1.17151991831441 1
0.292354535333655 1
-0.372922493155629 0
0.485802116905847 1
0.494930327863505 1
0.512908847424641 1
1.04474907724924 1
0.971095538349477 1
0.379471501082755 1
0.30236090488478 1
0.115076281158815 1
0.73231424814088 1
0.05319473243708 1
0.950288004524506 1
0.379465940482006 1
0.384642546261344 1
-0.0816919657246349 0
0.810563913899863 1
1.0764429171927 1
0.93002392450571 1
0.168535802246294 1
0.407176992740171 1
-0.00887487300187785 0
0.734725378562729 1
0.0563573772644348 1
0.201956799261065 1
0.586722142560962 1
1.19594776813053 0
0.0531020124748367 1
0.627939487851544 1
0.270583249735041 1
0.569936048965227 1
0.212500828823953 1
-0.0997428961923279 0
0.686292849339236 1
0.523943667895896 1
0.382402343643047 1
1.08933875229599 0
1.11981861101083 0
0.79300874177069 1
0.159090758949176 1
0.505123369479383 1
1.16896408556944 0
0.355110427223186 1
0.804685394164407 1
0.344899636430246 1
-0.373585029816087 1
0.192823412748202 1
0.669827366888861 1
0.740736066188197 1
0.304956546812933 1
0.360641113562201 1
-0.314021297013951 0
0.0948228778431664 0
0.433946187857457 1
0.112839714795778 1
0.602790455779815 1
0.609825204893909 1
0.698243332527671 1
0.392926760875237 1
0.787074228108992 1
0.738494580048514 1
0.847111877448487 1
0.321858550949321 1
0.37001000336061 1
0.0658505293493845 1
0.247754742942895 1
-0.348488301686211 0
0.385186668894179 1
0.344314166799042 1
0.585552985338613 1
0.76926418140016 1
0.662272115174658 1
0.0452932288992976 1
0.608593909640099 1
0.524552148495854 1
0.0916487002915441 1
0.657790794181131 1
0.275285830959824 1
0.842353759125357 1
0.566209998646322 1
0.698499082139436 1
-0.0563355476724982 0
0.603915906451874 1
0.828077092274511 1
0.41682718844424 1
0.856613316621203 1
0.665751819676778 1
0.680892651578902 1
0.262253941939976 1
0.358800901408257 1
0.640638272526759 1
0.63049263986707 1
0.470076684977685 1
0.19636341564475 1
0.988792185655582 1
0.465612728979845 1
0.328812222152876 1
0.402289221311685 1
-0.1655796935398 0
0.37193461016174 1
0.716550049389461 1
0.536158298549749 1
0.703894936142031 1
0.203946969958281 1
0.529506577131268 1
-0.0244660719218244 1
0.402868338908679 1
0.344906863906046 1
0.402957274203647 1
0.953373791026602 1
0.123147911587684 1
0.420807512243278 1
0.961550936482111 1
0.623131028492751 1
0.377944947207848 1
0.457686679755882 1
0.197603902130956 1
0.651332981965046 1
0.378093503511822 1
0.682104499227284 1
0.320795683138722 1
0.151318082308545 1
0.246740136799677 1
0.244877666054176 1
0.624123478933714 1
0.780197275981404 1
0.987123553400405 1
0.934105866728374 1
0.909917494966155 1
0.659054316413693 1
0.769815050552692 1
0.252597870492772 1
0.388635647119039 1
0.728559316002437 1
0.477447442853736 1
0.528880113835025 1
0.866633717135281 1
0.43988837141588 1
0.458473476731365 1
0.915949977142881 1
0.832567088313595 1
0.0924590177684899 1
0.704930901737595 1
0.490856333966353 1
0.26119392589701 1
0.967903826703151 1
0.794020893426735 1
0.571874289284873 1
0.235269036094899 1
0.5788613531494 1
0.109548013866736 1
0.154334541599568 1
0.697214076842056 1
0.582366835794808 1
-0.1048745088575 0
0.394211836000017 1
0.158509595812553 1
0.421162375251033 1
0.193117776765295 1
0.26085549912871 1
1.00464824369176 0
0.275918763769368 1
0.368939725144517 1
0.929524276073346 1
0.422700178185995 1
0.708100412510203 1
0.400064430384861 1
0.972424977670865 1
0.380088904821819 1
0.400842903672205 1
0.2357076219212 1
0.122231266092249 1
0.624157521455527 1
0.681527265453907 1
0.651644403704615 1
0.471562662169041 1
1.04268716728031 1
0.268233081636098 1
0.344657937809657 1
0.825344760235564 1
0.444621061024522 1
0.180070367723941 1
0.258932084660422 1
0.126513023921612 1
0.758930545923756 1
0.948185379694387 1
1.29895029833252 0
-0.182838355758692 1
0.62329845755218 1
0.799910049231876 1
0.571304362926916 1
0.448416654090392 1
0.705700849282383 1
0.398313439445835 1
1.04003926922467 1
1.14435653093746 0
0.126899183394524 1
0.428582597094622 1
0.63673414457314 1
0.738384585885271 1
0.532107508726926 1
0.682443359396955 1
0.154439306790729 1
0.776123568546064 1
1.00929324497958 1
-0.0734145540583161 1
-0.0465882842072996 0
0.71034117319265 1
0.741667419404678 1
0.410093394218923 1
1.03047958558331 0
0.446720376150036 1
0.471051955487101 1
0.632301690224577 1
0.166022357833652 1
1.11133657677442 1
0.944790546914673 1
0.664296633457124 1
0.565205796136655 1
0.829517173662967 1
0.217218533528871 1
0.224370349525643 1
0.0850428919018233 1
0.417913516655276 1
0.719104375467732 1
0.345951718621076 1
0.620475612703815 1
0.471142544273582 1
0.364195585045418 1
0.32704171922313 1
0.363542686272842 1
0.467007209300699 1
0.63877629672945 1
0.562847583494237 1
0.837188390863827 1
0.0437351453639917 1
0.28878611734666 1
1.18711909113533 0
0.271834157927659 1
0.27178132786023 1
0.934365170215811 1
0.974282092991283 0
0.491371132120512 1
0.205960821193847 1
0.398326882312839 1
1.57841213933012 0
0.240915391859288 1
0.742828308142428 1
0.771991990605082 1
0.371819894400896 1
-0.0836191232350384 1
0.380493326693321 1
0.114553937234089 1
0.278089530272997 1
0.748747398122784 1
-0.161608773545594 1
-0.154878291113886 1
0.248501275945163 1
0.560474713850482 1
0.718747947988205 1
0.940427698647322 1
0.681361832987803 1
0.67645785839541 1
0.559018478723551 1
0.00956239583941376 1
0.692155434145867 1
0.709788749935773 1
0.740971865008088 1
0.610120005026004 1
0.538736233279917 1
0.775744513093559 1
-0.171978048804663 1
0.186315124367965 1
0.00310890820915821 1
0.454577308696182 1
1.25863749148506 0
0.24710009881673 1
1.06172151496491 1
0.3419587508726 1
0.677255746871403 1
0.615125376591233 1
0.716755405771901 1
0.583758871688934 1
0.387529597114175 1
0.509212844047382 1
0.448278512089669 1
0.739954769008002 1
0.500009771736535 1
0.750657992032995 1
0.90110802061745 1
0.801429842938304 1
-0.0683985680604257 1
0.870789226330224 1
0.687847232418754 1
0.278682267348701 1
-0.13319555035455 0
0.84928529884689 1
0.486591582621245 1
0.985771144365095 1
0.315735221435561 1
0.250619676483163 1
0.728568470658779 1
0.425569168147715 1
0.750440355693434 1
0.593831232842664 1
0.904645793699209 1
0.370394098440383 1
0.200705549194613 1
0.175927598200594 1
0.00745139435887856 1
0.433446208797332 1
-0.023974001634419 0
0.441754815902378 1
0.446518418790063 1
1.09334254095014 1
0.206078629640394 1
0.31118747607003 1
0.479882041252733 1
0.171080540870857 1
0.721314618349859 1
0.550505979065847 1
0.466887319348905 1
0.879760264457479 1
0.194868437378236 1
0.62623769369052 1
0.368853015490067 1
0.352274425027142 1
0.0632482936981056 1
0.335727937901371 1
0.737183762658675 1
0.502524099878661 1
0.13946335012752 1
0.820401912975674 1
0.253327467818526 1
0.245517259009798 1
0.806352726819998 1
0.728210486334993 1
-0.0152175929632148 1
0.57241044154501 1
0.239398883123871 1
0.670731118498907 1
0.353748212252743 1
0.132552607478991 1
0.690296776176595 1
0.643496514782805 1
0.094549913820521 1
0.412451570059742 1
0.48080581672828 1
1.14143097380231 0
0.402916580764015 1
0.557181320961073 1
0.666085867763369 1
0.198707474739123 1
0.559559829238889 1
0.41539240985449 1
0.482028427562671 1
0.157443629585318 1
0.980948254775757 1
0.394497644625602 1
0.495259108728954 1
0.742456679519271 1
0.456802874842994 1
0.337802339859156 1
-0.0628388393445571 1
-0.0259702585447963 1
0.328780981667324 1
0.110471954749616 1
1.34114119051101 0
0.450383642170316 1
0.664068887996247 1
0.6651603487033 1
1.00982533003555 1
0.0400375005510726 1
0.135026303955646 1
0.860988488498169 1
0.232962998311949 1
0.717394123864964 1
0.462702943778124 1
0.627438362188565 1
0.154452492898473 1
0.57878379986643 1
0.724624621864775 1
0.417376673428827 1
0.339375325784438 1
0.32367175807703 1
0.791597060560859 1
0.310000211801525 1
0.321978225875658 1
0.043083324854594 1
-0.0821719019337363 1
0.842826663881916 1
0.849631871281001 1
0.442228024924487 1
0.312933405494191 1
0.907490281640995 1
0.604496219754496 1
0.472303234391512 1
0.474495928254704 1
0.45808726260035 1
0.671432890565014 1
0.860181857488603 1
0.0138927684496931 1
0.478348912329213 1
0.558876786354925 1
0.132532768241264 1
0.052279839963353 1
0.366497327154501 1
1.18261464801558 0
0.91054230924595 1
0.745119012887728 1
0.405920165646822 1
0.245878772773513 1
0.263644635077821 1
0.816815008906152 1
0.72683713309935 1
0.672289070533734 1
0.232819313046367 1
-0.0315933025314369 1
0.486291147139784 1
0.602137973666543 1
-0.447949027132367 0
0.723938301956927 1
0.196200738935377 1
0.727736307071889 1
0.381107433766708 1
0.846313451324924 1
0.99154561031935 1
0.801239563825327 1
0.559954548763565 1
0.222174424905211 1
0.594882092413094 1
0.935360567534286 1
0.91336935761614 1
0.300499217617229 1
0.395306670471782 1
0.221773610415642 1
0.460509820552042 1
0.880327035260906 1
0.800747739336705 1
0.771507115024324 1
0.430331465416049 1
0.361147814228146 1
0.148411898124169 1
1.4906796921759 0
-0.840725606298842 0
0.517536321510297 1
0.451090772466094 1
0.0685730149513594 1
0.345993307984068 1
0.225030524957109 1
0.13969292401864 1
0.422712027515766 1
0.724416222817284 1
0.162560265305977 1
0.66284134588405 1
0.723023344739288 1
1.49995663173495 0
0.80486253483279 1
-0.0573914468163967 1
-0.102715565030316 1
0.618125173983393 1
0.241772163154355 1
0.753170795720272 1
0.341617611935911 1
0.537073575632915 1
0.672165327162921 1
0.308975187037712 1
0.192094735769505 1
1.0108299006151 0
0.369720407092345 1
0.649046763254087 1
0.0287880237504536 0
0.435602825285781 1
0.17174317170107 1
0.643487067745931 1
-0.0135853303086109 1
0.651561940311004 1
0.661604240147119 1
0.164970658114558 1
0.51179462979197 1
-0.0528582473358641 1
0.844662377293382 1
0.820681272912007 1
0.0301562282456445 1
0.523628932171096 1
0.584806720068577 1
0.781598827027354 1
0.828635654722494 1
1.32953497469004 0
0.790057463945961 1
0.542356764724741 1
0.213804205297443 1
0.479677014968207 1
1.08005562206609 0
0.471904888324277 1
0.102730116128354 1
0.304409236450328 1
0.758440556584038 1
-0.0575244591648773 0
0.319232865017759 1
0.44173420182546 1
0.727766692248909 1
0.6432900764149 1
0.752509635798481 1
0.18852389773091 1
0.79436655617025 1
0.750952884476429 1
0.321228245512909 1
0.622671977826919 1
0.533237093140104 1
0.210169546027772 1
0.226598698703033 1
0.715816213280117 1
1.148642050439 0
0.356408589214669 1
0.746156795083663 1
0.574226324047839 1
0.0113293289502533 1
-0.469134214003389 0
0.898181045252537 1
0.323989047373765 1
0.382447705158335 1
0.147186004534688 1
0.732270044578399 1
0.429650866492237 1
0.908659265914611 1
0.298660530103603 1
0.810089357532072 1
0.500146220367746 1
0.54916916233027 1
1.12410618354138 0
0.629230817466735 1
-0.0500549044347222 1
0.715980216318676 1
0.498112425233307 1
1.05968342193224 1
-0.204495801788337 1
0.65108636935426 1
1.2608115395908 1
1.50572737967636 0
0.302043646251693 1
-0.0589982661786418 1
0.221392933105828 1
0.282240082375724 1
0.325025954137096 1
0.73383679214565 1
0.847423905490144 1
0.577978642088085 1
0.622407909902893 1
0.497776483702879 1
0.531134906413541 1
-0.00833864947534816 0
-0.0269974230656077 1
0.187892857451623 1
0.621112421126821 1
0.657345464816036 1
0.534172928050181 1
0.595949376171412 1
0.80970344414345 1
1.06770208428479 0
0.452257009498139 1
0.611184164730499 1
0.854967625579632 1
0.325570918288716 1
0.542702909774253 1
0.821722402612547 1
0.218844244007122 1
0.795042219783725 1
0.808732270372409 1
0.401205847813855 1
0.595832163920039 1
-0.0523901885060667 1
0.714140134251233 1
0.405526615763368 1
0.464065212764249 1
0.580076119222477 1
0.459670134717427 1
0.191269667220285 1
0.688631828881181 1
0.703033467390373 1
0.573870354981567 1
0.614261309831316 1
0.439762528025447 1
0.991597773811631 1
0.262515913475467 1
0.775440573023273 1
0.856617973849971 1
0.506025327717342 1
0.55602380196492 1
0.337070888772949 1
0.469150909243789 1
0.664401451576628 1
0.241979112478915 1
1.09924078899846 1
0.693695221699317 1
0.391354305775494 1
0.765233233549455 1
0.616561605279453 1
0.325460911185132 1
0.50582989479028 1
0.661759266271454 1
0.752064025046471 1
0.514078485673181 1
0.423670725897764 1
0.516572327517094 1
0.609981884526231 1
0.306197079846641 1
0.419317929398077 1
0.663671093631388 1
0.618858277369118 1
0.0776613670356637 1
0.207164073528628 1
0.555196903804648 1
0.131961808297194 1
0.510222633092952 1
0.744924756822857 1
0.115162644107673 1
0.521158295579148 1
0.286363433107602 1
0.0372734689101978 1
0.240953988627715 1
-0.0937475265804456 1
0.659253447417145 1
0.479733968281015 1
0.347538495257842 1
0.505668522965638 1
0.683611927544307 1
1.49635537341741 0
1.12827074799315 0
0.309653723266061 1
-0.0441905627488437 0
-0.0591287947972167 1
0.522210918782174 1
0.1482800815138 1
0.578847951423942 1
0.235004795857854 1
0.499987081705179 1
0.277103245084318 1
0.473629109277825 1
0.802839651164383 1
0.62602089017017 1
0.790004633834294 1
0.223089133771771 1
0.50828795401373 1
-0.470856402347974 0
0.260846117857088 1
0.40128279252276 1
0.166272956500887 1
0.096196787004723 1
0.0841178044329069 1
0.612420463075601 1
0.530073096839538 1
0.625091700711943 1
0.332921710756129 1
1.04100449286454 1
0.703116340702462 1
0.509927035908591 1
-0.0591253314725979 1
0.231859318524405 1
0.350788759469468 1
0.476560663760509 1
0.634026809916813 1
0.89590619190115 1
0.846586343600095 1
0.593095432626403 1
-0.000525118015514175 1
0.586947173576078 1
0.596835483879779 1
0.490381500356339 1
0.721989228734611 1
0.147585737013788 1
0.232623753179706 1
0.751388648781454 1
0.731338231113239 1
0.44269885837622 1
0.727621831265901 1
0.798304171114098 1
-0.0414018967817706 1
1.31219866204015 0
0.909567902246248 1
0.632679675166155 1
0.15597915832958 1
0.740294608686406 1
0.808475315219181 1
0.743634826466616 1
0.171419253221894 1
0.945563186670941 1
0.640687058434928 1
0.751339998588542 1
0.797182005172612 1
0.31483815997499 1
0.751452548874293 1
-0.150437804619587 0
0.526085639112616 1
0.0890799085882065 1
0.167603501661221 1
0.576432713101647 1
0.823538823241021 1
0.33564564740835 1
0.408435061473037 1
0.659816545335827 1
0.763137010617525 1
0.575173509647466 1
0.274681008152962 1
0.531321780217858 1
0.47764678061943 1
0.39448580310781 1
0.276295623692523 1
0.865200551110298 1
0.743000031766198 1
0.111127798638212 1
0.551837966069229 1
0.0914600014028094 0
0.115517114046087 1
0.488650722803953 1
0.900323811724899 1
0.128769717779777 1
0.926256206444428 1
0.222597623043874 1
0.470751042029423 1
0.868709430048028 1
0.570579297132458 1
0.998654045255052 1
0.692213394528694 1
0.379955943867263 1
0.789702921692145 1
0.397499636306213 1
0.614242946155887 1
0.409879659832097 1
-0.0903716166014233 0
0.455799491703518 1
0.0565059759401088 1
0.284418357953576 1
0.525145896302001 1
0.388458643517093 1
0.565414114840935 1
0.253013425903594 1
0.154746073900533 1
0.636192505830408 1
0.850833870832019 1
0.78235608539363 1
0.45955004521508 1
0.470585161911012 1
0.724729761383782 1
0.614556807251266 1
0.697326041127006 1
0.556483886425468 1
0.567840968767341 1
1.07521811224787 1
0.394672658268185 1
0.450423519259135 1
-0.219034916343208 0
0.680365404457249 1
0.372540619459837 1
0.715656229926158 1
0.658094681783048 1
0.285225692092987 1
0.481651645547496 1
0.637590868882289 1
0.296945366283646 1
0.757602962243874 1
0.630621543713203 1
0.634251563050229 1
0.145185715207712 1
0.494698064994771 1
0.182063365678851 1
0.994568010210384 1
0.422271299437655 1
0.421883810169888 1
0.695943213597145 1
0.577691496761073 1
0.795895176358311 1
0.375058035793568 1
0.376556350006078 1
0.349667474189677 1
0.761665385671968 1
0.831571343435542 1
0.135220697142789 1
0.238462971730774 1
0.173611129896593 1
-0.00431822171322915 1
0.45971970388919 1
0.716933079007849 1
0.532269588008594 1
0.925844482672422 1
0.481248478292337 1
0.29612129495245 1
-0.237205131499754 0
-0.0352027500021268 1
1.15843934546556 0
0.566088247990366 1
0.441297897438465 1
0.795964019241155 1
0.394189066556061 1
0.131607774295334 1
0.149225107145087 1
0.501258574315036 1
1.0318279601046 1
0.0108339533205715 1
0.504293088250108 1
0.416712581670747 1
0.674801712750386 1
0.632551247811906 1
0.814518480124029 1
0.622896825838897 1
0.680340559213009 1
0.411161252901692 1
-0.168843526848739 0
0.903214933967568 0
0.963152418497134 1
-0.447916742870744 0
0.260265398041094 1
0.93304590085208 1
1.01150304296495 0
0.433432721686158 1
0.545793418059011 1
0.9830941602523 0
-0.255637563813069 0
0.0381349906284841 1
0.871372949882671 1
0.752917010820145 1
1.0353745476198 1
0.164917610493432 1
0.603365910106591 1
0.261671674211352 1
0.930235409162343 1
0.193785492085739 1
0.17329823466855 1
0.284127134658314 1
0.917258906346863 1
0.2452153194067 1
0.700954228397507 1
0.505148288169694 1
0.603945642069978 1
0.835715587729781 1
0.162033918979334 1
0.347541234316125 1
0.600233002572161 1
0.874781366649563 1
0.619773390569911 1
0.653070482742563 1
0.129627892572275 1
0.513790783967327 1
0.494134473157355 1
0.370103952704386 1
1.03421505302338 0
0.694393333434918 1
0.160936686524362 1
0.329691756639175 1
0.400418456943293 1
0.0221143625871368 1
0.4976170366656 1
0.253675781459113 1
0.828057566385841 1
-0.287366114563699 0
0.985756071423114 1
0.389446114496 1
0.243282876419417 1
0.57640743209944 1
0.904863765976978 1
0.225876333952176 1
0.375731372700658 1
0.0258053284285972 1
0.422427323115545 1
0.0686778427093791 1
0.838523389636442 1
0.757859163615909 1
0.548096005807886 1
0.833166644000781 1
0.277840011788858 1
0.258382407518479 1
0.0908130205497482 1
0.00669599660526311 1
0.404910768554987 1
0.599781900261376 1
0.229478681117065 1
0.871456350112609 1
0.158583277458134 1
0.86652502204908 1
0.426041987564116 1
0.791488469921588 1
-0.0139732252715832 1
0.0135186696715634 1
0.381250959622849 1
0.104109040870155 1
0.295882017849321 1
0.0163343507712873 1
-0.0118139212509095 1
-0.0759114028323887 1
0.821626548754214 1
0.38072025371459 1
0.420054537379214 1
0.481308183572925 1
0.608454002841906 1
0.455190596767657 1
0.174462704855924 1
0.546923360332339 1
0.680762292364607 1
0.778280007554457 1
0.0849014812885632 1
0.110551979231322 1
0.647786113143753 1
0.554570720840258 1
0.255806048615966 1
0.378059228058388 1
0.263070260126429 1
0.478133983572613 1
0.416623990280789 1
0.743970635220021 1
0.69764233273385 1
0.204147465860256 1
0.0120558180353571 1
0.195944884446894 1
0.492790989355214 1
0.613241527429589 1
0.458903989594902 1
0.703638874174249 1
-0.481845880839456 0
1.01641027922186 0
0.464178315589109 1
0.339249073634761 1
0.427476882906687 1
-0.0911380332619827 1
1.21866786623108 1
0.383305510209445 1
0.256094932196672 1
-0.249316984661618 1
0.133601111843976 1
0.454680691426774 1
0.453550853822268 1
0.205351734103292 1
1.13256738807486 0
0.00722365941567177 1
0.567114347152479 1
0.667353014095062 1
0.570743537723363 1
0.627611563897552 1
0.529571852316725 1
0.0718338154160232 1
0.679103794008882 1
0.719769864775075 1
0.541926367194786 1
0.687946036019027 1
0.593154317643905 1
0.800432611552568 1
0.449570015476325 1
0.365184384551379 1
0.680618784995644 1
0.455075808970046 1
0.659795251253443 1
0.645270481913505 1
1.32589751104126 0
0.532917662401148 1
0.447156875022369 1
1.12537617463044 1
1.32966745481577 0
0.400726896456393 1
0.337727646577577 1
0.556471995195541 1
0.491947519949519 1
0.820042196384944 1
0.645495889982858 1
0.378067662547973 1
0.620118027554181 1
-0.0517110989685858 1
0.294358192311837 1
0.835974854621379 1
0.89461660180062 1
1.23258946077905 0
0.313860904301275 1
-0.250913071522706 0
0.210523333425287 1
0.718653294720586 1
0.678277916777661 1
0.418766759538661 1
0.554833681953297 1
0.041914201608383 1
0.48296979559685 1
0.690685247191286 1
0.8276649768861 1
0.607968181243443 1
0.362394973488917 1
0.437287009179717 1
0.626760431090237 1
0.130964271877784 1
0.453424812972377 1
0.158575403175896 1
0.411311565788718 1
0.554396818910134 1
0.607858120815218 1
0.351161681643685 1
1.04251591009527 0
0.829249907435415 1
-0.0882939315602544 1
0.498450529768475 1
0.588558944769778 1
0.483204377917526 1
-0.0712612550810129 0
0.708548054988214 1
0.49872292613119 1
-0.361930565692215 1
0.434784893077102 1
0.175968679599105 1
0.880958813218568 1
0.71166160331569 1
0.420643322614803 1
0.748585676354142 1
0.619408895502951 1
0.760820384976046 1
0.646186802072057 1
0.00757424303964035 1
-0.278042212148498 0
0.717506833304178 1
0.916590065951028 1
0.361481833574787 1
0.429500742255412 1
0.827336679776017 1
-0.143024086220035 0
0.667399167750469 1
0.574596578578049 1
0.382940157070456 1
0.046169189019708 1
0.957939504627096 1
0.644899575084843 1
0.17674311044683 1
0.941058040432539 1
0.499625061424058 1
0.648793780991011 1
0.454032619720661 1
0.566948164609092 1
0.651495232782957 1
0.663452553913735 1
1.02355453602215 1
1.07471259898761 1
0.695179870455419 1
1.15516909526736 1
0.114101106275899 1
0.354670988559746 1
0.0823547086508987 0
0.73806031896932 1
0.37649609961154 1
0.147276240119342 1
0.556179520291567 1
0.0247583682228985 1
0.126482729155496 1
-0.136744868660197 1
0.785560774139002 1
0.422466107993384 1
0.442178282323952 1
0.51916662006096 1
0.00269710087044579 1
0.58125271436813 1
0.735661175697372 1
0.505360300265789 1
0.509636805608879 1
0.447473042672564 1
0.574835571181467 1
0.667089329459104 1
0.325349886790846 1
-0.00155187245474073 1
0.528643000411823 1
0.88988712469481 1
0.482266709110573 1
0.622740797594323 1
0.630326039349566 1
0.826802045610166 1
-0.154210855803392 0
0.624436516155379 1
-0.0995008649184875 1
0.579537453368152 1
0.276078687390892 1
-0.0449615879653305 1
0.34053957843723 1
0.112035331534649 1
0.370610932834874 1
0.617203561202831 1
0.804164456189293 1
0.36100312412927 1
0.32012761077998 1
0.935590537457597 1
0.824469709094697 1
-0.00769840421672471 1
0.0806707575809706 1
0.539976759122831 1
0.657599710097558 1
0.620542806398966 1
0.155643003179684 1
0.79449296998443 1
0.542376378849096 1
0.721040670866237 1
0.945232025209531 0
0.0497017970547647 1
1.02243537115363 1
0.301418018050164 1
0.646386713018563 1
0.384180578852764 1
0.620742072318079 1
0.836320718378113 1
0.394160390746254 1
0.627220197469154 1
0.232516380793438 1
0.925830013960329 1
0.749900970529487 1
0.452206357638 1
0.812459013695376 1
0.330009139211393 1
-0.0359423250771845 1
0.58120832876732 1
0.721731982666414 1
0.338953709689672 1
0.197291765709647 1
-0.188109326626769 0
-0.153189162032776 0
0.355448724464956 1
0.802947665186999 1
1.04379192398019 1
0.410411974307766 1
0.708106019224135 1
0.875621009502484 1
0.291635406601742 1
0.32118192432609 1
0.524723369255812 1
0.21964149241454 1
0.544560386777325 1
0.509165136571649 1
0.665003292661293 1
0.600297093827182 1
0.297392833696012 1
0.650242403182101 1
0.84477213693241 1
-0.0440140580924328 0
0.599812319331015 1
0.919765944191709 1
0.495764916243886 1
0.921757814523471 1
-0.00582154387142172 1
1.04341774478971 0
-0.0107682167854287 1
0.776216976388294 1
0.0664399836770818 1
0.670860544553118 1
0.783528858192156 1
0.900749115746163 1
0.51437675474273 1
0.659510114827307 1
0.598904985427003 1
0.932399223154178 0
0.499033302495529 1
0.220702453629358 1
0.399927368860562 1
1.26846789747939 0
-0.0519215618337945 1
0.296968320988952 1
0.788984616375632 1
1.02021250623087 1
-0.14093049127584 0
0.654621639002365 1
0.33418585471061 1
0.734190479497904 1
0.346182611631269 1
0.619951527328196 1
-0.18683034027535 1
0.414157926532504 1
0.329160978549337 1
1.18198744112007 1
0.352948278719252 1
0.166062030259195 1
0.317372334076148 1
0.415285384962744 1
0.927332178136572 1
0.342250107481904 1
0.230108080185851 1
0.690574288077971 1
0.673938257656949 1
0.0463058054417125 1
0.54511319139869 1
0.448706911094086 1
0.858031946132248 1
0.0176332626913033 0
0.651811035703078 1
0.521501448410156 1
0.761175923775153 1
0.654893322381874 1
0.692341360879096 1
0.125720961856528 1
0.5999866174043 1
0.0946214712542662 1
0.647860201152089 1
0.0174712113418883 0
0.126724699131224 1
0.655103857277867 1
0.729514479800533 1
0.626409309092428 1
0.524494400833988 1
-0.199517294194762 0
0.833808858406111 1
0.839150898924576 1
0.862723384110191 1
0.52764730416611 1
0.515799705478164 1
0.667584901474122 1
0.450277684293901 1
0.383468872625011 1
0.596788233363303 1
0.628032068616527 1
0.650558182622424 1
0.411379239058958 1
0.491758227674011 1
0.705521451171629 1
0.690467787474871 1
0.51584005517773 1
0.643036220403767 1
-0.0721562691069467 1
0.762531594262111 1
0.843568982712865 1
0.387865778471253 1
1.02293468182597 1
0.30361897373847 1
0.32539686481327 1
0.328133450032839 1
0.0853607026338842 1
0.644412705784415 1
0.389240616076912 1
0.132226088661168 1
1.08410943592871 0
0.479184028092923 1
0.0672144625725921 1
0.0699563784154941 1
0.808856886675708 1
0.453556656446277 1
0.640249114509301 1
-0.12014498046289 1
0.877787664761178 1
0.939638654407618 1
0.947254700877654 1
0.65627218903539 1
0.577441158405437 1
0.531841134156131 1
0.566413374532917 1
0.569772021813885 1
0.706211571552343 1
-0.182852289074484 0
0.242816161365487 1
0.177792062582112 1
0.97102314947007 1
0.238450902694132 1
0.71574696174899 1
-0.0214507155069603 1
0.0198953468302515 1
-0.0589397337559074 0
0.583129975118871 1
0.340877458941216 1
0.36645120262813 1
0.300408084472269 1
0.855970504716785 1
0.0406453538123 1
0.838367686620602 1
0.483438746461877 1
0.848113706559413 1
0.0665674640528213 1
0.247503660890312 1
1.09701994650651 0
0.679401319001312 1
0.51216207465532 1
-0.0254270004658724 1
0.621105540315004 1
0.578360794561749 1
0.145644279595492 1
0.215570608039676 1
0.326010836901372 1
0.268333628895985 1
0.405500287910632 1
0.58381678174593 1
0.156542675019512 1
0.620038145963105 1
0.651884529537004 1
0.767087088975349 1
0.181193679901786 1
0.93715551884701 1
0.330893607566143 1
0.344844065143847 1
0.478416525796612 1
0.530945534774421 1
0.687698370519049 1
0.983100527020311 1
0.426249682871094 1
1.09225450735223 0
0.334451873831565 1
0.58142229472167 1
0.478313248761096 1
0.401942316865727 1
0.742925618703306 1
0.727162519963091 1
0.99881938833052 1
0.766105596590389 1
0.245149219667073 1
0.21544997474426 1
0.895981853835158 1
0.558030164674629 1
0.26767115647439 1
0.60473974718052 1
0.996802759217946 1
0.190244054382005 1
-0.208528272587324 1
0.907236420916064 1
0.392311645926523 1
0.606899578541773 1
0.856861037864551 1
0.386143268305996 1
0.500102817768807 1
0.458397996640586 1
-0.0146390629798487 1
0.560424145845153 1
1.03889969938961 1
0.702045441181345 1
0.379101681690404 1
0.428442378579794 1
0.642701093593153 1
0.672145358992086 1
1.16351403106397 1
0.659060355182059 1
0.541627109160658 1
0.564209355112688 1
0.425720379577252 1
0.534518686853985 1
0.0499326375291106 0
0.35985011747056 1
0.176842588631433 1
1.00121822134762 1
0.590769876321454 1
0.525464560914031 1
0.655228030247411 1
0.499146933221444 1
0.158905869330864 1
-0.0760714487501814 1
0.400333656485067 1
0.513487225818007 1
1.15750779989691 1
0.738517576635086 1
0.998319322153498 1
0.469192144188501 1
0.1802755885732 1
0.206809649163846 1
0.625656665403044 1
1.13088517324233 0
0.902738718256894 1
0.279530746974674 1
0.456667258424958 1
0.42304193600045 1
0.0535502709492338 0
0.0319838268481607 0
0.400636328663413 1
0.883715018902056 1
-0.114972322431428 0
0.573464035249105 1
0.524264344577234 1
0.4678278745071 1
0.753941260832995 1
0.461544921016742 1
0.166814874135365 1
0.720867407510015 1
0.716473031407656 1
0.095317329929994 1
0.772492000004325 1
0.18976954919137 1
0.0640228364775185 1
0.304104374059223 1
1.13257450371953 1
0.810632295313938 1
0.443053921737926 1
0.595586846954973 1
-0.0705360076063584 1
0.227037614687524 1
0.575824319977403 1
0.311774719590733 1
0.147751733621249 1
0.532998962630794 1
0.851949159589873 1
0.534995024555022 1
0.591607668840882 1
0.529913796074831 1
0.114970643253299 1
0.825561400477112 1
0.370012182166276 1
0.549785849239296 1
0.965116724682592 1
0.382117784210212 1
0.533409636171556 1
0.74917310715624 1
0.611677015767849 1
0.398126385709088 1
0.300349560110501 1
0.542791977301423 1
0.231496919882578 1
0.0904612873862457 1
0.943722691912383 1
0.432444012535006 1
0.73407781351905 1
0.963018447207569 1
0.493886846487169 1
0.330338058326956 1
0.862396561143256 1
0.67373338099373 1
0.394123603900982 1
0.508754694077616 1
0.184234459700641 1
0.360168784226768 1
0.218174038223334 1
0.640112209826744 1
0.409732271467635 1
0.24570612285632 1
0.28748931745297 1
0.360396157690812 1
0.197078984409634 1
0.378570268848702 1
0.286866124831801 1
0.172885776447231 1
0.406330352378919 1
0.724169159821556 1
0.944630899610705 1
0.556044314352022 1
1.2950376903531 0
0.23669729495262 1
0.282891814704164 1
0.633694568394976 1
0.713944592349353 1
0.609440564882003 1
0.869216059672973 1
0.558206405270579 1
0.454296096842771 1
0.101175160095774 1
0.505015733535948 1
0.45464113325446 1
0.215371772462468 1
0.395640315840033 1
0.487648942254016 1
0.670250830030655 1
1.08948635661729 1
0.600811581180587 1
0.566606723490877 1
0.20973701546526 1
0.937061789671951 1
0.872782358778641 1
0.849298121255698 1
0.481770658693748 1
0.106746515867231 1
0.231842944044923 1
0.496274755654276 1
0.613179706593826 1
0.270122740132856 1
0.982020757073447 1
0.410950229861264 1
-0.163594811863802 1
0.724765588119878 1
0.715057994851858 1
0.414753926146084 1
-0.12990810657184 1
0.304054520389775 1
0.718914451388609 1
0.504224265223005 1
0.997656423341121 0
0.495516743667817 1
0.190788983953102 1
0.875423377784381 1
0.0826467093729712 1
0.913853289367623 1
0.520364789778129 1
0.512340928602275 1
0.518500576788122 1
0.162583751200723 1
1.12288933590833 1
1.1844227947444 0
0.795577781447126 1
0.353465728841626 1
0.760146877617722 1
0.539727297237014 1
0.132795401934566 1
0.665885844596891 1
0.316221233426494 1
1.08890650505488 0
0.461345974890728 1
0.353075651651898 1
0.993239916403085 1
0.575295166830816 1
0.733508988455737 1
0.51197432741295 1
0.471038249110571 1
0.613824085717001 1
0.711795127787431 1
0.0689280006719784 1
0.507906351936351 1
-0.333601272792809 0
0.751706441821078 1
0.515770501684659 1
0.0857336284657929 1
0.613465103206897 1
1.05115885068023 1
0.923026882321351 1
0.866727869072001 1
-0.0684486824131024 0
0.847771516641702 1
0.920798326919065 1
0.32315713188986 1
0.821585167270882 1
0.559007406129145 1
0.187415840511464 1
0.348625038419932 1
0.441599318945705 1
0.247021772142342 1
0.812132166750817 1
0.594736871157186 1
0.590849811902278 1
0.288853882283505 1
0.668517695625176 1
0.344469835785231 1
0.638613509558221 1
0.427968677159183 1
0.90850091270687 1
0.633431370656672 1
0.646333061849517 1
0.0848938862607281 1
0.125245681638876 1
0.884901497287835 1
0.142578209985205 1
0.688358242047911 1
0.63856796476216 1
0.661599690540401 1
0.346085959920916 1
0.560456288071696 1
0.641595142816515 1
0.716065147020808 1
0.410508156956516 1
1.05548764777786 0
0.544065487705367 1
0.722274542356312 1
0.779283767895282 1
0.599147291558695 1
0.407973374200537 1
0.271215866267829 1
0.956887389681852 1
0.437995860055707 1
0.896896719059446 1
1.12648535037723 1
0.740353654183991 1
0.648805157302935 1
0.680958316614791 1
0.447296633599146 1
1.00996806292273 1
0.652542189971879 1
0.563043078144093 1
0.417870659702021 1
0.209419465702154 1
0.511140040185132 1
0.229117774126552 1
0.717235855467163 1
0.936046977264183 1
0.604568869769576 1
0.615576314447105 1
0.671785414930709 1
0.648393398241643 1
0.466894853165262 1
0.60385550997173 1
0.337643092225453 1
0.123254356829289 1
0.929747988739365 1
0.151813555234287 1
1.01217195076841 1
0.517191747118828 1
0.73715220291233 1
0.896129655072623 1
-0.063756726824613 1
0.496381412796702 1
0.758265846360777 1
-0.301207909816351 0
0.796884890289556 1
0.542875907021147 1
0.297540006862467 1
0.465000539866383 1
0.661860765510304 1
0.0212646720002077 1
0.239454956852172 1
0.311180473454652 1
0.0281512867008304 1
0.435134242209634 1
1.22748853089253 1
0.515009320974804 1
0.49971466825854 1
0.730626867385131 1
0.169068029065045 1
0.491072263138854 1
0.76039444308549 1
0.577200774551882 1
-0.207789634647553 1
0.131724178682002 1
0.839918373828891 1
0.390847453928586 1
0.725358030261134 1
0.615354622608204 1
0.910531254579242 1
0.313295953394408 1
-0.0173424459566537 1
0.387962335034172 1
1.24744302264804 0
0.41660330490245 1
0.246661120821124 1
0.450780121121356 1
0.410524101378918 1
0.526354027773743 1
0.945662262910084 1
0.104571505769514 1
0.42069426149552 1
0.289566793231828 1
0.36257749289576 1
1.07730023662794 1
0.255793282031151 1
-0.149037143611005 1
0.702954177415166 1
0.840845280972451 1
0.457779892229249 1
0.10567631005542 1
0.932649037938352 1
0.922629841256035 0
0.753381783242377 1
0.276219802488964 1
0.00776979726129659 1
0.569763460525012 1
0.560792035732111 1
0.767426606604758 1
0.325357895550896 1
0.803434212308356 1
0.145039835614626 1
0.512538815873898 1
0.419096346805837 1
0.927966438743954 1
0.410932642287934 1
0.361577774191422 1
1.03823157755235 1
0.566635701762087 1
-0.000715941772550709 1
1.03735051896989 1
0.365763678724663 1
0.65855437593461 1
0.592047111746567 1
0.625457370022711 1
0.828273846855144 1
0.220821277482944 1
0.341543440171437 1
0.433773139286842 1
0.842602211644903 1
0.452607227880679 1
0.323216457417555 1
0.46109658222255 1
0.764398235670288 1
1.0192517780923 0
0.702533140657566 1
0.845013385906108 1
0.170092305434284 1
0.0221812818193805 1
0.389011244207782 1
0.843103660354155 1
0.334382186412154 1
0.475087739860918 1
1.30220809754021 0
0.433777290062751 1
0.535189883223451 1
0.537077197868888 1
0.935688300154926 1
0.709339701369388 1
0.263777050576246 1
0.538025781525429 1
0.618183992925351 1
0.404379094660328 1
0.218596820129078 1
0.547012444356397 1
0.391403351136482 1
0.761948632265136 1
0.523910564050345 1
0.495939985143572 1
0.868743162169881 1
0.338377066759111 1
0.468133342856352 1
0.431619052038779 1
1.13242408243661 0
0.421899729215313 1
0.572535742711193 1
0.665903270050755 1
0.228864865548855 1
0.542687843151761 1
0.630535200651223 1
0.105404909563961 1
0.94715665000708 1
0.197171211030319 1
0.619595526303287 1
0.394286892931369 1
0.492595020074102 1
1.03409904466358 1
0.007055451359594 1
-0.267970850558688 0
0.251405689104969 1
0.482997429982494 1
0.873149394299893 1
0.524003768027581 1
0.229145046752329 1
0.447125420631546 1
0.83009650147916 1
-0.0346148362933531 1
0.321341225969641 1
0.187204218375425 1
0.620970954099383 1
0.398604119796766 1
0.497645382282051 1
0.403841020538548 1
1.14549585918153 0
0.481564089462356 1
1.01808365745083 0
0.866455044266294 1
0.784840181928374 1
0.296500628773738 1
0.300119964783185 1
0.449990457871916 1
0.907412378027161 1
0.433263991017308 1
1.12189715659608 1
0.427713044562394 1
0.235243951257401 1
0.114761446790412 1
0.326809981066536 1
0.328067187576033 1
0.748772461446173 1
0.474064219655083 1
0.841036215243168 1
0.0705170849748876 1
0.647542706794976 1
0.796813029623476 1
0.396473364090489 1
0.350148069975742 1
0.70799686400693 1
0.67921530964785 1
1.4436867262505 0
-0.00347459311568688 1
0.358903523064377 1
0.988403709365617 0
0.812178507210202 1
0.294943011621056 1
0.224325235674042 1
0.486788695396672 1
0.596817165143679 1
0.479088961298618 1
0.431061048982435 1
0.0430558811841535 1
0.633049829521355 1
0.951322575206444 1
0.762686642335348 1
0.539016736715648 1
0.41545475683561 1
1.3902690528971 0
0.762535517258944 1
0.620832453214769 1
0.64261724316637 1
0.555332498639009 1
0.569809599243582 1
0.497722253073531 1
0.855006986645423 1
0.946382643755033 1
0.743389466910401 1
0.417380691936852 1
0.91392630699135 1
0.58585155381454 1
0.372980536861124 1
0.364696039993714 1
0.105185363729362 1
0.523758790267665 1
-0.0451735154573027 1
0.561585242632165 1
0.269024892408376 1
0.0411852342424656 1
0.490696921133125 1
0.539972796170232 1
0.293058487784917 1
0.0571286660684995 1
0.348271871514124 1
0.936724449815149 1
0.707312855348386 1
0.355986060792676 1
1.31995588233433 0
-0.404333037947318 0
0.70892664125658 1
0.155522060963775 1
0.221113902543397 1
0.338408343007033 1
0.713603110476897 1
-0.0513037251723666 1
0.903501021055057 1
0.907436967593729 1
0.676685386529229 1
0.178621434874392 1
0.385927847101986 1
-0.294635794306381 1
0.656221730613186 1
0.540671574612784 1
0.752738886534912 1
0.669326354111554 1
0.622818384873938 1
0.0159102656103526 1
0.428880002432155 1
0.646533662832541 1
0.988808443901322 1
0.324599985088799 1
0.646112533747346 1
0.612189699688439 1
1.04613226677945 1
0.487163487635635 1
0.590218984493507 1
-0.174116658946381 0
0.687795302256093 1
0.751612767091714 1
0.567488259047701 1
0.463374688799513 1
-0.103740399247327 0
0.244050996225761 1
0.565119758809273 1
0.462952240934094 1
0.358489171508592 1
0.631868521563102 1
0.586738233241992 1
0.517756711021498 1
0.512589347064997 1
0.290925735476136 1
-0.00752866810254378 1
0.41689789164224 1
0.602295016399233 1
0.682110797070765 1
0.40808171090707 1
0.877234007907631 1
0.619115785786803 1
0.579017712934839 1
0.311668548833128 1
0.436499963022517 1
0.816868010493013 1
0.470321600471949 1
1.37907704911011 0
0.174826745439436 1
0.760752906177893 1
0.647545176696281 1
1.145597621375 1
0.71534267164938 1
0.804930088767808 1
0.898442060058385 1
0.730975125214789 1
0.0657506719685279 1
0.419600550584813 1
0.583187662118993 1
0.242176984157888 1
0.299293747574392 1
0.755306281227593 1
0.802289576024386 1
0.419645488575418 1
-0.148368740397183 0
0.414217442824557 1
0.526974906728749 1
0.141132331292533 1
-0.0184301939864879 1
0.878218851944837 1
0.233914221164989 1
0.493770587959774 1
0.353583355033802 1
0.285183898966523 1
0.262813906161112 1
1.09400227686998 1
0.222487959056005 1
-0.298540432084003 0
0.800551806045085 1
0.915806063709585 1
0.913086011517461 1
0.0508439944252762 1
0.487878386118061 1
0.133398636058342 1
0.613674747522253 1
0.703265786787777 1
0.330895421860748 1
0.340236371321749 1
0.821059148148521 1
0.432421744851023 1
0.642196978842759 1
0.0304745231489965 1
0.796397705330848 1
0.684795106191914 1
0.0452691737378894 1
0.715442837485537 1
0.0215979873272339 1
0.164258392996706 1
0.532084318302366 1
0.645114539308235 1
0.555234923588563 1
0.1555999949504 1
0.0965560738854267 1
0.550750342775395 1
-0.157864026233574 1
0.552484357233048 1
0.668523230218833 1
0.283079632254623 1
0.481810942301073 1
0.303214436158923 1
0.487545465136558 1
-0.00608525060997197 0
0.527400100708257 1
0.446279865407369 1
0.692159298834688 1
0.968893655666191 1
-0.112057730446787 0
0.424424971598865 1
0.507172468139941 1
0.850386976968491 1
0.216580307832816 1
0.384933665362015 1
-0.0860894814729757 1
0.276578592555185 1
0.674671599814738 1
0.488126181056103 1
0.701191678394656 1
0.455122358946147 1
1.017090495503 1
0.571501397943392 1
0.506068342704846 1
0.0292184539099889 1
0.245175312496975 1
0.569376097051695 1
0.501703100435845 1
0.294331298797169 1
0.665936741574584 1
0.464043491737061 1
0.264515650292075 1
0.48738844016628 1
0.286294732220647 1
0.185852507218794 1
1.0178288494328 1
1.09698983019639 1
0.794573900127056 1
0.280360948047649 1
0.304704999988646 1
0.911770568145269 1
0.272735154443835 1
-0.174780125449368 0
0.815433854180372 1
0.395241033006791 1
0.856278009207672 1
0.775290139835409 1
0.34436606016932 1
0.374528905110522 1
0.912782673984284 1
-0.0323823265884973 1
0.333007441787694 1
0.342253518265224 1
0.39265262635151 1
0.32894694216654 1
0.3214753298649 1
0.984468287580635 1
0.718925432622224 1
0.682873269513224 1
0.307730855495772 1
0.836100166240264 1
0.50769752253964 1
0.0873405436477494 1
0.7987741425969 1
1.3026211272616 0
0.550501643410586 1
0.729563572369097 1
0.0505829449642923 1
0.588281375245939 1
0.586636783824393 1
0.685688447992968 1
0.674536748717394 1
0.49718377493877 1
0.672974417994336 1
0.525235432633402 1
0.772298541581158 1
0.575862012766512 1
0.341809804808861 1
0.892619430401717 1
0.660604358439088 1
0.210602095046829 1
0.319338036458811 1
0.435434401905163 1
0.282170251244173 1
0.827833953297188 1
-0.0471995876491205 0
0.82700277252459 1
0.809713553655983 1
0.421726939087702 1
0.173986590574846 1
0.550931039461269 1
0.558553281189891 1
0.540510265609731 1
0.682554418652736 1
0.759599791125248 1
0.534047933662818 1
0.61899078558618 1
0.412837768601668 1
0.701528592597904 1
0.449694306728532 1
0.966791186466573 1
1.14351126718523 1
1.03497887640166 1
0.416141122094739 1
0.540380395929859 1
0.620897558013462 1
0.253473564656754 1
1.01613497456909 1
0.275282412135602 1
0.201541895918706 1
0.774610343485143 1
0.243278487023797 1
0.604367893631362 1
0.506496574332708 1
1.3191692085166 0
0.503625954616654 1
0.660537212127383 1
0.428842260840866 1
0.481521935025137 1
0.891927370554582 1
0.419845309277198 1
0.900567754730927 1
0.214311941040422 1
0.554622579978838 1
0.575504609639058 1
0.439080183005008 1
0.74099968495347 1
0.379449091586399 1
0.414171522597013 1
0.720454916673818 1
0.164877273417859 1
0.323309778781988 1
0.927975120405158 1
0.336047074478515 1
0.452531625722564 1
0.200114930593941 1
0.183081828787127 1
0.502061776888771 1
1.01583857652385 1
0.15785051562276 1
0.805534232750501 1
0.586768232316138 1
-0.29838921909476 1
0.372830251287553 1
0.0764010523909659 1
0.24835551023543 1
0.42926498749259 1
0.548565642349337 1
0.543321817063462 1
0.515008191376024 1
0.289677515329079 1
0.829477003089705 1
0.635802316253038 1
0.450634192719192 1
-0.14166420047073 0
0.37429146485248 1
0.841246286800659 1
0.80673282920765 1
1.1194583863304 1
0.721606602187185 1
0.375677239003807 1
0.751894868876895 1
0.541309827048774 1
0.468421682589157 1
0.64996555118528 1
-0.00749622032865194 1
0.356957820262804 1
0.60947957473338 1
0.745285963673739 1
0.427859271049198 1
0.57216881704341 1
0.266555973594806 1
0.763524034304578 1
-0.257046889008325 1
0.905693645314616 1
1.03994135619258 1
0.134179202137664 1
0.626844651400236 1
0.440412428453233 1
0.236320630758354 1
0.488041710563171 1
0.651450419954286 1
0.511722866166081 1
0.455528823771149 1
0.465896559919591 1
-0.500549635766576 0
0.036589584063746 0
0.331686222250103 1
0.0985259902499829 1
0.720372162044766 1
0.376005702556129 1
0.722605514588783 1
0.502410517958933 1
0.598738957853846 1
0.401856047349681 1
0.567508340181013 1
1.12310451164354 0
0.676026485672437 1
0.723656933913694 1
0.328955442303726 1
0.546986194078948 1
0.505262468221899 1
0.166333419508329 1
0.481528512152811 1
0.641843858630196 1
0.172389443126194 1
0.738555442393336 1
0.635759225329925 1
0.230437759155815 1
-0.0433740068698999 1
0.188426797013681 1
0.517346670200342 1
0.561256381354643 1
-0.0341859043728282 1
0.699132367408032 1
0.684248489197716 1
0.290123636178284 1
0.187742883441954 1
0.595628641803714 1
0.625825739689145 1
0.443308031201171 1
0.403165722162874 1
0.727386038378483 1
0.588661227530564 1
0.179772730052046 1
0.403896079039277 1
0.512837569272331 1
0.865592625565278 1
0.297741269463922 1
0.266751577481193 1
0.531120876191864 1
0.214996576578119 1
0.754972772021805 1
0.450710913788781 1
0.625705508091189 1
0.313216702892283 1
1.02898432883389 1
0.138253086911459 1
0.132750589478449 1
0.381711956607609 1
-0.294081906057834 0
0.497152666884697 1
0.194942091905204 1
0.523859981726956 1
0.483654321440062 1
-0.188441971120163 0
0.747652528614835 1
0.662387120942332 1
0.67542418623999 1
1.26495470832715 1
0.930017213170988 1
0.328060647544281 1
0.0688996502677443 1
0.624781164683413 1
0.689478708112032 1
-0.0541877975882324 1
0.701224701251547 1
0.448856175285902 1
0.921949835947515 0
0.649182433492839 1
-0.0396825169752377 1
0.793383481610019 1
0.247125273918764 1
0.950987867588665 1
0.283990301357407 1
0.704869228907582 1
0.89799530213934 1
0.787654595831097 1
-0.204136288106804 1
0.191815064249151 1
0.0654143907311645 1
0.734273976530308 1
0.546538709868148 1
0.959610802712237 1
0.498591370310374 1
0.560854915842963 1
0.564673555304249 1
0.398452207554748 1
0.695675354392666 1
0.345180867551908 1
0.461172916007463 1
0.498836655593058 1
1.15308726645983 0
0.394901853029639 1
0.470936615871832 1
0.140216127126913 1
0.939669799958963 1
0.462456567938701 1
0.18861346841822 1
0.69456131582286 1
0.493693817648215 1
-0.0701328382798861 0
0.171014105625046 1
1.18863571918812 0
0.843450985134621 1
0.221694541395064 1
0.369111185232193 1
1.18132651885866 0
0.190591731471536 1
0.776303377650975 1
0.716465925166652 1
0.546649626283591 1
0.25520762514964 1
0.424759841205568 1
0.649408589855778 1
0.58073646467241 1
1.03890671064683 1
0.78453425284478 1
0.187829631854591 1
0.43685415369908 1
0.809970379908526 1
0.873090193785601 1
0.48765411933903 1
0.57226587125223 1
1.11417333741593 1
0.461156569693257 1
0.816244527697959 1
0.521115614354545 1
0.273334987815672 1
0.269003363359018 1
0.615572252094589 1
1.03742452467363 0
0.576541885440799 1
0.847404364322069 1
-0.318483951178909 1
0.599327754562945 1
0.0420462940141249 1
0.546870776703434 1
0.530856322614619 1
0.681185219033305 1
0.523441798828704 1
0.636334389687892 1
1.14576840959787 0
0.458265916436331 1
0.276334328528206 1
0.691933258628578 1
0.777670742678005 1
0.0662063635134843 1
0.613168125692172 1
0.682197065709277 1
0.616298171172225 1
0.65818002328237 1
0.858613076547303 1
0.804014698847926 1
0.727730700359834 1
0.67470379128853 1
0.456782725561956 1
-0.092545009843624 0
0.902271377427729 1
0.638443476071079 1
0.419194140717565 1
0.809001535205546 1
0.91306959525485 1
0.25922715669762 1
0.962784496636876 1
0.919322302653798 0
0.805203122668798 1
0.427039009680067 1
-0.0385692471747666 0
0.222438336254087 1
0.601557892378766 1
0.380310935185371 1
0.871539884429835 1
0.624448580520484 1
0.774528638758371 1
0.765331812967121 1
1.22711907414198 1
0.127713303385384 1
0.466335610629292 1
0.692615806554609 1
0.817164072132986 1
0.143259414369232 1
0.19465682618736 1
0.477160957395438 1
0.553700677269381 1
0.614776429837499 1
0.423486901331718 1
0.709039839534554 1
0.343177535890291 1
0.436305248307611 1
0.0143098072788684 1
0.0813830488598366 1
0.711044979259124 1
-0.0513448398494508 0
0.439970160950713 1
0.123754023590795 1
0.272244536914219 1
0.171807329751993 1
0.287042820980117 1
0.651656898593859 1
0.51415662738409 1
0.731165660756026 1
0.27243795106995 1
1.04311705392736 1
0.379742119389968 1
1.08577318256561 0
0.706563990943385 1
0.619892225605689 1
1.00519957871402 0
0.347373063139581 1
0.607808444963993 1
0.450811299888904 1
0.222693104876938 1
0.777724362765286 1
0.259779986963205 1
0.422344084984031 1
0.788308184827966 1
0.192498953208463 1
0.803899299913142 1
0.630854231259605 1
0.745676416448541 1
0.421181263466227 1
0.397346560880162 1
0.728831604584837 1
0.188830102156985 1
0.213149580396448 1
1.22844119584983 1
-0.218949720644061 1
0.379101474903702 1
0.910248867944838 1
0.887901098514285 1
0.778224325815319 1
0.0369087091983623 1
0.383850693027127 1
0.829143306340207 1
0.546316165978997 1
0.0574467651895624 1
0.941963924131138 1
0.485031110392006 1
1.0693135719891 1
0.606635726481439 1
0.35876453710732 1
0.403078992291983 1
0.976986703867574 1
0.761822618709292 1
1.01760897836062 1
0.640449420103535 1
0.712990285557218 1
1.30020175645109 0
0.481239175932741 1
0.970450718080327 1
0.28498111154371 1
0.0448952404119724 1
0.977016324886786 1
0.00535878333156353 1
0.464795278160586 1
0.551791822293901 1
1.41454385477337 0
0.68305497672749 1
0.101720474718746 1
0.67093339399013 1
0.128847217239152 1
0.494452133980521 1
0.620919234960518 1
0.543606494813408 1
0.593082518001259 1
0.594315999960923 1
0.39980410038979 1
0.430532284687457 1
0.3398569639367 1
0.207878589044586 1
0.257461288915203 1
0.0825535340023314 1
0.273064080948373 1
0.652934860406226 1
0.208911981864127 1
0.146842092329606 1
0.708441010461605 1
0.494805284280929 1
0.455474273302413 1
0.934931058103443 1
0.775308699254802 1
0.973277913098168 1
-0.117647016670588 0
0.329311195150693 1
0.267419777019761 1
0.519841025028091 1
0.498172527049183 1
0.812602517610889 1
0.777534934288179 1
0.607377123143271 1
0.656047447946826 1
0.461991096079396 1
0.748814671216223 1
0.602369677524484 1
0.507738883413863 1
0.280074573232945 1
0.952280984364144 0
0.504309948888751 1
0.854120964570144 1
0.232616053815517 1
0.489798927350221 1
0.898950751275088 1
0.90591308169122 1
0.321204296428342 1
0.865653422323711 1
0.193751823399774 1
0.747434985009572 1
0.630464920403778 1
0.758546878481759 1
0.115388970417582 1
0.0546546682078422 1
0.375437045742034 1
0.903524240402301 1
0.557547119184376 1
0.218115496187784 1
0.398901150058169 1
0.209131470075753 1
0.39300783676963 1
0.202113096355254 1
0.705587020060104 1
0.488577226791433 1
0.746225403661727 1
0.704469855777917 1
0.805513874528994 1
0.251410164102144 1
0.259348540203721 1
0.579411255343444 1
0.199996858729596 1
-0.0437275551565205 0
0.173034984012145 1
0.533691810459206 1
0.052246106781605 1
0.389133016330108 1
-0.13425701656469 1
0.134696281655658 1
0.440647340283391 1
0.460844855681116 1
0.337886190922346 1
0.810569254629249 1
0.781791165206558 1
0.660428008063578 1
-0.229296212359727 1
0.387739212120018 1
0.180009669783595 1
0.358154185797171 1
0.884114108017 1
0.126907585229188 1
0.211491337746345 1
0.17478376753871 1
0.14453689740802 1
0.424297660440788 1
0.812543663431214 1
1.20127235754635 0
1.02285168124685 0
0.0457657042167594 1
0.505393311923307 1
0.615203270961614 1
0.400866038245472 1
0.468984380768975 1
0.590031569505065 1
0.661543123911319 1
0.0979590972748708 1
0.342743335343369 1
0.602985572489351 1
0.354725214694286 1
0.435135029681573 1
0.475683781149745 1
0.602955577047445 1
0.608235481913147 1
0.458012931149905 1
0.427273097741967 1
0.720347914534232 1
0.139183439524793 1
0.344331678634216 1
0.50164819016898 1
0.899659052829551 1
0.41734778497629 1
0.211685702070612 1
0.733095445164558 1
0.93025417087447 1
0.239203925917113 1
0.84499635722372 1
0.540224198754374 1
0.498999811672807 1
1.25405356305639 0
1.05613631061557 1
0.305671926753075 1
0.269005025103396 1
1.5595484707631 0
0.480366279235054 1
0.728379937905084 1
0.532708409982551 1
0.151379895001554 1
-0.0839086030958152 0
0.769778568313159 1
0.73179172705372 1
0.719560265131976 1
0.699435322027178 1
0.551669807219613 1
0.144395405474053 1
0.382588118866222 1
0.089301016913219 1
0.316741353803515 1
0.52509104963307 1
-0.0367290117854372 1
0.242721505682583 1
0.317881235364635 1
0.734644967000889 1
0.231046819584148 1
0.771551125063814 1
0.425917232991621 1
0.971793681890033 1
0.400181703554699 1
0.744267416957952 1
0.603333916759127 1
0.245448439866585 1
0.712040921599377 1
1.16489251887147 0
0.733645640347952 1
0.472475851280099 1
1.01251140400605 1
0.103239778066915 1
0.694793738908872 1
0.167416114943697 1
0.833097016518666 1
0.166941898832948 1
0.196662423862151 1
0.206639398429118 1
0.225147726310208 1
-0.11553132040291 0
0.815401485784112 1
0.00235139650131096 1
0.865935723628123 1
0.79316234192171 1
-0.555594129637626 0
0.402125696868404 1
-0.0768320945300672 1
0.351412421316554 1
0.613693197891575 1
0.365360028604394 1
0.108929518881348 1
0.289532700207201 1
0.185231593747845 1
0.823463983403846 1
0.173648599836169 1
0.060361774790788 0
0.678384574674928 1
1.16656852874044 0
0.851180944775491 1
0.733742896293963 1
0.371737761604836 1
0.502593246864759 1
-0.296726377585176 0
0.938238301652699 1
0.629818385695305 1
0.455790191898595 1
0.434939566021267 1
0.00487578615562317 1
0.285585959908235 1
0.767542831419648 1
0.510727559529763 1
0.466617776902699 1
0.39895856591975 1
0.367794020952129 1
0.129703019147128 1
0.601095658443898 1
0.483483735150274 1
0.202159907929987 1
0.026716889622507 1
0.272402442256033 1
0.684493613630294 1
0.307447318735001 1
0.218814147103333 1
-0.0460713413414549 0
0.515044097002488 1
0.345779836591916 1
0.64350506792023 1
0.822437526475092 1
0.132206072241333 1
0.18197610928152 1
0.555464880043317 1
0.654990845499632 1
0.723151592146922 1
0.473436162098793 1
0.571746003111461 1
0.732667437401424 1
0.62316581493624 1
0.480110258134425 1
0.704490644414636 1
0.436418709006206 1
0.837417580297783 1
0.531200505848505 1
0.196183995172523 1
0.538496296971734 1
0.504004345532602 1
0.0646282532924383 1
0.327169857645399 1
0.565990220779644 1
0.385984233371824 1
0.568835691337975 1
0.768754887868599 1
0.454747879577238 1
-0.139091239384004 0
0.593618194858925 1
0.353137036040414 1
0.518055178835708 1
0.693927330744913 1
0.107318543074176 1
0.536372120285754 1
0.455518947503636 1
0.813115284164412 1
0.0457501754691719 1
0.822711493026148 1
1.38124887703217 0
0.24721347965939 1
0.257311468146202 1
0.105665488682921 0
0.300465020569894 1
0.0922348046325037 1
0.531230469784588 1
0.716982007530052 1
0.505379851844243 1
1.1748079183344 0
0.93504633831455 1
0.534586614252801 1
0.313531207054559 1
0.344986412140641 1
0.910998289085302 1
0.467386540556889 1
0.346212183540633 1
0.461282198470376 1
0.201481665815009 1
0.8747495160377 1
0.292656339583896 1
0.593505510117209 1
0.678332778833588 1
0.110118711709767 1
0.0936268435754605 1
0.531037819047851 1
1.06716265574708 1
0.46164199564014 1
0.603283452175406 1
0.328619052642389 1
0.41802544411588 1
0.37018559519781 1
0.273936661587521 1
0.828583616067585 1
0.0703566277083097 1
0.743597941006915 1
0.18278674434209 1
0.674175266172401 1
0.661361408945408 1
0.927726002669569 1
0.53755373940597 1
0.591716074891928 1
0.684000895781596 1
0.190731964037126 1
0.437878376189213 1
0.11395842258515 1
0.536002488935002 1
0.692972274530755 1
0.329399224096699 1
0.659316931849208 1
0.564889727190902 1
0.166380851180882 1
-0.0727248320859193 1
0.482504123779816 1
0.591601916764297 1
0.0210841539243766 0
0.810495689025874 1
0.164103601513584 1
0.45744272349823 1
0.899677598866987 1
0.609398718811483 1
0.821155096587403 1
0.849726734100955 1
0.426354154870816 1
0.724682379244317 1
-0.0103175484001133 1
0.424476010583031 1
0.309332417750302 1
0.120737318650578 0
0.442708620522445 1
0.386724153852328 1
0.0279559567891072 0
0.33119540436008 1
0.527955335562989 1
0.719170022223516 1
0.792183547293283 1
0.347808139616693 1
0.818451464715793 1
0.684905602984562 1
0.545602827926432 1
0.278928572318232 1
0.638835861665829 1
0.747621676211651 1
0.561600078069993 1
0.603081650549911 1
0.629770836174331 1
0.892389604545206 1
0.694387372205322 1
0.254343831201448 1
0.121700910381266 1
0.420044792657039 1
0.393995637025953 1
1.0486108361793 1
0.300597137487961 1
0.728074841783209 1
0.859491295114557 1
0.155749119601286 1
0.260272912654498 1
1.01806749449971 1
1.09422740439158 1
1.06712934512923 1
0.793668126887164 1
0.866151400552028 1
0.4534183731104 1
0.244839762587873 1
0.98529297018809 1
0.87867036394508 1
0.896843005199469 1
-0.00619118130126153 0
0.752152919905235 1
0.575343301970205 1
0.212699623758953 1
0.809934930604629 1
0.552471529945145 1
0.182615822933518 1
0.267991520477925 1
0.406865932811134 1
0.451303993785446 1
1.54330370385472 0
0.750016360974678 1
0.243192700493712 1
0.911795025790859 1
0.817189306547415 1
0.606020166127343 1
0.717038208731248 1
0.82421669408169 1
0.502596963036509 1
0.37458730784329 1
0.990985711285212 1
0.399963334852819 1
0.656908435320319 1
1.01705487610791 0
0.430882863214204 1
0.730735704839099 1
0.329113217894999 1
0.543954746489351 1
0.406589516767156 1
0.363447894722926 1
0.0776259949984103 1
0.633169317465726 1
0.371898431916525 1
0.775570950367256 1
0.28308437136652 1
0.989452979697493 1
0.72937142315451 1
0.359651251850588 1
0.247577604118309 1
-0.0759365621031288 0
0.806634074851419 1
0.0956952167998672 1
0.275142590677959 1
0.236693228111564 1
0.997925608121666 1
0.672920592971603 1
0.568797544282951 1
1.1609499111536 0
0.519426130229532 1
0.990194507928777 0
-0.143562290384394 0
0.157631901158337 1
0.253166460892893 1
0.895624100857829 1
0.791267277959129 1
1.02583316699 1
1.0119793546729 0
-0.0907621517654492 1
0.405105673169845 1
-0.363724188331196 0
0.52412185057817 1
0.402055908830223 1
0.380768900743125 1
-0.369043930814138 0
0.246159130179016 1
0.871675287645976 1
0.724249553823226 1
0.903018885206596 1
-0.166543202359807 1
0.195420330621632 1
0.366366299444966 1
0.831858005439376 1
0.277102724786472 1
0.27865239225085 1
0.0658333376181848 1
0.131705822487283 1
0.761894899796815 1
0.316276816558517 1
0.338913688031256 1
0.788482305792006 1
0.573783928002009 1
0.193933851016623 1
0.167765891955431 1
0.278781267352262 1
0.94750423828158 1
0.530524758127593 1
0.688073220230221 1
0.413442883876398 1
0.533742336700813 1
0.427107128259883 1
0.330248524854218 1
0.488169020603276 1
0.850672584632928 1
0.898949435391458 1
0.934538110156575 1
0.36692515521538 1
0.584502085729542 1
0.899957360796492 0
0.937494433019723 1
0.754905398694528 1
0.457617705408022 1
0.282640467220181 1
0.735207528929046 1
0.521903485146919 1
0.871661109559026 1
0.603059188301801 1
0.471216340951209 1
0.923640113190197 1
0.332376459255177 1
0.849793625990736 1
0.764942108254362 1
0.578343814142746 1
0.517347721976572 1
0.506977609421318 1
1.01154275883945 1
0.138898024019783 1
0.802693812916402 1
0.560897121904807 1
0.554036754661562 1
0.140069054419853 1
0.555960582311384 1
0.73890402031453 1
0.473211605464243 1
1.05950993478568 0
0.758478524550299 1
0.661893894482876 1
0.738844140511123 1
-0.0309654232714317 1
0.788233243534134 1
0.884333134480447 1
0.622040605171269 1
0.69765515132542 1
-0.11802312519173 0
-0.0676398553633249 1
0.699095426551033 1
0.362132739004859 1
0.172666840335431 1
1.17625898074295 1
0.599020213412213 1
0.769180647758851 1
0.620900459930388 1
0.502185251405404 1
0.512463437901722 1
0.41790762319485 1
0.908939007727999 1
0.556164058123532 1
0.398051487430417 1
0.917363686394131 1
0.931256266241141 1
0.683100623765204 1
0.853726789401681 1
0.502642607454969 1
0.335281309167982 1
0.349730277471279 1
0.840661978690432 1
0.337848403119309 1
0.923107941496843 1
0.715132673128731 1
0.592820307244802 1
0.566804051038565 1
0.159420980366131 1
0.980323102343846 1
0.34518169774274 1
0.217775935186461 1
0.456792678958618 1
-0.0220392791216357 1
0.397234321370932 1
0.70819642257451 1
0.657982874984173 1
0.926179541712172 1
0.762962844715362 1
0.0511999471587843 1
0.859926271318197 1
0.942570575554656 1
0.63749892549007 1
0.705706610012812 1
0.323735125301963 1
0.360964604760235 1
0.165247945179317 1
0.713843296762196 1
0.929439191889663 1
0.477693911015185 1
0.381181987345328 1
0.82776653729361 1
0.908456920244053 1
0.679301844547408 1
0.908718949622606 1
0.896954807365785 1
0.494210414458721 1
0.356240649404145 1
0.560569372384315 1
0.597770956820568 1
0.307426199081582 1
0.206945220269487 1
0.847642211387402 1
0.653104446979285 1
1.10427893604152 1
0.150053296535585 1
-0.161526828206404 1
0.449110501459625 1
0.105686486778736 1
0.580818964693011 1
0.394671997152529 1
0.597625863868967 1
-0.0129210798870812 1
0.169290931520794 1
0.317710553752686 1
0.287902484018292 1
0.554075446852754 1
0.907471359322695 1
0.381390822888529 1
0.887881473689645 1
1.1744746398739 1
0.910930201501994 1
0.328173800012677 1
0.447757338206031 1
0.126219629676124 1
0.1225147487894 1
0.331598986668913 1
0.246123707684588 1
0.274645963788732 1
0.634661965177243 1
-0.0111612254808595 1
0.424987479852314 1
0.874177658427826 1
-0.13209077618311 0
0.832904701768863 1
0.641830307270768 1
0.550357659190763 1
0.301203237801608 1
0.764494794656342 1
0.860205328460297 1
-0.0999228718181584 1
0.600630295852022 1
0.686684334097943 1
0.723476837850036 1
0.108030032207263 1
0.396071950333781 1
0.791427425360022 1
0.87542439687626 1
0.47911717283063 1
-0.0951833665909369 1
0.785079038536224 1
0.404611562362453 1
0.597332596364105 1
-0.0282999739599235 1
0.873736323809731 1
0.264534658427887 1
0.841862813534781 1
0.531614297625875 1
0.188575361816662 1
0.429090570112541 1
0.23923069070997 1
0.707280473263634 1
0.50545018522622 1
0.256568834903086 1
0.2836369552672 1
0.0961421595167664 1
1.02981217481889 1
0.875005495237311 1
0.586970188780068 1
0.251600433437382 1
0.517657572440476 1
0.639993544300905 1
0.455524443841922 1
0.459503832198215 1
0.661577234160551 1
0.489711357331231 1
0.189664801000651 1
0.500684174251197 1
0.248085425817205 1
0.79067893210647 1
0.19747470043241 1
0.503807867598681 1
0.4847887141083 1
0.227735382878642 1
1.00378545487639 1
0.514225500077284 1
0.572116747181339 1
0.356924202249973 1
1.05322357008409 0
0.631638116502977 1
0.733627717292876 1
0.117715022754463 1
0.263101383292674 1
0.380692897463142 1
0.64585109774053 1
0.707822053823776 1
-0.0245228681843627 1
0.624860585731046 1
0.0643038949359185 1
0.932706353034867 1
0.223352126976601 1
0.522142863085687 1
0.210065163488172 1
0.438977539149799 1
0.107603441994835 1
-0.269574142448455 1
0.395093964744968 1
0.555904305720425 1
0.91016812666424 0
1.05044155390846 1
0.654303057889546 1
0.774016772461151 1
1.03141914424261 1
0.250401511327221 1
0.387156281710643 1
0.719511197102173 1
0.620599449580806 1
0.371328545565337 1
0.141728061283092 1
0.770503506270281 1
0.150169619756974 1
0.665678428506988 1
0.124915065456069 1
0.82324104270371 1
0.80233080421811 1
0.350752446907479 1
-0.0288210096217829 1
1.00467188384559 1
0.887363084697381 1
0.493361665114716 1
0.712381067050025 1
0.648823323789995 1
0.391774518275513 1
0.597863785596095 1
0.884895931450677 1
0.617374490541332 1
0.915470155375281 1
0.203010072301016 1
0.329645143159292 1
0.746070922416132 1
-0.00543945350922381 0
0.646866701028074 1
0.631296312257621 1
0.513154149596305 1
0.533723977879304 1
-0.00726926959401158 0
0.587445182426606 1
-0.158051207939254 0
0.330564024798503 1
0.872837970861373 1
0.759609015101388 1
0.306121057161531 1
0.536657857323781 1
0.253760136692291 1
0.423565134642995 1
0.188407851358071 1
0.382452378551523 1
0.2140024091217 1
0.161165534562293 1
0.178926849656314 1
0.430680140938703 1
0.2403518272122 1
0.698698729350192 1
0.294082619897062 1
1.06346200074673 1
0.244103738143715 1
0.520482272158053 1
-0.0681277213226164 1
0.60677587599129 1
0.658916054260323 1
0.0660745356756294 1
0.20794566957854 1
0.756833042788549 1
0.876118075918057 1
0.662759192660315 1
0.510148892712222 1
0.919922321343468 1
0.676260458434657 1
0.733178009027537 1
-0.00178644413236753 1
1.06552575267834 1
0.790122138389536 1
0.32656218496336 1
0.471308577625651 1
0.491692398203402 1
0.616942280444893 1
0.174578672499674 1
0.769650718942427 1
0.670745650731706 1
0.769031229147603 1
-0.454395182165294 0
0.707137991321064 1
0.365090273861708 1
-0.0412752302891972 0
0.883920173710214 1
0.182214328945487 1
0.390270940742251 1
0.108315351628757 1
0.880443364846665 1
1.062420319688 0
0.26224083085176 1
0.494171464093684 1
1.17921336951165 0
0.892179579226028 1
0.623408063138428 1
0.462841532533728 1
0.501712205493951 1
0.845522197616173 1
0.155640477436854 1
0.555855319704874 1
0.267581072032939 1
0.771519798926855 1
0.376924392949577 1
0.219583014760535 1
0.557309187808972 1
0.673802260698073 1
-0.207095886272759 0
0.354156565037993 1
0.215892752824103 1
0.260674248789922 1
0.700269484155133 1
0.441260973827663 1
0.994229221784018 1
0.320982657500839 1
0.715989049888874 1
-0.18325855618301 0
0.435935151987441 1
-0.142374082841967 0
0.371413957802888 1
0.427451324186823 1
0.3567365416499 1
0.350597390208419 1
0.169948924705873 1
0.459283095307146 1
0.801217541933726 1
0.306692959150017 1
1.02466936514654 1
0.641681065045207 1
0.32766422592417 1
0.712275062318669 1
0.755812184524913 1
0.692754935031559 1
0.580106456705194 1
0.904886473249367 1
0.0463099481002902 0
0.935540373961344 1
0.941488146157035 1
0.795829740801427 1
1.02717046588711 1
1.07822500989252 1
0.98890677671889 1
0.737390093420855 1
0.820825211854034 1
0.271595998558949 1
0.647088906509541 1
0.109979298598545 1
0.280769011401513 1
0.657277530769837 1
0.853414924013721 1
0.318461113583039 1
0.704111256070922 1
0.553170727917231 1
0.788729242806635 1
0.396254807548834 1
0.918991071281485 1
0.765842804458572 1
0.269208979124363 1
0.0402442037536605 1
1.10060379850387 0
0.203134363031412 1
-0.303728356848434 0
0.590962644959205 1
0.522123906469891 1
0.578729789327398 1
0.767179588967823 1
0.527639409881419 1
0.506460328381349 1
0.300633001683878 1
0.360556356841411 1
0.591863858557948 1
0.70910828362984 1
0.189532203461842 1
0.893889667249855 1
0.976742095936411 1
0.163869375871153 1
0.633547654417739 1
0.0460866401947504 1
0.565348191144066 1
0.659869257805987 1
0.228122386012783 1
0.838885907104415 1
-0.351138083828138 0
0.932230733690662 1
0.522700767288238 1
0.387191619821074 1
0.433399393923952 1
0.485544189589544 1
0.437704810686071 1
0.598263377981062 1
0.82630527968069 1
0.397449440561757 1
0.312395205942373 1
0.932888069153766 1
0.756167619141551 1
0.619759318658043 1
0.623851095766556 1
0.57273307073984 1
0.0981435446558517 1
0.983653615292664 1
0.636656104330223 1
0.323094858442189 1
0.444067624043241 1
0.344012522513904 1
0.540808331249003 1
0.214577813621614 1
0.372152532961998 1
0.355270873901296 1
0.230837452712159 1
0.581019002577494 1
0.595309269539692 1
0.66652958188143 1
-0.033213053785108 0
1.01954147164467 1
1.05088598876594 1
0.474159905842813 1
0.909054859863358 1
1.5411604898908 0
0.313401398943625 1
0.690903901982501 1
0.474864780314614 1
0.479147600001285 1
-0.0113025615985327 1
0.72980216388145 1
0.677071521593454 1
0.597855450375709 1
0.931352742650516 1
0.750380922166386 1
0.763295293332976 1
0.0202801214750175 1
1.27814033011096 0
0.841225274045081 1
0.664968641193679 1
0.274356765956705 1
0.00769414168612106 1
0.0935164667764839 1
0.480927253214022 1
1.18766718716445 0
0.732406523909282 1
0.0320904743888595 0
0.498645211222182 1
0.270594885450462 1
0.228333609019513 1
0.880163173644282 1
0.708179984174929 1
0.0775566320975036 0
0.607286632880364 1
0.744591999958446 1
0.949368323558919 1
0.188337116195353 1
0.922366885595928 1
0.488995792595558 1
0.523485196292727 1
0.109972441418109 1
0.580917612638057 1
1.29954539846274 0
0.513714278688829 1
0.498741767724226 1
-0.000662660115384461 1
0.621237804246065 1
-0.0561432254888468 1
0.182436568224416 1
-0.063772238863873 1
0.129626218882648 1
0.562976155489714 1
0.901578388546953 1
0.404477782118725 1
1.21220287517277 0
1.10680916105687 1
0.2875884419613 1
0.576687330979109 1
0.209739338080909 1
1.04226046397693 1
0.409253769721168 1
0.366572594544804 1
-0.216111372174257 0
0.349735448285578 1
0.561186366970722 1
0.085059488914565 1
0.626268463169019 1
0.0680325048239305 1
0.815983197529908 1
0.644909070704064 1
0.622823332878928 1
0.544588254493301 1
0.104236766641871 1
0.494404505231646 1
0.559590971107737 1
0.553683768359167 1
0.568125899683283 1
1.10167090266311 0
0.21846601424049 1
0.60927014342427 1
0.483401694021145 1
1.10876925797514 0
0.0294115145886587 1
0.545681620230108 1
0.769629183366577 1
0.0844311047245691 1
0.236486545346403 1
0.196919970931142 1
0.566282102121682 1
0.836298309089479 1
0.398087379738138 1
1.5998873102191 0
0.508120558915682 1
0.122074194336659 1
0.582276506689342 1
0.356373351791374 1
0.64239513170134 1
0.664634253579908 1
0.755350181812383 1
0.192842783813235 1
0.556222260950343 1
0.842443744798575 1
1.06185420905984 1
0.576458688314095 1
0.513536820557059 1
0.275299654977797 1
0.513119583017344 1
1.10140089766765 0
0.39035818873398 1
0.667112869554529 1
0.94247161955727 1
0.603546435065949 1
0.424394456537697 1
0.383494382197835 1
1.070118405913 1
1.01274547840986 1
0.321548154597005 1
0.0752340096132551 1
0.573111424073723 1
0.486007160003753 1
0.49579758841141 1
0.558781187000496 1
0.612488900230875 1
0.978190197086287 1
0.136594160443922 1
0.107546512114835 1
0.351956822164172 1
0.856440291307012 1
1.01374080848571 1
0.523354370547275 1
0.568866724169047 1
0.40684938783963 1
0.658994961904942 1
-0.183409569317466 0
0.347735677624257 1
-0.119885075481359 1
0.569620464285958 1
0.412873821686203 1
0.352645521138917 1
0.739818099526554 1
-0.112897446114671 0
0.36928707642418 1
0.317355371812677 1
0.677214337891563 1
0.728925559936056 1
0.573457817196857 1
1.2185606059645 0
-0.013342729955652 0
0.214562387157468 1
0.999193990412449 1
0.72606477064996 1
0.774572439860343 1
0.614855838721796 1
0.552544079342111 1
0.796380353665108 1
0.647224524766107 1
1.12823557964259 0
-0.0616474663875101 1
0.435256835378725 1
0.362184791964459 1
-0.0308487276618171 1
0.644456702392208 1
0.820249598667135 1
0.580683492476087 1
0.276655069042165 1
0.695187275526828 1
0.617857246388752 1
0.648431961027117 1
0.749416286091121 1
-0.39059687695741 0
0.707321627626746 1
0.00741705720354857 1
0.47753826614518 1
0.131723906624122 1
0.558330533511126 1
0.434516584653355 1
0.00157847811354149 1
-0.0682211114242193 1
0.706737359177608 1
0.0769145019015572 1
0.513593236963643 1
0.531330661821018 1
0.539742013526977 1
0.386586171218377 1
0.415022200746498 1
0.388262070889105 1
0.667909403142244 1
0.941934911987605 1
0.123279250686205 1
0.621838334978208 1
0.198225848424161 1
0.580294032391306 1
0.820362005758514 1
1.23342096810258 1
0.670022573967815 1
0.738540719022534 1
0.417326111209783 1
0.89245884096221 1
1.26621621004325 1
1.00697376305241 1
0.761533119586516 1
0.686878686075841 1
0.955507128333663 1
1.21087447170415 1
0.495293417034802 1
0.909599789583912 1
0.732495400617651 1
0.362894314107797 1
0.788858470014901 1
0.247462187903359 1
0.532505641803578 1
0.819850903009573 1
0.437700950674059 1
0.67017801849136 1
0.0706757029961441 1
0.433319342913345 1
-0.105069379634466 0
0.247907764471422 1
0.0969227135611684 1
0.277682417879608 1
0.905134290816204 1
0.145637895617445 1
0.601350459675702 1
0.304121009142382 1
0.733090017468685 1
0.79020290655384 1
0.460255416733213 1
0.437401594037719 1
0.553559871086925 1
0.95487333546955 1
0.708684459508845 1
0.836593477028264 1
0.876122700341491 1
0.750075869064739 1
0.518041429748877 1
0.411838864375515 1
0.992187717425887 1
0.233624618675623 1
0.860486152474274 1
0.157229600044267 1
0.204647918544789 1
0.790002375093355 1
0.442736040864712 1
0.775495648131365 1
0.48557419332719 1
1.19508909421201 1
0.407995248252189 1
0.719940370619048 1
0.730846984719255 1
1.01315400838629 0
0.465414157583573 1
0.480603727120122 1
0.496909422038308 1
0.483504240017073 1
0.305164089973578 1
0.938174311447483 1
0.140721266594739 1
0.823913444405041 1
0.364441833541223 1
-0.258002238543711 0
0.582586600192487 1
0.554437928491627 1
0.748872710631101 1
0.47412273115766 1
0.205896738034203 1
1.0122397829675 0
1.00661255507028 1
0.605087534426583 1
0.609729951505302 1
0.578234596305824 1
0.592460236858236 1
0.533647661849073 1
0.317317772665844 1
0.0255062178849365 1
0.417368922849031 1
0.285922557964355 1
0.957620414921421 1
0.501547963746028 1
0.613875742329994 1
0.0507437662270017 1
0.454246805759913 1
0.773271741336355 1
0.45181785650971 1
0.27195455647317 1
0.334665027502661 1
0.399910330387898 1
0.73510810917432 1
0.307526833349097 1
0.488961664876925 1
0.620470344482452 1
0.984536246459925 1
0.779781585721764 1
0.237680840763721 1
0.136508656270998 1
0.494658488930617 1
0.435830441116364 1
-0.0796352939801792 1
0.553958616098105 1
0.313974308663636 1
1.17919271513034 0
0.840655354859366 1
0.633537562925781 1
0.954888911745396 1
0.627848940004431 1
-0.0667685586735985 1
0.374158561823671 1
-0.44151554502505 0
0.575535057444568 1
0.258022825166016 1
0.655095553751557 1
0.535315240527648 1
0.75373864184585 1
0.278904956805064 1
0.526510576386319 1
0.583376936633733 1
0.235168159823464 1
0.480420437810569 1
0.277254694967962 1
0.518850942448233 1
0.403204631132367 1
0.669615021977651 1
0.268231592411023 1
0.460887142625999 1
1.29266112824452 0
0.416073566358276 1
0.749660740015692 1
0.127874678791238 1
0.326970363665835 1
0.589504232956921 1
0.674949326460283 1
0.71055772880393 1
0.563694563183973 1
0.244821712014216 1
0.816220734506072 1
-0.200144964807274 0
0.195888042225573 1
1.21854516776313 1
0.608080238473496 1
0.529866117776602 1
0.555538149893866 1
0.556083797960505 1
0.410331091966814 1
0.839208904091895 1
0.803125043457808 1
0.364832184746316 1
0.102134555967988 1
0.0364484625659968 1
0.0939507192209217 1
0.257674030363879 1
0.453093489192302 1
0.770812991748805 1
0.94335618573464 1
0.246942956153966 1
0.601534435997848 1
0.745657996346995 1
0.734920944042113 1
0.516148687185826 1
0.585175753014106 1
0.425422012661446 1
0.774618221677874 1
0.528777226891646 1
0.276183446711142 1
0.796220488194499 1
0.178062336246689 1
0.903232493478681 1
0.149334590183634 1
0.203963612375831 1
0.0596702529707338 1
-0.128819446195273 0
0.594509490689706 1
0.559937157140002 1
0.420300368246852 1
0.158444081031403 1
0.444158065000002 1
0.277096764827731 1
0.950953763692715 1
0.477181753018016 1
-0.0145484214534636 1
0.38703991044991 1
0.367105426587014 1
0.495199420283271 1
0.538575272399284 1
0.822335078952996 1
0.7656238614487 1
0.822943256928676 1
0.780627170271404 1
0.380500931429093 1
0.535885348136917 1
0.424811930391955 1
0.826277485331173 1
0.877045529125524 1
0.834539920704577 1
0.789265673459794 1
0.597228167125853 1
0.103675208605293 1
1.0311253856782 1
0.698743655454725 1
0.0899534832045529 1
1.08498758947873 0
0.296114058535478 1
1.00583863006107 1
0.262898457464175 1
0.740826216359656 1
-0.0663321975655886 0
0.40825477835106 1
0.669229504251876 1
0.684562405990166 1
0.379374063185142 1
0.762957181384984 1
0.777706502036955 1
0.678653330445907 1
0.938098753650738 0
0.939032705776763 1
0.839855766871811 1
0.508974364270518 1
0.569151793113054 1
0.441439624903377 1
0.743643941559063 1
-0.339351312246627 0
0.427539881202821 1
0.844244521685644 1
0.244840627037589 1
0.692783452615678 1
0.13020624892025 1
0.498658890555899 1
0.569406083058948 1
0.119727942961169 1
0.619229012284681 1
0.546588220299197 1
0.81785262612682 1
0.791223121358178 1
0.98745392355682 1
1.07628970151625 0
0.740285543951361 1
0.439772796429728 1
0.0924242959513739 1
1.50606367633451 0
1.01002307716169 1
0.587362012626559 1
0.336788511501423 1
0.831460506132316 1
0.265701222531326 1
0.790245979079894 1
0.116299264153018 1
0.297489808685325 1
0.828691382284689 1
0.546176785675765 1
0.545677988481843 1
0.343157228356797 1
0.47786440357513 1
0.372814137507456 1
0.206247203609315 1
0.72064988248227 1
0.516939640683612 1
0.677597779090473 1
0.656498104663667 1
0.609024526686857 1
1.2037290142501 1
0.346717827568476 1
0.153437106783842 1
0.314672359365377 1
0.809261568290946 1
0.186322591071489 1
0.701444110671145 1
-0.0525085174994392 0
0.491917579240373 1
0.789380209612057 1
0.512337908186759 1
0.202187702832724 1
0.140995780577685 1
0.793255117454261 1
0.360844781998511 1
0.388128464797314 1
0.613889172530814 1
1.23961335255327 0
0.524025275814559 1
0.430730145611632 1
0.507651011537015 1
0.889858522091705 1
0.211905119200945 1
0.520555450277169 1
-0.273674844717743 0
0.248239532337136 1
0.211010140660588 1
0.330480533376518 1
1.15792267093804 0
0.299490767339347 1
0.74370944289961 1
1.04964431286896 1
0.880077622415303 1
0.371170840924226 1
0.754921620325457 1
0.478374084028467 1
0.941963481757391 1
0.622483358319142 1
0.679341153723174 1
0.245610874188753 1
0.636533050548664 1
0.740356027316305 1
0.169971097959816 1
0.342199551120554 1
0.660039034953007 1
0.812155226866355 1
0.226075885793742 1
0.615611085786371 1
0.555755609904795 1
0.652934515055336 1
0.633549683422649 1
0.147756016995849 1
0.397884321309039 1
0.446667318368424 1
0.819926226146209 1
0.614319014868766 1
0.994234437752289 1
0.732105151284843 1
0.957459847066392 1
0.0382127873867891 1
0.850007134773122 1
-0.129585559330498 0
0.683037584476464 1
0.484772486659238 1
0.740658716358072 1
1.02288557507799 1
0.276439981303192 1
0.752746033462671 1
0.480785952528086 1
0.345467495561488 1
0.574181595785547 1
0.3426067837284 1
0.555466870975832 1
0.339413975464528 1
0.703443911414167 1
0.858200480095884 1
1.1353554623891 1
0.50899155179594 1
0.269237265053028 1
0.325856953676802 1
0.469516874835411 1
0.517690261854621 1
0.263408319762675 1
0.159155802753727 1
0.29871509751794 1
0.521562719636936 1
0.948618870219076 1
0.0798958509122946 1
0.761000630478099 1
0.19360445281368 1
1.29749499101838 0
0.706482277778988 1
-0.309564544233036 0
0.616200108596965 1
0.818336621555441 1
0.713308350700117 1
0.287913154892579 1
0.252779314900468 1
0.79213104585562 1
0.605532574645926 1
0.97203505616674 1
0.221709507028898 1
0.499583859287074 1
0.170593432470685 1
0.571925225755439 1
0.746595008113707 1
1.07495919074142 1
-0.296006241771997 0
1.34519034559462 0
0.400253218783681 1
0.683411181070017 1
0.456356820630619 1
0.234452807100075 1
0.216182696435576 1
-0.185780030867397 0
0.463119937365764 1
0.56339468821239 1
-0.0278686715137161 1
0.47406811078168 1
0.111159863843004 1
0.760063444896475 1
0.75899598655302 1
0.634500471397517 1
0.0718230488543122 1
0.913398761678033 1
0.391065349770435 1
0.356487306397243 1
0.715251627404793 1
-0.483045566713896 0
1.052426254012 0
0.435264045715195 1
0.331416959200445 1
0.718942254675249 1
0.183063214027771 1
0.70953416681809 1
0.334161125580617 1
0.411861183369755 1
0.578022686140032 1
0.274349386172075 1
0.531695937657968 1
0.721510904222096 1
-0.00214388815789533 0
0.458257771317895 1
0.403826271510407 1
0.0884689680060466 1
-0.0412657158149255 0
0.988957266825403 1
0.0917988024477219 1
-0.182066976582473 0
0.508695743931548 1
0.621393886444111 1
0.4322085128207 1
0.00524703110608377 0
0.401023933761256 1
0.760431418443515 1
0.683766880758085 1
0.424690707130686 1
0.586986634769246 1
0.693311701913164 1
0.498373450577462 1
-0.039135213838415 0
0.600966667909584 1
0.74181354155893 1
0.371414921029922 1
0.40855316880967 1
0.148042387403947 1
0.421656254753212 1
0.498486578626338 1
0.737698548787489 1
0.616935841358028 1
0.363197676235439 1
0.249291220961851 1
0.374981461541566 1
0.406221306898543 1
0.574356926187794 1
0.441521833073717 1
0.603288481374497 1
0.433820428101664 1
0.546607996782956 1
1.00197891301726 1
0.0203023888372768 1
0.526930175118511 1
0.373473999051302 1
0.293603375351753 1
0.806556166662614 1
0.511328244862457 1
0.531073098061352 1
1.03083757258611 0
0.829893953018594 1
0.813020941083236 1
0.349872243145058 1
0.504245884288424 1
0.666202022135116 1
0.447520282713231 1
0.522060709201826 1
1.03558288819258 0
0.497464339011483 1
0.440921610342722 1
1.24397012669707 0
1.15333644774718 1
0.527312101617383 1
0.719362878966431 1
0.393480025887127 1
0.0617376463606249 1
0.381171067550009 1
0.0650307886025843 1
0.418028081799431 1
0.410729547927843 1
0.205894014217932 1
0.748921072134217 1
0.718637563825333 1
0.238189812700164 1
0.440244536545986 1
0.438615667672125 1
0.183895950917379 1
0.469791524898234 1
0.544829918754919 1
0.386846368015883 1
0.791704687192409 1
0.0558734789483783 1
1.27407888317106 0
0.0550043046368794 1
0.630732790984534 1
0.763665826136907 1
0.445807832076225 1
0.406354348308271 1
0.516652622663271 1
0.909958492500275 1
0.50756567472129 1
-0.00779222308056843 1
0.545186660296872 1
1.29362612954365 0
0.423969632490071 1
0.0778118236735237 1
0.253451219904891 1
0.412109985083772 1
0.617607092160172 1
0.0759615942153683 1
0.941981034453162 1
0.346228074652718 1
0.157200555324601 1
0.464623992371288 1
0.400263219225493 1
0.370026994488769 1
0.657282583834539 1
0.741371747823145 1
0.166992758913101 1
0.130737655073159 1
0.117968624277346 1
0.12087285356408 1
0.492824044621127 1
0.283402405469694 1
0.250672016998387 1
0.778056576780253 1
0.636336364925312 1
0.956108827809269 1
0.084703402710182 1
1.00479580518632 1
0.583652947102011 1
0.824185466973175 1
0.82128675040095 1
0.651250801790078 1
0.590765868534991 1
0.750848523847009 1
1.32810694758316 0
0.25720154406277 1
-0.0530321584002951 0
0.292096679892946 1
-0.0093832509504562 1
0.357249587587261 1
0.885784026987559 1
0.254738959622291 1
0.682427619497785 1
0.194260088517003 1
0.594687085751486 1
0.708360531477955 1
0.698363603481018 1
0.0997490352891255 1
0.930636733338359 1
0.635542031375269 1
0.531384466030767 1
0.388966678266886 1
0.755860850537105 1
0.732361299544128 1
0.480231371726038 1
0.980529173323176 1
1.13046643002641 0
0.819351769895156 1
-0.0685940477060321 0
0.619091748847589 1
0.512975459062009 1
0.275626362927885 1
0.251191929734541 1
0.392212579165802 1
0.970165916217202 1
1.0263320757181 0
0.770464128897455 1
0.579559550934136 1
0.621249635932806 1
0.953743682624686 1
0.938582287889285 1
0.872413255371381 1
0.20929449963305 1
0.257851228638234 1
0.519476055588013 1
1.18714757762926 0
0.540170265892971 1
0.0353810344783431 1
0.580096113722313 1
0.556332892931095 1
0.0674705208166366 1
0.91014708697779 1
0.757121951117729 1
0.493190187029954 1
0.938248668030032 1
0.680747393258027 1
-0.00638065963999481 1
0.496375378761301 1
0.214784162666886 1
0.428966855708578 1
1.01440290111716 1
0.709358206612186 1
0.189286638196511 1
0.745090543485977 1
0.413267636046816 1
0.353075769622914 1
0.511822145746303 1
0.639919487638622 1
0.4349112704395 1
1.01969026461864 0
0.693263128723055 1
0.811732274031959 1
0.288692465558019 1
0.700355716174473 1
0.106653354202667 1
0.84161873452391 1
0.508943431245928 1
1.04476197379802 1
0.614309451154794 1
-0.379483236376679 0
0.730762570620354 1
0.445512359639034 1
0.459890297971274 1
0.49645296675726 1
1.26381257942037 1
0.567385418795232 1
0.298182975525434 1
0.5021137804918 1
0.539736766346065 1
1.23811995410519 0
0.150940613931537 1
0.617764173407534 1
0.526096275780206 1
0.586205247346401 1
0.242927553145458 1
0.613804503687932 1
0.382503178556141 1
0.594909570941961 1
0.518513797755969 1
0.701493310521362 1
0.866405457337437 1
0.0679751314979322 1
0.879318064841878 1
0.585669719782331 1
-0.437879774329628 0
0.222527372204635 1
1.24823798471015 0
0.544365148865747 1
0.719254523393498 1
0.829177772962171 1
-0.0957771424490073 0
1.09471694792947 1
0.466044231766808 1
0.444355582254428 1
0.512120125465896 1
0.580909892624763 1
0.0234846567112866 1
0.725985317772181 1
0.331592449972048 1
0.382662482782441 1
0.613238433630323 1
0.534140810090909 1
0.182580354109754 1
0.333969009186137 1
0.227081752405767 1
0.66955362065168 1
0.454988041925529 1
-0.108166618393981 1
0.438377706395329 1
0.534038585649233 1
0.80192808383335 1
0.326428684085351 1
0.128628809732377 1
0.0528670673555234 1
1.00408603831381 1
0.321031580192843 1
0.150678632019922 1
0.659296355401526 1
0.728775878927893 1
0.792786510184571 1
1.10594389251034 1
0.73492422985366 1
0.554221424403422 1
0.852888214454099 1
0.489588235950513 1
0.260429482361162 1
1.00947364327081 1
0.261245676719466 1
0.556260428081671 1
0.105446005230352 1
0.184859241619272 1
0.551451232517486 1
0.426585511600701 1
0.185457176577549 1
0.411402237695101 1
0.0884048182753666 1
-0.0236588799594954 1
0.474238574141412 1
0.896129422828104 1
0.879321476353553 1
0.176753959437781 1
0.145820291940013 1
0.508516519711662 1
1.22049947609366 0
0.596160637187232 1
0.634593246271345 1
0.0591538914924546 0
0.553036088567751 1
0.375179515590202 1
0.324645774143214 1
0.702788162089036 1
0.606898219960827 1
0.410033025510762 1
0.758602531678397 1
0.713250086686237 1
1.06807202854434 0
0.085687181971315 1
0.0688371203899096 1
0.823911938333074 1
0.376958203582936 1
0.351493000682854 1
0.497662927497064 1
0.290877482249006 1
0.254030257941577 1
0.435876726366303 1
0.327461027551935 1
0.633383733678368 1
0.374112168581144 1
0.175439393083485 1
0.393300102359212 1
0.732010673027076 1
0.506628469562595 1
0.00452610191010254 1
0.41858782167565 1
0.799854252206248 1
0.434159408292698 1
0.53057618903086 1
0.208258294413913 1
0.44770342700596 1
0.224956762211401 1
0.155055189109877 1
0.39189027335969 1
0.568144104276453 1
0.435839682323853 1
0.843120269460881 1
0.710209538129765 1
0.674955248725011 1
0.584235414203155 1
0.363619904309762 1
1.0114390879393 1
0.236660486420752 1
0.0895230826026386 1
0.808820194641693 1
-0.0284868782487951 1
0.15298742138977 1
0.715606852885814 1
0.530272036267407 1
0.419878144431174 1
0.364401913680208 1
0.742170785253652 1
0.442406809612662 1
0.693286954715523 1
0.356947624849007 1
0.375400666329532 1
0.525426816225603 1
0.35918617936398 1
0.472531757360511 1
0.596579571391423 1
0.401675757521731 1
0.29310892776044 1
0.515486489844 1
0.588766190719104 1
0.476601506321406 1
0.148368931257156 1
0.39189250140596 1
0.142393497105462 1
0.208605759521747 1
0.477430281939053 1
-0.0482894060613496 1
0.413367441724143 1
0.668684909240566 1
0.626400548548934 1
0.331378622422409 1
0.716820555190919 1
0.613082670894712 1
0.999122080637743 1
0.578239076525227 1
0.709268993381201 1
0.333345966806912 1
0.0133976293345322 1
0.30368288653633 1
0.0925151684181626 1
0.479674152921559 1
0.178599241612706 1
-0.0912564393177725 1
-0.128706201532085 1
-0.102325980733866 1
0.26630372504866 1
0.606879726478008 1
0.528358928187663 1
0.555702006474506 1
0.348759360093893 1
-0.0707378831337046 1
0.754906573478427 1
0.0360738521718921 1
0.739635102470079 1
0.288228588264 1
0.42006317686069 1
0.376094819882815 1
-0.230617618428912 0
0.98807334415336 0
0.611770003491424 1
1.00469046605675 1
0.659949557930487 1
0.761662970453403 1
0.0475390437821569 1
0.276331608928066 1
0.684650241680605 1
0.566034802833462 1
0.237248528583107 1
0.609584061831047 1
1.69651408932945 0
0.377483491464951 1
0.255466853978819 1
0.618087069664933 1
0.14795594191238 1
1.5926358481346 0
0.146819605716827 1
0.494931651871218 1
0.0320916425101285 1
-0.178595727112354 0
0.403279038021888 1
0.356714786350675 1
0.88457636854453 1
0.497070392900105 1
0.592036330428655 1
0.712887613711222 1
0.638041400896632 1
0.0368449207838757 1
0.817411576615178 1
0.513703044066872 1
0.400183452238905 1
0.597882439032112 1
0.234623659390008 1
0.53808277303698 1
-0.196812456500525 0
0.926824818685209 1
0.290488112004152 1
0.564968713568385 1
0.689138395099161 1
0.503803528707442 1
0.271669925614773 1
0.126329346906004 1
0.1800198199341 1
0.350413687882584 1
0.401724266815677 1
0.149672170435761 1
0.363420779876558 1
0.503633873188959 1
0.92163277162012 1
0.68331673701719 1
0.130762668656897 1
0.471211202890142 1
0.585491517004692 1
-0.436484497789061 0
0.266315745681445 1
0.455390982493251 1
0.754510041361956 1
0.108876567757416 1
1.01524092696504 1
0.213931897168019 1
0.185345964703223 1
0.470797386983567 1
0.350234800651841 1
1.31676681656609 0
-0.0546894441548634 0
0.594973867440894 1
0.794071384889625 1
0.349917593424348 1
0.362888972891087 1
0.707805782488302 1
0.204802103452215 1
-0.13924512194044 1
1.19905945245905 0
0.799632309933071 1
0.244058754045654 1
0.314896204080555 1
0.474927109978127 1
0.136579427759804 1
0.605126493954293 1
0.590487520910543 1
0.216035937041926 1
1.12751151000478 1
0.526879921446609 1
0.454810146562556 1
0.862903312114383 1
0.661628739310209 1
0.429955072424616 1
0.398425157108964 1
0.147766627195993 1
0.396467728396357 1
0.903096436653922 1
0.884739932568674 1
0.3339426318502 1
0.248517044563437 1
0.743985783995519 1
0.550341015464756 1
0.289896036935046 1
0.622879326907001 1
0.609503975482109 1
0.698737232665612 1
0.78429743922278 1
0.58415790414263 1
0.182524710660559 1
0.80248346404919 1
0.59727795054494 1
-0.0645335478506748 0
0.612813121600109 1
0.269651171961679 1
0.124842401520227 1
0.126560224060448 1
0.777176427271585 1
0.495503046482825 1
0.0346266849532547 1
0.554785761798391 1
0.212404539238105 1
-0.0328761362870407 1
0.542964421673593 1
0.484137717283384 1
0.219783429219078 1
1.08230769364713 1
0.260298320693298 1
0.659735842380762 1
0.387096209819283 1
0.588503263699587 1
0.883069436099274 1
0.255866132787001 1
0.548413845308098 1
0.529055697005738 1
0.528558614316235 1
0.152793052029533 1
0.738343378644838 1
0.471602703348898 1
1.12722857008272 0
0.333827055689615 1
0.429384660585343 1
0.329115106471843 1
0.468380758960435 1
0.868468715459478 1
0.379011121214767 1
0.422479773700141 1
0.956392753182679 1
0.631023546069243 1
0.481873989335203 1
0.126567936081806 1
0.475885119955388 1
-0.000215116324319916 1
0.820747646447502 1
0.557033047472051 1
0.353873273040117 1
0.757052466795758 1
0.249276513982414 1
0.698212503133011 1
0.19217186537196 1
0.240070475764729 1
1.53389236321285 0
0.239407879258224 1
1.00446396848165 0
0.787488739666816 1
0.352142721707006 1
0.380245031743803 1
0.437099970775412 1
0.441312458605963 1
0.364574582115626 1
0.312541879685309 1
0.611706439384061 1
-0.669933863121166 0
0.598718403409406 1
0.571516177266414 1
0.41519455714475 1
0.700292381546037 1
0.144217981341977 1
0.571119788562531 1
0.204461017650903 1
0.510488989985664 1
0.611505947750875 1
0.392397198840629 1
0.590880733296747 1
0.764206918337739 1
0.0533416440710505 1
0.69836261212315 1
0.22129216295331 1
0.401682360762829 1
0.441520411873365 1
0.673595036849671 1
0.701587309376161 1
0.1275887333012 1
0.508218571606397 1
0.219510187767706 1
0.488586748054255 1
0.30502440808763 1
-0.0420836569503888 1
0.628294553989963 1
0.537347010622573 1
0.194960105534201 1
0.273286101610618 1
0.492233525377511 1
0.544411622536997 1
0.701355316267993 1
0.140730732528339 1
0.490093933528286 1
0.756243283945789 1
0.847879680256676 1
0.658968476477499 1
0.734094477986768 1
0.464891198530912 1
0.745575466550261 1
0.051147744586017 0
0.689214879496933 1
0.168334336371592 1
0.745007774238306 1
0.650842679399279 1
0.884435591514471 1
0.917626827162643 1
0.762017301550371 1
0.620959693943359 1
-0.166599545185621 0
0.74805841182547 1
0.43256238782179 1
0.747390961489585 1
0.383289694673159 1
0.348780602448934 1
0.484949019204571 1
0.35404145618664 1
0.326886140274751 1
0.0207654601543463 1
0.595330755744471 1
0.309106141585719 1
0.562884628787289 1
0.257143631023363 1
0.883819406343908 1
0.228365060993043 1
0.673395431096141 1
0.751031412255364 1
0.303480448225496 1
1.06474499198324 1
0.339874173623757 1
0.62941545127514 1
0.577387808389496 1
0.00339149978241945 1
0.371316696182134 1
0.824375043747286 1
0.311870470820257 1
0.524834268750729 1
0.43913655451218 1
0.967284980163671 1
0.680624054533096 1
-0.033438987883215 1
0.491764496663339 1
1.35192164500279 0
0.260573915349632 1
0.772846337341908 1
0.512411377391642 1
0.53298127424142 1
-0.299125241759123 1
0.300437143497592 1
0.858465221154895 1
0.643632648010685 1
0.0615893785667539 1
0.84823394693433 1
-0.123300411904234 1
0.656995322573143 1
0.563471625799307 1
0.483072088915316 1
0.625224394223439 1
0.439800760737849 1
0.647117664144846 1
0.73622012884457 1
0.396227556025927 1
0.409577564733077 1
1.15102329682092 1
0.39642119840531 1
0.745943237651201 1
0.8512311134805 1
1.00771966578826 1
0.512361971719895 1
0.677384842580182 1
0.0442851011907634 0
0.298799425200092 1
0.407148784357349 1
0.595165642491977 1
0.213903814225179 1
0.741238847967332 1
1.36581454545759 0
0.60816845290534 1
0.557659387449782 1
0.25507163581164 1
0.522668102942978 1
0.572874945021141 1
0.733738890759316 1
0.451703051481716 1
-0.0401780479485209 1
0.771826211436141 1
0.325111396665415 1
0.774508625696342 1
0.609187824059269 1
0.81115282317812 1
0.501689122144037 1
0.280978054740505 1
0.474370332176966 1
0.873548975477309 1
0.796949376215983 1
0.358041645345899 1
0.806939822801556 1
0.850822103343531 1
0.655978140667839 1
0.375198486321001 1
0.926499548527976 1
0.496568212550616 1
0.53972228361284 1
0.817892619598221 1
0.230171076146835 1
0.515419133252153 1
0.725714366852609 1
0.57795307811942 1
-0.0372604526828324 0
1.28495893797568 0
0.33487585206148 1
0.505248657576184 1
0.35430410381373 1
1.01301522238741 0
0.696199148401143 1
0.585603250113409 1
-0.0266560857026718 1
0.2495647472892 1
0.198038336544294 1
1.3266105630122 0
0.890857639764306 1
0.987563178641709 0
0.62456832663179 1
0.506955363739844 1
0.764279368067946 1
0.943378848819344 1
0.436949984854127 1
0.929940791531954 1
0.443194784601967 1
0.557016676875325 1
0.974882673645945 1
0.190671124045169 1
0.189068658160772 1
0.417066633589891 1
0.47478390593797 1
0.221682179275425 1
0.774944769715817 1
0.239458345864036 1
0.608566940128935 1
-0.140462381524938 0
0.370506895352355 1
0.298145923297635 1
0.447808111100209 1
0.356334634935496 1
0.86321553856409 1
0.654783373668329 1
0.665262700715064 1
0.109096918731184 1
0.609894349262226 1
0.738557065248924 1
1.10979806467779 1
0.702595268007859 1
0.511212820865561 1
0.693321449981568 1
1.01437308208597 1
0.0589279640271117 1
0.346735460575812 1
0.252369811305133 1
0.924489846748877 1
0.890012249243803 1
-0.0567761806634004 1
0.06919737704035 1
1.31965048518954 0
0.75699560831339 1
0.289025434277807 1
0.516399673035501 1
0.511384733948592 1
0.974785545893986 1
-0.0411812127188959 0
0.910652024493757 1
0.640525695198323 1
0.618388474986835 1
1.10392240040143 0
0.227515640135511 1
0.802410022013992 1
0.758435474645793 1
0.979794718674406 1
0.805213299393011 1
0.59992052508453 1
0.693905400602704 1
0.351383494869921 1
0.63598927785071 1
0.353971095306986 1
0.150820658799997 1
0.417433002339917 1
0.127707004550386 1
1.76494230770463 0
0.723240141887428 1
0.646777362167528 1
0.0178796695016649 1
1.01095375076731 1
0.286340359050167 1
0.59381478617463 1
1.00147801785142 1
-0.112192182762639 1
0.42917402521956 1
0.636342033547415 1
0.786488963439939 1
0.728864564494721 1
1.17489915311749 0
0.376263724099091 1
0.583942161674123 1
0.574266532973822 1
1.11375163742682 1
0.24436266282018 1
0.617863912465762 1
0.176090225094813 1
0.544366598048257 1
0.164838224649368 1
0.442787551316738 1
0.551682358317968 1
0.114984703712406 1
0.501694056184388 1
0.747895785302856 1
0.33209824214516 1
0.5662388090066 1
0.669989154512333 1
-0.0868855449026017 0
0.0820580303715629 1
0.190059963620556 1
0.640083899043378 1
1.2579852688012 0
0.243309464731721 1
0.138505513880899 1
0.776291034414422 1
0.0348259874477066 1
0.272622698853135 1
0.613310462756365 1
0.104204556587478 1
0.868356795441168 1
0.524612714300285 1
0.338812973576404 1
0.30867897354112 1
0.119626811641839 1
0.803535562462194 1
0.528329703686413 1
0.335464796448397 1
-0.178561698718654 0
0.768156247699362 1
0.252464309844224 1
0.461561142597715 1
0.573763366475863 1
0.227360191565917 1
0.270174251641423 1
0.726707689695267 1
0.540662257103724 1
-0.0656368520065758 0
0.527503040896962 1
0.578991104996122 1
0.102631170271548 1
0.73949134377182 1
0.219048357622493 1
0.499615461274966 1
0.658730818166974 1
0.713201221147309 1
0.736264366971512 1
0.853979020816799 1
0.35366267410011 1
0.240483497949032 1
0.476443888766474 1
0.626605442439466 1
0.233121701112414 1
0.507141012883958 1
0.633315618073178 1
0.0146752920748983 1
0.431095102130826 1
0.510295308411882 1
0.383201503045307 1
0.616475313038112 1
0.275328536887959 1
0.82662527673389 1
0.488516570954007 1
0.259622764282348 1
1.27052893861649 0
0.521265675268737 1
0.641619340345093 1
0.171987944432881 1
0.858506224979102 1
1.63189905857231 0
0.797910083912878 1
0.0759596834677653 1
0.2208925455118 1
0.421007073947652 1
0.526214831562792 1
0.847844375232238 1
0.405316033423662 1
0.366916567544968 1
0.262634544948861 1
0.0330288154441333 1
0.689034285573308 1
0.294559655194594 1
0.784669292926008 1
0.986232346295067 1
1.03233576447045 1
-0.0867131317503775 1
0.710704407651508 1
0.360928276830011 1
0.138391838882425 1
1.19943441197015 0
0.93131833145674 1
0.87287977234142 1
1.4454445824693 0
1.04704513124579 0
0.297668471070255 1
0.309352745550606 1
-0.0435882742611281 1
0.977985078823287 1
0.269940447535237 1
0.0507938620101187 1
0.783881153068916 1
0.664359013784401 1
0.718739672013486 1
0.376052029660108 1
0.385440547796722 1
0.670031990898328 1
0.490139385335655 1
0.313235714112566 1
0.143878801735951 1
0.617428383767968 1
0.226113247307525 1
0.42903754498261 1
0.837398448136457 1
0.126441748616932 1
0.454234899300942 1
1.23627550558874 0
0.450630647941512 1
0.314191901205299 1
0.227023228938926 1
-0.0290653480049715 1
0.515136397389202 1
0.1114200703019 1
0.32212301536704 1
0.788099456955837 1
0.302627262948156 1
0.339174183529988 1
0.674592501901238 1
0.444564885263321 1
0.311836038312032 1
0.193865486502206 1
0.96804792189873 1
0.718428825235379 1
0.56383440009681 1
0.599689282070752 1
0.866815332543527 0
0.817380891320958 1
0.0142719194836956 0
0.582631377742361 1
0.192071477809407 1
-0.0192229719748316 1
0.254251274359867 1
0.551261794738084 1
0.793168052291724 1
1.1006585161046 0
0.245399625536059 1
0.522782805135064 1
0.52844711901002 1
0.599285494266167 1
0.304473670049129 1
0.649159796023522 1
0.871819996966134 1
0.590189928643831 1
0.535531825507743 1
0.253087428811962 1
0.596872601513147 1
0.262656377370935 1
0.563493162420414 1
0.826515108143149 1
0.633201053010802 1
0.555705147439011 1
0.236715592998001 1
-0.231737245098014 0
0.539162181456399 1
0.870082797960988 1
0.12484601978486 1
0.470421188006295 1
0.474977853012981 1
0.441957580021526 1
0.836826619757486 1
0.518787418713901 1
0.148969295429859 1
0.20952287523045 1
0.381686353215649 1
0.301888939749275 1
0.239564726084052 1
0.542083531916223 1
0.240318888629888 1
0.162354706417387 1
0.832727585824218 1
1.05827672542663 0
-0.091661035872312 0
0.66443170333706 1
0.930583062379847 1
0.431844905116427 1
0.201322910210382 1
0.422904273175301 1
0.232599063975478 1
0.557156322412188 1
0.757999342775971 1
0.520126300705094 1
-0.123361778118613 0
0.246686530180809 1
1.28507246377197 0
0.332732831778103 1
0.402354202919568 1
0.404558154292584 1
0.962871666930395 1
0.210918762682348 1
0.965739071822496 1
0.797454947420268 1
0.00692437501343302 1
0.253505292243434 1
0.109197550564117 1
-0.00173027226230602 1
0.567865033161784 1
0.0117016300740664 1
0.795120025886763 1
0.185835680860101 1
0.153450754022842 1
0.610029867435898 1
0.720655062933159 1
0.239141835569063 1
0.957589012149367 1
0.128009810441025 1
0.222608248818321 1
0.760022662597377 1
0.432775107277784 1
0.107584290240844 1
0.516924472255141 1
0.779194922744624 1
1.11727866107808 0
0.76562755875593 1
0.822846480035537 1
0.6322472967139 1
-0.109410622468221 0
0.856634688971269 1
0.920703499140854 1
0.39668376979942 1
0.133826736957991 1
0.45119249509508 1
0.158243968203327 1
0.760296038760992 1
0.302357083224556 1
0.656642620337157 1
0.842177946171232 1
0.604828642635609 1
0.878304757771394 1
0.0869791253435047 1
0.538208994021791 1
-0.110098437834243 1
0.219888895430882 1
0.602901759997356 1
-0.12084150204255 0
0.777937787591052 1
0.611529294215147 1
0.617057120518273 1
0.252046208890602 1
-0.166654444457038 0
0.456253797626385 1
-0.100403091561713 0
0.671643066538349 1
1.38721168317918 0
0.620332099972507 1
-0.301219375390009 0
0.308948214478556 1
0.170726382062502 1
0.510539272029465 1
0.835894388691095 1
0.613916100208658 1
-0.0372691085464621 1
0.485700380862448 1
0.75694889124462 1
0.198888424764779 1
0.49753647630204 1
0.656614608379555 1
0.813067728759553 1
-0.0344262509745502 1
0.477199209109423 1
0.80722369714283 1
0.405627200511677 1
0.652113500671151 1
0.88109606187881 0
0.663289478575091 1
0.694222171436314 1
0.296935400602517 1
0.565191806035157 1
0.458616768963162 1
0.402104523777468 1
0.626087463306092 1
0.617618598599787 1
0.799628064278004 1
0.711990618548257 1
0.541187853695983 1
0.450582484770841 1
0.39224886354028 1
1.17255551379455 1
0.793704540263722 1
0.495363766962266 1
-0.13722883556375 0
0.867584438026688 1
0.339353674985749 1
0.659320737244345 1
0.749958644766786 1
0.526439104551632 1
1.0455596994503 1
0.315154141407757 1
0.305992146097712 1
0.36271689895092 1
1.13528410709846 0
0.606329020326689 1
0.610904265726036 1
0.491143003180872 1
0.509175864179318 1
0.159823448343117 1
0.185275466735931 1
0.579639962524593 1
0.979235189929131 1
0.00689688531721324 0
0.29753315482705 1
0.56327731735623 1
1.0843353769115 0
0.13168731835041 1
0.082000335306863 1
0.517455683455653 1
0.251639043992017 1
0.509224097227463 1
0.451489831190884 1
1.00095919641613 1
0.550592641681459 1
0.230251807298322 1
0.485711676415899 1
0.293750475691687 1
-0.0863440693184127 0
0.14759941597444 1
0.441040828729271 1
0.418981231982113 1
0.30322086309027 1
1.20410397483856 0
0.352620588874455 1
1.06339525587138 1
0.265248712169434 1
0.559058058347679 1
1.03937829542228 1
0.955994196835546 1
0.668718422763638 1
0.768288616461664 1
0.621775165117373 1
0.571869176629994 1
0.424373754408153 1
0.082002206931112 1
-0.00465505157997619 1
0.705808299598961 1
0.840505859192656 1
0.68052184030758 1
0.163809805795515 1
-0.0946521403397811 1
0.573428873352063 1
0.328069488429416 1
0.723991032273069 1
0.914770610682968 1
0.412284025433382 1
0.309470054356153 1
0.140659224360559 1
0.783502356578546 1
0.163880930674544 1
0.522498400303432 1
0.323318338722427 1
0.32814703130451 1
0.82139054892712 1
0.513276253946009 1
0.682812378602942 1
-0.0886350376554177 0
0.464248475716856 1
0.613968146169822 1
-0.49250375239388 0
0.574139034032087 1
0.0259704310689019 1
0.409686758305347 1
0.251400598177227 1
0.335860311818182 1
0.396425318160169 1
0.89601489122778 1
0.240884831555442 1
0.908706570142867 1
0.87072642365638 1
-0.0729806741342815 0
0.477549779742359 1
0.831372384692983 1
0.638752632060457 1
0.843005903898276 1
0.253519183486618 1
0.752545121013098 1
0.526059426176077 1
-0.0291909892880033 1
0.814678802886796 1
0.487920173859205 1
1.05401019488348 1
-0.0273572174526811 1
0.529437346490894 1
0.741726963999037 1
0.817625604953989 1
0.0988459340469616 1
-0.0280475234519175 1
0.610175302765346 1
0.515289020223815 1
0.597039822425259 1
0.193613819876964 1
1.31385544918818 0
0.517080552375601 1
0.587220438567159 1
0.76985717200038 1
0.0895786548908788 1
0.822359893670211 1
-0.176580978443018 0
0.355142215043917 1
0.249434613681215 1
0.200473210182527 1
0.594242233103285 1
0.592606806377353 1
-0.0100364621842169 1
0.446050103544752 1
0.194260390879499 1
0.918604849561376 1
0.0950634583574438 1
0.0537477109376897 1
0.867551804564094 1
0.498177511120522 1
1.06465606724791 1
0.25388376904096 1
0.182030066997314 1
0.691286616955272 1
0.970386535819263 1
0.135258069878263 1
1.11314777606645 1
0.614531596384673 1
0.825496419597117 1
0.747134335324541 1
0.324628042409971 1
0.739538813094915 1
0.248249385839061 1
-0.233087927585657 1
1.06895017628204 1
0.564103570147544 1
0.765831352842306 1
0.634197907196482 1
0.71400960184229 1
0.184544916175973 1
0.0044638935653627 1
0.800317380421677 1
0.126078078008042 1
0.74891126672686 1
0.459194067096651 1
0.531646980075711 1
-0.680692801567041 0
0.306538671123102 1
0.48383176294317 1
0.141426213119146 1
0.437924408614324 1
0.99351782603617 1
0.721437221966272 1
0.339842227949945 1
0.291261913387742 1
0.187869478832966 1
0.758659875914781 1
0.394460935478841 1
-0.0838542980689738 0
0.603536294749448 1
0.581585443272869 1
0.408063126572668 1
0.408857079368963 1
0.0242814243512902 1
0.180045105879103 1
0.266339841959304 1
1.12217328477572 0
0.810990215828518 1
1.00544870573262 0
0.476455713588786 1
0.990533185129427 1
0.518832798632932 1
-0.011734384866176 1
0.478420322410424 1
0.426646529490571 1
0.10337982527814 1
1.03035136659821 0
0.863245244897348 1
0.204408227985952 1
-0.0415714445801821 1
0.411396322978972 1
0.662339293257503 1
0.350919862911352 1
0.599247824806595 1
0.412745580523424 1
0.345378789899518 1
0.79414620512521 1
0.677020187569372 1
0.670701368824728 1
0.0906876140156583 1
0.418353173832014 1
0.762635751889604 1
0.557294730009199 1
0.330975791992331 1
0.934714438601186 1
0.882222012592678 1
0.381996466077759 1
0.644592029042032 1
0.424118477942123 1
0.748586590568647 1
0.116441739027615 1
0.540920012972563 1
0.60846252453801 1
0.220316437013229 1
0.977549044038752 0
0.332882423939108 1
1.03643038189015 1
0.28299734458259 1
-0.519317968244769 0
0.442714375151521 1
0.440053139692473 1
0.931346728194156 1
-0.0647908743804332 0
0.300316114735284 1
0.289719368731409 1
0.650859258582628 1
0.330799629966157 1
0.111176604291149 1
0.744988826916136 1
0.314277153556389 1
0.885517479037546 1
0.424919765170344 1
0.17606953645711 1
0.650531659577957 1
0.655424793249939 1
0.624275845115121 1
0.44771003517161 1
0.930189385241468 1
0.451550313082898 1
0.179770279722428 1
0.209281831042469 1
0.758458088676968 1
0.407468059924637 1
0.329922540903634 1
0.121198783489797 1
-0.272916223497183 0
0.895769120764552 1
0.57693083437533 1
0.936570084932728 1
0.491851794727529 1
0.795955076277249 1
-0.303430663785877 1
0.917531530279322 1
0.59656995592243 1
0.511918359779227 1
0.753497922904089 1
0.75868574257358 1
0.715746568846 1
1.07598059504932 1
0.394027036076991 1
0.794949193571113 1
0.663474301646521 1
0.281180081084238 1
1.2932297250294 0
0.335247156324668 1
0.281324294229654 1
0.277848419647181 1
0.657798189715703 1
0.17132386410089 1
0.652977089775525 1
0.510975166675055 1
0.46161408333542 1
0.733289183534282 1
0.748864074939487 1
0.827945403104475 1
0.601310211897228 1
0.603918325270991 1
0.425509783087434 1
0.306806390309846 1
1.14421787168201 1
0.252181663734303 1
0.707969835060895 1
0.331718993112333 1
0.486341436630913 1
0.509010297595299 1
0.545830718737441 1
0.482000661222428 1
0.927132822881886 1
0.213677165714038 1
1.02591365830934 1
0.719922414127905 1
0.66324048339499 1
0.566820725580606 1
0.459601706275806 1
0.47195183209824 1
1.0302897654874 1
0.399497826165453 1
0.475732080532121 1
0.725067109134674 1
0.680484175567159 1
0.664673976196227 1
0.646863172133805 1
0.584824095871784 1
0.437957798950466 1
0.336824110447851 1
0.48886191560494 1
0.726561352515284 1
0.184139623100073 1
0.337912178761921 1
0.977151646630876 1
1.10330035648304 0
1.07514962640067 1
0.268909482582131 1
0.74743624094317 1
0.415630937591517 1
1.00338651640529 1
0.833033534623987 1
0.065113845246254 1
0.845080429940677 1
-0.0541095297270698 1
0.771138406275671 1
0.367781538877946 1
0.921637877393094 1
0.707475815259388 1
0.197641195631189 1
0.471696698858534 1
0.25662603336687 1
0.15725967329146 1
0.610473998086206 1
0.304723235640146 1
0.803882696923973 1
0.781590769611116 1
1.19199194962401 0
0.362263566989811 1
0.112065107223524 1
0.576529844725627 1
0.55170784306615 1
0.413517621474641 1
0.54641199457968 1
-0.104329057261846 1
0.656828646353424 1
0.167125929850091 1
0.746674545787688 1
0.241618019903805 1
0.834123469585578 1
0.395270799957837 1
0.469256886278455 1
0.206122708672539 1
0.597330816369485 1
0.657567493443305 1
0.850917292632509 1
0.865622260707727 1
0.506081373071364 1
0.618651216742253 1
1.26493388052673 0
0.674858379652004 1
0.21847163582099 1
0.909035150994406 1
0.407142725264887 1
0.866656575907792 1
0.691931917987885 1
0.329603680301109 1
0.659799311847605 1
0.304280140654475 1
0.467408888556919 1
-0.00642984963107177 1
0.434590276971595 1
0.373412591465488 1
0.22374226920538 1
0.462735657805526 1
0.864800606411238 1
0.980008561983894 1
-0.169795889061009 0
0.383242212540232 1
0.29756938682266 1
-0.0757441534412201 1
0.630794139950133 1
0.354235972578762 1
0.131876355445526 1
0.280634319090051 1
0.0760433228651666 1
0.0328434093248147 1
0.683056045200224 1
0.356649908321704 1
0.579164180022331 1
0.847372777115836 1
-0.178802179289314 1
0.121604272128129 1
1.02877908360866 1
0.102922380838398 1
0.365222763301369 1
0.482948961220613 1
0.118293625183286 1
-0.288073245030244 0
0.37026986859327 1
0.751061736219949 1
0.0792903784153416 0
-0.146878296264257 0
0.348384853558385 1
0.616188468769582 1
0.553153981765828 1
0.363594958122071 1
1.14995244261661 1
0.597834594753075 1
0.633710721293612 1
0.616021033771712 1
0.584688713989239 1
0.770104331940109 1
0.837044312630501 1
0.269200628257073 1
0.490238186302541 1
0.448336408362917 1
0.778177326705751 1
0.746398585026499 1
0.617636845809178 1
0.0123208468078138 1
0.570311832372495 1
0.55370510587686 1
0.759492084571803 1
0.21010031375949 1
0.797222605594332 1
0.795369546228807 1
0.607529106500902 1
0.535363731303153 1
0.0833224378233953 1
1.27097511732521 0
0.0440999880122908 1
0.489501292118367 1
-0.0303381640263069 1
0.221630039594108 1
0.18710171875119 1
0.689030352334223 1
0.711397492951102 1
0.552456049766234 1
0.0224252822877552 1
0.931529317346645 1
0.35094194327639 1
1.32376068801723 1
0.592786253234906 1
0.455195683249701 1
0.544412382926374 1
0.703998482223745 1
0.228709242396357 1
0.189601977257165 1
1.15590091286443 0
0.547090798315552 1
0.131749195284554 1
0.954422324685376 1
0.378495695288393 1
0.285721314714169 1
0.184047615658625 1
0.564412630429782 1
-0.425976140401569 0
0.539098122820999 1
0.220578119981672 1
0.223261124244655 1
0.241732017003288 1
0.426865488948692 1
-0.0278226171698438 1
0.963276424957631 1
0.314454484047125 1
1.12633835314826 0
0.801981663631304 1
-0.0518393781502594 1
0.766172848846641 1
0.0402535865565606 0
0.795238421243435 1
0.496419209598266 1
0.505823102003503 1
0.90738452843875 1
0.459805185526118 1
-0.245447914500695 0
0.486235869449139 1
0.586675978651506 1
0.680099409467485 1
0.230113563592542 1
0.442874477439235 1
0.310392723270157 1
0.430531145297282 1
0.400427894141387 1
0.677715266929668 1
0.317348768806299 1
0.637044424970103 1
0.663854632781808 1
0.377919881356385 1
0.522975989679104 1
-0.00512080478707311 1
0.323087661442395 1
0.434552759238357 1
0.607039205393883 1
0.295776029920326 1
0.142888998726059 1
0.429884102053464 1
-0.0504316741491047 1
0.507697808390993 1
0.54490781179201 1
0.149929995287324 1
0.246217188653954 1
0.673618940095994 1
0.250710133785552 1
0.125513451388097 1
0.557662121199763 1
0.696878512509587 1
0.382288537730498 1
0.221743953353659 1
0.618377362530954 1
0.507096088288583 1
0.833631099689731 1
0.561024366062396 1
0.490043087289928 1
0.470537439961901 1
0.455534597092045 1
0.207707998519278 1
0.457290649817415 1
0.380128188105383 1
0.792880202116463 1
0.609186549475004 1
0.974988307622124 1
0.0615106762768989 1
0.477020559572471 1
-0.272412754190466 0
0.700193087485692 1
0.305035277785755 1
0.769837881017656 1
1.14788423362764 0
1.17203126517026 1
0.748962287944662 1
0.366195350854168 1
1.17651534895044 1
0.310994750919441 1
0.335913385010374 1
0.621261739821799 1
0.62184525176004 1
0.39662512908724 1
0.366019814240135 1
0.666893780625612 1
0.246578029603198 1
0.586007719131496 1
0.724639155365504 1
1.06225171713526 0
0.336770539747199 1
0.163809941451431 1
0.887201148712486 1
0.213718418726682 1
0.216599447775005 1
0.460136794315171 1
0.454454398950691 1
-0.0305122164291068 1
0.871775655833908 1
0.24615700894338 1
0.855924993531259 1
0.131749566029786 1
0.30741569903178 1
0.718398987227379 1
0.888743589205272 1
0.668714862732422 1
1.28781230602012 0
0.75506056690804 1
0.426227848845685 1
0.25022332352614 1
0.120221366054203 1
0.520921867576858 1
0.557484093381026 1
-0.0910009613838593 1
0.218793593604515 1
0.227396626894132 1
0.428761257454302 1
0.510131091813647 1
0.124815810502684 1
0.672700437574342 1
0.482396248949453 1
-0.139037160019793 1
0.791813750001353 1
0.259077729332261 1
-0.067593974868861 1
0.169387676105283 1
1.07885216762242 0
0.507652692214282 1
0.828274857629553 1
0.0187958065797192 1
0.0595181798651046 1
0.389386404808318 1
1.46349643838698 0
0.422921680818806 1
0.239731140109063 1
0.990934504241537 1
0.373246855930312 1
0.557762298959798 1
0.754798708997086 1
0.273103177428463 1
0.907538057532738 1
0.776198576159592 1
0.485574300272894 1
0.269412002805372 1
0.205516570585789 1
0.357992810382678 1
0.622920074434451 1
0.0548977368305495 1
0.4042591591963 1
1.07140432139783 0
0.375270604394199 1
0.70273235582854 1
0.494774249531191 1
-0.0929692067206201 1
0.00934601067999513 1
0.792908779700148 1
0.599159186346046 1
0.637892971065451 1
1.01251642285269 1
0.299789691081076 1
0.778711962869177 1
0.504515485902253 1
0.522440221234047 1
0.800725853137884 1
0.942957253810178 1
0.560754650382912 1
0.382092601750468 1
0.389164426526632 1
1.08152660304395 1
1.45474612492392 0
1.53385539692299 1
0.554341403994826 1
0.369627546949579 1
0.356920765705035 1
0.929796422827226 1
0.823407048573252 1
0.326168643471382 1
1.16599441512806 0
0.260823102875556 1
0.317072974631688 1
0.736270523032527 1
0.265590903301729 1
-0.244467379560046 0
0.54146535522939 1
0.658041235243898 1
0.969940559589441 1
0.194215103562696 1
0.973971882951294 1
1.02973350372823 0
0.740672379790759 1
-0.234687439009689 0
0.556989182166026 1
0.369460568235654 1
1.11591748198734 0
0.047637787068419 1
-0.167280252572831 0
0.311377768309447 1
0.519936623108795 1
0.421871171519709 1
0.0852688777196711 1
0.114265911672252 1
0.255334486547416 1
0.600339082612432 1
0.0234275683723009 1
0.603108145093251 1
0.492507133248961 1
0.30427663801896 1
0.965059187996363 1
0.678573134788005 1
0.587897558679617 1
0.840007248620227 1
1.05372484934509 0
0.93954852291539 1
0.366185881958975 1
0.630265727792552 1
0.644381043790141 1
0.445054971080378 1
0.254689418562805 1
0.655344380779703 1
0.255481992671871 1
0.330225434386688 1
0.857913425873207 1
0.13330222360956 1
0.166204118338527 1
0.017479950111756 1
1.26753010268762 0
0.428651104940687 1
0.446461052910684 1
-0.123045245054788 1
0.632492321868842 1
0.558445226198864 1
0.743540680577738 1
0.645250606212879 1
-0.0500620005319692 1
0.685074321000232 1
-0.0706078112725265 1
0.793895243265245 1
0.989259743269245 1
0.727871266513975 1
0.796815343453999 1
0.354255842566393 1
0.157922948786572 1
0.317817724962403 1
0.378169786997219 1
1.086139072369 1
0.617466283425995 1
0.264939126205284 1
0.87712993127538 1
0.168564680150204 1
-0.146226581298236 1
0.730714665702076 1
0.82012031868566 1
0.829398035727744 1
0.78608250458742 1
0.638978850426928 1
0.584398170899786 1
0.465079471310295 1
0.155725943046102 1
0.592919326287272 1
0.0327136585694338 0
0.0798405710877534 1
0.42105609370932 1
0.624278028883088 1
0.340094437462883 1
0.624524387353344 1
0.650595278806674 1
0.505271158204329 1
0.863912486962931 1
0.717960832055753 1
0.841740165787799 1
0.717712102717295 1
0.649222262931707 1
0.632051472407786 1
0.297251228839467 1
0.270846062543127 1
0.415672078404959 1
0.285655249170451 1
1.20807373277371 1
0.127452243888083 1
0.722923323079288 1
0.661075648539338 1
-0.141999420019745 1
0.975996529980845 1
0.572432652494735 1
0.183923862277249 1
0.308907643346892 1
0.493849000598466 1
0.684669650906577 1
0.7013758564144 1
1.04271680362757 1
-0.119925563765286 1
0.402783169215031 1
0.347045291343558 1
0.542380694219979 1
0.284523705992867 1
-0.45759345136371 0
0.231381383121117 1
0.443764646644753 1
0.602652916578564 1
0.145237306700799 1
0.401414388576915 1
0.482529171287581 1
0.25806938370498 1
0.587536732529943 1
0.192143982537661 1
-0.0293172386812428 1
0.559218127963494 1
0.573596318468013 1
0.529261769528297 1
0.464472260614426 1
0.552747605144896 1
0.968315473080897 1
0.352008246277069 1
0.281800639590224 1
0.187921939741069 1
0.32845954113182 1
1.01962114318668 1
-0.133218314373784 1
0.357042008109928 1
0.449102776405032 1
0.497235758175669 1
0.130836156727536 1
0.336537982546868 1
0.312051176958651 1
0.716968585090076 1
0.588962994295399 1
0.11483287252657 1
0.377803086674919 1
0.0473191059757146 1
-0.0980474411596618 1
0.637281451115768 1
0.0357781509541667 1
0.310442109481829 1
0.398897440349736 1
0.667030399438665 1
0.673393128823328 1
0.482131346306629 1
0.539050784418118 1
0.943394967648037 1
0.438572053818189 1
0.181961149293065 1
0.158377444263235 1
0.372598389589883 1
0.586688170253544 1
0.699079427956999 1
0.77174748373729 1
0.392045003894741 1
0.536789521509349 1
0.482753556737212 1
0.58560175604995 1
0.968781467142055 0
0.901195101665675 1
0.2399321137401 1
0.752460564262807 1
0.903187397255647 1
1.28504928333155 0
0.329830286052132 1
-0.102641158032235 1
0.402333201136792 1
0.636047501806131 1
0.589250086210887 1
0.579921513450047 1
0.343220645441032 1
0.816414401279647 1
0.394699871168815 1
0.565859791938053 1
0.72332496135668 1
0.816519702676283 1
0.355381722940572 1
0.995355082774911 1
0.142251781950012 1
0.630531625914475 1
0.78988111714719 1
0.694827399688703 1
0.680580348508908 1
0.297776799749908 1
-0.00585760013235236 0
0.550391481658195 1
0.836509737673681 1
-0.12767904106189 1
-0.346730563554384 0
0.520580556734443 1
1.37828731685328 1
0.406849229357867 1
0.762420566302284 1
1.16652427870242 0
0.565057531903407 1
0.502948821287114 1
1.00595684582535 1
0.369487464351256 1
0.478878754105492 1
0.606219344080641 1
-0.100497239199254 1
0.864373628319504 1
0.594735167821092 1
0.366073704886646 1
0.518686468814817 1
0.694722942584191 1
0.485772834045699 1
0.969827303570109 1
0.603604532570229 1
0.878311410243486 1
1.0447646733975 0
0.698466284735419 1
0.283750631614437 1
0.368365019295675 1
0.771084222696882 1
0.525951648817917 1
0.621366969408568 1
0.0623968055942757 1
-0.31577083514385 0
0.493157986366095 1
1.00848584578912 1
0.168197694352252 1
0.932889291771555 1
0.741272207088086 1
0.41586897272263 1
0.138314181622948 1
1.05229925280863 1
0.397739103584013 1
0.690018550490986 1
0.649403254795434 1
0.376630195287307 1
0.804172189712028 1
0.707691095246272 1
0.579239133647321 1
0.333835635876878 1
0.606599634601607 1
0.603372425395605 1
0.94390275519488 1
0.768168044909039 1
1.00748141233969 1
0.4821197452147 1
-0.252972616954875 1
1.03148908009821 1
0.544593116765434 1
-0.210332036987279 0
0.524277544879919 1
0.555556231578296 1
0.85142162468167 1
0.369160513208994 1
0.546695897857117 1
0.252266635516982 1
0.665200180030301 1
-0.288210788259686 1
0.702647106460044 1
0.0285827001707674 1
0.38745645325222 1
0.691846571358587 1
0.591720667829091 1
0.389944382602456 1
0.856301798366309 1
0.707934999616418 1
0.018224703764447 1
0.646684648249206 1
0.905274871510975 1
0.539691779603307 1
0.631354864424661 1
1.17486425349128 1
0.503792406006926 1
0.256623868299165 1
0.180964445936618 1
0.542494397242588 1
0.394013559402407 1
0.44187872125652 1
0.28209710250155 1
0.472550053534014 1
0.440517767914176 1
1.00559983602749 1
0.709788290068384 1
-0.179838957451601 0
-0.0289036556810516 0
0.397681186843474 1
0.755522719054201 1
0.564405910004294 1
0.667446150896743 1
0.387879652256963 1
-0.061363146203594 1
0.365894368551519 1
0.173232112720359 1
0.29975533869859 1
0.642699539758385 1
0.810190773176345 1
0.768691933885425 1
0.383807728191096 1
0.503170399366007 1
-0.10539878484449 0
0.353561623613464 1
0.466189585100683 1
0.0467250043457736 1
1.06256104613913 0
0.283391369196298 1
0.342036632254996 1
0.400620898230265 1
0.615623669989888 1
0.567570862910136 1
0.832532587874408 1
0.971375443748286 1
0.357376815080927 1
0.84634489306038 1
0.41486991318199 1
0.884230640237593 1
0.439525629114172 1
0.0709391057179459 1
0.207914009533468 1
0.667283211122745 1
0.564435406523798 1
0.122751633643649 1
0.572857458976668 1
1.03283390926303 1
0.61062817526882 1
0.633112077578991 1
-0.0611996231885111 0
1.04847103892989 1
0.0942905002462453 1
0.362269901002829 1
0.457685753648552 1
0.333818616719051 1
0.531972311487595 1
0.387662484964467 1
0.592084250668627 1
0.135883887651928 1
1.04375851237471 1
-0.0503728665443976 1
0.567307048427841 1
0.490755782403781 1
-0.284458539452779 1
0.580022168830694 1
0.189779393264469 1
0.685480802353264 1
0.516928201447276 1
0.400797404104323 1
0.855594500931194 1
0.664864225298957 1
0.819091543617012 1
0.536110863468511 1
0.815561534213044 1
0.554999506730294 1
0.64336617833139 1
0.327003966172486 1
0.47873660548042 1
0.564642438779495 1
0.813819275896444 1
0.701695063428945 1
0.484378109962008 1
0.906453593507032 1
0.422998905926385 1
0.826491502612066 1
0.697741130033574 1
0.740956098196023 1
0.471320999715026 1
0.628810485143031 1
-0.2614007810123 1
0.866872281482483 1
0.305409834848147 1
0.830509834845076 1
0.502058000176873 1
0.251515975569092 1
0.0507781281259575 1
0.516116182841503 1
0.355563945171241 1
1.39803173352227 1
0.624894008543492 1
0.973582630830227 1
0.643198531061218 1
0.673545219850637 1
0.922388330006637 1
0.431796463744162 1
0.472063590318575 1
0.765143489724339 1
0.252358101499004 1
0.368526374480827 1
0.743718189884678 1
0.555858155679527 1
1.12748754547167 1
-0.295141807560961 0
0.136690110220082 1
0.40419291145445 1
0.420251035507316 1
0.602790399332661 1
0.859276611734043 1
0.244444097633342 1
0.138956808238349 1
0.421909059513187 1
0.549059479318628 1
0.222339235707398 1
0.178767900153545 1
-0.0750339702105381 0
0.647467251651987 1
0.387831763850262 1
1.34817509705933 0
0.970519271252411 0
0.449763044296151 1
0.88768217848963 1
0.0290182034066103 1
-0.039081738022374 1
0.523736688010411 1
0.244448673901556 1
0.848991689163513 1
0.368779445115632 1
0.666536102924711 1
0.780099308716057 1
0.796104334293335 1
0.065405140946612 0
-0.0269018951348121 1
0.167330890797863 1
0.756250085039961 1
1.02222230769239 1
-0.289541511105146 1
0.0439069859532694 1
0.822177445254709 1
0.675797070341323 1
0.779500450796743 1
0.56784012250138 1
0.41221906620353 1
0.45888704156272 1
0.30239542463875 1
0.557947040419923 1
0.559892349836774 1
1.3588073810505 0
0.536128455141097 1
1.12650542457755 0
0.952159288953789 1
0.558088811900792 1
0.0695686438359821 1
0.487025806049954 1
-0.0869754735009998 1
0.426577409335257 1
0.471880367311289 1
0.833652567031123 1
0.199790599653031 1
-0.129622894535361 0
0.53534794495573 1
0.307169466266236 1
0.150402311591787 1
0.361880067149022 1
0.53505970175672 1
0.613750738224858 1
-0.0476614548145616 0
0.41434644976606 1
0.90854349544531 1
0.257804708215911 1
0.807529270700722 1
0.397709170581516 1
0.89808219214741 1
0.866147901658493 1
0.346357015368041 1
0.536410789275462 1
0.201318837732325 1
0.751696858501826 1
0.846084418115384 1
0.622854251807001 1
1.07749467848259 0
0.313671011221579 1
0.198172817103988 1
0.300190310300761 1
0.342408427074561 1
0.677591057387974 1
1.02314929321505 1
1.00427455732521 1
1.1131955226314 0
0.538527403700139 1
0.637729248498554 1
0.970725965407539 1
0.532992865874532 1
0.884848348445939 1
1.0702156756709 1
0.781782438204762 1
0.869780070141995 1
0.734890595285507 1
0.156036714033236 1
-0.026857738837909 1
0.908812021700576 1
0.364804053488697 1
0.229000805275807 1
0.837213568098473 1
1.02083535124308 1
0.769485384487197 1
0.106060201434991 1
0.756899574951621 1
0.218672642157321 1
0.900585890363014 1
1.09078264927091 1
0.527319387341473 1
0.942887997225648 1
0.54530016335189 1
0.427978180119034 1
0.109414135928147 1
0.605696225491113 1
0.740469773806496 1
0.940916087688193 0
0.954699795638951 1
0.0708189086897043 1
-0.0557225234492945 1
0.415894382077956 1
0.717465406089582 1
0.60502900048873 1
0.91514592487677 1
0.688025254950584 1
0.414711113895046 1
0.448413837517172 1
0.021098797738662 1
0.209117001021091 1
0.494915132144806 1
0.853074723306524 1
0.609595855721468 1
0.640156872387155 1
0.817793071063055 1
-0.00409123267448624 1
0.630580692313978 1
0.328142838040982 1
0.371237280397278 1
0.404638946067595 1
-0.13688679478233 1
0.987925783433309 1
0.654330692064085 1
0.045471029323864 1
0.811880994568012 1
0.473636595808429 1
0.553293860130711 1
0.888564160691837 1
1.31117610057007 0
0.790037680374097 1
-0.450137138024792 0
0.381562486697217 1
0.495283882895521 1
-0.143512284351838 1
0.794327324822032 1
0.966072299504795 1
0.411937877913742 1
0.359872463970296 1
0.336896700479818 1
0.1308883287537 1
0.4693567014587 1
0.111665328578513 1
0.859735916447173 1
0.226732001786065 1
0.846746785614545 1
0.346303378467384 1
0.947938551533835 1
1.03562927462101 1
1.43134932733824 0
0.491017424795576 1
0.142665879590477 1
1.61614225260137 0
0.613126241730051 1
0.773248045825287 1
0.52822691180033 1
0.453286119294166 1
-0.0367073917688226 1
0.0688617388044991 1
0.542415282162035 1
-0.170295614612091 1
0.521494588137008 1
0.932928586001982 1
0.442723285259196 1
0.44553625754708 1
0.61903386173447 1
0.413038123487152 1
0.17356430119843 1
0.440807266484943 1
0.064078400609516 1
0.258969843672402 1
0.730821538006397 1
0.790197015827983 1
0.451591644891966 1
0.428741808122738 1
0.387110294760242 1
0.279819013301239 1
0.468441746277984 1
0.33230758749077 1
0.255441467267873 1
0.326445664984024 1
-0.0238328147782659 1
0.594614191268442 1
0.720614734717984 1
0.574817342295379 1
0.266916275124493 1
0.475390017957968 1
0.0508271158001824 1
-0.14343320548837 0
0.203471471584823 1
0.478574537273149 1
0.582013217225488 1
0.216617781316738 1
-0.229261724340901 0
0.957451894423999 0
0.253178333764114 1
0.713471465469916 1
0.944424543092056 1
0.543609197125613 1
0.74541894179992 1
0.382669250574011 1
0.323300254821237 1
1.03431477395581 0
0.968485559764727 1
0.00696211926978518 1
0.801448154546885 1
0.661863968152968 1
1.02036757801473 0
0.418060928302981 1
1.0066040866588 1
0.0241486719248013 1
0.781739576654268 1
-0.115558553226614 0
0.131524381670349 1
0.445560410959468 1
0.210987028017708 1
1.0155669932888 1
0.697603177028282 1
0.689614753922509 1
0.183855372592037 1
0.397296088334259 1
0.365183793622417 1
0.571820987679297 1
0.0664303654918369 1
0.408005385875481 1
0.572372941676164 1
0.0615974810119695 1
0.0075085213283568 0
0.227093739646679 1
0.611097648518678 1
0.74632121585259 1
0.344800295388985 1
0.430254163604988 1
0.762286502347286 1
0.522859783731094 1
0.288166869612358 1
0.508615336531283 1
0.162868670414916 1
0.435862133860807 1
0.423556567238333 1
-0.409843673470043 0
-0.0365020517050887 1
0.763791820260845 1
1.00619440850351 1
1.16907107880092 0
0.382598311404636 1
0.489819021854167 1
0.49033382250819 1
0.132048325383827 1
0.370532189676663 1
0.765714338869535 1
0.821753962427476 1
0.425040625488305 1
1.10769243314188 0
0.47724116791163 1
0.74342936546498 1
0.0747483650469594 1
0.0196056740920847 0
0.432535661815371 1
0.742105515943648 1
0.546012426873465 1
0.575816665586399 1
0.79858361429015 1
0.505346784329075 1
0.186236575189265 1
0.798516221702933 1
0.226374124568842 1
0.591616693263941 1
0.336432652128708 1
0.82396361525389 1
0.689859743776661 1
0.676188806712548 1
0.779902355370775 1
0.556359704073517 1
0.420457902164013 1
0.659049904478767 1
0.698511051982326 1
0.611317347610143 1
0.133289131533489 1
0.390065211474885 1
0.391743644515242 1
0.717648715165562 1
0.517795613268834 1
0.566295984807172 1
1.39131960716416 0
0.920420349329162 1
0.581054501275436 1
0.637156748220093 1
0.361409170931384 1
0.34449246891137 1
0.924350683695926 1
0.451380811073403 1
0.539482975935901 1
0.225601468840531 1
0.497633136574685 1
0.346238875070084 1
0.772386166194837 1
0.437819766269666 1
0.638487754834192 1
0.818280358904066 1
0.715834345169793 1
0.45451924152773 1
0.695312339633263 1
0.157044253004758 1
0.646400900865745 1
0.568563794109405 1
0.418829355014502 1
-0.0584899171495162 0
0.393136745325054 1
0.280774561312074 1
0.772252249154906 1
0.892531591691668 1
-0.0656981711847261 1
0.362512600449126 1
0.24392038595861 1
-0.239403682701672 0
0.213556565309964 1
0.657892171618664 1
0.309526903048263 1
0.247184731162832 1
1.02361245703348 1
0.0527747441040385 1
0.202435082740181 1
0.132465012403831 1
0.680515316934509 1
0.756447673847754 1
0.337667076645279 1
0.474592801292737 1
0.331819156162041 1
1.58505793555302 0
1.30186674331795 1
0.0672801107305379 1
0.547109098157933 1
0.161329520189917 1
0.948358324577621 1
1.19240796175043 0
0.744660621228529 1
-0.0515098687644469 1
0.726171476440861 1
0.482801108681627 1
0.234511451307896 1
0.483559246865225 1
0.56656740958372 1
-0.22118563548044 0
0.5456664840365 1
1.31842159835702 0
0.298217995093951 1
0.953008695252469 1
1.30539970184011 0
0.26760709775637 1
0.294984974840237 1
1.20323317120055 1
0.852698563219019 1
0.13824242497933 1
0.410163372865194 1
0.958813589237165 1
-0.0522498954599252 0
0.546623436399997 1
0.216096047713858 1
0.485755027900216 1
0.218015380321729 1
0.390596172595671 1
0.308887197226571 1
1.18609539684579 0
0.348736881281049 1
0.657644673743727 1
0.927948497971534 1
0.233410364876808 1
0.215813864029991 1
1.09627820518655 0
0.464096325226676 1
0.276569049953451 1
0.720371797276276 1
0.600145857986965 1
-0.0115418758418005 1
0.22523423349043 1
0.538923383904194 1
0.738274439135098 1
0.482016175209428 1
0.457744645850475 1
0.230216736360599 1
0.652977245939273 1
0.808077278088239 1
0.470396003116932 1
0.363096592273526 1
0.279046360802556 1
1.45772843591334 0
0.802833343702638 1
0.626396209437697 1
0.826567278747297 1
0.715532970046461 1
0.503928515249716 1
0.440862577822266 1
0.43474637263108 1
0.718639939278987 1
0.887913920928496 1
0.457525736944659 1
0.361698398551244 1
0.734035582134347 1
0.71003211987818 1
0.486324566634886 1
0.538716843497446 1
0.543775483725413 1
1.39798017396705 0
0.926016049656313 1
0.317802314852443 1
0.915623525591398 1
0.549771822240224 1
0.909851913063243 1
0.58488145061337 1
0.0448248808908422 1
0.44687491319072 1
0.0712023724221244 0
0.326745063423643 1
-0.030989600702938 0
0.179751918895018 1
0.0593350043506686 1
0.372765125721191 1
0.340635903353714 1
0.474313954017261 1
0.549561421209398 1
0.748342432710548 1
0.614613386131884 1
1.24320457472705 0
0.304774444359327 1
0.908201262610111 1
0.463996134603879 1
0.270166743423218 1
0.597349843835196 1
0.468825147256247 1
-0.182607090647594 1
0.480681487419963 1
0.499880457693218 1
0.000675750572083175 1
1.11685489327798 0
0.882773905313074 1
0.668718099895079 1
0.35273078404934 1
0.334001498625819 1
0.54174443834112 1
1.10698992465249 1
0.4518341941881 1
0.344339097536515 1
0.741388125799209 1
0.982797462268766 0
0.262289860006184 1
0.564135624625148 1
1.35579217133 1
0.0149962483777472 0
0.936820653171775 1
0.369291632905146 1
0.393877191117482 1
0.413141984946492 1
0.234146857542832 1
0.327542781857008 1
0.203116852024621 1
0.314402747390186 1
0.304348946121548 1
0.407299231968771 1
0.963249638322667 1
0.137594220403438 1
0.853658808684103 1
0.165952787922038 1
0.972316986399158 1
0.604069881757125 1
0.924893741832108 1
0.755572036973859 1
0.907901482125808 1
0.122223451186919 1
-0.0581431330467852 1
0.536692023664085 1
0.682888874302494 1
0.420005364306853 1
0.855579679273194 1
-0.36424025009917 1
0.680709168919244 1
0.801799096801388 1
0.302114745380996 1
0.367135359323952 1
0.414297342304667 1
0.792689889149664 1
-0.0400300688217645 1
0.840794412107584 1
0.54779853015975 1
0.481723273112836 1
0.538027361293213 1
0.0194277798179116 1
0.50094693724004 1
0.579849194309057 1
0.787407798084069 1
0.225449990623414 1
0.386540223552633 1
0.272678276981508 1
0.37190985692306 1
0.608811351239282 1
-0.0555516528302863 1
-0.0133130853698212 1
-0.0422202516120339 0
0.877555378128362 1
0.304715364271073 1
0.681637069513699 1
0.669585657593365 1
0.546480429829878 1
1.07783489825288 1
0.311777308965047 1
0.497069346249905 1
0.40450654001909 1
1.05544522277602 1
0.27390006138265 1
0.568792418709941 1
0.151877025472263 1
0.777224259036764 1
0.8368579657311 1
0.607754520215169 1
0.908085322596725 1
0.726153581162859 1
0.317020239071149 1
1.11253389176946 0
-0.0867934835171363 0
0.468308503109483 1
0.777281104019433 1
0.717268476697412 1
0.13519047205502 1
0.851238003816962 1
0.717187796354498 1
0.150104015203572 1
0.970563343120513 1
0.326990913663873 1
-0.234364763379683 0
0.681702344568117 1
1.10875438887708 1
0.750436539612064 1
0.240079946690439 1
0.421894353230192 1
0.303402764929995 1
0.505571347390325 1
0.772469047553849 1
0.735615914348925 1
0.766097163357069 1
0.663660771989868 1
0.529820746639017 1
1.23555759283821 1
0.629374165786407 1
0.749535646232089 1
0.498331248930328 1
0.509028137854515 1
-0.246705484519077 0
1.40503533215194 0
0.683961047325802 1
0.411954255354829 1
0.0505515560975573 1
0.755705216981544 1
0.0742796922577616 1
0.8252641244825 1
0.506022832796082 1
0.270758024069037 1
0.634354411367822 1
0.553913214171238 1
0.637341055358304 1
0.534597072468135 1
0.811673943395203 1
0.392702925934725 1
0.411316848266662 1
0.03453036344283 1
0.114804542164874 1
1.11263485676216 1
0.836704475460131 1
1.12343147603093 0
0.353761748104618 1
0.435921542144273 1
0.381203552845414 1
0.773693477562998 1
0.60768407496817 1
0.8015457691133 1
0.20532114919587 1
0.769527728764213 1
0.249158603954265 1
0.526070343116797 1
0.516971768573783 1
0.815714044155257 1
0.771514589214313 1
0.277770854140309 1
0.956465070104023 1
0.706601826541012 1
0.451297130541509 1
0.480260568710348 1
0.00212060671652105 1
0.584353507341984 1
-0.156574303804155 0
0.23178999431369 1
0.764107660205399 1
0.465732151390604 1
0.235464523761271 1
0.0152299504038974 1
0.157389561936956 1
0.361099129120843 1
0.774929869343099 1
0.421093950470403 1
0.293104053635794 1
0.744750687481685 1
1.07022328685147 1
0.685704508862245 1
0.438784660518815 1
0.986287564637104 1
0.535663617204582 1
0.5271722949722 1
0.65066979310289 1
0.135810481127516 1
0.515547537207388 1
0.418411464115478 1
0.00354305478602826 1
1.0720002290157 1
0.525154128629373 1
0.631400030138013 1
-0.203501042919378 0
-0.0592666869103496 1
0.693707408762884 1
0.436596068182967 1
0.426364106449743 1
0.791345807148304 1
0.487275447295409 1
0.0386931659550757 1
1.0217716967729 1
0.952431807811118 1
0.421183328418807 1
0.120184638354406 1
0.748087903138712 1
0.397508859448567 1
0.590883260727345 1
0.536555472865279 1
0.435237395486752 1
0.109661778753984 1
-0.0210921742975108 1
-0.305679486994944 1
-0.135443193053033 1
0.673800929872356 1
0.145275351023622 1
0.303716816590121 1
0.229506010458162 1
1.35879055711635 0
0.550171042894593 1
0.160180724273534 1
0.625309485765134 1
0.640851411360071 1
0.30523956644321 1
0.200652113485373 1
0.566360727751692 1
0.394945351243833 1
0.687294281222121 1
0.953810526442003 1
0.377542809627144 1
0.615855768737595 1
0.625712316551973 1
0.908640858681405 1
0.559824895555561 1
0.204120083581696 1
1.04868288830944 0
0.373602042358523 1
0.145088929866329 1
0.245779947004985 1
0.692016779320715 1
0.847534270912378 1
0.026800291869778 0
0.88705065288952 1
0.392344014558083 1
0.436611849239528 1
0.656475875519219 1
0.19999258124143 1
0.914871772709996 1
-0.136260746576339 1
0.756366588359784 1
0.213620762855297 1
0.978447671971006 1
0.0197493126000646 1
0.438975372054625 1
0.351605199437675 1
0.510589297280142 1
0.618581616912858 1
0.39271773207698 1
0.943398965261483 1
1.05282727887738 0
0.07753964114693 1
0.477790143754648 1
-0.136726362856221 1
0.630536003782241 1
0.108149881134462 1
0.34779726622705 1
0.643203886194044 1
0.464136169725639 1
0.725224639294576 1
0.403145143418225 1
-0.012761387031164 1
0.971164916104822 1
0.722644636641725 1
-0.0181062713292609 0
0.565833391399656 1
0.783073425514729 1
0.467275515187328 1
0.866160987784885 1
-0.0142604595062445 0
0.204640807832724 1
0.566010484962079 1
0.544433155830946 1
1.13940310002668 0
0.714157750980728 1
0.755466084803605 1
0.643059420291361 1
0.673760237196906 1
0.672892291754622 1
0.522468647674279 1
0.224449214500686 1
0.512980827944757 1
1.14305257552715 0
0.410211223737054 1
0.283524856350222 1
0.0597942763124714 1
0.559212140971166 1
0.164037665501651 1
0.29134630787636 1
0.800977931577065 1
0.678119994773365 1
0.543417742886575 1
0.119326334769868 1
0.281024300097075 1
0.0490618924865041 1
0.537935009554846 1
0.767017922669645 1
0.388551089778184 1
0.396407984360881 1
1.02315313038485 0
0.0164927013045844 1
0.184290751853506 1
0.522572056000214 1
0.904700633885354 1
0.604120774196001 1
1.02628779217542 1
0.747287263175437 1
0.397537705193272 1
0.782499861829853 1
0.751354151323798 1
0.994109098837674 1
0.125846552075076 1
0.264490928820869 1
0.415506776228635 1
0.560962830348608 1
0.397445612466382 1
0.662546161036891 1
0.520551257056214 1
1.24758640179837 0
0.142204492081444 1
1.00738611424821 1
0.594218059737878 1
0.900293237070978 1
0.235623050858411 1
0.558994319772171 1
0.345596175054131 1
0.595426987830647 1
0.350651252297964 1
0.0815358064166155 1
0.13837033543148 1
0.163472430190922 1
0.91998139158497 1
0.559178450202108 1
0.315305574938165 1
0.563896329559163 1
0.0183258492552135 1
0.198852536037205 1
0.534659158826531 1
0.768903541021653 1
0.572115206369371 1
0.382465333964217 1
1.03678494815992 1
0.736097251988411 1
0.72316731458538 1
0.948263466529173 1
0.63810680249964 1
0.132622571060149 1
0.617725553698609 1
0.482396043348954 1
0.964565162770473 1
0.495346813964996 1
0.804741230573187 1
0.166088854690345 1
0.983413337804236 1
0.309747157849098 1
0.598728341284455 1
0.43126301698504 1
0.455793452533062 1
0.472320183687613 1
0.176917954464839 1
1.25170859286413 0
0.232087033760264 1
0.581016856532545 1
1.13715389679519 0
0.650483290505937 1
0.00102319098079376 1
0.301956574844633 1
-0.447585717502992 1
0.525944782472868 1
0.904899022480786 1
0.683774923002392 1
0.443895565419043 1
0.558356155215553 1
0.454304262259755 1
0.293460223677741 1
0.36941420860103 1
0.500669499657996 1
0.514395153207243 1
0.47742387401171 1
0.883329756269958 1
0.0682409606368464 1
0.724654997822982 1
0.539391190863404 1
0.47332186800803 1
0.305538476422519 1
0.0846717522526503 1
0.815684026820204 1
0.384679762969107 1
0.250863569100427 1
0.634681544712823 1
1.17689649919884 0
0.802819669284854 1
0.826119310530445 1
0.995864144127139 0
0.183936724790566 1
0.663779976618992 1
0.27435309521993 1
0.994220012283767 1
-0.00635463609369097 1
0.407500854768987 1
0.219935583189633 1
0.492556668534464 1
0.112604393425094 1
0.500951803571494 1
0.916931526215228 1
0.206331145535662 1
0.214019268729148 1
0.0386514501754993 1
0.998106409440422 1
0.162137864544934 1
0.24288172032238 1
0.608463383384057 1
1.08427538681736 1
0.137270116517483 1
0.559816645429083 1
0.77552452725613 1
0.468042510438514 1
0.590075754976128 1
0.665380240923622 1
0.708520189364903 1
1.14734159794459 0
0.692427938237572 1
0.95377016249463 1
0.441065815767467 1
0.0788306619169205 1
0.142291330937343 1
0.103067311591498 1
0.583217614460644 1
0.230198266652324 1
0.985926212146582 0
1.09512143615454 1
0.73473975715256 1
-0.0463463635161452 1
0.432670494939397 1
0.577839786618366 1
0.593183613324721 1
-0.131271498255198 1
-0.321275029374086 0
0.84053641037531 1
0.891041711273706 1
0.572985635561411 1
-0.0607923692077832 1
0.583419540829973 1
0.999524988695948 1
0.0791080423608023 1
0.269618814224097 1
0.299381104663305 1
0.357219132552763 1
0.440411494282084 1
0.297916762205332 1
0.516113774812108 1
0.557732213519254 1
0.418193051759983 1
0.6095104141889 1
0.756182325756942 1
0.294186930160944 1
0.149044865049745 1
-0.277522262561295 1
0.0197935914990416 0
0.68063436951068 1
0.646281581208505 1
0.725797155882544 1
0.62276600106866 1
0.494262021493202 1
0.000161718967372525 1
1.20102107956632 0
-0.182393922052737 0
0.667982743498834 1
1.13694441562069 0
0.51999720595743 1
1.09583214170055 0
0.100506602086538 1
0.922118650463795 1
0.664533463545147 1
0.55913116774473 1
0.830979019930038 1
0.673203414216811 1
1.15240258991659 0
0.839391761332284 1
0.542565258381003 1
0.509755311699652 1
0.373955071010665 1
0.587350358813352 1
0.715631308720182 1
0.770916638262671 1
0.416883238127147 1
0.261890594013913 1
0.850392584103299 1
0.220590539962085 1
0.0418794966907833 1
0.666819755681914 1
0.677611953542546 1
0.254923876722628 1
0.308266671503645 1
0.710981635855982 1
-0.0137397696739032 1
0.510516960565937 1
0.775855422083376 1
0.0687104266869654 1
0.68248841703342 1
0.7751385218198 1
0.45820793092749 1
0.622293792377638 1
0.663576537320588 1
0.264086177919442 1
0.588365541780907 1
-0.256421296132758 0
0.445941369675417 1
0.318713417502514 1
0.798530084639051 1
0.807264659364715 1
1.32929465823861 0
0.243282401771654 1
0.372208523997003 1
0.200592587163552 1
0.32411576977187 1
0.481484985868358 1
0.88281896383362 1
0.673877285091188 1
0.899216223226251 1
0.575543865944792 1
0.416106518754732 1
0.928582525158324 1
-0.0242680907998289 1
0.51453938608101 1
0.44504796030252 1
-0.0383321426934562 0
0.41315690710432 1
0.968144979514336 1
1.25852269142393 0
0.643397746585961 1
0.710406551794267 1
0.061874233848175 0
0.623206555141191 1
0.175537367620556 1
0.967715200846143 1
1.02281127138971 1
0.0787093264842531 1
0.795576363136069 1
0.238317863281113 1
-0.247683401229231 0
0.0209485213439637 1
0.394191105702786 1
0.124810280080797 1
0.573528690021762 1
0.70411968277832 1
0.410898469601982 1
0.269670828838593 1
0.376055598049162 1
0.148620817331879 1
0.392431970386966 1
0.141090722116176 1
-0.0522207959324806 1
0.072825965740253 1
0.112249403230769 1
0.395769201599639 1
0.59030506221209 1
0.394081017219741 1
-0.82616939138092 0
0.758210632972834 1
1.10931876349468 1
0.185046043924015 1
-0.128943361997799 1
0.274361128061914 1
0.0225384928760248 0
0.161569604664574 1
0.726291047691136 1
0.516016507563155 1
0.626320591371899 1
0.863816731185103 1
0.612290810988544 1
0.980108410770437 1
0.516603390389644 1
1.24275229574087 0
0.459140060486667 1
1.14591429841017 1
0.403681692608062 1
0.34273546784447 1
0.476997465512797 1
0.226881373449621 1
0.818698342617645 1
0.835057921705759 1
0.190919018829467 1
0.622892246573329 1
0.876252567161416 1
1.17408037548436 0
0.274041203022012 1
0.450421031161381 1
0.584775325613751 1
0.467125370610846 1
0.583358557915776 1
0.744172893196936 1
0.0313100719914687 1
0.689330179797092 1
0.551592643932759 1
0.239394487700818 1
0.211479164021171 1
0.27739900884529 1
0.650991933770841 1
0.700523897216266 1
0.603965965983247 1
0.649692293481371 1
0.951082467468571 1
0.971209346334298 1
0.771137151006316 1
0.426523385640968 1
0.848067480920897 1
0.577698727814083 1
0.686780064895454 1
0.674539728177686 1
0.446209434082487 1
0.148236740418054 1
0.137204923344401 1
0.00353977771232519 1
0.34721515680203 1
0.310142404705862 1
0.350124049872758 1
0.890652427024489 1
0.929937235224113 1
0.675004539959027 1
0.68377761476492 1
0.421330572757668 1
0.109047916969692 1
0.578941046118379 1
0.704066714895883 1
0.305103632548399 1
-0.260939550006819 0
0.267696039085504 1
0.21574900103453 1
0.286107938479449 1
0.501378074241045 1
0.987214972517743 1
-0.0222453251393962 1
0.391240233450982 1
0.643699736408232 1
0.753773224060885 1
1.1642005210416 1
0.453725513411131 1
0.473512523645689 1
0.914948726551478 1
0.815968450380215 1
0.189174604669934 1
0.91661651866163 1
0.801263929393312 1
0.058750637541833 1
0.184869433904474 1
0.692538027933879 1
0.707239936315174 1
0.226919503744748 1
0.522702898840463 1
0.564450182149433 1
0.186434391271036 1
0.0661348680848453 1
0.774809479772233 1
0.887644918468668 1
0.249296585910662 1
0.183851210806056 1
0.469639492805712 1
0.164048532304109 1
0.871926754834233 1
1.02329909874921 0
0.227127314044951 1
0.692502185103545 1
0.457691227750057 1
0.663661119256399 1
0.362933453815558 1
0.373080951513168 1
0.546854025734902 1
1.00439199877723 1
0.767666825236411 1
0.609251282930127 1
0.922801326961408 1
0.848754846811064 1
0.302929670948425 1
0.5751460946236 1
0.740061162150433 1
0.585632920184161 1
0.554843616759969 1
0.270132960942408 1
0.347041195234083 1
0.56408039836932 1
0.591015319040312 1
0.237680896600032 1
0.897394889858004 1
-0.0187976962632372 0
0.65433944112127 1
-0.104882471420426 1
0.304255630845746 1
0.191640951342414 1
0.53640572793843 1
0.181100658893165 1
0.583521483613452 1
0.697546326323669 1
0.894346712981109 1
0.542972065488808 1
0.4768840045332 1
0.120818023052789 1
0.766082799720541 1
0.556101179071591 1
0.736947100023931 1
0.225136193704952 1
0.462686494973921 1
0.532844497959355 1
-0.0956418234539752 0
1.04568012219573 0
0.738819260270383 1
0.325888202184243 1
-0.12889716852718 0
1.00081303289435 1
0.539141626782493 1
0.475470179088814 1
0.682111573722999 1
0.47980543494137 1
0.194222871434723 1
0.67634913594756 1
0.881090356311546 1
0.0139011460007908 1
0.659556932392494 1
0.474616188958538 1
0.557301373986621 1
0.911442187806139 1
0.896724447253225 1
0.558996508453551 1
0.141058588684818 1
0.00936231702972552 1
0.290717209044555 1
0.481445206361568 1
0.607862104160445 1
0.314930968847563 1
0.0779610634442255 1
0.580806429803775 1
1.0089467410433 1
0.77584803975496 1
0.695129656252358 1
0.346663523568937 1
0.531093619989541 1
-0.205607341805435 0
0.693508609765403 1
0.951259799234601 1
0.815265612822387 1
0.701901588971934 1
0.860018687509632 1
0.688356106611293 1
0.683069425352374 1
0.414788584176368 1
0.499672660246878 1
0.487636104457424 1
0.0206770737649538 0
0.166435334527872 1
0.626137337452824 1
0.597779449933204 1
-0.042118380569573 1
0.688841085882282 1
0.466453145507414 1
0.79503746718623 1
0.743709983807584 1
-0.196664491065026 0
0.781176355463485 1
0.795342122197221 1
1.01380556095819 1
-0.270561474286505 1
1.00464439226428 1
1.07661503081552 1
0.220504847431025 1
0.514759249009932 1
0.665224595634773 1
0.438214413102938 1
1.0799089279897 0
-0.0268215942142595 1
0.42648841090551 1
1.29787412032827 0
0.0760244526464883 1
0.597010455274376 1
0.426801986727899 1
0.726295798095986 1
0.215308093155884 1
0.117130013824777 1
-0.0198163281566269 0
0.206725056315791 1
0.654914984504032 1
0.407180117151903 1
-0.18629265281831 1
0.230200655005586 1
0.487794657536082 1
0.962248856317291 1
0.578992862501376 1
1.37000109496424 0
0.367240200405432 1
0.696108221241306 1
0.494702417310306 1
0.892653751178304 1
0.151242814232111 1
0.647747729537423 1
-0.21883688472817 1
0.607495721909254 1
0.905072288447827 1
0.448561050892484 1
0.42176851217138 1
0.121856992442338 1
0.426666349224789 1
1.13423228753999 1
0.935958888227718 1
0.118899619975773 1
0.925142105062952 1
0.522437607048394 1
0.651340718511863 1
-0.133666267075913 1
1.02957817192401 0
0.355238502008993 1
0.359218553595667 1
0.613287772890827 1
0.326028147903126 1
0.854348778098496 1
0.899730355088519 1
0.750668744291776 1
0.937915181037067 1
0.558772783699575 1
0.337917980890162 1
0.120171330478791 1
0.462815157125739 1
0.495413694024397 1
0.669393506798621 1
0.843840306915482 1
0.42236789163958 1
0.414301877467406 1
0.559065707772258 1
0.174514622973449 1
0.271509418067078 1
0.691380714688728 1
0.418388684213604 1
0.560159423912483 1
0.637083266851732 1
0.0950999802617889 1
0.693118299665231 1
0.320300967663485 1
0.611644858576931 1
0.494411613980197 1
0.788907450064786 1
0.7352652184413 1
0.554981269482194 1
0.386669685305287 1
0.221651943900261 1
0.84070244109135 1
0.363078281229332 1
0.224090982297513 1
0.359908243698702 1
0.740287800638607 1
0.246194237035999 1
1.41895032194754 0
1.22195593603466 0
0.906244782847527 1
0.594967369361636 1
0.811411989483988 1
0.499128168548773 1
0.603516456624138 1
0.504506732917784 1
0.461408752439059 1
0.687716703635149 1
0.52377154758837 1
0.836072589566511 1
0.0953126563477434 1
0.473794196749979 1
0.239882961951685 1
0.819704329399391 1
0.830852514627474 1
0.516655797380306 1
0.151180261076027 1
0.875184214259137 1
0.171346106427795 1
-0.165793613428658 0
0.24948087305658 1
0.809200481196088 1
0.577928264855701 1
0.0509360019985311 1
0.326642938265694 1
0.0280896581876849 1
0.580613764764347 1
0.23556590464746 1
0.525437807793719 1
0.84336603877985 1
0.315659217533743 1
0.665286158030217 1
0.661834508858057 1
0.620142352246107 1
1.11709524695852 1
0.609192239387876 1
0.28277115000804 1
0.941109116444861 1
0.54694105625733 1
0.488990318045692 1
-0.136975551472563 1
0.623906006629734 1
0.495378014024988 1
-0.0554146289137759 1
0.171453148446915 1
0.817358070952656 1
0.803839999500948 1
1.23738501902742 1
0.157386346794823 1
0.504254891053376 1
0.17681536254839 1
-0.0027448512591122 1
1.35332874192791 0
0.364908885166458 1
0.55245297213509 1
0.949465333239251 1
0.950078373156286 1
-0.0177365566668127 1
0.250235842456889 1
1.22453981847851 0
0.492155282000522 1
0.612536792221609 1
0.109264271305044 1
1.22992309824275 0
0.763508099528741 1
0.661116936635031 1
0.383297257437838 1
0.715873023743893 1
0.730159950800317 1
0.555310475201671 1
0.137454287936842 1
0.238349517680022 1
0.362348844233375 1
0.847340956558883 1
0.518654625288521 1
0.877959886673989 1
0.529533382140234 1
0.950293824925118 1
0.631397527411249 1
0.198689317900797 1
0.300894835703122 1
0.925163221500871 1
0.366560961787942 1
0.784645357644973 1
-0.0450212342348987 0
0.290690955772815 1
0.239617159950248 1
0.652414239249851 1
0.642520541471572 1
0.584923848063108 1
-0.20751536196651 1
0.223559775621947 1
0.662551132276868 1
0.193226779809823 1
1.07776361832176 1
1.38753653113741 0
0.64370303739078 1
0.101500334198878 1
0.35869905656484 1
0.076060851372463 1
0.529566678197796 1
0.486435651619142 1
0.455990213576978 1
0.221402210964879 1
0.680636175584259 1
0.354098779723502 1
0.803973156292428 1
-0.188863792447598 0
1.2655208476167 0
0.544582187599275 1
0.00102642347715993 1
0.0978994677790555 1
-0.121154437680913 1
-0.0750001254960233 0
1.04218039513228 1
0.689704531961487 1
0.609280597458216 1
0.492066669171819 1
0.837642493914624 1
0.441789814524407 1
0.60128956507973 1
0.395760650917961 1
0.830412441673923 1
0.569407549995018 1
-0.0459563099707757 1
0.517716356482715 1
0.0839553982338721 1
0.36620537521655 1
0.133972058584041 1
0.31573707100976 1
0.935600890281268 1
0.624422100123208 1
0.920521358809533 1
0.377008305844257 1
-0.148349839069383 0
1.10672584686946 1
0.248717289914043 1
0.623853947445507 1
0.636729678066374 1
0.61229427736957 1
0.703787241039151 1
0.547446277761129 1
0.773047297096699 1
0.175555027437435 1
0.181107517464079 1
0.3878968155102 1
0.760036022713732 1
0.485179964755781 1
0.534180760915806 1
-0.0782188468796049 0
0.796613414522194 1
0.213799688175726 1
0.709912027991693 1
0.923398291654749 1
-0.0544936503913645 1
0.907794798926241 1
1.1715753167323 0
0.647919512408391 1
0.20537537096672 1
0.880314554993475 1
0.991338403092361 1
0.706054948796404 1
1.33875342652148 0
0.852219731241239 1
0.448182689128217 1
1.09004913103121 0
1.25250008735769 0
0.774071938244365 1
0.2187310841204 1
0.483753783155787 1
0.30188157438955 1
0.671623277512355 1
0.651293300946092 1
0.658956078907116 1
0.107581341142689 1
0.616907208746916 1
0.463336797050359 1
0.482047301393323 1
0.18774660124464 1
0.439655783103956 1
0.537478436106585 1
