# Supplementary material for: Bias caused by sampling error in meta-analysis with small sample sizes
Source: PLoS One. 2018 Sep 13;13(9):e0204056. doi: 10.1371/journal.pone.0204056 (PMC6136825; doi:10.1371/journal.pone.0204056)
Supplement: S3 File — (ZIP) [file pone.0204056.s003.zip › results N = 20 delta = 0.5 tau = 0.5 sz = 100-500.txt]

"dl.delta" "dl.cp"
0.556055215809425 1
0.330242051155972 1
0.554150537948284 1
0.622218821717659 1
0.610100362649931 1
0.703587664874688 1
0.638944741289035 1
0.365028632735867 1
0.19803347271879 0
0.456511927193638 1
0.348649190932259 1
0.511218076848686 1
0.387787065136867 1
0.663259991318055 1
0.815252284029131 0
0.448663021504929 1
0.463368626535978 1
0.441351476606375 1
0.337302844853404 1
0.577234368256819 1
0.535599704615118 1
0.26472687267034 1
0.545812799650719 1
0.522891997096054 1
0.301003862565232 1
0.222245856795758 1
0.757221357041924 0
0.329329281855259 1
0.545091754322819 1
0.410921395483258 1
0.568363073361709 1
0.46303178196194 1
0.621407454219654 1
0.653985616282089 1
0.508914979780527 1
0.429463309671822 1
0.440771530071313 1
0.730035434757892 0
0.593158600150383 1
0.639249724866572 1
0.581947082173773 1
0.329578759207621 1
0.548075964845438 1
0.497246797941306 1
0.227778370682155 0
0.491391667541664 1
0.698512982015101 1
0.582182122199626 1
0.365392785558644 1
0.72750627264153 1
0.480748606154975 1
0.42476402177468 1
0.551539387125768 1
0.788340198341492 1
0.492205159522359 1
0.837505897406861 0
0.471863372143802 1
0.556428379727107 1
0.433596557840601 1
0.530798781033394 1
0.472827004728921 1
0.431959226873847 1
0.408048510562493 1
0.554646052114805 1
0.295505604386686 1
0.590301548725576 1
0.664552575715056 1
0.495841273938321 1
0.445418723306465 1
0.479426099847048 1
0.499290116908589 1
0.599404330106942 1
0.522042688175502 1
0.258821187661676 0
0.449394578380897 1
0.329454586816203 1
0.590294608575467 1
0.826952938073103 0
0.512359919978109 1
0.308030413635113 1
0.580186755700859 1
0.423301802524834 1
0.594337467007883 1
0.769245680910054 0
0.448333373722653 1
0.482389850854886 1
0.495493414040925 1
0.673291041848214 1
0.625844066102787 1
0.400046351076742 1
0.466818247388482 1
0.621287254550301 1
0.446871963951339 1
0.652442901046924 1
0.443706200561514 1
0.427614818643786 1
0.287080618773723 0
0.530721175750033 1
0.57269986329906 1
0.407621256077275 1
0.579458835809891 1
0.593866456533828 1
0.541135209845195 1
0.398166584155546 1
0.481037802112133 1
0.53807242619303 1
0.471697502680308 1
0.536407188993214 1
0.351580442861712 1
0.370250309928491 1
0.624784915236888 1
0.424208800698196 1
0.494582276978749 1
0.682243885064586 1
0.527064305071725 1
0.81689034223799 0
0.639167401649778 1
0.508311331705575 1
0.588352182949004 1
0.513720320527601 1
0.439665288905191 1
0.474563808758822 1
0.423083462945978 1
0.413798305057973 1
0.309675871340043 1
0.398396858708237 1
0.574560663121878 1
0.159069285237493 1
0.573025652823907 1
0.517311627780995 1
0.577664783525561 1
0.513728816932248 1
0.596931605204167 1
0.501408256921869 1
0.413625519840906 1
0.186356209240781 0
0.66104996395768 1
0.554007960369846 1
0.67775768959913 1
0.461689369234888 1
0.569947552548964 1
0.85098524320098 0
0.477633403277784 1
0.725850373096973 0
0.593349516709865 1
0.40862046980018 1
0.478815954064689 1
0.596373127853421 1
0.41664645076781 1
0.242691116191839 0
0.485625937187808 1
0.549169476950927 1
0.571872788019659 1
0.43919326386023 1
0.357353398797824 1
0.450362057479343 1
0.604263866671031 1
0.54083847477461 1
0.489697021193867 1
0.463268659423263 1
0.531183720583699 1
0.552742089230363 1
0.472516513958508 1
0.566956743520597 1
0.412028354870901 1
0.435965546761398 1
0.9012817976309 0
0.559232299486079 1
0.6251716777733 1
0.533963904967107 1
0.565167544943999 1
0.371801986029915 1
0.352691978325911 1
0.676077968542673 1
0.553353864150673 1
0.52765954122699 1
0.610628879214308 1
0.362693347861479 1
0.39734172949338 1
0.215240972651829 0
0.279855849713188 1
0.491262775189437 1
0.643896897534539 1
0.520692678560959 1
0.352911776902788 1
0.424741987369133 1
0.587723000479354 1
0.253622662779287 1
0.657334951102965 1
0.579821585304437 1
0.5250377628861 1
0.638366197214961 1
0.381947417404413 1
0.739587716752758 1
0.618789824649823 1
0.40609812230512 1
0.372430529190734 1
0.384843240733236 1
0.577995369960789 1
0.741884640085616 0
0.306463375936592 1
0.214980497938264 0
0.464021487044836 1
0.364555677429081 1
0.285444070886213 1
0.623635335802066 1
0.344617429990138 1
0.62202824526469 1
0.402185441678679 1
0.293698916835577 1
0.590926524253722 1
0.807067108489271 1
0.351838221309429 1
0.450520907164453 1
0.532803220068487 1
0.456262446030589 1
0.447068100995638 1
0.550513588479028 1
0.435360514138934 1
0.789453206281439 0
0.464371137894072 1
0.609540223581712 1
0.356835881645916 1
0.632264015188675 1
0.6744584344852 1
0.386384391536066 1
0.501133264625671 1
0.371150449039033 1
0.70887765750558 1
0.488507805095576 1
0.774993064039093 0
0.600775709404612 1
0.466269961796869 1
0.378713964307527 1
0.406111341765458 1
0.459740474723948 1
0.437200329003991 1
0.56784855548553 1
0.77480695496311 0
0.595011496832761 1
0.38339941116051 1
0.649847713912025 1
0.473097632724668 1
0.293310289458737 1
0.589881591853332 1
0.315209603648972 1
0.696034966169449 1
0.660907653237117 1
0.605793210070162 1
0.529371523115212 1
0.546312093954123 1
0.266208131740324 1
0.338465684804289 1
0.726215086922341 1
0.645882447877928 1
0.563901644892409 1
0.512387043735523 1
0.459470606970365 1
0.518090207451406 1
0.54014681299751 1
0.532830786414819 1
0.773239597361986 1
0.423882096938488 1
0.588319152851253 1
0.444212179853709 1
0.403338339844726 1
0.430644938264 1
0.463580146290911 1
0.22345125178037 1
0.541534169330767 1
0.395873929265436 1
0.684984886046125 1
0.51047029192773 1
0.532764688486365 1
0.36119849677859 1
0.638782014766151 1
0.745418517025962 1
0.426762183908757 1
0.810248985517101 0
0.59952542502075 1
0.359925627400979 1
0.467791143540625 1
0.639474428319917 1
0.553132640948357 1
0.418149399489931 1
0.4417110913859 1
0.693022853593761 1
0.539152511082605 1
0.472174179399366 1
0.446871519362716 1
0.262722630809511 0
0.660144530099424 1
0.419066855208615 1
0.532084528844757 1
0.568989778933268 1
0.267061267823379 1
0.573426014546476 1
0.529990417422183 1
0.78374016072142 0
0.494544359305414 1
0.790028257157037 0
0.380800909721389 1
0.696065872462601 1
0.394806137206642 1
0.371548433562193 1
0.665924339428866 1
0.267183490276164 1
0.580344254188048 1
0.347955978532659 1
0.568478832480093 1
0.593144122471767 1
0.482217033859306 1
0.6010607778313 1
0.521951942648122 1
0.335550382673894 1
0.459250099133889 1
0.463110932243295 1
0.497131478453619 1
0.20632362018391 0
0.529821136572014 1
0.47809645607148 1
0.560177432960043 1
0.645243420470063 1
0.90699000911135 0
0.453949945611059 1
0.540949853542861 1
0.515729670127091 1
0.551537182121766 1
0.629994853462975 1
0.526478228154846 1
0.580348725269878 1
0.529181270932201 1
0.482175987954629 1
0.676576952708008 1
0.361123158792331 1
0.610785708343914 1
0.481400342380829 1
0.419146298220244 1
0.688105399199168 1
0.557719661679803 1
0.364065217219278 1
0.60370822379019 1
0.508940116366256 1
0.60731414097471 1
0.46296758215045 1
0.567506620306829 1
0.175135374853828 1
0.0837660988504711 0
0.314390603790429 1
0.585211263821444 1
0.714098623386671 0
0.3969802778627 1
0.382599017819721 1
0.264358143656657 0
0.191039285113582 0
0.358273929948302 1
0.600839227361463 1
0.439251527105922 1
0.245176316127967 0
0.367098768329539 1
0.393395384551889 1
0.622112073119367 1
0.483854113262715 1
0.454274932019902 1
0.668736174137358 1
0.562368722523366 1
0.545096625812965 1
0.56381368299504 1
0.371725697171277 1
0.362071246336162 1
0.533990765875233 1
0.495352881261029 1
0.699996098253873 1
0.528932127304393 1
0.4098076367331 1
0.564178073346045 1
0.588236631384263 1
0.655789617046636 1
0.606049805489949 1
0.429901341187989 1
0.508569743040776 1
0.570811640824746 1
0.534400489812496 1
0.39254961679029 1
0.518246263813 1
0.474194085505431 1
0.406051254372966 1
0.670339306264076 1
0.337195647252947 1
0.425105083296567 1
0.528190792906879 1
0.502050039181081 1
0.683591619968161 1
0.535126886597562 1
0.603698565328247 1
0.398089421613588 1
0.353527704915233 1
0.461128263803039 1
0.580116030500607 1
0.659068322932132 1
0.664701108762486 1
0.340005771340314 1
0.673792979178628 1
0.409579300503227 1
0.577812851260145 1
0.550023528264741 1
0.202973157402502 0
0.55711274420325 1
0.476930774295184 1
0.759710431286173 0
0.594629693850165 1
0.615465387042457 1
0.469553671031633 1
0.260728536048057 1
0.522802243419231 1
0.465664887328779 1
0.44050050425303 1
0.397937420819108 1
0.395713642622646 1
0.367842162398136 1
0.40012698291085 1
0.559388312018459 1
0.491074183006365 1
0.412288717931411 1
0.505899859193405 1
0.769437190662546 1
0.524063148470043 1
0.492996383668079 1
0.647760068028678 1
0.72471677008096 1
0.444320780202404 1
0.103748534409243 0
0.446094757362732 1
0.566695534638922 1
0.471763379112475 1
0.462221476143677 1
0.373369899925804 1
0.330345406199771 1
0.476393087600761 1
0.201599411824897 0
0.508568474195952 1
0.37244807406112 1
0.627099142735988 1
0.632170367909969 1
0.628671365581017 1
0.478610960620365 1
0.601861987450159 1
0.585007901031401 1
0.493265635861884 1
0.574764088341443 1
0.452341875387318 1
0.436029711751744 1
0.68292210630194 1
0.372434432080084 1
0.51372447733307 1
0.409368384067592 1
0.247690418849032 1
0.476406243745676 1
0.451202298620562 1
0.489200437174148 1
0.54536912638128 1
0.523333957358271 1
0.517604424779583 1
0.68584925399576 1
0.762370177638733 0
0.457453231494121 1
0.511793027302675 1
0.356267693782963 1
0.38866254391255 1
0.392373560993847 1
0.102630467322531 0
0.651017914893683 1
0.645309712448141 1
0.512492701898542 1
0.379826481985691 1
0.720241529781439 1
0.583014666701102 1
0.443945617408673 1
0.406624603497397 1
0.587380739369769 1
0.445867659271242 1
0.416257545782518 1
0.518039502864781 1
0.374567407236342 1
0.347388743261171 1
0.437908445086983 1
0.327216213216917 1
0.471394628380254 1
0.313855404553786 1
0.207572694970786 1
0.56712975109016 1
0.624142480177888 1
0.390544962342084 1
0.501422848970245 1
0.605066605558061 1
0.680670270289509 1
0.622514770073787 1
0.360995017523667 1
0.455240385504441 1
0.452019130999626 1
0.258427352565283 1
0.518306491202716 1
0.445604637104612 1
0.475840695663898 1
0.489901437395445 1
0.404636967993269 1
0.599853681904554 1
0.595155143479058 1
0.488080629508126 1
0.58957707937054 1
0.651228753533947 1
0.467429864258251 1
0.502638544577111 1
0.600265096568747 1
0.402888058593439 1
0.802353968705826 1
0.682575498031549 1
0.64883459399113 1
0.560392838814336 1
0.42647201721888 1
0.552413961108017 1
0.514470753396246 1
0.376594849978828 1
0.456339213242455 1
0.466304688814649 1
0.492662698150812 1
0.463518471043818 1
0.542697013884948 1
0.52671339148134 1
0.566271692817005 1
0.497026085475523 1
0.641574599471764 1
0.522058513253119 1
0.686213739645504 1
0.477810726806527 1
0.43300768231965 1
0.827839628750028 0
0.309693935014895 1
0.277908277585626 1
0.296234488656779 1
0.632085376787855 1
0.549034631217264 1
0.526381348727628 1
0.413326794910543 1
0.61904081232506 1
0.677288765116879 1
0.580623054146375 1
0.478437469471088 1
0.488384698399755 1
0.308761272614934 0
0.498653479954262 1
0.791319890139988 0
0.672804599650502 1
0.774012730828528 0
0.360277133102488 1
0.286172004204072 0
0.598127000874686 1
0.235815388846064 0
0.61538609202824 1
0.613861510632103 1
0.547649146435751 1
0.42984642284981 1
0.585260327356753 1
0.342063784701473 1
0.615070894073084 1
0.526538508525056 1
0.352010837408955 1
0.744139528359498 0
0.596457357623318 1
0.360911105235679 1
0.469598103097685 1
0.148518410513817 0
0.55235588752644 1
0.330497441159786 1
0.56831856413999 1
0.594284611188916 1
0.579596331100719 1
0.516876108382098 1
0.496711955096213 1
0.601541675514339 1
0.461109023327525 1
0.378608127002997 1
0.641149388527695 1
0.732707044413676 1
0.422917091695379 1
0.27311187384602 1
0.324175356353198 1
0.317892002536561 1
0.469235357101387 1
0.362263245104301 1
0.60727483088315 1
0.540881184636848 1
0.523455578578829 1
0.609400831971449 1
0.526595541449532 1
0.36135719264114 1
0.507640540023721 1
0.44009228857832 1
0.587914553352848 1
0.387424539889307 1
0.543619865387669 1
0.445194344279324 1
0.436031759298808 1
0.513788663936092 1
0.516384927778265 1
0.647575692559858 1
0.477101927478453 1
0.356415588167449 1
0.48139519365235 1
0.443607815372199 1
0.692623419745173 0
0.497013895372962 1
0.685865793766234 1
0.377580339931417 1
0.648927383807765 1
0.627718379511636 1
0.31474715087248 0
0.527334349774202 1
0.328262283859208 1
0.262428576770041 1
0.520217980879119 1
0.570446140857158 1
0.584911489320763 1
0.5312784086961 1
0.619241035362454 1
0.706069056577193 1
0.496714963488648 1
0.505034847017506 1
0.725145697580272 1
0.304139535545813 1
0.586341177267444 1
0.717907141427479 1
0.787111396780184 0
0.513184415979624 1
0.674870798124121 1
0.519368800177313 1
0.548210224566102 1
0.440551838929022 1
0.581851876149266 1
0.430833943081981 1
0.391040034187003 1
0.516557939359668 1
0.678365495231974 1
0.335625530623113 1
0.449844585750513 1
0.275118328646963 1
0.295979760477218 1
0.554025832692482 1
0.496782189084415 1
0.270987233003455 1
0.490690137582735 1
0.454859299317548 1
0.390084087566191 1
0.555209752024618 1
0.539921944540147 1
0.550670142593386 1
0.57326970736156 1
0.380875637624628 1
0.493276141336741 1
0.594980628063837 1
0.307395066922272 1
0.455845646623746 1
0.466955840313271 1
0.485550286838795 1
0.521893203289395 1
0.518596879432408 1
0.395779990121446 1
0.417041361956168 1
0.667906347390269 1
0.427682513085008 1
0.506619231043312 1
0.342402065058878 1
0.330107277333402 1
0.727630782931169 1
0.329948730893253 1
0.857113230986008 0
0.408366261740744 1
0.599235278863198 1
0.555388626498036 1
0.514051303398516 1
0.365943136580754 1
0.61996296007052 1
0.616604161020631 1
0.432257496825619 1
0.471011685335478 1
0.67339934503324 1
0.653744757309011 1
0.306206278311566 1
0.309618375757899 1
0.452075048012336 1
0.414910701255619 1
0.392212926715404 1
0.718200627625276 1
0.379625888718272 1
0.597394546524663 1
0.46737931700773 1
0.522577839551993 1
0.603896314236807 1
0.651062897598999 1
0.133549195382235 0
0.586202267301495 1
0.593110706211507 1
0.601749149924415 1
0.478220617939755 1
0.555816706423887 1
0.640645490352961 1
0.590311616787411 1
0.585200255287695 1
0.666871201599957 1
0.590984788466278 1
0.438849414970996 1
0.342116561289399 1
0.462294080169369 1
0.564359368576695 1
0.600298007794983 1
0.411881834070892 1
0.303704083400714 1
0.364958377380437 1
0.492037822337086 1
0.617735851651378 1
0.54379735260764 1
0.459890075721726 1
0.323096390882523 1
0.666195523935929 1
0.513402660533557 1
0.455960069891605 1
0.608402209441303 1
0.534929041327863 1
0.483436887410987 1
0.385051544329173 1
0.516725213548071 1
0.491253886831236 1
0.34697146033469 1
0.397588417082126 1
0.644314448556799 1
0.334988726286047 1
0.478882863207732 1
0.548145207364108 1
0.511553717530933 1
0.511173058787607 1
0.474346282925423 1
0.593609597017544 1
0.143099417115271 0
0.202425755185528 0
0.654372768488503 1
0.479357443506199 1
0.466016882071524 1
0.692104675703842 1
0.520564163918141 1
0.435564319816381 1
0.547549348946887 1
0.452477766373537 1
0.422850885378396 1
0.462090128107039 1
0.524566879193044 1
0.360264063396919 1
0.808869879111618 0
0.24128892990449 1
0.314059154891783 1
0.485924388105885 1
0.498638657666948 1
0.47250614113646 1
0.41269335542348 1
0.57662225966657 1
0.663253775004301 1
0.33241308195527 1
0.41253128369811 1
0.581047507707586 1
0.316310199988677 1
0.434805834084254 1
0.39050371961905 1
0.633438147911563 1
0.709531070971726 0
0.53365371852988 1
0.326472384166993 1
0.366628020952685 1
0.604398988557785 1
0.449443431711549 1
0.508018943518752 1
0.607845048149634 1
0.442023404334547 1
0.503223307339527 1
0.572559885078331 1
0.696690558289388 1
0.338379561010458 1
0.180994684349613 0
0.497608229231461 1
0.324795582285348 1
0.528260710034109 1
0.483357023958264 1
0.46383083198184 1
0.585686004452927 1
0.360839093043732 1
0.701231945296088 0
0.715321212015676 1
0.526014343727274 1
0.541766883989154 1
0.549148627094604 1
0.277181986534264 1
0.399410277208058 1
0.622478634431441 1
0.585456569805398 1
0.471063674930802 1
0.481575595332663 1
0.506297951251341 1
0.600390097732853 1
0.405817699199076 1
0.63268933854078 1
0.621765476475461 1
0.574000253334861 1
0.493029338201475 1
0.757959547153816 0
0.633617835019642 1
0.377188292061907 1
0.440961286894732 1
0.298483589724642 1
0.635164261549071 1
0.512899330793972 1
0.628876699643832 1
0.509908487209001 1
0.716071436220128 1
0.382119595997474 1
0.631037927365385 1
0.380813587091029 1
0.515774432202811 1
0.477670177454675 1
0.301154805791911 1
0.631874566872647 1
0.647389754861573 1
0.482749556109639 1
0.523739038261034 1
0.700510726720029 1
0.287372382968447 0
0.308422962536402 1
0.522063424851989 1
0.701970272937359 1
0.725961382685318 1
0.566674039735213 1
0.475334352669588 1
0.287022355697368 1
0.299390648142429 1
0.12576569606108 0
0.754337273432483 0
0.312617872515355 1
0.372410395746889 1
0.186019812010006 0
0.525703371744051 1
0.627712787349116 1
0.343604414064275 1
0.417341675652296 1
0.545882480115322 1
0.27426757836766 0
0.513834427594278 1
0.663035372993626 1
0.690518262449878 1
0.643661347914634 1
0.369000111493975 1
0.406318994403462 1
0.484446744639525 1
0.58711767050229 1
0.421843665869044 1
0.688043068764288 0
0.560442982117657 1
0.527098297306439 1
0.223268260768014 1
0.29863551957351 1
0.275042868901185 1
0.53883124575501 1
0.661092061990491 1
0.665338502282854 1
0.624856988625221 1
0.463767915015274 1
0.564344132493296 1
0.293486728419113 1
0.589793835140866 1
0.595497733737482 1
0.470448672780401 1
0.507925854562155 1
0.559450584021034 1
0.579336652048825 1
0.483001588961866 1
0.331693221872377 1
0.498985520493877 1
0.455260353122872 1
0.253583302386373 1
0.286598042998643 1
0.272303077660103 1
0.501238034828228 1
0.311892778128461 1
0.45630576472167 1
0.476668289017405 1
0.536352040676727 1
0.495748533328034 1
0.460842870969049 1
0.685876671207365 1
0.559187424089887 1
0.276987705388117 1
0.532031912645942 1
0.684619968328771 1
0.344173451765793 1
0.54952367589595 1
0.394789627393967 1
0.686332791695404 1
0.581870476329494 1
0.674968825069641 1
0.389038758299713 1
0.339928020141415 1
0.630605828241885 1
0.544646623773732 1
0.406234230279324 1
0.278395639419046 0
0.53038520312773 1
0.69667625009616 1
0.231392431585842 1
0.48330719509803 1
0.722583964974561 1
0.405804700832116 1
0.555218338277721 1
0.346058250930672 1
0.691748522818199 1
0.404306338529777 1
0.403076995203968 1
0.484355088555655 1
0.414054179903875 1
0.404495944711496 1
0.464115643588302 1
0.659563389461675 1
0.526932978061316 1
0.515102265802434 1
0.546658104404351 1
0.511425585499945 1
0.561379626651242 1
0.609387461137473 1
0.275022138077704 1
0.490923991897312 1
0.499672191386061 1
0.468381754838512 1
0.39215566714124 1
0.542719067016582 1
0.331833449967059 1
0.581692490120581 1
0.324515985165142 0
0.54370862975325 1
0.651082901124203 1
0.565643786219481 1
0.557011070373902 1
0.502231156019704 1
0.524762298665171 1
0.575025562849702 1
0.668780933409545 1
0.548193415802432 1
0.483282071023723 1
0.627702529445832 1
0.518552749481454 1
0.410105357667486 1
0.616649760974988 1
0.691177833556826 1
0.508957800952676 1
0.6122944267647 1
0.303714527830729 1
0.526935756484665 1
0.370071618377223 1
0.44131872206231 1
0.466307181684914 1
0.340811519062034 1
0.657129202937769 1
0.609777841602637 1
0.411412966149112 1
0.485224396753422 1
0.545247370287347 1
0.478448330002566 1
0.512595400351032 1
0.290768434163589 0
0.629554431819758 1
0.503789187222001 1
0.346617699476357 1
0.393361586987476 1
0.295139679441597 1
1.04667381672319 0
0.497326953667341 1
0.653501314192545 1
0.565791271654783 1
0.518617004197358 1
0.423443316314719 1
0.484007572730062 1
0.670221317734577 1
0.720312733588329 1
0.511625193945656 1
0.493734243140469 1
0.52670832993035 1
0.43814139743133 1
0.482446823833702 1
0.409388647361989 1
0.478997117228554 1
0.366283227350839 1
0.599111465106635 1
0.393698273715757 1
0.489858313905392 1
0.46706872070367 1
0.471066377335519 1
0.510122898873045 1
0.674621759014849 1
0.585693011058056 1
0.438620805799177 1
0.601716143769871 1
0.46119080748771 1
0.434212139703618 1
0.541680757012862 1
0.204151074052238 1
0.622773446729356 1
0.527205767160866 1
0.687011948692765 1
0.444999748527538 1
0.384781995453131 1
0.639430115266377 1
0.756271437091425 0
0.395423174098165 1
0.530872175842724 1
0.308928043767065 1
0.528667148586324 1
0.491951276918673 1
0.188403356152846 0
0.128263935860188 0
0.582707858957116 1
0.315237608388253 1
0.598377945020233 1
0.71393352448556 1
0.390638169880016 1
0.407201752338689 1
0.449112597377984 1
0.458120303081601 1
0.939936281066074 0
0.490064084864941 1
0.623945536946682 1
0.521549092943613 1
0.737284877917835 1
0.455554837167863 1
0.400587236562211 1
0.499410941080605 1
0.517024209413519 1
0.685726210725295 1
0.456407592455397 1
0.320215458567206 1
0.300566720662735 1
0.521981010872715 1
0.625747769828791 1
0.499604257462945 1
0.604459296242327 1
0.578580525805399 1
0.676293493545169 1
0.560152190235186 1
0.88828510047635 0
0.381341383332999 1
0.581532243971474 1
0.429907239471426 1
0.588998782957697 1
0.634523012845182 1
0.572819750362417 1
0.500483136437464 1
0.398985915766373 1
0.473850017626747 1
0.502396077242637 1
0.362625200861596 1
0.517840999633777 1
0.439172734119326 1
0.651485686505183 1
0.646865594967233 1
0.443725874937642 1
0.441356116653951 1
0.541982911716683 1
0.438842910123713 1
0.538097035502104 1
0.56504016275407 1
0.373299615876221 1
0.540357726684932 1
0.238221726980471 0
0.77172823814326 1
0.346162518483278 1
0.249538005362211 1
0.619281234946173 1
0.773733496941138 0
0.463454123206557 1
0.463713554055904 1
0.428917995693698 1
0.641552249240011 1
0.412303310894077 1
0.660474080854051 1
0.422255213760236 1
0.477934261990615 1
0.364752664105628 1
0.593236706805744 1
0.539126526932645 1
0.544067485549926 1
0.327991158369347 1
0.463503290147777 1
0.603381561562498 1
0.365799588047589 1
0.550458163260638 1
0.534644053440017 1
0.414243351927432 1
0.629021747137832 1
0.273459768321206 1
0.668835412128552 1
0.403665634172758 1
0.549348462850736 1
0.491485112057532 1
0.383067754311089 1
0.413048767602552 1
0.721654579840641 1
0.494259250017755 1
0.622745917916472 1
0.535073508112507 1
0.483989424074389 1
0.268535124748776 1
0.494039796937234 1
0.555831585896057 1
0.462420993909218 1
0.508835479327683 1
0.474303833229604 1
0.39265946183623 1
0.441780506421702 1
0.52508947875606 1
0.642736445146854 1
0.523970383142039 1
0.495087794050917 1
0.657134294904618 1
0.433486337347377 1
0.376145575841593 1
0.511607777020489 1
0.650804804010283 1
0.566191443937008 1
0.279322823482603 1
0.326059221475239 1
0.260575397961047 0
0.426281296404153 1
0.640177693285229 1
0.331129494988459 1
0.494818007577281 1
0.562392132918758 1
0.413364285091263 1
0.514401498008758 1
0.726317667490112 1
0.373119175313638 1
0.496005259587338 1
0.49376050220736 1
0.624447950008601 1
0.516181186044581 1
0.603991873838823 1
0.322078361159159 1
0.41218335406975 1
0.585780974474497 1
0.348129633049733 1
0.478497136548438 1
0.775221647247371 0
0.61995062957387 1
0.29190973223845 0
0.519882553765164 1
0.345096006483158 1
0.555287915972411 1
0.193085655635804 0
0.553138211081449 1
0.592871103159938 1
0.61861128527318 1
0.385698051074091 1
0.498036539484562 1
0.628157266230434 1
0.495695032064403 1
0.420151147505365 1
0.342737612199468 1
0.710697741524856 1
0.4028907731182 1
0.339910094027781 1
0.440914169944125 1
0.53083509088122 1
0.310532488634146 1
0.1411003971991 0
0.34531656270361 1
0.450122795590902 1
0.517283490061344 1
0.450093605985618 1
0.588864759450639 1
0.627811277419768 1
0.586419408404151 1
0.61673163048168 1
0.4268055249224 1
0.358087290224134 1
0.422104340660584 1
0.677993805119912 1
0.628103781533008 1
0.413387917900252 1
0.406840007794604 1
0.326800427327922 1
0.640891136786632 1
0.631543957961239 1
0.690883303168297 0
0.502619810622238 1
0.406555179410764 1
0.613447955701211 1
0.441730903043702 1
0.43088155654346 1
0.617452777029178 1
0.0645404150278991 0
0.793838939157405 1
0.674443778694296 1
0.539295187209679 1
0.306481860019481 1
0.495706739982021 1
0.454473251423879 1
0.24825418686167 0
0.444192515789863 1
0.308589136712454 1
0.609904965456088 1
0.549640159250798 1
0.272978525223375 1
0.58600504283769 1
0.522082679398325 1
0.491272495345246 1
0.458177266760213 1
0.532775172184737 1
0.425659671487566 1
0.46692298682022 1
0.648333913425373 1
0.477732993968986 1
0.554540286417163 1
0.616919384844342 1
0.547102232189455 1
0.553836376932183 1
0.53620375740725 1
0.366478296892668 1
0.44646660595013 1
0.773027179778693 1
0.714797450420291 1
0.502630578183744 1
0.224803652918867 1
0.437882372986072 1
0.618384431760209 1
0.480210087680819 1
0.713619646347603 0
0.551304638627742 1
0.368410252038304 1
0.739779832935304 1
0.6004495534479 1
0.745754086571848 0
0.514913108078635 1
0.605011227557827 1
0.537309764671125 1
0.584450047567445 1
0.629643606412007 1
0.454947672129919 1
0.456896002424466 1
0.493787141991664 1
0.392850264261748 1
0.563743063058427 1
0.599887896484322 1
0.552176655285033 1
0.351414904777005 1
0.560696584628853 1
0.569762630978867 1
0.506762723842229 1
0.212753961002221 1
0.444865110702478 1
0.568724979100494 1
0.533564988325325 1
0.424215727622774 1
0.685270653970593 1
0.525993677622687 1
0.561800182078112 1
0.598408999391914 1
0.453536122750672 1
0.59356231010287 1
0.631298965229788 1
0.414279174616695 1
0.297636715907905 1
0.799758905774926 1
0.434461234156394 1
0.40295248785653 1
0.574410128725832 1
0.651577984212824 1
0.286955009580717 1
0.344741266194778 1
0.503829471818064 1
0.352363841496447 1
0.774022287094403 0
0.57316674738281 1
0.617516252586111 1
0.781987879553968 0
0.646567820417631 1
0.600799637069265 1
0.310587553898025 1
0.554307177327363 1
0.345266867595258 1
0.373417312124142 1
0.564955552165634 1
0.339340686225837 1
0.263081525782187 0
0.306237621797724 1
0.615644980815129 1
0.366063005070679 1
0.579035360852628 1
0.76192643925974 0
0.320676598079794 1
0.426570144154669 1
0.511256030195916 1
0.517354380816301 1
0.261280822205705 0
0.708920244443781 1
0.535113508968456 1
0.480374237289152 1
0.6006293209003 1
0.590204552624145 1
0.233330484237705 0
0.668689940615942 1
0.736124610846625 0
0.4246001958823 1
0.750737410965784 1
0.278676690176666 0
0.681682882960055 1
0.317171366363899 1
0.385843891902409 1
0.543403749444939 1
0.46421024195738 1
0.703034295486903 1
0.329136061015467 1
0.499146373640612 1
0.671446216824663 1
0.46604004055444 1
0.282738415751468 0
0.59811136413407 1
0.451961223106059 1
0.252753769998988 0
0.354374260291196 1
0.50324045439117 1
0.754902263171722 0
0.437097286921771 1
0.205932292042162 0
0.436485593128096 1
0.381986974645456 1
0.392936897880268 1
0.532522736109042 1
0.623296995265397 1
0.591569073157751 1
0.473318151157943 1
0.616244351500392 1
0.514533129781753 1
0.475695142317109 1
0.482921974761722 1
0.709788093458226 1
0.598748636931586 1
0.590995636956496 1
0.491143768452217 1
0.445274337525298 1
0.560469475724374 1
0.483034538237048 1
0.365346226818094 1
0.572274193080969 1
0.379492946941721 1
0.606527902268152 1
0.303645780205366 1
0.498945400693691 1
0.375733835850725 1
0.422206436561818 1
0.344393443022583 1
0.539180620414971 1
0.491335155599638 1
0.346353609919638 1
0.52672033303659 1
0.424654700178449 1
0.458057763798103 1
0.554917639436333 1
0.405892715370221 1
0.633584084507563 1
0.906443340625272 0
0.352109041570759 1
0.364273866076893 1
0.625386969132703 1
0.413242792358288 1
0.655958583392154 1
0.61637010910296 1
0.401785332204099 1
0.471064739975779 1
0.573901772093139 1
0.577456736967769 1
0.736804726551971 1
0.802098012839253 0
0.280288746483528 1
0.533814890907316 1
0.626103984793654 1
0.561865390082347 1
0.430449417133504 1
0.591137568522153 1
0.609891563738427 1
0.667293992035441 1
0.317827011870875 1
0.649914571623071 1
0.474629919906163 1
0.534992952638606 1
0.592488198134257 1
0.398379043609939 1
0.389130943450015 1
0.664829569365555 1
0.661788975925918 1
0.480293547529189 1
0.269517592384374 1
0.420891942277518 1
0.217300949930494 0
0.363369691927431 1
0.576917064784155 1
0.435123909389613 1
0.738887960545895 1
0.611483867317718 1
0.397653045180412 1
0.371467317712465 1
0.622908210623925 1
0.749923767717343 1
0.42419260229532 1
0.896069269901955 0
0.309268104528624 1
0.488825400026907 1
0.369894320560617 1
0.582944582528247 1
0.655288917557766 1
0.33957515058621 1
0.642919833126289 1
0.520308381439538 1
0.309008911502755 1
0.429513238362197 1
0.220077937088381 1
0.481521149231686 1
0.349407359743728 1
0.458289553667373 1
0.416346261610745 1
0.610728720000615 1
0.238864441035794 1
0.56950303107314 1
0.559005690682241 1
0.47479315520985 1
0.439195727042254 1
0.52368751277047 1
0.522998483186509 1
0.572285600798157 1
0.285692340468728 1
0.54448892596806 1
0.610582829457063 1
0.499558413934949 1
0.375362765607911 1
0.338925855572281 1
0.408725648025402 1
0.504069032578468 1
0.309290606689475 1
0.481808131733337 1
0.226121347691786 0
0.726515656018943 1
0.240316286755801 0
0.69018359150615 1
0.414757443256596 1
0.459809223120798 1
0.708703007655751 1
0.627726408423397 1
0.511613005653101 1
0.639403237587996 1
0.574899174107526 1
0.363201468649091 1
0.711070220211982 1
0.743407347924036 0
0.282486805229493 1
0.484568969907354 1
0.584839479127924 1
0.262005625699454 1
0.419897572104848 1
0.518727106549452 1
0.54015246713457 1
0.424659275888876 1
0.447307027928296 1
0.4224284775782 1
0.700090687323872 1
0.303866367548586 1
0.408698948437811 1
0.502309983823549 1
0.370753015569719 1
0.477906695696652 1
0.513506540322539 1
0.586576967051679 1
0.402648392053483 1
0.519792191702869 1
0.445670240334063 1
0.540509752581119 1
0.425431734610235 1
0.540005676642451 1
0.5069828419448 1
0.655610031079411 1
0.428204369637052 1
0.478767993219783 1
0.337508975893671 1
0.38126804282922 1
0.497764041299461 1
0.369519353776517 1
0.138871920148816 1
0.324279503304414 1
0.570643168926057 1
0.353391905420953 1
0.441355242818922 1
0.581546656882058 1
0.475648938061356 1
0.502024147379277 1
0.653725164677389 1
0.538213732670622 1
0.296503652441578 1
0.459924413907992 1
0.482045800111232 1
0.326110548694051 1
0.36700339639276 1
0.384472496368318 1
0.419471266511876 1
0.515478234937017 1
0.547609476801513 1
0.476113287909164 1
0.644137384105897 1
0.511147920102631 1
0.490907840364801 1
0.284162035397959 1
0.644216424652544 1
0.583517506978416 1
0.481780645709486 1
0.896733155555035 0
0.462027041303943 1
0.318627246052778 1
0.811452902362523 0
0.63037415819043 1
0.389687067707552 1
0.50540683177981 1
0.383705490448473 1
0.455597842700971 1
0.344481285904543 1
0.469913512025958 1
0.840091676338897 0
0.440743998289195 1
0.29371934899228 1
0.595943093087013 1
0.417727389842096 1
0.327360868580996 1
0.336234546205801 1
0.171599714046674 0
0.483872232069136 1
0.771305600311522 1
0.443939261892969 1
0.43401253913905 1
0.461958494600758 1
0.431480080813053 1
0.506165278170677 1
0.55642732500792 1
0.784652552299561 0
0.538096014409331 1
0.404860222969891 1
0.352333627357895 1
0.555923749558782 1
0.5416186625061 1
0.530136595651156 1
0.527067705293872 1
0.419984941016825 1
0.283702279618253 1
0.554366170016098 1
0.58850312396445 1
0.539125140024951 1
0.41445198572918 1
0.211506312518083 0
0.5835952845738 1
0.420580728409458 1
0.652771570160342 1
0.414372054405222 1
0.463426471465131 1
0.48917636061034 1
0.476700832619567 1
0.194835309407611 0
0.502980449960929 1
0.403831365475023 1
0.869827784147143 0
0.515297539520758 1
0.583441953195648 1
0.39056525665807 1
0.59326132143902 1
0.445625494096362 1
0.63821123675671 1
0.379754108636859 1
0.559318380273097 1
0.400151247392004 1
0.590691046372717 1
0.413141014087831 1
0.454016570552507 1
0.634192501497697 1
0.763668965234442 0
0.539097033546664 1
0.582863573203548 1
0.738464493706921 0
0.405521125280071 1
0.4926767383735 1
0.467253157231277 1
0.476107641568693 1
0.42034255249662 1
0.119277083020376 0
0.503059001547168 1
0.504843730684768 1
0.466183451195109 1
0.540134125991088 1
0.808803462178786 0
0.624763208737522 1
0.319345074463998 1
0.357540589835052 1
0.603780209556379 1
0.646301173021349 1
0.367377781706286 1
0.483713856817951 1
0.736231865487764 1
0.270763125286412 1
0.603238228741973 1
0.615696162519484 1
0.572415289676252 1
0.683795934070984 1
0.326961451936314 1
0.474749480004859 1
0.412463687752352 1
0.380179506809349 1
0.363402058726431 1
0.279900292773718 1
0.543285469591188 1
0.389888400282129 1
0.559242666216874 1
0.23885199648567 1
0.289558358002311 1
0.505006083036412 1
0.472602479417895 1
0.528089993455291 1
0.461620534390201 1
0.598848168819755 1
0.573005137936297 1
0.79134502466322 0
0.502701711024203 1
0.789547152742619 0
0.608166003807032 1
0.582515311783025 1
0.250222762662482 1
0.420984919068299 1
0.413521292990748 1
0.496066971344193 1
0.609334946254576 1
0.687860841414786 1
0.616501800900261 1
0.61274635884134 1
0.62357335651297 1
0.567963268091717 1
0.830071987573871 0
0.397801103601051 1
0.438303370135847 1
0.55256399629965 1
0.587440143478589 1
0.468311519198438 1
0.564735874127756 1
0.431857951947595 1
0.55173091587042 1
0.361335394895543 1
0.195482340624872 0
0.481177935985366 1
0.466351278738137 1
0.45289560004686 1
0.53751813515968 1
0.626346789878333 1
0.489726014268568 1
0.507328450141636 1
0.647517686948442 1
0.697649286600431 1
0.543923447644997 1
0.466993856947955 1
0.686250100454589 1
0.519479716069886 1
0.649048292624868 1
0.631354624580558 1
0.56428909951055 1
0.454339575592946 1
0.813544192358859 0
0.654163812110395 1
0.832703181966427 0
0.467681206995114 1
0.461719503536319 1
0.708769672970136 1
0.718353478165162 0
0.587501099019636 1
0.448445679391111 1
0.475331388489361 1
0.58288146776892 1
0.323036356674481 1
0.346505241483393 1
0.563019704432283 1
0.744348664395707 0
0.51782309531906 1
0.750697164185677 1
0.548283949736042 1
0.538892245493415 1
0.57477824230487 1
0.736037437412631 1
0.406425483240829 1
0.190469455671531 0
0.464937697621377 1
0.620203619168714 1
0.525210217075645 1
0.350565047795669 1
0.534934694754971 1
0.418802462756496 1
0.652584646359733 1
0.500408918379194 1
0.38587851509739 1
0.593483085894857 1
0.425187612902869 1
0.363117780878845 1
0.502577793042093 1
0.528656106122552 1
0.334817259951378 1
0.553534661206309 1
0.54355571255723 1
0.463764631366664 1
0.592938082219579 1
0.530731142320998 1
0.447001368596212 1
0.586782529569242 1
0.774735828097462 0
0.171749797041141 0
0.517042252801872 1
0.3451232281821 1
0.333598030427612 1
0.276166289456687 1
0.63815274300489 1
0.523252304350728 1
0.601774993197539 1
0.477461144971185 1
0.447809700424744 1
0.528175951805253 1
0.450814151396282 1
0.649875133970207 1
0.507842667325629 1
0.704289067251937 1
0.50973838717092 1
0.691254155013949 1
0.623270901031529 1
0.322683391358419 1
0.497043791645024 1
0.446622889590027 1
0.0813476831155564 0
0.765679771071555 0
0.532896066774758 1
0.515275314139988 1
0.29064868418136 1
0.534140280705328 1
0.415753249602464 1
0.592189031718099 1
0.558792799405292 1
0.769270273922871 1
0.41420184860013 1
0.630371935923926 1
0.518797124300147 1
0.398202140296989 1
0.534209358621684 1
0.633058030969402 1
0.703877083206835 1
0.436648220931363 1
0.761056523776296 0
0.308012352022316 1
0.549699596246438 1
0.344212574058498 1
0.462042925703669 1
0.456655048574285 1
0.480526026435999 1
0.43148356849316 1
0.551590152143276 1
0.59438927369296 1
0.577427362029107 1
0.391278569326025 1
0.319616585554535 1
0.674094544532728 1
0.597516500221971 1
0.572558297052507 1
0.428353607517767 1
0.426777508652808 1
0.569457013159359 1
0.517215602092544 1
0.454204748237577 1
0.583721728195819 1
0.463436906500823 1
0.749130019628063 1
0.631052360959056 1
0.851287093115715 0
0.617288311694553 1
0.216666718534474 0
0.466179969761712 1
0.598242299670142 1
0.547253892936999 1
0.602917289238458 1
0.31313547984875 1
0.530187909442792 1
0.44233637111295 1
0.587208124549305 1
0.54596691594562 1
0.614831732926007 1
0.767295834473664 1
0.611961246155805 1
0.364936626145673 1
0.653314265610029 1
0.619651891383466 1
0.465429893255153 1
0.413185475019546 1
0.30781819622849 1
0.528996125811437 1
0.284520693760544 1
0.236370487400506 0
0.661865081192673 1
0.382726010459598 1
0.503634995956651 1
0.652599204581232 0
0.323656514859481 1
0.464197080524345 1
0.406144144640069 1
0.434784616341471 1
0.309479748924635 1
0.567335992524899 1
0.330977199429811 1
0.655770875421545 1
0.516983515329668 1
0.379449014490388 1
0.566574035891424 1
0.20378207459656 0
0.589626159362586 1
0.363462459428331 1
0.152261474972485 1
0.165707257018704 0
0.307118346805583 1
0.495081697578008 1
0.381568019582769 1
0.503045149506174 1
0.430787997014086 1
0.270509948521717 1
0.571261106770403 1
0.390964491952483 1
0.747696152419373 0
0.434670169514111 1
0.249391299690145 1
0.60711561067159 1
0.609232117712685 1
0.557860085919904 1
0.694519380208113 1
0.826464238925737 0
0.607675422036445 1
0.540994227688977 1
0.621049064134696 1
0.779289548917872 0
0.446412257859692 1
0.408414815339212 1
0.500802593675898 1
0.498733258864761 1
0.507531071613343 1
0.493140505528914 1
0.405782852211262 1
0.531697302129972 1
0.411149355183624 1
0.453244159298679 1
0.424114685592087 1
0.560208120776259 1
0.462440623427926 1
0.651486911627277 1
0.494096552153952 1
0.593581092538362 1
0.462537031495855 1
0.674545769858156 1
0.611788755202529 1
0.401293924886465 1
0.342138043237887 1
0.597085655962591 1
0.506342384620585 1
0.582910248767201 1
0.355389592330955 1
0.385915251622882 1
0.36926353110726 1
0.523397694246713 1
0.283260668818628 1
0.484056556233079 1
0.45159329779273 1
0.472070230927979 1
0.354068043073151 1
0.311635642093626 1
0.398564847965993 1
0.155799389610302 0
0.638856545040988 1
0.27563134774511 0
0.555015475693186 1
0.338664941516123 1
0.352745025850827 1
0.367419963920562 1
0.478123185122947 1
0.611992059294484 1
0.406087419349071 1
0.346492763056267 1
0.376035106680152 1
0.36964579970136 1
0.344384093612938 1
0.44625159355964 1
0.542518326241323 1
0.11165400115863 0
0.509446176330796 1
0.525043720076189 1
0.755192634768153 1
0.213533298700443 0
0.674305254452169 1
0.516878755559739 1
0.536969369308538 1
0.601025941735239 1
0.686628603935253 1
0.641552428755594 1
0.606104194595793 1
0.357442322294496 1
0.692677679824174 1
0.383688875087156 1
0.462316780903144 1
0.219032806367322 1
0.45329996536122 1
0.795591180649036 1
0.80814757245123 0
0.530699370082366 1
0.574840841771157 1
0.38023313017461 1
0.404888449630909 1
0.605039125796953 1
0.533015206961331 1
0.470926477236013 1
0.454721707200935 1
0.45352512241003 1
0.37454460627053 1
0.582971857784159 1
0.287527321336289 0
0.615090903472083 1
0.401409955789757 1
0.429018976630183 1
0.649962656192993 1
0.379792562323183 1
0.456660965348171 1
0.471159315804243 1
0.342050289285774 1
0.524602018737197 1
0.272784502824428 1
0.573240857500026 1
0.585731851656737 1
0.48041611964768 1
0.546492714365211 1
0.557195514645184 1
0.367730898603457 1
0.314159166921262 1
0.64566094869984 1
0.625855392045828 1
0.528785732996936 1
0.318828530455963 1
0.70298583062993 0
0.455091111248407 1
0.588280079653033 1
0.463320670763794 1
0.24143772506693 0
0.405678327908503 1
0.811834314808983 0
0.255869100811658 1
0.540855801694503 1
0.335441142770861 1
0.467121611102956 1
0.619667096396644 1
0.562249673313259 1
0.596972647869725 1
0.228818898616337 0
0.200509600540359 1
0.645114255600661 1
0.391670982619804 1
0.602425054068853 1
0.414009345965234 1
0.2543246463289 1
0.688209218385343 0
0.469539680654374 1
0.749156456855624 1
0.339590581195756 1
0.33864150958071 1
0.429302493953946 1
0.443192916727402 1
0.46157891560844 1
0.647855263088781 1
0.436147371002388 1
0.645376134842209 1
0.183162222186807 1
0.436667902148363 1
0.675567187525219 1
0.491244605805784 1
0.30761848243059 1
0.306874634394059 1
0.473727051063782 1
0.568618884369454 1
0.556317635910073 1
0.491189822593697 1
0.538321828412322 1
0.300023146711385 1
0.479457143139031 1
0.41454792306416 1
0.608288620899386 1
0.318371640156282 1
0.38216126859516 1
0.451728026222583 1
0.476760059500305 1
0.56083047697321 1
0.893682396072045 0
0.605250861048816 1
0.420871645789521 1
0.540140367702227 1
0.498415191762763 1
0.875861731204069 0
0.348307802026131 1
0.424533218692906 1
0.216923739705611 0
0.4548058708522 1
0.739386129917005 0
0.30370966340118 1
0.511307609136958 1
0.360962205051715 1
0.282332469254212 1
0.644802172636663 1
0.308535977521966 1
0.391394410646794 1
0.623588943093538 1
0.464983054712004 1
0.494568492144797 1
0.529015653057401 1
0.510932176902443 1
0.699779456108464 1
0.551710358430543 1
0.624838863208621 1
0.73880130164106 0
0.472961460859011 1
0.454921015385145 1
0.710921175735636 1
0.519496355554546 1
0.806709614484209 0
0.371903333215021 1
0.497419932837982 1
0.481074492821429 1
0.500229456589976 1
0.540277128953611 1
0.547374722012888 1
0.488886232037938 1
0.521927088111101 1
0.506693230475184 1
0.56522833390099 1
0.277275701717513 1
0.58516727826524 1
0.469278509737895 1
0.584496978524839 1
0.372334260260365 1
0.471275321856545 1
0.428673603660225 1
0.476452947068185 1
0.356822197493278 1
0.828589773389215 0
0.57780114257219 1
0.545715378987982 1
0.872670687462593 0
0.112285168603666 0
0.410661386613833 1
0.776983061487144 1
0.726040309412706 1
0.637538154908736 1
0.555312357824343 1
0.496526313815836 1
0.727773474103111 1
0.665439444703594 1
0.229608753779774 1
0.409597611910768 1
0.604166688400336 1
0.471229564525492 1
0.567473547435684 1
0.501506487929309 1
0.64849069857183 1
0.605620701379542 1
0.330183681573135 1
0.142920627207998 0
0.441591427340878 1
0.367861067066841 1
0.59200260744111 1
0.502062458782733 1
0.543017152091536 1
0.598149977379856 1
0.331871872560237 1
0.626494903280933 1
0.456726331376827 1
0.59233705248568 1
0.487343653119126 1
0.442129340584144 1
0.569189456931373 1
0.497952937648313 1
0.522649739350744 1
0.308761059294538 1
0.773367728380917 1
0.508639570128689 1
0.653567560620669 1
0.435369382230145 1
0.387269396394358 1
0.471551960295817 1
0.468865949595992 1
0.619391332177043 1
0.623581262621658 1
0.624518569995272 1
0.376671225163215 1
0.790106317114975 1
0.707114127548596 1
0.289856929267744 1
0.410422731194617 1
0.423388666307799 1
0.243137613745037 0
0.747920145351983 0
0.535460424000224 1
0.628598330648785 1
0.435872534250491 1
0.703222602583005 1
0.499137202966938 1
0.475488675323318 1
0.296280412085867 1
0.785198272115598 0
0.450946887594305 1
0.364472272864611 1
0.379559167140944 1
0.692940634742245 1
0.515585540038969 1
0.323798604543738 1
0.470507754104404 1
0.390954735230969 1
0.80470270133309 0
0.328445953173298 1
0.598204749276697 1
0.648865611379803 1
0.408738117750731 1
0.378250076564955 1
0.713172723686408 1
0.659581355997352 1
0.365464049627227 1
0.426140869402916 1
0.422462786467059 1
0.577752111986798 1
0.601845294865767 1
0.520377015644961 1
0.663730208193467 1
0.51865347450578 1
0.371211671205557 1
0.660671843710449 1
0.394940289905843 1
0.596522478474092 1
0.649137729185661 1
0.528755454411912 1
0.566323468547824 1
0.472588472069352 1
0.563796180477723 1
0.389711401830748 1
0.454671648555546 1
0.648222426558986 1
0.905085710250079 0
0.415488646146928 1
0.626414671177183 1
0.378470032112459 1
0.720794213083194 1
0.683958188532941 1
0.668204171306266 1
0.532199291422085 1
0.644075943830853 1
0.475115802726583 1
0.810966233949215 1
0.465480213775007 1
0.318979881450443 1
0.491566580807836 1
0.368317542256218 1
0.333887072915563 1
0.491071157097757 1
0.540011693287256 1
0.400489746158791 1
0.530254431608851 1
0.621481356600241 1
0.39968889136784 1
0.517870393647227 1
0.697219623812881 0
0.620139213582252 1
0.332889390012258 1
0.43221942734731 1
0.687207642431431 1
0.447758483385997 1
0.54777357518472 1
0.496469885444438 1
0.355053714275415 1
0.479334417227817 1
0.524095970257475 1
0.380585750345906 1
0.445968509053708 1
0.429942318726564 1
0.380882985294774 1
0.29567801814006 1
0.578920005727061 1
0.611164336453506 1
0.255688767213841 1
0.508852891746687 1
0.374459228409683 1
0.364124474491868 1
0.436752212131387 1
0.516849058494882 1
0.198431510805906 0
0.366144203687631 1
0.603563602153351 1
0.471894315188576 1
0.530270843175947 1
0.740011593700979 1
0.351539519541297 1
0.5884275782074 1
0.493163517484716 1
0.337152957091241 1
0.531019469834173 1
0.490264223449342 1
0.426132827664521 1
0.659752418201309 1
0.371038230619365 1
0.412298084544529 1
0.466874932441381 1
0.3727707748508 1
0.525302656017325 1
0.78883264594271 0
0.404715702870163 1
0.590408352409926 1
0.500783500257642 1
0.566981002545402 1
0.412360118316724 1
0.553230675469201 1
0.382987059154946 1
0.535301629831097 1
0.453215159025378 1
0.679926787889748 1
0.55934838987097 1
0.204013095000872 0
0.310611585652947 1
0.647447124050125 1
0.570510655941783 1
0.422776366226647 1
0.430054753207844 1
0.421420648064348 1
0.405976181393528 1
0.252656028968702 0
0.526156150597865 1
0.27901301188978 1
0.354151522559949 1
0.510951884441187 1
0.504259292055476 1
0.39965720808435 1
0.508652097714014 1
0.814072718645799 0
0.520280442401872 1
0.333773284639249 1
0.522741661008909 1
0.433341829847387 1
0.566364672565562 1
0.616919154847328 1
0.486884101665817 1
0.565792432000609 1
0.458486677213817 1
0.578390576864088 1
0.0640054266447232 0
0.318751216827625 1
0.500153783517394 1
0.364096552752568 1
0.285694423425273 1
0.480014380485315 1
0.445217934121843 1
0.486390665231519 1
0.629133863637869 1
0.510335789339652 1
0.386967102739825 1
0.570311710195541 1
0.67410295581048 1
0.456220706747857 1
0.463993848864015 1
0.654258011209814 1
0.262054672349531 1
0.380160451779155 1
0.355472014145176 1
0.550910273391527 1
0.6646361936404 1
0.757329077922868 1
0.433136250431062 1
0.472537054472712 1
0.436369840980042 1
0.413847755451802 1
0.490861884322674 1
0.457361240837146 1
0.364974824282395 1
0.408964069094789 1
0.388614606546165 1
0.593877459586417 1
0.394774980584938 1
0.511042876435207 1
0.356855591360448 1
0.497917244312259 1
0.528619595755085 1
0.43096335230845 1
0.264063020275123 0
0.552131505392178 1
0.619509358990934 1
0.300634892834504 1
0.562641470624508 1
0.632801505847199 1
0.631072739881294 1
0.395406593741667 1
0.413903469493952 1
0.525371546251936 1
0.630549661216219 1
0.309229240310426 1
0.658602259830001 1
0.27941612501853 1
0.265296936741502 1
0.264558704375595 0
0.637685089040622 1
0.471697370088955 1
0.597305269225799 1
0.366937779727793 1
0.412502849891281 1
0.521370646390008 1
0.358143530966309 1
0.575730954826587 1
0.616139934860575 1
0.818939529750171 0
0.35224160848716 1
0.595271137553533 1
0.524835303787612 1
0.311312651782055 1
0.277385498090919 1
0.509043676429097 1
0.626860694155521 1
0.588069897426166 1
0.441747109023248 1
0.61553847652664 1
0.668946905498651 1
0.679255015596039 1
0.369316003435382 1
0.726161367237658 0
0.311450272505973 1
0.543919777367963 1
0.693643284204128 1
0.394103908563216 1
0.46355205193475 1
0.486103261368366 1
0.401406126437284 1
0.284736098789859 1
0.433997235028681 1
0.447364159529822 1
0.378747631466515 1
0.514472066091521 1
0.709114283786683 1
0.555943676422428 1
0.588755191776583 1
0.237157855184443 1
0.454641281482405 1
0.501742793316676 1
0.243435453725107 0
0.724567026231432 1
0.512161358811791 1
0.76268921145199 0
0.695634273341027 1
0.488952760792729 1
0.556815663872086 1
0.544810515025234 1
0.407093239620343 1
0.472472798387515 1
0.546214459428773 1
0.486029108307647 1
0.590626699410312 1
0.347011224093341 1
0.191174677847672 0
0.640111292304755 1
0.538009699641811 1
0.48476183261086 1
0.500946874445139 1
0.471427022947926 1
0.6121371654909 1
0.461029265462359 1
0.444672255006092 1
0.329232822476304 1
0.4549088031456 1
0.363857469328466 1
0.515580660941916 1
0.492708127885249 1
0.575234304731564 1
0.453866369556533 1
0.591974633171838 1
0.480779086460133 1
0.323641122447875 1
0.562508583716161 1
0.576849154181649 1
0.347411425173997 1
0.678936394244174 1
0.517719780527025 1
0.523705457460615 1
0.53611411136619 1
0.2612394748327 1
0.542280445101193 1
0.559720109829862 1
0.608519997014192 1
0.421955607104948 1
0.521428519430874 1
0.37592475951933 1
0.572585696043924 1
0.418749811419034 1
0.410707413717348 1
0.517856489772364 1
0.497702700124777 1
0.806099812492748 0
0.527703759554735 1
0.547267350635054 1
0.258340760698684 0
0.362991537302047 1
0.573929357654112 1
0.644204883468069 1
0.708267390450567 0
0.390582074530138 1
0.653173323375767 1
0.58214327444793 1
0.547841715653212 1
0.59889448626548 1
0.337721792203861 1
0.207069077293644 1
0.397988809232627 1
0.40754680369557 1
0.442259695663029 1
0.684070039103873 1
0.707603950245354 1
0.456633113735344 1
0.486018749596089 1
0.436909650535593 1
0.340927031793663 1
0.612019539564746 1
0.470534861819897 1
0.283684820319745 0
0.556999945045008 1
0.706187835775898 1
0.511959482799646 1
0.584413485536966 1
0.368359831286408 1
0.774206277064174 1
0.464038872708084 1
0.495770062290933 1
0.554906381286542 1
0.562545307737313 1
0.58427417983588 1
0.275991498750508 1
0.43355002967226 1
0.525774877864942 1
0.636798758218789 1
0.409965288084827 1
0.505886267486805 1
0.556981870752257 1
0.236683370835049 1
0.65364200363662 1
0.692922662386333 1
0.164179782407276 0
0.403702036127654 1
0.424091847492309 1
0.44490591324726 1
0.595813796182192 1
0.563557185165839 1
0.422751732771024 1
0.540419737260871 1
0.488497439063347 1
0.680676883557197 1
0.577433187122312 1
0.549902366627902 1
0.638939863794927 1
0.789966496232632 1
0.544882952323256 1
0.725469336072162 1
0.404432066024954 1
0.88964977467634 0
0.447817864017175 1
0.640301815382167 1
0.495374219408893 1
0.53173005899258 1
0.474523471680612 1
0.638721112452191 0
0.448591408171881 1
0.391846892832793 1
0.516295074227921 1
0.554310238949663 1
0.579473899394678 1
0.596739249623155 1
0.493111818955802 1
0.625097582936963 1
0.36380980305042 1
0.559843811543773 1
0.361614501643016 1
0.67221379848906 1
0.561229936157557 1
0.613824367850154 1
0.437234674446769 1
0.445864425904735 1
0.54296849964352 1
0.372957365519453 1
0.788461112956959 0
0.410384579127676 1
0.409090470381104 1
0.443436948266034 1
0.561918150002138 1
0.6137493059727 1
0.335740954971046 1
0.395022429672024 1
0.529550607618242 1
0.567701528280121 1
0.563211654689005 1
0.596278331501339 1
0.692981301013133 1
0.260525308327054 1
0.622940733910907 1
0.632566797276624 1
0.757252121074257 1
0.296111520071305 1
0.340465752110189 1
0.197892948863434 0
0.39483098690353 1
0.540619950637069 1
0.488850917458978 1
0.3887578757514 1
0.567202804646766 1
0.629733263839564 1
0.216459528319272 0
0.614448750907809 1
0.545954657979516 1
0.38841911523065 1
0.514983802427691 1
0.817369135093969 0
0.645409002293375 1
0.373070808337017 1
0.583524022804447 1
0.601575261054118 1
0.464721267164165 1
0.426255889425342 1
0.252191896548875 1
0.465016974416993 1
0.402884429025718 1
0.524947726127929 1
0.3111516974362 1
0.635652868552941 1
0.27642443483855 1
0.606041290442604 1
0.532631864598104 1
0.758064255023284 0
0.380647294428398 1
0.553115557361744 1
0.558587193880898 1
0.535985346203687 1
0.496562369708718 1
0.769921967930063 1
0.634653012123105 1
0.501045610200237 1
0.764109599851744 0
0.352019809009921 1
0.657266434212333 1
0.464489759154161 1
0.476589609722832 1
0.437405096326152 1
0.590644465813855 1
0.674325951081769 1
0.221373126822263 0
0.568627424835048 1
0.484932971576432 1
0.342137233339295 1
0.292041206257606 1
0.399240679374716 1
0.537654447433635 1
0.469471158817503 1
0.487255722724769 1
0.570517693046264 1
0.601112745383058 1
0.502302421703658 1
0.623253334043034 1
0.424767223776512 1
0.522870275432617 1
0.338470039757959 1
0.376311339734326 1
0.482293066216363 1
0.407749876238497 1
0.656112937878958 1
0.595709823202592 1
0.72506644079346 0
0.426488551824108 1
0.455409110820405 1
0.560749423665194 1
0.651522734919808 1
0.36119508029888 1
0.643613939221721 1
0.450972443522799 1
0.462446534297271 1
0.508244133584252 1
0.48456543169422 1
0.412619715603677 1
0.521730033738262 1
0.40853970185113 1
0.484417044854342 1
0.433141380078073 1
0.560580658760754 1
0.374463206348809 1
0.454866685942921 1
0.492189693583386 1
0.568048442097227 1
0.53881222486428 1
0.449978562426863 1
0.515702094662309 1
0.480610776985114 1
0.260765111088312 1
0.40243086173799 1
0.667720857859737 1
0.781274941595123 0
0.505102303713658 1
0.620874160034637 1
0.712538752146467 1
0.659224545897241 1
0.520685834729069 1
0.65159322401177 1
0.687153938667191 1
0.563917338303367 1
0.818973866009359 0
0.598743636218379 1
0.219768254974929 0
0.169661263683434 1
0.473445226095226 1
0.498685191418702 1
0.396887564726871 1
0.690197741048156 1
0.18961365919911 0
0.373191269805219 1
0.277386778373213 0
0.482581555262382 1
0.478262664915196 1
0.407855252959543 1
0.390157955079486 1
0.370762284994428 1
0.54458471290855 1
0.554911013727579 1
0.820119807478704 1
0.581672932464514 1
0.763832263873255 1
0.485035291082274 1
0.634569139129084 1
0.412029593262193 1
0.398782997562189 1
0.327281347250031 1
0.424373893576226 1
0.522436073974446 1
0.50466175794698 1
0.415087269428735 1
0.513260938518801 1
0.290659297797912 1
0.419540990919217 1
0.522413007198473 1
0.506395082787415 1
0.327428590660166 1
0.582969051141513 1
0.678454942338117 1
0.703303062705402 1
0.471874184353016 1
0.52151532894089 1
0.488355616574449 1
0.433279437293337 1
0.557011272550073 1
0.762001971379132 0
0.451981606854058 1
0.557471416177734 1
0.554712786889333 1
0.413844576026474 1
0.477750338621169 1
0.5604469961808 1
0.638726506582853 1
0.425352797352011 1
0.432053000693111 1
0.421465674967006 1
0.416538823351243 1
0.574787577921302 1
0.52814534302738 1
0.522833558044733 1
0.502805447781361 1
0.404772479373144 1
0.417785775464201 1
0.39955393243909 1
0.836772230625762 0
0.448449152164882 1
0.465420456148904 1
0.616382342075115 1
0.46000890414197 1
0.386900611251244 1
0.62998454779183 1
0.492275559465731 1
0.534962209052478 1
0.517278860449009 1
0.67046354534778 1
0.527261458626993 1
0.275769425564764 1
0.314260532766034 1
0.481707614003792 1
0.49978605228583 1
0.389069524696775 1
0.543816399750035 1
0.656732492638795 1
0.642992739903962 1
0.553468183137951 1
0.594818173240379 1
0.294994274628718 1
0.666549619993441 1
0.500082229988332 1
0.429903213910238 1
0.451133280012827 1
0.403713182727997 1
0.355097496398054 1
0.680810515576354 1
0.733072571820787 1
0.648247579929956 1
0.615502343333695 1
0.342369848923532 1
0.399057968180437 1
0.288676339908864 1
0.736498209478233 1
0.696596324304026 1
0.349370885296405 1
0.40101022306036 1
0.681046511238089 1
0.536503913515687 1
0.59929639720441 1
0.305263772593039 1
0.289751358150185 1
0.464473904809984 1
0.506895233876768 1
0.458018838642728 1
0.381431684668392 1
0.324116130819227 1
0.508546749264841 1
0.634612780245745 1
0.326067987404649 1
0.430398442132401 1
0.407308641304005 1
0.411375641579163 1
0.477349188754293 1
0.749448504244477 0
0.210332831719467 0
0.844363134805206 0
0.656728406631936 1
0.576905374252722 1
0.445683933953097 1
0.475163680590379 1
0.326215203665025 1
0.228234825241766 1
0.483667744391681 1
0.629522871386038 1
0.606986728550683 1
0.623691878603529 1
0.530571507128149 1
0.323088022121165 1
0.581178230110041 1
0.568313410429729 1
0.568871670632773 1
0.38732404379577 1
0.37650456431685 1
0.45206478911328 1
0.715304454483544 1
0.57813094041768 1
0.722435228297072 1
0.350160064552227 1
0.320840926705251 1
0.473521953522067 1
0.570555494591655 1
0.676508430551663 1
0.257718878233292 1
0.703311638450494 1
0.553601455343787 1
0.744808998938153 0
0.679773190693899 1
0.72196294064179 1
0.375910366569047 1
0.549149725354854 1
0.590693904471289 1
0.638457409042787 1
0.256778575312254 0
0.610959336365789 1
0.639363163086445 1
0.351726761928927 1
0.222932536933956 0
0.469111548521189 1
0.575080230955505 1
0.482724208259373 1
0.654724794082257 1
0.597025032734481 1
0.746001949263528 1
0.650092654746073 1
0.478646312500914 1
0.225821759100644 1
0.535588097882403 1
0.425549687085411 1
0.368087299361813 1
0.729863136856018 0
0.138619037412548 0
0.442536693000633 1
0.369791127632712 1
0.547777473506656 1
0.763204920079284 1
0.653731418564183 1
0.629425266003989 1
0.583269263604611 1
0.324071357940759 1
0.437782668939152 1
0.4951342094409 1
0.547267330135273 1
0.625217561502037 1
0.701136135901213 1
0.44449006258823 1
0.528118781200689 1
0.458990911529267 1
0.664716182006987 1
0.505408749490425 1
0.479081350932032 1
0.615268992656881 1
0.648906746215508 1
0.569737243613378 1
0.458380966792408 1
0.474545799577351 1
0.661460779389156 1
0.610499918068862 1
0.587705140963168 1
0.590137209118416 1
0.527202136090186 1
0.47049662505846 1
0.369550526274875 1
0.530813153632859 1
0.597076180609836 1
0.91295421451659 0
0.301235341578661 1
0.609047059441325 1
0.646068653629787 1
0.667357196089267 1
0.583951483235734 1
0.736113132643493 1
0.303315760071156 1
0.506236568722245 1
0.356661494274095 1
0.703102468611729 1
0.463271841313735 1
0.691188475584612 1
0.479213865182805 1
0.456174133632035 1
0.65648495868833 1
0.652032941008878 1
0.381985203594448 1
0.470414463907656 1
0.405639782863911 1
0.459982365704406 1
0.654122287490278 1
0.350699404354634 1
0.497224600272941 1
0.320339151898284 1
0.394948094025364 1
0.373518285833537 1
0.337153922917406 1
0.573908023390226 1
0.347255414748064 1
0.738996537214404 0
0.362493049207417 1
0.615143165897059 1
0.534695048844194 1
0.451850848805014 1
0.564431690396718 1
0.538161031611856 1
0.290086709157755 0
0.487808463828199 1
0.670469317856221 1
0.61856509610399 1
0.285090027304165 0
0.607248668369228 1
0.364250590147871 1
0.485443621310246 1
0.476361530683952 1
0.183559380891711 0
0.472936875274549 1
0.388969853805018 1
0.403706861574769 1
0.75240666910248 1
0.539955673953939 1
0.489597459360766 1
0.476735254667794 1
0.381346763767153 1
0.504726234768596 1
0.597469563489228 1
0.447379750944322 1
0.643008849537146 1
0.435532009762492 1
0.495420513661149 1
0.592053339834156 1
0.509283209378135 1
0.588045121729743 1
0.443981384412523 1
0.75667435437913 1
0.568050866325484 1
0.51910475836028 1
0.711418537703887 1
0.51570538388086 1
0.393524800118905 1
0.369669358704271 1
0.307333856472483 1
0.433701890746183 1
0.537130189418322 1
0.545854260858047 1
0.553435929331003 1
0.42627087495774 1
0.528266306142128 1
0.480742681875362 1
0.691839195616104 1
0.644060847320098 1
0.709497189722393 1
0.416807931350193 1
0.411087350429867 1
0.515907304563069 1
0.437622440284157 1
0.615374798220556 1
0.514907630743239 1
0.31963919665332 1
0.624785649254973 1
0.506671618441853 1
0.378242304919901 1
0.413334441972409 1
0.573025413044051 1
0.259334278371906 1
0.447233122540514 1
0.598600991584524 1
0.441583820934704 1
0.751833599085512 1
0.541270641306344 1
0.702842380969055 1
0.385171738587749 1
0.524772483647063 1
0.297493581970829 1
0.336420793298357 1
0.526102460737732 1
0.416109773276688 1
0.411289144039188 1
0.55716061686862 1
0.464447800879452 1
0.747983116288978 1
0.624977945837712 1
0.846997999788736 1
0.578634550036861 1
0.459347532367537 1
0.332819454193978 1
0.783128333559973 0
0.464852245322017 1
0.430406932984705 1
0.601820487325983 1
0.363020602409313 1
0.66577087731285 1
0.51097155236223 1
0.586856841807702 1
0.502691040592329 1
0.521851903639089 1
0.609965319218888 1
0.4763691078423 1
0.677198727360261 1
0.477650448742758 1
0.425099794075135 1
0.478402044885798 1
0.457669678913345 1
0.386917757263227 1
0.379458315010278 1
0.636186754100212 1
0.475262853157184 1
0.300652395181948 1
0.498594685663964 1
0.427432254939804 1
0.274317628718567 0
0.610263989250037 1
0.456107045467333 1
0.562113149371225 1
0.492863819326152 1
0.536690338328279 1
0.482983366849329 1
0.248096313834426 1
0.317767512853872 1
0.497763934759768 1
0.401727506612252 1
0.321872183078419 1
0.860632774166534 0
0.551057259235496 1
0.632126563319019 1
0.47150426493311 1
0.514534166995516 1
0.488776911215392 1
0.549549304658611 1
0.445709141518574 1
0.322380048917867 1
0.533969837113136 1
0.473553061987423 1
0.572184677211628 1
0.49161083543279 1
0.122945852249152 0
0.405911027453153 1
0.621809299570964 1
0.481756978266425 1
0.407245946033468 1
0.61441430446493 1
0.815189468641683 0
0.646572999357259 1
0.536022096474058 1
0.175223287403199 0
0.665129784482109 1
0.585232375881272 1
0.487991345783225 1
0.399729117537932 1
0.534155868992284 1
0.407349630643636 1
0.609157454218238 1
0.861037962570682 0
0.612520513759586 1
0.503884895991213 1
0.411411302354164 1
0.351240647714186 1
0.33171187663582 1
0.764566962242089 1
0.614737175338296 1
0.298078045480983 1
0.489156664586571 1
0.382488353823185 1
0.501438850154885 1
0.486584972863596 1
0.518007605808671 1
0.446682705923089 1
0.614394807196883 1
0.32297730643682 1
0.600613434566947 1
0.514292023534318 1
0.616259313142906 1
0.30312164503593 1
0.200275283447981 1
0.559665894170888 1
0.340051108187375 1
0.801184373793204 0
0.39665835021644 1
0.457900777776711 1
0.605485162599993 1
0.535786997393479 1
0.553760329227094 1
0.376262182135734 1
0.586915173824794 1
0.557401137986391 1
0.615926600108591 1
0.1908491820092 0
0.571506830924669 1
0.452131366688391 1
0.624401228896753 1
0.471645415979532 1
0.583827411849694 1
0.508524510595365 1
0.528906988372668 1
0.399960793394538 1
0.199552384608914 0
0.614133246705111 1
0.300407676600852 1
0.347407666116169 1
0.422724699227025 1
0.553776218801844 1
0.48904670448051 1
0.568733527198063 1
1.03727094126338 0
0.651145122269712 1
0.338104198588981 1
0.208360794199294 0
0.471361518544515 1
0.705681392553434 1
0.464623057758616 1
0.234116095912286 1
0.260917518089467 1
0.386809794400445 1
0.582602157459043 1
0.438731220187954 1
0.417064513730845 1
0.621322093316438 1
0.590465102097482 1
0.581296767339169 1
0.261054304174868 1
0.695008344343317 1
0.396378813222141 1
0.551873749202038 1
0.540469830587422 1
0.367844074368002 1
0.693949077428052 1
0.370677627294126 1
0.607009361610595 1
0.666951870735672 1
0.421510760459042 1
0.461207165046083 1
0.538918637747696 1
0.291403771256991 1
0.304497261286959 1
0.489626358768882 1
0.208209919972888 0
0.592484538227386 1
0.342905058548628 1
0.476906172246605 1
0.586561863848238 1
0.280043762157877 1
0.595444442679156 1
0.559595036476986 1
0.594600825211305 1
0.678095358078559 1
0.633520973966517 1
0.474422884524289 1
0.179822302133171 0
0.536025036339275 1
0.609224278983008 1
0.646976025635531 1
0.305221396353486 1
0.497351206877765 1
0.578757677335655 1
0.528727945715166 1
0.553753911424858 1
0.682203086741667 1
0.390355556270777 1
0.562660883106952 1
0.155055192859877 0
0.501112549152309 1
0.770631326496091 1
0.404888534808002 1
0.596550240382293 1
0.461428147078692 1
0.716801932418136 1
0.400531800853515 1
0.662007238524897 1
0.570373482059572 1
0.526960862262582 1
0.367126052160254 1
0.342796132842486 1
0.397537087107506 1
0.636210849691369 1
0.774730196036006 0
0.402849127276547 1
0.407098084238252 1
0.548241508316977 1
0.641949696854151 1
0.417454997970683 1
0.505205661739708 1
0.575239449131585 1
0.308767493497493 1
0.515716516159961 1
0.555577024085385 1
0.604901603632321 1
0.41756965584977 1
0.478588616362859 1
0.418141387378805 1
0.217206566663963 1
0.570207373379382 1
0.589955168839556 1
0.572374125551115 1
0.552998678904992 1
0.478941901516834 1
0.469832410288336 1
0.519856226868412 1
0.551949097769693 1
0.680102250998596 1
0.662997677211888 1
0.577717328990105 1
0.694563338263315 1
0.529712909170965 1
0.248798216152013 0
0.476026861844909 1
0.537220686152491 1
0.501570818568769 1
0.559299139747153 1
0.43085907504844 1
0.334209593929794 1
0.669782418066976 1
0.70474050943585 1
0.538370266543125 1
0.447914862496597 1
0.585445128090202 1
0.505349647006952 1
0.521225790399212 1
0.5739140036796 1
0.463796673841258 1
0.494855906189245 1
0.515968966705845 1
0.659482246634963 1
0.634317340270502 1
0.60415083153439 1
0.53685110878118 1
0.416535042243281 1
0.538079240474647 1
0.483635215554326 1
0.410565032069163 1
0.678586263647401 1
0.582863533895859 1
0.653212539638102 1
0.503143303579183 1
0.408599674532746 1
0.480820797802122 1
0.440111734637163 1
0.634967387279284 1
0.701401274942789 1
0.641765351146571 1
0.406414116513251 1
0.338472003821682 1
0.755734290317011 1
0.597261569631878 1
0.496056361019882 1
0.737114671715356 1
0.490765755960363 1
0.370432515903307 1
0.460958414807767 1
0.482636385912645 1
0.716105236373914 1
0.653030411868478 1
0.364443894938394 1
0.326198370660372 1
0.473169633488234 1
0.220310726222307 0
0.235917399629058 1
0.756159602632144 1
0.358639682391437 1
0.330332174947149 1
0.380849966276667 1
0.381750370207173 1
0.516424411111012 1
0.628337454305541 1
0.385907165613872 1
0.38017761137018 1
0.354795338960986 1
0.522164099945315 1
0.633445259515218 1
0.427626708499354 1
0.792003831206612 0
0.383595727995046 1
0.501003228393495 1
0.378196002914912 1
0.518713414188405 1
0.393408718233001 1
0.515743650747311 1
0.443618121625221 1
0.553078880271589 1
0.638599857744015 1
0.562061508589768 1
0.526971781033272 1
0.640814946188471 1
0.467543108188201 1
0.653465199778716 1
0.727972146207757 1
0.248447227141046 0
0.606723302134168 1
0.236708044921992 1
0.562824113243048 1
0.40528796637136 1
0.768863218395243 0
0.443931908162305 1
0.688178826731771 1
0.615667902345732 1
0.506099601376505 1
0.455536509402394 1
0.21407227804109 0
0.482733846979604 1
0.752820609725206 0
0.519420800550364 1
0.374871048621618 1
0.725521344595333 1
0.247904364646382 1
0.396418328684676 1
0.534946441336146 1
0.398306738744437 1
0.555620505045951 1
0.467753621793748 1
0.457497420776946 1
0.649132205228951 1
0.527679045162581 1
0.217068508372514 1
0.542292103165508 1
0.495129855077651 1
0.784597276115239 0
0.343404344328314 0
0.632763284512953 1
0.474913530704679 1
0.359922403149701 1
0.81108512296288 0
0.395121626534173 1
0.548045145476864 1
0.372745357732063 1
0.55471169682184 1
0.727751735999894 0
0.754620291563423 0
0.434041436227586 1
0.299019496996346 0
0.61259960587308 1
0.338370924125733 1
0.611306120159855 1
0.419294112608635 1
0.704863012522532 1
0.673794655410685 1
0.788071081757067 0
0.384287990694674 1
0.581269556610716 1
0.472544432358216 1
0.436363107774096 1
0.501096092966644 1
0.752005822198155 1
0.500817898403065 1
0.472611673686923 1
0.461172521553699 1
0.435911612631968 1
0.249227387635419 1
0.675382631338183 1
0.56589437394659 1
0.315872945973021 1
0.448942855765108 1
0.356957232418325 1
0.337365560947343 1
0.537564325238084 1
0.516366820972423 1
0.862674243530815 0
0.589131003653806 1
0.414323728520287 1
0.508658392723346 1
0.464191721057407 1
0.597844470880098 1
0.488955617380519 1
0.429083740127965 1
0.42168135083725 1
0.649365451337629 1
0.614606610758288 1
0.394145022124017 1
0.342847560580139 1
0.326751667116218 1
0.362256137192377 1
0.567689843198172 1
0.578972938535149 1
0.545118356616943 1
0.337959835307008 1
0.669447106636973 1
0.457221370522902 1
0.446480604872929 1
0.402559846458625 1
0.508025394037338 1
0.442868445769344 1
0.494683124476844 1
0.359616086291391 1
0.674170203267251 1
0.543083775971177 1
0.414235721577261 1
0.648498096995406 1
0.466450203356618 1
0.43159500453878 1
0.616852386272605 1
0.363930310630918 1
0.334471727265204 1
0.335166237417763 1
0.409381930853085 1
0.802116750153084 0
0.440300362198012 1
0.490868329744311 1
0.409073275364084 1
0.450742030347633 1
0.725932796684352 0
0.396530934549066 1
0.69687353629182 0
0.607440243095309 1
0.389844907195758 1
0.551794692171681 1
0.595520174153228 1
0.887381044509907 0
0.486397313109254 1
0.445152520184622 1
0.785939860078245 0
0.510266862527361 1
0.548325488630372 1
0.519888287355496 1
0.248612205502874 1
0.583802060671287 1
0.524058657077275 1
0.497746938905886 1
0.485850221589468 1
0.571430198630266 1
0.663547220904347 1
0.616981799263116 1
0.535653219715548 1
0.635238378452862 1
0.415469869248406 1
0.609549635255673 1
0.695752915753049 0
0.603376544440996 1
0.490418325154252 1
0.503786577369538 1
0.478736266369436 1
0.479909965262167 1
0.374108025633312 1
0.584629845615794 1
0.515065616578128 1
0.46603630830575 1
0.374670955198221 1
0.66668677719928 1
0.683256928636485 1
0.531387567307319 1
0.461560481982611 1
0.513974932820932 1
0.392889191557046 1
0.743513282192116 0
0.564113834607714 1
0.244072829909667 1
0.398886729222738 1
0.475295701336828 1
0.356199209083322 1
0.716727604807993 1
0.437826980277521 1
0.43748555363843 1
0.731112196297279 0
0.520401986062919 1
0.465294482872559 1
0.600347037471898 1
0.471505420461149 1
0.416688766472376 1
0.495858334623866 1
0.567347060041286 1
0.597885074189555 1
0.449530481522402 1
0.381405810513484 1
0.488128487197676 1
0.538125885076521 1
0.355198897751808 1
0.653005733839282 1
0.281631523925396 1
0.403648525706218 1
0.368566132075766 1
0.385202716922288 1
0.512968217981557 1
0.361472060710176 1
0.471703702503724 1
0.622574215299171 1
0.745603143673346 1
0.557261705239031 1
0.631126092786117 1
0.674839378195204 1
0.62971178990475 1
0.45674004814557 1
0.556754324834324 1
0.542412270284386 1
0.377800683311865 1
0.735916123094425 1
0.413676776874597 1
0.497407138047867 1
0.696116631670753 1
0.429121069947314 1
0.485612045347621 1
0.366775741155191 1
0.721633035594047 0
0.185869998752715 0
0.430524025992367 1
0.540222911835628 1
0.521615138145943 1
0.579553628180135 1
0.50407879844856 1
0.592182753905032 1
0.506184697499827 1
0.511101939063776 1
0.453088058569048 1
0.669068607548121 1
0.522367682982554 1
0.596314811084732 1
0.298470359393562 1
0.45528596464282 1
0.652463735996579 1
0.450980481645194 1
0.19795235339151 0
0.585191024414808 1
0.515989611695879 1
0.407315343942705 1
0.262187868797348 1
0.598934946130113 1
0.610087660083522 1
0.602839931734617 1
0.600938416945188 1
0.674336071678175 1
0.498579176842238 1
0.352133162013766 1
0.420552540321319 1
0.407179210164852 1
0.324404862106397 1
0.496961151164539 1
0.347355827963198 1
0.656880452225343 1
0.420104135277975 1
0.37387109226436 1
0.530980541343319 1
0.478915393726882 1
0.237552590508476 1
0.457932532993367 1
0.500110016809333 1
0.63360834493411 1
0.207927631377374 1
0.675925888416568 1
0.545759563695155 1
0.345117973082863 1
0.355412640271787 1
0.362466953925946 1
0.331328297397305 1
0.328030262092047 1
0.639236546902419 1
0.341214956863624 1
0.382784837396917 1
0.508027565892659 1
0.465207771400895 1
0.0766555475428807 0
0.723820177522275 1
0.278664621716646 1
0.375204845685904 1
0.600930095588195 1
0.453854217011494 1
0.442121561851776 1
0.509317205639506 1
0.553175923051746 1
0.393838436871611 1
0.523592267201387 1
0.438905975241525 1
0.652409734335442 1
0.764936890664875 0
0.477702115322485 1
0.48260886728673 1
0.273115625421585 0
0.53341880348227 1
0.434802055213048 1
0.613338897756984 1
0.555825865883468 1
0.582937794324921 1
0.54167240665158 1
0.29934372893127 0
0.593641608744427 1
0.719224907983823 1
0.49004295895222 1
0.407097565941229 1
0.611043402953072 1
0.589697187264091 1
0.511289353126337 1
0.437858388987011 1
0.368026601428187 1
0.511237137946552 1
0.351178720091187 1
0.27618389337302 1
0.717426010558239 1
0.701616978603577 0
0.536803905212206 1
0.38365867790034 1
0.369960174179894 1
0.25989408294988 1
0.577078518767377 1
0.506861627558194 1
0.752879581775533 0
0.328344120655516 1
0.431258481386628 1
0.335015369455977 1
0.553623115843354 1
0.563658103703533 1
0.60152126676618 1
0.317547774470722 1
0.45805017845663 1
0.580130822717269 1
0.225180102200503 1
0.717574678357795 1
0.465527136831134 1
0.353366107497816 1
0.44797453404236 1
0.571004458522411 1
0.628623972641017 1
0.524004013946352 1
0.578365771130705 1
0.309828658353464 0
0.615377408164133 1
0.435524788894288 1
0.477157068408697 1
0.442289751751975 1
0.491601058678326 1
0.349471265542591 1
0.507633173376625 1
0.567832384939937 1
0.630663002531583 1
0.379792994984049 1
0.431412913087293 1
0.357226443385663 1
0.657451164660776 1
0.533837552307434 1
0.704435582191065 1
0.575903937657873 1
0.566595170838979 1
0.347385868593852 1
0.421034695627737 1
0.691906240265933 1
0.415332247396446 1
0.46852314996525 1
0.571604764274184 1
0.212559155914542 0
0.535120702280798 1
0.738378517514307 1
0.346815279463045 0
0.485144579933925 1
0.499076684038378 1
0.46901799862265 1
0.488188226831276 1
0.733330315669745 1
0.477701780116243 1
0.52898212314061 1
0.347390178489067 1
0.359045060088459 1
0.459900619499305 1
0.631847639286265 1
0.733223773639903 1
0.880549055841955 0
0.696458234956345 1
0.691739053227838 1
0.331750314807622 1
0.544980905247191 1
0.550890596032882 1
0.511041564906516 1
0.292317555140148 1
0.378706065157863 1
0.659783832108378 1
0.271628734403308 1
0.564241342736751 1
0.390081634769435 1
0.292111719560052 1
0.618157240879229 1
0.703862149400552 1
0.494745688965153 1
0.342058498773051 1
0.405287827076763 1
0.427612181001876 1
0.402799071482906 1
0.469726313937903 1
0.419200216302913 1
0.715265872182346 1
0.643430079797326 1
0.320007697951196 1
0.417277573484603 1
0.555027378164852 1
0.583475863893247 1
0.425529518867274 1
0.664705846543861 1
0.545652205506657 1
0.781905186068587 0
0.221142997676028 0
0.46363416842756 1
0.507817717264433 1
0.410853621936801 1
0.605934027911947 1
0.365269668437635 1
0.589529257030974 1
0.224683065171427 0
0.336212089630454 1
0.469251762297208 1
0.606609990643213 1
0.408778050331324 1
0.450932953079175 1
0.581469420937492 1
0.633893516242998 1
0.439586602316215 1
0.506055018050317 1
0.510855082408106 1
0.651333843538968 1
0.55298787675414 1
0.337449830708935 0
0.537176849709601 1
0.528592338463823 1
0.454822408906794 1
0.453083670805624 1
0.408771001596166 1
0.780911484165795 0
0.354649531687008 1
0.557914618020269 1
0.461602316285357 1
0.410417501008293 1
0.694526925987482 1
0.365082845435264 1
0.501718342483277 1
0.51145555091804 1
0.658782190968219 1
0.378792055630555 1
0.659520527774254 1
0.504560181823115 1
0.193889378175557 0
0.437992604336555 1
0.189399485093878 0
0.597337050682674 1
0.418620997650032 1
0.364729791771215 1
0.641201850396864 1
0.355756432196085 1
0.257721455772288 1
0.435095291325887 1
0.514797578908202 1
0.522081815915258 1
0.739734176552157 1
0.736539592131688 1
0.404565127930371 1
0.574288329734006 1
0.531216785843432 1
0.315278079872249 1
0.610832603583833 1
0.567300311881368 1
0.467154431679947 1
0.533878884957714 1
0.504890228769823 1
0.396832432627421 1
0.64846295418619 1
0.355820544529304 1
0.598401807267026 1
0.590956338471122 1
0.245139745038663 1
0.498794380989385 1
0.591537395006729 1
0.358256127033111 1
0.328879593381926 1
0.711209082536314 1
0.714701159904399 1
0.684387732262095 1
0.619390158113857 1
0.714490657986898 0
0.460881506837006 1
0.395916399862402 1
0.55074477574569 1
0.70105296977584 0
0.530712547791065 1
0.493912415326126 1
0.342476770058067 1
0.633767574796513 1
0.49722491808712 1
0.379559010640966 1
0.707655878653292 1
0.475180381614942 1
0.324420811980993 1
0.576059722130224 1
0.33033745889016 1
0.515810553100965 1
0.527671128199718 1
0.615191265942727 1
0.447047213174146 1
0.53327388329908 1
0.523324362249567 1
0.616878534263997 1
0.506845702602218 1
0.214491508592645 0
0.4975716766501 1
0.366980230984759 1
0.700504148098805 0
0.482985663944194 1
0.433080179403968 1
0.600568999234434 1
0.611802482095982 1
0.467460331284772 1
0.328923147065598 1
0.583410359304749 1
0.757773309011561 0
0.357522416230162 1
0.603971177270769 1
0.397647797414235 1
0.698285585178278 1
0.654799405036195 1
0.498599795209786 1
0.495512890530572 1
0.496256062583133 1
0.599256202537127 1
0.615341842497171 1
0.450908651472791 1
0.373986617285436 1
0.562581942681379 1
0.52332653916793 1
0.635500344619612 1
0.503595131676668 1
0.291540446410353 1
0.550541371792103 1
0.446970145416528 1
0.468712751266347 1
0.641911026522371 1
0.575439128345592 1
0.381652503364564 1
0.442034701879142 1
0.459511404750967 1
0.453434346582464 1
0.41256635617613 1
0.275530591870509 1
0.402847602894907 1
0.942810088191955 0
0.562721216717028 1
0.436459813199707 1
0.523258918796045 1
0.532808032920136 1
0.383910747982316 1
0.631100533407905 1
0.631835991303532 1
0.691578914585108 1
0.638830262615394 1
0.316337613033682 1
0.60480663323361 1
0.59414000443157 1
0.421225795513093 1
0.377809013576015 1
0.479178332965325 1
0.476127122422296 1
0.80884699172623 0
0.704222979610605 1
0.469498354371254 1
0.649209191937193 1
0.540376441747031 1
0.487956702065586 1
0.581015258305613 1
0.51410207116331 1
0.462710460958623 1
0.634785879002543 1
0.556716448708425 1
0.254310121173748 1
0.391555175742139 1
0.328922829454598 1
0.516191916893285 1
0.548635892017663 1
0.602076615002442 1
0.366304298397883 1
0.545280741913029 1
0.466764706333356 1
0.612901997303203 1
0.50298977328895 1
0.785371500504962 1
0.525383109285773 1
0.782898416196685 1
0.441407562693059 1
0.719080953527047 0
0.520876956918937 1
0.438801763225556 1
0.42799435194229 1
0.566251950542968 1
0.284130838120979 1
0.721471461932327 1
0.522610673641128 1
0.4444180219037 1
0.601299561451851 1
0.819511657574156 0
0.532880236602945 1
0.577937795143349 1
0.463602859087814 1
0.523015448545484 1
0.393865679355409 1
0.451405550874382 1
0.192785467665909 0
0.576198587394252 1
0.550180147534621 1
0.66987646305939 1
0.506934083164606 1
0.492002609865182 1
0.333011343109176 1
0.534644981036651 1
0.605439932410893 1
0.627852803968816 1
0.264648128732987 1
0.309349300901914 1
0.345045543959685 1
0.538663334981099 1
0.314728545521666 0
0.504345563994316 1
0.556631658387487 1
0.767570121103215 0
0.370003402290255 1
0.499475036618394 1
0.360352215184436 1
0.609539298580812 1
0.523367672270839 1
0.666906919561696 1
0.619738681917027 1
0.459923115417179 1
0.362299063944842 1
0.67368033538307 1
0.46473197035277 1
0.765536843703602 0
0.746849228162309 1
0.60625797174396 1
0.539132361982428 1
0.674085993268068 1
0.455792833072646 1
0.686888072700445 1
0.479896618725766 1
0.863205508159245 0
0.577555861759577 1
0.576593883995436 1
0.372504502757711 1
0.365648622778007 1
0.313127167000936 1
0.583580565638785 1
0.169504190630549 0
0.594527624029555 1
0.680159420113579 1
0.578342735730208 1
0.535227315790351 1
0.710114049167375 0
0.530057770054278 1
0.599988554577136 1
0.605154734843881 1
0.64374435317051 1
0.508480206983376 1
0.285811564136123 1
0.585377197593482 1
0.576467024512019 1
0.571147493304227 1
0.489020001473874 1
0.723917436097036 1
0.767524212520557 0
0.644000156353377 1
0.449461928834146 1
0.421378539142354 1
0.703834504871585 1
0.264091243973566 0
0.477541945916597 1
0.596179269100995 1
0.590843380023114 1
0.47671955934004 1
0.6515381304836 1
0.403642899221593 1
0.5765284448185 1
0.464235607299273 1
0.52865478635019 1
0.47912086108651 1
0.527620456946094 1
0.646335633103225 1
0.333898922396856 1
0.481422819354018 1
0.630473777722036 1
0.372435496811033 1
0.729674397813192 1
0.411073495546585 1
0.516787733369716 1
0.258322523580137 0
0.452396391193156 1
0.553475066647015 1
0.462497981528294 1
0.393696342377177 1
0.545114097425209 1
0.517093736200373 1
0.756753750351423 1
0.595427785798859 1
0.542411054909149 1
0.412033106221103 1
0.673833098168463 1
0.382301289358735 1
0.607316738267512 1
0.640757930344186 1
0.510036856105417 1
0.664002181455327 1
0.828685949296275 0
0.564150266887978 1
0.739346069917341 1
0.739567371551904 1
0.659959101647544 1
0.317406785521664 1
0.186849704036167 0
0.472355414200144 1
0.51798959077747 1
0.646314778009175 1
0.72165812784407 1
0.420724837884596 1
0.471257646553198 1
0.360003394735672 1
0.663397052187875 1
0.64905082557537 1
0.276122332110807 1
0.391996624644062 1
0.494108677269693 1
0.736094085514651 0
0.527104241803832 1
0.178221000026252 1
0.395039289018469 1
0.502228249430401 1
0.227129664033542 1
0.623958824390307 1
0.624174777754072 1
0.567620338735788 1
0.589186470997653 1
0.515947464480705 1
0.560213780225155 1
0.311184384422687 1
0.579480435360781 1
0.350864295429557 1
0.562301707825312 1
0.413931662987976 1
0.654299932892995 1
0.45386675060822 1
0.607756891908367 1
0.512091187441304 1
0.41314812122517 1
0.341608239899741 1
0.376954713823284 1
0.265312646109869 1
0.394996321614777 1
0.392869619805532 1
0.368413732867824 1
0.311451125788133 1
0.323778812021161 1
0.824455856704381 1
0.472702333262673 1
0.511441306790791 1
0.362231595099128 1
0.29375485281191 1
0.515533443841873 1
0.527230755979888 1
0.2489186363973 1
0.588770263187983 1
0.490368532373755 1
0.255691148843659 1
0.487874113475816 1
0.513883973994703 1
0.387026032638739 1
0.456694790868999 1
0.499034384601274 1
0.50195158623953 1
0.483652938867324 1
0.390288185183344 1
0.368896105740732 1
0.681646045399606 1
0.518077398419623 1
0.523563980583576 1
0.352193119646124 1
0.507864299549897 1
0.497551541896739 1
0.471757930130978 1
0.437153373771955 1
0.526348391981641 1
0.665021645206311 1
0.417438613524984 1
0.549742922109529 1
0.525606227476089 1
0.476829633193588 1
0.531356243129892 1
0.693193261966738 1
0.275002364939651 1
0.684075003754143 1
0.276194442156219 1
0.297786747171143 1
0.452291048257071 1
0.59142038348912 1
0.622130276720292 1
0.40340050600716 1
0.722030797060845 0
0.343234078077058 1
0.577696768373615 1
0.691835587751784 1
0.508949122644293 1
0.608871522987088 1
0.34970845486345 1
0.539322565567815 1
0.464509524856913 1
0.315451690765014 1
0.737803150729668 1
0.692090602925819 1
0.641783088979047 1
0.470446094407325 1
0.480892526244176 1
0.445577136222374 1
0.485398009460792 1
0.62765840698661 1
0.759778612472687 1
0.347292009144552 1
0.43876930130724 1
0.662021829204325 0
0.542582376615622 1
0.470605723330244 1
0.34389050449453 1
0.340100568194245 1
0.355170774079817 1
0.297889620467814 1
0.359106561185281 1
0.558397521182749 1
0.50765674780027 1
0.416537939667584 1
0.444117193786043 1
0.768578240584235 1
0.663483343209286 1
0.703860648043311 1
0.256726358285763 0
0.713953303422029 1
0.448512440336989 1
0.278997373810491 1
0.686571950595975 1
0.507122235241942 1
0.47156524079525 1
0.297861006799847 1
0.309434801451357 1
0.363957783029742 1
0.485759894161901 1
0.473856388409604 1
0.518327212491142 1
0.559259948537594 1
0.58702056773055 1
0.390819609161201 1
0.395572562519033 1
0.299695505423823 1
0.471731912504075 1
0.755042638487723 1
0.551049948531937 1
0.42039675937764 1
0.338126714390936 1
0.651457469134602 1
0.638670521541319 1
0.53024077320424 1
0.482772459951021 1
0.57979696660969 1
0.547597935475726 1
0.630841185492712 1
0.584110307511116 1
0.698773181129177 1
0.535260633356661 1
0.79632496203812 0
0.405137942746932 1
0.285028114795729 1
0.766582468604497 1
0.554089178567223 1
0.583191487709025 1
0.448248129592178 1
0.300037426420453 1
0.417093414861139 1
0.42543594022233 1
0.586279640208188 1
0.663070580043449 1
0.402164786641337 1
0.535322281947525 1
0.578218896280008 1
0.671612076311595 1
0.20798249099843 0
0.521076877795551 1
0.330894638376584 1
0.303184951553739 0
0.437145610204119 1
0.474573798458635 1
0.446287049709773 1
0.707330463428128 1
0.838572439746581 0
0.665097661369421 1
0.414044311455513 1
0.498530945473536 1
0.491211551309994 1
0.310272549399033 1
0.313194949285296 1
0.566333035543247 1
0.622541078976793 1
0.391368804635083 1
0.559756451968419 1
0.488755264354992 1
0.335099863254853 1
0.469912668813713 1
0.38221205814306 1
0.353823059248352 1
0.667411722350334 1
0.186221541459559 0
0.488881009132499 1
0.421101179532572 1
0.50902291443034 1
0.55537724426036 1
0.522708949172332 1
0.512060419241763 1
0.637761121583923 1
0.543250766029597 1
0.468720323146843 1
0.116996773440418 0
0.725591973132235 1
0.418811427342788 1
0.331126414000601 1
0.486749768102243 1
0.565786595440889 1
0.527764443307659 1
0.670774599111712 1
0.551865828637759 1
0.521633381742388 1
0.443731914336871 1
0.722068451468205 1
0.149642119365726 0
0.541822794265182 1
0.35145725811974 1
0.843716020650587 0
0.395848977809086 1
0.515086088535984 1
0.336541767736843 1
0.593468888668621 1
0.543287823186619 1
0.190446242636395 0
0.523280268451107 1
0.445593636640992 1
0.531616568098842 1
0.655321062947046 1
0.535897211694736 1
0.632805608223806 1
0.518226503461525 1
0.57129585119138 1
0.658096948318717 1
0.53711613679508 1
0.287454706728585 1
0.328686657552114 1
0.447191943499373 1
0.605173563457326 1
0.467951340289587 1
0.383870715395144 1
0.606620195084401 1
0.478254584229582 1
0.543576187497512 1
0.418697720924842 1
0.536765741604359 1
0.692114553585424 1
0.639581172311545 1
0.549444601504592 1
0.615393960115659 1
0.603531761342015 1
0.5708458778801 1
0.54972287529002 1
0.544997029569235 1
0.530390186000237 1
0.613983329174143 1
0.696155812537167 1
0.681967612368357 1
0.510293439365459 1
0.80085761925239 1
0.677713130586327 1
0.543276497801999 1
0.554688871641495 1
0.498352592497321 1
0.575886906115443 1
0.240643678251628 0
0.490275361195437 1
0.312690445339081 1
0.564190627941415 1
0.581690755619193 1
0.353017151844536 1
0.513483786642556 1
0.599174081842555 1
0.739720332005505 0
0.156302971873355 0
0.39152245330793 1
0.49491336467965 1
0.379423948851349 1
0.457065552754991 1
0.368490417584724 1
0.339869075524209 1
0.240248004389423 1
0.529122498828603 1
0.514097651121045 1
0.613007275753641 1
0.230067035281546 1
0.650020830378517 1
0.409661963616564 1
0.615198303432644 1
0.437176203612656 1
0.441497851674209 1
0.337748712002521 1
0.322757848243551 1
0.466032984953133 1
0.379839170562112 1
0.454395122039026 1
0.45423395871996 1
0.724129830062948 1
0.432130761814334 1
0.589612824263194 1
0.602267545585786 1
0.48444251954421 1
0.706233582278399 1
0.556696307464253 1
0.426504394421577 1
0.532250056709097 1
0.686485252445247 1
0.91068291418513 0
0.362414981342635 1
0.349529857190894 1
0.594477162583988 1
0.583132745219939 1
0.532815812680172 1
0.337003433569869 1
0.451302032502644 1
0.439520884916696 1
0.266343008520023 1
0.280240883397465 0
0.404051569720679 1
0.547557959395589 1
0.647385345204456 1
0.470224809245017 1
0.342227951547139 1
0.502343583778886 1
0.563496361500458 1
0.584757643774033 1
0.519656050770526 1
0.560325915355455 1
0.840632374047816 0
0.672705017767474 1
0.390959347567631 1
0.404593327067527 1
0.705904051777868 1
0.682204490826061 0
0.405003384919059 1
0.759574039044171 0
0.534050036178391 1
0.583711797066254 1
0.538751934715941 1
0.560980636321656 1
0.426557954217504 1
0.71040171363235 0
0.570049047576063 1
0.452553271674918 1
0.686381193870627 1
0.218216358706441 0
0.0538130027352016 0
0.358584511279082 1
0.592654879243777 1
0.644602323515092 1
0.413462159325148 1
0.179702811637659 0
0.516984459121985 1
0.607038037298584 1
0.260521226266709 1
0.362126645334944 1
0.477791383009614 1
0.356208590177807 1
0.766670116291133 1
0.40173898277593 1
0.422863684939616 1
0.56842994576748 1
0.438905921964161 1
0.210627468699425 0
0.434935987055481 1
0.180603067171454 0
0.530713327048825 1
0.472814706347525 1
0.338740405224629 1
0.616566963999686 1
0.735933079653042 0
0.534273091325171 1
0.490430004982974 1
0.301275697150681 1
0.385646996865359 1
0.666470313478606 1
0.572541526718132 1
0.528427873909731 1
0.330959578884538 1
0.59135764771637 1
0.560760131662882 1
0.494440694250767 1
0.62825066293615 1
0.546526141505679 1
0.953885166568444 0
0.343145675631804 1
0.537337662604719 1
0.391841588987442 1
0.461880261285097 1
0.588082073040495 1
0.408711259272788 1
0.600364173172805 1
0.50720332262655 1
0.63916335962484 1
0.477011110367006 1
0.551872216667226 1
0.508911337998808 1
0.686660649911098 0
0.688682908711791 1
0.435565592895326 1
0.434900138835208 1
0.872359956580228 0
0.673561881050892 1
0.401073340081273 1
0.611074254888086 1
0.598797806036288 1
0.62182882181821 1
0.372542137337516 1
0.389772456012546 1
0.679864230581954 1
0.411445180768618 1
0.430358710233832 1
0.609988028934565 1
0.432400952938365 1
0.391848770634543 1
0.367163249846031 1
0.465108516379263 1
0.300878700739937 1
0.423967443757261 1
0.675670476004559 1
0.53665480422017 1
0.681669603947402 1
0.578133092250368 1
0.307451761317223 1
0.395000137578543 1
0.32159847298193 1
0.352222128721991 1
0.487596976208043 1
0.426489638431325 1
0.550696029441203 1
0.450449962932132 1
0.513536968655379 1
0.535405205887387 1
0.278363444316562 1
0.710932234902762 1
0.248677486194458 1
0.327881450808086 1
0.61169831930593 1
0.392884677109099 1
0.574916924812664 1
0.503736393831148 1
0.326605655240239 1
0.532341060317007 1
0.550757461779343 1
0.539744906134812 1
0.583544393485951 1
0.411041826819996 1
0.266130919226301 1
0.448578875156595 1
0.48239409832275 1
0.957102428001777 0
0.597608367802002 1
0.467512412253022 1
0.836483704168946 1
0.692948387209959 1
0.496169122634311 1
0.585510022721074 1
0.389080392475437 1
0.548750422211886 1
0.721076762620073 1
0.683513645044983 1
0.495452065651561 1
0.528060916614458 1
0.502971509068472 1
0.638265740579541 1
0.248822680506691 1
0.465874723835442 1
0.449593199700456 1
0.63319804934131 1
0.45363630062384 1
0.584463632888758 1
0.571579164460266 1
0.396260948139982 1
0.406771813373049 1
0.270945484160252 1
0.541330294358556 1
0.349455423980235 1
0.259732334562505 0
0.688450055405873 1
0.634993583053396 1
0.260125987207447 0
0.487036721145732 1
0.418173553745343 1
0.623907356531685 1
0.217532201419711 1
0.568510297851676 1
0.576155707615803 1
0.339641245518206 1
0.532549761566508 1
0.411689881586594 1
0.682329096053563 1
0.34997771691118 1
0.508010928426726 1
0.541211048234689 1
0.468610056373453 1
0.444195228578279 1
0.379201176266463 1
0.436634727989739 1
0.620298159202602 1
0.501785378607386 1
0.247221306512539 1
0.737393337052872 0
0.400727523428085 1
0.523126699036658 1
0.40688124281286 1
0.456654559073699 1
0.458080636256002 1
0.461199984006771 1
0.88105874693658 0
0.276712039928002 0
0.454666334772354 1
0.421448518328395 1
0.362627483255476 1
0.440501714828359 1
0.483210835930715 1
0.575993283706371 1
0.438023770027024 1
0.194931061170719 1
0.41721322437531 1
0.400178794992053 1
0.380853914156867 1
0.507803825890023 1
0.592531123964362 1
0.324826986085458 1
0.42512480760187 1
0.904073373231196 0
0.439524214579321 1
0.594833429469732 1
0.594742934155983 1
0.610928836965103 1
0.398097914344656 1
0.554646745600914 1
0.380822175141841 1
0.479655424190239 1
0.342882998200539 1
0.279304994919982 1
0.556410707385493 1
0.697753588609598 1
0.597485073892512 1
0.554135519426762 1
0.455705212930494 1
0.543468595271947 1
0.458903638277991 1
0.417678924931606 1
0.331883136655358 1
0.52955909509566 1
0.526274806197654 1
0.399131599044912 1
0.360230902080224 1
0.533922094141184 1
0.596873509191059 1
0.585920554160289 1
0.548531051751606 1
0.426556558781933 1
0.524325108948505 1
0.687894397548873 1
0.66706884603335 1
0.543363406943009 1
0.250983710423058 0
0.378537988606752 1
0.794996179866101 0
0.375245445920623 1
0.406765542931343 1
0.452209607432779 1
0.565564384170097 1
0.50068312746894 1
0.442767610429704 1
0.425767873474693 1
0.441874070859097 1
0.652804517452668 1
0.331476564324358 1
0.563883378632904 1
0.607753495573595 1
0.512842644692181 1
0.350197178551939 1
0.743305586738352 0
0.46694832276538 1
0.487460834776263 1
0.469286541008192 1
0.537737197900638 1
0.665909490472249 1
0.503563934250763 1
0.806287782715624 1
0.675907823991182 1
0.727448628333045 1
0.283252107421611 1
0.479641042374486 1
0.440843251520268 1
0.364950621810498 1
0.52328737821523 1
0.249311191091011 1
0.413426116090405 1
0.533947192669333 1
0.366203230644684 1
0.540682465485973 1
0.417530734204748 1
0.490188253802087 1
0.568252080322794 1
0.493390569500483 1
0.269246122664666 1
0.493550802128128 1
0.451252943827914 1
0.386958545777682 1
0.507419149236904 1
0.598476705699336 1
0.124789746076835 0
0.563871100425653 1
0.774257897822847 0
0.501673080825766 1
0.413555977494254 1
0.480878836476572 1
0.424671353982907 1
0.672479699702962 1
0.507242679175816 1
0.155032964582605 0
0.471160071651005 1
0.686711653625654 1
0.428516077810664 1
0.838254576905145 0
0.5660176761756 1
0.637554238379531 1
0.54536130348348 1
0.472388690463846 1
0.620283405769448 1
0.544794100427863 1
0.576895654688299 1
0.732418934265933 1
0.275457262226346 0
0.290210263917506 1
0.400887315600625 1
0.540990897828864 1
0.758381510429193 0
0.484669082543944 1
0.455231312248388 1
0.571905620969101 1
0.549407474887832 1
0.523498139165073 1
0.419509839092541 1
0.551209167071716 1
0.582862603200902 1
0.574099383747798 1
0.666021326426762 1
0.315471229729922 1
0.578010666444979 1
0.749874497902417 0
0.523269851574392 1
0.515621656808552 1
0.477087906687162 1
0.467427512084951 1
0.654870140808426 1
0.503229598528462 1
0.618454149491866 1
0.756152929723638 0
0.50657942450071 1
0.536937253499371 1
0.304560801147731 1
0.301128258415742 1
0.574481839067859 1
0.593641334165599 1
0.538244466356285 1
0.540642787520283 1
0.507213405485654 1
0.30374835567265 1
0.377928978556713 1
0.597228885934164 1
0.581922405238799 1
0.454294110207764 1
0.527079718523401 1
0.43620304462892 1
0.227713755058601 1
0.286435016773669 1
0.58601293401123 1
0.572366838362568 1
0.417809999359395 1
0.531581866594583 1
0.514367201094041 1
0.32605171811018 1
0.524271737773372 1
0.482831412673136 1
0.379317810295043 1
0.541573084546908 1
0.483181658926121 1
0.491842775557958 1
0.431221793154914 1
0.542669384792264 1
0.487343518347179 1
0.548584259693865 1
0.491655003343235 1
0.631043957146626 1
0.510303666998679 1
0.536224914254107 1
0.43676792231513 1
0.648706551105739 1
0.518344934132507 1
0.609014936137518 1
0.444180523459662 1
0.182847826928166 0
0.335776413997878 1
0.592839385420249 1
0.334812045565372 1
0.480095080546176 1
0.510786354374113 1
0.617367773443904 1
0.274515396121237 0
0.764609382700816 0
0.489116580291719 1
0.322023348220285 0
0.55874964691293 1
0.414609247621866 1
0.545233550258444 1
0.625741356990022 1
0.488621036931128 1
0.318751090728634 1
0.28353927163019 1
0.807080858426321 1
0.52889543599668 1
0.681170576490604 0
0.664633251708875 1
0.386150333216464 1
0.490053345985015 1
0.537262070415391 1
0.407273647693337 1
0.551820834474339 1
0.413372248853835 1
0.768993954715615 1
0.388916293593119 1
0.399622729316796 1
0.297291017142786 1
0.642319478358298 1
0.576053973640601 1
0.352510005023547 1
0.655801620216461 1
0.19556387969212 1
0.642714152633561 1
0.4787485473184 1
0.519508912833035 1
0.313203389423938 1
0.482778632800683 1
0.541949671681238 1
0.658085206302497 1
0.297392576217381 1
0.517882561357931 1
0.716901698332604 1
0.28823665192743 1
0.590029992870128 1
0.487504545542738 1
0.519117028999454 1
0.498391450063674 1
0.295303341914803 1
0.621046180485952 1
0.548449640829651 1
0.397568540805114 1
0.577240493219136 1
0.547899860477072 1
0.732120057678274 1
0.647345701958025 1
0.771650016219324 0
0.43072307931126 1
0.338291977536561 1
0.341125463034354 1
0.438435046173643 1
0.333297572649056 1
0.482936800285329 1
0.551609272189236 1
0.587498674273843 1
0.335364434123832 1
0.475897046182876 1
0.378090996045635 1
0.448111460524826 1
0.52256456866615 1
0.43555979964801 1
0.450830517741941 1
0.504376857980026 1
0.634337074347598 1
0.415524950451614 1
0.334051600824603 1
0.362125053783299 1
0.514328784646789 1
0.290113716537217 1
0.560668053625377 1
0.526366927046889 1
0.485374984137335 1
0.253482867904925 0
0.472516916932789 1
0.687678696986118 1
0.602181816005857 1
0.557346531687411 1
0.625028948245075 1
0.581929660795295 1
0.417013157298401 1
0.405092258834985 1
0.417475090228131 1
0.54601965288374 1
0.72193782459316 0
0.539764856007426 1
0.464751812734088 1
0.465405623597315 1
0.672426795141697 1
0.637391734872428 1
0.520013761599331 1
0.631997070622488 1
0.437141546853871 1
0.623753976024188 1
0.453696149874146 1
0.433184172834981 1
0.639172338064231 1
0.378444878042787 1
0.726256201586609 0
0.518923942113413 1
0.608857056792024 1
0.47180071568025 1
0.415791667922963 1
0.76971179424314 0
0.622623624555999 1
0.694921834642872 1
0.423134534281866 1
0.494348859753899 1
0.570781161968042 1
0.1225863935383 0
0.519172224710083 1
0.545383056321468 1
0.673052539977062 1
0.504750464918287 1
0.591189106675912 1
0.719515952487568 1
0.103878104664498 0
0.407675896165092 1
0.545207304209999 1
0.407814779996578 1
0.282881555780478 1
0.476529631516794 1
0.707514482953071 0
0.406567916657669 1
0.537149502522749 1
0.498283301215241 1
0.485310059250046 1
0.582447955115046 1
0.723448857584745 1
0.340311615972282 1
0.471756075976588 1
0.504443986008642 1
0.265136514888782 1
0.558076976745834 1
0.460256540582434 1
0.413368661093365 1
0.285167274233263 1
0.330174885191043 1
0.483373581118152 1
0.377004233947576 1
0.537975706581869 1
0.511743961936506 1
0.558381024076248 1
0.617404790284111 1
0.509386568644212 1
0.382109059586287 1
0.782824250285224 1
0.654829289018355 1
0.366402377572829 1
0.511788263378115 1
0.605307547027627 1
0.494788785397828 1
0.401825230344726 1
0.642731013168146 1
0.517688213270567 1
0.382303490136464 1
0.62144190346347 1
0.37623291233705 1
0.257259824740717 1
0.497640510841383 1
0.504882247107065 1
0.593814222478081 1
0.433113206783402 1
0.575381267241697 1
0.340262511663361 1
0.43910660042685 1
0.641075396899244 1
0.478201808573567 1
0.49593081330725 1
0.559838719488671 1
0.473691964745588 1
0.466664277495868 1
0.285280872236368 1
0.616217936327324 1
0.259715934684486 1
0.561110489586502 1
0.579206068688164 1
0.701805618016816 1
0.295739993073885 1
0.487218615863896 1
0.511927211731503 1
0.549118864117348 1
0.36435488518609 1
0.400197945307186 1
0.348685951320059 1
0.417710425644656 1
0.443540702028459 1
0.539573823558082 1
0.524661199999949 1
0.391698183044041 1
0.471202908107096 1
0.510681820003706 1
0.481283025151 1
0.586762824633051 1
0.666418509467822 1
0.528616847506719 1
0.601406689313623 1
0.653414079964359 1
0.510757576033951 1
0.591536285309161 1
0.596203715691063 1
0.434947445622428 1
0.717042911722235 1
0.431320290255203 1
0.328116720360623 1
0.466846717827231 1
0.480911503302366 1
0.459447313639467 1
0.486925440926025 1
0.454181088992301 1
0.463213940948467 1
0.562678753456664 1
0.638295842049734 1
0.396209922060963 1
0.40343547653918 1
0.524123183553028 1
0.698208880447815 1
0.606449946772169 1
0.556220028946087 1
0.447099763023092 1
0.63108620453218 1
0.39587155490573 1
0.330011418650963 1
0.537732573085557 1
0.509612361117027 1
0.399938567723328 1
0.399341368081173 1
0.63127020812174 1
0.451563081988101 1
0.344278063623569 1
0.647138644899483 1
0.510666549877334 1
0.597740337201944 1
0.625915438612752 1
0.612769350245679 1
0.535396221973092 1
0.548612928696527 1
0.445769607484819 1
0.427316980901501 1
0.601106911253216 1
0.343559972643844 1
0.580884510903493 1
0.548652254569884 1
0.529141988671112 1
0.518886119441142 1
0.567225579599756 1
0.780244599695955 0
0.650527718245122 1
0.518128512758345 1
0.619182849334785 1
0.370230798250239 1
0.410120521881729 1
0.281498797541938 1
0.543377621205091 1
0.443118475128847 1
0.393099865035797 1
0.707534594523876 1
0.583031885237322 1
0.856744500001404 0
0.518652048763992 1
0.273494152239484 1
0.655951256642173 1
0.560080905392356 1
0.297648006322964 1
0.687923056983541 1
0.544150979023689 1
0.529106121260324 1
0.37569343695644 1
0.499688067080377 1
0.385608624025922 1
0.461708062665061 1
0.517155801073822 1
0.559503041203723 1
0.492204524224535 1
0.666508152379379 1
0.519135242692082 1
0.566470602105224 1
0.448623132955711 1
0.641976145675887 1
0.339971922704822 1
0.613949014464942 1
0.702591760497937 1
0.287097828348677 1
0.499396641046343 1
0.520355147037052 1
0.449330060307485 1
0.564313313721499 1
0.294508856171017 1
0.578719595341142 1
0.446946695965206 1
0.558047475106601 1
0.337876769946447 1
0.467054577978599 1
0.583742891823849 1
0.618542571432148 1
0.710124003060005 1
0.682352852636029 1
0.328135758950981 1
0.51632375956532 1
0.626060987580365 1
0.610125441689733 1
0.445095865937713 1
0.703064427571751 1
0.389731676731252 1
0.54844554778491 1
0.319669248369023 1
0.368529499512139 1
0.351729624651224 1
0.493339073723109 1
0.710260294821863 1
0.446198805536104 1
0.476253566539156 1
0.537571105059792 1
0.486307839590993 1
0.635562348042027 1
0.488682065102248 1
0.526434133015393 1
0.696224030844584 1
0.476152896824957 1
0.397097696041527 1
0.490624991148631 1
0.496773364227421 1
0.60579673492418 1
0.560252308411949 1
0.486599910213232 1
0.585829363744943 1
0.535253107435974 1
0.36858900905857 1
0.500551752245192 1
0.233333204755937 0
0.300005120806933 1
0.549489779732531 1
0.614229133363308 1
0.40421378898695 1
0.523035364451131 1
0.279243566831955 1
0.40434148372571 1
0.600740741682538 1
0.240618542515809 1
0.280161661347697 1
0.728442877004521 1
0.343062075596542 1
0.781600780451883 0
0.616348828446939 1
0.624114739803812 1
0.480036447519419 1
0.329648720839667 1
0.666467699758921 1
0.294480370652564 1
0.424923957560663 1
0.404659417809447 1
0.572325190438808 1
0.397519418722228 1
0.473292595325859 1
0.562604427578168 1
0.646065269351537 1
0.40118316904938 1
0.415854137469248 1
0.76861127339396 1
0.509048351210621 1
0.4076303184011 1
0.777071459733172 0
0.275323272048218 1
0.645783994187819 1
0.610219675392222 1
0.462541223048686 1
0.447571163540505 1
0.324143717559371 1
0.430443681028796 1
0.40647856170531 1
0.555473604927203 1
0.53275342860443 1
0.556544125750055 1
0.534818178627303 1
0.431594640426836 1
0.402266142630711 1
0.50478288019195 1
0.796396209099827 0
0.510858452343016 1
0.518233978874519 1
0.459364961930244 1
0.47402011320818 1
0.475279439766912 1
0.722855108677105 1
0.441057035065499 1
0.402666687695084 1
0.433365321429068 1
0.561153643343348 1
0.530495418334514 1
0.491558150897293 1
0.571213082208184 1
0.426676390908359 1
0.739558217762489 1
0.404125245879566 1
0.614213400493116 1
0.295556553304677 1
0.403410778201248 1
0.50656486459265 1
0.488051203913582 1
0.472788951129551 1
0.20424500858511 1
0.326175666251244 1
0.310873834328895 1
0.619753477777221 1
0.385341488663403 1
0.442782374282232 1
0.5022459765313 1
0.473098088197328 1
0.444470371953607 1
0.662545465503849 1
0.634142110789281 1
0.614338976474459 1
0.444600159105208 1
0.608175658459242 1
0.32373470495534 1
0.478894599164054 1
0.400434048926999 1
0.374693614851497 1
0.516229305725132 1
0.608353824223557 1
0.342589341578911 1
0.674636757483142 1
0.357738912196954 1
0.437818126604956 1
0.495489697058194 1
0.533084313567981 1
0.535456345704677 1
0.429370753134082 1
0.51571332760746 1
0.355702552190429 1
0.519657920246021 1
0.438867812409249 1
0.821116960569342 0
0.496076159783972 1
0.606713658159045 1
0.460215501557906 1
0.252990953089416 1
0.433083266697857 1
0.500811443039753 1
0.50426258682394 1
0.548408829402505 1
0.45825150110987 1
0.271084896204775 1
0.688609579697552 1
0.553532595567635 1
0.894044640096133 0
0.451021096410798 1
0.257366496672537 0
0.589968113850697 1
0.63182251552737 1
0.479437683275539 1
0.610588141190113 1
0.400894782447211 1
0.552730310446213 1
0.567298542885162 1
0.58970022632476 1
0.386707598089196 1
0.334158323697554 1
0.807880640678251 0
0.580867014711241 1
0.547389547672048 1
0.504131177942002 1
0.717817317081235 1
0.10781660876306 0
0.603156613951381 1
0.287898536824242 1
0.564128045512414 1
0.37334880059817 1
0.641225497406672 1
0.49487381668627 1
0.442323882072 1
0.414792669284648 1
0.403844962560705 1
0.350925969027728 1
0.465595053177379 1
0.415318818714695 1
0.643477171907656 1
0.737046488056138 1
0.58067953596455 1
0.456719069557219 1
0.560014337046591 1
0.404155090996574 1
0.602651901090277 1
0.588707846206387 1
0.365885281926618 1
0.316417225560751 1
0.519429031984207 1
0.455426396250216 1
0.61172715120578 1
0.611472003096101 1
0.523308457081251 1
0.441675253366173 1
0.606629121781183 1
0.404250200202841 1
0.68088823359616 1
0.494316645967514 1
0.448021491426177 1
0.457838613328235 1
0.550603948258115 1
0.614077858903785 1
0.393935664589944 1
0.650696410359678 1
0.445360164233405 1
0.596904860206895 1
0.413040522323485 1
0.52799955759704 1
0.251520860108294 1
0.533774469712481 1
0.608723639295112 1
0.383015879489312 1
0.427082488054144 1
0.280648242967847 1
0.566396191204068 1
0.394514528208441 1
0.44698555299414 1
0.745652969694618 1
0.408456632665881 1
0.329045650559875 1
0.395666147876974 1
0.514868403704959 1
0.37001619245576 1
0.457384399710102 1
0.585898970438221 1
0.549384653391885 1
0.487679390858729 1
0.472992286509889 1
0.395531193197543 1
0.56492819973307 1
0.38304895067346 1
0.626137086315338 1
0.391502424419255 1
0.589378768272108 1
0.539422109458418 1
0.543953587229694 1
0.492619226227363 1
0.0726484402667089 0
0.483665461038244 1
0.804715526854562 0
0.428919059288965 1
0.473162635020028 1
0.448093395166867 1
0.414315210937499 1
0.514499431368823 1
0.428958757527058 1
0.569977718269157 1
0.582029613072302 1
0.613985247137067 1
0.536604570745374 1
0.762329936304214 0
0.551916651390013 1
0.72205929310033 0
0.467945430340586 1
0.757886358113652 1
0.678503944248406 1
0.30206178891786 1
0.514747212887646 1
0.58825883869804 1
0.494586016425612 1
0.486572558899456 1
0.427355913011929 1
0.345577389396532 1
0.736338752734166 0
0.628794258588608 1
0.691737577251544 0
0.420814443672441 1
0.395055546157644 1
0.399525213467625 1
0.579211668579876 1
0.767611178160042 0
0.46951308668366 1
0.503642705185391 1
0.556772967958578 1
0.530437014764741 1
0.44925879810753 1
0.54426158183021 1
0.711720548046626 1
0.457864615963743 1
0.451722427434191 1
0.614400357840272 1
0.431116901722105 1
0.530732907814129 1
0.647429983701789 1
0.600843428021729 1
0.507907340905848 1
0.622791184478046 1
0.406286886936988 1
0.370982794407352 1
0.41112230277268 1
0.620504253591893 1
0.447151664130189 1
0.421388743747659 1
0.46285551168042 1
0.461057015894728 1
0.365186399194203 1
0.498145659960838 1
0.810271909176168 0
0.581602870440621 1
0.523720457874904 1
0.635994623873107 1
0.561194580299129 1
0.477392145170329 1
0.581146996846222 1
0.607712076588913 1
0.388893350179602 1
0.496641970961598 1
0.780674425465846 0
0.234173864923615 1
0.471348550248138 1
0.437164767774718 1
0.818969065200232 1
0.433708939312057 1
0.460095949786419 1
0.420609550272658 1
0.467812082319619 1
0.382560797874717 1
0.498048932559857 1
0.453745647430292 1
0.450835538108391 1
0.376131861316928 1
0.471333598516217 1
0.703238936144568 1
0.653083689694897 1
0.614368208849885 1
0.0868593710532237 0
0.463211586548029 1
0.658784001640279 1
0.428304889613553 1
0.586755997235202 1
0.678769678651416 1
0.47546117893343 1
0.282648317396293 1
0.50977846398083 1
0.511651005629602 1
0.777027525866491 1
0.321452059588611 1
0.513933425969851 1
0.513422379973417 1
0.791841662369486 1
0.668031934878789 1
0.62108804686293 1
0.723231205118679 0
0.623920540431671 1
0.304003406969422 1
0.673221017594383 1
0.357932975164215 1
0.603643139098597 1
0.424972060562391 1
0.444700606459336 1
0.638082935733061 1
0.406876467474882 1
0.505890296835957 1
0.343296842512574 1
0.290811530737147 1
0.684306749945863 1
0.374213233037279 1
0.355242789280143 1
0.418297021425068 1
0.246384119000476 0
0.439660887889648 1
0.539277101477133 1
0.468935703541561 1
0.393030711496342 1
0.300174892318161 1
0.581553168514907 1
0.446282705993614 1
0.554764600480465 1
0.628759243275747 1
0.406642729592382 1
0.463182500579909 1
0.39060646116308 1
0.721111137884667 1
0.637715694001801 1
0.639063347772805 1
0.389561836810947 1
0.391956243752146 1
0.369397587495088 1
0.571704281798731 1
0.453051014117364 1
0.444568727257877 1
0.704360605533355 1
0.278584104327503 1
0.545423396654685 1
0.230798686673961 0
0.53367671487363 1
0.660059786817344 1
0.469517840040373 1
0.536683722445172 1
0.624839034089328 1
0.747236954594463 1
0.410856845722809 1
0.73846432535071 1
0.393944792444328 1
0.227274752026873 0
0.550158217568049 1
0.613422217062315 1
0.541526490709604 1
0.40597849781143 1
0.351651527022656 1
0.421726435704465 1
0.598923212112304 1
0.308904419360373 1
0.409740802405981 1
0.369629610510961 1
0.598033778905529 1
0.522179998034924 1
0.376580221501225 1
0.29096528715599 1
0.590323133149092 1
0.245361597425063 0
0.485302570140854 1
0.339898394193118 1
0.593729544610364 1
0.389409887123727 1
0.375590091229173 1
0.567000687075898 1
0.629019882544601 1
0.673428422485534 0
0.408951922015148 1
0.491246868685455 1
0.684207197652945 1
0.476812314595316 1
0.568978694958684 1
0.502424026788493 1
0.576988869325062 1
0.45754036804306 1
0.485834145687069 1
0.491211709722939 1
0.573731761040688 1
0.599117389029214 1
0.40433194737775 1
0.648008673520723 1
0.708834358849381 1
0.675029551612925 1
0.641770643485928 1
0.598882144701237 1
0.163697754974121 0
0.721461571023203 1
0.548745700328061 1
0.553337318329299 1
0.293467344432436 1
0.455645383380661 1
0.483385804725217 1
0.51352573670325 1
0.647536417053395 1
0.614471061166467 1
0.757996913828096 0
0.493533058885508 1
0.458338844422247 1
0.486999465677818 1
0.561782902697979 1
0.406343474411373 1
0.644641549584917 1
0.607118906397054 1
0.53292529326297 1
0.545533527673768 1
0.44035678376999 1
0.350878024729824 1
0.636148902815668 1
0.566535139519095 1
0.39205805077614 1
0.506525319975475 1
0.396752671246967 1
0.685481849943756 1
0.55784988966301 1
0.597443088417902 1
0.403398772048636 1
0.711280873591119 1
0.514703802991293 1
0.357472678513303 1
0.542350874724046 1
0.590748557959934 1
0.416039331483659 1
0.646723608289186 1
0.622145817868774 1
0.317668403281116 1
0.481064795524476 1
0.313111816768986 1
0.516768329778907 1
0.41128161243141 1
0.536631655462255 1
0.892151310401471 0
0.42101398778988 1
0.456843976475645 1
0.358984183664669 1
0.479555038161319 1
0.253138248780225 1
0.602447591034169 1
0.524314375342016 1
0.340127251402486 1
0.459945323822781 1
0.384659000780503 1
0.546854245075535 1
0.452855836064068 1
0.597401933068499 1
0.286235322217833 1
0.656822518315345 1
0.835524037494406 0
0.289595650672917 1
0.636893975805984 1
0.65414443714118 1
0.452869946107619 1
0.39435739474802 1
0.580402771343577 1
0.453659430670563 1
0.314686084298243 1
0.922639247055086 0
0.518900976444907 1
0.493304521386269 1
0.475334338147852 1
0.483270900219431 1
0.644715863819018 1
0.545107256701722 1
0.67609031596 1
0.676820217338336 1
0.457485830070464 1
0.529814662838675 1
0.583609884934511 1
0.642523567294079 1
0.706744815995861 1
0.403401947239243 1
0.453364215680324 1
0.275317740477887 1
0.48490466924298 1
0.558582958934616 1
0.676847937834404 1
0.245590008180743 1
0.720658190893625 1
0.587325961780259 1
0.503856963431113 1
0.417484498416483 1
0.497662687606477 1
0.447434827451685 1
0.53767611419766 1
0.555717535464587 1
0.681876813957208 1
0.626679995089609 1
0.48613318582442 1
0.343639894088345 1
0.304828125182704 1
0.609287494873167 1
0.377316441189497 1
0.585281184549707 1
0.433013234946807 1
0.445531804743114 1
0.554111347002868 1
0.523857192817311 1
0.575150423048335 1
0.625767856980719 1
0.323418779772665 1
0.51345369770983 1
0.677245212669779 1
0.331592557366586 1
0.644607478038105 1
0.62780315971574 1
0.843774913769015 0
0.349152976556381 1
0.46564370490357 1
0.506443460291049 1
0.413279159052798 1
0.769908359242861 0
0.412055276777239 1
0.639694472329183 1
0.724112404785394 1
0.45271123857339 1
0.485387798599527 1
0.357339078293278 1
0.542282363786153 1
0.399874382932425 1
0.538390581438967 1
0.912430698479538 0
0.483747548536418 1
0.594414428323047 1
0.609401816753627 1
0.499713046435781 1
0.696730259530888 1
0.438284597589532 1
0.586602349521109 1
0.522793680875038 1
0.144983526420025 0
0.237823363316279 0
0.580067909635612 1
0.385460910264154 1
0.941490730052932 0
0.541617957202806 1
0.354473603062133 1
0.40798395051316 1
0.533501825969042 1
0.5336472559735 1
0.683425648295752 1
0.635079905531356 1
0.515276414152698 1
0.57786446622806 1
0.565631903851062 1
0.505586609024541 1
0.236761852768819 0
0.632072377384162 1
0.345859082474215 1
0.476770027446916 1
0.496142446708949 1
0.62293327547856 1
0.254775497738237 1
0.22977436627476 1
0.340258249921323 1
0.529379583012446 1
0.519477257130648 1
0.837619234787161 0
0.342347343373107 1
0.341304081100458 1
0.482786499648972 1
0.302029837579811 1
0.485312106238798 1
0.439818559846697 1
0.672495264999705 1
0.471120838542855 1
0.397107017300239 1
0.387377841548746 1
0.704119337367242 1
0.523037148043325 1
0.607383422763007 1
0.44714148963641 1
0.498295814213494 1
0.44200797616349 1
0.411876084890819 1
0.61177600420497 1
0.37846025254729 1
0.656693308405245 1
0.659789698598872 1
0.493581837487539 1
0.697010303324002 1
0.556383129375457 1
0.253474876922618 1
0.520952213294142 1
0.459954301742401 1
0.303788227722889 1
0.370396224014995 1
0.400282281764288 1
0.623214589485506 1
0.557694705259083 1
0.769942859357559 1
0.649323988601081 1
0.408462364189256 1
0.549601882232783 1
0.626399345286892 1
0.479183260558764 1
0.503437469191342 1
0.387108521816428 1
0.458059477280447 1
0.501534698880464 1
0.529541528877186 1
0.569303505750337 1
0.38335765966981 1
0.576584065380252 1
0.605442351532416 1
0.518624900366837 1
0.587259117808134 1
0.387315131340352 1
0.462230645956093 1
0.568402079024003 1
0.592022377427591 1
0.436803603485121 1
0.335286207141674 1
0.446351779677574 1
0.433181767959951 1
0.631581655059608 1
0.711349028097377 1
0.506881359826148 1
0.606406108297049 1
0.492023321861421 1
0.562313736746387 1
0.493238406935815 1
0.443219841067174 1
0.504180059455811 1
0.57583591392199 1
0.400056575160447 1
0.455741859415994 1
0.592364328719466 1
0.241440198445172 1
0.613845294805711 1
0.358356423942284 1
0.577666826661693 1
0.501555241864922 1
0.728157377604799 1
0.503897895754799 1
0.379189891337967 1
0.252063039706988 1
0.421098991430507 1
0.455445624764766 1
0.557573465106842 1
0.700528575179858 1
0.537180833430603 1
0.464676403039077 1
0.431784497871862 1
0.613669415485013 1
0.636972402043466 1
0.302422700968274 1
0.202349251902299 0
0.560958615113954 1
0.480221713751865 1
0.541732160399859 1
0.569746596605667 1
0.466960727805855 1
0.384622531664171 1
0.539445407436358 1
0.397483234356566 1
0.464711038566505 1
0.46588435025522 1
0.295806861981837 1
0.51416346932186 1
0.407618814150366 1
0.411661550287519 1
0.414158338863451 1
0.340919920040042 1
0.663505118915754 1
0.41517926509613 1
0.565922589715899 1
0.608484023186368 1
0.487631873036287 1
0.620540133599573 1
0.751429621263713 1
0.340393237000805 1
0.345914439780477 1
0.416386924629245 1
0.460018788963875 1
0.369475943136844 1
0.578988195145642 1
0.50454778475985 1
0.339920609157402 1
0.437257734354711 1
0.44850504574667 1
0.616812504918133 1
0.312982132572526 1
0.243414078866655 0
0.356313017346228 1
0.567078819836407 1
0.472846587052892 1
0.46465424357714 1
0.501202472472085 1
0.64738368402715 1
0.34798419500901 1
0.540289265268172 1
0.453443388118357 1
0.606824762030544 1
0.352113773470938 1
0.608303887737984 1
0.463624052302308 1
0.550604169085765 1
0.387754964842368 1
0.1820973715697 0
0.560145901841972 1
0.729325358076578 1
0.658895813237342 1
0.547414381183017 1
0.448040244255217 1
0.69013728632696 1
0.497472393708299 1
0.41805200607818 1
0.596554618674152 1
0.403427694988814 1
0.362561088329381 1
0.35720780252704 1
0.609939426784711 1
0.481917329705603 1
0.690093302628476 1
0.651805253705219 1
0.61319073690451 1
0.40237596337615 1
0.364505026685998 1
0.591232756356561 1
0.581291415160931 1
0.405019346694096 1
0.239257304826999 1
0.712411984488196 1
0.631646330547958 1
0.471448114189619 1
0.457215128061385 1
0.464318378785874 1
0.523020806414278 1
0.646965673159356 1
0.599946940709654 1
0.426987594890728 1
0.462552385181116 1
0.286025537871067 1
0.504564108849322 1
0.636763853672778 1
0.447549321024091 1
0.276847585927173 1
0.588326772662761 1
0.46591001929987 1
0.669088483401224 1
0.398623057700612 1
0.385423774353343 1
0.499409899643193 1
0.258905997748308 0
0.444902552499673 1
0.685637798354254 1
0.601168465974026 1
0.477913298988082 1
0.598017526168381 1
0.489241013477945 1
0.681894378710781 1
0.456073649810747 1
0.576622664609376 1
0.487161680603808 1
0.126359407932797 0
0.248416001486019 1
0.524332158044959 1
0.410201525749462 1
0.586722552941301 1
0.26381674203665 0
0.56641904261624 1
0.295111766802775 1
0.344124346983849 1
0.507668670501371 1
0.599983116557827 1
0.671357387028882 1
0.705838144834081 1
0.460980477780775 1
0.683453621393152 1
0.364187297446474 1
0.317561653363109 1
0.50443125120843 1
0.49712572751792 1
0.282153003522697 1
0.717215319132045 1
0.53952568859612 1
0.408473289592688 1
0.396963037511698 1
0.44084317200388 1
0.366383640038344 1
0.451279736374904 1
0.399425059812051 1
0.597178211246428 1
0.336920188388261 1
0.487108260439086 1
0.411166426283994 1
0.453871614315518 1
0.30542110302206 1
0.330042540531641 1
0.272939287976056 1
0.439018668853537 1
0.454290834153341 1
0.56257296977802 1
0.341697433266214 1
0.5510664886981 1
0.505972505266568 1
0.516545156566609 1
0.462770811321106 1
0.595479723985232 1
0.591143518369389 1
0.460755234019739 1
0.319513656538223 1
0.698922999127865 1
0.499650055166214 1
0.470431078928328 1
0.28086375195334 1
0.517748701509485 1
0.568648759458535 1
0.586763001442151 1
0.36587525500701 1
0.556990123115644 1
0.477428779467444 1
0.634036182432754 1
0.640643055949993 1
0.539287409612947 1
0.641558018356565 1
0.401981019957293 1
0.608256099443094 1
0.87262024539288 0
0.548519048287715 1
0.411521963495267 1
0.613068668052876 1
0.357540432691046 1
0.608099618822635 1
0.359349717936415 1
0.639569106125996 1
0.439661788411328 1
0.567849788977845 1
0.195592952859771 0
0.655410067698495 1
0.54383075244426 1
0.617273971940798 1
0.527813078352591 1
0.445310786306032 1
0.588421817865183 1
0.449917505284304 1
0.477283394286818 1
0.544068164125362 1
0.491203438653319 1
0.779452459654889 1
0.587236802826736 1
0.62480603039993 1
0.461030692270728 1
0.291051071427089 1
0.335748913468492 1
0.276359101530301 1
0.568240144547092 1
0.471731501807231 1
0.286372801443509 1
0.381947193485926 1
0.148250908278566 0
0.488271207548146 1
0.532097755411421 1
0.255477236604173 1
0.469095367089521 1
0.146669573488996 0
0.561499843660378 1
0.744064823640696 1
0.568706000651125 1
0.436304837462488 1
0.32119112523945 1
0.494445273375723 1
0.615790548607788 1
0.62755353299248 1
0.497459308842122 1
0.754741866498637 1
0.394452465253195 1
0.718292325172993 1
0.649899471393358 1
0.530689503926438 1
0.496561329245614 1
0.757278850612133 0
0.161915382835746 0
0.579167877262392 1
0.336752958839591 1
0.409280284328713 1
0.570427620518111 1
0.643371936582503 1
0.453791800831945 1
0.57039400557551 1
0.516145282027795 1
0.447119904804674 1
0.456198144454995 1
0.43326833312454 1
0.411795285609491 1
0.41966449316393 1
0.714380454692642 1
0.343693615741315 1
0.474742750709781 1
0.70222600431184 0
0.444510741391651 1
0.580547766091461 1
0.610399202952454 1
0.560166653196624 1
0.375851012180303 1
0.69354199366932 1
0.619065361864445 1
0.630630544945035 1
0.617465954694172 1
0.498127074962412 1
0.635526464128876 1
0.586105649170772 1
0.737887786051234 1
0.777354545035891 0
0.529572422387604 1
0.306033588720835 1
0.541326654273768 1
0.415995469427077 1
0.295031917949026 1
0.613278768233836 1
0.420676483181631 1
0.590385927136956 1
0.592056054718117 1
0.304903514312129 1
0.39104432070365 1
0.556888350010376 1
0.485219489843435 1
0.629605604834308 1
0.481732350298102 1
0.750486039568315 1
0.503023609024076 1
0.210730529826367 1
0.357420648387344 1
0.547358279478804 1
0.432771016673263 1
0.416197845532673 1
0.282598296263945 1
0.445717138696816 1
0.33182173410203 1
0.455179306440569 1
0.49807644925869 1
0.447642563345692 1
0.637639464069918 1
0.476600278134294 1
0.639902629530876 1
0.334729647246514 1
0.470470741261454 1
0.676802039720624 1
0.593308432492941 1
0.472841136447809 1
0.33058603220507 1
0.383535052397868 1
0.37581812177649 1
0.500309186031369 1
0.565289468053856 1
0.451097257437508 1
0.591385571876733 1
0.603705010510687 1
0.450724861510995 1
0.410226666580719 1
0.713030178204848 1
0.402172354542759 1
0.480263089785605 1
0.215172060216054 1
0.318575084431364 1
0.358685133917847 1
0.397416884984467 1
0.491359992648753 1
0.771664484880941 0
0.583979667890249 1
0.429432078715182 1
0.513108326334578 1
0.273913722730398 1
0.287539899690625 1
0.365300076729975 1
0.44541815507641 1
0.507380448226875 1
0.597803635357474 1
0.24539459557483 1
0.639517462622353 1
0.462617536122403 1
0.550910914641914 1
0.61927532569407 1
0.532644925446212 1
0.466801608543637 1
0.690470789583908 1
0.64526630030567 1
0.421270058168492 1
0.826586093198404 0
0.367803349906258 1
0.547595250576173 1
0.498220092922223 1
0.299003626341548 1
0.411571376899241 1
0.414128444882864 1
0.687435718076083 1
0.664216301224259 1
0.868567962293981 0
0.419701887128281 1
0.51933569027072 1
0.739336660242976 1
0.483454738376949 1
0.417943919052675 1
0.459157192127627 1
0.468417241266749 1
0.524195081945458 1
0.661811540337638 1
0.318603765556518 1
0.64295006113662 1
0.284343538222216 1
0.588597663821511 1
0.61553094124208 1
0.287467804306479 1
0.549492175866938 1
0.557024163304412 1
0.526808603396599 1
0.329965581240433 1
0.503146268088763 1
0.535768031657843 1
0.0995166207679375 0
0.396391670180479 1
0.468653338430042 1
0.426774167285081 1
0.256450296194145 1
0.377417141187787 1
0.550029383508229 1
0.772493940345183 0
0.456510070158888 1
0.519413409479937 1
0.580308553664802 1
0.550398177665917 1
0.491856510070975 1
0.305592434784316 0
0.503412388455457 1
0.559139435664409 1
0.447882737116095 1
0.307900051093658 1
0.371298314278983 1
0.700918807691717 1
0.472624342389736 1
0.384471820063113 1
0.518112810541159 1
0.589519708544477 1
0.529520795383908 1
0.441229236552676 1
0.576178208646606 1
0.427565067266971 1
0.371257168682461 1
0.382966246202173 1
0.704638248969736 0
0.532164308374734 1
0.430515269362966 1
0.528969913061912 1
0.707438535154803 1
0.575755028611131 1
0.51566127082741 1
0.408828218273549 1
0.544959289932533 1
0.612773118458282 1
0.721987982843944 1
0.606593143691977 1
0.442999441096712 1
0.354812778493592 1
0.747063864939646 1
0.523646018473151 1
0.681273121321845 0
0.297034845756796 1
0.716535243301057 1
0.655701091311889 0
0.710011237276055 1
0.595463906505329 1
0.400979622860261 1
0.63720270944438 1
0.532913583341842 1
0.682047861970685 1
0.523189213612994 1
0.678846213146422 1
0.240852568914234 1
0.440356236244153 1
0.465461563457794 1
0.36275066818758 1
0.463416810621063 1
0.387998754789667 1
0.63204007685515 1
0.369013459734007 1
0.436513569651954 1
0.337631734321043 1
0.543538816598649 1
0.545575811095999 1
0.594704423908657 1
0.300305575331076 1
0.41745801988449 1
0.459095915125158 1
0.492627458402688 1
0.453758670098262 1
0.567475730290463 1
0.225240358747015 0
0.721321157234549 0
0.674197359951831 1
0.583818837711761 1
0.604529076882127 1
0.581355987528404 1
0.395669405918581 1
0.548114299508304 1
0.351738936522577 1
0.430067632663486 1
0.237514561376837 0
0.502983031696438 1
0.496194296866154 1
0.362391536009084 1
0.653207175962815 1
0.588111800552554 1
0.329697714821541 1
0.351734209459881 1
0.513932924717285 1
0.414355133541453 1
0.477134355467964 1
0.552185711339137 1
0.512302394958842 1
0.472262118421801 1
0.474630046273025 1
0.617382802745433 1
0.294025647568231 1
0.450163073532123 1
0.681807537631032 1
0.37382631913523 1
0.518035675907126 1
0.694300302357229 1
0.508181616765571 1
0.452351416424101 1
0.429552823994322 1
0.639752427791249 1
0.652908758691317 1
0.463605446454876 1
0.207985571183952 1
0.375033908101548 1
0.576602353765843 1
0.331296488524415 1
0.398257288945328 1
0.640484727382059 1
0.666285249890353 1
0.573887078997103 1
0.45157247867221 1
0.311250530049328 1
0.538702989634088 1
0.407037783391528 1
0.474305190381242 1
0.520570234041877 1
0.726159224586115 1
0.868246138244278 0
0.312955950689283 1
0.474318265504291 1
0.655784303026666 1
0.352672340327197 1
0.44300661282524 1
0.445574371205768 1
0.499695741208421 1
0.443870721429694 1
0.53150637199015 1
0.423229890652976 1
0.49624507155379 1
0.61863067804437 1
0.663043529952273 1
0.23560066202704 1
0.541572234140584 1
0.533195299578311 1
0.41042881910858 1
0.438081306266232 1
0.581112975547947 1
0.358973903657987 1
0.567439440887332 1
0.428575184826889 1
0.697797787591419 1
0.637098795926538 1
0.397824173325221 1
0.476987514858411 1
0.653571400872555 1
0.488442160401098 1
0.575346824565378 1
0.449848497743051 1
0.37650144790426 1
0.310310745715483 1
0.562736103384339 1
0.704461651028198 1
0.338793309307176 1
0.430964481106392 1
0.697205935371656 1
0.733152134224165 1
0.46565311143102 1
0.867566962618357 1
0.48056680830509 1
0.490489631844481 1
0.235433163372698 0
0.56763920410758 1
0.425044905812248 1
0.421967600693588 1
0.572405467082669 1
0.548635332528838 1
0.581347192129354 1
0.477606302717786 1
0.66235019272561 1
0.409428763128367 1
0.511249163114424 1
0.518839126184666 1
0.688316068364253 1
0.553092483466714 1
0.640637325238467 1
0.598621816606947 1
0.396724421398976 1
0.779527545375161 0
0.662998165839043 1
0.480112137909221 1
0.642976050157461 1
0.288738756898397 1
0.30985249894944 1
0.376267147229945 1
0.256358699685904 1
0.330525996591358 1
0.736711234791369 1
0.597124073144345 1
0.532790338460493 1
0.561255437573585 1
0.581996881712593 1
0.486461632089618 1
0.505560567925585 1
0.433639008130708 1
0.753771890809127 1
0.521831369369426 1
0.562831761620679 1
0.542044434034942 1
0.691280227133706 1
0.363960686695608 1
0.533784983007281 1
0.349847425006663 1
0.70001109132045 1
0.526292546782055 1
0.648253332097024 1
0.296154684428656 1
0.489428861090686 1
0.606092829445738 1
0.3264177097266 1
0.372269012482065 1
0.393039880842491 1
0.737937175280061 1
0.596914923244539 1
0.414894201850833 1
0.393614277371208 1
0.615363960795022 1
0.667539012542332 1
0.369718892839519 1
0.563970977579433 1
0.403296928122474 1
0.581564745165441 1
0.336669150324453 1
0.388833578374268 1
0.528584222430967 1
0.48765432679907 1
0.496345802707236 1
0.498501995049249 1
0.607696413967784 1
0.41990233367649 1
0.487245702493445 1
0.351082483870979 1
0.406458701994017 1
0.504083877403218 1
0.271627985578148 1
0.499904219169717 1
0.410546053280812 1
0.409778367529285 1
0.549446298832926 1
0.457202068747007 1
0.634360234855703 1
0.514497598597463 1
0.477115921216159 1
0.480888856402562 1
0.717583273801874 1
0.455973163677348 1
0.332900872810007 1
0.253796745886382 1
0.336376196754648 1
0.589614596708536 1
0.282244217378309 1
0.297785826321033 1
0.597511322040524 1
0.600588295455788 1
0.761373148469916 0
0.460919323403029 1
0.575519437537516 1
0.550018164540175 1
0.365299516238652 1
0.646540557525763 1
0.468515613216244 1
0.465179420135626 1
0.424074155508971 1
0.524026515447586 1
0.564802130313224 1
0.467048620431152 1
0.554431401719306 1
0.351879211755219 1
0.29480562000009 1
0.491640666961605 1
0.238704423702704 0
0.58117901934448 1
0.496975210417011 1
0.574380374461682 1
0.717014082377516 1
0.51416135391405 1
0.589187261792965 1
0.432668746380527 1
0.624770135090614 1
0.491765446516015 1
0.385773942902944 1
0.539836823919632 1
0.475997699780006 1
0.375059833295956 1
0.432236376827652 1
0.468710961463039 1
0.688371054952815 1
0.500914805632242 1
0.624345196136715 1
0.823730136107951 0
0.519922696977266 1
0.609666988684461 1
0.52405139245424 1
0.641998167336315 1
0.534234703544438 1
0.539908000456725 1
0.168171524261703 0
0.253337532716814 0
0.69083681356762 1
0.731279767192417 1
0.454513146154785 1
0.29874363191531 0
0.277803678848743 1
0.59980958699442 1
0.571087054886416 1
0.353852275613968 1
0.476475415220008 1
0.42777102921055 1
0.25710451003966 0
0.648941540186265 1
0.688247976319608 1
0.358682614289207 1
0.487351404564804 1
0.549556286440195 1
0.635422188873444 1
0.436748176814145 1
0.481901617527092 1
0.528974834975806 1
0.575134313098632 1
0.550667725247193 1
0.423969069873259 1
0.551954504721165 1
0.59144310576493 1
0.623910007132631 1
0.37638594951396 1
0.29184195333109 1
0.679956895599852 1
0.509790691794988 1
0.20623893945929 0
0.375833902121701 1
0.536437288041635 1
0.408859797915116 1
0.576088959505128 1
0.5047747044768 1
0.436476265310815 1
0.519135219416636 1
0.497243340915628 1
0.570774853058326 1
0.493597670812942 1
0.512979706451719 1
0.578462607995672 1
0.381627153632791 1
0.410167454824932 1
0.531629789913644 1
0.253141602753798 1
0.38662566117108 1
0.507006086464095 1
0.421265325394251 1
0.434670527281281 1
0.455406284812548 1
0.405811737787939 1
0.274720257471559 1
0.306322393282544 1
0.622417685172278 1
0.344847619439391 1
0.485687111216213 1
0.570283734842257 1
0.571577800805523 1
0.691024208503752 1
0.447138478648338 1
0.588220618333507 1
0.347558968453845 1
0.487472870989461 1
0.574197179089928 1
0.51362974039297 1
0.356144657548757 1
0.370235772915043 1
0.475141226859408 1
0.343549710639411 1
0.317278552481279 1
0.296906895606333 1
0.411603583396018 1
0.357887930470806 1
0.299181799567622 0
0.234046056066026 0
0.520951342690964 1
0.484706875127375 1
0.525982057470849 1
0.268921682197695 0
0.470400588477945 1
0.748851178511823 1
0.577198670679636 1
0.770316320330511 0
0.359192504693111 1
0.202614379669079 1
0.352685611588119 1
0.497097603234504 1
0.228743469522688 0
0.405966564111521 1
0.129691111500718 0
0.638784925118042 1
0.674098496412716 1
0.587982457815683 1
0.499083689868636 1
0.373697927636136 1
0.454478397568678 1
0.468569875855325 1
0.655937635928779 1
0.602315229813275 1
0.58409366728214 1
0.473330993255966 1
0.641396672528261 1
0.440585254203187 1
0.507020612272387 1
0.528734859555396 1
0.432516759031682 1
0.226089441090674 1
0.506487470235296 1
0.508739471946787 1
0.508759668440778 1
0.699320210314465 1
0.536415348622053 1
0.814690442764637 0
0.677299677658464 1
0.586954763472947 1
0.551864782788109 1
0.372797272942771 1
0.48927092531522 1
0.733177862484225 1
0.427845114773808 1
0.5324809594755 1
0.480259570671637 1
0.77357877175061 0
0.441381741707006 1
0.619626308273661 1
0.272805057677444 1
0.616497160950645 1
0.578945038945209 1
0.526769083315408 1
0.444792543921843 1
0.435356745065175 1
0.447049554394393 1
0.566593422332807 1
0.539787283114352 1
0.650107675491291 1
0.576579791428955 1
0.56316041052332 1
0.388439381341711 1
0.359434769097565 1
0.588374333779944 1
0.618310684856539 1
0.491548724498905 1
0.686046716950593 1
0.501996053153742 1
0.644193659054185 1
0.368346910032422 1
0.532798270653202 1
0.336115068736787 1
0.553646563638747 1
0.338594301819222 1
0.450083129820598 1
0.389807490727945 1
0.39302650568936 1
0.300242180020508 1
0.457470145354865 1
0.591212903049027 1
0.418332079578518 1
0.532239578071841 1
0.596398410496726 1
0.432647255395961 1
0.443971837924502 1
0.603583489173691 1
0.755036638225589 1
0.468467920560577 1
0.381125317212085 1
0.283412295076664 1
0.598618548886009 1
0.608533119151706 1
0.670633738626539 1
0.605521525652734 1
0.474309419963783 1
0.303344269454755 1
0.381099990658979 1
0.334066302714125 1
0.312320073353872 1
0.740268169025667 0
0.248958098344746 1
0.646296691330742 1
0.656605807481343 1
0.668171230310367 1
0.303098648874222 0
0.836712051546263 0
0.305588131263828 1
0.447042559025201 1
0.607186439825905 1
0.54730178307741 1
0.674050601821783 1
0.415647646106737 1
0.770340736141741 0
0.299832202034949 0
0.472864440555326 1
0.625593039309374 1
0.385140309249368 1
0.574621519471391 1
0.655675859969134 1
0.693693700613899 1
0.48987325847635 1
0.440765852295143 1
0.650411183655176 1
0.63976799158339 1
0.509432468222748 1
0.179507699169061 0
0.63296236101753 1
0.335753280983554 1
0.389454230455453 1
0.339937875932197 1
0.62095356060376 1
0.492628901404384 1
0.500660206978745 1
0.698603945447239 1
0.74540729527906 0
0.47768357698719 1
0.378796128432747 1
0.49424067650731 1
0.510201244276132 1
0.389647832690604 1
0.493922418551092 1
0.717812437808272 1
0.438325292723952 1
0.411438234832923 1
0.618999207611054 1
0.533894701424877 1
0.297602873379819 1
0.551699962319569 1
0.559765879502061 1
0.669717092084763 1
0.475203551811701 1
0.418471270634075 1
0.413538608910933 1
0.644881317047647 1
0.493514848046462 1
0.359743131849579 1
0.41853069202427 1
0.560721308313876 1
0.669976603657253 1
0.576119754592082 1
0.452333171054799 1
0.495734416395071 1
0.520110420014148 1
0.212432942389692 1
0.582779082651255 1
0.235847936186765 0
0.467297521891124 1
0.524879200613101 1
0.580615498230084 1
0.403879694196288 1
0.545579650147238 1
0.374727345508061 1
0.619783980472296 1
0.466810359333837 1
0.837354289593327 1
0.591292082828215 1
0.480641511551881 1
0.529848610253266 1
0.515900062524604 1
0.389038250732442 1
0.60537484345423 1
0.516179868732681 1
0.540746336708077 1
0.696297188260293 1
0.510237846190978 1
0.573594533731111 1
0.671781618278632 1
0.407237265256805 1
0.646336615854483 1
0.596423182701962 1
0.748333484953384 1
0.394785531623479 1
0.5191647145079 1
0.340105627993814 1
0.65110058079991 1
0.555652803687003 1
0.46413422874568 1
0.482227970693906 1
0.429031215215812 1
0.432305403127778 1
0.410742452441563 1
0.478273980167982 1
0.399874360564383 1
0.549008073955525 1
0.230230730711165 0
0.493176287280018 1
0.302710173400363 1
0.534979059764532 1
0.650939089765354 1
0.503853899080132 1
0.443138323520845 1
0.441307766881879 1
0.352734739952729 1
0.580589394875982 1
0.563078341314458 1
0.38716269158473 1
0.555594790006304 1
0.594318600992186 1
0.523455821824856 1
0.543798004773518 1
0.419084685446157 1
0.390864269087339 1
0.473976363273198 1
0.320063231745148 1
0.311641519415631 1
0.458701390723804 1
0.472103629368296 1
0.295000581530087 1
0.539281770869692 1
0.552980448441404 1
0.432723261410076 1
0.696611574105399 1
0.322918396186496 1
0.670428364846357 1
0.536538163156379 1
0.579256468604446 1
0.554499938325486 1
0.471190126061903 1
0.509490233895214 1
0.703471301559555 0
0.384266544009525 1
0.372624028254484 1
0.661444462895706 1
0.448861732980331 1
0.371379493545844 1
0.339473789142938 1
0.674527787894292 1
0.439834870402831 1
0.477038037119152 1
0.585743789673764 1
0.752022752824357 0
0.498671522990296 1
0.480189289063706 1
0.397769466714311 1
0.758415705232133 1
0.417370511052096 1
0.869778909720996 0
0.470294053916329 1
0.383667200558647 1
0.72543373407709 1
0.441027363715203 1
0.378751576317351 1
0.502795289250248 1
0.667803867108594 1
0.559547613451151 1
0.269142106413295 1
0.547933439479907 1
0.395288351917822 1
0.380589469225231 1
0.753858758596038 0
0.643061014053676 1
0.801094221807245 0
0.229549959903528 1
0.6275120971818 1
0.431146095418057 1
0.383581523266792 1
0.691764852155964 1
0.735748467539141 1
0.288286674743251 1
0.802911133804575 0
0.649934404602278 1
0.495035367674483 1
0.709630605912858 1
0.674009340323 1
0.414693952265351 1
0.464033688255658 1
0.334101695103426 1
0.356390747963712 1
0.387136097054552 1
0.50837272415989 1
0.645563841685233 1
0.496836768495054 1
0.479700897111826 1
0.644123203129451 1
0.489005517548509 1
0.241946550042957 0
0.375197111125224 1
0.827785123435916 0
0.567896650244947 1
0.527876791588273 1
0.359963102083766 1
0.66119145951282 1
0.581722890561369 1
0.551377026213248 1
0.339377834961556 1
0.517563562008512 1
0.602653321687015 1
0.534662116623007 1
0.447329994018996 1
0.442091949713806 1
0.52611842026352 1
0.503183690105397 1
0.594253773580541 1
0.562161195381454 1
0.5313839565505 1
0.240395631076739 1
0.367692776623362 1
0.566521077745612 1
0.476546208765445 1
0.432707490343432 1
0.676586773575977 1
0.593116914701269 1
0.682940383076393 1
0.484982301428737 1
0.521236301411762 1
0.513095425322038 1
0.617369550195682 1
0.458893017182023 1
0.518197747880072 1
0.730693617746141 1
0.715682388134781 0
0.61494587721407 1
0.607550892204272 1
0.573652215320154 1
0.650332395115122 1
0.483832061954156 1
0.528707912100882 1
0.304266716340205 1
0.613302812837135 1
0.44583685835266 1
0.484600186147355 1
0.436211440498671 1
0.360526329292961 1
0.614968563408265 1
0.463378027994006 1
0.682066263376054 1
0.713453281797678 1
0.547365993257899 1
0.615056561734874 1
0.538840402863114 1
0.383530213172146 1
0.503134082782229 1
0.495592204997599 1
0.531675031739304 1
0.521027978190302 1
0.550980010585785 1
0.390507034921567 1
0.463428963169391 1
0.465440908356596 1
0.543340481108932 1
0.633830864304164 1
0.559404363700488 1
0.532654926260563 1
0.447325526569405 1
0.449917009346673 1
0.399932441892205 1
0.694051167432165 1
0.553351609447496 1
0.379115272258354 1
0.440728195150043 1
0.569104591874414 1
0.345773412119071 1
0.252866475372463 1
0.393895697346379 1
0.567885537689917 1
0.490668529590812 1
0.410430096163045 1
0.425459632055368 1
0.585347554490806 1
0.730555334397312 1
0.444028212093307 1
0.618269249228021 1
0.651826982014756 1
0.431481615828797 1
0.345549031733626 1
0.357082626363521 1
0.0997162053425014 0
0.283034518536855 1
0.520611435179976 1
0.681071363516639 1
0.249499902033547 0
0.374242605150509 1
0.642537421644427 1
0.460048623214186 1
0.655975385240833 1
0.228358667494737 1
0.613901633824862 1
0.179022357218844 0
0.164529978176186 0
0.630462483277496 1
0.341295508054745 1
0.106610642827461 0
0.486383580065187 1
0.475659105140952 1
0.706202467964629 1
0.526787263208885 1
0.206255427179975 1
0.527947402350324 1
0.598437660291939 1
0.543117315919195 1
0.46071526336054 1
0.6175082569728 1
0.331070735374613 1
0.330603856468336 1
0.509835185071538 1
0.508232672186671 1
0.532959765122027 1
0.674010392684787 1
0.404675605009899 1
0.565777203610197 1
0.681910058575158 1
0.220096807713138 1
0.343051546577647 1
0.387843987017536 1
0.270589922545117 1
0.405916293327388 1
0.656115895650881 1
0.673493796679669 1
0.610410493032084 1
0.500087328278145 1
0.626739003865605 1
0.425365037666729 1
0.309559531943758 1
0.448271949154332 1
0.483369318039325 1
0.511358255669612 1
0.644566763659071 1
0.647374389024085 1
0.516918136352509 1
0.473793795374321 1
0.755450663526302 1
0.774628471322253 0
0.626517267707824 1
0.408588035220412 1
0.614669627595497 1
0.0948329141739775 0
0.505114581978297 1
0.623181266395194 1
0.697743025802292 1
0.504700247363781 1
0.201093844702101 1
0.546250741870409 1
0.564534319692151 1
0.43033363292371 1
0.495897765240948 1
0.632836893714857 1
0.481380539263967 1
0.297781302622053 1
0.434771671423245 1
0.428940085044963 1
0.52545108219438 1
0.637817624770494 1
0.646815261879141 1
0.413964242607834 1
0.624043545564957 1
0.725605823678115 1
0.359980205152982 1
0.294110495842316 1
0.669625919553903 1
0.571923783565009 1
0.665148663240525 1
0.219530124746188 1
0.436543125830818 1
0.570108541910139 1
0.474692869642111 1
0.469428607847291 1
0.383165416853316 1
0.702541327178366 1
0.383495880462004 1
0.465747810070001 1
0.40788511887748 1
0.63952445297606 1
0.467482036993102 1
0.456551339604937 1
0.548262564535206 1
0.573232879803514 1
0.606726369419391 1
0.55131544906208 1
0.365696790117358 1
0.511113021322802 1
0.340643301730178 1
0.226741296360493 0
0.384063148213442 1
0.570590631723437 1
0.294249799798297 1
0.422268458482757 1
0.513623910475565 1
0.499610051382076 1
0.765969353130224 1
0.664825616865948 1
0.276251429467066 1
0.612644965750355 1
0.415623245392974 1
0.692813103620388 1
0.397750751334256 1
0.474002403337314 1
0.639353569177643 1
0.626784529300627 1
0.577873635954691 1
0.508598361032044 1
0.449125577035655 1
0.481646383060425 1
0.667785237229056 1
0.405784350599514 1
0.519120891943198 1
0.346168075618719 1
0.53420097622012 1
0.431144020406942 1
0.785072478242092 0
0.855615608600719 0
0.562725461607403 1
0.472899284689034 1
0.373155292959847 1
0.414682402992769 1
0.460147877646962 1
0.630621371616865 1
0.602568132853361 1
0.504437524107363 1
0.712504052948208 1
0.569003705345762 1
0.474726087394147 1
0.225444780211049 0
0.47414199003062 1
0.619250257269021 1
0.401736225805334 1
0.455072319884203 1
0.391782238495839 1
0.662033878519642 1
0.433630009809027 1
0.405712567736884 1
0.385386835384364 1
0.454989296060315 1
0.487198603872878 1
0.588695433113406 1
0.13654920839721 0
0.372031358809667 1
0.576726799788414 1
0.399912932966516 1
0.492103891494393 1
0.380827785315519 1
0.637142998220828 1
0.554170682967532 1
0.578065146834479 1
0.417265487332186 1
0.53018074060209 1
0.27687930984401 0
0.614494410033929 1
0.296310386107551 1
0.392450121222946 1
0.493432213256374 1
0.388715789434452 1
0.512255949945798 1
0.524720258068602 1
0.451287204134278 1
0.423983480586431 1
0.430426065437866 1
0.202781488519642 0
0.569592559214565 1
0.764390105143068 1
0.524890847429781 1
0.411560511254198 1
0.503063759404334 1
0.348696137095856 1
0.571725543309176 1
0.474873616136985 1
0.507043280492259 1
0.315721466685144 1
0.424394257655924 1
0.684470285856632 1
0.607888938811006 1
0.521164008492128 1
0.57948236606406 1
0.565441685402783 1
0.445930792871738 1
0.442637869740969 1
0.469138500027725 1
0.396738717746018 1
0.328346203677161 1
0.359589942106563 1
0.507292404418715 1
0.428449406779801 1
0.480637803196426 1
0.4234186464101 1
0.379749712750942 1
0.409305656773666 1
0.57406016666069 1
0.418278618971746 1
0.661994932132692 1
0.196756601004026 1
0.548965818835819 1
0.47544360362233 1
0.349075903554319 1
0.595462149095231 1
0.633347309880365 1
0.341953737350364 1
0.53946567038407 1
0.0693900225098622 0
0.573535058588356 1
0.411505033387457 1
0.329591631567903 1
0.304972869083255 1
0.293167772647923 1
0.488418094535899 1
0.527735865609427 1
0.457583941713526 1
0.43694927223748 1
0.796828047230096 0
0.451926650531118 1
0.465020342898306 1
0.520961265114865 1
0.658138460021889 1
0.585963763988427 1
0.432799931969385 1
0.373757709612325 1
0.341821711156009 1
0.371571853665734 1
0.418324787423064 1
0.601438926624052 1
0.589365147356241 1
0.422550386852655 1
0.61590250043495 1
0.326018312777899 1
0.60426351343936 1
0.479185887820274 1
0.217552384893903 1
0.49116022926665 1
0.26231295148823 1
0.629999049551386 1
0.580600976374797 1
0.321561722005755 1
0.474198127893429 1
0.26083778433798 1
0.475273722725382 1
0.497464282071751 1
0.455979892114411 1
0.590836204418023 1
0.732946488046551 0
0.609371790264301 1
0.391038657426373 1
0.517672470162748 1
0.453067988771933 1
0.48956869444367 1
0.676302214755185 1
0.485818350612859 1
0.411357245313844 1
0.186403674559811 0
0.390620949298289 1
0.5758813138714 1
0.415850178881292 1
0.654704481026713 1
0.49258429861831 1
0.536579166719506 1
0.364457563026417 1
0.436197323672343 1
0.515742383574372 1
0.563912054134073 1
0.616394357086757 1
0.324863338118603 1
0.682560019223861 1
0.504601611652653 1
0.470935517510405 1
0.425701145006461 1
0.327253567430397 1
0.582783447987801 1
0.456577198844192 1
0.512540142517876 1
0.175158867668999 1
0.490530844091315 1
0.641693224990281 1
0.470701536364318 1
0.532147530198445 1
0.582442438256742 1
0.55447473684133 1
0.453081698048006 1
0.415326417557462 1
0.707264547725116 1
0.518250506657992 1
0.409537262608258 1
0.435614776126052 1
0.394561520333868 1
0.417314797724703 1
0.397816131739061 1
0.429661203508965 1
0.496312494418994 1
0.473172115838335 1
0.480633708539296 1
0.378662909743723 1
0.412027410630221 1
0.611824200700561 1
0.363452354910413 1
0.635947492578559 1
0.443481616003099 1
0.508401883952328 1
0.500149415037793 1
0.636314798142697 1
0.687695663423433 0
0.495074642703549 1
0.418948145135087 1
0.334370933204773 1
0.42910046117358 1
0.541578261765184 1
0.720052076409832 1
0.68582731816157 1
0.472474721989424 1
0.441871774117162 1
0.445609475797791 1
0.696147140256379 1
0.6203154830305 1
0.35798837659671 1
0.444092807352168 1
0.643610079466603 1
0.678721100648289 1
0.365778305725246 1
0.494346174970638 1
0.406128405344606 1
0.476562866733357 1
0.326978831362899 1
0.331678125489704 1
0.228236410634436 1
0.611257316464647 1
0.54765358450762 1
0.340910872794349 1
0.579449102097408 1
0.439449323222243 1
0.423623513333273 1
0.459913629770027 1
0.740196086982516 1
0.517168680952995 1
0.6738100555725 1
0.629756672518177 1
0.369448276322279 1
0.500542257500778 1
0.290348461336005 1
0.657343817147428 1
0.580086804953745 1
0.29460062165728 1
0.371669821413041 1
0.742183624899742 0
0.733419487074531 0
0.391993919132221 1
0.698741028118387 0
0.561365368093527 1
0.706187965654057 1
0.198716256808021 0
0.704931065238873 1
0.483185351170907 1
0.330314841869994 1
0.707557328700896 1
0.30677373421972 1
0.580975283008637 1
0.446182230903747 1
0.747272000154518 1
0.379074743438086 1
0.487394100706681 1
0.442796678416918 1
0.735174859686028 0
0.447518750036577 1
0.454958116251327 1
0.392652228658297 1
0.564662776888195 1
0.417072482866341 1
0.536542199405501 1
0.688062481847016 1
0.767225346738893 1
0.23330703825359 0
0.68023514906499 1
0.493080387426035 1
0.510920665396196 1
0.587761456886048 1
0.485283095932409 1
0.532940084003882 1
0.420554920870154 1
0.653496871626428 1
0.434740812415748 1
0.354450797348083 1
0.584768588780712 1
0.672029123702653 1
0.525605420170611 1
0.371399052692647 1
0.338069973199748 1
0.473420937407964 1
0.452981862014295 1
0.502776231927153 1
0.492204461324958 1
0.636190745253955 1
0.242003485540512 1
0.365310426870104 1
0.497903129798218 1
0.763843649851112 1
0.512600023363151 1
0.591031156801356 1
0.441880961135481 1
0.651371215231259 1
0.41885323721139 1
0.416575896887686 1
0.504804119036832 1
0.488773084244666 1
0.406789065214447 1
0.483349198008795 1
0.629152121913492 1
0.455620182818097 1
0.463298463340451 1
0.387537790942319 1
0.613470303127556 1
0.6251494469488 1
0.572904317066681 1
0.581931597923372 1
0.64865612460618 1
0.506094709833771 1
0.462736979651463 1
0.580790307331024 1
0.481523356923102 1
0.297719195065841 1
0.384222610532162 1
0.495356288362837 1
0.45145867261793 1
0.47667943665938 1
0.361893579360112 1
0.46062067143488 1
0.814438765496574 0
0.609147541889649 1
0.400069744530669 1
0.650800027182902 1
0.405700715171619 1
0.423110961718167 1
0.615686277648066 1
0.314115202658003 1
0.529280620079515 1
0.492623669359618 1
0.415989257818814 1
0.351180657613959 1
0.440617469673267 1
0.450203832735701 1
0.385211330270869 1
0.524297968217103 1
0.497421573671207 1
0.539169363523176 1
0.582674481771796 1
0.62041737932909 1
0.532881481080961 1
0.547058221984698 1
0.359522993863833 1
0.558537917121136 1
0.543582380338003 1
0.296873668646811 1
0.439523653099093 1
0.431266148345563 1
0.51906386099007 1
0.752888571483733 1
0.502529879321191 1
0.541922754539355 1
0.402863172084466 1
0.405338284595071 1
0.476907185104437 1
0.560990634164517 1
0.39561543236852 1
0.312686000411797 1
0.50327519959632 1
0.553248289248991 1
0.563949067203269 1
0.771348244759067 1
0.394648352328115 1
0.514171061257299 1
0.529634405672868 1
0.393031137332811 1
0.389917008086271 1
0.520011977259823 1
0.473519440122024 1
0.549560190501566 1
0.426544623483253 1
0.115214237458911 0
0.357625073569968 1
0.552429900879851 1
0.588736748958606 1
0.304634779103156 1
0.657546170855708 1
0.529637761004384 1
0.71130009098276 1
0.141017382185588 0
0.575504506429283 1
0.507061360556775 1
0.658350882586958 1
0.450057459972278 1
0.283535361568883 1
0.721489006541182 1
0.519360577729032 1
0.352233217639793 1
0.546898264379415 1
0.433025214966234 1
0.617920226269867 1
0.604165830749069 1
0.634686460731202 1
0.532937860970249 1
0.325692572465951 1
0.423961124097078 1
0.394405204905354 1
0.357890871033538 1
0.479474519803409 1
0.272237591208369 1
0.495585441462762 1
0.319288792954897 1
0.314345039983313 1
0.247572162171783 0
0.449012075212834 1
0.432533400314724 1
0.45067329500131 1
0.527910122664053 1
0.453772093840921 1
0.609551255377328 1
0.354299680400941 1
0.533360787954961 1
0.53434359638662 1
0.385079448186181 1
0.616028509795255 1
0.589505746466918 1
0.47359157343085 1
0.766341846920995 1
0.570234465965542 1
0.633319932099898 1
0.626912100775961 1
0.502897321501239 1
0.643936815155331 1
0.464745117120046 1
0.514165744094192 1
0.408824388714023 1
0.560397576579831 1
0.420305698654094 1
0.485181250715214 1
0.211642763368286 0
0.696324373849425 1
0.734711255960552 1
0.559401414542474 1
0.582588881514822 1
0.631407689122306 1
0.497802114996777 1
0.627811772733353 1
0.344453656952291 1
0.394625972294617 1
0.58294499430839 1
0.47171299731783 1
0.52473039189431 1
0.564378592656413 1
0.545724162882382 1
0.645507178691643 1
0.504243935589128 1
0.575203271501915 1
0.359287173716138 1
0.442762817045654 1
0.242312903930323 1
0.539181589437119 1
0.369615692078047 1
0.426842396246044 1
0.499680152881159 1
0.609374068272976 1
0.679140707214602 1
0.467822130662906 1
0.458145527200353 1
0.43477356962132 1
0.5631230832578 1
0.589443962177759 1
0.437639287453059 1
0.396819109092846 1
0.499913677552191 1
0.414530686690407 1
0.631680207092075 1
0.52436596463814 1
0.728717776973248 0
0.61434198813546 1
0.551349183226348 1
0.316196668917914 1
0.508984580720541 1
0.381049895477952 1
0.448312248835076 1
0.356119385702115 1
0.253926994024499 0
0.545231800844504 1
0.593032752561109 1
0.237851330572193 1
0.555550055917335 1
0.559283625853468 1
0.353190853151404 1
0.307879003806166 1
0.560644021683926 1
0.579110636319926 1
0.481405344503933 1
0.296327827468097 1
0.403673307892519 1
0.241095952602296 1
0.430593128928712 1
0.469866406651497 1
0.2876117862852 1
0.337271687202222 1
0.511730262605857 1
0.506085275004321 1
0.610980072895226 1
0.363121265007124 1
0.617685798646202 1
0.502923798589127 1
0.399378700762671 1
0.459995710697199 1
0.610095624008702 1
0.478491549425486 1
0.773486023003267 0
0.792199721357435 1
0.704022769861586 1
0.639935551467876 1
0.669904393319903 1
0.565044399349183 1
0.432035456149404 1
0.469763906826985 1
0.718477704055562 1
0.580606038354661 1
0.54895710395134 1
0.443979231864874 1
0.478217284339355 1
0.455265136969803 1
0.423584778434742 1
0.595909005825839 1
0.715304311956078 1
0.71771925057532 1
0.461298191835048 1
0.483460937196417 1
0.217479453533769 0
0.587388614861603 1
0.272961962749632 1
0.463303962346205 1
0.352082017296968 1
0.401181593657933 1
0.378838199981071 1
0.524678398990644 1
0.329621185914581 1
0.60290467452651 1
0.394105998269219 1
0.459128127839796 1
0.601287988484232 1
0.715836454110489 0
0.436576054143818 1
0.182370733700722 0
0.414309876900558 1
0.483520597889442 1
0.340191255842528 1
0.556939452918994 1
0.461948569725047 1
0.390491464516807 1
0.459771197671886 1
0.321581923879592 0
0.585990979490013 1
0.355871838723198 1
0.531594584338316 1
0.471206410413379 1
0.417707276286132 1
0.294834048113682 1
0.565395710460568 1
0.573894035530619 1
0.614295690406887 1
0.603074889385589 1
0.532531397883885 1
0.425728380833741 1
0.614924546651787 1
0.416875671592315 1
0.703380932159677 0
0.504984268692462 1
0.472678259663675 1
0.447882691764272 1
0.531208711041417 1
0.700076983507898 1
0.573652963651383 1
0.344657067969651 1
0.678434654381644 1
0.518301560987028 1
0.432515636182938 1
0.536266348041144 1
0.457880473300328 1
0.362975081137498 1
0.354556424662868 1
0.344864756238757 1
0.45611545335672 1
0.5586450256612 1
0.741807125412997 1
0.589532943007512 1
0.358485814014888 1
0.41746706841091 1
0.621504273297453 1
0.367177490452736 1
0.475112982135414 1
0.477113195325124 1
0.427264745246661 1
0.419010219342303 1
0.608610413475914 1
0.293576633184616 1
0.570707523615326 1
0.393851033256542 1
0.470965626259502 1
0.427235569785133 1
0.408631920643499 1
0.471175856527017 1
0.337145721750633 1
0.638557557017525 1
0.278393747072621 1
0.495442665290776 1
0.507648476719084 1
0.7630680172254 0
0.571416230857742 1
0.342744360085792 1
0.655185927447488 1
0.538569279246132 1
0.39727493519453 1
0.567416987491719 1
0.587867187331893 1
0.62498353477449 1
0.328683474016414 1
0.716002461509673 1
0.519005197636481 1
0.492410788738855 1
0.446561161441411 1
0.420161017904489 1
0.856598434595056 0
0.561571069141508 1
0.8145051336787 0
0.41973536995846 1
0.427612782847139 1
0.419226429467632 1
0.443424111464409 1
0.614581526588485 1
0.293820445108955 1
0.705163652347049 1
0.798329814844491 0
0.421544088359923 1
0.461613312555739 1
0.497419983569219 1
0.517232863098188 1
0.35354909142529 1
0.684085378692809 1
0.693977491794648 1
0.615103785265867 1
0.46741630304737 1
0.542843520969021 1
0.619343393197712 1
0.558729396974038 1
0.40352521771814 1
0.572852471909023 1
0.427321826757488 1
0.529809245666768 1
0.288969265755533 1
0.652421500458715 1
0.559677023433292 1
0.54570347582537 1
0.439687891401814 1
0.548871004447125 1
0.348602207857581 1
0.456018873043838 1
0.59226388010029 1
0.513627871526924 1
0.433842878070714 1
0.366186987169734 1
0.790197354055818 0
0.57823332772009 1
0.845870493158138 0
0.561177652720274 1
0.408115660098003 1
0.571433477763518 1
0.71357634111009 1
0.360624410132256 1
0.423885208632741 1
0.39627559871729 1
0.593025167513112 1
0.738858988549017 1
0.518460443648089 1
0.697389311277008 1
0.499495859212299 1
0.427752127475155 1
0.429916436936545 1
0.503341425410568 1
0.927752985985374 0
0.541190105206918 1
0.43697242109076 1
0.425473089525996 1
0.508989389220957 1
0.605494465009041 1
0.70699160089238 1
0.327905392702563 1
0.600517640096151 1
0.395586666040701 1
0.502968989422008 1
0.598771225181137 1
0.671094723540475 1
0.531097512121811 1
0.736680131272581 1
0.51752273214595 1
0.417262107559317 1
0.428934904212538 1
0.361587158410769 1
0.500763057637486 1
0.47046707631189 1
0.691431614081156 1
0.595627159517248 1
0.363637476407414 1
0.455708376999047 1
0.222856071713318 0
0.675616309197389 1
0.464408386344945 1
0.588681988041768 1
0.580127934246467 1
0.493071190019141 1
0.428747874018615 1
0.548355299799057 1
0.528296664632066 1
0.429904008249689 1
0.533555512079219 1
0.681590911023669 1
0.660111457700227 1
0.526867458678841 1
0.405863729062956 1
0.431225059187725 1
0.543894361470256 1
0.526515099027934 1
0.283800245074958 1
0.666077084021511 1
0.308535479380049 1
0.622112649088763 1
0.290104293686714 1
0.305418019681026 1
0.683261445005028 1
0.250605915796463 0
0.299081393766276 1
0.417190023428317 1
0.575890976704887 1
0.585958025578369 1
0.649046731592671 1
0.553625326756086 1
0.531380431321374 1
0.369026648390433 1
0.670463771016779 1
0.522474350456711 1
0.403316316206962 1
0.65683541116355 1
0.316955421544148 1
0.533059531239803 1
0.161878167083615 0
0.342722119376494 1
0.746189009683925 0
0.184442212165903 0
0.29605675226916 1
0.512111836095125 1
0.61377754701168 1
0.527590377451613 1
0.525982227465386 1
0.582012862155291 1
0.529954967167364 1
0.555874570619887 1
0.474007701589584 1
0.707048863850776 1
0.601931470566196 1
0.319951467330993 1
0.369582523728285 1
0.516998091998867 1
0.400612642024961 1
0.574324737384689 1
0.430352197313686 1
0.502273184829616 1
0.594055179911502 1
0.354518205536521 1
0.79241835901556 0
0.239359493117605 1
0.408636166152882 1
0.347407647768744 1
0.283287724114446 1
0.508998643589786 1
0.521385735302029 1
0.484503922836122 1
0.472823575856477 1
0.554289488869124 1
0.866005737581487 0
0.678254208350718 1
0.62779618144822 1
0.807509825253697 0
0.599378793252425 1
0.481907201836411 1
0.489154463715537 1
0.657945077608091 1
0.503366095937032 1
0.442976791978171 1
0.541969114502772 1
0.48043570402818 1
0.410882826579169 1
0.315699380174372 1
0.493950200513652 1
0.577819818724979 1
0.246344752141038 1
0.493126340011224 1
0.622211145047442 1
0.471863255006003 1
0.494758885944568 1
0.359269147639644 1
0.37829783658104 1
0.34855774412388 1
0.543388011513484 1
0.343697150570568 1
0.211659236408168 1
0.368978223035639 1
0.715295197733905 1
0.560466457059608 1
0.405573460692241 1
0.367496099326055 1
0.479634905964732 1
0.452091153481887 1
0.801226422793647 0
0.579501163576962 1
0.679098789802134 1
0.559667280354868 1
0.382136450402639 1
0.473648579514753 1
0.5444933618701 1
0.285520135568079 1
0.436943880808804 1
0.762016814548887 0
0.382716956587338 1
0.480486010541414 1
0.522571830956085 1
0.524956374650627 1
0.298919687552425 0
0.472603502500617 1
0.407572486947063 1
0.58473257418734 1
0.646930274448677 1
0.640207643652663 1
0.631612510850107 1
0.280151013375461 1
0.370388866540863 1
0.4801168210439 1
0.427196444407064 1
0.655782806362288 1
0.5898623747713 1
0.642695972250127 1
0.706217932898349 1
0.251011512625368 1
0.586398509161826 1
0.400911461602294 1
0.620971547240761 1
0.532081234397225 1
0.622974003345209 1
0.639501320062783 1
0.52215775108302 1
0.660035405505668 1
0.187007740174637 0
0.611340851323696 1
0.597474984037162 1
0.632711164659111 1
0.489335652452392 1
0.530660700569145 1
0.641995116496637 1
0.461549865297702 1
0.701955444384856 1
0.29023182375149 1
0.345838511986106 1
0.713984042534418 0
0.594441887973784 1
0.537858852596472 1
0.533693706615948 1
0.572614487114565 1
0.47768281125989 1
0.577935966974913 1
0.510558729097548 1
0.289880099854451 1
0.501109965218675 1
0.427017147579228 1
0.555496705625833 1
0.672380837342139 1
0.256768948650567 0
0.39831313821637 1
0.545688688265501 1
0.286465465770678 1
0.564660605175135 1
0.631127019246441 1
0.524690039163752 1
0.530522020938609 1
0.437989983888838 1
0.698102368092729 1
0.204241356821598 1
0.426564404313375 1
0.666062850056137 1
0.761667708633235 0
0.609413416686156 1
0.467061233875542 1
0.709777337273912 1
0.266946092102824 1
0.468427402528477 1
0.362983532708484 1
0.162241993640536 0
0.7442046621752 0
0.396363320610939 1
0.618749126991635 1
0.44940067996306 1
0.590375773049991 1
0.563375148255073 1
0.512280671242921 1
0.812362447339949 1
0.589071525749128 1
0.591556555404501 1
0.629035215405291 1
0.372543893176664 1
0.856906631824172 0
0.625974480446098 1
0.643288268232629 1
0.716555895701012 1
0.506264282084338 1
0.4277506520672 1
0.416202311545113 1
0.366201866577311 1
0.558014134319979 1
0.262836769653299 1
0.673058093549952 1
0.57646214447204 1
0.667842564128741 1
0.709737446219293 1
0.548673517763708 1
0.594071553296371 1
0.432715724413956 1
0.462394224119183 1
0.570121858000857 1
0.609071351416251 1
0.584499561677363 1
0.582542574555493 1
0.550332682781055 1
0.563249654551577 1
0.747579129170689 1
0.546340096708399 1
0.290533408740303 1
0.546348411605011 1
0.680750352615561 1
0.569190716038565 1
0.58238191197122 1
0.444600245931823 1
0.621971995421399 1
0.480267116442633 1
0.332258767111512 1
0.447419247817902 1
0.319566530362967 0
0.461074881853531 1
0.474540885408988 1
0.497800689990572 1
0.694994795588388 1
0.435954886253122 1
0.253218201651166 1
0.481565253508905 1
0.595786775774975 1
0.491991506955537 1
0.627905512151346 1
0.394759424544514 1
0.507800436994572 1
0.476753711842444 1
0.412287535014511 1
0.321102543572465 1
0.451798197913694 1
0.27567088660571 0
0.682824339174342 1
0.616631132411525 1
0.495405379902374 1
0.376245557455284 1
0.510305559254942 1
0.292679445486778 1
0.733918774468064 1
0.472885858293117 1
0.384269826899515 1
0.108457019057199 0
0.583038706898118 1
0.538758090609497 1
0.318615777464745 1
0.269332556670428 0
0.50059642826059 1
0.543386798068177 1
0.375073394717206 1
0.619847404763815 1
0.41188202983067 1
0.6634066963539 1
0.499734415308623 1
0.40113242070261 1
0.438250838794888 1
0.37215759490928 1
0.460845596501554 1
0.434604143178733 1
0.395326439635756 1
0.417008755838935 1
0.322444553832884 1
0.415213910940931 1
0.559851395151175 1
0.560622543234952 1
0.622600606607349 1
0.33598787033608 1
0.683352688933779 1
0.717142109436653 1
0.468036443852479 1
0.649608011870436 1
0.421301187603934 1
0.470732062321971 1
0.613028720897798 1
0.789930125865444 1
0.633018097659689 1
0.278703982361272 1
0.447886218637211 1
0.415658608868204 1
0.469828650095033 1
0.477348783951896 1
0.327056146030055 1
0.577321744623501 1
0.476082202267437 1
0.436541834640408 1
0.403641019514807 1
0.421676762197193 1
0.488516656676548 1
0.360687677556396 1
0.515343925015626 1
0.577030123745817 1
0.427803364035991 1
0.580651801357166 1
0.614880445195291 1
0.689569157887552 1
0.335914576261599 1
0.644674006209301 1
0.699641980219875 1
0.369762796857675 1
0.616809937765682 1
0.358404250904899 1
0.12521645519584 0
0.574302890215989 1
0.523110297887455 1
0.785551843264517 1
0.405886823422707 1
0.54816981531909 1
0.531509341240269 1
0.48775695134678 1
0.488617393587306 1
0.666083586903944 1
0.529304999314708 1
0.531322819417739 1
0.890349257259007 0
0.231039341789884 1
0.782180877195517 1
0.451748286669415 1
0.435407663378502 1
0.684722413968002 1
0.451732050117479 1
0.35134685993524 1
0.544585699145665 1
0.454141931088767 1
0.547725670552833 1
0.727855361357479 1
0.675529891288276 1
0.546828407699287 1
0.880735588450077 0
0.234388880243509 1
0.474467652981391 1
0.582526587462401 1
0.603703704429954 1
0.606073641879492 1
0.433880104434694 1
0.374944453325632 1
0.604419131099407 1
0.405058399061895 1
0.414996123454939 1
0.673722285368693 1
0.349128455073004 1
0.504238802098294 1
0.373003355582111 1
0.429453577424497 1
0.564103852565195 1
0.488581129504805 1
0.20318516391336 0
0.444464101170955 1
0.49781710197664 1
0.44277821847486 1
0.536476272264341 1
0.5416218683873 1
0.680450303729987 1
0.793717295192653 1
0.535382340879633 1
0.932101652472031 0
0.507685202580362 1
0.61317988203887 1
0.47021631411179 1
0.774975162965993 0
0.604365436002128 1
0.504803146538238 1
0.529127097275826 1
0.410907111745358 1
0.34599382588666 1
0.449063237187916 1
0.476598528300542 1
0.730041964149272 0
0.528079167350601 1
0.434537795218188 1
0.318294361707265 1
0.405564749707316 1
0.599733853911407 1
0.382612195674742 1
0.536859424006091 1
0.490994695681205 1
0.494070823509886 1
0.592407508559094 1
0.320660419159349 1
0.660512519673458 1
0.543558058274502 1
0.591118866754084 1
0.609607263046575 1
0.372943379785575 1
0.26762872662292 1
0.648514049655259 1
0.395983430469398 1
0.565438791739608 1
0.689192988076146 1
0.512179235692723 1
0.51066043783724 1
0.441323045696828 1
0.419668032146127 1
0.806769400748674 0
0.300591134695688 1
0.462675169403534 1
0.674965054262867 1
0.647192353061298 1
0.515391408324495 1
0.446870763849136 1
0.598119618795125 1
0.311360924949997 1
0.346037309049394 1
0.410990369497888 1
0.568768813099741 1
0.642694675181314 1
0.499033606686781 1
0.660140621188952 1
0.673200240423258 1
0.559611770798295 1
0.450927492747418 1
0.605841119923113 1
0.54734930806201 1
0.346096865845076 1
0.515792297089037 1
0.691399943212106 1
0.526120023252674 1
0.285552851375291 1
0.465488726944199 1
0.267019814403711 1
0.235223943740306 0
0.264848340079964 1
0.467372254487918 1
0.449375910577226 1
0.529889530301946 1
0.466644979458483 1
0.672639232739138 1
0.597953245542894 1
0.581249759829945 1
0.333431070788587 1
0.596377234500616 1
0.600395098111232 1
0.664076214711034 1
0.221627696063382 0
0.251490393371256 1
0.765226227212604 1
0.549809893397886 1
0.447728041829875 1
0.371388568486365 1
0.213626321921961 1
0.592407116059085 1
0.565698973962124 1
0.642269172146517 1
0.486025179699739 1
0.431681461575587 1
0.703661097247609 1
0.35575038877434 1
0.486646470183091 1
0.393991695671119 1
0.578119853151368 1
0.317066970531198 0
0.293965283571642 1
0.582085280077477 1
0.31699483416753 1
0.388236708734423 1
0.653256481735715 1
0.397429125861639 1
0.482392879963627 1
0.785143380209625 0
0.653819297823912 1
0.6471113784179 1
0.26668618435093 1
0.350727934763724 1
0.43765321298367 1
0.562554273657995 1
0.501766110337804 1
0.669144796063388 0
0.477437690988663 1
0.727916089710204 1
0.668973141616028 1
0.484000371709358 1
0.296719310634527 1
0.397435487571717 1
0.252661548535943 0
0.46416332418492 1
0.603786064067579 1
0.304245117677401 1
0.668758354068396 1
0.36468777706423 1
0.660739823483512 1
0.573828559620171 1
0.395776439963329 1
0.327547981896027 1
0.520505970238451 1
0.407622559740254 1
0.557576593692452 1
0.327479478071763 1
0.583690609731303 1
0.594444852663374 1
0.710561287001988 1
0.481307077209044 1
0.664805330458237 1
0.590922188980845 1
0.674499890595071 1
0.432274588999253 1
0.429965855184286 1
0.179013243702528 0
0.358702603335495 1
0.285464526677681 1
0.492984629555191 1
0.583372724929573 1
0.559172329710718 1
0.501702574163766 1
0.532469928137652 1
0.571041563013684 1
0.609185173872792 1
0.341470294331933 1
0.493172070561861 1
0.481183109668733 1
0.445995294705257 1
0.65014987459335 1
0.73128870429118 1
0.289675613877676 1
0.470859917506884 1
0.680324267161925 1
0.528105714015107 1
0.557144504832373 1
0.420778153554106 1
0.426530097757023 1
0.309087267030408 1
0.349713699786528 1
0.67219852118143 1
0.487948221158514 1
0.616196199657526 1
0.368248857604765 1
0.548227155949614 1
0.351780094109528 1
0.384546838082103 1
0.670702332535856 1
0.332799378097733 1
0.553254884675542 1
0.523427489924662 1
0.593573645484871 1
0.412428363246761 1
0.604843155980493 1
0.237504026937361 0
0.682420738482655 1
0.546124989864068 1
0.643442315430839 1
0.480297978013579 1
0.650992516332068 1
0.419118055923586 1
0.367470652903307 1
0.273435485979968 1
0.528772356834462 1
0.59018141535309 1
0.484684685674523 1
0.623792021515686 1
0.545052353358755 1
0.225187409777412 0
0.481626668406741 1
0.480201842156182 1
0.46311739409637 1
0.528551910317952 1
0.514290554441317 1
0.511261260023423 1
0.34615652877684 1
0.370609793997048 1
0.776629583918166 1
0.452329685485129 1
0.470618498125701 1
0.553894545626414 1
0.720490069571637 1
0.639270714301999 1
0.498269939719941 1
0.666563660356164 1
0.298063575977907 1
0.419053179970356 1
0.679039947450801 1
0.86623254587021 0
0.52706102473251 1
0.488377948801832 1
0.420376222761511 1
0.296531980815203 1
0.406435452638085 1
0.555401956170377 1
0.404489108310434 1
0.490653544663779 1
0.459383138245891 1
0.293743664536621 1
0.695980434300749 1
0.527547166728342 1
0.618315717408816 1
0.595243552050614 1
0.280711526824293 1
0.531545054859773 1
0.568132473613106 1
0.757834309681098 1
0.542458660078756 1
0.851925631396626 0
0.612938144351729 1
0.504548151825472 1
0.389229735587827 1
0.528277498336564 1
0.334577757708176 1
0.074957378704145 0
0.363542309970172 1
0.354055008223564 1
0.457623785319386 1
0.395852724066823 1
0.723703481591115 1
0.657560119445615 1
0.353300962176022 1
0.757591596563329 1
0.589813560649907 1
0.456797908853051 1
0.677456996285782 1
0.585209932217504 1
0.618954345799895 1
0.497683154477784 1
0.442336785484482 1
0.678397270725263 1
0.491787500832068 1
0.513960820566259 1
0.547691958998986 1
0.710318123996948 1
0.564346244009964 1
0.230016466893029 0
0.379835249225428 1
0.603839834490282 1
0.419865929121522 1
0.205973006500579 0
0.34422744994355 1
0.522190171888199 1
0.671397136140381 1
0.514202654168694 1
0.467329824263849 1
0.54513694300832 1
0.21985016392288 0
0.723265986335962 1
0.486481831630353 1
0.261116604998579 1
0.642208689117635 1
0.593239974772874 1
0.413853890055633 1
0.556237498015512 1
0.468978927810486 1
0.461307964665735 1
0.620213862388181 1
0.576240263084659 1
0.479534499251972 1
0.438526994058213 1
0.510052705129123 1
0.560449344987083 1
0.700884212369246 1
0.616547531484231 1
0.559922925919378 1
0.416302198619335 1
0.427385000309313 1
0.419446943026688 1
0.395054684102869 1
0.44566713453326 1
0.599736654612039 1
0.748694482628429 1
0.665615507689226 1
0.576552846612171 1
0.505883160949564 1
0.563983259350049 1
0.47287645753213 1
0.672775786432117 1
0.373762933796588 1
0.610194072749358 1
0.571172416775495 1
0.705171929821936 1
0.676313713176663 1
0.504955796483334 1
0.45012871930173 1
0.667549659318985 1
0.439605441014873 1
0.446917113466283 1
0.269449892922996 0
0.414853256777817 1
0.602422895588939 1
0.580873106194346 1
0.702288116378428 1
0.406773252563352 1
0.451969108553194 1
0.49038627322496 1
0.54524850249484 1
0.549064249007717 1
0.603173102674437 1
0.473335749438168 1
0.657449497230309 1
0.58132282865461 1
0.603401859238764 1
0.685566858125073 1
0.44238944614097 1
0.652521726945612 1
0.699619704456487 0
0.554220833603854 1
0.505563322926552 1
0.342876043918958 1
0.629065610217418 1
0.637535815935249 1
0.484407980001083 1
0.686044317638637 1
0.427458519048287 1
0.567769139652085 1
0.178305770469941 0
0.706303505072366 1
0.542637895966721 1
0.663396637989599 1
0.511491481236997 1
0.564982725297894 1
0.344024975226443 1
0.48085679574091 1
0.314423917428179 1
0.707141594081138 1
0.557461064854556 1
0.557975106493938 1
0.399520298084761 1
0.428330774082513 1
0.619763011528223 1
0.50089767034982 1
0.683602253254698 1
0.55965239770065 1
0.660701148275926 1
0.445882741964664 1
0.402791663778165 1
0.552218930913896 1
0.654176662027908 1
0.435613304646537 1
0.60071387326662 1
0.503751995441336 1
0.406048427879543 1
0.310513428578734 1
0.346123680406027 1
0.425782018411626 1
0.623529548945667 1
0.601639031611882 1
0.550752430160886 1
0.499659467909668 1
0.66015234047974 1
0.331152998712056 1
0.430746055559564 1
0.372718814292589 1
0.317932142955173 1
0.648196893982504 1
0.302145784579516 1
0.53964172027888 1
0.559216382660973 1
0.657793183626085 1
0.50429706117239 1
0.70702584269779 1
0.210558869036941 1
0.632814595364069 1
0.430651304754602 1
0.721871753142998 1
0.579156956638026 1
0.310124972195249 1
0.542629239466642 1
0.475409289746385 1
0.641326760730677 1
0.179026399397788 0
0.535747893057575 1
0.578409076710809 1
0.504701436250639 1
0.501755574368852 1
0.467244797316424 1
0.523196097258843 1
0.42513266982996 1
0.404353556243155 1
0.309722940423643 1
0.578956812178909 1
0.503251778957726 1
0.672110818264381 1
0.327336594197511 1
0.519191342117256 1
0.694713309326737 1
0.576156353324299 1
0.451022731178192 1
0.339638165194457 1
0.530129201019229 1
0.503494206206867 1
0.432023437573672 1
0.475231430671963 1
0.451910892081908 1
0.511937887590602 1
0.51850104889712 1
0.442461217796754 1
0.322536739700541 1
0.532653859131166 1
0.444793388464232 1
0.633294911321497 1
0.615779548454305 1
0.581476461208343 1
0.195140813386919 0
0.595431419296864 1
0.541238203500787 1
0.332120738990794 1
0.531648465906438 1
0.472984036339618 1
0.477686866212501 1
0.588535224281065 1
0.627412697566592 1
0.422789420957644 1
0.583355878321349 1
0.621018942051555 1
0.593869137958109 1
0.415777001769977 1
0.168587101338059 0
0.629040434295063 1
0.626451909178051 1
0.551724241035946 1
0.498841440392408 1
0.558042760500479 1
0.261816852003855 0
0.508688621817377 1
0.496309633909552 1
0.537412702098385 1
0.580548534348323 1
0.722297736312438 0
0.369995305948677 1
0.752105714848656 0
0.397721110327235 1
0.328240015312509 1
0.668286500254784 1
0.590481340188368 1
0.725345608503509 1
0.431843262406029 1
0.514616231340572 1
0.435162134121198 1
0.651324115837875 1
0.601992874768949 1
0.439453760480983 1
0.508590039932034 1
0.348463582120909 1
0.597702603173965 1
0.511896366189536 1
0.709030219286817 1
0.438453899370344 1
0.66093039447671 1
0.56167140624792 1
0.522567477707362 1
0.361079337994667 1
0.361559077824177 1
0.545927923193837 1
0.679432247855295 1
0.369344884010122 1
0.199024595934871 1
0.440797543848104 1
0.606313458636812 1
0.388169730662935 1
0.623152305225848 1
0.455700065260672 1
0.750715470792547 1
0.31767917969174 1
0.569209136114166 1
0.550862249451451 1
0.729513316507054 1
0.521180885742793 1
0.649816353198686 1
0.493643628429242 1
0.430524763855727 1
0.516806232420404 1
0.633260824493758 1
0.69361125645152 1
0.732490374368698 1
0.492575358198839 1
0.576703147552157 1
0.226209452403345 1
0.357288499185218 1
0.348731216044157 1
0.690286077760451 1
0.207776854217023 1
0.388449500819598 1
0.558784211948975 1
0.405390554593777 1
0.19427295686533 0
0.489895530268767 1
0.442815140877157 1
0.54243212390774 1
0.579035186582523 1
0.468303932000054 1
0.443543573650847 1
0.526112963038928 1
0.341074562916288 1
0.494396157424967 1
0.560125517529264 1
0.618674770238514 1
0.516382227329481 1
0.233320703460444 0
0.638999336143266 1
0.695381346741296 1
0.604366016968207 1
0.227881885789751 1
0.37547926825046 1
0.396502160606987 1
0.436155540896257 1
0.58401248115987 1
0.722919346849391 1
0.606679889923023 1
0.541888140904703 1
0.535837797230752 1
0.58013113170382 1
0.411227006005412 1
0.372345481911915 1
0.374313203875651 1
0.623487203965628 1
0.404353752159253 1
0.36955630078115 1
0.732536130311112 1
0.680197349114142 1
0.32969476823711 0
0.285734079148402 1
0.425159566029141 1
0.514338426939344 1
0.61269754006596 1
0.39640389405614 1
0.293330933724184 1
0.67310491346235 1
0.312219397783902 1
0.466514491550947 1
0.585432767954008 1
0.466540226088849 1
0.506057740144637 1
0.602515545116228 1
0.542197763942509 1
0.571413921943892 1
0.512303266828709 1
0.493292319136018 1
0.745490386286788 1
0.324418417641284 1
0.588531245246864 1
0.508037813319754 1
0.484523285223727 1
0.179380906177297 0
0.403777732287801 1
0.463978704234019 1
0.4750845207611 1
0.529940431525742 1
0.414461712303118 1
0.596500420593708 1
0.537362807785139 1
0.465737899755406 1
0.3139023957951 1
0.387297996376222 1
0.511994009336244 1
0.384595908616856 1
0.5949239352675 1
0.569594347014932 1
0.529146008907321 1
0.483437669754009 1
0.433091398850252 1
0.637594183964875 1
0.598708782183376 1
0.498111277236311 1
0.430912207148152 1
0.0974668008712636 0
0.587749320973517 1
0.459955826273554 1
0.70987988209581 0
0.594201358421062 1
0.251569930105491 1
0.296618873977958 0
0.552093171540312 1
0.455877029951693 1
0.579346912933128 1
0.614672996652325 1
0.771358784235579 0
0.549156479333779 1
0.56327869325378 1
0.395762484868239 1
0.68591383402319 1
0.3360703894024 1
0.491318475309356 1
0.539332941858849 1
0.772173427474671 0
0.726988709339285 0
0.55824857569111 1
0.393543279771 1
0.427177815836347 1
0.552824932906916 1
0.412455372182181 1
0.30161745512617 1
0.559195811108555 1
0.391484269545377 1
0.597623421646231 1
0.474127654215529 1
0.732635348778101 0
0.265460662695137 1
0.669303550463701 1
0.582182201191144 1
0.495570323601998 1
0.622272238197479 1
0.576039110018193 1
0.6964363404649 1
0.398880532263975 1
0.631725257261599 1
0.461765328794787 1
0.603860810961392 1
1.00532126208523 0
0.616541753901286 1
0.377744847353783 1
0.362459432507037 1
0.649680097109496 1
0.626734405492046 1
0.609535979337479 1
0.439250157480653 1
0.441595290313479 1
0.455379326038123 1
0.448634836517231 1
0.473134599951621 1
0.748210047496006 0
0.646068308077292 1
0.633898971369955 1
0.561527714831447 1
0.513467592370028 1
0.537265078343627 1
0.386296094852259 1
0.582321698706866 1
0.726310716163196 1
0.568926424111705 1
0.591024985816007 1
0.287967757380377 1
0.539867314271935 1
0.511418465471361 1
0.592962328477587 1
0.664901918471845 1
0.425488684187582 1
0.90266523977173 0
0.557576124433665 1
0.399247645858139 1
0.401187880933336 1
0.660406265020747 1
0.415279327014943 1
0.191683032962424 0
0.809695357199533 0
0.623892000284205 1
0.520761210940194 1
0.324472201349222 1
0.453672150363407 1
0.365039481113004 1
0.659648595569589 1
0.537035863034061 1
0.300664019720592 1
0.441448042957676 1
0.52450062664649 1
0.55692432985074 1
0.764529543753646 1
0.858996694134745 0
0.600978211622652 1
0.422913353731389 1
0.539081062139108 1
0.771124242430727 1
0.521578349504026 1
0.296278321272423 1
0.594402265895986 1
0.32530751668142 1
0.359117342644674 1
0.606311851500112 1
0.382224618541529 1
0.348232308778289 1
0.481998835461664 1
0.855540626092084 0
0.423845181471438 1
0.363748962010997 1
0.52530652035078 1
0.580093031482007 1
0.293459143954882 1
0.318069707678815 1
0.35250170399042 1
0.487148995115866 1
0.372810480095115 1
0.331584290816516 0
0.470864228849942 1
0.456003037087445 1
0.468325872715412 1
0.535345103837435 1
0.302250245550479 1
0.37307631731298 1
0.63955475338468 1
0.287026662720004 1
0.581957274192455 1
0.48341554770742 1
0.613409006570713 1
0.264336012032831 0
0.597940084799168 1
0.531004539398606 1
0.477680174339207 1
0.171682926957768 1
0.438107972602442 1
0.469790454542988 1
0.660165783351007 1
0.181662963054964 0
0.325395722847952 1
0.632368821293659 1
0.301206311024426 1
0.37360992331597 1
0.531658631362681 1
0.43053836602325 1
0.417146394816031 1
0.694056811374292 1
0.516583213947157 1
0.50659868323951 1
0.626211801603775 1
0.527348012682216 1
0.518182300319148 1
0.605650871453459 1
0.452125647339312 1
0.312467389077356 1
0.601931178338758 1
0.372187862690693 1
0.719685207666892 1
0.284704808726169 1
0.609184680136477 1
0.453928047224756 1
0.375764417908466 1
0.714429115511586 1
0.385889756489511 1
0.489256943466597 1
0.532603523284519 1
0.617256417447241 1
0.472784456617717 1
0.689160473391741 1
0.412461240475673 1
0.527119723396038 1
0.433558632995857 1
0.550185511480941 1
0.433075591650706 1
0.569659944750188 1
0.384532822145405 1
0.519012313801113 1
0.462315590597662 1
0.376935569672168 1
0.443069037896493 1
0.535898840123962 1
0.49638615607169 1
0.298928369782069 1
0.445860572697882 1
0.417817365992152 1
0.556211702192397 1
0.502181380406743 1
0.329239924470545 1
0.526551218171372 1
0.776212015813134 0
0.54319754451488 1
0.092573689063574 0
0.558945813009972 1
0.712561096661684 1
0.646909678996977 1
0.226604070958667 0
0.39382632892912 1
0.477536048275409 1
0.787696734792215 0
0.494391302884069 1
0.448338207811479 1
0.579135910120819 1
0.425933637262173 1
0.361941470506863 1
0.638374020666775 1
0.557952841153771 1
0.297136798684118 1
0.423466224917288 1
0.553689712477532 1
0.443336219275062 1
0.621648889223303 1
0.546070813085903 1
0.202060241231508 0
0.387028650655087 1
0.48734845144942 1
0.472264382887279 1
0.445092253754891 1
0.434445204249595 1
0.49338651314817 1
0.531793826885192 1
0.722357566640306 0
0.531776238205985 1
0.299056219615844 1
0.389495465784696 1
0.365186420697779 1
0.552191188142308 1
0.635048182434185 1
0.5768047935006 1
0.589706696205218 1
0.539909702964602 1
0.573558938359315 1
0.554250958755761 1
0.657770102585893 1
0.582450613361555 1
0.320328278405711 1
0.357223104303663 1
0.421461043452799 1
0.44851233818186 1
0.424238445814243 1
0.273997301226061 1
0.453610219619697 1
0.480110369182285 1
0.702811863224035 1
0.539354527127924 1
0.45524600141479 1
0.545632489945444 1
0.657506446413455 1
0.381344481293459 1
0.659597899923481 1
0.410504652288124 1
0.407620821216534 1
0.388517572775602 1
0.619400924092902 1
0.225989238348097 0
0.363554498274372 1
0.411648633108151 1
0.599959009022224 1
0.741943536009497 0
0.300468416245464 1
0.420057944741087 1
0.192412220455378 0
0.127871845388765 0
0.341575690077012 1
0.535516844373374 1
0.42349399558887 1
0.388104852865514 1
0.561011603934432 1
0.615404644590666 1
0.553250739048046 1
0.591104775947506 1
0.484307319586113 1
0.495488874823056 1
0.674518281196316 1
0.696052314212017 1
0.369031637350412 1
0.958630207728571 0
0.426523465736885 1
0.379588569596157 1
0.368197898580167 1
0.525754264479862 1
0.688177092670259 1
0.548628351412362 1
0.566719558244856 1
0.473142480919689 1
0.584969635927825 1
0.57584610822901 1
0.516198183470183 1
0.536802204049607 1
0.530389846087236 1
0.378615470400654 1
0.6639332193886 1
0.481578431948943 1
0.707271258967561 1
0.482794095617957 1
0.609303736270028 1
0.723248358373271 0
0.504950788648562 1
0.695532631805204 0
0.488849171977568 1
0.374218118264615 1
0.436989470746706 1
0.60381925541935 1
0.348364695528912 1
0.668602009093356 1
0.449160495469326 1
0.385658071391054 1
0.445390187952022 1
0.570889608863128 1
0.333293938191939 1
0.728745342163713 1
0.568643348491744 1
0.814995481215348 0
0.514474183480205 1
0.455641613619469 1
0.530715242741936 1
0.591008123673726 1
0.564369747395364 1
0.479399134318398 1
0.347024823079082 1
0.520231732148853 1
0.395964908861163 1
0.484991191991808 1
0.536233617204403 1
0.477115319664584 1
0.513035338912694 1
0.536457661218496 1
0.483834218908722 1
0.535899066344855 1
0.415024687335627 1
0.491358762780679 1
0.540086397051677 1
0.50249573800079 1
0.618320968871924 1
0.505843079329716 1
0.559605851563817 1
0.452262443699857 1
0.564596945110749 1
0.51668240576156 1
0.486576896493441 1
0.258797841223624 1
0.55800203920509 1
0.693875629708785 1
0.558137272070611 1
0.223570203189839 1
0.446988440520959 1
0.578451877887707 1
0.376530095306797 1
0.413918567407956 1
0.675870862453113 1
0.614107730127595 1
0.492876456312767 1
0.20247023348798 0
0.476259793806112 1
0.382369655134175 1
0.315378015137477 1
0.460117308860259 1
0.511450024194217 1
0.486703422993434 1
0.438750550027156 1
0.386234155969433 1
0.308294260628451 1
0.514926351428784 1
0.445015135006333 1
0.495811252046228 1
0.766264772137287 0
0.321237143728866 1
0.707582814078842 1
0.422994675220601 1
0.351998426859195 1
0.855040561169357 0
0.485981314837174 1
0.38810405151609 1
0.381014155167482 1
0.505576456303406 1
0.461033931359827 1
0.524351324674194 1
0.503345598489591 1
0.42855444477432 1
0.43147336746245 1
0.219619591674868 1
0.481655737430238 1
0.604249080307534 1
0.437019988370413 1
0.735027338663409 1
0.446022301791466 1
0.536042098595624 1
0.583029849782313 1
0.637681226495564 1
0.248622533539153 1
0.599725938666 1
0.79310803917414 1
0.801946350550771 0
0.496497988509446 1
0.574272287852696 1
0.329193627536532 1
0.890665106802118 0
0.631045345313534 1
0.61625526193965 1
0.677882441503614 1
0.663855228783099 1
0.59924741852458 1
0.398631408043017 1
0.525363358804073 1
0.395915800791461 1
0.302733321890891 1
0.497787677686381 1
0.444850252110615 1
0.732768919381159 1
0.237200940709321 1
0.740320563574765 1
0.732306410914475 1
0.559202548277351 1
0.777402051644221 1
0.335352267182115 1
0.43727765613058 1
0.486070188060454 1
0.570837359200974 1
0.531277441227307 1
0.692698668753271 1
0.653342220175047 1
0.219132824638352 1
0.507380040040315 1
0.746818297230771 0
0.287346568965211 1
0.61281621086902 1
0.579581938368697 1
0.222496968876656 0
0.480615596618406 1
0.363624220357127 1
0.725312842370724 0
0.52046313624821 1
0.578064660815331 1
0.221759898755738 0
0.262250671918959 1
0.444449196888657 1
0.657739215797186 1
0.515121224171835 1
0.419111387505454 1
0.579512343831573 1
0.465775669548139 1
0.514300069554531 1
0.151821867854647 0
0.566793372579557 1
0.288588635142726 1
0.609308300515281 1
0.386401478866862 1
0.56344224761757 1
0.538947436621423 1
0.552230493479059 1
0.520475672276226 1
0.634550717245521 1
0.356400749388649 1
0.289788384941453 1
0.702262284231566 1
0.461981490753093 1
0.791054454638416 0
0.516642950968623 1
0.579331184952117 1
0.582544907260213 1
0.455231618413886 1
0.470241602796121 1
0.583423303135443 1
0.682231762921467 1
0.626847227893275 1
0.379982862233726 1
0.556834754749279 1
0.696158047252944 1
0.566743765960207 1
0.350952253131147 1
0.586438996880407 1
0.665931079652491 0
0.459988269526304 1
0.510095156183544 1
0.445901068070086 1
0.454279292785448 1
0.426337460757759 1
0.569561373645582 1
0.49014688152215 1
0.398599891457915 1
0.54580845528504 1
0.591189860783932 1
0.509726869605818 1
0.545333721061662 1
0.148699288962136 0
0.505402669894296 1
0.592361520830278 1
0.775654867726738 0
0.727048908944636 1
0.519622593859012 1
0.517604038075428 1
0.455114970023352 1
0.459044107609887 1
0.378726147484829 1
0.605246228224746 1
0.307743411462183 1
0.385288612890274 1
0.642223854557813 1
0.551116507795469 1
0.402215540567246 1
0.596863974756113 1
0.699352431147787 1
0.375254089036528 1
0.344784755672172 1
0.508899408691303 1
0.589249131406146 1
0.542447228437026 1
0.838945839120791 0
0.447511828094446 1
0.443269463836197 1
0.468962024967977 1
0.549176293638728 1
0.614463410800318 1
0.384065836362666 1
0.501225424809925 1
0.609201343786355 1
0.645005753496163 1
0.535644465396823 1
0.35687941109821 1
0.614743609106101 1
0.518727386997463 1
0.448543919671716 1
0.542648479376215 1
0.361322380082197 1
0.451369047494456 1
0.67140483916385 1
0.775471551272158 0
0.336440750596547 1
0.622144090960722 1
0.835889975644611 0
0.512753608787371 1
0.621528114270377 1
0.549275416599384 1
0.398427071734687 1
0.746197613659086 1
0.260103847805115 1
0.709840697425846 1
0.710060345159639 1
0.430657692497953 1
0.440714760635003 1
0.621937124508485 1
0.723295245808738 1
0.424977294474117 1
0.514885844860491 1
0.482341820291395 1
0.462637290918323 1
0.4852536901674 1
0.438493137749275 1
0.461990590242732 1
0.597607288949146 1
0.622946247279188 1
0.581534988883403 1
0.54204223508535 1
0.544358367939198 1
0.479572963181514 1
0.510905651093907 1
0.429033554748955 1
0.488482189942383 1
0.617690346980315 1
0.614341034654181 1
0.496395936774887 1
0.403649849859126 1
0.394397863259951 1
0.662010498187435 0
0.0351438704365361 0
0.6214899229317 1
0.290786116713802 0
0.571516228716103 1
0.412179063197745 1
0.602508798568737 1
0.419307431404872 1
0.38166993434596 1
0.347970377957254 1
0.455572858506677 1
0.73810384508021 0
0.65470230041438 1
0.451791658709368 1
0.441981451019825 1
0.446842398059613 1
0.440154034396409 1
0.477961348186553 1
0.587277153801333 1
0.620468877499608 1
0.445561635310844 1
0.504638933333959 1
0.281658829426728 1
0.439768626155977 1
0.38467085799342 1
0.512874495435391 1
0.460202421558531 1
0.425882929040392 1
0.311763647290781 1
0.234549500222472 1
0.760800106451636 1
0.427083654273859 1
0.483016515930224 1
0.458919230265281 1
0.549514274939275 1
0.561185389418795 1
0.593629202664052 1
0.351189591437702 1
0.368274464116184 1
0.325339570869126 1
0.573761401557624 1
0.715790152252623 1
0.563822338512417 1
0.657606817927288 1
0.795798677196201 1
0.345822907916005 1
0.377258065005241 1
0.436896087228377 1
0.409914090077371 1
0.531339746995956 1
0.545954733254078 1
0.479152356832919 1
0.553500559706826 1
0.232729563248585 0
0.432623327433343 1
0.245124537813396 1
0.499984656514924 1
0.41911694759825 1
0.401903391749431 1
0.319519295091758 1
0.325563071525039 1
0.560802743653199 1
0.537507215054498 1
0.377822206669638 1
0.581004800090331 1
0.628029897110976 1
0.565035843555607 1
0.407718474400961 1
0.511038214995041 1
0.326792277181567 1
0.257974091947362 0
0.682579957875979 1
0.350063675778459 1
0.480688829329835 1
0.416986991576145 1
0.326563117709041 1
0.84066506106934 0
0.746359587570758 1
0.420722049300776 1
0.329889262029761 1
0.694242808560998 1
0.346344779379185 1
0.43886642386807 1
0.461114537318102 1
0.54070387772129 1
0.469801904328683 1
0.435629012570906 1
0.716884727702393 1
0.508145527830825 1
0.490603371497966 1
0.471109614455864 1
0.563291191996699 1
0.447321698891958 1
0.461378966581515 1
0.373585223508209 1
0.596591470908662 1
0.510950395577435 1
0.690515336019099 1
0.575192705966171 1
0.539663353276262 1
0.489365265037839 1
0.410772921937837 1
0.506201326797206 1
0.748811658254001 0
0.592193145037304 1
0.509532610027607 1
0.457687616319818 1
0.465861081085785 1
0.412602046811952 1
0.536235084721755 1
0.54255088022685 1
0.561522801914459 1
0.443386690915646 1
0.648604013301904 1
0.472825038258859 1
0.564742200816231 1
0.348326696720928 0
0.592433563881383 1
0.486907998204104 1
0.809531202633412 0
0.473151238973866 1
0.537740906992397 1
0.372414457984917 1
0.614631193379141 1
0.490926086128501 1
0.547052911148273 1
0.342966539639197 1
0.592251162557085 1
0.471343851723161 1
0.56302723443389 1
0.325815002160112 1
0.41888756415628 1
0.676962320250567 1
0.344256458214214 1
0.496341973582608 1
0.400381107391488 1
0.339113397109399 1
0.322163247442795 1
0.380384140237287 1
0.560257955346633 1
0.567821064677007 1
0.558542619195092 1
0.593564212457604 1
0.426233750871286 1
0.659639167300261 1
0.743738640844859 1
0.474933453014874 1
0.491073402305226 1
0.510809027335883 1
0.541639874741254 1
0.228659773444744 0
0.404176371316937 1
0.721004872605887 1
0.699392121305041 1
0.393131216339291 1
0.534681661306406 1
0.382806341758641 1
0.578116577398501 1
0.482430759125915 1
0.49083811063809 1
0.462221760160223 1
0.522801591139536 1
0.523286952547744 1
0.618565460087554 1
0.760120352635183 0
0.305623302943703 1
0.400135341245657 1
0.741398780676655 0
0.623104166140992 1
0.71508127394387 1
0.461986956108215 1
0.667373310279997 1
0.455750533666125 1
0.418002701382144 1
0.803862981865639 0
0.416357466648679 1
0.565255242206313 1
0.560850515048695 1
0.469658098340129 1
0.463414498658939 1
0.298016847924513 1
0.454543662694414 1
0.490035717128976 1
0.52312808180224 1
0.656202378354324 1
0.349709490645294 1
0.68929353188325 1
0.771843047194758 0
0.511674893467997 1
0.455585194808777 1
0.381557850057811 1
0.431145085829561 1
0.459328517047254 1
0.78519402065787 1
0.216934150275898 0
0.385508623624963 1
0.578054686312319 1
0.629041430309209 1
0.464884904382574 1
0.406614517171852 1
0.53724803431625 1
0.468750887962915 1
0.371263879198742 1
0.483615924551711 1
0.550008983646576 1
0.508372142160708 1
0.44465551363235 1
0.772431359190229 0
0.665846099614331 1
0.491573520270127 1
0.444308955748052 1
0.359464221911962 1
0.397749896651232 1
0.377404452958071 1
0.395013516316567 1
0.538688449710228 1
0.532988800039273 1
0.633472701825841 1
0.399422684790465 1
0.553759348384315 1
0.438847506964111 1
0.375512936396475 1
0.628841920751494 1
0.406453420157514 1
0.698706252261135 1
0.31626407736764 1
0.831716264880898 0
0.447971806828067 1
0.580174938164038 1
0.369692843768368 1
0.324452162305199 1
0.366630302713162 1
0.528629731744027 1
0.609115121085273 1
0.621670843079852 1
0.616480251721522 1
0.504868143692074 1
0.785197999640167 1
0.229273008664455 1
0.387511739478788 1
0.23356631397204 1
0.554587545497246 1
0.445728133328486 1
0.640309261248972 1
0.36912229729596 1
0.626989527851008 1
0.362569030934098 1
0.69182351698189 1
0.594963359324143 1
0.653586904349023 1
0.37718980760317 1
0.442811106629397 1
0.702642037822173 1
0.569965185712308 1
0.626947428199606 1
0.597595947014959 1
0.570876231779219 1
0.535386146608305 1
0.364784719897604 1
0.485207411477987 1
0.521145250987721 1
0.304441222672356 0
0.579426308697104 1
0.218514995943934 0
0.333580094994485 1
0.446480508890524 1
0.517057864654139 1
0.49617403413801 1
0.599672602117698 1
0.209098676972542 0
0.823279119873634 0
0.476305136306444 1
0.501867547695236 1
0.502424712227901 1
0.601556250072283 1
0.632382536323602 1
0.681297364958705 1
0.505741440454865 1
0.407330095326358 1
0.831523554850389 0
0.524849528638992 1
0.613853985973655 1
0.592917694273545 1
0.382032715817206 1
0.686152343984491 1
0.330957022832137 1
0.520096651524119 1
0.507826279420365 1
0.589577639192082 1
0.741630564068221 1
0.290369026447724 1
0.538304586155141 1
0.424546930016122 1
0.606012807897542 1
0.497576713486591 1
0.250476286781595 1
0.583813730113919 1
0.610302953382051 0
0.317754558439506 1
0.524856762015761 1
0.586027601183271 1
0.613554040337749 1
0.361861501868715 1
0.253215420046936 1
0.456817875203126 1
0.423252061140874 1
0.575049168773057 1
0.644639284329893 1
0.739431200252473 1
0.604947768672067 1
0.665777733855226 1
0.73085113460509 1
0.506407833185782 1
0.458424854827879 1
0.593782194680104 1
0.485376925927306 1
0.632121806351224 1
0.455957732519871 1
0.56343870303925 1
0.574871716689847 1
0.179072972376535 0
0.572046825874094 1
0.522509679513604 1
0.545619619023312 1
0.51141635959059 1
0.579646359602574 1
0.427360328723506 1
0.631145284068602 1
0.518610031624966 1
0.646751664818865 1
0.423945333038145 1
0.702115352950313 1
0.367446393643766 1
0.618193367156739 1
0.721633980789421 1
0.607960887198175 1
0.709789404260274 1
0.292243688907511 1
0.404849497733003 1
0.669240385231746 1
0.256339539446823 1
0.241480202029181 1
0.539382351554239 1
0.405821096824212 1
0.694455325939453 1
0.3704433889666 1
0.435073767855704 1
0.612109424490913 1
0.638039045551194 1
0.581542618975454 1
0.339524699005303 1
0.3496219858295 1
0.34546835560739 1
0.596597746974195 1
0.331656775710579 1
0.591212262606894 1
0.396730098694953 1
0.403160967426007 1
0.750414301663494 0
0.449160197109758 1
0.426848703913564 1
0.410516968860147 1
0.355957791939838 1
0.546459031940436 1
0.516135330693021 1
0.368084587262022 1
0.292086195062779 1
0.321625073195252 1
0.367435022549783 1
0.647370361662868 1
0.379478154500918 1
0.580327658655001 1
0.430814222263731 1
0.663026825914566 0
0.16062941330177 0
0.446621647046067 1
0.233446364098168 1
0.427843453650449 1
0.353757372232302 1
0.477663312351419 1
0.519165471366801 1
0.550178340419551 1
0.571494219696382 1
0.540201173101814 1
0.842426214416009 0
0.649238151257791 1
0.644879196581654 1
0.984030801604106 0
0.509019609105407 1
0.528858104150279 1
0.429709344815873 1
0.452819369526127 1
0.512764140253197 1
0.467871012828581 1
0.310916353492193 1
0.435326715580114 1
0.335098520572699 1
0.472238159091834 1
0.507008935024432 1
0.449406756613008 1
0.344193018072857 1
0.477174642801268 1
0.375050497148169 1
0.53720823637346 1
0.48444807957992 1
0.478060714032677 1
0.256638850117986 0
0.744249185102635 0
0.566036242779705 1
0.486169970628527 1
0.286396602071477 1
0.663581741507438 1
0.61996165442169 1
0.459048301444138 1
0.584881052673294 1
0.616473977473685 1
0.548839317173039 1
0.62875043581053 1
0.205931630617389 0
0.622243968627719 1
0.540371319374222 1
0.428689866196121 1
0.674711371025743 1
0.28740420147336 1
0.613407099948622 1
0.473444993855278 1
0.555391211232144 1
0.328747442822961 1
0.786339225395543 0
0.549376691701176 1
0.517703145817084 1
0.769644074841861 0
0.726515413103449 1
0.33599729317068 1
0.483294572560044 1
0.607577463034767 1
0.398583810031224 1
0.607780669507452 1
0.850807861099474 0
0.491896373291293 1
0.599306894934447 1
0.300959242261667 1
0.551959526056407 1
0.66318677130706 1
0.559897398710878 1
0.646553500620438 1
0.774095436610709 1
0.530754081617088 1
0.537371800103123 1
0.647527199944112 1
0.380392099595468 1
0.292557050944352 1
0.550569966085662 1
0.357489386415784 1
0.709683495684337 1
0.29063410624687 1
0.442977653767668 1
0.349129528044556 1
0.343831342938999 1
0.611469263691753 1
0.365341876893806 1
0.470532906661684 1
0.439620087284443 1
0.322474258319269 1
0.662049601570374 1
0.306895853341902 1
0.435343008074716 1
0.797038691913734 0
0.411273820079239 1
0.337021157820555 1
0.467134179886676 1
0.558512852368334 1
0.246409292457212 1
0.736993008529494 1
0.42588098714207 1
0.446237335819206 1
0.801752809162401 1
0.659324322769898 1
0.700675046217605 1
0.431304911690259 1
0.374037512464893 1
0.65330354626346 1
0.502648522053509 1
0.330412926692959 1
0.638639901829833 1
0.718751024694143 1
0.600635334624839 1
0.599811491291347 1
0.694844994712676 1
0.515624533958524 1
0.536580977825331 1
0.483476081035014 1
0.60203339085156 1
0.625888419402674 1
0.510200562058922 1
0.310470347461214 1
0.54692374708332 1
0.668350775975163 1
0.264295647122504 0
0.511129664730817 1
0.329974782916003 0
0.519926765336844 1
0.353204577497694 1
0.640026581128208 1
0.296185465984195 1
0.49321547074797 1
0.494118994201328 1
0.463642976001677 1
0.415343025418024 1
0.413247765414647 1
0.508049877761263 1
0.386328435392105 1
0.326317950209767 1
0.483948452761493 1
0.262963860869819 0
0.714164108809619 1
0.415885986977924 1
0.445626082913003 1
0.760887278090994 1
0.499401964023969 1
0.363689508736347 1
0.456562881962063 1
0.556271287804781 1
0.461238966146281 1
0.614604121970112 1
0.351008625319663 1
0.611336960504318 1
0.395232161629279 1
0.469461065323635 1
0.44091706503866 1
0.340632221844507 1
0.635174382909887 1
0.552598915496035 1
0.497608192450862 1
0.521996234262523 1
0.375963458302153 1
0.530170990000235 1
0.517156928776175 1
0.277647657378792 0
0.741531210750373 0
0.599305794928205 1
0.74333681109261 1
0.457962841437643 1
0.649930822471882 1
0.455475289150903 1
0.477956220298389 1
0.403041833740194 1
0.480510486470544 1
0.261932981831172 1
0.699958285273092 1
0.520747487743796 1
0.519567668989204 1
0.650959620417713 1
0.515095545316357 1
0.574919154449047 1
0.43737981132171 1
0.558085744587982 1
0.434617029241931 1
0.576299203088354 1
0.51058705893518 1
0.351760730769267 1
0.558452741227134 1
0.727835704584585 1
0.409425871639433 1
0.749462769125474 1
0.51149827145236 1
0.532580405705942 1
0.512005284680249 1
0.366148353363636 1
0.653223310072916 1
0.329072045162108 1
0.733402760075595 1
0.44987857032671 1
0.87087040156628 0
0.328465166071512 1
0.37597109028042 1
0.577346710279863 1
0.50601797052855 1
0.457472705674767 1
0.72435339728239 0
0.673500196028647 1
0.501369402093779 1
0.334620529386436 1
0.553061820979593 1
0.691449703657754 1
0.58091771668689 1
0.673985500832071 1
0.423535780241742 1
0.477852592577124 1
0.767898789959519 1
0.546887606096978 1
0.50164059595429 1
0.337396326616972 1
0.648549318652301 1
0.198045511006593 0
0.559172786980058 1
0.36198593341133 1
0.46758325165967 1
0.598642504794915 1
0.4716169468624 1
0.539711772852283 1
0.483360530334105 1
0.49814117012542 1
0.538817772575242 1
0.515104650845181 1
0.584426156816463 1
0.378721856923822 1
0.470654687040052 1
0.231941651408461 0
0.729397695941175 0
0.703767585496654 1
0.52948286027676 1
0.490916025206416 1
0.331849092979211 1
0.479537585892312 1
0.396024351353245 1
0.52078362188117 1
0.492595986410143 1
0.239886807661298 1
0.463020569322203 1
0.300668694468459 1
0.630111644022532 1
0.456925253681206 1
0.203780592409759 0
0.484285381854864 1
0.522149461855746 1
0.490158019906662 1
0.478668163770932 1
0.848427908268937 0
0.550545023281411 1
0.854654913132293 0
0.64503872993007 1
0.393176172654914 1
0.600432390795263 1
0.49510607862151 1
0.704778668031238 1
0.604799610269789 1
0.536283819530008 1
0.404504793601114 1
0.422272627943115 1
0.361769057030389 1
0.523956854142044 1
0.684226636964018 1
0.456816180413318 1
0.496638027931507 1
0.447588475218304 1
0.469522345579616 1
0.525016727576089 1
0.49785156179824 1
0.367298191998659 1
0.577626831763271 1
0.771979227087473 0
0.434686933958535 1
0.588242544637073 1
0.642023741668763 1
0.362261545945303 1
0.590961855866462 1
0.527878569347808 1
0.415481726734678 1
0.590538287258416 1
0.590092182603836 1
0.426637538397188 1
0.697637617850423 1
0.437177515686721 1
0.578087682493123 1
0.480547451310614 1
0.285035867335666 1
0.543554941883833 1
0.281923819423982 0
0.633243599571923 1
0.45836449096554 1
0.607608301605896 1
0.416364247656913 1
0.442671825762037 1
0.462441065231351 1
0.679980066110272 1
0.555803803199396 1
0.287401525677605 1
0.547429967594297 1
0.304512586388072 1
0.511566824295701 1
0.485031350121246 1
0.541684778700296 1
0.320015631712699 1
0.503177523032887 1
0.53991176109171 1
0.652011973884036 1
0.589323550187143 1
0.550623684607341 1
0.431733381703503 1
0.647172962992724 1
0.48612891163315 1
0.461202292889928 1
0.508217521398559 1
0.617446862996331 1
0.507685919290671 1
0.174790042934844 0
0.437413639905639 1
0.513972107880388 1
0.579411572773764 1
0.351300158281697 1
0.6248379938176 1
0.701881622060536 1
0.336291509775082 1
0.38067821305504 1
0.620781440198816 1
0.497761658062454 1
0.326994313260234 1
0.435233357271588 1
0.696442188333511 1
0.541347108107479 1
1.23640990203501 0
0.596237189714456 1
0.501785737028103 1
0.160114499232491 0
0.660505542397433 1
0.490928991926609 1
0.512800822448144 1
0.53004153537189 1
0.593860665218394 1
0.403161613114601 1
0.309632838275751 1
0.223566743674689 0
0.419922117257015 1
0.485755327761782 1
0.647894256694786 1
0.388546151501094 1
0.488292101052843 1
0.774830708963597 1
0.569772383429105 1
0.449512402859595 1
0.646400676386814 1
0.657909087176082 1
0.67266461416635 1
0.482433203129891 1
0.383972869460557 1
0.341865301667844 1
0.569508254243118 1
0.484826325357641 1
0.738303787323289 1
0.655553969137252 1
0.468369141945911 1
0.526914468730395 1
0.555571405089696 1
0.438701720330394 1
0.577247341497214 1
0.507310218799316 1
0.534651983371196 1
0.46056960432623 1
0.515232314110356 1
0.443432141613158 1
0.472295785997809 1
0.602161597812885 1
0.444969346145025 1
0.475713160874056 1
0.531219778022159 1
0.485143012326794 1
0.563350608562295 1
0.559517854939881 1
0.68405348010181 1
0.698047902642812 1
0.759271141971028 1
0.453212822011796 1
0.601185898403699 1
0.685963032606893 1
0.393518343208626 1
0.21925169858997 0
0.590516861724567 1
0.407776156493014 1
0.335523200183904 1
0.3983262242046 1
0.49839295015071 1
0.662931338153802 1
0.478453741964708 1
0.315902477976836 1
0.15709806506425 0
0.51641329289342 1
0.367255147554142 1
0.5232478068536 1
0.462512690790822 1
0.352014908693375 1
0.625358259280861 1
0.385247093008204 1
0.431729498157064 1
0.490711592714593 1
0.424209771847589 1
0.493251146764479 1
0.351103268175169 1
0.444416043211871 1
0.281500048243736 1
0.375924663677392 1
0.42943469091649 1
0.290884954028101 1
0.403298601947939 1
0.48214218361463 1
0.550737692749416 1
0.427970335208123 1
0.420348802844541 1
0.416285147888071 1
0.613144833021618 1
0.496059891074942 1
0.471995862136626 1
0.405993501642322 1
0.391930940149156 1
0.485133065339229 1
0.622553589002138 1
0.367670666220765 1
0.309151276132099 1
0.422296979768659 1
0.295060964241861 1
0.62496115582996 1
0.49472882211852 1
0.684431865723951 1
0.562690489198773 1
0.317601520439149 1
0.412064898580566 1
0.742236442893367 0
0.41530134648961 1
0.477283236856946 1
0.598733525759526 1
0.484781441432758 1
0.326337367486534 1
0.194845431801292 1
0.742241911812234 1
0.540044797810779 1
0.423524674182214 1
1.02346267737222 0
0.745051089901509 0
0.678144835059724 1
0.573671507554163 1
0.711863973194725 1
0.187490711275729 0
0.545806860611261 1
0.443148729679412 1
0.465021046869585 1
0.534790696587608 1
0.575918133624136 1
0.417448043718948 1
0.386885017509286 1
0.571623556734478 1
0.768866349583333 0
0.693621613315044 1
0.440713765377385 1
0.492960345407309 1
0.620548217831288 1
