# Supplementary material for: Bias caused by sampling error in meta-analysis with small sample sizes
Source: PLoS One. 2018 Sep 13;13(9):e0204056. doi: 10.1371/journal.pone.0204056 (PMC6136825; doi:10.1371/journal.pone.0204056)
Supplement: S3 File — (ZIP) [file pone.0204056.s003.zip › results N = 20 delta = 0.5 tau = 0.5 sz = 20-30.txt]

"dl.delta" "dl.cp"
0.365519419512784 1
-0.000517071634151543 0
0.292824677664315 1
0.574789483164836 1
0.343216735500027 1
0.584928633271567 1
0.228940960822462 1
0.556052350296362 1
0.393583421825902 1
0.416571723641969 1
0.134563017708369 0
0.37242652890829 1
0.750025717784992 1
0.535789017639507 1
1.10500570360053 0
0.497504539785102 1
0.704666253686686 1
0.184462059121075 1
0.819579491302844 1
1.08396013702882 0
0.8681082482915 0
0.144109956034895 1
0.806168869339693 1
1.00951970441028 0
0.503605200664627 1
0.510781684640835 1
0.103661636740519 0
0.966182950791731 0
0.465033002921684 1
0.737215645270724 1
0.854489656055655 1
0.596533518619192 1
0.256348424094128 1
1.00051559683606 1
0.844987490021491 0
0.752639958618145 1
0.368935368783591 1
0.992581105842323 1
0.337857537805008 1
0.543757572409285 1
0.391350333774741 1
0.188840530218083 1
0.519424887812435 1
0.744147517420216 1
0.531413791756786 1
0.519958445789094 1
0.808544694862552 1
0.70121707045679 1
0.169883126394361 1
0.599090051984943 1
0.699805514276332 1
0.538465870207996 1
0.944976541636143 1
1.00487433839307 0
0.401247867798382 1
0.886281524811465 1
0.504259457305166 1
0.533668727775521 1
0.540514544774985 1
0.646805458818492 1
0.70663157766069 1
1.08772803825245 0
0.67824798045625 1
0.210293078165409 1
0.238153091054179 1
0.554825954245692 1
0.694464729061833 1
0.590973641325374 1
0.806443272164031 1
0.903534093584624 1
0.401560469752247 1
0.863248497409942 1
0.248085008579257 1
0.0832623483128598 1
0.766601903807413 1
0.613422834390948 1
0.344107743680476 1
0.87882541231436 1
0.0981762973319962 1
0.33090999514821 1
1.00683939631891 1
-0.0781992919670302 1
0.918814185384604 1
0.465067755721201 1
0.480693661833673 1
0.473459283017578 1
0.825185630518953 1
0.569078200320011 1
0.385938228605891 1
0.429838391189072 1
0.547775536354583 1
0.695939936509973 1
0.534075213495154 1
0.632462026808684 1
0.693846192688079 1
0.162625029671785 1
0.232739897966389 1
0.549754195579646 1
0.469709264455016 1
0.560092999037876 1
0.185934938698064 1
0.874084972667886 1
0.747734055522232 1
0.494161012554141 1
0.441418480632725 1
0.668367793842795 1
0.649830610442206 1
0.79236700772812 1
0.469301771629241 1
0.490197572339437 1
0.679866802790276 1
0.882999454510668 1
0.300616295695691 1
0.448526505343206 1
0.467201746040128 1
0.202707288553933 1
0.994971282612276 1
0.836946747867191 1
0.787536413146552 1
0.349110242375408 1
0.0831842609003572 1
0.440903866685412 1
0.479951736840486 1
0.432000179260719 1
0.462761046307679 1
0.437752801202815 1
0.393291500654198 1
0.413320034399386 1
0.669149198784877 1
0.539152168554866 1
0.636497618433242 1
0.139068632412579 1
0.661828966033106 1
0.511719465088025 1
0.675722800535565 1
0.281409962473449 1
0.471555176438103 1
0.727953824045495 1
0.816260982265596 1
0.403110915616153 1
0.70775330201186 1
0.835221001004258 1
0.466093232531922 1
0.68893297856975 1
0.93577338999116 1
0.544888684513536 1
0.712375470195532 1
0.393757758034601 1
0.235738143994122 1
0.110930272751338 1
0.632401953003096 1
0.229431551565107 1
0.550360993082579 1
0.581202538926423 1
0.646144367613861 1
0.133724043486692 1
0.250794743506163 1
0.382167394489131 1
0.359222614056293 1
0.293299532662536 1
0.515871759658046 1
0.614613920423742 1
0.471488171885469 1
0.678412586109224 1
0.750694171701273 1
0.429329824193303 1
0.834874397289607 1
0.455086327881352 1
0.929320769663244 1
0.365623634883466 1
0.4120591490878 1
0.421402028027264 1
0.17393040632083 1
0.766179010197386 1
0.652530156145173 1
0.61010184067099 1
0.44368677312888 1
0.296000123282799 1
0.55222146670648 1
0.0189050369593097 0
0.0291640339553896 0
0.405872622223026 1
0.440250690124016 1
0.607238998868371 1
0.283689881361194 1
0.642935765694373 1
0.62760093567949 1
0.840462464854349 1
0.589065026973699 1
0.388708435483019 1
0.573783311793393 1
0.673287523986607 1
0.40506263647013 1
0.459657642895243 1
0.794329535802096 1
0.485295805077349 1
0.627860624501189 1
0.0592991382344945 1
0.375785213478157 1
0.883887830711822 0
0.291410207031383 1
0.373082519767413 1
0.282428248239784 1
0.158407411905975 1
0.3652684782235 1
0.514848489779155 1
0.389985564465845 1
0.511417506020689 1
0.604035716338909 1
0.455737762171277 1
0.39742320531427 1
0.925333721703643 1
0.561537075427546 1
0.264629295775803 1
0.922361782740685 1
0.00626951634152569 1
0.383217517533163 1
0.498477491287726 1
0.658777838048462 1
0.664802294475438 1
0.429416276538764 1
0.427008212021201 1
0.338811304476253 1
0.457177592635349 1
0.165973317957078 1
0.492285574373659 1
0.910223438298327 1
0.349735919349167 1
0.684639503710592 1
0.408926326562022 1
0.739262713708738 1
0.536629197437164 1
0.996916247810325 0
0.847613276943946 1
0.618538149263556 1
0.308574725421449 1
0.540327834203787 1
0.453336992766064 1
0.609625286652696 1
0.465376097340763 1
0.528889904122004 1
0.671271572870789 1
0.278580137010661 1
-0.509986126634666 0
0.12219477537 1
0.195037538015971 1
0.651747670106016 1
0.745305719018991 1
0.263303843264164 1
0.08881968274758 1
0.748732420033308 1
-0.0619878178489517 0
0.563616688929027 1
0.70735026889286 1
0.793401686626407 1
0.843752602423967 1
0.912786556354872 1
0.334670534944175 1
0.807265627960633 1
0.635937481926028 1
0.557373973037514 1
0.432402720164071 1
0.45674366513549 1
0.409863405748919 1
0.153270545934682 1
0.615577905996954 1
0.573786627671146 1
0.380623517799564 1
0.303560394886178 1
0.262563435495958 1
0.757365195596496 1
0.202843213783348 1
0.683962183118632 1
0.0737649164429072 1
0.137590607434504 0
0.499745751839242 1
0.616744282281934 1
0.725242716010932 1
0.518220745458243 1
0.64274421462848 1
0.299583553851687 1
0.355484881017311 1
0.718732267440869 1
0.216726415145889 1
0.111327821781152 1
0.940978793441463 0
0.664307752791796 1
0.741936638960109 1
0.773765796889754 1
1.07012654067376 0
0.178708986028499 1
0.453828637319446 1
0.386109606544289 1
0.50137970096245 1
0.632744229739864 1
0.185859518125904 1
0.399847844153939 1
0.169873041420656 1
0.292625910213116 1
0.251839121796777 1
0.897144241210214 1
0.53897204633327 1
1.01170409613834 0
0.614872938639279 1
0.191717129746618 1
0.752243068636869 1
0.357214867479455 1
0.436385792867244 1
0.357001407232527 1
0.642131554642955 1
0.699300111102173 1
0.529873041434377 1
0.477556866881621 1
0.338111680721449 1
0.989847836285741 1
0.279392329597099 1
0.349202294558623 1
0.521165290759789 1
0.433886897349451 1
0.478807386694306 1
0.660794346627522 1
0.659124422334231 1
0.484502043359881 1
0.63377206060795 1
0.335980506819015 1
0.801665162886213 1
0.657562768720388 1
0.507200943839748 1
0.73774036554332 1
0.444334857730025 1
0.469486595708509 1
0.421415778093975 1
0.700923988386376 1
0.629356167714322 1
0.189361162370734 1
0.406712037600455 1
0.408719752490584 1
0.6016361042369 1
0.701906956835542 1
0.459397713185897 1
0.0278365367322097 1
0.572941300634827 1
0.286590723173926 1
0.545872156733569 1
0.556027853741393 1
0.469797225597348 1
0.397098384476616 1
0.0113881652382884 0
0.229520161334289 1
0.479582943672738 1
0.915108969242842 1
0.277738767953933 1
0.0503310863615485 0
0.150581378945297 1
0.593444228275649 1
0.0897724125728268 0
0.287756698505865 1
0.62718940081365 1
0.39661176667548 1
0.319836809987144 1
0.351052001103979 1
0.655112623723785 1
0.518685375059335 1
0.30282398763704 1
0.153033737114073 1
0.346135394092689 1
0.748937236210031 1
0.443679523511859 1
0.794100737798242 1
0.405704398486845 1
0.392324174463941 1
0.874640537410142 1
0.637395973021919 1
0.0374561675405721 1
0.596385654205795 1
0.402241066717356 1
0.613481014748726 1
0.54670978003743 1
0.254046592574173 1
-0.0466223130644136 0
0.330106627633401 1
0.688461689227752 1
0.767807588148195 1
0.336368522760198 1
0.92648078143841 1
0.316663623269403 1
0.566121626482799 1
0.492782853122379 1
0.0569532243513546 1
0.0506721997645261 1
0.492528417906054 1
0.329251786819835 1
0.744887492546633 1
0.848491849650296 1
0.648852100787899 1
0.739930381586071 1
0.24927563615371 1
0.505127785925276 1
1.36609119345949 0
0.195174003697376 1
0.194937960767948 1
0.618661717504346 1
0.185724212766968 1
-0.0292869274015479 0
0.51783408604851 1
0.770034138365743 1
0.910488525049318 1
0.898341732982745 1
0.36531606863438 1
1.16753025103572 0
0.928315418246901 1
0.755254511008484 1
1.19613262428923 0
0.117690295059927 0
0.407439559241297 1
0.688491744095802 1
0.239938012066021 1
0.390660321358124 1
0.0714340175737301 1
0.101016709089251 1
0.0470423853866434 1
0.899358239966202 0
0.661585856665418 1
0.433400466974189 1
0.612592823568236 1
0.590971022509381 1
0.702614571638929 1
0.487532735415772 1
0.780665825047206 1
0.805207737785782 1
0.459682556342356 1
0.0678038877982439 0
0.237736622763141 1
0.309096837753152 1
0.176115412747969 1
0.96239797098006 1
0.363377689838399 1
0.264413483136387 1
0.674161984710181 1
0.343815737218641 1
0.385869384739186 1
0.642950608461242 1
0.917726087246554 1
1.00302555027258 1
0.0831359653931064 1
0.418235314625413 1
0.729874437260887 1
0.72259988489052 1
0.651665831718307 1
0.457893649704427 1
0.239717359315077 1
0.812396875138918 1
0.537821205651124 1
0.195089115720595 1
0.414223246039929 1
0.0154479987048883 0
0.401937556853207 1
0.788272636367067 1
0.164520388618732 1
0.411887017721516 1
0.310140094987499 1
0.517015786533263 1
0.269946444746152 1
0.698256876312477 1
0.93849259377532 1
0.573502729586509 1
0.813567168245391 1
0.44346824628341 1
0.574612567125381 1
0.202977663902092 1
-0.00588657224582696 0
0.676150256657497 1
0.794186400952243 1
0.484500352814855 1
0.18903551082396 0
0.660646729323795 1
0.676052540243805 1
0.0644688730154961 1
0.427831666400016 1
1.12487277504895 0
0.608640483224435 1
0.259758463774967 1
0.397699984808542 1
0.651355544015242 1
0.427798536576515 1
0.746618137488512 1
0.287389519208045 1
0.389742864809772 1
0.573768137391238 1
0.108494469622478 1
0.738682749502665 1
0.677877838675917 1
0.776150472036453 1
0.750494250972225 1
0.898930558630439 1
0.532899808817965 1
0.281514710419778 1
0.628467027700719 1
1.00853683250933 1
0.0836710587513344 1
-0.129676444108146 0
0.0249286743283855 1
-0.0534366277602278 1
0.493971211305906 1
0.131136136955173 1
0.176480663554453 1
0.393483304392181 1
0.910096314178777 1
0.598320417633678 1
0.0473679546748746 0
0.709267849836089 1
0.651961182326379 1
0.389577933252883 1
0.494089452440366 1
0.424125728208409 1
0.450335384843494 1
0.532940284437873 1
0.268192578901674 1
0.635499581764762 1
0.874187733254346 1
0.586252237701387 1
0.585914900389482 1
0.515746101860692 1
0.161128699735603 1
0.61911414303622 1
0.950215364464743 1
0.197850670887304 1
0.750325992236618 1
0.205706452221527 1
0.536928079097481 1
0.272645596712634 1
0.658397071842871 1
0.459180094021821 1
0.544131683881069 1
0.378217246549612 1
0.715401760817103 1
0.633251950068104 1
0.302298151273218 1
0.288024743895185 1
0.565284277534531 1
0.590090107728039 1
0.476545788252541 1
0.0940592379625615 1
0.348387158719779 1
0.158373092608482 0
0.463514390022112 1
0.559545934342829 1
0.642239220527271 1
0.420429322357804 1
0.52158361973295 1
0.242997776297096 1
0.909432751065445 1
0.269517212820484 1
1.07550403504151 0
0.392931657336215 1
0.225482596532122 1
0.473653476959014 1
0.390209244137351 1
0.564401446673383 1
0.458833697247558 1
0.163269634364359 1
0.324144639191603 1
0.889788497145419 1
0.412558042200312 1
0.913434481395595 0
0.577227815125519 1
0.777040495367569 1
0.921919000822228 0
0.862235371162847 1
0.450931658586253 1
0.764668566567224 1
0.21636294211475 1
0.384458326878352 1
0.550290311434166 1
0.80414203339301 1
0.591267038968781 1
0.0230050749788575 0
0.360140627832043 1
0.664445045027152 1
0.6289079223728 1
0.238305663686211 1
0.410560456902196 1
0.240761694010806 1
0.687336909974051 1
0.731488257052414 1
1.04262905431473 1
0.0269144414214816 1
0.313239866514505 1
0.425994785143814 1
0.542111232502574 1
0.5746215735435 1
0.282477040595799 1
0.648960297545036 1
0.666173331633244 1
0.57117148909222 1
0.224924849570232 1
0.352522089844647 1
0.495969435371373 1
0.47930325189654 1
0.73477104061867 1
0.742976129421211 1
0.29019728889747 1
0.597046201170034 1
0.427644673056009 1
0.618291182250255 1
0.0752229153184003 1
0.155939683222699 1
0.682292069619098 1
0.680065146890088 1
0.057118889160126 1
0.776145405531473 1
0.644121636529188 1
0.367777006747605 1
0.522978842151536 1
0.26814909404799 1
0.414970425170979 1
0.250604420058255 1
0.869349333525858 1
0.693687008920932 1
-0.111516493142614 1
0.413642708600334 1
0.686337517203258 1
0.44093769005622 1
0.587318863738581 1
0.76247684417614 1
0.713151626623607 1
0.989953994057474 1
0.353536378732636 1
0.616905233432747 1
0.431932944754341 1
0.378858677290334 1
0.492989807765278 1
0.488316589387096 1
0.500510671931266 1
0.647742902338218 1
0.295299144106719 1
0.722188190680593 1
0.472399372878032 1
0.710394164912449 1
0.389680666501385 1
0.733144266656425 1
0.462489468918728 1
1.10604413264458 0
0.71064563324017 1
0.67591690357664 1
0.254026443064589 1
0.0410785803939132 1
1.00452337145575 0
0.526138706272016 1
0.354757037900767 1
0.139944099256409 1
0.753300613038905 1
0.694618104649942 1
1.05721633463342 0
0.563583206968082 1
0.411117585565027 1
0.43210936475262 1
0.226645734848076 1
0.39175018363806 1
0.439521203244583 1
0.868513900963658 0
-0.219408037983174 0
0.663189299634852 1
0.655296119108077 1
0.789141963963721 1
0.503793380955675 1
0.431660707805909 1
0.515483574595812 1
1.30246762951949 0
0.467854185821946 1
0.321357851253261 1
0.59782020277503 1
0.629351990210807 1
0.32362327812007 1
0.324831322691276 1
0.843334158844546 1
0.597386047464749 1
0.899419383932531 1
0.585860330804706 1
0.853742213319909 0
0.707023926747926 1
0.646950935217907 1
0.778872077441855 1
0.503395481964145 1
0.784779321288856 1
0.346760041726229 1
0.391061115917728 1
0.626330376071729 1
0.401172809973065 1
0.119660948522314 1
0.463697780100341 1
0.352678915497262 1
0.337500361223314 1
0.311172232156284 1
0.469573173260005 1
0.777301838085967 1
0.478872926118732 1
0.441922694189081 1
0.733141466669491 1
0.614110627138907 1
0.841248787049349 1
0.103113101987427 0
1.12647400449556 0
0.543054218860851 1
0.730466036552759 1
0.740769717731641 1
0.724732048918194 1
0.0980647694369829 1
0.857502685633607 1
0.79662742338137 1
0.415248461917558 1
0.142099067727967 1
0.366452389955373 1
0.240965464988259 1
0.0937937457160779 1
0.949275863908303 1
-0.0188905211017281 0
0.128239724172782 1
0.392265630457261 1
0.529529740831896 1
0.589891907099058 1
0.282601252639938 1
0.198997453624681 1
0.633395275784336 1
0.470351749561541 1
0.519013827024713 1
0.278253270621172 1
0.421698035673435 1
0.155476735496 1
0.590571695158621 1
0.724073765935726 1
0.617312446918175 1
-0.00572766103180147 1
0.643411526793776 1
0.983044438791527 0
0.148525816665129 1
0.516118942975216 1
0.444626747350717 1
0.918528915283154 1
0.341247106248837 1
0.620956048948604 1
0.755134491945788 1
0.223180338767745 1
0.632171841618827 1
0.457062975865783 1
0.521798016796487 1
0.30811803407423 1
0.580507132909108 1
0.56274171465194 1
0.351910985209554 1
0.29363251031608 1
0.526075375699825 1
0.252933652188912 1
0.384074344981245 1
0.931948483056259 1
0.435479660822415 1
0.920083793362994 0
0.343982869355603 1
0.0707338615920399 1
0.529722017971619 1
0.823801460918609 1
0.479875313315961 1
0.682357700985447 1
0.662961250684693 1
0.964073697139852 0
0.571620911698947 1
0.443448851640757 1
0.39187855758661 1
0.371933015379865 1
0.159915691501646 1
0.80840706795269 1
0.109126003726954 1
0.508795795515504 1
0.705561805082562 1
0.184600849722561 1
0.361688403283729 1
0.942934827165193 1
0.289165489790726 1
0.404760556047325 1
0.276672532273023 1
0.679745427474852 1
0.482250655799721 1
0.695249721620561 1
0.489531834288143 1
-0.415187486519689 0
0.308851244778423 1
0.784831467030692 1
0.366432430837202 1
0.482669731296524 1
0.511443774691338 1
0.599505095092871 1
0.288624599836352 1
0.0471005254582295 0
0.559476415770264 1
0.916122031983124 1
0.651361886830782 1
0.849849660600741 1
0.123053772129613 1
0.189914065508963 1
0.316009494839 1
0.905767090313122 1
0.530500716707193 1
0.735821393077189 1
0.884656844784758 1
0.18191769467446 1
0.648456161280945 1
0.486656456045689 1
0.482206787753976 1
0.781260183262786 1
0.344298685527791 1
0.305772991143339 1
0.537901180393939 1
0.322474081777647 1
0.551027261947017 1
0.414683876421758 1
0.642568768293282 1
0.479821545275631 1
0.53838984142301 1
0.757697144262948 1
0.665560730005778 1
0.663073918503864 1
0.154932961726254 1
0.487171400211083 1
0.340288214063392 1
0.478928963113212 1
0.471635930923158 1
0.246849291050288 1
0.17275091275861 1
0.77922575261525 1
0.211701441365754 1
0.482114208008297 1
0.464486109492419 1
0.861427877372827 1
0.441485207154902 1
0.0826817020914138 0
1.17318473600435 0
0.936377936707567 0
0.330668607150904 1
0.220821744389823 1
0.223165174881903 1
0.262493020260051 1
0.246462458496133 1
0.588779606413874 1
0.720781131373544 1
-0.16398763028139 0
0.533189800154428 1
0.484965516563521 1
0.165151939919722 1
-0.157109019553516 0
0.190095733631747 1
1.07610264943193 0
0.507977017920296 1
0.358544975006383 1
0.806407420133891 1
0.945499051062057 1
0.90734511726329 0
0.700579845435433 1
0.203625058785091 1
0.924401296503981 1
0.474672155187069 1
0.677197803918222 1
1.0758144714607 0
0.524750609362675 1
0.627866778184954 1
0.374877609638809 1
0.336882048615602 1
0.361285054069669 1
0.00241213252735239 0
0.683126788888316 1
0.578357193658819 1
0.201333893852934 1
0.130572696766171 0
0.914849051931061 0
0.0042483349546798 0
0.74305016681518 1
0.867355093653991 1
0.2356271382502 1
0.547835906716426 1
0.44000104555907 1
0.605951775412579 1
0.506164462606627 1
0.284811207651989 1
1.22162562018239 0
0.498334052366232 1
0.380264782356704 1
0.338446245831851 1
0.257324528287755 1
0.461844205725626 1
-0.076167837131052 0
0.502516790737935 1
0.689196460748358 1
0.261982157866966 1
0.436791737566813 1
0.528994862886978 1
0.880501209149861 1
0.595755980883939 1
0.140797847271024 1
-0.0212380647120561 1
0.438038265902652 1
0.607141540793239 1
0.718373937871014 1
0.614826323113657 1
0.577445846736803 1
0.2210236534088 1
0.752254934842672 1
0.507933731644307 1
-0.145101743333619 0
0.616097824698503 1
0.738241278554999 1
0.222969088255614 1
0.319188435583455 1
0.833505262919182 1
0.272632660334659 1
-0.22534711174515 0
0.441659687022114 1
0.669420571006754 1
0.731799047484801 1
0.510162403447084 1
0.395497220942509 1
1.48853822540398 0
0.60831342304273 1
0.576179467418484 1
0.360661179047108 1
0.598508074656099 1
0.0783039609216094 1
1.04661271684213 1
0.858406772773717 1
0.604482064842478 1
0.853232603621614 1
0.218697952755762 1
0.282130362086676 1
0.704000032682349 1
0.525476636022642 1
0.0886328020516923 1
0.51591762758781 1
0.506004964166509 1
0.264285896733158 1
0.278383629521338 1
0.831343000083463 1
0.36701129648193 1
0.789931799430823 1
0.405146103979393 1
0.427186821689179 1
0.659632113843001 1
0.5471264136256 1
0.699256554751481 1
0.551866449385345 1
0.37645058451519 1
0.606308488918797 1
0.619015014927483 1
0.343843240767947 1
0.402520859824012 1
0.638809701803794 1
0.603409702397824 1
0.496526385699229 1
0.59148156954661 1
0.859415773658058 1
0.0851086468254225 1
0.788422707755961 1
0.164663749488442 1
0.811933268548604 1
0.447455079062417 1
0.495270869230094 1
0.817109020443558 1
0.672747231846071 1
0.909086643151411 1
0.850413773890028 1
0.402388838672717 1
0.427596946698788 1
0.792415974944833 1
0.757000424049028 1
0.752631678186413 1
0.364263117251078 1
0.573303306067202 1
0.510248290024173 1
0.526621412881986 1
0.738889172710372 1
0.946379906819529 1
0.630385385643617 1
0.670342978910954 1
0.655056316295367 1
0.503944098904791 1
0.457415005890662 1
0.38291872217082 1
0.615379358525243 1
1.04725037452153 0
0.160413854804445 1
0.619733908576093 1
0.0567031563601065 1
0.803348349532262 1
0.388619105983659 1
0.359392325634565 1
0.549108649709859 1
0.317088131759207 1
0.299954113887154 1
0.654335218756786 1
0.0674377063959719 0
0.52398694806612 1
0.85230726643286 1
0.224167000542327 1
0.574431061592952 1
0.583132982150865 1
0.290282736658257 1
0.342158030614355 1
0.438615064027569 1
0.300323445755085 1
0.576254700070473 1
0.840279092125247 1
0.248225435134839 1
0.664308352759032 1
0.448447549028854 1
1.2521314160265 0
0.393619999173325 1
0.591620146426443 1
0.976369461361975 1
0.92098577027678 0
0.0253955308119037 0
0.929975099774149 1
0.714186501671614 1
0.0771938537049118 1
0.668111317143418 1
0.0783868540667562 0
0.472134839692861 1
-0.053714679185013 0
0.248988781851367 1
1.27993845523879 0
0.508132011582272 1
0.454860319289165 1
0.192362822769118 1
0.261662383571288 1
0.682662190233097 1
0.511783043606607 1
0.455783615064332 1
0.752940584469388 1
0.650517593677417 1
0.749972092586673 1
0.785095433970161 1
0.351663670649964 1
0.250532070245382 1
0.267324916680509 1
0.721403968130649 1
0.610578741329763 1
0.134491625849616 1
0.460996372716705 1
0.570695990959919 1
0.655763233732337 1
0.314930351961431 1
0.61372958590954 1
0.551430951876256 1
0.956040192733294 1
0.58906541948271 1
0.742549520343189 1
0.408740614620819 1
0.571436432109846 1
0.425510165587353 1
0.51529731216527 1
0.482397258819078 1
0.39889470643632 1
0.0357982514449853 1
0.252981004840549 1
0.247769321050358 1
0.2746222197376 1
0.479841902279147 1
0.0289165121775932 0
0.745307816682477 1
0.722291118286157 1
0.76028694935996 1
0.529942478007473 1
0.426599151735344 1
0.574384121707026 1
0.810744364056045 1
0.331892460962356 1
0.403413714564927 1
0.392828445016745 1
0.772331941523961 1
-0.237841570645526 0
0.73524441195318 1
-0.104975836830631 0
0.625265977616117 1
1.05125874413069 0
1.00932519139024 1
0.330848521967456 1
0.364967201495253 1
0.302154391720331 1
0.184626346175855 1
-0.102011528019864 1
0.706428910353072 1
0.505321659237754 1
0.508740055162486 1
0.173002653374707 1
0.826566333777259 1
0.0364950521980031 1
0.711602650157731 1
0.457761461150544 1
0.20986618264847 1
0.679071013748032 1
0.455197307927297 1
0.849744359861512 1
0.563873695321908 1
0.843175658669303 1
0.466810110635491 1
0.293162216113574 1
0.777249052795583 1
0.357675509292625 1
0.112020139786427 1
0.403515966341268 1
0.303343711069551 1
0.217542627578993 1
0.426763036068644 1
0.811547474467416 1
0.466208094632558 1
0.90518398104541 1
0.505672694968369 1
0.549168364784577 1
0.902094224444118 0
0.499575174168852 1
0.616780844247392 1
0.545187288975931 1
0.719195717565275 1
0.496202077760961 1
0.180148438805793 1
0.325675025409854 1
0.587813953845695 1
0.446596405435323 1
1.06105094565659 0
0.500957300747697 1
0.541815501407292 1
0.198349952184501 1
0.720515448907296 1
0.986939256260628 1
0.595602038665278 1
0.0950450674733537 1
0.379971313218673 1
0.185496303491642 1
0.0476235604316264 1
0.699944352713355 1
0.468151539039016 1
0.605916606861973 1
0.58183243722993 1
0.221143421840718 1
0.237104496579061 1
0.228855559572233 1
0.54731287696826 1
0.33067016458586 1
0.70670138998721 1
0.851413632446557 1
0.881610653669349 1
0.23215173258064 1
-0.184126751234408 0
0.418595614666246 1
0.507135195142263 1
0.529797829491784 1
0.72712606083744 1
0.634260827306741 1
0.679462337504885 1
0.0887573493410165 1
0.511597883637325 1
0.282507577197585 1
0.935718241679716 0
0.45811443188891 1
0.674950048739822 1
0.467018003370792 1
0.889273629947711 1
0.683504842536268 1
0.38719486471295 1
0.631472181179174 1
0.536099420004645 1
0.932869541203095 1
0.258555904964509 1
0.605578223651457 1
-0.0716193295458787 0
0.510279952640688 1
0.736412496574518 1
1.18945366119909 0
0.511457205774671 1
0.341600149596329 1
0.250103047169527 1
0.525109039444824 1
0.339806499205892 1
0.412835954792452 1
0.646929368263576 1
0.721212733666595 1
0.539603298927774 1
0.336669380674734 1
0.591518557248322 1
0.493566675913236 1
0.42049834502833 1
0.859013410368187 0
0.745297976082235 1
0.519068349748579 1
0.812458822514935 1
0.399322049616607 1
0.570090746468868 1
0.762360400096076 1
0.79106279585 1
0.671780207169942 1
0.425819944130148 1
0.625136259648861 1
1.02810734668241 1
0.589990058025885 1
0.0139687957143927 1
0.0693560347291039 1
0.471353198083559 1
0.823919950236251 1
0.780477562826674 1
0.766008505716285 1
0.449945061146439 1
0.6727637143292 1
0.286981790593658 1
0.53866841767128 1
0.394584886367933 1
1.25264484049036 0
0.292499993939803 1
0.286335350934352 1
0.612983154942043 1
0.613461392816188 1
0.394954021446732 1
0.424544148001081 1
0.463235625959183 1
-0.128582789658307 0
0.18975051387324 1
0.626942148434915 1
0.541329058635773 1
0.626791748529944 1
0.555891724665858 1
0.735546291765961 1
0.842460883226437 1
0.267499584236013 1
0.42295498696824 1
0.442821247540054 1
0.598111010576725 1
0.714921379607123 1
0.383361930506413 1
0.380076185247944 1
0.302577515190186 1
0.595439382260536 1
0.0651477899938162 1
0.451408482170242 1
0.668947279598616 1
0.65540240333762 1
0.959804963672788 1
0.621505416806996 1
0.641663111147837 1
0.92519060290839 0
0.652597995448086 1
0.495635548966686 1
0.598633102987285 1
0.964792875818051 1
-0.114627710142132 0
0.390797168684631 1
0.231416763523262 1
0.765109147478742 1
0.769491804659454 1
0.665330212681211 1
0.315176900528213 1
0.0761774009859869 1
0.358352737465896 1
0.760680262772261 1
0.529535570830584 1
0.180445868595555 1
0.281966010571106 1
0.48521308611717 1
0.793531503481881 1
0.433925691946064 1
0.495857980956797 1
0.543590529495495 1
0.462334365137257 1
0.956647194544046 1
0.290197497756377 1
0.621924062256251 1
0.794722630271927 1
0.356919474229033 1
-0.0657023718085828 1
0.669879173490524 1
0.581396768228718 1
0.200114704377953 1
0.1679704291921 1
0.357750073195865 1
0.137501320015214 1
0.554564652128715 1
0.818541725369007 1
0.114644425895288 1
1.12349321246076 0
0.70064775752287 1
0.786231622779381 1
0.504829725008863 1
0.589598261408384 1
0.449789914920424 1
0.200661029955875 1
0.749416532370232 1
0.481533699825032 1
0.648471366390588 1
0.505963166730291 1
0.534745144797335 1
0.260502476081055 1
0.154239082098239 1
0.474133841821018 1
0.253360749241894 1
0.864717252366581 1
0.359196035845785 1
0.3796030392951 1
0.42806030617956 1
0.274509221696029 1
0.391492558170218 1
0.31802248456849 1
1.12680197743032 0
0.829461034670037 1
0.646296935711208 1
0.621540599929365 1
0.791068549549054 1
0.430676812650932 1
0.749244732805815 1
0.763060923897909 1
0.505743864540374 1
0.740894401829025 1
0.360515859172195 1
0.355235800593476 1
0.406208726677853 1
0.257943834580721 1
0.926292724648453 1
0.382355671382148 1
0.694567848101949 1
0.523143429597006 1
0.42508718160925 1
0.383097914371092 1
0.523862858666593 1
0.222736221351473 1
0.572061011266336 1
0.602324761228075 1
0.519422735031092 1
0.411661188323486 1
-0.0038826194594053 0
0.695215810484707 1
0.389080050183322 1
0.0334642244011131 1
0.381933729360832 1
0.470355322005601 1
0.474908918753464 1
0.658289810303164 1
0.809072126740617 1
0.29679416939177 1
0.0724476074693839 1
1.2933086129233 0
0.992620640699571 1
0.10194863133194 0
0.54853969827558 1
0.585127994788431 1
0.505724737031782 1
0.257945997254165 1
0.67143859754162 1
0.297336796203813 1
0.228359776839569 1
0.481875750496931 1
0.525471123278271 1
0.796112879436303 1
1.00674659482713 1
0.909573924053918 1
-0.115812810081196 0
0.546761861109744 1
0.489006227315554 1
0.211892464147693 1
0.964767466969832 1
0.674662417661249 1
0.356257053562589 1
0.626449183768496 1
0.0615997864912033 1
0.650966554114169 1
0.796702292488316 1
0.394844629364531 1
0.191250297966603 1
0.180300631444968 1
0.428714352763199 1
0.297085236449342 1
0.617722960543156 1
0.585155489998567 1
0.197386251079047 1
0.199809895838583 1
0.47767146660724 1
0.223397003681985 1
0.306966884284242 1
0.45009211332543 1
0.608680097789292 1
0.580457077080457 1
0.892449609497746 1
0.296876065664449 1
0.754421163312838 1
0.49145445426341 1
1.23873043745473 0
0.633884481820365 1
0.798512839466878 1
0.631264832907313 1
0.369899296456812 1
0.434323852822054 1
0.499227221747522 1
0.668437712268562 1
0.385051861683855 1
0.566964405261293 1
0.400429036595384 1
-0.0677434947449965 0
0.772174037698971 1
0.609776098509405 1
0.473908236509392 1
0.288732638950898 1
0.541201099974639 1
-0.00336450691980277 0
0.594500729537783 1
0.894127009754142 1
0.347583926201442 1
1.1957353085122 0
0.639028149534352 1
0.427905613821065 1
0.469682741926967 1
0.358116840337833 1
0.278550842752946 1
0.462227597003125 1
0.756089699754173 1
-0.1921301727737 1
0.828107479029327 1
0.209365098676439 0
0.408551211517965 1
0.384273965029444 1
0.0600871040482662 1
0.418426943312595 1
0.524865223424543 1
0.106020468778482 1
0.456582424785042 1
0.15537633660619 1
0.195498697900743 1
0.282798583854594 1
0.623649519654619 1
0.301230779287587 1
0.45960094635049 1
0.324801217714498 1
0.859278379183772 1
0.803002328401523 1
0.238767450595788 1
0.653082010981673 1
0.530831725917731 1
0.0286847198707818 0
0.32622822585031 1
0.10827378796831 1
0.904265202382104 0
0.339140201547622 1
0.533603544320926 1
0.49877300698002 1
0.25010661284801 1
0.834089796757257 1
0.374889027358603 1
0.134942239697548 1
0.36287216471093 1
0.138696079974604 1
0.668660060695701 1
0.471484715309003 1
0.565114646879487 1
0.0851113649982871 1
0.574277919838762 1
0.359616978513732 1
0.515164018700416 1
0.252785833136108 1
0.41489086846899 1
0.962269413729389 0
0.396094120526126 1
1.23333497225461 0
0.471651113081443 1
0.190646327370605 1
0.847310151589969 1
0.822032789065127 1
0.524892629610575 1
0.514481960409274 1
0.632500869109229 1
0.101396810828982 1
0.467058034046012 1
0.24614567640857 1
0.84046522693976 1
0.279591866003824 1
0.351018260229265 1
0.633079889046959 1
0.583501275961369 1
0.359968924591884 1
0.694272934130534 1
0.0371815418922309 1
0.642257082093986 1
0.51394358488997 1
0.384969576084561 1
0.685774239320751 1
0.800657898080488 1
0.152377529620229 1
0.78320020765312 1
0.300039746810692 1
0.780751751650681 1
0.543743264320466 1
0.07686925413383 1
0.272996263729615 1
0.424029122162623 1
1.03388336600537 0
0.941280524177174 1
0.171281681380839 1
0.295367269851005 1
0.766084311321121 1
0.426720806440935 1
0.273724753344244 1
0.612509808316149 1
0.58797299338586 1
0.625861077056193 1
0.870256805907907 1
0.506248971757333 1
0.275288707810489 1
0.717306574307789 1
0.385530426442459 1
0.357282199239625 1
0.0661463296375606 1
0.874279853141297 1
0.548028045578587 1
0.855472504374313 1
0.493322829826929 1
0.836281976995211 1
0.789658955909797 1
0.29186270030369 1
0.56028035061012 1
-0.0142973666110969 1
0.426449150785208 1
0.492974865064979 1
0.514150341788551 1
0.466361407161515 1
0.518485115565197 1
0.410731814317162 1
0.745294019641283 1
0.627214060746561 1
-0.00298217905087376 0
0.35515514660713 1
0.115955441042322 1
0.858995102301971 1
0.193938661805179 1
-0.194591401971358 0
0.504847558483688 1
0.0715064589728943 1
0.483705716647191 1
0.318653841193934 1
0.805326942936769 1
0.428951892825202 1
0.377410990382519 1
0.676432570812339 1
0.334735168459754 1
1.12790719720572 0
0.463021840528325 1
0.428461722029532 1
0.623327227212024 1
0.652031981263998 1
0.627239378140085 1
0.679690466106751 1
0.84251985430824 1
0.751514758484865 1
0.563135454319722 1
0.229479219567354 1
0.498414979798515 1
0.625533286962771 1
0.434748998189031 1
0.543906325764507 1
-0.257293797673159 0
0.271374619819367 1
0.420544777455424 1
0.90372546104791 0
0.305644386677861 1
0.0283755313885982 1
0.515959855028132 1
0.886010704617364 1
0.617524775788287 1
0.341362338518187 1
0.699001930062489 1
0.301838428365127 1
0.150628618988662 1
0.537202460442242 1
0.0230151173996762 1
0.972457534982894 0
0.552253057212618 1
0.212775667217142 1
0.408904351936006 1
0.515711558643519 1
0.436830404475806 1
0.743368021004773 1
0.399266244306565 1
0.29568542013585 1
0.406921460532553 1
0.510984023729789 1
0.682795280836087 1
0.626045444241978 1
0.122667681851291 1
0.427695517224657 1
0.734882723281322 1
0.5430451486203 1
0.593780916122533 1
0.0476353314497046 0
0.617973739597288 1
0.12409773288372 1
0.00641043254605504 0
0.579829566395487 1
0.651551743128928 1
0.612269642048004 1
0.243391324522823 1
0.627304658869643 1
0.72394831439408 1
0.651559888567298 1
0.565606724105632 1
1.22959934939502 0
0.685091727313127 1
0.0646586823816437 1
0.715397542821477 1
0.475864026311734 1
0.579370648687869 1
0.534561804879617 1
0.372085354837599 1
0.691720398871187 1
0.124335256487276 1
1.09742190041508 1
0.836831498503833 1
0.150814846382562 1
0.445833856326154 1
0.487028465942016 1
0.673166778139845 1
0.37695506866091 1
0.345923651882223 1
-0.0553668481755555 0
0.45780268015793 1
0.665947095929048 1
0.413058246064837 1
1.00320549032961 0
0.0904347327496367 1
0.590400076685197 1
0.255236547505448 1
0.594058160145787 1
0.719349337854717 1
0.965510436979484 1
0.518507417964961 1
0.862753355086545 1
0.838236290110526 1
0.763484596599551 1
0.613031567461861 1
0.515589788192188 1
1.235339192221 0
0.249045292855507 1
-0.0302755896753579 0
0.270124514905286 1
0.370447143255835 1
0.550684981887309 1
0.376304612915439 1
0.393706437767244 1
0.968229031054377 0
0.643361420772428 1
0.426889063637254 1
0.16177956747424 1
0.278144860069583 1
0.402769688152585 1
0.438602450699424 1
0.721538694619941 1
0.734472244949127 1
0.496815063904649 1
0.278797909559112 1
1.00304713640178 1
0.228067809880643 1
0.331249660799705 1
0.177322861997703 1
0.620262524211055 1
0.771889613307152 1
0.714372838205032 1
0.641259525045973 1
0.825772547997466 1
0.455035103072277 1
0.595973097541913 1
0.623321903974822 1
0.236347260466039 1
0.579420678215111 1
0.73575718197215 1
0.480799705796872 1
0.493122678410715 1
0.652138975540016 1
0.596833138470409 1
0.337029364145957 1
0.940735393070175 1
0.639366811569106 1
0.996617067018523 1
0.534780624917762 1
0.781385382471404 1
0.289567783414324 1
0.53082123230646 1
0.598317436512618 1
0.048860088911472 0
0.523252025764331 1
0.669848716172734 1
0.0202663103275508 1
0.198081913661277 1
0.675449752860691 1
0.692296701364311 1
0.4345978667642 1
0.699093248664711 1
0.839028339549903 1
0.480942878922514 1
0.526772779999244 1
0.857195424820132 1
0.409162563178926 1
0.532195421281924 1
0.517862097987931 1
0.570603788300572 1
0.937002101391262 1
0.718039807360578 1
0.770570944532722 1
1.03771702419614 0
0.692318646179975 1
0.552521455317542 1
0.288776786509379 1
0.26439782507062 1
0.442159815932867 1
0.0790197092644074 0
0.738231521441967 1
0.285876929607068 1
0.0824340994153072 0
0.745710685168103 1
0.477143257567398 1
0.392246828756109 1
0.650065273986577 1
0.761692311756209 1
0.466445051763589 1
0.782050892880883 1
0.528201659194367 1
0.245032323509032 1
0.509121441252803 1
0.512150529105048 1
0.194300915991251 1
-0.0841120813000878 0
0.35748809133312 1
-0.0253572641913283 0
0.382684974446719 1
0.387603089303612 1
0.674856924426484 1
0.4393436587015 1
0.326247038229027 1
0.842201895930102 1
0.772094707202438 1
0.842296217734944 1
0.404630871830586 1
0.942614036651729 0
0.571739667314328 1
0.927062637322266 0
0.321999622647458 1
-0.088051703330694 0
0.0294344048984939 1
0.328251595636454 1
0.126091977410572 1
0.249781393532819 1
0.600583940145901 1
0.147216344801425 1
0.940571799071381 1
0.3694337873528 1
0.821719966870333 1
1.25341302543586 0
0.561323603785327 1
0.675814546895682 1
0.291374573920391 1
0.333789368334172 1
0.464160087530355 1
0.80150496533495 1
0.685887241153184 1
0.719523056282241 1
0.429834495846151 1
-0.130368282179602 0
0.731218409429325 1
0.457341002089215 1
0.657352290090745 1
0.343781707907722 1
0.456283991698908 1
0.14140709854772 1
0.605987623133194 1
0.527980494647333 1
0.513820079456692 1
0.520085896835919 1
0.5223673081547 1
0.771531852806683 1
0.326611195972213 1
0.268359985638856 1
0.428600677907436 1
0.367793587641255 1
0.640950477776311 1
0.407189955053907 1
0.486821749390064 1
0.708434081994022 1
0.634017481456847 1
0.308566650173047 1
0.796331537123186 1
0.0234172825654023 1
0.848684040105612 1
0.700242102098566 1
0.230013262051525 1
0.723149533177257 1
0.502069701201102 1
0.981801998440536 0
0.155112470757912 1
0.70853140155441 1
0.248528755771017 1
0.772740117755697 1
0.663710634461936 1
0.940109204506615 0
0.11443401041919 1
0.27319282101341 1
0.175281145999231 1
0.594709479223097 1
0.729041067315822 1
0.650585577793652 1
0.16702232883201 1
0.493516493018751 1
0.572357839678712 1
-0.039654266346662 0
0.0571939968161789 1
0.538527196030164 1
0.457784447048404 1
0.785863957795756 1
0.50829102921171 1
0.45540799646195 1
0.848320397304226 1
0.285136435230228 1
0.573739606175552 1
0.253869909348207 1
0.403422479897424 1
0.22839858562682 1
0.403271470134933 1
0.850878456304006 1
-0.0115689262077302 1
0.571779392854149 1
0.823104420239003 1
0.525977871170531 1
0.610121707264925 1
0.268149641456599 1
0.482588384044964 1
0.296199071857498 1
0.601460214794878 1
0.656776494714296 1
0.510221705910264 1
0.524999993768165 1
0.556381050606612 1
0.695051126707227 1
0.883780426571066 1
0.693489558764804 1
0.477394903638044 1
0.0878373655606015 1
0.585770933144779 1
0.0661885431281902 1
0.160329180420473 1
0.337657865083942 1
0.582961481885262 1
0.773282310974389 1
0.752627713833137 1
0.43321714660147 1
0.653847559696924 1
0.316715980856774 1
0.440906640995284 1
0.263070250643464 1
0.107580085261987 1
0.894111983101561 1
0.604415925021741 1
0.685343766293902 1
0.738305102376334 1
0.0770521555187419 1
0.821260931566645 1
0.34475525419257 1
0.736099724232093 1
0.574596126536732 1
0.679038278574472 1
0.637272266236614 1
0.564177810962471 1
0.542803755300351 1
0.06105834494897 1
0.275142152753694 1
0.54377829852468 1
-0.033506147821547 1
-0.000798364356805165 0
0.603873399511376 1
0.910577684953394 1
0.328654405197278 1
0.67915587233107 1
0.384728690285987 1
0.845474612748242 1
0.29944466559546 1
-0.22727141141932 0
0.808677901561898 1
0.463578145851633 1
0.380418033485039 1
0.311642380887786 1
0.415513832943933 1
0.410160076305029 1
0.22489873589945 1
0.294063436384912 1
0.185539516242721 1
0.066677369805049 1
0.124393034658524 1
0.582054818729652 1
0.644390316155897 1
0.619221485722265 1
0.370998493449195 1
0.750272511820595 1
0.554872304321596 1
0.284568160298128 1
0.873177825472853 1
0.543867746820149 1
0.625232144533413 1
0.260929948969028 1
0.398612035066684 1
0.225899705952188 1
0.847577898500761 1
0.367934659742941 1
0.204953675593924 1
0.655387084930955 1
0.514375965385443 1
0.587093633758173 1
0.741184310163841 1
0.516196809674337 1
0.780423645830945 1
0.386068817960279 1
0.661872443069585 1
0.280830001273413 1
0.657067972247684 1
0.386521065213993 1
0.239338082407807 1
0.786405365215914 1
1.00465666902791 0
0.759371509192425 1
0.668596138385121 1
0.306942119563942 1
0.368919491137533 1
0.628194735489202 1
0.677873225962823 1
0.536370623205443 1
0.358878069685286 1
0.221308253664641 1
0.386946028860325 1
0.916695628497681 0
0.121233031294067 1
0.522438727489728 1
0.305332680621407 1
0.364261456956213 1
0.658188439900104 1
0.729249764882928 1
0.156186889393668 0
0.579278273232041 1
0.396877048265755 1
0.757586844256778 1
0.186048492516301 1
0.585786834278671 1
0.255559293535145 1
0.541718601965526 1
0.433191020486369 1
0.933587333562794 1
0.605695853793367 1
0.262768252666647 1
0.565204000852792 1
0.253717090737288 1
0.607019960173616 1
-0.0867799711003181 0
0.430297961324822 1
0.317313575909302 1
0.315945845486824 1
0.507421130666907 1
0.461930436668207 1
0.086092565205321 1
0.839687386611039 1
0.662099314098981 1
0.20961360342756 1
0.408935526065895 1
0.586113723358456 1
0.373193069429791 1
0.596066582676352 1
0.649174912053331 1
0.0875074220982456 1
0.466155832201277 1
1.01303551331289 1
0.29797326509454 1
0.74048970569058 1
0.701886182356947 1
0.449469861425859 1
0.495553595576234 1
0.371461341843044 1
0.376431997943677 1
0.398117063734573 1
0.360639652050689 1
0.454463723240728 1
0.811669892766214 1
0.697511393484183 1
1.21279138025989 0
0.0745878611781806 1
0.812097371933234 1
0.306189945622822 1
-0.223654487745592 0
0.824494114187793 1
0.656621588360663 1
0.285899401992856 1
0.24665961296315 1
0.622423910586096 1
0.836189580252015 1
0.322732666872156 1
0.535056398001312 1
1.22055651322833 0
0.648265301665657 1
0.71362357619163 1
0.598468651635283 1
0.698226172777711 1
0.0936737908532047 1
0.577374433575434 1
0.867750379073627 1
0.389774755545915 1
0.375624179621518 1
1.05526931057588 0
0.44589568120033 1
0.455901662094817 1
0.28020910661346 1
0.772742704439719 1
0.780939330003269 1
0.0235243467079592 0
0.432793148391173 1
0.399765171601864 1
0.52044576251178 1
0.877658009840617 0
0.329019718824671 1
0.597480260894698 1
0.552680505176194 1
0.716552332485274 1
0.471272127890315 1
0.13803729838979 1
0.223002472445942 1
0.615735301204611 1
0.482434476380856 1
0.658880019025764 1
0.785907902410605 1
0.158378737527218 1
0.211559176643669 1
0.652818410854007 1
0.548939538861412 1
0.65144421193462 1
0.428592525093077 1
0.805430043490583 1
0.475668843425709 1
0.389744621758869 1
1.08332867548272 1
-0.0327277760736145 1
0.287210935569795 1
0.30123893573702 1
0.523492116654755 1
0.785501342597393 1
0.28410577472271 1
0.405146197362293 1
0.179458622199201 1
0.590921590051897 1
0.455722249387337 1
0.76097721601717 1
0.502342457672528 1
0.743869206395246 1
0.68019727995567 1
0.392532991646631 1
0.311696121810518 1
0.398928491358366 1
0.648227763789613 1
0.745809935407203 1
0.8654283819055 1
0.526993845061655 1
0.42394690002273 1
0.706720675241391 1
0.24349833118968 1
0.614216352747752 1
0.947606206455077 1
0.605303657415344 1
0.180165484236356 1
0.350168471549075 1
0.39291663511817 1
0.551555719262008 1
0.725917717164938 1
-0.345990219226037 0
0.601598446693414 1
0.803140544623952 1
0.427606022650938 1
0.619440220244135 1
0.761283201347413 1
0.698504441327181 1
0.662232249449383 1
0.475654947384545 1
0.290516053098509 1
0.583388259718118 1
0.713793274334543 1
0.820855326275291 1
0.756672395226161 1
0.567574584828667 1
0.485693903107828 1
0.474987964203779 1
0.414101476662528 1
0.228569689276501 1
0.526065959294993 1
0.655120602917844 1
0.43447428830572 1
1.00132350077411 1
0.769681075841978 1
0.548867625143628 1
0.137730608269981 1
0.803274721217546 1
0.960609550136655 0
0.634401152242582 1
0.461196703536875 1
0.758908344932668 1
0.443204420544296 1
0.228626279790851 1
0.525138005640317 1
0.675188595542473 1
0.336284924240431 1
-0.000137299043892788 0
0.923549133360821 0
0.605977149986423 1
0.614579912358127 1
0.0757514041682942 1
0.531169326066491 1
0.285871370302303 1
0.67414742490473 1
0.562543948785311 1
0.506829550149739 1
0.121862436930106 1
0.786019554271228 1
0.635363611644639 1
0.755877348232592 1
-0.287509837234811 0
0.997431111719681 1
1.10637677259037 0
0.414916371551628 1
0.339162787725628 1
1.16459273987814 0
0.787891463119722 1
-0.0495609558878725 0
0.533578244387707 1
0.609600329234389 1
0.713863551029798 1
-0.347504887062494 0
0.786362614021742 1
0.785220523161025 1
0.727142481902389 1
0.0755984008266375 1
0.772219388320595 1
0.737108676971836 1
0.453715475347433 1
0.481156245182656 1
0.411497684334126 1
0.589773179203071 1
0.56829711842939 1
0.59877783502434 1
0.593668616788635 1
0.737703467591696 1
0.501028912995337 1
0.748617163546974 1
0.775850820918801 1
0.442556861023089 1
0.455228919042899 1
0.457323370362187 1
0.539800825606757 1
0.164563001904292 1
0.406794100543616 1
-0.0035161251619719 0
0.0562984749624817 1
0.557994961468298 1
1.18757758543118 0
0.506624259575477 1
0.595322552111531 1
0.452332341533082 1
0.636506437587941 1
0.59368162697704 1
0.223535932404905 1
0.941614083506478 1
0.628826461955992 1
0.636662754648636 1
1.10369691769157 0
0.308014276728477 1
0.44463174822212 1
0.322408399742839 1
0.788358022210427 1
0.0919015270227462 0
0.65664167336238 1
0.37626131508538 1
0.287103395321801 1
0.564664904814074 1
0.68220381309713 1
0.471159612141532 1
0.550537141089505 1
0.455649465209466 1
1.52801334722811 0
0.598425669285668 1
0.567170662032218 1
0.240782818015805 1
0.507203193680295 1
0.487565409864392 1
0.454290697826838 1
0.202795906125437 1
0.615419953936594 1
0.400301026087759 1
0.575620668643945 1
0.110235329470097 0
0.483097002954443 1
0.495284700121158 1
1.03290249786413 0
0.052164908991551 0
0.391979599574002 1
0.461684213546743 1
0.580629113194531 1
0.359540128818564 1
0.4374937030569 1
0.27306960678951 1
-0.0907451272338824 1
0.396632070950785 1
0.498643240921408 1
0.388046312573566 1
0.603608304578379 1
0.593914585007911 1
0.943862751321761 1
0.429738972380423 1
0.526741825257395 1
0.456972752075714 1
0.613045268190554 1
0.170181169792426 0
0.567067035741488 1
-0.00582556058199028 0
0.582373869106286 1
-0.0181381927500238 1
0.781810699388139 1
0.769048868243113 1
0.14223360355189 1
0.946279493490698 1
0.985534088172407 1
-0.0214707766216602 0
0.506964449264307 1
-0.141750429067017 1
0.923643625107221 1
0.543422091259026 1
0.587262584534769 1
0.474049986524417 1
0.92453705694259 1
0.413287078491528 1
1.01680110036696 0
0.418578400624644 1
0.196615308793059 1
0.216418160764161 1
0.657568328954846 1
0.124115530087811 1
0.510538507290342 1
0.506070947378184 1
0.798947112061084 1
0.530022763329249 1
0.856414340352336 1
0.48792703914196 1
0.224002642966136 1
0.332923092397098 1
0.727603900613727 1
0.814056224327572 1
0.677459386187744 1
0.264004642704504 1
0.569428181324655 1
0.533853542488465 1
0.629759408870417 1
1.08648600639202 0
0.622576722092048 1
0.503769107942034 1
0.581475331228412 1
0.589663088666515 1
0.131496435602528 1
0.541664053097643 1
0.574788782180199 1
0.315265919793986 1
0.302403610778866 1
0.204319079988996 1
0.386122882631555 1
0.416697872929506 1
0.582654466078623 1
0.283224428198543 1
0.346220393097722 1
0.672042451913442 1
0.57531901621919 1
0.480738415849413 1
0.671428991702885 1
0.463638128098577 1
0.45162654801431 1
0.384120189230413 1
1.07363651849333 0
0.239389764170585 1
0.280631342659385 1
-0.0529977030993359 1
0.74853201186289 1
0.38936991691423 1
0.878148220420206 1
0.194921315827624 1
0.440582396490062 1
0.638381365504842 1
0.637043372558656 1
0.53191767301309 1
0.286609779576035 1
0.0667599846995434 1
0.45753037659266 1
0.42175228511719 1
0.577392833217086 1
0.51229780572912 1
0.222598454479026 1
0.802675859941496 1
0.267091498976685 1
0.432032657289664 1
0.233978954839352 1
0.110658917506316 0
0.810911355843308 1
0.780133451857318 1
0.773112836905256 1
0.522451827348486 1
0.416106300745644 1
0.863535595833936 1
0.701866971727003 1
0.329422008226323 1
0.427600890823982 1
0.59483155069006 1
0.443661422576467 1
0.710457232606587 1
0.591531887411028 1
0.25996114343932 1
0.507254241674533 1
0.524056791373659 1
0.605265297149325 1
0.706347196695435 1
0.735768299794254 1
0.542045947454921 1
0.549303651051811 1
0.230267032017276 1
0.829397138351036 1
0.670895012572082 1
1.29396283471382 0
0.266485399191698 1
0.505531438977193 1
0.65532731780615 1
0.46986382660895 1
0.428893291982778 1
0.650487533841858 1
0.237435537305891 1
0.596717433065031 1
0.191860353618594 1
0.749655051975016 1
0.27488485513359 1
0.445290102014493 1
0.301359128259412 1
0.438866193751056 1
0.207752879687402 1
0.318797477028722 1
0.339713489448656 1
0.10765840105634 1
0.455427145147745 1
0.453457861445993 1
0.750163501384229 1
0.032000870355112 0
0.232939784718586 1
0.328418274801777 1
0.443589654928489 1
0.419729899768955 1
0.584386368738761 1
0.542509953696779 1
0.465549449031348 1
0.12036208696012 1
0.335110621574052 1
0.230622078410334 1
0.917011094961766 1
0.550504642829486 1
0.412514080288937 1
0.552902968386961 1
0.541729374598448 1
0.185442086932374 1
1.03906962405755 1
0.743445960391551 1
0.14043942075161 1
0.625398502722562 1
0.697515799147466 1
0.00944272695992115 1
0.527958077719746 1
0.27478351759171 1
0.199991661594739 1
0.982853701433862 0
0.612022718906098 1
0.190415661387532 1
0.377006361980833 1
0.7116116924151 1
0.743436436356772 1
1.00172490535351 0
0.499026694740108 1
0.438688124981791 1
0.271349435312777 1
0.435417747951842 1
0.66466893867166 1
0.779343919469458 1
0.628444628842677 1
0.283413002055501 1
0.429127110918796 1
0.59293090566586 1
0.343179180738416 1
0.692753245936914 1
0.354477568209948 1
0.771419101080066 1
0.744343095009652 1
0.497559343544116 1
0.514864141798204 1
0.240494868339358 1
0.447634802592853 1
0.379407021563534 1
0.488582595679288 1
0.584162002900817 1
0.143063619913964 1
0.73229166247948 1
0.794261928733223 1
0.497969364827846 1
0.145329728974042 1
0.111544769070545 1
0.178503656384828 1
0.3966753542839 1
0.908385870396082 1
0.410767900901255 1
0.722487698005177 1
0.336854858159342 1
-0.0712834293790828 1
0.699705741209241 1
0.490845239462525 1
0.432180992319433 1
0.515659282363312 1
1.09212229886853 0
0.552456114004765 1
0.379031483761911 1
0.282788422708697 1
0.349113273266538 1
0.68581537399906 1
0.641686593270032 1
0.386987321640444 1
0.461111819700162 1
0.63856693957014 1
0.273674904126009 1
0.576420925819204 1
0.500032025688958 1
0.217468045850267 1
0.172305087165758 1
0.818911196417964 1
0.429520713061561 1
-0.132107504485796 0
0.375169676502446 1
0.213159101581377 1
0.556651136833091 1
0.778910214953069 1
0.55196844977078 1
0.612198294699359 1
0.416496212744672 1
0.695843137566289 1
0.358050781157839 1
0.481921705231892 1
0.28799482223556 1
0.517643353028565 1
0.421226512482708 1
0.408952682856516 1
0.271490079445212 1
0.7541432916338 1
0.76712737153877 1
0.598905475826847 1
0.0401015448707053 1
0.448056919876616 1
0.792618359884022 1
0.116427753247101 1
0.490139078979223 1
0.522352689660744 1
0.411913110095611 1
0.582260741797026 1
0.443016987892303 1
0.75412452178192 1
0.752065052208698 1
0.674167018540797 1
0.620281184984058 1
0.834658429819258 1
0.605171086271156 1
0.309614308719915 1
0.845102138754173 1
0.644776374769447 1
0.914149146475089 1
0.290048180289069 1
1.14544794493175 0
0.661512649089243 1
0.159243371284645 1
0.589317898779853 1
0.679914917999619 1
0.625563959781677 1
0.553558007266966 1
0.279669774438819 1
0.424353117416985 1
0.265002235129378 1
0.481535416842033 1
0.144669091487416 1
0.229801567759583 1
0.386340429208409 1
0.474929246426712 1
0.537399131746866 1
1.04567871370046 0
0.527352024236062 1
1.04753450184272 0
0.597482048535103 1
0.590367368654884 1
-0.0683949421898152 0
0.396325574251944 1
0.654047110737562 1
0.420161395184049 1
0.830187417135698 1
0.777122016798353 1
0.435040827931951 1
0.401592618069903 1
0.28734740547655 1
0.421223633239311 1
0.359419459107254 1
0.54343391405852 1
0.456993041842311 1
0.436617881682503 1
0.401609402412895 1
0.133019814156392 1
0.478873791637633 1
0.236236678686121 1
0.440952741384427 1
0.754562968047172 1
0.511378806250113 1
0.348739718358085 1
0.939144924320743 1
0.577192706549065 1
0.591963628898433 1
0.258587125220684 1
0.47992378422845 1
0.25514154054835 1
0.592154558329112 1
0.432844818364412 1
0.350623063392987 1
0.429408813406018 1
0.13834131294589 1
-0.0214281416898489 1
0.543122992495932 1
1.02895124425906 0
0.706040021165692 1
-0.209008540360774 0
0.283153076794911 1
0.996190276245827 1
0.678139308346619 1
0.615997155867398 1
0.422818857746443 1
0.494419925745725 1
0.186956762283122 1
0.326445020637385 1
0.03734021371628 0
0.488108131014562 1
0.24248744093458 1
0.517787991673655 1
0.293782133628432 1
0.689446413821023 1
0.524830430836924 1
0.335982727858326 1
0.694027079334502 1
0.571006772022272 1
0.361441468703439 1
0.578095015536125 1
0.176385608150826 1
0.430410602100108 1
0.457227985762428 1
0.196650241842777 1
0.46334910331931 1
0.813114764996918 1
0.179976699698141 1
-0.083002106679895 1
0.183220246852264 1
0.470343716923779 1
0.319560051995719 1
0.577898952196238 1
0.939403317768171 1
0.870621458363058 1
0.520196009067816 1
0.0579862000681228 1
0.162070925618743 1
0.313182685510815 1
0.589681936426806 1
0.684739906606623 1
0.114537789820131 1
0.539129027812792 1
0.657707643994332 1
0.171215513860959 1
0.580113331478386 1
0.114632987136424 1
0.647024890868916 1
0.215735420910235 1
0.245786420642305 1
0.607617143726417 1
0.933577396427197 1
0.634786282828444 1
0.350796286713543 1
0.33196479866701 1
0.554177701413175 1
0.61979811802199 1
0.6030199320069 1
0.537850596504943 1
0.353002697843625 1
0.710457522032548 1
0.383974571460899 1
0.266542134653183 1
0.151887719221745 1
0.72420383308738 1
0.606419708987847 1
0.371130023066417 1
0.271310886708555 1
1.26437848576849 0
0.162501328476792 1
0.0686856885633796 1
0.515278870379697 1
0.723035740931855 1
1.04725240893023 1
0.395746885502639 1
0.575738152372183 1
0.272321537584232 1
0.315290304153117 1
0.597350742249378 1
0.824170825969181 1
0.493440214301804 1
0.357304196721054 1
0.666302797910897 1
0.764744988960432 1
0.690670230597209 1
0.627774788820275 1
0.885027521329556 1
0.965602261773469 1
0.664168325782675 1
0.669393936695042 1
0.477223922295751 1
0.597540068533935 1
-0.563243706135162 0
0.394542952667312 1
0.500987998813824 1
0.532126681740128 1
1.02147050781216 0
0.279998462600751 1
0.4345561187119 1
0.347653409985864 1
0.174898465305054 1
0.650784441565028 1
0.200362523200507 1
0.60902506942661 1
0.308404611427814 1
1.07396112260037 1
0.775963155990339 1
0.977057884796207 1
0.374338611373189 1
0.589796527507683 1
0.362726276227947 1
0.633463775993763 1
0.271240584364775 1
0.821152004739787 1
0.430891605125485 1
-0.0361159441040294 0
0.381451425322223 1
0.362258103500127 1
0.611938942561762 1
0.686183202248855 1
0.115682260571063 1
0.603242050722198 1
0.422923005167989 1
-0.250410920030877 0
0.683430581740243 1
0.433941076696285 1
0.984967532811779 0
0.407364108231378 1
0.227495208234395 1
0.110110376459186 1
0.326032308214746 1
0.646007345992618 1
0.791179713753155 1
1.23993273614237 0
0.26154535571506 1
0.335870307809158 1
0.423670987076022 1
0.832002614490753 1
0.607909092763457 1
0.816994422159633 1
0.558047960565326 1
0.795701526924326 1
0.305352394724286 1
0.899302316843131 1
0.250200188685206 1
0.686973219004042 1
0.66924344635581 1
1.04041391288637 1
0.739354063239397 1
0.45476333361373 1
0.71756010463699 1
0.313691667580201 1
0.969612878062814 1
0.478478665256456 1
0.403089348256341 1
0.791375487048601 1
0.500346340828184 1
0.64679162961739 1
0.935055961197978 1
0.711002238934859 1
0.500068240544367 1
0.256882495944963 1
0.35976949047157 1
0.186711460790273 1
0.579922499195335 1
0.519068186853577 1
0.209888929610008 1
0.451972618929355 1
0.627269446503986 1
0.281585846142387 1
0.303951120522634 1
0.383110135808747 1
0.186615113726396 1
0.656241197823294 1
0.402188060833226 1
0.863766851812384 1
0.604175134578582 1
0.252565359022566 1
0.598033253232436 1
0.229760000729922 1
0.346853822009571 1
1.12380535525679 0
0.980594158018044 1
0.914398151510036 1
0.601898588475632 1
0.754971330130726 1
0.480335421537206 1
0.250422341552985 1
0.722994128038334 1
0.989419612037603 1
0.0306784634754649 1
0.586797678633657 1
0.212863112607448 1
0.659716008504636 1
0.738164635239725 1
-0.146127170388543 0
0.366393842922836 1
0.0994810569931946 1
0.801038748405253 1
0.357489406003905 1
0.249368539615753 1
0.562451959932207 1
0.661550876300062 1
0.261196419958471 1
0.346371279977473 1
0.622716259915477 1
0.72769666060501 1
0.524307311844127 1
0.28243620363963 1
0.400886582724074 1
0.779489582873002 1
0.263727883628814 1
0.595744263884368 1
0.805142108966085 1
0.632386236267562 1
0.706197075288104 1
0.560252028809549 1
-0.125859861338835 0
0.695763611480914 1
0.729625218476453 1
0.814389493420614 1
0.575907897467103 1
0.708919963145037 1
0.955904030639515 1
0.575054889843302 1
0.4239000627712 1
0.678201408515024 1
0.480255741994045 1
0.204100796796168 1
0.129664489122331 0
1.28889160128001 0
0.645744582733416 1
0.248093019034441 1
0.592754255276676 1
0.619296919646622 1
0.150631139562997 1
0.450774004769807 1
0.490014212398052 1
0.193310802758687 1
0.40974233936742 1
0.937973676469204 1
0.663233806452496 1
0.343521474349721 1
0.789165838304273 1
0.774438508997249 1
0.662576455883053 1
0.623180413228755 1
0.523488498742823 1
0.385772286036596 1
0.583758309540763 1
0.326940030717533 1
0.419272815215312 1
0.31174400809554 1
0.827362630108456 1
0.532473931220853 1
0.197831074296133 1
0.745425053079 1
0.488240088749583 1
0.188119030472553 1
0.84022715901499 1
0.207514919799913 1
0.186628202149799 1
0.638330800510032 1
-0.00509226113499324 1
0.591417376444515 1
0.634270683699355 1
0.0678075065062011 0
0.863043765988763 1
0.618802788765369 1
0.510567465347489 1
0.795152468008675 1
0.713709407283852 1
0.475004354566899 1
0.510579762628662 1
0.91844738797689 1
0.308187523401517 1
0.390805405479032 1
0.357446455010075 1
0.536426159223583 1
0.412028372345057 1
0.245749573440427 1
0.176984937152109 1
0.300144141949705 1
0.428793058643286 1
0.531401750855765 1
0.735675984780699 1
0.767495323401454 1
0.474518700973369 1
0.494528486163998 1
0.345840291141518 1
0.423822601876894 1
0.440344090106432 1
0.715464043888085 1
0.388923327535345 1
0.4870473608229 1
0.466430572717808 1
0.530590649441246 1
0.358700805010285 1
0.0909265264446816 1
0.610145928027417 1
1.02532159154147 1
0.238971109713806 1
0.384607818635258 1
-0.118729288939489 0
0.688293955409323 1
0.655602278532375 1
0.578627088644361 1
0.578519507884275 1
0.719606075818116 1
0.534797259100984 1
1.06521636328563 0
0.40388538254809 1
0.551720029950145 1
0.442230099273604 1
0.631816539350339 1
0.717165878166446 1
0.804516592727766 1
0.725509663166977 1
0.629790192339701 1
0.567119722766778 1
0.258425486168191 1
0.736370459510786 1
0.435687366383909 1
0.948753130723564 1
-0.080720550691052 0
-0.031170410387571 0
0.558141768566342 1
0.591605048257609 1
0.86463866660662 1
0.302284352927356 1
0.623553181155772 1
0.300491750193951 1
1.02567171391648 1
0.792571907147559 1
0.618141615636107 1
0.794890649573792 1
0.386915469195901 1
0.523839490765486 1
0.600108806230188 1
0.464333157807294 1
0.513827700019511 1
0.123581164957314 0
0.739198068252895 1
0.330353459869327 1
0.857211037614073 1
0.286000699524525 1
0.337901640759573 1
0.359781442167518 1
0.711955571825427 1
0.722715724433968 1
0.346328260375779 1
1.02988400798236 1
0.518623459675288 1
0.640746513121625 1
0.146350219045965 1
0.708429553033246 1
0.367341150185135 1
0.452586109888117 1
0.532472345638659 1
0.333451264241711 1
0.260718079483625 1
0.519929234163568 1
0.558461097753127 1
0.629561825439046 1
0.176749263097361 1
0.550568233879737 1
0.465714681305313 1
0.612104276485155 1
0.735005031312379 1
0.198452451802925 1
0.624977889120509 1
0.356108029571089 1
0.512732600747119 1
0.54739148365531 1
0.493476298877817 1
0.473823167049766 1
0.584781259918789 1
0.346764146378525 1
0.810728848167719 1
0.68858810893935 1
0.77630060042578 1
0.331440199516936 1
0.384831658198822 1
-0.056943706949709 0
0.181757926774821 1
0.746811501564597 1
0.851317958359637 0
0.792894560459022 1
1.10083108306146 1
0.532680344554742 1
0.322309987248143 1
0.385717284650456 1
0.586871836936084 1
0.728750202278001 1
0.76740571273934 1
0.291281050833506 1
0.286855950884801 1
0.722707371493953 1
0.108154381881271 1
0.727535847488626 1
0.246844203867162 1
0.805986690917313 1
0.591638599713742 1
0.509197996367082 1
-0.085324832970221 0
0.460515644651309 1
0.93594229225556 0
0.566771787380873 1
0.189253645202191 1
0.603803990515367 1
0.848762351634364 1
0.738339192990618 1
0.580893326459588 1
1.1424960751615 0
0.25709923460332 1
0.446599628555637 1
0.364704472610008 1
0.658772038248773 1
0.275739542265582 1
0.59022856676147 1
0.86080316191727 1
0.218418053059954 1
0.971385700228832 1
0.183508484194026 1
0.230599910058436 1
0.653879572307484 1
0.45950618921425 1
0.56462336801217 1
0.461731728564179 1
0.583135637859434 1
0.845527445306037 1
0.214555430802959 1
0.309619334525338 1
0.631848531937967 1
0.637119202502481 1
0.579313759490282 1
0.71264288958778 1
0.128632429677085 1
0.265252327037173 1
0.141986210831807 1
0.635740412498745 1
0.48690369780863 1
0.710651614010824 1
0.772658850996333 1
0.590237423913313 1
0.253118573860976 1
0.641502541609545 1
0.426987945706435 1
0.636947925815151 1
0.270508840375398 1
0.436993531760183 1
0.532137773045178 1
0.641869968069821 1
0.665654612053328 1
0.723726416891759 1
0.416940111777448 1
0.223405926210805 1
0.666169714535906 1
0.771934645125548 1
0.606209543253231 1
0.465583296398526 1
0.11889020807098 1
0.51391205684328 1
0.448197935611431 1
0.881630228714564 1
0.773311362108772 1
-0.0110330811068619 0
-0.0430876509438624 0
1.2961799629576 0
0.700326457702912 1
0.564250974634054 1
0.76885532333862 1
0.257445980600958 1
0.755082810205139 1
0.36048823152812 1
-0.0634086208452782 0
0.672285548990489 1
0.52611097905239 1
0.766555011635343 1
0.237312084606464 1
0.309623109636875 1
0.537314252345163 1
0.407473023918298 1
1.01792556963798 0
0.205035199155028 1
0.228372613441914 1
0.679031643965006 1
0.341920839528751 1
0.624081769460674 1
0.52762652160909 1
0.498006015004298 1
0.581849710944142 1
0.495339194473822 1
0.472993359426227 1
0.4793734367646 1
0.253348263699099 1
0.7028792267593 1
0.530698874234984 1
0.311995665791162 1
-0.158887063585501 0
0.559968225022029 1
0.33849122635917 1
0.582779881526761 1
0.580266710821325 1
0.23959132227459 1
-0.140359796438431 0
0.358586457370754 1
0.757452169689952 1
0.239167710757358 1
0.828052176759221 1
0.625940256134594 1
0.391069421808417 1
0.341619226618799 1
0.258190656897624 1
0.229906730533355 1
0.475552454740168 1
0.611437792207053 1
0.196642509948703 1
0.891861938149855 1
0.463702495676274 1
0.468564100737308 1
0.309292535294847 1
0.702031041085309 1
0.405353722765073 1
0.749654152670359 1
0.42216311065036 1
0.653406536244448 1
0.604944574796959 1
0.38498876096703 1
0.588472298708789 1
0.294020565318426 1
0.645372001916874 1
0.253217236640543 1
0.705874469205715 1
0.873577796457061 1
0.209626494042658 1
0.274093065366497 1
0.257559419701644 1
0.957924070756306 0
0.476297606481434 1
0.286533857233808 1
0.102707733210177 1
0.0019282273002024 0
0.396686450009488 1
0.689056736094546 1
0.589178568668676 1
0.389919498074028 1
0.251082849294998 1
0.814212744308205 1
0.520183408398042 1
0.211712522551604 1
0.530354570754822 1
0.248313139139687 1
0.822541578777289 1
0.82875636097718 1
0.420298622924755 1
1.09071298659748 0
0.293680652528835 1
0.739989072400632 1
0.729478268219225 1
0.558441970382298 1
0.70579556534401 1
0.156235914393585 1
0.367250178450167 1
0.986876126337646 1
0.700915216999818 1
0.356170975974869 1
0.224699552116345 1
0.842546198870012 1
0.72057360452388 1
0.608189649607177 1
0.752936516774528 1
0.652688078150347 1
0.939103115396699 1
0.661535336668183 1
0.403774766186772 1
0.792173255671118 1
0.176552925412318 1
0.290742786880786 1
0.118867878172068 1
0.57577459501253 1
0.395662577257125 1
-0.0156020238946011 1
0.355624822800493 1
0.654502941007734 1
0.737057951827449 1
0.469152141379134 1
0.546552131324767 1
0.603332205558877 1
0.469991061512473 1
0.0694683054539922 1
0.60438753639427 1
0.309210815662759 1
0.234816635286595 1
0.671575256004829 1
0.365481467547231 1
0.737440366839531 1
0.496927812622669 1
0.496884729078057 1
0.447115594043682 1
0.651301397967576 1
0.109542873485223 1
0.405637847148484 1
0.757611834213736 1
0.731141281652367 1
0.844585425586417 1
0.492690176057536 1
0.958430354239149 1
1.00400415722465 0
0.333067840536844 1
-0.16097554251165 0
0.425916500551758 1
0.42793238955178 1
0.479082419709217 1
0.831188404863778 1
0.70179503987064 1
1.0598426616682 0
0.0673522143982326 1
0.931510349522033 0
0.258465791676321 1
0.237427160340607 1
0.449991576018168 1
0.124084583303301 1
0.670684409954538 1
0.402668601862573 1
1.11718218601817 1
0.903665416097792 0
0.0619770675457188 1
0.674717779612239 1
0.468777713961024 1
0.518136886859632 1
0.750987713873237 1
0.918695414854076 0
0.623448141586975 1
0.289519012386831 1
0.82244819845538 1
1.23821675931549 0
0.493844660867252 1
0.945847266108621 1
0.825790244967844 1
0.43204533118428 1
0.588677499524843 1
0.321700206421679 1
0.785897635954006 1
0.405498302370417 1
0.770985150241472 1
0.521602870927419 1
0.741312907750203 1
0.410466437636018 1
0.215133724851465 1
-0.0642050060670912 0
0.86585246250334 1
0.841507028324959 1
1.04668392064888 0
0.554633970581796 1
0.561859857898306 1
0.008014284803706 0
0.625360613047414 1
0.440136772852733 1
0.297179734294261 1
0.432996092113436 1
0.406764718834802 1
0.878041327141941 1
0.381942043489605 1
0.128232643932326 1
0.659155032838977 1
0.254000089800569 1
0.94528532709064 1
0.39620056538589 1
0.853659070996897 1
0.31900419935083 1
0.277934069539004 1
0.902385454869751 1
0.214336228066574 1
0.907271752202566 1
0.858589969195684 1
0.424368826399869 1
0.158572156906725 1
0.232968213497893 1
0.837144699344126 1
0.857856840778059 1
0.652089569700889 1
0.533691681630778 1
0.3129838102604 1
0.511243539133879 1
0.590710171571369 1
0.448028458988353 1
0.779954292123034 1
0.0217712756154676 1
0.465125668558557 1
0.389855837210423 1
0.529273453221555 1
0.866465256452594 0
0.861361846606784 1
0.174113100452525 1
0.107302280302937 0
0.518851859064901 1
0.574589868356736 1
0.336842162259962 1
0.88291931308928 1
0.633307943854643 1
0.226426256151546 1
0.609634669375785 1
0.0731902543255145 0
0.613768510576455 1
0.479900525664309 1
0.700813622060441 1
0.509830577710907 1
0.520762404112839 1
0.206688756847233 1
0.716408139885833 1
0.564388171333646 1
0.404757819380185 1
0.708302531555705 1
0.478722046708622 1
0.764604643838246 1
0.00074501244833881 0
0.382906834695752 1
0.868604185764946 1
0.522593094430099 1
0.407797862081579 1
0.834719433902404 1
0.826227983736794 1
0.330730071867504 1
0.814890939008216 1
0.801303325276506 1
0.371448113694405 1
0.0436547792761259 1
0.283482610156175 1
0.593156982214353 1
0.962954577155872 1
0.41008083872104 1
0.854432803860768 1
0.652455557751798 1
0.22354263871435 1
0.434559129278591 1
0.466902627588303 1
0.45189066012712 1
0.445466497542731 1
0.186905575244677 1
0.49292757824228 1
0.899569170179063 1
0.0646955962434679 1
0.654765292626252 1
0.697621458037296 1
0.804103299204224 1
0.125862039538026 1
0.681984744452438 1
0.503246861418162 1
0.747525034610541 1
0.745645481156225 1
0.41567367025012 1
0.439257536457312 1
0.726001492029416 1
0.651777808174125 1
0.595728632627601 1
0.915521547688863 1
0.45137232813438 1
0.499194949452902 1
0.218979926731265 1
0.631261362273213 1
0.864419075648909 1
0.744026229915909 1
0.587255470122584 1
0.546493906112828 1
1.06773234297155 1
0.28716155896179 1
0.651864859846978 1
0.68019274378756 1
0.551980847291841 1
0.499054146422808 1
0.510988386740011 1
0.476688541294679 1
0.590103432348454 1
0.708063087624619 1
0.442588890639485 1
0.333333735587972 1
0.402710350893381 1
0.923383378758965 1
0.223805313795242 1
0.431357490817543 1
0.377702706591827 1
0.259212613717383 1
0.391525010956868 1
0.900123394335841 1
0.685482291274523 1
1.00987730015965 0
0.636524634400103 1
0.845462567250726 1
0.521160687738533 1
0.68839688149013 1
0.371556268242383 1
0.501793050182734 1
0.197121871369637 1
0.418432311348253 1
0.805948994681462 1
0.784836756658401 1
0.234254276114755 1
0.353947508797524 1
0.479671583276099 1
0.490962216742705 1
1.09683161285998 0
0.577906153580115 1
0.821154544163431 1
0.734638864903785 1
0.857490655450182 1
0.733458217505118 1
-0.0294793930284354 0
0.436666389109308 1
1.02119445302202 1
0.355033256293339 1
-0.082909193795212 0
0.814299762868558 1
0.343823872676126 1
0.445725194692009 1
0.541267482080857 1
0.115032418791044 0
0.809012496958817 1
0.571911251360066 1
0.275920948406241 1
0.654870004974562 1
0.586356903858812 1
0.356190851267487 1
0.652217186375972 1
0.304414445094829 1
0.644645416895781 1
-0.168977738840888 0
0.799939819751221 1
0.921904484969744 1
0.427281860290426 1
1.10793942153853 0
0.44561207964313 1
0.715398576160961 1
0.724657639206676 1
0.878397932935397 1
0.952048485831157 0
0.46222919271232 1
0.350411701551503 1
0.797184226314475 1
0.42560955443847 1
0.286184016813191 1
0.22576061732325 1
0.163530318748927 1
0.0169135570425294 1
0.679221106326035 1
0.65942371566654 1
0.712542525052268 1
0.687598174690461 1
0.846125834355076 1
0.67934453217229 1
0.467438217501577 1
0.940860485659304 0
0.578012927395023 1
0.182874875237004 1
0.462013854700096 1
0.232823059743861 1
0.740262449947938 1
0.722261072739582 1
0.557072682136562 1
0.583390808604493 1
0.426792186668272 1
0.240817856796118 1
0.701335980361865 1
0.521318238135628 1
0.159428279846133 1
1.16796210865466 0
0.594161758803477 1
0.306260318139507 1
0.948294020854428 1
0.995358075783185 1
0.407774211297201 1
1.09369072073466 0
0.772241978316356 1
0.0917063869626655 1
0.783944986458091 1
0.651413589577469 1
0.237400246973544 1
0.381701181525838 1
0.338179413095708 1
0.359045127637852 1
0.669882780068762 1
0.197520081118174 1
0.162995937217896 1
0.474446153398502 1
0.57003330075044 1
0.208777494037897 1
0.782184996604381 1
0.151733789735405 1
0.456839873539009 1
1.01175292165116 1
0.384146218392079 1
0.982937748772094 0
0.228183472465339 1
0.300680922248991 1
0.67163159007575 1
0.514593482501688 1
0.34440670075021 1
0.422729097338841 1
0.37523344882006 1
0.236466489823133 1
0.153133261898843 1
0.570978218309389 1
0.77087646980262 1
0.954012937089627 0
0.559947497944562 1
0.413158430082996 1
0.873663341578848 1
0.407403386824656 1
-0.14986841036652 0
0.438903166646234 1
0.409462543550758 1
0.668226899746541 1
0.394560058525742 1
0.596447420275514 1
0.794762820934245 1
0.469650237204493 1
0.381126249443495 1
0.366281536323647 1
0.562022157729587 1
0.673550431428508 1
0.192626587606837 1
0.244914006880427 1
0.88736831333368 1
0.524364981137244 1
0.348369742918086 1
0.477284755761074 1
0.411758080922003 1
0.420002755493703 1
0.461661048454953 1
0.485726116622338 1
0.43467081982632 1
0.834555450041178 1
0.594481558651747 1
0.399577830882013 1
-0.109265795063213 0
0.887425371731383 1
0.51648419254368 1
-0.0559393236916315 0
0.671822579839966 1
0.459834601463653 1
0.171482437718078 1
-0.0137469091136131 0
0.607711383613939 1
0.503770953547086 1
0.906084515045441 1
0.525593796456548 1
0.632279201871272 1
0.133315555737336 1
0.778737576740506 1
0.482330392618732 1
0.737245965284302 1
0.290016644063759 1
0.705108314342728 1
0.468948678528122 1
0.532385665291751 1
0.495943611093073 1
0.435298113294537 1
0.690768017500785 1
0.360166278197758 1
0.394660203181341 1
0.526455341553979 1
0.732181725706477 1
0.436975898592088 1
0.573112503483799 1
0.519113208213058 1
0.539667683504724 1
0.399667048971174 1
0.530094618580588 1
0.41928868867556 1
0.119617776913447 1
0.458013529524087 1
0.269401239811913 1
0.666208370755136 1
0.606928525786758 1
0.419189304344724 1
0.47515613730165 1
0.0465362853326822 0
0.802011995179112 1
0.511453379571888 1
0.372642951008771 1
0.712726302748132 1
0.802389123267243 1
0.0388436402432539 1
0.625043000773855 1
0.435230187359303 1
0.271411507604941 1
0.521805377548634 1
0.113494701630581 1
0.925369852542099 0
0.910086219169994 1
0.478024204968654 1
0.142998510139936 1
0.0324122085782967 1
0.480661065005897 1
0.136979126072325 1
0.662507491850466 1
0.441448839136299 1
0.81238996542729 1
0.72820297832271 1
0.197844539437052 1
0.527704061117589 1
0.462938787076593 1
0.70829525883951 1
0.484858127448111 1
0.749367495177226 1
0.386309493950082 1
0.572049447022814 1
0.468497007991094 1
0.521811306958246 1
0.332640726366557 1
0.213617121888813 1
0.344487038656297 1
-0.0406403221715804 1
0.686338659949609 1
0.520124047740705 1
0.44792963332734 1
0.509996990450636 1
-0.0748252092695077 1
0.744886854845312 1
0.319231805011949 1
0.77465923173042 1
0.701963783567526 1
0.671110727136061 1
0.726203670568255 1
0.239907803359162 1
0.427527762735056 1
0.591474988561073 1
-0.560408029405079 0
1.05846775665672 1
1.20814350000873 0
0.586903119234682 1
1.04985916118253 0
0.477909606993482 1
0.198312855291555 1
0.713965915594082 1
0.482099538801367 1
0.347697107752628 1
0.926754772599669 1
0.787190076020761 1
0.276321203458992 1
0.391907686099879 1
0.42325958165345 1
0.070527061504067 1
0.218069520184216 1
0.129041919776391 0
0.10334149505888 1
0.397945336383121 1
1.02899250660199 1
0.928104031886633 1
0.582452069347273 1
0.348541084022501 1
0.459516217379961 1
0.432922747755883 1
0.441916696871452 1
0.724688594185996 1
0.738294120259774 1
0.631966973003487 1
0.281346114064703 1
0.506642295730979 1
0.452661065021709 1
0.539409452939093 1
0.78988415777228 1
0.983215390182739 0
0.332099748452119 1
0.669780177513737 1
0.467533168697351 1
0.547515256955803 1
-0.0884129484792697 0
0.640723466981094 1
0.59084231120795 1
0.250269697464461 1
1.24072663796405 0
0.502165535289385 1
0.572760458131938 1
0.390465301717181 1
0.290225660303519 1
0.132998131410631 1
0.800864105756997 1
0.826222373240227 1
1.37146430363877 0
0.776947858006412 1
0.590007999527848 1
0.431464279101469 1
0.727899143241081 1
0.796770772057173 1
0.601965692504182 1
0.540532767275292 1
0.355705253699652 1
0.571309043572784 1
0.375046658152993 1
0.282630426647566 1
0.521522211573784 1
0.137447515425326 1
0.586922285878397 1
0.692789641662268 1
0.704343308347841 1
0.171247368455466 1
0.899939370951936 1
0.184793121453774 1
0.542014374383845 1
0.692608897671594 1
0.369773968032639 1
0.821029297326852 1
0.772796241768808 1
0.755954487866534 1
0.649885338725049 1
0.454737402759488 1
0.435157357891791 1
0.495915340651757 1
0.667270029172255 1
0.21545964227883 1
0.887471798637136 1
-0.200906267421651 0
0.641028195208979 1
0.55223385966204 1
0.0872291893973871 1
0.687750776391084 1
0.357128684681466 1
0.660866704739865 1
0.193015598779859 1
0.369439306242301 1
0.512989476831189 1
0.618279917641073 1
0.815086043294124 1
0.29157078199382 1
0.657630399638423 1
0.409107159825189 1
0.261657652311562 1
0.796292630749508 1
0.703808727951465 1
0.44043161413276 1
0.85150081559942 1
0.797885957944101 1
0.320522430149713 1
0.401997747829997 1
0.243984765496225 1
0.363906432700913 1
0.49339698744367 1
1.02900675828726 0
0.865489937067659 1
0.0372047685036205 1
0.441983343115142 1
0.392172473745871 1
0.709098163502193 1
0.217887591794754 1
0.846298558222582 1
0.619338707725794 1
0.889144743994867 1
0.985039868217619 1
0.770871433800389 1
0.615853455175704 1
0.386471172169278 1
0.480658432880546 1
0.688547635350277 1
0.374480252205169 1
0.358623155096294 1
0.337512929906587 1
0.268087425084545 1
-0.252119559196858 0
-0.0305118877694234 0
0.581812952215797 1
0.436652380808585 1
0.206624714050712 1
0.202564479168956 1
0.988444144903615 1
0.147031141752787 1
0.442073527321851 1
0.539199447081713 1
0.0649274448809816 1
0.706642554230064 1
0.781565353128228 1
0.913635979002242 1
0.760224429424791 1
0.47267112968314 1
0.359188365860163 1
0.524763633094472 1
0.264149538166593 1
0.76241144855903 1
0.515724191008239 1
-0.0760107515022797 0
0.420524764656709 1
0.327796447084158 1
0.435709288919134 1
0.323214809797132 1
0.58558762342131 1
0.930136613484911 1
0.584316375999293 1
0.581162620403276 1
0.819847528033761 1
0.498078808131083 1
0.430599454783722 1
0.849504437369616 1
0.904758947013038 1
0.30573424490927 1
0.862143447850335 0
-0.263904412275174 0
0.675824884888118 1
0.87408740305205 1
-0.0736551843001166 1
0.622685559922356 1
0.989438851108004 1
-0.00729896823674397 0
0.822684573274096 1
0.584792749957456 1
0.35276695387843 1
0.499388767450602 1
0.368148284431175 1
1.05536554413911 1
0.396599703502563 1
0.528276093176069 1
0.401175800694155 1
0.547116872776018 1
0.260918618958315 1
0.441090436309713 1
0.108707347739736 1
0.441332398170417 1
0.270476835346098 1
0.366920087364093 1
0.916088438503189 1
1.51924046835241 0
0.213258223638514 1
0.36590854645393 1
0.446731621156197 1
0.878304290992499 1
0.315358101844605 1
0.970036455119872 0
0.475808238848714 1
0.299859244600347 1
0.795724964869556 1
0.374273231234203 1
0.406284497491983 1
0.303313824982322 1
0.832455586794292 1
0.344725538545147 1
-0.0755826607634609 0
0.580550649591127 1
0.585310230017567 1
0.0862622247024192 1
0.323325981532819 1
0.314202415704489 1
0.686112100021148 1
0.716776632652342 1
0.426412140727054 1
0.779536943716445 1
0.593852255453642 1
0.603432487931848 1
0.894989085281846 1
1.1580855791646 0
0.150323053711428 1
0.178662498656828 1
0.368853885992321 1
0.34034048239832 1
0.42221472712667 1
0.649963115612057 1
0.285100374031126 1
0.343538927842229 1
0.623163520846957 1
0.56901708158116 1
0.228673705999177 1
0.571895995387642 1
0.625556601819966 1
0.535600375907557 1
0.698313472162512 1
0.285792373929174 1
0.692580359196777 1
0.573878161949013 1
0.329444391746339 1
0.858856168333348 1
0.514418288281891 1
0.517145658322852 1
0.578147007903634 1
0.550709731659671 1
0.195390801193517 1
0.832129383361187 1
0.639894066648504 1
1.21685708434493 0
0.498678238624915 1
0.392915375061276 1
0.424738752063247 1
0.619990347878558 1
0.42788531201894 1
0.228552482288751 1
0.690521065352911 1
0.280454278451885 1
0.568201065096553 1
0.487130870651793 1
0.549015005940159 1
0.381982880058739 1
-0.0702924845422166 0
0.188815782556249 1
1.05273547962338 1
0.800400023563536 1
0.698233305906994 1
0.0253503960409972 0
1.29760271767653 0
0.464528370611004 1
0.477836702650857 1
0.667880789199607 1
0.164842061594371 1
0.325811432088008 1
0.542488007510662 1
-0.300285078352396 0
0.301631215004073 1
0.421719795081508 1
0.538651901114169 1
0.256880533611188 1
0.766809741571344 1
0.527690002303095 1
0.432121053016445 1
0.447114873960231 1
0.15783027093744 1
0.0789086694605716 1
0.68398919166986 1
0.188663129843375 1
0.293614929625261 1
0.552509294668198 1
0.955256188246954 1
0.113509548615525 1
0.797300643902891 1
0.468394960782795 1
0.705144196534618 1
0.807176328678034 0
0.54290204554394 1
0.233875815516602 1
0.152349609112101 1
0.669102832086821 1
0.65048815434528 1
0.465845393589277 1
0.950110277855359 1
0.210584522544613 1
0.860674516043943 1
0.608827052179075 1
0.681146552884727 1
0.890399424434707 1
0.863881419191068 1
0.330616320310645 1
0.195931622551752 1
0.632170265773951 1
0.781652142522991 1
0.477997121808324 1
0.657207428547666 1
0.571241876979931 1
0.491786612912358 1
0.602519246788929 1
0.797028192562057 1
0.76074252820024 1
0.465342710511139 1
0.637039629034094 1
0.401454469242648 1
0.188060350791451 1
0.820060242608606 1
0.0895535759069362 1
0.370299663509331 1
0.143764364737474 1
0.288766006808389 1
0.872825477767537 1
1.04825913318877 1
0.201971634558013 1
0.749676592882041 1
0.485910967832932 1
0.596698723189113 1
0.590819640577312 1
0.545597674125405 1
0.291567681897679 1
0.4484305047023 1
0.798499798195152 1
0.39967361303688 1
0.623708595564604 1
0.288392221685764 1
0.04788791750097 0
0.622318536255624 1
0.105646796964287 0
0.149893157998341 1
0.54085987976893 1
1.29425555039115 0
1.00655931668862 0
0.350834629744367 1
0.758375994463108 1
0.906474871302841 1
0.105954076872303 1
1.13231303582358 0
0.474744213092936 1
0.447425447249384 1
0.49432057566761 1
0.545833273269657 1
0.908518581693481 1
0.604498051706635 1
0.382243686710905 1
0.314075103697249 1
0.70493533205512 1
0.500740982120829 1
0.559296725623219 1
0.428085524643472 1
0.713039367724056 1
0.795520892438869 1
0.302623167342872 1
0.823406095650224 1
0.291292358156751 1
-0.151378532544549 0
0.37163673360428 1
0.688212602800904 1
0.513023312700828 1
0.347220540695218 1
0.505925758175504 1
0.636956765516732 1
0.494901281735503 1
0.855274276396453 1
0.37244479846767 1
0.350538071245555 1
0.552809528560238 1
0.40464864132991 1
0.916108314374577 1
0.571380701542642 1
0.749536729003545 1
0.456550486336141 1
0.415959594160594 1
0.647843566918421 1
0.430097134286146 1
1.06314747922069 0
0.400692804127629 1
0.33998283295704 1
0.362359794371196 1
0.115480336534864 0
0.549672712260894 1
0.650667323683288 1
0.789035561351995 1
0.543850725253871 1
0.770532157465652 1
0.373128268762393 1
0.357235204281858 1
0.0560698721752368 1
0.833267048193749 1
0.278777776848207 1
0.422884342504683 1
0.440266801544108 1
0.406965347772751 1
0.698353776621673 1
-0.406327020916035 0
0.520815150987295 1
0.657833070029547 1
0.279839497463252 1
0.668452369077331 1
0.820723195919503 1
0.957009909590134 1
0.917922690124817 1
0.467925886984378 1
0.760665068247162 1
0.564488878042533 1
0.292866155423234 1
0.76078065625257 1
0.489729955079725 1
0.34499220120267 1
0.971601082234355 0
0.494092975419004 1
0.43650842980916 1
0.482363016363732 1
0.275938008815021 1
0.644786295658721 1
0.490296363017245 1
0.243007710849468 1
0.401842867392503 1
0.254330239145873 1
0.19771481315646 1
0.843357228401051 1
0.596694260491049 1
0.291719742242286 1
0.197736874737982 1
0.579118531114551 1
0.561510065150092 1
0.312002115493737 1
0.581463112777677 1
0.512721943931795 1
0.70156571224264 1
0.63650831265741 1
0.635493050038575 1
0.142377066005894 1
0.915962280611022 1
0.691050580454147 1
0.599020246157819 1
0.327127051484081 1
0.314282083570817 1
0.682802247953701 1
0.258907714915027 1
0.108646073213531 1
0.269234760340553 1
0.65062131776821 1
0.536579314100881 1
0.716520247128058 1
0.607742273073086 1
0.395463403084648 1
0.281103815411915 1
0.639356155108466 1
0.753861140860691 1
0.571275753543522 1
0.792218641012691 1
0.200376172104043 1
0.444877208467027 1
0.105877360747992 1
0.549569757550115 1
0.162772044569101 1
0.263643401088245 1
-0.410389993021166 0
0.628819497572815 1
0.278197902014047 1
0.825956151850251 1
0.564975794732871 1
0.589662271759108 1
0.576687192979512 1
0.551894792362374 1
0.549638456841126 1
0.55474205959349 1
0.454884347212632 1
1.00910811007098 1
0.390643867777467 1
0.645916880641317 1
0.709256812850063 1
0.367937059415516 1
-0.075095929783025 0
0.328466071984669 1
0.790308981328122 1
0.455457060030143 1
0.67239712286705 1
-0.0693952062715274 0
-0.0943049222630145 1
-0.238712118478436 0
0.271174253472075 1
0.242986062510488 1
0.436763535639744 1
0.587314428858633 1
0.193801625201469 1
0.504315547158117 1
0.41112217793264 1
0.775411736203381 1
0.736083545231081 1
0.463565057341199 1
0.123275298697463 1
0.167020018502974 1
0.108076544093031 1
0.448496784876246 1
0.425207969901422 1
0.267451437821264 1
0.421785342275316 1
0.815255403718138 1
0.656583068626597 1
0.615272099756342 1
0.613328786049395 1
0.675947341706643 1
0.713162133881914 1
0.820881720220171 1
0.406994665966167 1
0.255738858415177 1
1.0761996252091 1
0.1474220464839 1
0.092118169930848 1
0.449732213023896 1
0.416021346899733 1
0.85278852208407 1
0.165363367142839 1
0.556008804283209 1
0.951512966299411 1
0.292391005150825 1
0.794904926942121 1
0.398746409857842 1
0.114400218191954 1
0.581898230131397 1
0.330756242956889 1
0.763704901988887 1
0.234992772092359 1
0.619214662800521 1
0.518084524266449 1
0.664511111938409 1
0.13555030240599 1
0.486917305719924 1
0.669733192334792 1
0.830998438662644 1
0.900808586134675 1
0.658845308601667 1
0.710891531014643 1
0.655327458534457 1
0.690272920926383 1
0.534109362903492 1
0.655989430421673 1
0.839607669676627 1
0.724474981251639 1
0.214346776146923 1
0.736829909858476 1
0.401386059251081 1
0.318164901747284 1
0.179912816342076 1
0.623344900875096 1
0.498825090119793 1
0.63364330692494 1
0.685054947848968 1
0.483793480870088 1
0.64524315402969 1
0.693655731270645 1
-0.0970477057230495 0
0.299635330026289 1
0.12060818696135 0
0.503722057379622 1
0.525199660676549 1
0.887795561506048 0
0.936947430297752 0
0.601354757990938 1
0.505449253962763 1
0.269241178938082 1
0.176554125618364 1
0.648084866161333 1
0.675385795773709 1
0.219387253084062 1
0.308545535464084 1
0.241673443439683 1
1.15548111473873 0
0.117989452995414 0
0.367243635581171 1
0.562487911377543 1
-0.0282287703555487 0
0.790831926322936 1
0.484959783253249 1
0.222450917442127 1
0.58996405673762 1
0.331219836037741 1
0.112238031245058 0
0.549326510884945 1
0.379022304631171 1
0.656399164761802 1
0.653246005567253 1
0.699264767929411 1
0.363353152512027 1
-0.0166215690151729 1
0.938943529070918 1
0.248915385284201 1
0.532963207617859 1
0.41585579511389 1
0.522323902739064 1
0.440709996809236 1
0.652290931557152 1
0.977813871283032 1
0.74381333609945 1
0.0629404518369817 1
0.135490258010991 1
0.0904329208586301 1
0.648910334395824 1
0.145243699734701 1
0.787042607942951 1
0.394901409872675 1
0.52073392648463 1
0.00588268840243131 0
0.808593564927008 1
0.746346494079428 1
0.124400697308157 1
0.736130215092363 1
-0.0119290307021595 1
0.415732163123391 1
0.762432873797517 1
0.276054466453415 1
0.541854314977577 1
0.415309705332673 1
0.481856472419641 1
0.759527006478576 1
0.720366384692641 1
0.389489655072038 1
0.283255718252319 1
0.601167783426826 1
0.554496511871653 1
0.547582836315912 1
0.750038057599964 1
0.875951872032452 1
0.46869737521515 1
0.265979235561829 1
0.354062597928016 1
0.61637308607932 1
0.776864380356433 1
0.831814063657084 1
0.797606663264803 1
0.394262884711854 1
0.667762079376108 1
0.361315897015768 1
0.443911538627959 1
1.06224895420144 0
0.536142663628193 1
0.68357722639197 1
0.711041057928871 1
0.484372833995873 1
0.261592693753242 1
0.980890574760109 1
0.710383432566312 1
0.698295374398542 1
0.647791226214332 1
0.372169258821741 1
0.875751447377603 1
0.167717561174054 1
0.555448872096185 1
0.0161916031933696 1
0.565019070722233 1
0.883997390686487 1
0.109901124415885 1
0.372602461539527 1
0.793323403493718 1
0.455251088638125 1
-0.0504921588201216 0
0.559055141612485 1
0.246228397164358 1
0.390795928282595 1
0.586991551608968 1
0.312443244832591 1
0.502224356170379 1
-0.379100501993334 0
0.885532167862382 0
0.839577307063112 1
0.773110171565771 1
-0.172967785059973 1
0.332407710662712 1
0.314322820361438 1
-0.159582982780447 0
0.55189721696175 1
0.390012118884342 1
-0.237546301519251 0
0.690597217099431 1
0.204749951214269 1
-0.0999896352293677 1
0.646280052131757 1
0.307500237409708 1
0.479228263062123 1
0.618692699618824 1
0.665375637683963 1
0.595880040231311 1
0.799891079377057 1
0.698304152675556 1
0.348675722964932 1
0.678854985055603 1
0.865257790493006 1
0.780107380902658 1
0.624435236761376 1
0.274389455850758 1
0.144153871426709 1
0.554957816019722 1
0.636701207223213 1
0.730455823907764 1
0.489309862986421 1
0.097138030197524 1
0.571314631846355 1
-0.395506077506982 0
0.861418442649262 1
0.16370247637426 1
0.335706109030443 1
0.888799731971239 1
0.327695208446771 1
0.379456103635864 1
0.588134135562186 1
0.188952916266895 1
0.386732797906739 1
0.558324780607189 1
0.554903216048237 1
0.720060750583249 1
0.649983872231821 1
0.663393973661728 1
0.129155709950185 1
0.704952077422578 1
0.533024479650929 1
0.897990609500961 0
0.595549136711612 1
0.453352390001888 1
0.739696802431447 1
0.366382867779625 1
0.791086600855291 1
0.695996634141794 1
0.34071805412985 1
0.214924658008544 1
0.561304793883426 1
0.776655301089498 1
0.370350675771337 1
0.27296298508052 1
0.356284628163032 1
0.37835305707686 1
0.333816823981949 1
0.860896767975922 1
0.338433637603679 1
0.46085080822554 1
0.394253814326496 1
0.529838074456889 1
1.05723354018077 1
0.666620934975796 1
0.0289472070927706 0
0.710189504239406 1
0.474938515970268 1
0.47801388536249 1
0.405768027719677 1
0.399722711341764 1
-0.0727600338451551 0
0.870735816515766 1
0.193835922782767 1
0.0378615840662124 1
0.436282135564852 1
0.270893713547912 1
0.31930968322283 1
0.938482306427865 1
0.716553702993329 1
0.36214426952691 1
0.341341315556847 1
0.000153919314657427 1
0.850446509475999 1
0.769129793014246 1
0.243481170313132 1
0.366447193469123 1
0.200731678551668 1
0.488437428880778 1
0.855862063341554 1
0.385467201801 1
0.0882870071525239 0
1.30232962338622 0
0.62456669032142 1
0.29662270832834 1
0.308225845422668 1
0.67943689630932 1
0.00508921338606401 1
0.641902904876784 1
0.366939453871926 1
0.702611468934313 1
0.660643485859764 1
0.399401978465883 1
0.0381895338640447 1
0.64521406625805 1
0.972734153251547 1
0.126929644724208 1
-0.257923972529222 0
0.925813795097181 1
0.882760954835955 1
0.538219566917776 1
0.620812022217466 1
0.707544980954697 1
1.16914526121935 0
0.447821914662353 1
0.543008803871356 1
0.269981774533164 1
0.475231440532857 1
0.678445334905886 1
0.71091480790725 1
0.634330073971736 1
0.784677569909416 1
0.335249895140973 1
0.286374948254525 1
0.357100763014884 1
-0.281961035528354 0
0.461109827949494 1
0.846905053430885 0
1.12988674131189 0
0.434016638526663 1
0.756415482532517 1
0.189293214977227 1
0.851238179915522 1
0.388459400425935 1
0.104727594585734 1
0.273721386664574 1
0.575575462236414 1
0.591283914288902 1
0.364008401718518 1
0.350228905176344 1
0.468580983486823 1
0.189969280838575 1
1.07072342396584 1
0.673637392892689 1
0.469870853389171 1
0.904324576459786 1
0.457795062514954 1
0.207397763691892 1
0.767230318708926 1
0.190637410574072 1
0.639784001456065 1
0.277512024205008 1
0.828604878782807 1
0.646219737594165 1
0.69473389262277 1
0.0562496188586669 0
0.098882720647662 1
0.503758521985887 1
0.437498683338151 1
0.855067392003863 1
0.707170518462532 1
0.92889364860136 1
0.789717233941349 1
0.295010183363735 1
0.571261453123327 1
0.608548301073931 1
0.374902008118062 1
0.565507238305837 1
0.607191600353693 1
0.593183149662654 1
0.179909939662632 1
0.0117896454070738 1
0.569933644784045 1
0.303978914380512 1
0.670459794519804 1
0.747459977649617 1
0.467629715033823 1
0.542567486672436 1
1.00347305886451 0
0.337781460039281 1
0.269366717399365 1
0.473249881782365 1
0.396746977376807 1
0.431516592152848 1
0.672425752863665 1
0.231882254613573 1
0.308220444595942 1
0.813179446035936 1
0.427842929827411 1
0.210102965622247 1
-0.107740267392936 0
0.248463717038423 1
0.199627225348055 1
0.881586198028773 1
0.508108561447573 1
0.515815294496854 1
0.709090887059889 1
0.642757402554365 1
0.649251335978923 1
0.248026332677103 1
0.279433527973009 1
0.363413745486963 1
0.588354651241112 1
0.356356777374577 1
-0.0057958282423616 0
0.318840191825956 1
0.0756163142396944 1
0.435063217565215 1
0.531228255311312 1
0.854425921087919 1
0.169897779660593 1
0.419935822790232 1
0.298949310387087 1
0.55926655868878 1
0.853137197135769 1
0.71153742709497 1
0.480903330975282 1
0.0201092061911658 0
0.566013521952174 1
0.254867959020161 1
-0.0208564286675272 0
0.549735706049088 1
0.73566899142086 1
0.749271792328059 1
0.280273396921248 1
0.395465554172054 1
0.0686133256944067 1
0.0911247371085575 1
0.489368211400079 1
0.323618410793215 1
0.279079013661782 1
0.476226286484529 1
0.402216378965959 1
0.77148519494303 1
0.404713835464792 1
0.634078320768907 1
0.437705607371267 1
0.198014214438621 1
0.719077519081906 1
0.617650703158633 1
0.15087731163808 1
0.73198199330645 1
0.282943336473142 1
0.624167774905419 1
0.494069494370565 1
0.687489982144222 1
0.59447269918878 1
0.683311297716596 1
0.408404912849577 1
0.329787635358681 1
0.493797055166602 1
0.437745167275945 1
0.516871594869093 1
0.327512360237513 1
0.919167134843082 1
0.579191885690617 1
-0.00941116943793127 1
0.541694439927825 1
0.678867285918236 1
0.590930562311407 1
0.511086508585978 1
0.535383136477798 1
0.469224351150021 1
0.372366771055634 1
0.736575622495463 1
0.660125842851595 1
0.742991732106766 1
0.64131451219725 1
0.863874372489795 1
0.274687274823341 1
0.527654711996042 1
0.267068871980785 1
0.907452880465452 1
0.323382144864846 1
0.13841108761285 1
0.0953899036720366 1
0.672958858075385 1
0.955048517355086 1
0.573978539489665 1
0.263231632388447 1
0.463214076427502 1
0.795603826245488 1
0.225481589173128 1
0.748862306027086 1
0.485868763740849 1
0.811272626569425 1
0.862239658559434 1
0.520753922899393 1
0.785107965528222 1
0.514647431449772 1
0.889562275329422 1
0.447401916013455 1
0.816920088978011 1
-0.00502450140019585 1
0.182497388697467 1
0.526275776513612 1
0.445383738845327 1
0.187839478029298 1
0.539288259447572 1
0.337497567351177 1
0.899328600752571 1
0.349112156324777 1
1.3162488685618 0
0.283433606144006 1
0.384529037762216 1
1.21177388849151 0
0.724537314987255 1
0.604908031008262 1
0.557083597865963 1
0.421467893011841 1
0.506144469797207 1
0.451556149333842 1
0.770477012800817 1
0.269256914547073 1
0.647822363063643 1
0.56801098184686 1
0.418602556013106 1
-0.0748633330263513 0
0.0645220721398056 1
0.0112273886602065 0
0.501508050419466 1
0.558677403376024 1
0.628194967679006 1
0.438709524718683 1
0.558619145575963 1
0.5211497945511 1
0.744022381927505 1
0.533379141013167 1
0.48075189979784 1
0.582995443672534 1
0.339384016519577 1
0.821733697374181 1
0.588252228308018 1
0.715810920769049 1
1.09443133567631 0
0.0873824825690184 1
0.379241532473308 1
0.211223678634303 1
0.371323819215852 1
0.438877259304765 1
0.539198763652558 1
0.779276714458459 1
0.950585274586637 1
0.620348447505123 1
0.296691561240163 1
0.44250492028067 1
0.268119648014849 1
0.396768805718003 1
0.391544321234526 1
0.519510790053465 1
0.44444103107734 1
0.814202511977841 1
0.822053556665148 1
0.389019757266153 1
0.557122182751594 1
0.636794107815452 1
0.868281015564987 1
0.670685060024002 1
0.707497981231341 1
0.401519447173837 1
1.17136336268649 0
0.329624462823971 1
0.643090884467056 1
0.487100767942502 1
0.510750349375476 1
0.410939705035184 1
0.309979029716579 1
0.51086834750689 1
0.416733181419868 1
0.64021263377959 1
0.0194745731867113 0
0.638157780145405 1
0.845411921175908 1
0.488296397787832 1
0.511580924853052 1
0.840414666826675 1
0.449942888166834 1
0.356049935289597 1
0.308689155535812 1
0.594729125513921 1
0.761775626930094 1
0.139428957219059 1
0.207492027678591 1
0.179243359193271 1
0.479364326829429 1
0.589058850130973 1
0.797895585776236 1
0.534732301203237 1
0.445314409455505 1
0.0676238311974955 1
0.199405066124145 1
0.749311678069839 1
0.639542451269307 1
0.605678080867785 1
0.523269836271993 1
0.68221838722772 1
0.617170065871604 1
0.237333508151453 1
0.872691825169042 1
0.531808009790373 1
0.503266230592007 1
0.994579792225072 1
0.591502541827907 1
0.480844013340698 1
-0.00537344369538208 1
0.354457963011983 1
0.534305692908186 1
0.198324098792521 1
0.649360443740054 1
0.219889208933403 1
0.586912707003111 1
-0.0774006751325595 0
0.847013570790907 1
0.260708031960688 1
0.568922324669083 1
0.758113571776594 1
0.223245288192117 1
0.636444610424068 1
0.19052626135046 1
0.665853043802146 1
0.598696562767457 1
0.361534984165173 1
0.437618074068385 1
0.348238376540583 1
0.788226704410965 1
0.0363400577496734 1
0.240123658700747 1
0.194372424938901 1
0.621218641543079 1
0.480361158049563 1
0.0404921946693456 1
0.432571559284236 1
0.555264808494411 1
0.241495798464484 1
0.353648644849186 1
0.389768079898173 1
0.444757454988472 1
0.39831414705922 1
0.279990362654833 1
0.221445784868665 1
0.479317236335594 1
0.55707268184345 1
0.589282208008318 1
0.563796525072488 1
0.192200063402906 1
0.381375164535436 1
0.536179811525995 1
0.969338920768921 0
0.192180153254101 1
0.671342064523977 1
0.770235561830092 1
0.300994367828704 1
0.602279450505333 1
0.301596590211162 1
0.721825421598644 1
0.676180769460114 1
0.77742662716104 1
0.712130169897992 1
0.458886459524528 1
0.400329483153698 1
0.685706223426229 1
0.50416439150794 1
0.890507985813409 1
0.345751413851529 1
1.10880400640476 0
0.251921845185664 1
0.992776129530517 0
0.191036580908433 1
0.418626924397652 1
0.166863791095371 1
0.52289349696248 1
0.888475753760487 1
0.56661129964845 1
0.20386767143638 1
0.742117623201244 1
0.471600787327805 1
0.287013159039979 1
0.562608670108078 1
0.196552871021408 1
0.312122801933396 1
0.604453135895311 1
0.31664607006495 1
0.476697430463631 1
0.315513553768426 1
0.362319223376532 1
0.517874767115556 1
1.01421431626395 1
0.184959326814721 1
0.404201597425113 1
0.399818960746513 1
0.0832754848580791 1
0.642131379458319 1
0.893995245398398 1
0.385803180142833 1
0.700783255873411 1
0.648852615763634 1
0.308107985342973 1
0.89907191054927 1
0.338896569317899 1
0.254190991034519 1
0.328813118300325 1
1.10902560935134 0
0.90998874652413 1
0.556410797369352 1
0.160369381121938 1
0.1788312490605 1
0.662239498915978 1
0.651687020482153 1
0.411241393305409 1
0.626466155752113 1
0.893367707810121 1
0.620955557249874 1
0.477445210467576 1
0.575983076892129 1
0.497751815411527 1
1.07153079398431 0
0.423535753162226 1
0.313064498885499 1
0.574618714226811 1
0.481326354073949 1
0.569453375405754 1
0.793668593306482 1
0.436938878640627 1
0.67796940144376 1
0.65243364830384 1
0.335776930612048 1
0.19007416029683 1
0.444870181481748 1
0.439897042278406 1
0.35395663939373 1
0.637843135390835 1
0.21611194072433 1
0.70220156489053 1
-0.0370113597440611 0
0.383162041163499 1
0.0133931282918917 0
0.186917351720824 1
0.155908921609518 1
0.504261311908006 1
0.449925446066318 1
0.425300961335563 1
0.58045069514493 1
0.0721438833768021 1
0.485190769576068 1
0.665428421652027 1
0.761398343842844 1
0.594668437722412 1
1.23128204676621 0
0.489859554888242 1
-0.208049369450133 0
0.951318894689435 1
0.199769414991069 1
0.680282659432505 1
0.838769472005355 1
0.892524009139933 1
0.252107466953757 1
0.0830354621848556 1
0.483280289809302 1
0.560064717978613 1
0.997269791507209 0
0.886515285830735 1
0.582222131886227 1
0.26455811747968 1
0.766185424542291 1
0.762267398423037 1
0.0321842395427138 1
0.700306579900735 1
0.512263984056324 1
0.603532628795723 1
0.947469096469339 1
0.546424224166309 1
0.738463509783742 1
0.654455149008824 1
0.678362285877658 1
0.830733362074176 1
-0.175705658423521 0
0.925015693433499 1
0.627151704493607 1
0.528412376956115 1
0.775452814013848 1
0.706901886867228 1
0.494927712309334 1
0.233519303644916 1
0.745803366783092 1
0.865210458772698 1
0.3677152517473 1
0.328590592093743 1
0.948705410894504 1
0.919364513826244 1
0.218967900822709 1
0.584550517585884 1
0.128589382968363 1
0.728482434870196 1
0.742850340008593 1
1.01466665453952 0
0.205322487191328 1
0.429718557264989 1
-0.148847514844906 0
0.406382086386385 1
0.228907437808514 1
-0.0763402359970086 0
0.307349398166759 1
0.407097537585307 1
0.470478617557006 1
0.654839073468296 1
0.44465533667677 1
0.666948741946016 1
0.593694308699662 1
0.342918088495453 1
-0.0610384923252494 0
0.179654134020279 1
0.449161627238451 1
0.462627423208774 1
0.416437419592704 1
0.765236875441521 1
0.0416882386988539 1
0.180607971008899 1
0.628328181967143 1
0.547994790138594 1
0.882269748076811 1
0.56758196128057 1
0.300645693719349 1
0.360602619701225 1
0.789002105384309 1
0.526622473433593 1
0.561727477520232 1
0.618298491108467 1
-0.214585000328883 0
0.553869598170083 1
0.418981440754362 1
0.245516242805638 1
0.23074692170165 1
0.0882783645853134 0
0.347644773023667 1
0.291959607343464 1
0.245850148747585 1
0.444573210715183 1
0.529428706747888 1
0.814112432408794 1
0.442805713029982 1
0.48016454145868 1
0.11854782641961 1
0.0897599295071807 1
0.345588194194522 1
0.594766912546859 1
0.744978624898551 1
0.375890194987824 1
0.863866350856798 1
0.662313349014272 1
0.729844529266419 1
0.643694506864975 1
0.726117475066507 1
0.453684854000732 1
0.475872772544068 1
0.907640540288896 1
0.353672088877344 1
0.300733404533814 1
0.574071455950302 1
0.63714142538761 1
0.786460036055879 1
0.760619512466122 1
0.630744357490475 1
0.517753838839292 1
0.602771917424068 1
0.250471590694317 1
0.496149313063673 1
0.427050863584732 1
0.35871865611142 1
0.640172616743826 1
0.268703206618742 1
0.480777348598592 1
0.525489762525828 1
-0.036985981671913 1
0.722746348451385 1
0.930413440840538 1
0.481366629751324 1
0.236671242431442 1
0.61609623708637 1
0.360553599055491 1
0.557046209812379 1
0.285762540646087 1
0.697946674221826 1
0.633779178887735 1
0.614022462055232 1
0.406157030041994 1
0.785590465555212 1
0.526212259857521 1
0.202901219629241 1
0.173894889335119 1
0.353198129855436 1
1.01920538788043 1
0.698182568973712 1
0.929243220727718 1
0.245150353651651 1
0.603964855493026 1
0.747239517858469 1
0.756807272229382 1
0.342747829294115 1
0.97430938286748 1
0.0677515876822905 1
0.581455744349022 1
0.765846471548778 1
0.332299368793059 1
0.512017765546844 1
0.546071035434217 1
0.684304678219745 1
0.509531940595521 1
0.532804058751836 1
-0.00149413322214616 0
0.920669957235 1
0.583916779444443 1
1.05994688675634 0
0.346674289633288 1
0.631958235108012 1
0.388255025291162 1
0.584153424102314 1
0.422511040061586 1
0.468361245712761 1
0.234260145675199 1
0.2914647271162 1
0.411083281358992 1
0.291940880198678 1
0.68276596374237 1
0.727887311957056 1
0.221788113140261 1
0.451923011332481 1
0.528471583225214 1
0.213732618994304 1
0.341053232225309 1
0.372211175118062 1
0.393795957228099 1
0.395009340204639 1
0.567179989682539 1
0.717830323426253 1
0.448992059618023 1
0.562414870900024 1
0.570817994011576 1
0.386044021609888 1
0.659597330141739 1
0.246025059212266 1
0.662765701376851 1
0.263549638088996 1
0.255193911794955 1
0.414454476403391 1
0.557564011074058 1
0.259591899879287 1
0.471525067858376 1
0.11948715655705 1
0.37367711628095 1
0.500131860349783 1
0.235350693825591 1
0.4243739356319 1
0.526418674654221 1
0.558699752637791 1
0.767934352068527 1
0.539987650795035 1
0.160568916605467 1
0.686138215623995 1
0.600022433443556 1
0.505950072840182 1
0.572537080597996 1
0.665314718767795 1
0.168998267402351 1
0.224011162092077 1
0.811911264531531 1
0.236942597375355 1
0.449947463093807 1
0.563086962595407 1
0.282274145850414 1
0.566419238714397 1
0.503210315625151 1
0.497903481816097 1
0.394254946616897 1
0.167927550470028 1
0.326991776736346 1
0.637539379701198 1
0.511036902282072 1
0.0713881549871278 1
0.527598214319483 1
0.419681368194501 1
0.151061960715813 1
0.519261718277216 1
0.548389165423449 1
0.334459237317279 1
0.187550429249422 1
0.0699283676514834 1
0.509500952701084 1
0.461548604918121 1
0.246929307010006 1
0.676652827167042 1
0.599392552359053 1
0.749839971351821 1
0.508319344619409 1
0.291125452833796 1
1.06335744907325 0
0.529335140364105 1
-0.0236572216070836 1
0.74825888673144 1
0.275955501346829 1
-0.056084991486362 0
0.599839359246421 1
0.508903702967754 1
0.483757496258437 1
0.687901566006079 1
0.92523435854401 1
0.369223457352227 1
0.438486744619518 1
0.488015979119682 1
0.321018037898525 1
0.635725134256092 1
0.317486826634419 1
0.0457784102025088 1
0.0756208885285865 1
0.158452978473591 1
0.456085937245843 1
0.413602830224255 1
0.709077204362034 1
0.209554095726977 1
0.494125466657611 1
0.690384189695408 1
0.572147022028642 1
-0.0265965996112693 0
0.0347746883825243 1
0.800093294876927 1
0.207823649162994 1
0.421991600481679 1
0.590926621620167 1
0.453995858455984 1
0.449333684031031 1
0.844088371353542 1
0.679401577061926 1
0.147945482590534 1
0.340577685109241 1
0.340424853480175 1
0.538663715769185 1
0.201345866117214 1
0.74509848045206 1
0.2823430403285 1
0.465074231051006 1
0.706297620493515 1
0.382863804602727 1
1.05282556433678 0
0.359792546721063 1
0.428659565580311 1
0.706555534752695 1
0.38002249847143 1
0.108894365748257 0
0.447011017720866 1
0.258116022765578 1
0.637949181663823 1
0.723374447959009 1
0.822358803176351 1
0.477642897432195 1
-0.186611693258894 0
0.183719852340221 1
0.447768903472182 1
0.100234390519584 1
0.574162325199685 1
0.546129487229688 1
0.340893963039678 1
0.709687133102945 1
0.458254591394352 1
0.403671149721928 1
0.329490692690593 1
0.38207149180519 1
0.492370716224584 1
0.622254542841756 1
0.500013122196448 1
0.54000045366515 1
0.204299920357754 1
0.839863436631885 1
0.730565287387506 1
0.364780022441776 1
0.3040198006602 1
0.732986364179512 1
0.358645257327207 1
0.229061919751023 1
0.491724013001659 1
0.125842620634885 1
0.646034193297418 1
0.51216825075328 1
0.299132426208098 1
0.539011150693703 1
0.500776813948938 1
0.472665475115663 1
0.601366963332901 1
0.595621455581242 1
0.0683498666616825 0
0.443294106298755 1
0.439475163688284 1
0.426056819189264 1
0.784790852974974 1
0.416245223871405 1
0.359127417668601 1
0.885190588703708 1
0.836160074090733 1
0.508746721278814 1
0.887213419186727 1
0.689755627450387 1
0.744496337584429 1
0.981559317140493 1
0.64545494222021 1
0.245760902423994 1
0.622665996436365 1
0.9840059192076 1
0.487528746242014 1
0.586825775558163 1
0.535335970770436 1
0.180847002110825 1
0.453011901306133 1
0.410695653126813 1
0.238369853099399 1
1.10303219171431 1
0.62591549662948 1
0.453045688266179 1
0.670505792786739 1
0.670559790520762 1
0.260126056054388 1
0.822198549839818 1
0.800788647969396 1
0.891656558822189 1
0.299067860015812 1
0.150731943240054 1
0.200567153716088 1
0.147639483334503 1
0.869430670961918 1
0.597041237590937 1
0.0784925258190311 0
0.170442439140094 1
0.257942446902115 1
0.416660158071684 1
0.528345831688459 1
0.520856446597044 1
0.758163509540682 1
0.291199129613582 1
0.689567927762114 1
0.0413652557791487 0
0.494778805673118 1
0.531744451841569 1
0.537750483324008 1
0.369999502988922 1
0.375367826419579 1
0.781997230569525 1
0.208182912080013 1
1.13757759309822 0
0.635810897321198 1
0.327408115333888 1
0.54034161683887 1
0.894581171583941 1
0.641647227000724 1
0.23399769921932 1
0.63156179031139 1
0.289564312812034 1
0.138298105822254 1
0.730263796801757 1
0.414217138563921 1
0.335091509941017 1
0.0351999425485832 1
0.689199029442717 1
0.398203369775182 1
0.482126568398046 1
0.615361169220957 1
0.667692239049171 1
0.345747856267551 1
0.658581460082326 1
1.06463187072137 0
0.61483670140047 1
0.755321081920866 1
0.706202507201822 1
1.08445089412491 0
0.495542235316548 1
0.305403826925342 1
0.623308042926086 1
0.5992734794917 1
0.205533695446002 1
0.520944987872228 1
0.494883019841821 1
0.471578103880897 1
0.618945586937338 1
0.466381089448115 1
0.685121388563363 1
0.284627283867803 1
0.667748563806697 1
0.285908002655296 1
0.419666179969391 1
0.590715313608437 1
0.783051935496201 1
0.116278428461644 0
0.26584975653109 1
0.347617746151522 1
0.293097580693301 1
0.310156776277951 1
0.678617858988358 1
0.583256017427193 1
0.383082602695877 1
0.676027364722984 1
0.939389610358675 1
0.783072117606963 1
0.981553704779942 0
0.112456987946591 1
0.574616783470333 1
0.683560362052954 1
0.325506626066693 1
0.371887937840005 1
0.219901541149778 1
0.398506542696103 1
0.532703449255102 1
0.667809735274694 1
0.496626239457595 1
0.659067224348274 1
0.47477843249911 1
0.558920083135199 1
0.614462532398265 1
0.618394096668727 1
0.683791434398488 1
0.869976765534151 1
0.334403503324484 1
0.529242422854355 1
0.91472999063553 1
0.516086828536429 1
0.491440463401397 1
0.294303570981186 1
0.672054952401285 1
0.259199853241059 1
0.285370110379077 1
0.0950282753481377 1
0.784544876643185 1
0.209726720270389 1
0.202114092838296 1
0.764656937375444 1
0.473796788230985 1
0.369331617365826 1
0.676412564434404 1
0.5937038544075 1
0.576961519571197 1
0.325355729186397 1
0.154449763791013 1
0.399106728478111 1
0.781985525124628 1
0.874855633700006 1
0.120543344715382 0
0.318123388634003 1
0.789730405261653 1
0.705207471300866 1
0.660668281173176 1
0.641821022905457 1
0.107291358344501 1
0.374154275990122 1
0.292155778628022 1
0.798839826252207 1
0.835174928469449 1
0.0402195603850599 0
0.120441762186894 1
0.483451471130173 1
0.649571600519498 1
0.877841989595131 0
0.727437012746565 1
0.480853994300859 1
0.533032408902673 1
0.376817561154505 1
0.453896290486061 1
0.41924492079708 1
0.762040908726162 1
0.866487465750273 1
0.582096801408416 1
0.451773159185124 1
0.353477316955761 1
0.522917326402653 1
0.399742834934821 1
0.256296851298677 1
0.962868223616788 1
0.239362670803827 1
0.412810690898712 1
0.26898426933297 1
0.0628317574476876 1
0.598008558891424 1
0.636479172328285 1
0.624345751072055 1
0.361507900335714 1
0.209768152394721 1
0.540196272532661 1
0.520431599303075 1
0.798241505780058 1
0.685841769933254 1
-0.110017229230576 0
0.713983722751609 1
0.357154358577668 1
0.335131444391359 1
0.658925892483933 1
0.666462273688475 1
0.323993783723666 1
0.657142714598278 1
0.555890237693305 1
0.289238118672597 1
0.275556083992867 1
0.462378877092791 1
0.480315007995632 1
0.537806373299396 1
0.614477766213371 1
0.105514704786153 1
0.620804902294317 1
0.962906980171026 1
0.197917586271286 1
0.755591533223952 1
0.62382615108154 1
0.489686502087288 1
0.323411819336725 1
0.698496483587939 1
0.441473166184093 1
0.520184220992534 1
0.666802239866431 1
0.551455656566795 1
0.487021677433087 1
0.0703943220417176 0
0.464201520896881 1
0.00783170752584364 0
0.287515679423796 1
0.253079885403016 1
0.431383724186075 1
0.185950753173535 1
0.263016420988988 1
0.0632250534968813 1
0.279160715307528 1
0.0369188039036395 1
0.220810036278905 1
0.605712708672223 1
0.213117304415116 1
0.0433077729382035 1
0.749377551027141 1
0.330637102043017 1
0.296157830346519 1
0.505642905994691 1
0.636621958254376 1
0.618543502492498 1
0.44634771840995 1
0.694623483313425 1
0.449509636558706 1
0.789730477790378 1
0.710622383212927 1
0.257376034620215 1
0.378386692465678 1
0.325664637953025 1
0.600597947786468 1
0.416155700357024 1
0.204612651019112 1
0.861008328663421 1
0.360446592176995 1
0.75285731279412 1
1.03936846416303 1
0.904638553124653 1
0.25663077622949 1
0.0828569667102652 0
0.34439563011377 1
0.174758657711452 1
0.697060930558293 1
0.435367666851471 1
0.443137366049344 1
0.489103907297228 1
0.484713803791463 1
0.490969084093216 1
0.735795445370194 1
0.853076228846091 0
0.461151215442483 1
0.412645260047155 1
0.362710959379375 1
0.5084389673798 1
0.27488844417033 1
0.434642985619164 1
0.530713028345664 1
0.572775510389344 1
0.641496767035764 1
0.53810970107107 1
0.346152282394811 1
-0.0829802483425494 0
0.84427161066507 1
0.393614495330946 1
0.927559450230898 1
0.604936682556047 1
0.991863373077516 1
0.417618071709337 1
0.159139819025197 1
0.6326667235744 1
0.228564905974846 1
1.01003816771281 0
0.202121636888333 1
0.279413565078504 1
0.79784925890698 1
0.538533081426601 1
0.382343506123436 1
0.562230131157913 1
0.617381264295869 1
0.579260190613526 1
0.482876100193034 1
0.318671181782399 1
1.12450881838838 0
0.0785622463617269 0
0.530510662391005 1
0.78976158170572 1
0.270091688085257 1
0.39239367827085 1
0.559426187008148 1
0.712068729054568 1
0.610406113093471 1
0.543618999915531 1
0.356660971310497 1
0.139388731664094 1
0.472810381329863 1
0.01356489040133 0
0.528662787808273 1
-0.0278522888763735 0
0.305404165044872 1
0.0566361408914758 0
0.580981017437435 1
0.787296434917046 1
0.507634445836588 1
0.952457569296155 0
0.66376875927543 1
0.500042908449428 1
0.448414164591885 1
0.270854874939389 1
0.989234116900743 1
0.201247290427266 1
0.868717437164612 1
1.03631661652458 0
0.814477423337945 1
0.0774979015772409 1
0.444962977146485 1
0.828839474917303 0
0.747976827695092 1
0.343938629207694 1
0.929679083557194 1
0.431108557344941 1
0.533274532743991 1
0.476778249156438 1
0.512342839472745 1
0.926859952774529 0
0.60533963827398 1
0.398666293826269 1
-0.0959227147836546 0
0.202486876411105 1
0.427466957557048 1
0.488244268365767 1
0.330665750094313 1
0.582377910656318 1
0.725808362165796 1
0.429689183039692 1
0.503300902961363 1
0.491693146841608 1
0.443771156288003 1
0.758590466474816 1
0.797030290651552 1
0.809388419241494 1
0.957494443872609 1
0.525931046121861 1
0.260273868822428 1
0.338644230933085 1
0.489374785000447 1
0.0606772627218717 1
0.52647360496533 1
0.433763772605821 1
0.564683971304595 1
0.490244037327531 1
0.582446161321835 1
0.554035631855713 1
0.781288546022228 1
0.278652479768329 1
0.656326076539816 1
0.671389024190311 1
0.693417887331756 1
0.72331602531608 1
0.315443710796189 1
1.02497376582046 0
0.22362582891457 1
0.465739818909408 1
0.672864066239628 1
0.434053022134162 1
0.683237873942125 1
0.456356612305249 1
0.560696919122875 1
0.525456030017927 1
0.456474285654532 1
0.675694628991389 1
0.686792754556794 1
0.720293926062793 1
0.790963018563475 1
0.478877106489575 1
0.641401928456431 1
0.939726459157988 1
0.735191210768775 1
0.77045929827149 1
0.567154236384878 1
0.617089963658195 1
0.991331125412429 1
0.58926039626082 1
0.597192632879456 1
0.487358851138776 1
0.637724264627109 1
0.633483799836795 1
0.315522694768557 1
1.05992627158955 0
0.801454824560207 1
0.593045362627794 1
0.659287340132211 1
0.732311862201248 1
0.813270964417872 1
0.741603799171978 1
0.772988450027497 1
0.70106826567509 1
0.786422392322692 1
0.660451332382296 1
0.511800785340135 1
0.448044645095385 1
0.650524605451305 1
0.473068533298168 1
0.418408029454677 1
0.169525779666271 1
0.743997937779963 1
-0.185832047977596 0
0.325658182394764 1
0.534482033797402 1
0.7015291382026 1
0.409532961549617 1
0.755242802010263 1
0.304878251455284 1
-0.133969243791677 0
0.509420516831065 1
0.415500657903977 1
0.802374415097579 1
0.80746464220279 1
0.493878206782894 1
0.19417898935599 1
0.468078146480564 1
0.630766830513998 1
0.729982087159733 1
0.867511222729913 1
0.86640733667191 1
0.514747299646958 1
0.342043885850782 1
0.274821881657301 1
0.202547508411206 1
0.289844741754119 1
0.565870016519609 1
0.994120102966061 1
0.484404036583512 1
0.564985449659651 1
0.521654501003736 1
0.737108535658168 1
0.259858703423516 1
0.197569497219075 1
0.54131068355702 1
0.280925346305089 1
0.573713885880307 1
0.409587173969925 1
0.281816407070815 1
0.266520817299992 1
0.814898204969532 1
0.650996095677201 1
0.620843447907928 1
0.186983108010509 1
0.418529980592273 1
0.478096909739498 1
0.0548816413162021 0
-0.051447666013615 1
0.386201147398413 1
0.215086357606336 1
0.610205361564541 1
0.503814494413932 1
0.0688686145242577 1
0.635642807250029 1
0.771716773854639 1
0.523937189418782 1
0.0506039862102285 0
0.191631769274402 1
0.311128459159231 1
1.09129538019949 0
1.33913635918986 0
0.463084195631594 1
0.394272131884501 1
0.830686968608067 1
0.560062524252502 1
0.677316286228031 1
0.455345957737138 1
0.394852629627493 1
0.761333993331366 1
0.833468688813502 1
0.528570646362315 1
0.463774238760585 1
0.642189289386305 1
0.119411604978598 1
0.743829593259008 1
0.470114600714323 1
0.351814053949681 1
0.678044403536301 1
0.358122361305428 1
0.606272751305668 1
0.274649842523989 1
0.679381722991629 1
0.56867201125724 1
0.535621470519428 1
0.51101014314268 1
0.90107860782897 1
0.00163664465723132 1
0.612310854071459 1
0.483480462764131 1
0.584868510134531 1
0.331527414143532 1
0.801081571086054 1
0.820692492846298 1
0.299508583149977 1
0.373441103323391 1
0.7010752344211 1
0.321023787246528 1
-0.0256849871957325 1
0.800860732070914 1
0.293329482156646 1
0.57122980128822 1
0.378342984695929 1
0.0816055384020121 1
0.569371385833525 1
0.40013096766394 1
0.560272583550506 1
0.179239436874015 1
0.281705057576773 1
0.430370774399393 1
0.262715072925766 1
-9.14425986440134e-05 0
0.366259577329147 1
0.509980007752938 1
0.528246081506258 1
0.529480263212405 1
0.784979390935899 1
0.499553713824458 1
0.638012520173178 1
0.228405114733907 1
0.69183909008226 1
0.61685644125173 1
0.540629774551255 1
0.303502318031025 1
0.679305536033978 1
0.701306640603174 1
0.554267541025898 1
0.45913881241924 1
0.382267493297238 1
0.444610287423448 1
0.286572386292164 1
0.562437665808619 1
0.749533802460552 1
0.641840675137415 1
0.287077584632618 1
0.813096595181218 1
0.570758336705421 1
0.262008513624823 1
0.33859797798366 1
0.764196178863871 1
0.453983367781802 1
0.759861638741757 1
0.350032994990702 1
0.291178733141491 1
0.76893416903305 1
0.977125691959289 1
0.498047293954649 1
0.720965211651411 1
0.848934181776899 1
0.080851930126944 1
-0.0150341350283327 0
0.783254519289114 1
0.541889296719636 1
0.697291491401447 1
0.253048350928842 1
0.576672819779931 1
0.99918155121808 1
0.427413134446695 1
0.378954165097884 1
0.813617030620259 1
0.416356574756741 1
0.0243780154133975 1
0.463947960495124 1
0.696917135170489 1
0.150430348637776 1
0.430298788755142 1
1.04137490068278 0
0.477694050707588 1
0.292664524359742 1
0.355760302507659 1
0.465874637530728 1
0.19469171667247 1
0.483146908482899 1
0.168379361907726 1
0.482124589946551 1
0.792968616693405 1
0.651495628779298 1
0.391265317680573 1
0.804921027384767 1
0.669323347486003 1
0.347343449351812 1
0.648377265937791 1
0.325461705906115 1
0.471249907281621 1
0.244333416169726 1
0.620742242216702 1
0.761745668077602 1
-0.108517557183218 0
-0.232410543670694 0
0.487571933289394 1
0.586114438952532 1
0.55695663045324 1
0.388177839983311 1
0.458420212480123 1
0.479969587322176 1
0.619815187292877 1
0.51684714397521 1
0.38033748309911 1
0.425766376140568 1
0.519667029782528 1
0.577156736170708 1
0.701552301855674 1
0.559189074393389 1
0.173641680839963 1
0.756768713028148 1
0.243685663356056 1
-0.00212229175642145 1
0.215103667866096 1
0.517430982006673 1
0.376002180768685 1
0.691902327451054 1
0.40505996754666 1
0.865398496968751 1
0.410783865572774 1
-0.085686280382892 1
0.629718361432826 1
0.733721450843794 1
0.760955689197865 1
0.917596988691078 1
0.360217448406949 1
0.754418905080858 1
0.410596660699109 1
0.319542381261327 1
0.880750343163814 1
0.310502118998296 1
0.488351132866415 1
0.188196248652741 1
0.280473645526207 1
0.847689329095157 1
0.865782639330565 0
0.503628817280691 1
0.7106668175848 1
0.348200093079072 1
0.693179370275637 1
0.404450748473784 1
0.325390921854169 1
0.396897649389924 1
0.503202318055165 1
0.196143637139267 1
0.139516549313674 1
0.444266111129798 1
0.341633124568773 1
0.337108351545728 1
0.276336542062616 1
0.253693786884212 1
0.315643388935545 1
0.688980320681112 1
0.672479715501038 1
1.12687472081519 0
0.337188053193172 1
0.688840404666768 1
0.49283508310936 1
0.265327489932248 1
0.1175890770712 1
0.2800555592369 1
1.01670252353587 0
0.507552406642436 1
0.493109218411262 1
0.62859324291725 1
-0.015101386856599 0
1.32477058440414 0
0.152209181480574 1
0.154238563757452 1
0.444205886422424 1
0.866370751381445 1
0.817665277207996 1
0.534639418546486 1
0.52124278469912 1
0.434471068530598 1
0.800454724040899 1
1.01212781305055 1
0.0441567377688558 1
0.494204445804801 1
0.69413061740753 1
0.548080571735717 1
1.00061761842901 1
0.199118251481315 1
0.438416407810012 1
-0.0762219350487542 0
0.434700760969368 1
0.0450492462407726 1
0.640791910411914 1
0.489317534992234 1
0.680591577430218 1
0.635868799358846 1
0.458032563684042 1
0.1870947411756 1
0.638895115718374 1
-0.111989703615122 0
0.721532870340212 1
0.864331312943314 1
0.451970388334661 1
0.699984305922205 1
0.564758583515776 1
0.363306850887759 1
0.264042015158109 1
0.299983473045604 1
0.663258082734768 1
0.388439557159838 1
0.553572982402741 1
-0.278005063864996 0
0.438776363218765 1
0.369998874664273 1
0.23247238426866 1
0.435672901246195 1
0.450329172786714 1
0.243012039887126 1
0.0557421112508355 0
0.460181093989863 1
0.889361882991448 1
0.459452261795709 1
0.42977265680356 1
0.467354674869772 1
0.575649739090538 1
0.670168522709821 1
0.199498649399651 1
0.94692951017155 1
0.83374249789372 1
0.350125733341485 1
0.485738816567447 1
0.616197612426371 1
0.956720611894241 1
0.651274625158097 1
0.659286512262282 1
-0.0870344218917435 0
0.573003464178557 1
0.50320424387558 1
0.605185487047495 1
0.635168049292543 1
0.230167380031799 1
0.800050515355159 1
0.768901640247241 1
0.462206937945273 1
0.484115276679337 1
-0.107107582524414 1
-0.103208566220472 0
0.308469794347307 1
0.501602866171303 1
0.862978616759228 1
0.209788758533889 1
0.394795876179733 1
0.656611248232709 1
0.285424207553038 1
0.13139465075029 1
0.811968898100834 1
0.603210166173079 1
0.584280836608647 1
0.839508196419634 1
0.581786576793925 1
0.38668880690543 1
0.307104461863682 1
0.588588585386232 1
1.02468981104283 0
0.610683621755436 1
0.29812743911019 1
0.445831471073929 1
0.217219702800195 1
0.351838740941897 1
0.776003078059514 1
-0.0533616309961791 0
0.444794702748286 1
0.370397525925663 1
0.300820707517482 1
0.133371248937708 1
0.798236063314986 1
0.364471391678787 1
0.169639662469306 0
0.570056914538153 1
0.198546926930274 1
1.14749697793653 0
0.642247161988417 1
0.610015324353292 1
0.519426641020394 1
0.0965796644968712 1
0.698154646082491 1
0.53424350186662 1
0.0233419414619178 1
0.398533807902151 1
0.457187960974415 1
0.951006221822824 0
-0.180873865098833 0
0.457324356673631 1
0.419673273407542 1
0.0783686536368925 1
0.347130631295022 1
0.546468059579324 1
0.718708349116863 1
0.367939998357794 1
-0.110312826998534 0
0.42268185992194 1
0.773080950071222 1
0.49978432965767 1
0.112207797866725 1
0.55441079734106 1
0.41985561295785 1
0.498002428584481 1
1.04800298790888 0
0.488272528608271 1
0.787642834723428 1
0.372143796915988 1
0.565077901587893 1
0.381870100447449 1
0.383136112852566 1
0.519837319612084 1
0.370191015049701 1
0.144818668432592 1
0.435216039275081 1
0.237083680248147 1
0.593232977087945 1
0.369048563145181 1
0.590340248376188 1
0.390827914212139 1
0.422530484760034 1
0.24500489068448 1
0.302185269138624 1
-0.0280343631744255 0
0.523615740167495 1
0.501548492846487 1
0.857007818057797 1
0.618113960660912 1
0.479162305249058 1
0.0819536435177311 1
0.653673834319372 1
0.564492390949238 1
0.3685685611924 1
0.719406228097038 1
0.420557028568932 1
0.348727783303936 1
0.491136765394655 1
0.525309023957364 1
0.672068014523506 1
-0.0666084165322298 0
0.398905507396325 1
0.417114337860718 1
-0.284021771119673 0
0.660870239731034 1
0.0193407971623545 0
0.507822176700675 1
0.489935650237563 1
1.10715337997468 0
0.706596087956301 1
1.10498057561029 1
1.09757870532501 0
0.647490397403154 1
0.31369187577629 1
0.841935376854328 1
0.600194367159219 1
0.559752101670652 1
0.531729315349733 1
0.624831255897152 1
0.612563284469133 1
0.563574050215966 1
0.250486811771617 1
0.602937189180684 1
-0.00135719633750874 0
0.804380661040759 1
0.694664700138046 1
0.622650467094477 1
0.370578657190796 1
0.571006351048921 1
0.616532103148575 1
0.154668379898583 1
0.288054064817308 1
0.609474215457155 1
0.484983997252008 1
-0.0468336149823742 1
0.460223303463477 1
0.734308609563811 1
0.805639129069967 1
0.404319343374631 1
0.650985137510789 1
0.586014833126833 1
0.711792958643884 1
-0.0032069828161955 0
0.249648917603721 1
0.591167947654768 1
-0.0886346832146048 0
0.263962608030598 1
0.52854277041846 1
0.621692616451256 1
0.66137138204272 1
0.526895170418001 1
-0.161542213349034 0
0.203024994134489 1
0.215759383036329 1
0.742590325079951 1
0.299780344944461 1
0.211937464238027 1
0.448408952991479 1
0.0494150699803379 0
0.657537051874432 1
0.419452088289724 1
1.09751381296637 0
0.754816371681831 1
0.120920503864356 1
0.697815185739909 1
0.568172405271599 1
0.088453592382014 1
0.571273300860327 1
0.834435872049979 1
0.417112086050025 1
0.60893442609751 1
0.359625242088389 1
0.554298974144074 1
0.552769348707654 1
0.659043299193784 1
0.687619314532398 1
0.695260319389028 1
0.327962687920216 1
0.267250469407173 1
0.502275490046148 1
0.755095345506152 1
0.37104314160878 1
0.339439451912197 1
0.374437884349161 1
0.548625130258073 1
0.718107252311488 1
0.524474848083595 1
0.135206581270983 1
0.608015796941453 1
0.352906733339435 1
0.32350537205486 1
0.528104692493481 1
0.683581240475927 1
0.779589867656757 1
0.819717837085407 1
0.328587479848558 1
0.35055133738511 1
0.197655691976769 1
0.613132299792951 1
0.604635148164719 1
0.520939200108247 1
0.0369281210546335 0
0.654827674272353 1
0.570199872552094 1
0.829879817554607 1
0.442909019869642 1
0.484761713074666 1
0.275858265512227 1
0.508518883621836 1
0.454806547290766 1
0.469534350194132 1
0.355206891791324 1
0.103675342787368 1
0.278608505729532 1
0.324700504442477 1
0.291250517854295 1
0.302529163002218 1
0.339155780622237 1
0.487257037664779 1
0.535831706218813 1
0.303004229324029 1
0.451808204510372 1
0.317757761032533 1
0.199044248129919 1
0.24107275579433 1
0.547341823593663 1
0.416629895475341 1
0.460678719668276 1
0.34276280268284 1
0.844579115859575 1
0.558521882181939 1
0.194427330608965 1
0.88970716937905 1
0.267013468137212 1
0.438193618862607 1
0.593243612720265 1
0.236764055261639 1
-0.0668216363503698 1
0.878918722768858 1
0.365309543597893 1
0.445834411037449 1
0.508367516731441 1
0.452848178851266 1
0.418778024025686 1
0.891161008677515 1
0.456701781099588 1
0.479715956780714 1
0.557503244981124 1
0.211376447975292 1
0.242823121995252 1
0.483429911569628 1
0.512814633483743 1
0.713143107567173 1
0.721037968678972 1
0.638024520144196 1
0.345169922653751 1
0.468427963159655 1
0.704095510154844 1
0.421400962431212 1
0.383200330070924 1
0.195492085480318 1
0.492975290755063 1
0.447137858505992 1
0.678360771053656 1
0.329943230430765 1
0.483595481405584 1
0.671106058798933 1
0.618427241549559 1
0.580138904650015 1
0.96193715955717 1
0.0453191436212371 0
0.834245049734929 1
0.800309152063993 1
0.859047308488271 1
0.702749284919211 1
0.584098291005703 1
0.683924543293299 1
0.336656923154888 1
0.508437569371607 1
0.425828807149542 1
0.24177852186205 1
0.69332935272982 1
0.355925519254223 1
0.352965972873378 1
1.13296973704036 0
0.500700059951317 1
0.351809104891489 1
0.658065327097209 1
0.520795180713954 1
0.541398408852908 1
0.0441707636555574 1
0.28473255890578 1
0.0745070536655107 0
0.502268593386439 1
0.68577499763021 1
0.241807111330167 1
0.781766997409016 1
0.643219862881839 1
0.843257613048535 1
0.413239474383381 1
0.715296662358636 1
0.844648684084357 1
0.50725846304922 1
0.121824164800785 0
0.557766402811637 1
0.368952105496982 1
0.245833276254508 1
0.587319003885727 1
0.457517506155657 1
0.782754740872613 1
0.288930587919923 1
0.48278088773156 1
0.272375856836755 1
0.270854636415433 1
0.746863220629077 1
0.651641643358181 1
0.793708526370915 1
0.441573219996822 1
0.652121409258867 1
0.555818547520997 1
0.491856833471272 1
0.495310655674636 1
0.698324375841871 1
0.911142095803864 1
0.135404236753347 1
0.380551865164176 1
0.339638447849686 1
-0.034659193147244 1
-0.011832549391997 0
0.340464860667296 1
0.706061930961988 1
0.567411915901226 1
0.530175511003992 1
0.771482405633578 1
0.741663730770103 1
0.651913741477884 1
0.0610301373165903 1
0.746781324343346 1
0.311816306408923 1
0.204294550301603 1
0.655715692363495 1
0.879976954245415 0
0.705934180902883 1
0.485668017085238 1
0.451212456603691 1
0.613126715166442 1
0.567484716362346 1
0.311037330270935 1
0.308462134060706 1
0.381459324013952 1
0.744320746756535 1
0.901774853215479 1
0.298081838151183 1
0.260835784948504 1
0.630992735066304 1
0.450943331865651 1
0.438531988430755 1
0.821494184904721 1
0.685732397756057 1
0.74266498773852 1
0.356303245826123 1
0.430254158368499 1
0.40275352496252 1
0.738119704747991 1
0.215293833921098 1
0.492708920136156 1
0.709357188391393 1
0.511478114698832 1
1.06288462788315 1
0.507191010982607 1
0.410583201776471 1
0.331567081316665 1
1.06543370545808 1
0.775820732170836 1
0.277981835391851 1
0.354654478150453 1
0.307033673003967 1
0.987599944009367 1
0.301416991789683 1
0.684325849763463 1
0.607495012104008 1
0.259975155292099 1
0.598999725826039 1
0.565101447796893 1
0.705071995111103 1
0.512330478150184 1
0.609390275837423 1
0.452620321897727 1
0.632185330019605 1
0.377859255228922 1
0.0830367270675079 1
0.796565878481681 1
0.0602597383744819 1
0.577312844589507 1
0.600709657694309 1
0.586020515666394 1
0.822822930156275 1
0.780230556771874 1
0.799321594447977 1
0.599068944783238 1
0.215735991776074 1
0.513264530418443 1
0.379009698377512 1
0.400390090053645 1
1.07571300749787 1
0.259474956259431 1
0.557428869525214 1
0.479196923154729 1
0.495135067702485 1
0.427949169654871 1
0.0712539577251391 1
0.857205964225914 1
0.367284525561996 1
0.644294821242545 1
0.578334034035038 1
0.563095121874763 1
0.544134133737241 1
0.485756986429806 1
0.0704914307644799 1
0.5658317200209 1
0.575390544865731 1
0.313779493000532 1
0.375176216581049 1
0.588047022337192 1
0.870566275427853 1
0.242007204269044 1
0.0970718082122994 1
0.619312733007187 1
0.91697450574457 1
0.254052812067494 1
0.829739614075253 1
0.520783416481291 1
0.316268851504433 1
0.280118428734712 1
0.833022962252865 1
0.960957059635293 0
0.514552534363672 1
0.525611360034229 1
0.275617074340232 1
0.485891116951524 1
0.923540826991883 1
0.596910165839244 1
0.317255935825201 1
0.191990011315993 1
-0.166582366273382 0
0.797936151491306 1
0.476099108200848 1
1.0071047345431 1
0.477489565702384 1
0.410216967989963 1
0.632425551920658 1
0.630851882530085 1
0.800728575603239 1
0.30720315083811 1
0.477494567288778 1
0.481320952922813 1
0.566617712035479 1
0.784563130553734 1
0.440693765380324 1
0.576521364261811 1
0.886852567984568 1
0.517479627108424 1
0.191933187359018 1
0.220895290308655 1
0.452354929492641 1
0.534195962178053 1
0.921583820956166 1
0.452213358618488 1
0.892106224275058 1
0.0587842701777184 1
-0.711980398592806 0
-0.071542074811802 1
0.454760329556814 1
0.356707972597079 1
0.581852961918351 1
0.53186438877365 1
0.107287665638469 1
0.42748982899674 1
0.735430195044555 1
0.53903885030129 1
0.0748355359356028 1
0.465652843673121 1
0.465179698504104 1
0.364771165207491 1
0.207593236051211 1
-0.0470334104492357 1
0.714404739805069 1
0.204487725845847 1
0.25053295700508 1
0.180047206108003 1
0.593114386919593 1
0.549906330195694 1
0.736608947855029 1
-0.0831549588733444 1
-0.304933563906865 0
0.42363296145959 1
0.561253062033796 1
0.797325291518928 1
0.832706760360799 1
0.822482500150814 1
0.877563590848678 1
0.34131761039308 1
0.993378443967528 0
0.151770364206378 1
0.428737630913432 1
0.607027168800248 1
0.270815655724121 1
0.470507277553223 1
0.472496579372031 1
0.390797779574551 1
0.302719300793994 1
0.355410884162766 1
0.576745951310447 1
-0.112572888294173 0
0.327589259538614 1
0.0636939033738856 0
0.645937944509158 1
0.47466498429184 1
0.0533609708561909 0
0.364225385136331 1
0.615407843000661 1
0.62091570765941 1
0.555003096288416 1
0.421665280734799 1
0.836648573243403 1
0.266257320730649 1
0.351183012962482 1
0.594563448774241 1
0.523512435845127 1
0.52319971622979 1
0.700338931142981 1
0.155988305458429 1
1.27079434230015 0
0.373622535204857 1
0.620262070547767 1
0.498761428945004 1
0.281379251119145 1
0.515444589141844 1
1.05133441123019 0
0.633615275437195 1
1.00709871601172 0
0.979426001301356 0
0.254601024752079 1
0.5902371930191 1
-0.326333651320697 0
0.357086532509678 1
0.373231814412127 1
0.946707654905944 1
0.369657144561193 1
0.665845042118772 1
0.893466245151036 1
0.374398820914742 1
0.933140983869341 1
0.396102057472789 1
0.45179232921708 1
0.641080905892462 1
0.325224785794626 1
0.548621971748745 1
0.310047868624009 1
0.426752049265416 1
0.92674273139455 0
0.427841937927305 1
0.72429234378633 1
0.732619112610609 1
1.09628186126898 0
0.275927024534447 1
0.636646837560257 1
0.000486162095223897 1
0.281161434211163 1
0.513462115555698 1
0.365126665617099 1
0.00654458910455904 0
0.849992090872035 1
0.64730910980527 1
0.276074198766697 1
0.307215969226881 1
0.806973297656583 1
0.0810670883004794 1
0.0300825547925105 1
0.488636981667835 1
-0.0230236870175497 0
0.797040421262105 1
-0.311256104392391 0
0.754256410300315 1
0.544841044328525 1
0.924618934205227 1
0.729624880866593 1
0.89812996508267 1
0.156763436768848 1
0.624637556215496 1
0.784641846671998 1
0.260357645645265 1
0.652817991758747 1
0.375533118424805 1
0.593940225415844 1
0.470801044946374 1
0.404724315476802 1
0.712043694912274 1
0.451934822745922 1
0.660444728207713 1
0.27180295314152 1
0.151156488159777 1
0.758792461978746 1
0.814866417431587 1
0.241208255076958 1
0.506421872587304 1
0.0225498775055956 1
0.437313284323188 1
0.62009754398058 1
0.374957911815981 1
0.623076444466305 1
0.692309720100645 1
0.595975636247738 1
0.296601970422928 1
0.611153990166437 1
0.492201282264494 1
0.386458146027899 1
1.02690686595284 1
0.364113343438526 1
0.768595242966228 1
0.72024709693684 1
0.743598954663208 1
0.553278676110921 1
0.406924883637457 1
0.0133530863451703 0
0.615886416299178 1
0.702217657370812 1
0.558693762167836 1
0.472352463997602 1
0.624263103606822 1
0.846861382929422 1
0.420485606097452 1
0.348598446055204 1
0.911251703677942 1
0.513324254038196 1
1.4459472115741 0
0.714380292080373 1
0.228829970025864 1
0.402653795365077 1
0.544149727013874 1
0.801191934201271 1
0.721236091060696 1
0.741793967868868 1
0.453247898681389 1
0.634241531080826 1
0.978045820187877 1
0.418199635021211 1
0.284353097633963 1
0.512799211026762 1
0.269571476311964 1
0.439343265385423 1
0.292305209011607 1
0.491700578120859 1
0.258765429898624 1
0.281843268352932 1
0.455979792138759 1
0.438188790169473 1
0.424025913266507 1
0.220269217758549 1
0.635401414300083 1
0.307153561361893 1
0.586788335880831 1
0.256235317509902 1
0.23297395122952 1
0.685421840739273 1
0.648531127510615 1
0.733613314248461 1
0.694493510119521 1
0.0918643939944176 1
0.176763592858986 0
0.558794518711669 1
0.335778638121301 1
0.533723734143448 1
0.200864482777308 1
0.523126368076682 1
0.492417218026802 1
0.99427799015816 1
0.686146933182852 1
0.15394488054784 1
0.879221474416781 0
0.566506732957019 1
-0.450669839741997 0
0.627543769061475 1
0.22075992335777 1
0.590472749248991 1
0.319314411729196 1
0.987835722178706 0
0.303990973744253 1
0.649226112150067 1
0.333585019507972 1
0.500692732051853 1
0.195149386827679 1
0.651925982050398 1
0.665982066205884 1
0.355341595450089 1
0.0470547882217806 1
0.508387885484933 1
0.1382155458718 1
0.604390186635416 1
0.334814219022623 1
0.483584023481916 1
0.781865136746822 1
0.753882397180399 1
0.470691592422184 1
0.489561699837717 1
0.0423237537763003 1
0.395849008856981 1
0.926988285223059 1
0.596969189794979 1
0.118795700055774 1
0.398954511218882 1
0.156526902680125 1
0.48347123477577 1
0.417288982002451 1
0.703134667621108 1
0.336917507703279 1
0.500206966417015 1
0.75797976672333 1
0.9614543605214 0
0.766475919098592 1
0.492175004012644 1
0.515450134107371 1
0.472149750846179 1
0.358141809337183 1
0.195711724174314 1
0.272312281895675 1
0.600696117038868 1
0.124608284370882 1
1.00114299857596 0
0.446919365797822 1
0.275571766286692 1
0.633543345818484 1
0.377735559857681 1
0.157608466413916 1
0.715401548857615 1
0.343097075627231 1
0.274073862509567 1
0.484719201084486 1
0.247140108094645 1
0.559411810096678 1
0.764585197499321 1
0.511006711557027 1
0.379689644012103 1
0.675264873957391 1
-0.130146243067163 1
0.478458894727453 1
0.427851968339547 1
0.363412511733078 1
0.122294205655348 1
0.631944637666502 1
0.265890793370138 1
0.320805456810732 1
0.197489471970608 1
0.262698759553512 1
0.650712097762783 1
0.524552110072696 1
0.675449968471445 1
0.572844836744726 1
0.37815483985739 1
0.684512399735246 1
0.375030854945282 1
0.265176329821397 1
0.498986973226338 1
0.679380282178487 1
0.982667600188517 0
0.961729871355314 0
0.482905935595905 1
0.960219555158753 1
1.04380635965025 0
0.570823474644552 1
0.503524983100159 1
0.389200680096308 1
1.28264353591244 0
0.426507456980185 1
0.520113012346851 1
0.561010937191848 1
0.751756758368537 1
0.357036448004637 1
0.580505313058035 1
0.677054833494742 1
0.417446686348912 1
0.779171773712648 1
0.722652568860398 1
0.271039816712906 1
0.259602832772812 1
0.389644019668812 1
0.989657838901595 1
0.718973904333665 1
0.841904983091947 1
0.788079355709739 1
-0.324485281248823 0
0.54191649560625 1
0.372840474201767 1
0.442965057811558 1
0.779218664073135 1
0.940949684211464 0
0.536798816308211 1
0.91138019710305 1
0.72798719337661 1
0.678326179539992 1
0.794234156298046 1
0.790806106753817 1
-0.0609569856918149 0
0.880778477345548 1
0.754121592506785 1
0.00123576754412874 1
0.548453581273125 1
0.681760403661647 1
0.386453306839376 1
0.527243327357591 1
0.380384353767615 1
0.855920145519755 1
0.490923663637308 1
0.123188796329115 1
0.412251993163281 1
0.479098297005191 1
0.267616970111934 1
0.336164564272032 1
0.222305827864623 1
0.478461072972901 1
0.443353990791551 1
0.605785209176439 1
0.51873955699181 1
0.841740499813391 1
0.425081875975731 1
0.698084274802777 1
0.394357317616598 1
0.905461232125506 0
0.141457306754833 1
0.313557591699251 1
0.428127291716245 1
0.739600825620133 1
0.342101021297917 1
0.597380376400387 1
0.128347051197378 1
-0.159884626307264 0
0.493814003490022 1
0.400991665922614 1
0.579303390671653 1
0.810516844352918 1
0.239660611780863 1
0.870842275068526 0
0.788240260453 1
0.581163973704584 1
0.491833833055138 1
0.292556003105758 1
0.297010510742331 1
0.915110320917649 0
0.872890948920962 1
0.356532818135361 1
0.179590300114703 1
0.775312428702523 1
1.0904382119596 1
0.570717019715288 1
0.451490164390787 1
0.559199112419723 1
0.548237773026035 1
0.11403358195272 1
0.517070846018741 1
0.554390344677948 1
0.181727023410946 1
0.208964165855519 1
0.583873072544126 1
0.512757144925542 1
1.35091864886604 0
0.521423861393112 1
0.499958919455009 1
0.0744438023004365 1
0.273575017088045 1
0.628799177570183 1
0.725390840767493 1
0.83129232788473 1
0.580909644533054 1
0.99420089737458 0
0.549934033114943 1
0.343413145332663 1
0.402508362605547 1
0.94522494588999 1
0.564375329489563 1
0.523762676055801 1
0.559669054309211 1
0.683604376162537 1
0.475743619911677 1
0.646636389201586 1
0.853495095133654 1
0.649055211931879 1
0.161780080255411 1
0.250223391659456 1
0.583593605247153 1
0.179452050804861 1
-0.0830735993964993 0
0.642973224355347 1
0.860670434599691 1
0.502529982500155 1
0.311965347925949 1
0.583833026138929 1
0.780015226303801 1
0.40732661702583 1
0.553904256668719 1
0.390049817133639 1
0.558723097890251 1
0.105975783753535 0
-0.00524079231164227 0
0.559936099064458 1
0.369575246684093 1
0.704237731801033 1
0.581985186145655 1
0.715486223221402 1
-0.0254323830626992 0
0.291376091656041 1
0.488016247644456 1
0.535335287006497 1
0.93374868711838 1
0.0363087936005602 0
0.315089757037158 1
0.225861920106465 1
-0.153026295467155 0
0.661281907535521 1
0.844314627888244 1
0.0779772651552145 1
-0.00823533976582999 0
0.724633741785791 1
0.342007600857167 1
0.581682700658515 1
-0.267802231364397 0
0.832396249712036 1
0.265121786614404 1
0.757958146933405 1
0.812976265440117 1
0.528299955964398 1
0.338126347359674 1
0.114662555063083 1
0.534982257101124 1
0.599225593225368 1
0.234938661995584 1
0.591181417406439 1
0.248416660745339 1
0.259357440360649 1
0.458903723779744 1
0.203485602933726 1
0.385888126017065 1
0.429222935299142 1
0.471270568509792 1
0.484018457789337 1
0.605366597258692 1
0.623306664237209 1
0.882814787920487 1
0.906875017320473 1
1.04952459405512 1
0.523558187932688 1
0.41400423491177 1
0.474896257486614 1
0.424790184727721 1
0.383561684403657 1
0.303216923795168 1
0.870799039753945 1
0.62836629318217 1
0.449001789177593 1
0.692450319776632 1
0.666103598043057 1
0.765616323078407 1
0.822925155506702 1
0.874182335444569 0
0.521216697023837 1
0.483670308507191 1
0.62050659935321 1
0.521470798507431 1
0.733611046769522 1
0.195498142593739 1
0.687263992307133 1
0.537380597332178 1
0.570682908295559 1
0.399316144780873 1
0.84635785387488 1
0.454888719025644 1
0.208211271298177 1
0.566760162071725 1
0.405927530397968 1
0.214134300243876 1
0.463938231445116 1
0.769123208351805 1
0.763652522452142 1
0.819172165289131 1
1.07608166340875 0
0.239678526264522 1
0.198792887171468 1
0.543946280741454 1
0.275276000055242 1
0.757533609225214 1
0.392366467957536 1
0.300344392104886 1
0.534896420356449 1
0.47106474806423 1
0.700838024418101 1
0.449583307925964 1
0.752680069533087 1
0.216878279731907 1
0.672707267451564 1
0.239674554724158 1
0.383677031675255 1
0.394827809562905 1
0.676512377420819 1
0.231547781510081 1
0.862963493524805 1
0.606097057286817 1
0.51368979413065 1
0.291868917035429 1
0.633955261585404 1
0.155901851789082 1
0.529217747928104 1
0.216853108615704 1
0.443413022329659 1
0.284274597724979 1
0.571679054026676 1
0.456500514393885 1
0.579762393500686 1
0.273798558041964 1
0.941708961474518 1
0.37043904076357 1
0.689055244206544 1
0.254496880872825 1
0.717981774130648 1
0.446156682646878 1
0.354145711799095 1
0.651024217074609 1
0.603776284949737 1
0.590376640646568 1
0.579896186183574 1
0.694009939406738 1
0.614110008011081 1
1.0104412556269 0
0.313989037262544 1
0.467280349898361 1
0.43995885326208 1
0.26817456146539 1
0.511131232956534 1
0.537007887697431 1
0.483031306093168 1
0.736571521285959 1
0.374524010224778 1
0.0137672845723625 1
1.22520918472344 0
0.366274594416342 1
0.920168020402448 1
0.877193327837782 1
1.07687742060868 0
0.504076169143648 1
0.919336709347494 0
0.88692761497089 0
0.584305942277564 1
0.493531534113537 1
0.738841837219492 1
0.66122935925863 1
0.370748634911115 1
0.618910660502617 1
0.602031270217105 1
0.170845885213885 1
0.416134408987425 1
0.299598268877155 1
0.625589448876458 1
0.429233161976183 1
0.994916353164039 1
0.123716533814528 1
0.887933596095446 1
0.75412986609138 1
0.341218985430212 1
0.860779633252584 1
-0.0775677224582774 1
0.537059536914585 1
0.74798458920102 1
0.636999727933622 1
0.657494336532896 1
0.260534866463274 1
0.328984778384662 1
0.493031221357487 1
0.381228192404796 1
0.292308915445695 1
0.703513069917527 1
0.879040228295684 1
0.225857278831154 1
0.807984984165702 1
0.413327456700273 1
0.27438697631469 1
0.678014483613657 1
0.633254428025397 1
0.441695894157435 1
1.18278625186426 0
0.65402462023894 1
0.22457873141825 1
0.623494563361705 1
0.0317937735829752 0
0.251388325148791 1
0.650187259396962 1
0.511304223679473 1
0.455269774478012 1
0.312413632596908 1
0.412755288309147 1
0.591128940341093 1
0.487927980174536 1
0.403097642511161 1
0.591818225510866 1
0.617034857839097 1
0.712496014698364 1
0.222721491328889 1
0.496879546451209 1
-0.0946822029016501 0
0.00284869467472443 1
0.937151925424047 0
0.580695392661925 1
0.557552352899965 1
0.949272415468105 1
0.382539326475387 1
0.651761246959291 1
0.30500814243609 1
0.218500727428495 1
0.880566302479824 1
0.0620862564818502 1
0.590292223203304 1
0.391693268336534 1
0.658045887980934 1
0.528649922811067 1
0.551146953304592 1
0.670542555751604 1
0.801924439028874 1
0.183249876613063 1
0.409515308726641 1
0.736370662710108 1
0.446928933542555 1
0.260766921943443 1
0.434043052246786 1
0.62288218134557 1
0.419281909001531 1
0.478804926530602 1
0.429457312024652 1
0.893493647653383 1
0.683336973536379 1
0.195972246689753 1
1.01394963380746 1
0.539697843243184 1
0.407927729112126 1
0.700465506288974 1
1.01632268780285 0
0.566955288086782 1
0.459218949881777 1
0.209799786695848 1
0.639390840371889 1
0.654756153314832 1
0.726949841653988 1
0.226544855637519 1
0.485759057877232 1
0.749834241918156 1
0.714921804991154 1
0.320638622802569 1
0.455603088821513 1
0.15467761486016 1
0.758350513564752 1
0.0448766907036901 1
0.603946018856311 1
0.1604876320833 1
0.0537936870866058 0
0.791990575592514 1
0.881980787652148 1
0.745521207134996 1
0.824454532023593 1
0.840138424593161 1
0.492732604221336 1
0.823500794101383 1
0.390392743327726 1
0.66651356014531 1
0.745166583875645 1
0.754299230354054 1
0.633541853055088 1
0.336399631211115 1
0.140019388965412 1
0.376480213382721 1
0.364576439318608 1
0.50092350880837 1
1.03252379507353 1
0.486554555120828 1
0.287182518768569 1
0.153137151378262 1
0.169452410943693 1
0.584222732244052 1
0.537036132096703 1
0.476087445890676 1
-0.0103556206311074 0
0.351035423626741 1
0.865206678105676 1
0.446230007072119 1
0.462866311637677 1
0.411876244027077 1
0.46018268529997 1
0.652445824972857 1
0.639128601145046 1
0.565681828083377 1
0.515466730076507 1
0.429604032072442 1
0.591081771997551 1
0.681121745828854 1
0.549598573648322 1
0.236947922286312 1
0.467938008324059 1
0.330268650203159 1
0.406469661080136 1
0.549322286931459 1
0.612677473374359 1
0.291976227163942 1
0.744449800085451 1
0.0833404580183385 1
0.652667717406742 1
0.585470124333032 1
0.711094484892691 1
0.310629601047217 1
0.618120252679434 1
0.494624754189108 1
0.00576376738935842 1
0.68924154780339 1
0.344469438001358 1
0.737693811400791 1
0.785746937180624 1
0.313788427737299 1
0.560916022453037 1
0.751757629979531 1
0.740806922400226 1
0.893910878952379 1
0.366095730743136 1
0.415085138903678 1
0.959174357755872 1
0.798089538098827 1
0.327312927540143 1
1.0521857426636 0
0.767959459942838 1
0.340020651614887 1
0.550297853531811 1
0.385768828824663 1
0.684857669116467 1
0.606338233442568 1
0.264285282753914 1
0.845981136510888 0
0.84539619435745 1
0.31630057128964 1
0.958000024623884 1
0.0854301459427868 0
0.535424467280262 1
0.714434169055096 1
0.269074764773727 1
0.405988235793976 1
0.648388707498099 1
0.882655937231003 1
0.594117272953246 1
0.649831488526329 1
0.234301983535762 1
0.203495401651789 1
0.462502294269879 1
0.965731736513257 1
0.485407061465372 1
0.281558319013863 1
0.728000847844522 1
0.511470049207059 1
0.126055017213233 1
0.45408239976644 1
0.758211959980861 1
0.659444706611832 1
0.43600650137157 1
1.13995618034671 0
0.405110079799083 1
0.618324027721378 1
0.267762553206451 1
0.540363900420862 1
0.718351059479787 1
1.01698630572789 0
0.0903152588375738 1
0.685974885009211 1
0.526217916284998 1
0.526525305219243 1
0.742596259469448 1
-0.133411633108981 0
0.664697823144289 1
0.236240909827275 1
1.26626143064845 0
0.188098542797585 1
0.512603704397151 1
0.599921172978923 1
0.616315431671802 1
0.493603923420577 1
0.276076951198575 1
0.364824855789243 1
0.532426894698471 1
0.174510319893259 1
0.686441128036489 1
0.681365507355334 1
0.373882228627616 1
0.567763877238235 1
0.69774105128603 1
0.529203144686643 1
0.433261538300222 1
0.525013436509731 1
0.685400127265978 1
0.179083717585734 1
0.295390523321919 1
0.881251908819162 1
0.489548386921836 1
0.685673482377368 1
0.562832024874289 1
0.351127917149913 1
0.404201755267213 1
0.450663842727492 1
0.363008988738125 1
0.418274990588828 1
0.270112331084021 1
0.459338383672686 1
0.480573727382991 1
0.438448012828765 1
0.304814171917131 1
0.499155144518779 1
0.847580292018373 1
0.674682251918175 1
0.607576083286219 1
0.802107663795582 1
0.454438870927462 1
0.564476999629829 1
0.33486880252528 1
0.224908759108819 1
0.569007700115376 1
0.269232549127083 1
0.287397959325377 1
0.757758409415273 1
1.00460606982206 0
0.587596836459797 1
0.319251648703321 1
0.13675230591464 1
0.102050567879916 0
0.519831951492858 1
0.440081540633816 1
0.492399544694511 1
0.840854684231505 1
0.0518121099652295 0
0.532241736469799 1
0.356048946185147 1
1.16293335824064 0
-0.163135290660411 0
0.0608536669825482 0
0.697836480468685 1
0.600386179656158 1
0.35992208485989 1
0.416414646475386 1
0.617739430057739 1
1.10978167199967 0
0.562627743032445 1
0.545368020886769 1
1.03068731633612 0
0.708548145308486 1
0.301059449319371 1
0.153750684194129 1
0.661593804684621 1
0.44545979391168 1
0.334553944179044 1
0.0806455008753867 1
0.0553024295319891 0
0.0390049577968475 1
0.402777672003943 1
0.334002628554363 1
0.662058928541846 1
0.445622082039294 1
0.00577048222504364 1
0.851366182502363 1
0.985152830378683 0
0.669432038104529 1
0.406669996834274 1
0.534427858499087 1
0.510309341888714 1
0.339789183716149 1
0.635353957445552 1
0.609078236610625 1
9.80105263182589e-05 0
0.739752716782827 1
1.00394287061866 1
0.585674242965096 1
0.445363529241091 1
0.221442723092871 1
0.37053849133161 1
1.18988872781318 0
0.791775471774351 1
-0.0689655430685844 0
0.516809472864011 1
0.554122685883694 1
0.410880852695859 1
0.202339333720215 1
0.769936683301037 1
0.609829450184863 1
0.556385650073773 1
0.310409661513359 1
0.269432021184454 1
0.831199282257269 1
0.408112487447977 1
0.746872492186866 1
0.40401815714511 1
0.415705057642264 1
0.125156615688481 1
0.431383794826539 1
0.576978327301945 1
0.787344256832669 1
0.152150911776855 1
0.427719632828382 1
0.679401791548037 1
1.33012096124065 0
0.525371883100351 1
0.454801108378719 1
0.520550319908435 1
1.33708872649124 0
0.614362884554188 1
-0.28273985337127 0
0.762224571846031 1
0.228343584759353 1
0.710495132873123 1
0.495003920532006 1
0.447335620917126 1
0.52334082043693 1
0.614049011587643 1
0.431385510942626 1
0.986691256181336 0
0.305307342971422 1
0.0805112701700502 1
0.593981534649622 1
0.383645612613309 1
0.439639838310022 1
0.415780406955748 1
0.532596755148257 1
0.471537207386832 1
0.337291364688351 1
-0.183475801166801 0
0.311526487683236 1
0.285295420498893 1
0.420684704614382 1
0.414065859304471 1
0.731988268504611 1
0.471743310425523 1
0.650342953046689 1
0.412809357068159 1
0.699781720702205 1
0.394578295095508 1
0.916699953662169 1
0.323417717236193 1
0.54679911515133 1
0.492327792965974 1
0.685600776275562 1
0.76414303490253 1
0.76251977780028 1
0.566535311111874 1
0.762116613092053 1
0.184051898093097 1
0.377364616706273 1
0.72803172382824 1
0.376976142914128 1
0.473272327761282 1
0.801869569137051 1
0.445739422190109 1
0.445919354412074 1
0.691722389465845 1
0.46898299507854 1
0.999577381985518 0
0.26544853293794 1
0.81510614320944 1
0.934243975577443 0
0.456804447083182 1
0.263180445213006 1
0.441976403070303 1
0.387708499904978 1
0.49204255346319 1
1.12990348767486 0
0.458607536948979 1
1.15922805966464 0
0.658721750831591 1
0.553616191213826 1
0.297060031262003 1
0.608331455437604 1
0.0828687437013177 1
0.475758011918199 1
0.251627977664103 1
0.334850625272154 1
0.366568919934552 1
0.580389123510972 1
0.328363219458778 1
0.328319856527617 1
0.603663582034829 1
0.693069698218418 1
0.971448940029231 1
0.450230049223996 1
0.886330066954625 1
0.287821789373251 1
0.450783231578296 1
0.652008047800761 1
0.216066099206909 1
0.596994601443761 1
0.530963141213881 1
0.829226085730683 1
0.741288578082057 1
0.616346655570831 1
0.654752422138573 1
0.515111661929187 1
0.318428040969856 1
0.65878084084608 1
0.237415950426016 1
0.370064902602158 1
0.553516345653429 1
0.36355866200932 1
0.493969411922939 1
0.562508877556204 1
0.223827061766215 1
0.543915193766093 1
0.750715488593082 1
0.734731682881289 1
0.547719084291199 1
0.266105717674479 1
0.314431673629561 1
0.351269054869047 1
0.611301594115797 1
0.05914599554707 0
0.0432516735058415 1
0.391056234937026 1
0.335660045494436 1
0.5335396443091 1
0.510462037221618 1
0.516307026087557 1
0.59021856709314 1
0.46874618069409 1
0.378459932265095 1
0.158301820233981 1
0.487553560320262 1
0.732878004699242 1
0.619712879633216 1
1.18368861378975 0
0.42727499290265 1
0.815850522304029 1
0.884324177127303 1
0.473358425382522 1
0.149401077735282 1
0.319246846700189 1
0.466389253447252 1
0.343854401214264 1
-0.0322471133190135 0
-0.0814586565369714 1
0.480663193590849 1
0.504956897954575 1
0.301007252161037 1
0.590440417413986 1
0.33926055854239 1
0.552292921437239 1
0.17414169907175 1
0.734878831955766 1
0.298961708644766 1
0.705459504392327 1
0.31610160798068 1
0.411569212174504 1
0.164982193747862 1
0.81557901898556 1
0.696996858400355 1
0.407011071665602 1
0.594254681081224 1
-0.0100220028398467 1
0.420457818923604 1
0.492092917942627 1
0.784929930727751 1
0.518873036260546 1
-0.00800432829680671 0
0.162052694575171 1
0.753904782497036 1
0.789467759352981 1
0.129881098351975 1
0.639138674042691 1
0.662669692761073 1
0.512154345910934 1
0.0956189027683599 0
0.734123878309446 1
0.256948573649127 1
0.422200311759623 1
0.360194096216039 1
0.766955660941678 1
0.377868891921738 1
0.456418101445964 1
0.872216741370237 1
0.797328045097275 1
0.466915698508557 1
0.43510769928797 1
0.234073075685197 1
0.195667483851016 1
0.326852902155505 1
0.501710087914201 1
0.648530019722327 1
0.862394160762525 0
0.304791391036016 1
0.330577941027055 1
0.963387308499076 0
0.98227531224408 1
0.744126324705316 1
0.120743217214137 1
1.36352757712232 0
0.372017781833522 1
0.695855630862629 1
0.593914647742315 1
0.413700071296337 1
0.0875668037240353 0
0.401650039889996 1
0.799425557930109 1
0.380982175874151 1
0.655778029280091 1
0.590386719478878 1
0.432132084483233 1
0.63131083886811 1
0.85427163535864 1
0.590893497443169 1
0.585575298016065 1
0.315995876214647 1
0.405786002009305 1
-0.0464546105031386 0
0.73434470234287 1
0.901929690181737 1
0.123721054013028 1
0.650262451421032 1
0.38836503577233 1
0.511059591231327 1
0.325355398863918 1
0.388480631334962 1
0.475549878795759 1
0.210684081813922 1
0.999814372767911 0
0.168168962419266 1
0.905607742091116 1
0.382973371594605 1
0.666349004777631 1
0.526818309188123 1
0.716253262510282 1
0.58796472602814 1
-0.0535639021826698 0
0.292192339623195 1
0.227068167624266 1
0.615545436361302 1
1.03499971618416 1
0.445747917178482 1
0.340673082009836 1
0.365713532463367 1
0.251686240954857 1
0.199650994768871 1
0.323350728731602 1
0.516415595746874 1
0.988306898523148 0
0.669696308629526 1
0.579067043858825 1
0.10349689596587 1
0.729364133036175 1
0.547277066661741 1
0.42827455191176 1
0.40854329379736 1
0.567825848271306 1
1.04365331863298 0
0.0908017661343153 1
0.228814672117816 1
0.552267619559698 1
0.340812643895846 1
0.13678491222653 1
0.268341946757929 1
0.451303713289306 1
0.631140510126512 1
0.54829748324668 1
0.749047733240687 1
0.829408720141999 1
0.678473637072075 1
0.354476544098268 1
0.389835631319189 1
0.283476753108039 1
0.644187072796544 1
0.267151036947927 1
0.670988000502727 1
0.64190964332557 1
0.620447852251805 1
0.714046309477362 1
0.354508009464878 1
0.321888328050198 1
0.635094051339291 1
0.54842137259965 1
0.268576122905336 1
0.867502666628442 0
0.668316728195492 1
0.707099741366657 1
0.583578923091009 1
0.150016896514595 1
0.450123074490574 1
0.373371469725255 1
0.624366027590282 1
0.494378709773683 1
0.357957802274223 1
0.502065161317631 1
0.445209487343817 1
0.629533930874039 1
0.542205740821154 1
0.929888834225634 1
0.457557009260092 1
0.294345006360321 1
-0.0118378213455821 1
0.288404526632268 1
0.996229252335593 0
1.30535215702348 0
0.416980274693623 1
0.917686749871196 1
0.248660827219221 1
0.564613288160132 1
0.626012550979868 1
0.664286607382724 1
0.455122882883117 1
0.650004315106139 1
0.737277355959057 1
0.549781804462368 1
0.538324743176938 1
0.995027172893424 1
0.336831810702028 1
0.698027510799272 1
-0.0176138606636208 1
0.571407727046328 1
0.09681738656331 1
0.312317298120752 1
0.843184848714275 1
0.191595322255603 1
0.82187855144161 1
0.229813928250631 1
-0.129327346678518 1
0.40679242560122 1
0.200146088156331 1
0.887985068603875 1
0.58043510959972 1
1.04755152689956 0
0.693447347622725 1
0.464324527636031 1
0.523787850528285 1
0.658143116011036 1
0.0862606993132162 1
0.512903157389553 1
0.233851500242894 1
0.329129458550541 1
0.288236963488134 1
0.717520619635974 1
0.315789668231546 1
0.824680227887598 1
0.544595190223772 1
0.758995087500981 1
0.461529307023007 1
0.781561349618149 1
0.378714136416306 1
0.446816172445941 1
0.266766645804565 1
0.106734135122459 1
0.721070877575359 1
-0.0526571129306096 0
0.453528415989777 1
0.181509245570847 1
0.430397111655702 1
0.788011288727648 1
0.180808087938831 1
0.407708887230476 1
0.64742278341364 1
0.506085714575208 1
1.13018803545455 1
0.334853494686489 1
0.398513649472703 1
0.55672492483294 1
0.601800506206014 1
0.74049975855002 1
0.063978344066495 0
0.0141035781098454 1
0.8792798359891 1
0.163740211551743 1
-0.058485523000566 0
0.340968285262309 1
0.530263063171447 1
0.0251055592791828 0
0.548070177334131 1
0.569538933788702 1
0.628610574941465 1
0.601161852970326 1
0.696502513513101 1
1.02143438014745 1
0.353493716775271 1
0.385783818633155 1
0.104699342219751 0
0.572302204288131 1
0.654242762079736 1
0.703159470673839 1
0.51445538681222 1
0.67833594772619 1
0.929719162482353 0
0.264207631665908 1
0.872281500884227 1
0.287756999532477 1
0.192834755598621 1
0.541243677226352 1
0.166830047262103 1
0.240296622993391 1
0.615196816366302 1
0.542551544948502 1
0.221529704808653 1
0.617440386024154 1
0.677805366428752 1
0.704798522757838 1
0.566277992597019 1
0.934412195361611 0
0.51745261746622 1
1.0557289253814 0
0.500818665914131 1
0.725722380302623 1
0.924857647242257 1
0.406897447752132 1
0.312470752010263 1
0.0856257351180372 1
0.761129219846691 1
0.236717759335186 1
0.274194512337504 1
0.533401644269304 1
0.576654667700179 1
0.200234772672656 1
0.486935267427993 1
0.537037581505286 1
0.912854053848373 1
0.651385276925835 1
0.897596507774823 1
0.528430968921757 1
0.4534504916275 1
0.327011210105452 1
-0.00684822600618031 0
0.522859422711579 1
0.403419871676677 1
0.593986808705509 1
0.665649994495535 1
0.245652383051453 1
0.230366091216173 1
0.528347255623866 1
1.02175954588853 0
0.535675614689059 1
0.444729476276327 1
0.847103429246826 1
0.144614670119176 1
0.416070105209936 1
0.586181400782975 1
0.0336072204656894 1
0.545813118425785 1
0.74895961140581 1
0.328082503969923 1
0.199612456188208 1
0.264229635312326 1
0.506709882893017 1
0.464943034569863 1
0.533086995163961 1
-0.0272179183900095 0
0.506203205663691 1
0.49532879574092 1
0.522922377950145 1
0.659246016115612 1
0.680768654142443 1
0.405711640795203 1
0.652380108197425 1
0.510691089220589 1
0.159283154915979 1
0.730762735336495 1
0.748754855805524 1
0.731575535802036 1
0.327270727679989 1
0.510992473529918 1
0.231991383092561 1
0.558771883575756 1
0.738170248284709 1
0.944950020168019 0
0.519275331403844 1
0.628484899865241 1
1.11703478204943 0
0.279844827787991 1
0.3586301969962 1
0.507288850686899 1
0.561793837254991 1
0.698982942365329 1
0.426510906189849 1
0.656955256794382 1
0.272124535963706 1
0.84649685040398 1
0.313498136868568 1
0.312076322562944 1
0.235833464035547 1
-0.0599718485115269 1
0.533901040762156 1
0.56768133147252 1
0.814870119503305 1
0.232546957097183 1
0.496079426984526 1
0.467306084944087 1
0.345881134769845 1
0.273192422024311 1
0.71859292954542 1
0.521030274535469 1
0.459191885973992 1
0.743754215315237 1
0.941348983679968 1
0.862560988157732 1
0.821727490225954 1
0.450508635928675 1
0.293531497667385 1
0.661755243334468 1
0.333788102105348 1
0.614396770040819 1
0.381211341321791 1
0.23159307808705 1
0.6503511379361 1
0.8779118951698 0
0.747857810196056 1
0.820504283025428 1
0.465984103666124 1
0.477979395481412 1
0.349136963461297 1
0.751114133698871 1
0.599825628583695 1
0.083563462606607 0
0.0345375823318844 0
0.573432186059093 1
0.926357397192472 0
0.530225194685352 1
0.877255619439628 1
0.0201872621002718 1
0.60951477314331 1
0.635488742273483 1
0.316475461403367 1
0.319757455058834 1
0.848730190847057 1
0.175516117338534 1
0.856035054905556 0
0.542056471567848 1
0.702491052228173 1
0.754391313099012 1
0.553568091685683 1
0.235487785523929 1
0.27859806685815 1
0.794595254471414 1
0.343391556576634 1
-0.386193769581573 0
0.791882321955114 1
0.321858772067067 1
0.776367060999103 1
1.45382957108993 0
0.642187985577975 1
0.914623431111513 1
0.407730385998503 1
0.636813342602702 1
0.866760979727379 1
0.323122004666559 1
0.591199471004191 1
0.729165686407998 1
1.11538417201726 0
0.544091460822224 1
0.574924619583367 1
1.05321828840227 0
0.570907829816989 1
0.491065162305333 1
0.540879471329453 1
0.589005760362211 1
0.684946517506871 1
0.667599244109557 1
0.743336605942257 1
0.753780931217369 1
0.578472010521143 1
0.372788000062885 1
0.626655583379271 1
0.246173510569713 1
0.251782044190801 1
0.366548226726043 1
0.874809753161683 0
0.137984772111405 1
0.441690083288584 1
0.831985192817167 1
0.861027994403334 1
0.597650057535402 1
0.797710711401703 1
0.822760838499099 1
0.562758681759665 1
0.551226758739547 1
0.706076308063694 1
0.263358852810206 1
0.480039464273167 1
0.215300630190971 1
0.520379129544509 1
0.867122301705106 1
0.440861160680909 1
0.623487647238394 1
1.10151851157299 0
0.610319342455175 1
1.01240530326293 0
0.506383961242447 1
0.35817281521713 1
0.524484893103788 1
0.71086046035945 1
0.572065034313575 1
0.385406624780635 1
0.145673007544278 1
0.249690932532105 1
0.694874688655086 1
0.358571722180602 1
0.535214579354859 1
0.29234925278228 1
0.533792426936183 1
0.423136534063763 1
0.513009542042832 1
0.756047886892837 1
0.675056072613778 1
0.338178783202425 1
0.533675305687472 1
0.835159256553048 1
0.841211658967885 0
0.510087214476957 1
0.416326810693249 1
0.305013232985326 1
0.536526539634421 1
0.0418175951529429 1
0.219966139242238 1
0.517089503114924 1
0.618831346168961 1
0.66175087844642 1
0.701697982625794 1
0.852554407186995 1
0.364518337344452 1
1.03272803461426 1
0.555881719420114 1
0.165790754265072 1
0.474037042515348 1
0.339680790372689 1
0.217163268150119 1
0.0912393151899471 1
0.513192394396184 1
0.611309973149733 1
0.745975537726797 1
0.549895581499882 1
0.870760534064292 1
0.475750298659307 1
0.395961281900133 1
0.19117000217652 1
0.659389195546542 1
0.0976306634680618 1
0.536916791510306 1
0.48375908097096 1
0.566033966771671 1
0.172041784589432 1
0.500302316475332 1
0.0249487485842073 0
0.636861494060967 1
0.861547053173668 1
0.372150216074369 1
0.726874603907576 1
0.577038431848808 1
-0.159690392548519 0
-0.0700774257573255 0
0.690691761832884 1
0.724846111586999 1
0.340975988176582 1
0.372816051649194 1
0.505480258613561 1
0.870837427164237 1
0.359185577240317 1
0.535762581352158 1
0.654360131300872 1
0.226651083282646 1
0.549628317956607 1
0.323311635843068 1
1.02827452281406 1
0.374935486951583 1
0.39377162046037 1
0.632983820760238 1
0.46421043709827 1
0.16166362720567 1
0.368187261597868 1
0.316607541928967 1
0.218803816393297 1
0.322566604615693 1
0.995330726404083 0
0.754273368737925 1
0.473859113018819 1
0.323277538953438 1
0.799557471547654 1
0.745923904973283 1
0.0923899159685817 0
0.557279018075395 1
0.596486476648384 1
0.342118556954792 1
1.00112837811299 1
0.710086223956717 1
0.511778965491799 1
0.322959050218732 1
-0.066622025055772 1
0.311121576035848 1
0.411364437879126 1
0.617038905299811 1
0.489518158659435 1
0.140616170787644 1
0.365754913012087 1
0.213285540737876 1
0.617660298832248 1
0.0924925114504452 1
0.255275313303701 1
0.514142005466996 1
0.583583103292307 1
0.481716534966921 1
0.181529351263268 1
0.852200030551361 1
0.240231777090332 1
0.47109770894716 1
0.292295293760478 1
0.632874269387638 1
0.447244717480161 1
0.0849046912449411 0
0.687296650264166 1
0.378749069457756 1
0.570558915053825 1
0.72503790056218 1
0.447044435008709 1
0.425262773642601 1
0.580627711834616 1
0.51739214346728 1
0.190703602645688 1
0.414353921460279 1
0.743528017367102 1
1.08047115360587 0
0.759992053226437 1
0.350279551331983 1
0.432827303944946 1
0.400220630596631 1
0.431466526363453 1
0.66071171183628 1
0.245987153114867 1
0.533260053502322 1
0.651785463935472 1
0.630498207167104 1
0.189690654207504 1
0.580683575108509 1
0.858978416600946 1
0.395814129855489 1
0.941645397227455 0
0.394196040173727 1
0.326971535690382 1
0.473831711234307 1
0.466051443950871 1
0.711269613160721 1
0.277607980391733 1
0.475221680850537 1
0.627305454011847 1
0.902138040119377 1
0.31260112067727 1
0.231003113393612 1
0.449760479392526 1
0.172243700634965 1
0.281151600983769 1
0.361465327031591 1
0.316918644257029 1
0.180996082884833 1
0.30218119503304 1
0.248441788343666 1
0.198119715785475 1
0.379536470213977 1
0.91685684768892 1
0.379866402667354 1
1.02291647334538 1
0.70469744625539 1
0.607541555810227 1
0.647812927481546 1
0.438674720746432 1
-0.154020849050483 0
0.364455360870688 1
0.346050714337532 1
0.175732177575037 1
0.360529831492303 1
0.672886743532452 1
0.472517960634795 1
0.268743749174487 1
0.866653110898884 1
0.560172337084661 1
1.12652622092687 0
0.411439386529281 1
0.56811527062931 1
0.292526684035258 1
0.377177658411542 1
0.184154435253605 1
0.314382225062827 1
0.288234135211298 1
0.516018485597012 1
0.181328286361532 1
0.0578677902722496 0
0.127552551409873 1
-0.163490506235924 0
0.825823418327236 1
0.542182164777857 1
0.219700082772503 1
0.132094828595551 1
0.780590719074808 1
0.423524249677954 1
0.327723422012329 1
0.637989414198126 1
0.757902316834807 1
0.556360170152342 1
0.610420315817938 1
0.293171891370893 1
1.13139975682132 0
0.0853527161138461 1
0.244064013770645 1
0.460745180494751 1
0.866809654032783 1
0.117391757350464 1
0.647420123624338 1
0.301693637616729 1
0.506740607232402 1
0.361398191750953 1
0.0544902084215975 0
0.775411380464591 1
0.711055998644071 1
0.904076036851739 1
0.571099745396082 1
-0.0517788637743958 0
0.803963144193392 1
0.871748487580204 1
0.432437070987623 1
0.592112230711202 1
0.427131352603125 1
0.137868981951453 0
0.106607235705068 1
0.514552263118399 1
0.259634923712567 1
0.984245206113558 0
0.426507180366519 1
0.791725856937767 1
0.314995160450831 1
0.334856972848289 1
0.499612255865041 1
0.677819658009401 1
0.337196439399619 1
0.725509466927606 1
0.294473104353806 1
0.57225397993755 1
1.10761446937477 0
0.761318389499563 1
0.407880483471801 1
1.22092015528214 0
0.450674864642359 1
0.39051151138505 1
-0.0494852963100793 0
0.520394512406067 1
0.506246218176967 1
0.0317850949969833 0
0.535118717274696 1
0.383334086110161 1
0.403149735100133 1
0.52281047037225 1
0.725666566714579 1
0.664744428137743 1
0.873598753087734 1
0.656203352206932 1
-0.0739391051749785 1
0.489506716499453 1
0.475153296408811 1
0.404586606645837 1
0.572733664060974 1
0.733632228749052 1
0.258924896479291 1
0.508773614332093 1
0.411236378045541 1
0.848475294446284 1
0.707154854371067 1
0.301216068617894 1
0.530935349768981 1
0.28718005650417 1
0.112546521013119 1
0.669011474644099 1
0.261717626668589 1
0.239833628621135 1
0.483661639019324 1
0.376613721479786 1
0.00844377182885621 1
0.11509948557011 1
0.463671780586593 1
0.624380215751987 1
0.559249299928141 1
0.965164696755423 1
0.931026537033552 0
0.456925333220684 1
0.634302737221166 1
0.188566494531854 1
0.423689014425584 1
0.659640631635874 1
0.507721004164539 1
0.602490569526887 1
0.4218583355961 1
0.261341026449969 1
0.319094982057137 1
0.38354275243668 1
0.332706275612598 1
0.584894725271387 1
0.774730437977778 1
0.920105686931642 1
0.311435398317092 1
0.496332890026398 1
0.53770072174135 1
0.328625195736861 1
0.685175208522752 1
0.745291794793493 1
0.232321408654173 1
0.674545777317996 1
0.592034616017969 1
0.747953338646077 1
0.817831873245815 1
0.804070881968817 1
0.676860004311843 1
0.460373819345908 1
0.679700689601485 1
1.0834209046749 0
0.823074524198579 1
0.637937928587918 1
0.403950647530557 1
0.27638089683165 1
0.0970854163586863 1
0.895171481139643 1
0.268940683931667 1
0.289878593853928 1
0.518646273307108 1
0.297345983520398 1
0.200894740201447 1
0.241972986190734 1
0.567931149561807 1
0.890432848038034 1
0.675986417971282 1
0.613911294503998 1
0.3267537758081 1
0.780811589778974 1
0.201409701428501 1
0.0098619336546167 1
0.445312679652517 1
0.513223213393049 1
0.20999523892493 1
1.02395500411599 0
0.657860395084168 1
0.840512891924207 1
0.348564188522914 1
0.289251053578639 1
0.670383216495221 1
0.112112064593941 1
0.625670652101656 1
-0.0470892720629946 0
-0.0145646599772129 0
0.271776382215401 1
0.582884285007787 1
0.398310601372572 1
0.387371898766728 1
0.853397208397963 1
0.370129952416663 1
0.559398391405158 1
0.741586646691272 1
0.192870540280972 1
0.587667642573693 1
0.557494309911587 1
0.448656933673137 1
-0.0206884603540109 0
0.28617296791885 1
0.717564145403021 1
0.620423931356691 1
0.278769780790511 1
0.566407084678715 1
0.676419829233629 1
0.757965928361463 1
0.500881789946211 1
0.0435309820037012 1
0.480440259889957 1
0.503757174660231 1
0.354964047731999 1
0.469749210154698 1
0.463095562780499 1
0.604711854564651 1
0.589978343918283 1
-0.0560677683068819 0
0.585353317914966 1
0.342724064721782 1
0.546779700489827 1
0.306719745280978 1
-0.0550473394383185 0
0.518210035606654 1
0.955922314385691 0
0.611471456948983 1
0.530310240217719 1
0.700884709967007 1
0.516897629139723 1
0.540555926479131 1
1.1053161740802 0
0.38136175042302 1
0.407976984005743 1
0.371937324788884 1
0.298437597863272 1
0.65536793433385 1
0.916010697543839 1
0.35905392097148 1
0.83201557520742 1
0.343819485513036 1
0.599343387145889 1
0.54161995043679 1
0.504026756786394 1
0.553226033117749 1
0.635379498958139 1
1.07831926211899 0
0.907422173263815 1
0.516637309571831 1
0.388472737413326 1
0.452777366816281 1
0.772132644408557 1
0.463633465708327 1
0.723516583224453 1
0.410905533289909 1
0.250488772239 1
0.563928783322706 1
0.381277913803043 1
0.889671679745749 1
0.10366550339755 0
0.781461256330572 1
0.648424072782481 1
0.560804679977303 1
0.754527886751887 1
0.648477508835677 1
0.83555104826464 1
0.930798441909403 0
0.723142041728802 1
0.462457256257809 1
0.978991928903422 0
0.30894291548861 1
0.571929337559882 1
0.78213783353791 1
0.514464584421417 1
0.586527957123954 1
0.474410291156299 1
0.966600864300063 1
0.58882081984381 1
0.213106014170282 1
0.394382995476733 1
0.524771916657665 1
0.605581206729555 1
0.432708861383696 1
0.810634936671212 1
0.509353211656402 1
0.45361855224523 1
0.90979526228454 1
0.687064167329674 1
0.677644777628153 1
0.314191642560381 1
0.365707730068418 1
0.602461213834544 1
0.801900319484569 1
0.398063210518294 1
0.295376888747337 1
0.730025617197927 1
0.2877870292358 1
0.923075845583821 1
0.549839060315008 1
0.367639371634567 1
0.279419115841365 1
0.761890464247292 1
0.473166381424825 1
0.74655812232159 1
0.800029939642301 1
0.251325068014943 1
0.930399215796206 1
0.572034921838343 1
1.06275696946108 0
0.258526423464286 1
0.319286338926691 1
0.870777633908568 1
0.903033871472843 1
0.601960474490959 1
0.598209712336953 1
0.432867539462277 1
-0.039905251600396 0
0.384152869358402 1
0.372144884072997 1
0.494244522876803 1
0.301080976642332 1
0.263489175781792 1
0.630117667254656 1
0.248414129883238 1
0.684228894396546 1
0.0388722799228104 1
0.386027559502011 1
0.853989280184513 1
0.320637916365051 1
0.764472236477297 1
0.556925282979288 1
0.592770079789707 1
0.816203279119471 1
0.742522843089344 1
0.62543412861355 1
0.669999242096746 1
-0.124890375747041 0
0.861312535482466 1
0.464765222254424 1
0.42423365723331 1
0.680844134422443 1
0.219244366177997 1
0.843442117592658 1
0.386421685792537 1
1.05966416928098 0
0.35107286919434 1
0.386893522393058 1
0.802867347608345 1
0.57111520834253 1
0.738271742527401 1
0.758584797501749 1
0.376340879240047 1
0.474310947552299 1
0.530273363753133 1
0.649227485558101 1
0.500605646943133 1
0.311725414151248 1
0.545297470579458 1
0.18530770209314 1
0.614631913865831 1
0.698340209777813 1
0.719229358718961 1
0.385915463963168 1
0.624516904516609 1
0.154988640056694 1
0.55424208640388 1
0.542668643398787 1
0.66469104566219 1
0.51490188862687 1
0.967533068140328 1
0.325410729321256 1
0.195424252638437 1
0.499011497384949 1
0.569958344292776 1
0.225568508745851 1
0.437747657250633 1
0.644286438132487 1
0.218770384256881 1
0.248894666606785 1
0.330818054715613 1
0.580463491118796 1
0.654058201158475 1
0.754539962036701 1
0.553888055308803 1
0.459159503093671 1
0.782137763654343 1
0.449965681714008 1
0.806718521748798 1
0.572856808508738 1
0.908715349993218 1
0.0249562785900194 1
0.615166146368232 1
-0.0210028200527021 0
0.6378116042983 1
0.714504051606849 1
0.660227610530089 1
0.603576931597039 1
0.950447210939625 0
0.377048931260395 1
0.443195169970763 1
0.299891940894 1
0.629388492692968 1
0.580766243746808 1
1.01556377115711 0
0.36959329731042 1
0.493640762112372 1
-0.062164310747915 0
0.336426157771842 1
0.7459365155955 1
0.378763487182598 1
0.625930338426715 1
0.536286817380556 1
0.598189597626404 1
0.254688319013155 1
0.525320268731283 1
0.66747115757352 1
0.724050789181926 1
0.800348248593912 1
0.285427390183643 1
0.266305603997935 1
0.0143456695513164 1
0.565913844506565 1
0.402191247051167 1
0.642051949301873 1
0.332264823507766 1
0.763481906958525 1
0.151318726113198 1
0.0801512028473158 1
0.665743725691669 1
1.06977180670644 0
-0.0981979735494903 0
0.469146282629531 1
0.293662035317653 1
0.469737811497759 1
0.87526408669881 1
0.574643626098091 1
0.635260797790057 1
0.308746338430517 1
0.439438410045268 1
0.595562455969902 1
0.666019198247432 1
0.726177972364571 1
0.750914847683003 1
0.726548200252536 1
0.243747533250115 1
0.109306364041973 1
0.353721360679951 1
0.909656042432938 1
0.820434528528885 1
0.903034455507167 1
0.456983052684004 1
0.717476222682476 1
0.323120122584334 1
0.284020689023971 1
0.464169068194048 1
0.638035391282955 1
0.0959521858094593 0
0.434326697951201 1
0.640152795521184 1
0.095628786730218 1
0.463589874218811 1
0.506695813975966 1
0.249317234423283 1
0.495668100319965 1
0.167198343516837 1
0.457329101154968 1
0.0135222948713591 1
0.318845146842059 1
0.457168312366423 1
0.247560136943055 1
0.443229250352531 1
0.440861968693727 1
0.174888622296068 1
-0.471219290618921 0
0.816575997029089 1
0.598120235810539 1
0.45875085636987 1
0.44630768867495 1
0.496432584377789 1
0.330964205072379 1
0.44889249526429 1
0.718950783403817 1
0.363545271056096 1
0.480857829610095 1
0.748721709794581 1
0.641759375983154 1
0.941488448102411 1
0.606661524873638 1
0.396614661459102 1
0.398094090948006 1
0.518452809160652 1
0.907353396388176 1
0.318326656985014 1
0.652401557191062 1
0.54307343924391 1
-0.0677165274648037 0
-0.0572896079405835 1
0.415834683751738 1
0.94514901808968 0
0.753072455148316 1
0.693621006135222 1
-0.0225395842085256 1
0.288977995631724 1
0.539243202550188 1
0.623310426223786 1
0.618547240471255 1
0.211077594751612 1
0.59097952678867 1
0.631156854349353 1
0.331364898505611 1
0.505728735011822 1
0.500572438041824 1
0.680431242674928 1
0.607671181319695 1
0.514504161877487 1
0.763879284522878 1
0.282383338776579 1
0.552871756315267 1
-0.591422227973175 0
0.687249487931499 1
0.310031164921812 1
0.405164899774744 1
0.383759880868462 1
0.271181519245757 1
0.339722930621045 1
0.421511318206138 1
0.345942523331528 1
0.24554313572605 1
0.338756044084671 1
0.222228019906785 1
0.340296733184068 1
0.780542045171642 1
0.609745856913548 1
0.792591948963865 1
0.488068921044217 1
0.764340793365932 1
0.495050835120878 1
0.665161739320552 1
0.556345807041068 1
0.367094090722006 1
0.380742110922986 1
0.702511519396144 1
0.469229604811711 1
0.788302120336272 1
0.692066775402809 1
0.464895728037815 1
0.236425966340061 1
0.792338483486301 1
0.44893213290509 1
0.681284071007838 1
0.624697190730514 1
0.586386396503534 1
0.738456452523485 1
1.03644865256028 1
0.111707133665357 1
0.756937790703374 1
0.682429978131622 1
0.45696132877178 1
0.363162606737958 1
0.56577374823736 1
0.81957266565896 0
0.717738008993975 1
-0.0908302224717542 0
0.182665705068417 1
0.144582650868327 1
0.236749752018708 1
0.198235523126404 1
0.60318838147167 1
0.442137194074022 1
0.526865378925768 1
0.545988359434072 1
0.920042469680552 1
0.507480692617591 1
0.906812062059048 1
0.683867259061032 1
-0.00680341407975058 0
0.412592171819241 1
0.808518123156083 1
0.589967388721465 1
0.469500561148733 1
0.748899311486453 1
0.373944054470979 1
0.447830123010807 1
1.1213062524906 0
0.679611276447555 1
0.826172404867223 1
0.565988654684692 1
0.833531410359649 0
0.790987467484933 1
0.673825414361209 1
0.819609846699965 1
0.498293748803278 1
0.711456397455177 1
0.238835700401068 1
0.12568876387047 1
0.574137734694135 1
0.730909767520607 1
0.396209972568961 1
0.636821689593927 1
0.586336863918743 1
0.533150714001453 1
0.301062413724283 1
0.680261466023843 1
0.604943337744314 1
0.551944813673182 1
0.928773119533705 1
0.442023109096978 1
0.888487439126215 1
0.547298701192916 1
0.87164816986849 1
0.36809722570353 1
0.388757628297009 1
0.889619497420732 1
0.738073081111387 1
0.300707679589545 1
0.574638831369327 1
0.804562519012973 1
0.490970745826951 1
0.419303055087234 1
0.755617130670971 1
0.602716436556621 1
0.245309853308281 1
0.554799036249484 1
0.694165777152767 1
0.0115113004010841 1
0.472744263442485 1
0.287218690999185 1
0.279131265582359 1
0.500621567329175 1
0.465990660136459 1
0.886641199033432 1
0.882567671816827 1
0.61209199636784 1
0.479644787175802 1
0.570422367712589 1
0.549139832933904 1
0.378919309886208 1
0.802816101802426 1
0.725838091983781 1
0.811131373719713 1
0.528488643406075 1
0.332358013384587 1
0.536408411035364 1
0.782759925789471 1
-0.0264589801996882 0
0.600865670419067 1
0.958637056556478 1
0.401152520098332 1
0.573648936374355 1
0.358916419225293 1
0.398259035100654 1
0.255079645793011 1
0.783228735937624 1
0.0552907414046493 1
0.177883358771092 1
0.84755312263862 1
0.640101225862788 1
0.596773083448917 1
0.420145755256234 1
0.360934324743503 1
0.408944038877474 1
0.227320240572208 1
0.483601571660068 1
0.365529049686444 1
0.257620203269692 1
0.833689939505093 1
0.347884477487893 1
0.68674133532972 1
0.260012955819053 1
0.303378768336154 1
-0.0480995854929518 0
0.579938920778516 1
0.899208256123996 1
0.231008015361542 1
0.0256839655017185 0
0.355524323081517 1
0.0435719399710933 0
0.0767678793304241 1
0.136854403407329 1
0.0294874277324814 0
0.554842005709292 1
0.581398504754344 1
0.378105058753403 1
0.508236999439555 1
0.367422173703084 1
0.704646170969005 1
0.415482557018713 1
0.514295388933919 1
0.218121373945378 1
0.56075354640458 1
0.775184274928371 1
0.492222187106425 1
0.15528519376233 1
0.745459707867345 1
0.30702022361038 1
0.796265540468239 1
-0.00278905329721885 1
0.319100991563944 1
0.590605789682955 1
0.242350602630695 1
1.35411710662331 0
0.468594711954426 1
0.2031258998547 1
0.47397267461871 1
0.726809344562915 1
0.522747494517928 1
0.611213037771018 1
0.437019138604025 1
0.785504531899855 1
0.291689059401639 1
0.938744118873345 1
0.317817272003865 1
0.487672667407373 1
0.467636906053525 1
0.880877748851634 1
0.600420375014087 1
0.0944233745982312 0
0.759843955712552 1
0.508432332791887 1
0.116690737662478 1
0.201002593410999 1
0.325512773472837 1
0.232244866766838 1
0.679328344864086 1
0.417601495866174 1
0.663421459198721 1
0.459339610326443 1
0.446405590694712 1
0.664691735977675 1
-0.156953855002362 0
0.914503680303206 0
0.862612347446385 1
0.310436202699928 1
0.214823725730858 1
0.425390865223576 1
0.563047595470589 1
0.667213600572082 1
0.632245066454889 1
0.200353709943288 1
0.541243207284607 1
0.647554034699167 1
0.176025596940547 1
0.242233943858455 1
0.881446036765693 1
0.123412039237375 1
0.695105641551547 1
0.604600082309202 1
0.41990579814437 1
0.419811534734007 1
0.845866445137616 1
0.497399031404858 1
0.320309509495549 1
0.477542801206592 1
0.871389807878831 1
0.403639390697987 1
0.621642269330501 1
0.743897705438719 1
0.470203194561321 1
0.775766269434094 1
0.63449729260751 1
0.525205766243458 1
0.453222422881122 1
0.31416601327517 1
0.856740276727516 1
0.463471934895917 1
0.564908196613372 1
0.752530800831473 1
0.460271286617785 1
0.537829826304596 1
0.558263688617354 1
0.48160237079526 1
0.55701509482325 1
0.286405258356837 1
0.190071154860591 1
0.502478916841638 1
0.516397724004172 1
0.393308751232665 1
0.304306444190091 1
0.589791435362424 1
0.57886302901955 1
0.970981989226614 1
0.737229793105035 1
0.0795299360182157 0
0.678216770204441 1
0.501469502637009 1
0.514980412981406 1
1.01225454384474 0
0.628135025918831 1
0.608383198180514 1
0.56005409225693 1
0.386788331196135 1
0.664605492776353 1
0.198722682299459 1
0.442486509001403 1
0.430209761815185 1
0.821982574225157 1
0.540369824360309 1
0.330787757485471 1
0.0502891779835272 1
0.467545717275421 1
0.216016269708235 1
0.505214087913206 1
0.544962733090725 1
0.267131651675128 1
0.513849823458899 1
0.554823923998263 1
0.405896397034974 1
1.32407340522749 0
0.686480796003217 1
0.823373559713874 1
0.547957510293932 1
0.517964874756063 1
0.498752959505934 1
0.8397337645504 1
0.229143038923883 1
0.295232413123318 1
0.621597057305163 1
0.185044594424222 1
1.05726648423305 0
0.811505112848447 1
0.20217232480065 1
0.439885767929105 1
0.606213627076058 1
0.44206914525315 1
0.703486440107555 1
0.642209067275636 1
0.3001230589117 1
0.826367960847357 1
1.02797785575091 0
0.650146442653444 1
0.660061083653478 1
0.300751014332764 1
1.06233329065919 0
0.905190774468453 0
-0.0487995619747539 0
0.537831331594262 1
1.00858566719546 0
0.329287316262051 1
0.316129490439121 1
0.836628040879875 1
0.332437527514593 1
0.142961504896765 1
1.07405031003358 0
0.256637660420211 1
0.25262309429557 1
0.902518133422686 1
0.366482796965379 1
1.11387808752286 0
0.282235459719432 1
0.304851909079862 1
0.532488701981081 1
0.405334793894232 1
0.4886389491061 1
0.0400788456879197 1
0.510739723597482 1
0.487528833831443 1
0.900358353114189 0
0.369331944697495 1
-0.143261680161302 0
0.404008280629686 1
0.58330148648773 1
0.768389436743625 1
0.250160394318462 1
0.226011410653534 1
0.0360695851792501 1
0.507119326768188 1
0.30548334467895 1
0.631010497396296 1
0.442595326232856 1
0.501634600763636 1
0.373541487479916 1
0.629781869834648 1
0.652476444210751 1
0.524681214755578 1
0.605370095633798 1
0.266177118841858 1
0.687086019851908 1
-0.0511587054311071 0
0.325185703311352 1
0.811334919728793 1
0.471372952449657 1
0.218812987175426 1
0.566494431846041 1
0.492359269375107 1
0.574298730990505 1
0.050180940019473 1
0.716489531475757 1
0.687445083668221 1
0.137243065420073 1
0.0405832345028677 1
1.03521634515336 1
0.176966781681716 1
0.385859253782519 1
0.481427533675782 1
0.607845948602251 1
0.528181785985393 1
0.446294160515379 1
0.290278792079285 1
0.0521171898072486 1
0.448105489355428 1
0.169945602987823 1
-0.0309963445285834 1
0.396812525167308 1
0.642838082502981 1
0.736976260840653 1
0.433755820674464 1
0.700870851186091 1
0.845228128601379 1
0.373910231919602 1
0.72848100066035 1
0.551187579518915 1
0.0765979640918238 1
0.361600908538862 1
0.619120710435023 1
0.348349816786269 1
0.651993088593696 1
0.368736761766001 1
0.161587104180566 1
0.452251401995208 1
0.340786062839725 1
0.273923293629656 1
0.616078902114648 1
0.374169853208316 1
0.77355325828521 1
0.504939731407757 1
0.498564302769438 1
0.368335499116488 1
0.363493548651337 1
0.742022716131245 1
0.81174771633822 1
0.928564504036924 0
0.499479352277081 1
0.181008612079419 1
0.926914987356134 0
0.764925307395842 1
0.978822747432944 1
0.809363142099903 1
0.376187365558573 1
0.619675817640061 1
0.607204743669241 1
0.688227992685699 1
0.307663254711092 1
0.290954991348993 1
0.725558170563619 1
0.283829612814119 1
0.786604143719463 1
0.394157031707004 1
0.251918228760434 1
-0.0459360902723222 0
0.321500317307056 1
0.86466722305975 1
0.833650656275576 1
0.528103129944075 1
0.333529613743948 1
0.539590492419397 1
1.10322334229188 0
0.803541440933112 1
0.825446601405943 1
-0.0823204097499367 0
0.396846222506286 1
0.580380111831373 1
0.420703334053523 1
0.459346692476546 1
0.376028270325021 1
0.226155261478764 1
0.394920369948619 1
0.257414859120264 1
0.521960544831919 1
0.566090889884802 1
0.831121648428105 1
0.372571854282453 1
0.235340746633203 1
0.473256463921923 1
0.46991302820036 1
0.905545905608441 1
0.487795877991568 1
1.02979633060026 0
0.53126683960111 1
0.358809591309606 1
0.612854986413021 1
0.728533932500244 1
0.763503448216996 1
0.391810045790383 1
0.569080557412278 1
0.901625856826142 1
0.888796560877708 1
0.395870252674169 1
0.516928822959719 1
0.60479343977119 1
0.584594760795232 1
0.607470665840474 1
0.408311604800891 1
0.303020374312137 1
0.917740484031455 1
0.240101354373287 1
0.681870149253865 1
0.869050552335461 1
0.526220343967449 1
0.376113339137417 1
1.24864280968743 0
0.53566907036706 1
0.808310408240137 1
0.290689711712819 1
0.36172745638006 1
0.649609431734762 1
0.328408546172353 1
0.421363325433091 1
0.478814393070338 1
0.0500936708694704 0
0.331276433990872 1
0.0455992125310295 0
0.368220521436254 1
0.785240414976766 1
0.660697946743017 1
0.933198916652323 0
0.662787746253891 1
0.356508470197034 1
0.248846035641557 1
0.605446001254155 1
0.227799891310593 1
0.385169830587125 1
-0.201478666169014 0
0.636980639534735 1
0.779282350166947 1
0.588198123500914 1
0.993460320307986 1
-0.0470420472492283 0
0.408215077375874 1
0.362976189814936 1
0.514870935240229 1
0.539625330370062 1
0.882680328535751 1
0.481956484720484 1
0.471959334596021 1
0.338912557737197 1
0.547051832909419 1
0.0980765064438017 1
0.566096928297161 1
0.389308689482282 1
0.366967073462434 1
0.320364810004509 1
0.519641326615348 1
0.210051442283816 1
0.53903843466842 1
0.777327003425523 1
0.496072530251489 1
0.182878462459533 1
0.51113864561148 1
-0.0374223711672225 0
0.459916694205471 1
-0.156147852840005 0
0.42821068532745 1
0.984825573570009 1
0.60889907817733 1
0.477056889087657 1
0.364674003392769 1
0.59417833948421 1
0.489014733817201 1
0.628300698283501 1
0.656831422590654 1
0.668819631740024 1
0.335968857384353 1
0.563633672437455 1
0.838181253556818 1
0.59743191600973 1
0.601181140135537 1
0.552920431568309 1
0.484952394905684 1
0.226499325227263 1
0.467734221701189 1
0.386635685127891 1
0.481872817901938 1
0.452314022033479 1
0.797030463014919 1
0.166869112367794 1
0.384034973137746 1
0.740810028564404 1
0.769046366478954 1
0.880853411104571 1
0.536790012128178 1
0.17476183344299 1
0.428669619097473 1
0.548596303815546 1
0.7369590865087 1
1.1308833448087 0
-0.0150450083298145 1
0.342903264433251 1
0.652865036630153 1
0.87407619111856 1
0.615672700467143 1
0.879224651398363 1
0.55559972444996 1
0.890510745181759 0
0.191812974323197 1
0.178405180613051 1
0.354494621183294 1
0.623649237723834 1
0.677027158630691 1
0.3724338023309 1
0.00136998928344745 0
0.51984131272408 1
0.536303506514229 1
0.644233459062469 1
0.728214302575042 1
0.555473193125037 1
0.235889228025583 1
1.15782894587079 0
0.772433462786652 1
0.0945516289857978 1
0.380202787212395 1
0.634478796871402 1
0.758880880624995 1
0.289128295955111 1
0.548276677396263 1
0.481721117537328 1
0.893982979558877 1
0.766750944691953 1
0.428902911194857 1
0.370023981427251 1
0.731286299854814 1
0.190672408868325 1
0.350613998176197 1
0.546296411147618 1
0.963805763178643 0
0.490955991503433 1
0.603526009728567 1
0.826251031211668 1
0.168109099763972 1
0.477455273610882 1
0.30925464865193 1
1.10304035871971 0
0.252123154037965 1
0.344546384472376 1
0.511708687000898 1
0.326050174432264 1
0.773762877983387 1
0.691477071120915 1
0.399812827851507 1
0.963861080179982 1
0.349569070540534 1
0.818582317890876 1
0.578410925989773 1
0.101550184379866 0
0.367362505810788 1
0.621299834410659 1
0.354629635971518 1
0.473244495032305 1
0.379114589379555 1
0.835900484212678 1
0.385197998725573 1
0.769760819934813 1
0.614056380921668 1
0.184471070755482 1
0.0325029794468868 1
0.804838668591553 1
0.19668745442828 1
0.689950358411161 1
0.27260495340131 1
0.153597781988308 1
0.423117560815681 1
0.262611278610719 1
0.759425319766625 1
0.385206826669389 1
0.382350403397214 1
0.473609616966894 1
0.661573646418253 1
0.633933725455631 1
0.404739152375914 1
0.686878742625262 1
0.760949427307648 1
0.222578198261405 1
0.406782238991829 1
0.551612093230494 1
0.322990018939837 1
0.470968722533672 1
0.228861639998553 1
0.207757298709012 1
0.50384077166219 1
0.538091515818643 1
0.658208475788982 1
0.722978794635005 1
0.382245164174984 1
0.277600439817491 1
0.380216389711908 1
0.180816554292485 1
0.204774725503954 1
0.383648042804888 1
0.808212445590829 1
0.575430281420116 1
0.0579905797985452 1
0.415225192338144 1
0.886149213067709 1
0.589261751524991 1
0.487956672470539 1
0.381466648534136 1
0.401577289581788 1
0.629800843027759 1
0.502298820587214 1
0.642987126268561 1
0.393714899608511 1
0.862067773980474 1
0.624753962804484 1
1.01759003066298 0
0.918926775091697 1
0.643221809225378 1
0.51143360542643 1
0.187019921614121 1
0.0479390064912555 1
0.646934229311493 1
0.691048726560908 1
0.915142762627744 1
0.132187769212433 1
0.175432388328657 1
0.522915075187358 1
0.460435398648108 1
0.425226275696935 1
0.0589762602283057 1
0.572794688431393 1
0.640302743803326 1
0.592349658069903 1
0.632804109401282 1
1.13634981506347 0
0.460934383760364 1
0.352910313752286 1
0.602718179528644 1
0.715476100479885 1
0.467104995936642 1
0.489033185731828 1
0.451509408970643 1
0.76759254225415 1
0.416793233937453 1
0.58910968576079 1
0.722772902173074 1
0.298541913886503 1
0.0540095341252952 1
0.234088480979892 1
0.633120118512266 1
0.142514402214545 1
0.303923203063371 1
0.524124008264115 1
0.227436712250446 1
0.642274335129227 1
0.467998301532876 1
0.303198210447424 1
0.576929305277699 1
0.379641840881917 1
0.381491305272623 1
0.68322959983943 1
0.446493305891138 1
0.864155686688456 1
0.00241395504548553 0
0.511975567337213 1
0.581302856222259 1
0.675059140046282 1
0.571091522747141 1
0.664278633288231 1
0.228745759692731 1
0.577744730650145 1
0.751599977090749 1
0.622554843672229 1
0.266829898988009 1
0.559453017000566 1
0.477334355250407 1
0.682334353128155 1
1.0030647387498 0
0.843508319865484 1
0.466911433083326 1
0.448160586537582 1
0.389125877941852 1
0.828606976263823 1
0.320152152197302 1
0.468070271137256 1
0.464269573835553 1
0.281569508863819 1
1.32565634181432 0
0.591295447802562 1
0.651232633890656 1
1.01223139826976 1
0.354437816966158 1
0.768236257437913 1
0.513824477672695 1
0.43302461610283 1
0.526272123339271 1
0.297819080776167 1
0.655667570002893 1
0.172916760376107 1
0.454935336320726 1
0.67314066367977 1
0.747150317693468 1
0.873831206836325 1
0.309915394492965 1
-0.0765211085574161 0
0.335982832959039 1
0.762220352204432 1
0.455074911046294 1
0.442581537929805 1
0.490856774373722 1
0.619382903343333 1
0.439674751691188 1
0.734518001611871 1
0.0799802694723059 1
0.538659579704752 1
0.213479039937493 1
0.400087468309263 1
0.346018791622146 1
0.761784914129194 1
0.115401002954079 1
0.688094066234001 1
0.762746933489576 1
0.340145245834129 1
0.651045461135967 1
0.393930750854055 1
0.497721630904519 1
0.293262663247407 1
0.638514433680482 1
0.16418023395622 1
1.11864924013714 0
0.519592584871714 1
0.416640152019043 1
0.309645171915448 1
0.577392270103046 1
0.542563716358341 1
0.3673689761493 1
0.439877215355988 1
0.650157372781473 1
0.728021838495116 1
0.825892812149117 1
0.118553565902923 0
0.881283839607505 1
0.684577737021212 1
0.781989707264443 1
0.734432179833257 1
0.592115513968296 1
0.453205375415537 1
0.662801108265941 1
0.771267562871556 1
0.463828442342863 1
0.792924118241203 1
0.128104992133096 1
0.742340764081505 1
-0.0680062291336413 0
0.590104849220634 1
0.204720891723038 1
0.805770965640825 1
0.675815013866059 1
0.906669591961235 0
0.341031083616907 1
0.831746534499502 1
0.39057199819749 1
0.249557108125902 1
0.00213107358107565 0
0.453686654727872 1
0.48691429497183 1
0.485845532664476 1
0.827601737370984 1
0.248619084902353 1
0.421720942983002 1
0.380124021704198 1
0.610013453474084 1
0.495230316316924 1
0.658529195343399 1
0.6779597739227 1
0.336283740991525 1
0.755337846912779 1
0.4013404144513 1
0.682307485755249 1
0.351024264109787 1
0.289127096590201 1
0.552731237870735 1
0.759505636803818 1
1.14006843335594 0
0.473437252936337 1
0.136318319319767 1
0.600720169493895 1
0.419125571236033 1
0.252206901359842 1
0.388155042456798 1
0.164633662423241 1
0.127599828426902 1
0.664510748936257 1
0.713318368388887 1
0.68444721255658 1
1.09375502234145 0
0.544684297040157 1
0.760196999606313 1
0.481376197023244 1
0.248320637889715 1
0.617550210785037 1
0.419036162242137 1
0.533838021972474 1
0.105438629046007 1
0.380029746193943 1
0.557633116493812 1
0.513056848218654 1
0.934026043474382 0
0.160746367920104 1
0.320820738057846 1
0.639943252427285 1
0.687137554898241 1
0.737281532348812 1
0.375679389651519 1
0.396083233726444 1
0.369569049815665 1
0.264532733604058 1
0.460827586182113 1
0.663341427739229 1
0.335514568267465 1
0.405711986289952 1
0.476370590841501 1
0.412955908012391 1
0.954477091675022 1
0.341179888126007 1
0.431718626280612 1
0.652801249861736 1
0.425724770600188 1
0.56134706158419 1
0.192992895431794 1
0.44505399946933 1
0.553601339667619 1
0.394764675846348 1
-0.0481478987835765 1
0.769682354723832 1
0.427843865139007 1
0.485542006634055 1
0.449006332866983 1
1.03937635659016 1
0.433626413237747 1
0.857324621327831 0
0.495787287445248 1
0.335258079398409 1
0.268698087581848 1
0.938683434862722 1
0.351786351192522 1
0.653632612996675 1
1.21265081846599 0
0.321178145938503 1
0.715289172713262 1
0.515928313099192 1
0.310095110106531 1
0.563361418627727 1
0.332002083452627 1
0.460584298764367 1
0.860837098542261 1
0.650324382222775 1
0.746353056003747 1
0.202575929923128 1
0.237312110173271 1
0.726966132899237 1
0.30808686593974 1
0.147959244410322 1
-0.136606625488708 0
0.731039370871696 1
0.588758404458389 1
0.399803658539482 1
0.35013269085147 1
0.608328106680547 1
0.213737766947609 1
0.455136924655039 1
0.500469867612982 1
0.684582510311964 1
0.645062017286945 1
0.552618996362837 1
0.671226551741003 1
0.333407332733046 1
0.411836657975746 1
0.576300296537521 1
0.170822202196572 1
0.551212215872979 1
0.0792358853754488 0
0.506290175255191 1
0.271091456100746 1
0.292222198015919 1
0.724428230738002 1
0.70623828152456 1
0.410747065013638 1
0.557476694080156 1
0.331932686349557 1
0.17946727737259 1
0.0928426105846112 0
0.102722913809949 1
-0.00640605244427524 1
0.689448382999659 1
0.459865826712736 1
0.734631008084826 1
0.961659513423163 1
0.511259187141317 1
0.762831238414249 1
0.937646079699081 0
0.0964171672007295 1
0.578552969217718 1
0.172598697194665 0
0.29067881536702 1
0.780656670701641 1
0.418324458134284 1
0.587006356773719 1
0.248799075557419 1
0.480632305795798 1
0.43178259056002 1
0.315979812569309 1
0.419279165254884 1
0.457234641818824 1
0.769370140661827 1
0.53879128167598 1
0.897539776606677 1
0.920344840112217 0
0.524730847931822 1
-0.0386606216632521 1
0.913442356249107 1
0.361644142523862 1
0.543018855207592 1
0.777537338255804 1
0.39921036441281 1
1.02006121064287 0
0.382733070076828 1
0.128010958045418 1
0.169433606884093 1
0.720361215346603 1
0.677675451294581 1
-0.0180016560990595 1
0.602320914739501 1
0.634827753174312 1
0.0822454994727561 0
0.553941454197456 1
-0.296464824381846 0
0.376605085371903 1
0.152494356512543 1
0.661039227878752 1
0.707018658053501 1
0.54791658912816 1
0.433912897876108 1
-0.112614331519309 0
1.0694581388948 0
0.608762884769009 1
0.499733545184469 1
0.665363722498921 1
0.264535229664077 1
0.540929295822031 1
1.04955198542582 1
0.509672270493692 1
-0.0247827512613866 0
0.508119144772223 1
0.13599658918298 1
0.7179490903653 1
0.694444718505676 1
0.582319401404082 1
0.81668848683152 1
0.856479267182278 1
0.711958528258384 1
0.609263238901055 1
0.78440451372593 1
1.0173462581846 0
0.471184700266802 1
0.506021779706812 1
0.334632006804851 1
0.591215347578673 1
0.513398346763785 1
0.692516631542169 1
0.49039594956301 1
0.40744319861634 1
0.63832254088615 1
0.143167101151717 1
0.104909926639295 1
0.403889607774696 1
0.639885429226224 1
0.505281330764331 1
0.0995358505608657 1
0.371607706887573 1
0.617451046867837 1
0.54327946743 1
0.0622260616369595 1
0.163308523363352 1
0.622744572358534 1
0.628466682583848 1
0.136263057037916 1
0.126149010589167 1
0.373164129455657 1
0.549177739567297 1
0.487408304398121 1
0.854295205132406 1
0.497061871210529 1
0.322788110637924 1
0.336044110127169 1
0.589097971547852 1
0.325780755384674 1
0.310783734662284 1
0.903022501524601 1
0.591622978692946 1
0.348716065365842 1
0.922293747153506 1
0.324293740696248 1
0.0744845566792326 0
0.231816743695693 1
0.472641025429131 1
0.616429493183231 1
0.537389082471246 1
0.371170241922203 1
0.501010418630022 1
0.737218080319292 1
0.364180943980527 1
0.372414198237263 1
0.476125989062211 1
0.377847757619067 1
0.219396045451795 1
0.39942788022597 1
0.791172575518783 1
0.382949882697965 1
0.233205593876803 1
0.538742753248681 1
0.0905817900840392 0
0.58905076794137 1
0.0890917872379572 1
0.426015953902849 1
0.843346504663483 1
0.595067098441389 1
0.299988821752601 1
0.724578042786366 1
0.351049159406025 1
0.440635410539959 1
0.885452589183933 1
0.120812935580811 1
0.429476812830089 1
0.282431439071765 1
0.980421306183488 0
0.868568389885109 1
0.258504620894101 1
0.130110285632603 1
0.59865766753192 1
0.550500769408269 1
0.635707833800976 1
0.189589975399151 1
0.105771877429338 1
0.610018080997628 1
0.839176836817319 1
0.884427368644476 1
0.965327958525028 1
0.100324347205134 1
0.449179371953307 1
0.791518574098569 1
0.283388077019417 1
0.71018975989737 1
0.722112457683957 1
0.444965628075289 1
0.672366205078922 1
0.384191438908076 1
0.52966914208628 1
0.841503359614275 1
0.282284378487982 1
0.442443909736586 1
0.506376343748844 1
0.517704854930974 1
0.436990572281151 1
0.48085787008323 1
0.297005568880216 1
0.358861167114926 1
0.700655268898219 1
0.592203458963 1
0.74283784515707 1
0.559432143817219 1
0.773219765620611 1
0.329480090087678 1
0.848842435061763 0
0.375920579105045 1
0.943195699976641 1
0.532309190392685 1
1.05095083121112 0
0.448253740637984 1
1.2924699354596 0
0.875096479599628 1
0.719815849823341 1
0.564627586617464 1
0.326228321801735 1
1.01024542000285 0
0.862697327246428 1
0.751798688161406 1
0.610193538430921 1
0.385378011351069 1
0.382342687139472 1
0.536646041146549 1
0.842162830614102 1
1.09841438613509 0
0.838527116718057 1
0.718646986384184 1
0.392189017407033 1
0.468463293920326 1
0.988912500675402 0
0.275031440028995 1
0.664863780346276 1
0.815374167692217 1
0.419017287015536 1
0.680119302833974 1
0.239472127932095 1
0.309384185393308 1
0.52774171284153 1
0.759715066809069 1
-0.195370901003939 0
0.165126750139829 1
0.352264832852804 1
0.466819439832482 1
0.648577835779638 1
0.422875744632653 1
0.543730799038671 1
0.56745792969647 1
0.22020439270716 1
0.468769432368311 1
0.611372962989014 1
0.525293746002937 1
0.270524221490395 1
0.638273840690082 1
0.252561108392736 1
0.647463107449212 1
0.834484210091124 1
1.07629616558849 0
0.415069893330383 1
0.280095184917428 1
0.386922252707953 1
0.280658361010135 1
0.485310589359917 1
0.506936762443372 1
0.557552346655575 1
0.631389715231605 1
-0.154889834640423 0
0.280130083046014 1
0.324767144444247 1
0.0703807090913861 1
0.0522806788443833 1
0.240545574558828 1
0.485636983591597 1
0.554215097915035 1
0.696853920366803 1
0.653638723901185 1
0.577663999198445 1
0.77384726491306 1
0.592137953687639 1
0.747499466736861 1
0.265536408563629 1
0.240798802806112 1
0.468817983186984 1
0.328764800203683 1
0.80589293656481 1
0.362097432868309 1
0.422102183044071 1
0.212467336757979 1
0.715212998220584 1
0.68509199318862 1
0.319684417672696 1
0.692043956853266 1
0.606055066739334 1
0.923129544617626 1
0.503951952344423 1
0.371395492906646 1
0.702503040165619 1
0.501080438782409 1
0.400850553972103 1
0.736726013655974 1
0.610116703627659 1
0.186694372012553 1
0.58266965864332 1
0.0791482233464122 1
0.471495082944861 1
0.831605379444008 1
0.835616122724851 1
0.803819321020327 1
0.525078585539971 1
0.482447645676452 1
0.124466990411088 1
0.241651494114098 1
0.0283171253829642 0
0.551260889126557 1
0.660446989323996 1
0.387858642929226 1
0.410805166451515 1
0.755841771210434 1
0.622809794352263 1
0.186134784248226 1
0.193961290798967 1
0.295679364799463 1
1.10262960788033 0
0.229773540169819 1
0.26229038127895 1
0.415671220838662 1
0.553590190499071 1
0.680507437673432 1
0.617640470043759 1
0.11927835974701 1
0.876304831747849 0
0.310443088072452 1
0.283462361951223 1
0.579686661826927 1
0.153729635264616 1
0.651713073223126 1
0.46914023724706 1
0.413121844364982 1
0.631188023746215 1
0.702158733154838 1
0.809937401542806 1
0.4812903342067 1
0.222473699406467 1
0.526502592739645 1
0.808336676409758 1
1.01567123220554 1
0.0857886375983682 1
0.269604323315087 1
0.637509493897149 1
0.296035664333861 1
0.513694118033015 1
0.421429221016663 1
0.570559801859338 1
0.92794758076012 1
0.573490741346814 1
0.446779577533191 1
0.454031982666246 1
1.06578601823493 0
0.596043849304632 1
0.110311151154252 1
0.223208227780245 1
0.516788059045559 1
0.939864996183457 1
0.409757538708233 1
0.523089369504086 1
0.309353851279704 1
0.570525270579873 1
0.11348942195278 1
0.379496517072688 1
0.329864535703238 1
0.221635596716015 1
0.786303147544461 1
0.266556865618714 1
0.908946025277404 1
0.5021876798678 1
0.412688617456422 1
0.687102639631102 1
0.563427467701072 1
0.554921849800241 1
0.479856850947209 1
0.518739541396274 1
0.552955896934187 1
0.289064465357828 1
0.701933752886067 1
0.8335295018503 1
0.944792658693966 0
0.714144815758536 1
0.811945812139166 1
0.577068076644398 1
0.370253972045983 1
0.443129089830387 1
0.87949295865066 1
0.9488338339887 1
0.587582909813507 1
0.263838996565514 1
0.313611898047756 1
0.187053282125569 1
0.38110192315404 1
0.526964088853381 1
0.238555649813536 1
0.266856081266174 1
0.653808040454679 1
0.896056214743151 1
0.592267601817248 1
0.604169911606351 1
0.828264559453529 1
0.588591319561202 1
0.785646144932144 1
1.08804386808026 0
0.986074409355599 1
0.660405477485282 1
0.502897732727242 1
0.106614515525563 1
0.873050807882197 1
0.526573038002087 1
0.375356251054969 1
0.320540113027595 1
0.0330453247748426 1
0.400026202103746 1
0.740223532657042 1
0.349406053720323 1
0.275648523283405 1
0.538863611929359 1
0.362378810272584 1
0.462830163384813 1
0.318287215074651 1
0.624241019774145 1
0.61444742665917 1
0.565451755440657 1
0.529756984186302 1
0.250100586797655 1
0.22833835496015 1
0.631721265625073 1
0.800843686756725 1
0.317378947589708 1
0.986289657832198 0
0.209457113634333 1
0.530622356071869 1
0.11882284313055 1
0.404125422713882 1
0.183071894806831 1
0.415575812334839 1
0.423380196261596 1
0.312384446545922 1
0.243186866862155 1
0.450435560863492 1
0.721036919889609 1
0.299007338784425 1
0.784915381687291 1
0.59388680895528 1
0.0279156095113367 1
0.783770046087859 1
0.872989933285623 1
0.345201026672957 1
0.214535762486325 1
0.282620462957158 1
0.336847433176324 1
0.514091837570075 1
0.639238191855468 1
0.607391337673469 1
0.443430652140015 1
0.354827014189155 1
1.15814670942328 0
0.334623562658363 1
0.603591940997823 1
0.97944439774686 0
0.207617562549817 1
0.238337977864624 1
0.291410275385397 1
0.687718474284975 1
0.908538491038795 1
0.502072700797862 1
0.752928674617404 1
0.676282359765706 1
0.497908632478647 1
0.571871398220649 1
0.520781772962763 1
0.0521297477177016 0
0.190598263662946 1
0.518180126299611 1
0.585351027718468 1
0.297490180593973 1
0.629762162812308 1
0.43131194724429 1
0.405607746364371 1
0.472323236204502 1
0.615663513186535 1
0.334633154065944 1
0.604334164877548 1
-0.0339582595353274 0
0.133695008282664 1
