# Supplementary material for: Bias caused by sampling error in meta-analysis with small sample sizes
Source: PLoS One. 2018 Sep 13;13(9):e0204056. doi: 10.1371/journal.pone.0204056 (PMC6136825; doi:10.1371/journal.pone.0204056)
Supplement: S3 File — (ZIP) [file pone.0204056.s003.zip › results N = 20 delta = 0.5 tau = 0.5 sz = 30-50.txt]

"dl.delta" "dl.cp"
0.37397512960761 1
0.0515287882171879 0
0.421592607204727 1
0.617514300442106 1
0.236033576961868 1
0.91710318079277 0
0.621022183810171 1
0.193216900834625 1
0.0498156669662884 1
0.862425438524362 0
0.391837671492688 1
0.644716340364389 1
0.750838954441027 1
0.76882603982547 1
0.917490716425187 1
0.724516112770898 1
0.313268157681822 1
0.310645959098964 1
0.245192516686595 1
0.466334283722527 1
0.397636299506798 1
0.633346162470119 1
0.777046690434603 1
0.379139961746071 1
0.508644125334537 1
0.898317011171238 0
0.410066784096068 1
0.385191548536607 1
0.501471691673873 1
0.231850538281036 1
0.551849896389449 1
0.459262684818374 1
0.62590306208501 1
0.799270717212924 1
0.454421596115633 1
0.180739810623204 0
0.228690496783827 1
0.656806631489354 1
0.875866120732999 1
0.462279333053932 1
0.625186285507936 1
-0.005846754110548 0
0.691011294237954 1
0.700519866519268 1
0.540316544609565 1
0.459791122728729 1
0.732466347686028 1
0.75271893770212 1
0.547120911610312 1
0.646571315374854 1
0.476536333935354 1
0.676263901164442 1
-0.0421202902496851 0
0.569176327004458 1
0.404673171359981 1
0.812781936321207 1
0.161965688158481 1
0.578579329182504 1
0.560558793065647 1
0.364862585938852 1
0.538712351040947 1
0.428353365546323 1
0.754130093002736 1
0.0964336409541478 1
0.50570065061971 1
0.801387515757054 1
0.746715873274586 1
0.751093482260555 1
-0.0111428757055536 0
0.664715588080957 1
0.145298726736863 1
0.70086637663815 1
0.500812038840296 1
0.325611465765176 1
0.760606738008171 1
0.222470746259718 1
0.197943527383738 1
0.646622771821775 1
0.448459989559158 1
0.139133162886203 0
0.741423153968018 1
0.415738314766628 1
0.625895661974819 1
0.834780889032776 1
0.313829152423843 1
0.375132717331319 1
0.21121020756097 1
0.513661361606373 1
0.527120773254087 1
0.640720008081573 1
0.597801066708635 1
0.813646335306986 1
0.297403525435512 1
0.679676180466412 1
0.624949143330275 1
0.689720227085858 1
0.616177666303043 1
0.445022496129237 1
0.679742940559435 1
0.315213986113455 1
0.812524565251626 1
0.449676008643538 1
0.413741523760065 1
0.705119365319224 1
0.550998549334087 1
0.440072631515044 1
0.419500900547038 1
0.394529512975793 1
0.162497484192791 1
0.383812286454279 1
0.463065408286 1
0.554881178117327 1
0.719361830745466 1
0.397370840561692 1
0.425167141195494 1
0.71617325033854 1
0.267580668506106 1
0.425721796226682 1
0.385260869793058 1
0.505233217297847 1
0.308964838127419 1
0.66740244053348 1
0.430921971167165 1
0.43895254473428 1
0.226811001866093 0
0.693170472577278 1
0.461655910083491 1
0.138321773557137 1
0.547020855294079 1
0.255842339317324 1
0.15046192114794 0
0.977029329506897 0
0.298550554117573 1
0.557591597464519 1
0.415183171629424 1
0.00801478779120915 0
0.597836378709676 1
0.43572131713434 1
0.716609204917548 1
0.857452359950958 1
0.471016210115829 1
0.889104652076094 1
0.327976042361977 1
0.969455037107248 0
0.948911340205775 0
0.529231013206513 1
0.363331597292559 1
0.504557872093878 1
0.400607344216623 1
0.36918173818303 1
0.534550905700836 1
0.77231745905145 1
0.611282228198403 1
0.542160280273382 1
0.572049581517245 1
0.371066622810528 1
0.518250666280885 1
0.466742634862483 1
0.182599370060116 1
0.477078317793265 1
0.355266887348825 1
0.318583582274607 1
0.369463006955848 1
0.83338048452065 1
0.478919987483878 1
0.352557887304541 1
1.25478510552334 0
0.839461589737121 1
0.886927489415656 1
0.439133380528823 1
0.312788339090727 1
0.0656288166479235 1
0.656461355569132 1
0.591137827215634 1
0.805109789587666 0
0.593970739610922 1
0.0600343576753884 1
0.119656487745547 0
0.687011698149273 1
0.0815700524385629 1
0.310282942635458 1
0.385070122458892 1
0.695015017864206 1
0.594715704007984 1
0.377572435727146 1
0.607162850040123 1
0.728075275953229 1
0.32417129308118 1
0.539288475425171 1
0.678268437533513 1
0.615459775016066 1
0.560760471806514 1
0.253528360060181 1
0.819866580018436 0
0.842942777129252 1
0.153152387315745 1
0.150430871802223 1
0.207396581366845 1
0.833179324676623 1
0.581437849166026 1
0.534246353550023 1
-0.0132719821152621 0
0.83337524141803 1
0.283540694431349 1
0.390373890740273 1
0.232592937092991 1
0.0326315456139252 0
0.825401507854871 0
0.68702471447349 1
0.490167524338052 1
0.696017546895376 1
1.13773785564134 0
0.550287332976965 1
0.513444765277982 1
0.563796162799999 1
0.302818485748368 1
0.63433602702447 1
0.935975890204817 0
0.32683747133185 1
0.87996988737863 1
0.318697865979842 1
0.613822302302875 1
0.466871511429575 1
0.79691719522987 1
0.55035408516508 1
0.385857160868865 1
0.716162055247017 1
0.393106884382092 1
0.490020995749066 1
0.655700531866629 1
0.605504426980416 1
0.258043295910687 1
0.662457924276892 1
0.72567131882671 1
0.674723927937681 1
0.456069243877133 1
0.254436774439195 1
0.789594099435834 1
0.890898492593133 1
0.326390317247155 1
0.219999373098148 1
0.313684178527097 1
0.667003702362563 1
0.151947951329163 1
0.0631943625347699 1
0.426814665093347 1
0.436878841662058 1
0.751024366159271 1
0.550620657204591 1
0.43997660261582 1
0.460147358263087 1
0.660847787798349 1
0.337429933876536 1
0.549211821519194 1
0.431993476956181 1
0.502704482601569 1
0.349565469649789 1
0.709254768881289 1
0.926422505208661 1
0.494345560092041 1
0.282441234488564 1
0.458664363738381 1
0.692995478470091 1
0.387899492477034 1
0.517402382175975 1
0.239568103046928 1
0.545917132891369 1
0.480043505595278 1
0.205926194466549 1
0.495640364562791 1
0.511884023313937 1
0.378183911475088 1
0.504852686414747 1
0.64041935498546 1
0.46031686398045 1
0.782296433750321 1
0.653218792388701 1
0.123585827674058 0
0.497419042499742 1
0.823492757917928 1
0.404535763946427 1
0.621426612701724 1
0.689730204765221 1
0.461645025309775 1
0.319421850730287 1
0.718906679764208 1
0.492100884803661 1
0.804132371706806 1
0.218874707686745 1
0.477360795498231 1
0.817937874682363 1
0.660386741249333 1
0.587474693952303 1
0.581921826876838 1
0.625480758658201 1
0.450270844609034 1
0.68572884476513 1
0.469799411343468 1
0.700097714960625 1
0.496417962487946 1
0.760827273563268 1
0.66425068016594 1
0.480855105890982 1
0.381791407166318 1
0.25527850047764 1
0.794649698626268 1
0.420732600120241 1
0.633832873824809 1
0.140305220125033 1
0.376487085273581 1
0.280329076689171 1
0.710634561750429 1
0.654373972082038 1
0.475600537792182 1
0.512453653777091 1
0.407657030342182 1
0.405081926772344 1
0.75921821680619 1
0.010209321015843 0
0.52512095490527 1
0.467485729175523 1
0.153417473372056 1
0.781396216596402 1
0.837269236204506 1
0.580978761010473 1
0.668978104877333 1
0.628057740102839 1
0.569307395172048 1
0.289441587710549 1
0.508646401256654 1
0.453276431543355 1
0.473594681930833 1
0.520605147630102 1
0.967677277752652 0
0.339266615571761 1
0.614077760738082 1
0.522942030468805 1
0.547364165280831 1
0.870569978249882 1
0.675407348923265 1
0.689064542865737 1
0.81191224796518 1
0.296022366036257 1
0.400014970519969 1
0.699541557288069 1
0.775809435322466 1
0.492527253215541 1
-0.0547115393067496 0
0.409081109508959 1
0.791120890081142 1
1.00467854594893 0
0.28192594472534 1
0.44189904645486 1
0.339596401212613 1
0.230046013793708 1
0.15664611392763 0
0.311196931033016 1
0.626694079638073 1
0.51572171075621 1
0.2507452273704 1
0.435647112508845 1
1.05217097807841 1
0.565224307811302 1
0.232259532824679 1
0.443367404083977 1
0.340905290754074 1
0.407822829520905 1
0.698802106634156 1
0.543456988758171 1
0.349686427301824 1
0.112215616376744 1
0.508273981749985 1
1.06637813287394 0
0.769379343197285 1
1.02930596580249 0
0.650403988820783 1
0.576332396321556 1
0.436797299361397 1
0.643039674638799 1
0.749382295792241 1
0.51948880279907 1
0.683825327741623 1
0.650857463382279 1
0.395568718917529 1
0.445747246824184 1
0.036937602858427 1
0.27424285688952 1
0.510535394493696 1
0.0636239333197082 0
0.351535894813498 1
0.243769543009605 1
0.767181946985393 1
0.724701120238041 1
0.243291040417488 1
0.780293948802797 1
0.374195945931925 1
0.569723454266294 1
0.552055504209234 1
0.784516043903219 1
0.235598484300217 1
0.580503787888394 1
0.065233906056153 0
0.618111775577216 1
0.236551560771848 1
0.386938505498895 1
0.550551955219603 1
0.39993265331578 1
0.765838013243333 1
0.405447943670389 1
0.921941657410867 1
1.02418864966823 0
0.382400838804607 1
0.219756787058517 1
0.357810446375214 1
0.628531437869123 1
0.661717830442569 1
0.64686447269274 1
0.801442764497925 1
0.432479513307913 1
0.555904710875603 1
0.233013645964093 1
0.390721562748754 1
0.566033501501705 1
0.660357348518534 1
0.61087130275287 1
0.701092623205829 1
0.919896635663025 1
0.568715065806595 1
0.524178066195361 1
0.668086398161091 1
0.273827729515503 1
0.229148314482298 1
0.20762258882118 1
0.796509046000929 1
0.21425902984945 1
0.185946691850356 1
0.331319473437589 1
0.275777536822521 1
0.161585289758599 1
0.320396346916917 1
0.0827082453121315 1
0.394487404422157 1
0.274521264000294 1
0.554795937879699 1
0.786550943879119 1
0.42923521962689 1
0.129345402870418 1
0.945277309968005 0
0.63394461450231 1
0.255981113093644 1
0.446907096715434 1
0.36974927442404 1
0.590898006930939 1
0.328031667775564 1
0.480284767097623 1
0.317613586479514 1
0.207902686961984 1
0.689729458222277 1
0.247280357045367 1
0.63473564553889 1
0.306655095674658 1
0.482538804050173 1
0.565171154928445 1
0.477002568588977 1
0.661112240630111 1
0.727666401172546 1
0.523125000300227 1
0.286799177805219 1
0.174247223765252 1
0.290838473757722 1
-0.124552906276952 0
0.763523035425463 1
0.504663805536744 1
0.365391944483178 1
0.628571944270482 1
0.413203790569203 1
0.456866393400688 1
0.101539724108234 1
0.811934796627181 1
0.461077593821429 1
0.605156182380721 1
0.448178469676515 1
0.342419989233521 1
0.452652730414285 1
0.251438920879815 1
0.259950016669785 1
0.475582912348036 1
0.57205705883969 1
0.256065001031171 1
0.479693572042567 1
0.566067069016466 1
0.881804295237727 0
0.357441004581984 1
0.430772212968063 1
0.447883328477716 1
0.533265241924699 1
0.633204038471834 1
0.391564786114414 1
0.107153247750323 0
0.500016721294383 1
0.0335213582232131 1
0.445395260579932 1
0.263803911611557 1
0.534944380983078 1
0.440884031956453 1
0.437459566647222 1
0.627080517380117 1
0.654016819427896 1
0.634494756014252 1
0.533372137754781 1
0.400081515919688 1
0.40668507788296 1
0.424723016524514 1
0.604775452859726 1
0.547631484967452 1
0.491171428469553 1
0.487068682824261 1
0.755920268358847 1
0.599442988548302 1
0.53747624633638 1
0.543710186608633 1
0.531231418872652 1
0.578504992134076 1
0.500089620777447 1
0.879602952197425 0
0.646437198675367 1
0.342104465652784 1
0.398540856924283 1
0.176544011843121 1
0.75520536594031 1
0.339923439170272 1
0.531252957060754 1
0.537390167427123 1
0.250265457453649 1
0.477098094462526 1
0.339957456537617 1
1.07131414499581 0
0.114435045537411 1
0.480455431781805 1
0.218754519561148 1
0.852701807047404 0
0.401274351197221 1
0.592160921803237 1
0.428129607556493 1
0.427694154466184 1
0.176998741212714 0
0.26522668521741 1
0.426707827599889 1
-0.264908450642699 0
0.47706704784346 1
0.297911909682907 1
0.434079772719339 1
0.780535985835712 1
0.958538944905147 0
0.22379893425562 1
0.512868711954789 1
1.02004615669773 0
0.247809822255823 1
0.689218150177797 1
0.507381787852065 1
0.65602553543696 1
0.525422666087899 1
0.458189323012643 1
0.246714815837008 1
0.791664216531317 1
0.582990383302684 1
0.391462364122186 1
0.545767843986141 1
0.681131659685144 1
0.427761093891716 1
0.275637086951871 1
0.47236633064126 1
0.29738606115718 1
0.329273236132307 1
0.855960661379268 1
0.347509166268613 1
0.54087366558868 1
0.262171222159215 1
0.302621113739264 1
0.797257788757985 1
0.335609075191457 1
0.849483639386389 0
0.557732508456882 1
1.00706338954122 0
0.391410841507479 1
0.865894442795931 1
0.643408440547183 1
0.0701730244252703 0
0.416227696477752 1
0.59075866524295 1
0.682724757849732 1
0.712401233756315 1
0.27215307595747 1
0.67217957284176 1
0.710704607820747 1
0.611925728434114 1
0.407981926901618 1
0.330880223123643 1
0.775284718788997 1
0.479209488231738 1
0.495156402842868 1
0.50312755587115 1
0.508072326886837 1
0.387697094730419 1
0.274477948407518 1
0.553550658470231 1
0.557538393311937 1
0.29105006548078 1
0.334676627350482 1
0.275962563103492 1
0.83547734858603 0
0.351603180902797 1
0.790957295282596 1
0.398279702744544 1
0.562800579954139 1
0.421350299931075 1
0.472260230625928 1
0.690963839518093 1
0.504222312565507 1
0.514145114370194 1
0.667554075308899 1
0.721793119627625 1
0.520509598363049 1
0.50148314741936 1
0.509133960544802 1
0.564989439575213 1
0.251139868764597 1
0.922572311180271 1
0.57699882824239 1
0.548357946462543 1
0.621539061582025 1
0.567944123777521 1
0.643332523701568 1
0.410811547916562 1
0.950693229805376 0
0.394190031212603 1
0.676383602439829 1
0.448396035790812 1
0.340319150785824 1
0.360057758774856 1
0.566370125493166 1
0.518590624248609 1
0.613897172305129 1
0.767302462463559 1
0.501883830977444 1
0.424973151193374 1
0.684893746455316 1
0.84549795784115 1
0.259228115828453 1
0.515438431204822 1
0.672018713389442 1
0.457644157253122 1
0.468906608448048 1
0.516410378269468 1
0.871149668322238 1
0.359043312129639 1
0.358778245427687 1
0.406581732283259 1
0.573548233447355 1
0.172365326659181 1
0.606801382660654 1
0.298541699047736 1
0.864316878457824 1
0.438890664712441 1
0.85631234607406 1
0.473914756021932 1
0.507364720565435 1
0.52511856969655 1
0.300819791031207 1
0.694656849583699 1
0.726234786470294 1
0.214353066516021 1
0.133110985208705 1
0.643412275755864 1
0.277384793139681 1
0.592073533826104 1
0.249749431276201 1
0.578971820957748 1
0.248303190178817 1
0.83612550541601 1
0.0690322057245048 1
0.24696360886687 1
0.324585035782643 1
0.31790957823851 1
0.275050850457469 1
0.46654691618869 1
0.432190188840282 1
0.469638698804369 1
0.412097716513729 1
0.635810431816172 1
0.351120322229494 1
0.779246129246683 1
0.49793832247927 1
0.443198470647844 1
0.749990373629391 1
0.0575677956952401 1
0.366541881198925 1
0.579455711008436 1
0.701627325521559 1
0.41165471765775 1
0.687346550403225 1
0.486496630477436 1
0.912997166308035 1
0.676278845788328 1
0.854137157657779 1
0.607045707486072 1
0.122493440778013 1
0.676376342961306 1
1.14727872658469 0
0.302236863699377 1
0.451627052746063 1
0.184897274839847 1
0.768113022786638 1
0.250204907520783 1
0.547733297068423 1
0.318173126281518 1
0.21370070305593 1
0.519386775299115 1
0.682077115778324 1
0.720400138862537 1
0.598658785892361 1
0.416283484789903 1
0.285737531686995 1
0.627178806103471 1
0.290048581521514 1
0.79394231005229 1
0.416361139011866 1
0.811490431968421 1
0.386807141244318 1
0.472720742943859 1
0.137882399470353 1
-0.0539841162431151 0
0.016514695399037 0
0.341707859574998 1
0.99932838781725 0
0.171307896091968 0
0.88374823567524 1
0.326925894666418 1
0.505759529437719 1
0.373689776011175 1
0.408566885403428 1
0.791467971960853 1
0.0433737458827162 0
0.468677879013738 1
0.466464064673847 1
0.417313323552276 1
0.315918005418317 1
0.906985192130035 1
0.505937939716963 1
0.355059540288333 1
0.417540186491214 1
0.503510509595029 1
0.445000285880126 1
0.52050439801518 1
0.24299179495392 1
0.366842762635639 1
0.905365000217205 1
0.415451378160568 1
0.113395934050768 0
0.254438618469463 1
0.177517189700246 1
0.564144061356881 1
0.338415504705607 1
0.503281817483014 1
0.560063560550037 1
0.499080465232625 1
0.660929747266558 1
0.480264288074219 1
0.46091601859351 1
0.071680523652831 1
0.476383748502721 1
0.858866943788148 1
0.68075266243561 1
0.645950153574521 1
-0.00211622867886579 0
0.351172218340035 1
0.505599905976051 1
0.343480723579063 1
0.159581805979644 1
0.388406444070791 1
0.247624649843034 1
0.414123897403308 1
0.518435032290379 1
0.754840620436926 1
0.137869854234204 1
0.562864493420202 1
0.842634588279276 1
0.330000846200632 1
0.626617103489135 1
0.480375506360011 1
0.780582778004552 1
0.24175381101945 1
0.315965728696538 1
1.22108497989586 0
0.653552633551344 1
0.196831624291106 1
0.60162093622274 1
0.274597141973771 1
0.401330158928788 1
0.31446114315848 1
0.701621690313942 1
0.600400224740889 1
0.368160343610476 1
0.475996876907816 1
0.704351776829399 1
0.523311586509 1
0.102131230254488 1
0.610097435256739 1
0.814204636602145 1
0.277647048566756 1
0.417685622801983 1
0.672137347683229 1
0.488818095852128 1
0.467886811763363 1
0.336779364703268 1
0.592803687924216 1
0.825394614702917 1
0.638175856543351 1
0.446242892452764 1
0.356563900954189 1
0.598354293263661 1
0.524438565878585 1
0.645477229061087 1
0.706793946965371 1
0.59978398197933 1
0.646709194422707 1
0.31483849640116 1
0.578403937258576 1
0.781675323394075 1
0.950086428382574 1
0.498463083835699 1
0.739938361335479 1
0.369408368256191 1
0.231395209872914 1
0.744147368072446 1
1.05840528571072 0
0.725510045492763 1
0.505553873034804 1
0.534912888769151 1
0.288947700174844 1
0.461713494958423 1
0.232697546514704 1
0.709311950261172 1
0.69235795043784 1
0.173208001490693 1
0.892430062789106 1
0.672200636074242 1
0.766020597383542 1
0.253817251106498 1
0.529120138343082 1
0.469175396836601 1
0.326765559069524 1
0.579390270315309 1
0.413605806764632 1
0.936404226188232 0
0.628570919251938 1
0.344946927187387 1
0.0253916787491385 0
0.929857182072181 0
0.609736368033559 1
0.47470030877796 1
0.802857401635406 0
0.383365761616377 1
0.489720528174438 1
-0.219654821924109 0
0.264826317562267 1
0.403567785436977 1
0.334622355856872 1
0.409863417243449 1
0.922798655478367 0
0.893603184762333 0
0.167002597477865 1
0.752004943348362 1
0.195569133489326 1
0.382587155783615 1
0.715387094451896 1
0.603786076720668 1
0.829314346907873 1
0.750579091271448 1
0.250159471859897 1
0.551419267745604 1
0.145952851170058 0
0.335238297395028 1
0.312063846087673 1
0.110708064580534 1
0.378033784665443 1
0.584203577120868 1
0.315471773828099 1
0.190269018933073 1
0.416117244434492 1
0.485375757007731 1
0.905583240041702 1
0.518745857054008 1
0.330765616208543 1
0.759327901205476 1
0.610873287417641 1
0.601188908370598 1
0.661412722751238 1
0.272993408805279 1
0.545482509953336 1
0.830396685894192 1
0.252230448866835 1
0.660312454571535 1
0.227207530947971 1
0.374272104254613 1
0.465925330189305 1
0.347048235193631 1
0.701078173422094 1
0.534176180147473 1
0.642361708314552 1
0.460830306611433 1
0.498280313119281 1
0.945312728234757 0
0.206357939506084 1
0.465749108693589 1
0.575753183195529 1
0.936730282592363 0
0.657389286685654 1
0.602136443460628 1
0.814495589296153 1
0.34441182824433 1
0.22770984146927 1
0.563829034183019 1
0.402687244000217 1
0.379415484078299 1
0.693537750267978 1
0.692329260439229 1
0.651114653433608 1
0.606778938381861 1
0.624343735298136 1
0.176717744329791 1
0.761005093638981 1
0.14421313599275 0
0.484484529943011 1
0.352893681016867 1
0.659010515540574 1
0.556920331560283 1
0.670230526814599 1
1.0132340739348 0
0.435673209752304 1
0.782737395612628 1
0.344446353245068 1
0.527611032385527 1
0.883652399682366 1
0.432028794704321 1
0.662023487364211 1
0.412654803226165 1
0.41850219213292 1
0.355053110738382 1
0.58316415189829 1
0.359162166090014 1
0.611123771943501 1
0.491979869125448 1
0.440452487468779 1
0.477235571375834 1
0.324557922624304 1
0.682815555808921 1
0.535781810638981 1
0.797399468273135 1
0.427231236581276 1
0.396675575874558 1
0.454210221853861 1
0.547337093082361 1
0.649890529251551 1
0.561343943334927 1
0.746540963217654 1
0.728027005135974 1
0.554535605696926 1
0.560491887365618 1
0.872318326553262 1
0.445255009664081 1
0.41845257654791 1
0.475500578671353 1
0.803344413346313 1
0.272873768158513 1
0.3326965500797 1
0.655912084406103 1
0.387038893561002 1
0.954810489953992 1
0.28563532510001 1
0.456748859855169 1
0.533574008820713 1
0.70571934967661 1
0.528430775538669 1
0.523111183266819 1
0.676639674403375 1
0.725301372948048 1
0.63755926528186 1
0.419258216323804 1
0.51364040928064 1
0.424048481121083 1
0.443756159818612 1
0.289463626815976 1
0.207430383651654 1
0.116428673438962 0
0.430820320862712 1
0.592003183906051 1
0.660302900176419 1
0.602835513362979 1
0.535052769845057 1
0.615430998232599 1
0.601245831097204 1
0.506081820371447 1
0.471074341137615 1
0.850680778484202 1
0.771905044692015 1
0.363003858251311 1
0.971606126207943 0
0.611928919079767 1
0.665385873652029 1
0.467730987420399 1
0.91033846320336 1
0.420614137484022 1
0.383602482581567 1
0.367478727854146 1
0.775214650057239 1
0.265074030790499 1
0.483815608145127 1
0.178625745173778 1
0.584601983430875 1
0.721589716445241 1
0.250202108193133 1
0.146617673427393 1
0.442311198658006 1
-0.0152238819866821 0
0.679957303439937 1
0.73567441653957 1
0.646016614512621 1
0.204011129443741 1
0.498781052013157 1
0.567377795340744 1
0.674524687915171 1
0.497895756285905 1
0.769863312572439 1
0.374904692519033 1
0.705402433318661 1
0.568192158796361 1
0.149488113944538 1
0.547983786443086 1
0.85099142789386 0
0.542965790938052 1
0.448752343835436 1
0.350279485670056 1
0.476052162146418 1
0.475462426628422 1
0.689161649317964 1
1.05041429766842 0
0.353431432302458 1
0.145686351499659 1
0.179303336632647 1
0.459736864859304 1
0.711179528360731 1
-0.00977905595221307 0
0.491353296323663 1
0.372806281364387 1
0.440213251914687 1
0.864776308532974 1
0.67310507653872 1
0.351184631796614 1
0.334912605861729 1
0.57403042911011 1
0.476450357151588 1
0.249960442601017 1
0.21722070639768 1
0.253849895020029 1
0.922816922225349 0
0.547416271141378 1
0.339239583265517 1
0.315240257855989 1
0.601424683955362 1
0.549869794295421 1
0.866442079492222 1
0.436580219994983 1
0.484807085007285 1
0.66611127333242 1
0.0516784531766897 1
0.229542376034205 1
0.603411812091448 1
0.203888818541732 1
0.454553115649808 1
0.604442149877021 1
0.416849566114555 1
0.379233448187345 1
0.303435596740688 1
0.524734376468475 1
0.121746533160528 0
0.487299667709022 1
0.72375851061453 1
0.851101589607116 1
0.585443487185023 1
0.49547216637013 1
0.305607609616744 1
0.630376750984129 1
0.475326030143564 1
0.450172917918339 1
0.609921355357322 1
0.747203192740542 1
0.44946914159302 1
0.423345619815599 1
0.952596576859391 0
0.669069983345852 1
0.129653436073229 1
0.686540208841202 1
0.31100077486533 1
0.354923876219356 1
0.676575640639478 1
0.510396804529813 1
0.149380053406577 1
0.523008594512375 1
0.335577984666521 1
0.402912235637176 1
0.834451479039736 1
0.880578283401136 1
0.626866496382499 1
0.484621420347147 1
0.538940499905991 1
0.297146954209795 1
0.505746664755816 1
0.455884551867936 1
0.337320978328224 1
0.218219514383634 1
0.597499471057518 1
0.408728488372554 1
0.523654116779038 1
0.303141569597529 1
0.509070709317256 1
0.426915770177441 1
0.496257449977598 1
0.269591292405586 1
0.342609636936736 1
0.539801152283885 1
0.411074940661536 1
0.333266979088615 1
0.282955870775457 1
0.431025953455421 1
0.656433878184761 1
0.44889242674373 1
0.430970519338428 1
0.61473822387624 1
0.41102625824446 1
0.51260130804468 1
0.517241599501223 1
0.669708405347935 1
0.428798203812296 1
0.650236344236772 1
0.456100471799241 1
0.681047565164985 1
0.27632224990485 1
0.215197248751779 1
0.690172338963906 1
0.899423136216215 1
0.728266082424905 1
0.201349832768777 1
0.894727553101896 1
0.671387594775231 1
0.123796210266373 0
0.60457638620115 1
0.442319229796296 1
0.613374374435179 1
0.137435454829155 1
0.472365727013051 1
0.265422281507159 1
0.808495041197445 1
0.289001820843466 1
0.512374549970022 1
0.775041690897447 1
0.364740784292326 1
0.623966410364829 1
0.458262924354743 1
0.576578840702552 1
0.120961865795236 1
0.469159467686315 1
0.532204173012612 1
0.525277514199485 1
0.0584057193191008 1
0.444004766901726 1
0.411421357195937 1
0.746908053535716 1
0.671918990595364 1
0.700953917828285 1
0.524829934696129 1
0.371954214868826 1
0.708587500892245 1
0.582104312934884 1
0.854789723713168 0
0.482657981352815 1
0.486875958891804 1
1.09893749668683 0
0.567251457907703 1
0.667730279469119 1
0.579807972423405 1
0.476327397755002 1
0.631332351653175 1
0.688167352580605 1
0.770647294881165 1
0.319924956344423 1
0.54504046716088 1
0.716871903694602 1
0.817927207081866 1
0.524374350025846 1
0.745370283669303 1
0.198926311156831 1
0.555834965874721 1
0.668014425113212 1
0.534314889681172 1
0.319420871685439 1
0.538764740493674 1
0.906394548379535 0
0.077469149217709 1
0.185954006792465 1
0.0996518418677473 0
0.389109558622851 1
0.482536605020613 1
0.404239059891787 1
0.334650175615876 1
0.43557246829738 1
0.625621839280344 1
0.680212202322346 1
0.508658075877925 1
0.695204812694179 1
0.831193278532533 1
0.627724930053466 1
0.459764285572768 1
0.530679601980445 1
0.917970320684474 1
0.550564069963984 1
0.961223970261141 0
0.234404501096204 1
0.157634093640101 1
0.420396147647702 1
0.677404645160146 1
0.737431359722496 1
0.422548859540734 1
0.188338527455804 1
0.252801426909287 1
0.565950384787722 1
0.0894122782006909 1
0.411425049621514 1
0.878957356741642 1
0.537538046263362 1
0.311902562909774 1
0.641281794057276 1
0.398571493297542 1
0.922597242743822 0
0.175365762807383 1
0.361762392128303 1
0.572454375978931 1
0.482215556687093 1
0.467953536345223 1
0.442042502375034 1
0.732195097325698 1
0.528079732704483 1
0.769657277599015 1
0.44397881930541 1
0.771594069854759 1
0.35300099321915 1
0.287861241232082 1
0.76648863249331 1
0.560299621554725 1
0.0879203908455937 1
0.156091878962557 1
0.795410695395585 1
0.437278798386418 1
0.408281272080043 1
0.584136957245968 1
0.365434470516767 1
0.402355452384675 1
0.964256491258214 0
0.172111653330305 1
0.558707618680215 1
0.481728090696664 1
0.221055566090022 1
0.345867071870232 1
0.72851007044272 1
0.508583219791894 1
0.0913715329664645 0
0.594383648805899 1
0.452338922171249 1
0.321822402170764 1
0.680915145017426 1
0.694518919084924 1
0.396842433694012 1
0.850969749057002 1
0.736867827351363 1
0.461761663998169 1
0.568917841741026 1
0.900040977679701 1
0.284283637334175 1
0.159266761040557 1
0.450083878221533 1
0.24076752257239 1
0.370239706362495 1
0.776804401729628 1
0.368812771833476 1
0.165341212449378 1
0.489843441733366 1
0.737060682700022 1
0.275960942807172 1
0.485517764764933 1
0.57062784513061 1
0.297663214000681 1
0.557009609923603 1
-0.150293181332848 0
0.0865105895363083 0
0.0838585058646038 1
0.334588271804335 1
0.553833579402655 1
0.616747026352191 1
0.6267714726838 1
0.95467749345695 0
0.238240158553915 1
0.650224234341492 1
1.0498071409829 0
0.69608771070164 1
0.856211351749559 1
0.283621775471245 1
0.697175874712807 1
0.41776851337934 1
0.618412560739815 1
0.747117219180739 1
0.0739875063688486 0
0.886117763692743 1
0.361127486207535 1
0.317186764008464 1
0.480278672712099 1
0.805564237756383 1
0.673502724256254 1
0.355588660179426 1
0.444977566608961 1
0.318755399966838 1
0.295887102349903 1
0.382487333245137 1
0.693966963626041 1
0.364224474645369 1
0.253856514297819 1
0.37688966436926 1
0.504135196394829 1
0.342928351472054 1
0.123084969121053 0
0.265154983372976 1
0.457822282011975 1
0.329872236570913 1
0.928455411607083 1
0.700407699935711 1
0.242552764806218 1
0.13138558645668 1
0.921211122778689 1
0.502510958846123 1
0.654760730211326 1
0.47880522954121 1
0.676707581837923 1
0.756346256808454 1
0.631120478420484 1
0.454689912521598 1
0.684628322207631 1
-0.0392008170625663 0
0.342775361605223 1
0.300744791211667 1
0.522695161199415 1
0.415901663044702 1
0.446478970649032 1
0.472979787948916 1
0.758132512729777 1
0.633043572062307 1
0.759805084158471 1
0.271400481300293 1
0.319245138864516 1
0.302694761187558 1
0.468255999620737 1
0.591081547290472 1
0.251743486878324 1
1.15709463911463 0
0.429650523788745 1
0.208918813968578 1
0.438008198741333 1
0.374037060706603 1
0.532446945973569 1
0.736446047964639 1
0.309988053354317 1
0.379829764688919 1
0.857329001093371 1
0.604196806638109 1
0.668997967448571 1
0.607552880090563 1
0.0770484896530149 0
0.472840979063268 1
0.424324794569473 1
0.568129139835808 1
0.390740276501957 1
0.39612125586215 1
0.510367174636207 1
0.571401015157765 1
0.323014609158264 1
0.598928432385069 1
0.36514886752864 1
0.323545286330159 1
0.67972962472586 1
-0.0757523693111636 0
0.183862632838286 1
0.802396164221087 1
0.522820762535574 1
0.278468336974353 1
0.479074559970451 1
0.545422348854668 1
0.00889132049953468 0
0.345701321054652 1
0.697953788548076 1
0.48921265876624 1
0.609842780297181 1
0.672777183031291 1
0.220236797132741 1
0.247676890350058 1
0.495337555229152 1
0.721959515245503 1
0.144000686038893 1
0.696774624782685 1
0.326949183418608 1
0.370955173813394 1
0.728480078572812 1
0.477357261485607 1
0.707342028404245 1
0.149399274103767 1
0.278689767676121 1
0.356024533832399 1
0.624789910468851 1
0.404004363211882 1
0.0621622421203285 0
0.366801563778908 1
0.594593833455587 1
0.661148904855168 1
0.453350794250303 1
0.552608766059302 1
0.653751111815207 1
0.434199498064946 1
0.582712867142934 1
0.391677903667887 1
0.372568496115036 1
0.687790028936938 1
0.78500212690625 1
0.68771594573654 1
0.682530547151716 1
0.671550401762757 1
0.327875722531841 1
0.430494696526173 1
0.273020708228131 1
0.360180871318914 1
0.461825813273678 1
0.910591602724142 0
0.18052952512673 1
0.584758108954502 1
0.529504003584671 1
0.772286855014171 1
-0.0486727177674924 0
0.610895295265209 1
0.141964013200904 1
0.502005532824937 1
0.388937951191449 1
0.546510276696222 1
0.683080392608164 1
0.737152597829746 1
0.545107699738579 1
0.266927078262987 1
0.820383191285579 1
0.641853310823846 1
0.22321995531192 1
0.70928813741131 1
0.583507026341939 1
0.335629151129941 1
0.565012328795781 1
0.435274109113208 1
-0.0285059914898336 0
0.604064323280951 1
0.389035919116958 1
0.705161018340237 1
0.629375679468076 1
0.493637595943108 1
0.613620068879405 1
0.562344136276696 1
0.768835129575548 1
0.406641799663234 1
0.44329436070139 1
0.941196823935686 0
0.797991382563093 1
0.326707193939288 1
0.66028601942483 1
0.654794830089764 1
0.442287017733039 1
0.725612691330209 1
0.616032824824303 1
0.843311984114579 1
0.626347978595022 1
0.378040995740576 1
0.376766029572386 1
0.45185963138313 1
0.399764081103218 1
0.105502925685524 1
0.405157843800901 1
0.218494104620458 1
0.56601852815496 1
0.366655860420901 1
0.542201093071539 1
0.543653866621201 1
0.330228283577135 1
0.658021198864801 1
0.380432789659087 1
0.307789495534589 1
0.626728342811783 1
0.35783024201812 1
0.897322288751604 1
0.453773177125098 1
0.05855680613742 0
0.381213680936556 1
0.293932569095186 1
0.401262356020761 1
0.531466720662091 1
0.687928994754184 1
0.279981526132758 1
0.348300644691597 1
0.674114063637314 1
0.0281487050044343 1
0.247734829043035 1
0.575150680959137 1
0.707042823263177 1
0.704109550469486 1
0.319049630897822 1
0.399311327973774 1
0.819373321114977 1
0.827452835144066 1
0.310314457272366 1
0.568282566086315 1
0.403558496554861 1
0.760067795302517 1
0.245930508905498 1
0.622171471836651 1
0.573273112102253 1
0.356014484718508 1
0.344158378956421 1
0.409679102751463 1
0.649654744087133 1
0.35544407053191 1
0.186487207530652 1
-0.121207966237316 0
0.143707895445995 0
0.743473961927708 1
0.604001437423301 1
0.491919121490625 1
0.601392293313993 1
0.708041259854871 1
0.753578202641744 1
0.547524771349174 1
0.854474087162064 0
0.702371356886558 1
0.549138039566171 1
0.389722072015104 1
0.61658861131171 1
0.811752539678122 1
0.482084413829864 1
0.331108769074404 1
0.421356892263882 1
0.421178524553419 1
0.51848434624446 1
0.666045285487805 1
0.746220716688336 1
0.191719670101683 1
-0.0803048300772832 1
0.536475949034595 1
0.328064775077037 1
0.407094854471036 1
0.56166232768549 1
0.47189858611981 1
0.456675386162678 1
0.133677456092953 1
0.125036841752513 1
0.719596275833796 1
0.181585092312848 1
0.648830842180296 1
0.501265736879043 1
0.316335278783135 1
0.22467789665064 1
0.58898283258427 1
0.701132038894014 1
0.889199799159164 0
0.294130142920462 1
0.683017834457834 1
0.595947645173749 1
0.331204413011704 1
0.616712196228389 1
0.167574328396719 1
0.929121434946865 0
0.712124296603133 1
0.675813985076437 1
0.684153410348267 1
0.838753377093984 1
0.796720713188446 1
0.423773256081721 1
0.46682993522873 1
0.299800314445343 1
0.339157774575111 1
-0.126511596745099 0
0.416107455283853 1
0.754467001268701 1
0.575682736636588 1
0.435398709465514 1
0.766069794818034 1
0.843337450993704 0
0.388599324077878 1
0.642156781872303 1
0.640247326336873 1
1.14215877923017 0
0.0641888691460546 1
0.454389722543491 1
0.338871944652779 1
0.0718820247234656 0
0.895392482213604 1
0.896616233079616 1
0.40907440605086 1
0.429979226729367 1
0.684922204955959 1
0.676654858385877 1
0.109491091196139 1
0.688867400542817 1
0.338062925926325 1
0.513911680508934 1
0.783403069629555 1
0.575034793234347 1
0.725615088614871 1
-0.13094970500066 0
0.386844788727402 1
0.749723579024459 1
0.808650735594113 1
0.342466341835936 1
0.228228870045988 1
0.424903721476378 1
0.349123776990165 1
0.703518523464771 1
0.298153752213473 1
0.887263940542939 1
0.292801088278412 1
0.395345247586696 1
0.431682606378424 1
0.408416163449147 1
0.448635944907708 1
0.477764885622597 1
0.394323038587479 1
0.667006325528743 1
0.617411946805423 1
0.9383142978612 1
0.504832160570932 1
0.311769864653905 1
0.840766136710234 1
0.182875860395853 1
0.352386925115603 1
0.32707158025487 1
0.577128839785512 1
0.473614683309437 1
0.374878205250926 1
0.289180557840887 1
0.571093859860504 1
0.196062091506243 1
0.221906263757438 1
0.161901694723388 1
0.340460512859407 1
0.667018468950315 1
0.425304812029556 1
0.66294048990739 1
0.449015908701841 1
0.285292675194527 1
0.874807473303572 1
0.870277613702983 1
0.228617287614806 1
0.522035545104375 1
0.514787780347258 1
0.716796900673371 1
0.662919009651804 1
0.794068739532784 1
0.577737237090179 1
0.275048861628856 1
0.828982860787444 1
0.96039265788681 0
0.868010697729558 0
0.745140828364814 1
0.620775754323576 1
0.6730665886929 1
0.783747637836931 1
0.361767365314658 1
0.395194181154199 1
0.470548871769444 1
0.413341151063989 1
0.523127281954661 1
0.616900614725785 1
0.54033695978061 1
0.692415458967938 1
0.54620783260545 1
0.842087633514985 0
0.694360586270091 1
0.501562440812072 1
0.668681195250521 1
0.419586660039614 1
0.412055365228714 1
0.075376489700975 1
0.419130282208128 1
0.377898055627626 1
0.518335748784082 1
0.322420986172358 1
0.355539069558444 1
0.14029268371132 1
0.985119477602825 0
0.529414108841218 1
0.300941734532044 1
0.0843479964230382 1
0.550349614212671 1
0.225277174520569 1
0.602536340958587 1
0.54942624431744 1
0.139802474753117 0
0.858445220763507 1
0.587446879988863 1
0.671425517564335 1
0.585310753781056 1
0.489458500634704 1
0.471383710722799 1
0.102557057829544 1
0.496249959366075 1
0.029319349233057 0
0.270188541281585 1
0.398526577460312 1
0.303954060803033 1
0.251140636475837 1
0.655680821364788 1
0.3535458362065 1
0.75127919936529 1
0.203899671632055 1
0.752836928093852 1
0.707491851766607 1
0.481054653336448 1
0.451046654824751 1
0.422726616631163 1
1.09464778763522 0
0.691677774950098 1
1.06559896400184 0
0.872266266361025 0
0.839628128106158 1
0.892421299933661 0
0.371654403607807 1
0.12046680293599 0
0.485026999258325 1
0.410303709185627 1
0.310049016098353 1
0.560545961188992 1
0.0531525167639133 1
0.481570125735834 1
0.494275255842739 1
0.758209359684087 1
0.759411201735357 1
0.482240973735879 1
0.479814040384678 1
0.300881728449798 1
0.555067557333198 1
0.51143025594333 1
0.640270486336172 1
0.175363507862088 1
0.385463798870552 1
0.859267400792809 1
0.0937634707893398 1
0.701346687672385 1
0.446200937769849 1
0.43986276896538 1
0.680193214005584 1
0.522910290536619 1
0.44976162755414 1
0.823901862826842 1
0.899934570436943 1
1.20891665378935 0
0.591572944667251 1
0.170637831316061 1
0.491796552676127 1
0.784852235544579 1
0.711675619824189 1
0.590664430569096 1
0.358540485363742 1
0.842158950189988 1
0.484078406198262 1
0.51120528959988 1
0.299738269733692 1
0.667418605762327 1
0.706189852546837 1
0.549103634228662 1
0.379227157921699 1
0.509385039465421 1
0.497639081514316 1
0.196993896179702 1
0.749146965305923 1
0.891924127681401 1
0.460184339221393 1
-0.0277461444972841 0
0.502055749203688 1
0.469831671168463 1
0.683432191812103 1
0.660985222760307 1
0.617622944708975 1
0.483207058798377 1
0.622746740432204 1
0.466339809132636 1
0.355767252989971 1
0.699401478720669 1
0.374566819974402 1
0.304389923702327 1
0.449874750712467 1
0.0302337413355464 1
0.0948295781395591 1
0.324886274362292 1
0.80353958688351 1
0.357561400189393 1
0.513248544348369 1
0.424186250944615 1
0.438049875120482 1
0.673482509922038 1
0.134502056220387 0
0.139462516435555 1
0.18714400325139 1
0.559287786514344 1
0.475195230481868 1
0.970421089713294 0
0.520490246076624 1
0.268909311403305 1
0.273568927388972 1
0.182504246655587 1
0.378666462426816 1
0.559493623166823 1
0.391202576276126 1
0.460361942764298 1
0.78618687275423 1
0.169629461009802 1
0.714976567973515 1
0.659424563221683 1
0.436435042950815 1
0.280580946358686 1
0.308641491307532 1
0.813700099147224 1
0.54403942913801 1
0.312410175325701 1
0.146232622927631 1
0.520422512743145 1
0.392656350433253 1
0.562168239298039 1
0.574162353131911 1
1.00271917019306 0
0.61544324352419 1
0.290232981577309 1
0.573893879849041 1
0.619270285796147 1
0.322737113889367 1
0.384058139973363 1
0.640803434828513 1
0.725087607516059 1
0.314394265058937 1
0.614006806011443 1
0.814899663951861 1
0.205703376727049 1
0.315007855263057 1
0.537130044182705 1
0.491948374668151 1
0.469857116699069 1
0.406715328456071 1
0.51690229437342 1
0.187194848775888 1
0.943703508515202 0
0.738462282935806 1
0.303770526606911 1
0.301156156847674 1
0.292028618381167 1
0.422893480103227 1
0.561143882254727 1
0.380778837221574 1
0.0610063890804167 0
0.46173076370016 1
0.31015480631541 1
0.269475098353926 1
0.656059900476001 1
0.448727092546244 1
0.146951473763636 1
0.533618306440845 1
0.756870684639193 1
0.683332741827769 1
0.541015687712482 1
0.539338259210753 1
0.285960450660332 1
0.679993812373212 1
0.0801069976138114 0
0.404864815275175 1
0.590537718158615 1
0.427819638587895 1
0.138790263257773 1
0.606891151578031 1
0.847999413954591 1
0.336433620824641 1
0.400133201688049 1
0.361888889845094 1
0.433681868879309 1
0.36770701182773 1
0.398832344757385 1
0.487431313493346 1
0.242031839113912 1
0.304479720053917 1
0.287903923599064 1
0.634743767165817 1
0.136714549199278 1
0.635552319517945 1
0.338050128038816 1
0.681306477776977 1
0.786069947949435 1
0.764850200127122 1
0.20198173177235 0
0.643914151797165 1
0.340984369661966 1
0.726173544000237 1
0.623813266142185 1
0.469110425466172 1
0.384139351693571 1
0.396637741079822 1
0.434089894752923 1
1.11794374926953 0
0.465698339475657 1
0.73079721131793 1
0.751242127302564 1
0.592600657400962 1
0.700281063669868 1
0.332791408387904 1
0.196492271597676 1
0.808457318067319 1
0.571133819403133 1
0.556880304467053 1
0.805052828653344 1
0.603238546226766 1
0.453384303450502 1
0.387585700025219 1
0.35040690469909 1
0.336152005716647 1
0.193533705053437 1
0.322188749007 1
0.632180025286821 1
0.459890876106339 1
0.582305019948547 1
0.450993139279785 1
0.920294809290685 1
0.551545947281339 1
0.227343075656502 1
0.312685278459369 1
0.748480278591299 1
0.392295443988515 1
0.338049385618398 1
0.730884667887361 1
0.404127091766935 1
0.69491249903637 1
0.372112703662798 1
0.669589872508875 1
0.623729296516039 1
-0.0524269516592887 0
0.198081871088091 1
-0.135681625485292 0
0.626489890260685 1
0.707670413740239 1
0.372279983063938 1
0.452157063709739 1
0.513127512854461 1
0.447542946824003 1
0.272140775963073 1
0.718949156155705 1
0.708218807231134 1
0.174720848315121 1
0.112234355091656 0
0.576481500557958 1
0.615926611995271 1
0.54876017310797 1
0.67927906766582 1
0.342518597047936 1
0.56029553892625 1
0.447598204459382 1
0.174381281266255 1
0.111170237280965 1
0.378689456018692 1
0.165229617834722 1
0.62648447167448 1
0.294286048573641 1
0.482950672413299 1
0.643408044067711 1
0.683367028391963 1
0.0809127208095876 1
0.0723805376661929 1
0.749224386127204 1
0.103063191638874 0
0.448421042227908 1
0.152481026010716 1
0.460861613513063 1
0.566597763554254 1
0.623949371582749 1
0.336126856558393 1
0.786433800663319 1
0.353260792810105 1
0.250046749570082 1
0.825629202857104 1
0.486461707268686 1
0.176792849065497 1
0.378577955734605 1
0.535664268449438 1
0.15840006968455 0
0.233618497215782 0
0.633799373191548 1
0.776275602598721 1
0.680326189264688 1
0.728221949150513 1
0.633542496633183 1
0.748717257320714 1
0.551470168072031 1
0.182272926226619 1
0.460995449231763 1
0.545393123926372 1
0.181744013875525 1
0.465680608091794 1
0.819069525103287 1
0.440394724890667 1
0.5766567470113 1
0.881673699385938 0
0.505363752580851 1
0.0702348825086622 0
0.619917465752564 1
0.549955557434192 1
0.435313072985922 1
0.616714042516221 1
0.746663415932934 1
0.874493702898496 0
0.42501621479337 1
0.644776912867301 1
0.566748329963601 1
0.348891731121888 1
0.381820726305318 1
0.320501878652697 1
0.824069057465815 1
0.570009129306784 1
0.493777222265489 1
0.746947274438229 1
0.673506934169709 1
0.323097942671309 1
0.722493152900978 1
0.379869256216537 1
0.47423977790396 1
0.43931058123094 1
0.413673670277645 1
0.51780287820966 1
0.37742471728283 1
0.308294932912381 1
0.580105856076457 1
0.393005033961129 1
0.327307416055991 1
0.382812175950356 1
0.339121554884732 1
0.646549093330304 1
0.0270576498201666 0
0.802582825826065 1
0.547544187662349 1
0.297322725464743 1
0.64978656701715 1
0.214070257506202 1
0.765868126900533 1
0.581654370868631 1
0.449743399176866 1
0.631724449317154 1
0.530081584723618 1
0.466892301840527 1
0.456174512383992 1
0.663101854921113 1
0.125156775105915 1
0.628402558974828 1
0.654073880831292 1
0.562936276662341 1
1.01650450622836 0
0.709867218277077 1
0.542733253312074 1
0.515953296744072 1
0.506948869814466 1
0.124768193212018 1
0.0343204241573473 0
0.57419894534034 1
0.338933410506415 1
0.650823108724119 1
0.633732443163797 1
0.663207126394724 1
0.382724515495342 1
0.418203315422289 1
0.222104988247068 1
0.657155484165026 1
0.840966408164843 1
0.371858546177286 1
0.0833326329820034 1
1.0722192375637 0
0.850322840795073 1
0.133613189306398 1
0.648023170099469 1
0.795231127333526 1
0.653348314927069 1
0.504220425610589 1
0.557982719205053 1
0.40935789467581 1
0.428546991752793 1
0.272098458423813 1
0.874876276692508 0
0.44483663804752 1
0.316393654610836 1
1.11053872108252 0
0.356899539877161 1
-0.0250095037221532 0
0.573685866169287 1
0.347271325778383 1
0.488420068236279 1
0.854638938610613 0
0.533445884193476 1
1.02631340576551 1
0.649743755588408 1
0.554915303831514 1
0.363950806882535 1
0.349455111817406 1
0.223563821982 1
0.664126818356572 1
0.196182273863345 1
0.392892049061256 1
0.214760415056124 0
0.716864784105671 1
0.777347544639271 1
0.275037359886561 1
0.394131294322345 1
0.408808866213447 1
0.523247254978328 1
0.1871764671375 1
0.265120345542832 1
0.450506726418676 1
0.619774423913008 1
0.344014212811569 1
0.766054829630244 1
0.269381469503967 1
0.352837732381823 1
0.0805190742778723 1
0.26297806885506 1
0.673286371915887 1
0.648911454295653 1
0.609895967621782 1
0.787215914097286 1
0.310598078422153 1
0.456543514205827 1
0.684853276463518 1
0.382444198183598 1
0.482189861182713 1
0.495097008163549 1
0.431579338094509 1
0.429677201082994 1
0.55099669204707 1
0.285699832191681 1
0.550471384720193 1
0.755572541213522 1
0.556110276360429 1
1.02961580255805 0
0.515422312200849 1
0.612087550180503 1
0.625889023994672 1
0.823728077985765 1
0.717994024072212 1
0.425803127885233 1
0.996959406079725 0
0.444936205525838 1
0.450546979596393 1
0.715422762774796 1
0.383206660454314 1
0.414788523937798 1
0.354719168502217 1
0.7159423921308 1
0.481355007812903 1
0.194777912400739 1
0.708465262785932 1
0.481156017725033 1
0.691508645015734 1
0.514749416462874 1
0.0507427061976488 1
0.370711958846754 1
0.541597317936378 1
0.114764056771455 1
0.626813046566024 1
0.323465817721442 1
0.413360569102992 1
0.60429882345496 1
0.502881348502806 1
0.384272425967758 1
0.565980574866008 1
0.834599362462286 1
0.381242644443731 1
0.436591836748284 1
0.481538163360869 1
0.62883166270449 1
0.819046739409905 1
0.469022959479833 1
0.55573483086301 1
0.400280670752615 1
0.47161708359586 1
0.539399948842607 1
0.148309237796769 1
0.478853849154727 1
0.378805363328967 1
0.450667179949911 1
0.495594259877201 1
0.264592379927653 1
0.299661260077709 1
0.0892992586668986 0
0.385309078378296 1
0.868799780765877 0
0.405454587808064 1
0.491546315596563 1
0.646773765994217 1
1.12691235546257 0
0.568743286475264 1
0.639558390714235 1
0.595220936121962 1
0.452063377974173 1
0.915930492238947 1
0.632242982114387 1
0.707229279091747 1
0.756949891991225 1
0.726208121663893 1
0.736531170978103 1
0.470048549025737 1
0.273770754845064 1
0.584864595478572 1
0.567344395402155 1
0.539866127128957 1
0.460019403654189 1
0.651577613208128 1
0.443869805548238 1
0.776712345371943 1
0.665206745042092 1
0.674016594670344 1
0.415403538407292 1
0.10484446980247 1
0.221553327568489 1
0.867124240570942 0
0.448208214426591 1
0.539113942531875 1
0.521825912378862 1
0.468462898355798 1
0.292920238311255 1
0.221388230630653 1
0.585886473201561 1
0.334763143185299 1
0.396679426151575 1
0.728609537993377 1
0.456127942852056 1
0.388655322761294 1
0.706804249489361 1
0.739482572708078 1
0.44768092682455 1
0.214720498898525 1
0.371085354077736 1
0.688885494732413 1
0.322642581283679 1
0.365721888334457 1
0.47009792904323 1
0.542741400628651 1
0.685482912177016 1
-0.227454499636277 0
0.628473913765941 1
0.31997564735008 1
0.352275953583252 1
0.581628156055338 1
0.662384144546893 1
0.654877439749603 1
0.868468992037764 0
0.203843843762018 1
0.676790974298763 1
0.573502234922758 1
0.594634238709047 1
0.609752330950045 1
0.318840564582399 1
0.798196058628517 1
0.173009775886963 1
0.0474829221222119 0
0.17164830943695 0
1.25418224624996 0
0.428523953135329 1
0.774513995551223 1
0.768047811075893 1
0.447111508726874 1
0.504908198509431 1
0.365089227296214 1
0.381018846241087 1
0.575026866202568 1
0.545237822561538 1
0.710208258417536 1
0.315644413581733 1
0.552668693575779 1
0.478305919454651 1
0.445310550979771 1
0.54770975587617 1
0.561490057018945 1
0.554167200306168 1
0.510142901899608 1
0.459592876990584 1
0.333067563686989 1
0.577969281994461 1
0.487673308448315 1
0.545208639865654 1
0.834358557041498 1
0.560986604273275 1
0.682604344660968 1
0.486746656872345 1
0.54897688244098 1
0.351595704432001 1
0.898908248597293 1
-0.111593961160988 0
0.426644163649007 1
0.80451022435326 1
0.358975833348292 1
0.471145268525376 1
-0.0375428253267186 0
0.275187297824764 1
0.478419409184869 1
0.647440906215584 1
0.4409679184213 1
0.246134495146323 1
0.256864409435501 1
0.624564294080222 1
0.578168062134109 1
0.913170088484448 1
0.349380900858017 1
0.384929303088748 1
0.446856045466483 1
0.23286467823878 1
0.445277208346721 1
0.628761940466471 1
0.296587093144905 1
0.560678707929325 1
0.363530863711643 1
0.767127630325035 1
0.462779040575842 1
0.565750441154012 1
0.657678665301265 1
0.578633281584899 1
0.0854441864119983 1
0.449081663300975 1
0.469360855437701 1
0.0292504216924648 1
0.361836047894394 1
0.506469992886343 1
0.285801734159611 1
-0.0905319836709727 0
0.62459560458843 1
0.316589837645964 1
0.207408540006631 1
0.0977773879908523 1
0.944944795548076 1
0.591605873425888 1
0.547128033116724 1
0.333893581519282 1
0.590595435970364 1
0.417630214301834 1
0.2970717179759 1
0.664019870158089 1
0.391038347194798 1
0.653513920598847 1
0.480731144206576 1
0.586624239824865 1
0.52033978628814 1
0.401462692488974 1
0.622953830520623 1
0.589519019825947 1
0.685175246035686 1
0.616162309856134 1
0.774931932266892 1
0.411364109108248 1
0.138195864712016 1
0.585213741184569 1
0.62803765772903 1
0.365411781377058 1
0.576484565890443 1
0.617063715122603 1
0.691860978179654 1
0.510626025448288 1
0.496650261122078 1
0.340620718614405 1
0.562776837178942 1
0.189106321340756 1
0.708775483407239 1
0.341503959140561 1
0.608799508632578 1
0.585390555995205 1
0.680380047837339 1
0.32957465531535 1
0.0790399561928708 1
0.628972852077029 1
0.126889984914439 1
0.254401419176941 1
0.743612377572307 1
0.615170845124346 1
0.490890672982228 1
0.726791547683917 1
0.501941901987938 1
0.59656249282966 1
0.660125773911002 1
0.643940492375651 1
0.230804678559026 1
0.477179411854183 1
0.517804350550199 1
0.378275669561193 1
0.172596470352551 0
0.111184236359689 1
0.437604619776467 1
0.491353265967867 1
0.705386009156421 1
0.267755672839019 1
0.560177437692869 1
0.444960639534391 1
0.171491307263899 1
0.599206198793748 1
0.793330861235709 1
0.831538882245728 0
0.125437690148485 1
0.841214070278341 0
0.63473293253289 1
0.397129049581617 1
0.576550191752423 1
0.757065668087262 1
0.105173057539446 1
0.116692266839695 1
0.544025856875382 1
0.400218833074908 1
0.656609149042559 1
0.542591051283135 1
0.678272740583674 1
0.285157285319169 1
0.235327040912178 1
0.401337473313808 1
0.441757352203386 1
0.682722663261202 1
0.498442880240659 1
0.470416667546681 1
0.880645792964407 1
0.792264989325876 1
0.748787439777242 1
0.505486953267734 1
0.587450541449354 1
0.430819309746512 1
0.529939244166638 1
0.556494056163975 1
0.34737644953576 1
0.443627516939924 1
0.6242737213707 1
0.535207099931075 1
0.216676203601395 1
0.492677206852489 1
0.356205532000646 1
0.485656270985949 1
0.506491137520583 1
-0.0283887777865742 0
0.585571010453143 1
0.495291258693172 1
0.144385261102382 1
0.698495883652984 1
0.582298363279596 1
0.382039313245458 1
0.635949569850371 1
0.568871260057592 1
0.58988639717195 1
0.42079071679649 1
0.481377213967752 1
0.680047757240114 1
0.45044617035881 1
0.464882378078635 1
0.274870836348585 1
0.707574324907241 1
0.539730742162476 1
0.716607894151745 1
0.386591029709712 1
0.465357061207631 1
0.509917310862317 1
0.374054570713615 1
0.361019838240101 1
0.816202271953685 1
0.0517391762144468 1
0.738605775211406 1
0.785685519675018 1
0.47796011739995 1
0.487141559041123 1
0.21590717565968 1
0.717933140364174 1
0.321537934713386 1
0.506264254864202 1
0.373748387272546 1
0.68354648599078 1
0.615722457108141 1
0.343837918465572 1
0.487329337486744 1
0.408844049719469 1
0.709157799207658 1
0.593032496201157 1
0.384006177034373 1
0.597408048575846 1
0.664551642562319 1
0.923713731375547 1
0.585887229825594 1
0.506929092311368 1
0.705606044923506 1
0.243869494846591 1
0.319438343360732 1
0.333324144910228 1
0.174216869029164 1
0.299715760788866 1
0.413999670691015 1
0.815865243946259 1
0.540631163950769 1
0.604657200949597 1
0.335790773013163 1
0.844866134629081 1
0.372445036461262 1
0.499971915244024 1
0.433991302919534 1
0.34312676124598 1
0.543684028501869 1
0.0970525946579892 0
0.584485240768543 1
0.431496598578036 1
0.157804184295879 0
0.468477333140316 1
0.507640571722719 1
0.721556233897737 1
0.581618434215968 1
0.235171524626582 1
0.870731974279663 1
0.530372268819363 1
0.700332812383911 1
0.768039324551919 1
0.611404698645005 1
0.411464799899411 1
0.567162443129016 1
0.60823074204989 1
0.788705254778648 1
0.429460580704865 1
0.739887061610146 1
0.469267075859751 1
0.503297187258249 1
0.675562678068823 1
0.692386879510396 1
0.528879675779298 1
0.590676817549087 1
0.354462556575012 1
0.733149722356533 1
0.271780932554676 1
0.400686705884229 1
0.80108884616956 1
0.594815976789206 1
0.678230940050905 1
0.312198484082826 1
0.620989104624572 1
0.327173273023105 1
0.873605582716151 1
0.454807329612342 1
0.647068586878752 1
0.711037724176857 1
0.2592353474543 1
0.326891828981846 1
0.561928219274665 1
0.814753324117851 1
0.334704291389199 1
0.579742775715566 1
0.465769387247676 1
0.396819680152307 1
0.453530623208039 1
0.332998953642624 1
0.32020502094824 1
0.350661284029349 1
0.666575603666046 1
0.790322157756839 1
0.411565557944568 1
0.592231570776846 1
0.2588771737021 1
0.677739014680384 1
0.760810282476229 1
0.413573593577948 1
0.385114743634997 1
0.532343580620471 1
0.31690450317132 1
0.794074409427783 1
0.438643800233624 1
0.186328357238845 1
0.449638447470589 1
0.0583827503701913 0
0.449478698030028 1
0.301498270910498 1
0.383425624415227 1
0.685795943067151 1
0.264778141210721 1
0.523563763740919 1
0.590306781014764 1
0.411912756864307 1
0.434195818468883 1
1.0006212477308 1
0.458145064592826 1
0.51551341847641 1
0.479310563118939 1
0.515652901975789 1
0.430062788008059 1
0.488088228917342 1
0.188601079194144 1
0.307765998600155 1
0.253296013311805 1
0.187949122038347 1
0.564004434962626 1
0.485475443740772 1
0.335961289960524 1
0.401712474996946 1
1.03102460383951 0
0.601117742331394 1
0.316129896878008 1
0.52587238445251 1
0.84077806479289 1
0.559133111510508 1
0.638272156268505 1
0.663440887343047 1
0.485737754320342 1
0.494286135562369 1
0.916784529821036 1
0.32829687518781 1
-0.0536497492659499 0
-0.0218467109636896 0
0.393002706673882 1
0.231704667439839 1
0.384714242852129 1
0.545400699825902 1
0.171856314265419 1
0.215836785819487 1
0.5349645601406 1
0.307755225065877 1
0.706841984086504 1
0.48211656622487 1
0.544622857976681 1
0.55606723061991 1
0.462191922681782 1
0.484690088284508 1
0.891769388043902 1
0.470306352670901 1
1.03480205837549 0
0.730538118713831 1
0.918696264144585 0
0.27331705984692 1
0.17401232317209 1
0.347271479943919 1
0.781195524065802 1
0.670163318173644 1
0.336806927938378 1
0.500959629771456 1
0.473272468458538 1
0.630289748515687 1
0.291299348400842 1
0.575682186670783 1
0.401901257649639 1
0.360135051510525 1
0.60611858024957 1
0.682125436405022 1
0.702533683264341 1
0.522865600105267 1
0.333963493851243 1
0.303602194905387 1
0.548521736705921 1
0.543243205666726 1
0.942349660049653 0
0.492671866302218 1
0.378472194153039 1
0.602904970154464 1
0.552880416948877 1
0.510695675331202 1
0.3783028042459 1
0.378655435951829 1
0.64620343572144 1
0.135485759457078 0
0.614712902643099 1
0.423634689055061 1
0.518621283100252 1
0.545306903228361 1
0.667394993757399 1
0.569742484344852 1
0.189881652680634 1
0.191682727685595 1
0.357214824350309 1
0.701191661288326 1
0.415493949643139 1
0.386811595797463 1
1.15550067591433 0
0.446884242355081 1
0.529125440786469 1
0.813726392936502 1
0.529413294553859 1
0.64328477752995 1
0.642327933288011 1
0.777460467693914 1
0.75270973643239 1
0.681063194351158 1
0.184538637138138 1
0.388327306820595 1
0.434714223418386 1
0.464969638359151 1
0.179016532631264 1
0.871789754203293 1
0.589066194017112 1
0.456898762882413 1
0.463103248991262 1
0.501235590812475 1
0.652178155290491 1
0.46474297058824 1
0.279025480310227 1
0.465332519485307 1
0.796980233785773 1
0.3759045696437 1
0.67780301099441 1
0.639709393328079 1
0.957862402651948 0
0.484228861409501 1
0.777809215852156 1
0.792655713199358 1
0.409912921579655 1
0.370916074185196 1
0.315500021211479 1
0.118356875483814 0
0.601164989809327 1
0.654721272745515 1
0.397237802895724 1
0.594925037016299 1
0.235037256965626 1
0.313852105401543 1
0.608932562330837 1
0.591785989774056 1
0.428728722219741 1
0.22611793331776 1
0.724478505188922 1
0.355916536931463 1
0.709338189394714 1
-0.0914099803698366 0
0.580633294873978 1
0.43580395076731 1
0.341344606692503 1
0.674668201953709 1
0.644573713670052 1
0.605546552632902 1
0.295560633325826 1
0.783570620139748 1
0.253082362993118 1
0.664974505397667 1
0.529146039791886 1
0.395807699683174 1
0.473160702023046 1
0.430605117325819 1
0.580720158943985 1
0.321935270292549 1
0.516537728423566 1
0.654373447825604 1
0.911603353076357 1
0.404720266420382 1
0.552733617754196 1
0.420163219447958 1
0.524040521491463 1
0.479012488318414 1
0.243368750787665 1
0.421719051482662 1
0.646348203921587 1
0.441150862677006 1
0.173712554039882 1
0.696446529029398 1
0.155083082585858 1
0.456875905228873 1
0.615079906559429 1
0.391206232589266 1
0.443898657155113 1
0.717840032510529 1
1.06336496354797 0
0.486005645925461 1
0.447657723447395 1
0.49690215744926 1
0.701142048654818 1
0.678994822746086 1
0.630766048689742 1
0.251579546784553 1
0.797271224829902 1
0.496705997741508 1
0.0870850435651503 1
0.28238948102767 1
0.485139848767383 1
0.487347202254298 1
0.404900121340322 1
0.757904531711028 1
0.680561377259663 1
1.02447780169378 0
0.742376228304814 1
0.308611325822517 1
0.50364211655396 1
0.583167776693985 1
0.44873581707335 1
0.3425101879417 1
0.941128636249232 0
0.32404594731536 1
0.560219075005222 1
0.506800260552099 1
0.67859701775729 1
0.931717640639809 0
0.522603820926731 1
0.813492335769987 0
0.775974556876231 1
0.237098513290363 1
0.473421097402305 1
0.680560033510575 1
0.375269558626757 1
0.75914508642814 1
0.687417937542526 1
0.649605458943751 1
0.578286648988176 1
0.424297593806063 1
0.597862978889481 1
0.322246795642488 1
0.558026311621267 1
0.512479605714681 1
0.290153593589376 1
0.133413985276466 1
0.406488127192096 1
0.237972693314652 1
0.364394299878426 1
0.521490995330647 1
0.421772908542127 1
0.987572395645627 1
0.690077138946818 1
0.235621190987078 1
0.274464232123885 1
0.547980782635718 1
0.619860713609916 1
0.87043719210045 1
0.241151278932507 1
0.577594867666595 1
0.669463451946528 1
0.413350536757664 1
0.615468192096662 1
0.589341358745522 1
0.321297192131412 1
0.634944627763669 1
0.64328264569304 1
1.08803529146127 0
0.841985723163309 1
0.429383595058658 1
0.601536569466469 1
0.70500589281763 1
0.867763506194905 1
0.947501826596807 1
0.188661824727915 1
0.445468274357271 1
0.600430392692952 1
0.212592819185458 1
0.629335823284319 1
0.438906389919568 1
0.656305268135651 1
0.427804107033497 1
0.398885805694052 1
0.435411574722643 1
0.595223169050997 1
0.994562613801697 1
0.0467464024321291 1
0.580717703748597 1
0.493425215114849 1
0.626236709429147 1
0.349448246252256 1
0.21065276837258 1
0.319309544818229 1
0.598195628035835 1
0.204194869131809 1
0.588516037176368 1
0.796119236090927 1
0.600375432188017 1
0.280891855618962 1
0.67983083178247 1
0.198576846479026 1
0.74950425002114 1
0.582814471987623 1
0.32045602005529 1
0.727622581559918 1
0.600282674470246 1
0.315455925248739 1
1.06218560491149 0
0.656058787104215 1
0.435469688539339 1
0.231530994263274 1
0.202845683326935 1
0.33717247173809 1
0.534579405117671 1
0.283444373989979 1
0.84336119994182 1
0.336734364916463 1
0.56728837073552 1
0.726404310058878 1
0.34585030307593 1
-0.048678677144125 1
0.443540482969242 1
0.651562076060432 1
0.713999666877248 1
0.632301525536019 1
0.754208710814322 1
0.312695704246795 1
0.352582068738929 1
0.81939577748507 1
0.240064875428409 1
0.777839865533136 1
0.567457709131127 1
0.479963664588122 1
0.575084408006029 1
0.447279880884387 1
0.655129672077816 1
0.305971816807626 1
0.33595436047737 1
0.657688826876808 1
0.599799927061512 1
0.263170088008633 1
0.260365758345099 1
0.727613398093784 1
0.584168750458031 1
0.985114847015014 0
0.626463597627183 1
0.482156947387022 1
0.769705330674182 1
0.446033032353721 1
0.923475312464399 0
0.607753994146391 1
0.714653244659577 1
0.37971321549215 1
0.676766500277871 1
0.638308697856664 1
0.504697535831093 1
0.834028094096791 0
0.138479778127756 1
0.712802324093573 1
0.302724274648145 1
1.01355742086974 1
0.23495949209878 1
0.518715987831024 1
0.367357985260917 1
0.518876434879284 1
0.340550094397665 1
0.540414484332023 1
0.247718088467621 1
0.308770264445348 1
0.411918529552588 1
1.19697292722638 0
0.516930304663727 1
0.620066143006465 1
0.2270109222574 1
0.732747937607252 1
0.263967550496779 1
0.584189617799126 1
0.754165604042753 1
0.42446966655771 1
0.721706317973128 1
0.525057562644342 1
0.629605241634375 1
0.134038152198422 1
0.853635753905441 1
0.715115063951704 1
0.409053402303993 1
0.607904856704468 1
0.753849833241474 1
0.627704089887162 1
0.675268476260688 1
0.288698066242048 1
0.892449380037366 1
0.568783823571686 1
0.598475491703311 1
0.505021439639151 1
0.466847004986264 1
0.596663903280642 1
0.81303571879617 1
0.435441023065114 1
0.569464182855147 1
0.242653416162971 1
0.574173751016307 1
0.64830417335817 1
0.532944006939683 1
0.443595713953896 1
0.000139450069299578 1
-0.0762481926536419 0
0.472023922902298 1
0.213259481631666 1
0.172112477534807 1
0.654556713513659 1
0.694315251314812 1
0.802539354141468 1
0.576973175047452 1
0.554978600639818 1
0.590239804510244 1
0.465178916426105 1
0.500326335835827 1
0.450850790795781 1
0.637480015301476 1
0.288313904321106 1
1.00257180026719 1
0.216919144775066 1
-0.00905433641927096 0
0.366429113983389 1
0.381270759622802 1
0.331150664809477 1
0.272696177358822 1
0.684891243331364 1
0.764201211731108 1
0.452560764527008 1
0.367655005257462 1
0.249811505192957 1
0.835873340805797 0
0.572312866089877 1
0.773801904560405 1
0.181423692335075 0
0.55626506817019 1
0.533095268100135 1
0.529989434813975 1
0.741074566797248 1
0.732686432152782 1
0.417640659776784 1
0.703754980404033 1
0.377042613975314 1
0.0643864718731615 1
0.517365830007524 1
0.48842244896069 1
0.395019279653217 1
0.532640834505381 1
0.159849597691336 1
0.740459638721565 1
0.73017936574625 1
0.663227295141989 1
0.371345073612582 1
0.391018209728379 1
0.370584034339441 1
0.661690714386076 1
0.504832372256932 1
0.553929582190823 1
0.295444546409352 1
-0.109604496924437 0
0.47604020615941 1
0.397872364356597 1
0.383699282874316 1
0.454090695748333 1
0.596050670016174 1
0.419701531315102 1
0.219256574740188 1
0.713326013367339 1
0.54852246075657 1
0.276531987726712 1
0.250778562102751 1
0.625659985091492 1
0.130553315297354 1
0.258780436152066 1
0.149651971492196 1
0.548517386519335 1
0.346321497646577 1
0.175881333836658 1
0.561192193112704 1
0.698095876092944 1
0.11390957162393 0
0.67869778834095 1
0.391463981108513 1
0.0797900101329767 0
0.605286847062705 1
0.466801194826203 1
0.479392415734953 1
0.696270459492398 1
0.738029425769407 1
0.840532835632613 1
0.796580804039208 1
0.179044399783104 0
0.354518917632715 1
0.435255008592378 1
0.435751235920431 1
0.310592621872169 1
0.238205985449767 1
0.519183511923789 1
0.678503302382526 1
0.336539375929099 1
0.441530865191052 1
0.133041296219384 1
0.633897907209514 1
0.287557892390519 1
0.605894922889193 1
0.258920530829142 1
0.629906920713969 1
0.283724764089422 1
0.677384646676767 1
0.526595840988329 1
0.162469463097402 1
0.790843985625318 1
0.220642749359382 1
0.650108175313491 1
0.64847693049747 1
0.532110537292764 1
0.118503539620946 1
0.489504457424071 1
0.450170662560786 1
0.313859006465326 1
0.579788263342079 1
0.0327980415647402 1
0.884158373069948 1
0.438309120289621 1
0.398485520218349 1
0.750241069748001 1
0.409431201582081 1
0.461470645829594 1
0.557987115812589 1
0.321629931752798 1
0.622036100995764 1
0.677124839188128 1
0.409940723612975 1
0.0625739402064249 0
0.588144000552376 1
0.686571510133634 1
0.607113195801119 1
0.233776706163931 1
0.495513623059316 1
0.844677920835547 1
0.705847460077797 1
0.202457450601613 1
0.163225944327963 1
0.398856605048287 1
0.220808482433995 1
0.0349518355038577 0
0.947855822921431 0
0.238610339904894 1
0.522869696995289 1
0.549908926147406 1
0.420543562107144 1
0.54262567018449 1
0.140192130462957 1
0.253932573150496 1
0.400522848766302 1
0.561518862565269 1
0.504210628084503 1
0.407126598037201 1
0.702225604268771 1
0.663865675711187 1
0.806901362477507 1
0.284548293509965 1
0.533403778094018 1
0.58885332584623 1
0.410559073250998 1
0.232331419310808 1
0.531388859791689 1
0.417585048350711 1
0.0771450990476248 1
0.519859025288219 1
0.568199769510316 1
0.923842294898585 0
0.210530922649189 1
0.470708260643496 1
0.234072529015594 1
0.49083353548722 1
0.581100019846046 1
0.811377589810659 1
0.401411702691493 1
0.710489107666708 1
0.371062754627829 1
0.767600740593973 1
0.615699872949039 1
-0.0365214825137909 1
0.812049959736336 1
0.49652437799812 1
0.660061947551255 1
0.620505751432072 1
0.460977715941088 1
0.697602525294024 1
0.363828362031828 1
0.727868138213865 1
0.437363183327968 1
1.13294905713543 0
0.487644241536734 1
0.35769305195257 1
0.732906846297927 1
0.448833848507947 1
0.613490444914929 1
0.137833931663693 0
0.759518404392243 1
0.670120265956195 1
1.20832590171141 0
0.780106160473372 1
0.791296563196213 1
0.631412021986119 1
0.535987714099379 1
0.492172562433851 1
0.525362585191133 1
0.759290398415087 1
0.586422641596254 1
0.734825245860484 1
0.57339034846261 1
0.398496759983016 1
0.379749249990154 1
0.11619541869396 0
0.679961686711058 1
0.359553249671768 1
0.446804231301828 1
0.718390802000909 1
0.330451526845852 1
0.45295955108024 1
0.669137834872915 1
0.579911471899675 1
0.697957121884275 1
0.457802752181112 1
0.310161536575255 1
0.72596873149526 1
0.366692104350657 1
0.337525007169811 1
0.538751650419488 1
0.601154603615806 1
0.285886596799459 1
0.591507629778938 1
0.592120537409602 1
0.798651916534245 1
0.0533328201091372 1
0.245469209121557 1
0.386320409805458 1
0.636981396784476 1
0.454189475604222 1
0.288022785716081 1
0.573119273552485 1
0.750325480032788 1
0.519472847560752 1
0.0913040518359371 0
0.175302020931064 1
0.260055419985765 1
0.10860536264335 1
-0.0659316149532498 0
0.0689380359445042 0
0.411215274730615 1
0.443333907276561 1
0.609504706158252 1
0.492974524846494 1
0.566364242274011 1
0.577661061446358 1
0.714318470593289 1
0.101512339233663 1
0.382887659845897 1
0.460458841963553 1
0.528993649694019 1
0.639223797109134 1
0.793823407101744 1
0.49827302577622 1
0.693186481304986 1
0.456969327216607 1
0.562930734336732 1
0.308147922521703 1
0.574030878743346 1
0.838187432138359 0
0.145524674959716 0
0.489813259036156 1
0.365067195363449 1
0.471204641095248 1
0.610293811281433 1
0.849678011029175 1
0.69304053102573 1
0.706895578462675 1
0.82343276567591 0
0.838381931148064 1
0.635722566414845 1
0.136805403045076 1
0.417096193221697 1
0.625049892037514 1
0.279386413732124 1
0.397943934146004 1
0.572032690405105 1
0.528569608212572 1
0.536872908663687 1
0.971956686098989 0
0.298012770557527 1
0.327723951618841 1
0.419650451969836 1
0.625915097338828 1
0.633432411684109 1
0.655396098909963 1
0.424713837709887 1
0.798131318633193 1
0.690575085660805 1
0.870166967051778 1
0.227727359560317 1
0.977152255825836 0
0.507839283684704 1
0.389904454891217 1
0.694400203135809 1
0.337030618337316 1
0.65433116136952 1
0.353092384341151 1
0.49997500920229 1
0.703303709849408 1
0.314589644776434 1
0.740016680059167 1
0.105000403285893 1
0.663986147355469 1
0.603308891671432 1
0.489560425926126 1
0.80577356683112 0
1.05025010401868 1
0.392495741778306 1
0.294718677166187 1
0.286483108343733 1
0.491446369346165 1
0.73224519770635 1
0.617931275897189 1
0.56801088609799 1
0.529419030178055 1
0.355943823995064 1
0.311625295193756 1
0.532898323269267 1
0.616975191458084 1
0.199568649983159 1
0.344452988653526 1
0.651690205412054 1
0.505175586767727 1
0.313698781462221 1
0.410963379314066 1
0.29197696880339 1
0.57681589951968 1
0.318019318805242 1
0.772219682656837 1
0.484332174745317 1
0.531352807783253 1
0.672354598518861 1
0.555390172364152 1
0.583793120787984 1
0.270368368815647 1
0.67237233047604 1
0.258929144625312 1
0.7923667861768 1
0.585959317363787 1
0.632812171662561 1
0.1662650013116 1
0.381309419296316 1
0.399277577510378 1
0.76931906828145 1
0.418884293027152 1
0.40336398084327 1
0.140150155969165 0
0.794326054722598 1
0.747879779130856 1
0.414115902468305 1
0.620518796130105 1
0.410797560682932 1
0.577029720269574 1
0.139166297456623 0
0.206447529563462 1
0.691681788409466 1
0.545736847965272 1
0.010299139653543 0
0.838296742504049 1
0.302253458534409 1
0.73526345267232 1
0.778363086225984 1
0.26075296509524 1
0.621248362011225 1
0.38438111517153 1
0.685973706939034 1
0.892646588744106 1
0.343376672995534 1
0.451669430811041 1
0.212372716428428 1
0.812421319095929 1
0.714794408435988 1
0.617461130741053 1
0.577505301003766 1
0.449495523253771 1
0.406135163940865 1
0.0759021474790274 1
0.484651939529325 1
0.87234601145365 0
-0.0141625119374609 0
0.410521268878926 1
0.407654528782223 1
0.573709182238081 1
0.475978535250173 1
0.868092188421813 1
0.0599952151290796 0
0.612902835029641 1
0.743246392920482 1
0.856493047340397 1
0.524387769901266 1
0.393967540486676 1
0.41068177281377 1
0.490480542918865 1
0.399507190852112 1
0.458060910981539 1
0.587315118250103 1
0.656963271295534 1
0.333637230411264 1
0.616718079746857 1
0.258781988956944 1
0.476304706847196 1
0.37191153917754 1
0.589071437595366 1
0.250785961784315 1
0.599232640364017 1
0.445779786535991 1
0.570526228189165 1
0.189453681389444 1
0.665080258053706 1
0.874300127624423 1
0.378789091286134 1
0.504212637001451 1
0.503096017049888 1
0.457400216663936 1
0.600273986256569 1
0.655742679061014 1
0.354743605131342 1
0.403979123449878 1
0.799805248899744 1
0.404555808467941 1
0.622502999375021 1
0.718325548427035 1
0.222039155314973 1
0.857957002603144 0
0.655803677069143 1
0.218532244884607 1
0.440819925612539 1
0.499546239668321 1
0.633964638229203 1
0.426727016815362 1
0.362058454601745 1
0.634467284217428 1
0.0364881052361446 1
0.430043171821 1
0.792910462673831 1
0.533737747286049 1
0.571382279236337 1
1.04085434759815 0
0.149585311823666 0
0.19367046715047 1
0.636008963424446 1
0.246548372742546 1
0.435174315382531 1
0.238504214000517 1
0.369439699762063 1
0.339477159700478 1
0.452748575209827 1
0.474363929579819 1
0.704638625965169 1
0.677218712518469 1
0.683939510051973 1
0.152015708071817 1
0.063459978919771 0
0.513033105920191 1
0.594266340948523 1
0.281634099445947 1
0.829844601297831 1
0.573130526810317 1
0.458443407224623 1
0.414232246617032 1
0.378638054061409 1
0.288254325655916 1
0.434232761411322 1
0.222747524335434 1
0.523470359786601 1
0.602823477941528 1
0.150195730291395 0
0.535843062234896 1
0.599149633447978 1
0.481433769813356 1
0.251878820162205 1
0.95879350327786 1
0.626010221821045 1
0.788172578191081 1
0.296852623750289 1
0.137921050324145 1
0.341475907228237 1
0.476516145228519 1
0.553369660006596 1
0.627075581951762 1
0.236186080836909 1
0.607084633077611 1
0.185583079529556 1
0.260809341455891 1
-0.119507328830288 0
0.902382272707803 0
0.521403651740525 1
0.661639782193738 1
0.481497573645695 1
0.745067714308009 1
0.213316151621021 1
0.49967476375008 1
0.610505592055521 1
0.623993017924066 1
0.601985758271565 1
0.602173092059185 1
0.487614862480063 1
0.443240322272185 1
0.65078588085859 1
0.485143246325393 1
0.389812577335011 1
0.277107358562304 1
0.420242303149713 1
0.208137564978448 1
0.546748287980108 1
0.156232259522958 0
0.535600188211931 1
0.99945055743246 0
0.539200152353898 1
0.503778884310947 1
0.273301484908794 1
0.290900862317728 1
0.561500072374645 1
0.531310160886209 1
0.493763550571287 1
0.316633901386198 1
0.396032271062901 1
0.5391859244583 1
0.477082739338577 1
0.304366142054671 1
0.716699668574477 1
0.428170164826835 1
0.857035330698907 1
0.706965711567903 1
0.781116511313629 1
0.360650279399487 1
0.695422069476873 1
0.594975586828655 1
-0.0164814564923324 0
0.676046869745908 1
0.362041019327216 1
0.543364338474093 1
0.623290047973231 1
0.640944845212929 1
0.660460380911301 1
0.233010015582446 1
0.383314988984202 1
0.468842049344704 1
0.655622256881714 1
0.471041488900547 1
0.931725570291096 1
0.312403756497045 1
0.530774389212851 1
0.460914302509237 1
0.716727766614535 1
0.410295601544327 1
0.303997388174644 1
0.580037233321761 1
0.406882410061647 1
0.636678804096973 1
0.720395200857166 1
0.0408248636287187 1
0.22247919481065 1
0.382976552041803 1
0.138609633771676 0
0.608990034891733 1
0.690473048585049 1
0.490103204264763 1
0.169303198158942 1
0.343036786304448 1
0.412789604382164 1
0.480685091726169 1
0.227333177005778 1
0.684993532773207 1
0.453428233398602 1
0.527545272604471 1
0.550669423680402 1
0.876099034946611 1
0.466966546449743 1
0.46423386800969 1
0.540546517586621 1
0.489322535855437 1
0.595904460335648 1
0.749176431977042 1
0.747422613128358 1
0.393287829109722 1
0.290125307589442 1
0.467345829825957 1
0.47880347361783 1
0.716557482173281 1
0.760556760533267 1
0.295543529550373 1
0.26811790812066 1
0.411920264625303 1
0.71604331557693 1
0.705404456985078 1
0.242308661134895 1
0.504835244973549 1
0.281321221543349 1
0.242224602063404 1
0.360664379534906 1
0.61554202687444 1
0.374272914795352 1
0.545873624693909 1
0.269182800212003 1
0.422666386021111 1
0.417046937905555 1
0.735857361734943 1
0.655042921779758 1
0.60005603764877 1
0.065507207244713 1
0.529349340477806 1
0.631678309692507 1
0.551027734728359 1
0.50156492378356 1
0.579074992808167 1
-0.138443505630866 0
0.595066077659343 1
0.510525233472289 1
0.419508219108045 1
0.0891939229074502 0
0.781427903372507 1
0.647285004497582 1
0.359835397943241 1
0.858679741890274 1
0.201120347640464 1
0.229147447482335 1
0.263707849847147 1
0.619142564191642 1
0.63016099458521 1
0.423743412570922 1
0.681260543005352 1
0.511391128611959 1
0.613402490514488 1
0.643892480111264 1
0.0469789650808133 1
0.187809821881786 1
0.325603009794943 1
0.662004063667807 1
0.0942594330685361 1
0.755909486464479 1
0.419468950917811 1
0.378402072237826 1
0.389035084810741 1
0.606484596321135 1
0.376621274109576 1
0.603084972200181 1
0.82854673758573 0
0.752420008487779 1
0.59817866165096 1
0.38808490121065 1
0.257706478119825 1
0.836460227176929 1
0.316996812593676 1
0.715749476033799 1
0.588785982613352 1
0.751045553930545 1
0.447169169904555 1
0.417724844312226 1
0.364654256950768 1
0.56944611617402 1
0.578723928556954 1
0.572440377925981 1
0.547979788726524 1
0.612628390460846 1
-0.0688651442189745 0
0.231006160054193 1
0.691859988387494 1
0.411250823282718 1
0.881591457696418 1
0.632790762116192 1
0.411442668507894 1
0.222109296226033 1
0.159506177253264 1
0.516476273464119 1
0.854841802285004 1
0.457253749387921 1
0.586556363053181 1
0.858329402616661 0
0.90261009351623 1
0.264695295488283 1
0.459329163247614 1
0.602322793377277 1
0.512095077681732 1
0.662131684798667 1
0.396460559554574 1
0.577655289581005 1
0.422118037975444 1
-0.0321293876285215 0
0.296950732934689 1
0.417989828698535 1
0.636242941443781 1
0.307692169583147 1
0.452281620872641 1
0.298279606608859 1
0.432712630698609 1
0.847477316460845 1
0.518791856784228 1
0.451677324287806 1
0.372937251928913 1
0.721637831374934 1
0.517818969915699 1
0.516036250842045 1
0.36684033218229 1
-0.0492165518011095 0
0.389944007315238 1
0.404122077464354 1
0.389622167191052 1
0.574742933878022 1
0.157868553099051 0
0.581210528984191 1
0.457102684083554 1
0.339720068323365 1
0.642039662667341 1
0.386465862037154 1
0.530945668426462 1
0.519284031427032 1
0.52426015064273 1
0.356009840827462 1
0.670947471048661 1
0.728808308693067 1
0.233929421374099 0
0.772029740800256 1
0.749857525280024 1
0.626915470548834 1
0.66459716809432 1
0.273349740510411 1
0.345011232104416 1
0.794976202810112 0
0.159755293231507 0
0.5993117230484 1
0.664274692054264 1
0.145342706572398 1
0.499407988189406 1
0.446333531289526 1
0.430995832372399 1
0.350973955881084 1
0.47547664912671 1
0.221152828873382 1
0.766074827531947 1
0.649478611494062 1
0.655160300889215 1
0.481864016687157 1
0.610181176876155 1
0.466229171448009 1
0.828986969680064 0
0.198093873747208 0
0.384218817969256 1
0.468922693993879 1
0.911495659634126 1
0.568275727228979 1
0.519666993534015 1
0.560796129957681 1
0.660002440412998 1
0.305042147252522 1
0.358109369560199 1
0.281066473461781 1
0.573456827614721 1
0.584914175539164 1
0.392909709502379 1
0.392849694583237 1
0.542903317578857 1
0.469279678916901 1
0.760044059428458 1
0.595500187487987 1
0.205016656897934 1
0.621989969657541 1
0.547803442277695 1
0.955155719828916 0
0.921469147052199 1
0.593575001499439 1
0.462498083278919 1
0.766223136465958 1
0.314122559005571 1
0.306374319158081 1
0.687146724175459 1
0.595558858504614 1
-0.252054798262351 0
0.680840651262464 1
0.661236166701137 1
0.819368806369991 1
0.398372983766353 1
0.544745093305273 1
0.585888241558439 1
0.2718645057983 1
0.302736359998873 1
0.541059561949034 1
0.517686449772466 1
0.276579387690284 1
0.505779152669316 1
0.428446164419445 1
0.320709191151697 1
0.363445312291961 1
0.391343637988305 1
0.393512586066389 1
0.467267218946653 1
0.896251663706665 0
0.554625608512409 1
0.046390742584201 1
0.220515936580908 1
0.772032280029755 1
0.401585567994954 1
0.609461501331662 1
0.45663963756696 1
0.0540513804878974 0
0.183249306635943 0
0.638483568474295 1
0.287133070903635 1
0.287613048114425 1
0.546152214661719 1
0.37098946094394 1
0.410264098747482 1
0.124837717855513 1
0.665845921669377 1
0.883343256117123 1
0.371157108520749 1
0.420996267889594 1
0.439837174106791 1
0.326560360776437 1
0.540432570931887 1
0.379689048830855 1
0.831345976127321 1
0.288679756988454 1
0.804577947339598 1
0.838407446962831 1
0.291977371451419 1
1.0100303743531 0
0.594753045523908 1
0.316505846080211 1
0.621478127021561 1
0.0235508485804965 0
0.690526023053525 1
0.80853587834518 1
0.565390073285445 1
0.338395043371125 1
0.725632262589538 1
0.42000319846951 1
0.921402910110247 0
0.779063363554373 1
0.86349449035127 1
0.564334724248355 1
0.425227171448733 1
0.512706945281459 1
0.609563482705168 1
0.515671126313713 1
0.75845964317644 1
0.354684917877242 1
0.97909381840208 0
0.328832581728818 1
0.706293147481116 1
0.979735752429507 0
0.276128053867762 1
0.12611006171588 0
0.493358276659017 1
0.326210013785683 1
0.776395521650232 1
0.500783167757252 1
0.777075475512475 1
0.593349418917516 1
0.916953385556972 0
0.66971205854924 1
0.587835370983364 1
0.375627782781059 1
0.434945295039476 1
0.34202357287811 1
0.58599415655106 1
0.517234318669669 1
0.661601915815296 1
0.737493536609342 1
0.680884986932469 1
0.358186463752223 1
0.437512810610322 1
0.532878190646073 1
0.479992559038474 1
0.406777026257449 1
0.656636994984417 1
0.752567324862228 1
0.122743496653598 1
0.584886322509972 1
0.731033172916789 1
0.526686208907036 1
0.740018202848154 1
0.762814731413151 1
0.387832410996027 1
0.515998676984285 1
0.42387129091318 1
0.568534355771932 1
0.530193203717494 1
0.501491575176711 1
0.570007299911977 1
-0.0314256659698171 0
0.789621759581908 1
0.481403486762414 1
0.446913511040239 1
0.536538773150601 1
0.722566003686217 1
0.535012972215382 1
0.342213698249749 1
0.771651624642877 1
0.382439938139514 1
0.736007223399712 1
0.533187056565933 1
0.589705680976123 1
0.901151530121173 1
0.681114838329762 1
0.418085620619538 1
0.123908328623551 1
0.415718712447751 1
0.00556865863632145 1
0.270961349489424 1
0.137073710346972 1
0.308514218850238 1
0.5313980805391 1
0.338980866576833 1
0.523374981833861 1
0.690792477105481 1
0.478013179097659 1
0.711919920184371 1
1.10710178002949 0
0.895153014189822 1
0.478463554409367 1
0.291070065164134 1
0.230002371760235 1
0.506118361461849 1
0.597967707771305 1
0.779884511631772 1
0.685177985181011 1
0.349725259460505 1
0.801697097193126 1
0.429964092214368 1
0.349413722435753 1
0.398116200068627 1
0.445314255934417 1
0.601389676141138 1
0.438340851269899 1
0.423029374046059 1
0.399645157275247 1
0.279797570372065 1
0.416152699072492 1
0.53659085944274 1
0.37105389716385 1
0.269899188929754 1
0.305550117407362 1
0.590598381720097 1
0.842639707169547 1
0.427973030963445 1
0.590262773341433 1
0.648481083375571 1
0.297373553853319 1
0.935276170350099 0
0.241583395624972 1
0.805427296026459 1
0.482748254700617 1
0.117129088498958 1
0.526645992569599 1
0.457872909842634 1
0.500233906042852 1
0.59819454418964 1
0.518134557653265 1
0.706446598815103 1
0.860800329604343 1
0.431902907233908 1
0.687533076486683 1
0.599444583817416 1
0.399183991691022 1
0.628014125762564 1
0.548966837749948 1
0.691128285053006 1
0.616989908521766 1
0.930427900261832 0
0.624734312644367 1
0.814838958569186 1
0.632109551006683 1
0.408439238370149 1
0.496423184371567 1
0.32510967891843 1
0.449528249779819 1
0.58359643643344 1
0.689800313444012 1
0.557827831772676 1
0.38264057306702 1
0.375245380570903 1
0.118282629372227 1
0.544039332810947 1
0.520637717090365 1
0.242788056490226 1
0.294631857066255 1
0.53293860624692 1
0.932920974119821 0
0.349345870700052 1
0.237696630544873 1
0.579238765898548 1
0.0370473537256968 0
0.0851520225971029 1
0.733615151610323 1
0.413478104843816 1
0.643728527082432 1
0.185092620845291 1
0.650941554370105 1
0.515517402672213 1
0.477097460137972 1
0.430978785048662 1
0.441409170469552 1
0.385949882354743 1
0.966428944565078 1
0.707059267566344 1
0.460456577224474 1
0.715343538193815 1
0.625085230592068 1
0.620820621901088 1
0.539103405384683 1
0.362104432211529 1
0.491058127110267 1
0.309046255632734 1
0.838224598720767 1
0.573310497785283 1
0.117782350291147 1
0.348700250051802 1
0.383149089164569 1
0.476823102810047 1
0.410560629055403 1
0.0353520256836132 0
0.465415392412128 1
0.344904548853421 1
0.315263307333623 1
0.376089712427312 1
0.743031467224954 1
0.504639080950354 1
0.175535374390759 1
0.576140422598495 1
0.473693934994922 1
0.450808258712724 1
0.923801152352886 1
0.520477373244889 1
0.209218046612889 1
0.0671199982451462 1
0.206067837166691 1
0.669548559502476 1
0.902173522420684 0
0.419531859442055 1
0.473955512353124 1
0.478878293541113 1
0.477668305352086 1
0.307223602096261 1
0.551576548551163 1
0.505453015573692 1
0.700547714686012 1
0.594728062882263 1
0.541456799653259 1
1.02554640851934 0
0.477033541845286 1
0.28853727179927 1
0.532770406970666 1
0.582110033004844 1
0.46302321144055 1
0.407980740006122 1
0.416140644504267 1
0.275063018197639 1
0.310833360198465 1
0.270130754303674 1
0.774729447158655 1
0.399960739707175 1
0.418138544285269 1
-0.251228297461493 0
0.620245354207443 1
0.545530803367979 1
0.611830950047127 1
0.497207373900064 1
0.284181570485049 1
0.678426574072516 1
0.675003929745553 1
0.425676461246567 1
0.947464013219404 1
0.575096745390445 1
0.838263700804693 1
0.859264173883992 1
0.585712353506769 1
0.376539705016367 1
0.247076652193048 1
0.748164360639351 1
0.600032558335892 1
0.718665474985406 1
0.475099601533433 1
0.539385225951176 1
0.41538685960937 1
0.657837236006957 1
0.242923032596941 1
0.780071482880716 0
0.188677042868797 1
0.352845255050524 1
0.551811857001565 1
0.735241265074188 1
0.650122594811178 1
0.349943793832452 1
0.735110378496357 1
0.544863498653841 1
0.932744280965774 0
0.585550811370093 1
0.12280548586984 1
0.676156926464057 1
0.621850529349208 1
0.0780265718385412 1
0.738669627060177 1
0.750001895125041 1
0.51492111857292 1
0.499189621193624 1
0.571723193114921 1
0.279377455364144 1
0.501314008029885 1
0.482795099206758 1
0.476781689498703 1
0.380633249419669 1
0.453729652631362 1
0.330712001803522 1
0.330319167679351 1
0.182588411697131 1
0.658005941903655 1
0.578879256886596 1
0.269968166288827 1
0.505327302554252 1
0.261990683425477 1
0.538132406059125 1
0.744748799105969 1
0.391646842627223 1
0.414311215426604 1
0.447731140029227 1
0.544575704142485 1
0.519220409636311 1
0.557829205729028 1
0.60664515851651 1
0.668605438163339 1
0.887966935710644 1
0.684650734079896 1
0.367273876986031 1
0.59452034870825 1
0.28120461219243 1
0.53396542820765 1
0.311136709449133 1
0.344558569431569 1
0.367374112266633 1
0.586323562850736 1
0.400232655391051 1
0.542110016361401 1
0.568128963981229 1
0.720035524017987 1
0.717262820804219 1
0.447770268267501 1
0.048572285730765 0
0.706851174369532 1
0.342379384854433 1
0.261714001822821 1
0.391798274980843 1
0.298939191200077 1
0.0931225343009862 0
1.01101126338519 0
0.970081722967726 0
0.724059747893371 1
0.184770558328919 1
0.112488736283628 1
0.745934031884216 1
0.201767243330966 1
0.327379101127784 1
0.660837474016996 1
0.621844499210274 1
0.18526981405001 1
1.04833347612623 0
0.628392834115248 1
0.37079276834567 1
0.504104157292211 1
0.158631172524835 1
0.310554052371122 1
0.973210440139334 1
0.382517502857118 1
0.273120838035325 1
0.742648819290327 1
0.415728448404364 1
0.263215270632875 1
0.418759390666898 1
0.25066012701981 1
0.202487656458344 1
0.499848010990244 1
0.430860034328424 1
0.362423376378532 1
0.636068944695742 1
0.228887094855902 1
0.42721174056193 1
0.627305082138611 1
0.387765285389864 1
0.58541202220874 1
0.709273737294214 1
0.383845012337073 1
0.541212986995071 1
0.234231963480968 1
0.71410735115301 1
0.0928531211403834 0
0.584297342744928 1
0.0508625164363134 1
0.951641809693401 0
0.483501740631997 1
0.449731559675457 1
0.129779149294772 1
0.529719592958557 1
0.502705450178728 1
0.124646883365788 1
0.885332561555167 1
0.254245634508819 1
0.780670988265 1
0.803907943612755 0
0.188681392425427 1
0.652387155138097 1
0.489557823958421 1
0.422235561970272 1
0.406382823374205 1
0.430284662140387 1
0.329362249048667 1
0.42582918685181 1
0.490607054822546 1
0.704545469304175 1
0.585354355517143 1
0.472844951320403 1
0.689824588983093 1
0.557127520102221 1
0.507073828476592 1
0.743139047335393 1
0.263745688527133 1
0.75952242941992 1
0.780713787440998 1
0.25332964533137 1
0.361132242050301 1
0.914781609224715 0
0.267830204594171 1
0.653020899580708 1
0.614701821666897 1
0.454745253641529 1
0.461095248197833 1
0.543987362030662 1
0.434899271618628 1
0.561470590079841 1
0.771582869304991 1
0.440502496477649 1
0.886713147945663 1
0.411217498690028 1
0.608410589567978 1
0.46159322016948 1
0.161823319920048 1
0.388163764384779 1
0.290175857696184 1
0.231394001987284 1
0.494724514722074 1
0.424459627918062 1
0.417530075570077 1
0.846421964090494 0
0.889866345795952 0
0.148664768510301 1
0.285586600250231 1
0.529607222619743 1
0.156801362279621 1
0.468902367714931 1
0.385091608460383 1
0.61295827753617 1
0.347555378318453 1
0.479997187884323 1
0.733905566703046 1
0.595373361226088 1
0.316473851005977 1
0.723099472888202 1
0.37363535295087 1
0.627112103056704 1
0.974510876266505 1
0.548869231334985 1
0.153444650448494 1
0.210641229343336 1
0.495430708095107 1
0.653787872533396 1
0.575459267457127 1
0.551019007648492 1
0.669920080254293 1
0.43194583172752 1
0.186025479271047 1
0.376122175441151 1
0.420684912469335 1
0.17957288774691 1
0.615209695983867 1
0.494058400252297 1
0.367637235010504 1
0.631170456094429 1
0.446555210032746 1
0.573314410732879 1
0.0137987173555228 1
0.792216801638966 1
0.525060689773715 1
0.528716530281412 1
0.379646965799035 1
0.453010811323535 1
0.673798399724402 1
0.515076538549599 1
0.188650611679168 0
0.0877689719410286 0
0.285906843125286 1
0.705477197202029 1
0.478440034439761 1
0.757243709211489 1
0.435180574920006 1
0.499929816933938 1
0.677978239142788 1
0.69153554779834 1
0.857664353863663 1
0.414367805805162 1
0.840969519449011 1
0.454949582999208 1
0.0469914299664981 0
0.965074470819156 1
0.725804741710032 1
0.765907132868328 1
1.07383352088081 0
0.55852737430537 1
0.623129794790164 1
0.437268033800194 1
0.410286221795622 1
0.731751639376983 1
0.594793915787666 1
0.712305342998512 1
0.614260365697862 1
0.501862788157106 1
0.330099658140252 1
0.246101389123757 1
0.341022950927402 1
0.306953080285491 1
0.704098639279631 1
0.352280029747928 1
0.246817177595351 1
0.678282407047064 1
1.1874475119563 0
0.546157267792697 1
0.316529047335386 1
0.432654089107282 1
0.841465353467158 1
0.984905843503868 0
0.305005353458454 1
0.33058506025378 1
0.481951446780318 1
0.421011699782262 1
0.319589370292912 1
0.455652424125783 1
0.224919451912603 1
0.321435881235069 1
0.441606670975982 1
0.856262639551254 0
0.529501941290984 1
0.648905693598492 1
0.916180539239492 1
0.469598343487614 1
0.521084188523095 1
0.666706443784907 1
0.707595696028152 1
0.529269107891425 1
0.612157863349462 1
0.113168479983956 1
0.599540060770824 1
0.53291260646229 1
0.707574844534872 1
0.624231645616543 1
0.330593204296694 1
0.969006087676088 0
0.278046557017593 1
0.496680044413643 1
0.420126066212556 1
0.438843173780998 1
0.5392611529905 1
0.370228639647792 1
0.711610702184143 1
0.49007753357548 1
0.511711544971917 1
0.398800093496513 1
0.349601419371675 1
0.872900995966399 0
0.555324551126689 1
0.494330355327084 1
0.2736647134523 1
0.263554944036775 1
1.01219905041778 0
0.525526471171777 1
0.345525441717214 1
0.518608419192085 1
0.199444146670281 1
0.414398224988697 1
0.280929315843898 1
0.176488287070609 1
0.483025368317907 1
0.240724801979084 1
0.256168404211599 1
0.747700696159959 1
0.573980996821984 1
0.468050232158601 1
0.537939246513077 1
0.434337920429706 1
0.446008242284545 1
0.853340274265401 1
0.887895300565554 0
0.877156900038427 1
0.508644580108608 1
0.612217645677011 1
0.259792389173817 1
0.0960917979283979 1
0.45995396859157 1
0.596230464301643 1
0.118103693727758 1
0.381036591630058 1
0.829696778470852 1
0.235987836005012 1
0.368046855604021 1
0.512867521347253 1
0.466080150151259 1
0.897611389361006 0
0.240760079125455 1
0.429300414983783 1
0.637100074252374 1
0.321986754035158 1
0.255300870341122 1
0.522156997521786 1
0.485431426638637 1
0.712381794292986 1
0.456160532251238 1
0.800957116216434 1
0.379498389057839 1
0.303696591041052 1
0.454212639862171 1
0.485451781562508 1
0.200987921891772 1
0.714150796837477 1
0.453216795967948 1
0.458441807469042 1
1.01460984020626 0
0.673294010886879 1
0.550500984610594 1
0.575244155247413 1
0.415591000566674 1
0.492123999117883 1
0.70017469636928 1
0.393696606332876 1
0.547425142060237 1
0.225415379926033 1
0.582155155066656 1
0.381345280654333 1
0.317576657360361 1
0.355406624243537 1
0.649752365617187 1
0.692370474337881 1
0.493343654632699 1
0.637050493972996 1
0.617811627645268 1
-0.0613714277271965 0
0.545947974815676 1
0.368754222183349 1
0.0976498240671957 0
0.350550629741177 1
0.125165352069613 1
0.59392942561621 1
0.427944120724802 1
0.0970690821509751 0
0.680390104318587 1
0.454719211093956 1
0.571562210258694 1
0.438444491328338 1
0.460197366231415 1
0.563950724762544 1
0.521776067433201 1
0.495157883855938 1
0.330188554466658 1
0.549152787717537 1
0.760902297948245 1
0.301081386454323 1
0.347828976789492 1
0.917095826374722 0
0.407478237085629 1
0.196815815921239 1
-0.00444531615834967 0
0.516287487333234 1
0.47596544529417 1
0.26937534576415 1
1.24017940658286 0
0.342653832679609 1
0.501059363300049 1
0.596038372270047 1
0.4075714595075 1
0.579403251929242 1
0.583422305211062 1
0.465356580534887 1
0.44663140392878 1
0.523390480023461 1
0.0820604288247088 0
0.690562264597411 1
0.433638478951673 1
0.496893071987552 1
0.624416873634306 1
0.319103664369259 1
0.389848494393873 1
0.061085578504858 1
0.0157723540090785 0
0.619281867957371 1
0.594398615589333 1
0.617442841091155 1
0.292243049310122 1
0.552498503806233 1
0.644109259236497 1
0.599566706185232 1
0.157782674943751 0
0.221878784918331 1
0.233911983736306 1
0.5191917998687 1
0.449393899056878 1
0.179023318307512 1
0.459760257935462 1
0.25341489616216 1
0.242853166931104 1
0.378624554666647 1
0.707422121840286 1
0.266784960406428 1
0.767946762577385 1
0.407605406207769 1
0.787058472675435 1
0.513657680899434 1
0.576313520766652 1
0.33453694362159 1
0.584806339661895 1
0.562709274114237 1
0.438623609688666 1
0.36164477483686 1
0.329331365709985 1
0.513635104942033 1
0.966334298108318 0
0.407195847994428 1
0.622674057057962 1
0.187307268631672 1
0.897358907079702 1
0.609774818517909 1
0.756059306317673 1
0.241795374225983 1
0.480435056338608 1
0.457765362298438 1
0.714587800044201 1
0.416583704398474 1
0.466894107538392 1
0.712865198299133 1
0.243469535585321 1
0.476883840888067 1
0.334855816879783 1
0.547750942237667 1
1.0530570503066 0
0.234227730625891 1
0.906220139005943 1
0.482123068617941 1
0.52114511556551 1
0.241553080471015 1
0.677657144262062 1
0.273064165376786 1
0.721086215808548 1
0.333555433567563 1
0.494906075633056 1
1.25258668595974 0
0.362502841889814 1
0.704911631325116 1
0.573096065030427 1
0.9176951413364 1
0.28248852724505 1
1.03435034834727 0
0.546822039165578 1
0.00123631730601795 1
0.639602324974594 1
0.371976548709811 1
0.449382834283375 1
0.200099805674956 1
0.164113355262686 0
0.757291188825138 1
0.519627966105898 1
0.508833277553073 1
0.500970542595446 1
0.614312469302642 1
0.242237929209008 1
0.502057000460105 1
0.243117541403903 1
0.502108700458433 1
0.509930620206621 1
0.387745723266108 1
0.246339007827158 1
0.539908999058996 1
0.846945380825936 1
0.200941300382919 1
0.551650983963587 1
0.204872604233834 1
0.721644022677095 1
0.681604579701422 1
0.338422484509002 1
0.546372463239298 1
0.731082093427889 1
0.607754656656541 1
0.576083113518531 1
1.08253092215838 0
0.775848289410298 1
0.692663359469998 1
0.526299687236952 1
0.555851874574003 1
1.03553853949627 0
0.603831153304486 1
0.473538255822487 1
0.709166982992119 1
0.38788925664834 1
0.0663269070732092 1
0.421631102698255 1
0.369664452828485 1
0.711037453040888 1
0.391087282157461 1
0.622393246167552 1
0.610775008774992 1
0.709575877474753 1
0.373649061059592 1
0.36438881906531 1
0.306055756369484 1
0.697971846875553 1
0.429073725946722 1
0.345686017441561 1
0.282151848106469 1
0.696271654183907 1
0.663486139538122 1
0.774818877795796 1
0.653839398654148 1
0.624821058952741 1
0.480436503412687 1
0.8595151683884 0
0.661631099269366 1
0.543545859904343 1
0.686595289522278 1
0.594820549950031 1
0.578514500767243 1
0.269778257420293 1
0.553508301606435 1
0.554730003468372 1
0.812995637810856 1
0.689101767613503 1
0.330825333963801 1
0.662925739060382 1
0.239064128951733 1
0.527532198662095 1
0.604343325375983 1
0.469486412510602 1
0.488687318255867 1
0.851817049770258 1
0.335529832242979 1
0.484972547270242 1
0.496839744517968 1
0.791478370596106 0
0.606182024528017 1
0.390282650530584 1
0.454132548668786 1
0.409290238560807 1
0.188285287178388 1
0.860232455767719 1
0.565432835873165 1
0.503093982563708 1
0.57104005470746 1
0.391769032158198 1
0.73455701827793 1
0.524567412250324 1
0.641693637622044 1
0.312857674964352 1
0.551092940132809 1
0.513741970911284 1
0.853516063814867 0
0.393856925909203 1
0.490015029960173 1
0.365963553043927 1
0.303884645559516 1
0.862175760641396 1
0.775808036258157 1
-0.0655305718648539 0
0.209556322296883 1
0.471663444066625 1
0.494014120519114 1
0.384654403934638 1
0.567187892603222 1
0.565341168853184 1
0.396044876953324 1
-0.0907800764655082 0
0.283898310042784 1
0.373543429211342 1
0.0369211713408083 0
0.549281386114662 1
0.376765088519666 1
0.808440785057585 1
0.298124865616608 1
0.638862633246558 1
0.542534917898657 1
0.0931846622203607 0
0.418644728484928 1
0.329906190066891 1
0.805298626522348 1
0.325841255365691 1
0.425789770567817 1
0.707230028608354 1
0.931273406697983 0
0.548281385112967 1
0.535150978443142 1
0.437909826713943 1
0.559650303066218 1
0.237375646047995 1
0.342680312725043 1
0.508013491931038 1
0.422501052672822 1
0.344579996524286 1
0.421111908906682 1
0.647689345969609 1
0.323719043483668 1
0.244917118237313 1
0.593625455996907 1
0.499664372872782 1
0.448385569192649 1
0.44192203245587 1
0.937764695500277 0
0.504149310001724 1
0.420149792484328 1
0.711447926127103 1
0.554315393199279 1
0.00501688264977504 0
0.528315284910071 1
0.482336717774458 1
0.641266300079768 1
0.329911496241763 1
0.534156900437969 1
0.657985733538293 1
0.741693537769969 1
0.336620030405267 1
0.366433108299706 1
0.64244977597746 1
0.733285636636446 1
0.663024659590911 1
0.645548367851486 1
0.22575011932926 1
1.0267413711421 0
0.549085396385801 1
0.0192359994243256 0
0.480764770985759 1
0.228860739098303 1
0.518504117326574 1
0.214644307013905 1
0.292143806166382 1
0.600643896941798 1
0.354212939649843 1
0.55116431814692 1
0.417353342848472 1
0.255323526017116 1
0.102962492653744 1
0.829667003926226 1
0.773306536490666 1
0.146334055761632 1
0.27286192240056 1
0.647761791585227 1
0.102352954874065 1
0.539043686502071 1
0.447951462375384 1
1.01164830399353 0
0.628021890380871 1
0.0611938893277769 0
0.646008640051294 1
0.635120028137389 1
0.751763821753672 1
0.899588006836145 0
0.403294690189535 1
0.40483771696852 1
0.463843955795918 1
0.325945596946284 1
0.389866358047711 1
0.411921354483221 1
0.590405105457462 1
0.710283077925407 1
0.490483569491721 1
0.199911149498976 0
0.206287415037491 1
0.483979308478231 1
0.519633915560842 1
0.509887803170321 1
0.203267604918752 1
0.773133924503661 1
0.426022210463553 1
0.288300983607338 1
0.800158227882109 1
0.251833569621969 1
0.664137850268216 1
0.164495057772083 1
0.329106382683264 1
0.562117225236173 1
0.282816617394571 1
0.681623944404068 1
0.557120367491358 1
0.640816170059526 1
0.518267597238815 1
0.446539650938822 1
0.51347443336716 1
0.0179156408505164 0
0.365321360982642 1
0.441495066760855 1
0.329227107475244 1
0.291600499275966 1
0.632226652032883 1
0.864903053269739 1
0.123817363133459 0
0.0731542622356981 0
0.0746206009302349 0
0.505838707198636 1
0.130210581196539 1
0.425427800767163 1
0.607337825282077 1
0.52364537118564 1
0.685867818070478 1
0.676429210829084 1
0.535033497931405 1
0.203136676709057 1
0.842553457481791 1
0.223277077814419 1
0.346517533379417 1
0.467555952440149 1
0.110196503825246 0
0.895049223481164 1
0.599327285854909 1
0.603930954866056 1
0.15492708913573 1
0.474161410450793 1
0.542067823263458 1
0.151438330808623 1
1.01044439254574 1
0.682282500907105 1
0.846606508056556 0
0.501897068004775 1
0.539890659420224 1
0.269004958097919 1
0.604439370821519 1
0.289414566175646 1
0.0461056985588331 1
0.323814036223898 1
0.655374550492262 1
0.368283049112057 1
0.807018850206627 1
0.331851199959087 1
0.408666530355288 1
0.764245284190742 1
0.751303890012118 1
0.454230062098439 1
0.257777901928654 1
0.787788543946221 1
0.377016311023745 1
0.668221641003446 1
0.49431688953102 1
0.532278455754229 1
0.166253775216632 0
0.41786700021673 1
0.75060876488535 1
1.03443598678666 0
0.153448901879038 1
0.459563335092288 1
0.370403387278547 1
0.688080263257569 1
0.27376436254516 1
0.19494538273034 1
0.458474478571285 1
0.457372616242214 1
0.651783137141618 1
0.612557436141611 1
0.261617058501968 1
0.330131827532505 1
0.512558143132897 1
0.409100232535457 1
0.484594727657741 1
0.539592548162896 1
0.385241576136948 1
0.621958663379926 1
0.571746806869188 1
0.430082303286783 1
0.145124451799031 1
0.615832281998527 1
0.581164099795535 1
0.373613232553132 1
0.441002685874038 1
0.245724186618347 1
0.509430688212708 1
0.482989772801951 1
0.754194470134846 1
0.344512004367727 1
0.599299577806917 1
0.760341823020754 1
0.701168036590652 1
0.430127802300673 1
0.733758429103666 1
0.268785014373984 1
0.554670025166596 1
0.556446484461229 1
0.864184053534809 0
0.709110829615428 1
0.242960486099599 1
0.617864343882023 1
0.283719723013836 1
0.688633519104162 1
0.567165093139641 1
0.359155478423686 1
0.491823922128539 1
0.455653531573554 1
0.835099291786496 1
0.760886046657299 1
0.523970674951113 1
0.627147677023158 1
0.55810874937328 1
0.711095281124345 1
0.216566052027485 1
0.394763969258065 1
0.43265408341877 1
0.805419256636523 1
0.403651936253811 1
0.407049878859487 1
0.479112639396159 1
0.25589064057361 1
0.743471420853233 1
0.70473746126895 1
0.361364244920078 1
0.723734510861965 1
0.626783031925638 1
0.67008871953752 1
0.71324433457068 1
0.793514186348962 1
-0.0677626403191826 0
0.532880901280106 1
0.410921509594392 1
0.460475256425064 1
0.725007005933989 1
0.485047772517245 1
0.226721008110027 1
0.65813783825315 1
0.715695649532415 1
0.819491234238958 1
0.315809109113031 1
0.629942166601677 1
0.477738333226291 1
0.27574724598767 1
0.0623573368394938 0
0.553313489894179 1
0.599273169352509 1
0.268913935522516 1
0.842383902839317 1
0.542435309627105 1
0.697611592179851 1
0.567267654210955 1
0.56524430580118 1
0.936246295835385 0
0.372930640137131 1
-0.00218300319752006 0
0.544680031116943 1
0.807891656234999 1
0.534995396038916 1
0.688358018542912 1
0.71997698672086 1
0.469444436872051 1
0.268373710748596 1
0.314981688663313 1
0.419842223301464 1
0.901133360149607 1
0.153565637616722 0
0.678157295078895 1
0.638678476900998 1
0.588052159715625 1
1.00535543610381 0
0.403979431059026 1
0.712431809332482 1
0.632250190922031 1
0.39450423232532 1
0.756236018251255 1
0.534691798860766 1
0.593326142931287 1
0.709801976641926 1
0.226547675216161 1
0.706875135689645 1
0.64872659759355 1
0.683944207315842 1
0.223842452440366 1
0.342053698610711 1
0.70017594177814 1
0.703304442693959 1
0.984784482921954 0
0.616944823004989 1
0.237600683311134 1
0.613415401534325 1
0.927437336880046 0
0.536320362259044 1
0.607389161374801 1
0.613196597333772 1
0.250406739939535 1
0.475546436915879 1
0.199106790568138 1
0.556457740311862 1
0.169154120699911 1
0.738945002682042 1
0.779175903810181 1
0.479198510885801 1
0.659756831755445 1
-0.0627883751681018 0
0.29807137166373 1
0.644862512533702 1
0.512725812076721 1
0.633780997270395 1
0.617396797612961 1
0.486702827980412 1
0.496336426583091 1
0.603636469974775 1
0.942956669266592 0
0.253899434394013 1
0.588633451941855 1
0.697080029736032 1
0.555619068641368 1
0.314959649637115 1
0.556115421682033 1
0.592370155140831 1
0.0583825476120175 0
0.107569761703806 1
0.46811386411013 1
0.385382704829831 1
0.111293411316123 1
0.632237063069661 1
0.457464748083922 1
0.461871533644219 1
0.634584612319807 1
0.0415831475506093 1
0.127586266532214 1
0.896417319290505 1
0.30284402993682 1
0.438263981892691 1
0.615516496223486 1
0.451971032251122 1
0.362222700954479 1
0.499715968743962 1
0.627443612021389 1
0.226178917244317 1
0.451306651101409 1
0.494870290193668 1
0.482839553290656 1
0.925582363777344 1
0.698285070831445 1
0.742094227290414 1
0.372760117052513 1
0.399045978151607 1
0.583688172947331 1
0.966695922590061 1
0.570283863410949 1
0.275987834596463 1
0.83832327490924 0
0.56830786004214 1
0.411222956101099 1
0.336410269814164 1
0.457254614071472 1
0.77474180307827 1
0.290661125115663 1
0.349048864829475 1
0.242379423372027 1
0.357351468235016 1
0.363619300727693 1
0.698254362532024 1
0.500814873190477 1
0.43067896574795 1
0.205603714406701 1
0.254922268299372 1
0.470448370811793 1
0.333117559006857 1
0.524733393706002 1
0.612940370019612 1
0.94704459440289 1
0.649689188876802 1
0.647653432723764 1
0.417570619643566 1
0.358515584141096 1
0.409722609785847 1
0.443880111642768 1
0.599374931482216 1
0.33316628782685 1
0.877862395608239 1
0.30128985952951 1
1.0829869095512 0
0.0910380900540109 0
0.455497514699852 1
0.335603670221917 1
0.479872881310593 1
0.298071638319643 1
0.23554799325541 1
0.308474558430567 1
0.338903569699593 1
0.419801430389408 1
0.403581365686671 1
0.596607626703083 1
0.167750993851459 1
0.315208725233337 1
0.830887994637487 1
0.260091060020176 1
0.37755174029886 1
0.68343191138674 1
0.530282773078951 1
0.486031996243808 1
0.491926811089151 1
0.44305873625995 1
0.474423786193701 1
0.591293150122591 1
0.754356351636394 1
0.428028525356468 1
0.520658707526312 1
0.599773619745515 1
0.294981473366907 1
0.139873752941596 1
0.398859469705239 1
0.482577557727589 1
0.601899671545208 1
0.318713537710521 1
0.488315792097186 1
0.637259572210484 1
0.737853654465261 1
0.18547940216219 1
0.70219581962139 1
0.322619678062872 1
0.60604303670563 1
0.490176249665311 1
0.682131147677442 1
0.135276572228928 1
0.264628108533818 1
0.275969433142801 1
0.438513677013618 1
0.534320770772412 1
0.496546220309989 1
0.213952250802654 1
0.333961772176041 1
0.250298444320389 1
0.807497035899179 1
0.587520418554451 1
0.352487864949512 1
-0.0321573734446155 0
0.777342248088031 1
0.452324293228194 1
0.31748830071809 1
0.447969753861644 1
0.290716402743358 1
0.826963923466174 0
0.404977186531064 1
0.472934027398708 1
0.467272777327521 1
0.29030684718532 1
0.693980042433348 1
0.678819500430072 1
0.410640021684753 1
0.483685027065694 1
0.791349914124634 1
0.275293292918915 1
0.409759740056694 1
0.264765715068409 1
0.876143769011739 0
0.734225115369388 1
0.511613175865454 1
0.727139975970574 1
0.0927895716870029 0
0.536880847135722 1
0.477945066961127 1
0.728817542635931 1
0.589911054350162 1
0.513498927424473 1
0.848621406907416 1
0.842532779428602 0
0.494472454956826 1
0.526263093270814 1
0.81550826353402 1
0.466937475307721 1
0.537729471884746 1
1.00437661410776 0
0.580212425736963 1
0.153296138086242 1
0.684792445819814 1
0.408185056286479 1
0.539448806277027 1
0.5943783244581 1
0.486142719092916 1
0.460619500901159 1
0.810302460572317 1
0.291828323862144 1
0.587533142418805 1
0.489502148295455 1
0.436640806988621 1
0.481855921512049 1
0.507907416023401 1
0.268647245531948 1
0.0770605768429656 0
0.43389564329676 1
0.476255490584731 1
0.495139522827337 1
0.598234870136398 1
0.409337256623743 1
0.198444832933388 1
0.372229970205618 1
0.357133313354608 1
0.448874912775659 1
0.255844995093414 1
0.512333256481994 1
0.187781343871437 1
0.526707162193537 1
0.312638455187623 1
0.30881756483659 1
0.841584875635056 1
0.131451631334384 0
0.331187663245499 1
0.382575744597204 1
0.572347251828017 1
0.284757360822248 1
0.667975703466419 1
0.545069820274166 1
0.666496164589764 1
0.785340215410949 1
0.443848846286563 1
0.45073768481693 1
0.459974972642356 1
0.656682626910888 1
0.669580982814787 1
0.672100826654936 1
0.537348806071906 1
0.0907521516889384 0
0.200637056252078 1
0.0936765121772982 1
-0.00219420710888935 0
0.379518355905737 1
0.513776447404635 1
0.671813915629555 1
0.268070681632316 1
0.506263647579556 1
0.449892846990985 1
0.498106883913365 1
0.929783484000962 1
0.722851073463954 1
0.52343302999966 1
0.397079863047472 1
0.873285338113025 0
0.55519311800178 1
0.79303758165136 1
0.592902789954859 1
0.610636399252239 1
0.843698050242179 1
0.285431391028454 1
0.219347586230435 1
0.656726266964961 1
0.400002068602389 1
0.872113222161651 0
0.686907900404368 1
0.517034668795992 1
0.827573802669781 1
0.672693138313455 1
0.488171903780015 1
0.852926366593154 1
0.655333270321622 1
0.282981296497634 1
0.704272488738536 1
0.678029023830509 1
0.457035874577541 1
0.360893849816716 1
0.447997642720032 1
0.483475732488965 1
0.383954878719807 1
0.514923070851463 1
0.905632922826992 1
0.600649533574808 1
0.158160635002917 1
0.245218997081499 1
0.569206914476588 1
0.217390045745675 1
0.85941885509881 1
0.283677642316314 1
0.322820956833754 1
0.505584258255373 1
0.513366302937866 1
0.362974729386683 1
0.247255648985412 1
0.196091527611422 1
0.497507219458008 1
0.568377712008226 1
0.439935575142066 1
0.47596557227899 1
0.355602876877659 1
0.30762056543377 1
0.911385084478853 1
0.442653398758749 1
0.793205717347843 1
0.467760362719227 1
0.335826104757405 1
0.357974795825594 1
0.90296005084205 1
0.477423469873988 1
0.200120957282462 1
0.625527068167068 1
0.727885118032123 1
0.0840289985645475 0
0.611322554186613 1
0.963136352096039 1
0.702398354027029 1
0.736919440103029 1
0.365864518414634 1
0.433795611383171 1
0.525465871584424 1
0.539990089974758 1
0.442076264661426 1
0.520740119631541 1
0.384511378744177 1
0.362465308130667 1
0.430834238839167 1
0.231105815592301 1
0.380274517294872 1
0.604204806856837 1
0.22425924464493 1
0.159594466466989 0
0.718458355906622 1
0.569944254485929 1
0.729282876918502 1
0.636136610987717 1
0.356967473551471 1
0.0992744486767155 0
0.492679039348293 1
0.593604046319266 1
0.883633416635875 1
0.488947971874432 1
0.298455155766509 1
0.507435064875497 1
0.617061048244365 1
0.651339534992556 1
0.645677238202764 1
0.973259678031002 0
0.647800870935644 1
0.578057980624598 1
0.672828186577571 1
0.178451465812746 1
0.664748107903461 1
0.545125851736808 1
0.602873363584528 1
0.396135542411235 1
0.570999663164236 1
0.517427060703965 1
0.468540210527651 1
0.30199798926798 1
1.00068452056357 0
0.289689236725095 1
0.507949290984701 1
0.583857410423236 1
0.310833192209391 1
0.719759355873172 1
0.181020107833782 1
0.685207866383658 1
0.117795583197058 0
0.326853734776179 1
0.52681863580884 1
0.470945652180957 1
0.367653125675953 1
0.84200055988593 1
0.476962768977839 1
0.475679890563392 1
0.588721757936312 1
0.321046625362402 1
0.691840378276706 1
0.749037424445381 1
0.203749314697423 1
0.495839960178681 1
0.605242278222066 1
0.429795892796419 1
-0.0823456213897749 0
0.615670582974325 1
0.566020297965571 1
0.265942912871518 1
0.567194827379582 1
0.215818413381368 1
0.393301029068629 1
0.861602008788511 0
0.497814426419647 1
0.400436006120518 1
0.566608756557719 1
0.596471516947871 1
0.614320680431141 1
0.831152840201073 1
0.355674971575041 1
0.314145746026793 1
0.514514625372068 1
0.79214672864896 1
0.699063772817867 1
0.351112692614524 1
0.443488807089704 1
0.614099073380706 1
0.619989885853283 1
0.392994428994268 1
0.309311599151373 1
0.393269707643222 1
0.235615970038231 1
0.262990069018784 1
-0.0135178556945836 0
0.396412143228855 1
0.448555644950334 1
0.518401944121447 1
0.314867943732333 1
0.34981404187673 1
0.486766910564074 1
0.345152466096982 1
0.450082828082831 1
0.664054430164356 1
0.595155527464516 1
0.585760366123954 1
0.623820909805952 1
0.474880351190419 1
0.787294002183479 1
0.481971915057199 1
0.435876755745872 1
0.673153057616786 1
0.427573390371129 1
0.566487148906673 1
0.467622115862437 1
0.238099932769911 1
0.719216079194362 1
0.618050857597542 1
0.467443785732809 1
0.796551702635993 1
0.539539046879063 1
0.779272787103989 1
0.784260546199015 1
0.690558416650803 1
0.166461438643562 0
0.857310373864094 1
0.646527650419681 1
0.620640479207771 1
0.511822342295373 1
0.839364317070584 0
0.324170017548305 1
0.670225749351198 1
0.566811042089615 1
0.907889373866306 0
0.848826502217173 1
0.441611692820715 1
0.677199256267546 1
0.845522958821291 1
0.628059480505097 1
0.560782888773173 1
0.458486769603865 1
0.46726405441237 1
0.631669818617837 1
0.520255300476661 1
0.809590236118187 1
0.322513919941584 1
0.860195186802247 1
0.60490960108979 1
0.511629968267398 1
0.757830708048874 1
0.511070802657748 1
0.499933868216156 1
0.408321459034846 1
0.343422253257428 1
0.436657543453923 1
0.339218301089733 1
0.172888634219687 1
0.169415499306886 1
0.46262176741036 1
0.733980475201753 1
0.565755295054611 1
0.695891261111046 1
0.765733295401374 1
-0.0110650818406313 0
0.88357425810047 1
0.268437770938432 1
0.635772426147818 1
0.363970428139099 1
0.563212856772996 1
1.00324895257735 0
0.61590374614121 1
0.31579136149636 1
-0.0565021138238881 0
0.737841782998132 1
0.559220619491384 1
0.605685087427278 1
0.507310844296929 1
0.476518583737874 1
0.598382149941336 1
0.41150762403741 1
0.627336814042017 1
0.352984764613912 1
0.869429129885241 1
0.458801598608318 1
0.873713732640139 1
0.76996211432297 1
0.326925540824796 1
0.640334761793239 1
0.842244143932245 1
0.525318149493457 1
0.428583722142736 1
0.389138103342101 1
0.33006016248181 1
0.496743363911269 1
1.01894530887398 0
0.675611420916523 1
0.53097341555643 1
0.170381809564538 1
0.660635500201895 1
0.715292879600182 1
0.699235883004835 1
0.558010087739875 1
0.592042870237994 1
0.43870853553734 1
0.350272259305239 1
0.780083142874154 1
0.838346294509997 1
0.451613764991249 1
0.432861661036587 1
0.251150613954888 1
0.0476030599266615 0
0.578403223062739 1
0.236396343932125 1
0.368723513690372 1
0.289791511994042 1
0.398985993282021 1
0.250555621472896 1
0.563343463015525 1
0.533987735460741 1
0.513390927248246 1
0.541204076194082 1
0.510141030733799 1
0.607507060894585 1
0.5661402550911 1
0.657804498098157 1
0.541507325349349 1
0.501390722773838 1
0.54406565848035 1
0.367790887541755 1
-0.0590866893638069 0
0.667671168795969 1
0.442473752997618 1
0.33581371680869 1
0.405106418646912 1
0.39882447292775 1
0.756358869519071 1
0.724859810880097 1
0.221873877560918 1
0.803509214149063 1
0.651703724060053 1
0.553055172604085 1
0.351337125094764 1
0.597211412696531 1
0.923016771904735 1
0.601362472781103 1
0.536926642693128 1
0.583863701209114 1
0.930211179032702 0
0.648743949783724 1
0.738235932311089 1
0.35133065640203 1
0.324908235448841 1
0.487373792169236 1
0.943967446424166 0
0.439320822587148 1
0.524448571423484 1
0.475603973279937 1
0.700369943765632 1
1.00996757983364 0
0.72585838001196 1
0.661947735139257 1
0.704513709817131 1
0.608445286182813 1
1.10989017657314 0
0.780309080082028 1
0.0682197958767274 1
0.548627391833281 1
0.246586185104692 1
0.23786978297066 0
0.614985609736543 1
0.38924355520493 1
0.59648310084921 1
0.56171058979766 1
-0.0406208988480754 0
0.552186339983742 1
0.584916341274762 1
0.415783207975058 1
0.390266869503933 1
0.640508619202983 1
0.500872368037402 1
0.352715919574832 1
0.546830159488846 1
0.645312347619198 1
0.569589141809249 1
0.782869681621519 1
0.18418971132701 0
0.217151254399132 1
0.457146978799354 1
0.365517465324921 1
0.0903433481064632 1
0.163064371701093 1
0.351551904484304 1
0.374975540647995 1
0.460480182648068 1
0.705538118141387 1
0.767997134911387 1
0.530637675324342 1
0.48392000103728 1
0.571590287511334 1
0.0523203427693684 0
0.449154572361232 1
0.559024614126127 1
0.39130784919578 1
0.602033553779073 1
0.621693002402637 1
0.531432399269468 1
0.744155287626796 1
0.492940634706144 1
0.32054302216755 1
0.78082030961265 1
0.428832736105522 1
0.296866091637891 1
0.697180918601944 1
0.560180581482758 1
0.648665881222159 1
0.843304111966828 1
0.357619081631829 1
0.859230047424351 1
0.418280506406912 1
-0.000365418689684247 0
0.743100850357616 1
0.463710560147618 1
0.563077819533127 1
0.33087913812794 1
0.741828420405341 1
0.631907219506742 1
0.617944118962256 1
0.788274872530522 1
1.02736616511324 0
0.382665436684421 1
0.479976274435942 1
0.42124136989297 1
0.0270874184733904 1
0.391089536322653 1
0.227842919862578 1
0.588281046968953 1
0.570033691994628 1
0.684191326249716 1
0.37576533698031 1
0.383665226815888 1
0.402852053319615 1
0.212768463436977 1
0.243189422928033 1
0.391690921892505 1
0.256133458908394 1
0.587198599138711 1
0.672629876825279 1
0.473233617893323 1
0.142328736646971 1
0.463939924334549 1
0.249715523606087 1
0.480368929408946 1
0.610172615770613 1
1.0257150354656 0
0.48757282461582 1
0.610314572594379 1
0.593791628237546 1
0.411249402742245 1
0.385668299213221 1
0.480140248879581 1
0.457746318295441 1
0.482345240670054 1
0.359086977298919 1
0.385134245864533 1
0.491333460810283 1
0.244148559520845 1
0.42856872310894 1
0.118412396342251 0
0.487176347613392 1
0.592660312180849 1
0.544095142823418 1
0.909121260307447 1
0.608069425259039 1
0.320601116709601 1
0.383175819632793 1
0.211070812187215 1
0.65507860814892 1
0.621570857011071 1
0.454196037714062 1
0.375560742319867 1
0.22770395328231 1
0.488654615105024 1
0.583236535307102 1
0.502668807608886 1
0.377457294492406 1
0.572485594408294 1
0.45747738127746 1
0.611662854482296 1
0.415580625293593 1
0.533107482158726 1
0.288153838369664 1
0.49096938974974 1
0.400838760363462 1
0.334434855806081 1
0.463729415439116 1
0.121149351813952 0
0.769732555217742 1
0.592383923805129 1
0.442833027955196 1
0.254673839061293 1
0.44549134882637 1
0.714633624552838 1
0.519304349314563 1
0.917027622915253 0
0.814079822463053 1
0.33845900904138 1
0.463576072645235 1
0.766672377082901 1
-0.0312452636816273 0
0.26655867707761 1
0.471852129391661 1
0.638475875411769 1
0.311377874343025 1
0.42892033192757 1
0.378221523635323 1
0.49356403154316 1
0.42070463673492 1
0.732402145614728 1
0.523416683743905 1
0.0941997128620131 1
0.381202705110512 1
0.244661375478169 1
0.805999425700313 1
0.34647917390334 1
0.142176049636279 1
0.469446257026465 1
0.464383789359567 1
0.764230677810617 1
0.341987472561425 1
0.534455733427292 1
0.386503000112668 1
0.419813351416182 1
0.423370919062513 1
0.520471015616596 1
0.514616590041957 1
-0.106650927518844 0
0.237926552139174 0
0.63379378988825 1
0.975502938846897 1
0.422799385731734 1
0.870525513517832 1
0.656638039803792 1
0.655036414963369 1
0.561977316043605 1
0.701350410468986 1
0.638744336398812 1
0.557380855682157 1
0.821722301587171 1
0.269974779518489 1
0.4239592091569 1
0.641369836111188 1
0.861334364375716 1
0.894477523178887 1
0.562628382889099 1
0.325545639498998 1
0.183150851244037 0
0.515858337482269 1
0.39251060431314 1
0.598373970581759 1
0.0239617710090593 0
0.905648591506531 1
1.063442706219 0
0.533198166930584 1
0.483662106319433 1
0.29809461956084 1
0.364479240476445 1
0.754198289985252 1
0.863541982919013 1
0.59278739053483 1
0.55250502860203 1
0.495520543189255 1
0.593687108051835 1
0.644721149531646 1
0.240068459640731 1
0.542459228418381 1
0.327052583327931 1
0.269771249242282 1
0.698203996557197 1
0.301693641251992 1
0.372798629341919 1
0.399643491463529 1
0.00430353404931886 0
0.228459395403705 1
0.808500161125392 1
0.376435065134963 1
0.709905018915158 1
0.713186171752611 1
0.330228490734591 1
0.721294834512716 1
0.408683229421352 1
0.403311166115818 1
0.581950727383486 1
0.242795125442821 1
0.477043768763606 1
0.460110453450017 1
0.41598138630163 1
0.83977874205956 0
0.78094261539769 1
0.551337903312006 1
0.53331019363174 1
0.275535575661874 1
0.324059447227917 1
0.616506956176227 1
0.378646499195575 1
0.650408121211128 1
0.416312118748555 1
0.493216453231364 1
0.360001769967281 1
0.381307622943106 1
0.526586770929379 1
0.461746413308319 1
0.245044196154944 1
0.714201762305067 1
0.482658829576048 1
0.351427481757292 1
0.689653297133967 1
0.287745996836927 1
0.326047188653347 1
0.490292553863765 1
0.553309496257259 1
0.748473288900278 1
0.381087584624746 1
0.483133549088735 1
0.452305841864549 1
0.517049526156824 1
0.323381375586863 1
0.492411717819721 1
0.241051352446563 1
-0.0444723705956365 0
0.374277217728539 1
0.420986856346681 1
0.301560076076072 1
0.252438394249163 1
0.837028999079386 1
0.557339769935825 1
0.499490467955712 1
0.823165831062549 1
0.696234921048214 1
0.738174150235716 1
0.524764034660043 1
0.670800003081867 1
0.446809928152786 1
0.624710963772795 1
0.577252892026413 1
0.541767621406692 1
0.653685944982608 1
0.833162527889289 1
0.403973447616978 1
0.645036831808157 1
0.622855594630482 1
1.00538721571118 0
0.553757416040459 1
0.402559343656622 1
0.965530266887586 1
0.670492912918535 1
0.70156026297609 1
0.601322349228167 1
0.500843687418955 1
0.194052757877255 1
0.707832743801742 1
0.575187056148964 1
0.815109798956116 1
0.485000126916532 1
0.457398734382752 1
0.557775659305265 1
0.456906990457533 1
0.225950579125726 1
0.877127807582779 1
0.349726886521708 1
0.534300089404911 1
0.849883166483552 1
0.621551851880378 1
0.0664535154672399 1
0.746744774774737 1
0.508425607106923 1
0.633436615208884 1
1.10873938461978 0
0.896074755593008 1
0.608696940860619 1
0.8137915806436 1
0.50500545361335 1
0.27913866728528 1
0.325319031630647 1
0.705907887699862 1
0.715544509240195 1
0.767387359786696 1
0.137477808278925 1
0.100751215093642 0
0.480864405612194 1
0.511005185232148 1
0.266973814328763 1
0.77543718457394 1
0.615372240947306 1
0.252183402415988 1
0.858598464607353 1
0.981852680712207 1
0.328986676207274 1
0.123163020328492 0
0.522464487235448 1
0.630417790095492 1
0.767438773784377 1
0.0582603734934373 1
0.564033049199678 1
0.710730515253181 1
0.255363288911673 1
0.721137051305962 1
0.641849635328424 1
0.63537857571941 1
1.00377977975405 0
0.620765218908729 1
0.0660049656157072 1
0.336637058451156 1
1.10317408039011 1
0.125642786720628 1
0.653909161481791 1
0.536698053191912 1
0.365831476584211 1
0.640923737263123 1
0.497889852219181 1
0.438544024201901 1
0.487638191453061 1
0.445834252653661 1
0.465596915567019 1
0.511817855712011 1
0.562845751924618 1
0.449961840625387 1
0.236079379217244 1
0.501619188373979 1
0.56958173969569 1
0.412079670619172 1
0.688964441499788 1
0.261705323478506 1
0.363586986469245 1
1.17607177029377 0
0.433255341222322 1
0.608399889555038 1
0.562744184281222 1
0.311269855199877 1
0.701818601938059 1
0.422792735017342 1
0.705792006585192 1
0.672756820072519 1
0.361162416618232 1
0.467432967100149 1
0.385746113137984 1
0.440641833672438 1
0.410783503661689 1
0.536644642272474 1
0.443155518373658 1
0.366161493719267 1
0.618352140483857 1
0.324314000390488 1
0.320728781199409 1
0.483444137061489 1
0.46119612109512 1
0.487842754516983 1
0.660698621719852 1
1.0191273148529 0
0.59331894231902 1
0.240111182228072 1
0.448135780612874 1
0.573438254258704 1
0.973836614764968 1
0.437971951057495 1
0.378584149277826 1
0.741251471018531 1
0.0728848180773784 1
0.641689513715704 1
0.609503224778272 1
0.454652630150031 1
0.659887719993421 1
0.374860023685395 1
0.533768464785964 1
0.411559184631129 1
0.450690098065515 1
0.539730902415356 1
0.669321129835395 1
0.474223328521899 1
0.457132921323563 1
0.482136739673404 1
0.288684288082034 1
0.637838382373747 1
0.538686906588499 1
0.314077010713591 1
0.731983052900198 1
0.138829821818709 0
0.479970107694919 1
0.735549147640846 1
0.952055023070451 0
0.912870524923992 1
0.289750449546201 1
0.469469519906481 1
0.328481302972794 1
0.467401234065023 1
0.637125631654227 1
0.375923115990787 1
0.347350003405377 1
0.490450813145662 1
0.545102494380731 1
0.273006215927418 1
0.305391625467212 1
0.380244385271848 1
0.588078046490136 1
0.45683925736581 1
0.670033017743643 1
0.5558865609688 1
0.73690059713795 1
0.382653918537589 1
0.673774328873018 1
0.777153081823284 1
0.417351787591147 1
0.594900703300618 1
0.603296239924134 1
0.502803806604451 1
0.478477178915874 1
0.682137552399091 1
0.691558242949802 1
0.13645561009857 1
0.587837140901131 1
0.651054969019488 1
0.18889402600428 1
0.540537525342608 1
0.154108572892701 1
0.570105497037234 1
0.590549396758989 1
0.468402379936546 1
0.732239280832339 1
0.81168463144167 1
0.916302765406382 0
0.848986769040457 1
0.797622722514527 1
0.856956789885504 1
0.182195874462404 1
0.538147289944856 1
0.556840366736944 1
0.139704236132066 1
0.788414418043808 1
0.198090908288147 1
0.564801439971793 1
0.742722649542596 1
0.0447799573291796 0
0.624653479728739 1
0.396189127960996 1
0.781603830496497 1
0.437584694917566 1
0.623680045092247 1
0.489446489675105 1
0.503499348440051 1
0.392868864246967 1
0.397565089963366 1
0.427855210235042 1
0.398932322440954 1
0.798398091453637 1
0.65453714892906 1
0.727040703600312 1
0.27737870257065 1
0.694256793094384 1
0.730349034323955 1
0.679830126993724 1
0.649217224396252 1
0.549893420099422 1
0.603718789132137 1
0.695482232654568 1
0.117356635126729 1
0.598891171574218 1
0.379417778117976 1
0.637937718384672 1
0.407092982542925 1
0.585279602608851 1
0.523252477071907 1
0.526615583966368 1
0.469931636625007 1
0.847938543377117 1
0.431140389037653 1
0.421681086947315 1
0.648854190093516 1
0.563692545338786 1
0.388112108530246 1
0.365020387484263 1
0.714905418399852 1
0.569701021840467 1
0.791661029474138 1
0.783832719589424 1
0.470508970589505 1
0.0726959155471393 1
0.431567959294192 1
0.53043374438824 1
0.826329004617642 1
0.799333905875058 1
0.224214547301528 1
0.241997519617435 1
1.05142769971013 0
0.530398753409999 1
0.635813123510918 1
0.149132259963477 0
0.678091382917502 1
0.561086631169878 1
0.504842273927331 1
0.497545801118275 1
0.478629451264773 1
0.576825227293779 1
0.503980925590479 1
0.559812360130688 1
0.232435300310956 1
0.546057712559389 1
0.310686220517037 1
0.236885464282896 1
0.381506158530826 1
0.25940438460898 1
0.321426790333454 1
0.231079605012521 1
0.540292542033242 1
0.441431413976191 1
0.411657546382778 1
0.266403565858646 1
0.702351164154054 1
0.605693584838918 1
0.818788688744521 1
0.083002236628275 1
0.32579988087 1
0.279465012069303 1
0.948558422265193 1
0.526185360708415 1
0.435780723752914 1
0.147722457614893 0
0.453187366386473 1
0.460555787279283 1
0.386696906259906 1
0.83876541448415 1
0.767144283120778 1
0.455646370348058 1
0.158578996292133 1
0.153851254425213 1
0.533250273578437 1
0.27819370301898 1
0.584709660336265 1
0.887266976384348 1
0.238195217147794 1
0.686791533269852 1
0.645590736800407 1
0.133171824386612 1
0.638223211734452 1
0.311063720651526 1
0.953575523587644 0
0.564133861256065 1
0.31194723753061 1
0.586241398799735 1
0.739554109066557 1
0.491844172757991 1
0.426791512802611 1
0.035303746400086 1
0.53702514126549 1
0.515154716691111 1
0.294040275402285 1
0.582234643714492 1
0.622185942440903 1
0.110500260049123 0
0.735665203940603 1
0.709079622603119 1
0.547214723480059 1
0.667498587734615 1
0.385352481741939 1
-0.116461100487187 0
0.448897590406468 1
0.513706957317255 1
0.242697811503372 1
0.36729794432924 1
0.721321545830945 1
0.510488516062156 1
0.658624891809281 1
0.832039131967753 1
0.465116050321719 1
0.521617344964231 1
0.724213387888721 1
0.600162808097375 1
0.654472746483448 1
0.709668443191169 1
0.844830233831082 1
0.458196597232519 1
0.343440881012432 1
0.342459825042157 1
0.48644351153618 1
0.137961013610318 1
0.373514885037402 1
0.495795296250449 1
0.445933539476542 1
0.868752697390258 1
0.19825134338655 1
0.585158326145026 1
0.584160868097981 1
0.956198881475485 0
0.265666370309455 1
0.427031191231261 1
0.315953677154058 1
0.346390132711055 1
0.419076302404122 1
0.533018460106147 1
0.758500023434595 1
0.424788786744205 1
0.446443565581694 1
0.404729679416114 1
0.693820013480165 1
0.744562501879806 1
0.208035291745859 1
0.61631002632259 1
0.52714113469994 1
0.468375455344829 1
0.464615877993553 1
0.0132885663683142 0
0.596118526617789 1
0.480255247548352 1
0.799580772442341 1
0.430846705366771 1
0.472450009420937 1
0.563894809440836 1
0.649701903684721 1
0.644242070682901 1
0.835820986614825 1
0.483754615101252 1
0.308963239631288 1
0.278601118601592 1
0.773083020974044 1
0.459605911713455 1
0.390587497422067 1
0.602649211155961 1
0.0822314424659942 1
0.460827410859268 1
0.533234537614981 1
0.768308176806098 1
0.248327814272059 1
0.579927968861693 1
0.50807017019067 1
0.621992525967937 1
0.533572158450844 1
0.570921783002892 1
0.482155650042309 1
0.453053186757142 1
0.862720588126739 0
0.637814186526971 1
0.771976003624249 1
0.491202600847997 1
0.30980947942976 1
0.358292737543167 1
0.355839821282975 1
0.204373414628405 1
0.0735959982661193 1
0.928262644597137 1
0.715947947963145 1
0.379053145988666 1
0.650040947077202 1
0.620631966707501 1
0.555552876707396 1
0.273253669781762 1
0.505236531331759 1
0.380233936798119 1
0.7670071607036 1
0.223204170261595 1
0.697811601807325 1
0.802660577365829 1
0.451093909184494 1
0.36194507454434 1
0.624245858277558 1
1.12918700011027 0
0.396472272649223 1
0.564408053924267 1
0.288059496903891 1
0.711833496836071 1
0.335644784918469 1
0.233909068787161 1
0.00875207020142221 0
0.254597286592288 1
0.720925336560252 1
0.518642337035056 1
0.490303170787561 1
0.270506862010776 1
0.613871093059888 1
0.494910199326058 1
0.479669138365348 1
0.738431236752984 1
0.25106375121532 1
0.641981365481623 1
0.19804615547909 1
0.31795538295004 1
0.758824587262866 1
0.835603675915663 1
0.736261960600407 1
0.239770334866849 1
0.714068217502218 1
0.30027109635941 1
0.859003462154333 1
0.597939147712706 1
0.118577542423986 1
0.267340090947897 1
0.133408154447063 1
0.255361011822877 1
0.246014936291223 1
0.177908106275381 1
0.475840145938451 1
0.192394838717646 1
0.532559179572927 1
0.432994519372942 1
0.570206796725735 1
0.410074859701605 1
0.922983999834835 1
0.3119265266469 1
0.51689432816016 1
0.0445697057969822 1
0.121423346410058 1
0.424312376549845 1
0.418521103895786 1
0.241881568357776 1
0.819979564437072 1
0.248151941503188 1
0.588780384168586 1
0.543438702843509 1
0.725445136047902 1
0.704468486511708 1
-0.360574909209758 0
0.27276187864823 1
0.328521827266773 1
0.659339313394992 1
0.0221543563044314 1
0.549299710968189 1
0.497439056315675 1
0.38617629793249 1
0.566404738986587 1
0.10767186390413 1
0.355010578595218 1
0.697525830042 1
0.26069875104191 1
0.670446990491804 1
0.758112812701623 1
0.57944703432702 1
0.557474538531968 1
0.599117991963833 1
0.261992344095918 1
0.414396747196089 1
0.653960585093893 1
0.9891791063903 0
0.533823625360298 1
0.163054605741942 1
0.622968360669169 1
0.289389456074119 1
0.670178871944125 1
0.567388344120053 1
0.849058244904023 1
0.502585254850782 1
0.465793090161309 1
0.293061171090851 1
0.516255601554392 1
0.522491338628748 1
0.300325581661416 1
0.592820466720157 1
0.720652510067176 1
0.412714716903015 1
0.348011354202232 1
0.261346667453921 1
0.440460379048199 1
0.78672972180902 1
0.351450514986914 1
0.595979647112315 1
0.687682605467814 1
0.570030501085672 1
0.687909393420055 1
0.361712208098004 1
0.369854551667299 1
0.544438652486403 1
0.331944697895554 1
0.475581295476093 1
0.931683573377276 0
0.228284607424044 1
0.343875308589641 1
0.797124111425251 1
0.634945274168919 1
0.399412338560818 1
0.43411018528944 1
0.280471934692559 1
0.839007613664157 1
0.443270486198972 1
0.36190462953305 1
1.15928443194962 0
0.26334893380239 1
1.06512911196134 0
0.647293720401695 1
0.329039267060197 1
0.872230403142344 0
0.862838972677562 1
-0.239708112463617 0
0.84559511522034 1
0.381605159477943 1
0.480965467254482 1
0.884498609530255 0
0.862115444971409 1
0.412766763314972 1
0.496114150488103 1
0.587594860102437 1
0.424074975421376 1
0.64995299915717 1
0.589199542452162 1
0.440353370731317 1
0.20647902883052 1
0.403134661785069 1
0.723048765072129 1
0.639244301998955 1
0.536472216561716 1
0.63183922026385 1
0.423760282893491 1
0.683171471944667 1
0.496028238552525 1
0.585818659510398 1
0.156284845761849 1
0.133902208611221 1
0.661804515893731 1
0.685279262681882 1
0.412418907229649 1
1.01628985929465 0
0.787452254137133 1
1.16493918336596 0
0.457579555604733 1
0.373471855515592 1
0.685035875744828 1
0.519147386747876 1
0.26862643846392 1
0.24418140250982 1
0.341725566555138 1
0.32141594160539 1
0.48863389592984 1
0.306499720924216 1
0.346261723182315 1
0.441536464123476 1
0.317401027639833 1
0.501349213233067 1
0.177909471487441 1
0.210481587123168 1
0.22864451811539 1
0.490366264757831 1
0.72171486543338 1
0.561654972638191 1
0.185298774685291 1
0.303127940379847 1
0.367883492010628 1
0.634297041274437 1
0.482114956035242 1
0.000988852260880954 1
0.624857087749586 1
0.986886710494868 0
0.125571682358269 0
0.405431546666875 1
0.472508530027339 1
0.837782036461103 1
0.870720951537307 1
0.275226136622544 1
0.524503555442017 1
0.39715436765653 1
0.392437171876834 1
0.74048605877545 1
0.913780850344047 0
0.277893146808752 1
0.709566716098685 1
0.310747766116922 1
0.593647634355996 1
0.379741818339969 1
0.553045118955472 1
0.492347613112601 1
0.249378177329394 1
0.313044503349771 1
0.630506755429554 1
0.555061793234464 1
0.529606624836377 1
0.446430970756325 1
0.397698216219516 1
0.816325926623339 1
0.749282568707869 1
0.618800578918364 1
0.65994053163501 1
0.315410040139893 1
0.463905722157008 1
0.345589016410143 1
0.432454164338779 1
0.766755963823524 1
0.625555090024843 1
1.19359400968457 0
0.517582158126659 1
0.566701508585763 1
0.573243580867671 1
0.587124524445279 1
0.749400137238958 1
0.741168794321026 1
0.153440007912706 1
0.27366664517329 1
0.536514057297943 1
0.088945064068771 0
0.231834336462761 1
0.700127152618397 1
0.423977911576911 1
0.40557514994032 1
0.376666494434959 1
0.108674338336298 1
0.729935797179189 1
0.709633985671558 1
0.595468294609749 1
1.10169797429997 0
0.443986878836811 1
1.05014264746727 0
0.970071627983289 0
0.667448997915203 1
0.241094614463322 1
0.170221996943032 1
0.245107951120469 1
0.57314019699988 1
0.761784703988939 1
0.549226031498164 1
0.455901909342071 1
0.516875861705915 1
0.506809480493178 1
0.130202815560578 1
0.47488660142285 1
0.624192344301048 1
0.364685221814253 1
0.452831186575721 1
0.380161628233197 1
0.714689345022914 1
0.7396111288299 1
0.772909086302195 1
0.251159042728689 1
0.545155752632585 1
0.722707633063001 1
0.415441644498801 1
0.62414196148629 1
0.554330772715336 1
0.581424097107667 1
0.500745203805309 1
0.345460083362076 1
0.413400032219658 1
0.651850180653861 1
0.208996820946699 1
0.640395672283591 1
0.479819861087898 1
0.596902866932462 1
0.474606829460281 1
0.838349372660865 1
0.28311521241137 1
0.462671430640925 1
0.702430886664623 1
0.502736625707524 1
0.691482192717017 1
0.512491933554637 1
0.691222250509102 1
0.234425142005276 1
0.559505129489091 1
0.538593806861499 1
0.34933401040544 1
0.611544629605757 1
0.841231493541361 1
0.883251363702404 1
0.311261099263897 1
0.38979777114617 1
0.569832172554546 1
0.771191212103157 1
0.394582140592712 1
-0.052590534903714 0
0.652464399258885 1
0.380353833353987 1
0.442681041510036 1
0.661784046721924 1
0.840965820157583 0
0.761205235974445 1
0.379398518904572 1
0.451328130727534 1
0.286026192273011 1
0.447366606942719 1
0.6206514256085 1
0.701464163905699 1
0.376018358652047 1
0.18078943868794 1
0.560877325637891 1
0.299804784085255 1
0.229373307752748 1
0.653732652970929 1
0.717668643261505 1
0.924711193981351 1
0.0984331464055663 0
0.61520311488289 1
0.448006493060222 1
0.681598127686918 1
0.394425373983759 1
0.509018150337246 1
0.434260772754797 1
0.689361563666135 1
0.136875554747626 0
0.469609658937076 1
0.608614415645278 1
0.765041042846764 1
0.677471953533228 1
0.558737697309107 1
0.286002346749737 1
0.415924148256168 1
0.444367738682032 1
0.404823239069679 1
0.54964530747022 1
0.520640432180634 1
0.640544659917111 1
0.231002679090773 1
0.982166957728507 0
0.107286841156834 1
0.486542098502736 1
0.276176599158042 1
0.939673930015743 0
0.56762762356751 1
0.647213679110652 1
0.805350028278782 1
0.236363045073971 1
0.267547370750639 1
0.692620754597308 1
-0.0279478634442739 1
0.250723631533549 1
0.815183716332724 1
0.602059407799133 1
0.395507082488737 1
0.470733451954627 1
0.347020196876478 1
0.682915682561141 1
0.527984544965335 1
0.590211435998807 1
0.779867521388837 1
0.651940680204944 1
0.321915772395251 1
0.360503750053445 1
0.348908882578509 1
0.353403085523341 1
0.627721225895449 1
0.495041525490888 1
0.815969458156905 1
0.420239994343896 1
0.562890454614997 1
0.432292866004877 1
0.397020624497202 1
0.679441815937876 1
0.258279917712483 1
0.363746246381689 1
0.693859835758143 1
0.171442930547688 1
0.355749684377966 1
0.405076945987319 1
0.942722219939412 1
0.819052270807596 1
0.675003581201768 1
0.110087956638075 1
0.433204368047418 1
0.826975714708547 1
0.174175273346332 1
0.747658041047167 1
0.39037291096421 1
0.908755566270284 1
0.604012388937421 1
0.51575376001862 1
0.523103574986797 1
0.12549039917416 0
0.682424109782852 1
0.407141961848053 1
0.48726885725232 1
0.369962768902364 1
0.349626059695822 1
0.535146240180423 1
0.510443608976492 1
0.47222904465953 1
0.655177602581945 1
0.633758412474074 1
0.652960792841597 1
0.525639330884351 1
0.503331714977455 1
0.234762089778668 1
0.45009941118773 1
0.14987152194288 1
0.651580630459694 1
0.323487511083312 1
0.589203094633871 1
0.794839231352052 1
0.477731422644311 1
0.5353823149682 1
0.43608378417675 1
0.473282295538941 1
0.735681088714047 1
0.422673175064992 1
0.791519749063803 1
0.750752268948111 1
0.360073603029646 1
0.490617665016358 1
0.406001486093237 1
0.160854405580584 1
0.762020631169199 1
1.46241151190265 0
0.495905525405267 1
0.670851764060867 1
0.813319590697697 1
0.197794598316604 1
0.354073355946907 1
0.376471703661716 1
0.583354145042281 1
0.397423899676444 1
0.216887679641452 1
0.178465559981112 1
0.575557201769516 1
0.481786212690292 1
1.01766649951401 0
0.412258813942614 1
0.900766770471529 0
0.122390021468481 1
0.358468248487008 1
0.804149633423993 1
0.292749070659643 1
0.5253161681009 1
0.853552908629825 1
0.137992614313156 0
0.817564653095614 1
0.478775721806869 1
0.432741156831487 1
0.367047508680808 1
0.664252996494926 1
0.211447861592855 1
0.35906324925138 1
0.5712661212503 1
0.315055577531343 1
-0.0159867602183321 0
0.161858198865466 1
0.144578739076321 1
0.411830964108695 1
-0.00538039013435752 0
0.643164064379288 1
0.663375403244993 1
-0.158695736573101 0
0.281216618785302 1
0.360527188754309 1
0.307944803490392 1
0.532353238464283 1
0.565539789593117 1
0.566322866570166 1
0.819859023884473 1
0.778207113668694 1
0.413604368850625 1
0.526303146677149 1
0.407894811451021 1
0.685327378067142 1
0.478636720995796 1
0.456639667746065 1
0.16004588527718 1
0.509250174763323 1
0.568178216785724 1
0.458225097492853 1
0.645602358218736 1
0.394896560023895 1
0.145162728688398 1
0.680704161163046 1
0.498173540845852 1
0.473687453140824 1
0.421751767579055 1
0.514297429223357 1
0.256689289879778 1
0.394483922640894 1
0.952036917177277 0
0.774366580033933 1
0.414762218980283 1
0.260396712204384 1
0.375582925553186 1
0.910071827332311 1
0.695712831751235 1
0.229393453450524 1
0.605433725366833 1
0.626083779892762 1
0.618882203920587 1
0.647251090888265 1
0.421011303419398 1
0.481570385005891 1
0.926273431631537 0
0.231129375069112 1
0.641415823072063 1
0.493381115072465 1
0.0625788650465157 0
0.417788633189126 1
0.105773802153992 0
0.373616754898982 1
0.583977485491584 1
0.471927024457285 1
0.735913078278095 1
0.456504747008184 1
0.299673791647969 1
0.65282597172323 1
0.5769396455834 1
0.534077496586109 1
0.698119410630897 1
0.742281215711395 1
0.648654333649902 1
0.438457758437209 1
0.663137157983621 1
0.480614207432213 1
0.402288122038551 1
0.408982211844308 1
0.147083338644059 1
0.680875217436923 1
0.44752670474696 1
0.367551943021833 1
0.633219744685249 1
0.660024908560398 1
0.339978167641603 1
0.608953630651699 1
1.04741944702511 1
-0.0296482354051549 0
-0.11967203518838 0
0.470830820876454 1
0.683639035773266 1
0.49082998224426 1
0.71512241670476 1
0.56551464088687 1
0.56184405202572 1
0.696135475902824 1
0.705193182299888 1
0.137578524831087 0
0.650367569417077 1
0.17591542110331 1
0.299378042983576 1
0.392934462663666 1
0.0145630361105736 0
0.627909021034835 1
0.501384782383092 1
0.599888783031316 1
0.173079114518737 0
0.253155111716344 1
0.674070699958695 1
0.125202636523306 1
1.00099460530742 0
0.198619131822733 1
0.442110518310492 1
0.112034654622786 0
-0.0143098243749059 0
0.795994642446979 0
0.502609000561578 1
-0.00284945981623583 1
0.321634331881316 1
0.498240157823698 1
0.375989487643264 1
0.546830195083586 1
0.202310678505413 1
0.60465853521975 1
0.410498971298459 1
0.492614740255579 1
0.436898840777196 1
0.550704462689966 1
0.222624822283375 1
0.0712681958727458 1
0.25841856699918 1
0.45565126003326 1
0.684556249734646 1
0.791248290005757 1
-0.0863933568234525 0
0.627492832553266 1
0.423469442036941 1
0.169542853960167 0
0.298084970537041 1
0.723177876510552 1
0.49574569812824 1
0.290880864807338 1
0.798855067325387 1
0.547392240037039 1
0.864610264722216 1
0.25857421857652 1
0.806970712975525 1
0.543977249382464 1
0.217366156144206 1
0.427406919383521 1
0.693099414015049 1
0.398475913790625 1
0.583586138360163 1
0.431861408666932 1
0.619310393649454 1
0.504981361317323 1
0.468418748921122 1
0.492273482056891 1
0.434656641872361 1
0.632903062982586 1
0.514498387038611 1
0.212735036261181 1
0.906667441227371 0
0.763365050619903 1
0.218155041191137 1
0.285344066789633 1
0.410145871150247 1
0.358172098892514 1
0.608728461498444 1
0.63708473452351 1
0.536374206340687 1
0.902024666865036 0
0.351245204669374 1
0.543967315584232 1
0.374546247807499 1
0.412590916240337 1
0.480796841241366 1
0.478976156965478 1
0.354603059175835 1
0.544163051249917 1
0.559929961947583 1
0.552112231850249 1
0.34738286783104 1
0.627164692211371 1
0.477809172422381 1
0.593413212349107 1
0.612711972337366 1
0.226720563631056 1
0.0793152825462525 0
0.40754499028862 1
0.154814743858995 1
0.305780958514483 1
0.496713417720546 1
0.446692827171088 1
0.795807880915184 1
0.61848198731805 1
0.514976078274803 1
0.167896214720735 1
0.428397304110583 1
0.696334019489817 1
0.628453698632552 1
0.722442948952843 1
0.777181742711222 1
0.306046856439357 1
0.681830672707417 1
0.555771057797854 1
0.288356685261846 1
0.0636630286237574 0
0.722019305856257 1
0.660649053857139 1
0.139192672390117 1
0.338989624285405 1
0.338049710064521 1
0.320764563534779 1
0.574712471299205 1
0.787291548711436 1
0.553149588598965 1
0.426313097420303 1
0.651931868632597 1
0.786355677491582 1
0.508441395871639 1
-0.00853279312457289 0
0.370177696205203 1
0.572442809909756 1
0.625258442277296 1
0.462068224433382 1
0.453576811078525 1
0.364057622737485 1
0.632739651610263 1
0.190442053092603 0
0.338621055439619 1
0.370449507120201 1
0.549072894238186 1
0.353068522341909 1
0.946379786241971 0
0.683335184196033 1
0.541539305824138 1
0.637311377634498 1
-0.0137501635033306 0
0.395891648575388 1
0.027762062321219 1
0.748406235141928 1
0.767627139445768 1
0.713733790873224 1
0.662429848537021 1
0.754506136417205 1
0.345329424289346 1
0.472566533395783 1
0.560270923096594 1
0.68491449669603 1
0.430318225758206 1
0.511736717357303 1
0.642685263187789 1
0.12222171199188 0
0.391730202423066 1
0.373140861970696 1
0.743424810344324 1
0.0955505949211277 0
0.386233588316609 1
0.14791760876362 1
-0.161406461003846 0
0.477473105176639 1
0.639381950206807 1
0.707404596689886 1
0.845574471128898 0
0.718397654627104 1
0.828279520948014 1
0.355855528677897 1
0.514718588298123 1
0.456677873858799 1
-0.053387272775934 0
0.203558996859675 0
0.115296447509437 1
0.208260725949358 1
-0.0193750731063326 0
0.494667197236788 1
0.288671130081572 1
0.441027572483531 1
0.955235934486298 1
0.474581038540971 1
0.597612768803103 1
0.39715378500129 1
0.170344217698805 0
0.433283912269603 1
0.93624713452242 1
0.60024619873312 1
0.448517203988482 1
0.611063609994584 1
0.447785290497942 1
0.263937140035308 1
0.617005047500599 1
0.0682554798806259 1
0.513657396106431 1
0.544277209393131 1
0.849431344249006 1
0.870716694158815 1
0.699990218531278 1
0.794170746304548 1
0.750240553536952 1
0.194820257989964 1
0.479031236739465 1
0.453244855197143 1
0.189876047418697 1
0.236358852059028 1
0.48596465283665 1
0.528307923433609 1
0.34241192236154 1
0.866516851750346 0
0.34682427939875 1
0.420736001159118 1
0.386433943429934 1
0.562402724272189 1
0.332882512640365 1
0.502526773276769 1
0.0141825823135078 0
0.360245313072883 1
0.060412484170106 1
0.550626037214445 1
0.431582113344466 1
0.864134396119598 1
0.65009235845768 1
0.429883398410399 1
0.302725934417899 1
0.47701156261652 1
0.392461581069528 1
0.514108017921187 1
-0.135105163898997 0
0.3830512914291 1
0.244730399133464 1
0.704520139968228 1
0.578094647289913 1
0.749003412507153 1
0.706848118488807 1
0.929842004963882 1
0.417725398888477 1
0.719673934483767 1
0.394165996554055 1
0.457216720950134 1
0.428602972040173 1
0.580172916466553 1
0.53033065404134 1
0.413136998464061 1
0.673216874475296 1
0.233835788425992 1
0.515344783159453 1
0.680663275485853 1
0.62557434242126 1
0.601267891521872 1
0.556741362688206 1
0.745916838821413 1
0.220271418494526 1
0.362824119415367 1
-0.14288707173599 0
0.757094759108232 1
0.409952678798188 1
0.759051569599379 1
0.427369179249977 1
0.17106085814492 1
0.786231030948956 1
0.557127147315737 1
0.800602910500335 1
0.524568243537409 1
0.389124136068969 1
0.372214904156889 1
0.468820869516944 1
0.635620486737218 1
0.713079137418486 1
0.531083552524952 1
0.884059356660387 1
0.579170073194005 1
0.328111416919361 1
0.499670594422124 1
0.603986163433607 1
0.50336051188769 1
0.457495402997691 1
0.882274036164767 1
0.329580435100332 1
0.699198697618894 1
0.30016878684935 1
0.574117042069565 1
0.790020166909634 1
0.350631222680726 1
0.451107048102189 1
0.917033838373287 1
0.604943687581728 1
0.188924222646676 1
0.925754724348824 1
0.25116137881521 1
0.246599315312078 1
0.58953802013259 1
0.519956496154361 1
0.656035944411298 1
0.122469991182799 1
0.789769599376765 0
0.781581700401531 1
0.704726678238941 1
0.505758301038915 1
0.780244009077538 1
0.171430447543735 0
0.610241473385775 1
0.588405930023587 1
0.613011353073812 1
0.449404680164517 1
0.833292605291929 1
0.549415138857845 1
0.436744565017857 1
-0.0569798883141266 0
0.235676281598014 1
0.388271002367773 1
0.658427739045813 1
0.431723325421093 1
0.455226454505529 1
0.516626727004724 1
0.306686814218207 1
0.225393357267808 1
0.64424349170237 1
0.46675939980795 1
0.510834852916825 1
0.707245559452394 1
0.533384665295536 1
0.791372972394012 1
0.848701470927111 1
0.525643647945591 1
0.279836534586086 1
0.75992718447359 1
0.455521976015392 1
0.273028183081002 1
0.685567874692873 1
0.471038993867307 1
0.535834901790389 1
0.431815666105697 1
0.433852124114366 1
0.577670294229796 1
0.687646286057764 1
0.33673625455443 1
0.632701043787702 1
0.499460380458482 1
0.680089506238961 1
0.596222696691098 1
0.875831940642055 1
0.642730746993593 1
0.5655230053454 1
0.468105372883794 1
0.675024075617124 1
0.19120133455232 1
0.259790171935543 1
0.750453245033032 1
0.490852070918585 1
0.696477907048379 1
0.774001213988451 1
0.504762785154537 1
0.764919382786638 1
0.607919296966637 1
0.806823324632396 1
0.459405066231097 1
0.260044456258049 1
0.204809469836466 1
0.549248725881727 1
0.238912895550399 1
0.788810160618074 1
0.599113546477507 1
0.40142539583471 1
0.242088619443957 1
0.579171041947564 1
0.395376785720148 1
0.280765507873952 1
0.998233923577831 0
0.560107693020414 1
0.638911499985034 1
0.241002633304538 1
0.831120499697719 1
0.51754002077097 1
0.321472922950358 1
0.574873990008534 1
0.0929689577523299 0
0.507354617088984 1
0.179462583243764 1
0.626333482083734 1
0.352196174112297 1
0.622759435652909 1
0.782131012953788 0
0.852162857987332 1
0.398749882762636 1
0.653851034552141 1
0.180780741299492 1
0.675658199984883 1
0.514625334871944 1
0.531363780074712 1
0.713210958617554 1
0.633504473714222 1
0.25569386040197 1
0.856183312589629 0
0.11997493043159 1
0.603597250664438 1
0.675473206579708 1
0.762268890523275 1
0.736778208550817 1
0.641728321436436 1
0.267559984521338 1
0.105772162311675 1
0.786853547323781 1
0.628585818619794 1
0.797262361318837 1
0.109527762766344 0
0.395330951336253 1
0.236994360856985 1
0.310835395878786 1
0.405290870075625 1
0.520516305596084 1
0.501258528904146 1
0.765899633416744 1
0.285003571092262 1
0.727547833470126 1
0.407372184692745 1
0.783470537650545 1
0.352064879130856 1
0.83897041272651 1
0.434385663156504 1
0.60388159351755 1
0.409691250950878 1
0.545472206190977 1
0.718422198793713 1
0.587661927925553 1
0.0828092769340202 0
0.554351764746585 1
0.791385609869973 1
0.465217007508055 1
0.373890931485755 1
0.505242831714436 1
0.338333526061209 1
0.369392514739323 1
0.165859080504603 0
0.68663813904973 1
0.527144808437387 1
0.316552007874473 1
0.877692890279648 1
0.527636768911744 1
0.432936233706807 1
0.200296672141328 1
0.342710608637343 1
0.413009349308011 1
0.350993862412831 1
0.15403042939796 1
0.469739612788892 1
0.700178831411312 1
0.852883403725012 1
0.862840666314702 1
0.394734445946119 1
0.496264205535804 1
0.273196945048556 1
0.458421340973466 1
0.947895724622635 0
0.299697826886907 1
0.442252301670975 1
0.917964304434939 0
0.436866777256269 1
0.676723422872261 1
0.500140599250453 1
0.200497936100127 1
0.571560085804007 1
0.614678723351522 1
0.951202823004111 0
0.433618161014834 1
0.364568612587962 1
0.644822528336761 1
0.201611114482915 1
0.307330257645703 1
0.159221840227763 0
0.641460950754776 1
0.797788405953027 0
0.374118550385353 1
0.313106212682068 1
0.0651562715604965 0
0.361727750218571 1
0.927797148067894 1
0.38713759767654 1
0.157896787149883 0
0.447242607111022 1
0.141231812256512 1
0.240124653840272 1
0.334866664412086 1
0.534677528528935 1
0.271502539902892 1
0.689497178813937 1
0.908115524616581 1
0.247458647335704 1
0.556481968133952 1
0.729601656315449 1
0.340193603132286 1
0.130310842479021 0
0.344515581823382 1
0.689739659808937 1
0.59911896408291 1
0.762952297300113 1
0.598640408542807 1
0.315195751143585 1
0.141681654741565 0
0.540623801467006 1
0.639557477292287 1
0.770932034330142 1
0.507030613892027 1
0.671072591943941 1
0.481325204420335 1
0.931679664355468 1
0.476439615760985 1
0.422923793456362 1
0.385150386537606 1
0.688350624462867 1
0.321670470566448 1
0.543797275278344 1
0.809937423498449 1
0.660177700879279 1
0.399644948713969 1
0.531085366364043 1
0.495632447470644 1
0.635981265338448 1
0.599968104124895 1
0.776993298968577 1
0.701288440703779 1
0.903652492877021 0
0.579273713559607 1
0.814964211330233 1
0.285146379964665 1
0.383537505033573 1
0.464522579705659 1
0.344764072439122 1
0.101445548828715 0
0.0283795074094865 0
0.383730065583141 1
0.169352608949865 0
0.712962231748327 1
0.350027833972219 1
0.376095827559957 1
0.565649854140912 1
0.741400629174983 1
0.72866284047914 1
0.640165977368726 1
0.439473837209835 1
0.674331938296984 1
0.63776247683609 1
0.514389017938571 1
0.655672059275809 1
0.587348419495045 1
0.462627344234762 1
0.664961818885475 1
0.661295269273523 1
0.298437119734081 1
0.789564721685683 1
0.590733328510672 1
0.425687293373119 1
0.370128589555661 1
0.614192505076919 1
0.489643089594899 1
0.648802261925961 1
0.398984861613682 1
0.607203117213792 1
0.956373417347552 1
0.369916416836066 1
0.858263405215704 1
0.628018864282979 1
0.507640877693823 1
0.693876072992647 1
0.542290027045897 1
0.33500510029864 1
0.380422315050635 1
0.645381713423385 1
0.734942463675763 1
0.476287836336704 1
0.561080462789501 1
0.752652471530977 1
0.693366009925716 1
0.504150450835609 1
0.491128492558283 1
0.523957906110207 1
0.554932418261445 1
0.741506439276826 1
0.247772815145669 1
0.634052012726883 1
0.12132770886576 1
0.60406101728348 1
0.989111149298651 0
0.111430318571374 0
0.581803302177945 1
0.237902875507042 1
0.73006880103621 1
0.519922542494211 1
0.455294357870561 1
0.189420016912383 1
0.280146275427076 1
0.565128227362932 1
0.139864573343382 1
0.227554327116204 1
0.670209666526259 1
0.497870415365451 1
0.749555483572094 1
0.0456232240586755 0
0.683966219584018 1
0.537329520917645 1
0.199688693509388 1
0.670728193027866 1
0.101422188221952 0
0.463264484252675 1
0.697708102188226 1
0.104623787246637 0
0.216778879178166 1
0.716537813936945 1
0.502194410192641 1
0.207374056477188 1
0.333551253906595 1
0.154647098884045 1
0.196379071138166 1
0.296333153993402 1
0.0613735916773892 0
0.44133304902423 1
0.556235991213454 1
0.625975145445181 1
0.49662435768394 1
0.622162695819769 1
0.688583405695829 1
0.358998346862858 1
0.696942983469793 1
0.432015453469914 1
0.605700638536744 1
0.47356332194822 1
-0.140844758846203 0
0.629270011362666 1
0.340415414389572 1
0.391893617383691 1
1.18896995743807 0
0.556063730948013 1
0.888644051843113 1
0.635271465835749 1
0.633250345595737 1
0.688850959282263 1
0.138498532421291 1
0.481662517803149 1
0.921875590723267 1
0.63789838389315 1
0.394352729978884 1
0.383191611726039 1
0.351372881705552 1
0.331257445469916 1
0.148661403830711 0
0.509599835597687 1
0.861989635482645 1
0.919383608078523 0
0.192047657637679 1
0.640013129953336 1
0.239555672411309 1
0.586614083571531 1
0.25271613886916 1
0.579672827174662 1
0.399675870974207 1
0.393004976262093 1
0.605261025261454 1
0.585764331121216 1
0.699870080797394 1
0.259483659108854 1
0.390127200547172 1
0.417411637853565 1
0.335620799415551 1
0.290972164099898 1
0.63901671328045 1
0.177997926655967 1
0.371735244623273 1
0.678676291853745 1
0.414647972059593 1
0.795616235910783 1
0.431580797339368 1
0.308773264891326 1
0.52776889907405 1
0.394084794522241 1
0.407978896868703 1
0.335087676667676 1
0.43575778285962 1
0.597502674685442 1
0.0160893118908728 1
0.513604953459056 1
0.515035465998112 1
0.575796867033283 1
0.763587410661484 1
0.249378755144642 1
0.63581946108356 1
0.442289771399972 1
0.498003875092507 1
0.435599622478199 1
0.778427463786403 0
0.302302234112535 1
0.532208787610341 1
0.388157881482295 1
0.872226408357202 1
0.692081814529192 1
0.548128920038486 1
0.443920001833627 1
0.930308089917269 1
0.352168069955201 1
0.43940751260046 1
0.502386964024644 1
0.399074617038205 1
0.204398947522461 1
0.467450593190145 1
0.641453001158894 1
0.340593478607712 1
0.586831027969312 1
0.76997288808171 1
0.486021429195912 1
0.325209263926992 1
0.682150825301478 1
0.21070274720973 0
0.395469559360402 1
0.544951044134712 1
0.639268703619803 1
0.220466450368141 1
0.324195034652803 1
0.438524335728404 1
0.172395311184445 0
0.56365659613551 1
0.236035353999206 1
0.452062686263749 1
0.37304132045734 1
0.505073151014445 1
0.626152292760442 1
0.815865319935946 1
0.791570008268107 1
0.536520251633149 1
0.381656122482179 1
0.670995382291734 1
0.654013514207781 1
0.363111172415803 1
0.484023826807054 1
0.582197690644984 1
0.517824496804471 1
0.438113559931591 1
0.399009449959375 1
0.465192373382123 1
0.93841234866115 1
0.323386673569693 1
0.551271481560326 1
0.895819838455245 1
0.348349477473342 1
0.308747760058572 1
0.184938616380361 1
0.767661382675814 1
0.61914725219453 1
0.367986663958109 1
0.499420014145425 1
0.537088580024915 1
0.601717807417077 1
0.351140438843444 1
0.190129235520853 1
0.422438934277956 1
0.405312966605184 1
0.936161307326008 0
0.313507823353081 1
0.165848463635151 1
0.348196892153585 1
0.527219842063078 1
0.351375598242306 1
0.56455417222504 1
0.359334815960351 1
0.363200155259394 1
0.26887887792513 1
0.783235105548249 1
0.927678368934629 0
0.519008921074895 1
0.602692235789916 1
0.56648124716406 1
0.528086224577064 1
0.778544494797124 1
0.160297223554562 1
0.55460668959649 1
0.586041855935435 1
0.523756094874565 1
0.37278404758553 1
0.831931409558557 1
0.464296178059639 1
0.741724842304512 1
0.461168560894901 1
0.362000828342446 1
0.811386701681966 1
0.865172188524732 0
0.591820475517985 1
0.228619562560622 1
0.373541516823151 1
0.78245292224306 1
0.483099265778714 1
0.637000128744224 1
0.697106751386083 1
0.411267816089504 1
0.15992020483565 1
0.410576185202 1
0.733730436300388 1
0.810778267082031 1
0.441418163970783 1
0.459502982613405 1
0.832910588968321 0
0.178689696301024 1
0.326186717419613 1
0.262090191843599 1
1.0036483922124 0
0.258839678063785 1
0.533517212743585 1
-0.245467329312496 0
0.529362559650502 1
0.819425280171879 1
0.563063079745307 1
0.113573257654899 0
0.733614581119114 1
0.250003795068856 1
0.61186693128369 1
0.329047604489894 1
0.503583266933541 1
0.541529393202456 1
0.781872903863145 1
0.630416478665584 1
0.862109576937081 0
0.426840472694027 1
0.503434384484366 1
0.663084296311802 1
0.338015219121057 1
0.71040281132123 1
0.506412897829937 1
0.484900428635921 1
0.68469619274286 1
0.437893756673255 1
0.431971270635149 1
0.437107009637026 1
0.741281919410687 1
0.366445242068517 1
0.398882881917101 1
0.57651928610717 1
0.825423317890543 1
0.63360378770652 1
0.659826806087969 1
0.471771264266606 1
0.366483896085877 1
0.654464450852775 1
0.749851727480447 1
0.257521288272482 1
0.401006877412239 1
0.339695267744172 1
0.687454036516408 1
0.348768646138111 1
0.723953098462041 1
0.60195898604743 1
0.758234874153684 1
0.514565704507281 1
-0.0678404070708742 0
0.715935136792203 1
0.309341162418075 1
0.495032208252551 1
0.555063607313683 1
0.62729595092276 1
0.452895568903523 1
0.210963866219593 1
0.49076754792259 1
0.44638253632282 1
0.57095558519482 1
0.789133723702699 1
0.633115411935205 1
0.589554667144009 1
0.303212041512327 1
0.367034512151674 1
0.416632819399616 1
-0.0448565998601998 0
0.274315640290608 1
0.595054497683565 1
0.329952022434802 1
0.41603021299049 1
0.553244251080127 1
0.548584737155228 1
0.469202415260656 1
0.736059217184381 1
0.690233473606039 1
0.755813223793572 1
0.670011911979401 1
0.5708262807176 1
0.661135416208479 1
0.466807502871894 1
0.312025866592438 1
0.276778563496626 1
0.313872496722108 1
0.589729129836651 1
1.29366811050368 0
0.604605429639832 1
0.342550098700837 1
0.740392123411235 1
0.675022372054477 1
0.717029044380115 1
0.0447698813762208 0
0.422085413103547 1
0.647786704863441 1
0.272771760852284 1
0.523528314473246 1
0.755318373104251 1
0.360425629155336 1
0.32289203500601 1
0.294431048500685 1
1.2959915367783 0
0.553169247321971 1
0.525284419576751 1
0.740623736961405 1
0.601538831984429 1
0.470372418004914 1
0.197408984414594 1
0.651073151100644 1
0.367609265288972 1
0.298330179319039 1
0.889003552176978 1
0.422134877897741 1
0.480788276871406 1
0.499741076877403 1
0.511533300962774 1
0.644208768181417 1
0.351419522618018 1
0.155381437366743 1
0.862808367582941 1
0.489704600041805 1
0.446750423997273 1
0.384224395089854 1
0.775317186564197 1
0.524801753730304 1
0.797875787625207 1
0.707332345003215 1
0.399816033854165 1
0.742650452742487 1
0.354153799525315 1
0.684247507214584 1
0.357401041488971 1
0.486339164134671 1
0.483494038934947 1
0.364541304498552 1
0.49473228367514 1
0.642130983315964 1
0.473876654220249 1
0.52251035495025 1
0.294187898554052 1
0.589025969343709 1
0.450647716720893 1
0.524592255384219 1
0.674367820409475 1
0.793298182418747 1
0.40311438971344 1
0.4805216157398 1
0.414090164455114 1
0.399028130586828 1
0.0411993754014386 0
0.289497361785563 1
0.148054209305974 0
0.291661113346009 1
0.685424214826601 1
0.905424192726607 1
0.570424453291745 1
0.20303796872823 1
0.311756775481728 1
0.510700867420219 1
0.435366694061547 1
0.597478201664509 1
0.781748196922706 1
0.31894394351033 1
0.889138360274607 1
0.128585370267693 1
0.528148842944637 1
0.236376935567887 1
0.520769630099584 1
0.943031993192524 0
0.503649416504532 1
0.418559849070275 1
0.360199424582257 1
0.6726263367005 1
0.316420002547369 1
0.826025778066132 0
0.519345345247478 1
0.680272703446861 1
0.37638717072333 1
0.522976261980769 1
0.308711614561043 1
0.221785645569725 1
0.596740679580096 1
0.422506541471314 1
0.322825828552923 1
0.416133363668419 1
0.304027131596231 1
0.535978322831086 1
0.741794873075244 1
0.604212325340079 1
0.804581863541161 1
0.715866541816804 1
0.564780833604759 1
0.446921748131223 1
0.384536772131263 1
0.542708577174643 1
0.87071014764913 1
0.747604080168435 1
0.45481444069526 1
0.706380584134346 1
0.626916003271918 1
0.465844881360151 1
0.600220020159824 1
0.770466456206007 1
0.605709664073504 1
0.552367370919851 1
0.42010455771054 1
0.806866088374674 1
0.0879050837602058 0
-0.0832222246016127 0
0.766268892330423 1
0.779695027896717 1
0.563158813221823 1
0.483080468813706 1
0.223107843563162 1
0.326091210445748 1
0.326128699810933 1
0.484029684640021 1
0.315479232249982 1
0.661421329026524 1
0.415508957893679 1
0.41007334334987 1
0.369932441593514 1
0.549867092943331 1
0.302903764660035 1
0.510188026721714 1
1.02877993620164 0
0.194801168733859 1
0.552676958790617 1
0.463625588736464 1
0.341197798523296 1
0.808541080852535 1
0.617671354704992 1
0.661066916042826 1
0.390892179180729 1
0.574424539582099 1
0.359546566337813 1
0.239738995599351 1
1.01818301621046 0
0.76022850459529 1
0.254953135194323 1
0.754833195189333 1
0.409265497828512 1
0.748389394964801 1
0.410046818487836 1
0.902955770865804 1
0.589562534083318 1
0.463637231260988 1
0.677159678694515 1
0.908870221131984 1
0.601209427812716 1
0.580272770457909 1
0.62579584472252 1
0.622026352997685 1
0.802759109788738 1
0.711907652620554 1
0.411629351643378 1
0.820869677623292 1
0.216633891718112 1
0.453757491590452 1
0.605789879773758 1
0.625964063825925 1
0.490578175731633 1
0.614197592418991 1
0.370895075387648 1
0.524038190176954 1
0.621362080351143 1
0.642104787696247 1
0.406584062754164 1
0.283916708143864 1
0.347439767204828 1
0.704243366538555 1
0.386667319641721 1
0.430073492552086 1
0.663855122654407 1
0.632152517674899 1
0.322542227140836 1
0.530292750370614 1
0.277876469160588 1
0.278107221209148 1
0.248631760720361 1
0.318517661881807 1
0.386031647811302 1
0.135964268867979 0
-0.0243251686095215 0
0.413004289151038 1
0.647915375618665 1
0.405325626875502 1
0.391053852181912 1
0.833309726110982 1
0.191547661956549 1
0.639408447826842 1
0.395490199095904 1
0.629949201737643 1
0.0683603782804132 0
0.521567370249897 1
0.645256058281533 1
0.376572994530909 1
0.28467440454825 1
0.705328932115361 1
0.300099787476969 1
0.742443352823428 1
0.494415282291116 1
0.55364793723099 1
0.751342817198198 1
0.469778806985686 1
0.630484046104934 1
0.326098309856067 1
0.367213734030959 1
0.415838232138641 1
0.466922476554615 1
0.61252920189066 1
0.121089256721779 1
0.396452083484665 1
0.522616981529578 1
0.544941681738786 1
0.225600915608221 1
0.619181241255263 1
0.306969334346791 1
0.653833089877492 1
0.608932013083176 1
0.639178859050155 1
0.577433379145372 1
0.460033684650676 1
0.51806089513161 1
0.785176022399304 1
0.628611898164536 1
0.368350682492171 1
0.583501632530084 1
0.540161599955935 1
0.447537953059786 1
0.268050413390463 1
0.552304522965718 1
0.289204615856526 1
0.534064032408591 1
0.491381180628326 1
0.592801291651001 1
-0.162680443375481 0
0.444495427399775 1
0.327477253095461 1
0.31019150167706 1
0.0914764472698814 1
0.679291371308333 1
0.275499746333625 1
0.767483487421733 1
0.74646033679411 1
0.506044451986667 1
0.349354359625473 1
0.760265839529883 1
0.584797380662839 1
0.270823342764045 1
0.495238162798067 1
0.502776485539431 1
-0.0240142429692077 0
0.314470049079641 1
0.476794359652831 1
0.446064811703298 1
0.341496221332151 1
0.571290628896652 1
0.246368547864516 1
0.656143859863405 1
0.251758969506319 1
0.627028890453208 1
0.39299142086685 1
0.641943309841255 1
0.655504842193625 1
-0.0246831415774444 0
0.758139236165952 1
0.345900960671618 1
0.627996731700334 1
0.521160298660168 1
0.523718555805524 1
0.22408236671365 1
0.579656959324172 1
0.475389126667179 1
0.255828216987954 1
0.110440537072668 1
0.711605710749912 1
0.542163578154931 1
0.542948972672047 1
0.314260094066509 1
0.567197518785423 1
0.418461369898753 1
0.654811595776408 1
0.344728751332193 1
0.334173803576302 1
0.350126088581741 1
0.434691985088416 1
0.296509912286539 1
0.45721820547 1
0.208589807094176 1
0.2506059249228 1
0.142623204232488 1
0.45396314266746 1
0.517878355180838 1
0.0280591879349363 0
0.356192913216328 1
0.0655133395723374 0
0.350793244863944 1
0.572302476934883 1
0.382622008515721 1
0.0853443900719086 0
0.45753435747402 1
0.411052486500246 1
0.854575211397363 1
0.34755538844109 1
0.928845045252481 0
0.361313653280554 1
0.694820114657125 1
0.408086537721589 1
0.80001206739511 1
0.468560469006104 1
0.656380411307446 1
0.606818801055105 1
0.508780396419209 1
0.308785379883418 1
0.658813212641993 1
0.38472211327491 1
0.820769307583934 1
0.534982929847372 1
0.224278836205014 1
0.216991052578097 1
0.318228899813109 1
0.7562410084882 1
0.31344676347315 1
0.918258979213895 0
0.603435466060792 1
0.29862695247688 1
0.517277701088612 1
0.664405206900351 1
0.538891901103682 1
0.433996120478982 1
0.411790504286271 1
0.85001987481643 1
0.600694229807955 1
0.207391140473459 1
0.684912535451099 1
0.191918934319147 1
0.532193211439656 1
0.653656007308393 1
0.469929168596449 1
0.637972469691648 1
0.462639224662311 1
0.614217791104479 1
0.572451176355939 1
0.122324074803146 1
0.543272962691189 1
0.737663609349719 1
0.516558427854655 1
0.736837023424688 1
0.450399279870772 1
0.258950954933396 1
0.276809047027407 1
0.31220807856127 1
0.468391029182871 1
0.692981578506424 1
0.644072802367279 1
0.956382843417158 0
0.574372479811259 1
0.32399058878506 1
0.353434689585657 1
0.610879719953303 1
0.701054984951775 1
0.46762427920097 1
0.207933306781766 1
0.589130988496049 1
0.838867808719008 1
0.484356138114106 1
0.282001386870588 1
0.607712766118311 1
0.531577046114015 1
0.243732921811224 1
0.13179315604064 1
0.590493190570963 1
0.402009584936447 1
0.523956069337559 1
0.50614540836936 1
0.683299200951059 1
0.653442105149274 1
0.870107167682268 1
0.248864476482171 1
0.715552366829747 1
0.274346261656395 1
0.539849503690846 1
-0.0589864625563184 0
0.33237477707815 1
0.637371529214894 1
0.512344111021351 1
0.704215346090666 1
0.340153619282078 1
0.420043869479671 1
0.566301728258714 1
0.719423722552869 1
0.136040157454289 1
0.0614658214923495 0
0.255426404306755 1
0.459039238569224 1
0.399374699685431 1
0.736775803008205 1
0.406874898145369 1
0.60745347761456 1
0.611988820856008 1
0.624955952969208 1
0.565518608795424 1
0.516520048977711 1
0.293385191037188 1
0.510257805686905 1
0.557274802826911 1
0.410159328372492 1
0.364720657507756 1
0.417531474071342 1
0.161454022592264 1
0.377063669967071 1
0.120780039744029 1
0.723284187703317 1
0.615335812220951 1
0.420671717184466 1
1.11290278928581 0
0.274537814960829 1
0.767049059423494 1
0.408983166556674 1
0.556951457846336 1
0.605241649633327 1
0.574819778124659 1
0.597734481585928 1
0.272513988060107 1
0.745006958780538 1
0.887710484144954 1
1.18497827495031 0
0.21037783620067 1
1.14916914733421 0
0.725135786115923 1
0.790317217973058 1
0.549322411509325 1
0.735689820942003 1
0.281073625625651 1
0.60320511616144 1
0.126213026575097 0
0.656448768772576 1
0.475794544215084 1
0.524723663319612 1
0.542811126315572 1
0.608341999372656 1
0.337293695797339 1
0.899367895760551 1
0.380209261775753 1
0.634483954202594 1
-0.10613254775802 0
0.31582900612997 1
0.406841537705602 1
0.587934122930759 1
0.364790675517129 1
0.457505465302271 1
0.21144257016371 1
0.433879385865065 1
0.0758360256348506 0
0.527124481001038 1
0.49182562046408 1
0.321828165683549 1
0.835044174299537 1
0.757147690985671 1
0.892550940731806 1
0.945399982935646 1
0.299183713072155 1
0.299252235773332 1
0.430497020767404 1
0.899109116944631 1
0.477628408814858 1
0.450670274289889 1
0.536310071694994 1
0.402429444070742 1
0.278259351989746 1
0.970669398250035 1
0.412081202500884 1
0.1932959480057 1
0.761859400139693 1
0.650764912232914 1
0.315691831726031 1
0.512391702308083 1
0.770438622259651 1
0.241244114686095 1
0.615972018499052 1
0.835345079161016 1
0.364029237129598 1
0.48125738561236 1
0.580584999234448 1
0.346167316614371 1
0.351722218304108 1
0.563037953595894 1
0.623551595000823 1
0.325804367276838 1
0.511903064645815 1
0.440132430460074 1
0.335956413443316 1
0.364992543733397 1
0.275396865279864 1
0.861407736791885 1
0.565999224490583 1
0.673598318893313 1
0.537368851581348 1
0.473082515535093 1
0.431276609900302 1
0.833277323399419 1
0.535641995392256 1
0.834655268812692 1
0.640333637526036 1
0.749312020925623 1
0.497075309633495 1
0.253440500321511 1
0.751607287716435 1
0.678357577653748 1
0.460376493011639 1
0.627684953250951 1
0.402781936022985 1
0.677049642148708 1
0.581804741574454 1
0.791716520265929 1
0.246022155637276 1
0.428187912051587 1
0.846099137389858 1
1.25550649048627 0
0.507500401406523 1
0.542262634377349 1
0.501832123346776 1
0.128400935773488 0
0.752404213963762 1
0.33749459868161 1
0.406610143845409 1
0.411804104391199 1
0.443504440971415 1
0.216530338746263 1
0.986048353326677 0
0.637571817678228 1
0.77474052508296 1
0.273973052198622 1
0.313406281003122 1
0.73547135816321 1
0.76072812382103 1
0.762135757952187 1
0.381779760578233 1
0.942445729910775 0
0.619816279809778 1
0.263820923458205 1
0.117034980169061 1
0.795877013012106 1
0.390282496087532 1
-0.0665680604231809 0
0.221566025092842 1
0.680098819811609 1
0.466310229447702 1
0.150289908629416 0
0.715451741765719 1
0.58695571534365 1
0.521772884485191 1
0.487710341618169 1
0.575325816863515 1
0.51048858794063 1
0.686685397973627 1
0.21166156333766 1
0.462102893223109 1
0.655382809775603 1
0.304911975005832 1
0.548923879302381 1
0.621264278850774 1
0.29408809098784 1
0.767052375943368 1
0.842695030525507 1
0.483525203453069 1
0.00250334500378724 0
0.115887557556098 0
0.804968682403414 1
0.621146307769204 1
0.191664724052823 1
0.483643038339336 1
0.412947111387609 1
1.00517612149419 0
0.572743683258892 1
0.173818021061378 1
0.413391694269373 1
-0.0369400359796229 0
0.872585709396702 1
0.362279733394203 1
0.234244712705398 1
0.542724103237728 1
0.500967715872833 1
0.262357622931181 1
0.56795352578377 1
0.364680365544532 1
0.610626751611118 1
0.402543960720694 1
0.82208630534493 1
0.476390816845391 1
0.664378357138191 1
0.750240156848552 1
0.220238769807364 1
0.706953863924447 1
0.516712877789559 1
0.498476154922351 1
0.424994979065458 1
0.207010902344219 1
0.706466936657103 1
0.3663816806034 1
0.10119625553756 1
0.583732937692814 1
0.665409002135194 1
0.633193007905409 1
0.779997622332729 1
0.42879676891357 1
0.424787755192292 1
0.246171052324031 1
0.596510755426587 1
0.388745906835129 1
0.534535057849953 1
0.473514079148848 1
0.701820178842086 1
0.709078229337325 1
0.533061811940557 1
0.695094617533558 1
0.551304069413042 1
0.206920280600116 1
0.696227130802775 1
0.162113889570086 1
0.334592847475403 1
0.594387948553094 1
0.751591965456772 1
0.466224573230969 1
0.672980521491652 1
0.301444856104883 1
0.806835935664052 1
0.070177941416058 1
0.63597335790125 1
0.912907698494185 1
0.428330055949109 1
0.624833831760612 1
0.667053397292337 1
0.624354632589923 1
0.627018625409097 1
0.594777948049497 1
0.830473342187045 1
0.692148176774244 1
0.634436752070583 1
0.547828861013882 1
0.0554191055299091 1
0.604324313964104 1
0.790700189311085 1
0.749512237599799 1
0.869910541165791 1
0.357264159042077 1
0.827598224095471 1
0.482631942231748 1
0.701151304277575 1
0.29642112591408 1
0.579650858251418 1
0.601305501052881 1
0.0963341089042857 1
0.225622956586857 1
0.740297121759706 1
0.310356288444392 1
0.793050420574205 1
0.635622797956234 1
0.688339454245726 1
0.394113003615386 1
0.707005511489142 1
1.00126445759073 0
0.698819079250409 1
0.529874093443323 1
-0.0354334660883663 0
0.83935371485871 0
0.320356445937067 1
0.470823889371248 1
0.265084012506826 1
0.637471630096883 1
0.152880579538143 0
0.812682880462823 0
0.293779341933178 1
0.434022603367573 1
0.235633704519389 1
0.273097458674991 1
0.749602132824765 1
0.889580353761607 1
0.723237505197618 1
0.29908999941641 1
0.307314523722035 1
0.787949139179078 1
0.151322036060529 1
0.272804153861121 1
0.298875465178103 1
-0.125024040893866 0
0.661575451410693 1
0.612818261129164 1
0.698610571960506 1
0.655580658442323 1
0.512770962110004 1
0.471793554438212 1
0.895288440251622 0
-0.186359455552175 0
0.833876336365581 1
0.432054503794424 1
0.577838534622717 1
0.519049483826966 1
0.425816680407154 1
0.35728540695953 1
0.281404143871243 1
0.544216197443696 1
0.134569399873441 1
0.417517843434799 1
0.806863023648513 1
0.28081555335807 1
0.464941205175188 1
0.324071800753625 1
0.283765611976041 1
0.502000206647996 1
0.484134121251724 1
0.571448235333575 1
0.636220135626668 1
0.318332751728154 1
0.581290438726087 1
0.559037902299102 1
0.462783753986228 1
0.658236744224742 1
0.634212253173797 1
0.384252879789922 1
0.232463677896707 1
0.671446813563711 1
0.231140029562158 1
0.973552215354471 0
0.489125597462401 1
0.729736901195259 1
0.417865662395995 1
0.368262000600546 1
0.465414902564495 1
0.654800648336662 1
0.549710021735374 1
0.335625963626719 1
0.537634677132063 1
1.18139499015859 0
0.841839717754206 1
0.255174088691337 1
0.258916031242024 1
0.611264358282667 1
0.133126738654709 1
0.490764973941706 1
0.567810358187717 1
0.927312861533571 1
0.717315521176585 1
0.30668086413435 1
0.614866452311466 1
0.687726028738814 1
1.00584436361018 0
0.791882441932934 1
0.549546699978613 1
0.346098775456627 1
0.562278105242489 1
0.827528546794452 1
0.109017230800736 0
0.328381735793387 1
0.445208584593367 1
0.71640896404844 1
0.201891842005753 1
0.441650856712368 1
0.551224636668816 1
0.508874881246335 1
0.582913760953409 1
0.440050504601311 1
0.721852205830861 1
0.481893876263094 1
0.383938646270297 1
0.583937470330278 1
0.379470019148627 1
0.544679544056214 1
0.339502020248735 1
0.505393626319308 1
0.294277345274477 1
0.463962998252136 1
0.40474444237914 1
0.0904768661382476 1
0.409152287576008 1
0.134171921813413 1
0.735034947197912 1
0.226855843691101 1
0.649990738889642 1
0.631331712413747 1
0.455866453349632 1
0.34061667373351 1
0.482180026148037 1
0.177845822842323 1
0.207004296632653 1
0.603861145401766 1
0.637119772863733 1
0.315254755043454 1
0.459366037101375 1
0.736669900505632 1
0.459249525507124 1
0.304156340968555 1
0.439508338817973 1
0.619088635574845 1
0.593835787143142 1
0.549524765773854 1
0.55327540953751 1
0.053716865741542 1
0.717754892429655 1
0.59178095248048 1
0.614041872470089 1
1.16772433106974 0
0.0623388268881768 0
0.63250678755891 1
0.770774008898274 1
0.592416340545033 1
0.76918818292299 1
0.173609872228909 1
0.436809991284027 1
0.152375886075001 1
0.776811785798017 1
0.645157901250855 1
0.337453201911522 1
0.281714172895916 1
0.184667410150445 1
0.796113977327698 1
0.609405718764668 1
0.219302104095923 1
0.60254711651619 1
0.568093200868098 1
0.747621968906976 1
0.639345220761469 1
0.339460745516417 1
0.428989870072913 1
0.342552546756506 1
0.385063830584812 1
0.597091617295772 1
0.542132097297737 1
0.562116412848356 1
0.78326026473158 1
0.339248837328689 1
0.771360934266772 1
0.924959315943945 0
0.503586151561604 1
0.258905481737468 1
0.479688427723446 1
0.104658694921366 1
0.690012223575408 1
0.482392600489569 1
0.882152149182794 0
0.865670747727035 0
0.978848233064664 0
0.567958916314772 1
0.6915185415627 1
0.272306650738247 1
0.679198330167466 1
0.486521999972155 1
0.49103144403799 1
0.739721312996689 1
0.222977537859512 1
0.93309597721567 0
0.78081537015052 1
0.0561373584277469 0
0.0740717948334919 1
0.181322295818628 0
0.571760594212518 1
0.606906934994464 1
0.509863894048924 1
0.326315295765821 1
0.394896006567804 1
0.564613946025108 1
0.671179917851435 1
0.153316400969716 1
0.0163080587287515 0
0.717530648730702 1
0.604392106883898 1
0.360856993592139 1
1.00902154336256 0
0.587906007366032 1
0.505616625516318 1
0.656093543844742 1
0.458519670561028 1
0.442424910833363 1
0.150391667881164 1
0.110075072980743 1
0.448482694122748 1
0.591804223846148 1
0.878387291368288 1
0.511592157508726 1
0.658601015206641 1
0.426087481061476 1
0.516720521687582 1
0.866397920313871 0
0.44122472283681 1
0.360195617956981 1
0.310490919547632 1
0.676095196037052 1
0.435045971433639 1
0.511733243252938 1
0.619731509048198 1
0.418371699145145 1
0.439781089386351 1
0.572617418044958 1
0.521150419104918 1
0.304331150264377 1
0.430931322644975 1
0.2369335894573 1
0.247727633680273 1
0.554289521934148 1
0.945631667918644 0
0.701865374820339 1
0.644499695892603 1
0.36093709154665 1
0.113670603911221 0
0.535522535972432 1
0.451856478339673 1
0.481296176852505 1
0.24302522289112 1
0.853457405382084 1
0.662113200146447 1
0.532573146217452 1
0.342889669775669 1
0.693908890291598 1
-0.025132234770359 0
0.406772887959358 1
0.511184370783465 1
0.965737406644725 0
0.617666235152206 1
0.431973102838518 1
0.215215127716221 1
0.496365185497739 1
0.419095480339223 1
0.220909553008348 1
0.288260617110665 1
0.303908491641127 1
0.30634042620634 1
0.490252319109138 1
0.561416283022753 1
0.679617185451899 1
0.265565195761071 1
0.959026875663145 1
1.13832435671034 0
0.624124461588409 1
0.365945123165671 1
0.495397568792714 1
0.773396009258015 1
0.0911947692289447 1
0.873386677667518 1
0.575694474392778 1
0.690760459822519 1
1.14101616690981 0
0.679733418439168 1
0.594363776976251 1
0.130553688635124 1
0.813825545789763 1
0.158458287489021 1
0.571527527674883 1
0.26898400737448 1
0.519664142715718 1
0.224208292065514 1
0.41961053061188 1
0.441529402937059 1
0.420004350852647 1
0.399245924968042 1
0.500319290883124 1
0.557563834298998 1
0.548302109311368 1
0.600672183615229 1
0.146121954975775 1
0.422560587866689 1
0.397625158189459 1
0.551998795394896 1
0.456850974093268 1
0.540274010337488 1
0.756581651322206 1
0.436360199699607 1
0.403801891384543 1
0.884078567933408 0
0.340540397839444 1
0.971792250531245 0
0.504282879249706 1
0.307552823328119 1
0.371640137353877 1
0.959923570401186 1
-0.0621945764888875 0
0.00975445909125519 0
0.726958995084186 1
0.465719842115694 1
0.482882752186131 1
0.156543037359336 0
0.173269515458925 1
0.61169905988141 1
0.767799471045316 1
0.7890747752513 1
0.586178312538877 1
0.158642017422668 1
0.589026031349286 1
0.521820827750842 1
0.739930247165304 1
0.537156852354621 1
0.5733641948868 1
0.471786336622458 1
0.456048383270239 1
0.624328947503769 1
0.607131653223837 1
0.515576335082693 1
0.585048191971979 1
0.225175368987851 1
0.274005813426908 1
0.63475650402593 1
0.69464619366216 1
0.389302923591135 1
0.910775622072498 1
0.81283193134569 1
0.543783594311827 1
0.528477756882036 1
0.410027869844078 1
0.614085579066209 1
0.157975435668722 0
0.639842290567862 1
0.416865336322167 1
0.504068453611731 1
0.687599890947312 1
0.14366613716825 1
0.409584516680975 1
0.0401959358310858 0
0.31015428497968 1
0.207416866126844 1
0.453196785564153 1
0.518410882653166 1
0.480095828817694 1
0.457294564188731 1
0.559446618241275 1
0.536237013770346 1
0.603231353042275 1
-0.0346786415795535 0
0.630320308837156 1
0.529191030816563 1
0.733274823992558 1
0.15664335519178 1
0.707296287534283 1
0.734824309488242 1
0.825676433236721 1
0.0968080010088209 0
0.218143192586256 1
0.563039903783725 1
-0.0330270011565535 0
0.450180865416427 1
0.593011815494427 1
0.437880023385804 1
0.189670092639214 1
0.604029826684754 1
0.626442001741331 1
0.6379288345448 1
0.693693834524895 1
0.3220561172882 1
0.0726691101531289 0
0.458008970823207 1
0.334030525426575 1
0.332442445740545 1
0.565052168003262 1
0.501638379630661 1
0.888783670206112 1
0.408862810670955 1
0.320654583359545 1
0.791225934987471 1
0.352938940464787 1
0.819208277379086 1
0.245408247160071 1
0.518465297751129 1
0.416026150067238 1
0.50705364493145 1
0.694521404616718 1
0.738666171387861 1
0.390904793777668 1
0.857811549401061 1
0.340628947663642 1
0.402523477013938 1
0.120145133489839 0
0.83876692975097 1
0.540175008697675 1
0.739038982895661 1
0.278341422665303 1
-0.0208513749858332 0
0.523107562993181 1
0.333126832718912 1
0.805750180877122 1
0.191379146888323 1
0.243366015630272 1
0.391199135030233 1
0.58782229220067 1
0.255929595926824 1
0.090465028212452 1
0.496496951710277 1
0.721338968616779 1
0.193397742442238 1
-0.0216106381896938 0
0.89040201933367 1
0.804736015421314 1
0.419658583947614 1
0.435389350743804 1
0.630311209567615 1
0.613687268114561 1
0.771416467312305 1
0.0116459067302871 0
0.336730498862126 1
0.735190641888858 1
0.610994811325221 1
0.472077488154181 1
0.691572694137553 1
0.564067138029019 1
0.364056028099583 1
0.676121836049932 1
0.773779144897095 1
0.781323156480959 1
0.44907768452249 1
0.542318082885219 1
0.354486254652604 1
0.289897325747789 1
0.252846855019234 1
0.436472042035384 1
0.511782122728931 1
0.578799549547774 1
0.685114188503712 1
0.588513675989064 1
0.706494211622864 1
0.01396555438461 0
0.601091296045602 1
0.277402122544976 1
0.24469374950405 1
0.450443057713889 1
0.568050910183754 1
0.399820807921803 1
0.79031048510996 1
0.599276395994581 1
0.711402447040899 1
0.181293672400194 1
0.702862271932974 1
0.537875087295414 1
0.0273705159445001 0
0.351562017047475 1
0.589213570081476 1
0.587654739787093 1
0.54269494312222 1
0.389988094246413 1
0.861720768676021 1
0.549629434632207 1
0.855555289089285 0
0.391873182141419 1
0.711634135691901 1
0.497515858073009 1
0.606915678675254 1
0.185967196179557 0
0.846337446134902 0
0.591435664805829 1
0.219266606736796 1
0.650069672697661 1
0.340808386075637 1
0.204456208806211 1
0.176551288776233 1
-0.0564726340135968 0
0.481669260473306 1
0.665803278080807 1
0.224187945476114 1
0.258599761631204 1
-0.0879549132651076 0
0.0390980449153938 0
-0.00736330121049799 0
0.595252301795997 1
0.394017845300343 1
0.668462863878564 1
0.830339934815205 0
0.557651908227583 1
0.509766226259734 1
0.705669973932889 1
0.30489770435973 1
0.50595500306829 1
0.765132379959084 1
0.715454100136148 1
0.622365147750204 1
1.15447299761437 0
0.299764137176442 1
0.714081414237342 1
0.071439624561097 0
0.338667144540933 1
0.827071077358636 1
0.817815494149236 1
0.518493305828327 1
0.589681060855664 1
0.450926864512046 1
0.483005378822686 1
0.56226588985396 1
0.702823967698409 1
0.72058290404484 1
0.56090239408662 1
0.506347052479777 1
0.736836726079191 1
0.51654070070214 1
0.282319105156831 1
0.538160011432053 1
0.628153631979299 1
0.415683279408835 1
0.443434176586345 1
0.453332446887894 1
0.418052895018536 1
0.37942323402859 1
0.51592384688141 1
0.470839963256822 1
0.510090143084504 1
0.151188466693107 1
0.131865528940792 1
0.372592184557496 1
0.577692650601601 1
0.147865804842338 1
0.746658703642566 1
0.518908379258577 1
0.431334562022416 1
0.624047365662731 1
0.731350048550235 1
0.692191855586144 1
0.503243117085068 1
0.652332570565994 1
0.28803925368997 1
0.543501216975366 1
0.651690397723961 1
0.392215484279272 1
0.313066788842334 1
0.663500116976368 1
0.289910751496528 1
0.660679626833181 1
0.440659079110371 1
0.565636442800283 1
0.655625932261788 1
0.560043377331533 1
0.303891854074195 1
0.549943331906082 1
0.135488827546036 1
0.689769780077793 1
0.862826213624313 1
-0.111739797059171 0
0.445055338457997 1
0.531957682804806 1
0.744262360764189 1
0.644395027240516 1
0.478109905034797 1
0.19757728198183 1
0.811640539345152 1
0.683892436860798 1
0.490322127437177 1
0.620961137384732 1
0.487205216613664 1
0.514969892313705 1
0.423843668860647 1
0.755156919226015 1
0.528227441532113 1
0.784692726080698 1
0.126988843701509 0
0.0631828728256636 1
0.435727171591824 1
0.431369521256845 1
0.622625505395784 1
0.557419281960351 1
0.499818828140922 1
0.629003514617865 1
0.540644151202777 1
-0.0709686251093872 0
0.268910510743593 1
0.313843098936325 1
0.657120915731319 1
0.588344864636065 1
0.0192505051719741 0
0.810151002480143 0
0.332703632603487 1
0.4893968026823 1
0.550047382539393 1
0.747385209450151 1
0.684250871798799 1
0.546344693336062 1
0.179984701024474 1
0.55379503279635 1
0.684308292110137 1
0.588637232093763 1
0.462834631966403 1
0.28718263221719 1
0.669510532502992 1
0.512066180601734 1
0.454105081423296 1
0.541817198092122 1
0.828630930698038 1
0.34168308672721 1
0.599718547439216 1
0.666275031602216 1
0.311289263252845 1
0.334389515809598 1
0.427333532318985 1
0.853490898941085 1
0.863542587014236 0
0.597866017207418 1
0.751868328602777 1
0.220405837168393 1
0.685335953928535 1
0.91183220466057 1
0.687530655488575 1
0.608796977844218 1
0.526136421664793 1
0.764237180569464 1
0.674441708607688 1
0.492139056129516 1
0.431123871041261 1
0.152074975610886 1
0.540342910662133 1
0.590910986432365 1
0.705837146957434 1
0.156411798408552 1
0.752544917221532 1
0.197552752869101 1
0.49394723778432 1
0.826020112379907 1
0.767373028551787 1
-0.0231412401159409 0
0.450850638130089 1
0.454050599856212 1
0.515804066072011 1
0.753532436418817 1
0.678984001159985 1
0.223118027166525 1
0.399317900708924 1
0.489723278400056 1
0.349592420153684 1
0.515933605621021 1
0.342402115869312 1
0.358987033349613 1
0.618870988509536 1
0.441398105685502 1
1.096206849774 0
0.835885878060256 1
0.338904390340133 1
0.198281737361264 1
0.527706499590732 1
0.299487822114267 1
0.505945076763925 1
1.06333744292305 0
0.397518029392874 1
0.600244717463994 1
0.415947739356896 1
0.407210993748914 1
0.250098964101286 1
0.53329757420286 1
0.412588787856091 1
0.3813047514743 1
0.503397660962816 1
0.46719254973072 1
0.769669549537772 1
0.258697089750706 1
0.4876854084502 1
1.13254131820881 0
0.5248459478202 1
0.10591621879317 1
0.757647676363947 1
0.393843491068102 1
0.672338494736348 1
0.734073987715456 1
0.479087437152048 1
0.712976325049954 1
0.4912882624423 1
0.722360984305689 1
0.275832676650833 1
0.433805197581004 1
0.47479280622304 1
0.379065365085027 1
0.628344431576451 1
0.705089247334819 1
0.478121428370368 1
0.52632916114016 1
0.564873255609346 1
0.546182747357914 1
0.334208459458068 1
0.449972236131206 1
0.414383854520917 1
0.594953284889004 1
0.613461786994288 1
0.786870729814659 1
0.698363436653511 1
0.466797665720733 1
0.355287137614815 1
0.49142092386193 1
0.454840748792789 1
0.856196661927669 1
0.177641368036536 1
0.829491784338588 1
0.267018873637255 1
0.741320799242751 1
0.650436716358349 1
0.548601646204164 1
0.486162065311062 1
0.588805672199713 1
0.537315735666426 1
0.350935545530347 1
0.557491775106118 1
0.34014247699455 1
0.0627087905458009 1
0.514390075060955 1
0.560706589797895 1
0.454655007420105 1
0.65651920454639 1
0.902703526154406 1
0.535336626842552 1
0.179796431231543 1
0.896178257380538 1
0.610952504449473 1
0.575018388245501 1
0.859811334136724 1
0.615481920816736 1
0.257936498224982 1
0.411562821038932 1
0.461078888585322 1
0.619057999609089 1
0.392501277383871 1
0.464095123265623 1
1.17708081548601 0
0.581888336379402 1
0.484935205219982 1
0.482597439257202 1
0.750069785795568 1
0.625909276666527 1
0.330155654431134 1
0.399704707887713 1
0.697798713814592 1
0.381547625011466 1
0.603291559451926 1
0.745103039259671 1
0.377874011759768 1
0.858838264830578 1
0.538971897039576 1
0.711462335868219 1
0.775389748167838 1
0.543980604455698 1
0.838868281958178 1
0.545767302559554 1
0.0631892679021837 0
0.856017152516182 1
0.434814517604698 1
0.472497188127819 1
0.607766731977205 1
0.784779211824272 1
0.458028673137483 1
0.402698422493745 1
0.364076175438305 1
0.28333720362747 1
0.556463307701146 1
0.540162368085725 1
0.603426519880632 1
0.437944669947795 1
0.685266281804928 1
0.690181669538123 1
0.334920860189806 1
0.685031837319492 1
0.773522353265071 1
0.729053396346684 1
0.84017996949094 0
0.680564479498283 1
0.505317797272207 1
0.546584727410373 1
0.411474288707289 1
0.816181819067162 1
0.218440639849161 1
0.306136977268023 1
0.374682997802722 1
0.609680088496612 1
0.626926375246635 1
0.521721514556695 1
0.625688198565445 1
0.299712156673286 1
0.333607886418395 1
0.386822072885396 1
0.306446604024017 1
0.0545451149148576 0
0.734691546697819 1
0.657281937292767 1
0.840777271219449 1
0.441698733953306 1
0.319942777260259 1
0.61376711377356 1
0.286659721059627 1
0.270788398009112 1
0.610369022061321 1
0.290683202159536 1
0.386213027989167 1
0.339523856916499 1
0.316178217120063 1
0.576333186541716 1
0.364476106988688 1
0.702402456429133 1
-0.0260651076618303 0
0.318542394124434 1
0.595308367299894 1
0.067406399024424 0
0.917517560188961 0
0.0921274443098524 0
0.703767308164271 1
0.842735140917013 1
0.244674853705382 1
0.659031353678764 1
0.732751765741793 0
0.642506488648056 1
0.33284320027068 1
0.464498257699328 1
0.84449994864193 1
0.525144610562909 1
0.482348928008034 1
0.71233405171506 1
0.597556451182317 1
0.279309973169001 1
0.167842370159975 0
0.782919363533584 1
0.876197072889997 1
0.314132723243999 1
0.143606863484801 0
0.709662635863272 1
0.597534120997604 1
0.29369947871558 1
0.604220859493013 1
0.223946796536442 1
0.42380676802714 1
0.137779998536975 0
0.611342596999583 1
0.329768443155702 1
0.455065354359641 1
0.62397703993231 1
0.760199270221811 1
0.182400209631003 1
0.669030609749856 1
0.48123866832641 1
0.839217086041498 1
0.313677038035643 1
0.302581520022291 1
0.222001278984032 1
0.103791597917067 1
0.548253403028745 1
0.499452878176248 1
0.324708592856923 1
0.687347576285824 1
0.327418335980326 1
0.609638123564501 1
0.680640485675813 1
0.206470996917013 1
-0.133744103213081 0
0.605518745920905 1
0.315405426697022 1
0.707036185834133 1
0.488162033815697 1
0.458408119776859 1
0.9519797971593 0
0.31120733950873 1
0.65180833183597 1
0.45059761034999 1
0.985571346598739 0
0.440893600269728 1
0.266922700390459 1
0.279639158634498 1
0.611503522044698 1
0.219835364503984 1
0.346062812706878 1
0.841712965347221 1
0.437444071347472 1
0.452529263828571 1
0.464547423965298 1
0.127873983565321 1
0.64330731979782 1
0.743103243918933 1
0.493300109916303 1
0.620408022738698 1
0.0937021358381638 1
0.344754503857333 1
0.643332575074603 1
0.291752459651832 1
0.664889880943639 1
0.619566537158228 1
0.476421462028353 1
0.454187494998455 1
0.577724857725288 1
0.725148332167282 1
0.193350829630939 1
0.122987188593186 0
0.514178291311493 1
0.573557518524195 1
0.699544948135946 1
0.556945156209187 1
0.410645771576919 1
0.545945580189 1
0.606185634030703 1
0.621292046413639 1
0.335780380782754 1
0.223643067696554 1
0.552188719009738 1
0.70596394762262 1
0.531856792156918 1
0.26893313999782 1
0.5115115101382 1
0.614734284179484 1
0.376362691624731 1
0.553054889842437 1
0.316610840360731 1
0.309445567102172 1
0.563360878678333 1
0.449174610256062 1
0.225172227011875 1
0.282327072854699 1
0.470767720526541 1
0.501015439942547 1
0.382651313618604 1
0.45521842771246 1
0.752710235066699 1
0.323041885045542 1
0.380040595081812 1
0.457808264911134 1
0.553989084015392 1
0.355373771346213 1
0.648097789054631 1
0.686797752739663 1
0.689461466311351 1
0.34806399666931 1
0.288972049687018 1
0.543323604923521 1
0.770559896188853 1
0.368877327974931 1
0.59943567699482 1
0.271987616001779 1
0.67579351872344 1
0.627462264906127 1
0.59648111916748 1
0.702607730691512 1
0.900465560240676 0
0.481356200356339 1
0.841290618533088 1
0.755525805899463 1
0.503113969938504 1
0.667197180899387 1
0.689489893717175 1
0.253539576822773 1
0.257555419860742 1
0.613064565015669 1
0.716365497999168 1
0.368730441632696 1
0.879498876022753 0
0.661716707329199 1
0.583189475012055 1
0.379611872314764 1
0.348256040125537 1
0.600628130880131 1
0.252595051017255 1
0.694739980928641 1
-0.0579824952305221 0
0.16115526410152 1
0.980860533743422 0
0.436881176575287 1
0.399920499479292 1
0.410793073615415 1
0.566471138953086 1
0.557716619903406 1
0.313957863461324 1
0.337290392088425 1
0.283878962486158 1
0.441304962622846 1
0.636451474646188 1
0.482005385488821 1
0.626265413759093 1
0.65745496474577 1
0.450471948292936 1
0.2525606399038 1
0.459706545057751 1
0.543437090821268 1
0.542152539161392 1
0.457620487054601 1
0.776511318712761 1
0.968889412912926 1
0.491056586426793 1
0.677975067839254 1
0.735403802908925 1
0.427307515571852 1
0.451002192102623 1
0.593231574446591 1
0.30342604120942 1
0.492369274851877 1
0.774491391892123 1
0.0100886755986639 0
0.503071837811484 1
0.520556902879917 1
-0.026013169813694 0
0.764487182222345 1
0.585705159106913 1
0.427888895591044 1
0.368415392129547 1
0.586453233894578 1
0.0319473654168485 0
0.808449817824943 1
0.445626610986174 1
0.38396196772771 1
0.352143487757657 1
0.332025941410757 1
0.428144241541342 1
0.570284277922285 1
0.524121969796308 1
0.651891121128266 1
1.0584302689139 0
0.0135194155342667 0
0.28415298289247 1
0.386240095770765 1
0.575145225987388 1
0.341302826116675 1
0.770976011613652 0
0.340447886147718 1
0.677944443681799 1
0.196440655948499 1
0.586296652385259 1
0.745139128793539 1
0.379829098197063 1
0.41792757766856 1
0.530708144090274 1
0.487591870934692 1
0.275243587999433 1
0.768681173536081 1
0.42599652810079 1
0.458537205525664 1
0.458945558347796 1
0.223700139575352 1
0.247651145838036 1
0.559384954998033 1
0.333683120858475 1
0.519131140260742 1
0.288960219659759 1
0.345789196405942 1
0.391407664455634 1
0.300915781163167 1
0.321979768567202 1
0.803124679107372 1
0.41246171321463 1
0.558799667662184 1
0.932308071239168 1
0.0855198952407998 1
0.552416735734564 1
0.795124633767152 1
0.423706249640249 1
0.614583691531291 1
0.423818741753681 1
0.329766597902371 1
0.679477843210362 1
0.399393127671251 1
0.282571491198795 1
0.640018786088948 1
0.394228841472277 1
0.75764403551209 1
0.447212905395319 1
0.205276594526178 1
0.356542719107155 1
0.500432154348309 1
0.666017564629003 1
0.313009500275293 1
0.774237365002617 1
0.269538222668491 1
0.782490255229607 0
0.475568886935596 1
0.350033257990918 1
0.469372489073087 1
0.994037493780048 0
0.20752696264478 1
0.510610996128688 1
0.557159971242842 1
0.42747473583862 1
0.385616494391497 1
-0.0868001941801699 0
0.348227514852702 1
0.477319494584035 1
0.326005785500913 1
0.458267244930335 1
1.09814576189795 0
0.397383749829794 1
0.953641317848282 0
0.064566519829697 0
0.399336791588488 1
0.746166843646419 1
0.518841349274541 1
0.252320892146163 1
0.533782445204653 1
0.534560582634825 1
0.613053663292531 1
0.382811863201873 1
0.311978706419099 1
0.673740077475466 1
0.463220917377862 1
0.524489254640444 1
0.521810202556212 1
0.269487772734001 1
0.765626942674257 1
0.598206241239219 1
0.316666615247371 1
0.634322939029104 1
-0.0109892751110947 0
0.556123230587977 1
0.406930218277495 1
0.586702212152896 1
0.539345524456086 1
0.299525558666059 1
0.929579976163968 0
0.332491181233246 1
0.594861884080776 1
0.347923756982543 1
0.435784755784489 1
0.404831236010424 1
0.586515621709657 1
0.511723249206187 1
0.577560671736569 1
0.554117029606705 1
0.293921035164814 1
0.694910693853 1
0.203264524064584 1
0.748168094143349 1
0.211031843649109 1
0.538136792235037 1
0.395814123306612 1
0.367156152274358 1
0.2539888055969 1
0.497598651563265 1
0.333011997237572 1
0.46599452569956 1
0.731202604186535 1
0.158637721589221 1
0.545201284836483 1
0.283454638365 1
0.061407505983282 1
0.586626295757677 1
0.580792379477066 1
0.295704403644631 1
0.335232505662136 1
0.401670876568777 1
0.548499106700396 1
0.698191844920989 1
0.826084907312405 1
0.644312765488154 1
0.271409563579743 1
0.515184393272941 1
0.134072208424984 1
0.373174411505206 1
0.217122567431162 1
0.464368523941195 1
0.352195973625349 1
0.784255186960037 1
-0.191731920614613 0
0.820835745749652 1
0.410425922196411 1
0.41790212110059 1
0.578038674966261 1
0.406674419846977 1
0.67824050535033 1
0.874146789151202 1
0.584233645357264 1
0.195341428075003 1
0.30656630199955 1
0.372606334655125 1
0.634136097980909 1
0.671926344914932 1
0.231316063324523 1
0.8905319616663 1
0.0802083725155154 1
0.257450812220129 1
0.454532790650757 1
0.901414234306451 1
0.236958721964291 1
0.463603192260607 1
0.514079485734536 1
0.677577266892734 1
0.675316429500113 1
0.405220791838257 1
0.601250243402457 1
0.686236360485235 1
0.729056883261844 1
0.465084852078613 1
0.447227589682587 1
0.846328745539298 0
0.987776484987323 0
0.0901109141995272 1
0.42168145360983 1
0.748762777809784 1
0.452663169819332 1
0.541750582017844 1
0.151794279102701 0
0.761441334292389 1
0.861103935693244 0
0.40358051769348 1
0.739659478342453 1
0.756664230965266 1
0.719719489702464 1
0.463406244617604 1
0.407667121038429 1
0.596069612990212 1
0.648740971199127 1
0.507853105265112 1
0.225443580833434 1
0.869064251474203 1
0.694283468462737 1
0.688098959551673 1
0.409444782502065 1
0.626851639821652 1
-0.0570523662587122 0
0.393289097701743 1
0.467927479760194 1
0.572651779538661 1
0.505101983421372 1
0.171501927016818 1
0.495278181532187 1
0.74826998070818 1
0.815626046234788 1
0.224671415353323 1
0.376984239070446 1
0.400453300612946 1
0.760016368397621 1
0.519864405552242 1
0.464132494593051 1
0.365990778702685 1
0.483491311647603 1
0.695983438223924 1
0.676008627420305 1
0.148600807140309 1
0.426985021350004 1
0.26956982557265 1
0.40088517443186 1
0.370824300470268 1
0.461223970202812 1
0.796445171568478 1
0.517837847790947 1
0.845691357736918 1
0.913263033715032 1
0.300878573385447 1
0.517780376607794 1
0.770606715786411 1
0.503298524483168 1
0.0604208786486947 0
0.599341135283172 1
0.418440341371776 1
0.165467865232435 1
0.719033133771235 1
0.199787765828892 1
0.324757280748431 1
1.02122657431896 1
0.610116797251453 1
0.688051484893204 1
0.620010342555545 1
0.178918052066451 1
0.636348420846845 1
0.595927124707932 1
0.464257033771651 1
0.673041019250856 1
0.503187555360194 1
0.399798222404088 1
0.411321757920224 1
0.844667926237327 1
0.370797205038018 1
0.261576587031773 1
0.296977163781676 1
0.607673687642479 1
0.946110151741132 1
0.341433439115667 1
0.363158032058107 1
0.801058176610569 1
0.652790426994935 1
0.251652946106574 1
0.465848964597134 1
0.448767475561671 1
0.588920720386316 1
0.511417652126035 1
0.459522777669323 1
-0.118991787712985 0
0.538765628749299 1
0.374933128258313 1
1.0157225612863 0
0.480657711329131 1
0.570690548517268 1
0.480073467543067 1
0.527092826609504 1
0.51815509293359 1
0.556912689736944 1
0.541458532143388 1
0.721547288655941 1
0.508052582994225 1
0.761356991402513 1
0.895158549982142 0
0.633396585146898 1
0.197493390369696 1
0.317403536623535 1
0.485886067161186 1
0.425217468592816 1
0.80990615022229 1
0.270363137678966 1
0.840610258086341 0
0.4536361763815 1
0.471925318093089 1
0.873428543729055 1
0.284531152015066 1
0.703636328907933 1
0.795792816830391 1
0.571444623053239 1
0.128137041068751 1
0.570174418508738 1
0.518934486857484 1
0.545385427119845 1
0.337446117252244 1
0.743933437139223 1
0.838390611329176 1
0.418597667291674 1
0.828119936781569 1
0.175254830414886 1
0.223891189790807 1
0.752230781138009 1
0.23669750252491 1
0.189572868472213 1
0.363654367584783 1
0.482090225641567 1
0.62994649499465 1
0.800451345144992 1
0.619314082426416 1
0.672206532177812 1
0.760973157436166 1
0.48866878372363 1
0.716977949328742 1
0.537295862773321 1
0.539029905206177 1
0.48907637488337 1
0.694411649030693 1
0.414133031692462 1
0.721491671918201 1
0.401154111407007 1
0.199645225660753 1
0.472338284280758 1
0.823430695630721 1
0.539924694193575 1
0.261771890071628 1
0.970768026471427 0
0.232728689736023 1
0.532997857647248 1
0.869348260544226 1
0.600429358417288 1
0.276989751806233 1
-0.224066373579271 0
0.398917442801794 1
0.444930636033157 1
0.2758890617019 1
0.534638430940514 1
0.743359654232382 1
0.701544194519404 1
0.612719946128386 1
0.758150355973366 1
0.592139738746139 1
0.476440895894207 1
0.78879227072454 1
0.473359404040346 1
0.61673634247022 1
0.752923597305561 1
0.196878455273941 1
0.0320754188422572 0
0.286889291687836 1
0.648705885390237 1
0.111108751177786 1
0.45601539103326 1
0.236574643743848 1
0.459368258677846 1
0.632539904247719 1
0.62664008982634 1
0.617709050990901 1
0.48029842086186 1
0.755397198252538 1
0.710843480342489 1
0.479174887830709 1
0.701398230379541 1
0.395355687665656 1
0.65201013979897 1
0.58590584981708 1
0.656268660202984 1
0.537921429684789 1
0.658998042386325 1
0.271453650178648 1
0.344710207079322 1
0.76191377718773 1
0.211713295105714 0
0.298459129843791 1
0.477416307806903 1
0.335660954814854 1
0.586126354325188 1
0.351090504769335 1
0.481671377985757 1
0.598033856375214 1
0.783130596325058 1
0.388185923565498 1
0.216488148046418 1
0.458464272027833 1
0.589365038225168 1
0.937049942481205 1
0.195941601881362 1
0.730737717837106 1
0.872984314758841 0
0.377972613205541 1
0.742442109253798 1
0.355988810968088 1
0.288790324173422 1
0.789039803261961 1
0.0359557609973283 1
-0.159988008312377 0
0.422753525386408 1
0.30057196547106 1
0.425950756862847 1
0.613034771516851 1
0.711585521526866 1
0.943019403002334 0
0.431040835878048 1
0.358176253801892 1
0.77052757341772 1
0.655065976166664 1
0.3699020699626 1
0.490947990168404 1
0.699926448074338 1
0.401971164772837 1
0.46862510097775 1
0.26774861220514 1
0.483625356644838 1
0.520467310484625 1
0.0983814330476539 1
0.591437546083598 1
0.557122282303825 1
0.117949479612171 1
0.438893653124095 1
0.545326009871665 1
0.633324114686271 1
0.360119249530542 1
0.516423979184385 1
0.387250954277954 1
0.835835339171686 0
0.682870254303874 1
0.417969727118398 1
0.412133448349767 1
0.658749609444846 1
0.713278832494474 1
0.250116781081829 1
0.431838992117836 1
0.436188645409037 1
0.486862591793473 1
0.265708526413658 1
0.531500275961669 1
0.196072761542729 1
0.343641563980951 1
0.903953281368118 1
0.635286673974277 1
0.268495692116875 1
0.505685855213715 1
0.669897875080904 1
0.652349525379692 1
0.757872405487259 1
0.558934050156753 1
0.496573574104481 1
1.17289268842156 0
0.465340017253243 1
0.215373158124266 1
0.856454446713672 1
0.853084416014752 1
0.702085158590174 1
0.0713256759141484 1
0.74653664654541 1
0.701010347264682 1
0.816512925431698 1
0.403930217844293 1
0.47207091553229 1
0.799665588343979 1
0.214539004647193 1
0.505106981353229 1
0.795360556196285 1
0.481646426925508 1
0.15593155426729 1
0.368655645971412 1
0.543469016524951 1
0.772756199932844 1
1.45532421215108 0
0.394126333494354 1
0.262320539790594 1
0.179168699922189 1
0.592537702067837 1
0.906517807263556 0
0.512065139639893 1
0.579260876307848 1
0.430933301043024 1
0.629627528898609 1
0.409184511057485 1
0.101292681498959 0
0.525787512731124 1
0.302255420078326 1
0.604350341560975 1
0.441369004530639 1
0.786464733230221 1
0.538379906249538 1
0.513669001358475 1
0.490773551283487 1
0.719845349218078 1
0.607754587461087 1
0.573583561375125 1
0.335078988340533 1
0.623095191877228 1
0.758447576702801 1
0.653578559772646 1
0.46528864057736 1
0.82555444139094 1
0.528116448335013 1
0.584052466678416 1
0.27623133974396 1
0.42352375429502 1
0.519658523212179 1
0.669109228492936 1
0.350390082791553 1
0.516933482477669 1
0.287228185446094 1
0.128077249610613 1
0.497245803528861 1
0.240595852501828 1
1.03586161312289 0
0.366226412138053 1
0.756216358690755 1
0.483104560736005 1
0.385037948081658 1
0.383437751673716 1
0.29703360827849 1
0.676143080019111 1
0.462803731748173 1
0.669710671874844 1
0.854049609471237 1
0.747117694774194 1
0.814126854964278 1
0.524485426836447 1
0.229857195595157 1
0.821766352088799 1
0.601497559532487 1
0.123707352910866 1
0.482282007950806 1
0.392726754854987 1
0.666013187833575 1
0.68316526577558 1
0.264156986075797 1
0.348374220082717 1
0.50317960690359 1
0.257610926372808 1
0.601924862637553 1
0.0911527910961035 1
0.658194416340536 1
0.440488603925005 1
0.560179709562557 1
0.38611188622899 1
0.546892486259803 1
0.316382835208716 1
0.117938968029966 1
0.310419713146293 1
0.368526051445975 1
0.715143799336255 1
0.164413559100488 1
0.34789101410012 1
0.450839251580669 1
0.378319195920421 1
0.556778763428057 1
0.618779455783176 1
0.178508770621551 1
0.341426752762427 1
0.232420127557607 1
0.546828380075698 1
0.594814437236547 1
0.450624839280351 1
0.658461759537106 1
0.50408701102074 1
0.391709051748281 1
0.41130227868375 1
0.618474539096411 1
0.0298866548456302 0
0.289247475590762 1
0.260873147019442 1
0.360597811513678 1
0.577826803354771 1
0.763043930538676 1
0.693467523044107 1
0.264101514626183 1
0.16788827265143 1
0.461066560355969 1
0.365465967737679 1
0.537642358396514 1
0.449439133657653 1
0.632744963882731 1
0.38149953065821 1
0.0797797744505822 0
1.05745493469603 0
0.582282339520549 1
0.578156696511183 1
0.695199572341219 1
0.881049501288493 0
0.765793110592194 1
0.616572873742984 1
0.541880108018657 1
0.335960879086177 1
0.247691608521883 1
0.546422798614898 1
0.638198969369063 1
0.79571019245685 1
0.460021008614393 1
0.539066899863938 1
0.29636060518239 1
0.430174887358986 1
0.295047952782443 1
0.352843463848203 1
0.56589821081399 1
0.45209568828877 1
0.755678324419184 1
