# Supplementary material for: Bias caused by sampling error in meta-analysis with small sample sizes
Source: PLoS One. 2018 Sep 13;13(9):e0204056. doi: 10.1371/journal.pone.0204056 (PMC6136825; doi:10.1371/journal.pone.0204056)
Supplement: S3 File — (ZIP) [file pone.0204056.s003.zip › results N = 20 delta = 0.5 tau = 0.5 sz = 5-10.txt]

"dl.delta" "dl.cp"
0.00514428137151714 1
0.887084876698691 0
1.47720471293285 0
0.271100537428895 1
0.157361933029853 1
0.671091732688986 1
0.934082983411399 1
1.01762937574129 1
-1.07800863686225 0
1.28567420860523 0
0.720066725708919 1
0.446390063272455 1
-0.241822109571556 1
1.0422335502365 1
1.37926588333207 0
0.418925835299256 1
0.682885545036475 1
0.567694874486919 1
0.631171900283539 1
0.0251379606890139 1
-0.213551047201109 0
-0.141101546645514 1
1.1647748550484 1
-0.287919365959325 1
0.193242809514709 1
0.677725717468142 1
0.682395955211178 1
0.454546893578922 1
-0.860410449049372 0
0.0617497951669086 1
0.611209588702285 1
0.834788974713561 1
0.120209332355757 1
1.20080655472793 1
0.0210171837378566 1
0.419254184826137 1
0.268320545162656 1
0.0750762776250549 1
0.394210517526743 1
0.0479172921447592 1
0.62064551118195 1
1.09417688359743 1
0.504545086498727 1
0.202361096695301 1
0.200656305938522 1
0.59318836860674 1
0.775713644674763 1
0.131044218671419 1
0.420347863200537 1
0.140029159438484 1
0.973403288327713 1
-0.791840805812747 0
-0.0590761727488844 1
0.990251656115372 1
0.519163215066712 1
0.984237967359127 1
0.165945893230445 1
0.775050262670462 1
0.764280547037909 1
0.458825341711874 1
0.0757354932616717 1
0.868399672291519 1
0.629569867180065 1
0.239362962587281 1
0.330467337897741 1
0.419991768186307 1
1.10577188294857 1
0.803796847373267 1
-0.0860081754850985 1
0.911989990949077 1
0.183514457037464 1
0.589997599231174 1
-0.100612123004072 1
0.504526965239565 1
0.637219281509624 1
0.447957616446205 1
0.202412623345043 1
0.656600010348838 1
-0.225176159765895 0
-0.306727814640079 0
1.40883637000399 0
0.398612165308283 1
0.91692813555287 1
0.76574081677789 1
0.448893411374894 1
0.561628636328872 1
-0.330634252359448 1
0.815276303380161 1
1.34869774848075 1
0.648976031239813 1
0.279495209666199 1
0.542669388988914 1
0.230589508088937 1
0.556883915783294 1
0.701050585531855 1
0.861007738084802 1
0.677930483552466 1
-0.354252828307667 0
0.903940926550987 1
0.320499571811295 1
0.856199216818326 1
0.651345486307722 1
0.257922179746981 1
0.421895609995402 1
0.217224724375772 1
0.459620727822743 1
0.226852922277606 1
0.38592728419827 1
0.746045678451877 1
0.619330032140067 1
0.557528443803134 1
-0.195119451043245 1
0.593146039051782 1
0.951991008728555 1
-0.0214188836268934 1
0.656087979593903 1
0.292349942810101 1
0.482700451615596 1
0.509141804197566 1
0.688878789967651 1
0.0452355353725494 1
0.488868229577843 1
0.419104928477702 1
1.06873472393875 1
0.00181825308443962 1
0.904674139800324 1
-0.0980155424880691 1
0.220117743805158 1
0.381577597578139 1
1.10907396411475 1
0.252816191491303 1
0.956835557875871 1
-0.207751944582603 1
0.462980964125034 1
0.379859940591478 1
0.97376308892612 1
0.919533402518377 1
0.536455771235678 1
0.494938458380934 1
0.411382009251479 1
0.250120029818956 1
1.21039084124522 1
0.476630320914266 1
1.37109161292758 0
0.503313179002747 1
0.777969657213263 1
0.197597860576882 1
0.421189552102444 1
0.393398278765384 1
0.692692142001361 1
0.565758347511343 1
0.186671068989818 1
0.938077880836115 1
0.464319398481339 1
0.465458079365683 1
0.516953184471125 1
0.829728988620347 1
1.13277993079457 1
0.836106599610928 1
0.391792689989792 1
0.639040477674461 1
1.32734860460606 0
-0.146013210554942 1
0.158362470509537 1
0.168481415963375 1
0.607831979231859 1
1.4900111974518 1
0.302044093616887 1
0.867314636424201 1
0.204322448265703 1
1.30823507526468 0
0.375512355825315 1
1.22912957634491 1
1.00777132028971 1
0.747016999979189 1
0.0650430967499122 1
0.97803586140094 1
0.130331683896539 1
0.460501423248114 1
0.507264135388089 1
-0.105328898062874 1
-0.0107049587963655 1
0.550458738898969 1
-0.392006903460384 0
0.523178801879395 1
0.701972997466505 1
0.564975215043411 1
0.806217096235416 1
1.08891107891106 1
0.442584581682453 1
0.00213668879090653 1
0.943484653682344 1
0.280431739595892 1
0.556210106391539 1
0.590755711387504 1
1.197591583891 1
-0.0333449261057208 0
0.825884579124137 1
0.898729866773175 1
0.413818417490719 1
1.08421844486067 1
0.460386485233127 1
0.707902484364068 1
0.727188998690895 1
0.140907496108985 1
0.965370700637039 1
0.140209891889411 1
0.951945777924769 1
-0.249257057979301 1
-0.333538754630032 1
0.412255090674582 1
0.358150499827413 1
0.0635366500568415 1
0.474111814337048 1
0.278247036915176 1
0.747891035108889 1
0.358182805713421 1
-0.0298152819474421 1
0.0512042787221293 1
0.341162287970504 1
1.06348394907132 1
0.279570679977343 1
0.531194000552048 1
0.958139629745973 1
1.01911736835233 1
0.182502697384496 1
0.993491866112073 1
0.736805127818234 1
0.485513917577419 1
0.783585715925986 1
0.650203734567362 1
0.843861735488548 1
0.582318612969987 1
0.0651379845113124 1
0.698874096586678 1
0.283972499128863 1
0.30631736044616 1
0.622337405082817 1
0.242213429992731 1
-0.0406995422825362 1
-0.0443045321573296 1
0.706807162005486 1
1.0760430866168 1
1.65196651654197 0
1.12306601363571 1
-0.0974498878006578 1
0.443720617525161 1
1.18578131796257 1
-0.0933756295349899 1
0.69714152106366 1
0.830693603686901 1
0.400562815209055 1
-0.00477498058110845 1
0.873570389580522 1
0.910292864392124 1
0.437538089535286 1
-0.242170289176246 1
0.618145280065397 1
0.698083552178699 1
0.166894123598905 1
0.886794681303251 1
0.133449298654387 1
0.135833197505024 1
0.482233083755684 1
-0.158538635792053 1
1.26225168429494 1
0.343649905768407 1
0.0221161343471372 1
0.435658560273315 1
0.343551751819023 1
0.553058180735143 1
0.555510350146563 1
0.366363019090159 1
0.162986412292067 1
-0.0813430543701249 1
0.17829466185505 1
0.715454301805639 1
0.539572836268541 1
0.901264471089696 1
0.318308615866363 1
0.202928655989563 1
0.849410692730957 1
1.09229171960135 1
0.974040662367649 1
1.30764388994049 1
0.365686562547438 1
0.760331735466468 1
-0.00496565530010257 1
0.650116457839134 1
0.280699815768241 1
0.756681772341183 1
0.657967171799061 1
0.317158787254846 1
1.09657353247166 1
1.01626383300186 1
0.901500388745699 1
0.173354952119913 1
0.7776007860885 1
0.719972621356159 1
0.637809337464038 1
0.763528142746767 1
-0.0754554208570061 1
0.970322729101111 1
0.341734975129865 1
-0.0625827811981577 1
0.396407473372906 1
0.502389728526669 1
0.710135473368454 1
0.28035102314277 1
1.56087444455222 0
0.94185048481134 1
1.13659226329963 1
0.954967880309539 1
1.05918406963292 1
1.04859004212519 1
0.0765692901726605 1
0.341325435621911 1
0.687966653252125 1
0.118805962732902 1
0.541603874012269 1
0.595569694848115 1
0.940403964247982 1
-0.19739456769528 1
0.684281880984966 1
0.977294162820008 1
0.999791064348578 1
0.0666483455361431 1
0.504470560381841 1
0.90098662787088 1
-0.182442897804048 1
0.322946092483342 1
0.576029967829667 1
0.0354817083990473 1
0.435896637205899 1
0.246106366239294 1
0.760218446000856 1
0.672720712714538 1
1.00325745829326 1
1.67645622635447 0
-0.268588529376494 1
0.672835411178875 1
0.206175713534891 1
-0.04746508140615 0
0.405134949943741 1
0.220960709449781 1
0.813635265144272 1
0.0348154535551404 1
0.312857091074133 1
0.592013601940349 1
0.63147759731926 1
0.626957081061802 1
-0.23094139433352 1
-0.0315698336812943 1
0.0694666035815291 1
0.604532472548305 1
0.829141300468017 1
0.677832608525844 1
0.707901075485041 1
0.738412125265355 1
0.209334410054596 1
-0.620307153530932 1
0.686839055950244 1
0.687775721606214 1
0.749179522282604 1
1.02728058041512 1
0.206803883982364 1
1.11416123647632 1
0.383855849282613 1
0.000174243495692061 1
0.299772455010551 1
0.119042104179527 1
0.398852582584566 1
0.332627659946672 1
0.978255607303566 1
0.416360296766844 1
0.994302492228232 1
1.97237753412088 0
0.409790816936746 1
0.86693609027085 1
-0.127450203204235 1
0.4895568263037 1
0.302779899708743 1
1.52311047488068 0
1.67906991394618 0
1.74167988287418 1
0.390928413205453 1
0.098016767121442 1
0.540979401367964 1
0.190143704623231 1
0.117048950906058 1
-0.2121060724324 1
0.115250726677634 1
0.495298220876891 1
0.435576917157768 1
0.178405167936553 1
0.42704807930924 1
-0.172013028605266 1
0.429481553799095 1
-0.246710857984526 1
0.596047570214587 1
0.635208543968758 1
0.304652222884493 1
0.316985138600327 1
0.263748573127969 1
0.538331112655547 1
0.713973850101699 1
-0.63049223508498 0
0.502781217485015 1
-0.592205006689284 1
1.03399198242232 1
0.695262445950332 1
0.902459363159733 1
1.51525989591817 1
-0.241690673736006 1
0.407901810706089 1
0.113899576555847 1
0.956698541392991 1
0.530410303344954 1
-0.310324389453874 0
0.19979657153656 1
0.882448720802254 1
0.356243760613777 1
0.436951737887039 1
1.22423661242384 1
0.718765104145945 1
0.513206060239354 1
0.729127130934396 1
-0.39436393570195 1
1.11176212436128 1
0.757645452237587 1
-0.146388852376808 1
-0.0893801976854512 1
0.62098298145737 1
0.864169623789893 1
0.455020719439344 1
1.27321456626609 1
0.65324696992612 1
1.04155022762124 1
0.497368308248162 1
-0.510466815433853 1
0.0495738697612145 1
0.308841953827877 1
1.35046980336698 1
-0.0292520704624891 1
0.361787720021309 1
0.645592983100896 1
0.536633901218667 1
0.0324911537891574 1
0.660197554493265 1
0.218763608874145 1
0.587788374491465 1
0.966264309889788 1
0.646345873780682 1
0.220423929002112 1
0.233248519237676 1
0.521360025223569 1
0.00277469908635174 1
0.411518501490713 1
0.736762909921953 1
0.863057934521905 1
0.320970862120971 1
0.924322428234948 1
0.70871524513924 1
0.240787174850816 1
0.676458269700426 1
0.380461972649448 1
0.299766988621388 1
-0.304237683525032 1
0.233617449765449 1
1.06247717351179 1
0.20477309769294 1
0.407399643462096 1
0.593240056674025 1
-0.0866714342816942 0
0.399376263806183 1
0.417581179791602 1
0.292961283712597 1
-0.482245807324105 0
0.532494331375108 1
0.350323055914017 1
0.687591383893729 1
0.235559032038812 1
0.613967622902834 1
0.400070791703028 1
0.829388380050218 1
0.853467395888636 1
0.447981606269395 1
0.638910261497123 1
-0.0694590717952031 1
-0.181549216091409 1
0.627779425174211 1
0.332493921869779 1
0.901423434088181 1
0.0971398186030452 1
1.31940557550544 0
1.05897008984402 1
0.100087291843012 1
0.410506913688828 1
0.184544070111985 1
0.374214882384947 1
0.137882843389126 1
1.40151356090705 0
0.69198284451137 1
0.0461968398812221 1
0.0883105500737431 1
0.86977316146272 1
0.0671350423155229 1
1.21361920816556 1
-0.0565904112268019 1
0.606748398790904 1
0.341095470248733 1
0.397956574715469 1
0.951268754131259 1
0.724689954424117 1
0.31591162807753 1
0.182441149287095 1
1.42845830404147 1
0.742113592352825 1
0.189994906864563 1
1.12259047915343 1
1.08985266547161 1
0.760770937621827 1
0.472379570787759 1
0.916046388723908 1
0.437991399724656 1
0.125805093724263 1
0.344847846336287 1
0.509731285558651 1
0.938166109367877 1
1.06915538200836 1
0.357361906488112 1
0.413563720063361 1
1.20546603844991 1
0.966573213516953 1
0.483877245328213 1
0.929934359607196 1
-0.398910213076397 0
0.274591645458786 1
0.361022828029112 1
0.467775987705723 1
0.570304028617634 1
0.749666352082689 1
0.045379619398654 1
0.273148919731219 1
1.13071839715451 0
0.72413652396689 1
1.16866792895799 0
0.495419402324418 1
-0.61259951709282 0
0.203691722065095 1
0.308829289587841 1
0.919514587360137 1
0.901866114169334 1
0.565794084190476 1
0.638368387195731 1
0.578042235380926 1
1.05304862119544 1
-0.283627919542414 1
0.847515852673308 1
0.560597597582244 1
0.435385617442983 1
0.107987548494343 1
0.398989962065764 1
-0.166479919325866 0
0.964550826442223 1
0.123850462789716 1
-0.0515998672035253 1
0.955763700401587 1
0.327370588253348 1
0.0964576047578005 1
1.1645866692245 1
0.369708288978167 1
0.31578518530874 1
0.712376486851971 1
1.13052154658532 1
0.166604780362915 1
0.414182503622757 1
1.0980315208647 1
0.497383807474396 1
0.462439470905473 1
0.411634810732626 1
0.508767153816825 1
-0.0673939352075488 0
1.54401027199791 0
0.188332954576177 1
0.435545196888194 1
0.0702549294192784 1
-0.366780617451481 0
0.258962628196296 1
1.11594153905245 1
1.27652575168024 1
0.356482186451676 1
0.288586661450675 1
-0.0106226653054262 1
0.575875635457171 1
0.198238452883269 1
0.976956484336307 1
-0.0307128251802812 1
0.197489018154322 1
1.50727651730607 1
0.865943185800674 1
1.16366108869565 1
1.01235106320489 1
0.307091145778335 1
1.04111904890672 1
0.347528652579659 1
0.468886480098277 1
0.0865404006546945 1
0.200308466765133 1
0.019557480682887 1
0.282532397517314 1
-0.156646701307453 1
0.22767221324303 1
0.324634801090097 1
0.0449742728579164 1
0.754235816984523 1
0.0412055515579814 1
1.42837732757019 0
0.990577461505077 1
0.717212276700531 1
-0.173373127651692 1
0.644076248840432 1
-0.0337843657163675 1
0.0628839049612282 1
0.487432954248906 1
0.797923510930689 1
0.409282262194894 1
0.587406043258748 1
0.263093320507653 1
0.53094400756537 1
1.12400273452953 1
0.687838351577198 1
-0.27128247414176 1
0.973974906157283 1
1.01190479699478 1
0.781267040306746 1
0.731324938402971 1
0.782638287530968 1
0.927119528083818 1
0.823109179821746 1
0.746728365453875 1
0.469839598241564 1
0.700880054867913 1
1.20758830819984 1
0.431444682940965 1
0.0235479811040773 1
-0.0452658054667509 1
0.454043327543882 1
0.990257222503677 1
0.301645349680947 1
0.596091557556056 1
0.806889903486303 1
0.489533283192226 1
0.446040594571261 1
0.757569384257155 1
-0.0701052916621236 1
-0.423081609237814 1
0.413218543387728 1
0.612770115761623 1
0.767028745249154 1
0.467859814019752 1
0.647086366254741 1
-0.342638645863211 1
0.139332489594678 1
0.839581951905166 1
0.987944239959304 1
-0.0597198485579288 1
0.694182095012088 1
1.18035639907991 1
0.355623153559319 1
0.555109418436095 1
0.171996278366123 1
0.0813927610215403 1
-0.0871958328410303 1
0.215383764377547 1
1.2400485677323 1
0.615053463357971 1
0.761992740837535 1
0.510949391486722 1
0.572812878979782 1
0.291811013528568 1
0.580085070024541 1
0.73109974616037 1
0.713678187559169 1
0.829169671304677 1
0.769956736470496 1
0.601552237704474 1
0.0527337528254457 1
0.514741025758252 1
0.143509705204104 1
0.951430509166362 1
1.01384904220099 1
-0.016751119167086 1
0.90814080947138 1
0.588170664083606 1
0.806629651366859 1
-0.538755289594081 0
0.731698089299558 1
0.569408434846243 1
0.224633705532799 1
0.490413684420905 1
0.553178712278646 1
-0.373042826630239 1
0.570852114506913 1
-0.0199784835003365 1
0.583984365149277 1
1.02403921620122 1
0.471414536425368 1
1.16035313375422 1
0.31895932147497 1
0.632805138772571 1
0.146486572786296 1
0.522747168979255 1
0.973398841677461 1
0.530230441040053 1
0.36652292415407 1
0.590757977819121 1
0.310571216696506 1
-0.126057684546953 1
0.259010712423258 1
0.812830533335693 1
0.766316118027463 1
-0.370322511273708 0
0.526484245508571 1
0.0741844723053012 1
-0.611319135653977 0
0.777128214156761 1
0.508659691538999 1
0.407041620398789 1
0.240073173528622 1
-0.0989557104717119 1
-0.0160931415183902 1
-0.527427213333126 0
-0.729027802576475 1
0.135766181745194 1
0.680760790635395 1
1.43566759541036 0
-0.00750414961787954 1
1.16683684883115 1
0.651908395799685 1
0.64314840156646 1
0.63227388236328 1
0.902794427086162 1
0.20050354492124 1
1.2291066742348 0
0.35510760566773 1
1.50623962101917 0
0.625739410529099 1
0.628756574885468 1
0.448469363385861 1
0.451663725754415 1
0.00440772687404353 1
0.492747772300643 1
0.445614984696199 1
0.0398514599358787 1
0.472731895894069 1
-0.637319135908576 1
0.0368264837963938 1
0.553288910304757 1
0.847566966484323 1
0.791755230283033 1
0.735748180436699 1
0.733841826482487 1
1.15167748080111 1
0.318465560485012 1
-0.0272960313654849 1
0.74475206187613 1
0.228650393595535 1
0.446511495410188 1
-0.155436948281998 1
1.42717046635533 1
1.17067374600859 1
1.15331287273465 1
0.731388780412292 1
-0.0857273433111184 0
1.10729735888931 1
0.485571818900916 1
0.745093385376354 1
-0.259156756005191 1
0.749644124859648 1
0.845029370829665 1
0.624978128440825 1
0.691673612278217 1
0.200684463151901 1
0.218724908195942 1
-0.314477635793104 1
-0.852511097359302 0
1.16259029630813 0
0.416665817120717 1
0.488391959238029 1
1.01897567193909 1
0.53261334777119 1
0.0948349410803046 1
0.974544265878383 1
0.507532148309812 1
-0.573370035961204 1
0.605039887384775 1
-0.200349623676156 1
0.190183232272247 1
0.250383242871411 1
0.545876232462934 1
0.532183032953251 1
0.148911597451467 1
0.734580685928284 1
0.397107227017319 1
0.751198574307898 1
0.283118293622649 1
0.880837372612485 0
1.256863867153 0
1.02868365250868 1
-0.365809877119018 1
0.982997221398376 1
-0.0996289836954064 1
0.140837517822418 1
0.735569149219527 1
1.07480618464487 0
-0.0240858987918218 1
1.03480991821959 1
1.02488464392011 1
0.482521704132863 1
0.912549056955976 1
0.633781019513117 1
-0.0580201440863767 1
-0.0897034183640361 0
0.817062105850476 1
0.728288425065564 1
0.367572352808865 1
0.705608553845376 1
1.5413481834122 0
-0.0171225833898567 1
0.260728047731833 1
0.506449263769814 1
-0.0415111811611132 1
0.590574775189591 1
1.31275900589981 1
0.615789448241128 1
0.961220636137199 1
-0.0263361486741696 1
0.619763726812008 1
-0.112058498709616 1
0.193343664320782 1
-0.0699013226034658 1
0.211911262481625 1
-0.093558696826697 1
0.359881277910159 1
1.0414973796154 1
0.60944708818266 1
0.805351736852691 1
0.2934539979311 1
0.347199574921156 1
0.682825268812039 1
0.606419676046961 1
0.664047062009189 1
0.619650877954395 1
0.45293458498938 1
0.156671293512779 1
1.1864032966428 1
0.143445955414767 1
0.789907776973555 1
1.23562311757326 1
-0.565408281568581 0
-0.0423880867997806 1
0.123842953065279 1
0.439537793642972 1
0.29525868158583 1
0.516025829742962 1
-0.516333444309197 0
0.263008347917441 1
0.357486310523036 1
0.872183783693942 1
0.555801494300056 1
-0.0417566351464196 1
0.726111518648883 1
-0.333203015315794 1
0.772667093614558 1
0.250787421816777 1
0.761250647478505 1
-0.0511037387251848 1
0.769815348039929 1
-0.0754677026519791 1
-0.123668219314283 1
-0.236004425594374 0
0.358415046542124 1
1.26010181355012 1
-0.284770315261916 1
0.782830165622689 1
-0.203194037624176 1
0.377024258230208 1
-0.165577806581471 0
-0.0727898111400338 1
0.281917104907582 1
1.22459341560093 1
-0.515097603102397 1
0.568869777090682 1
0.923518710408774 1
-0.647283698750766 0
-0.319220674488637 1
0.492056870434945 1
0.735553636678574 1
0.207478173977339 1
-0.392746835129806 1
0.883575777178032 1
0.59999465566896 1
0.750849366571276 1
0.277368151137419 1
0.786296642712223 1
-0.38273536578402 0
0.579582586839561 1
1.01977091248555 1
0.603523416296639 1
0.003996458122433 1
0.505369151519169 1
0.96476237737503 1
-0.207922787116408 1
0.0683125346442355 1
0.795927365502967 1
0.729485887275687 1
0.666204837367839 1
-0.545867895531559 0
0.356583927891912 1
0.212319836898784 1
0.882052864395591 1
0.642582452765992 1
-0.0792443996599773 1
0.239119512935839 1
-0.0954005690525846 1
0.39674834348787 1
1.10453603209001 1
-0.0807060699685332 1
0.815185024082924 1
0.406111872832223 1
0.612655585177873 1
0.775184776774528 1
0.0278213251143109 1
-0.0722255674241542 1
0.322645763579178 1
0.428487160436561 1
-0.0800007876477852 1
1.07472609253523 1
0.269026482075903 1
0.555711585496472 1
0.187294828272191 1
0.466317031761759 1
2.01982160172351 0
0.503113744367856 1
0.576316417072495 1
0.516363281156858 1
1.00510697394184 1
-0.110805120908791 1
0.259610130633433 1
-0.111412939296589 1
0.245783127324208 1
0.844551172147118 1
0.318892198076152 1
0.659323115785899 1
1.14181970184571 1
0.367625055908293 1
0.62000766694758 1
0.640353271959264 1
1.04343665770913 1
0.728218903039634 1
0.461869163214544 1
-0.0103635928830614 1
1.50078202858459 0
0.168000917997689 1
1.14212617474341 0
-0.0521715033222171 1
-1.00373665894269 0
0.276952623803883 1
0.375977083980995 1
0.033235895731474 1
0.0949013903666009 1
0.186503354371625 1
0.561018400166937 1
0.515213657723964 1
0.897374784350839 1
0.759608814501288 1
-0.349655957649169 0
1.10272939048699 1
0.662951416726888 1
0.225627437452491 1
0.822245521311946 1
0.419680800206012 1
0.762729568864358 1
0.343454493124642 1
1.28791380223368 1
-0.148303555634195 1
1.06312780437387 1
0.735008326917604 1
0.303180801134292 1
1.14901289895424 1
0.657488981257467 1
0.181071752733541 1
-0.308402941615786 1
0.489183695878504 1
0.197269446381371 1
0.292950728891514 1
0.819298537682617 1
0.161917783170237 1
0.723814054779175 1
0.164749132538064 1
0.539218974551674 1
-0.143620372033901 1
-0.372390501296215 1
0.620161893606587 1
0.69115020146146 1
0.0187529935806166 1
0.510674887289115 1
0.311902170113855 1
1.08077856310819 1
0.127041042584468 1
0.797148994499223 1
0.344839522716695 1
0.749025388311177 1
1.59718915184831 1
0.557993531505757 1
0.674686305033159 1
0.788268390950492 1
0.68195392115417 1
1.02372648766991 1
0.766050755575225 1
0.0295598997841807 1
0.274251020420647 1
0.328198450868459 1
0.335755729354389 1
0.991677566551166 1
-0.361196377620514 1
0.0922658410320931 1
0.360863047365307 1
0.84081400907194 1
0.42603877884499 1
0.272464588752947 1
0.4539898370664 1
1.11985807529994 1
0.6130070938453 1
0.566100205112968 1
0.232565748152313 1
0.687854342996599 1
0.196138016991713 1
0.0661604411873949 1
0.690809578739843 1
0.946482731945766 1
0.910781926566436 1
0.590334218168127 1
0.434151011329208 1
0.00187096986211147 1
0.206873155154289 1
0.410882022944755 1
0.262035806290274 1
1.32581944723736 1
0.615674183990924 1
0.706979805391078 1
0.924656663008608 1
0.0304430087708148 1
0.177057763957579 1
1.00071651001517 1
0.915506011419453 1
0.377185711865613 1
0.153584112602239 1
0.46990217111839 1
0.816285544084882 1
-0.666407194011634 0
0.164183805281856 1
0.779045734629428 1
-0.33522596163936 1
0.83921049133055 1
0.92090376958154 1
0.429955879776857 1
-0.763449401307351 0
-0.107881478402262 1
0.694096501780331 1
0.594305053823769 1
0.0490329445122828 1
0.951863717465107 1
0.153562466146378 1
0.352636340909802 1
0.15615652078926 1
0.364621708658215 1
0.345411638051773 1
0.0527640303966276 1
0.627714911482064 1
0.887977523817019 1
1.33120938770219 1
-0.211067490149046 1
-0.113825720843496 1
0.419949129528278 1
0.414156651066624 1
0.699712499704247 1
0.0477789663433645 1
0.0826076478171208 1
1.10794802249951 1
0.374096704353326 1
0.80131047801153 1
0.270966944074834 1
0.412421217337034 1
-0.0758538113365437 1
0.613682139908463 1
1.5375390649935 1
1.76199312509924 0
0.726907510401384 1
0.643474101104989 1
-0.804351608876817 0
0.163092420517232 1
0.877553733820427 1
0.0825996278901527 1
0.131930408367731 1
0.0601238548902478 1
0.23807472450602 1
0.7597411749867 1
0.369315399975931 1
1.11102677837081 1
1.17577515287231 1
0.15867482708579 1
1.03992690300544 1
1.27520961211806 0
0.627818018144528 1
0.833202663120109 1
0.545098783320798 1
0.579211346934898 1
0.385328741349628 1
0.439742827883146 1
1.05701817607331 1
0.722767202794816 1
1.43655699591257 0
1.0278736607655 1
0.765486377624293 1
0.928120267312462 1
0.253861205447449 1
0.0800769545582623 1
1.13337064539933 1
0.291447715980436 1
0.489117598204896 1
0.583016683506031 1
0.193774027829239 1
0.596121303429018 1
1.20280289043407 0
-0.0434894687794599 1
0.46277668580229 1
0.208438153648887 1
1.31076819280792 1
0.926632789225929 1
0.0321438731678888 1
0.547090740180286 1
0.0225537196243688 1
1.39938173116913 0
0.487457185752424 1
1.33129669152121 0
0.830064894675382 1
0.953549582169025 1
0.55299013486061 1
0.932874735860492 1
1.22616251253295 1
1.21321235973396 1
0.342572964081955 1
-0.00451186435764336 1
0.379383346763287 1
0.401426216722403 1
-0.320464084580683 0
1.31056783696797 0
-0.0572845520149811 1
-0.276807508337686 1
0.111335375827412 1
0.347078544601559 1
0.218015023964773 1
0.769743203806219 1
0.775770451718425 1
0.483997606395271 1
0.296519102511595 1
-0.176068566578256 0
0.608755242380836 1
0.0550274443133727 1
0.932319199832784 1
1.25092138693903 1
-0.206123195071235 1
0.132523398383192 1
1.07513583954318 1
0.146772804923169 1
0.61015921085648 1
1.09801608500858 0
0.68062724780838 1
-0.977925606744948 0
0.0176983396864705 1
0.211403448102135 1
1.43056301801176 0
0.967975608759587 1
1.04863441806809 1
-0.0234758564110597 1
0.314267401089251 1
0.687600622969735 1
0.418854694205781 1
1.05134357864661 1
-0.27033581095397 0
-0.170303595987415 1
0.943160101865157 1
0.251631823844129 1
0.234667481990596 1
0.93806955193451 1
0.189064066941604 1
0.318063913878793 1
0.589112882017068 1
0.285138115284847 1
1.13145617703006 1
1.11024430418963 1
0.321997926704114 1
0.0817106503625041 1
-0.00808006469664479 1
0.785353663318774 1
1.22786662651338 1
-0.134358774862738 1
0.667989930349369 1
0.0516040534043696 1
0.0512847800951006 1
1.08410589840917 1
0.413941581436533 1
0.714612559978828 1
1.45591072344662 0
1.24299659116658 1
0.667573089942867 1
0.656595506947248 1
0.185648693363753 1
0.613198411389838 1
0.310031260257449 1
0.310338112799061 1
0.366475332348496 1
0.211945346697907 1
0.568451228574339 1
1.2675651232127 1
0.729483735611521 1
1.29432748652913 1
0.0457477821420333 1
0.595438529778502 1
1.21510872590257 1
0.579588634523306 1
0.662674651307108 1
0.643437719830506 1
-0.755727258406073 0
0.610157853117188 1
1.07039978079303 1
0.829503001005125 1
1.19135216284373 1
0.613429810679464 1
0.246038676969502 1
0.497267257651314 1
0.435961086230207 1
0.379759534687445 1
0.0467184404709675 1
0.254602084479857 1
0.880865637785999 1
1.0506164372387 1
0.980546847859663 1
0.293156924218837 1
-0.195377911924657 1
0.169237608874378 1
0.0504451246050161 1
-0.122222246418404 1
0.560026793418941 1
0.979512952978153 1
0.377201743020969 1
0.661899747084487 1
0.3284468929614 1
1.0372620180493 1
0.720278138053231 1
-0.095969662954319 0
0.933197535976726 1
1.24416138697778 1
0.430220852303059 1
0.56086295622744 1
1.25494352327491 1
-0.0306708376451117 1
0.978509812620631 1
1.31502697155893 0
0.239910496079225 1
0.369148416547554 1
1.19205216656239 1
0.17422258445926 1
1.39289678387427 0
0.513586714651221 1
0.0819220805587244 1
0.0865110233222905 1
-0.0198079553696336 1
0.878353702156649 1
-0.24802984509214 0
1.66144972382125 0
1.2350580100305 0
0.630077598826681 1
1.62249012905641 1
0.651428930825002 1
-0.24968741472895 1
-0.139623878571343 1
-0.0523249688114294 1
1.01186653536699 1
0.656514042124847 1
0.0331156511492188 1
0.088502614037968 1
0.271275683082077 1
0.0195015815887471 1
0.847816083390645 1
0.127934230631444 1
0.496861025484264 1
0.269691464388523 1
0.143004062245033 1
1.37376252721725 0
1.22045841651203 0
0.438072887514449 1
0.525122965274309 1
0.21111139716703 1
1.1427251780517 1
1.44670635501532 0
1.00868488336649 1
1.71318723485281 0
-0.0122293631979565 1
0.260740801871922 1
-0.198764007608825 1
0.653137126241296 1
0.729266692341442 1
0.217169701468909 1
0.452985454005174 1
-0.175801190699545 0
0.899782968695432 1
0.890497213860626 1
0.119684565278228 1
1.41584796478179 0
1.15573299258617 1
1.04810629118401 1
1.49310011637425 1
0.707979995511125 1
-0.379456836341215 0
0.313750655373272 1
0.318620660224214 1
0.907070491053688 1
-0.00592173022621877 1
-0.142022327655849 1
0.53666384163288 1
0.179981994316412 1
0.137970375541801 1
0.745957391292129 1
1.04096994912332 1
0.415448685625783 1
0.844817253814483 1
0.0275643618048686 1
-0.00222957650221712 1
0.328716911794913 1
0.521045126306652 1
0.21956493222103 1
0.0733420788322314 1
0.150796099431797 1
0.807449670451855 1
1.13297324245924 1
0.466381148308935 1
0.0475933393656369 1
0.890628414861928 1
0.347103812409628 1
0.302729542098625 1
0.658355984506551 1
0.309113504670618 1
0.713022698010259 1
0.826543767498557 1
0.437974416876821 1
0.00441074354697037 1
0.437606235987717 1
0.181617755331193 1
0.963832883026265 1
0.602686296569555 1
0.730913639344046 1
0.646975319859474 1
1.1313593586968 1
-0.0244161827101982 1
0.54658119046907 1
1.29112411251236 1
0.443366465959373 1
1.47255212623747 0
0.455842830989643 1
1.12264564353303 1
0.115808847619235 1
0.369194762606737 1
0.378377792458184 1
-0.198896560676524 1
0.474922419697889 1
1.91018924368731 0
-0.0177899653258543 1
1.58065787467323 1
0.552073875179535 1
1.55285136581251 0
0.632162970321798 1
0.67309220039959 1
0.377647182886146 1
0.567451068227296 1
1.2957673736383 1
-0.270801237354264 1
1.45478851462386 0
0.857881526146887 1
1.16179949281402 1
0.142957361641825 1
0.375519570430012 1
0.224687315504985 1
0.549172061015022 1
1.28665120937592 1
0.251194956510414 1
1.55703553284708 0
0.630937650123707 1
0.343828377388267 1
-0.65900853709298 1
0.545790183226964 1
0.619653416223124 1
0.178450408467664 1
0.475755280023417 1
0.663374079098579 1
-0.421221075824806 1
2.00878766738355 0
0.287740676747813 1
0.505445043863801 1
0.253863961950055 1
0.726102698728192 1
0.756393031788408 1
0.525993521462553 1
0.913207865574281 1
0.628646292931775 1
0.284624785972322 1
0.206060362806747 1
0.075082989533859 1
0.0190248073538609 1
0.543922973687762 1
1.15938141294166 1
1.01346301515571 1
0.547901699531588 1
0.818125475322342 1
-0.12905819145351 1
0.419762821399359 1
0.227233076889547 1
0.522609243540202 1
-0.390270669765063 0
-0.0773686924777856 1
0.764095897154534 1
-0.0176516546608427 1
0.281339733964895 1
0.58396355400734 1
-0.100369145965431 1
0.755802342342659 1
0.782850449397353 1
0.329050825792426 1
0.463544638404517 1
1.10238550210522 1
0.952262898502382 1
-0.0423172200062246 1
-0.752562922814786 0
-0.218754682832947 0
1.1556722586704 0
0.541459974585118 1
0.240885890637549 1
0.915109515353817 1
-0.468597750313984 0
0.764872355777846 1
0.278117164321988 1
0.34810101378178 1
1.33108656764397 0
-0.217718703701571 1
-0.000139385255969876 1
0.39200971342526 1
0.757135745839184 1
1.04354697056802 1
0.761374617967639 1
0.177729257481696 1
1.78621927507127 1
0.404424002426428 1
0.675321034477228 1
0.475144964523554 1
0.0793725873495865 1
-0.322834690173999 0
0.862935513393118 1
0.360151823009804 1
0.996425318513031 1
-0.379018378929745 1
0.83098631569183 1
0.402514742142921 1
0.984706820797968 1
-0.316830086303299 1
1.08112814467599 1
0.0302570713947286 1
-0.254076626513299 1
-0.0154988597553503 1
1.35906539007475 0
0.30426454376552 1
1.40487769345997 0
0.976786132910065 1
1.13683731325838 1
1.95497384903193 0
-0.352001420663378 1
0.977628658846324 1
-0.0776538473051155 1
0.352390507019111 1
0.802070500984725 1
0.191579928899293 1
0.343584208421117 1
0.293124105627923 1
-0.34248501540948 1
0.38038060085793 1
0.783516816625693 1
0.352415345003088 1
0.456166152319731 1
0.671174482042165 1
1.07814178900301 1
0.631240066502452 1
-0.243556658395738 0
1.10092127093619 1
1.03201744244857 1
0.333979737927367 1
0.327934427054155 1
1.22906342558666 1
1.24995296581814 0
-0.456094543211706 1
1.00500207042943 1
0.405024687119501 1
0.410844797349526 1
0.151250603965669 1
1.30478209535884 1
0.441585821920406 1
0.504455781615847 1
0.371428169774431 1
0.316386707994346 1
0.0646130883085156 1
0.468936670038343 1
0.561776762119664 1
0.75510065352491 1
1.34463619184421 1
0.671133000885037 1
0.046142230702515 1
1.87460298247787 0
-0.245846416697516 1
0.725528482763115 1
0.798822983926727 1
0.352751393228499 1
0.0197164675833578 1
0.0251479046313544 1
0.392731943717017 1
1.01890242374017 1
0.366586377633618 1
0.131451430566605 1
0.551438784025884 1
-0.363887674964896 0
0.335448171043406 1
0.436080862959505 1
0.0272130238845463 1
-0.147522086125047 1
0.565346445259694 1
-0.168892118066969 0
0.628011515880105 1
-0.0470770743671957 1
0.180174135207247 1
1.06857923305381 1
0.211308962287787 1
0.81903862885402 1
0.569801562946793 1
0.824783345724568 1
-0.740325307252599 0
1.43857784488227 0
1.28501063683671 1
1.37656240802894 0
0.579523632313465 1
0.0331358352257837 1
0.544399823485197 1
0.744477878140486 1
0.112495598387042 1
0.0453514049559951 1
2.16452911784461 0
-0.338391043790296 1
0.216014112176846 1
1.30027444465223 1
0.594927959508015 1
0.403503287052737 1
-0.0834555236525689 1
0.331820168738519 1
0.860751446273939 1
-0.753884356031165 1
0.873823491938549 1
0.543547360454942 1
-0.0183277729182349 1
0.772300630511911 1
0.680880319059489 1
0.859714988542568 1
-0.182012758764828 0
0.361639806965043 1
0.412077292550357 1
0.108408128392261 1
1.60859141321649 0
1.26675270620167 0
0.874671440123488 1
0.913892306311173 1
0.285885783560276 1
0.541088171329835 1
1.36369391138028 0
1.07960237957945 1
0.561604366267443 1
1.73977314390285 0
0.637326774471774 1
0.868785762514004 1
0.739350563921525 1
0.47804182000845 1
0.0678604499340604 1
0.583141364384175 1
1.01010074815229 1
0.964501628708064 1
0.144266354148743 1
-0.0168864326449187 1
0.307610238131621 1
0.304927964564971 1
0.255787467468562 1
0.221586152735092 1
-0.120983865097549 1
0.821044732661011 1
0.77595734324924 1
0.823812006718668 1
1.1880381863439 1
0.0564084583468239 1
0.297672800608025 1
0.343799129844137 1
0.512732460962469 1
0.324547644682427 1
-0.140120389261531 1
0.575412894857392 1
1.02736041955991 1
0.45612144315681 1
-0.467403192045742 1
0.0497005830375624 1
0.521013081305665 1
0.275704797789954 1
0.0485959950558542 1
-1.14147240585183 0
-0.0589141214535569 1
1.26177013850547 1
0.347773829140788 1
0.744116567881508 1
-0.0547727630031715 1
0.668996030386621 1
-0.705038494381222 0
0.561448913415937 1
0.111909204689933 1
1.04993767226456 1
1.83052175595735 1
0.405648188652112 1
0.111963004266917 1
0.722272591538067 1
0.541741706784699 1
0.115293791800956 1
-0.136059687947537 1
0.214614563341179 1
0.797204827087886 1
0.465445174684208 1
-0.108026827428627 1
0.91525875958935 1
0.807301631721685 1
0.0526909242001024 1
-0.711901732174143 0
0.747994404672035 1
0.666694182271492 1
0.470802583145601 1
0.0961568569189117 1
0.221358403031039 1
0.548556627161787 1
0.697308468348518 1
0.236532205109851 1
-0.3750480968489 1
0.0673215236227574 1
-0.275010966718891 1
1.33038482983344 1
1.00036885446835 1
0.404942964974981 1
0.287260579742494 1
1.17516351838789 1
0.826468936531001 1
0.496888132685089 1
0.930372910743616 1
1.5125633962472 0
0.815447460598823 1
0.579343471680585 1
0.884010613669186 1
0.631065000488742 1
0.53034568026417 1
1.01010859622834 1
0.715166692890655 1
1.0287991096357 1
-0.326277556612871 1
0.248972302823704 1
0.657885329364369 1
0.40288781726957 1
1.00383596045166 1
0.19004774733108 1
1.16106452679615 1
1.01837066673966 1
0.359777492834767 1
-0.658788025667548 1
0.384010091766459 1
0.455944559052431 1
0.348584097850429 1
0.72034385541361 1
0.687646315255487 1
1.01738860412783 1
1.45947086778358 1
-0.171201366222593 1
0.338029356437413 1
0.712794635930351 1
1.12320572180778 1
0.541439859492317 1
1.61189724438759 0
0.576840767765633 1
0.28296640698535 1
0.0916829150555966 1
0.773227632524645 1
0.35813102637388 1
0.466754538575318 1
0.167753930784027 1
0.309924655088341 1
-0.144718363697404 1
0.506937884415803 1
0.886481888616378 1
-0.262520153490075 1
0.240046263055585 1
0.885943459096314 1
0.990642302699116 1
-0.0969211815871751 0
0.627872328152096 1
0.769132713206489 1
0.511314046422437 1
0.400287163765377 1
-0.0494714336563687 0
0.629122078061817 1
0.269279598350202 1
0.458768434820433 1
0.626952779799164 1
-0.402035108325084 0
-0.415489002184373 1
-0.265051526988462 1
0.0560018608927038 1
0.756497318877668 1
0.775168673241498 1
0.486047821125758 1
0.683499889941098 1
0.93575832549452 1
0.47580467257644 1
0.91414717132996 1
0.200981717533179 1
1.33250439864287 0
0.586099964833551 1
0.251396162462477 1
0.787691977214739 1
0.456786425845288 1
1.13482710629131 0
0.107006348375398 1
1.04455627768316 1
0.816176816676054 1
-0.00884867847545628 1
1.06072617407042 1
0.384561239511804 1
0.497660732847102 1
1.70428633342866 0
0.697137290500608 1
0.26093784850483 1
0.87070249283614 1
0.657154808743109 1
0.518986365324373 1
-0.138917615086826 1
0.183756276718457 1
0.45149104278525 1
1.22094290027573 1
0.596012259772238 1
0.536955645515409 1
-0.0724000140244934 1
0.732253971625806 1
0.959813744822972 1
1.35259731127719 1
-0.520632799100194 0
1.48377223453127 0
0.787014463915722 1
1.20642592178713 1
0.880100973722949 1
-0.216866389433091 0
0.707331420641424 1
1.3873473687454 1
1.04743355966852 1
0.679652622234195 1
0.274984825950646 1
1.30264856515049 1
0.341239649674125 1
-0.156425738102459 1
0.826353163754261 1
-0.25975897814706 0
0.240524029575564 1
0.0310283002311169 1
1.01432195469123 1
0.369069377223145 1
-0.0803409986717984 1
0.646577211109226 1
0.821805926894066 1
0.540327628736447 1
0.85084125260613 1
1.20083665813505 1
0.459135223783676 1
0.395006854564489 1
0.757018467600076 1
0.759456298794717 1
0.947102670746722 1
0.467532719100977 1
0.316431839660883 1
1.41880737255535 1
0.260280758010904 1
0.532193172082446 1
0.248563969698566 1
0.532963933087903 1
-0.15358509804744 1
-0.0782429250789639 1
-0.192880099343472 1
0.62311352035658 1
0.34042304842783 1
0.0320022312198059 1
0.370290470449535 1
0.905880516611243 1
1.42066056389517 0
0.312154780047461 1
0.977375650057216 1
0.445272748597882 1
0.441454960244076 1
-0.124236977501609 1
0.643311462928784 1
0.80839925792357 1
1.15156560573167 1
1.00678273026005 1
1.08608977022083 1
0.894712484054562 1
0.756454572011323 1
0.807445661891607 1
0.966539591430668 1
0.265647572927891 1
0.236387845801319 1
0.170736335544223 1
1.09191928150475 1
0.419297825988116 1
0.0355819249275873 1
0.16158781024095 1
1.06988539425605 1
0.836905171878455 1
0.193151850361494 1
0.203302969909795 1
-0.0397964572410094 1
1.18067489600109 1
0.117026046387765 1
0.502718804204485 1
0.0402495648230052 1
0.562739793681343 1
-0.233101569485514 1
0.678685979978619 1
0.782552415241249 1
0.709603542743644 1
0.433320923470772 1
0.641363036937951 1
0.823157668379161 1
0.773061075814807 1
0.843506215720215 1
1.19091338100888 0
0.500168558922895 1
0.0542431225266656 1
0.765271819234379 1
0.92922631512537 1
1.0597182563872 1
0.242791149026731 1
-0.106931231500447 1
0.201513714326717 1
0.596607009639875 1
-0.188653176605839 1
0.807060225853802 1
1.22018351016523 1
0.478320204744779 1
0.125835412878293 1
0.677641237592916 1
-0.0627457494376786 1
1.24738516111829 1
-0.182154732319692 0
-0.413011848996093 1
0.480023006154576 1
1.06489743346976 1
-0.152506165317485 1
0.815129989488396 1
0.423221759393931 1
1.1380181935181 1
-0.0108272482829629 1
0.685009769382014 1
0.719391800604814 1
0.516509099566424 1
0.994536989553201 1
0.573976255895671 1
0.891765409631012 1
1.13432155136025 1
0.813192043321226 1
-0.166422722463253 1
0.510440362529506 1
-0.167994780813901 1
0.0999877495134744 1
0.00484185853428809 1
1.12960928728417 1
1.61039869244719 0
0.332550679863877 1
0.571624138475282 1
0.753769163782997 1
1.19860034319499 1
-0.206803299506649 0
1.3461243268896 0
0.117712753554319 1
0.500570431771963 1
1.12240510868416 1
1.16406470787253 0
0.402740632641273 1
0.288298016792108 1
0.489672767133522 1
0.804331392277808 1
0.130240104178139 1
0.739028504063536 1
0.840610918437884 1
-0.363372729028577 1
0.671896903530732 1
0.630973643193618 1
0.944260220343047 1
0.182575900820716 1
0.780266122011812 1
0.948251037160217 1
0.963691408203178 1
0.764386718853708 1
0.751478418812936 1
0.514910941926669 1
0.719400828679908 1
0.677233288817882 1
1.09138193826761 1
-0.148304023704432 1
0.6823091809292 1
0.541862216559753 1
1.02989852536554 1
0.511781494427554 1
0.213098526678679 1
0.143364566522486 1
0.287933285799957 1
0.398279129727616 1
0.581581435010813 1
-0.221565330866747 0
0.980287137290349 1
0.758157295566779 1
0.910748768491688 1
0.734962923842762 1
1.41019340934445 0
0.370612139642229 1
-0.086935399853865 1
0.264726773857188 1
0.593783352488708 1
0.555056923819309 1
-0.175639644079841 1
0.564663052960926 1
0.454958786544409 1
1.16470123937892 0
-0.151493354510584 1
1.07671236861368 1
0.491265216089844 1
0.0762597429310415 1
0.302447158350228 1
0.621043456656211 1
0.694635146706619 1
0.930310874069874 1
0.864342241983321 1
-0.0984967195451012 0
0.153763093079165 1
-0.136043792929298 0
0.00908389531693266 1
0.876905531349409 1
0.848724664203841 1
0.816548609693059 1
0.0773972428969175 1
0.435335646173952 1
0.597070828094278 1
-0.388997090876029 1
-0.170332782816334 1
0.595713368499835 1
0.44575336203816 1
0.271620528504725 1
1.39875643314013 1
-0.146161343342536 0
0.536084779071899 1
0.75962097739921 1
0.905237542448861 1
1.15281020614435 1
0.77415554817024 1
-0.0974270449899714 1
0.802086355910113 1
-0.0385508777305532 1
0.405883633259566 1
0.687653730339822 1
0.546542235052207 1
0.306774261493039 1
0.304997069859104 1
0.332137568929166 1
-0.156194092878426 1
-0.0743620382597001 1
0.349246255056528 1
0.401094450666706 1
-0.0463375600291365 1
0.162746600814754 1
0.502064068892522 1
0.835087056705404 1
0.0493526452029806 1
0.534022021276429 1
0.296293416557316 1
-0.449215320053153 1
-0.181216613684992 0
0.504236317574799 1
1.14694047761291 1
1.37427396929627 0
0.137265277713357 1
-0.0744057843139105 1
2.09765776324928 0
0.659537015031656 1
0.415802001636192 1
-0.061556026696727 1
0.668041120007229 1
0.786912858111064 1
0.0153355561599443 1
0.725646289167397 1
0.623853737317775 1
0.176949697046474 1
0.512629868757841 1
-0.211213871293828 1
0.875041153056605 1
1.54169188997666 0
1.0241897940176 1
0.483510386731708 1
0.0287953209267777 1
0.0728501135381512 1
0.313498559458806 1
-0.304942449634218 1
0.701077359899609 1
0.565046027154437 1
0.958597611989093 1
0.684343312275171 1
0.59237224948514 1
0.514567867064958 1
1.48420384550388 1
0.195549925831309 1
0.710202171126059 1
0.266997368140437 1
0.581370910082825 1
0.890170922537424 1
0.444305889850386 1
0.434352728886198 1
-0.266552321511911 0
0.63441333256596 1
0.664608237785817 1
0.682344663424812 1
0.587608659460183 1
0.759603851997986 1
0.50084649437732 1
0.930293614605753 1
0.183373641164041 1
0.0977235129889731 1
0.433230000077944 1
0.473870432303603 1
0.244809851875313 1
0.355936418908517 1
0.70847027798255 1
0.836782756260379 1
0.0956429499502488 1
1.07765724251846 1
1.48014739591442 1
1.22707669182846 1
0.253554031534665 1
0.478171544662268 1
-0.0330761995419061 1
-0.319967129757747 1
0.716144736955255 1
0.697734479002648 1
0.238401516295106 1
1.34148219960213 0
0.518988769426877 1
0.581719793759583 1
0.390047085937771 1
1.11794499143009 1
-0.221278874852668 1
-0.0440868887597437 1
-0.0948253168225238 1
0.247305874139836 1
0.316130831642324 1
0.632988968931567 1
1.61219386774389 1
0.68765424505437 1
0.596595664023104 1
0.637204651134627 1
-0.21073413659427 1
-0.248909066643167 1
1.50721238171829 0
-0.401217819639156 0
0.664796070712121 1
0.52950450193023 1
0.0903465714492452 1
0.969896527142274 1
0.619409607830796 1
0.876131300941642 1
0.902480586186717 1
0.923727084840483 1
0.445420708024119 1
-0.929883409718455 0
0.122140458936099 1
-0.512446364635172 0
1.11360156090683 1
0.978024809119191 1
1.27398148082847 1
0.804720829892951 1
0.302969252405383 1
0.119050977093476 1
0.558259176596413 1
1.24961794726059 1
0.807356513056482 1
0.502816039269065 1
0.673177193063684 1
0.491948499496345 1
1.37098256207477 1
0.99212664382547 1
0.732182606108294 1
0.717799150609092 1
0.662286667126915 1
0.185276196499049 1
0.12854273110701 1
0.746661186926597 1
-0.40823721429271 0
0.974311866196764 1
-0.270779352742122 1
0.610950037032614 1
0.151307554809688 1
0.529055161257665 1
-0.00753896984220151 1
0.33294696939784 1
0.321078561529679 1
0.840594236250183 1
0.72365291613718 1
0.814296938223642 1
-0.278548985785821 1
0.0467260243690977 1
0.308706663360383 1
-0.205001017513137 1
0.236476051373812 1
0.685125803034815 1
0.655307157518388 1
1.06481530549082 1
0.781811528025649 1
1.17377817385903 1
0.0984585087346663 1
0.506388142172211 1
0.253012702802048 1
0.464006858762125 1
0.44191388244707 1
-0.097823978079929 0
0.521067653281131 1
0.578478119161935 1
0.017172158307454 1
0.727578091701309 1
0.583096762407887 1
0.724283347808508 1
0.223670700848521 1
-0.35963162568854 1
0.720220809203929 1
-0.444148363115365 0
0.680923532595527 1
0.55790158152443 1
1.34277602165574 0
0.520671028590109 1
0.502906173843481 1
1.23085967569137 0
-0.776349482380207 0
1.04071839607624 1
0.98633800813193 1
1.16628873214074 1
1.13530159116893 1
1.47109417195062 0
-0.181778894279701 0
-0.223475297669016 0
-0.407729884456064 1
1.43734188358729 0
0.992176041359443 1
0.671405620631573 1
1.12963936447822 0
0.318487275101472 1
0.656656803690988 1
2.01375787112316 0
0.0703183262097195 1
-0.00890303881743193 1
0.568056580127874 1
1.0147127440212 1
0.402890860464603 1
0.804492507105703 1
0.334692221840499 1
1.21416123040455 1
0.557388344737828 1
-0.363937427930066 0
-0.0964546838014864 1
0.403646746136957 1
0.693457160774739 1
0.230840270390536 1
0.061215027857461 1
0.485296778560037 1
0.0733749447409236 1
0.275457707649346 1
-0.70046158649881 0
0.525986819058608 1
0.339896014812669 1
0.993263435801687 1
-0.130177879332768 1
-0.0291859273564057 1
0.534006165509808 1
0.171023304396319 1
0.486090891347128 1
0.640805576020148 1
0.10821311333422 1
0.599467463674302 1
0.834592111883702 1
1.24392194063538 1
0.487864886593664 1
0.351521525813623 1
0.571654003377878 1
0.145089866435396 1
0.0487128360728733 1
-0.731244307214488 0
0.689063875022233 1
-0.055648511257365 1
-0.141272611677732 1
0.701484081221692 1
-0.141659644342405 1
0.817712643363773 1
0.590387511123315 1
0.946820591153439 1
1.01597529932887 1
0.5826559397808 1
0.863864597999906 1
0.801948923359824 1
1.09101203861764 1
-0.0982463858344236 1
1.03302662343213 1
-0.0215490188143112 1
-0.542670343727981 0
0.949175464676381 1
0.629263764459611 1
0.167901692852466 1
1.31749738326482 1
0.131876820244778 1
0.287588469563924 1
0.152249735666917 1
0.23407173426344 1
0.130923881770542 1
0.355020895773999 1
0.650988565251001 1
0.0965778674858727 1
0.535736643422467 1
0.204564776971383 1
1.2660222131237 1
0.807156985478388 1
0.607732611290303 1
1.2097415285859 1
0.00521584144636614 1
0.0368903634375299 1
1.15475780990679 1
0.495530680130251 1
0.292469723874879 1
0.716402868653954 1
0.124456217905195 1
0.433694687858107 1
0.200865976839703 1
0.436578144515793 1
0.390134360873404 1
0.161620486130926 1
0.593309738413862 1
0.842608327209157 1
0.0501849246734571 1
1.18595285070378 1
0.715015650047005 1
0.160499767362795 1
0.91428095236001 1
0.903237587404388 1
-0.097299479376087 1
0.0888455557500132 1
-0.163266016664281 1
0.964718868114698 1
0.180988965756842 1
0.638664158160664 1
-0.671283563131059 1
1.45337697162274 1
0.83026247494892 1
-0.00198494447552747 1
0.316937072017827 1
0.284421596231561 1
0.0611631464738672 1
0.356720394634499 1
0.364115370983891 1
0.415140870771518 1
0.278082866844805 1
0.664797497879695 1
0.383757991610843 1
-0.38579439356268 0
0.457670381369952 1
0.558020012114184 1
-0.548978877055987 1
0.940593413912412 1
1.12662379356968 1
0.125585146395715 1
0.710272874688755 1
1.05987839915359 1
0.958038091186608 1
0.495101711138261 1
-0.263635055737198 1
0.423262312902419 1
0.680107243798309 1
0.0374148241533836 1
-0.193568788656725 1
1.23105086532815 1
0.220581331165565 1
-0.0525150813812583 1
0.499925726800854 1
0.766045143315737 1
0.93469835545325 1
0.446006334294372 1
0.53287522944489 1
0.692080772455477 1
-0.351030268935817 0
-0.074194348306851 1
0.500988265407609 1
0.262289735844756 1
0.114214161293751 1
1.15377161594089 1
0.3732991546714 1
0.437586607298158 1
0.386544682711855 1
1.00347044038874 0
0.240625128837836 1
0.665449478927751 1
0.617394034378387 1
0.627291202209547 1
0.338936753218445 1
-0.0125728057075411 1
-0.489233845620243 1
0.284321564989849 1
0.969074663418358 1
0.123292396573094 1
0.586132167617792 1
1.30261361002001 1
0.910092070402086 1
0.633557928357407 1
-0.0620319486331841 1
1.11145510215613 1
0.189783739290883 1
0.111130698205346 1
0.0885413983171983 1
0.920337581927073 1
0.664653725733935 1
0.787281909694623 1
1.08104608114381 1
0.824590614520619 1
0.398096920447712 1
0.390114843814046 1
-0.0952053210923246 1
0.12470884246448 1
0.60276980549152 1
0.175995576544373 1
1.09918013382269 1
0.579612128469562 1
1.47914063887755 0
0.843757518621553 1
0.491043188062557 1
0.766535014833669 1
0.249072452152306 1
1.56394088490858 0
0.467910914142851 1
0.260612067526832 1
0.0735056276640788 1
-0.493717104274338 0
0.936247412480674 1
0.396704128782428 1
-0.502134614088292 0
0.865678919578096 1
0.0623408247150368 1
0.36242077710701 1
0.361086089071334 1
0.316579570096228 1
-0.288402609692671 1
0.514251070090407 1
0.685959124950827 1
0.204358646170432 1
0.317732281813321 1
1.30301481937471 1
1.19272199880597 1
0.646290773485145 1
-0.287983867258905 0
0.0083100440499298 1
0.933291025020199 1
0.747679390974205 1
0.639970713583185 1
1.0331810333544 1
0.658088741830062 1
1.79688295359727 0
0.714469056541734 1
0.0174961864776741 1
0.395220429124839 1
0.644894544593506 1
0.465654197803175 1
0.994857998376189 1
0.824240573182042 1
0.614597485692921 1
-0.092084536006435 1
0.681907323113421 1
0.581840500208092 1
0.220645409353163 1
0.775802743231591 1
0.603117292569203 1
0.683358822825833 1
-0.195096964537113 1
0.659760067478195 1
0.387413336370314 1
0.446385342470717 1
0.940954237533358 1
1.22526147801315 1
-0.0567874760370175 1
1.32948307319674 0
-0.116289930479715 1
0.619360447720119 1
0.671969537775407 1
0.683656883907676 1
0.574321582875556 1
0.119752717777615 1
0.392701398717258 1
0.650885000038116 1
0.483780593563017 1
-0.248526747448441 1
0.829501690728021 1
0.0921036159366122 1
0.250969518956052 1
0.471168274381424 1
0.250387142830577 1
-0.0797956965789738 1
0.312269908583497 1
-0.270109096990483 1
0.460256207428195 1
1.24445864948783 1
0.358016750230105 1
0.291302185036013 1
0.508750904250656 1
0.345833729949729 1
0.288757947747057 1
0.713416257726074 1
1.09862293824173 1
1.84395053449872 0
0.497352334640787 1
0.329038114758862 1
0.488928884402889 1
0.441920754068456 1
0.660307438831934 1
0.0646343906598265 1
1.08909936264707 1
-0.123221426268889 1
0.457468847047007 1
0.200202848951126 1
0.464385637809452 1
-0.288897648282725 0
0.0230955147381404 1
0.540157819316328 1
-0.0785234365623581 1
0.0716531601527753 1
0.381529388310711 1
0.330260035983847 1
1.20271975462052 0
0.304649904924938 1
0.844615926622201 1
0.77631708523796 1
1.00245149090574 1
0.0451968801473842 1
-0.63024178961423 0
1.40554712665289 1
0.773876547047645 1
0.1752317705935 1
0.0335210013491705 1
1.00919009224467 1
-0.422697956219427 1
0.0975784593331994 1
0.542167086274931 1
0.821460694356615 1
0.562753425672378 1
1.30942352712378 1
0.598081050453714 1
0.667386752758052 1
0.513981842021883 1
0.986373659102269 1
1.35451413460289 1
0.258032554302489 1
0.0170312027430426 1
0.54086487747253 1
1.58989303530642 0
0.987861447247848 0
1.04822547227315 1
0.482338383056038 1
0.144681975029432 1
0.580500529088639 1
0.523468196373156 1
0.255168824690304 1
0.0161542897386436 1
0.276709243026503 1
0.275954253557917 1
0.616312434346376 1
1.5005191155254 0
-0.296973408186237 1
0.360733166685561 1
0.255904058481594 1
-0.0238286724725024 1
0.406530463821625 1
-0.450249469486476 0
-0.391373499163268 0
0.446941150946167 1
0.492639179093036 1
0.286848090230839 1
0.84115162454661 1
0.593134119575279 1
0.411165873929807 1
0.815793883810579 1
1.04959690413296 1
0.21002039441682 1
-0.284854302469379 1
0.323743478092449 1
1.94086718633971 0
0.193019647855599 1
0.356021186374303 1
0.606443628764789 1
0.416251048810511 1
0.148267739202863 1
-0.0051822730735146 1
0.252183582359178 1
0.0288665693031381 1
0.677327055070044 1
0.655260975216328 1
0.656943248812571 1
-0.129703055533463 1
0.227946437480775 1
0.691692770859835 1
0.801877170692804 1
0.229752505091832 1
0.0642108089807521 1
0.708925137643709 1
0.0290343545904711 1
0.514544960697228 1
0.0485747691845228 1
1.23808251637472 0
0.434107937480827 1
0.427819485484628 1
1.22272432947688 1
0.286445131139682 1
-0.00760101875046764 1
1.00405916311414 1
0.780771317353111 1
0.949754975420877 1
0.928048981922472 1
1.28662543913791 0
0.214983453874492 1
-0.282958263967793 0
0.901707465711815 1
1.19069801877019 1
0.284442867823526 1
0.734946105123296 1
0.791946242205571 1
0.414841963246952 1
0.131074864514216 1
1.06416079047001 1
-0.206721641345315 1
1.07776468848824 1
1.06819929925612 1
-0.281161038880941 1
-0.0225780569340787 1
-0.375540957065091 1
0.758999551851466 1
1.38736524039244 0
0.999016972972041 1
0.237163500037517 1
0.5290628376346 1
0.741899184889831 1
0.167980285949275 1
1.11942971573956 1
0.217118349398255 1
-0.093996718959127 1
0.652335281323358 1
0.848739283880538 1
0.474166533732275 1
0.0605488848176692 1
1.43533714561809 1
0.595368771776628 1
0.793293507661638 1
0.744943054434669 1
0.499459262230958 1
1.14847759015405 1
1.47676702704889 0
0.717888355450153 1
1.0190938358422 1
-0.142098616608409 1
1.53197278265257 0
0.432184999967136 1
1.08406220913301 1
0.679423989007598 1
0.490629395948455 1
0.439190052356217 1
1.63317864037377 0
0.60025978141525 1
0.697400899759479 1
0.314431523643519 1
0.613527906313314 1
-0.103872536061527 1
1.61755848112234 1
0.339127422054137 1
-0.0844561881115429 1
0.967414531849442 1
-0.404434779254439 0
0.39608680924372 1
0.451447143286216 1
0.65683633527347 1
0.741666901453925 1
0.506601185776627 1
1.29442869680272 1
0.907786395113417 1
0.413826324866448 1
0.716324184293021 1
0.323752025675467 1
0.448627925497699 1
0.0622042156190872 1
0.792988153840112 1
0.747114842282892 1
-0.00120363875986132 1
0.428714723023414 1
0.439731860121189 1
1.51711301883224 1
0.0654575969316414 1
1.12317531275294 1
0.299615159300915 1
0.0807842470133768 1
0.710826310132273 1
0.030743745971012 1
-0.426196720625503 1
0.492786484008682 1
0.313110873659785 1
0.641907502730773 1
0.971035306495638 1
0.718497204474319 1
0.745640872029344 1
1.36635918897419 0
1.77778379072599 1
0.364685338689437 1
0.556366683439093 1
0.487119044876751 1
0.379417296394975 1
0.213828722306129 1
0.991452898091268 1
0.279465376867159 1
0.116424590292271 1
0.110324372002382 1
0.199001030821849 1
0.109257385177483 1
-0.127466357151665 0
0.152922105408737 1
0.836387002623386 1
0.413559310381406 1
0.981434665367909 1
1.0087596325398 1
0.225269090578431 1
-0.207370651694021 1
0.313920177143249 1
0.0904131008611649 1
0.983483184970491 1
0.691599344406917 1
0.0690894923698603 1
1.00171442054743 1
1.10135005285004 1
0.173169666765634 1
1.1565924526627 1
0.563510808343802 1
0.0167023682847048 1
0.268782383700292 1
-0.205526647540563 1
0.999066149717058 1
-0.10877619121263 1
1.6343388666194 1
0.860574711468326 1
1.34368442086026 1
0.545051900510565 1
0.29543098655078 1
0.970110144955403 1
0.45152142155791 1
0.141233665154341 1
1.1182174015103 1
0.282819571569215 1
0.393669403654729 1
-0.0286762253167044 1
0.364185820551325 1
0.418227623583646 1
0.138357798927747 1
0.194737891434899 1
1.0173392239641 1
0.413262253114831 1
1.29078797045371 1
-0.131024111192833 1
0.65842571297309 1
0.879178802451377 1
0.559794534381285 1
-0.293451569014031 0
-0.396119719439499 1
-0.124120052579549 1
1.14729762695835 1
0.642857426358363 1
-0.680625372828914 1
0.272015892952499 1
0.799507289394414 1
-0.0499316251337581 1
0.93633955835935 1
0.393962142332712 1
0.769532269327644 1
0.98465489375358 1
1.21917144017548 1
1.11036545775125 1
0.835132729946939 1
0.491324509684113 1
0.173679297244703 1
-0.0446223592683351 1
0.396784925478258 1
0.634147961392359 1
0.858795851709961 1
0.545132623113384 1
0.552035553310992 1
0.718200347125115 1
-0.199520535092433 1
0.935562885054702 1
0.529331409750132 1
1.11928025599141 1
-0.0235631273745115 1
0.260458143192137 1
1.19502450299847 1
0.784559501359631 1
1.37126445126608 1
0.563280096515975 1
0.476945976681262 1
0.516239130313595 1
1.15763379083484 1
0.555019051596754 1
0.685531930348523 1
0.706506282365478 1
0.185398300935582 1
1.1174382102339 1
0.179817399487608 1
1.17262326983912 1
0.936866581503021 1
1.06544128032521 1
0.475327795447025 1
-0.388718050306183 0
0.106472192292324 1
0.499494795522992 1
1.15809961849293 0
0.774338427677698 1
0.460234413836999 1
1.43959105687679 1
0.454684116257503 1
0.124821901581026 1
0.659932676779085 1
0.89801135706784 1
0.382780154137272 1
-0.163955544063287 1
0.858125754606181 1
0.282615735680564 1
0.742290188779931 1
0.932433861592191 1
1.06757785527898 1
-0.1294772302163 1
-0.149976004248922 1
0.445802577768208 1
0.474769522859461 1
0.135282000299835 1
0.411357975672833 1
0.218952482305577 1
0.702047525482519 1
0.833980998079097 1
0.881065884194509 1
0.367241318604634 1
0.506625483550325 1
0.186785836232947 1
0.272893474303177 1
0.39197752372375 1
0.517651016237853 1
-0.00925795695055968 1
-0.171666325626926 1
0.655291397929638 1
0.180634064978655 1
0.773872175494784 1
0.12997688244145 1
0.756978079744088 1
0.49903896248833 1
-0.352072720411208 1
0.957330925083141 1
0.556795077146699 1
0.83167859646039 1
0.943896252780917 1
0.28566339570054 1
0.849884378711488 1
0.132752654642013 1
0.402840214216939 1
0.00593733232493956 1
0.869079287142404 1
0.792863285779968 1
0.0311974389820888 1
0.472411027266942 1
0.30617387033612 1
0.673825093031697 1
-0.267635778408905 1
0.576435152404565 1
0.683072310490332 1
0.785633688194789 1
0.150885411718413 1
0.869534613655644 1
0.278220490381441 1
0.301645703086085 1
0.540446380695305 1
0.873748918724543 1
0.396474997694483 1
1.04457620770966 1
1.63300519333778 0
0.128789994350715 1
0.792736564477415 1
0.399213248852062 1
1.25856126626243 1
0.931001379184992 1
0.373086663796816 1
0.614232686599287 1
0.45393938571397 1
0.151304034458068 1
0.752454844151152 1
0.0152382812508449 1
-0.326936847204562 1
0.633432134985252 1
1.13091717521825 1
-0.166797346444501 1
-0.326394838240012 0
0.109570717929898 1
-0.490904928321436 0
0.213070400499653 1
0.214895586010235 1
0.336859067292962 1
1.63232722364857 0
0.318860285560391 1
1.19809243571837 1
0.0807028128062719 1
0.431983850191184 1
0.389799683877301 1
0.322953132609753 1
0.663096500204489 1
1.09678300728492 1
1.15606068276847 1
1.37090478903886 1
0.518421789562034 1
-0.163261342360502 1
1.15075330991293 1
0.380111270545095 1
-0.0336986212743256 1
0.612506510626674 1
0.701043184085196 1
0.940631270587661 1
0.251951714408922 1
0.708524887567437 1
0.0836603924346066 1
0.304425894139739 1
0.314970565093618 1
0.666669811631129 1
1.16086409182797 1
0.700728307140465 1
0.27346745216379 1
0.674128748814072 1
0.355548352158331 1
0.368861551601088 1
0.784255756265361 1
0.995736303345142 1
0.422208003368794 1
0.155994065609462 1
-0.391968360153629 1
0.675551399502879 1
0.282049019425825 1
0.209667084415809 1
0.0504369855263771 0
0.46612969796027 1
0.716677766084189 1
0.966137587351278 1
0.320791280803353 1
0.505704132771578 1
0.500554801774553 1
0.679554108900107 1
0.527756573746019 1
0.126632535702927 1
1.53856936573908 0
0.198268824723291 1
0.831431971863711 1
0.872481537909401 1
0.754549504951271 1
0.547098554871585 1
0.264424339634378 1
0.240333123143925 1
1.07557787718992 1
1.0869760183722 0
1.67105063241854 0
0.668166946966072 1
1.14318631178657 1
0.479710498452138 1
0.564732492968464 1
0.578594688885455 1
0.357887003175233 1
0.223459332963941 1
0.8809783857416 1
1.24906913767739 0
0.264261486624897 1
0.963678453261347 1
0.581830260599435 1
0.820484224901849 1
-0.170512077740373 1
0.775548118044276 1
0.608582657649355 1
0.365620785941692 1
0.766288302825286 1
1.08340057163952 0
0.376232895264719 1
0.0513956534043086 1
0.815528357620866 1
0.0311076000493402 1
1.15027821343215 1
0.4044371063983 1
0.805512160302947 1
0.657289780792288 1
0.47436933471172 1
0.688963338527599 1
0.622343529758638 1
-0.00773597313430496 1
0.432040099264568 1
0.779704654680658 1
0.496304953992527 1
0.321193610491376 1
0.667880005017983 1
0.486989571778089 1
-0.194801467063315 1
0.615509896034976 1
0.357796666232 1
0.0192631361443946 1
1.06463102469662 1
0.642249889737548 1
0.767384801331045 1
0.972733398451314 0
1.39751685309868 1
-0.048346412970742 1
0.103378717794601 1
0.530694862735255 1
-0.194329982609645 1
0.652000156534212 1
0.859734100101341 1
1.49631832195465 1
0.663857265668494 1
0.787758337710419 1
-0.00624863052389482 1
-0.390011381814949 0
0.458167476838543 1
1.01693870243674 1
0.926649125639867 1
-0.0621761662477374 1
0.443081343043025 1
-0.295672643367106 1
-0.573431152387796 1
-0.976894600236053 0
0.419209595731464 1
1.50978867510165 0
0.188823979040317 1
0.655854463198273 1
0.659935609198082 1
0.711918569580097 1
0.489626971152098 1
1.44821450556954 0
0.405013873789824 1
1.01866370818344 1
0.246043374950833 1
0.863815296455048 1
0.549681907941557 1
-0.0999486080900697 1
0.18144193436071 1
0.410069211187088 1
-0.248882009308065 1
0.564333671854177 1
0.748883481785971 1
1.4019390980809 0
0.0550574648267446 1
1.16099949473961 0
0.543294751604118 1
0.962969875834779 1
0.611571732885222 1
-0.0771483906409825 1
0.663248663930899 1
0.137643218336628 1
-0.602488044202945 1
0.483618598421267 1
0.852741093753911 1
0.142464349763207 1
-0.378955823865593 1
0.829224012076117 1
0.858328708593227 1
0.374496532996078 1
1.09696041654593 1
0.77410564154995 1
0.454134379454318 1
0.261156903295701 1
-0.210683026498568 0
0.740724913776408 1
-0.333418360735962 1
0.835209606051755 1
1.52192164577756 0
0.40041802856775 1
1.20589104352258 1
0.452342949563129 1
0.442259844689812 1
1.27172332927782 1
1.25789398219404 1
-0.134354618010084 1
0.500230171001467 1
1.01285009251738 1
0.485603249069424 1
0.830731851325823 1
0.1459144100556 1
0.998036957434371 1
0.265721738821657 1
1.04926082694365 0
-0.328045785240918 1
0.0208012875986294 1
1.04167973978976 1
0.26363525877129 1
-0.197473520332677 1
0.78684830977216 1
0.493408344638957 1
1.31184507217544 1
0.328990375031 1
0.550141761639837 1
0.163631113672897 1
0.664258808040239 1
0.986714158164878 1
-0.0645193037239264 1
0.2875053742376 1
0.529288347065026 1
0.866209972859444 1
0.812036742302072 1
0.337364240393955 1
0.416595434526954 1
-0.12513745689121 1
0.493211016780494 1
0.836025664771586 1
0.457726668559698 1
-0.0126600363651258 1
0.783579803820983 1
-0.114944938611941 1
0.216576517855007 1
0.740358575549516 1
0.472852249410805 1
1.33213718554825 1
0.710356955104109 1
-0.0407736967683085 1
0.346645240820415 1
1.1423771669845 1
0.228669854884131 1
0.469469284421115 1
-0.0183397657223176 1
0.4387213694515 1
0.462823893066038 1
1.1323624287589 1
0.688067299444347 1
1.26830818014537 1
0.134530798588145 1
0.436885991984324 1
1.06587737806257 0
1.34558638125709 1
0.779739531065155 1
0.295220843822566 1
0.0378744061072083 1
1.06736881752714 1
0.381870169082888 1
0.012785485637913 1
0.214286932876619 1
0.864061248607131 1
0.304887313514959 1
1.2328800037198 1
-0.227148172143341 0
0.32792670756255 1
-0.32763613341565 0
0.665987706064173 1
0.832667394126254 1
-0.282031775863563 0
1.02961273719465 1
0.654276864422334 1
-0.567640438400198 0
1.55918041462054 0
0.173339878699575 1
0.707741217345545 1
0.874753634190817 1
0.108809601915608 1
0.130994679756652 1
0.701250738169195 1
0.181778217457198 1
1.21828985685178 1
0.378038466422167 1
0.930309554348422 1
0.976103973959606 1
0.760249883997266 1
0.592522248835937 1
1.08462136170538 1
1.04304303128193 1
0.322636665701994 1
0.921976874301313 1
0.292830053663889 1
-0.0254849545451168 1
0.691620099805865 1
1.25372406102595 0
0.0821828328550285 1
0.783253471220818 1
0.822931747733802 1
0.443431054565986 1
0.366936591089894 1
0.227843888071085 1
0.77955810606109 1
0.0345117584077085 1
0.833755147811593 1
-0.787146503818183 0
-0.28043435418818 1
1.00177884155553 1
-0.353863675407071 1
0.758491825849284 1
0.675329986077719 1
0.413737648533436 1
0.0116519687451053 1
0.499289921175289 1
1.03365761443274 1
0.737137089777135 1
0.219690751246148 1
0.241945633561136 1
-0.0356551796316724 1
0.408290470966096 1
0.832323701141313 1
-0.115206544196295 1
0.361646705757227 1
0.651524759686172 1
0.654642225482532 1
0.324995478884629 1
0.123971803921115 1
0.0505909402482725 1
-0.128845854153398 1
0.23408904671727 1
0.23797880744997 1
1.15657911124462 0
-0.0571706876015779 1
0.645542309846832 1
0.398733716688729 1
0.410324364433785 1
0.657597318646882 1
0.199849347183803 1
0.444020461130455 1
0.527567953532138 1
0.261304071116143 1
0.436252483470881 1
1.04838098839829 1
0.935576033175978 1
0.191859360315596 1
1.82035611753428 0
1.11206379692321 1
0.229570658483928 1
0.548424518526428 1
0.538906851849461 1
0.014460111457659 1
1.06679114851165 1
0.465269163087076 1
0.0960943439805366 1
0.319114937969698 1
0.408669801510196 1
1.0423243000848 1
0.70238554430741 1
0.673951653192517 1
-0.373721043304308 1
1.2500200848481 1
0.515337617075062 1
0.9684181106193 1
0.680148189474497 1
0.534784688863663 1
-0.0287878633187905 1
0.149352871313866 1
0.653388651173029 1
-0.372176001149267 0
0.72791945281489 1
1.25910277051787 1
0.543477499533801 1
0.278752438434905 1
-0.0448826636035572 1
-0.233603108588678 1
0.30900606357305 1
1.27519581992431 1
0.626836758004914 1
0.518307279070381 1
0.521216982095611 1
-0.192913183239701 1
0.290760538267889 1
0.512711126836797 1
0.519349951768032 1
0.744663105840633 1
0.212898208079185 1
0.570372151432951 1
0.606529872102103 1
0.251424264193134 1
1.12475760197294 1
0.465281668869017 1
0.791689202104254 1
-0.235428417802562 0
0.944183808580824 1
0.0249644420385251 1
0.577504941559637 1
1.43279063397334 1
0.489974638324961 1
-0.633539863202114 0
0.283678125551733 1
0.519524815842636 1
0.07899620548261 1
0.706340252434457 1
-0.0644251771237133 1
1.00846846107966 1
0.0414785874508354 1
0.713725210556786 1
-0.0599600961871472 1
-0.675316346481457 0
1.35833248845432 1
0.493386035913481 1
1.1177034040708 1
0.563250013518555 1
0.219559620560966 1
0.0710462245148207 1
0.415949471368243 1
-0.218846100597896 0
0.788237774914628 1
0.260976854040034 1
0.437727277990757 1
0.617666843038264 1
0.288416269677537 1
1.04794560951889 1
0.352671280215639 1
-0.0921325441033294 1
0.712413500510823 1
0.587559025597916 1
-0.244895301978903 0
0.963414834449461 1
0.235631658433067 1
0.568218906763035 1
0.790907640609929 1
0.662850897480321 1
0.379957668583747 1
-0.36818767572209 0
-0.0379695969412589 1
0.0476990867776841 1
0.0230776189254704 1
0.383476542917106 1
0.501360071708166 1
0.506441555576425 1
0.668481328086011 1
0.407140816821164 1
0.287701232572085 1
1.73865795200145 0
0.691391274236893 1
0.482544690740871 1
0.411425638032479 1
1.53437570259101 1
0.539755726433733 1
1.1466280412318 0
1.04804419948718 1
0.556762555499636 1
0.487146071782863 1
0.354125709928286 1
1.01877711911663 1
0.435037548304112 1
-0.444173591084242 1
0.0038250307208658 1
0.940440575931196 1
0.594661908750514 1
1.37086256732548 1
0.322218940253271 1
0.466751238551413 1
0.284885032132559 1
1.14801228816495 1
-0.358426671463955 0
0.439132905172416 1
0.18851174132201 1
1.27750574877277 1
0.733632121626794 1
1.57495151431099 0
1.14125971093229 1
0.391131740061882 1
-0.237670939894673 0
0.271887159869822 1
-0.315681272354837 1
0.490853123366913 1
0.812321976780307 1
-0.157611653479461 1
0.509394525701729 1
0.752825302274868 1
0.324276662646042 1
1.26808780079678 1
0.0926972030119821 1
1.19034934115178 1
0.123770930978776 1
0.257083221122162 1
0.792739833907391 1
0.692270156898026 1
0.168160108792261 1
1.2665534522488 1
1.11023666599261 1
0.264805608049629 1
0.495042806807488 1
0.538826404619806 1
0.412721713776334 1
0.420018986720476 1
0.58751466327257 1
0.199326187346548 1
0.81132394296891 1
0.881693822282206 1
0.00513315811101293 1
-0.523131916803578 0
0.479213548892581 1
1.02585203308318 1
0.551923649673066 1
1.01235160919306 1
0.658448435931446 1
0.937406902504274 1
-0.206850332932482 1
0.91428301328931 1
0.106535115935727 1
0.251164191569405 1
0.347294888183428 1
0.860415812191094 1
1.00506017633212 1
0.796313885147994 1
1.15718433886139 1
0.767081836849128 1
0.394495234655896 1
0.226213192465601 1
0.19468878960001 1
0.679487823271019 1
1.01861952013477 1
0.935818196378337 1
0.349366172895173 1
1.01778348566212 1
0.111192237818364 1
1.06173615903903 1
1.00125995723915 1
0.478120528273975 1
-0.310120993684489 1
0.603269404967451 1
1.24370002789066 1
0.103794900129392 1
0.474793155609131 1
0.536674746727125 1
1.13894848610394 1
-0.0993225119752857 1
0.30519723352338 1
1.43384953232932 1
0.366918133365448 1
0.300001564396345 1
1.23683263712712 1
0.385766110799129 1
0.460098395683121 1
0.00543157739420108 1
1.4820565335732 1
1.3708569146636 1
0.857192499082235 1
0.991165730366633 1
1.50308188260488 0
1.08392280352073 1
0.95142297079867 1
0.635630085434678 1
0.0109064832648466 1
-0.0192388773976924 1
0.768268663364763 1
0.477140001800722 1
0.446400073366282 1
0.692227884410523 1
0.3680991715473 1
0.864505014330826 1
0.248839936265188 1
0.0475809173641743 1
0.10636636198226 1
0.269503895788733 1
0.549910555186925 1
1.14473975759708 0
1.70823327256347 1
1.01303312857858 1
0.709652973076547 1
0.557633545079294 1
0.610139058341794 1
0.690341714940777 1
0.519886664593951 1
0.0292485368596649 1
0.368537390891837 1
0.137072628338763 1
1.13568347775544 1
0.628103150781464 1
1.17356824310515 0
0.590314189993997 1
-0.171443109035513 1
1.50012811088192 0
1.66193603125081 0
0.199452198203132 1
0.301480139704129 1
0.239690073456144 1
0.846722062600448 1
0.650356529332676 1
0.565729257259884 1
0.274388247632756 1
0.0360989663387541 1
1.24135055510486 1
0.190026410896885 1
0.347417678309555 1
0.544282406027276 1
0.775733438751199 1
1.14486444492081 1
0.325338336970129 1
0.0508083179673075 1
0.637208925200221 1
1.63179211879081 0
-0.0827833617425312 1
0.54073856194457 1
0.0226932751240497 1
-0.198386396671033 1
1.13427415073881 1
0.163381653936629 1
1.26524813319084 1
-0.286419322796941 1
0.785448532833318 1
0.0774653549411753 1
-0.0193613582357881 0
1.13277206386004 1
-0.118104005305536 1
0.55664769130046 1
0.807161707589691 1
1.00470963133332 1
0.361149026043686 1
0.256621669047417 1
0.368237322903946 1
0.963620062694624 1
-0.222269401244417 1
0.112172971568803 1
0.337045594138095 1
0.426594640192648 1
0.393267002614818 1
0.636387681035909 1
1.14979584502798 1
0.837281945358016 1
1.04482567636475 1
0.661730038701657 1
0.0729785344199622 1
0.364100741713836 1
0.343351826563348 1
0.679257605646859 1
0.560454260094332 1
0.58909053531257 1
0.812865714346511 1
-0.325302790053601 1
1.24367438726732 1
0.0918457139297269 1
0.530301257340912 1
0.734617512914792 1
0.106180482635008 1
-0.841344916824032 0
0.564591986418102 1
0.814351450458944 1
0.447273577329542 1
-0.0454300915379617 1
1.22226156460186 1
0.754611776168574 1
0.538900843887553 1
0.591624472294629 1
-0.0214375469501819 1
0.241647896962107 1
0.00857733447177577 1
1.46620889656243 0
1.12586550393836 1
0.409436201929338 1
0.766927944797979 1
0.0359560187660528 1
0.560908967329184 1
0.217514135955936 1
0.73188140907996 1
0.310913842825811 1
0.510005966402809 1
1.07012587547535 1
-0.0453578512976609 1
0.303494972549386 1
0.135130278496383 1
0.284792422830489 1
-0.767022665262939 0
0.981367970539943 1
0.823463269560415 1
-0.376650823577483 1
1.17827371858956 0
0.980514665845453 1
0.870485471157986 1
0.756354612920133 1
0.488156784616966 1
0.572492838718287 1
1.08787676951223 1
0.645473832838091 1
-0.713296482225261 1
0.484576347314714 1
0.300028947264624 1
0.525053519029257 1
0.245024586850081 1
0.0246510435911354 1
1.13687873963301 1
0.433452931008496 1
0.928641920137992 1
1.04932050676089 0
0.242210347031772 1
1.14306027025218 1
0.634453068514167 1
0.346693492732324 1
0.118366254733048 1
-0.316667672000617 1
0.693414634441179 1
0.554951432404592 1
-0.252338141535165 1
0.879354697952912 1
0.284042387544629 1
0.0358836581911885 1
0.317479992249821 1
0.496949544640907 1
-1.01116899403658 0
1.60325466620371 0
0.921261608002122 1
0.859859170865622 1
0.975931567475131 1
0.43539392395034 1
0.52629608604841 1
-0.228847528325936 1
1.02246141413111 1
0.373995958250717 1
0.379517415550087 1
1.60524634941299 1
0.871906783362794 1
0.164672403914641 1
0.550219857790647 1
0.120212113329523 1
0.905680784527615 1
1.22057548571938 1
-0.0748995871306032 1
0.553160617266968 1
1.16913205187692 0
0.376756931207795 1
0.769264600354425 1
0.0515056367542808 1
1.37839654682098 0
1.04335877644279 1
1.00460026907654 1
0.619915005335952 1
0.68943618048167 1
1.24806227754097 1
0.582463698519889 1
1.4790636039631 0
0.332551279145077 1
0.560435320030104 1
-0.0991999435794881 1
0.171103062247092 1
0.0544418859777512 1
0.142064087761461 1
0.542289266874465 1
-0.0843483201492407 1
1.3460723166116 1
-0.135169889242857 0
-0.152330524460085 1
-0.0635987402154336 1
0.116908028136161 1
0.570090761176912 1
1.16896229640922 1
1.06116300225945 1
0.473235512824473 1
-0.196841138553557 0
-0.655632466093017 0
0.418249559788608 1
0.148494805657017 1
-0.209491314485095 1
0.366715602257554 1
0.318263083624404 1
0.465203762683044 1
0.44330378627599 1
0.12774992568393 1
-0.148155544334246 1
0.488059227168029 1
0.652490835306432 1
0.974291405273337 1
0.875436645789573 1
1.11021046171988 1
-0.221112538961465 0
1.2015007533441 0
0.410559858805854 1
0.107383303897297 1
0.69878185484435 1
2.11176446794843 0
0.184025858680803 1
0.10979258792743 1
-0.0395917030598535 1
0.540493983850511 1
0.620301341334691 1
0.781466025327322 1
-0.106002402796244 1
0.497662082691646 1
0.188828512325734 1
0.0582691908504095 1
0.193393181183552 1
0.847471615709319 1
0.740681703813655 1
0.362153182680112 1
0.79261338685732 1
-0.435975229259666 1
0.81925277742288 1
0.844134919426 1
0.477794445285895 1
0.993326322188933 1
0.423945218751908 1
0.71499323213239 1
0.109937968863192 1
-0.152964584008611 1
0.377396540814972 1
0.617373055507667 1
-0.012087002917202 1
0.62939931016087 1
0.614819885484668 1
0.155588922198987 1
0.540163940742667 1
-0.171836408071839 0
0.494221271347623 1
0.596049732885009 1
-0.489065916449631 0
0.698225997589306 1
0.195190448180034 1
0.292528995327346 1
1.33465478681982 1
0.0539722969891523 1
0.290388550504072 1
0.565664930310287 1
0.714228696395766 1
0.116883390116669 1
0.47180251114769 1
0.57468117434876 1
0.565762585841487 1
0.126751780229223 1
0.320461963187452 1
-0.212655277745638 0
0.730535642966699 1
0.306047688649717 1
0.138854197205701 1
-0.417908859485231 1
1.0544427799793 1
0.638640701543083 1
0.802050957050271 1
0.742108667455039 1
0.101464055543906 1
0.48329557183991 1
1.31150466370906 1
1.01200614640636 1
0.847916585869199 1
0.972255219622176 1
0.959614110548802 1
-0.111517802074862 0
0.840384633205699 1
0.313128868026682 1
-0.176815244678176 1
0.772661394967117 1
0.779371664871207 1
0.319347686442321 1
0.056749514728609 1
0.0502784620670161 1
0.428309528846014 1
-0.400798695494427 1
0.763059424424954 1
0.300431737072424 1
0.291438870269204 1
0.787853209960739 1
0.41226684546039 1
0.259767750977295 1
0.683552113595819 1
0.342063495411952 1
0.571534385261844 1
0.796162031735334 1
0.161609087674133 1
0.727799828442254 1
0.267231860559373 1
-0.709263127007389 0
0.14219783210038 1
0.189893503822422 1
-0.311807931269911 1
-0.139952654892599 1
0.307896704649236 1
0.667892199640796 1
1.04393055407452 1
0.471471864925095 1
1.26489966297164 1
0.46641369488281 1
0.151380750093717 1
0.360794139339875 1
1.68426271343327 0
0.583913355953272 1
0.0750649075111506 1
0.579923337385271 1
-0.3901043523521 1
0.617985013158761 1
1.04631599952488 1
1.48989137464297 1
0.966247880971821 1
0.520401862732371 1
-0.253937669769006 1
1.08980836986554 1
-0.0725760656328436 1
0.321480922453426 1
-0.00060698640654644 1
0.988718977644524 1
0.176189041208607 1
0.535474515151265 1
0.982366895907387 1
0.314518332645876 1
1.16093871870923 1
0.838437461207284 1
0.528583942704889 1
0.923027347571842 1
0.737556917017985 1
0.378592448825713 1
-0.514128965385148 0
1.12100810444546 1
0.617859535782578 1
-0.542654238862493 1
-0.0232248902875971 1
0.633935386108525 1
0.15446804094326 1
0.939929223236014 1
1.10234317336877 1
1.35368684678676 0
0.13972845294518 1
0.765050430950856 1
-0.0567733944975222 1
1.48069444751724 0
0.487274399350302 1
0.920717433742743 1
0.856292508090151 1
0.3552515224037 1
0.574881022734981 1
-0.573183347067863 1
0.89771986981612 1
0.71837564046109 1
0.541722441041274 1
-0.360654775987675 1
1.73628131535504 0
0.594089740431994 1
0.721051279755148 1
0.116650582253816 1
0.558144392289464 1
0.306174096677764 1
0.130221517469045 1
0.708681658186859 1
0.257211305305404 1
0.0553088800509681 1
0.322680026849324 1
0.207721964041222 1
1.27253315124706 1
0.760007788994836 1
0.888988980534852 1
-0.448073156235444 0
-0.113343558707661 0
0.430430055057239 1
0.667160147445927 1
1.25563195562622 1
0.619595449144326 1
0.345009181697737 1
0.92396143755959 1
0.74300695044733 1
0.380444996277801 1
0.766876725237194 1
0.30213353803194 1
-0.603380704828095 0
0.107163965694865 1
0.696140400045525 1
0.332660898446157 1
1.30235786533887 1
0.295819077005105 1
0.451278414692729 1
1.05697931571913 1
0.339832916035923 1
0.378354321230766 1
1.04555986076939 1
0.585515441476254 1
0.39752007519103 1
0.07728736370613 1
0.186361862777658 1
1.32938392050982 1
0.975626363137349 1
0.374403316260465 1
-0.259793526225838 1
0.875183171831187 1
0.523874433957562 1
0.384321989705521 1
0.649046205118081 1
-0.109207403099001 0
0.993705051836976 1
0.387385196010431 1
-0.305512291294326 1
0.885779264351581 1
0.136145764561663 1
-0.119423361700518 1
0.776204256412957 1
0.342795339424165 1
-0.279925168449958 1
1.19525270199642 1
0.571833819979579 1
0.0928687655554976 1
-0.188240596281289 1
-0.392125505219151 0
1.05049843920889 1
0.232941817121326 1
0.327200950241861 1
-0.529532417397039 0
-0.0793406389740415 0
-0.151944581830013 1
0.258201913014251 1
0.477375771713102 1
0.825152075589158 1
0.0420228662657609 1
0.520741157137314 1
0.303236442604234 1
1.11127203261431 1
0.513008173561697 1
0.406871532689185 1
1.34436973930483 0
0.147090179838841 1
-0.429429257963894 0
1.64794629929921 0
0.00400214253154944 1
1.2213699562337 0
0.0991467399964866 1
0.938173000197065 1
1.35314778927351 0
0.962671294238248 1
-0.238546371556165 1
0.172373889249438 1
0.234937854016017 1
0.872721900049674 1
0.648149872804559 1
1.25843059196459 1
0.311454360278647 1
0.364849978287647 1
0.805649765978946 1
0.333935717500858 1
0.376950667738482 1
0.0515162717650707 1
0.655782350284981 1
0.303982000626632 1
0.813674994510944 1
0.738246149300749 1
1.61457212594792 1
0.713844640777011 1
0.638951054803634 1
1.77022546536292 1
1.10247184007407 1
1.29744260991799 1
-0.0721993169502164 1
0.669428639007249 1
0.857853802319344 1
-0.434967220673473 0
0.802810732837787 1
0.662163546765003 1
1.05546204654141 1
0.230920538786016 1
0.0326114675755988 1
0.237467380103269 1
0.18998399063827 1
0.604767528451465 1
1.97963887212411 0
1.11027303776316 1
0.274387105345203 1
0.0258797202807695 1
1.17008470191456 1
0.0109943224762994 1
0.426887611313486 1
0.453428660126698 1
0.383631786240598 1
0.902959564038194 1
-0.840590467190839 0
0.255871068787652 1
0.0704075753346864 1
0.240128012546985 1
0.0834529940363006 1
0.370443543636705 1
0.98830412179589 1
0.903479731785183 1
0.328021827834396 1
0.966431915798546 1
0.51123593805895 1
0.3209153168791 1
-0.161774968035801 1
0.575834787001523 1
0.538583592107619 1
0.0453497049542505 1
0.000747454504779456 1
0.653746876924715 1
-0.169919387139102 1
-0.445927389263355 0
-0.540091329820423 0
0.283639604956514 1
0.90839355549543 1
0.0969770392286676 1
0.793802354693571 1
-0.368577020252435 0
0.545842026470689 1
0.51030768679269 1
0.417301723570394 1
0.125680955038806 1
1.31394893795235 1
0.0191604591237729 1
0.673279454753591 1
0.984297005553251 1
1.16459597371728 1
1.96069243500827 0
0.332575549085381 1
1.2850427298091 0
0.453501812385634 1
-0.561501731917702 0
0.818578499517257 1
0.631589690666313 1
0.26274829404538 1
1.03967570168985 1
-0.108672627176089 1
0.80975583240126 1
0.651147062781002 1
-1.14010771688202 0
0.237827018423008 1
0.402562882880485 1
0.435384447187588 1
0.389483855002217 1
0.37578467289268 1
0.124604109013504 1
0.666027612026129 1
0.354100114274873 1
0.450941503775541 1
0.133482872306628 1
0.0958623416869126 1
0.633743772300083 1
1.15033856599795 1
0.8700640140543 1
0.585919647857974 1
0.837309127085044 1
0.769530971513115 1
1.52785732494751 1
0.547838952891274 1
0.465856586857151 1
0.058012859430222 1
-0.0177809906018308 0
0.38990786491718 1
0.610356694964659 1
0.965279864125351 1
0.941329213588227 1
0.786534666887664 1
-0.760489709229685 1
1.04762370204683 0
1.33340569116585 0
0.302202707298467 1
0.280690209605718 1
0.393034304210063 1
0.204853382059015 1
0.467442469698044 1
0.0194465788928349 1
0.538154122915862 1
0.587297720793933 1
1.14718740692361 1
0.4231257040615 1
0.456462250520681 1
0.0686477397262189 1
0.34142177020275 1
0.507459803478419 1
0.667452244015039 1
0.621642047318583 1
-0.0802396687252206 1
0.407292777770045 1
1.17990963342364 1
1.39166803870627 0
-0.402385466954347 0
1.28830337088931 1
1.00157645356084 1
1.12453313441831 1
0.408609681305522 1
0.249610050024736 1
0.295724706977932 1
-0.252465846571672 1
-0.0398729237562067 1
0.660016389958064 1
0.613564716177349 1
0.301316144845282 1
0.167962424335503 1
0.225498851545227 1
0.332919717524761 1
0.710009796537299 1
0.326928468768937 1
0.261671338734383 1
0.496412734481691 1
0.681398885029083 1
0.93418917122586 1
0.425550623468393 1
1.29202534864053 0
1.03475735004103 1
0.0232900052407451 1
-0.0337029702773327 1
1.06109036835217 1
1.20534007277672 1
0.808351274988754 1
0.565228676459623 1
0.368368955810271 1
0.604009252546235 1
0.671089371983767 1
-0.112654969899347 1
1.14990152003434 0
0.250052875169452 1
0.577045183878492 1
0.106737223433083 1
0.814731061096713 1
0.277752872141456 1
0.734496781518404 1
0.220077333288003 1
1.05239914844301 1
-0.202550669805536 1
1.03216067482598 1
0.69225660668499 1
1.32751823873265 0
1.42529765092138 1
-0.328932269147761 1
0.386972122200087 1
0.0821710849409663 1
-0.501842039407071 0
0.565433032200778 1
0.657218636184665 1
0.162153082582185 1
0.412244902792873 1
0.99014626013254 1
0.455777983773469 1
1.11438455242073 1
0.767762729246883 1
0.0836391407055468 1
1.07522563667969 1
0.363710261465969 1
0.485651501104605 1
-0.202013788981419 1
0.0426642099143759 1
1.39840467629753 1
-0.783009282500589 0
0.342964033197137 1
0.3056382315873 1
-0.224239355689833 1
0.661490138394 1
0.0872374297449985 1
0.1147400471595 1
0.575032558543936 1
0.348002340274409 1
1.10873164141685 1
0.201927595152583 1
0.878419625538586 1
0.662403848261713 1
0.559919555009456 1
0.622354863901256 1
0.61184124315147 1
0.192466330487076 1
0.580641476054394 1
1.29355815122593 1
0.348710988081055 1
0.451029414982503 1
0.666811569238435 1
0.555004175468958 1
0.947331290065787 1
1.09416378952289 1
0.74478141192719 1
0.44412031833234 1
0.589609858330004 1
0.313944422342531 1
-0.0240812787032102 1
0.412206609617333 1
1.08606734875668 0
0.390927274071816 1
0.529313303897984 1
0.84316425867519 1
0.720880890128113 1
-0.286917722134787 1
0.648099790188467 1
0.712491910826502 1
0.273961117413126 1
0.646769439365923 1
1.20245138302709 0
0.946261381353181 1
0.455005180515094 1
1.82596315244801 0
0.996255252667126 1
-0.063737169174363 1
0.674269855738185 1
0.0639703832809627 1
-0.577862187048021 0
-0.273705074288504 1
0.293406702807787 1
-0.0958700023862412 1
0.113508253847286 1
0.673050672280517 1
0.326955192533885 1
0.779337887708806 1
0.216040954473337 1
0.804909107716487 1
1.35513820452756 1
0.0726144724327931 1
1.33117512578167 1
-0.105227113315566 1
0.209157597658774 1
1.34345216025848 1
0.699255556769674 1
0.614318032329063 1
0.950501641144076 1
0.318786793040787 1
0.131399134220827 1
0.52603737302293 1
1.22660354119997 1
0.214781711461579 1
0.117603086180384 1
1.19624954772846 1
1.00838739962974 1
0.274828383772887 1
0.806478739317212 1
-0.422836256706242 0
1.17883711376249 1
0.585661680452431 1
1.02855727715995 1
1.1690382617061 1
0.213504734668211 1
-0.215999986862558 1
0.424272862484464 1
-0.900229967440873 0
1.0076353903172 1
0.205603496582373 1
1.03168031443318 1
0.553625810352802 1
1.05403218462017 1
0.30004932845431 1
0.636017872329831 1
0.975920597884219 1
0.167925375556183 1
0.232733073734856 1
0.429818274013666 1
-0.27796657488651 1
-0.461399472849093 1
0.39400762720056 1
-0.138263589215398 1
1.08986971565463 1
0.0255821815992384 1
0.373613713974984 1
0.00400291957812934 1
0.838287338868609 1
-0.00648504034451792 1
1.10884028407178 1
0.0495997199600301 1
-0.224056729676037 1
-0.525630144567423 0
1.16684312312187 1
-0.0285957497080105 1
0.294372959130175 1
-0.218539067536374 1
1.26859969444105 1
0.0289212512088331 1
0.682427686465333 1
0.744445970851767 1
0.386860427571844 1
-0.812081992256765 0
-0.146969249053989 1
0.00593494432023223 1
0.253900224094348 1
0.62657313455853 1
0.579738307476632 1
0.475298898744453 1
0.759690616569258 1
0.424480166753107 1
0.90580558794288 1
0.293988489844196 1
0.278495930859633 1
0.477364239819804 1
0.562092861548067 1
0.151623803970501 1
1.1099191713061 1
0.0291832380001821 1
0.431071381027361 1
1.61984421407149 0
0.560235027651067 1
0.550558580386068 1
0.59445624190373 1
-0.0398200717712422 1
0.575493062090317 1
-0.0402423040404559 1
0.327089398051506 1
1.77879709428901 0
0.614817897265102 1
1.13335170771245 1
0.657663846297229 1
0.98543522868455 1
1.14485405144368 1
1.05719251694446 1
-0.0175982817671828 1
0.673724114688767 1
-0.269536387851416 1
1.16116007075018 1
1.08792246128973 1
0.425846052968037 1
0.145289296509243 1
0.193838784506404 1
0.236860041882075 1
0.287184760333135 1
0.0647359898440138 1
0.866136583489204 1
0.415409314099078 1
-0.309390841094606 1
0.100943355214033 1
0.156292355357192 1
0.436998414008319 1
0.345266914614872 1
-0.220881868337125 1
0.327853318970125 1
1.05351705999609 1
0.78032367495705 1
0.0534146528707485 1
0.116041433955307 1
1.0352635790096 1
0.872932173246429 1
1.64724309381467 0
0.127946599916111 1
0.0965166070134649 1
-0.623233659871003 0
0.0389587690190369 1
0.578156621315854 1
0.88014535821528 1
0.676722291184702 1
0.764338985143178 1
-0.146421072125323 1
0.653474829225739 1
0.0300392389006776 1
0.840398469616337 1
1.19027887722934 1
1.18390781330299 1
0.397897674423617 1
-0.47731136178795 1
0.30833651055686 1
0.740333868957895 1
0.907890211273659 1
0.0239509831601979 1
0.0532841802197631 1
-0.301716777494914 1
0.639400065634738 1
0.878019711373792 1
1.01251528951828 1
0.260736732930508 1
0.925179781878159 1
1.25009227176612 0
1.60290294284096 1
0.224733062987296 1
0.850144347786124 1
1.04791083210846 1
-0.172222387429148 1
0.472100401056698 1
2.67385549147886 0
-0.670590200179419 0
0.140188512863825 1
0.83814437215381 1
0.853854518088315 1
0.248472462737623 1
0.113940896488252 1
-0.586023797590207 0
0.846718487169756 1
0.686871828388473 1
0.462376068398609 1
-0.0244254683588247 1
0.244115328901235 1
0.291674060233851 1
1.29083285257732 0
0.0888632032763759 1
0.587212874551616 1
0.276748847700277 1
1.19948571854349 0
1.43008482338523 1
-0.606626898655868 0
0.384765054088123 1
1.94497880758133 0
0.202693893088701 1
0.60384087883666 1
0.940463413214373 1
0.547864865645384 1
-0.327068882083048 0
0.96330158354564 1
0.538311049835756 1
0.273274047921321 1
0.842677011491874 1
0.933066278980964 1
0.0928300467701628 1
0.503675113198845 1
0.395307450101283 1
0.489232044815757 1
0.694200993184841 1
-0.0901125386591444 0
0.988123355784348 1
0.679095853978631 1
1.06051766030012 1
0.609710822989612 1
0.738915020925109 1
0.158044421186879 1
0.873631458588984 1
1.40534193378099 0
-0.13005510231817 1
0.292933567959885 1
0.315774478170169 1
0.307773051083756 1
0.555722195342559 1
0.4032258268 1
0.927251968457589 1
1.77999930262623 0
0.86942483873053 1
-0.463960233620508 0
0.498178182819981 1
0.398404350462995 1
1.37611141963243 1
0.369103715510905 1
-0.254525284029237 1
0.659753855645234 1
0.126435357306229 1
1.2896652058225 0
0.252814393238769 1
-0.506855759504972 0
-0.0187109264748177 1
0.488234227978075 1
-0.0145844986673193 1
0.686065631936358 1
0.202266420076695 1
0.611874726150747 1
-0.0841758772184485 1
-0.254736308177225 1
1.03316543249238 1
0.391394836018982 1
0.794834315515251 1
1.15942864370984 1
-0.608416560326331 0
0.652612262658256 1
0.666518238259362 1
0.765281824801395 1
-0.138043180541762 0
0.841772719879533 1
0.402274127798906 1
0.586951934075264 1
0.396764523747493 1
-0.0139384755316182 1
1.07200992601395 1
1.23679561557638 1
0.32886428660842 1
0.38945406999588 1
-0.404451242820731 1
0.870925043937787 1
-0.139532940239494 1
0.297467802901948 1
1.10567761258154 1
0.893403420896957 1
0.868549223115762 1
0.144178590118672 1
0.124170455576904 1
1.21489005954632 1
-0.572425314290853 0
0.24230306148504 1
0.556282897136237 1
0.920187186408117 1
0.592572736577161 1
1.03320635967061 1
0.455293022545337 1
0.454783720660085 1
0.139437582983096 1
1.12133043584245 1
0.632097818808188 1
0.442243660860955 1
0.378534643249703 1
-0.25086169150027 1
0.300365874213506 1
0.582199753059609 1
0.106199501687778 1
0.680268002789537 1
-0.0653064720927739 1
0.325389349559952 1
0.436995885089929 1
0.521085508037461 1
0.777289223320234 1
1.02235810492265 1
1.07037016662655 1
-0.0162860154043203 1
0.217717258837822 1
0.672578293915465 1
0.634015726474333 1
1.09788469446688 1
0.798697563261865 1
0.33446477577595 1
0.316097078356186 1
0.0710761650443561 1
0.479034367898989 1
1.10259550983737 1
0.340905623503311 1
0.330191103393599 1
1.06249872295639 1
0.121056283484598 1
0.516521061937395 1
0.259888158969387 1
1.25559430719678 0
0.554801933232816 1
1.4238478875142 1
0.836836225459759 1
1.91137172233947 0
0.354562248794577 1
0.764171863897261 1
0.669171464534181 1
1.38847225283204 1
1.20235604437247 1
0.636410904505734 1
0.719752631878145 1
0.751976937033847 1
0.377723645563067 1
0.089229187949152 0
0.278307100425423 1
0.635455551977917 1
0.785433831670168 1
0.651864368461682 1
0.595442344424008 1
0.355910524058151 1
-0.0756367231522515 1
0.112156935558129 1
0.666157025047814 1
-0.0269736841444947 1
0.286170455043581 1
-0.152339586960803 1
0.873970459963192 1
-0.020790214976484 1
1.18514704792715 1
-0.28462524360223 1
0.522053374905786 1
0.273965586001359 1
1.02887239180446 1
0.164932623389373 1
0.473734568811766 1
0.795557328275476 1
0.493357370159302 1
1.18893541962097 1
0.200636756464478 1
0.915585106236658 1
0.402030794153147 1
0.650778669300501 1
-0.0424817151040963 1
0.659381594550577 1
0.161688452933698 1
0.634633348830703 1
-0.0452411273887074 1
0.499637201685037 1
0.681665186947275 1
-0.109880402165809 1
0.609612653926856 1
1.00432182160217 1
0.385741854726437 1
0.048508283799337 1
0.312702327798005 1
1.59462893187447 0
0.762347346003736 1
-0.178206634692974 1
-0.599743469411972 0
0.414999478288417 1
0.254575190668301 1
0.426784818560859 1
0.606262407584129 1
0.846638925056765 1
-0.200072606126853 1
0.971782921431291 1
0.256453818315125 1
0.608456926288851 1
0.382547591438148 1
1.15232334329521 1
0.458465785798467 1
0.974346147327469 1
-0.391672101475799 0
0.275363008439265 1
1.27191787224892 1
1.23002257029153 1
0.795425652796083 1
-0.223298008814967 1
-0.0926203683560304 1
0.531199351132477 1
0.267429811953298 1
-0.130174206938086 1
0.525521081278508 1
0.54497003227941 1
-0.163389014133641 1
0.698094533659815 1
0.92243281179653 1
0.259002687274532 1
0.59943395561228 1
0.790420186102393 1
0.510981398325617 1
1.0035643583195 1
0.103680424811638 1
0.807043353581387 1
0.749703616668797 1
0.252009922947497 1
0.697432466063288 1
0.980356722440671 1
0.296729502776045 1
0.467179217780792 1
0.816361344683261 1
0.197704656421152 1
0.89637529740622 1
0.400498193107979 1
1.30430189322889 1
-0.187083231697837 1
0.371532911225644 1
0.66092598937621 1
0.78185144745944 1
0.340566961484633 1
0.345943113332715 1
0.934062827296173 1
-0.111099103130028 1
-0.265384685386101 1
0.717902344945311 1
1.27361934151825 0
0.126588475602025 1
-0.0149246416225601 1
1.28114651993719 1
0.964005347168297 1
1.1437792694753 0
0.345488243822975 1
0.431898139529294 1
0.640913376633202 1
0.629203677519337 1
1.55293047785376 1
0.857869251834299 1
0.220990109419355 1
-0.0904882301166463 1
0.961287094954335 1
0.578550464149625 1
0.624481673478189 1
-0.100570067053195 1
0.00275976032118111 1
0.887098391785062 1
0.207394841199256 1
-0.250678932168293 0
0.999443319401579 1
0.427397398855493 1
1.04964094935321 1
-0.313389001691484 1
0.134990923686605 1
0.0856176976904878 1
0.927576510525477 1
0.241697924886264 1
0.916369159464694 1
0.483124123141266 1
0.169288520760746 1
0.147252489599736 1
0.993088213214641 1
1.0497811939907 1
0.474208532595943 1
0.349171358203696 1
0.157082657739976 1
0.546483585588261 1
1.19433597343158 1
0.70346705373539 1
0.0992991752481986 1
0.32058619142678 1
0.6724684995585 1
0.371320867571658 1
0.317541303209164 1
-0.244448098117577 0
0.693211465270182 1
0.161495460167699 1
0.735920270721741 1
1.07098379649016 1
0.505055736976044 1
0.756556751607395 1
1.4000451944444 1
-0.109459651020594 1
0.626184113274337 1
0.337168117149117 1
0.599588443619645 1
-0.0237443484616447 1
-0.700341106066306 0
1.30455994481573 1
0.132214959286062 1
-0.391472147267862 1
0.250555896657889 1
0.909025440185766 1
-0.268657691042831 1
1.17288925528469 1
-0.421193812329969 0
0.774384043513579 1
0.204933356452387 1
0.937603445435828 1
0.511567456814055 1
0.932739663497065 1
0.617677540032707 1
0.448508865057441 1
1.07513752299499 1
0.420456509138294 1
0.519032039988261 1
1.21749895046008 1
0.399185709517011 1
1.02746843982116 0
0.624898338495964 1
1.18087290668866 1
1.20101641808063 1
0.721887448658361 1
0.259832992223308 1
0.854185515635312 1
0.460983734247168 1
-0.69240498871099 0
-1.15176562459881 1
1.18473486113998 1
-0.0421590894671041 1
0.479595686611895 1
0.755463194177033 1
0.697390019316376 1
0.615409344376508 1
0.570843225530049 1
0.813218260122804 1
0.334194800280959 1
-0.437413883887046 0
0.372493669931404 1
0.707052994073759 1
0.68559656586193 1
1.14826659259565 1
0.585441257580737 1
0.437595306163918 1
0.834147529769383 1
0.250358145620241 1
0.839936607230189 1
0.696469662727701 1
-0.555750990602179 0
-0.0861966169249823 1
1.51858204032951 0
-0.346549092922325 0
1.19297102031822 1
1.25051163227391 1
0.394346223857689 1
0.213110905544212 1
0.611867529004562 1
0.902230730601761 1
0.346342550066995 1
0.286971340504601 1
0.191381522897062 1
0.947261020231916 1
0.312195987101916 1
0.17280870571444 1
0.404052485498913 1
0.309019577294671 1
1.04639879869142 1
0.672614573147835 1
0.227776823392327 1
0.912981708012649 1
0.172976188871703 1
-0.241266516098933 1
-0.164840849421869 1
0.357369167918051 1
-0.364324783962659 0
0.418759660986072 1
0.600627963066511 1
0.0363906953521977 1
0.293536274831192 1
0.928850162310538 1
0.103337858916443 1
0.605821487677792 1
0.991304145489131 1
0.0575572905759389 1
0.920373026199625 1
1.54222479737906 0
0.11773564499097 1
0.308924532098139 1
0.504340744249844 1
0.442904871752778 1
0.197190132201929 1
0.0720430488378476 1
0.0853703643134817 1
0.160362845328775 1
0.213387741477545 1
0.77709504368052 1
-0.0366100579840028 1
0.399344434707314 1
0.60107362671449 1
0.0486273018946335 1
0.517276377550181 1
0.401146672729497 1
-0.109280261769447 1
-0.137068323381738 1
1.24479587654545 1
1.3170619703199 0
0.393814251191347 1
0.586380426203357 1
-0.088568089362761 1
0.515226758135377 1
-0.388912411147444 1
0.974291672399402 1
0.973542831744508 1
0.882496751798099 1
0.268215039889108 1
0.560060836623886 1
0.455337805867025 1
0.481921859892127 1
1.21203543077605 0
0.80810699276752 1
0.135716084909021 1
0.791872319029376 1
0.349269790069844 1
0.554190525433388 1
1.08000050043609 1
0.845875627921488 1
0.1322093547465 1
0.471394350852189 1
-0.200130895562951 1
1.39255425021816 1
0.0589929221270636 1
0.40325147369114 1
-0.462218297843417 0
0.501808378715273 1
0.677218415564342 1
0.357979503046892 1
-0.0104154173464056 1
0.113906739603184 1
0.331244106823206 1
0.0192958003980747 1
0.401124406622835 1
0.0940837591877696 1
0.32892457117949 1
0.0671813784556664 1
-0.0858114171723137 1
0.541689025111332 1
0.775612012136174 1
0.597927102072323 1
-0.270942925289694 1
0.660217547596529 1
-0.299936965426708 1
-0.0418948045173166 1
1.02943877289532 1
1.19032999539591 1
0.0199867305775124 1
0.926170311218852 1
0.731153066753434 1
0.654908501206388 1
0.883988522059912 1
0.278341915672508 1
0.454571830387998 1
0.139015872616754 1
1.37709030914913 1
0.762895342835866 1
-0.1081657971146 1
0.446301712951401 1
0.976409346689718 1
1.01328928355899 1
0.243292268362961 1
0.0831897385792212 1
0.175602134600171 1
1.46983594726124 1
1.10092257242029 1
1.05229926678858 1
0.198605936804049 1
0.761642558438796 1
0.373648383394701 1
0.35431340361446 1
0.86358010732105 1
0.0529333389853181 1
1.07002726061214 1
-0.0876117665139534 1
0.497245651196598 1
0.842499752891761 1
-0.376221027497712 0
0.969595601330056 1
0.891601524321177 1
0.564643690286623 1
0.292484892942968 1
0.343450847183749 1
0.979585812073547 1
-0.0389335991452969 1
2.04874472900783 0
1.12470515745899 1
0.0634763988052722 1
-0.451325976394831 0
0.855766367999661 1
0.601532430664524 1
-0.242922976450281 1
0.900067102251963 1
0.558859392620084 1
1.03182584093626 1
-0.288786581242267 1
1.37356131236872 1
0.511788328355876 1
-0.0559881871639231 1
0.766171442000817 1
0.879299420180516 1
0.358273646574601 1
0.216926362280022 1
-0.418615853835944 0
0.674948656726663 1
0.559033271933664 1
0.721576005468534 1
1.1916986803418 1
0.208969221081117 1
0.619275655760927 1
1.0724144308316 1
0.919735421858095 1
0.548592399898638 1
1.29788119578698 1
0.957630871364499 1
0.84200863324783 1
0.339166776494201 1
0.891070303140366 1
0.581501518809644 1
-0.00280990242736945 1
0.872983478969034 1
1.06418588188738 1
0.87591676241754 1
0.193655801213562 1
1.17968210916602 0
0.387872419052907 1
0.112787857058017 1
0.56908938965631 1
0.744931258308041 1
1.10163010365792 0
0.874634955587405 1
0.670043283707616 1
0.755529325576138 1
0.804986018197407 1
0.923107104112307 1
0.247747257466364 1
0.209766261992496 1
0.747770248231707 1
-0.225688161837565 1
-0.273086150348572 1
0.0490424567548149 1
1.09860920879934 1
-0.177491137901172 1
0.618022656713437 1
1.06443692534591 1
0.709965334886636 1
0.205744303216317 1
0.977067841973875 1
1.05817526008415 1
0.1423917196953 1
1.18413880414672 1
0.364550015496809 1
0.368133418396058 1
0.29860885259498 1
0.149201040465316 1
0.110778158016649 1
0.651430004728609 1
0.023701750863955 1
0.0621133201054467 1
0.381759685933204 1
0.103634086045642 1
0.542236087461827 1
0.447119087785616 1
-0.0183289052709335 1
0.888167400691316 1
0.772635717327569 1
1.26546026133458 0
0.752554546236724 1
0.533982259874334 1
1.00848461967674 1
0.819946744356086 1
0.543477253228713 1
0.951906484969802 1
0.872469666510271 1
0.471725579678063 1
0.0919374517760567 1
-0.109250059391027 1
0.32870174088525 1
0.00810256587480924 1
0.211935078048966 1
0.751647856594287 1
0.37689744748409 1
0.0727543985021692 1
0.682103538563026 1
0.487682485749246 1
0.671995200988902 1
0.307531842586646 1
0.518752206690873 1
0.285117021237084 1
1.03439842445827 1
-0.460966606843643 0
1.0777764929207 1
0.951785869887062 1
0.874760645973398 1
-0.0261392296699751 1
-0.352540328419316 1
0.238374678471749 1
0.61071959734636 1
1.23061467449392 1
0.173401649586739 1
0.42577975039863 1
1.36777389603911 0
0.819720303398842 1
0.557307143478815 1
0.420691119619312 1
0.642798321226867 1
0.810478354379217 1
0.609101471302515 1
0.712120216060907 1
0.195047884661689 1
0.386546444575612 1
0.751937370484444 1
-0.228403867044301 1
1.06800438568792 1
0.399727973099189 1
0.355289067531103 1
0.423970225769038 1
0.768634174683594 1
0.809498854063328 1
0.520273057543837 1
-0.506412120382772 1
-0.0549837208771303 1
1.0787407315468 1
-0.290658316124168 0
0.234869831236268 1
0.798034941358025 1
-0.691177607740852 0
0.321244945905432 1
0.683634187514041 1
0.191821794509423 1
0.100454565631464 1
0.587056480327333 1
0.642612422446288 1
1.3973925695782 0
-0.311189119278788 1
0.578009748674494 1
0.615814009978678 1
-0.306325914630094 1
1.60588281314339 1
1.43551991556845 1
0.0529090875641776 1
0.624481185906815 1
-0.312392685684098 1
0.425820234424094 1
1.17155041931872 1
0.302203766302575 1
0.491451488895221 1
0.31639670250427 1
0.791426025481548 1
1.53386958793908 0
0.88849307870012 1
0.209925616236249 1
1.55727132583443 0
-0.726413692758864 1
1.02125942431032 1
0.481309835510415 1
-0.274757669218653 1
0.61781968651279 1
-0.0549413462673979 1
0.558337871267842 1
1.05557889547286 1
1.05879579798881 1
-0.195304806183752 0
1.50562819773241 0
0.0885840790364601 1
0.483610817069317 1
0.525551495711236 1
0.236255108786505 1
0.117598500866628 1
0.949907693605318 1
1.07699696688054 1
0.270761957541352 1
0.399198405739573 1
0.86446214870329 1
1.15369827760356 1
-0.907305225856428 0
0.262097057008567 1
1.06629558192165 1
1.13527188210308 1
1.33479463967907 0
0.760748363452851 1
0.132892135903358 1
0.408534902895096 1
-0.042163334106579 1
0.564720808848026 1
0.328708924288509 1
-0.0734418881371072 1
0.0290025050326537 1
0.992209905202629 1
0.2191220013517 1
0.451616119921493 1
0.879694486465103 1
1.10807392696265 1
-0.0730986511270557 1
0.292605611026099 1
0.458086396142827 1
0.839340403520982 1
0.686285432718126 1
-0.0553961431164228 1
1.20153290492142 1
-0.204411928599188 1
0.124834870174212 1
0.595273256206664 1
0.576477392096728 1
0.0548325164160459 1
0.774497615260735 1
-0.130868857983516 1
-0.270335153056428 0
0.814900546928119 1
1.1421174253377 1
0.49940473135596 1
0.834015540765416 1
0.24482309384744 1
1.31764355337323 0
0.167612935224307 1
0.727430152179417 1
-0.378485433135139 0
0.165360682094319 1
0.321230841344767 1
0.553003229780078 1
0.455138491822666 1
0.730881831141572 1
0.721738036469014 1
-0.341120614832238 1
-0.0266546283483496 1
0.325632654518003 1
-0.293948005991235 1
-0.0531413931664612 1
0.0685045780337868 1
0.61292216256074 1
1.22894052737397 1
0.273513547992002 1
0.627812329575398 1
0.30025360985973 1
0.3914329780574 1
0.719941110993268 1
0.738232901795536 1
0.377644928883536 1
0.327938867672614 1
0.29463964157219 1
0.393404127292883 1
-0.0131920989369366 1
0.412495014692713 1
0.510981059438639 1
-0.0172232712826008 1
1.08178917493531 1
0.41662035989609 1
0.420924611758475 1
1.01662498320559 1
0.305899061611647 1
0.590142516560644 1
0.433879863463756 1
1.19881460005842 1
0.702660086512682 1
1.09205575294978 1
1.08805414884228 1
1.08544140255885 1
0.123246878131783 1
-0.604790067378994 1
0.561410375935274 1
0.0566085665843944 1
1.41778486961023 0
-1.06517646683718 0
0.57569804928762 1
0.645722696696759 1
-0.0329640648839125 1
-0.155800009379141 1
0.438208902507646 1
0.2015045180736 1
-0.589381290889809 1
0.985806962293057 0
-0.0745891825589348 1
0.515968549965517 1
0.774262414091996 1
0.697653128783566 1
0.855710938404272 1
-0.0106557544780506 1
0.300521174213254 1
0.925761900268016 1
0.97593889486959 1
1.22640437446786 1
1.0560233672367 1
-0.210649012611765 1
0.29784615986072 1
0.307821306970656 1
0.484702453681357 1
1.53890066067473 1
0.337556522409851 1
0.550635605904476 1
0.496080571902172 1
0.589637863895495 1
0.494570338068004 1
1.20013263021332 0
0.572981165439441 1
0.697693889574935 1
0.112377444172478 1
0.276728140149847 1
0.802841215680576 1
0.673712998509734 1
0.433155003296936 1
-0.0216553760908901 1
-0.0151641924210721 1
1.04416057085014 1
-0.702360258973098 1
0.910043902604966 1
0.224592845282895 1
0.285566782202814 1
0.462404319943783 1
0.561437207805104 1
1.31347858322939 1
0.478328010044222 1
0.452382668232513 1
0.406540332657231 1
1.10437042299709 1
0.52875018402448 1
0.32096460446049 1
0.47139467826204 1
-0.248543601872907 0
-0.00899183600606037 1
0.934748546851415 1
0.606195244529537 1
0.884985613386855 1
0.495464245323397 1
0.0249732864837923 1
0.707245748469765 1
-0.604530084074351 0
0.140884126624072 1
-0.0712204191993323 1
0.114124173667387 1
1.17164028984033 1
1.45730439166184 0
0.972325665311581 1
0.621950416354743 1
-0.22877084982651 1
0.0910053065308193 1
1.29559548189712 1
0.518044155290981 1
1.2895398832635 1
0.926597023614584 1
0.984947027670358 1
1.00181125861284 1
0.333022622490946 1
0.932464541633454 1
0.680230747850668 1
0.204266331441246 1
0.729419474810735 1
1.10181385193273 1
0.562755070182593 1
0.579938594818876 1
0.360394743160203 1
-0.245214783886171 1
0.606814582224743 1
0.728401104475667 1
0.434037260469353 1
0.107150515144615 1
0.488942619520614 1
-0.270588516877972 1
0.380791988047416 1
-0.192300787873611 1
0.390959217828205 1
0.652976034656345 1
0.708199835510462 1
0.284845845349012 1
0.463034601533768 1
0.891948388458253 1
1.06294584998328 1
-0.0734192113477465 1
0.494253044895681 1
0.287838264970681 1
0.590596362591426 1
-0.0592448949474688 1
0.434830639205825 1
1.33365042034274 0
1.1588826186663 1
1.24442958282945 0
0.443579851663496 1
1.16764362970717 1
0.172665037927862 1
0.196739701498882 1
1.6648574551604 0
1.08218534184391 1
0.31961267014664 1
0.625633211506731 1
0.579105627660759 1
-0.108376276017506 1
-0.153873637115642 0
0.611409075782019 1
0.888743177187426 1
0.0519689942127298 1
0.474710150168087 1
0.228234517866489 1
0.834327740531573 1
-0.01338467468243 1
0.900275583462603 1
0.804091846525906 1
0.877232723513035 1
0.797963005770837 1
0.0288380369442866 1
0.90527732297303 1
0.350398811561583 1
0.660116844257504 1
0.561994618964788 1
0.564794715924523 1
0.835396550003725 1
-0.338006768567384 0
0.603502729264753 1
0.21054019608481 1
0.366768787352731 1
0.998835662600671 1
0.00852002393094005 1
0.283441436006498 1
0.437891593358831 1
0.110527623008506 1
1.00724010535101 1
0.867536641713246 1
0.32915113003352 1
0.610087061168578 1
0.366595720377868 1
0.649970043458616 1
0.67245502106909 1
0.420542265746995 1
0.514172811733911 1
0.365749978937745 1
0.354489614183169 1
0.250932406931071 1
-0.0544034150380711 1
1.04120286725221 1
0.244339134201981 1
0.918954965868878 1
0.601484595334924 1
0.807280698053642 1
0.37707874655595 1
0.18776318352963 1
0.538016929915332 1
0.530955757681958 1
0.864531204668852 1
0.568069359406992 1
0.763225172625652 1
0.598554695805255 1
0.829647802644017 1
0.896426070251662 1
0.392934409932868 1
0.535297652808436 1
0.36091415958661 1
0.321069966639935 1
0.522059063593743 1
0.898047309659146 1
0.307987253716881 1
0.724116497228074 1
1.35867812218966 1
0.638631971534261 1
-0.187248781048471 1
1.45484009646754 0
0.475963278711377 1
-0.0998557540057757 1
1.05257517642177 1
1.2793706328089 0
0.377099564329303 1
0.605322401969983 1
0.747431715188685 1
1.00268711876933 1
0.254949420832231 1
0.257232667665805 1
0.420537686405202 1
-0.288152726133271 1
0.398218969948886 1
0.623177818667202 1
0.752821811293375 1
0.0347825826211803 1
0.233236733938998 1
1.02169707938458 1
0.536780013346151 1
0.858406999331654 1
0.412207686098079 1
-0.5059859272308 1
0.934033476815063 1
1.03265446663297 1
0.388621950986547 1
0.680505601575449 1
-0.539338635884835 1
0.829799618753361 1
0.113125020947077 1
-0.124469936216621 1
-0.200524845712156 1
0.255032730344031 1
0.268080112961795 1
0.315283461509646 1
0.216468064165436 1
0.283477457200723 1
0.74663983044029 1
0.00437761688765349 1
0.164068585016095 1
0.315094071324133 1
1.32458622459455 1
0.227024278525512 1
-0.174310058035663 1
1.2331572137004 1
0.924836663064841 1
0.88671713293683 1
0.684728542991198 1
0.175608714694938 1
0.650047690944039 1
0.139654897337173 1
0.723790073534672 1
0.605353923956682 1
-0.0642822852659745 1
0.829817887745995 1
1.53679815558802 0
0.654985457021654 1
1.20285819048248 1
0.827753550989533 1
0.60821256307475 1
1.00336558096554 1
0.0305635551155623 1
0.574138198997045 1
0.453441401512751 1
-0.0730080538725419 1
-0.20072125049729 1
0.358312995103983 1
-0.131685671884517 1
0.257260763629133 1
-0.0262441457523667 1
0.587737457436468 1
1.04740526560442 1
0.726495283897463 1
-0.518373301879327 1
0.122112992628623 1
0.428733465868661 1
-0.21913066482638 1
0.0380366655820438 1
0.946491840873851 1
0.186660554460294 1
-0.00260949839783672 1
0.300340832809064 1
0.00339769278383528 1
1.34941773204007 0
0.400956205102806 1
0.515473640061659 1
0.579443325021632 1
0.323648407400199 1
-0.406638688973259 1
0.631985250546682 1
0.415777831394123 1
0.157936987351124 1
1.46707871867509 0
0.513559655680105 1
0.78375594817396 1
0.451625299749761 1
0.014968201167267 1
0.612555472646375 1
1.11749951546907 1
0.00468274609321184 1
0.881490919463992 1
0.347088222155495 1
0.110387551823704 1
0.689216424997116 1
0.610165352668281 1
0.216502617129851 1
1.58076136816286 0
-0.0849145415279848 1
0.462333446633138 1
1.45024438072168 0
0.473471079537293 1
0.988670444466516 1
0.76750697699428 1
1.24256583714153 0
0.118633730425927 1
-0.513500768956372 0
-0.332940469273498 0
0.567990755731863 1
0.51325074298471 1
0.682004369962175 1
-0.313813311737891 1
0.377751028039481 1
0.567695723715534 1
0.713617259782109 1
0.341510527745407 1
0.921625474034318 1
0.781978719230042 1
0.712085922231902 1
0.22728815557927 1
0.358405768442741 1
-0.0763815401183459 1
0.825861886946255 1
1.3999816448599 0
1.07645522998251 1
0.63056812911433 1
1.18250218674279 0
1.10577257642607 1
0.382240145704829 1
1.36473612496077 1
0.625842826325612 1
0.597077268350678 1
0.62578765057627 1
0.537567269973602 1
0.559436729728394 1
0.0620260664544295 1
0.384929194947976 1
0.341141255926483 1
-0.120033036080708 1
0.2690029642895 1
0.991362384971195 1
0.422864884511804 1
1.0570694823193 1
0.565915795820118 1
0.63765486740643 1
-0.0727668346919914 1
1.6546084392242 0
0.4445319610822 1
-0.386371703166907 1
0.174716619996156 1
0.304756030054137 1
0.593048136200644 1
0.280298707917873 1
0.694009156524928 1
0.331790341954185 1
0.967667236222147 1
0.030996899375138 1
0.266336768538384 1
1.2262105550189 1
1.03947958135259 1
0.329715795940029 1
1.58033339185045 0
0.848079417601824 1
1.01197787192642 0
0.575601634972235 1
0.525397609470175 1
0.416311893261639 1
1.8424101386898 1
0.658148964543491 1
0.225818374421206 1
1.07652581572266 0
0.242771997536904 1
0.708623864869739 1
0.184229996669873 1
0.93387843618127 1
-0.207991095813374 0
0.596954097641087 1
-0.0977261772413515 1
-0.189706808843222 1
1.09763685943944 1
0.66815611117486 1
0.510061509076871 1
0.650820206216628 1
0.138433985735183 1
0.0148094220605112 1
1.5467581482436 1
0.575818255750317 1
0.973734128239127 1
-0.0125800933582455 1
0.0446653576694435 1
0.712415617951158 1
0.389772898331844 1
0.536953352635392 1
0.310469627693311 1
1.12854520137858 1
0.24561694741194 1
0.259307078652745 1
-0.161682056685631 0
0.272033896851784 1
-0.00729130292463073 1
-0.130590749425339 1
0.0661448835312211 1
-0.457409723654717 1
1.41266348439904 1
0.492179081777269 1
0.649396028284918 1
0.689928928545388 1
0.365568842321694 1
0.4983510638937 1
1.4725250479912 1
0.232226744505182 1
0.416570525597998 1
1.25650797363254 1
0.518158968293085 1
0.167470461809857 1
1.11326402314937 1
0.522938459982692 1
0.654994162024078 1
0.960760674558014 1
0.448413940461851 1
0.279388594288823 1
1.1593626472307 1
1.00782674604217 1
0.647978913799733 1
0.57919888330433 1
0.692808403095845 1
0.228318188578399 1
0.680071619156744 1
0.510555498311816 1
0.28404197963267 1
-0.653776731662333 0
0.378877339908151 1
1.22684835189928 1
0.672945118380303 1
0.569136612636238 1
0.145923958037582 1
0.154838258745944 1
1.39856337062619 1
0.124314602192235 1
0.221237074504439 1
1.03952947360296 1
0.147708237362809 1
0.994581412166448 1
0.824780166307189 1
0.654506674306182 1
0.508726119771792 1
0.922249739040623 1
-0.141682365895516 0
0.0270244703197272 1
-0.145176611546894 1
0.446213000931157 1
1.2716406745737 0
0.21232086608331 1
0.0626709048430101 1
0.258564418387788 1
0.566604097421688 1
1.11120758203119 1
0.251398668624968 1
1.17711121679177 1
0.822242712697414 1
0.745225597442875 1
0.375925613454599 1
0.422889874873914 1
0.693551004945543 1
1.15709744866221 1
0.0693082289957511 1
1.09646869163412 0
0.13563728245764 1
0.39438514560024 1
0.619211647571439 1
0.807817595307117 1
0.759489783269766 1
-0.115117041256077 1
0.221448776734325 1
0.208303552791492 1
0.587442489343601 1
0.582856933798282 1
0.00227953378180016 1
0.300165723090057 1
0.575559617302258 1
0.425140085662472 1
0.732685413365849 1
0.0697177846351693 1
0.258702986703359 1
1.1824754169959 0
0.0431832759171656 1
0.103877814184247 1
0.737644073845591 1
0.458492455753555 1
-0.617670513609214 1
0.503950707352811 1
-0.304712016167973 0
1.31115819400743 0
1.05289402490735 1
0.16553644358684 1
0.472579827257628 1
-0.092929288203194 1
0.949234641002989 1
1.25281630603633 1
-0.0867682582961274 1
0.386881250438507 1
0.447972324327245 1
-0.17026332069203 1
0.664285350479207 1
-0.687281728857267 0
-0.054531095672694 1
0.0269528697988724 1
0.251179000854128 1
1.20769723503359 1
0.610159579593376 1
-0.176651738898173 1
0.349722359782331 1
0.979815914684507 1
0.554754755426335 1
0.153492815325949 1
0.494991310411875 1
0.757110798757929 1
-0.31133757610306 0
0.869692110885675 1
0.467658232538363 1
1.37412113077329 1
0.741306930366841 1
0.265820598562462 1
0.0209149260706869 1
-0.471112575455415 0
0.551710557518533 1
-0.109751116952074 1
0.824983420857874 1
0.938747852805141 1
0.30079791649702 1
0.461691886043543 1
0.451743229385362 1
0.971002019137073 1
0.0855831689344409 1
0.891965379555597 1
0.279411629721654 1
0.00315446354303486 1
0.420018501958728 1
1.29882226453582 1
1.09883700155245 1
-0.530422335776674 0
1.15257984579151 1
0.525144438653405 1
1.13832323033726 0
1.11579045208442 0
1.02145693723323 1
0.832417534859957 1
-0.113661241417364 1
0.259527426883968 1
-0.067664715005658 1
0.632280282500852 1
0.563291727434734 1
0.845760221766294 1
0.324706593793241 1
-0.277963229808422 0
0.512696351978714 1
0.600072435192029 1
0.761301650838115 1
0.179507564620489 1
-0.256263329419725 0
0.293464929752691 1
1.17597208356067 1
0.607531717713775 1
-0.700874372030445 0
-0.182322516416968 1
0.456238129319687 1
0.132346835134014 1
0.907569364329961 1
0.61788649013314 1
0.423944050344992 1
1.24980429726892 1
0.956838515762058 1
0.262120798570554 1
0.836668486664923 1
0.538157467519973 1
0.67691568182438 1
0.253484970697464 1
-0.0636592345699103 1
0.885262552261515 1
0.139435081774758 1
0.515491609592176 1
1.18587989102336 1
1.24293446164425 0
0.464782082634904 1
1.05275009240851 1
-0.399141528617638 0
0.713040992314818 1
0.68814591532404 1
-0.316209349514724 1
0.144020362749337 1
1.14838079569399 1
1.0013593239124 1
0.304081642091946 1
0.969689359290319 1
0.0284489655102394 1
0.657506976039578 1
0.547891174024975 1
0.454285441673763 1
0.67417944465908 1
0.653167322098914 1
0.600358350484556 1
1.93940901058784 0
0.491297440865247 1
1.4942155749962 0
0.688493069937497 1
0.10340081594657 1
-0.0706161577694657 1
0.591357419296677 1
0.779521991902998 1
0.54758821823107 1
-0.589405825142433 1
0.926742424169895 1
0.629706988817753 1
0.360529643813948 1
0.408627844857399 1
0.564171484636607 1
0.0284663698481376 1
0.72412625173448 1
0.442405827430442 1
1.32324634891067 1
1.07250748299542 1
-0.16169298096158 0
0.273178647424601 1
-0.0417928076723805 1
0.143424895568719 1
0.573961739420754 1
0.621629687499498 1
1.03503250345203 1
0.653044023136626 1
0.758909399079675 1
-0.00977235600386808 1
-0.0809986528443296 1
-0.0585383804659076 1
-0.247333768067016 1
0.0933609887636216 1
0.674853126297424 1
0.988474559625372 1
0.13024681885138 1
-0.138317616913784 0
1.2108945434064 1
0.852980077014236 1
0.22688935569785 1
0.0831851157957761 1
0.185127092493855 1
0.0606579078974269 1
0.103440278867474 1
0.594975437889455 1
0.322958600455958 1
-0.454673276967111 1
-0.634012553269716 0
0.678928218694888 1
1.08465459661779 1
0.138542572705882 1
0.009953544318404 0
0.317523316323041 1
0.363047941525252 1
-0.239835371515464 1
0.178167103930337 1
0.275547491453342 1
0.834451382113689 1
0.706313032600811 1
0.317501618121883 1
0.611761213132466 1
0.0276190889448786 1
0.823891048289581 1
0.0993788128976506 1
1.2009656479397 1
0.385307875639018 1
0.699181459144708 1
0.102162647031458 1
0.63292512313807 1
-0.171776733996457 1
-0.211666835382234 1
0.170506544875956 1
0.974922045106308 1
0.692599509866137 1
0.336337078260886 1
1.21623273119837 0
0.450931346256745 1
0.411517043702372 1
-0.350807008522334 0
-0.313328963648654 0
0.789514918298928 1
-1.21361503515018 0
0.551527902686309 1
0.606969893944846 1
0.829966920481207 1
0.455968437965429 1
0.646982339718944 1
0.782494988330241 1
0.565279885917598 1
0.184373981200162 1
0.815624647811543 1
0.255368150975039 1
0.392974210072893 1
0.376511628300142 1
0.0188378316881784 1
-0.150647404146659 0
0.00530095220664512 1
-0.328307723231847 1
0.382795953785001 1
0.84739145880657 1
0.599922707340432 1
0.421133047110021 1
0.740429868025215 1
0.785261371900653 1
0.758971345301052 1
0.669979271822983 1
0.475396625824597 1
0.590312360765601 1
0.707028288959023 1
0.426965018315054 1
0.498322449213039 1
0.159389510618467 1
1.41693126070063 0
0.432986940098629 1
0.399334549426521 1
0.00298116891263819 1
0.326957009083639 1
0.411468584552564 1
0.466708634678501 1
0.484510179190076 1
0.392044893087413 1
0.0652323927088043 1
1.06258237187893 1
0.250801982090127 1
0.488344616263778 1
0.687459021443175 1
0.844533095607505 1
0.48628050534099 1
0.830231377878352 1
0.582723382861914 1
0.151418555844425 1
0.140307835813464 1
0.605221375360586 1
0.847122671580626 1
0.980829563627051 1
0.563735480928755 1
0.57929020734728 1
0.538997818055213 1
0.305002321843097 1
0.705551570703151 1
1.13727948217264 1
0.294326667709478 1
0.658945438472108 1
0.768612977931229 1
-0.0861759242912812 1
0.528789879483952 1
0.526641984451991 1
0.509596839581458 1
-0.649751339194235 1
0.0391332778077707 1
-0.388835368738071 0
0.259359894720371 1
0.901838960002205 1
-0.146538140448665 1
-0.234048758984987 1
0.14402512537656 1
0.615756591693749 1
0.122125685565054 1
0.591782181295322 1
0.564278850330844 1
0.433545281014101 1
0.292325084969547 1
0.567482396346113 1
0.686216030177934 1
-0.342553204430733 1
1.08727129684583 1
0.074829975509088 1
-0.291345712034054 1
0.903336510565018 1
1.18468476945359 1
0.319737941280115 1
0.371496455440874 1
1.51598987276635 0
1.86288535337235 0
0.0626814347046054 1
0.776147245054595 1
0.736915179447207 1
-0.351363578570408 0
0.515174991808807 1
0.748582739153228 1
-0.839004627121424 0
0.469295815701608 1
0.818985282007612 1
0.153686997630032 1
0.920402849818063 1
0.203374468517828 1
0.767453594014012 1
0.564095364735506 1
0.873124772504272 1
0.787059312103068 1
0.924933483753318 1
0.30332699875531 1
0.382192905291443 1
0.441629412700603 1
0.239073296260383 1
0.182256233230094 1
0.777309207602723 1
0.404900184252849 1
0.584105007565848 1
0.00857041650310651 1
0.195711152903 1
-0.365347506073627 0
0.380713912753752 1
0.878967685227579 1
1.04667970920654 1
0.385893922236565 1
0.31322765631393 1
0.401825247913156 1
0.358167141517361 1
0.44176853935955 1
0.177828607783972 1
0.88178722392954 1
0.0522651972697786 1
-0.201749364345924 1
0.605527006772625 1
0.513107596351107 1
0.634232459390189 1
1.07407945449316 1
0.471126063245621 1
0.470746256293466 1
-0.0347643513765163 1
0.606740556627657 1
0.0536069195326007 1
0.475184067625291 1
0.337154662241147 1
1.14237703464052 1
0.504144085114688 1
0.63891862129117 1
0.895661864232062 1
0.678330354978773 1
1.37206602237177 1
-0.183564205532407 1
0.474537279965729 1
0.520061580538802 1
0.649735016479419 1
0.724613982440335 1
1.02145603523954 1
1.07290359407321 1
0.480830505246117 1
0.37294814260609 1
0.0276106363393598 1
0.604769838635704 1
0.536371979748493 1
-0.19566668200453 0
0.68591613426167 1
0.601677941702838 1
0.183421193614291 1
-0.0157876690984533 1
0.926113285888975 1
1.3441513062101 1
0.0568737544116012 1
0.300764452736991 1
0.994996817562327 1
0.151015083648986 1
0.931975929266551 1
0.913386516344156 1
0.205242982667558 1
0.0441505592596428 1
0.168902112201456 1
1.00697092300055 1
0.883231640843747 1
0.541815603570569 1
-0.221291539311649 0
1.09065087948744 1
-0.385138630580828 1
0.327778079817957 1
0.450911329506338 1
0.431387056035057 1
0.00824287002426861 1
1.05769942262547 1
0.138157318136815 1
0.0452248257311587 1
0.780451010628744 1
0.533181893944102 1
0.0708621496832669 1
1.41220945080352 1
0.068239007612787 1
0.504602197415713 1
0.283371787777741 1
0.0921739605609996 1
0.316706999908163 1
0.971368654278989 1
0.650808834357295 1
-0.242897960734055 0
0.398838693868264 1
0.202706629980035 1
0.566789313870784 1
0.447680820717526 1
-0.454582999089753 0
0.662695737239813 1
1.1751884405594 1
1.28528277903538 0
0.350537848372434 1
0.224978074821771 1
0.899037982896293 1
1.46447258061223 1
0.351347945933891 1
0.290192031914929 1
-0.320327145481331 0
-0.0986735446765208 1
-0.0489077031275502 0
0.879562365148573 1
0.0488487537960451 1
-0.348666655686297 1
0.425579765756459 1
0.0187296271411257 1
0.00900776925728873 1
1.1910145886441 1
0.219989680221246 1
0.0992672929866724 1
0.651669458628455 1
0.587517066295997 1
0.00443950021106193 1
0.770748342072245 1
0.393881788280809 1
0.0827540034225576 1
0.964722561217506 1
-0.385464455623725 0
1.06444963070552 1
0.299964694335798 1
0.400573242205588 1
0.47519143576945 1
1.08521922231595 1
0.994137709181648 1
-0.165525178446228 1
-0.0741621663689886 1
0.562608872639603 1
-0.303872750930531 1
1.16833676664104 1
1.05695315458642 1
0.695323560256078 1
0.877512481751665 1
0.490506242119738 1
0.899567160727614 1
1.08096623785966 1
2.05828099589066 0
0.469392024019279 1
1.05018040456765 1
0.904796979054 1
1.10204684702278 1
0.517298442663311 1
0.787540344283758 1
0.899918904017702 1
-0.149966366420217 1
1.59460159965623 0
0.976666610856754 1
0.170705098436222 1
1.4848200492696 0
1.04539722918446 1
0.359849440198243 1
-0.452092641122452 0
0.372690021089776 1
0.918030706060851 1
0.111989889236657 1
0.63818047568768 1
0.918930344668636 1
0.726060841488644 1
0.540074471651313 1
-0.0944130840890234 1
-0.416245049454402 1
0.381829350341606 1
0.584147328693663 1
0.209568259798253 1
0.14938632712737 1
0.0596741664721697 1
0.485296712956967 1
0.736032197630865 1
1.21435840350238 1
0.69833166835739 1
-0.0361587736141116 1
-0.318048055995106 1
0.0450069251540519 1
0.371421442648306 1
0.386431946245907 1
0.500299410701349 1
0.934430830958041 1
-0.0296510342129082 1
0.374516260899358 1
0.0800797920838491 1
0.0103167801568384 1
1.09000960330379 1
-0.0489151535393737 1
0.189344600643644 1
0.689253615873881 1
0.333286705135532 1
1.08669827470069 1
0.359444500324533 1
0.0601361162993054 1
0.348531669220301 1
1.2902886050989 1
-0.213949285709801 1
0.380242254362088 1
1.70687565746919 1
0.464238569888976 1
-0.0162180765832337 1
1.48812067875451 0
-0.0212832611303668 1
0.716176206159147 1
0.941631062050723 1
-0.0849802889623041 1
1.19259658861063 0
0.768842778115977 1
0.761072822055854 1
2.01180592376676 0
-0.305501402023799 1
0.500315817573278 1
0.63309715894509 1
0.536929396309497 1
0.0950334986605751 1
-0.148258712651564 1
0.304154055972632 1
0.815621669917847 1
0.756424765565633 1
-0.546018010137301 0
-0.0354657512677403 1
0.57551089845768 1
0.346879711380014 1
0.77249216444758 1
0.50794934924347 1
1.26508795708925 1
0.404371527281543 1
0.00228427504238851 1
1.10151679290377 1
0.49185054148288 1
-0.278935509475112 1
-0.284519856017022 0
0.750580012473922 1
0.471159316260816 1
0.433647552030181 1
-0.268901064525271 1
0.892446207389696 1
0.131271818163675 1
0.00280222833042784 1
0.634412171838664 1
0.90187624454577 1
0.48541233675243 1
0.447849014091108 1
0.521008242218856 1
0.369611187738639 1
0.269037109347925 1
1.25217951244195 0
0.281350707646416 1
0.620381607788189 1
0.219090920484989 1
0.715835184268514 1
1.00317358064043 1
0.518519684136622 1
1.0511595434615 1
0.372207304038232 1
0.416446472879401 1
0.709388595585179 1
0.482880523416076 1
0.000483650887196485 1
0.716943502292553 1
0.688585802681839 1
0.254144849735773 1
1.45184769858708 1
0.879672514521759 1
0.0599958877100176 1
-0.00482953759090521 1
0.381515323548935 1
0.629064090372214 1
0.230912727245023 1
0.532512509894079 1
-0.429590350892269 0
0.37962096188074 1
0.686452242024361 1
1.09760388643444 1
0.335456500136628 1
0.591736743155183 1
-0.125143911271612 1
1.66556339146756 0
0.332327913615458 1
1.39647489226742 1
1.32518724736657 0
0.248863738638607 1
0.154548902119893 1
1.07993432892036 1
0.375441544213772 1
1.02763401329743 1
1.27689844914758 1
-0.61196411770781 1
1.11285643134281 1
1.25207873767496 1
0.0836343490641606 1
0.565069263409193 1
1.12591897050906 1
0.0920943114719421 1
-0.0605920918154302 1
0.029677265913761 1
0.310378758984737 1
0.830781070090251 1
1.00811062443774 1
-0.28795949430328 1
0.522621521346264 1
0.885820911766142 1
0.112026508767217 1
0.332310470416922 1
0.0244157879838571 1
0.424318075920222 1
-0.141865997728611 1
1.21541995256105 1
-0.0179501843738885 1
0.226272197765151 1
0.388116249728748 1
0.907095469875269 1
0.344654474048444 1
-0.709096578864 0
0.925322215996177 1
0.544181093117677 1
0.146648336791206 1
0.430208813482992 1
0.616939243337853 1
0.424513820976434 1
0.415515018089065 1
1.19449369028137 1
-0.0555394909644126 1
0.977903056105114 1
0.432475748864346 1
1.242100663554 1
0.287844796540213 1
1.27654398564424 0
0.218565845112397 1
0.447756971474452 1
0.391983445904664 1
0.558136736104313 1
0.217520107098722 1
0.213108835532388 1
0.162666754087181 1
0.897468015603633 1
1.21998855497751 1
0.393162546525499 1
-0.100286984426939 1
0.192379967894858 1
0.988126417730609 1
0.475471881124432 1
0.0194348928973665 1
0.164791053603044 1
0.0257511967903568 1
0.24503267402404 1
0.87345385099406 1
-0.512009022859977 0
0.577139622713009 1
0.719157547451826 1
-0.187454618719902 1
0.993147164830132 1
0.751758696598289 1
0.870668145457006 1
0.77738920313194 1
0.852686380081342 1
0.947396457577331 1
0.733200566274816 1
0.486811140026487 1
0.141636757812006 1
0.37657325451622 1
0.140839622702142 1
1.14761785374428 0
0.19180723618705 1
0.462757840141864 1
0.561431559630491 1
0.805212198975256 1
-0.0303680805940785 1
0.251734921817428 1
-0.338505969449131 0
0.0402216915951908 1
0.932057159539833 1
0.444250120501739 1
0.58791575091806 1
0.119821454456475 1
0.738917427801446 1
0.905037830627411 1
-0.0538359975770363 1
0.0450385962852837 1
1.19387769473291 1
0.816700102830802 1
0.614105585339134 1
0.313090632107424 1
0.400420973667832 1
0.58867815243549 1
-0.0149723964935359 1
0.423733680282899 1
-0.00932659215634454 1
0.991618914981491 1
1.29339103785644 1
0.460326349760846 1
0.0784348511577315 1
0.508533513032298 1
0.510357699054031 1
0.241841314509148 1
1.25077078252323 1
0.318368269250838 1
0.794237495279508 1
1.12940449724683 1
0.372150156949931 1
0.910583999622032 1
1.34096519126611 1
-0.116911401801445 1
0.639717823511964 1
0.152878890265204 1
0.998799035380053 1
0.635005581747555 1
-0.194957518391411 0
0.748692274909218 1
0.317617644819474 1
0.296371399795247 1
1.07356467566732 1
1.08793829727288 1
0.957947255901187 1
0.914293971285108 1
0.329619398717617 1
0.784243986417321 1
0.168721959134256 1
-0.0414488203899478 1
0.253318313701654 1
-0.165156001185555 0
0.703795664427436 1
-0.0509021410436241 1
0.489295030748049 1
0.281986326252467 1
0.931128752806705 1
0.998075625046017 1
1.16890841827868 1
-0.36529112337799 1
0.264196303588558 1
-0.0736173878192976 1
0.14811312555267 1
0.134867992585872 1
0.668188394398686 1
-0.281218771978187 1
1.32633640438176 0
0.609983843155924 1
1.42812014703442 1
0.773420627276903 1
0.741190133841527 1
0.553572995071822 1
0.489620907195556 1
0.340213666299755 1
1.07851559559187 1
0.310917158537271 1
0.58848439740882 1
1.39907682251758 1
1.16668119432441 0
-0.101382120164415 1
-0.0563574570811845 1
0.346785045412307 1
1.04101694589705 1
-0.579050579700445 0
0.340595425660791 1
-0.105442589468436 1
0.897441534730691 1
0.581643853621113 1
0.923835641896296 1
0.909435888239759 1
0.657062521767605 1
0.469659318497646 1
1.41212234209667 0
0.784922488253749 1
-0.558199141063051 0
1.03832071037004 1
0.433202453496102 1
0.536937478537421 1
0.844913850710863 1
0.931582882552566 1
0.550914642063267 1
0.923042497593856 1
0.143297473904372 1
0.324791081289385 1
0.978277239445174 1
0.219560222244599 1
0.284614794897931 1
0.0649425795676245 1
0.725481673783559 1
-0.167944220240976 0
0.470402536162537 1
0.912566491816884 1
-0.0177878549575161 1
1.02422682196852 1
0.980724139855436 1
0.709443979728929 1
0.13946325125151 1
-0.22724115929 1
0.195151558407908 1
1.04179668358457 1
0.786077700016884 1
0.42438729921131 1
1.22993281503953 1
0.608541449868632 1
0.106759376596323 1
0.672967731110427 1
0.304261648579139 1
0.373425953737637 1
0.385791851073513 1
0.554489435201605 1
0.826798443428749 1
0.612627729494689 1
1.16035880357267 1
0.713609687128241 1
0.0215150388642991 1
0.0510876689540646 1
0.705245185476771 1
0.631876041245654 1
0.732148630267354 1
-0.682759651701638 0
0.131381584987259 1
0.655361437303198 1
0.284826159931823 1
-0.085776576808088 1
0.304521835792257 1
0.698850880657095 1
0.169676961663416 1
0.369839308061895 1
-0.167564720059757 1
0.720568133923477 1
1.10777618420815 1
0.562030149053603 1
0.933384608519869 1
0.11513147183759 1
-0.0637421067331308 1
0.59598555930349 1
-0.0441653576325344 1
0.68869141801053 1
0.963437988093022 1
-0.190719484189604 1
0.445003213484842 1
1.00601694551398 1
0.147123440068656 1
0.242519460031522 1
0.338922655986003 1
0.608545037454389 1
1.03189499177818 1
-0.954305518794419 0
0.106438482652835 1
0.382431070208662 1
0.811525052341054 1
0.262010600799659 1
1.20089991602057 1
0.675322207611592 1
1.05882885836985 1
0.966352331145885 1
0.368142573699287 1
0.659374948558604 1
0.31455773345606 1
0.500835551799152 1
0.40899177154959 1
0.587736164588443 1
0.293271276097032 1
0.712935194560176 1
0.147074684282792 1
0.147627777201588 1
0.864460727372528 1
0.744906421219367 1
0.528714289414597 1
0.572412996905525 1
-0.500276650426155 1
0.762426934964019 1
0.448837875076646 1
0.397608251638081 1
0.52590476320694 1
1.45903478274977 0
0.641484246249396 1
-0.0389748124723771 1
0.2211400515142 1
0.0442371653819452 1
0.316961405751094 1
0.626278743681044 1
0.288019078852956 1
0.0718483613786223 1
-0.3076646203945 1
0.945528689291693 1
1.44952922203456 1
0.538941245397018 1
-0.267216690440852 1
1.10204252281709 1
1.35559364992459 1
1.29270312722549 1
0.156256850566071 1
0.286632834742353 1
0.895556680299858 1
0.367834103238597 1
0.463932277155826 1
0.0225301285975642 1
0.618916242808047 1
-0.12784167864614 0
0.404759083684639 1
0.674164133097828 1
1.07558724496857 1
0.443271036561937 1
0.788973935225019 1
0.151495330441107 1
1.58971031892092 0
0.700683304669896 1
1.43122512910094 0
1.04239550678215 1
0.0773442924820112 1
0.668104658760865 1
0.131506227758292 1
0.174839615419693 1
-0.0484984101043651 1
0.573163032612112 1
0.00739949720135885 1
0.150419474660304 1
0.0975697579169827 1
0.874552755030361 1
0.044020281623349 1
0.14291520741759 1
0.607563005277399 1
0.644180539379714 1
0.418888823025969 1
0.880791657683979 1
0.796551662299086 1
0.257815773556495 1
0.513141423352514 1
0.392332781739618 1
0.353194286350922 1
0.886351327956211 1
-0.204337473041847 1
-0.0233870359560639 1
0.952077665481182 1
-0.567420809753155 0
0.855978695096781 1
0.607050424410192 1
1.25413800172806 1
0.480773947851404 1
1.31095929845958 1
0.488326363903748 1
-0.046437578555108 1
0.320005263873 1
0.186048591438931 1
1.00455837373504 1
0.164066894012068 1
1.24062634250969 1
0.395150442531555 1
0.523655850498454 1
0.921810797825858 1
-0.306182584716857 0
1.0004568969914 1
0.636313434372629 1
0.936254309735641 1
0.497766740244006 1
0.686431447967404 1
1.11562129045214 1
0.374726090331258 1
0.215629286563267 1
0.094365866195547 1
0.744755057306854 1
-0.0306401722799058 1
0.932363138273527 1
0.86722856923808 1
0.990395940972168 1
0.210855383210634 1
0.541281322238282 1
0.0390918203045273 1
0.893713570898135 1
0.782190195568763 1
1.14789053973692 1
0.029926302431033 1
0.833894128198279 1
0.309335851568585 1
0.738881326446883 1
0.557386685560148 1
-0.0611328708364989 1
-0.0246165616360597 1
0.154567682667239 1
1.10520727034488 0
0.399607605761862 1
-0.0200801783470129 1
0.473587356049517 1
0.308499137484842 1
-0.0337977657642245 1
0.410047034830518 1
0.0282208870826232 1
-0.591353862049828 1
0.0323313514150147 1
0.652699698096515 1
-0.272497933081655 0
0.200624386723326 1
0.56905907309093 1
1.78949610525378 0
0.214910722056559 1
0.351093001806589 1
0.720924571173885 1
-0.170880530901884 1
0.384254896825634 1
-0.0302647496192199 1
0.608610028320466 1
0.93719335974359 1
0.657121274046087 1
0.676110647492435 1
1.05603737364329 1
0.182102722015176 1
0.147902566172418 1
0.416634650110527 1
0.643000086319552 1
0.683168582220845 1
-0.110976141624332 1
-0.209641732891486 1
0.887366947002759 1
-0.100497861587345 1
0.93994609297061 1
0.921906742437808 1
-0.422920586524542 0
0.692821212962636 1
0.18041972823261 1
0.480306946258534 1
0.888948420003378 1
1.08143321069806 1
0.918531750192819 1
1.42534261817204 1
1.02205308746467 1
0.731734619233779 1
0.537123742177174 1
0.926898315867431 1
0.190785069246994 1
0.519919460411349 1
0.610884406747968 1
0.66615651819646 1
0.1353782057825 1
0.700721565850888 1
0.0148322814875662 1
-0.158205909276618 1
0.205572623668337 1
0.25574715270627 1
0.316328573336758 1
0.580933111866029 1
-0.171718505386056 1
0.934665430654764 1
0.310352492022917 1
-0.0396720642983662 1
1.23036994310238 1
0.152545808627994 1
0.0924374995992979 1
0.686291696323493 1
0.79506463610626 1
0.636264400097464 1
0.926536203073268 1
-0.471375007864004 1
0.412169445372094 1
-0.156591593281176 1
0.768697692314056 1
0.449924110738816 1
0.486816938342908 1
0.409381588819809 1
0.850969162084628 1
-0.821692659898118 0
0.173878650707794 1
0.125222303453117 1
0.208962817439064 1
-0.124764463739254 1
0.808418379076161 1
0.784056956448641 1
-0.155762748652141 1
0.00127290678116929 1
1.09610052605022 1
0.960737265490126 1
0.593299405232328 1
0.427416890794917 1
0.0833497872590127 1
-0.246187620317087 1
0.553246621388217 1
0.871125528704376 1
-0.457186970545104 0
0.218116878190602 1
0.290329612172665 1
0.334009279734313 1
0.109932743889172 1
0.858902314067867 1
-0.664911637542351 0
0.689820284859655 1
0.551624934516635 1
0.681841469023076 1
-0.427332209911753 1
-0.473319570742792 1
1.86294789364263 0
-0.285636842338053 0
0.405642767870893 1
0.323441566988216 1
0.277350817453088 1
0.192092933167992 1
0.732296533108517 1
0.307795140942415 1
-0.429222584780381 1
0.602833143014208 1
0.815826103805011 1
0.735405131261624 1
-0.0490121755226752 1
1.0523282358699 1
1.132095031211 1
1.03230196087211 0
-0.103079666786941 1
0.219220716199294 1
1.25522283028594 0
0.453464285059639 1
0.328813896646759 1
0.811722485477779 1
1.02217137351409 1
1.35557626197266 0
-0.111808443406458 1
-0.151754158003527 1
0.699711946442607 1
0.383967058847292 1
1.41579094309664 0
0.724185672048786 1
0.524950253777715 1
-0.0658822311526546 1
0.321917838799689 1
1.21772793111873 1
0.733038446174798 1
-0.24776740656704 1
1.26078749086234 1
-0.336395598937761 1
1.02097466516952 1
0.257608118319228 1
0.506920351381902 1
0.831438632570609 1
0.966262232281782 1
0.486474631531609 1
0.88947256718467 1
0.186660570833631 1
0.290332686941633 1
0.415721093077176 1
1.55338687840631 0
0.207931524283615 1
0.0904739521866905 1
0.758324214061116 1
0.75267219425692 1
1.07560261519022 1
0.490480100799475 1
1.00628211795203 1
1.03317167064251 1
0.209962163856579 1
0.649876941316727 1
2.11319915034626 0
0.97585764270922 1
0.878935923298472 1
1.64098511835633 0
0.418298881266312 1
0.615765275614188 1
0.969384966163443 1
1.23126391358267 0
0.996938431324245 1
0.666148968095776 1
0.485086405502142 1
0.181184540104757 1
-0.0490498414010995 1
0.797479240614929 1
0.0697713798071297 1
-0.0467217423837779 1
1.19046181498305 1
0.267998142614761 1
-0.119138444399989 1
1.33493456717451 1
0.752846870018662 1
0.227338784193579 1
1.07707128613184 1
0.176437544314852 1
1.26733999935208 0
1.67330125152333 0
0.927182978108502 1
-0.36044524537533 0
1.36456054149533 1
0.669384401121903 1
0.64571333838572 1
0.249267127228542 1
0.804706232666089 1
0.371909767687159 1
1.61108506259082 0
0.190704794149169 1
0.298125316875798 1
0.489615707363318 1
-0.397626359189518 0
0.650025272081577 1
0.7009242020466 1
0.0122905760677991 1
0.466182254593021 1
0.266154870383652 1
0.179811295457957 1
0.49879644707457 1
0.573640048991675 1
0.652981245280069 1
0.131149307181168 1
0.475207516742096 1
0.496133145802835 1
0.482141046468256 1
1.29114206314622 0
0.978105812765097 1
1.18729722882774 1
0.176240241245449 1
0.990135408903999 1
1.09430651704807 1
0.998628211460259 1
0.775909211489328 1
-0.11551902962827 0
1.27318030841597 0
0.249136084568193 1
0.214439756744909 1
0.420090561798213 1
0.666955845857327 1
0.177639274326583 1
-0.117648997645236 1
0.669777412358733 1
0.0920158531323839 1
0.706466779730751 1
0.784233128520306 1
-0.0442539311605253 0
0.57483606086965 1
0.45009123931424 1
0.391396190634224 1
1.20602179610247 1
-0.158036052508918 1
0.643407362347934 1
1.05664170271737 1
0.859942530345961 1
0.622995617341036 1
0.171787561317868 1
-0.22959274011991 0
1.64404327280472 0
1.1380145281089 1
1.1891733066068 1
0.340854039657905 1
0.0311733161159188 1
-0.726433325769298 0
0.239477762264622 1
0.385642174307862 1
0.108493698122709 1
0.853184147733417 1
0.248268562743257 1
1.25239097246276 1
0.847065027059906 1
0.768723502932441 1
-0.644266317078394 0
0.984256071172769 1
0.653099037160872 1
-0.0259309681273301 0
0.806666207318567 1
0.704496759366977 1
0.21117592058391 1
1.3687942022593 0
0.383745651090923 1
0.597147808813246 1
0.671286974377431 1
-0.272173220081168 0
-0.27226167247662 1
0.924198987408381 1
1.01677358799075 1
0.00408991877907577 1
1.37793680811256 1
0.779901543879337 1
0.309173731721029 1
0.29363593935312 1
-0.018754247095959 1
0.144894547380876 1
0.244255893684295 1
-0.100931831857336 1
0.863412079469184 1
0.642520479019675 1
-0.516441045893154 1
0.121878950255273 1
1.28724593897418 1
0.390012836580596 1
1.14385677681716 1
-0.756199640849997 0
1.20040405032447 1
0.167676944205182 1
0.418939194006909 1
0.390606059218456 1
-0.0259722726214266 1
0.597310888460337 1
0.764935045879308 1
-0.347738354066354 0
0.341964287056709 1
-0.149280184490446 1
0.226117747424144 1
0.474291040769516 1
0.182759775950091 1
0.282699801602355 1
0.321774135636029 1
0.393299795738183 1
0.303515614549945 1
0.408344537579937 1
1.65137620270913 0
1.46005513459848 1
1.62162319677246 0
1.00104314603063 1
0.730671569830417 1
1.00715993673421 1
0.522869511626911 1
0.167967000929781 1
0.513735426674687 1
0.156949298711374 1
0.116668509653595 1
1.39218728235807 1
-0.0970916753346216 1
0.463823721345463 1
1.19809146770055 1
0.648724350972853 1
0.325244053333339 1
0.614483469849623 1
1.22050557110723 1
0.221404504751003 1
-0.237145241245156 1
0.92212774721301 1
1.02929895394392 0
-0.609997310847732 0
0.748437789351977 1
0.699774291129751 1
1.19271560922545 1
1.14771294500029 1
0.4750758454657 1
0.610994329599751 1
1.01884709369223 1
-0.183378295752292 1
0.450758517691727 1
0.21039606419256 1
-0.169089655521262 1
0.588515350748786 1
0.184036110500995 1
0.877700872124156 1
1.29407548024663 1
0.0188320358498493 1
1.09289165939688 1
0.345228017018391 1
0.0916225518009569 1
1.58549044219157 0
1.10132981066224 0
0.691420483247421 1
-0.45512865928601 0
0.796844602923954 1
0.94132566949904 1
-0.237961949076405 1
0.549386524329875 1
0.665797701763004 1
0.660981836076097 1
-0.464235738141913 0
0.637157195917737 1
0.448878135596497 1
0.25574156699555 1
0.13376561327664 1
-0.0916098697920379 1
1.25731204564012 1
0.554989877760155 1
-0.31056785846725 0
0.491218064339922 1
0.357071467598135 1
0.954787496110205 1
-0.0566857985214403 1
0.929538555716335 1
0.731599677735729 1
0.437650779737164 1
0.836051424111109 1
-0.0049126660142625 1
1.49216940515183 0
0.547096245766658 1
1.39760218585654 1
0.895780639320011 1
-0.462292504886663 1
0.729500997759495 1
0.716548455194613 1
0.856019059842972 1
0.234644655401301 1
0.573916690843647 1
1.82382045772163 1
1.22657104468814 1
0.582415412794567 1
0.782246043049911 1
0.233325477066939 1
1.45413438497899 1
0.96026525318825 1
0.295998666207345 1
0.692329058644384 1
0.677301124230081 1
1.43934946508916 0
0.85844893425336 1
1.19444952654601 0
0.590085665405725 1
0.549260355735006 1
0.728833992881699 1
0.12867168080888 1
0.928526631120738 1
0.812876150532739 1
0.771414049360065 1
0.343739531280364 1
0.210721603976538 1
1.02939510885306 1
0.285092921469964 1
0.822232290275329 1
0.28539269591173 1
0.354864848634972 1
0.418761500229531 1
0.331220041992932 1
0.517502290575071 1
-0.0148537901615482 1
0.705617073289945 1
-0.252267998760407 1
1.11835020751826 1
0.724498381112281 1
0.136757927952975 1
0.477395284112355 1
1.14368612705866 1
0.459592239518544 1
0.325831244830353 1
0.922189850374913 1
0.56039172437361 1
0.052866423990364 1
0.412036972969927 1
0.441017929201504 1
1.41487700969051 1
0.469242823447298 1
1.23214265263897 0
0.0751469915611713 1
0.077124399438783 1
0.703964676039477 1
0.502178006030715 1
0.284134805270703 1
1.15002764367556 1
0.308892693942349 1
-0.0114930939006463 1
0.847011381904215 1
0.266393403085593 1
0.398075842719385 1
0.0681368628113219 1
0.311497292593978 1
0.465735137007556 1
1.28772846937264 1
-0.0766679128822597 1
0.360320342732393 1
-0.00570605041509886 1
1.00088864689886 1
0.712744135918038 1
0.556028773894985 1
0.196837563997965 1
0.246695538763849 1
0.817819849307858 1
0.240156285764193 1
0.909201702164477 1
0.324808750353033 1
1.14248952435415 0
0.133214215217087 1
0.442807255026665 1
0.111536483117716 1
0.487377021529877 1
0.0774163559986044 1
-0.0393612756248725 1
0.429671083407827 1
0.233504539460972 1
0.0350858780942805 1
0.213522821504108 1
-0.329149834925646 1
1.25879612863388 1
0.476393252706899 1
0.213951036158591 1
0.281018181236061 1
0.646121942395738 1
0.0502136849460596 1
0.932282484494626 1
0.439265580096544 1
1.19003452752432 0
0.594151571674776 1
0.453102586439441 1
0.946090204134067 1
0.0357004992413896 1
-0.206276961813983 0
0.402917297515484 1
0.106849481292594 1
-0.570994966268368 0
0.279256719811479 1
-0.102935374542596 1
0.778046990395778 1
0.457345485744117 1
0.385761690125459 1
0.528245954489302 1
1.16168525549141 1
0.772715889369436 1
0.46249839372269 1
-0.0413120626102447 1
0.111755155165238 1
0.595997653174882 1
0.528828082191882 1
0.426853135351236 1
0.788960671786306 1
0.51262024961742 1
0.587919781932219 1
0.631379199120584 1
0.668906707317153 1
1.69609016159628 1
1.33212391312222 0
-0.0212011950463361 1
0.469272694369362 1
0.0904201975161749 1
0.554186901254954 1
0.570777664004041 1
0.785556178754907 1
0.650910150605548 1
0.302315035123807 1
0.979535076860078 1
-0.350210422775574 0
-0.233314805485937 1
1.21340935641592 1
0.347104264670332 1
1.80889998083192 1
0.322493912102852 1
-0.189971168361212 1
0.66237130118514 1
0.57337791983205 1
0.51923184154868 1
0.308344499885826 1
1.05124796179511 1
1.0732410479304 1
0.558657127764439 1
1.02678580317349 1
-0.406960339201459 0
0.672815975266133 1
1.43636942194236 1
0.5817448325033 1
0.826206527844104 1
0.954845801225768 1
0.697019695634591 1
1.17867158461247 1
1.35251387392656 1
0.5604768654508 1
0.109039557448173 1
0.751126540419827 1
0.848084335819047 1
0.447893055759977 1
0.559529450450564 1
0.875947744031 1
1.04113530152092 1
1.2170767422332 1
0.702218499252982 1
0.737524108602736 1
0.562065844701704 1
0.00330841098004453 1
0.436900430935714 1
-0.461037762022809 1
-0.0314135477390017 1
0.850995810076923 1
0.502365061459696 1
0.526972805976272 1
-0.0440768504833004 1
0.323932382823758 1
0.653786509619338 1
0.770957798335155 1
0.778997906336466 1
0.0878106537442256 1
0.0240424762547639 1
0.778855617640581 1
0.77496994747916 1
1.10903371200684 0
0.344956113486786 1
0.493000277631049 1
0.708261469257732 1
0.654480918450078 1
0.711221766141016 1
0.692706870918316 1
0.308215928001102 1
0.415198708256537 1
0.125252184842614 1
0.352570403750027 1
1.2359762327745 0
1.02156128576023 1
0.780216195601426 1
0.514304623034734 1
1.0239864263272 0
0.594492794751643 1
2.14467787314926 0
0.17421661518754 1
0.58694093778525 1
0.818087578309349 1
1.46055540311713 0
-0.0726882141331155 0
0.566548851662793 1
0.538535693316153 1
0.299592144790429 1
-0.249034563417082 0
0.708014582701915 1
0.869360768051716 1
0.64670941343878 1
-0.13724057108174 1
0.831735345581314 1
-0.399632800605796 0
0.33631012297847 1
-0.0489526760289701 1
0.476363547278884 1
0.596702539145293 1
0.0636967600473011 1
0.892774070459564 1
0.0598583438569555 1
1.63532908037388 0
0.621524095322718 1
0.427553248362327 1
0.757039176762905 1
0.485996083171467 1
0.017037940019573 1
1.09034388762681 1
0.380915007436922 1
0.484699753886772 1
1.36610403297049 1
-0.204764698030688 0
0.753572712849862 1
0.0654175695891755 1
0.70152560894709 1
-0.178849250273137 1
0.69912315858944 1
1.29316058386127 1
0.671895550602268 1
0.800303787762204 1
0.688612809205534 1
0.0860643931648854 1
0.193728697332533 1
1.68106394135788 0
0.582345807392079 1
0.856422001107042 1
0.503588872058821 1
-0.372108110855843 0
-0.154636796918277 1
-0.118752996331998 1
0.774004391279061 1
1.08632827192425 1
-0.489520753491438 1
0.683683375395022 1
0.358846446266117 1
1.58555532677716 0
0.229930452858146 1
-0.0458235063206457 1
1.11234813400948 1
1.17192372963468 0
0.855535041629949 1
0.80427418650846 1
0.393386162628143 1
0.450271461123548 1
1.09960851030372 1
-0.0410115237741758 1
0.454122566635535 1
1.9032330427608 0
0.404720402260106 1
0.361725052391887 1
0.852874508603648 1
0.961302222757155 1
-0.145305588057881 1
1.21726442053073 1
0.980220051986835 1
0.434286742922008 1
-0.0640075387626136 1
0.631732878114517 1
0.284255586730832 1
0.610313794127136 1
-0.5851625497754 0
0.221273661546141 1
-0.203135228138262 1
0.819546931760493 1
0.853957525272583 1
0.328932417438283 1
-0.00419999366367902 1
0.560929912432412 1
1.01006984725806 1
0.774318279484636 1
1.18764742797937 1
0.492750184176548 1
1.23804339185896 1
0.427912158822085 1
0.680018008806063 1
0.481027567039677 1
0.333990599697648 1
0.283614879313237 1
0.919516519620639 1
0.974385898019412 1
0.565373576354542 1
0.35051215845626 1
-0.010398726160346 1
1.15146679465536 1
-0.236482797638571 1
0.778110950281114 1
0.535815115318376 1
-0.123171706836692 1
0.536675877564431 1
0.801761180330512 1
1.71426006301168 0
-0.547987858680286 1
-0.35676096249252 0
1.10773070850646 1
0.492609825369001 1
0.558592199615189 1
1.03807034288024 1
0.364354636390606 1
1.07091291098301 0
0.0753949075045724 1
0.503502310501738 1
1.05702958636212 1
0.673419162931618 1
0.956765959014899 1
0.924523254053357 1
-0.0166829997187848 1
1.02919625989538 1
0.225412128117665 1
-0.173181666757569 1
0.774099818703916 1
0.0115880890967314 1
-0.287633190190217 1
0.735795546758067 1
0.911913974381979 1
0.493928685428909 1
0.760843290330619 1
0.532697904262567 1
0.556611374730236 1
0.0909763572429054 1
0.760196082671153 1
0.491913808717028 1
1.5001805418224 0
0.536736042709588 1
-0.441664634617576 0
0.96223775272366 1
1.05324175646731 1
-0.0859361016172622 1
-0.717883375432361 0
1.04066523161881 1
0.655802457538962 1
-0.795762862927918 0
0.414027017726715 1
0.594313007619499 1
0.158443630417757 1
-0.484225065034063 0
0.56834083221521 1
0.966207721972072 1
0.498368986861526 1
-0.325275711878334 1
1.0822579851431 1
1.30788618569132 0
0.466998336149183 1
0.739397432701807 1
-0.0957744525229844 0
-0.0157136054063145 1
1.58780935489622 0
1.70726324890367 1
0.654815039780493 1
0.232677025815661 1
0.276502369304808 1
0.264721384606836 1
1.1363705544065 1
0.757705991141764 1
0.570237351129587 1
1.58606428691164 0
0.553726318832743 1
0.257438782416241 1
0.27306645650025 1
0.244811745303819 1
0.311191029649117 1
0.831332707554693 1
0.868404591260257 1
0.794027792854185 1
-0.0484535065738381 1
1.10405243424483 1
-0.234339431581586 1
0.397099160563518 1
0.318517202181701 1
1.98543284815342 0
0.305088084136217 1
0.312226807554636 1
0.694415107412955 1
0.314717729494981 1
-0.00892158649248882 1
0.530048138033999 1
0.936858073089041 1
1.00034456622618 1
0.60116858999355 1
-0.301761660891527 1
1.27000808764992 0
-0.549902955020924 0
0.00404414503182702 1
-0.267977572608177 0
0.495258444386711 1
0.837094904055151 1
0.249318357696078 1
0.338992137911926 1
-0.00188099119739869 1
0.480063924652244 1
0.73905503430068 1
1.01050325852531 1
-0.486511003937744 1
1.17510517536807 1
0.771112718044024 1
0.222387936172865 1
0.744589849189263 1
1.15845840637424 1
0.311556148876132 1
0.0522923255462395 1
-0.0429041774420053 1
1.0830832378368 1
-0.170869758532316 1
0.238935011137003 1
0.621543467258002 1
1.19761934535865 1
0.19339821486996 1
0.460716674595111 1
0.605155404290715 1
0.419654678693286 1
0.673076593640334 1
-0.345273282341946 1
1.06589920722563 1
1.18108757750825 1
0.911287019532763 1
0.429223846183528 1
0.354187675929132 1
0.102731659424241 1
-0.104074042304534 1
0.112041369511746 1
0.22198187004563 1
1.39668467725416 1
0.424343741569236 1
1.40089996792212 1
0.950813993546766 1
0.755537446901218 1
0.143221631550905 1
0.667918784057147 1
-0.372344635488091 0
1.14276450949301 1
-0.386863803628472 1
-0.0183831412765178 1
0.308615898510004 1
0.60701222943141 1
0.484119269541648 1
0.596371238444664 1
0.168637718764153 1
0.29722182460534 1
0.139073244684276 1
1.13034844073676 1
0.728896161483251 1
0.16365314571462 1
0.0749724437132041 1
0.404244190405779 1
0.00315960235403015 1
1.03263214905477 1
0.342015834927701 1
0.789170303702968 1
0.769360463732353 1
-0.0486036126394909 1
0.19754169176811 1
0.603446630496988 1
-0.111514358473792 1
-0.0486305914955861 1
-0.776390147865518 0
0.328700587393099 1
1.48723440321667 1
-0.276465559342047 0
0.808524012192143 1
0.0641982640074067 1
-0.429617569389034 0
0.717327112707715 1
1.26793287519295 1
0.5427765035379 1
1.58453724569337 0
1.0692854943062 1
0.379993923269356 1
-0.34457795150298 1
0.386800563553208 1
0.452017338007777 1
0.213142376574204 1
0.343071299341483 1
0.733202409558809 1
0.0118634495044519 1
0.425256210912084 1
-0.117099779163388 1
0.286859864461215 1
1.04758697266441 1
-0.331501063857411 1
0.429962081530807 1
1.01846502083539 1
0.417305916581689 1
1.192950546626 1
0.396568635991164 1
1.50296249959452 0
1.31141690120459 0
0.726545201480425 1
-0.0120261319839622 1
0.328722405105409 1
1.10093831546411 1
0.307876653113058 1
1.20831984785011 1
-0.349817288186636 1
0.228219772432701 1
0.483369531170257 1
0.5473314577094 1
0.0709955630099519 1
0.320225891350322 1
1.05572937610435 1
0.463220323300671 1
0.283967071803533 1
0.119821399219066 1
0.826096295976835 1
0.765087543967002 1
0.782783479011292 1
-0.174946965585693 1
0.42871692815308 1
0.0130873213600256 1
0.6196070748832 1
0.844780993804338 1
1.29117712032488 1
-0.170686087883086 1
-0.528363829089193 0
-0.601381037395043 0
0.374596442520506 1
-0.022320584041921 1
0.855575155152122 1
-0.534953181674592 1
-0.164585043546918 1
0.465697790110505 1
0.994363710735568 1
0.458571038287328 1
0.917479502519102 1
0.0685734273081959 1
0.106991304907899 1
0.62444809922921 1
0.142346172631972 1
-0.355602167183326 1
0.104581966171764 1
0.70376434339952 1
1.0712254340975 1
0.664057141414665 1
1.0209070105818 1
0.53715325486933 1
0.177747125943546 1
0.977591200137089 1
0.17949820109568 1
0.641843346166472 1
0.711057549285684 1
0.586392688040789 1
0.965226682123534 1
0.388613518523394 1
0.213305812476136 1
1.12426559243514 1
1.19512281301183 1
0.953101695300205 1
0.997625311437634 1
0.575925293869106 1
0.320110776993669 1
0.586415404056336 1
-0.173054376962983 0
0.448551612179635 1
-0.39623351419089 0
0.835614628197775 1
0.0103565351340427 1
0.80278840795354 1
0.0376799782218057 1
1.26873349507916 1
0.915619120981983 1
0.233964365522086 1
1.35306908450897 1
0.717515224022694 1
-0.184549440631139 1
0.746076806723399 1
0.538672585140749 1
0.533527236481196 1
0.0452143947976328 1
-0.10657486127681 1
0.481740087776282 1
-0.0385769870209515 0
0.0854679331043313 1
0.551185736575438 1
0.00709583265405614 1
0.728197800289232 1
0.985882513376288 1
0.289863869171901 1
0.256518203727349 1
0.490887392477077 1
0.645059748839775 1
0.140872155886255 1
0.375438218009255 1
1.25220294753067 0
0.849585638076807 1
0.360657519484076 1
0.781973728751774 1
0.193660384642668 1
0.471885256182341 1
1.19567352054558 1
1.24041785079105 1
0.919966111897549 1
0.773596678099298 1
0.726506765475321 1
1.41720682866172 1
0.145105100379205 1
-0.374300739867405 0
-0.932453500687373 0
0.593093368196821 1
1.43529590609765 1
1.14990632636095 1
0.65655362456531 1
0.264075396448057 1
1.01892659394971 1
0.536181850949468 1
-0.259498061755893 0
0.203273694212914 1
0.823461401762663 1
0.724148860748989 1
0.770936527201856 1
-0.336839302678752 0
0.263620049179802 1
1.53037978853296 0
-0.0965068933863662 0
-0.042336890425202 1
0.296550313541686 1
0.29411480724296 1
1.18717463548571 1
0.650556719851 1
0.532723504339215 1
0.230558546554009 1
0.415336328553204 1
-0.174988359259017 1
-0.152323294878773 0
0.542420927638606 1
0.433902217742005 1
0.958530731867108 1
0.577209445505128 1
1.07605753133594 1
0.787852155220363 1
0.572723534628977 1
0.455967101279804 1
1.15070923628883 1
0.662813191500421 1
0.275219592660965 1
0.147999394628412 1
-0.20172978661597 1
-0.0927549462984738 1
0.4590495607504 1
1.61706166387408 1
0.908033605656313 1
0.969385347411076 1
0.467179345103327 1
1.50556923639757 0
0.590066008281237 1
-0.4057106275727 1
0.406724445494644 1
0.459569095534042 1
0.798666591732908 1
-0.29019122841535 0
0.561099980818867 1
0.23092599064712 1
0.837985201791855 1
0.399582622042441 1
0.488018464158396 1
1.06031582325885 1
0.260881877688218 1
0.165800639041722 1
-0.169727267286192 1
0.362421270593918 1
0.664586400396313 1
0.56262836058867 1
1.11484540570198 1
0.606552471284281 1
0.387200144285806 1
-0.261089512614531 0
0.419499934890884 1
0.313395261025102 1
0.98095723035516 1
1.31042551718971 1
0.344259980947541 1
1.04484761767015 1
-0.0737523226974845 1
0.49439392327896 1
0.489712566135221 1
0.646150418363501 1
0.533715110338027 1
0.833026818836137 1
0.446764566513299 1
0.146917355163835 1
0.455624861245441 1
0.672793807447397 1
0.50285980574553 1
0.100851072197996 1
0.281573155835313 1
0.866056559614746 1
0.425262743284133 1
1.02096486231353 1
1.63970701355898 0
-0.0870523880279014 1
0.0969380593089783 1
0.548199662716516 1
0.525402822110346 1
0.923521877681992 1
0.00732104281309759 1
0.659135547424895 1
0.0360015788230726 1
0.544353211592458 1
0.0018815328049319 1
-0.00415783319446612 1
0.733635362398993 1
1.1610867148479 1
-0.0725115594734366 1
0.203693936708642 1
0.724764100211852 1
-0.177018224598778 1
0.347258662767924 1
0.673596549640227 1
-0.317259781814825 0
0.508701755265047 1
0.981952663343064 1
0.843078972917431 1
1.32392067798688 1
0.416560804094577 1
1.44844696992998 1
0.588375585733366 1
0.428767487656192 1
0.58816700920804 1
-0.491833635264701 0
0.0956375536339843 1
-0.326493738654063 0
0.16053269649944 1
0.815770550189941 1
-0.234532782539502 0
0.436019293414668 1
0.529930280654188 1
0.959782297759475 1
0.871517498375889 1
0.238268007749548 1
0.66034578692872 1
0.697169505952864 1
0.831337847332667 1
0.402259112717383 1
0.840052017230793 1
1.1610496601048 1
0.666579836771501 1
-0.0496032273353965 1
1.13499463208647 1
0.623993023832538 1
0.843384761743648 1
-0.562898668933424 1
0.752159393292797 1
0.566872831218503 1
1.02530224075269 1
1.60234048089817 0
-0.658197213297066 1
1.33666745188814 1
1.43997604848317 0
0.725659585117302 1
0.59143190304691 1
0.515750834043171 1
0.415165930893911 1
-0.414107294317286 1
0.672509152764091 1
1.16955135229915 1
0.140079037217134 1
-0.00356724832481681 1
0.338492241060201 1
-0.149160450753077 0
0.968011085547542 1
0.336890943981724 1
0.711398740640247 1
0.413334862824062 1
0.0785392100102983 1
-0.482951168729065 0
0.0333230525477691 1
0.989515234502856 1
0.615516265023621 1
0.577348863827561 1
0.492969588849555 1
0.0883738591431742 1
0.889685733963354 1
0.603661505818497 1
-0.342358162416491 0
-0.273888118881764 1
0.00819398314248158 1
-0.0428290322099003 1
0.69915211741335 1
0.774975211083755 1
0.758149170168403 1
0.0512068412722296 1
0.263861098890844 1
-0.652878557302081 1
1.07111765239303 1
1.16995812661107 1
0.361057368566271 1
0.572947351141569 1
0.591356493261593 1
1.19354511631474 0
-0.30738745647204 1
0.459934455769086 1
0.63796728270839 1
0.212414963173956 1
0.778788277672062 1
0.0514888826824825 1
0.70886254455125 1
0.300897484480498 1
-0.21305326722196 1
0.510740913409357 1
1.02121360931366 1
0.345390996389138 1
0.0376720661593748 1
-0.352713198775433 1
1.15654444865921 1
-0.199183781681483 1
-0.144498488688241 1
0.940017513218153 1
0.256836445260558 1
1.19466175601628 1
0.130521372371646 1
0.251094544955598 1
0.534643158254969 1
0.364181725725323 1
0.797454456306545 1
-0.322671064148153 0
0.94174518454823 1
0.27991799156454 1
0.832058590724291 0
0.899604774102435 1
0.383432277443994 1
0.430389789236978 1
1.29731421707012 0
0.951355116544305 1
0.938057262683259 1
0.864751888623981 1
-0.131503824336258 1
-0.29098426977204 1
0.41417341514455 1
0.863298231292376 1
0.950205434009721 1
-0.431188897744824 0
0.444734269524651 1
1.35935176463868 1
1.03842275414257 1
0.670829132492339 1
0.298654439090002 1
0.242472166083988 1
1.09275793520752 1
0.465029045534665 1
1.40235367691493 1
1.02517225941966 1
0.375381777804397 1
0.479932537727337 1
0.748012481816876 1
0.0537627022594137 1
0.411502717359921 1
1.00128900327791 1
0.267465014117598 1
0.779704075967105 1
0.78876258397355 1
0.227340597804636 1
1.09471530758696 1
0.624411436527403 1
1.14917754584034 1
-0.319128450645415 0
1.38692536190418 1
0.639447907295766 1
-0.0729996850572132 1
0.883863917109851 1
1.03031772126224 1
0.0510384365229361 1
0.353469883886291 1
0.753389794339984 1
0.221500793624871 1
0.672388842795356 1
0.599643320050473 1
0.36484879953666 1
0.409004281780096 1
0.113721332039837 1
0.666619802702598 1
0.0881780808754369 1
0.610127402811566 1
0.531843544987265 1
0.189800604671299 1
-0.217420581513585 1
0.791987888912969 1
0.0501974470581781 1
1.31736468857696 0
0.122769664467051 1
0.466019887491831 1
0.718892930471599 1
0.328569449326112 1
0.139617539686852 1
0.829461351384571 1
0.399422256820728 1
0.542115170749108 1
2.01138008202508 0
0.723448588136764 1
0.526116273558914 1
0.247916697617855 1
0.999223404302308 1
0.339670503477727 1
0.364113065131905 1
0.498001178733842 1
0.826588860374524 1
0.465354268811652 1
1.29034385037956 1
0.976827628252756 1
0.734048818722652 1
0.219592149892253 1
0.527264624086955 1
0.640910653145583 1
-0.13049862454027 0
0.837461393261484 1
0.62302124725877 1
1.26448214120768 1
0.970202298809114 1
0.588277502115964 1
0.245280828404255 1
0.798930581882841 1
-0.362821470954533 0
1.15318791256602 1
0.15572003048417 1
0.752645701559683 1
0.210540041159195 1
0.401695621769605 1
0.479986974120722 1
0.222212673629233 1
0.754599041978137 1
0.252630381945649 1
1.03547768966934 1
0.535196040613828 1
-0.204045198443752 1
0.718024265927207 1
1.02405528575546 1
0.857673836203973 1
0.072739717906478 1
0.410736234804217 1
0.627298603049151 1
0.100223655883331 1
0.560642363152805 1
1.1358583863573 1
1.22998773242387 0
1.07833865984173 1
0.550136730945238 1
0.384652977990859 1
1.35888660233753 1
0.15328697064498 1
1.92115181274735 0
0.948919939199231 1
0.209774258426297 1
0.660168271535544 1
0.464890582314729 1
0.367304654271917 1
0.116034354729974 1
-0.518578454652974 0
-0.245917392962121 0
0.439931655284171 1
0.2321069740241 1
0.896381607835976 1
0.476440779197164 1
0.587418366704397 1
0.971537707692643 1
0.332165860763513 1
-0.0620093806761153 1
0.627055809674146 1
0.772149488548803 1
0.103444389221392 1
0.810393058255215 1
0.834095649755337 1
0.0366414269450864 1
0.392859294279021 1
-0.396086605935115 1
0.99998148427102 1
0.402003982774597 1
0.851572591930622 1
0.698174949616061 1
0.44183999156363 1
0.0145265257749162 1
-0.0621326204413543 1
0.274305420775704 1
0.859325321307863 1
-0.169679596165201 1
0.478139779385184 1
0.971259170011762 1
0.578282457315026 1
-0.116210097666 1
1.69221001969725 0
0.55001091356436 1
0.655010378241261 1
0.481810420920388 1
1.04451840807653 1
0.456798293589805 1
0.173924323546439 1
0.186629956572268 1
-0.173702230542084 0
0.494932390700628 1
0.766485452380817 1
0.209544958577069 1
0.935594630987719 1
-0.0816490190317883 1
-0.0565461332162454 1
0.637523793252162 1
0.663770859606381 1
0.758091884824262 1
0.554394822398834 1
0.466002660822995 1
0.737126989918528 1
0.368077227958011 1
-0.45623204737712 0
0.578951014083509 1
0.239115471344507 1
0.317552931846501 1
0.725112842016043 1
-0.484146841058372 0
-0.10245649077169 1
1.11072817126635 1
0.499864595768959 1
0.283985993545479 1
0.644455716545454 1
0.625574938759459 1
1.29196311162558 1
0.267372788480965 1
-0.223081502296379 0
0.876038579439247 1
0.120837501337121 1
-0.716083713577613 0
0.584583788044846 1
0.205479494068291 1
1.10121449000911 1
0.83684869648069 1
0.403579061560828 1
0.661509955830218 1
0.691319401974068 1
0.788836467842025 1
-0.275439504086203 0
0.619035191137963 1
0.104175497016863 1
0.326144684424728 1
0.553018855032319 1
-0.539634951468571 0
0.259087810651363 1
0.388275502249405 1
0.464110002464665 1
0.56908758399533 1
1.40580046369901 0
1.10778331290412 1
0.386484714277969 1
0.0485495050997321 1
0.426472586476044 1
0.746676916071187 1
0.509821745245827 1
0.603290782455113 1
0.815492551918344 1
0.920204598303978 1
-0.432400343272084 0
0.262564403820921 1
1.0845121709859 0
0.266717251160512 1
-0.210526561982226 1
0.276630391990072 1
0.439472228571085 1
0.909139685429043 1
-0.734268097767602 0
0.997337476915377 1
0.505463992440623 1
0.354161731581651 1
-0.0833325382641602 1
0.857536000708971 1
-0.388863699844418 0
0.525590069486259 1
0.144397464857375 1
-0.189768198058881 1
0.487026296899224 1
0.985419310836466 1
0.446343911882393 1
1.60800201267838 1
-0.0887056389299702 1
0.0547350240266762 1
1.00688135738713 1
0.264700064901425 1
0.661570685743728 1
0.168258374230833 1
0.656146966435183 1
0.889682543380946 1
-0.142616116090738 1
-0.722552981764873 1
1.63047451226998 1
0.805509179268809 1
1.00461648194852 1
0.96133367010531 1
0.407866058566078 1
1.44818390183259 1
1.08036936322486 1
1.09087500278889 1
0.611762794128671 1
0.644301601671549 1
0.329284815731661 1
0.557844996322717 1
1.50385193150717 0
1.30815435703826 1
1.1883705019565 1
1.67364468645359 0
0.352502045039955 1
0.844272960001689 1
-0.461851836028248 1
1.37975356197151 1
1.14211274382468 1
0.436671022910317 1
0.615960410491899 1
0.150469580793051 1
0.433388520075557 1
0.164404735465503 1
0.124588246464557 1
0.489469553040213 1
-0.224237086564574 1
0.14891627062977 1
0.141172649446175 1
0.77919878515863 1
-0.563893807778828 1
0.222662097996876 1
0.209368209443084 1
0.191134053235985 1
1.11766574459568 1
-0.238765332728368 0
0.828111432627162 1
1.55126314530147 0
1.19739878248188 1
0.985660061927094 1
1.82223769612869 0
0.778113180916802 1
0.486015495345152 1
0.697370554839666 1
0.344327052361908 1
0.850102159114391 1
0.938069381367452 1
0.678551894519635 1
0.273734280920917 1
0.0479481053886397 1
0.876175853545981 1
0.288371495163206 1
0.00284061516484205 1
1.22585135642069 1
0.345709714019002 1
0.314408073452286 1
0.5169073274657 1
-0.117281043289941 1
0.101534034629561 1
1.75515312444038 0
0.724317871831249 1
0.115451470786195 1
0.171688899334465 1
0.977093454648793 1
0.965648711067512 1
0.461635701809236 1
1.03587449597368 1
-0.436744764326322 1
1.304975839779 1
0.875902333246731 1
0.0508858414983273 1
1.29030366440926 0
0.372927188864737 1
0.454274818074611 1
0.138565561740468 1
0.949551125568569 1
0.739274443566505 1
0.527279795352225 1
0.298294368677369 1
0.222808566564297 1
0.612297321168873 1
1.30933418552873 1
0.54206657682771 1
0.547950374324917 1
0.124737857238389 1
-0.418120020221159 1
1.09580483317066 1
0.0918515301579278 1
0.717806030501758 1
0.793823474907556 1
0.413304244483472 1
0.175994143430687 1
0.456648042193005 1
0.909420170769933 1
0.811040310871767 1
0.75233737304942 1
0.399692313932184 1
-6.6708957498704e-06 0
0.484117402872224 1
0.0155576292865478 1
1.87761775534426 0
1.10121574715044 1
0.394580701159309 1
1.18107945028448 1
0.998519556703622 1
1.18214172276803 1
0.809639895975369 1
0.670143912386981 1
0.441599633526191 1
0.844609241601384 1
0.0352854790768942 1
0.118017579913313 1
0.514160791111218 1
0.543263780200216 1
0.468574950670191 1
1.18300917262477 1
0.297040732218414 1
1.01712645563057 1
0.425776157019243 1
0.659862066350434 1
0.54315503163469 1
0.901733845347876 1
-0.447846417248482 1
0.610183736666571 1
1.06367154491433 0
1.02709983369114 1
0.371744655724012 1
0.570147229574615 1
-0.696696713945623 0
0.591441941920391 1
0.412901959053951 1
0.189649433937768 1
0.493263944436372 1
0.90477834060499 1
0.643015675167188 1
1.29515921328015 1
0.971082176291242 1
0.687838903168179 1
0.78090133806651 1
0.786588883811238 1
0.306747535996194 1
0.721701801806434 1
0.600675193911041 1
0.158715605115561 1
0.191858556758406 1
0.888688138992537 1
0.5426668166592 1
0.633988307978283 1
1.29534681147233 1
0.894529179662817 1
1.26671454317007 1
0.0102492336813105 1
0.151807625202666 1
0.533715942239791 1
0.550696788791037 1
0.77764839571632 1
1.2013127584461 1
1.10281333131578 1
0.649902270225327 1
0.637650756867004 1
0.790872722918839 1
1.21179519770934 1
1.36840222633642 0
0.398924495366463 1
-0.00299473646879668 1
0.648259942648122 1
0.619463138661701 1
-0.399113949109322 0
0.52615019901017 1
1.43816798631788 0
0.279949410024464 1
0.0060340049464345 1
0.5751537317589 1
-0.184396845579607 1
0.548576828756024 1
0.169419405667909 1
-0.0986841269631554 1
0.43785168405565 1
1.12710269740854 1
1.06194828593429 1
-0.172632195144068 1
0.474100306037406 1
0.420541774201179 1
0.860889654269419 1
0.996627599566971 1
0.326706852431025 1
0.35947055375412 1
0.529077852433661 1
-0.448364533955027 1
0.727147925814721 1
0.574710557515506 1
0.883545879405674 1
0.775923460475168 1
0.935592351623799 1
0.31994037815914 1
0.176408393084858 1
0.412555606276913 1
0.924976062240028 1
0.0558014540282149 1
-0.15639546765876 1
0.414550681961893 1
0.535792591622816 1
1.30202361643807 0
0.90660192208082 1
1.11200408630373 1
0.041498357457552 1
0.427189838249714 1
-0.737661422531241 1
0.909873809915851 1
0.326921567905 1
0.167725980662355 1
0.634450434476959 1
0.935011094332095 1
0.806247141587245 1
0.764576890869601 1
0.311370065939682 1
1.45730615118992 0
0.920393744785964 1
-0.2395981467542 1
-0.019622556938155 1
0.232374033328439 1
0.457214230354856 1
0.116376263304089 1
-0.30567606239635 0
0.838578025702134 1
1.60120127290101 0
-0.331816621430052 0
0.987551545545655 1
0.405152233727679 1
0.319094019722555 1
0.603913384953199 1
-0.506701607387042 0
0.361454279846296 1
0.859347117556239 1
-0.301907609694867 1
0.431539350220165 1
1.59593498611121 0
0.286428282958337 1
1.43972305756213 1
0.790627561162511 1
0.285680736609878 1
0.49355018218216 1
0.400008048977376 1
0.420557751862278 1
0.046031700916128 1
0.493253635179446 1
0.350548196807493 1
0.578565668819164 1
0.662272359132734 1
0.787264733197037 1
0.865375259722308 1
-0.109035765656929 1
-0.146113803644853 1
0.597348407190114 1
0.502361196866028 1
-0.435684130574251 0
1.56605191029559 0
0.756453625658372 1
-0.107970557329732 1
1.02753850105813 1
1.44324510501962 0
0.311162138182134 1
0.622265249366524 1
0.471029679968111 1
0.366754631701623 1
0.334926823457056 1
0.309262673618641 1
0.567251927548257 1
0.785852126014135 1
0.0884914700752398 1
0.496350841702163 1
1.19801971382959 0
-0.298254682206184 1
-0.050621359287532 1
0.29067768976502 1
1.46505959744255 0
1.22189981729944 1
1.23192748937838 1
0.817739374554039 1
0.364880355014777 1
0.0629633922399108 1
0.0299668901797127 1
0.322846261979986 1
0.694358283969335 1
0.367979050869556 1
0.353398010000012 1
0.69577124925483 1
0.82753949699544 1
1.1567455644781 1
1.16710642343803 1
0.475494714183326 1
0.36919210149084 1
0.412152788733455 1
0.692449743462239 1
0.624596653872127 1
0.471903860762727 1
1.4987053207857 0
0.0978908951780465 1
0.538136757720233 1
0.740694831068461 1
0.495442609972605 1
0.92008193830474 1
0.312992002594389 1
1.05106880977962 1
1.22097284324064 1
-0.555974912224343 0
0.680499173492225 1
0.144700889980734 1
0.572155303328576 1
0.368202382782222 1
0.462767369303374 1
0.896824187229104 1
0.862819247012282 1
-0.466352043720803 0
0.821798436322301 1
0.756405082651535 1
0.529788896664656 1
0.163524176366351 1
0.544586872918165 1
0.813313416164254 1
0.635939622219731 1
0.808935214848988 1
1.49938990997336 0
-0.0865556500816376 0
-0.364429377990069 1
0.500180803490119 1
0.373778937636351 1
0.411253012353591 1
0.236594275770984 1
-0.378356801707476 1
-0.540469648771258 1
0.374401741392387 1
0.0703368049617193 1
0.652426491040296 1
-0.00336183316054308 1
0.598286056378955 1
0.543228920318996 1
0.256180006034408 1
0.233279345495098 1
0.885509161944212 1
1.01273112672013 0
0.537990775150926 1
0.765373044643976 1
0.493972558646848 1
0.96813460950217 1
0.594204206298621 1
0.613382559203402 1
0.23955224787316 1
0.120804944251562 1
0.800981725807204 1
0.709720853777391 1
0.357680273049667 1
1.63149480537679 0
1.52222406193755 1
0.961158142289828 1
0.554020694746932 1
0.797230034526839 1
0.558468765600347 1
0.732543263233304 1
0.279308567917625 1
0.0760119337818842 1
0.480738059807283 1
0.832776345589506 1
1.37447894580509 0
0.148397192473399 1
1.000132903285 1
1.15427714915852 0
0.973228663122589 1
0.0433234949813123 1
0.480770226926718 1
0.466135389482736 1
1.02442175766758 1
0.0187249060354395 1
0.207804859591713 1
0.924669589328852 1
0.516907925526313 1
0.661082644110562 1
-0.471835690663548 1
0.732169695077081 1
0.713672435213939 1
1.28368504548611 1
-0.24479096297656 1
0.691706539137275 1
-0.25710591178278 1
1.25680152736656 1
0.198791615530179 1
0.178888702592663 1
-0.00172139874957683 1
0.594137741478093 1
0.534011569524455 1
0.443914827515403 1
0.542884966601994 1
1.01220119947456 1
1.11951969700405 1
1.06034833488108 1
-0.0939059755820427 1
0.458176435018623 1
0.842292250377808 1
1.06356210922658 1
0.00615399257223573 1
0.410712071432075 1
1.01250170512483 1
0.490086653171604 1
0.825657136450628 1
0.872531967795326 1
1.23309010961817 0
0.656895964941577 1
0.947259180734644 1
1.16494724179212 1
1.31513814971262 1
0.362658565675938 1
-0.362727996309381 1
0.704801710412814 1
0.202434794597881 1
0.485605697279926 1
0.36356034133697 1
-0.00305671247735813 1
0.0781982973377638 1
0.43905332315702 1
0.930554291515583 1
1.17682213147364 1
1.30431121861757 0
1.10444842722316 1
0.601223165705782 1
0.391510756575118 1
0.105134153576012 1
0.200419783757039 1
0.667066433644915 1
0.786169711499551 1
0.0488358479761451 1
0.417086996435182 1
0.392693704915015 1
0.375023669507775 1
1.04359262422638 1
0.623603345685901 1
1.30311713091206 1
1.20477456591351 1
1.16432746898758 1
1.25404467113553 0
0.315935417688402 1
0.609612988191571 1
0.948492499041048 1
1.31509648806531 1
0.635120144973617 1
0.968833005224881 1
0.637849420890427 1
0.35699458989378 1
-0.0148058737217459 1
-0.111830692459298 1
0.256813476912066 1
-0.062655612384576 1
0.676758770390634 1
0.244106105842134 1
0.154924949831925 1
0.00780533603089725 1
0.10090561785411 1
0.411307144686895 1
0.667202971219291 1
1.22687394073064 1
0.357946702917568 1
0.560051388029502 1
0.582234994499446 1
-0.0800572926627268 0
0.0222865678399666 1
-0.150053552354894 1
0.384088798729183 1
0.0976353794840651 1
0.385625008250329 1
1.27713530361438 1
0.826082547741815 1
1.03250918119209 1
1.42072652387225 1
0.549900443448138 1
0.530895711157056 1
0.103237898290415 1
0.365159356151789 1
0.278322382281273 1
0.247459267671727 1
0.0919131491612324 1
1.03778555820533 1
0.63960187345584 1
0.955880416525335 1
1.03279392921946 1
0.891173785515089 1
1.46027397409276 0
0.169495745251151 1
0.660919373512981 1
1.27330661891907 0
1.26807275768699 1
0.730728106537464 1
1.1008366438235 1
0.292352553002039 1
0.280868230494631 1
0.934152332581645 1
0.499637288077625 1
0.279817025807368 1
0.495592343479958 1
0.745417365199597 1
0.0346741361401329 1
0.202426794222478 1
0.153250983939675 1
0.474896051065049 1
0.726950443285507 1
0.433938835244563 1
1.81382704500733 0
0.367641527199943 1
0.828215105746131 1
0.698414433374741 1
0.750202977316377 1
-0.273598841747816 1
-0.193605029522787 0
0.139975159261888 1
0.103297062323127 1
0.606797959259655 1
0.40271012276417 1
1.21005574175432 0
0.387465803276136 1
0.240859850594876 1
0.559588668538453 1
0.398551726340349 1
0.384952063270865 1
0.592020770703701 1
0.853529789343498 1
0.671245587739557 1
-0.35236402483564 1
0.550991654616696 1
0.446738949155755 1
0.976237706800259 1
0.0939424636293355 1
0.361835973171971 1
0.278084009350858 1
0.918992080451782 1
0.416405360466167 1
1.00189495712206 1
0.212857183859359 1
0.0990107842977858 1
0.783123773938598 1
0.22435142045458 1
0.367518140512883 1
0.258012171315267 1
1.00227236406451 1
0.230790530314211 1
0.112221379872261 1
-0.208943224007151 1
0.25702297509938 1
0.8653792236434 1
1.35233228087208 0
0.155738488032522 1
0.557357982388243 1
0.392815699042983 1
0.130850426349735 1
1.4762023969215 1
0.231713287908341 1
0.407831405587054 1
0.572380720472783 1
0.18136925542576 1
0.67872410267816 1
0.312190798824851 1
0.798884224859224 1
0.288257330736668 1
-0.230487860017883 1
0.789002992911939 1
0.634641673710186 1
0.309278450994227 1
0.599246382443049 1
0.183632879023823 1
1.388848236269 1
1.40727961094131 1
1.38047788165421 1
-0.144951812370361 1
0.486851312907994 1
0.498258421330868 1
0.566977398180807 1
0.650981529913309 1
0.764110175668905 1
1.06545722881755 1
0.614853412730448 1
0.530007943738514 1
0.361634588684947 1
-0.0499341839749778 1
0.186543409919759 1
0.642315152834359 1
-0.134071315287612 1
1.36768943216963 0
0.352073086399433 1
1.07553952643032 1
0.722560371653868 1
0.331966121430525 1
0.987174484046112 1
0.686574182195642 1
0.614051484518884 1
0.984539675450382 1
0.830320759653169 1
0.390967604971356 1
0.834582522352294 1
0.0755698267124843 1
0.872376956223032 1
0.465722434106839 1
0.414812195905759 1
0.936700755421162 1
0.194054568812791 1
0.67868687528386 1
1.14378491979895 0
0.515211333006568 1
-0.436370260950377 1
0.448267910959254 1
1.29853789782712 1
-0.207802119364834 1
0.451708362341864 1
0.23471727606396 1
0.569682427554434 1
0.997973313348947 1
0.0613582317547223 1
-0.158183785909513 1
0.614116706851075 1
0.081056867451758 1
1.08230916315544 1
0.886020447874596 1
0.827557034647313 1
0.927496912324062 1
0.766358531722096 1
0.972724947946007 1
0.300420671154403 1
0.348042900037976 1
-0.784704256288433 0
0.0104920839385642 1
0.867620761679681 1
0.890060417587859 1
0.300690994286843 1
0.822402759816895 1
0.15538814617816 1
0.560620705894241 1
0.42237855278951 1
0.932539314192727 1
1.31164711710967 0
0.898507402888821 1
0.252681898697558 1
0.379160072524434 1
0.957437148985861 1
1.12610608157503 1
0.976702801942836 1
-0.197357136873299 1
0.960529476962424 1
0.449505456208399 1
0.931694539052448 1
0.668908528913179 1
0.516573656803758 1
0.177040178142019 1
1.2683174732199 0
-0.493234961978033 1
0.495312097136922 1
0.807603256850695 1
1.03130191449297 1
0.842919919847367 1
-0.740531166981172 0
0.4233009816901 1
-0.172699082054449 1
0.830038882229319 1
0.21055712302066 1
0.907396912033165 1
-0.584178041088757 0
0.0455805889808208 1
0.136408536117654 1
1.10540786373002 1
0.0678982428533529 1
0.822832351181306 1
0.966987461168592 1
0.541347002151955 1
0.353608901270138 1
0.743198270559966 1
0.122350859749098 1
0.560251113146969 1
0.189016313244073 1
0.723856495117501 1
0.0509364842730048 0
0.47667066086074 1
0.466718344476349 1
0.615439594150282 1
0.917509443850232 1
0.0598059255476973 1
0.819081171695398 1
1.19428433306826 1
1.11277247291913 1
-0.127252322879594 0
0.80078684930392 1
0.18108014183312 1
0.264847042574806 1
0.326209000500442 1
0.763345477632412 1
-0.269439835828338 1
0.833187715742843 1
0.493615804700193 1
0.471497793115581 1
1.3392743160162 1
0.902378015012727 1
0.874747110350827 1
-0.480401855836627 0
0.951176613844308 1
1.11373620664466 1
0.40757338219855 1
-0.119860764749673 1
0.566526791332146 1
1.42604768585994 0
0.111185119485242 1
0.299983578756957 1
1.28681780994984 1
0.117482266636932 1
-0.063180240540611 0
0.269827272055381 1
-0.333118716421681 1
0.989495047457689 1
0.122892625695495 1
0.870548861905504 1
0.711561657383645 1
0.294546544473639 1
0.520959468526973 1
0.585541549583081 1
-0.584889365497411 0
0.356713405596875 1
0.688532801582883 1
0.956206246443226 1
0.262212238030673 1
0.314088413835472 1
1.08071643626709 1
0.364324479010546 1
1.28263208854851 1
0.552835243707036 1
0.226862809802255 1
0.477308909988089 1
-0.164521529284962 1
0.245431997217842 1
0.539993655242074 1
1.24427200595096 1
0.503030963403266 1
0.590567740292791 1
0.721835822977803 1
0.292198955420479 1
0.563101280047786 1
0.219266421607116 1
-0.296239685796357 0
0.279072413583088 1
0.563010036891997 1
0.655630324382405 1
-0.0433018709303489 1
0.958562797262454 1
0.303290769056221 1
-0.0138659696773128 1
0.310828797378858 1
0.424318712208487 1
-0.101566377652816 1
0.672542980402094 1
-0.0440529107152225 1
0.331615100767764 1
0.0739092899333076 1
0.600775167998277 1
0.889743689163865 1
-0.409901162066456 1
-0.304139077771569 1
0.535121374266503 1
0.734498067417248 1
-0.597346430495219 1
0.326642003241073 1
0.924095542503091 1
0.625409220013183 1
0.454608990659885 1
0.871275602026457 1
0.5475335566437 1
0.809914894399581 1
1.05161304439328 1
0.595172915392745 1
-0.0198828296697741 1
0.284581714636376 1
0.830365378680063 1
1.31193563088381 0
0.341862554427938 1
1.22634785886489 1
-0.196244043717339 1
1.42241755018322 1
0.614568683412831 1
0.273694369595846 1
0.616096323712979 1
-0.0691381483756358 1
-0.912338896263358 0
0.0723020111776818 1
0.107646994598755 1
0.343150930571696 1
0.475463743228482 1
0.193815836292627 1
0.705115813528945 1
0.4652599552836 1
0.297023221671158 1
0.876738533862303 1
0.691427057382458 1
-0.0121760350412501 1
0.334659858940667 1
0.464547508634231 1
0.814446615625162 1
1.47029682186695 0
0.5631517394548 1
-0.325805263205819 0
0.220013557246917 1
0.245458731322254 1
0.0505719480358953 1
0.874637970662132 1
1.18622401520886 0
-0.122005574880547 1
0.842590483475263 1
0.677705427079021 1
0.0354979086610402 1
0.274586797325224 1
-0.0560457131314602 1
0.734573531090768 1
0.891360117681658 1
0.433872215312715 1
0.729693655304938 1
0.549797683064932 1
-0.148191401745371 1
0.178093172927245 1
0.462578289863591 1
-0.294195055745344 0
0.466353322516388 1
-0.635114247377874 1
-0.237928078733598 1
0.130423738386162 1
-0.141602406980971 1
-0.387275452627408 0
0.37027888186212 1
1.41534735340432 0
0.669906518213954 1
-0.0622558524466087 1
0.360963517032415 1
-0.378551053915346 1
-0.0226456159888915 1
-0.0420089880877318 1
0.478473272669984 1
0.909858076916588 1
-0.461701146120751 0
2.27338490978215 0
-0.348487502294163 0
-0.347686685162219 1
0.603995985544407 1
0.577548161084956 1
-0.264477641808618 0
0.286994746716348 1
1.02105391574141 1
0.703596962349942 1
0.748715995380258 1
0.401537918826795 1
0.465282511664336 1
0.892370341224272 1
0.386076390395902 1
0.391010312667953 1
0.515137430630423 1
0.953118510082791 1
0.700255753536369 1
0.92272085180199 1
1.31235283003056 1
0.482080059345809 1
0.757961760009143 1
0.101053749371179 1
0.837128591832419 1
0.688233058303039 1
0.340081937028706 1
1.29499838072074 1
-0.611396804763503 1
0.416499269992349 1
-0.127672484281068 1
-0.076770756316824 1
0.870632132896815 1
0.475003173305203 1
-0.45364040658278 0
1.21647177250787 1
-0.106684524329067 1
0.968853579387586 1
0.126185779600888 1
0.363185285807367 1
0.826446347479917 1
0.378384317265108 1
0.122479858152066 1
0.677296489886584 1
0.382598236865861 1
0.547207206352888 1
0.662567253471291 1
-0.0273212964837898 1
0.393619420334849 1
0.432396265180925 1
0.82280568130416 1
0.904641355619149 1
0.442013818447689 1
0.391439268929775 1
-0.388376810255407 0
-0.0595979356412184 1
-0.0626385999787554 1
0.665490471361268 1
0.65515318091569 1
0.02163338604998 1
-0.0960550423948268 1
1.34361267813526 0
-0.106324007106148 1
1.29454023458176 1
0.29281250211215 1
0.244935725879803 1
1.01782126242151 1
-0.365443718923534 0
0.782332739044391 1
0.327626213676037 1
0.873837633724856 1
0.427602218533284 1
-0.16168494417209 1
-0.169039832792713 0
0.356429388107834 1
0.487679634402608 1
1.18289218331138 1
0.606637898534166 1
0.23039726622367 1
0.142016890996608 1
0.625246128003216 1
0.196318273969462 1
1.48657812886272 0
1.45597171899959 1
0.224467960053579 1
0.135564515546581 1
0.889772911632715 1
0.417523917179536 1
0.69511707485211 1
1.36871279875137 0
0.294612407889944 1
0.368554877429709 1
0.785394502750489 1
0.694324224753336 1
0.170318433732561 1
1.53682227014805 0
-0.124196644543107 1
0.868017602581722 1
0.346970881189639 1
0.193914387413661 1
1.02900610512892 1
1.09542054118197 1
0.386236309461595 1
1.69879509017908 0
0.168980306303061 1
0.360908566730994 1
-0.209900966109123 1
0.0593614398560657 1
0.282327510733621 1
0.16492278400218 1
-0.0867275000909448 1
0.209317328787135 1
0.105313336436692 1
0.521416976881745 1
0.30857552139159 1
0.90540559119416 1
-0.62938124883853 0
1.00205101744502 1
0.263418386780337 1
0.758271286179206 1
0.800257326015505 1
0.334068719434369 1
0.0971606467975513 1
0.119390340920289 1
0.819013025433104 1
0.671411071420735 1
0.811240017508957 1
1.76916910552295 0
0.253774706598846 1
1.35029779629221 1
1.11963545362544 1
0.809672845785996 1
0.672566329394805 1
0.538902385312104 1
0.446525969415354 1
0.374946644743403 1
-0.301052405634103 0
-0.847756882462939 0
-0.418342172302083 0
0.450016447356302 1
-0.146279352068987 0
1.05900448391978 1
-0.041768626802876 1
1.197164890071 1
0.919963894866961 1
1.53475987278494 0
-0.121727906484269 1
-0.362912112776292 1
0.240017416205785 1
-0.0158224702837151 1
0.869406583014141 1
0.380615269251927 1
0.676855352642292 1
0.945746299044446 1
0.800755310723734 1
1.04126619884143 1
0.469482647179284 1
0.497101844975664 1
0.806866781526362 1
0.782172620075567 1
0.398439892108987 1
0.186462486441489 1
-0.271468889557617 1
0.510798363835934 1
0.759751797791002 1
1.06668492979181 1
0.447351265393891 1
-0.325387180855989 0
-0.578563218436297 1
0.180286224607775 1
0.553876450796551 1
0.45589317595625 1
0.246706871792975 1
0.136240984350247 1
0.8690890324125 1
0.561675644543057 1
-0.0717074092526829 1
0.0582100006528202 1
0.875213126590654 1
0.301104550767001 1
1.16112215698099 1
0.917842189109593 1
1.08986976683984 1
0.250304845844276 1
0.245095829751897 1
0.550861296806446 1
1.74293475580169 0
0.397309584581573 1
0.651639108072236 1
0.687196620236636 1
0.913393652468221 1
0.911864687054828 1
0.252547381213529 1
0.431001672265465 1
0.959640817624098 1
0.536322474634529 1
0.291574289481577 1
-0.254777134636209 0
0.586559559201405 1
0.907777540830525 1
0.700841812386631 1
0.199304744817975 1
0.400291771205328 1
0.668000677293934 1
-0.342558384953426 0
0.476351032267127 1
1.05662005178104 1
0.220716472454814 1
0.460403700302317 1
0.425346556907132 1
0.592665804832658 1
0.896019883782463 1
1.13952939459693 1
0.734596974262141 1
0.675805440274048 1
0.632222491215176 1
0.824147993901132 1
0.503926901189577 1
-0.306136911012452 1
0.767552435476859 1
1.10292405030985 1
1.21900806157024 1
0.458629753419076 1
1.28026110878994 0
0.776618872495328 1
1.18821655148888 1
1.0145923546954 1
-0.181526074031007 1
-0.0597056499345062 1
0.643496171128125 1
0.84584133426914 1
-0.625625099496931 0
-0.0104985775637314 1
0.318651702459425 1
0.0805409721424752 1
0.588167685111158 1
0.329214366106126 1
0.261570719888467 1
0.514289074086826 1
0.785302731325509 1
1.19134204723755 0
-0.435246665685588 0
-0.312047158003575 1
1.10254696754165 1
0.462297257791447 1
1.12201470192339 1
0.162805242319632 1
0.112985093873798 1
0.0955444424595653 1
0.468476411151214 1
0.50033193737899 1
0.374611062803533 1
1.08359421791358 1
0.344757508397421 1
0.773333914469211 1
0.35393862127715 1
0.616020472515515 1
0.21883578518566 1
0.222370148708053 1
0.91270555809092 1
0.758976804504237 1
0.175367842909668 1
0.703721475310815 1
1.2048809817452 1
0.679306862378021 1
1.26598123758721 1
1.41668692153696 1
0.701234293041353 1
0.601306642574167 1
0.936464611157375 1
0.478560906525318 1
0.423173408453404 1
0.924770481385531 1
0.885184322673658 1
0.0383770220053699 1
0.708759386971094 1
0.116199775546874 1
0.0274526041642408 1
0.774995001364003 1
0.836662878961094 1
-0.0706486256728599 1
1.313454729871 1
0.75517594584319 1
0.714811297337172 1
0.905998428973978 1
0.141701753052628 1
1.25256803472954 1
0.673291172143738 1
1.36364257621841 1
0.644970266706346 1
0.408098807655593 1
1.45091215842003 1
0.702230388822696 1
1.08961302380993 1
-0.0483083198498436 1
0.535246119491641 1
-0.0554865306069482 1
0.534465177691388 1
0.445982846630379 1
0.259806654943045 1
-0.104583515555019 1
0.415626202207174 1
0.152767583526964 1
0.109226688937267 1
0.89355694283682 1
0.00410757830677866 1
0.465273715801275 1
0.717432256420185 1
0.248372253710959 1
0.0581523465398807 1
1.02280494902464 1
0.697601346688843 1
0.177631958169163 1
-0.719850864951757 1
0.286318767884696 1
-0.000155235693569511 1
0.910473708503513 1
-0.0015366965503425 1
0.530702125120462 1
0.198093552601548 1
0.505837397580151 1
-0.0202427423586264 1
-0.173876205179015 1
0.407068877969432 1
0.500840795502087 1
-0.411978718747953 1
0.887714501032718 1
0.132263752553591 1
1.16590777385323 1
0.627095786856931 1
0.91738237037308 1
0.841184059447104 1
0.38015519349123 1
0.540058243588697 1
0.986054100606223 1
0.036436659501221 1
0.195584644624749 1
0.998599487630026 1
0.958690272754429 1
1.37054680075291 0
1.08761956106542 0
0.439268953708427 1
0.168735098839914 1
0.873803657625338 1
0.727833026815875 1
0.887135501957277 1
0.463537671780284 1
0.493897177818134 1
0.465990891335839 1
0.433851458034471 1
-0.144944167790253 1
0.265085121010345 1
0.712120859328158 1
0.461390712763013 1
0.395548444118878 1
-0.343351591984277 1
-0.338110066212907 1
0.571285233152981 1
1.03913026914112 1
0.358291794977159 1
0.331531459321692 1
0.888026748395421 1
0.113406401213498 1
-0.07614470534422 1
0.0597707655686322 1
-0.296411002188088 1
0.0620639629121872 1
0.702872866538562 1
0.599470724147366 1
0.575527651250429 1
0.545558519746372 1
0.51167969863814 1
1.30451829724605 1
-0.00335935998199983 1
0.532137968570392 1
0.145550393287825 1
0.457767137888171 1
0.191199215132356 1
0.671703689979288 1
0.731002213031643 1
0.387624614328538 1
1.38642931271429 1
0.586360887164124 1
0.788409688851284 1
0.302717393506354 1
1.25525594525244 0
-0.692647458380578 1
0.917457601198288 1
0.194152659947512 1
1.13109134706159 1
1.28826736909652 1
1.05326549961833 1
-0.408889718407673 1
0.941628061320599 1
0.0384933084659567 1
0.623246877054287 1
0.996637836631275 1
0.91844249089476 1
0.911309543717402 1
0.456924562076708 1
0.911267430468953 1
0.263371079012898 1
0.572534030575332 1
1.23046027822297 1
0.91835777630824 1
0.138198966520936 1
0.631100484988224 1
0.424863431303296 1
-0.028625285265316 1
0.378972983332748 1
1.23385912040319 1
1.19412559772261 1
0.624169107289043 1
1.05899382797508 1
0.173472153129273 1
1.62347687218417 0
0.073349292363411 1
-0.0499319229193356 0
0.00321552275998835 1
1.44712624141804 0
0.0829531506313093 1
0.473800573379379 1
0.219139268340759 1
1.04991152312195 1
0.773447271030282 1
1.09989876853857 1
-0.227266275511351 1
-0.112729834559426 0
1.07000313518705 1
0.396651466860221 1
0.58745053032218 1
0.113360825783217 1
0.44321843614225 1
0.167608389797561 1
0.190552835314195 1
0.55775979569946 1
0.467256372453818 1
0.342578165643339 1
0.788844214488877 1
1.1395866032622 0
0.164545234999978 1
0.420918659403931 1
0.0594799147341805 1
0.0979897206750998 1
1.02862988209981 1
0.713547545546844 1
-0.325512157003802 1
0.279859513428829 1
0.835951297020743 1
1.33513138643942 0
0.266428496234395 1
1.20604957823305 1
0.466412535755491 1
0.282294834181026 1
0.191136128140934 1
0.716767534369292 1
0.339589923730622 1
0.469154474746996 1
-0.744102417659325 0
0.301857997773945 1
0.406596701930111 1
-0.12003787376013 1
1.36870799769795 1
2.08416225823669 0
0.780514826791969 1
1.08079318122741 1
0.19231305766322 1
1.13206817610148 0
0.780825263858192 1
2.31027495001951e-05 1
0.444582238336023 1
0.005721713332208 1
0.816028840354668 1
1.19512890115873 1
0.450170515930815 1
0.683537271005722 1
0.0330708224357519 1
0.848138539325494 1
0.130042727030896 1
-1.26069719566923 0
0.0240875324844126 1
-0.010775532102604 1
0.590867656577976 1
0.89285030946834 1
-0.0339335338444006 1
0.141860395546079 1
0.196046314016124 1
-0.26974948172064 1
0.648480048898521 1
0.492275534156187 1
0.474368475809635 1
0.127145390131603 1
-0.380532685803269 0
-0.608614818182732 0
0.943639163385676 1
0.681356703723879 1
1.2619958971998 1
0.521642425341519 1
0.112478152343582 1
0.638740234543199 1
0.225650187847953 1
0.00735620568692208 1
0.539685023085906 1
0.574466760020994 1
-0.339490259905307 0
0.156756091360252 1
0.851466345434127 1
-0.237556124645252 1
0.962202657091679 1
0.310618107759458 1
-0.148501512272369 1
0.578641409721894 1
1.35184253999951 0
0.397684437940531 1
-0.572679480163974 1
1.83706163740125 0
0.134366805273812 1
-0.165741287830563 1
1.4913547370067 0
0.0913119722765382 1
0.241348824685853 1
0.030188889045955 1
0.724737134818994 1
0.441866336682844 1
1.25877483891346 0
0.858775322627971 1
0.505920050262278 1
0.81968426755071 1
0.547716826021481 1
0.741089020194283 1
1.11726104283162 0
0.574276773074966 1
0.271897392584052 1
1.4572788158835 1
0.388041985603397 1
-0.487669357956778 0
-0.0623163763967622 1
-0.826285098865058 0
0.487932854984586 1
0.634661462299183 1
0.754289051461669 1
-0.0519611333499137 1
0.105410368312699 1
0.936627437066611 1
0.184803546571575 1
0.24329288155936 1
-0.225409894864716 1
0.271355017936776 1
0.342699331650149 1
0.690878798489878 1
0.242772837748944 1
1.36111815339302 1
0.590676589820174 1
1.2502306597944 0
0.839146038790199 1
0.201352428728964 1
1.17696500798287 1
0.88310135643082 1
0.244289722637686 1
-0.304841541418731 0
0.822326664726481 1
0.184717044299915 1
0.242289664274901 1
-0.290250809701048 1
0.324032145585216 1
1.33082530766094 1
1.38139815315126 1
0.819735751387886 1
0.19840668053961 1
0.0319044471417222 1
0.637429047438566 1
0.400066275091482 1
1.27030752287119 1
0.335457924455609 1
-0.432608236388516 0
0.798115989354627 1
0.161178331798053 1
0.217802965275929 1
0.370364706875162 1
0.544462573432674 1
0.556141734014679 1
1.36277681631674 0
0.11144486496093 1
0.68355356534372 1
0.821369023162577 1
0.0368982088395863 1
0.459919346994503 1
1.17876573816729 1
0.823515240659263 1
0.47960331938006 1
0.321629329622301 1
0.252029666930698 1
0.483836153221757 1
0.57545955202116 1
0.569069274047409 1
0.844639944666722 1
0.814722563819172 1
0.237705492859955 1
0.556061128090512 1
0.294874542768728 1
0.454333169508675 1
0.724743458537276 1
0.80136033010792 1
0.83381654021893 1
-0.164464634420765 1
1.03939087693456 1
0.687790590038298 1
0.133967805435068 1
0.658109857546683 1
0.214120970938365 1
0.910857671288207 1
0.341703050593826 1
0.0111213090186476 1
0.00230974410841949 1
-0.0699942131852024 1
0.176122861057793 1
2.00980124568226 0
0.575935489955753 1
-0.251635471124007 1
-0.332579240121742 0
-0.323553855847301 0
0.0856517818211142 1
0.661657217708202 1
0.506050709958997 1
-0.481807908269976 1
0.363298794212647 1
0.38577608273729 1
0.735465419007756 1
0.378967462279347 1
0.52900368433528 1
0.527126304255349 1
0.550439365275206 1
0.515152108037031 1
0.457111013119786 1
0.0675938374734515 1
0.426090637828332 1
-0.0171970575653389 1
0.412959594747578 1
0.340128472480059 1
0.133283689719646 1
1.64508453738398 0
-0.280834927400454 1
0.0788742259080082 1
0.645034979284345 1
0.758533065335541 1
0.346213201154548 1
0.691871317570958 1
0.238234788276919 1
1.05140673558771 1
0.880470561220441 1
0.215129621502377 1
0.924869086362527 1
0.576597745287221 1
-0.22080739599078 0
1.08071847855678 1
0.371915327688774 1
0.249919045578575 1
1.43223015470962 1
-0.190779645002599 1
0.984831281950822 1
0.142261570844088 1
-0.450370517492017 0
0.168642581649184 1
0.793106313299796 1
1.20469671117589 1
0.655474677844919 1
-0.0447413684338544 1
0.638053641261941 1
0.535332435462148 1
1.07026476815189 1
-0.630593931156463 0
-0.300909587318568 0
-0.222532522721495 1
-0.023602124480636 1
0.747458681962947 1
0.352921885689413 1
0.179456520664002 1
0.872561888858366 1
1.03781697850085 1
0.431827120568501 1
0.18234926957328 1
0.432192765092846 1
0.827855661893808 1
0.296100821411304 1
0.2922975748585 1
-0.254780948546658 1
-0.125621738764112 1
1.15723375086227 1
0.847717160159812 1
-0.169339789003523 1
-0.269182940453599 1
0.393792591889668 1
1.11411202553314 1
0.770717696935434 1
0.497452013359369 1
0.380957216091925 1
-0.129897043371867 1
-0.0246631850949889 1
0.314121445471363 1
-0.702297478273317 0
0.653520128938779 1
1.68979431466444 0
-0.0243708939380002 1
0.852537408062517 1
0.444055758952802 1
0.643931773924316 1
0.736075549993589 1
1.91417787730777 0
0.931581072537063 1
0.0465435255914665 0
1.00683520839414 1
1.2057835296932 1
0.768356104303468 1
0.0988362355691175 1
0.873621422942594 1
0.10862792099789 1
0.337458817824449 1
0.920481137674731 1
0.35595976133469 1
0.0769592994201895 1
0.116663806843001 1
0.38894625924147 1
0.583861810558622 1
0.818168483757989 1
0.389236326987204 1
0.82424983355525 1
-0.154381508379555 1
0.0802116665557892 1
0.67800962913059 1
-0.0142498351968547 1
0.330127060309746 1
0.125809494138047 1
0.722899777121813 1
0.280078054782205 1
0.566975213588131 1
0.639425722820924 1
0.14690862556133 1
0.144003267285581 1
0.413394620410255 1
0.771473643255342 1
0.220629527108768 1
0.791905264594261 1
0.455588586534982 1
1.09913668903168 1
0.923974966166951 1
0.456321977684301 1
1.13348919630284 1
0.444244529114528 1
0.0347882262579411 1
0.558332269183925 1
0.849437635234188 1
0.476724658945238 1
1.2592182089528 0
0.513273755679943 1
0.212925922552141 1
-0.00110046003784559 1
0.152434632992897 1
0.199607384376481 1
-0.120327806180484 1
0.259139204277436 1
0.210105280300088 1
0.368710860068204 1
0.403435255610162 1
0.295595066529501 1
0.386800758174838 1
0.642221689309896 1
0.263452800804247 1
0.425457154563449 1
0.131761190988927 1
1.64116573220428 1
0.977946066099682 1
0.508601060927233 1
1.33376162798635 1
1.47076008652895 0
-1.07566682742657 0
-0.771584348613552 0
0.00817802960560059 1
0.500123088736359 1
0.748706587674721 1
0.232019141094488 1
0.806098571894004 1
1.20394148407245 1
0.140311831984121 1
0.427230029224081 1
0.585336350878592 1
0.873919690937162 1
0.405431149949293 1
0.195896038092921 1
0.601834693837865 1
0.707829096269052 1
0.90589594848565 1
1.49749233868602 1
0.618640042851911 1
1.16772133766724 0
-0.193926789644344 0
-0.0381723806313683 1
0.408542179179503 1
0.99149577418391 1
0.338093876192113 1
0.462020291783833 1
0.980057927982336 1
0.94589742662986 1
0.421485532206708 1
0.545060736939035 1
-0.0737047477293729 1
-0.323258874749183 1
0.277136840063714 1
0.887677157276572 1
-0.025166935652768 1
1.04516142933626 1
0.278476453436995 1
0.290475251760781 1
0.143454997671251 1
0.338240944730396 1
0.859524214435185 1
-0.348759255683695 0
-0.00914114517468578 1
0.372992262074297 1
0.408295434839378 1
0.747658608590973 1
0.612984851151723 1
0.545699076885279 1
0.732215965880828 1
0.61558547967073 1
-0.237448320163757 1
0.321064045206708 1
0.187077254425503 1
-0.478687374729107 1
0.776500855150041 1
0.834059367077596 1
1.20299289209182 1
0.308609203942491 1
0.55576848569393 1
0.393165641001806 1
1.26491791982353 1
1.41559316702553 0
0.401352799828728 1
0.289252464803888 1
0.269064123060089 1
-0.199685858766192 1
0.608815727940712 1
0.985896533921921 1
1.23426706193454 0
1.20204042459123 1
0.74938820567272 1
1.14701425999497 1
0.275943272618406 1
1.00050703657957 1
1.06952451500732 1
0.563580616429526 1
0.127167485984703 1
0.0982391623828404 1
0.324870545638199 1
0.724828587517157 1
0.302641242477065 1
-0.122542124812553 1
-0.273267269945179 1
0.431025301717684 1
1.48755229055572 0
0.935880926328734 1
0.465681937725396 1
0.378142905266161 1
0.878831730421921 1
0.277240666268956 1
0.102036100040112 1
1.09259365319781 1
0.160385456344958 1
1.27055731072608 1
0.53923834873767 1
0.811444387448399 1
1.06671980228641 1
0.709860923474796 1
1.13473331782382 1
0.309669348411676 1
0.0262075690929187 1
1.53205824955205 1
0.534395968190511 1
1.04669974668968 1
0.306035319987998 1
1.92849136487259 0
0.494485201344297 1
0.15233351275363 1
1.06416678989601 1
0.430421086602455 1
1.1819765939663 1
1.04858551962159 1
-0.0440874181169857 1
0.394949280044488 1
0.988148646281263 1
0.894096735715589 1
0.580520647268268 1
0.207093541073409 1
0.203783321240439 1
0.825180662315545 1
0.649853346112712 1
-0.0556419436842168 1
0.277406302911982 1
0.852965925091974 1
0.248918569767823 1
0.735681098808745 1
0.774668863386844 1
0.609032477502353 1
1.01164975469827 1
0.352209295858286 1
0.666831337041214 1
0.893956291207721 1
0.0581408790716428 1
-0.268892689459542 1
0.325622342324479 1
-0.349913115286905 1
0.213587990750203 1
0.980690302297118 1
0.878440512431935 1
-0.0324863509300181 1
0.683493522623312 1
0.856969748799554 1
-0.134939767928978 1
0.270785912743922 1
0.741168155895585 1
0.455542548587526 1
-0.166235736389976 1
0.568472372357367 1
0.961765333247751 1
0.70192999259726 1
0.391448715627731 1
0.459997635920822 1
1.13319953286735 1
1.19152255145711 1
0.500843335614601 1
0.692584407580396 1
0.0322016339630118 1
0.539736543537983 1
0.217519013680087 1
0.951338624372124 1
0.341073670338952 1
0.73847002247746 1
0.730539872547917 1
0.968597828466767 1
0.786666108754836 1
1.18078380710368 1
0.0812928330047274 1
0.468839104976602 1
0.57427447600874 1
0.700206165833795 1
-0.199198115623927 1
0.352619440482062 1
1.09654221341537 1
0.437415623007154 1
0.233508263555281 1
0.654123091728838 1
0.209567630981688 1
0.132153103492051 1
0.447142982388662 1
0.77723308024351 1
-0.161760985247769 0
0.995580778811105 1
0.387096294767765 1
0.592532302332298 1
0.443311140368283 1
-0.150456775460267 1
-0.108343512602173 1
0.936045377608262 1
0.184320220846919 1
0.589290726203986 1
0.361130468610434 1
0.358211423228649 1
0.0310105183561612 1
0.715493502371682 1
0.611301651674309 1
0.543488389944649 1
0.222623463390025 1
0.690474724711134 1
0.554208901635594 1
-0.00365418692016053 1
1.3925332242991 1
0.692541341588509 1
0.480220461628655 1
-0.317989345512986 1
0.408800001372266 1
-0.133573817080937 1
0.00415105046567354 1
0.494992629596691 1
-0.165598705876751 1
0.472134640480746 1
0.33184394624835 1
0.679729304669407 1
1.1304703731556 1
0.0327700517044114 1
0.675446847689003 1
0.288125226803015 1
0.102505916432089 1
1.32798689768244 1
0.0519239641556904 1
1.35114791133328 1
-0.0205730252097417 1
0.675379897398306 1
1.09776603442784 1
1.0064438824654 1
0.292390970607513 1
0.671210720654024 1
-0.174242214086211 1
0.856955663500208 1
0.498098229047545 1
1.00058449435822 1
0.238807586079956 1
0.752580714501349 1
0.0368952878827749 1
1.30541622857556 1
0.334176921980403 1
0.468524965230141 1
-0.161185027624446 1
0.789060065711232 1
0.596435529982974 1
1.15454359359349 1
0.367211191045268 1
0.752902167204631 1
0.743075094602638 1
-0.291539154783339 1
-0.00654951326527303 0
0.222006632985952 1
0.366838358364284 1
0.984792174497951 1
-0.635741840963818 0
0.574041108790715 1
0.293243495959139 1
-0.0164407669004186 1
0.161162620008324 1
1.00433850246964 1
0.973502329988819 1
0.627945881633548 1
0.157943620023339 1
1.39336458482507 0
0.12513988710795 1
0.52884685646353 1
0.640468351842366 1
0.689530410800914 1
0.495842727385246 1
1.15915425550891 1
1.02559768264516 1
0.327683742663836 1
0.186768294032202 1
1.10061080949496 0
0.80619400447419 1
0.598017550219244 1
0.285086685997465 1
1.03099382234584 1
-0.0786218624524097 1
1.08958622842002 1
0.817762537300071 1
0.226194048025403 1
0.530049191019637 1
0.121124451381754 1
0.668696307980198 1
0.263420301502321 1
0.314874433319951 1
0.676090634239329 1
0.091412259709793 1
0.795672303517332 1
1.27349567956885 1
0.0354157063108269 1
0.481011453473459 1
0.698809284654915 1
0.228508643446888 1
-0.670012498797018 1
1.45448168397719 0
0.278112743316762 1
-0.497688766266982 1
0.571197590559371 1
0.34928770795818 1
0.937325740258441 1
0.689642635644309 1
0.474913447817579 1
0.435219411141577 1
0.328597574429303 1
1.42013043063323 1
0.638982315676939 1
-0.348103929233529 0
0.63207626960327 1
0.616922292171359 1
0.570988581472633 1
-0.0432154163235352 1
0.0985650827822198 1
0.495277893636697 1
0.829159653347907 1
0.374006345139184 1
0.363775654734543 1
1.71245535641173 1
0.172825758551846 1
0.856203259700501 1
-0.140098449881167 0
-0.497473173498145 1
0.251378019879759 1
0.212393500722982 1
0.632465672732013 1
1.24676170992678 1
0.987976681051061 1
0.648739326368374 1
0.398269444384877 1
0.470110009005165 1
0.291472876602528 1
-0.274710390714927 0
0.769934260536985 1
0.597721914661227 1
0.579939405938256 1
0.837485673878275 1
0.579582631640249 1
0.765258969617134 1
0.739742824680077 1
1.13707731359876 1
1.07965194880272 1
0.924644633857972 1
0.646121824587269 1
0.431095600347171 1
0.90420592797091 1
0.168169129839607 1
-0.150698473831958 1
0.916009577986416 1
0.482972518726863 1
0.093612675971349 1
0.281505762107647 1
-0.0411329120949047 1
1.2607036191618 0
1.26099828941469 1
1.3371813502668 0
0.751315055360347 1
0.366254387274006 1
0.515441514470689 1
-0.682813452651544 0
1.12542036059343 1
0.88720587331186 1
-0.6025117443353 0
0.762847783842377 1
0.610583292988612 1
0.23710497452361 1
1.16805900606095 1
0.778200481168793 1
1.01694960678782 1
0.420580827164954 1
0.684192949240015 1
-0.358568383315958 1
-0.257069356535189 1
