# Supplementary material for: Bias caused by sampling error in meta-analysis with small sample sizes
Source: PLoS One. 2018 Sep 13;13(9):e0204056. doi: 10.1371/journal.pone.0204056 (PMC6136825; doi:10.1371/journal.pone.0204056)
Supplement: S3 File — (ZIP) [file pone.0204056.s003.zip › results N = 20 delta = 0.5 tau = 0.5 sz = 50-100.txt]

"dl.delta" "dl.cp"
0.196315533825363 0
0.640615465128506 1
0.4287789991827 1
0.478878203034935 1
0.591594128480524 1
0.620844749204655 1
0.493692778474136 1
0.423320542169291 1
0.505003862009262 1
0.714687450673535 1
0.203488927808916 0
0.417060061832878 1
0.372196299644133 1
0.518805943299984 1
0.827548674541932 0
0.494590071652161 1
0.758786887579502 1
0.61275645413025 1
0.330953890201563 1
0.355089743674906 1
0.687849998076277 1
0.431682543780897 1
0.642902345480119 1
0.541689909706784 1
0.356630793220614 1
0.650204390976961 1
0.764658824813059 1
0.489596802444317 1
0.576334033749557 1
0.255694797284577 1
0.577174479281722 1
0.463489599546682 1
0.470081745026777 1
0.815533439053442 1
0.828968843844636 0
0.396376546537898 1
0.492535490499676 1
0.766231063896928 1
0.35719652496391 1
0.755522549074476 1
0.718030259183258 1
0.111329044144745 0
0.451838944664182 1
0.800590734534775 1
0.00806330101904037 0
0.463528685651932 1
0.817304442632699 0
0.522258614453656 1
0.254465780988054 1
0.84231459715934 1
0.678069363587859 1
0.438547769784334 1
0.382644843918223 1
0.578074277635684 1
0.240455488570769 1
0.669260428629226 1
0.34801935903759 1
0.412027730718143 1
0.570813982879677 1
0.340997338845627 1
0.666797693935912 1
0.571351859380926 1
0.368060853829959 1
0.548642004931259 1
0.197254667666774 1
0.816296824861668 1
0.686220884776746 1
0.463136613637107 1
0.396130451608505 1
0.491288740556144 1
0.290525555202907 1
0.758302020727664 1
0.386963139273957 1
0.176998611936329 1
0.455810771222608 1
0.401239950829381 1
0.32464454549699 1
0.802822512405044 1
0.416079636337105 1
0.439305168984901 1
0.724249161961325 1
0.385294399905827 1
0.589733539435066 1
0.335603227990051 1
0.466165052969463 1
0.411375738444782 1
0.702851683583532 1
0.79908304850439 1
0.647093795105007 1
0.371814207762302 1
0.483827682541387 1
0.601708029442774 1
0.459243701530718 1
0.679267591126437 1
0.575741034203886 1
0.228356195612285 1
0.588209191858004 1
0.58189962855473 1
0.560522729119705 1
0.567583252415789 1
0.493053327123383 1
0.542044580343861 1
0.435978593281639 1
0.402637965391999 1
0.243263286530925 1
0.502043692419577 1
0.516465723555138 1
0.193362932410032 1
0.306870870001812 1
0.281421757684301 1
0.409447087102419 1
0.384797946070864 1
0.637792662525372 1
0.540305492641342 1
0.422453708179013 1
0.700329035557165 1
0.527737807076098 1
0.303205708965615 1
0.564789812843672 1
0.510343693954201 1
0.38196221393734 1
0.391521335845502 1
0.522611708635782 1
0.588823373028905 1
0.240789758285564 1
0.457371783774327 1
0.670429500662233 1
0.384794459458678 1
0.331895068656501 1
0.461521521463839 1
0.334617630247457 1
0.584512391172131 1
0.345850682091472 1
0.55800404018432 1
0.526987469413202 1
0.33475288585639 1
0.43364474360796 1
0.648162553573195 1
0.52560018310821 1
0.816883954102677 1
0.481840846285198 1
0.67820967568887 1
0.588431193021518 1
0.871103332098181 0
0.687426211185612 1
0.553708323862808 1
0.45228333119298 1
0.453944140221845 1
0.409892549997247 1
0.187016999543146 1
0.643610717578565 1
0.334261591623997 1
0.397975127237153 1
0.580661692097187 1
0.48891227702574 1
0.335528109060053 1
0.343745522579571 1
0.649672034124618 1
0.525800574314933 1
0.422885624868894 1
0.686531685967738 1
0.306005244344228 1
0.284159322963736 1
0.317686931024064 1
0.556916814302137 1
0.392206140766273 1
0.755034439986983 1
0.39816793851488 1
0.730326490511152 1
0.344959368678211 1
0.199937049800165 0
0.2379338539215 1
0.165331423850031 0
0.697040739198268 1
0.621321498426974 1
0.688343580472165 1
0.649192679263746 1
0.260490341778422 1
0.437866099403422 1
0.267498608274058 1
0.166236479502109 0
0.388789646336494 1
0.669958264827469 1
0.592272030634984 1
0.444381046596896 1
0.279377854080866 1
0.267854187685195 1
0.324607358860863 1
0.633320339406924 1
0.717716432629115 1
0.491286916134815 1
0.729921129537398 1
0.212666414139479 1
0.807659833015683 0
0.314532353118505 1
0.392864346757125 1
0.359036179996346 1
0.379326492381179 1
0.600159162496711 1
0.535668987830459 1
0.697997115579695 1
-0.114724012766989 0
0.769159628858428 1
0.53481390181098 1
0.287711394385116 1
0.484968698241927 1
0.408929407639854 1
0.417977463000153 1
0.438612394361646 1
0.310065611857411 1
0.622860715550936 1
0.631808806613087 1
0.40117294552036 1
0.636015589868652 1
0.455139139146339 1
0.444377809332296 1
0.524171739436653 1
0.435023117629062 1
0.340905934482533 1
0.51474851378169 1
0.369450537306602 1
0.392367888815257 1
0.552978630989589 1
0.553770369392581 1
0.639304251202842 1
0.518225136726632 1
0.456265413006052 1
0.410430321629243 1
0.793745362415442 1
0.657974411963683 1
0.611798123858026 1
0.569590551056139 1
0.670329665082298 1
0.478611690659543 1
0.391744503798752 1
0.3540726570277 1
0.60398009424153 1
0.438435508083292 1
0.65685290637393 1
0.561565006782356 1
0.54177389876781 1
0.855607432640321 1
0.323650657743036 1
-0.0476222012861735 0
0.51574219353088 1
0.365231380044758 1
0.613612096585436 1
0.817140093112938 1
0.748027217563151 1
0.375432861100823 1
0.656763058783811 1
0.26584469464603 1
0.372549654852394 1
0.511730078714453 1
0.540720225998164 1
0.434637602684355 1
0.685889380192717 1
0.50098765896292 1
0.584147687840828 1
0.554126955436171 1
0.526233420782187 1
0.40921601142078 1
0.2393887931579 1
0.556057627950907 1
0.80708009549099 0
0.469458396715154 1
0.441543675475105 1
0.540092459721544 1
0.111163466400874 0
0.552661770312097 1
0.317806086204269 1
0.349201774068093 1
0.447745525038305 1
0.919165234052671 1
0.435318030421525 1
0.684207604804969 1
1.02732483338967 0
0.450449374065065 1
0.623860731541905 1
0.296980234227466 1
0.168439885203684 1
0.831742289451655 1
0.640328779508952 1
0.677057177518222 1
0.412704810280984 1
0.561463022739629 1
0.444036385919197 1
0.770360627383141 1
0.32373647761083 1
0.42609819251996 1
0.241130405146047 1
0.765134563284466 1
0.384696305748416 1
0.64353589876728 1
0.479747841191929 1
0.179070926297072 1
0.651956409479482 1
0.656208389301381 1
0.508039878147204 1
0.340885944080718 1
0.817740858970349 1
0.326414443174537 1
0.490894478592756 1
0.437410084061432 1
0.347618514478811 1
0.651033921104136 1
0.544503665690713 1
0.562380629164936 1
0.202251429797395 1
0.645403170372411 1
0.785812616661604 1
0.366402433454814 1
0.515438118081872 1
0.69630908628956 1
0.506050698716196 1
0.589830125934125 1
0.29823883192788 1
0.527832742739904 1
0.233537705476237 0
0.405554735265691 1
0.550244558177214 1
0.287148164989992 1
0.667864766311475 1
0.608167698625338 1
0.599846954643626 1
0.785292555808995 1
0.578602964956305 1
0.694865136466942 1
0.72143506153902 1
0.486476572115119 1
0.471518743565127 1
0.643761385040451 1
0.581278775099593 1
0.79315663248611 0
0.227889174566328 1
0.588916457627315 1
0.950874335476991 0
0.601647207268977 1
0.628120264470681 1
0.437056220363079 1
0.643698221418757 1
0.574540563749058 1
0.224243963605861 1
0.383024895534408 1
0.757224370762829 1
0.525544242753972 1
0.429736234191902 1
0.0478252089479422 0
0.588815084573493 1
0.464682626939401 1
0.573977285536132 1
0.243412627711439 1
0.527188880520887 1
0.369453831555488 1
0.403426800057213 1
0.32048668342032 1
0.318834895187946 1
0.31990482359061 1
0.367712108601104 1
0.240785291670815 0
0.393261285495392 1
0.722215954217837 1
0.513878770984218 1
0.301219477065487 1
0.540202643582426 1
0.502529693585307 1
0.550420436929155 1
0.404316596660122 1
0.388109062758882 1
0.493086610495687 1
0.662695433644627 1
0.610188114676893 1
0.58697816341699 1
0.629715315194698 1
0.333967716234228 1
0.80785091558128 0
0.585375963331973 1
0.556581983092959 1
0.564151763384842 1
0.480650319151472 1
0.438447898793254 1
0.345188263677889 1
0.563344054814465 1
0.495205383889791 1
0.790034606236817 1
0.690166015412811 1
0.286516484789813 1
0.459762592305432 1
0.266737891009165 1
0.64420390560237 1
0.461496425993349 1
0.520501842086221 1
0.692753894657222 1
0.408344679628277 1
0.340653314889942 1
0.694713354420428 1
0.36696039483778 1
0.449835938094558 1
0.667871078067758 1
0.36704529615715 1
0.571431068131037 1
0.178478940307634 1
0.688394028892058 1
0.188892010867003 0
0.521497053670687 1
0.446831090483588 1
0.21532071301923 1
0.542701349426895 1
0.313623847923687 1
0.981408546399956 0
1.02782811868371 0
0.653793215420692 1
0.405263177579008 1
0.094246878158974 0
0.486438184386917 1
0.649821033499988 1
0.396568570493724 1
0.628497856824185 1
0.643974864900408 1
0.254174655038758 1
0.155413513535186 1
0.59577378401761 1
0.204044890962782 1
0.495015898648351 1
0.41702903883908 1
0.837565917499866 1
0.797230883171523 1
0.49372061587425 1
0.615702213106486 1
0.705139225670253 1
0.348888733859155 1
0.0411306311486258 0
0.36133032369903 1
0.602540289682591 1
0.565137794305647 1
0.566899164324057 1
0.265084791387009 1
0.3597120315925 1
0.237521846887083 1
0.0988256337540589 0
0.311937319361353 1
0.567369174978593 1
0.641494803406432 1
0.757733598188659 1
0.430208752198936 1
0.444190405120592 1
0.322675652286729 1
0.467008708739958 1
0.751750182129146 1
0.307461685616594 1
0.298529335207756 1
0.381652077075824 1
1.03485700054282 0
0.375554388621148 1
0.32500808984188 1
0.402863207495633 1
0.384349283970675 1
0.568688067091697 1
0.399882812160609 1
0.72528576438015 1
0.501116228827523 1
0.526153694317963 1
0.685229636405076 1
0.633323826874613 1
0.63462274052035 1
0.522202387251459 1
0.659883970120392 1
0.476723481503109 1
0.352311663142071 1
0.434510671747353 1
0.18658141699239 0
0.739810570381546 1
0.591329179619079 1
0.420512589422231 1
0.278455884733255 1
0.328429409782354 1
0.490001555187465 1
0.115766029201648 0
0.488530155327644 1
0.435135958250796 1
0.467179096231042 1
0.418664317595648 1
0.652774731033556 1
0.430917347592964 1
0.0210017326502948 0
0.521412732781505 1
0.436169677568052 1
0.663598709662514 1
0.298470942113271 1
0.408294081259918 1
0.460061450965975 1
0.629053824516924 1
0.31261604333836 1
0.393882217791425 1
0.514975395956565 1
0.578977528690003 1
0.609539604011031 1
0.405675925166824 1
0.510655653033157 1
0.571433697898869 1
0.076433971758206 0
0.59739417475014 1
0.308750565817457 1
0.451536259241308 1
0.502107132365788 1
0.451177783186266 1
0.26532820311364 1
0.743022125319489 1
0.40560212524138 1
0.555653484142583 1
0.734535758608878 1
0.270440846253449 1
0.282835696074383 1
0.35227292835037 1
0.529962995562794 1
0.632431834004842 1
0.612285036807567 1
0.416671921966645 1
0.506979150891016 1
0.509480136223798 1
0.661182083676071 1
0.442491417667965 1
0.260050604565769 1
0.444215674854169 1
0.500640369799513 1
0.650402693533953 1
0.362276450849866 1
0.364352880417036 1
0.728654571962417 1
0.659860858126236 1
0.364186979169618 1
0.629494918978583 1
0.489362311210269 1
0.745673435748894 1
0.590635636149321 1
0.113440050466439 1
0.712094764781984 1
0.239911172298815 1
0.222706436629777 1
0.301247185520582 1
0.638194623497568 1
0.364323303609361 1
0.3138190117203 1
0.18006469366264 1
0.434941516822278 1
0.559247731642945 1
0.611700524220676 1
0.459164001096664 1
0.33490292274252 1
0.277259962134537 1
0.453289701258043 1
0.733153641721006 1
0.821354415056211 1
0.615628840020395 1
0.347908180792059 1
0.0641259340021615 1
0.577805248158451 1
0.313310093414843 1
0.483431140436953 1
0.564068386272698 1
0.451022009304815 1
0.496841375042903 1
0.663391846620398 1
0.152604288756675 1
0.351395501660681 1
0.589659441431629 1
0.195103618981655 1
0.586474878097932 1
0.681341087479254 1
0.468225948218362 1
0.552075286747869 1
0.45898503149026 1
0.427011069779419 1
0.258794305754604 1
0.549503931416693 1
0.583966940174967 1
0.619130277098 1
0.697734701876575 1
0.324641328624347 1
0.541750829383838 1
0.383044645264332 1
0.483843496408756 1
0.510075374759699 1
0.727667989008567 1
0.513085675006934 1
0.688352240437393 1
0.228793361025096 1
0.241156358016305 1
0.734809949825603 1
0.528816975017324 1
0.603024121907668 1
0.570636266097799 1
0.495547482270997 1
0.948449308646305 0
0.478022947838449 1
0.472926894659031 1
0.365898428954389 1
0.400822973081056 1
0.628876371497756 1
0.480927769419317 1
0.588109077839413 1
0.30642800875287 1
0.728381408469925 1
0.431755960719302 1
0.548067435941498 1
0.768424082017698 1
0.605666592215952 1
0.390028415884215 1
0.729415066475345 1
0.386965701262663 1
0.657729220845243 1
0.368286996316026 1
0.577669555763955 1
0.395258591188753 1
0.475298932095115 1
0.60347446386569 1
0.352587584967786 1
0.595825979301685 1
0.278189768185245 1
0.476656004312958 1
0.45068397266614 1
0.746612059767369 1
0.567064572563815 1
0.417391968193723 1
0.650522868277715 1
0.7697150969629 1
0.477085015310016 1
0.635170133862628 1
0.815920745795086 0
0.45556395878366 1
0.620015723431478 1
0.532401895468999 1
0.576487874519552 1
0.579982579973539 1
0.497568879114755 1
0.602320733422278 1
0.675274653076743 1
0.439170959869291 1
0.448349619241749 1
0.616263407770881 1
0.348571475321282 1
0.423772513490119 1
0.713865944251666 1
0.34306261584524 1
0.144207369235875 1
0.418498137628885 1
0.131224800454636 0
0.66883367822676 1
0.3973184413553 1
0.35369052809061 1
0.527990848853214 1
0.593023604243653 1
0.711012662163403 1
0.315569504877052 1
0.704658048675375 1
0.546617449947889 1
0.714060214948033 1
0.37005544990705 1
0.552554931639299 1
0.520525803326837 1
0.578493047926881 1
0.54947121580616 1
0.625117872658383 1
0.694011387575547 1
0.411926521542351 1
0.588440828941949 1
0.471723898153487 1
0.71058450514767 1
0.615622251775875 1
0.443885374198164 1
0.444776422956541 1
0.478714383565892 1
0.385498098502484 1
0.488633701600795 1
0.302281794905258 1
0.885417493886014 1
0.537912211309873 1
0.319435622915504 1
0.564621113834672 1
0.51707401486148 1
0.55067900043388 1
0.414369694232095 1
0.643026124535798 1
0.308973235073829 1
0.458021936881079 1
0.545049795989256 1
0.667776670609948 1
0.311098246197458 1
0.445844646376342 1
0.586483618615324 1
0.424504028229618 1
0.572913180595237 1
0.697131329979295 1
0.351238993476925 1
0.526599570458301 1
0.352710575785248 1
0.321047573664926 1
0.687819553067184 1
0.755035935437924 1
0.162362936781811 1
0.596890720591707 1
0.725295559528855 1
0.560871058044582 1
0.57059003414943 1
0.313617065250851 1
0.707802315523018 1
0.670265927202045 1
0.614850930534884 1
0.368100893030333 1
0.348112279134426 1
0.767858154623768 1
0.268320744590086 1
0.480706900159798 1
0.562639722831354 1
0.554126193869065 1
0.338386909260857 1
0.345053893432054 1
0.357091743836921 1
0.518300144957555 1
0.608916019530099 1
0.441529308774663 1
0.375034667663145 1
0.322493645558138 1
0.482095680471249 1
0.595609779605607 1
0.651593855709299 1
0.511761206517775 1
0.355676933199872 1
0.497018654490025 1
0.543806752783046 1
0.306098656310091 1
0.311711895718673 1
0.448460498102217 1
0.767675831607816 1
0.655064580662116 1
0.320319406437218 1
0.463769851714323 1
0.303799978148175 1
0.68647524672123 1
0.454529874594437 1
0.372720029750524 1
0.662496760916504 1
0.152655931774861 1
0.450483204563161 1
0.494483272080638 1
0.51210388056829 1
0.532669033115791 1
0.747335980640219 1
0.480214453675614 1
0.413217721865933 1
0.31556589275113 1
0.476024961482104 1
0.66675679777733 1
0.708905308023257 1
0.436797213872684 1
0.413843622574901 1
0.821794592262579 0
0.297988979788999 1
0.113680129454126 0
0.372118811772924 1
0.396525097814591 1
0.55863562943361 1
0.554663901272291 1
0.542176070468526 1
0.690873742741441 1
0.402833219709336 1
0.559557344997284 1
0.450455264741268 1
0.358857357201513 1
0.2769892115724 1
0.64178449041583 1
0.717773685284261 1
0.736150774978479 1
0.64745692050417 1
0.471062089471086 1
0.388830491145554 1
1.03553387643957 0
0.370518108999852 1
0.548589254877869 1
0.613599511830229 1
0.434163271428176 1
0.362474616819015 1
0.581764346535056 1
0.503994543062546 1
0.0283972368592804 0
0.213421311801314 1
0.642237056718496 1
0.253600590474577 1
0.597360984102521 1
0.359825295018195 1
0.519363032977586 1
0.734984843292836 1
0.181953432527804 1
0.794630662328521 0
0.632630639048044 1
0.810238626485535 0
0.525060945209198 1
0.398245532478284 1
0.476346958509056 1
0.133403408401718 0
0.599063301984494 1
0.48617689180089 1
0.0976016083517337 0
0.47937295040392 1
0.393190681279747 1
0.454684106646418 1
0.307637980660424 1
0.481099909731029 1
0.869154742011156 1
0.33605246372313 1
0.320230061755667 1
0.650826888701717 1
0.856996033421321 1
0.539597181815082 1
0.32339168137707 1
0.343104215115631 1
0.593289446180422 1
0.284090542711543 1
0.62885361889489 1
0.536189262991306 1
0.385642833065751 1
0.202719085462068 0
0.666164200480263 1
0.411885310514511 1
0.449767703777039 1
0.340915636397884 1
0.285164567625115 1
0.882155701472215 1
0.854233645900026 0
0.383792638980383 1
0.598453453337075 1
0.495592036164388 1
0.380397092341981 1
0.355153781736907 1
0.422667912956254 1
0.819570783110149 1
0.638231174921553 1
0.450713220492861 1
0.368471698358459 1
0.397347876571669 1
0.517842309237913 1
0.628791869550843 1
0.82499953323119 1
0.520224637742281 1
0.381754232112478 1
0.44856277813137 1
0.325824957166403 1
0.552059550720507 1
0.478216981539485 1
0.435042976445979 1
0.670698367811811 1
0.292708531634528 1
0.744340077889824 0
0.439296212349815 1
0.784008011678033 1
0.544430150698415 1
-0.0894542915233407 0
0.302506512970899 1
0.969582442316201 0
0.870745693155768 0
0.594916681459141 1
0.493012385849445 1
0.516527367233431 1
0.594996779588639 1
0.210428910635173 1
0.109152521857135 0
0.24999476931021 1
0.468214956547375 1
0.99863986391581 0
0.463795825846856 1
0.51200799659196 1
0.382548074977324 1
0.633877929274984 1
0.465556863842014 1
0.320512970839312 1
0.590241072645299 1
0.559426896230753 1
0.804824945856902 0
0.596692309997099 1
0.437842631415323 1
0.615121312786122 1
0.313701075217352 1
0.379162361193533 1
0.428256342392437 1
0.533572774959314 1
0.10350998800014 0
0.471723024699989 1
0.687940363520568 1
0.0642830596332101 0
0.465308879957726 1
0.407204415337806 1
0.795669634636203 1
0.483052309091537 1
0.567892290169948 1
0.569964834791076 1
0.764358187053694 1
0.458002369407737 1
0.429217315501675 1
0.674026102954916 1
0.461315100478196 1
0.623371126215185 1
0.546677304995844 1
0.649450791930937 1
0.490784165401979 1
0.730192017510062 1
0.538324362825628 1
0.364977065146983 1
0.78197577877514 1
0.421866361900282 1
0.530538640134779 1
0.202502301787596 0
0.211501888121357 1
0.86135683629487 1
0.0855508452682529 0
0.470407016151566 1
0.618812502542919 1
0.459952008308059 1
0.638860095385835 1
0.472917281204866 1
0.661851433294341 1
0.56123705233846 1
0.23890234844968 1
0.63109871606627 1
0.47644727004845 1
0.398408721217788 1
0.127837560166904 1
0.554192358612785 1
0.428816493758695 1
0.242943564228378 1
0.533795741007956 1
0.332657336810278 1
0.656464497528334 1
0.399046635220823 1
0.743985704984805 1
0.579333265734898 1
0.594299285785755 1
0.28610707009801 1
0.432479999954251 1
0.517614271479106 1
0.305812805685415 1
0.710564107707812 1
0.487988857220325 1
0.643967131055525 1
0.70841379766674 1
0.439069886141294 1
0.737494909124858 1
0.590437041984504 1
0.369856567518402 1
0.463079552824478 1
0.825247854372959 0
0.419038694941606 1
0.567878697563972 1
0.612680297351262 1
0.439552880670078 1
0.532832183930918 1
0.863036718768394 0
0.812924966943573 1
0.296768115683256 1
0.578952042677703 1
0.519824501313402 1
0.671178622632949 1
0.423890465899023 1
0.433409207871953 1
0.726650723931569 1
0.574041025712506 1
0.861359064001462 0
0.491795004689323 1
0.50176448212381 1
0.282568317771883 1
0.669958742582026 1
0.239223143511409 1
0.512422660253706 1
0.381579002860398 1
0.589879636124564 1
0.514323132420719 1
0.466806348954498 1
0.59878344038386 1
0.399405703238498 1
0.901978476994164 1
0.626477165013039 1
0.614420535240327 1
0.602538545197476 1
0.535379377615374 1
0.344240315364235 1
0.238679751284947 1
0.778817808752194 1
0.65444082700853 1
0.372932785310663 1
0.462339313904692 1
0.742750310477637 1
0.529389832945654 1
0.662427094036187 1
0.396533402238949 1
0.623245705829684 1
0.307100907002152 1
0.633945979794227 1
0.159932226899732 0
0.636458358000617 1
0.31745114739209 1
0.672267387331275 1
0.316150512624475 1
0.577141882167628 1
0.558353593444928 1
0.350289978404181 1
0.524444521950089 1
0.707946387780371 1
0.293982171816457 1
0.626289434233153 1
0.302260355119268 1
0.67945448686143 1
0.70107153019196 1
0.722599460521281 1
0.460550474338418 1
0.310344813675503 1
0.642113436235741 1
0.74867820307667 1
0.439952902854099 1
0.546095929054566 1
0.252715711737593 1
0.513379785312511 1
0.700072617850623 1
0.226161659368699 1
0.353074984993225 1
0.43829730588168 1
0.354777127443222 1
0.641497986862281 1
0.575743147537275 1
0.275011161355837 1
0.230385365838583 1
0.460302912881286 1
0.667709534226269 1
0.872671403245214 1
0.483207281600928 1
0.855546128236612 1
0.522254041619066 1
0.754766723618978 1
0.517420052359201 1
0.521462493863374 1
0.309630816754883 1
0.286827790944617 1
0.971717529265975 0
0.664825036637635 1
0.565831879009623 1
0.162726062843981 1
0.477104869035491 1
0.708901203844757 1
0.478982168228946 1
0.470397255340512 1
0.497652763382877 1
0.79884940998231 1
0.601630037848199 1
0.983088945696483 0
0.453205408300218 1
0.659335351305251 1
0.669128037381993 1
0.57838321297709 1
0.688536649260073 1
0.524946769943293 1
0.510361785948848 1
0.554698245643174 1
0.66696804456971 1
0.449271933805599 1
0.415264168580697 1
0.355074502177299 1
0.333178849465741 1
0.459421750846455 1
0.62419090311166 1
0.361376540689425 1
0.443282959102872 1
0.616966218064444 1
0.650112839315268 1
0.582837458147416 1
0.273981644875307 1
0.531681721211511 1
0.423020332535033 1
0.315472437566999 1
0.485106838469794 1
0.416077061302155 1
0.195883739236971 1
0.730926053288527 1
0.807103480015624 1
0.249140078187111 1
0.437458482999863 1
0.659394796266767 1
0.727437943440589 1
0.501807714451963 1
0.581214648658401 1
0.541928897506498 1
0.356929192476497 1
0.520424796748798 1
0.362432263438099 1
0.591290667433774 1
0.498604112020086 1
0.231683962432936 1
0.140429871270918 0
0.729789160336563 1
0.351202322727587 1
0.783441107938393 1
0.616708267959945 1
0.347684793808246 1
0.629012241098434 1
0.349576839941627 1
0.68061484978302 1
0.562921042043732 1
0.0572872930977908 0
0.542376172886493 1
0.422558438616803 1
0.211021520824037 0
0.638686033354553 1
0.569956930145049 1
0.344441158099113 1
0.572252650502481 1
0.188106335006923 1
0.369530467276939 1
0.642506498420422 1
0.297564221956887 1
0.301212942195297 1
0.236369422767791 1
0.532051271062559 1
0.675672691636135 1
0.263705269486412 1
0.51109564917252 1
0.509916965902836 1
0.576616698136403 1
0.820925835883975 1
0.636988644078382 1
0.240293161128944 1
0.0802350234666716 0
0.616499094404807 1
0.408898715670874 1
0.567811825564243 1
0.664989510198422 1
0.266499340314633 1
0.127877163112923 0
0.653570899234695 1
0.395045371771183 1
0.681288956856955 1
0.606968778785755 1
0.29375768559305 1
0.51916816197759 1
0.296329336008415 0
0.693137818102245 1
0.328719538579251 1
0.311367887558911 1
0.610803277935005 1
0.435721841950098 1
0.641607512082861 1
0.544742603762519 1
0.467502671008658 1
0.5948496314258 1
0.371764904750927 1
0.253832733635762 1
0.740957824255089 1
0.787359606763355 1
0.729880147503462 1
0.548826336975663 1
0.550971468026754 1
0.522922653427323 1
0.753953237810836 1
0.0371827617990343 0
0.317353150366784 1
0.214105743515785 0
0.619758600274784 1
0.463116399035492 1
0.497683211063561 1
0.853126730776516 0
0.536171907074725 1
0.556322171867193 1
0.35587630318005 1
0.509329836573888 1
0.375522249189483 1
0.313005972939401 1
0.691176602086136 1
0.690572661281792 1
0.442173703841872 1
0.178701384772098 1
0.306829724047701 1
0.429095908475315 1
0.520836840341692 1
0.573189843046288 1
0.600668937324812 1
0.566036993496637 1
0.535066038279174 1
0.597708796289344 1
0.748323507557269 1
0.503053803736819 1
0.474614836109315 1
0.738238442986219 1
0.234433230493018 1
0.447765620586239 1
0.700063174440573 1
0.394428060382958 1
0.582614189582009 1
0.813780674031867 1
0.344263522642778 1
0.458904699256341 1
0.383441042554526 1
0.810461344448169 0
0.347933803974147 1
0.67942164832488 1
0.401220113246152 1
0.25162527335074 1
0.612809559664785 1
0.443864887102813 1
0.456351376037656 1
0.408756166850143 1
0.480644808323171 1
0.584801268056313 1
0.107277754149475 0
0.286120224847885 1
0.554376728661746 1
0.789632080165585 1
0.440303990592276 1
0.237975018902056 1
0.903164363710129 0
0.70108196799276 1
0.241790446192695 1
0.381090236287215 1
0.349985928263601 1
0.36280315458761 1
0.59090342035251 1
0.629758827212957 1
0.369863047674283 1
0.615581843153399 1
0.498247585045721 1
0.615996572264599 1
0.647232959251754 1
0.543492591972311 1
0.188965876211463 0
0.441541592166274 1
0.813464911775434 1
0.823743336931762 1
0.367025085791061 1
0.495498701137109 1
0.290731238228079 1
0.68037329616734 1
0.513869704696312 1
0.494155803277854 1
0.580716871200634 1
0.274444989491786 1
0.710981102499768 1
0.390422969886246 1
0.778720806242104 0
0.830547105338763 0
0.481332283399162 1
0.676962531955308 1
0.70208825057501 1
0.609560360175598 1
0.414536989684043 1
0.366348970035641 1
0.516035586846724 1
0.414632167682717 1
0.862072151316946 1
0.543649647081154 1
0.638452228949205 1
0.222999855780743 1
0.5279001156672 1
0.622316049073684 1
0.476498166887244 1
0.202373973011783 1
0.149596787258953 1
0.45086266521937 1
0.623576139339232 1
0.505977386275056 1
0.619202892782795 1
0.132895096339695 0
0.589908203662311 1
0.793296497553207 1
0.229590477664426 1
0.611851816183526 1
0.66686945820664 1
0.611832406685873 1
0.360636503351472 1
0.841460921602615 1
0.624193067475896 1
0.659128513941669 1
0.432875789573688 1
0.626528106506957 1
0.403821747066444 1
0.388447224986257 1
0.464883208040281 1
0.220509714522373 1
0.889303720828637 0
0.619870322772916 1
0.516770617173078 1
0.554478549235744 1
0.617032174230513 1
0.173011768450772 0
0.01699886643907 0
0.672882451633656 1
0.354356893996133 1
0.699561944609765 1
0.46887956466901 1
0.314735252973181 1
0.253022588447625 1
0.317023244644354 1
0.694124323940671 1
0.0717370462845425 0
0.674408811601253 1
0.511697424206327 1
0.243444333762243 1
0.478266687632326 1
0.483945791814729 1
0.41103944300627 1
0.247995015900249 1
0.901309978435975 1
0.226934687009028 1
0.748112919317285 1
0.836950621928473 0
0.595494285834974 1
0.165297320644577 0
0.557316362634771 1
0.717372041300039 1
0.596959026002137 1
0.805704242549866 1
0.393951556505597 1
0.534165954640902 1
0.475160656041401 1
0.713155564737751 1
0.782099088387846 1
0.76273889171197 1
0.714806294618528 1
0.439709332186119 1
0.312624465261405 1
0.413704774517504 1
0.575510724173266 1
0.290922361237513 1
0.642671237959847 1
0.589053896742728 1
0.374596237122396 1
0.342663180603829 1
0.562642537850985 1
0.695181556416243 1
0.397123994823782 1
0.279700108078167 1
0.349297729553816 1
0.427511001107444 1
0.331033231588605 1
0.424010524175416 1
0.297566303167396 1
0.287749257273049 1
0.483001572704575 1
0.643624952686565 1
0.255763282602058 1
0.762116732390762 1
0.35766576245427 1
0.586150903028779 1
0.785572806431294 1
0.565782941198259 1
0.432036335803032 1
0.456598415021025 1
0.719276779139594 1
0.6056614348567 1
0.289933862751654 1
0.595879383670424 1
0.620586700441207 1
0.26325243452909 1
0.371740913795011 1
0.753030000419007 1
0.353409582023547 1
0.515624431018457 1
0.397741454554282 1
0.656421930198672 1
0.700030064101504 1
0.563913879267625 1
0.0322110092231185 0
0.60807919403344 1
0.554442967879249 1
0.269355791208885 1
0.249651326584699 0
0.69079151114401 1
0.612797988799666 1
0.5319471372533 1
0.71186258875695 1
0.543280084168102 1
0.633249018743963 1
0.181325045303114 1
0.541869338784967 1
0.578917152357022 1
0.247606016117514 1
0.946974552463828 0
0.658284237302048 1
0.939129250289838 0
0.932068248703838 0
0.488023786040625 1
0.779231906000348 1
0.553223928505972 1
1.01433427267534 0
0.339233676041413 1
0.898697105004727 1
0.548864033900638 1
0.705640472359718 1
0.354675956525086 1
0.44864821616065 1
0.68800838030785 1
0.61025525258254 1
0.575263375828146 1
0.500264933399474 1
0.109632693581166 0
0.728818175936843 1
0.610832868585951 1
0.311311649028454 1
0.525596392632838 1
0.388581277429708 1
0.0397968847175343 0
0.0840322675507726 0
0.667541919577984 1
0.133122680191516 0
0.832078358121279 1
0.343950310799612 1
0.554411442288743 1
0.340285089569353 1
0.586418940992232 1
0.69951710218205 1
0.104212981461166 0
0.716339268028039 1
0.147318271578584 1
0.282169049203866 1
0.435088928755891 1
0.550403395588671 1
0.599387092448371 1
0.406576736130378 1
0.703258806694806 1
0.282153808541392 1
0.339473133300471 1
0.382824988516615 1
0.233865052330963 1
0.353851356140785 1
0.48670038583449 1
0.382265010975434 1
0.523668559849454 1
0.598716715406141 1
0.313033873615666 1
0.403560715169219 1
0.435418019619361 1
0.360787950106823 1
0.183197597429456 1
0.676911535295059 1
0.687565651314016 1
0.55278234032323 1
0.454735854675564 1
0.723800310354525 1
0.193499434961718 1
0.260534320766028 1
0.453726831080584 1
0.366878932672824 1
0.644354063284998 1
0.756609960937118 1
0.301852052087647 1
0.47070797872886 1
0.33820430925791 1
0.712083403156225 1
0.120513526277145 0
0.667328272236017 1
0.211094301922151 1
0.555546263894704 1
0.504227165842371 1
0.739781449014847 0
0.705005433869601 1
0.265839726813193 1
0.665273483775952 1
0.261928582504446 1
0.591603724813725 1
0.462631894195884 1
0.0525186589758394 0
0.686069769901307 1
0.559384485125202 1
0.151919773024486 1
0.441210214936356 1
0.337701523882176 1
0.593767774242675 1
0.485337618836653 1
0.236782454780682 1
0.500210583237239 1
0.535179618384434 1
0.452940131971313 1
0.410553165730714 1
0.564588314422975 1
0.433303255602049 1
0.491876522977139 1
0.311252065062081 1
0.362166936115483 1
0.337251061266429 1
0.592815412579037 1
0.513671206711992 1
0.48742176688775 1
0.318571327201203 1
0.468634683277164 1
0.524185339686545 1
0.571031993374388 1
0.411641549701485 1
0.462411691210609 1
0.356127018849947 1
0.542939565034791 1
0.473746315009763 1
0.454713270103603 1
0.637346904422031 1
0.380447454685114 1
0.813481466914835 0
0.509433490720814 1
0.498024639044262 1
0.640464428464551 1
0.395822713606669 1
0.569618285200614 1
0.645229843633247 1
0.406047445192491 1
0.666900729154551 1
0.617044501024842 1
0.366927699135311 1
0.534091418535005 1
0.610320357120666 1
0.759880611339163 1
0.253629758504911 1
0.692761957978952 1
0.338452771950382 1
0.597739466076239 1
0.487304231030171 1
0.453766596406452 1
0.357778259421161 1
0.545041276355021 1
0.597274046260577 1
0.298384889547028 1
0.763121258839647 0
0.712643237589878 1
0.346824714471157 1
0.294729490792417 1
0.839724894213523 1
0.766149861405543 1
0.219080863072761 1
0.783427403431082 1
0.395420102871787 1
0.539294727061273 1
0.257401868211918 1
0.607689909073498 1
0.421503272692283 1
0.561013139760171 1
0.439495477793964 1
0.467645678740856 1
0.352104344310036 1
0.412440938416733 1
0.387899280463235 1
0.446870690221229 1
0.261657747647926 1
0.483443039808981 1
0.530305798485761 1
0.307518984942566 1
0.62127797260373 1
0.377270696740219 1
0.655788690712285 1
0.465016273393391 1
1.02240214118259 0
0.505417447148537 1
0.645877409448865 1
0.457545331356002 1
0.55170389991747 1
0.67725409486949 1
0.555298772476651 1
0.342207619340099 1
0.357933227477832 1
0.409331571780237 1
0.406529065398381 1
0.639660646009836 1
0.837827954922048 1
0.388342195018237 1
0.238876827788985 1
0.677466236684283 1
0.442661048591581 1
0.562312308129961 1
0.475039119540059 1
0.31583880837974 1
0.350300319313341 1
0.536038537660337 1
0.447339504956826 1
0.439574844443709 1
0.774133016656009 1
0.617012979035591 1
0.519762910722143 1
0.491515613220002 1
0.434314154550401 1
0.678016089505319 1
0.247665916868615 1
0.453863385034679 1
0.399550102221434 1
0.606436265371078 1
0.216743644851266 1
0.638010417909463 1
0.3846043039027 1
0.217330392120086 0
0.566444757344622 1
0.569794203187779 1
0.579226780050324 1
0.727658638933486 0
0.630323754362818 1
0.490669404326702 1
0.212584727274554 1
0.465019960801583 1
0.713697255752805 1
0.314523049940781 1
0.204244574914862 1
0.565063377026182 1
0.412139582667519 1
0.357497707843804 1
0.724375573522056 1
0.853250458857111 0
0.590223082802974 1
0.258586382634406 1
0.53447832143874 1
0.575241061914245 1
0.69276914649234 1
0.378355888480747 1
0.469899191076153 1
0.657206356442622 1
0.217997445337095 1
0.545808028693959 1
0.774913279324375 0
0.574077040379231 1
0.365446090539391 1
0.196124808286354 0
0.416171236629157 1
0.307872663614369 1
0.41428532651986 1
0.571367657779906 1
0.328561549825498 1
0.823760438518365 1
0.39490333786251 1
0.852199069214491 0
0.191983947308911 1
0.458350947953473 1
0.532741402424083 1
0.565786604343169 1
0.412267492831828 1
0.624361410070053 1
0.258660851842634 1
0.392129442866641 1
0.818289458397065 1
0.672805576666975 1
0.676284145633172 1
0.359320145189662 1
0.657354613908904 1
0.240598907649418 1
0.208966667925681 1
0.219143710149931 1
0.679220420900429 1
0.594346715977672 1
0.291234137900141 1
0.500943703538432 1
0.875880629710078 1
0.379802963248513 1
0.613680960858 1
0.680534039415622 1
0.286612368212052 1
0.383211249919338 1
0.610696205330732 1
0.754204424977263 1
0.703245808863319 1
0.449528789960276 1
0.470894181314677 1
0.532118088265439 1
0.399593389435943 1
0.625694178912198 1
0.470706811509002 1
0.597864810224526 1
0.759885823620731 1
0.505307848859543 1
0.745221862937392 1
0.4139761920398 1
0.413896106305737 1
0.532694900760969 1
0.690566049123633 1
0.376324058356297 1
0.656723318379429 1
0.806852301882887 0
0.437080719061001 1
0.754904297522885 0
0.514822630393329 1
0.806017412428159 1
0.312670996316172 1
0.668711458159728 1
0.666583620606139 1
0.791646446633015 1
0.661816010879536 1
0.820476956461784 1
0.611622014656924 1
0.877196154062997 0
0.785982643919022 0
0.337559695080312 1
0.16082826376774 1
0.694475589634681 1
0.387161085485174 1
0.301158759900093 1
0.525304091716812 1
0.734477041252169 1
0.680569882384815 1
0.63823376882851 1
0.627660530288491 1
0.616920166621564 1
0.883338493922143 0
0.813187761819373 1
0.317171388284984 1
0.442993733766193 1
0.472997701434177 1
0.28311967978568 1
0.633009353790775 1
0.44205983307413 1
0.599856702054458 1
0.54433750920255 1
0.488093622232048 1
0.33109217072691 1
0.530033059930636 1
0.522576844864695 1
0.356989427907917 1
0.514743873186139 1
0.522041636070541 1
0.576084767262711 1
0.141331655360005 0
0.658424213464301 1
0.611722360612952 1
0.431775052666679 1
0.611572266898076 1
0.371978552284403 1
0.65980622164971 1
0.302461942767353 1
0.712691019280375 1
0.0720578886263182 0
0.363486022422102 1
0.353710905778815 1
0.558730126892783 1
0.335262128250792 1
0.437892939954606 1
0.506165141358438 1
0.752810692712124 1
0.40090596964514 1
0.446683547691345 1
0.631481644712779 1
0.699940952087908 1
0.467546070192532 1
0.572118417933087 1
0.665962143600816 1
0.809465459206628 1
0.91870198223384 0
0.375123230213515 1
0.577849266074807 1
0.388969123635776 1
0.103465433400068 1
0.199392546611503 1
0.618014256354162 1
0.553935572268228 1
0.396833980143088 1
0.483855263830843 1
0.340472103980917 1
0.632505213014273 1
0.627482029393172 1
0.539300527038384 1
0.813894109186793 1
0.442934644082549 1
0.466603877249297 1
0.509556948726195 1
0.509763985317945 1
0.444043964969903 1
0.621788880703848 1
0.651577977834963 1
0.381156183758256 1
0.795349138348236 0
0.410264024822346 1
0.586942101316372 1
0.487937236208162 1
0.339869480664312 1
0.618074353137518 1
0.449300822257391 1
0.294233755777602 1
0.675834724147102 1
0.40335113942044 1
0.592973774313408 1
0.399354854105714 1
0.489354042987191 1
0.8086327446674 1
0.490306179441867 1
0.312369115517428 1
0.594243487523058 1
0.579318761029182 1
0.323124930652054 1
0.366525439728462 1
0.327819877557698 1
0.513183699840846 1
0.632997930630396 1
0.874708855910115 1
0.624549332614143 1
0.928293889969195 0
0.625416751674802 1
-0.0300730730679786 0
0.202940624990518 0
0.716802173784064 1
0.486639178384538 1
0.711275010495158 1
0.218334973814822 0
0.436433920010384 1
0.291874484931225 1
0.589863367321086 1
0.483822141306558 1
0.623022842113982 1
0.430858056525402 1
0.536308637835019 1
0.713843930774435 1
0.650134120970429 1
0.360629868378149 1
0.509422527918269 1
0.332716844463382 1
0.376469448490813 1
0.504424539375503 1
0.214838768744488 1
0.118345139305729 1
0.466245212904477 1
0.344492009502636 1
0.291274843369802 1
0.760714463359914 0
0.408781009886152 1
0.476246178775011 1
0.338651809965302 1
-0.0296752045001894 0
0.555290216056843 1
0.42140879665495 1
0.42077145576742 1
0.430586716090846 1
0.261333205107908 1
0.364770543198315 1
0.739392184487251 1
0.175734701096697 1
0.317414350283025 1
0.15308892265896 0
0.463118312001098 1
0.302753826285359 1
0.27952054376144 1
0.237328640157958 1
0.394045186921849 1
0.565264159949958 1
0.750901950280141 1
0.22893404927717 1
0.328305671028331 1
0.61216407636361 1
0.648655286433233 1
0.560942382396682 1
0.116070149713453 1
0.611511048031714 1
0.501308459908674 1
0.895847266201893 0
0.668845610920542 1
0.637334880968625 1
0.765969240880256 1
0.734951908768583 1
0.633782540159146 1
0.546600366817329 1
0.193207294198547 1
0.537295684865021 1
0.801878430332224 1
0.567931650032299 1
0.526691911817442 1
0.43967124449834 1
0.664084804005551 1
0.590607182837004 1
0.37764683779893 1
0.34976282437534 1
0.398571243965528 1
0.715048704029766 1
0.198952205499363 1
0.509943693755747 1
0.406707106503517 1
0.674465839984181 1
0.459914894879651 1
0.376577241460983 1
0.524878998448969 1
0.586335996032025 1
0.161221734568012 1
0.48919560587969 1
0.573367564802989 1
0.605230541179768 1
0.375421678152449 1
0.371069169198993 1
0.282866373134074 1
0.740348961739381 0
0.276298688549466 1
0.245806018554193 1
0.433375188121048 1
0.408269301863159 1
0.374879419167861 1
0.441836201148088 1
0.45226594865077 1
-0.000833760978282475 0
0.48694395445258 1
0.178041461820579 1
0.493184922990076 1
0.34719956966577 1
0.117898019622042 1
0.675655549289004 1
0.326099811554257 1
0.550091654868286 1
0.484915474951326 1
0.503306580615908 1
0.423156801052177 1
0.305987684940273 1
0.42211340601398 1
0.442832472754219 1
0.577983718209269 1
0.275102603807069 1
0.252683738338758 1
0.510323588724973 1
0.621713747978463 1
0.258015492774238 1
0.746191231798231 1
0.546677838012282 1
0.531786234317398 1
0.775019300455989 0
0.468600185649487 1
0.526883759085675 1
0.661440447951389 1
0.25757467781331 0
0.722545000293158 1
0.378001227324456 1
0.728928390097448 1
0.233396863395487 1
0.528315579651576 1
0.540264841498641 1
0.786210386430218 1
0.689905493389773 1
0.566327764406941 1
0.530083756773299 1
0.452838496160321 1
0.555101096096173 1
0.588786626314769 1
0.141559401785298 0
0.522071147352936 1
0.502081124417047 1
-0.00652699041023839 0
0.450191984588017 1
0.557685056751858 1
0.678060452314054 1
0.479091559142759 1
0.539932356006501 1
0.588033047974626 1
0.497802489628371 1
0.221140679771851 1
0.769414566730934 1
0.277457974219071 1
0.509365949651034 1
0.350477412212448 1
0.550447737461233 1
0.316435055413888 1
0.578419482386825 1
0.416868883624945 1
0.740406585997171 1
0.193422052174085 1
0.581207490333764 1
0.402045025856183 1
0.501843452697182 1
0.47498278580712 1
0.324215134670302 1
0.90908317735431 0
0.314250794315961 1
0.349776797496502 1
0.494255786928401 1
-0.00177516795598273 0
0.251934123853823 0
0.936286947047719 0
0.239318897081663 1
0.294149220608511 1
0.30653038118779 1
0.381629767362063 1
0.417254424695327 1
0.529225733763178 1
0.977309250208495 0
0.525295034732586 1
0.152268066763441 1
0.697060737748685 1
0.472069272064516 1
0.739272993738588 1
0.309232660465018 1
0.364058427676403 1
0.688057091922853 1
0.369314575700607 1
0.562492734157691 1
0.291548438695601 1
0.261857188686647 1
0.294281684525078 1
0.108149044479437 0
0.484576297511413 1
0.800522539862609 1
-0.00600045228088084 0
0.629103421770775 1
0.10882897990014 1
0.483639955017608 1
0.759664923066944 1
0.398383251122645 1
0.0897175562871907 1
0.328623997816111 1
0.560303570240296 1
0.470993371183753 1
0.384786475985922 1
0.373086020100601 1
0.513558623903491 1
0.356627222798816 1
0.468086132460775 1
0.504925935011366 1
0.64150594079434 1
0.2255364977119 1
0.372017546933981 1
0.353721736509202 1
0.230790283294837 1
0.415366577108851 1
0.642070155801378 1
0.715706701589893 1
0.35647201341007 1
0.420714660389433 1
0.605244716969321 1
0.90704187314567 0
0.495627580031848 1
0.39659506620513 1
0.436872195853704 1
0.291727342973582 1
0.64071344332279 1
0.221139767200219 1
0.581515445720212 1
0.331357634050212 1
0.544467279750485 1
0.693300454754421 1
0.326839904541087 1
0.250972331836755 1
0.755230082751193 1
0.546283345677444 1
0.397733606284349 1
0.398667844772511 1
0.483681382126485 1
0.709125277501331 1
0.603439915062987 1
0.677698088537268 1
0.901057290180115 0
0.339010358593017 1
0.0895172744184982 1
0.59937134062652 1
0.758147277162127 1
0.679677590172854 1
0.268164328208199 1
0.56470752681221 1
0.735472216343398 1
0.553684672162229 1
0.682300058355425 1
0.520516194148352 1
0.707283026856478 1
0.63577091127982 1
0.523619957080421 1
0.414297014721538 1
0.468811233193161 1
0.457351504080021 1
0.0855915288247125 0
0.279910960606592 1
0.458812310619303 1
0.4786569260748 1
0.530322609522356 1
0.10626039874851 1
0.150848159475042 1
0.558295200142871 1
0.484754887330466 1
0.546312576079137 1
0.808997280000222 1
0.456058172942389 1
0.444372439566187 1
0.920597985007388 0
0.552801053908048 1
0.5869648661723 1
0.437641493396587 1
0.477189375129747 1
0.622018066009657 1
0.643165834736923 1
0.587755873081384 1
0.512709629638231 1
0.731286617262049 1
0.651280439889568 1
1.00657310324497 0
0.432782045971291 1
0.431950635392016 1
0.661188158700363 1
0.523716529037016 1
0.0692897336417256 0
0.688199558710496 1
0.455140224411143 1
0.451676120859982 1
0.722046303011943 1
0.306842106596712 1
0.759442909756015 1
0.668646382819294 1
0.620070317006949 1
0.276935944136977 1
0.858767247404313 0
0.628277306392427 1
0.566105372000585 1
0.789526506593818 1
0.540906888012388 1
0.930635362426093 0
0.590098231850556 1
0.689010839347346 1
0.49858950948091 1
0.614233859516967 1
0.502655479032898 1
0.543287392149331 1
0.510711975712229 1
0.359212813452449 1
0.600977377055007 1
0.790480682102878 0
0.525850644933942 1
0.730807794438174 1
0.764494793384826 1
0.514457440553337 1
0.422818429076481 1
0.311525024467153 1
0.470933067910261 1
0.214709852937712 0
0.578952817210336 1
0.583458714924456 1
0.459086647167207 1
0.535502082389902 1
0.532389016473922 1
0.553989760193198 1
0.458952476523403 1
0.190835020610054 1
0.571961928226706 1
0.531076847934718 1
0.326527697370692 1
0.41785606999342 1
0.71615356823203 1
0.338163037000463 1
0.248475580221601 1
0.57907007085411 1
0.446473083644938 1
0.45499289899982 1
0.325453223290161 1
0.489592557515375 1
0.831049241725543 0
0.54512064904191 1
0.248489609125185 1
0.746193250913021 1
0.37510237460344 1
0.323984703023913 1
0.362850199130861 1
0.597947386824091 1
0.728927123026172 1
0.617326834963127 1
0.547123024292258 1
0.557848660771831 1
0.589563621938109 1
0.296406344107795 1
0.560556452356846 1
0.244053127046922 1
0.524612730687301 1
0.555110539989125 1
0.416797759222533 1
0.651717306315556 1
0.597266606504658 1
0.420969631639002 1
0.400239499009159 1
0.651490163647683 1
0.474857888648825 1
0.714079756018416 1
0.45767100771114 1
0.727707066622764 1
0.866485847751228 1
0.402347552564336 1
0.545135090436552 1
0.478793507806304 1
0.418701796124308 1
0.707797944037546 1
0.640117886638366 1
0.823161121150352 1
0.5404294184455 1
0.481451131794933 1
0.285069113042558 1
0.607353223658878 1
0.321848827807863 1
0.52515507703128 1
0.507407587226721 1
0.417639645096711 1
0.330328094461876 1
0.602235967516473 1
0.135882254999463 0
0.339781289072853 1
0.494716340538154 1
0.563367035413868 1
0.331613366488501 1
0.575652392063038 1
0.563829751602447 1
0.368361124267832 1
0.768168978051216 1
0.611211804797639 1
0.357530850783536 1
0.405529133115064 1
0.380649202136433 1
0.294620923005395 1
0.5678913748615 1
0.554624644402788 1
0.322404535264619 1
0.44590134456227 1
0.562058133147738 1
0.403201374814811 1
0.46895598100692 1
0.37325415390533 1
0.38211087852076 1
0.345971461146502 1
0.519036035218093 1
0.57182031911263 1
0.361167710761734 1
0.498412308021324 1
0.299857506192293 1
0.409538467941802 1
0.420992038005252 1
0.81879863713759 1
0.352982100773455 1
0.499530597288711 1
0.554571965843671 1
0.352859252144977 1
0.485265654838179 1
0.575230177202739 1
0.367648850237531 1
0.491216260092736 1
0.389536086537472 1
0.611910515492453 1
0.565539983295526 1
0.632000890336877 1
0.435911175266223 1
0.739815524925479 1
0.347145630781846 1
0.666986976750475 1
0.523462852621082 1
0.528487254476605 1
0.605432006510899 1
0.651025959195183 1
0.611339576969954 1
0.536713485249028 1
0.313145434905271 1
0.477389318241407 1
0.463198675057975 1
0.343172834727853 1
0.281295605332816 1
0.557972566685575 1
0.730276566984358 1
0.506930276683 1
0.497172112485791 1
0.57374242162716 1
0.582613888893774 1
0.246788381499457 0
0.498152815404913 1
0.386190276199723 1
0.475739269767532 1
0.581637496330408 1
0.312334183697193 1
0.695663274427184 1
0.747014863589535 1
0.574586064718549 1
0.652790320442483 1
0.57934720834735 1
0.286531207017003 1
0.346738698941684 1
0.474016299128364 1
0.820861874691995 1
0.256787904132689 1
0.616575593697002 1
0.554405655115436 1
0.433516132913233 1
0.0362795685281049 0
0.172966797386961 1
0.415986787666788 1
0.400713542972945 1
0.401640970634096 1
0.63515368603246 1
0.71985241835291 1
0.290482964415982 1
0.576019560032515 1
0.664110663102937 1
0.399929703946526 1
0.714384769408433 1
0.541718347030069 1
0.459538888709787 1
0.33821742529187 1
0.678435465329778 1
0.255601538824609 1
0.291346202421104 1
0.560370613245511 1
0.871054609253805 1
0.867435401338116 0
0.676310446817853 1
0.181694355011726 0
0.496154767734426 1
0.581841862199561 1
0.669234619852661 1
0.271284798907669 1
0.324612587687345 1
0.328880288363234 1
0.171971452270889 1
0.575533291820078 1
0.60802644745875 1
0.322336930693694 1
0.981477612242482 0
0.534786649719453 1
0.630213577402087 1
0.42838840999076 1
0.713258982925844 1
0.471107002558589 1
0.809685335585847 1
0.492925893029485 1
0.268720630106722 1
0.627106869581629 1
0.731334590755468 1
0.520579130734225 1
0.581485272458028 1
0.466526782910304 1
0.421293367459678 1
0.718384227392831 1
0.354314325372126 1
0.647920317922114 1
0.449924842343512 1
0.0998212348517208 0
0.670781680513388 1
0.430095935577806 1
0.480061967344576 1
0.514238213431616 1
0.444365579098383 1
0.259165770340331 1
0.509101460748028 1
0.20527208389145 1
0.63963365115317 1
0.923867867426788 1
0.644851369195011 1
0.584233888084963 1
0.466987225537509 1
0.495691733844936 1
0.31237578678705 1
0.415845490509912 1
0.393927183529523 1
0.552273415634612 1
0.519362916878823 1
0.295068780099044 1
0.488915554738962 1
0.408889387255138 1
1.10122363868924 0
0.138082485674457 1
0.773432692241087 1
0.300419828587269 1
0.698108429668048 1
0.617027953754818 1
-0.200804442227632 0
0.368993151343953 1
0.500452960773818 1
0.40789491822138 1
0.257523351428274 1
0.520580781905258 1
0.5393888629055 1
0.285202344391211 1
0.500172002082768 1
0.679698996223619 1
0.332790215907588 1
0.415182287288776 1
0.214512875947132 1
0.500846280670284 1
0.70880983415354 1
0.11700469572719 0
0.740045978065731 1
0.5409615691401 1
0.564333286968593 1
0.688172391497943 1
0.423176706403261 1
0.52532371874387 1
0.550512482732099 1
0.323752185833024 1
0.286386180068617 1
0.326367554693382 1
0.790427638209028 1
0.71134337955945 1
0.583868597108637 1
0.319644717406364 1
0.600439276627466 1
0.747975656227512 0
0.0651181445501076 0
0.231834018684457 1
0.552961918122486 1
0.413248758161966 1
0.688432839159148 1
0.334341412043764 1
0.304067663062297 1
0.613205242063795 1
0.291863924241243 1
0.492484827895276 1
0.512229061293312 1
0.638866253795547 1
0.487201726042946 1
0.243921640717241 1
0.642451332525671 1
0.230061824670158 1
0.780514331370118 1
0.239353340095125 1
0.429864380892715 1
0.700948465859415 1
0.264787626823552 1
0.588875071796195 1
0.620468680936202 1
0.367841850013578 1
0.286950687297488 1
1.10949588823183 0
0.371471172733825 1
0.270613378702697 0
0.463922257037521 1
0.502530706013607 1
0.349710079730276 1
0.436858932394248 1
0.513442544174848 1
0.518542115279529 1
0.500159135270662 1
0.45900576466008 1
0.712389476369827 1
0.589073628028281 1
0.300093879368208 1
0.721991408322461 1
0.80060414381251 1
0.507747998889124 1
0.64519771545202 1
0.210371490295262 1
0.644114397070574 1
0.649974189417365 1
0.65318870853707 1
0.4440834044251 1
0.305998951019928 1
0.354911000096134 1
0.488815773520051 1
0.45209353240173 1
0.594824481137777 1
0.837654118023134 1
0.451302062655381 1
0.688356243450618 1
0.45920237633093 1
0.413318080023632 1
0.286181071331855 1
0.474872821291522 1
0.480752431661707 1
0.203903595061131 1
0.641345824983243 1
0.765211131902772 1
0.467297877726948 1
0.538430303883881 1
0.480047200933578 1
0.62906608788178 1
0.60511995119369 1
0.529666018770816 1
0.546487314449826 1
0.666858835115451 1
0.780485233928879 0
0.327234545219282 1
0.616148966594024 1
0.600787995282203 1
0.381587062297757 1
0.454437732019397 1
0.296700577963236 1
0.60309511588194 1
0.184382737731468 0
0.577732229129079 1
0.74216799644582 1
0.143876621777018 0
0.801464178936583 1
0.496026941296372 1
0.393795202383761 1
0.615482750878223 1
0.307550884300109 1
0.567456083047921 1
0.609701743484428 1
0.794126662399083 1
0.830734177977361 1
0.644325329821209 1
1.01313907663203 0
0.431386460698476 1
0.968724541163357 0
0.621835188207415 1
0.787894962224134 1
0.199044372627195 0
0.736276644949443 0
0.424485076471364 1
0.421890318947382 1
0.235909635006576 1
0.542000485061904 1
0.43279168050967 1
0.601508926186521 1
0.213000149896039 0
0.54561750743265 1
0.542611689768857 1
0.463418322577325 1
0.487199308569241 1
0.492502407183954 1
0.505744228310239 1
0.553729432156364 1
0.305543918161575 1
0.637345308741718 1
0.276084395140687 1
0.682170307019924 1
0.495803883565951 1
0.65234700017683 1
0.454203458375778 1
0.524031954451032 1
0.649475960222079 1
0.398567041631055 1
0.353925642269276 1
0.581746596128076 1
0.265445981651953 1
0.439898244226358 1
0.484023628481276 1
0.604576778938604 1
0.308569919790099 1
0.604544563513171 1
0.446186209613975 1
0.436531590876755 1
0.509080684580779 1
0.501616065736472 1
0.725689192758073 1
0.272614385852427 1
0.528291148022757 1
0.288862632922101 1
0.623660694886173 1
0.633142753484851 1
0.320879745685389 1
0.615517636519714 1
0.379384792071932 1
0.757934256514989 1
0.586057804861111 1
0.191044825065075 1
0.657477088915921 1
0.553935763843216 1
0.152320438778335 0
0.446992717047684 1
0.577277060036699 1
0.339670334246394 1
0.517707238147398 1
0.884966337982783 0
0.307377424951256 1
0.642220108804104 1
0.727544601357653 1
0.650838013179052 1
0.859870319125926 0
0.377412986748722 1
0.319961911712623 1
0.595995943261916 1
0.405258169805117 1
0.455949990099676 1
0.45148882909256 1
0.359344530723763 1
0.331441686928341 1
0.800456481597748 1
0.363738267017367 1
0.605941720129678 1
0.33855591518784 1
0.648040220680068 1
0.370395316384257 1
0.740956740839723 1
0.518722301102572 1
0.893256598768922 1
0.558162012637337 1
0.542628199214499 1
0.449824097940082 1
0.560895760248314 1
0.768343966761666 1
0.784949085978818 1
0.337913117284707 1
0.360634481878711 1
0.579180944061615 1
0.609470010077748 1
0.165409250727031 0
0.436355415530043 1
0.486650094961573 1
0.110801795464067 0
0.379129333145558 1
0.293541000291137 1
0.633492506435098 1
0.215451247375906 0
0.380570165946944 1
0.759915040254333 1
0.156733533789962 1
0.287039297832359 1
0.68973532913052 1
0.293839348773575 1
0.55651636987203 1
0.431579910406153 1
0.407981265911149 1
0.365049141609347 1
0.670190720354951 1
0.562043331828197 1
0.366830887558672 1
0.688784318344065 1
0.450630112695841 1
0.33780701010441 1
0.508454484450255 1
0.682304162500733 1
0.377069217410848 1
0.365912891236197 1
0.471120572395967 1
0.621138515545778 1
0.472393653961104 1
0.462464870473969 1
0.292461034727234 1
0.523205363427207 1
0.515455879337155 1
0.472233040560505 1
0.433346918843713 1
0.93527433837997 1
0.358026845691375 1
0.584559724867476 1
0.666391972531478 1
0.440867852416796 1
0.426697907719481 1
0.397619693340262 1
0.462680259053209 1
0.453489552191603 1
-0.181506500449853 0
0.530435293473958 1
0.652751877370577 1
0.757970260668368 1
0.460279108549177 1
0.51605993050027 1
0.578425935793869 1
0.684739930333313 1
0.645453891678417 1
0.530758274920181 1
0.585829046413182 1
0.79538926969466 1
0.944061117882169 0
0.570208569579788 1
0.210086471239555 1
0.147231413368426 0
0.490462740045777 1
0.443060778172816 1
0.510020506519978 1
0.516315869069465 1
0.298825889552215 1
0.216388829302927 1
0.289109080687672 1
0.634802254078929 1
0.417497490607848 1
0.257822544448386 1
0.450846840769722 1
0.214894696885977 1
0.800808292179847 0
0.889789153400155 1
0.904730236852647 1
0.617804178160648 1
0.816809071293955 0
0.401376340173161 1
0.60668343095082 1
0.333334324357191 1
0.526229391289495 1
0.567794278519856 1
0.417432209133397 1
0.665436107904362 1
0.508295986375105 1
0.421646136560546 1
0.751338776743709 1
0.290608502308495 1
0.0583008927969184 0
0.748628545612635 1
0.101795965981076 0
0.631373024794871 1
0.389458953199537 1
0.642442392609451 1
0.488902978118047 1
0.455621947707458 1
0.541828098375254 1
0.476239443856292 1
0.47441966701342 1
0.849419075253138 1
0.905820759065136 0
0.383351357182297 1
0.680580795774363 1
0.666228481429408 1
0.545232654798121 1
0.254825990720403 1
0.412948127653456 1
0.26516971533378 1
0.569813524079749 1
0.455501491215767 1
0.508153784454462 1
0.498757048852946 1
0.50569193369512 1
0.537980508198946 1
0.392072620258791 1
0.592658944600452 1
0.248368707880125 1
0.531123841537286 1
0.477413934880293 1
0.696156455810408 1
0.58290755020177 1
0.549572848765572 1
0.481583158041873 1
0.576207194280659 1
0.51838893030537 1
0.62450457031032 1
0.488515259745376 1
0.513567414252358 1
0.525547760971713 1
0.474057732345523 1
0.286403188627481 1
0.684519594963336 1
0.644988207775019 1
0.284669413597906 1
0.502017217862047 1
0.39489753915724 1
0.299827193383128 1
0.470579989236888 1
0.549436091528917 1
0.570623059613795 1
0.478255300711258 1
0.0853329421334902 1
0.779645384099907 1
0.778961612640255 1
0.443825376110429 1
0.754831412030563 1
0.477304344878101 1
0.0257875385215332 0
0.701455922319223 1
0.347337210789437 1
0.365878353272456 1
0.692539421345012 1
0.637943694979607 1
0.80086383268889 1
0.218661513959047 1
0.280820139292448 1
0.742078645580577 1
0.309921456411092 1
0.577460183614063 1
0.51427765923235 1
0.567345461798046 1
0.462343822747384 1
0.18846389442411 0
0.2180477536459 1
0.604611405914325 1
0.679787709831328 1
0.648701127208654 1
0.103585826738633 0
0.630332749770773 1
0.233705998740121 1
0.768953013997415 1
0.172154018453175 1
0.319918497646498 1
0.39004266107501 1
0.586219270603514 1
0.768669533869152 1
0.730101326771451 1
0.258540642145336 0
0.832597351806096 0
0.383398930475583 1
0.473835291680607 1
0.639552354248202 1
0.481229609649732 1
0.24944690191147 1
0.271263934987177 1
0.398313371603999 1
0.758356653067239 1
0.418147047352798 1
0.658890123551272 1
0.666089486028044 1
0.701709190105562 1
0.522795413286928 1
0.747031518180836 1
0.329967375130824 1
0.627344083400616 1
0.363174626303316 1
0.38257951029696 1
0.721733215961346 1
0.508821165128724 1
0.449504758988619 1
0.542227225146413 1
0.473211733400071 1
0.668635438993419 1
0.588915589562258 1
0.45389375853178 1
0.364573826879857 1
0.381737575292449 1
0.842437768663454 1
0.733874884687813 0
0.495291513646748 1
0.571906884148521 1
0.623300406173828 1
0.777857067143379 1
0.675248306359608 1
0.609025720513389 1
0.191187991389691 0
0.335091585182258 1
0.556572253225678 1
0.567559731762428 1
0.401653990232807 1
0.211770363947002 1
0.531440118574205 1
0.335502901675268 1
0.912674180213445 0
0.911924586316759 0
0.74439391164744 1
0.675426513362274 1
0.523444791380319 1
0.571897573341952 1
0.74938591717746 1
0.399708012804659 1
0.216287897836794 0
0.733062544568883 1
0.231295832632019 1
0.389839694181856 1
0.409018348011355 1
0.504312563126885 1
0.632793682079928 1
0.546231418404043 1
0.713717675035358 1
0.782241733068945 0
0.472747284755743 1
0.514779731257415 1
0.517137955388219 1
0.500078567815981 1
0.400955710131093 1
0.557606871605829 1
0.660063334982736 1
0.439619527011441 1
0.539225834036565 1
0.946958663278229 0
0.584402034758486 1
0.565931936786886 1
0.83443952621567 1
0.598572110597232 1
0.360201474398444 1
0.246086126850056 1
0.654049544863369 1
0.805290113737399 0
0.562826412352053 1
0.734323916932379 1
0.481429438908131 1
0.497185282691602 1
0.452578475370297 1
0.342921843429745 1
0.422030644551898 1
0.612847369914979 1
0.686084763513577 1
0.304989789372845 1
0.599331728453579 1
0.642021169038522 1
0.867894356359897 0
0.461676732896501 1
0.661466555756418 1
0.558346698505556 1
0.652937934908856 1
0.386084935196941 1
0.732416994816045 1
0.623865266658656 1
0.478582269975065 1
0.417848636951171 1
0.419991347612834 1
0.93938943956257 0
0.559218344441818 1
0.476512052991023 1
0.722585397782495 1
0.31233244333719 1
0.502437864230138 1
0.753043150454944 1
0.585730506091462 1
0.614616623711073 1
0.361204245919381 1
0.5150035383239 1
0.544166289145281 1
0.647124548538065 1
0.644888854328688 1
0.451760322084047 1
0.691872605457398 1
0.296217484467643 1
0.553965179418477 1
0.416650949592737 1
0.129913018559582 1
0.655291320388644 1
0.475440913534477 1
0.273367551487403 1
0.41400727267473 1
0.591443547761546 1
0.466456879375292 1
0.468700883065017 1
0.717433448201997 1
0.371979097803165 1
0.412738532236273 1
0.338074699757384 1
0.437539582263322 1
0.684713584075354 1
0.344977249141983 1
0.731806075852733 1
0.818292714747426 1
0.694735498934152 1
0.591618029381644 1
0.273315018753485 1
0.436271401948326 1
0.484865775525521 1
0.588289897737923 1
0.661713568597658 1
0.689859831180067 1
0.307208087575458 1
0.393709549775411 1
0.520343416984803 1
0.686813424959201 1
0.452760051191529 1
0.597971898990743 1
0.68408807768391 1
0.385445027106339 1
0.551859471031764 1
0.503279260051761 1
0.495653830527185 1
0.295203637459285 1
0.505445119986646 1
0.610981990641084 1
0.553033015590877 1
0.554650923372403 1
0.409219568404041 1
0.472895566879878 1
0.297398141927293 1
0.710663881697695 1
0.380293570957686 1
0.51108972934845 1
0.554978119971028 1
0.661983662115204 1
0.705957522777419 1
0.333820410998101 1
0.730567086830708 1
0.533070347721031 1
0.425452757157776 1
0.31741642735831 1
0.494733509009874 1
0.633044502717665 1
0.654816603553576 1
0.583591915506745 1
0.550229359982396 1
0.587904004963952 1
0.427526802753997 1
0.389686653106662 1
0.77837656179055 0
0.396477075248119 1
0.626198977798627 1
0.0839132308059074 0
0.7402044730662 1
0.271821869213157 1
0.946760102459279 0
0.246383866078599 1
0.327618873678358 1
0.74253010659103 1
0.246276613272142 1
0.315856582885599 1
0.341182941587989 1
0.324021152742856 1
0.809262367294307 1
0.430604176369399 1
0.716594458184503 1
0.681510352863125 1
0.367573585631939 1
0.328873080905323 1
0.6506424727311 1
0.520937320354564 1
0.548460096970634 1
0.675456638302292 1
0.364284135658192 1
0.563092539978507 1
0.740380474326276 1
0.558852983596877 1
0.519691289935443 1
0.54980337700282 1
0.588053022349962 1
0.486290440024013 1
0.779427992156777 1
0.570446758035179 1
0.437062938365518 1
0.44024425440333 1
0.585544115644509 1
0.313736046727891 1
0.672464413531944 1
0.714864810904897 1
0.389307746380246 1
0.377480880669291 1
0.259216550485211 1
0.484049654584176 1
0.336844113837665 1
0.528202011656284 1
0.156358519535457 0
0.517971866268766 1
0.360753027598893 1
0.28503582076384 1
0.402859364455997 1
0.460774620085708 1
0.10045014336026 1
0.191575101094881 1
0.323381576350071 1
0.372341926742138 1
0.972489227931746 0
0.671068063985729 1
0.714692473866931 1
0.30834051396787 1
1.0525839968587 0
0.479154267101747 1
0.342806793216091 1
0.725511396508075 1
0.0658708073107736 0
0.30386447498274 1
0.23402487914866 1
0.371830581432302 1
0.322865857821092 1
0.254907583932492 1
0.466848162644551 1
0.766333425725298 1
0.404350292612218 1
0.571030587897908 1
0.575741754814481 1
0.798776481967243 1
0.479656445800867 1
0.448386486292138 1
0.252841668819134 1
0.572484787036723 1
0.507763697431054 1
0.728996745249557 1
0.512562389008896 1
0.718628428295614 1
0.463044651004267 1
0.680089621537236 1
0.926697044674075 0
0.861524459286975 1
0.485403079356093 1
0.434745165955892 1
0.252345688755806 1
0.319307257581819 1
0.683001967384693 1
0.540004418914925 1
0.530049629709769 1
0.617371095982517 1
0.315737119011092 1
0.401684020663809 1
0.293650764306779 1
0.495319252789259 1
0.117262632842387 0
0.654380692797291 1
0.260321519672727 1
0.600949650741252 1
0.632478538788415 1
0.59941057016285 1
0.346710456369798 1
0.2176270047341 1
0.645945151031889 1
0.474282364457257 1
0.588580564237458 1
0.534531594760301 1
0.538603650794558 1
0.736218524932948 1
0.420784815734509 1
0.398686957882759 1
0.130419262535282 0
0.606517420577055 1
0.60522667182152 1
0.805839149431153 0
0.107602528647647 1
0.620908385256778 1
0.472559778566943 1
0.716356218314148 1
0.644971799529385 1
0.576028242111365 1
0.601883887515077 1
0.365106329571762 1
0.579147017904275 1
0.707558798806199 1
0.695680777326725 1
0.348394055696101 1
0.472898330403312 1
0.376739994472774 1
0.590660947656227 1
0.663065499596098 1
0.453697058886377 1
0.805461246755 1
0.538639363749868 1
0.40973662465338 1
0.165550007918534 0
0.518025135821599 1
0.562144102974186 1
0.380836078373043 1
0.190150281949443 1
0.0113917801484355 0
0.730361886297404 1
0.391758394218487 1
0.501723689168299 1
0.181460971659484 1
0.369191857433405 1
0.828920731639278 0
0.506301878643979 1
0.289211767245645 1
0.67787312062608 1
0.303751110387995 1
0.343308907164793 1
0.509700747974953 1
0.709730847398644 1
0.593928937656741 1
0.521721135184819 1
0.576403247327578 1
0.544441593167197 1
0.128170540258527 0
0.461695296022867 1
0.442208853529744 1
0.373061732007011 1
-0.0466867450023146 0
0.407431723706218 1
0.11515534927869 0
0.717525828522096 1
0.445782566945794 1
0.728136043865308 1
0.637067637618534 1
0.362981337223289 1
0.508924212288593 1
0.494543960819843 1
0.857984845028624 0
0.521689247328912 1
0.628282555582685 1
0.520756239796903 1
0.338602275083103 1
0.522550848521645 1
0.672901024140998 1
0.640803177876429 1
0.0724806391175466 0
0.62589833954412 1
0.740660934135271 0
0.569936040779544 1
0.23337608305211 0
0.696641202389728 1
0.622041861229089 1
0.463997712861786 1
0.122981497215919 0
0.5760170415235 1
0.725453976510355 1
0.409862191463638 1
0.764259995692733 0
0.513363638749384 1
0.600826600241802 1
0.247508122427819 1
0.434356600742434 1
0.541593300260679 1
0.551627674253714 1
0.410534057630311 1
0.437986863990582 1
0.484115461478893 1
0.481199811389261 1
0.867993139963498 0
0.377602181022994 1
0.534055846988187 1
0.611598891476393 1
0.252738339146126 1
0.428193648490767 1
0.427150322939107 1
0.637604278717972 1
0.555389894925336 1
0.43473040439129 1
0.638768578448471 1
0.492022508714903 1
0.482337155523978 1
0.364225207779878 1
0.109368996886985 0
0.407699260246696 1
0.632642317939927 1
0.563131570452281 1
0.25514784038507 1
0.461347714508958 1
0.283983480689409 1
0.332655286358474 1
0.366762418110171 1
0.15345170655002 0
0.654396278080969 1
0.627285097871314 1
0.382939226209757 1
0.736702338087051 1
0.453205037480587 1
0.550303218329098 1
0.497816348546803 1
1.04405907604061 0
0.659412346696511 1
0.574743999609678 1
0.267486422836646 1
0.566965267729747 1
0.797925100065838 1
0.443749522133595 1
0.584781322567886 1
0.483973349950797 1
0.672618648172287 1
0.374599919233893 1
0.865421846271165 0
0.261332363917445 1
0.8662385761991 0
0.156388909842613 1
0.499339672866849 1
0.416641490484301 1
0.258423079611759 1
0.658926751136298 1
0.545361024138455 1
0.363102580209581 1
0.325724830137475 1
0.647470417963164 1
0.369183546322721 1
0.388538174409015 1
0.524727030469248 1
0.424755162377889 1
0.58656032543654 1
0.268373587602105 1
0.66935380233508 1
0.450116259185441 1
0.425248088868892 1
0.579551812156581 1
0.785375898614317 0
0.323426042775355 1
0.255397893700826 1
0.779208832343171 1
0.401450197764527 1
0.652847736571034 1
0.667859347265534 1
0.317470869863676 1
0.296969946943874 1
0.368015054931098 1
0.454567104068 1
0.722606033664265 1
0.891125449026387 1
0.409090155137524 1
0.418074577717843 1
0.0497585204297787 1
0.172136537088504 0
0.507447236313349 1
0.821249011423328 1
0.460025052726666 1
0.423431708896888 1
0.278888733170142 1
0.583256574349855 1
0.523433370879837 1
0.64292430748794 1
0.208738374027935 1
0.348242589224994 1
0.290591529305459 1
0.616218558730977 1
0.853801304109688 0
0.762841937847277 0
0.507764537336241 1
0.449892868084933 1
0.3897359450815 1
0.233704322009196 1
0.491136864698043 1
0.653475144520206 1
0.460980666265583 1
0.42619910967262 1
0.620120405459351 1
0.288033733255343 1
0.476131235561855 1
0.348192843456794 1
0.277992117859296 1
0.488682480295865 1
0.302653820697643 1
0.56124336243445 1
0.210017345547967 0
0.677474440721383 1
0.563487975809905 1
0.484052731418475 1
0.432018908765984 1
0.855825533557937 1
0.818684027471291 0
0.508769522445842 1
0.464201513748596 1
0.691984943033155 1
0.217650361297514 1
0.463518029719762 1
0.609187422273894 1
0.559133143091253 1
0.499062045337083 1
0.310765552057686 1
0.715456710079309 1
0.523963605257777 1
0.466917898302744 1
0.746901311239434 1
0.311640929110155 1
0.373069722946883 1
0.767643179201212 1
0.302363316159852 1
0.542124035856611 1
0.420902275368338 1
0.444536066513727 1
0.655595019013003 1
0.49533787639993 1
0.616842593181796 1
0.314774366049891 1
0.561071338626074 1
0.572090999723036 1
0.447427680306389 1
0.68777400361818 1
0.528754446204514 1
0.427772154621464 1
0.341897756730986 1
0.743462866883234 1
0.905382349135923 0
0.703412002862423 1
0.692940444988855 1
0.300038912591265 0
0.409914638054654 1
0.607118006195525 1
0.562530098848769 1
0.127211011102072 1
0.639886691607005 1
0.392900540494231 1
0.535402421219321 1
0.372784230400184 1
0.30104312658863 1
0.427606626933087 1
0.386089853667747 1
0.619012778747883 1
0.388170809711967 1
0.547464947046398 1
0.897840770829794 0
0.885455927031954 1
0.458701546418875 1
0.143159725034534 0
0.574494834958506 1
0.328785285030274 1
0.499015130562466 1
0.576172841223776 1
0.363934133913383 1
0.478319086008296 1
0.525096282754904 1
0.350073022332917 1
0.703893186434497 1
0.421263994491832 1
0.700797499276827 1
0.164138301874659 0
0.621817031902613 1
0.621064241214402 1
0.446823387402474 1
0.501710037143729 1
0.500960652655514 1
0.618244799388594 1
0.656270432105182 1
0.385323803374966 1
0.319379098651902 1
0.283392404779331 1
0.401264003632166 1
0.681119690125943 1
0.506346193934056 1
0.661182017456943 1
0.424655102052238 1
0.711392036817188 1
0.573643073219037 1
0.416398481341349 1
0.597096718826582 1
0.852910429699946 1
0.44519041010832 1
0.539664782719762 1
0.213431650916536 1
0.739991865699652 1
0.500985990040254 1
0.528710115198022 1
0.796290761721256 1
0.227065051834946 1
0.541638559280009 1
0.652522742993248 1
0.171476173028859 0
0.231012784435605 1
0.356598999399573 1
0.522420198785547 1
0.842756310049618 0
0.425406707928538 1
0.70014041558621 1
0.423811710248058 1
0.406914892212877 1
0.766018753411636 1
0.452620074038257 1
0.591280644298071 1
0.570196772844871 1
0.326057010739416 1
0.586358642481785 1
0.439147507961296 1
0.981810200052794 0
0.534637421778805 1
0.476108378419746 1
0.555249032919939 1
0.931228571321158 0
0.507861640908526 1
0.497965741838772 1
0.12949865033994 0
0.807838205335874 1
0.594891373926749 1
0.457921929254111 1
0.7525589957905 1
0.936998293437243 0
0.414506762553359 1
0.621253249642944 1
0.522968986440764 1
0.698751912665925 1
0.185699422806341 1
0.596062319973111 1
0.495490830788795 1
0.535239656106479 1
0.324385755796309 1
0.320545058759048 1
0.250948371815009 1
0.632022584316986 1
0.30927878367415 1
0.512500924986534 1
0.536341231935205 1
0.314286729050397 1
0.340661923308883 1
0.810637703323474 1
0.390002330538531 1
0.502353309411946 1
0.207976775913636 1
0.513615495805926 1
0.39807143602307 1
0.784690628155153 0
0.719691123801106 1
0.299627486131151 1
0.401949963257488 1
0.538028739867776 1
0.501369059763073 1
0.792499936624365 1
0.452783829828607 1
0.452684038271282 1
0.567958236727214 1
0.494215767043008 1
0.35082214662587 1
0.767327213892789 1
0.76430193482875 1
0.45024907671399 1
0.644139652040869 1
0.271357760603861 1
0.427589158138497 1
0.36931959078019 1
0.425082350022347 1
0.600212522286207 1
0.655010726093528 1
0.924239609886029 0
0.750506623701083 1
0.0903146592100076 0
0.295218763371271 1
0.128099359192036 0
0.725618591685784 1
0.388603474293788 1
0.574371600456891 1
0.542193817595388 1
0.201777916503955 1
0.734746616880597 1
0.760488439434011 1
0.403335200926608 1
0.315223361957588 1
0.575686620938651 1
0.292841315646087 1
0.102120800042228 0
0.399209935060283 1
0.543957466291074 1
0.669739200578163 1
0.492340454374636 1
0.727696110302598 1
0.609179668711071 1
0.472105671515772 1
0.446186752209795 1
0.186472689337801 1
0.666684269648713 1
0.278295745449907 1
0.231342275914798 1
0.783582267173551 1
0.68294959946378 1
0.419066791192607 1
0.451946231314991 1
0.526857079125042 1
0.551450084453747 1
0.417585575447424 1
0.374405435698882 1
0.682382549542546 1
0.654295424153699 1
0.572576004007289 1
0.249433925244464 1
0.338679599203268 1
0.548880691475461 1
0.564787198143454 1
0.484123989941597 1
0.50184066083616 1
0.591324118989321 1
0.283629125739237 1
0.0849289550562204 0
0.821479035683419 0
0.606518630616399 1
0.429929959593242 1
0.584090667428957 1
0.508078986244898 1
0.475911144043205 1
0.430094327737128 1
0.517466024086892 1
0.534942710702818 1
0.181357689257994 1
0.329254004229211 1
0.412637514243466 1
0.689959329297427 1
0.609274699935855 1
0.519703106099073 1
0.336706481854939 1
0.181855159967996 1
0.142213258302761 0
0.269532952277884 1
0.502289193861806 1
0.781888576635111 1
0.466085438415943 1
0.58881508945222 1
0.597425967174278 1
0.402288380203456 1
0.333101035282985 1
0.462494258580823 1
0.300284274553725 1
0.424719413343246 1
0.510913146431869 1
0.503398117492472 1
0.29333690252587 1
0.00624871880968014 0
0.453185324610624 1
0.12221696407815 1
0.525790607779521 1
0.418687628774119 1
0.187515540201055 1
0.613433179878065 1
0.34851255965003 1
0.749275310722639 1
0.752747973563484 1
0.635984747390525 1
0.297160078926757 1
0.755743484217332 1
0.263193737682451 1
0.836587252973251 1
0.460911967831722 1
0.41578620312498 1
0.683310646984592 1
0.226019098514066 0
0.661338407406175 1
0.355992154015879 1
0.754930907582752 1
0.501164901510141 1
0.78447859117303 1
0.577566055449544 1
0.269194640847072 1
0.424476761141908 1
0.488941957305791 1
0.586373202995105 1
0.332666544288499 1
0.696845492165799 1
0.528646525131261 1
0.531971701725999 1
0.470237636646014 1
0.0992366622362411 0
0.508017460069247 1
0.283193790152521 1
0.528539066433148 1
0.739385886587752 1
0.639472715361553 1
0.583576201214565 1
0.420522527873852 1
0.27044234800754 1
0.0976426907247277 0
0.423243850357369 1
0.262184482540501 1
0.681446307984737 1
0.416421198555043 1
0.621988988555438 1
0.386662971186519 1
0.191398713308626 1
0.659024475229567 1
0.750851961391017 1
0.466098342262404 1
0.467560724594838 1
0.52354999496131 1
0.338476205805963 1
0.695907278644267 1
0.56686008956741 1
0.280624783653488 1
0.2243169108067 1
0.549270616289498 1
0.515422633634508 1
0.815971684500123 1
0.496779102572898 1
0.220327481937386 1
0.459313031573908 1
0.556021036226577 1
0.298147412289761 1
0.567356244990228 1
0.585921838844053 1
0.129401697487216 0
0.169488962875746 1
0.616859186311056 1
0.747833327299979 0
0.610454711900523 1
0.379757281436203 1
0.374474114030541 1
0.614750584684718 1
0.543873416403981 1
0.744931745847468 1
0.885185872020589 0
0.414386314208064 1
0.446126361080902 1
0.655432635789955 1
0.653523811436207 1
0.486383163855363 1
0.390891698752171 1
0.730341929939787 1
0.296674705308205 1
0.573600780918919 1
0.640090365156786 1
0.623607291305135 1
0.146201428254493 0
0.419903813007204 1
0.612276262674317 1
0.474588640501463 1
0.912610474913119 1
0.58473173540875 1
0.234090559712238 1
0.559832477519859 1
0.620972765311755 1
0.415705463811565 1
0.264146137757686 1
0.698709789940712 1
0.7395584193679 1
0.771215286956475 1
0.724820091920112 1
0.309067645525234 1
0.66877342260404 1
0.7936445004346 1
0.77996856600407 0
0.561791341826002 1
0.568519822731936 1
0.745027985518664 1
0.446513882728132 1
0.349489135651976 1
0.375152230273608 1
0.0574017268870895 0
0.68881051558296 1
0.562378096938146 1
0.506297205760414 1
0.431493538767556 1
0.330183644626197 1
0.501306925294907 1
0.546888044272199 1
0.690696692180122 1
0.765109274776111 1
0.516557999937791 1
0.868056157112091 1
0.370642642117846 1
0.582837177552193 1
0.581490757933111 1
0.839012786915166 0
0.392014321069954 1
0.525853701806466 1
0.419312216392818 1
0.724272445397561 0
-0.187369313314682 0
0.468773841105742 1
0.291304493558805 1
0.394624361988541 1
0.606614965824261 1
0.681420847751829 1
0.536945432876595 1
0.282061035854138 1
0.69179625588146 1
0.35368083463099 1
0.504726036726549 1
0.415799024182433 1
0.582533827925885 1
0.762763789098561 1
0.563030232314253 1
0.21038811369263 1
0.217216297743155 0
0.727749092088811 1
0.649508890247615 1
0.578580254720403 1
0.367874951658054 1
0.438601578768548 1
0.460078715557823 1
0.379501164369393 1
0.558364386197013 1
0.319055200090585 1
0.778638725486227 1
0.413998422128005 1
0.283676191796873 1
0.364947807786235 1
0.391471892443186 1
1.00857556647656 0
0.373242579362222 1
0.319927053385511 1
0.636310990514092 1
0.554092825069772 1
0.447834023760767 1
0.770761916822543 1
0.569270669876654 1
0.498382242742795 1
0.38666103538 1
0.448949698089984 1
0.461500901361111 1
0.362712033797708 1
0.333965419941393 1
0.536699046872676 1
0.440430663246605 1
0.091516949309801 0
0.565064903357939 1
0.596987939091745 1
0.482357780200043 1
0.665744246470237 1
1.10157365427638 0
0.368963307879705 1
0.165952847098236 1
0.397389579094305 1
0.442298884016621 1
0.540332784781616 1
0.697177955533292 1
0.729601333836388 1
0.549047543884464 1
0.486263039262126 1
0.321137972706567 1
0.73250321435641 1
0.378266425470477 1
0.74833416047363 1
0.426394689453683 1
0.326761173127835 1
0.309692335572799 1
0.526818087408181 1
0.419178708050254 1
0.231999680005849 1
0.645073469427112 1
0.577266174889202 1
0.644196203699943 1
0.722810589201561 1
0.500535972312734 1
0.662854340180794 1
0.483530507781438 1
0.563627027008919 1
0.698603607897774 1
0.591667247236294 1
0.486098420782077 1
0.537873096604059 1
0.497618964307747 1
0.751060591685353 1
0.339505322533395 1
0.620384487814802 1
0.722968102778808 1
0.398750903849057 1
0.77037266322782 1
0.293661370933367 1
0.595133604099341 1
0.354807025203566 1
0.579184799137542 1
0.528257302533112 1
0.601284056448605 1
0.665446530312168 1
0.977472959388431 0
0.560389702809716 1
0.346806054851654 1
0.31452651924022 1
0.430166947494358 1
0.539470808010276 1
0.6094433071835 1
0.565947063756393 1
0.646111779413993 1
0.444986970203999 1
0.305770688593045 1
0.51612743031841 1
0.78232099598278 1
0.776510457598304 0
0.308882877606009 1
0.548358411765361 1
0.575563286203708 1
0.51398959761602 1
0.709718369060126 1
0.704719608801273 1
0.453408024945554 1
0.358204024222741 1
0.422565787308843 1
0.371747972248733 1
0.387165677084968 1
0.21300395191307 1
0.362601216451962 1
0.407004741301526 1
0.751838819518536 1
0.383396736400781 1
0.481655321271881 1
0.479098563576993 1
0.722811680114519 1
0.794904009070662 0
0.871578252591783 0
0.623270442525166 1
0.360298327640142 1
0.720953251248223 1
0.490490507305902 1
0.654444400461444 1
0.502747499951498 1
0.204009174471012 0
0.414552667760044 1
1.00410014475869 0
0.69322292314589 1
0.38992530981461 1
0.399593481763076 1
0.520443503292556 1
0.555773525733128 1
0.589104754369245 1
0.631460721015007 1
0.797561513631523 1
0.488600603447306 1
0.19201434711598 0
0.566569767421014 1
0.514874713702551 1
0.491152478881773 1
0.662244870218778 1
0.478266484913716 1
0.39148251303443 1
0.49130989341828 1
0.77927112844403 0
0.778140986868578 1
0.438683502196531 1
0.536648494649961 1
0.589626361613111 1
0.564248448614872 1
0.780952029247448 1
0.465048889951266 1
0.812735709536795 1
0.647901301090076 1
0.269372755886766 1
0.325349718273044 1
0.532412574441728 1
0.710682534697742 1
0.595978548084626 1
0.577756624996659 1
0.262378070630453 1
0.477294985116135 1
0.295348967784605 1
0.467573197906482 1
0.559083974882115 1
0.875680085367055 1
0.46485794658448 1
0.402368245598017 1
0.417739148711245 1
0.624510578813343 1
0.548561762183808 1
0.498467630271545 1
0.421514005628016 1
0.614525431633176 1
0.00184936303993018 0
0.821799335850106 1
0.475169349729944 1
0.570494207819256 1
0.599916854190049 1
0.812758429356832 0
0.636495976027588 1
0.614264202555491 1
0.483493696371276 1
0.514394236616159 1
0.231515513585825 0
0.67633990159775 1
0.699887632567355 1
0.742267637324301 1
0.571643706133565 1
0.970638576004992 0
0.450373565259033 1
0.400376729768299 1
0.363138318740123 1
0.492921000557735 1
0.449624548458099 1
0.571524478954833 1
0.324512800549122 1
0.0551842921613871 0
0.401010450764055 1
0.486012345512623 1
0.387564825667306 1
0.48293793389903 1
0.743514234924411 1
0.891428101928162 1
0.661397508856088 1
0.415719257084338 1
0.303943125956382 1
0.379668530179954 1
0.680022111066963 1
0.560859217622155 1
0.482161255158711 1
0.551471361073289 1
0.525138767815494 1
0.692711322295877 1
0.632568890317406 1
0.680739887239069 1
0.939730505761993 1
0.596549936970927 1
0.857502455798824 0
0.766196960500069 1
0.630847485377925 1
0.673342662961747 1
0.528443203627472 1
1.03819626340539 0
0.591960929070935 1
0.449785305156385 1
0.337850466927569 1
0.618875893259179 1
0.598305854178531 1
0.506701332173512 1
0.281297498008427 1
0.648466337230649 1
0.887743757570253 1
0.390764992143893 1
0.820775498137323 0
0.403529735020645 1
0.455942617095571 1
0.641534789890442 1
0.861662381927647 0
0.562447890170791 1
0.643996619476004 1
0.342056917245575 1
0.577694102647899 1
0.627313694133507 1
0.465153432870425 1
0.488186440489718 1
0.171703221697953 1
0.573480873024875 1
0.629513194792609 1
0.282845576491702 1
0.415827539582147 1
0.379915156844023 1
0.386850154080387 1
0.623838470598096 1
0.526544268560984 1
0.451164398956794 1
0.352707448095199 1
0.576676698515462 1
0.360719430664906 1
0.43171524579984 1
0.355523338169633 1
0.342567785172687 1
0.527259146430249 1
0.557455797690668 1
0.532772032871274 1
0.457277054025839 1
0.615853104264053 1
0.490524106161489 1
0.259430274439314 1
0.448762891224665 1
0.419780299077044 1
0.650582679922432 1
0.360127932588707 1
0.764303550508157 1
0.471507945851103 1
0.397282299237244 1
0.246440312051773 0
0.424657133781487 1
0.504112730736167 1
0.686925851598925 1
0.635720320045841 1
0.212160220467659 1
0.374346297090056 1
0.476378363495089 1
0.381813097632755 1
0.650398168784262 1
0.639374703819739 1
0.529693883637839 1
0.657785442223111 1
0.901307279412651 0
0.402943851563685 1
0.746515062789256 1
0.547658827734063 1
0.58395527520565 1
0.285302723235307 1
0.366561720740583 1
0.432713698603949 1
0.753242968542331 1
0.827175580072445 0
0.66034749863325 1
0.362583002682095 1
0.648221175707944 1
0.574706477517739 1
0.199310180701736 1
0.679925899860781 1
0.373869070413461 1
0.380683525186091 1
0.573615146958431 1
0.573493553392051 1
0.716226224225493 1
0.14536769352829 1
0.448943158423535 1
0.260339890156059 1
0.110640527850178 0
0.570485205720221 1
0.918670219888427 1
0.597878910301039 1
0.48441250272659 1
0.716109528961211 1
0.68307030945286 1
0.493383620600186 1
0.509270423266111 1
0.509137642686405 1
0.35523005341898 1
0.527044250214587 1
0.900524844108379 0
0.327654807700988 1
0.751773201457054 1
0.463801290213908 1
0.713118253361215 1
0.368619398746911 1
0.40628366548863 1
0.317449608637894 1
0.58392231395428 1
0.475178213237568 1
0.355967306773231 1
0.166295364341879 0
0.395839688475194 1
0.640568935678569 1
0.570941388956773 1
0.681510460512772 1
0.355256696004855 1
0.493950967459998 1
0.408057676929638 1
0.561893695225007 1
0.343901134577291 1
0.781874909961379 1
0.456272618714776 1
0.0880512835568615 0
0.484603418213046 1
0.708796528243669 1
0.582297632765545 1
0.374943383872648 1
0.508890924033911 1
0.447387558280825 1
0.430287087699985 1
0.324993358142957 1
0.74825061968775 1
0.574396431641844 1
0.493774232196458 1
0.42445255242628 1
0.407879815751026 1
0.41921845832353 1
0.516664831670438 1
0.702640595644037 1
0.557318607117145 1
0.613322562252365 1
0.757590447698978 1
0.521075165896301 1
0.521957974744457 1
0.486645499153423 1
0.688683527487089 1
0.691049099301074 1
0.875242699950517 0
0.486952687480215 1
0.948875797779723 0
0.21794520047054 1
0.324440670541609 1
0.484433295260713 1
0.682659457525673 1
0.827636179971478 0
0.314732785411671 1
0.720540875600008 1
0.518945419539562 1
0.392300152396895 1
0.833759189084716 0
0.552099554652154 1
0.520917293043883 1
0.368683810240378 1
0.500021033928974 1
0.720754639175208 1
0.387450407256032 1
0.912334395349582 0
0.688340833433076 1
0.271167425450938 1
0.192890959339425 0
0.529037461632077 1
0.530264396880326 1
0.370520752426697 1
0.538667274636263 1
0.701790984279129 1
0.766854651851417 1
0.385033832140464 1
0.63168233423891 1
0.690289372801524 1
0.694419507121821 1
0.593652438526386 1
0.494298031815318 1
0.181393493758969 1
0.160789368670574 1
0.39821226868311 1
0.636691957136706 1
0.482823560654632 1
0.368324696733418 1
0.585228791317788 1
0.907613397920101 0
0.818345340584189 1
0.538321292478156 1
0.352775747373993 1
0.667561055959916 1
0.446247664109427 1
0.626948946209081 1
0.645660247974708 1
0.569677047476281 1
0.523809577238543 1
0.560227548248522 1
0.222546321027112 1
0.480518383509109 1
0.745976326471371 1
0.597149297712799 1
0.463243380051695 1
0.464694885042256 1
0.645749788807933 1
0.577429014228359 1
0.067554018852403 0
0.500563553535933 1
0.411586006129623 1
0.830922828844906 0
0.215980191860995 1
0.80261025634637 1
0.179850497589905 1
0.121501005684324 0
0.643949777465121 1
0.671025865283569 1
0.60514812956305 1
0.487230189575596 1
0.560566230898316 1
0.609767200815992 1
0.677344355288893 1
0.490543467205894 1
0.742992817878284 1
0.71256654363251 1
0.891162161866859 0
0.378597553996598 1
0.665944445403261 1
0.385393551200778 1
0.490196588346176 1
0.542679032538037 1
0.41851061985023 1
0.0332850279347923 0
0.44478753534462 1
0.875403694594473 0
0.662676975081887 1
0.625816705152956 1
0.682945047226258 1
0.76090366504434 1
0.579592571173212 1
0.510079476621549 1
0.599260482650642 1
0.260718958467837 1
0.298207355227973 1
0.40255333867238 1
0.431685885881518 1
0.624092145005218 1
0.83902703430198 0
0.889595280849301 1
0.554972888690081 1
0.307727638461137 1
0.756746550837772 1
0.482764366070354 1
0.224920356158691 1
0.453868467492486 1
0.51509744189285 1
0.633287926897276 1
0.546893413435793 1
0.6092602859549 1
0.497708840464618 1
0.550762126302295 1
0.670446793104157 1
-0.0311094845204968 0
0.707480836084306 1
0.402165175377548 1
0.0512375955251656 0
0.4901545567806 1
0.621643584097184 1
0.355743641514106 1
0.386477332506638 1
0.673661920255521 1
0.626119664666611 1
0.328418744357109 1
0.423079021858888 1
0.726456761199317 1
0.0823121064422361 0
0.853618245795506 1
0.439255727987924 1
0.521160465308199 1
0.547664516700306 1
0.460947040187697 1
0.440292239130791 1
0.94748540803779 0
0.38685363093577 1
0.146285467511237 1
0.199604289560795 1
0.501051459951296 1
-0.0549002827225332 0
0.2551408386438 1
0.404306146267208 1
0.794368114467505 1
0.539485688466437 1
0.469587443721269 1
0.341284669299413 1
0.625018144282373 1
0.717695422443186 1
0.436616452794166 1
0.705408742159057 1
0.377645284743489 1
0.492851237716239 1
0.679411593502785 1
0.496735794148184 1
0.589249921413774 1
0.514893575002314 1
0.532328868477264 1
0.582261861309352 1
0.55929401914106 1
0.293868799457744 1
0.110067990119626 1
0.592316813702157 1
0.590977861482806 1
0.197113761718393 1
0.572627145049821 1
0.744337614245551 0
0.63075485498259 1
0.476758656511631 1
0.270307235376823 1
0.722015529155725 1
0.549123942741164 1
0.295412356322952 1
0.447556386104428 1
0.666296144696541 1
0.559617301662782 1
0.69639040513858 1
0.34421736633537 1
0.570647541291795 1
0.482358055352606 1
0.890635794360026 0
0.667324780648259 1
0.766654716099363 0
0.568086694385993 1
0.672256971352068 1
0.506522510428039 1
0.675814152652392 1
0.569418868806014 1
0.576261536820383 1
0.800469985849556 1
0.306933853466432 1
0.326290688920945 1
0.203106279155976 1
0.371979239683497 1
0.700867017321897 1
0.256296667153169 1
0.300379266314451 1
0.718880705454669 1
0.706297259096612 1
0.198241090639543 0
0.44559687581251 1
0.316219623990725 1
0.417274692310448 1
0.369787488740509 1
0.426744935582046 1
0.374016512659761 1
0.383055605933905 1
0.375595957839422 1
0.24714229730433 1
0.729411855837191 1
0.00240769784655327 0
0.605866898322103 1
0.529557945527695 1
0.397800766602824 1
0.492722073594644 1
0.744863069162274 1
0.425642900900305 1
0.379421118657535 1
0.474634564167877 1
0.381809966074516 1
0.312531491106877 1
0.595112120852601 1
0.71697453627489 1
0.250556647293614 1
0.719190126314339 1
0.31085572411817 1
0.426463599255793 1
0.573068863483442 1
0.510988777388496 1
0.65660997839078 1
0.540528262767154 1
0.867078905486429 0
1.06809072190036 0
0.362164786121995 1
0.473962284143436 1
0.740807884301371 1
0.503269074679509 1
0.713861714429616 1
0.579132267982703 1
0.267737027645628 1
0.513752867141872 1
0.267552393332211 1
0.250532838528362 1
0.297888246841925 1
0.455962900969364 1
0.484828943980521 1
0.75051385049522 1
0.712555713681809 1
0.372966459165663 1
0.789832757228784 0
1.11841012082582 0
0.575627495859219 1
0.371781931603582 1
0.804204037113487 1
0.484181636734733 1
0.5282259995025 1
0.515892183087875 1
0.705903827925975 1
0.618926016605172 1
0.411995823796827 1
0.458602930431519 1
0.882548007863656 0
0.553164872286745 1
0.381778345454154 1
0.359879165210858 1
0.510419337864912 1
0.67354959991927 1
0.674738370692326 1
0.63861001980542 1
0.377567513476981 1
0.247776015874428 1
0.424929098776301 1
0.380217962110445 1
0.622114174403252 1
0.585338540072787 1
0.381119568649161 1
0.20567068619953 0
0.568443283358752 1
0.656305598159946 1
0.663348071977187 1
0.144448518474536 0
0.577795477025358 1
0.560218375176762 1
0.850775891402897 1
0.513265539388871 1
0.373075965929061 1
0.703249344126196 1
0.47948074460215 1
0.251509422100152 1
0.66348378129508 1
0.350024593121697 1
0.474640637695667 1
0.345195416260471 1
0.191648338996205 1
0.478355521902917 1
0.62731354791373 1
0.530845701614778 1
0.231905277636182 0
0.108997102527592 0
0.455074190980951 1
0.514022877271655 1
0.395365617980064 1
0.520281941903912 1
0.231247209108544 1
0.547981525153122 1
0.717278750424004 1
0.558211405911324 1
0.794575176043548 1
0.590218688259732 1
0.849144446266158 1
0.404366632245018 1
0.198161550171653 1
0.616434247722102 1
0.354804188224837 1
0.520212523659077 1
0.531308070323528 1
0.530049600909989 1
0.440345679579526 1
0.738080478118822 1
0.198754553601565 1
0.69394222333044 1
0.526710602519644 1
0.500282053652002 1
0.388307613778552 1
0.297762925941025 1
0.466585199729489 1
0.790583385282819 0
0.411522595512057 1
0.228503883438645 0
0.415412342564271 1
0.434215523935859 1
0.413170669018648 1
0.133506278426023 0
0.040866629898449 0
0.569006244305028 1
0.831726329324673 0
0.379601610519552 1
0.495898833979301 1
0.647471965655645 1
0.843296965193898 1
0.729145429047703 1
0.52755383883516 1
0.157192503732867 0
0.148181023484157 1
0.700463089465284 1
0.394310613782478 1
0.711515111243587 1
0.609633757771898 1
0.576801884088942 1
0.389880016491594 1
0.358742032703684 1
0.254914889324455 1
0.331737227397691 1
0.448947308200228 1
0.407617280086233 1
0.457439398164952 1
0.420805792280619 1
0.465897909774808 1
0.440460973905448 1
0.572824600789779 1
0.353687179526576 1
0.387771083938078 1
0.567655052569943 1
0.431237686216367 1
0.473836129618828 1
0.202171411260628 1
0.521784961302436 1
0.672418514042206 1
0.896818065712503 1
0.430454315983911 1
0.481827749019073 1
0.36698748715227 1
0.206123256407957 1
0.482174066096409 1
0.368526886423241 1
0.718226187520359 1
0.553741230721352 1
0.551495596764524 1
0.721287811020658 1
0.494950167022476 1
0.657589520270667 1
0.739188553066117 1
0.410366966840934 1
0.611458185471352 1
0.753352192417702 1
0.792837413365631 1
0.41555011546521 1
0.190035607415842 1
0.562183536709098 1
0.600952966030177 1
0.567572359381265 1
0.640067289291079 1
0.393881321729028 1
0.685790261664797 1
0.195128108237191 0
0.722434506418015 1
0.498434278585739 1
0.289161697157685 1
0.148121616741733 0
0.291122547393673 1
0.50807556260299 1
0.281246196826907 1
0.117068479063548 0
0.948294168902611 0
0.587142464848601 1
0.185589635362612 1
0.736260766079856 1
0.212361829637229 1
0.494948590388435 1
0.326830130466927 1
0.528805694821914 1
0.613401302922845 1
0.200788206124039 1
0.570777486946836 1
0.563396841904062 1
0.781231798919251 1
0.37482754404187 1
0.622346968780764 1
0.406595399382763 1
0.235586265073139 1
0.493541249753749 1
0.404859983286519 1
0.517525131517579 1
0.348637140202917 1
0.321966508053784 1
0.119306945691134 0
0.822609608971196 0
0.442380127038629 1
0.587572668780496 1
0.526126443675071 1
0.330072755968755 1
0.373135623026224 1
0.314574833728112 1
0.815659669759576 0
-0.0159570483152142 0
0.406110371254583 1
0.405886895129512 1
0.522178120845099 1
0.680300266630183 1
0.836273569403011 1
0.60948340908385 1
0.5047879738005 1
0.234291775649293 1
0.287558243475414 1
0.245867643511849 1
0.389373806763592 1
0.645487599969228 1
0.591769414302618 1
0.319848913454066 1
0.527367134790442 1
0.798245103242911 1
0.445465542153107 1
0.462265463727935 1
0.643195670267836 1
0.304738062828291 1
0.521883401040237 1
0.432375175453363 1
0.14736191248036 1
0.377698597894364 1
0.306392609602884 1
0.386919912843376 1
0.658952244218533 1
0.496540908285704 1
0.511048135901354 1
0.792983190037586 0
0.473702203680084 1
0.760978551443418 1
0.453730786514167 1
0.415542461147914 1
0.246209441010652 1
0.302671176982575 1
0.762619866375642 1
0.292529911522326 1
0.189707477244514 1
0.520147453461978 1
0.750915656893781 1
0.755392674782282 1
0.641217021221875 1
0.53963641441371 1
0.411190381288111 1
0.855866862696206 0
0.587565527976592 1
0.678497139325219 1
0.283394982373527 1
0.609461840554032 1
0.634029580204466 1
0.505309896539279 1
0.506140525036488 1
0.436375364401826 1
0.512655863957175 1
0.476182644582752 1
0.522687404076809 1
0.259940372563493 1
0.574705262430477 1
0.658688738466245 1
0.196871927780797 1
0.813636640319794 1
0.382680531322108 1
0.569499393376561 1
0.191917119306154 0
0.492876209316096 1
0.231634456992119 1
0.493169844551575 1
0.596410242667703 1
0.504693662159893 1
0.91278064618949 1
0.48137180388674 1
0.958674413753124 0
0.495411352944643 1
0.68260056398391 1
0.378888851440807 1
0.530771481558925 1
0.310839080740527 1
0.527152622635121 1
0.522190486353286 1
0.227197349708369 1
0.41493817611496 1
0.317454254087964 1
0.224866324190409 1
0.575234242969407 1
0.411181858386196 1
0.461022320492599 1
0.659681341054837 1
0.672115829366182 1
0.381398948817244 1
0.406602988143209 1
0.261855854818946 1
0.398411976328761 1
0.36847908142683 1
0.566731277808007 1
0.0576133023459277 0
0.390358364734237 1
0.843603550979258 0
0.559445026026979 1
0.580975804735403 1
0.297387655552237 1
0.601145640433456 1
0.633076603099671 1
0.391448540232368 1
0.360405172769089 1
0.551427776700604 1
0.699961869895321 1
0.368250109113417 1
0.998303050888797 0
0.418365194397082 1
0.766863609674416 0
0.473439109374978 1
0.583947630977815 1
0.502032249114153 1
0.60295094625288 1
0.72297787308407 0
0.616092929870721 1
0.360076915371995 1
0.14646903075103 1
0.630494446351112 1
0.322396708082728 1
0.598557875499576 1
0.227439990117586 1
0.622726437827393 1
0.613363624481107 1
0.409628339144594 1
0.341489017806854 1
0.387133374673535 1
0.409244058687924 1
0.493098926242921 1
0.412923414061708 1
0.630593620383407 1
0.243401219739912 1
0.62712305835253 1
0.529033897496239 1
0.605504858447139 1
0.550189980344992 1
0.386358628771418 1
0.256664042907978 1
0.67373179823911 1
0.77761712454285 1
0.412402540124538 1
0.728450995322178 1
0.485301929917311 1
0.43574140420309 1
0.383984919378691 1
0.285230987227346 1
0.503388930040445 1
0.665409279257813 1
0.547650680714705 1
0.384511743560858 1
0.521954259572656 1
0.153845009366801 0
0.423683429401575 1
0.344872546995103 1
0.568447810715397 1
0.364416656144327 1
0.749113210794647 1
0.884085424809262 0
0.642300173319605 1
0.375739226371547 1
0.718182837859261 1
0.732957449465154 1
0.387200057169737 1
0.382347870094975 1
0.479151440072623 1
0.188517212599908 1
0.549703934570304 1
0.538936778219419 1
0.532472643080063 1
0.373338865480163 1
0.67024672833139 1
0.611735155547865 1
0.526678560985988 1
0.627038607260881 1
0.54204966491015 1
0.608773549420537 1
0.601165680344809 1
0.531334869089623 1
0.526933301044829 1
0.639185264469218 1
0.50908434520341 1
0.887046204280457 1
0.587983055319568 1
0.639314368458705 1
0.437847472434639 1
0.216158434509865 1
0.290537845597455 1
0.691362139601856 1
0.31055941487717 1
0.477439186457763 1
0.583606386383362 1
0.406457632014374 1
0.35419906191412 1
0.687630071172276 1
0.265727221095304 1
-0.0072234817444226 0
0.870802001371955 1
0.498571845456103 1
0.55816194711156 1
0.726444997854916 1
0.235547939208531 1
0.416431417808934 1
-0.0122334291139657 0
0.754615096106716 1
0.483577514815672 1
0.492875262462768 1
0.59599557737014 1
0.322513818262332 1
0.279339685306745 1
0.655966292487207 1
0.621635608051345 1
0.392315478446853 1
0.256973335757166 1
0.523877971118163 1
0.53440765903283 1
0.699188281979879 1
0.266403979247292 1
0.687364711059497 1
0.472715806033655 1
0.496594776336577 1
0.600712612758709 1
0.211693990687359 1
0.635664892940232 1
0.602324948250406 1
0.65273436871733 1
0.347584044714518 1
0.710143752646983 1
0.701248589643317 1
0.757487431337605 1
0.344704767754205 1
0.278623833864767 1
0.719643739133762 1
0.140203338981669 0
0.736707307104997 1
0.548862322991725 1
0.640045328077018 1
0.681970705877175 1
0.682121884224693 1
0.393005314272581 1
0.462177184417988 1
0.219118539877639 1
0.443774120848234 1
0.381093533991592 1
0.678565722168057 1
0.743181224016315 1
0.841470110105625 1
0.389048374549399 1
0.518908431895229 1
0.307285451487188 1
0.392422144829308 1
0.116957386492982 1
0.397890977992725 1
0.641582280109289 1
0.43381822688359 1
0.681780525136653 1
0.595894610449373 1
0.76651005843418 1
0.118630531599594 0
0.7002426475648 1
0.332709349933072 1
0.180671447720633 1
0.44060456733606 1
0.535006873228483 1
0.340042190080565 1
0.0939945807569063 0
0.533716422200262 1
0.595282551590468 1
0.636802069444033 1
0.554093353015389 1
0.287444093808326 1
0.578150630664079 1
0.502488765468916 1
0.59641694372576 1
0.874662839953906 0
0.601819791596049 1
0.612606774848963 1
0.625566235877634 1
0.711728379848141 1
0.185096819529431 1
0.450029144512703 1
0.640845304194615 1
0.568594691833103 1
1.00525684672761 0
0.486897722316898 1
0.415267421366844 1
0.236131798001805 1
0.52927084355016 1
0.500284769031269 1
0.337455119820669 1
0.63367731717138 1
0.463130551296354 1
0.777601050308285 1
0.176809471543094 1
0.436217114070283 1
0.468605510771564 1
0.389817054573907 1
0.598972639695507 1
0.442134615830595 1
0.346104592630258 1
0.474223868977854 1
0.549002001195429 1
0.695413117195998 1
0.708256419391716 1
0.676728929854395 1
0.124690092550427 0
0.65786044555693 1
0.301588758079343 1
0.0626353690890166 0
0.453400472407831 1
0.585868665088096 1
0.585572388930222 1
0.230089063337001 1
0.417858533813031 1
0.611706424834574 1
-0.035329922907166 0
0.300785234890092 1
0.562373744368174 1
0.367931188391756 1
0.0679652315448788 0
0.306441429183787 1
0.689477755835094 1
0.564476095746523 1
0.424707757625694 1
0.469927219903236 1
0.62844646036456 1
0.720850071261503 1
0.527834355820628 1
0.261528085184596 1
0.575142996203712 1
0.557502745799534 1
0.362043892581312 1
0.297286521531928 1
0.520557274869744 1
0.192910617686588 1
0.712179489213348 1
0.0951132864108774 0
0.440354647948094 1
0.246034595140456 1
0.849891129893221 0
0.748626148916743 0
0.711726610122895 1
0.627062711993994 1
0.37660680109019 1
0.18284898436933 0
0.851271177985515 0
0.459001441062072 1
0.474556921892952 1
0.551308440109926 1
0.551306252424678 1
0.468023601284966 1
0.692635948744113 1
0.637098508437845 1
0.2590047266381 1
0.29017555715301 1
0.203332951348463 0
0.379834863346874 1
0.1998329962708 1
0.538576320813071 1
0.225761759069597 1
1.00733762019699 0
0.383188584944041 1
0.880022064544467 0
0.294769765287506 1
0.364056169404795 1
0.45636169518685 1
0.317859587115348 1
0.581716891911158 1
0.381311427099988 1
0.288569782698865 1
0.298593111144605 1
0.356413575005157 1
0.83126171171252 0
0.266184162246887 1
0.668703267011751 1
0.593201988174695 1
0.756939422643486 0
0.402089484282175 1
0.212834883823595 0
0.505810538111388 1
0.489915758341009 1
0.108917168151225 0
0.472231559896282 1
0.322601901803433 1
0.553198995421176 1
0.207260027812535 1
0.370459291760456 1
0.374164564840835 1
0.258498419441176 1
0.576076025959976 1
0.12110461988084 1
0.189821606244398 1
0.613280477034917 1
0.456951170195802 1
0.456461612994265 1
0.584377315761398 1
0.529948394554888 1
0.377996142577029 1
0.645352641435008 1
0.590099961594002 1
0.375123808081622 1
1.07135522877339 0
0.461844662927119 1
0.487465540344643 1
0.433695235399837 1
0.284882547954471 1
0.54139905833772 1
0.522526094667292 1
0.518267050692452 1
0.311004719568043 1
0.698642807595174 1
0.617820566953264 1
0.528068518355268 1
0.089442421986378 0
0.431395284642958 1
0.524138415131247 1
0.322494414061649 1
0.304506435959574 1
0.412076130674159 1
0.593489420186871 1
0.312856112816097 1
0.208191150904065 1
0.428698315555396 1
0.552289134535067 1
0.476978668746521 1
0.424804176162791 1
0.776134397335617 1
0.61500593442678 1
0.140319754786474 1
0.73025654237635 1
0.575748800127923 1
0.708945986888469 1
0.444954171717342 1
0.853497666555431 0
0.634255235616189 1
0.762548064468981 0
0.4971529848632 1
0.4548338207647 1
0.441990127872335 1
0.250165444201117 1
0.483752827374492 1
0.782771420303975 1
0.395613653546043 1
0.703988418148451 1
0.588015128183327 1
0.894562418485177 0
0.627775769717007 1
0.713311167183813 1
0.790239343743958 1
0.36903233640662 1
0.583008946376499 1
0.353593991265003 1
0.236290771888971 1
0.439625879806739 1
0.619443158783292 1
0.609898288232958 1
0.444202231438121 1
0.859315289496737 0
0.412266734137625 1
0.188540049655481 1
0.77943418900261 1
0.212933625621684 1
0.117339945504518 0
0.67914772671544 1
0.42711764367907 1
0.2707986143974 1
0.411404813854037 1
0.587970709405326 1
0.32834058040235 1
0.371390079192898 1
0.258702402601591 1
0.595574786384052 1
0.432588453797756 1
0.161945645339832 1
0.550578210831923 1
0.693291977715056 1
0.455086735420552 1
0.821430412102939 1
0.345592631619612 1
0.774505878111695 1
0.725979213040474 1
0.689302627125405 1
0.819145224326065 0
0.480940809123112 1
0.445687713981112 1
0.579846438275066 1
0.390531244611469 1
0.418237038400096 1
0.334948237684101 1
0.534647333681176 1
0.544541556055526 1
0.548096458724747 1
0.618169839603714 1
0.793613772842553 1
0.889051440272022 0
0.769715109277088 1
0.39895167293232 1
0.725478514185711 1
0.760432088653789 0
0.659629867689286 1
0.343889143858967 1
0.371898740894127 1
0.524527532005609 1
0.506966197428655 1
0.486613756061711 1
0.609488465186098 1
0.250209957389911 1
0.588771563343756 1
0.600707742372593 1
0.415697214974807 1
0.592829012241682 1
0.558491100854115 1
0.551858591472348 1
0.643503094513842 1
0.268538357270444 1
0.387044106348097 1
0.768745002367521 1
0.686245027179538 1
0.258683916179348 1
0.354485301121313 1
0.661480496081718 1
0.704569922545913 1
0.476021479489815 1
0.473245563239764 1
0.399619533406142 1
0.245208186587759 1
0.658032946606622 1
0.568707594512722 1
0.412049893396337 1
0.545573492833722 1
0.363332047240797 1
0.483831889522009 1
0.468186640274005 1
0.417256838484644 1
0.230729851160033 1
0.133109229854647 1
0.678493784706474 1
0.52477960203255 1
0.191046914294096 1
0.703573190929482 1
0.501383748489895 1
0.473406839832487 1
0.464852016909852 1
0.529647138947016 1
0.640399351881569 1
0.240912331733961 1
0.469478468395892 1
0.419823697763553 1
0.283248283428323 1
0.228024769507547 1
0.591800791847221 1
0.228993095385078 1
0.525840404665849 1
0.620671885978565 1
0.649990807743963 1
0.492170614339453 1
0.238337052164779 1
0.704741157641764 1
0.438211908943737 1
0.319098065974274 1
0.81977999960199 0
0.49305191843772 1
0.577656965134585 1
0.714462749785863 1
0.430840531642931 1
0.25510091733246 1
0.184419956016842 0
0.304423512162349 1
0.236012766134948 0
0.726344517060232 1
0.37221715035165 1
0.609669966321246 1
0.629295214148224 1
0.668557466888579 1
0.297688503857872 1
0.466423476995417 1
0.75746096683413 1
0.705818655393586 1
0.46420964817984 1
0.571036608092048 1
0.558335374931505 1
0.205358659176483 1
0.529595004234505 1
0.56012243046463 1
0.309966789964362 1
0.517139151438345 1
0.841804355746617 0
0.748889114865466 1
0.365205856862617 1
0.505828128596242 1
0.41966518096755 1
0.866209876055843 0
0.508928767847041 1
0.644635648075077 1
0.328713386011916 1
0.466450149121905 1
0.580506490095525 1
0.341030787786974 1
0.342472662653002 1
0.387104688009482 1
0.337528737785117 1
0.648933181580154 1
0.314408541926983 1
0.459825138087177 1
0.209452378991648 1
0.394943998751645 1
0.611590425068684 1
0.457877684744343 1
0.637406194177872 1
0.71717141161555 1
0.658076940071545 1
0.352306534765428 1
0.610099041680784 1
0.389378722373269 1
0.205127695271762 1
0.810597371823107 0
0.192189299775943 1
0.57325859297487 1
0.622113852060379 1
0.243689404334897 1
0.477453900007672 1
0.504137423432481 1
0.322210983643152 1
0.658076433443376 1
0.492989930932766 1
0.190003638332515 1
0.556576907579765 1
0.30760180961868 1
0.249604458855626 1
0.811061677440259 1
0.446349471124574 1
0.537052949660025 1
0.545110296745209 1
0.74927870837111 1
0.398185863463243 1
0.398702256898917 1
0.129295164967162 1
0.286455705370532 1
0.539022691664061 1
0.628289623691478 1
0.432594643737004 1
0.15758141957864 1
0.529815697826043 1
0.500418331924667 1
0.38133991557087 1
0.60442110052188 1
0.231694762863017 0
0.800746143542919 0
0.500564584656693 1
0.382926845343954 1
0.487208431008849 1
0.125803049980897 0
0.734939285565932 1
0.379697589401915 1
0.716650573086423 1
0.326485239791164 1
0.147379735247232 1
0.707399267424525 1
0.549020617334531 1
0.682126564697601 1
0.387247391076549 1
0.632979946865393 1
0.36443505847113 1
0.839334018711157 1
0.451800443851831 1
0.632442955657602 1
0.15238353233631 1
0.43684940861686 1
0.471990505022349 1
0.0828861728284617 0
0.411313031581419 1
0.337342767021591 1
0.408565978192066 1
0.468062101815737 1
0.257363813829235 1
0.190487414395669 1
0.546031620610234 1
0.529622419330276 1
0.515943728116573 1
0.543573017028919 1
0.386785516959379 1
0.739182626084469 1
0.195353031133726 1
0.222509079538119 1
0.589660689852599 1
0.610138620251684 1
0.468200276123174 1
0.725502955710996 1
0.554512048172874 1
0.321435150538051 1
0.283864204309458 1
0.311924402250605 1
0.621886401804018 1
0.670665632090696 1
0.415082543171722 1
0.163107889902945 1
0.258995613328146 1
0.601944154142022 1
0.495588029080801 1
0.39148581154766 1
0.63333280974971 1
0.817830364985673 0
0.441871282525752 1
0.432305799518174 1
0.417739586189812 1
0.354278157213637 1
0.619784959105782 1
0.819884213121365 1
0.369811590771601 1
0.457775268286717 1
0.329299762678775 1
0.513796930833808 1
0.358317102095278 1
0.472438231326126 1
0.352923471382523 1
0.392045615695508 1
0.284823465102916 1
0.498709276986691 1
0.548913389954194 1
0.600999968466352 1
0.494231106413657 1
0.598126827252029 1
0.398421743286215 1
0.390252986334866 1
0.735864458338777 1
0.39308009584047 1
0.670421487649925 1
0.55733392364053 1
0.608315261739496 1
0.749089736226601 1
0.282998396710368 1
0.503026856816817 1
0.446963173343382 1
0.420797094822408 1
0.161811786648023 0
0.424027829430686 1
0.546435317441141 1
0.368265230683394 1
0.179711097926554 1
0.390611759375392 1
0.716775971699497 1
0.672711617823304 1
0.561176986075727 1
0.486273478112411 1
0.45720874055287 1
0.313535173458479 1
0.509517402394354 1
0.504549203348138 1
0.45544890352742 1
0.6931927574974 1
0.613628481768121 1
0.61426936403539 1
0.631725265192911 1
0.391059692512671 1
0.485804820525562 1
0.590220709448983 1
0.376399339878948 1
0.88534187638646 0
0.273298697595232 1
0.495476406714673 1
0.572505102826789 1
0.318678957927481 1
0.462589100474228 1
0.355885354932846 1
0.55487043213192 1
0.502198069184745 1
0.55586743276345 1
0.742011011484629 1
0.565640244169022 1
0.569679493275493 1
0.707243675998752 1
0.323368121929507 1
0.329221948924572 1
0.481567522759007 1
0.619162494057931 1
0.326039205565924 1
0.352365284942538 1
0.747934957805226 1
0.629080184577077 1
0.627813667792989 1
0.421199705450722 1
0.400080398131622 1
0.362836859481531 1
0.811235262878374 1
0.51480987127706 1
0.522742210823874 1
0.394008094578091 1
0.650147653425165 1
0.567536348394306 1
0.629730630456722 1
0.658003928828212 1
0.446043208621411 1
0.296337601960268 1
0.404532605356863 1
0.449724367531068 1
0.469433072680446 1
0.551789069487338 1
0.377522672224306 1
0.533861732701643 1
0.47319037691767 1
0.471703679357081 1
0.655729707682105 1
0.173970647199346 1
0.383054818648358 1
0.711965055705743 1
0.325378254806058 1
0.443744253007332 1
0.314084207188921 1
0.607819872092771 1
0.672503574584158 1
0.344991623233479 1
0.392230029258604 1
0.398176650640577 1
0.469836022727244 1
0.646359919096163 1
0.637961028633374 1
0.62222257630761 1
0.259416297004347 1
0.451711367442726 1
0.759936175536772 1
0.438664476702403 1
0.570399515555613 1
0.0293697644907801 0
0.38835513688832 1
0.90935912981487 0
0.381391776987127 1
0.546249320969928 1
0.553644489362916 1
0.294632137228319 1
0.327771593604141 1
0.316295096133393 1
0.471814589754568 1
0.680795794953784 1
0.277088218901036 1
0.44303206820567 1
0.388977307691306 1
0.852319858174616 1
0.372038932767832 1
0.76953815965394 0
0.630788973210177 1
0.616135709431438 1
0.426752709617981 1
0.494214742891254 1
0.325083932726362 1
0.342829684256984 1
0.726227388447222 1
0.379257213226879 1
0.653608516375115 1
0.5429088242539 1
0.571985319642672 1
0.301835219539019 1
0.260058327129678 1
0.926666917117475 0
0.349962533973367 1
0.528311292912858 1
0.293746586169234 1
0.224075821665902 0
0.436637297002297 1
0.515416944449119 1
0.274525315170441 1
0.433910112774807 1
0.125125967880607 0
0.591709142805203 1
0.521044892346761 1
0.496256022561497 1
0.434007624664935 1
0.23580268125331 1
0.355141014066147 1
0.448475638736878 1
0.761879388478298 1
0.326079454346057 1
0.725239402421021 1
0.564984641366733 1
0.263597927338271 1
0.256064680409827 1
0.597453394047434 1
0.421895073740641 1
0.49271190258958 1
0.672644816813061 1
0.397368579622803 1
0.482227101028574 1
0.341898792211822 1
0.372964063868948 1
0.612020284019557 1
0.627308688954395 1
0.406525133126987 1
0.588806251619279 1
0.733790597592854 1
0.436318366169437 1
0.557734723317217 1
0.292135386458115 1
0.259413301505053 1
0.742031212818577 1
0.511662491797926 1
0.112678345174702 0
0.00973597445439912 1
0.401474953839141 1
0.367034880609382 1
0.539851365588677 1
0.485122004558123 1
0.598295260654203 1
0.554274244005994 1
0.357343718682756 1
0.671465434980488 1
0.240457479693868 1
0.4106627011246 1
0.618748709281298 1
0.342731829478542 1
0.535512868332697 1
0.350229140505392 1
0.544700271756189 1
0.417924640100121 1
0.237635604606356 1
0.510492906268485 1
0.616006833550915 1
0.535533490742733 1
0.457332426238422 1
0.463647833586916 1
0.721965943868399 1
0.457890271022183 1
0.550956744490173 1
0.479233406359812 1
0.586652485549852 1
0.726586539441155 1
0.345922138280853 1
0.402928563100311 1
0.518051016593896 1
0.737002354728164 1
0.439499431249814 1
0.858353617742954 0
0.747140283736244 1
0.877075862331848 0
0.440574317321969 1
0.817135425117751 0
0.25197317092146 1
0.441362333567072 1
0.695693768438697 1
0.526166990843634 1
0.494748923242879 1
0.404619791621796 1
0.372980617494265 1
0.51126019654642 1
0.703545193482493 1
0.508018949795289 1
0.591181242918662 1
0.511084793612669 1
0.668017090434913 1
0.678024382236297 1
0.598113225819442 1
0.243350443297455 1
0.277688591101897 1
0.480505197716739 1
0.387011426385048 1
0.51799900669904 1
0.590757386927866 1
0.48255877807864 1
0.537544069372898 1
0.545978896385958 1
0.535972070623118 1
0.463391875471615 1
0.653044425079839 1
0.342532699631442 1
0.466797460498414 1
0.61793691291886 1
0.313764247469522 1
0.618359770726715 1
0.391648947486086 1
0.158130955486112 1
0.542262901988994 1
0.435615422221631 1
0.524957277058922 1
0.612147636475678 1
0.577258425264933 1
0.372821591630399 1
0.535794742085205 1
0.407761835689916 1
0.676459718095511 1
0.351002254810119 1
0.451613847123052 1
0.681447816887846 1
0.373820022090062 1
0.584626545593722 1
0.383989754115841 1
0.620321183365929 1
0.632677816032596 1
0.588185448639707 1
0.53311254356212 1
0.177565628925698 1
0.444181137570996 1
0.374405528869633 1
0.583173385797064 1
0.470316886891215 1
0.798621246604635 1
0.463843837215603 1
0.546835240795029 1
0.778774955230933 0
0.431592119319947 1
0.659567740466585 1
0.776019114864284 1
0.269086304214984 1
0.171048357678662 0
0.538629376876494 1
0.451297063372411 1
0.49689831358592 1
0.898424716036341 0
0.453284340333652 1
0.450873992500108 1
0.547640541243202 1
0.619296047502222 1
0.635141353492941 1
0.874579317128 0
0.708171268242622 1
0.589310622514595 1
0.36727714444784 1
0.455452848724966 1
0.569054905230537 1
0.445242131230652 1
0.649708880905512 1
0.641038626013817 1
0.556746208713443 1
0.311985861869195 1
0.566065642826454 1
0.559356105208437 1
0.503661495789436 1
0.0207865237925471 0
0.679352926476589 1
0.342929475290326 1
0.288584538062744 1
0.578459645177968 1
0.508117147621345 1
0.504944521909627 1
0.6509038213854 1
0.524921991164427 1
0.476395711244119 1
0.7225138463547 1
0.482950445544101 1
0.428337180541797 1
0.192317323139355 1
0.678739008322211 1
0.0854419716607557 1
0.606202213481464 1
0.378983113108914 1
0.332826695476439 1
0.49558404588723 1
0.626823027778122 1
0.594813390947965 1
0.509875890708191 1
0.242165965902321 1
0.528831483793041 1
0.693966890411408 1
0.332950765149761 1
0.637448656993153 1
0.585400578804609 1
0.860641202221865 0
0.225097952462813 1
0.42251116748909 1
0.471182486704489 1
0.234856982870292 1
0.599775708091235 1
0.551479425189254 1
0.574203239316791 1
0.563951373710026 1
0.668617181494658 1
0.448061953394242 1
0.645817385548006 1
0.43748511198003 1
0.439468216561988 1
0.494299573507157 1
0.737563347697505 1
0.522495524657004 1
0.846771197019862 1
0.570817040539042 1
0.317252558751559 1
0.718250677934276 1
0.152014852206429 0
0.643098231625558 1
0.410701012694083 1
0.198447213111105 1
0.536989951752516 1
0.531524779811096 1
0.356625086370233 1
0.761570181610414 1
0.771654758985556 0
0.362114823083487 1
0.633062399345748 1
0.449526339206098 1
0.540416246696971 1
0.667610873447222 1
0.336593718789059 1
0.503960717541883 1
0.561231622361423 1
0.978517835629614 1
0.51981345170433 1
0.482090880794025 1
0.917254751999227 0
0.295991992807099 1
0.393745645421567 1
0.567670273254821 1
0.604358914287399 1
0.244215922273238 1
0.231803036017322 1
0.330322207884884 1
0.560505467090965 1
0.323860446293946 1
0.777062880788803 1
0.507601874077775 1
0.336859922484875 1
0.221923754166319 1
0.152157228056659 1
0.408843737393635 1
0.490624047486567 1
0.689663813206393 1
0.190074763992531 1
0.614348700351883 1
0.450347701999202 1
0.42085809739077 1
0.895629332703165 0
0.575304387104017 1
0.418583438508578 1
0.404631293821295 1
0.256841189372737 1
0.351204802279556 1
0.514346599160941 1
0.319167262348667 1
0.75295069676279 0
0.568621658027663 1
0.508859735344932 1
0.431631761471902 1
0.637981085778126 1
0.299822958675824 1
0.619979995795009 1
0.483502396858712 1
0.42577147639637 1
0.381391960624304 1
0.77097219979956 1
0.448038562163647 1
0.832653488390593 1
0.574295417545163 1
0.817596504000904 0
0.349471028988111 1
0.477159942452596 1
0.288107462411836 1
0.615619871728674 1
0.47792682887719 1
0.475209229335041 1
0.445847048829223 1
0.561299126989347 1
0.584144082010982 1
0.404540393141369 1
0.411837831769724 1
0.499526036631813 1
0.670233990140559 1
0.585800644832693 1
0.423049364151652 1
0.370048985836436 1
0.557767599938521 1
0.344444515445022 1
0.598941763606118 1
0.45133944245122 1
0.370285031457315 1
0.531156580914301 1
0.176043093758079 0
0.407806919342962 1
0.820432638701411 1
0.59284015324 1
0.745184230154244 1
0.383115758885924 1
0.276511715351665 0
0.469447742625464 1
0.525468942439811 1
0.372895586364008 1
0.593383797694246 1
0.600360261081332 1
0.525789585752911 1
0.601344727677878 1
0.174418662453947 1
0.790244505590153 1
0.348196198647199 1
0.694263951808454 1
0.724836920568818 1
0.71998649565399 1
0.575398036688938 1
0.606831492422967 1
0.291168669448983 1
0.471695327492118 1
0.346907168390311 1
0.508347748076814 1
0.502902644172519 1
0.327265663897452 1
0.506843634860441 1
0.473715263308031 1
0.4346331481206 1
0.625653768909792 1
0.286721084922662 1
0.470011189428325 1
0.533943451548799 1
0.53669133963779 1
0.648114083162527 1
0.638099452760005 1
0.424956943077613 1
0.343933864079818 1
0.437606633740507 1
0.220311971329103 1
0.298991345655243 1
0.504000267226161 1
0.352172149769082 1
0.571377608760902 1
0.495866218610485 1
0.327097944292679 1
0.423401782595878 1
0.324791783820431 1
0.590709912252875 1
0.537188087753172 1
0.527335171127427 1
0.825570445813354 0
0.467516722658425 1
0.743834540238501 0
0.531314126673561 1
0.263149743175854 1
0.393347888444307 1
0.706639986273266 1
0.622977228144998 1
0.343971465414541 1
0.453744240967502 1
0.347337712694453 1
0.273354655657871 1
0.0691129286574143 1
0.287663872996377 1
0.533325469695695 1
0.291899560346003 1
0.244906717852356 1
0.364789564886995 1
0.381860151422622 1
0.504616197737024 1
0.423925618377721 1
0.363405782097124 1
0.546927377888755 1
0.746436355152519 0
0.120077216415631 1
0.541409972072478 1
0.451525343871511 1
0.328022820893855 1
0.587438408629199 1
0.516588455349086 1
0.530991228623274 1
0.314881263839773 1
0.189891631380738 0
0.429921996739091 1
0.660249296656703 1
0.391165838295434 1
0.807685402798832 0
0.605844937812704 1
0.708398564985951 1
0.291916476902257 1
0.39387712143499 1
0.659508982413989 1
0.462719280478283 1
0.635172656549174 1
0.44527148224364 1
0.546058016726864 1
0.519537908633182 1
0.805268790918082 1
0.861231430986946 0
0.694934455045426 1
0.440109802232118 1
0.423093810019455 1
0.529628856212193 1
0.271269940958896 1
0.49712499609157 1
0.482881061803206 1
0.830629333747765 1
0.354915723118247 1
0.434676401911066 1
0.352649874308162 1
0.582953691665951 1
0.517081284507203 1
0.535330169223395 1
0.710336452447951 1
0.296116677255301 1
0.370369473838873 1
0.348587070408096 1
0.270460463687538 1
0.314803674640867 1
0.260012223255196 1
0.412489751557364 1
0.408245574434848 1
0.69723071610505 1
0.293917380672679 1
0.476517234999502 1
0.306738328901811 1
0.636157490171771 1
0.44338319572808 1
0.460313305311386 1
0.509275837155638 1
0.473613274236152 1
0.275473274209383 1
0.543998414765976 1
0.738845023678536 1
0.48329924920208 1
0.46166659121082 1
0.80437152719076 1
0.234857510755778 1
0.180327099939692 0
0.579765519985628 1
0.449767480260645 1
0.488283975265402 1
0.722596228816883 1
0.301812397874899 1
0.638341674073586 1
0.338222051022744 1
0.659226429577636 1
0.587569692432896 1
0.612922107596498 1
0.6307620419151 1
0.660030738384989 1
0.489917668365158 1
0.855335421508934 1
0.529199955463124 1
0.31030458574911 1
0.451172844290155 1
0.434066327905865 1
0.103825482093253 0
0.72447584348824 1
0.383485178878333 1
0.461242399712342 1
0.452344702135886 1
0.428596575911954 1
0.672891254708347 1
0.470972664320657 1
0.259926664450845 1
0.625319532737929 1
0.402060440403665 1
0.299498071911906 1
0.464769177688684 1
0.446954025189945 1
0.458637567438692 1
0.285871358422472 1
0.525971686100225 1
0.140867954282699 1
0.328068034283066 1
0.557299526283273 1
0.290763011922133 1
0.493955033836317 1
0.544988201598884 1
0.397257140661263 1
0.7159332930011 1
0.727008918490723 1
0.587713968221412 1
0.447928632893512 1
0.360778515873172 1
0.672089003062753 1
0.854200106383407 0
0.289388169976412 1
0.171719720470704 1
0.350061758939507 1
0.515034876374209 1
0.497516991039614 1
0.423095012414823 1
0.698013311741139 1
0.602132173680198 1
0.635069101979551 1
0.505185420946548 1
0.311410138747471 1
0.689391969008967 1
0.419964227401089 1
0.483623475601886 1
0.761645002084338 1
0.406789076930159 1
0.20710876238812 1
0.773157029250128 1
0.233756761886178 1
0.718501442171138 1
0.293165418850106 1
0.60633920793911 1
0.539771461259719 1
0.593676589752821 1
0.454608098509801 1
0.708857346091457 1
0.568663620017818 1
0.457747137816097 1
0.430253235400922 1
0.671727781126367 1
0.229882540631027 1
0.339536923744796 1
0.467949568304403 1
0.709061119079317 1
0.361127405091854 1
0.637017962642903 1
0.646651196202863 1
0.456012163344368 1
0.446230905594099 1
0.395071611400831 1
0.407424861187065 1
0.655701812354247 1
0.378784866167947 1
0.56720666464296 1
0.251081517530203 1
0.219437831819989 1
0.182345680712753 1
0.39884840065118 1
0.796414184932446 1
0.351093547594783 1
0.305154096554161 1
0.314012301778469 1
0.48446833114157 1
0.566142169560931 1
0.447020322996368 1
0.320547880327819 1
0.405820387754526 1
0.307353157739289 1
0.728032409310144 1
0.675043629898266 1
0.604050984925466 1
0.63272347184443 1
0.297905953458128 1
0.640009884454856 1
0.311230182865959 1
0.414609675232127 1
0.502655465044513 1
0.469770113189794 1
0.220926259541047 1
0.928302567065411 1
-0.0741441513757719 0
0.634834005092555 1
0.620944844329749 1
0.756914813932881 1
0.521280731052538 1
0.587146114310786 1
0.823571775576203 0
0.565950563242719 1
0.438250404121967 1
0.639717355591696 1
0.274499347149579 1
0.368646235955286 1
0.748058136627857 1
0.320937379271211 1
0.340645875761763 1
0.804219705539973 0
0.456780315820458 1
0.603540851614344 1
0.676885537237624 1
0.674317254694905 1
0.585199595715501 1
0.69413642755668 1
0.502254291965189 1
0.607246062738369 1
0.72461623047155 1
0.488677149775343 1
0.487525595358521 1
0.520258705792982 1
0.593115080118087 1
0.603761233383278 1
0.331084674583732 1
0.328354561956098 1
0.491526341438072 1
0.400890107062619 1
0.254565499760775 1
0.368577436497587 1
0.187213111891322 1
0.395200682242889 1
0.656937600487523 1
0.58377946904678 1
0.389107533676734 1
0.591963900868399 1
0.422710371948279 1
0.565490276188811 1
0.543857463565306 1
0.578684590262095 1
0.616496201669756 1
0.0014499639976123 0
0.435465528210775 1
0.502958188806006 1
0.560787490873333 1
0.559420325021655 1
0.342504302709867 1
0.589760175260142 1
0.369068773435451 1
0.547633629527742 1
0.578781673755407 1
0.433726115715275 1
0.628666363781115 1
0.437498097560186 1
0.618839555603161 1
0.075556254650663 0
0.299418965444651 1
0.655570449868471 1
0.722672585576561 1
0.489553715489938 1
0.296014724423802 1
0.4598368265743 1
0.756092189569951 1
0.696555024297652 1
0.513058975830953 1
0.411917330826537 1
0.535988652480475 1
0.294942134657266 1
0.32593085135139 1
0.657246404154144 1
1.02680872042089 0
0.500533621501266 1
0.362346792548348 1
0.552937461762066 1
0.325675886856765 1
0.288684167054587 1
0.450973310654235 1
0.40955211598817 1
0.736784372926609 0
0.770737841181192 0
0.23797975818501 1
0.44138164608964 1
0.292179471522812 1
0.497759933604943 1
0.583187480320519 1
0.664243144978171 1
0.812304059723826 0
0.636494814251457 1
0.349235304752446 1
0.705218677312328 1
0.338610695078631 1
0.599781646174511 1
0.805293438780262 1
0.55252230578323 1
0.361183330390727 1
0.665077388806656 1
0.589345040954676 1
0.540110734391388 1
0.900949493206234 0
0.304193333581402 1
0.720051980925933 1
0.666204434048929 1
0.733507000127579 1
0.40395668259216 1
0.307276814004871 1
0.782494930169866 1
0.916096249304427 0
0.871798574627913 0
0.533405692108513 1
0.446626954115746 1
0.526603912908094 1
0.679241456960377 1
0.594975626538928 1
0.721667662128586 1
0.767523071706543 1
0.643116009132261 1
0.669116508946789 1
0.4543769994692 1
0.674722748795156 1
0.468241054560897 1
0.629062966484524 1
0.600941129794526 1
0.0680696361481974 0
0.532839292223181 1
0.671881359466576 1
0.481279092750183 1
0.306777398283382 1
0.518396320218462 1
0.559429670961247 1
0.0474064630686528 0
0.110322544740575 0
0.508137408927344 1
0.647698676073426 1
-0.134217918752651 0
0.421585924874228 1
0.666521262767264 1
0.616051714790884 1
0.560987675671734 1
0.415387878286325 1
0.386646232482016 1
0.655519218241574 1
0.492150599245046 1
0.398713792016941 1
0.66916855950229 1
0.527319764723354 1
0.322947066046273 1
0.416101556736644 1
0.428859882353431 1
0.59387690165677 1
0.372699616991645 1
0.510105465077301 1
0.408367811276012 1
0.786924715521583 1
0.621514538607166 1
0.544371805866317 1
0.432883279929479 1
0.437948424501631 1
0.303004432534471 1
0.439778216788893 1
0.724220288831681 1
0.466003016158967 1
0.433560529052078 1
0.512967514566096 1
0.746340141800174 1
0.423351328081857 1
0.50552757178395 1
0.629380831329617 1
0.619092978851891 1
0.70358337088789 1
0.44366607539113 1
0.385481506868695 1
0.323905346419235 1
0.19061976158497 1
0.669360792190709 1
0.630320127105851 1
0.812971724850968 0
0.181545319449636 1
0.696566337235701 1
0.510249850510036 1
0.624802857842776 1
0.652023464825937 1
0.733713586671391 1
0.512502104403603 1
0.689732740097459 1
0.904529361308882 0
0.388803437545598 1
0.610989854627346 1
0.358092955935841 1
0.418033087462636 1
0.766210114052335 0
0.298522835404191 1
0.456151208498152 1
0.357807325963628 1
0.318001671948646 1
0.335654197752764 1
0.506891521934349 1
0.268485687108133 1
0.639371585347732 1
0.655369316274421 1
0.732601034172481 1
0.0997681763037149 1
0.612802395785757 1
0.581401766324074 1
0.519285115450714 1
0.366895301364657 1
0.601244126817279 1
0.0943516813879005 0
0.623463318898657 1
0.41320934748067 1
0.616276069977574 1
0.833520711932689 1
0.633379390548085 1
0.149041254284165 0
0.264297780925489 1
0.470297965326838 1
0.437290341667293 1
0.450024414288042 1
0.540614119356206 1
0.199516319544233 1
-0.104103732120714 0
0.377252228991058 1
0.435637313700933 1
0.180100859759019 1
0.60758163933244 1
0.368223915580281 1
0.566846763418042 1
0.677010771804611 1
0.291300917097352 1
0.373343732099291 1
0.646230505717775 1
0.338586296956512 1
0.86815020050395 0
0.121246736118472 0
0.511596662755101 1
0.257574438276563 1
0.190619727637305 0
0.516102798738728 1
0.651630854289677 1
0.208741294426627 1
0.463129778542047 1
0.628483615023261 1
0.873079028880659 0
0.659098060316753 1
0.412734707457643 1
0.0881722149303561 0
0.356652259793051 1
0.527751704154695 1
0.407436553046875 1
0.190840750708689 1
0.594876168527174 1
0.699381023550697 1
0.859186876465434 1
0.527853375414976 1
0.424169512422174 1
0.370263615945245 1
0.24207365575924 1
0.45252630016213 1
0.557543984908492 1
0.679837219809141 1
0.82044990859444 1
0.466522180110539 1
0.780410517555109 1
0.37674951113776 1
0.416511589978669 1
0.083966800630356 0
0.370093202222534 1
0.560167742666059 1
0.577957523080231 1
0.72262744557988 1
0.28064884265854 1
0.57330335495982 1
0.770032039504491 1
0.723119451351436 1
0.249560057598194 1
0.644192373572325 1
0.372801964802442 1
0.265008990355764 1
0.408894116681736 1
0.781351207278426 1
0.324531449758659 1
0.49675299672974 1
0.4328828235392 1
0.871084669839365 0
0.659647664504066 1
0.567500100333602 1
0.529709086924883 1
0.426300866879163 1
0.294702746499829 1
0.538721557097913 1
0.381054072763026 1
0.399575556087658 1
0.167196551130788 0
0.725269466778864 1
0.65273814215194 1
0.520242552819465 1
0.603737683320208 1
0.43333704783253 1
0.881087454630838 0
0.388022625636222 1
0.780871235108725 1
0.588342749978773 1
0.586345147320815 1
0.159089424378896 0
0.56929704843715 1
0.273476383138846 0
0.502233900550405 1
0.685158283039148 1
0.188155088561015 1
1.13986980185202 0
0.527172716404558 1
0.661776931520532 1
0.428873676408166 1
0.810656468696978 1
0.668823772639879 1
0.568775815979355 1
0.493846767972893 1
0.602270278241955 1
0.451276850779837 1
0.17383519659726 1
1.14547289269572 0
0.712610755722372 1
0.643811949931424 1
0.726676340774083 1
0.72245508755812 1
0.409008196272408 1
0.473269405421357 1
0.239033273497048 1
0.200371968758027 0
0.652810539092761 1
0.17195496100136 1
0.328342309746324 1
0.00342609546722243 0
0.492375866958191 1
0.663765745210151 1
0.592770541349915 1
0.350536700585727 1
0.479443116632667 1
0.316535504750169 1
0.199956679714719 0
0.530487163963909 1
0.866350499620501 0
0.34280577068091 1
0.654652555813417 1
0.327053114962745 1
0.807255225689579 1
0.735469212002219 1
0.827375920691244 0
0.642227053499 1
0.502046909418998 1
0.614398893849464 1
0.30963974953681 1
0.492342643763957 1
0.285617422598779 1
0.49535413987717 1
0.724003240962518 1
0.356135667102124 1
0.221091083085475 0
0.548873981204715 1
0.654901742601103 1
0.467476918814279 1
0.687344885648445 1
0.400493108696034 1
0.571287628701519 1
0.506504218008635 1
0.505959056347693 1
0.375350486174232 1
0.449643335113616 1
0.662813235301125 1
0.222642081702924 1
0.586342434643566 1
0.608324141379882 1
0.225464811427838 1
0.379480013952922 1
0.350719053665498 1
0.361203077643451 1
0.277535382803694 1
0.578016432544457 1
0.277881837398119 1
0.416619158833435 1
0.328130678936468 1
0.46116248787628 1
0.252160040071738 1
0.517479622659909 1
0.569378767384598 1
0.551376768840659 1
0.5978338208897 1
0.606095042619103 1
0.46479264064253 1
0.333457908194911 1
0.311886825411547 1
0.591143332581 1
0.0460999839727377 0
0.269717747318605 1
0.495698718214994 1
0.230495895116895 1
0.680253758604495 1
0.379616817704409 1
0.628851139918619 1
0.441120221557699 1
0.211083836924867 1
0.860721851906104 1
0.523171218656071 1
0.631612201760539 1
0.326864467283833 1
0.58390416098012 1
0.755004588348597 1
0.271651412687219 1
0.474420842503543 1
0.516373820112586 1
0.236203142495166 1
0.557396144505927 1
0.22670810523987 1
0.677878205791528 1
0.618741842572008 1
0.750636754573363 1
0.702931168131062 1
0.57771193786537 1
0.31203775991833 1
0.43232589029811 1
0.600723132042271 1
0.564281369381489 1
0.671495907295657 1
0.384155840239255 1
0.657357031463879 1
0.34649297853217 1
0.477219757398347 1
0.446195129620203 1
0.563363832051537 1
0.511517987272526 1
0.537126276431856 1
0.781834918711652 1
0.337664194082779 1
0.73905409614935 1
0.701930407970279 1
0.670976287438577 1
0.547518770623854 1
0.677129321555601 1
0.269762887738746 1
0.286198508715131 1
0.521591294281769 1
0.365561493540909 1
0.324759578064746 1
0.322081049736406 1
0.543336539862424 1
0.769268105353193 1
0.559879145065751 1
0.313059614862655 1
0.483362410234118 1
0.57077803946671 1
0.388627617546052 1
0.52080770251487 1
0.598143298686745 1
0.221725317324685 1
0.50353065661082 1
0.590808048677308 1
0.440052105352659 1
0.444272683388926 1
0.396869848708782 1
0.433316419568128 1
0.653205954263808 1
0.577217917738678 1
0.553388832435019 1
0.687016759327056 1
0.538949278703599 1
0.66002987859357 1
0.376542951593547 1
0.372840572528214 1
0.71248863262794 1
0.726691927101823 1
0.366226093915655 1
0.531496813091311 1
0.242615696911209 1
0.38365029329401 1
0.631565834673655 1
0.687344649994136 1
0.704406361288286 1
0.370020616352136 1
0.606416917796086 1
0.290553560433451 1
0.268304184323061 1
0.300515466336877 1
0.0979969557301523 0
0.177449526968457 1
0.491236982170957 1
0.301242876440091 1
0.48707003390145 1
0.608812871906753 1
0.665984869163625 1
0.0604258782576459 1
0.671201501817165 1
0.413177049107608 1
0.409808594756989 1
0.452955382775554 1
0.106496891540688 1
0.690040064260813 1
0.386551147067327 1
0.614745709218885 1
0.608678673584982 1
0.119301975671208 1
0.530523683810999 1
0.278838411174081 1
0.776747392758214 1
0.521977357046077 1
0.720906333498334 1
0.427323688287879 1
0.570941488762071 1
0.309279671045808 1
0.567664802811755 1
0.691924303071423 1
0.415388556443409 1
0.357736572924585 1
0.567473258463038 1
0.606345238629981 1
0.166315301764462 1
0.365624545140978 1
0.349936057151986 1
0.215719616455261 1
0.519101104559866 1
0.639422481778862 1
0.198231286055293 0
0.384757680366636 1
0.498584353881337 1
0.411476249391345 1
0.858500791702429 0
0.542298635708204 1
0.266449714535656 1
0.452047125638772 1
0.53538038848487 1
0.153422827766757 1
0.538322208277515 1
0.164887245191641 1
0.762476744843202 1
0.486584637804945 1
0.618942313550415 1
0.172102172716036 1
0.248491291571618 1
0.624147025306259 1
0.568663468039273 1
0.554914051980378 1
0.371324167746267 1
0.451929677380888 1
0.545715416696809 1
0.596636635034495 1
0.508604028690391 1
0.37503284092033 1
0.400710427117734 1
0.682944846936535 1
0.186069282011887 1
0.745865413220324 0
0.551036583742288 1
0.292863209132678 1
0.586688413178133 1
0.373647243918127 1
0.841727883412731 1
0.667581475335647 1
0.790506602519072 1
0.342411669409485 1
0.491173712529307 1
0.506305708804853 1
0.877145269574405 1
0.481975381379195 1
0.460497882136161 1
0.505913034541596 1
0.676413129846942 1
0.421997438876737 1
0.65697500292677 1
0.236176821982101 1
0.52833383305931 1
0.510319690752954 1
0.306187513457134 1
0.465481272887241 1
0.460268055729689 1
0.205549205212386 1
0.398511404440379 1
0.170438193864991 1
0.72808356823248 1
0.555051206279234 1
0.867754453196948 0
0.63681979415417 1
0.482475748132099 1
0.546514575611169 1
0.519145735237002 1
0.613785249046232 1
0.465175134277656 1
0.54849385876387 1
0.462241014549159 1
0.50460972824658 1
0.55582180262719 1
0.527579352487214 1
0.589632069674297 1
0.524949160456137 1
0.699835924148849 1
0.345532359877449 1
0.585421170396856 1
0.472224148731561 1
0.299312309334425 1
0.517526843089721 1
0.735283085646222 1
0.356735533430815 1
0.682924264478442 1
0.222442414180174 0
0.282407875476419 1
0.551971719469193 1
0.809587821825553 1
0.605539739137631 1
0.546844292460828 1
0.494074273344267 1
0.308818162455757 1
0.580138779019586 1
0.484042259833721 1
0.69696048173392 1
0.433989391831607 1
0.441687331084285 1
0.547870605765688 1
0.474679496976178 1
0.462277047278636 1
0.470716977333131 1
0.180004220339884 1
0.351468535011807 1
0.461252649193251 1
0.824866537077739 0
0.555618723058838 1
0.824112043987085 1
0.259406703952193 1
0.647672712349387 1
0.614623450712501 1
0.747967490794679 1
0.729948818242399 1
0.439699337534102 1
0.993548361107027 0
0.16023720012883 0
0.414322153459032 1
0.530086678122331 1
0.266302822816229 1
0.480145804839834 1
0.59973787341402 1
0.834725660297688 1
0.504852939300156 1
0.562481139622944 1
0.573924283657724 1
0.722275970364802 0
0.60491853264207 1
0.143866691375775 1
0.661025835868794 1
0.571514673303589 1
0.594349048870201 1
0.454450001562161 1
1.01998131574263 0
0.631574071424336 1
0.282724250485212 1
0.457581472076416 1
0.681798371404113 1
0.308337566704361 1
0.537375145187291 1
0.375042093227849 1
0.413616870662106 1
0.564700660262998 1
0.187924912603644 0
0.447273758838794 1
0.300310438503821 1
0.413052139755632 1
0.37328492842851 1
0.72929731141433 1
0.167705627176889 1
0.495979052912983 1
0.464735965621445 1
0.658489203269791 1
0.642639300264992 1
0.578628359088792 1
0.283840955894969 1
0.881637100060767 0
0.584849169560727 1
0.242802348537792 1
0.56760459304412 1
0.656123050805075 1
0.463440242939004 1
0.770003159479463 1
0.352952561236118 1
0.423860751255523 1
0.47086313793961 1
0.261763402340273 1
0.393565797205499 1
0.601024266886004 1
0.438612662894268 1
0.545503049320156 1
0.661402078130906 1
0.279352364993629 1
0.612398962498229 1
0.380829226300953 1
0.57405215082651 1
0.428911998429658 1
0.475959773515925 1
0.849283319944653 0
0.582541595771021 1
0.63614039116101 1
0.432618365070368 1
0.593683021172337 1
0.71117978895846 1
0.557752519719642 1
0.399396392421899 1
0.357315658356792 1
0.528786537667563 1
0.672686743811848 1
0.691744440860383 1
0.420223053924821 1
0.417725600901915 1
0.673579481879377 1
0.700749704708398 1
0.33337049762855 1
0.357007691636242 1
0.584063144491164 1
0.569272535281417 1
0.737037138166702 1
0.884503836167347 0
0.388077712290642 1
0.497759299806356 1
0.563230194062623 1
0.562934911290438 1
0.447605330544494 1
0.576805016014093 1
0.700922997916897 1
0.121094623777977 0
0.279766512922615 1
0.215302872484386 1
0.308467812120285 1
0.50195851378759 1
0.337619427619536 1
0.253054728028 1
0.620099343559736 1
0.662576707953666 1
0.484191840196528 1
0.52304251114944 1
0.541817791152184 1
0.635114268742281 1
0.501384711410889 1
0.542370013517204 1
0.755096508645186 1
0.518726227016422 1
0.510895612374461 1
0.39492270606961 1
0.536402616048849 1
0.774846855141958 1
0.587254267688001 1
0.0916039967550349 0
0.332717073332201 1
0.408213463646462 1
0.470083985583688 1
0.400091564160609 1
0.667548499846802 1
0.614940176712138 1
0.465154272848674 1
0.410885740376676 1
0.331213749372633 1
0.279598290213528 1
0.593856310983762 1
0.522281581235588 1
0.506303449816601 1
0.402472534915556 1
0.3521756168068 1
0.449824736815681 1
0.3411763398377 1
0.377535423284543 1
0.585524049040737 1
0.771741898501216 1
0.365113048644221 1
0.351055944800306 1
0.85551149537321 1
0.697261692172248 1
0.231199303920809 1
0.342222750169222 1
0.415177890224964 1
0.513394592007042 1
0.473598155179852 1
0.520383981083946 1
0.891650061993669 1
0.278836002656769 1
0.819282360205986 0
0.516439509574848 1
0.462227250356608 1
0.482425978230884 1
0.420386054547574 1
0.507938195240829 1
0.337656381566119 1
0.710811380754676 1
0.50013713515678 1
0.526997907611361 1
0.800461790627981 1
0.468093783914901 1
0.842576672330009 0
0.161599516916499 0
0.599119571087864 1
0.734005433771439 1
0.0773234717043567 0
0.848973597456623 1
0.754631158873155 1
0.498865515474763 1
0.880716922022697 0
0.848086163241822 1
0.561638330065014 1
0.680279570717763 1
0.80639824472264 1
0.911473346304899 1
0.47359456468846 1
0.609083191460734 1
0.641597248460647 1
0.40604908018023 1
0.543964018015264 1
0.715903876953625 1
0.578378769911514 1
0.451755204613098 1
0.507021789807105 1
0.454296411061645 1
0.174034582544154 0
0.124467564889344 1
0.670105610303232 1
0.628983120068195 1
0.475240321750684 1
0.482062607613962 1
0.508229934647073 1
0.760342431311682 1
0.604969743076668 1
-0.0238167803965552 0
0.637173407045027 1
0.268274849120761 1
0.252344840043693 1
0.354011403618896 1
0.374925907703176 1
0.416108835079996 1
0.268317051326337 1
0.689223857479043 1
0.305930762760801 1
0.521164879046435 1
0.533365856947837 1
0.360701757706637 1
0.591559013636873 1
0.435871505056189 1
0.474468218221107 1
0.48735276177303 1
0.73901348413937 1
0.634077574892393 1
0.46885708506849 1
0.70580890534888 1
0.458176077787466 1
0.627023377585608 1
0.533578330249106 1
0.526203507969376 1
0.610456012046799 1
0.593995440726948 1
0.48853436995763 1
0.76050408072484 1
0.596626216350928 1
0.724530993968685 1
0.707624701375518 1
0.670045429406346 1
0.194830368548861 1
0.912159570867965 0
0.149644847442105 0
0.292340629613884 1
0.35579201259263 1
0.448132316264079 1
0.65580701752606 1
0.340623094153728 1
0.515716569476507 1
0.940144097249195 0
0.549262388394042 1
0.436473812303059 1
0.506165516409395 1
0.383452415628082 1
0.604178516367712 1
0.466488946262094 1
0.584540795123809 1
0.475358954921899 1
0.712238400625219 1
0.311142095934858 1
0.55496130959007 1
0.514038169177861 1
0.617431924689797 1
0.680968352202128 1
0.298730600230872 1
0.68809595833602 1
0.359276263858387 1
0.421964338217331 1
0.532901863534881 1
0.489848997065536 1
0.559920200146858 1
0.467103807006332 1
0.337982672942106 1
0.631987146630833 1
0.296869622661182 1
0.143682030590924 0
0.41193574187273 1
0.574349676455219 1
0.373928203029658 1
0.529561656877517 1
0.378165524192457 1
0.45779356465136 1
0.720319241760994 1
0.208164055557432 1
0.880264445428567 0
0.431023686601575 1
0.506362156328013 1
0.366000069850608 1
0.525144663072256 1
-0.205071748554336 0
0.44462282042953 1
0.668342153761248 1
0.747163445258911 1
0.337870447130171 1
0.191456909508822 0
0.701930594396064 1
0.439752413635975 1
0.906890613555266 1
0.377706655811502 1
0.65798707964136 1
0.172989981077734 1
0.217136427903689 1
0.703849496452171 1
0.23536497345568 1
0.28011953724471 1
0.175461831139014 0
0.223879922170078 1
0.459465301927976 1
0.559215702457585 1
0.103686730127238 0
0.638133525415247 1
0.357641930340627 1
0.502791922289797 1
0.775949180904243 1
0.807115649125109 1
0.345999442468719 1
0.31875232178766 1
0.675650547429336 1
0.525268595401559 1
0.46402592091478 1
0.342598818102499 1
0.532771688031352 1
0.624218992231685 1
0.599794194820616 1
-0.0369108579746421 0
0.215104629055001 1
0.367171611707959 1
0.363504524145418 1
0.391680196647143 1
0.554846066651037 1
0.68320441385609 1
0.73982167479864 1
0.624489110994776 1
0.326529695396991 1
0.584399415746608 1
0.436486241871525 1
0.635803543096064 1
0.370774438880649 1
0.553495949637627 1
0.538047129937576 1
0.145197981766085 1
0.745061538026798 1
0.43406198905047 1
0.862780850150945 1
0.637532875125005 1
0.805468678941866 1
0.376429036548398 1
0.704164022560295 1
0.160253091344412 0
0.600989774902093 1
0.8981959212293 0
0.807139357639772 0
0.146092277104824 1
0.224873713212587 1
0.541230411055303 1
0.900949976053193 0
0.292894747711528 1
0.565170603025131 1
0.789412903988464 1
0.520662625937068 1
0.237310798865586 1
0.292536919917712 1
0.479753693396785 1
0.4995088953756 1
0.753457495163303 0
0.532101993726229 1
0.493840194631631 1
0.571248633812813 1
0.865961392172927 0
0.407988680089435 1
0.199280476276568 1
0.466016574220051 1
0.547128691807196 1
0.55068410756844 1
0.32364057573759 1
0.547498135585502 1
0.430781647431277 1
0.513857887874855 1
0.357026036646062 1
0.537362721496516 1
0.72694916135559 1
0.302867875058812 1
0.655939936346125 1
0.392093723335508 1
0.402468461108649 1
0.417364940365751 1
0.577409337981322 1
0.608895569700072 1
0.261490521006128 1
0.576546874811217 1
0.588141020059528 1
0.552058322723638 1
0.75292863960896 1
0.109866194779793 0
0.274099010623155 1
0.445687053960197 1
0.381986661540068 1
0.178387115657531 1
0.355199511079159 1
0.373214565941199 1
0.448144377272997 1
0.466887375819494 1
0.786729042642916 1
0.391631025907301 1
0.568093667414667 1
0.613636883537919 1
0.709648909536695 1
0.259852632841368 1
0.195660650478883 1
0.591512640601735 1
0.535765863821922 1
0.429507467847449 1
0.649438296642214 1
0.520369821728681 1
0.402760243313785 1
0.627710876123026 1
0.0716861385422752 0
0.359124157609007 1
0.415244262437265 1
0.394642346540395 1
0.467373085989037 1
0.822701427296942 1
0.709965835473177 1
0.567772505795464 1
0.649743713884931 1
0.342873695373258 1
0.491536097414827 1
0.619744352479182 1
0.805513134347416 1
0.55686306937832 1
0.581788045721085 1
0.386045765446962 1
0.479314004309052 1
0.400987666095352 1
0.278379070851135 1
0.453930037448154 1
0.78100746153258 1
0.529500332949444 1
0.474593756034023 1
0.494895436530764 1
0.616539596698743 1
0.566491361824012 1
0.319808203823693 1
0.296680282032279 1
0.206534799984923 0
0.268486843200155 1
0.671770673925903 1
0.410925441056039 1
0.33792826403805 1
0.516854998068243 1
0.542668638844655 1
0.854874094287117 0
0.916178191160389 0
0.628752473470951 1
0.586805892402834 1
0.718239177654948 1
0.409908401534561 1
0.257845604991286 1
0.528955329858186 1
0.581612565481665 1
0.265271090422542 1
0.430798343423084 1
0.613895725445792 1
0.572506542627974 1
0.630975540890965 1
0.537761628399092 1
0.262055207170563 1
0.495110041022491 1
0.570754032035078 1
0.344828223289299 1
0.603840441384311 1
1.05870893205979 0
0.599581640213864 1
0.317601528856023 1
0.494878164801353 1
0.259294802008911 0
0.325740877926387 1
0.524414832733686 1
0.528421886144693 1
0.224891471673055 1
0.367516726777665 1
0.47402619718311 1
0.371884750589218 1
0.43576818545511 1
0.638430375856668 1
0.645321702495914 1
0.541339958426951 1
0.328031076704111 1
0.278065674638263 1
0.387514374459643 1
0.130784680068779 1
0.372119752224145 1
0.574800435125881 1
0.761385044203202 1
0.690839543165324 1
0.75639987524674 1
0.431492215829056 1
0.134162411394205 1
0.400391410617739 1
0.193491769740742 0
0.761387408066252 0
0.207314611497369 1
0.687243748397569 1
0.437389173494328 1
0.48473217953003 1
0.322024978510454 1
0.833169909048082 0
0.631747259492643 1
0.588112235080553 1
0.417106364361963 1
0.669693239619887 1
0.573156505854453 1
0.492554035502971 1
0.477897293956242 1
0.249354748333797 1
0.556647487312451 1
0.557953055144386 1
0.517043222145046 1
0.697306107534636 1
0.759597864621716 1
0.682000633711477 1
0.132971368083165 0
0.431749040374425 1
0.471462021676207 1
0.397268051622756 1
0.542317378526089 1
0.635825892693536 1
0.420343084125803 1
0.443075013696994 1
0.506043605760439 1
0.600041386472659 1
0.463321505225114 1
0.660920591787657 1
0.517812612220195 1
0.548660901058044 1
0.646597605642243 1
0.35663710048986 1
0.242204680545809 1
0.460601985031394 1
0.302417664779164 1
0.362005203359363 1
0.326508253470434 1
0.272605891370385 1
0.544719984081028 1
0.309478997780211 1
0.659913230502184 1
0.371502073137049 1
0.4198695643157 1
0.424728613079296 1
0.720354533946573 1
0.451777803573556 1
0.789636886672421 1
0.379015813508748 1
0.435295678140513 1
0.726223031251236 1
0.966674633495924 0
0.522390667027885 1
0.505775786603147 1
0.279944768727711 1
0.330564802177933 1
0.781384074872668 1
0.381210705860352 1
0.564232597156362 1
0.295639649685968 1
0.526258266217565 1
0.228365800528173 1
0.209724006262842 1
0.607467410752762 1
0.523581119200204 1
0.315579676994282 1
0.277859098791117 1
0.571838682649527 1
0.666197700122849 1
0.370355227412936 1
0.488592712751409 1
0.186911583728762 0
0.626695374806888 1
0.457413688087392 1
0.724859087366954 1
0.392311535512756 1
0.804907501539337 0
0.693011339483811 1
0.610345322914113 1
0.673842475413494 1
0.586933845067895 1
0.372451304534306 1
0.368863415131284 1
0.393197449996797 1
0.582212308727705 1
0.494157057106382 1
0.4400810931615 1
0.393801901969035 1
0.335999610162788 1
0.34010424127719 1
0.556743705034503 1
0.264637344951986 1
0.81516271990417 0
0.541592940738067 1
0.230598227273853 1
0.288301547403793 1
0.545921905078197 1
0.489455918346361 1
0.44619067555974 1
0.630346529000809 1
0.513088116973325 1
0.471116648082044 1
0.464656651419456 1
0.785381064348458 1
0.651967383735627 1
0.506512872038671 1
0.356083600644893 1
0.622574959975574 1
0.698273971198173 1
0.478005445494227 1
0.741225976391329 1
0.698343562718616 1
0.508092813795066 1
0.54539915899763 1
0.339075429920122 1
0.580241178058649 1
0.466944055265662 1
0.435735382239518 1
0.6742145455398 1
0.809116890993719 1
0.560525723298938 1
0.518125009734387 1
0.763719145385926 1
0.553151515836452 1
0.6104454386832 1
0.556555248338562 1
0.320585296908425 1
0.207937538486619 1
0.34201499240261 1
0.722175206827556 1
0.194527866918056 1
0.482926697594374 1
0.558275642338217 1
0.265652813487197 1
0.588775202247935 1
0.566450961412349 1
0.313231704359781 1
0.645490611471299 1
0.708165584921156 1
0.23931581240486 1
0.542897840803854 1
0.317728750792484 1
0.487580448385812 1
0.422604541406115 1
0.289549015911917 1
0.703788702242466 1
0.567398061614883 1
0.840747653885241 0
0.124424287448865 0
0.893216530482205 0
0.57557013417264 1
0.608777990594067 1
-0.141991487093537 0
0.70516806222283 1
0.301654703645651 1
0.49330309021094 1
0.71966559117293 1
0.143998142101429 0
0.402880297841218 1
0.599607689939803 1
0.648038453416784 1
0.642931003441072 1
0.551460596471834 1
0.589780842378791 1
0.666840356488578 1
0.417155357517616 1
0.449148668916834 1
0.478757587906851 1
0.478087054292542 1
0.475176001320738 1
0.650207848815705 1
0.6510162306676 1
1.07594987921119 0
0.123558085119754 0
0.531913514617133 1
0.337029494069218 1
0.450887797575664 1
0.555877943492604 1
0.674650040792818 1
0.61135190858791 1
0.540523960312984 1
0.651864971030256 1
0.40502918043118 1
0.526710265955578 1
0.524952243712015 1
0.665873763822886 1
0.250201431970745 1
0.516016125973364 1
0.433981587019942 1
0.433440239633061 1
0.337356942215413 1
0.282044599068901 1
0.36208062579681 1
0.612863601259547 1
0.39090611654842 1
0.498192366207449 1
0.384451360890271 1
0.560832468810832 1
0.456079162704343 1
0.619191815358894 1
0.373054116548664 1
0.24337385679722 1
0.266611861238868 1
0.522525773762905 1
0.647372395188915 1
0.321742141392791 1
0.233410963597996 0
0.662181366617891 1
0.680593111699848 1
0.287153890598975 1
0.538985099321827 1
0.276448927080092 1
0.460224582528685 1
0.579606254221882 1
0.564574732716595 1
0.534105891185381 1
0.684216768994672 1
0.554756271210997 1
0.382793737830394 1
0.472236183424034 1
0.288425996318245 1
0.00210763199121555 0
0.0751902731734572 0
0.578705094466553 1
0.557056378685024 1
0.535899537538249 1
0.348344448281449 1
0.487110525069512 1
1.06801430209464 0
0.788707324336644 1
0.493618437342428 1
0.55462339066338 1
0.370339310022647 1
0.397721517311277 1
0.454924160658975 1
0.279583896102129 1
0.442563417757397 1
0.500690502224707 1
0.479813803354137 1
0.604006295376289 1
0.435319315466755 1
0.427090924312949 1
0.408537902812287 1
0.544888337047594 1
0.677431457645091 1
0.374787218041477 1
0.368632228381069 1
0.514449981984974 1
0.485934817262317 1
0.517998151720236 1
0.198122002568264 1
0.381540267545445 1
0.431939769892524 1
0.266054186136122 1
-0.0172951297311482 0
0.448777971858699 1
0.313292453023736 1
0.690666569137566 1
0.59152239789032 1
0.267794812625593 1
0.314645756818301 1
0.547178353379869 1
0.473459161431264 1
0.615487712990121 1
0.312074536999947 1
0.620972708366516 1
0.854465261948052 1
0.470902481721758 1
0.420129617477331 1
0.690954163091476 1
0.503056662011293 1
0.494868205559837 1
0.330939193882484 1
0.334504410262768 1
0.533313089437712 1
0.681435837245636 1
0.901944390994052 1
0.773651946423789 1
0.22485372246697 1
0.258549834718025 1
0.669631745598987 1
0.483795248588715 1
0.650340307102683 1
0.387335977303964 1
0.585477669408064 1
0.328937890889545 1
0.8723033195052 0
0.195065811178396 1
0.512744730822581 1
0.331965197501407 1
0.762623898254801 1
0.579359678266412 1
0.113770013667104 1
0.915533901753255 0
0.483059753881712 1
0.501614720356196 1
0.511897013033278 1
0.462523278164426 1
0.664130409093145 1
0.858955813042094 0
0.458893642791375 1
0.803690276662951 0
0.551794367508372 1
0.246607621458557 0
0.546177995822003 1
0.479458927449217 1
0.452523361105463 1
0.349096918436646 1
0.408765433052528 1
0.563932462297987 1
0.254702423535272 1
-0.0143190442624551 0
0.566686780321195 1
0.377908920383916 1
0.415144757532461 1
0.508091967267283 1
0.536096527138631 1
0.744949215358257 1
0.570898148494623 1
0.718988476046867 1
0.550369440257695 1
0.458366204870273 1
0.502253640301918 1
0.577172721648942 1
0.418089847050118 1
0.741489410198043 1
0.576242564507786 1
0.490525402593413 1
0.578668597657896 1
0.50395565680802 1
0.676688786657021 1
0.409505297696328 1
0.70761128283837 1
0.519772297549426 1
0.702297381505452 1
0.360191740486873 1
0.483678775696508 1
0.355790791245377 1
0.825231368104616 0
0.517559297814171 1
0.522909964629259 1
0.654980449961128 1
0.319665927388653 1
0.579902338606402 1
0.575143787258062 1
0.371562424024585 1
0.484748759705401 1
0.662977743160125 1
0.492101230760454 1
0.561872711406664 1
0.604148255857513 1
0.637422902182201 1
0.758204156633122 1
0.785001994750577 1
0.552153579766133 1
0.547456398753572 1
0.588516918580251 1
0.241624804146592 0
0.504773788049278 1
0.35654340665534 1
0.442447167484161 1
0.530879229012509 1
0.590306772697678 1
0.626277245493128 1
0.500083475462684 1
0.531932027265599 1
0.235179751174809 1
0.547254187710374 1
0.874577793322347 0
0.522311710564127 1
0.111347845829444 1
0.574502821134749 1
0.382328788230592 1
0.440359871200942 1
0.387851268711857 1
0.781272965694571 0
0.845864910961133 1
0.774938858941369 1
0.215516907074931 1
0.48278213562242 1
0.462138868515025 1
0.359454845979796 1
0.701305180274274 1
0.0531680030184606 0
0.694015577943055 1
0.685720753989056 1
0.200143712037296 1
0.420700481275198 1
0.855522551220986 0
0.43619087119358 1
0.165585077221813 1
0.712901339608665 1
0.476769149921405 1
0.629323642718037 1
0.420696862427343 1
0.400013226716777 1
0.349827830998501 1
0.786517381130025 1
0.110538625579666 0
0.161856130209162 1
0.482782696773534 1
0.709696518910649 1
0.312784673417392 1
0.506555658396664 1
0.501861150884483 1
0.450846462061673 1
0.470071043034252 1
0.0596344230817606 0
0.366257140789091 1
0.405323386634999 1
0.497544034042555 1
0.413825235439123 1
0.376404677257003 1
0.665060029529367 1
0.774817253899426 1
0.657644621492121 1
0.530296196850412 1
0.285641902657939 1
0.744281821254361 1
0.856100090804973 0
0.521398190139311 1
0.494041684570196 1
0.757275560369702 1
0.320730003553384 1
0.362571264296147 1
0.336994410583917 1
0.670563445084872 1
0.657405767692873 1
0.674887664295584 1
0.151340726006924 0
0.489346602163799 1
0.335112114040052 1
0.670179849869442 1
0.201726249737853 1
0.370573500490726 1
0.337588230737509 1
0.607691890765592 1
0.638281600669477 1
0.556907574382254 1
0.545044557409547 1
0.490053509270885 1
0.301306223213841 1
0.183066915350873 1
0.509350358874144 1
0.847585970142029 0
0.33494955033141 1
0.412949605069056 1
0.59431286505611 1
0.538989234673516 1
0.406481948934005 1
0.56664097070279 1
0.53142309572941 1
0.18078583608545 1
0.253350778265719 1
0.629022977842409 1
0.607653261040654 1
0.216482677097137 0
0.380119382575971 1
0.427051537752499 1
0.404288115259293 1
0.465532970016427 1
0.545628782547043 1
0.482708041142832 1
0.83936705140455 0
0.4302825572013 1
0.412971255238652 1
0.194113329389176 1
0.351678976466488 1
0.472498186953194 1
0.591892244032496 1
0.606436559665663 1
0.39854890039607 1
0.173304005675032 1
0.657428958334285 1
0.712618695334045 1
0.788262258943893 1
0.485371426311664 1
0.653308570435324 1
0.701716356575444 1
0.287661283568501 1
0.440850828864493 1
0.266329406713525 1
0.221324397279683 1
0.361319320810797 1
0.372169489188489 1
0.852153063440265 1
0.358013018712403 1
0.700588142626247 1
0.394662186376625 1
0.330541932333855 1
0.569375660002214 1
0.419144274752766 1
0.2634305169359 1
0.803209335081997 0
0.406268285915168 1
0.583583488091071 1
0.553961810286673 1
0.460054791553344 1
0.41891169139467 1
0.575625082780938 1
0.503069060251622 1
0.475627697947185 1
0.427953560109784 1
0.636278544765126 1
0.492250504840248 1
0.427162697417603 1
0.679638954704318 1
0.42336905714947 1
0.946354917144195 0
0.584600062872183 1
0.801842573646867 0
0.638563920958323 1
0.425102177702998 1
0.835889041136331 0
0.470840658091688 1
0.436131997803516 1
0.557499091516516 1
0.551903871657378 1
0.589512708700343 1
0.482910853644862 1
0.547573124322219 1
0.569780165820117 1
0.292057610001402 1
0.470403786200396 1
0.427958554141705 1
0.898228629568632 0
0.679380820903085 1
0.82510778661404 1
0.395640256034934 1
0.653861762948801 1
0.552354878634658 1
0.377655377367478 1
0.538271471278981 1
0.21805160182971 1
0.596844697771318 1
0.933788506256838 0
0.408114858360978 1
0.425163878213815 1
0.482782423015913 1
0.524805392212642 1
0.429892681844701 1
0.707819649999398 1
0.672282030275382 1
0.622879089001806 1
0.426376825096764 1
0.542879493737585 1
0.515437038793028 1
0.593430407291459 1
0.320847631192574 1
0.471914884932681 1
0.557235154161566 1
0.350937859528448 1
0.33658723929531 1
0.536084203605419 1
0.464897294502333 1
0.46476122082727 1
0.371722797212472 1
0.580464090984384 1
0.464059420639676 1
0.40955515793975 1
0.265136351139245 1
0.271984805971396 1
0.663515016635936 1
0.461403076365328 1
0.748608836270556 1
0.339223972692212 1
0.786071056799058 1
0.807558477627809 0
0.603868969348084 1
0.566336316908744 1
0.736480753525401 1
0.30567097578942 1
0.418352990473091 1
0.249969547587995 0
0.666008307576305 1
1.06066645782857 0
0.41981658372809 1
0.570976316437614 1
0.620453283101187 1
0.278709463547992 1
0.51981840724005 1
0.325627523260662 1
1.10067576102642 0
0.508094636984476 1
0.825005144989125 1
0.342100481369646 1
0.533510714627685 1
0.534959108302803 1
0.750921538803341 1
0.309830023647936 1
0.742788387257797 1
0.420947151493406 1
0.652527373848418 1
0.426885522116061 1
0.477567836007046 1
0.561828971923177 1
0.523716826591793 1
0.467685695751195 1
0.673404486616966 1
0.322477111786729 1
0.298378227079279 1
0.630055497202616 1
0.700923460151294 1
0.734749947274503 1
0.589186610815328 1
0.584999535131571 1
0.738118802825494 1
0.364769254627433 1
0.646538234450135 1
0.792190136362277 1
0.775266291565021 1
0.617079267134193 1
0.545534099257141 1
0.456946978222409 1
0.427403508998076 1
0.569301805767446 1
0.319118425148466 1
0.686515972535794 1
0.682434647690462 1
0.35888112606006 1
0.598787985036392 1
0.196331160231825 1
0.407677730936665 1
0.544488498342299 1
0.486698158429307 1
0.176925894119717 1
0.65562734946938 1
0.470097504458915 1
0.597223499161294 1
0.160002387251227 1
0.144993793449607 1
0.678544558119308 1
0.399843460195766 1
0.18806372576125 1
0.325504395419876 1
0.567632589343589 1
0.572682456428412 1
0.378132687413832 1
0.425679044958492 1
0.516245876602433 1
0.475190270873729 1
0.834998674636247 1
0.381863762701352 1
0.203298499648695 1
0.632931322989752 1
0.320748320940356 1
0.392723898374419 1
0.293500755183123 1
0.241270044635889 0
0.884212520818356 0
0.317747667785287 1
0.253505365368446 1
0.254842154600815 1
0.735744056374357 1
0.449477731519656 1
0.427133798129631 1
0.676457402504391 1
0.663694126075732 1
0.773513314231243 1
0.377978221365924 1
0.343000257832008 1
0.758027481657291 1
0.484235073107363 1
0.456512467327108 1
0.62735461869226 1
0.505699152797069 1
0.695862041997888 1
0.685070973527 1
0.61063588656606 1
0.569991686437651 1
0.46455216939914 1
1.01058045450897 0
0.465272049392205 1
0.427330142068044 1
0.402700930868527 1
0.579665319319334 1
0.411239068712867 1
0.603870306533407 1
0.503695227977335 1
0.197542901081474 1
0.646655828767056 1
1.1157685637179 0
0.814809750838258 0
0.358490776214206 1
0.68065439360516 1
0.557040141518973 1
0.309737519537262 1
0.495788125709097 1
0.497326916852414 1
0.711607169222261 0
0.222794354848425 1
0.612224610223498 1
0.565663092453656 1
0.650707169024993 1
0.338667537449828 1
0.423750696307975 1
0.746886414995501 1
0.305536170719392 1
0.436265658906782 1
0.477728862585265 1
0.446059401285593 1
0.473935190565836 1
0.414597055096687 1
0.368877659041667 1
0.21788917877207 1
0.784233919094195 1
0.377178889516278 1
0.237465905497079 1
0.435989735248584 1
0.344851611303402 1
0.526085928058778 1
0.613387319523236 1
0.512569618253956 1
0.418039125946048 1
0.319872274168892 1
0.950602394521862 0
0.280349758582303 1
0.496360608103049 1
0.570290501091507 1
0.23402979499747 1
0.28308749059577 1
0.467096820050731 1
0.346049637270152 1
0.383620591319126 1
0.810421853064142 0
0.335360872514035 1
0.324785249009476 1
0.520564642757756 1
0.35563898722562 1
0.4960654646217 1
0.807998781343596 0
0.304228919370381 1
0.258250275170338 1
0.534970562588243 1
0.482676175921185 1
0.610573261241729 1
0.480324328365258 1
0.37181282825206 1
0.675435474034763 1
0.811882656525612 0
0.603982135386716 1
0.477455770738351 1
0.70642144839849 1
0.631247034257351 1
0.328339757526695 1
0.651057859476736 1
0.351076817442443 1
0.41020253882478 1
0.7147897235618 1
0.324655407946341 1
0.539335452629351 1
0.471120604170837 1
0.677629514739908 1
0.390864711293624 1
0.720088181480813 1
0.596179920697942 1
0.733135644593268 1
0.666030649561097 1
0.586410471107959 1
0.559758164647955 1
0.566420938923252 1
0.585612439851387 1
0.413158751318385 1
0.390262027854238 1
0.443872417975051 1
0.666730662822889 1
0.560826070249341 1
0.651627977005566 1
0.519653187721853 1
0.524778277650868 1
0.510288271547762 1
0.549867855976948 1
0.401191633976008 1
0.335490446626336 1
0.424837378691332 1
0.857642410781728 0
0.416226324783444 1
0.310003120346283 1
0.419075297131418 1
0.625894891275115 1
0.384645232650683 1
0.457098440913574 1
0.448368955792277 1
0.679003068928017 1
0.546235484800695 1
0.478695211880227 1
0.455223289606234 1
0.281502809175872 1
0.304925413327415 1
0.603473347033486 1
0.835258816970011 0
0.597156453224345 1
0.503103853375255 1
0.739921811864702 1
0.307808649224549 1
0.190719740218517 1
0.436527617129681 1
0.233594870961079 1
0.436602596826692 1
0.228934581502912 1
0.736166205376133 1
0.431559779256855 1
1.0872761242239 0
0.314636692233375 1
0.829802809277317 0
0.730028259254924 1
0.533990453901906 1
0.654102211011691 1
0.820692367456505 0
0.293638832702071 1
0.913966171007735 0
0.210247135568467 1
0.619105650410503 1
0.545588846757527 1
0.359296354617975 1
0.491504888179562 1
0.230614558240032 1
0.248338856206914 1
0.690748387362332 1
0.227582039133025 1
0.710624662561752 1
0.708897632887676 1
0.732950545172682 1
0.846734908404591 1
0.568964127894817 1
0.443266401641243 1
0.286844332444421 1
0.817702490490649 0
0.36074789329858 1
0.636050091299096 1
0.398358111831864 1
0.671526263285017 1
0.389555851685051 1
0.59720603933928 1
0.58322193198334 1
0.558130943580184 1
0.158117841938718 0
0.484008320460925 1
0.49627860526474 1
0.626425180280326 1
0.80696913258722 1
0.203921834957379 1
0.558981280970408 1
0.425729543535347 1
0.338875350572185 1
0.572481122851486 1
0.594755401825355 1
0.18413296243897 1
0.509764759022782 1
0.421475854359002 1
0.781249432943967 0
0.560347007735055 1
0.483861353542337 1
0.673836450513524 1
0.586588955560407 1
0.479503694676392 1
0.380227454974364 1
0.61386380057665 1
0.457283753128753 1
0.346579156247651 1
0.669856612153615 1
0.444110291401684 1
0.491896053636862 1
0.236858600347715 1
0.539670122719763 1
0.790110447220392 1
0.550737341592526 1
0.526742050384337 1
0.833612600105323 1
0.399281153834664 1
0.702991463627692 1
0.28603665297239 1
0.394694640981991 1
-0.0437808742831816 0
0.48470001902917 1
0.366130089608169 1
0.427324366566072 1
0.15497327499659 0
0.400381735408604 1
0.473797837640254 1
0.173432997458486 0
0.517517315268602 1
0.429277996972321 1
0.703250221864896 1
0.536804260626576 1
0.558103976719513 1
0.529997462709563 1
0.384699478789447 1
0.474979431387864 1
0.289713774457373 1
0.632162623205982 1
0.330590669041006 1
0.497617373456755 1
0.708630056021875 1
0.457674042213692 1
0.603144181567425 1
0.536090455943615 1
0.316946867778284 1
0.67901166583215 1
0.770550315993867 1
0.661132126320754 1
0.621165593140212 1
0.233620918005925 1
0.464865406185357 1
0.724276121072702 1
0.652576191086716 1
0.598635703837109 1
0.550020764113495 1
0.347570215867151 1
0.216060432366957 1
0.447251334087604 1
0.192066675233703 1
0.463735988023744 1
0.591760783139837 1
0.530416849084027 1
0.603639506066433 1
0.431666561082512 1
0.424766541497709 1
0.411805660572092 1
0.317592036695511 1
0.205602773822831 0
0.306481408392384 1
0.30966789455342 1
0.632425888772565 1
0.54928576258548 1
0.476070231347142 1
0.318672580481686 1
0.616453938937906 1
0.66809861689135 1
0.303958281046316 1
0.611841862294345 1
0.482191246684475 1
0.0107353433895763 0
0.416496388434929 1
0.519427288470325 1
0.664556233738647 1
0.527199607779845 1
0.510848184814897 1
0.413851517772289 1
0.379832006268436 1
0.313993155513116 1
0.681502497057203 1
0.643458535102358 1
0.317952440632421 1
0.579996341630034 1
0.140787060774659 0
0.743889736402482 1
0.44325634092643 1
0.31421389739951 1
0.874334518874071 0
0.346799139126133 1
0.53847372321144 1
0.646199635337418 1
0.752912446932522 1
0.458754896068584 1
0.479730699747464 1
0.695580305467973 1
0.676249625660539 1
0.715017624136298 1
0.558101056927272 1
0.672255920600887 1
0.66209862998696 1
0.576413962018455 1
0.400171899503912 1
0.646514460747268 1
0.174859682685144 1
0.690056194892703 1
0.210151583467363 1
0.601783840118035 1
0.802824917872455 1
0.450584826601058 1
0.385532109180675 1
0.348791299480759 1
0.323948194586088 1
0.741064042032038 1
0.58754456438705 1
0.228932831006938 1
0.279433771384091 1
0.757304945815067 1
0.447485316184918 1
0.293347619070044 1
0.439579417310201 1
0.700331873389879 1
0.593727994283917 1
0.702530465776289 1
0.98131808485847 0
0.578262365986615 1
0.635573862425086 1
0.374483218329954 1
0.610887591431249 1
0.526904553570633 1
0.449237748710995 1
0.49970781991171 1
0.390750416365296 1
0.467397047362486 1
0.690784029624035 1
0.261089190756246 0
0.963052697222752 0
0.186322991444329 0
0.771144772539061 0
0.233094661038945 0
0.249420106305898 1
0.596991848660357 1
0.353019027585175 1
0.921016112579375 0
0.562120472780175 1
0.382621573280649 1
0.673268884871912 1
0.548344664034014 1
0.521825933859681 1
0.242399563920613 1
0.407494803102633 1
0.655516903679455 1
0.512070075808715 1
0.304570703964094 1
0.591997619626407 1
0.130713364159625 0
0.415215744901335 1
0.688868112503969 1
0.767338803790164 0
0.377445756931355 1
0.413045972101998 1
0.447031073046103 1
0.693841439674002 1
0.434235275029582 1
0.768286600252766 0
0.641588064177329 1
0.475818999250781 1
0.272569371145775 1
0.606265093754944 1
0.619628412216687 1
0.318930359922243 1
0.46564086534718 1
0.378467493907163 1
0.576230944305522 1
0.294345861304036 1
0.66473371781156 1
0.460554417836474 1
0.612687657216311 1
0.655228706643393 1
0.712229568836002 1
0.27121350435049 1
0.742811858834975 1
0.407025870457304 1
0.720705467312396 1
0.950351487119971 0
0.509029130089935 1
0.23926006081341 1
0.297480996906291 1
0.483215274105297 1
0.205959415187463 1
0.461401769247166 1
0.450240404085674 1
0.513331499260182 1
0.299786198082023 1
0.501047164900281 1
0.632564577369413 1
0.636736464991311 1
0.66705913660195 1
0.64909010744011 1
0.749604748391672 1
0.381004607744562 1
0.637684546057143 1
0.281465701452591 1
0.0790416737295071 0
0.683526866020967 1
0.608479623878796 1
0.651368461624445 1
0.260805350779709 1
0.586150150749662 1
0.629821377998612 1
0.725755910478688 1
0.461192817379121 1
0.50297489398714 1
0.40610576115112 1
0.636320498171184 1
0.418775440898599 1
0.249205627700534 0
0.498807769947762 1
0.806657694778768 1
0.298648971838256 1
0.427969424195376 1
0.681096064844035 1
0.163819773450184 0
0.406592972177637 1
0.460248092522246 1
0.593440434696685 1
0.717069355381531 1
0.562811269924006 1
0.605999441496516 1
0.270729315686668 1
0.218716415638005 1
0.3973049160822 1
0.410459806059914 1
0.572628246287271 1
0.55240678346403 1
0.631472150339754 1
0.382932903542534 1
0.702169755000194 1
0.839284191394356 1
0.217197138473039 0
0.593092244550362 1
0.475467080002979 1
0.214423866251795 1
0.260715711003995 1
0.584979100506533 1
0.287729724036312 1
0.81809089783637 0
0.609975217987823 1
0.670204327220522 1
0.69671883086534 1
0.515614273066876 1
0.485132960576306 1
0.530001306511271 1
0.454743062710814 1
0.516564273822449 1
0.397363550162196 1
0.588267250214759 1
0.729771493719448 1
0.770198682267671 0
0.262149382448043 1
0.770099779737254 1
0.383605342181152 1
0.617386185635297 1
0.485197692018068 1
0.383472205901657 1
0.150873947277385 1
0.253739953773247 1
0.516793001503067 1
0.462592655900806 1
0.546498372873521 1
0.554037085772954 1
0.435468150893375 1
0.352521236429777 1
0.488567493345657 1
0.359684862886158 1
0.521029512931318 1
0.260252740502165 1
0.467241157323534 1
0.169676788715955 1
0.776850863950037 1
0.573837303983185 1
0.129539832134363 0
0.497805963212411 1
0.552509426089078 1
0.371601710565973 1
0.266572441812602 1
0.235997480644661 0
0.427959420683404 1
0.414715079955846 1
0.230126803945614 1
0.84047839649984 1
0.383991217163709 1
0.541231748109195 1
0.539198965998368 1
0.437279763419513 1
0.231463128598677 1
0.22358628703496 1
0.52071068202263 1
0.315937665962067 1
0.565618262040044 1
0.588084057379255 1
0.433229723794304 1
0.460664356639351 1
0.324500589973185 1
0.430066974022197 1
0.736285393090523 1
0.773879306420538 1
0.696018028955101 1
0.545484143458861 1
0.678197881286279 1
0.29659277099783 1
0.302525964777345 1
0.18097255639422 0
0.536736087671563 1
0.73464625616263 1
0.716020110762206 1
0.875348228946618 0
0.587317685170285 1
0.278723549646067 1
0.513362982894553 1
0.663451408089908 1
0.471262687249513 1
0.457676050648073 1
0.146351629563285 1
0.626093115925282 1
0.534165375415104 1
0.369081142910398 1
0.711400418701751 1
0.639197276017797 1
0.175521517197816 1
0.422705678725425 1
0.754690869739233 1
0.566823941942658 1
0.752205347597812 1
0.525472868012549 1
0.591894468225419 1
0.510187031280169 1
0.550595246255536 1
0.932377539937173 0
0.486049727507193 1
0.686718527830523 1
0.658417629166212 1
0.426332196728671 1
0.548576210114112 1
0.463787277968369 1
0.811973188519649 0
0.499286692905362 1
0.38004066314119 1
0.461331238712256 1
0.563115160840576 1
0.802889439045729 1
0.477402760791303 1
0.311117752795759 1
0.307837702193928 1
0.595585295795021 1
0.475536195975103 1
0.864372104734437 0
0.504528145550154 1
0.640304519230035 1
0.240026132050272 1
0.554638760046733 1
0.78490052153048 1
0.632896417908105 1
0.397383564241452 1
-0.0455891996393918 0
0.496218851909229 1
0.433932677163917 1
0.527719517235618 1
0.187993594433035 1
0.545444965653141 1
0.71361268732207 1
0.437849247179681 1
0.400537921692951 1
0.41077868631303 1
0.209364258129895 1
0.68452084437605 1
0.431880072414185 1
0.545891973383814 1
0.487806727830263 1
0.384339589237211 1
0.754353745539539 1
0.552598660330769 1
0.445122007440425 1
0.659705438876113 1
0.805392483654719 1
0.815219261413146 1
0.147967243720379 0
0.10138443459035 0
0.554867350120738 1
0.619139068822779 1
0.183728922327445 0
0.376129271696229 1
0.607600100672843 1
0.635090352631036 1
0.610893004507012 1
0.403646450710343 1
0.516772025821781 1
0.341579512410143 1
0.929036868337237 0
0.541304516687428 1
0.165973800022291 0
0.56229953777689 1
0.699216378362182 1
0.514272245104112 1
0.702349641486166 1
0.559257783229546 1
0.305099442813675 1
0.59817768791147 1
0.745855817840398 0
0.364692106412763 1
0.419358362322968 1
0.785697059476474 1
0.295446373601396 1
0.492684692934351 1
0.564064613488813 1
0.639108490667448 1
0.897202912849847 0
0.122044328863268 0
0.339592499125626 1
0.333756208763241 1
0.384926018355906 1
0.434799891246484 1
0.833003802625034 0
0.495455379419898 1
0.774774257438354 1
0.581269868787481 1
0.299769651490979 1
0.5361923195719 1
0.529157949517121 1
0.460308434786851 1
0.789142760764926 1
0.597567164745794 1
0.824504942004265 1
0.767093078769369 1
0.477967340623031 1
0.474661239283798 1
0.50224316596641 1
0.685927955520245 1
0.757372345321154 1
0.204965770174743 1
0.51275223666669 1
0.560345582961068 1
0.575511323301916 1
0.496850970102061 1
0.557786749087369 1
0.281814863696499 1
0.773463159837098 1
0.731648815010493 1
0.348718599515583 1
0.671151581118735 1
0.291566031795501 1
0.582294453340781 1
0.614827797470361 1
0.45868046727703 1
0.565731447004028 1
0.359765859986058 1
0.606747644303828 1
0.743290715055125 1
0.463759715886025 1
0.723490035184245 1
0.306318817072557 1
0.622022491204331 1
0.508219631747087 1
0.588687037973582 1
0.828414547257339 1
0.590469906247705 1
0.577551770998533 1
0.404340806496768 1
0.649511738053122 1
0.337595390613917 1
0.610404452175876 1
0.519258597844177 1
0.404189817944213 1
0.248537844323418 1
0.373103558340895 1
0.415370306273147 1
0.576714472223938 1
0.50578392813203 1
0.305216628454215 1
0.496209001062709 1
0.358529736086022 1
0.733675952526579 1
0.380324930588833 1
0.670949344828079 1
0.415241768183664 1
0.874612059926793 0
0.383549655613144 1
0.843256433734868 0
0.556812041540742 1
0.839919966285422 0
0.574204575739577 1
0.671855642306573 1
0.541329530250461 1
0.402510075518473 1
0.428724187197672 1
0.315139921062152 1
0.428686781597198 1
0.662396016508017 1
0.599332902921199 1
0.724584405105832 1
0.260865391150466 1
0.725352292985743 1
0.137922043312296 1
0.709419495934582 1
0.318072367176434 1
0.092108075080145 0
0.583213508613643 1
0.534730975389641 1
0.701119311599593 1
0.56675160895819 1
0.481962646821068 1
0.19130091025379 1
0.983384860882501 0
0.310202531265062 1
0.675408911223769 1
0.471108263100035 1
0.681955067807247 1
0.333806420750447 1
0.222365221815297 1
0.605298004970133 1
0.529124293458062 1
0.667947842254684 1
0.053821420628984 0
0.438725899313227 1
0.539754873747315 1
0.733369527754559 1
0.695968196411295 1
0.208711547982237 1
0.512238514857341 1
0.239190871402745 1
0.559688329329791 1
0.258744761366822 1
0.310536822068747 1
0.336673352731792 1
0.673306019100153 1
0.30653619775459 1
0.301663296653087 1
0.515825042142972 1
0.517563458958349 1
0.571729946518523 1
0.0434687025282968 0
0.325893883972076 1
0.368498107381733 1
0.540953918706915 1
0.367038446837631 1
0.751685015542206 1
0.521087987564523 1
0.653473250676512 1
0.244745804930853 1
0.401448077501052 1
0.64287588081693 1
0.286925099386547 1
0.618674768618002 1
0.594884238821473 1
0.600699538366354 1
0.301305693550706 1
0.270524076859966 1
0.282339024255645 1
0.562576702443129 1
0.604089814669885 1
0.343037910094697 1
0.552201076817207 1
0.496871232361124 1
0.655532221002932 1
0.429204773366718 1
0.605331386841997 1
0.559294446497773 1
0.407879007379123 1
0.33023832137036 1
0.215555709958821 0
0.702018105917017 1
0.603845325830814 1
0.511080858043788 1
0.469507011687471 1
0.455102821296185 1
0.181434544092901 1
0.320387647031664 1
0.248498643442743 1
0.552202513450716 1
0.305640639312927 1
0.784713032417185 1
0.468228398980057 1
0.5321611890255 1
0.279314691008576 1
0.478377252046405 1
0.512124813195247 1
0.686298412666661 1
0.676865834272198 1
0.510022399128782 1
0.519945415882642 1
0.331996675695015 1
0.758311978034194 1
0.58331310452621 1
0.39996044045961 1
0.359712549435851 1
0.362718806807573 1
0.811147374965678 1
0.580010863395349 1
0.587716769541588 1
0.29361219154676 1
0.450792845450303 1
0.424436124420946 1
0.425725295432321 1
0.25874874832859 1
0.243613124215573 1
0.515143829683984 1
0.627651350634748 1
0.436673759313915 1
0.360913863441701 1
0.549058735220962 1
0.45126392986472 1
0.403255775103043 1
0.594404281595979 1
0.554838435963713 1
0.648154053766595 1
0.424643774392434 1
0.585806587475769 1
0.546639220538607 1
0.802630837765609 1
0.497433449200653 1
0.168851639962818 1
0.654366084938521 1
-0.0660950824262453 0
0.305853067546755 1
0.621330042823529 1
0.590813865223982 1
0.777666105351834 1
0.635977294866153 1
0.49643622793652 1
0.259927054749497 1
0.24192439686494 1
0.533425262620353 1
0.661732950241754 1
0.184755178870025 1
0.459324034504386 1
0.467039075503988 1
0.577473706281778 1
0.0465330261763402 0
0.400237811374398 1
0.50881900324183 1
0.740716347520606 1
0.58294837616149 1
0.409794241084399 1
0.534923110432669 1
0.490944540012012 1
0.419076387834379 1
0.147126820807551 0
0.429181981625343 1
0.544199079591726 1
0.546208844726305 1
0.376033789891681 1
0.65201524982426 1
0.715942476654918 1
0.202649957254344 0
-0.0608813481516949 0
0.444975816454757 1
0.438865778785996 1
0.426131592215827 1
0.40683297710061 1
0.477793895244159 1
0.372268373990629 1
0.77445845623613 0
0.307835163114142 1
0.606483044519087 1
0.235924674527599 1
0.571584536726486 1
0.389655622708191 1
0.446021086598391 1
0.33819786191199 1
0.337224342921773 1
0.829986383377535 1
0.679092534513371 1
0.229037352627951 0
0.357265138709295 1
0.576908147228648 1
0.515304854757155 1
0.591457428944658 1
0.338635599236364 1
0.33167451576843 1
0.970838970054052 0
0.662825735317726 1
0.499205622610414 1
0.735257632600477 1
0.407369689981479 1
0.573141270835326 1
0.62930718114303 1
0.495532153310964 1
0.496003399285586 1
0.645368853973962 1
0.513612813769259 1
0.548625053610593 1
0.729419101232879 1
0.57783345437366 1
0.526456076923858 1
0.566502618402693 1
0.264756652772064 1
0.647130865620231 1
0.641092418987696 1
0.399498530625567 1
0.465564695501098 1
0.146946716087298 1
0.366098217052631 1
0.708275276761621 1
0.455666109964962 1
0.115147221684051 0
0.125635590102439 0
0.370254921068908 1
0.303802664752359 1
0.849625870145804 1
0.56558878194586 1
0.568024914689234 1
0.749848587024694 1
0.8388484819165 0
0.52856191112727 1
0.54003948662468 1
0.642077722290886 1
0.295088749671864 1
0.198769548330134 0
0.734708268992094 1
0.730611586907381 1
0.629837840523943 1
0.556602386091114 1
0.399323620708168 1
0.314009196599735 1
0.513363635032691 1
0.789649507539777 0
0.488603234919755 1
0.618713938181701 1
0.791123967869093 1
0.370860320184545 1
0.565268411529456 1
0.400430099310508 1
0.655185125228226 1
0.449660359411042 1
0.507144320064513 1
0.51892173181419 1
0.808630976131806 0
0.634798936805191 1
0.266636952840038 1
0.683469057986274 1
0.444446638223908 1
0.425114316189331 1
0.347109038000122 1
0.108240984222767 0
0.406220713500723 1
0.612843445303531 1
0.599628563784986 1
0.582698879091139 1
0.566930942056369 1
0.276987081308764 1
0.598650596626222 1
0.528656084109884 1
0.823003232490552 1
0.547470585583688 1
0.701083384343157 1
0.483824388450202 1
0.26412712882305 1
0.358998667090839 1
0.17300851466014 0
0.693862522190862 1
0.772772209768154 1
0.557363713815118 1
0.564842630935337 1
0.326326940578995 1
0.752780085606394 0
0.462760188513955 1
0.605801171007392 1
0.302011170758087 1
0.865631684728762 1
0.362107963321576 1
0.544758908047431 1
0.332942968455899 1
0.575523216000896 1
0.680870790058168 1
0.543232055547127 1
0.361114037397957 1
0.367100107135566 1
0.42733875350142 1
0.601919369387174 1
0.648199762159457 1
0.497665975384997 1
0.406569225910049 1
0.666006423011526 1
0.434118109103941 1
0.923717783481397 0
0.204507618575099 1
0.669960129811671 1
0.756757231039004 1
0.694427446793124 1
0.729915307049971 1
0.688526817717897 1
0.417777479108126 1
0.0269478546493639 0
0.618591333208873 1
0.560047300437541 1
0.0920344929968412 0
0.679506917448428 1
0.567766454170246 1
0.462438602066973 1
0.350040638371252 1
0.328985711322594 1
0.152381115596253 1
0.84957998970529 0
0.888186677493494 1
0.560318813913513 1
0.353236106106637 1
0.349774967645333 1
0.593100788915853 1
0.789595732335389 1
0.544789736682582 1
0.432088161830883 1
0.187768371862022 1
0.643201576491746 1
0.558477928994448 1
0.611219424947751 1
0.461803824236708 1
0.597982907981768 1
0.623805641371103 1
0.549493038140336 1
0.659237239915972 1
0.438519059303963 1
0.483317142403368 1
0.747843512759294 1
0.789624634581621 1
0.489472365933607 1
0.455858007436095 1
0.404960361483004 1
0.546709419301638 1
0.286654514551689 0
0.379250895844919 1
0.525662984037452 1
0.276102958620297 1
0.342374589969862 1
0.475591627926947 1
0.639197909532531 1
0.263563749277461 0
0.729372220774272 1
0.20737017815008 0
0.448521610679598 1
0.278113806950861 1
0.735287455202094 1
0.232120886840085 1
0.457481998584271 1
0.629401756944923 1
0.763317456720264 1
0.393798623054352 1
0.785228962244851 1
0.605573406720916 1
0.589717584829138 1
0.305193302970612 1
0.440875992736675 1
0.524771778350061 1
0.56931657524703 1
0.189768408820543 0
0.190228490334674 1
0.568488512822113 1
0.289832879940082 1
0.39436574248371 1
0.428827602088251 1
0.203240741938374 1
0.332620234657407 1
0.537946979216481 1
0.42840262721493 1
0.41938029317402 1
0.573193510254469 1
0.396031834125797 1
0.516698093383116 1
0.643742671457218 1
0.472636052782103 1
0.0499586157312924 0
0.499556222514237 1
0.382712036990181 1
0.885278724580255 0
0.0484818916880012 1
0.358142780876257 1
0.702745537812078 1
0.166689255787948 1
0.626141166341728 1
0.198743362167939 1
0.383060667683248 1
0.494155429051837 1
0.386972603924 1
0.620198033773061 1
0.502636204578179 1
0.229318874555351 1
0.448945124510584 1
0.33467809109931 1
0.44491411471434 1
0.395471168935127 1
0.356968286149016 1
0.487548911590216 1
0.461226907568958 1
0.477647281350381 1
0.441861212108833 1
0.507398006191285 1
0.416288548778573 1
0.260076613104586 1
0.408920089373774 1
0.217059327725649 1
0.268772638886206 1
0.600761187318488 1
0.349905494810812 1
0.445580089543325 1
0.635181357387889 1
0.575726853804971 1
0.689764964494922 1
0.0443433506460797 0
0.668090547988771 1
0.915272779868784 0
0.546074818591847 1
0.214235745316778 1
0.467066619788262 1
0.423546750644523 1
0.582461591343233 1
0.43838731652068 1
0.404441856568851 1
0.47424517254618 1
0.491761625841214 1
0.258061820541674 1
0.324579103653804 1
0.546090908011791 1
0.264850946417093 1
0.387662808996073 1
0.755353821201948 1
0.459536618864939 1
0.838007372473135 0
0.46063978354394 1
0.273104234251521 1
0.423907444379286 1
0.217198520857078 1
0.573481403973568 1
0.453969171127154 1
0.486030796843573 1
0.605147795895971 1
0.460970130021389 1
0.648868980927099 1
0.373098555060799 1
0.760544400035827 1
0.283557480033837 1
0.139480803205286 0
0.792067645847862 1
0.636159728977374 1
0.702216212873693 1
0.429484943751555 1
0.522758329755671 1
0.774528813664336 1
0.544480799185077 1
0.559531872938201 1
0.544887058070046 1
0.0156130347548808 0
0.378119017613462 1
0.351115598456215 1
0.481360923739201 1
0.476352808513617 1
0.265138079368194 1
0.347610386594149 1
0.361934072635534 1
0.72247894564779 1
0.28836901622423 1
0.662372828817541 1
0.569930045089073 1
0.514213824840082 1
0.493110778042604 1
0.899159014639549 0
0.352055209890647 1
0.506678879605902 1
0.736722913951019 1
0.698694265943601 1
0.331834879850866 1
0.453345622897385 1
0.293324857608302 1
0.720326951367929 1
0.789477157586298 0
0.0562365433430961 0
0.269474345712513 1
0.0405831216695706 0
0.100575288656196 0
0.459779054834194 1
0.420308779870301 1
0.403462113782859 1
0.516655265511079 1
0.598006180142298 1
0.876573042854216 1
0.365366213163702 1
0.678945701879092 1
0.515764023854917 1
0.326616261915313 1
0.74249248151519 1
0.518252416663965 1
0.380987015390768 1
0.719641694940414 1
0.239111722360509 1
0.168027377175207 1
0.506374979059337 1
0.540150487736069 1
0.885754360469862 0
0.362185107178814 1
0.422987545644362 1
0.428818260217189 1
0.581512923643353 1
0.363474190258753 1
0.559277887968115 1
0.362798052499517 1
0.428901660435152 1
0.686281044722598 1
0.582569983893801 1
0.777178911925515 1
0.558071767048477 1
0.490970159749684 1
0.56120400202883 1
0.777518475775038 0
0.566234594775144 1
0.689045579016488 1
0.550445791401357 1
0.624564451223277 1
0.479502030459413 1
0.556882435498067 1
0.255254138393901 1
0.59272520159511 1
0.348111356908642 1
0.27727039354001 1
0.575816045825155 1
0.51826829297945 1
0.0837510750676142 0
0.944458353319864 0
0.346602447874535 1
0.589497738391528 1
0.504929004133697 1
0.332200693784843 1
0.817152446351314 1
0.593924924259877 1
0.374351491931423 1
0.451774578387145 1
0.30581340124147 1
0.60727165319084 1
0.116124746499184 0
0.312433785948198 1
0.579945928356784 1
0.517938289133442 1
0.579312734907147 1
0.617600392769865 1
0.509862624488119 1
0.657068188435153 1
0.523084906284454 1
0.409985965790501 1
0.377955694310458 1
0.4898800100861 1
0.561231264206565 1
0.566601200254248 1
0.542403376108895 1
0.349252557662172 1
0.518588011675194 1
0.608213271617121 1
0.773240711045357 1
0.24302266355843 0
0.471129149729168 1
0.716099402731111 1
0.657657961111466 1
0.297444223231674 1
0.496808476798105 1
0.539651636232411 1
0.618093462382842 1
0.365783388419404 1
0.719981308032115 1
0.602342202091798 1
0.696224360266939 1
0.364043082526114 1
0.783057701045189 1
0.396264272011433 1
0.639023476905086 1
0.446761697083502 1
0.553231402021819 1
0.716166461083337 1
0.303928508485177 1
0.237187139437843 1
0.257282078124994 1
0.475573732171415 1
0.466209167343152 1
0.390712648314327 1
0.812609970200052 0
0.305132499265301 1
0.573916962880302 1
0.416797389219361 1
0.614909062302967 1
0.718001332681911 1
0.543058899280056 1
0.462182909240709 1
0.647784570885822 1
0.528263146338804 1
0.581775332349844 1
0.554867395831944 1
0.333192350658708 1
0.354408667040864 1
0.320075401135629 1
0.397572717209609 1
0.41813785836849 1
0.497703059017995 1
0.757312557730216 1
0.575672923130654 1
0.34836942139088 1
0.494238226524112 1
0.50823366827643 1
0.323640750423265 1
0.499182898578435 1
0.734998023527425 1
0.624095522309509 1
0.634047029751891 1
0.565319207021423 1
0.997107237592969 0
0.312343215641067 1
0.887607465905555 0
0.519772397660696 1
0.478760289260561 1
0.464185630093787 1
0.51696868983979 1
0.531004057912088 1
0.42759174211135 1
0.527109408957287 1
0.378899999073564 1
0.38103266592209 1
0.32423206844665 1
0.22201153710704 1
0.538049824089416 1
0.10075350299163 0
0.670765367130211 1
0.405442651844347 1
0.642493458164425 1
0.603447482678841 1
0.589906632631483 1
0.505363270421253 1
0.62685286975103 1
0.722487516471784 1
0.913157082917458 0
0.64005601752954 1
0.70248122079664 1
0.474782863527235 1
0.267431802853026 1
0.519345756429019 1
0.583218759347955 1
0.386857740041221 1
0.620099702683218 1
0.682796191013789 1
0.346104448938802 1
0.302310466512392 1
0.974243439904502 0
0.415506114821932 1
0.802148005620367 0
0.260093589644104 1
0.48576832736185 1
0.458434118068885 1
0.429404070314397 1
0.667251561408122 1
0.601660102335061 1
0.773491289474235 1
0.474279563970148 1
0.533510257255269 1
0.21014479216643 0
0.58441783950293 1
0.46640396443708 1
0.596920360477982 1
0.677434148732657 1
0.28982806495812 1
0.300062943054412 1
0.668492423802384 1
0.460791811910573 1
0.636455873982501 1
0.370386035498895 1
0.388788850226023 1
0.688019169512725 1
0.471219206103844 1
0.778146605468256 0
0.332646321375691 1
0.604301377385577 1
0.540420578497948 1
0.23462864818542 0
0.647335253705278 1
0.391688832263347 1
0.231115361819692 1
0.707748506074392 1
0.370534923289118 1
0.687917275156314 1
0.616149519029934 1
0.129054376005584 1
0.39778625537132 1
0.770125182252423 1
0.386922548366557 1
0.348102615397345 1
0.685272639398337 1
0.20165484141463 1
0.423540872260421 1
0.4414321497407 1
0.56615166083526 1
0.585096741042011 1
0.410941729790607 1
0.414136505663106 1
0.846656220317315 0
0.515938265424045 1
0.672028704894852 1
0.110180862672927 0
0.842103026245396 0
0.41729485122975 1
0.804941005061365 1
0.971047574904327 0
0.370543884322729 1
0.570804195027774 1
0.579834242101888 1
0.635296489232562 1
0.516655416978894 1
0.601886546106878 1
0.119876504371217 1
0.319268451609772 1
0.517099525405843 1
0.336590338531395 1
0.546213239294427 1
0.738397176360703 1
0.667821488823414 1
0.55143312091847 1
0.449239494184183 1
0.803971338272738 1
0.411853334966334 1
0.455302389827727 1
0.763827758192209 1
0.600612777330191 1
0.291580397834575 1
0.344791270988913 1
0.186304356690199 1
0.69282331855673 1
0.447572948185405 1
0.510658872929419 1
0.46644339654248 1
0.556497414663322 1
0.413801659956911 1
0.842714665172357 0
0.551053528513204 1
0.439830402572856 1
0.223423639631357 1
0.386948719250462 1
0.663133181684942 1
0.604439287931632 1
0.762673694695426 1
0.682213014025704 1
0.25499644140283 1
0.617748009818216 1
0.718961876726327 1
0.689469160751533 1
0.434665825909679 1
0.483057407466452 1
0.218904306334135 1
0.325299518802439 1
0.00738452345494833 0
0.580271689924247 1
0.76200952105194 1
0.433435742683689 1
0.418813575126181 1
0.43080612527414 1
0.639469855997403 1
0.699592223804882 1
0.464755493390724 1
0.276141812768573 1
0.574968146467437 1
0.38659008759731 1
0.313621926933331 1
0.507507177619672 1
0.71451603570338 1
0.816649446285791 0
0.231608190910065 1
0.600106513159169 1
0.747039511091575 1
0.341870520954991 1
0.480994930932261 1
0.409705579115642 1
0.269000019009654 1
0.181365705082242 1
0.668882349704429 1
0.392681458531818 1
0.252940269582413 1
0.25779899852659 1
0.699414023711138 1
0.156637636157006 1
0.67267110190055 1
0.461833025871761 1
0.628191412114321 1
0.0488490606768699 0
0.857865036008904 0
0.374442585235341 1
-0.0303256911594517 0
0.334272273840356 1
0.599097105296944 1
0.536909693060189 1
0.698520426380895 1
0.350965989799982 1
0.403793047694064 1
0.566951344546426 1
0.636014947034602 1
0.646296060018636 1
0.54404934806756 1
0.510486699929201 1
0.186415954063027 1
0.543818398917122 1
0.338883435669758 1
0.618273573944493 1
0.734321874091429 1
0.382771924515455 1
0.418863982254481 1
0.641361491813725 1
0.294250273638055 1
0.144988757124208 0
0.701895106153314 1
0.327811384802301 1
0.429548256884706 1
0.511934498886346 1
0.508454312464991 1
0.522554646443299 1
0.527382517983768 1
0.30028677045658 1
0.617737334844876 1
0.382065737301886 1
0.667309326921448 1
0.490855427391502 1
0.651027198588425 1
0.478612479253301 1
0.670614470044434 1
0.45881683772078 1
0.35120844726802 1
0.400236529585481 1
0.425370923542326 1
0.406643462024823 1
0.455581780470388 1
0.484952832707426 1
0.462916706771225 1
0.0997374002275323 0
0.546570252436194 1
0.369723181060751 1
0.698687916816197 1
0.246516055403497 1
0.591766695794255 1
0.302795402439438 1
0.569259336204456 1
0.446771169516425 1
0.496369949173409 1
0.494868396589386 1
0.633183555751167 1
0.351914104138205 1
0.549321222123329 1
0.434928856055709 1
0.130986696965172 1
0.503977677569572 1
0.407594588799692 1
0.508708926616254 1
0.124353989871009 1
0.202045837284661 1
0.736947844489647 1
0.501895165463479 1
0.617931804453812 1
0.610644253545085 1
0.460955633885691 1
0.339424261273234 1
0.575482001477763 1
0.630973700021407 1
0.48826685004816 1
0.375713169736583 1
0.623651402257502 1
0.671978577167303 1
0.731479150777402 1
0.565651326762868 1
0.561703420841499 1
0.706853068231945 1
0.515816295048927 1
0.721895710299972 1
0.54869242043582 1
0.30264557338229 1
0.595856321083369 1
0.643887592766464 1
0.528648155926067 1
0.484110016617787 1
0.565040976908706 1
0.625489323590921 1
0.825753692610272 1
0.516475435870309 1
0.730993875604525 1
0.729913027833271 1
0.52388711472924 1
0.372323045645887 1
0.337509015301875 1
0.434499636288597 1
0.48638749558483 1
0.779054418623901 0
0.498840876135958 1
0.326408708715163 1
0.366782203314106 1
0.851360171181036 1
0.324586202929543 1
0.421770753711278 1
0.316064187812823 1
0.787351273843962 1
0.776108080490322 0
0.700345198635536 1
0.565610263725488 1
0.474762839612124 1
0.222273076213179 1
0.520820729460776 1
0.575297607502831 1
0.475915561705166 1
0.201101199079174 1
0.658544329203025 1
0.469347722621562 1
0.640305374489777 1
0.60940093960449 1
0.477705146301717 1
0.682320073126264 1
0.398770949887399 1
0.337405753407415 1
0.538251488715443 1
0.31062433027214 1
0.403360841328156 1
0.662895137296511 1
0.517401294057423 1
0.490783054168762 1
0.48591686276436 1
0.144625025410732 1
0.496146368642343 1
0.628555521974557 1
0.614549088656657 1
0.419541391133983 1
0.377166754956513 1
0.512258605637657 1
0.5201342507169 1
0.265106972130381 1
0.585972792252978 1
0.52846036920297 1
0.987040658045335 0
0.231877382152809 1
0.837155183138001 1
0.416108066357412 1
0.623093849516598 1
0.668632230456521 1
0.533567312175039 1
0.18599667680896 0
0.730986180701843 1
0.512229643861727 1
0.566356330587794 1
0.488605497623212 1
-0.0112568858047419 0
0.573363919051025 1
0.852744576507082 1
0.7381182775673 1
0.750370202227033 1
0.499412439858771 1
0.351225771011663 1
0.551078757447378 1
0.112610368793477 0
0.568243287319095 1
0.160089090652727 1
0.816024779910177 1
0.67666759227285 1
0.384970504021033 1
0.284026136998388 1
-0.0671685257462603 0
0.396223356911271 1
0.473409531303258 1
0.383423612644152 1
0.623418539422239 1
0.444843018872569 1
0.423554399937386 1
0.791410158396117 1
0.628681627458048 1
0.603738759495104 1
0.433720413073515 1
0.50358625840826 1
0.480501774211698 1
0.459967746921537 1
0.333490962050608 1
0.437037270315384 1
0.477666552908817 1
0.614749898434992 1
0.673969719112948 1
0.691790855544675 1
0.592725330651416 1
0.524942170407503 1
0.33236485043018 1
0.398632326377555 1
0.708348192180996 1
0.544159154863661 1
0.506923099959796 1
0.797295015063478 0
0.583678656980718 1
0.651537261749701 1
0.690537528697841 1
0.538859922864333 1
0.488017194060762 1
0.2956172144885 1
0.341588219917598 1
0.43318896118254 1
0.654087191561439 1
0.792589743098824 1
0.590701095737773 1
0.349440581564411 1
0.452232272880125 1
0.294798308168187 1
0.646587859381252 1
0.431546167527175 1
0.427296672672688 1
0.420458344218132 1
0.688160408280944 1
0.308164740695442 1
0.476328759042278 1
0.18656051875926 1
0.358169709661789 1
0.37433605405192 1
0.697304826982337 1
0.185314483832887 0
0.610303915008675 1
0.555396783192253 1
0.559404879547169 1
0.874680627520056 0
0.257559329623354 1
0.582555436303741 1
0.314219941881581 1
0.567755593536061 1
0.326586415121314 1
0.635254180624034 1
0.309945230930645 1
0.643279403870415 1
0.516415046071633 1
0.919639590331131 0
0.526736773285917 1
0.652146613870277 1
0.402523873112975 1
0.285743936250209 1
0.615266244173869 1
0.369075884405126 1
0.57416655681353 1
0.835107151664399 0
0.557271729516595 1
0.644613368015074 1
0.289632074304306 1
0.373226591947863 1
0.762033867588088 1
0.205634485226072 0
0.527494296869068 1
0.263908756196709 1
0.324549620504784 1
0.680261792221321 1
0.546115959277597 1
0.499927647561538 1
0.452395030253718 1
0.458867543388299 1
0.690881759307763 1
0.297888686723363 1
0.323981376831894 1
0.343280990446395 1
0.482482772173044 1
0.622448954241911 1
0.879939995513189 0
0.215520936242489 0
0.553505172551129 1
0.63160704227839 1
0.692533085874559 1
0.353412261819496 1
0.669937444687826 1
0.353288899010672 1
0.841621426229162 1
0.266657569290548 1
0.355114261796453 1
0.636738226443431 1
0.350207684093244 1
0.639192724374478 1
0.312478999863808 1
0.808525653956072 1
0.836217659645881 1
0.860550659519409 1
0.668748213550058 1
0.156889797598432 0
0.463329190150271 1
0.676586123278075 1
0.418059589310759 1
0.248581090934115 0
0.551649602130139 1
0.698837102633026 1
0.350529512845183 1
0.402615891089549 1
0.229580308669458 1
0.157587780601886 0
0.716629835965365 1
0.638749955011149 1
0.772877396751844 1
0.609999307392994 1
0.742375651248308 1
0.247548065898273 1
0.642024523601535 1
0.445012230089613 1
0.61444749922399 1
0.413190910530524 1
0.573684255332647 1
0.504003815592966 1
0.692331311657783 1
0.438779978457778 1
0.245872061099104 1
0.917677689217603 0
0.413818003485558 1
0.417958128455745 1
0.449024194896223 1
0.39938528659033 1
0.463665646467769 1
0.677928203212308 1
0.396912666424145 1
0.721260656355087 1
0.35243442087967 1
0.608985752606318 1
0.419007976764035 1
0.64875632160383 1
0.601162728916731 1
0.489411046834187 1
0.840894047611355 1
0.408819535551503 1
0.560735326670056 1
0.429366537098516 1
0.449860778203165 1
0.256521724787282 1
0.494267709064481 1
0.154943737758606 1
0.534290391174375 1
0.380303310111725 1
0.308830771194927 1
0.600338737594202 1
0.714908681008233 1
0.740670623526188 1
0.500866018874021 1
0.553005314050756 1
0.5597403903714 1
0.521400603407604 1
0.452752311304034 1
0.657157732128209 1
0.482737833448848 1
0.134094110547997 0
0.705898106586394 1
0.247366340056687 0
0.407767867977438 1
0.634737496471739 1
0.539468458203942 1
0.318738437305597 1
0.566264706482245 1
0.627953348511612 1
0.40628793892657 1
0.592511891933613 1
0.387190518631586 1
0.77819951324352 1
0.630280341652284 1
0.781899861882013 1
0.332927880093436 1
0.684694158905829 1
0.348467775594082 1
0.597799936714352 1
-0.0739516800591935 0
0.450705888654226 1
0.431214484379775 1
0.599539401664818 1
0.400970615896769 1
0.622630112882451 1
0.58417002766354 1
0.6283048192234 1
0.892663324651045 0
0.696693421426587 1
0.872891986745204 0
0.875425580833532 1
0.659858346498662 1
0.764936858430473 1
0.524799099034849 1
0.323406537787834 1
0.38230374139756 1
0.765496189002326 0
0.31203283964231 1
0.434892880627953 1
0.371191313051711 1
0.486473789355565 1
0.373509171266131 1
0.811512681486193 1
0.00931898579833256 0
0.48639547948549 1
0.538865086547817 1
0.475184586446982 1
0.690224159851124 1
0.298286852406398 1
0.309853631146754 1
0.715443964291663 1
0.642148675802793 1
0.419281483794523 1
0.289541582972778 1
0.697640935841724 1
0.54593089373457 1
0.516318503468016 1
0.688377439746349 1
0.615758754493455 1
0.652946240208515 1
0.428663596946173 1
0.286835352363711 1
0.365287917966574 1
0.645561529252303 1
0.443291762868502 1
0.430064487850449 1
0.271553755475494 1
0.67522675552043 1
0.241056695512163 1
0.463251739260831 1
0.584907669936008 1
0.564792615283462 1
0.587800422215887 1
0.527268991837476 1
0.707884068204279 1
0.642032724779609 1
0.262044225618864 1
0.279012806224382 1
0.255404107915123 1
0.380476709263172 1
0.620784459030143 1
0.761839815490759 1
0.588376912473882 1
0.665945771103556 1
-0.067573277866553 0
0.40628901904607 1
0.678186666787804 1
0.538034509827077 1
0.724430446185088 1
0.527402833266034 1
0.735263163156488 1
0.642302412523004 1
0.664094088327663 1
0.419731182151472 1
0.435526364093744 1
0.619881701549333 1
0.589947772272134 1
0.577134126049624 1
0.430168817594533 1
0.397923177507645 1
0.492507477740022 1
0.46845462869153 1
0.359764151867926 1
0.572434197609467 1
0.448795098544747 1
0.578366263752116 1
0.367549469455733 1
0.453097735261477 1
0.249699220956527 1
0.649135320250552 1
0.805881596434148 1
0.418761598979614 1
0.422434050886174 1
0.507583112770138 1
0.427199803455134 1
0.442860965539635 1
0.832536345678694 1
0.21761766177399 0
0.421351667024029 1
0.892450004455843 1
0.580551862936724 1
0.373111835402081 1
0.454887880622544 1
0.178264157701879 0
0.667836429314268 1
0.561530087387954 1
0.467468467368347 1
0.485047973098322 1
0.729631316172588 1
0.527108561923279 1
0.332642482625417 1
0.443376359349749 1
0.715623446951383 1
0.539350917826675 1
0.412775860937926 1
0.563886062577493 1
0.481868522653036 1
0.653846395354608 1
0.45359052360054 1
0.609906208026172 1
0.637027824613181 1
0.0428116214177178 0
0.668385150547866 1
0.654488522856995 1
0.522037758648355 1
0.288956801858465 1
0.432246418617525 1
0.506082439327342 1
0.408576776172334 1
0.54812665201173 1
0.645187577014563 1
0.43488447689615 1
0.319166090020434 1
0.3825742364304 1
0.539066039035172 1
0.478323451174729 1
0.685034880208851 1
0.382758002428746 1
0.529072050247471 1
0.479785129146634 1
0.342772347578883 1
0.739145115359315 1
0.488521444680681 1
0.399116199981825 1
0.642706118534276 1
0.615348866660458 1
0.221833095828836 0
0.422170869687402 1
0.311298885426017 1
0.584863226930523 1
0.439758521317835 1
0.367329151252539 1
0.510356381900397 1
0.129708421277631 1
0.704963470432213 1
0.627477666245002 1
0.420484666129376 1
0.396072510381975 1
0.416395383713798 1
0.374783353384389 1
0.657250480140033 1
0.56166723613293 1
0.745976507767316 1
0.580058473029259 1
0.336210760728366 1
0.428633327786933 1
0.165041872248068 1
0.562629031689396 1
0.846442210618391 0
0.413264038433506 1
0.425548397058141 1
0.254662563890662 1
0.419102025981392 1
0.503272432951666 1
0.108740324137452 0
0.465004828817864 1
0.518383102517412 1
0.636853167670398 1
0.488670158806372 1
0.337926328408672 1
0.363081337575926 1
0.68315870551691 1
0.436451533671225 1
0.522991246715602 1
0.678517105524507 1
0.557291012473803 1
0.536926465407494 1
0.520151194411465 1
0.284628628723915 1
0.48730043133348 1
0.505689195560716 1
0.2841458306099 1
0.529665327153755 1
0.170435957523821 1
0.681778246953394 1
0.646156761677391 1
0.823561523155874 1
0.464966448056208 1
0.286713984914005 1
0.383668197157302 1
0.344908971412256 1
0.504250753192183 1
0.61182942198542 1
0.571396811846611 1
0.523477677858843 1
0.300567410067621 1
0.809541498600269 1
0.865059162304493 0
0.489584965561143 1
0.627355779206391 1
0.460434928741799 1
0.824101832294624 1
0.809026166193516 1
0.262426240712072 1
0.340645893004494 1
0.41058109417398 1
0.856622510174121 0
0.471221459496134 1
0.590235234702222 1
0.23514841155834 0
0.512447175254296 1
0.866830134530239 0
0.259511265440759 1
0.586059552983002 1
0.810662243573644 1
0.702877558341484 1
0.625169381253823 1
0.862260773301236 0
0.69842971642432 1
0.525349388776682 1
0.441963859553041 1
0.259683382040388 1
0.848005180637548 0
0.577321274610424 1
0.20585196168648 1
0.378583922678865 1
0.465302588857961 1
0.581123519977034 1
0.345503247340533 1
0.476191568164825 1
0.476639239577076 1
0.305540656905337 1
0.53242991833429 1
0.478543529440548 1
0.695986452787824 1
0.496293651822577 1
0.34647107924091 1
0.278834310983912 1
0.597669432987972 1
0.320517662580681 1
0.252409886725953 1
0.746313051753859 1
0.426125654013314 1
0.677702134358018 1
0.637251687985902 1
0.333939153711582 1
0.698270845085428 1
0.58305196200753 1
0.495660910207751 1
0.591276604327692 1
0.915991238774718 1
0.310685515835955 1
0.415325496025055 1
0.587905416608214 1
0.634669623921627 1
0.745236367976063 0
0.531561010106542 1
0.80515019367476 1
0.161061786576235 1
0.584968143147595 1
0.53401720422309 1
0.458108875540406 1
0.367051816558021 1
0.400844319107693 1
0.892047321971326 0
0.54341008899573 1
0.670161181602683 1
0.507328824954796 1
0.595341184755317 1
0.615986876844039 1
0.515753022057324 1
0.413035512108687 1
0.589470957805172 1
0.561721438794697 1
0.683933649101256 1
0.636725821525858 1
0.284725300431593 1
0.72031565614278 1
0.380683186130523 1
0.148243614846247 0
0.397946961211549 1
0.448899636479576 1
0.606018241952526 1
0.370293013815893 1
0.610738322624114 1
0.625289163233889 1
0.560190931201539 1
0.48668736161444 1
0.763124699468046 1
0.674260640606199 1
0.418703655784066 1
0.822867797333778 0
0.315919039992675 1
0.596886296146514 1
0.800264453160857 1
0.672568640486152 1
0.25060095250112 1
0.317745932903185 1
0.666962620496436 1
0.733538566288104 1
0.79428088696105 1
0.631066801214544 1
0.624669035103478 1
0.449330761554669 1
0.62330699797593 1
0.370925654675119 1
0.618307489417604 1
0.731555579547548 1
0.593809309392924 1
0.0632980843231466 0
0.635399874366118 1
0.0677743033839504 1
0.673604620186589 1
0.504222313980133 1
0.733076132315035 1
0.72758497030216 1
0.275052263894516 1
0.355722996778094 1
0.41307951448321 1
0.768892570566824 1
0.442312379977957 1
0.662785905609808 1
0.579623367657612 1
0.448730059780062 1
1.0113086981508 0
0.50291531031849 1
0.307304598185291 1
0.273823579155583 1
0.781895351111143 1
0.593121915397225 1
0.861197523165196 1
0.473560370363916 1
0.621874813263449 1
0.467729221243213 1
0.142505438846481 0
0.061220680584909 0
0.464212198751912 1
0.446398651108765 1
0.623730134678888 1
0.0957018551558264 0
0.126422622251966 0
0.820125740987959 0
0.547731900110848 1
0.648400517171395 1
0.951785739875992 0
0.463985539275174 1
0.514134632920248 1
0.533369146235367 1
0.324101082498473 1
0.138044325871029 0
0.591268604780114 1
0.81653701646611 1
0.640031535895999 1
0.60949779293025 1
0.692139936733664 1
0.328580398008894 1
0.693114652896991 1
0.618258402470121 1
0.857425236244627 0
0.450176465783256 1
0.479585813957945 1
0.489716280701673 1
0.448449816708013 1
0.365403418414325 1
0.473814022552216 1
0.411975238021937 1
0.43733253052083 1
0.500323981037657 1
0.549638353643905 1
0.391935595061963 1
0.53626321017104 1
0.746699352067702 1
0.777999419819855 1
0.727858810109844 1
0.650403435959487 1
0.520611590921371 1
0.742279366440218 1
0.535232639956413 1
0.197922672877749 0
0.311161107829184 1
0.655511404917451 1
0.490266135702054 1
0.309722555500944 1
0.423269241289904 1
0.358670665112014 1
0.637866782312574 1
0.403655374316121 1
0.307278163622169 1
0.0471252687188302 0
0.135871697650927 1
0.542536295333212 1
0.490773408178685 1
0.314717328895743 1
0.451044242103455 1
0.333362092684158 1
0.508094171569769 1
0.413589098341683 1
0.737022740329907 1
0.560239432121739 1
0.348211105057755 1
0.416037017770796 1
0.472182302253804 1
0.595579058252925 1
0.231741994762431 1
0.354424228902203 1
0.341121017392704 1
0.299499622921974 1
0.530946086884077 1
0.772055133794897 1
0.383777624109757 1
0.287723096607019 1
0.435251075719826 1
0.487602339536233 1
0.604307217425615 1
0.307232717697828 1
0.508387720089763 1
0.219353507491337 1
0.0955717130058931 1
0.561008931519282 1
0.491342601785434 1
0.249774720490245 1
0.668768962962144 1
0.241895557047793 1
0.444591894669531 1
0.425646167167544 1
0.777332422406428 1
0.626547201090831 1
0.358073777834721 1
0.351041043101673 1
0.821381620088898 0
0.244798084215155 1
0.573443776705959 1
0.856192877851357 0
0.791071464247578 1
0.60652136305064 1
0.326467471052189 1
0.726683256443668 1
0.567269235269869 1
0.731897864852135 1
0.933586553243305 1
0.627750017080483 1
0.696412383221533 1
0.56000417335835 1
0.982522085112564 0
0.107868225568782 0
0.227145611508989 1
0.653216338833158 1
0.513784768399645 1
0.810122719762993 1
0.700581872051627 1
0.222675772181067 0
0.479100777708315 1
0.521935466988056 1
0.64810280012446 1
0.582985420800759 1
0.599519790876125 1
0.539325091355726 1
0.45722252214908 1
