# Supplementary material for: Bias caused by sampling error in meta-analysis with small sample sizes
Source: PLoS One. 2018 Sep 13;13(9):e0204056. doi: 10.1371/journal.pone.0204056 (PMC6136825; doi:10.1371/journal.pone.0204056)
Supplement: S3 File — (ZIP) [file pone.0204056.s003.zip › results N = 20 delta = 0.5 tau = 0.5 sz = 500-1000.txt]

"dl.delta" "dl.cp"
0.386988933535709 1
0.433442261067533 1
0.423979308081813 1
0.581171288161141 1
0.549358490041031 1
0.551246560970468 1
0.462569214311574 1
0.433149236381946 1
0.283790152877781 0
0.555046517071236 1
0.372484016006372 1
0.572431617344346 1
0.377430857633876 1
0.58404679787765 1
0.712969892194041 1
0.346529673010939 1
0.549628319494601 1
0.431841204813179 1
0.408994457593418 1
0.519194028643613 1
0.625498823832587 1
0.424099496801864 1
0.574850035293867 1
0.504751386958488 1
0.411047642967932 1
0.441699785743778 1
0.600660566907751 1
0.374191350514071 1
0.592254370104811 1
0.528643163663774 1
0.561396966457916 1
0.400433463900251 1
0.450033518192841 1
0.790510757964107 0
0.72354496944742 0
0.263327386789251 1
0.483914543357037 1
0.718362004110201 0
0.580709885141365 1
0.632771650205821 1
0.546326927163591 1
0.271226563961634 0
0.477099777189892 1
0.569752504697815 1
0.404707015772102 1
0.403724030747747 1
0.647293240025212 1
0.573567014857206 1
0.456947130230837 1
0.604839599137641 1
0.473532597661513 1
0.376606832373138 1
0.609931561024775 1
0.813351201152528 1
0.537378907111936 1
0.717452924968337 1
0.411954487319946 1
0.467815872393154 1
0.495222313940336 1
0.434268286794829 1
0.506688057268269 1
0.413738892142377 1
0.38776599123181 1
0.53593883986855 1
0.328112805642737 1
0.631614370987274 1
0.641122216653906 1
0.503013885744032 1
0.441926591388272 1
0.373675514426759 1
0.319681479096785 1
0.603610510130715 1
0.526243655666316 1
0.377597587449665 1
0.47070880657168 1
0.477120445979181 1
0.440089133671293 1
0.661190187571224 1
0.594939486975168 1
0.38819247877818 1
0.606911105786945 1
0.468792003285259 1
0.547331661993363 1
0.613837356472096 1
0.372855305005151 1
0.554160575390705 1
0.605970699693982 1
0.715527894715596 1
0.58247203872209 1
0.511280079163123 1
0.516846631448164 1
0.523297274542545 1
0.469464577861062 1
0.682824076454873 1
0.401734109306482 1
0.379195526210616 1
0.318906234587896 0
0.462137398464855 1
0.51277813394645 1
0.282173148312783 1
0.573753040846297 1
0.635775232977099 1
0.555198842000014 1
0.502421859051983 1
0.495686450240496 1
0.491035485696416 1
0.413013953494311 1
0.611878628567064 1
0.376773219052756 1
0.417307658784342 1
0.604386044824722 1
0.511769715632232 1
0.526868015284546 1
0.66787184348391 1
0.601326745744353 1
0.701241315576487 0
0.768987189687739 0
0.558310323948458 1
0.544715687700846 1
0.305157204568314 1
0.462800093821117 1
0.470889664697832 1
0.48599096264727 1
0.482472637344894 1
0.308342426646053 1
0.50191789238398 1
0.657230702658053 1
0.35360171164156 1
0.620502556304609 1
0.569543726189894 1
0.569240195253902 1
0.723885483461338 0
0.507492641988252 1
0.549038103101356 1
0.468558108714747 1
0.367438960177018 1
0.664590712652814 1
0.502745516715761 1
0.557887804561266 1
0.559554291646652 1
0.60371823061951 1
0.854121966661305 0
0.597093077105053 1
0.713571416560197 0
0.798481368886018 0
0.394165511306468 1
0.481603230779119 1
0.638622732580606 1
0.529961247639959 1
0.312455024550704 1
0.479917527449928 1
0.476286677632308 1
0.533810747783075 1
0.45407239603044 1
0.497126312549151 1
0.349580684922421 1
0.550503831155475 1
0.539208495262086 1
0.480870665679542 1
0.45739614285618 1
0.612732640206755 1
0.623896588433236 1
0.468234033342054 1
0.59899891059098 1
0.370372151654417 1
0.441112078135114 1
0.917613476483237 0
0.545827874219518 1
0.641868239370908 1
0.466836448755217 1
0.506147834000222 1
0.471426213701181 1
0.378790120300402 1
0.802924579142572 0
0.560843425999492 1
0.612071880985745 1
0.43911208000747 1
0.361323942288921 1
0.512494207382549 1
0.321918144470373 0
0.317254000091455 1
0.337429949872015 1
0.632959449565939 1
0.504763186988174 1
0.398197299312684 1
0.560069906762349 1
0.569787947590437 1
0.476474876072338 1
0.63554923742656 1
0.535126199856569 1
0.53440427885059 1
0.686953707147844 1
0.519140933374952 1
0.67340774047036 1
0.541297058852644 1
0.383719385926079 1
0.472287802566709 1
0.476959170087997 1
0.572071508019136 1
0.748082038755762 0
0.333391001466297 1
0.27756487024655 1
0.551496488119854 1
0.431251857676668 1
0.249526041131008 0
0.504865862308685 1
0.396230497067663 1
0.55686834758771 1
0.533823370760556 1
0.287378911705763 1
0.645040931959132 1
0.69218227671553 1
0.484585634888515 1
0.513691414546123 1
0.557570999418297 1
0.418015644824349 1
0.513225224482428 1
0.570147215639041 1
0.38642051799448 1
0.733595163292408 0
0.621411850605584 1
0.624483382132159 1
0.369908519128668 1
0.547681575922339 1
0.434819042384077 1
0.425229393472185 1
0.618177602835384 1
0.374682867790749 1
0.69484503251316 1
0.51216887618141 1
0.607152612446665 1
0.509491001776219 1
0.469126666873201 1
0.46577474369751 1
0.513072887804505 1
0.540454735246546 1
0.637702583063692 1
0.480415831173652 1
0.788695462487804 0
0.617309046507129 1
0.455399083143913 1
0.575424475697037 1
0.461200047749681 1
0.379503177929299 1
0.53776066601482 1
0.397244494688695 1
0.469878254302181 1
0.562726648362177 1
0.537488734094704 1
0.555583913524451 1
0.641530145130425 1
0.381833874827273 1
0.316650953724817 1
0.704325128154477 1
0.693878509575966 1
0.656470921350041 1
0.570019010831936 1
0.451113958261623 1
0.586795610975419 1
0.521219833744562 1
0.583441683330169 1
0.533209070471369 1
0.464553573049924 1
0.589641984344632 1
0.463384374145257 1
0.409085131570108 1
0.469050580514398 1
0.397289139214489 1
0.306985371588746 1
0.523261694776148 1
0.419736794950786 1
0.620638490981486 1
0.504389317197316 1
0.618340983950306 1
0.405264671812054 1
0.61297489916064 1
0.569592760232537 1
0.522973075761998 1
0.813402797306237 0
0.401642911370951 1
0.362954747384766 1
0.63448796677462 1
0.67470604978948 1
0.576111033922002 1
0.369781576862355 1
0.59152121871123 1
0.53316630642142 1
0.578905895957998 1
0.388718490200034 1
0.544503511888134 1
0.328523583781167 1
0.630426057412428 1
0.460893334085531 1
0.521452826122428 1
0.530633505046995 1
0.241745271848481 0
0.580600655939543 1
0.466946626263371 1
0.48465722534488 1
0.46138072626779 1
0.704605745015001 1
0.276107285825777 1
0.620160799269428 1
0.3960461267385 1
0.355051365467219 1
0.678619152096593 1
0.356985738764288 1
0.695204138761516 1
0.3938491879336 1
0.555887212317836 1
0.450616468213665 1
0.509385458177656 1
0.546212385443504 1
0.518319216743933 1
0.419030777529805 1
0.560127278482819 1
0.501602146818804 1
0.513077230295402 1
0.321184568236887 0
0.511712351055857 1
0.527377501352208 1
0.413446001068015 1
0.625474078201016 1
0.766508991745197 0
0.45857797793156 1
0.579401837587412 1
0.489716018410715 1
0.673574863968651 1
0.623394524394557 1
0.554287219273924 1
0.545826304896462 1
0.536324745505424 1
0.490503200028914 1
0.636524852544772 1
0.38017244011398 1
0.626518380912847 1
0.52870722702489 1
0.519678044306414 1
0.642676786225488 1
0.578032077697183 1
0.397719501418054 1
0.633645569288769 1
0.266139940834714 0
0.628940887264562 1
0.554215959099964 1
0.610493912101831 1
0.375704012854817 1
0.267364804741375 1
0.431773518173198 1
0.519121502283578 1
0.690352802115586 1
0.223043387007655 0
0.474065499084122 1
0.429938304180413 1
0.238014672859106 0
0.557367585076572 1
0.559639993458936 1
0.45403235409157 1
0.4210322999043 1
0.464727816124873 1
0.408419456164452 1
0.617845554383766 1
0.502191109593294 1
0.514553789062137 1
0.599081712000201 1
0.544017102154285 1
0.539411329341142 1
0.433120917729362 1
0.553250297042645 1
0.512116464069152 1
0.414538240814086 1
0.336207506204639 1
0.55540900577853 1
0.677980926982376 1
0.49395511076142 1
0.594297886820518 1
0.508895710430589 1
0.495669607739635 1
0.403481695390066 1
0.404806566249433 1
0.528252477841992 1
0.566754072665046 1
0.717766437343429 1
0.427772323253722 1
0.619913776966034 1
0.499566220862587 1
0.455815712893363 1
0.564379611168861 1
0.241773211485493 0
0.555639821630518 1
0.598603354008888 1
0.595182083076153 1
0.592330364787083 1
0.659744526885213 1
0.469285609233239 1
0.448866817629934 1
0.436911640955906 1
0.412519251656114 1
0.651621803354511 1
0.475420530248416 1
0.528686097197908 1
0.374484884884749 1
0.616977454517784 1
0.344120495715839 1
0.484408546175827 1
0.540982550563708 1
0.160705588754077 0
0.563990153160789 1
0.493670344262773 1
0.790990192975182 0
0.692794503846641 1
0.627867548026496 1
0.440682262152523 1
0.164030191773224 0
0.564912051975114 1
0.453001353025339 1
0.509255178036372 1
0.399056904494137 1
0.338142887739787 0
0.372380363636733 1
0.477128797570476 1
0.513056778116228 1
0.505017716558339 1
0.479875319642718 1
0.300705162629274 1
0.460624042194396 1
0.741501158191893 1
0.431357706266735 1
0.609157580644718 1
0.605442961082374 1
0.455734139577745 1
0.272531383745598 0
0.357007347473526 1
0.585721578474521 1
0.569699910270015 1
0.54777450219046 1
0.366014969623479 1
0.457659627078916 1
0.409253730293009 1
0.253650740275274 1
0.45428196922992 1
0.457586199820456 1
0.549951053233805 1
0.697455934387399 1
0.538709046918753 1
0.552529477230253 1
0.506657289879494 1
0.565465374320349 1
0.590180644030027 1
0.3673392024239 1
0.495059976705563 1
0.416340770467761 1
0.737690593317048 0
0.389707815941542 1
0.349267682200433 1
0.360915199248814 1
0.142508997324863 0
0.511448936416854 1
0.44158491396558 1
0.600358029839686 1
0.65096903453986 1
0.600284951024298 1
0.608518468353939 1
0.61446071140716 1
0.667197040774223 1
0.563974329451512 1
0.544786490665848 1
0.334855207953081 1
0.371992113290173 1
0.316160421021586 1
0.156411240011848 0
0.673189930821598 1
0.610770869402935 1
0.657714744283162 1
0.397818149720271 1
0.588835714845045 1
0.536246690800528 1
0.363992017675121 1
0.3691525341431 1
0.665446098799362 1
0.508435102593596 1
0.451774795614774 1
0.433891197773718 1
0.387003256996796 1
0.395477384211366 1
0.385798220192525 1
0.337004682905327 1
0.475598618065181 1
0.468519597894364 1
0.37830551217446 1
0.525594573070716 1
0.65081562892867 1
0.362581647737277 1
0.57441149698376 1
0.582739305421732 1
0.554954959824521 1
0.50971231062147 1
0.485327692447533 1
0.433484121296201 1
0.534424049427392 1
0.18697238139794 0
0.319351748251143 1
0.344667976776992 1
0.45895539593612 1
0.443260846597282 1
0.527289618655011 1
0.489907092940591 1
0.512802944817587 1
0.491589817202396 1
0.532773316783376 1
0.589963630909509 1
0.369697125337013 1
0.477088019887405 1
0.62615090924976 1
0.602436877060075 1
0.592815237099609 1
0.683082101823781 1
0.483038059788678 1
0.572353277450184 1
0.796335394389298 0
0.532161952753312 1
0.580856081381348 1
0.468151582108562 1
0.423281453656298 1
0.379365560166455 1
0.513727788977871 1
0.40767311472995 1
0.497398583258209 1
0.507237533691866 1
0.486338148130625 1
0.424410581273543 1
0.636249204432766 1
0.586340000126603 1
0.632780057041451 1
0.460760786001713 1
0.359369098256348 1
0.784390984741596 0
0.303689071177797 1
0.323745178080373 1
0.513776084055975 1
0.607078919108494 1
0.503745592540652 1
0.504336424679626 1
0.499248926358108 1
0.544632863124607 1
0.57676653803087 1
0.489368538028145 1
0.438864119459708 1
0.450422017900456 1
0.344554696158408 1
0.478229353387796 1
0.661473187001181 1
0.557089149718517 1
0.811211757030454 0
0.396914503436593 1
0.454246717490555 1
0.507140995578986 1
0.260929390114145 0
0.678587102021649 1
0.594392742828642 1
0.599584434153978 1
0.554383218675792 1
0.421878591401511 1
0.445611707172964 1
0.529559927136913 1
0.456221567141169 1
0.477699472835343 1
0.699057994769957 1
0.717721091661979 1
0.304118641549584 1
0.510437713090169 1
0.37291938294499 1
0.561609041362314 1
0.391907308263303 1
0.587657502663623 1
0.489011953268455 1
0.454941794123614 1
0.326076368898869 1
0.347318617374438 1
0.60659303978203 1
0.491563293580342 1
0.341901528323053 1
0.508680224740604 1
0.658072101413176 1
0.399682241273939 1
0.508517011657074 1
0.316709778531408 1
0.2865897431133 0
0.650224137382068 1
0.472549106001574 1
0.382097323616361 1
0.521536946916571 1
0.47599998933085 1
0.669237583545743 1
0.434165251730768 1
0.493109516759645 1
0.431690194967924 1
0.474798272089577 1
0.572684780738999 1
0.538230814360452 1
0.54777833374589 1
0.345426867241387 1
0.601521663376569 1
0.366552070354148 1
0.581320663222738 1
0.589422399184928 1
0.458810920418862 1
0.561106137583608 1
0.650443728370075 1
0.289617438727032 1
0.707824516017257 0
0.376578309777899 1
0.442970978368283 1
0.415009202671852 1
0.576880432393947 1
0.627639828783156 1
0.239869308501497 0
0.469960516832115 1
0.565927125112183 1
0.442526840102169 1
0.555322823746545 1
0.588612362191167 1
0.517148012977898 1
0.561224135101275 1
0.629854027400496 1
0.75330117987983 1
0.653843181616774 1
0.556101486488801 1
0.659745712649163 1
0.316352303389848 1
0.548592069720714 1
0.673063939331189 1
0.621134787567298 1
0.494856707055674 1
0.705135197360049 1
0.502778389088021 1
0.59019013640083 1
0.418683652169375 1
0.632922363736843 1
0.563377076991434 1
0.322121042006957 1
0.414312139594039 1
0.788258945880393 0
0.399025635992724 1
0.427768184197872 1
0.406916335383494 1
0.281999130288192 0
0.571466787378977 1
0.521396869379337 1
0.374337100302735 1
0.577458229013246 1
0.472570711997371 1
0.464052109791188 1
0.507747835407563 1
0.590355456542804 1
0.43583403701886 1
0.482068939572263 1
0.346260318387381 1
0.554152348304409 1
0.530729365002592 1
0.454481066902557 1
0.43539366515882 1
0.504912731784658 1
0.60142563001373 1
0.512388593478951 1
0.530134709654851 1
0.49367981423342 1
0.64564272888062 1
0.62995648493128 1
0.417259022963809 1
0.636516976358392 1
0.528220992559072 1
0.318513564936489 1
0.581624381399364 1
0.362010488997357 1
0.831867803055566 0
0.505060323575997 1
0.609669350907861 1
0.434829040402989 1
0.466685664270372 1
0.365197223034846 1
0.471463852483078 1
0.562349669856044 1
0.334254478546906 1
0.492656832681062 1
0.593634511399874 1
0.603143856644436 1
0.358796068470347 1
0.378497270854112 1
0.399922362367063 1
0.398215882670962 1
0.589577561425345 1
0.685986825672441 1
0.233890383738191 1
0.662271103696442 1
0.323207557170188 1
0.476166164926391 1
0.498613358701337 1
0.546827512380041 1
0.222972729730766 0
0.598616248281775 1
0.568816670527234 1
0.589763661105581 1
0.511963968656452 1
0.58291505861983 1
0.710501712216543 0
0.4609805706789 1
0.505867348058095 1
0.490261799593784 1
0.446500651615576 1
0.58437895302521 1
0.439393704787786 1
0.367613040618996 1
0.411520814375784 1
0.390800113639733 1
0.288327687699243 1
0.315591316937119 1
0.518396865998977 1
0.524168350938365 1
0.55175660735175 1
0.49472186154558 1
0.490657551689082 1
0.388229590972937 1
0.522159000721206 1
0.493354561532916 1
0.537137872928428 1
0.469591374117006 1
0.443068752617976 1
0.594245138143467 1
0.43673754649255 1
0.532583963807415 1
0.454949380677039 1
0.37604626408572 1
0.617375512074602 1
0.63496555890065 1
0.444997635648498 1
0.593550493717981 1
0.470906013083728 1
0.585891928358822 1
0.488341107182582 1
0.508478804083072 1
0.458703741706167 1
0.301424942666236 1
0.516875409931974 1
0.69531372402738 1
0.657431662403681 1
0.519915915581955 1
0.665793074336719 1
0.467131273201661 1
0.408692744824412 1
0.461072519151093 1
0.599078723504444 1
0.466975511064899 1
0.641700319528387 1
0.638543155836702 1
0.472673325376071 1
0.69351314409197 1
0.184695202712173 0
0.187136750511379 0
0.396901358391706 1
0.540965972055139 1
0.428663158025852 1
0.502365685665831 1
0.605370962855224 1
0.83535854321711 0
0.415932603646738 1
0.384688177915238 1
0.496336046860344 1
0.248941765692187 1
0.334990176656775 1
0.445818754439453 1
0.584267956716346 1
0.608928991183373 1
0.631591518665849 1
0.278490975454481 0
0.270646908509283 0
0.672009029303507 1
0.416599143578922 1
0.417586567862896 1
0.568507698929939 1
0.366810906099437 1
0.459933676006058 1
0.741579703614861 0
0.54061787322787 1
0.359665484777589 1
0.249568409165953 0
0.530594469789421 1
0.448582772788231 1
0.557137729450819 1
0.545467784969925 1
0.618170960593261 1
0.533212581605868 1
0.487463180689571 1
0.87457075098515 0
0.73758601106239 0
0.588469183588346 1
0.56689839510383 1
0.357553638423842 1
0.435907252684135 1
0.443883690078851 1
0.656733812029039 1
0.568643427414949 1
0.424355888783877 1
0.636192468068213 1
0.464282546305449 1
0.609595522208361 1
0.349258370323218 1
0.613076904600998 1
0.706329024970201 1
0.49949956067583 1
0.360320739953033 1
0.769130675659564 0
0.667346956711142 1
0.528659507978436 1
0.502599449077732 1
0.478892787250802 1
0.55646290431891 1
0.455053555442151 1
0.587159872666874 1
0.50029328038284 1
0.474646168618201 1
0.373096306713561 1
0.547274529474072 1
0.453184415786021 1
0.488776006404273 1
0.533650821486669 1
0.400671438515436 1
0.621175460526938 1
0.613552274920173 1
0.493493004793893 1
0.57551786235154 1
0.627420576345358 1
0.278696945516277 1
0.203985587681891 1
0.405896689403978 1
0.804297014689955 0
0.784469235941721 0
0.504827567294242 1
0.42132558374235 1
0.276354999040858 1
0.421866653979677 1
0.260437544990558 0
0.703578426481014 1
0.406967894334264 1
0.348688527741783 1
0.467962454433993 1
0.527106497346789 1
0.548126862754026 1
0.487276617047226 1
0.414172189095591 1
0.662662075472091 1
0.243212613117632 0
0.51758938861565 1
0.59590760428519 1
0.644503766571115 1
0.524071310217505 1
0.309334447111827 1
0.322469924477163 1
0.49261341495444 1
0.714531687293566 1
0.49375061087843 1
0.634568304891722 1
0.56337698264711 1
0.484460223479144 1
0.302887356801404 1
0.38462035043301 1
0.500707131955204 1
0.444965758425697 1
0.624653430134161 1
0.55203869056439 1
0.50112465624207 1
0.420485601988217 1
0.673637087808399 1
0.324765670855592 1
0.595140775095709 1
0.61349995673951 1
0.637350062904608 1
0.476760691889331 1
0.586296276852693 1
0.537062461182364 1
0.385621913678248 1
0.301251011951498 1
0.500005752278406 1
0.532697835286312 1
0.238188380280882 0
0.25362355406232 0
0.310346938825898 1
0.523588253866115 1
0.352055934189553 1
0.383015935867294 1
0.486534099857703 1
0.791054092922874 0
0.5081118977563 1
0.441906069631387 1
0.780601016487263 0
0.558373730426179 1
0.445456719039684 1
0.588280535012989 1
0.612345250086352 1
0.41747021100164 1
0.457989578466047 1
0.403010422508271 1
0.570376285347635 1
0.234459753037771 0
0.617022994999861 1
0.5873913693691 1
0.544472081924653 1
0.426161697387467 1
0.581392267500359 1
0.532586192678374 1
0.367127399991043 1
0.46860697593488 1
0.828215373128316 0
0.320184956148389 1
0.427877133642052 1
0.772337968000303 0
0.39974734142316 1
0.560087164877693 1
0.497507320606217 1
0.625636198517737 1
0.40743079108932 1
0.510026724478725 1
0.521222263030092 1
0.54011434471958 1
0.471201586268896 1
0.434429686603809 1
0.639935893885881 1
0.44758134696342 1
0.489512887327286 1
0.428189360854012 1
0.3802783953225 1
0.565066379384687 1
0.717877475464893 1
0.377216672064841 1
0.51552296898401 1
0.556109016669976 1
0.519986093170864 1
0.367159311542862 1
0.544074527634941 1
0.257875317284938 1
0.542059555776592 1
0.429225313508384 1
0.596458556207909 1
0.660630890759879 1
0.591552595311761 1
0.593918736578131 1
0.407742979235446 1
0.435253685183744 1
0.610513701146427 1
0.571582200949816 1
0.477527266129179 1
0.444807043471555 1
0.681103165383595 1
0.640665779292256 1
0.418324845132035 1
0.597104940558729 1
0.774963879839196 1
0.516015112686994 1
0.645960607019652 1
0.44423727351194 1
0.432302036354433 1
0.440981973097847 1
0.453051940583822 1
0.507758635003537 1
0.599153851117997 1
0.809212498757074 0
0.565876908772297 1
0.366126109431498 1
0.446677742113282 1
0.457852316666706 1
0.453873425226511 1
0.494327254207562 1
0.352228520153447 1
0.719927285985243 0
0.50142414110858 1
0.363185565252975 1
0.545750700872247 1
0.426817872838586 1
0.855713567843474 0
0.566131308061383 1
0.60839344265003 1
0.619718840692857 1
0.535331230354008 1
0.543494570366237 1
0.440076791551217 1
0.567956068298269 1
0.48343447536118 1
0.330112458886438 1
0.391592354646324 1
0.641330421033169 1
0.506150846539683 1
0.472680433815474 1
0.440304860611828 1
0.382210206767513 1
0.392115051826568 1
0.677406302571319 0
0.415744241104335 1
0.525660424191341 1
0.442526350670081 1
0.581492948173306 1
0.450114490422063 1
0.65754326312128 1
0.488846715571358 1
0.437593964254413 1
0.603934896953007 1
0.41514553757989 1
0.442414193395302 1
0.609001992447716 1
0.280352493265152 1
0.666521056936198 1
0.598050861241559 1
0.571776003133798 1
0.366094613961286 1
0.403040986082807 1
0.53727855328259 1
0.72521863711674 0
0.487440169557931 1
0.618938806862392 1
0.304072618378627 1
0.380311115364046 1
0.597567280532847 1
0.15610791525886 0
0.282253576732361 1
0.42357112381645 1
0.4439310762394 1
0.801117287456779 0
0.561636896850465 1
0.396898730289716 1
0.34320837452117 1
0.413514879953148 1
0.504511522821811 1
0.821143334520287 0
0.472440656396203 1
0.674425028030906 1
0.577394378326674 1
0.70912360357345 1
0.511977286837584 1
0.444808090486157 1
0.353710005153559 1
0.393107386980221 1
0.831395020099897 0
0.462056528537201 1
0.349627801015936 1
0.398481277923425 1
0.449338689007122 1
0.57572591318934 1
0.470557693242119 1
0.42938218233722 1
0.604072337421972 1
0.648651804880307 1
0.49315972934002 1
0.997776401511313 0
0.39760786837717 1
0.563137898397668 1
0.499825568839264 1
0.57560024487716 1
0.626747669142818 1
0.480945335087179 1
0.386716708340816 1
0.46997235810889 1
0.551491475121503 1
0.466855707834774 1
0.491588766221409 1
0.388573271398657 1
0.411750757515404 1
0.61718892534903 1
0.55096351042742 1
0.476580427674872 1
0.332222734497284 1
0.460822274035219 1
0.683263284904598 1
0.648663087694895 1
0.532414991926399 1
0.479817623389675 1
0.576713652742401 1
0.255775332106045 0
0.582744799370276 1
0.483124731463697 1
0.321180285671261 1
0.760556324534446 0
0.668273238847984 1
0.482504238158089 1
0.50751360356755 1
0.464490782692013 1
0.481040026534343 1
0.523619454040752 1
0.587203670825486 1
0.480867568530735 1
0.578912319594026 1
0.562455630704749 1
0.61839158083883 1
0.433926855328369 1
0.494920902034365 1
0.41976811395249 1
0.306753155133922 1
0.641222847507748 1
0.462887265651414 1
0.545332633193419 1
0.540832103760535 1
0.479374473610786 1
0.612134389333943 1
0.331786006874166 1
0.553264644554953 1
0.428550292683371 1
0.455985777687049 1
0.499013178369232 1
0.452680281098739 1
0.420154621730013 1
0.674569810111192 1
0.454366959949131 1
0.66805570014676 1
0.565559424799975 1
0.423920393461444 1
0.425003417396177 1
0.548341303744861 1
0.46029488780102 1
0.487768012958311 1
0.477014044112316 1
0.524672033080859 1
0.527321953793898 1
0.351010875610333 1
0.373746208931141 1
0.543167815375081 1
0.559351890369208 1
0.561141996393191 1
0.562032332044488 1
0.388971086080912 1
0.393307810887809 1
0.463059258468287 1
0.455341854358407 1
0.449490711780343 1
0.249081842093256 0
0.489468130739945 1
0.327199769211695 1
0.39628567177247 1
0.519770889413168 1
0.439254380161779 1
0.578116260375934 1
0.491762055741578 1
0.360712826995567 1
0.408920426307179 1
0.732568206158542 0
0.542471996160353 1
0.705888682672124 1
0.564306222633508 1
0.629607069222586 1
0.570099913680739 1
0.681519306673761 1
0.477240593831552 1
0.463037915679468 1
0.528961871503838 1
0.406520595441892 1
0.543650659307417 1
0.759424321385901 0
0.608025081850739 1
0.326026877295428 1
0.488993813224813 1
0.397679300743678 1
0.597264272530402 1
0.175032414073677 0
0.424409390227379 1
0.427927725831959 1
0.469661927231455 1
0.361889710152558 1
0.588129176675267 1
0.612589712891532 1
0.520696162373341 1
0.607205382974651 1
0.386687399416169 1
0.726939357909244 1
0.530680826043611 1
0.440801030989867 1
0.513637409630445 1
0.49886968047104 1
0.430512676031418 1
0.235571051449027 0
0.469394878564109 1
0.471469997604464 1
0.488359263362371 1
0.492420376164838 1
0.50873194082263 1
0.537683756112186 1
0.404182507474761 1
0.480815876363233 1
0.446696141813545 1
0.517256598912765 1
0.283481353928933 1
0.718031082471892 1
0.739526516154824 0
0.396412732794495 1
0.423298577095302 1
0.35357405591326 1
0.608928168008204 1
0.711317217107782 1
0.58273982417078 1
0.576306855775569 1
0.571945797309855 1
0.524032408517026 1
0.477069504969093 1
0.438746522660482 1
0.51198647255067 1
0.122093572276763 0
0.616294589954337 1
0.503886842586238 1
0.501306472252801 1
0.28727817885897 1
0.493473655412694 1
0.539846174436323 1
0.392477556363953 1
0.367397880299914 1
0.317382459951691 1
0.563348483628242 1
0.631127163154962 1
0.413417610136109 1
0.621252443789449 1
0.612919312655162 1
0.451170822918605 1
0.521297827641489 1
0.43459555939109 1
0.420642995958217 1
0.579894600023091 1
0.720206721204538 1
0.496424227596892 1
0.614305970163662 1
0.655615558604658 1
0.540998163143638 1
0.417191374899333 1
0.570708237731319 1
0.320820561923717 0
0.598696196273017 1
0.671334886785075 1
0.675982484920263 1
0.440900492443115 1
0.254429072600792 1
0.274697221923002 0
0.658819656818338 1
0.439136199995994 1
0.595932293418255 1
0.601448312906833 1
0.381871891157991 1
0.502141124816533 1
0.563824851719474 1
0.632554496333745 1
0.660602336360122 1
0.479203228302413 1
0.476718349386975 1
0.514591310398751 1
0.410025119597504 1
0.32860967804124 0
0.30644104172567 0
0.473229472040534 1
0.420862924878084 1
0.652333406157155 1
0.495742084029155 1
0.513600356055432 1
0.291819431776882 1
0.475940979346678 1
0.626509981998895 1
0.501275791081961 1
0.23856416062545 1
0.361838162315526 1
0.563656766961425 1
0.506878432575091 1
0.358607865544975 1
0.651906583511462 1
0.553402798605936 1
0.491359793845853 1
0.628170326214652 1
0.464434617250839 1
0.47336632277552 1
0.624643389111284 1
0.596990106787845 1
0.308675870563078 1
0.62256257759323 1
0.528403084573969 1
0.533516837024819 1
0.578624656834105 1
0.553622170217671 1
0.381687508370875 1
0.436047266317926 1
0.53046734501841 1
0.354759716417764 1
0.736995355391519 0
0.650416202345631 1
0.623775060338956 1
0.632975290279235 1
0.772555122579587 0
0.560509609351653 1
0.378052801639883 1
0.415343763520697 1
0.411409773998172 1
0.561839710945172 1
0.561858734690259 1
0.28291020812466 1
0.280537482974792 0
0.312252982994931 1
0.712600636332402 0
0.284874942042786 0
0.794010847272312 0
0.708729442833924 0
0.398647017383083 1
0.532518063703509 1
0.444321594469038 1
0.490851383627389 1
0.333303887223332 1
0.734443345245243 1
0.538818387360012 1
0.581186289876529 1
0.602107043060126 1
0.613166939078692 1
0.195077686096347 0
0.764823742177939 0
0.65741057142048 0
0.472684883664676 1
0.729568054009987 1
0.314455117924539 1
0.656424709162207 1
0.417483059883641 1
0.546276019719973 1
0.627093303192909 1
0.606660646763623 1
0.709509070282843 1
0.360029838767904 1
0.457157616037796 1
0.521559705229215 1
0.518307034480461 1
0.468681825509385 1
0.643253639281701 1
0.640146725339964 1
0.438913713824413 1
0.346803223661519 1
0.620405686975802 1
0.53910425636369 1
0.481061902578328 1
0.265794610129174 0
0.509880642475322 1
0.423571853453377 1
0.319077999179573 1
0.472065489686159 1
0.569143583356461 1
0.493195545455097 1
0.496935563586559 1
0.534828728473057 1
0.461099228347395 1
0.382634111203265 1
0.495907346636549 1
0.717477767821755 1
0.502916754456898 1
0.509393077058121 1
0.394568525129839 1
0.45511982773817 1
0.656168013219484 1
0.501415038667675 1
0.283749746698761 1
0.644106283894046 1
0.345600338406989 1
0.420122984816599 1
0.357019124604061 1
0.42912824749489 1
0.375729881132092 1
0.405734542191577 1
0.330831562301596 1
0.52919940616402 1
0.531398034696794 1
0.405159628281983 1
0.353802433486525 1
0.47134546437336 1
0.375425177340078 1
0.530521866943908 1
0.36830925728068 1
0.638654086682994 1
0.869620463614447 0
0.322992490805059 1
0.522973304885533 1
0.610229030464634 1
0.410371411509617 1
0.522822102190353 1
0.691847348972365 1
0.332235452478105 1
0.427363584782401 1
0.72651738897856 0
0.542027429735067 1
0.80463245387021 0
0.687586237706137 1
0.368871033724204 1
0.628337887160327 1
0.588661337647607 1
0.316545243072113 1
0.500964748329923 1
0.619964153926007 1
0.576982297978731 1
0.820209703401336 0
0.386470068078497 1
0.582484115323875 1
0.486282519769842 1
0.460577489346553 1
0.533950801149405 1
0.334484726993668 0
0.352732761790736 1
0.58575400830823 1
0.699736759129144 1
0.445188416837311 1
0.389362403778019 1
0.59874592281626 1
0.370708186811087 1
0.506397258632197 1
0.619070756561564 1
0.373232907811302 1
0.580287829824445 1
0.605548795129984 1
0.526054394612613 1
0.34710920569951 1
0.593536706989119 1
0.690877078534201 1
0.348040387684305 1
0.711873619221077 1
0.296921546105042 1
0.361190413428932 1
0.443447921521807 1
0.48492981527647 1
0.661507307507404 1
0.426810848184655 1
0.549227454995769 1
0.54972116941736 1
0.324790517205455 1
0.476572001300008 1
0.190346831413869 0
0.264095650346697 1
0.247073897224546 1
0.644199334515945 1
0.461501505860349 1
0.59521319536328 1
0.288095761295621 1
0.44259873183878 1
0.548107140834629 1
0.439723367417737 1
0.392305363883267 1
0.581362693314814 1
0.661262034879833 1
0.627023871810993 1
0.355515931651579 1
0.55035900336948 1
0.494193171571469 1
0.453977744774594 1
0.377873441483682 1
0.341944655655898 1
0.423587873384204 1
0.648922296040883 1
0.391063853614852 1
0.515863730636553 1
0.411509497192327 1
0.779050606150194 0
0.18113101505702 0
0.670956653277898 1
0.38402659782214 1
0.522223664983245 1
0.543086952977282 1
0.603511952174538 1
0.48864121647393 1
0.433205612737139 1
0.570564893568171 1
0.307688805271431 1
0.63905908201397 1
0.490207235254684 1
0.218608976952458 0
0.568859255871496 1
0.60890824837708 1
0.391857766196532 1
0.407180644878312 1
0.567203126576188 1
0.531044257353313 1
0.43213877493473 1
0.484316238486212 1
0.40764816670779 1
0.471788001160306 1
0.261766876038395 0
0.456408694571514 1
0.553466643057405 1
0.412207030590293 1
0.645258877349147 1
0.476406948043451 1
0.551977651492729 1
0.433923144461393 1
0.461836098578098 1
0.504821778131824 1
0.38307345623389 1
0.511925152458429 1
0.540129522031369 1
0.594574604350247 1
0.608911705602597 1
0.515044188089141 1
0.449957406543593 1
0.236736072026545 0
0.39780689119495 1
0.710914374661768 1
0.400400502236532 1
0.45129839118368 1
0.257156361596817 0
0.577260272538282 1
0.391459542505604 1
0.434361732735361 1
0.540595374302051 1
0.551304494957751 1
0.641990639752358 1
0.591932801640179 1
0.555284538952359 1
0.416202554520765 1
0.468232022449919 1
0.571116993549884 1
0.619355839237911 1
0.401645051587154 1
0.380154079187882 1
0.335964709162528 1
0.544403422286697 1
0.49185049791503 1
0.619793842359671 1
0.540042913487321 1
0.460571579384989 1
0.350471292380661 1
0.3165048995674 1
0.480957353991253 1
0.617265573485151 1
0.581658488058917 1
0.711145967023472 1
0.459631014529146 1
0.38891962239916 1
0.689916242242797 1
0.657525386595449 1
0.434982688854928 1
0.500821630648438 1
0.549664118987499 1
0.506185146818191 1
0.502720573312264 1
0.397094537546049 1
0.602540965409816 1
0.418566972963036 1
0.27759377693884 1
0.627419813921174 0
0.566721783018026 1
0.340411569779689 1
0.244225213560255 1
0.23729183459011 1
0.394766545301772 1
0.615074931154932 1
0.562748842038194 1
0.525023861665222 1
0.496173235997768 1
0.478149078142848 1
0.509495523091475 1
0.600630337422288 1
0.791830911906888 0
0.619858831708582 1
0.425042454250048 1
0.350690910221176 1
0.556120227355964 1
0.550916189010267 1
0.573453107847818 1
0.501349892960555 1
0.471171653848304 1
0.415195262584026 1
0.554960303710767 1
0.569994451201301 1
0.579365234092757 1
0.322531871538009 1
0.472739202443593 1
0.498750695547898 1
0.489185428780601 1
0.559367179645097 1
0.489039638813177 1
0.538485723819683 1
0.586981471076482 1
0.530779864653828 1
0.365422740580852 1
0.609237198478677 1
0.485915476342592 1
0.593771142270397 1
0.49514291263159 1
0.46969444593021 1
0.412010982014949 1
0.505045456999719 1
0.475295361836403 1
0.573804646108231 1
0.408202059925002 1
0.433917311847464 1
0.481782661658916 1
0.561333582315018 1
0.422869842658716 1
0.397864886837358 1
0.625498345487047 1
0.596153582429543 1
0.43710451354917 1
0.420759144102061 1
0.666120943831067 1
0.508230738391169 1
0.29162520814755 1
0.41658810643819 1
0.753111724689386 1
0.473147213976796 1
0.109810281874411 0
0.493786974722335 1
0.449323234754566 1
0.470941799676566 1
0.613119220905974 1
0.826049465437338 0
0.57011800807121 1
0.515568017475357 1
0.324648879996573 0
0.610083660023224 1
0.529396648769482 1
0.360152896855723 1
0.536024545317081 1
0.683574969645643 1
0.375045044638626 1
0.66881287458984 1
0.53327842410236 1
0.439781036411807 1
0.582468339731512 1
0.288539027034804 1
0.52808846697469 1
0.388990485782846 1
0.419047168581728 1
0.473056636354978 1
0.308167207283339 1
0.543041650863251 1
0.535098938047951 1
0.578630604595244 1
0.346555719012883 1
0.3917634177835 1
0.334040892144371 1
0.544221060383879 1
0.423038390718743 1
0.435329942019955 1
0.428761366066147 1
0.380558654222955 1
0.735719732387248 1
0.433405611601539 1
0.696933552571134 0
0.602764947571113 1
0.598402503874 1
0.252453201570699 0
0.445620966737862 1
0.493675688014661 1
0.499355070201212 1
0.530874821120386 1
0.657159473563228 1
0.6073031109548 1
0.632217848960294 1
0.539830518587684 1
0.532310953789217 1
0.70396346876786 1
0.456648972632139 1
0.539425366677917 1
0.507158765679961 1
0.626857547551759 1
0.466998096517431 1
0.468192643711387 1
0.478937784593117 1
0.642179736284607 1
0.320123378409468 1
0.458376131398902 1
0.328284128978484 1
0.495380971812345 1
0.504030125772341 1
0.55360195746554 1
0.593718989976215 1
0.478249030721046 1
0.445304381229088 1
0.643830740011332 1
0.664369985872916 1
0.449564726825843 1
0.503291803785256 1
0.652215064202214 1
0.523974088181555 1
0.608619283805609 1
0.655711418269195 1
0.638295016711745 1
0.429782940624286 1
0.746997389319234 0
0.68402860682051 1
0.730495491376653 1
0.490947471164852 1
0.447206731609543 1
0.651037424411148 1
0.678164976692909 1
0.571694164792448 1
0.478851010127711 1
0.573330471169827 1
0.560945339340775 1
0.347385849568417 1
0.228649116693156 0
0.494362280904216 1
0.70057315168947 0
0.445122577698858 1
0.696955484141945 1
0.640168734541994 1
0.579261922153497 1
0.679157500904648 1
0.552651392682309 1
0.287685094692107 1
0.256725899451172 1
0.506791418407364 1
0.542994221983141 1
0.509178307043694 1
0.433327221157893 1
0.537404409718649 1
0.319320546241318 1
0.583546299375038 1
0.420510850200713 1
0.469046792055895 1
0.402032898777641 1
0.386911307513832 1
0.466470768897916 1
0.423591403061757 1
0.488956878099762 1
0.384520879014689 1
0.614943346161181 1
0.660251389476541 1
0.356299540838057 1
0.4925865798382 1
0.439594575589461 1
0.421512479772132 1
0.467593284697235 1
0.733592148838476 0
0.153015406068519 0
0.504914241101444 1
0.538206518599704 1
0.391502763432377 1
0.32229650284128 1
0.697310647615861 1
0.47409657486245 1
0.67354422869708 1
0.522264982791056 1
0.486001314190552 1
0.591315729195279 1
0.411636782562852 1
0.499523389797886 1
0.509305643660616 1
0.62451144410058 1
0.596379585834062 1
0.809031444280067 0
0.70934792157853 0
0.451935036468147 1
0.321789471616336 1
0.398003810003839 1
0.226707485412137 0
0.490203315778535 1
0.453041909698542 1
0.405698483103708 1
0.359548814786064 1
0.411616949510848 1
0.523906183026627 1
0.472479810078345 1
0.51140563501708 1
0.764853526111508 1
0.350724456928633 1
0.650753340034686 1
0.540906404260195 1
0.513137430632066 1
0.539209342426624 1
0.630980565657967 1
0.727919254847816 1
0.376285487481923 1
0.722951316774147 1
0.281399044548052 1
0.53737654262866 1
0.436477290913744 1
0.495973224315173 1
0.46440160043855 1
0.409423744848534 1
0.4929586397545 1
0.574636684784332 1
0.546322486812335 1
0.639117584073194 1
0.483098229583469 1
0.478894014622987 1
0.614705394477738 1
0.588270032781121 1
0.536001274369962 1
0.510851177428276 1
0.477299986309495 1
0.471034100878612 1
0.427228383495592 1
0.498793346416328 1
0.667038904120236 1
0.533993032005253 1
0.669290446007802 1
0.526052993769817 1
0.602999939168947 1
0.477844654523218 1
0.220792379062759 0
0.371804525315039 1
0.614775688020022 1
0.676481511915812 1
0.459320979077568 1
0.451938720646991 1
0.501498613611561 1
0.610656497584795 1
0.619566156810587 1
0.633234036267635 1
0.562497564491444 1
0.662081052411367 1
0.632448318495902 1
0.505166713453356 1
0.496410694788358 1
0.534525126291504 1
0.464299111137698 1
0.482199273147211 1
0.352057648993618 1
0.416352574344072 1
0.298022064682491 1
0.363056847407722 1
0.540241177777294 1
0.282511040202822 1
0.530473992872459 1
0.500351132157772 1
0.397956980328661 1
0.299030650152366 1
0.402613028669974 1
0.364410522742495 0
0.343722605455812 1
0.535472760909614 1
0.189062416629652 0
0.605638054615739 1
0.704445712839243 1
0.366300175946613 1
0.517947181752537 1
0.326606851308529 1
0.497973435629069 1
0.471490932372241 1
0.314171380771504 1
0.291166821614743 0
0.328661199013883 1
0.312405389242715 1
0.467919911169338 1
0.435242738634533 1
0.442373452456919 1
0.335730931433955 1
0.436426912778888 1
0.550557956283903 1
0.585395063410207 1
0.402611357630387 1
0.23143571579197 1
0.526042792339177 1
0.516682475916072 1
0.56548738568777 1
0.578550867878752 1
0.851719882453575 0
0.574798457587354 1
0.641800866920513 1
0.593708843208779 1
0.592641856794106 1
0.469074438312826 1
0.473168301975503 1
0.6024140910319 1
0.616399953682983 1
0.436014607093595 1
0.580367273951133 1
0.411120538909717 1
0.562568984924191 1
0.459543097828692 1
0.563783289011542 1
0.414678983259093 1
0.488298242670542 1
0.313928318235466 1
0.552015437870834 1
0.462481421808878 1
0.519322600152325 1
0.413609302899513 1
0.536454920764077 1
0.578252928844275 1
0.55151479625204 1
0.54433554348872 1
0.527131080840737 1
0.606694721394908 1
0.485535426761088 1
0.367941150890694 1
0.460692590793902 1
0.418098739715618 1
0.53352407152338 1
0.324044501903624 1
0.33683185893894 1
0.578081006288822 1
0.50408556299659 1
0.379609985513576 1
0.318343180178053 1
0.349862824099154 1
0.146002828076214 0
0.582023233490193 1
0.190445628457505 0
0.633626985748555 1
0.34622608061093 1
0.25108719061487 1
0.488265274791513 1
0.477684761868158 1
0.604059295390873 1
0.52237672580096 1
0.496513464657904 1
0.364907187340577 1
0.42090099022002 1
0.354414401572146 1
0.500459536979597 1
0.524665300383253 1
0.23235878634819 0
0.266506347901211 0
0.452846589562853 1
0.602054480553181 1
0.301089723677814 1
0.643556094182568 1
0.532652720894067 1
0.389029787951107 1
0.722044727544152 0
0.563702306895926 1
0.600690458953536 1
0.614207085875932 1
0.478037716222564 1
0.71028145333163 1
0.341406317666671 1
0.545237980978382 1
0.142588552404675 0
0.433712910038713 1
0.569343678546329 1
0.697087969183194 0
0.524765568632527 1
0.501290881122541 1
0.500221285702766 1
0.525201790151978 1
0.599974388084251 1
0.542918226711296 1
0.3897452203156 1
0.614920996874346 1
0.43780893619857 1
0.31923492239488 1
0.536307049111935 1
0.318880829905738 0
0.686105849916434 1
0.315139032875871 1
0.330687413807637 1
0.435369114052086 1
0.430620643420814 1
0.399964833010727 1
0.549339644824919 1
0.340251527486884 1
0.537622596625742 1
0.431553418133173 1
0.68862496850646 1
0.542528134599234 1
0.548061427499271 1
0.362698102536393 1
0.485430251549958 1
0.295459483180802 1
0.386955216184266 1
0.645824673152391 1
0.534705639193211 1
0.598145352909261 1
0.321989906552633 1
0.756137318150022 0
0.496185164427094 1
0.462938172443038 1
0.388032733234311 1
0.357458108393685 1
0.483931299004189 1
0.862500298305532 0
0.328779715228329 1
0.399052399856842 1
0.216396104423713 0
0.47456039752173 1
0.523212426024118 1
0.557638725641406 1
0.626574937213895 1
0.352092559685432 1
0.259873137720704 1
0.695830706358487 0
0.462922389791172 1
0.75813097849334 1
0.474123942253175 1
0.33571201824303 1
0.623197285096096 1
0.488912586730134 1
0.559078582069649 1
0.430069499914498 1
0.362066993089913 1
0.4733450629485 1
0.363243393859813 1
0.454512257411106 1
0.774618694203791 0
0.411498511744923 1
0.728151105226204 0
0.294311839931663 1
0.358715301649688 1
0.629613193103451 1
0.410188664118434 1
0.353172166238303 1
0.507311281155135 1
0.629744746815221 1
0.513762270795581 1
0.453958484555464 1
0.465130059322755 1
0.58392874653075 1
0.459292548136455 1
0.469669650330008 1
0.546414736599811 1
0.526086060791499 1
0.309775457258457 1
0.323270120111218 1
0.573888712171118 1
0.372017085118267 1
0.509841327659032 1
0.815072426202309 0
0.512649420138339 1
0.501387274038594 1
0.485967569793388 1
0.473367803366867 1
0.731970303525038 1
0.367578155674429 1
0.498859065360826 1
0.3607262342294 1
0.676889870127962 1
0.567611621964727 1
0.247290503653886 0
0.467716907453481 1
0.399625615645968 1
0.528007800874396 1
0.67096850902325 1
0.406144594147287 1
0.381671489548098 1
0.528350188428974 1
0.494730225876312 1
0.388035330770382 1
0.53960882488172 1
0.412294939540392 1
0.54704539052861 1
0.502385613556632 1
0.651114418991703 1
0.649101624930619 1
0.420051074488415 1
0.444124349922848 1
0.675277986148592 1
0.448563118381692 1
0.598550815758881 1
0.470396919183896 1
0.594818274494989 1
0.552935736387891 1
0.46403834393625 1
0.526929644828376 1
0.412593981201664 1
0.554629032480271 1
0.572282185291597 1
0.547375369567651 1
0.551715716305516 1
0.388475342133859 1
0.290356029665216 1
0.407129658513895 1
0.394031283227699 1
0.446595196332831 1
0.371094201292431 1
0.318155836845682 1
0.464635085920733 1
0.286345599335976 0
0.58377078085122 1
0.629408568267829 1
0.451030250439262 1
0.638489927727095 1
0.233828822219874 0
0.579144941440187 1
0.817545547002587 1
0.522900571617609 1
0.55643179459065 1
0.473103974465705 1
0.342100977071527 1
0.736452209104017 0
0.633272738537369 1
0.281157505493839 1
0.425527127733575 1
0.465034308059779 1
0.516980966697396 1
0.545957557216685 1
0.482144643811318 1
0.588529814577102 1
0.547700057861749 1
0.471614760483036 1
0.285657351299675 1
0.342083317972885 1
0.354497166800407 1
0.474514520115268 1
0.59306609549464 1
0.398515210585643 1
0.440845088215588 1
0.483751998550271 1
0.55566484764108 1
0.504771263096057 1
0.439611527505826 1
0.459408635033718 1
0.41617297710049 1
0.437180371460078 1
0.523278055057817 1
0.521776643045671 1
0.476666874540882 1
0.687754392972011 1
0.480174070307791 1
0.62946905530499 1
0.394383471695815 1
0.426767217453728 1
0.496588128911005 1
0.41151468551377 1
0.686902239569027 1
0.636709728246898 1
0.647178347914791 1
0.389275185613767 1
0.74550447959477 1
0.638943171140708 1
0.381536775896225 1
0.438725740113807 1
0.531119493686012 1
0.269427064597183 0
0.812853297173762 0
0.49783529762735 1
0.570102983585383 1
0.342636603325759 1
0.474934261256511 1
0.507308103992208 1
0.519529518162171 1
0.319919481269465 1
0.731762438528096 0
0.518659637023013 1
0.353269521785042 1
0.428522163536546 1
0.628328502959588 1
0.441650399400046 1
0.289935447509511 0
0.441110097776787 1
0.452586987464201 1
0.555172495779026 1
0.257182889930344 0
0.493009269108132 1
0.519972532696193 1
0.66650790639966 1
0.301551560834527 0
0.648887161584968 1
0.596185225165479 1
0.459540759451579 1
0.480777758628115 1
0.569607238709476 1
0.51379793686931 1
0.634196637761692 1
0.487423651467383 1
0.626962594284723 1
0.616593527338891 1
0.382062522433296 1
0.722335910135601 1
0.468545777625673 1
0.483723015425768 1
0.590665076711258 1
0.539687130719099 1
0.618373501639682 1
0.541730418923575 1
0.49165325097397 1
0.477845819788345 1
0.535647317547015 1
0.432907633349806 1
0.804960104676573 0
0.514925656709717 1
0.663026548393515 1
0.507450286199563 1
0.680900753878236 1
0.790791492903508 0
0.515681586735946 1
0.509498514490749 1
0.700534643030164 1
0.630952508149864 1
0.667510431981475 1
0.487921605705506 1
0.528216182146865 1
0.365821985760879 1
0.512835171643562 1
0.345672025258507 1
0.451102128458281 1
0.544985377211177 1
0.311763434999143 1
0.496878014291331 1
0.594414477324323 1
0.426845124914104 1
0.420518062681548 1
0.645433281969808 1
0.443990595701459 1
0.480596943524687 1
0.58936216586168 1
0.441210896706753 1
0.524839729984952 1
0.637102777568664 1
0.451422787036946 1
0.404802582813866 1
0.609012502295611 1
0.471999047391055 1
0.319790862733679 1
0.426023063775315 1
0.485625394819867 1
0.342468749440002 1
0.456843889535298 1
0.504711572629996 1
0.494844664690188 1
0.367430873193397 1
0.526832637137693 1
0.382074884727613 1
0.56232433425793 1
0.446697874375692 1
0.49537997717043 1
0.114263908756769 0
0.510074199400464 1
0.641328155174523 1
0.509074115702646 1
0.493462575706386 1
0.688162682872813 1
0.378936124491252 1
0.413076058828535 1
0.460187785050493 1
0.494773575288176 1
0.569425313123793 1
0.461668142539569 1
0.457653844380847 1
0.580001114091246 1
0.484556334891328 1
0.583156545635085 1
0.420075479904944 1
0.412115424103298 1
0.494237776851369 1
0.721814854638086 1
0.431005991672277 1
0.577008310604768 1
0.477925680343201 1
0.463721198283942 1
0.292800702001182 1
0.542322014487599 1
0.514361270587738 1
0.499125654988307 1
0.445490538054168 1
0.454075503076695 1
0.600313985268974 1
0.373986064759453 1
0.389468621954531 1
0.483661851508431 1
0.598771583522749 1
0.387154827427479 1
0.479128681536562 1
0.453850690470671 1
0.420102842714819 1
0.340006147008821 1
0.412015189495189 1
0.420582518122834 1
0.396947615374704 1
0.453269012475098 1
0.575356217708293 1
0.349970647832823 1
0.57688155835039 1
0.670273696875677 1
0.405620726919274 1
0.485470246309692 1
0.380811552520057 1
0.491780558030418 1
0.484638149003991 1
0.600229852802906 1
0.513721038425998 1
0.383948132129633 1
0.491998434028237 1
0.493078359570301 1
0.11456595775673 0
0.315035822484356 1
0.501772393847068 1
0.425640271578672 1
0.437170771533861 1
0.475972329642963 1
0.541502149998339 1
0.573656768687951 1
0.576294809654074 1
0.574928917973398 1
0.463032916377974 1
0.538157003292473 1
0.611527652825251 1
0.551407199255202 1
0.48300614586774 1
0.529083710072565 1
0.363724286224962 1
0.343801914155618 1
0.513840889238266 1
0.564096922922434 1
0.652012698977402 1
0.641549408774218 1
0.379489922091743 1
0.490178969179374 1
0.525166368175023 1
0.524504819280354 1
0.446964526297508 1
0.468517910591819 1
0.542716172267025 1
0.334836409133795 1
0.538376459688974 1
0.613279817322436 1
0.333451237300108 1
0.566766223155958 1
0.458444163172963 1
0.395475746101188 1
0.479578781403172 1
0.56690760538753 1
0.37601915208155 1
0.546103894095884 1
0.650038049963776 1
0.351857367940638 1
0.558757317767861 1
0.522404612746771 1
0.580931219642818 1
0.398903381852847 1
0.431133786189525 1
0.384485662366363 1
0.639089240661184 1
0.345877612213186 1
0.683409864427809 0
0.243261782469516 0
0.301590320216266 1
0.389209879127494 1
0.598283469701085 1
0.473295359482834 1
0.607151925406974 1
0.489660145195876 1
0.433383399183949 1
0.367714062522873 1
0.465949383818269 1
0.625286689057405 1
0.389083698401506 1
0.762560547783874 0
0.397337059068167 1
0.477382723349551 1
0.650642461052379 1
0.311625093542246 1
0.4160362998926 1
0.457056317453804 1
0.501116206124087 1
0.53460359054571 1
0.476256180068537 1
0.602773234172722 1
0.448205697716279 1
0.607841309018174 1
0.27780421606236 1
0.6242438559001 1
0.443245955839931 1
0.595538889635548 1
0.4377253743662 1
0.217972174949201 0
0.405429794377034 1
0.32816508721247 0
0.412294021860586 1
0.262933343869752 0
0.479555212156391 1
0.508191543417106 1
0.279905264931471 1
0.530789853946309 1
0.60297592521744 1
0.353468170914767 1
0.631392797169649 1
0.330036324219653 1
0.475082984483261 1
0.621001402904909 1
0.356577324948859 1
0.598942478999729 1
0.469293892318966 1
0.657043900532039 1
0.560749399161217 1
0.449478166188695 1
0.531929496663603 1
0.619912477105692 1
0.509699400268802 1
0.516796896399878 1
0.479578448551627 1
0.485896606120452 1
0.614143792597188 1
0.465071365504312 1
0.235939530666086 0
0.631573350129974 1
0.663963280154019 1
0.405779483735434 1
0.447151652157332 1
0.47275814988413 1
0.728924834814793 0
0.453128779676002 1
0.522476399136344 1
0.32802376810733 1
0.492709914289723 1
0.35876722499342 1
0.506362418212771 1
0.499407793252652 1
0.463654083187033 1
0.576557358679368 1
0.610571225873106 1
0.430279054152244 1
0.495435379145011 1
0.620058052115119 1
0.567214394447061 1
0.409187344969264 1
0.625214238595323 1
0.524296812769988 1
0.51151411689499 1
0.602888769790285 1
0.299627418523578 1
0.528342629508117 1
0.5871355492959 1
0.536308934030553 1
0.447034558077341 1
0.579787730772732 1
0.522930259591315 1
0.489535649048615 1
0.380580911743044 1
0.478209158567827 1
0.470616542997929 1
0.457791388977105 1
0.652748135453812 1
0.500873267978907 1
0.415429785738089 1
0.346174330691831 1
0.373637636558599 1
0.499029738454565 1
0.462338984853395 1
0.652337950132546 1
0.249583939150836 0
0.696477135085435 1
0.495769393695553 1
0.473618246015582 1
0.408726703520882 1
0.431093991239829 1
0.372685088140259 1
0.37574823677704 1
0.464160042984237 1
0.574671745110357 1
0.522464509973606 1
0.571416909083335 1
0.487476848293166 1
0.453419991302668 1
0.380293790200512 1
0.293568955640755 1
0.489609129840081 1
0.554613885680353 1
0.367964670722351 1
0.562392518405699 1
0.704921794470838 1
0.599694823675601 1
0.567845109423308 1
0.455838416289412 1
0.605871181986556 1
0.452636435261932 1
0.42014632850695 1
0.759918901520553 0
0.665430453453677 1
0.479748125429191 1
0.495799173165294 1
0.525528143185678 1
0.528196035174923 1
0.466186255158286 1
0.502573555439684 1
0.407844734360304 1
0.432013484586013 1
0.0978594759605941 0
0.575040006493494 1
0.700546540795126 1
0.266978009131306 0
0.476221680168827 1
0.51635908491502 1
0.274481512570869 1
0.548621371612199 1
0.509527432548137 1
0.48309994928116 1
0.551123598698367 1
0.521639034278628 1
0.767401786023123 1
0.563615892917749 1
0.671565153759248 1
0.56955702525519 1
0.747916345597242 1
0.490787062343952 1
0.748366665245027 0
0.313410754057706 1
0.759802696421876 0
0.495488548817104 1
0.483853914180214 1
0.355970287662986 1
0.586223551853504 1
0.436495134615191 1
0.66221035171329 1
0.42488654058065 1
0.541023902516283 1
0.519479855661137 1
0.487921323530778 1
0.60328420179689 1
0.497639192900678 1
0.480745149391486 1
0.592085035944021 1
0.351446639840729 1
0.48509229330376 1
0.432215976494779 1
0.707415132976259 0
0.584145151509983 1
0.522714552194017 1
0.434034931460624 1
0.349092788009035 1
0.662972262662384 1
0.554598843459036 1
0.570147225205867 1
0.388518040661005 1
0.38428561673586 1
0.57343662651572 1
0.489074462040351 1
0.509257580599163 1
0.365161260306544 1
0.4225911972581 1
0.509812351014495 1
0.582774227488953 1
0.608437787793919 1
0.527908809347671 1
0.600040387411345 1
0.278371364971012 0
0.7009979839637 1
0.593363536387967 1
0.589305481945883 1
0.429172489727633 1
0.425969694784261 1
0.539731862406896 1
0.402024340568384 1
0.415873386772731 1
0.596938442740453 1
0.359701068779577 1
0.641535779953526 1
0.550247808896377 1
0.447198035384148 1
0.448457567801159 1
0.486615987686797 1
0.430887864027376 1
0.469290239992393 1
0.70752229521214 1
0.655471514224257 1
0.337548439600747 1
0.498269737636005 1
0.492514004791315 1
0.540102558484268 1
0.521936031485488 1
0.27871940276277 0
0.592273324823461 1
0.474591982464489 1
0.534518383945387 1
0.39794584268492 1
0.560237185447103 1
0.469238729902107 1
0.591822082909572 1
0.506819958453244 1
0.837599189334955 0
0.398185163290593 1
0.627439102631834 1
0.533301136318602 1
0.478776922676175 1
0.511635802645427 1
0.691479083294212 1
0.451602596164611 1
0.488138108742244 1
0.614112213552329 1
0.487111774056314 1
0.592327186427813 1
0.580976945997525 1
0.392168822933172 1
0.446925017458403 1
0.478778752718643 1
0.613978709185848 1
0.213245598985419 0
0.514567042503292 1
0.612519036524146 1
0.336128342517479 1
0.265217296417644 1
0.307097327929737 1
0.479064927760637 1
0.41346043780526 1
0.430396654440517 1
0.672465388555738 1
0.635722089703697 1
0.40956090376618 1
0.604616295800727 1
0.48460012403464 1
0.529479871373577 1
0.35385500175546 1
0.54860439491891 1
0.504223557448669 1
0.575517960742988 1
0.436789574965706 1
0.38337173606337 1
0.64346338704057 1
0.506405056997688 1
0.496240771224969 1
0.569906923189075 1
0.595988872368848 1
0.485565640996139 1
0.687548510137806 0
0.379184807217336 1
0.612492223869311 1
0.553231636338606 1
0.430254517576407 1
0.333639773319766 1
0.546132909189741 1
0.564803083443059 1
0.462235643451553 1
0.417484026222284 1
0.572797606213649 1
0.435013126619018 1
0.515419189534246 1
0.434099053560957 1
0.563146335873396 1
0.508904065706017 1
0.453313789815616 1
0.526832743904679 1
0.372953626196245 1
0.266075644504738 0
0.465129556733496 1
0.675804044595085 1
0.689604081316298 1
0.422325496039599 1
0.515309515355367 1
0.604715129580966 1
0.544389265484729 1
0.457751310132587 1
0.670088023025339 1
0.707126691705468 1
0.573535730956632 1
0.702282109840707 1
0.444473792224108 1
0.280917433225114 1
0.291772693910472 1
0.572168537371505 1
0.445082509645045 1
0.413552562464321 1
0.532716780070084 1
0.301693290313746 1
0.471804180727683 1
0.405529421918932 1
0.466247027308449 1
0.412524248927992 1
0.304643278023641 1
0.351443168192835 1
0.458129208384491 1
0.600996821101834 1
0.573577860503186 1
0.732789650950524 1
0.522679060176486 1
0.72400708222655 1
0.441234817665232 1
0.644259635051197 1
0.353623461250182 1
0.399114526375015 1
0.518663372962334 1
0.496772509461232 1
0.434823848943733 1
0.426280902026184 1
0.272864669012859 1
0.518093137823224 1
0.170501562400041 0
0.383501490303928 1
0.47693137258323 1
0.436826773614578 1
0.502589369621259 1
0.671557852074847 1
0.76027524884589 1
0.644602445250976 1
0.373682345631392 1
0.64137444571093 1
0.434235675354668 1
0.422799920683827 1
0.432598551123189 1
0.747952043806082 0
0.508040333020517 1
0.612675784087547 1
0.522597424306642 1
0.524127832967827 1
0.36179007279659 1
0.389606145911568 1
0.439849991057114 1
0.573106180490215 1
0.428113916625039 1
0.513387945793461 1
0.397661118270505 1
0.516968428906531 1
0.521800053649299 1
0.734048111804742 1
0.480459794118065 1
0.475733522766017 1
0.332878334387724 1
0.400964266491143 1
0.638069270194979 1
0.466918748365745 1
0.546463147606636 1
0.713067486751531 1
0.476932866980493 1
0.356660712856941 1
0.67210417248323 1
0.495704517640546 1
0.496454951532219 1
0.544583106054467 1
0.605527439904508 1
0.466246672339134 1
0.356028400046319 1
0.465230387387316 1
0.423075414750532 1
0.505114877290569 1
0.516339954870971 1
0.366187882347351 1
0.525770273199381 1
0.647676248242277 1
0.49286470866063 1
0.600537967703213 1
0.302835440011066 1
0.606000201983639 1
0.663803549298637 1
0.328750313427777 1
0.632723623282132 1
0.468196253092557 1
0.328991496744362 1
0.599299030272771 1
0.631693482470172 1
0.667995493074158 1
0.48749879504079 1
0.432705004991434 1
0.494482898748485 1
0.298391373572387 1
0.600576531304067 1
0.616165790034051 1
0.391135156231845 1
0.52899560233049 1
0.481799053380478 1
0.553814661227614 1
0.534856978260154 1
0.3146996306302 1
0.320061149577835 1
0.517896312221915 1
0.656286132633247 1
0.574389663455682 1
0.212675227777214 0
0.602290440773001 1
0.461310295492181 1
0.510302631225149 1
0.344722260512093 1
0.518497632307285 1
0.578600329273722 1
0.411086492423912 1
0.323733627634261 1
0.622766479764272 1
0.405606007118516 1
0.672489428987508 1
0.487507524961771 1
0.485852398887636 1
0.411022542779242 1
0.398637907375981 1
0.300370613195719 1
0.380470180848374 1
0.383355173791508 1
0.512212552750344 1
0.669746337115938 1
0.564823189006657 1
0.50062939077749 1
0.426328892975045 1
0.588486296291178 1
0.522586547488711 1
0.604337300539359 1
0.350962807843983 1
0.285731873774667 0
0.437338830103046 1
0.47658512031438 1
0.610944949562297 1
0.486630614375554 1
0.282507892980037 1
0.462993970102026 1
0.538634449253662 1
0.589332804625803 1
0.631209689250605 1
0.389974913725787 1
0.637359978243496 1
0.576053873616718 1
0.709144438287947 1
0.536296171661341 1
0.718301336271404 1
0.51594887563712 1
0.703685176186475 0
0.553059071280324 1
0.589460431844278 1
0.386211587037716 1
0.733517475262292 0
0.661419230692799 1
0.376610267805052 1
0.175774947283085 0
0.50993372759608 1
0.562280389490807 1
0.365149622427354 1
0.639138890987615 1
0.649305136772646 1
0.677042738329816 1
0.6362654807729 1
0.428403543784455 1
0.343408440749419 1
0.520914694922098 1
0.405390677634785 1
0.274495856937819 1
0.602586707965843 1
0.196562232899961 0
0.60507247376807 1
0.427889777183371 1
0.500906867498945 1
0.646364723269802 1
0.675031338888449 1
0.641795863112588 1
0.60703360872921 1
0.535611948228371 1
0.374117886586574 1
0.595288764481544 1
0.518618922380588 1
0.51493228220184 1
0.676286539565337 1
0.529734696818767 1
0.493404172372987 1
0.381434904351685 1
0.719332609289995 1
0.521039756393437 1
0.380571381508006 1
0.656949718462762 1
0.594281825982363 1
0.514687740471172 1
0.360625717425673 1
0.395544763645784 1
0.651575584225075 1
0.464458937793081 1
0.570875751178536 1
0.643010539909121 1
0.563891160746603 1
0.484304141397897 1
0.306003786761176 1
0.452778482854302 1
0.650969257751877 1
0.638696918093666 1
0.417789639525715 1
0.478472856210817 1
0.533070030176621 1
0.750822918029027 1
0.634432526379774 1
0.655818092654272 1
0.273768689573767 1
0.502836167261183 1
0.403234270900028 1
0.721934962922536 0
0.439558414839843 1
0.600508329514741 1
0.40919428623849 1
0.568549192728652 1
0.703077694472212 1
0.568608091246777 1
0.56538523341262 1
0.510684130824411 1
0.482922359467076 1
0.296662378461557 1
0.568139870739506 1
0.426796457287243 1
0.574401387005868 1
0.366235403321899 1
0.590483129849493 1
0.38142223605169 1
0.601473663852558 1
0.639206560894818 1
0.394226316115257 1
0.787253327705923 0
0.354086502021392 1
0.641058222042671 1
0.433346277027461 1
0.468633879194227 1
0.633636350841257 1
0.616640592041503 1
0.468024401358438 1
0.589941101597486 1
0.653003364801153 1
0.510692723457196 1
0.40472525890524 1
0.597827982046372 1
0.42455669813424 1
0.423025265496976 1
0.438997995428295 1
0.346964112334959 1
0.541997391342331 1
0.505594027252498 1
0.506025244809397 1
0.629952733810324 1
0.454343225286588 1
0.42252854556817 1
0.478831270762993 1
0.524808446235504 1
0.479939669175851 1
0.507486730966784 1
0.53428665379607 1
0.739766488127667 0
0.459037684555786 1
0.435145975264482 1
0.498461597583856 1
0.512784201574913 1
0.30070646827208 1
0.527317961521188 1
0.687734654380911 1
0.577589155813081 1
0.575867988133347 1
0.540426946905085 1
0.548562621436083 1
0.45204113058097 1
0.35381241693943 1
0.376915309267428 1
0.507404891064957 1
0.57890424668064 1
0.441593689213613 1
0.625689253546923 1
0.310132881492191 1
0.544824231830667 1
0.448189136617879 1
0.681071597711075 1
0.513677871317423 1
0.626672942896508 1
0.494853161598345 1
0.46071236774433 1
0.567319347548962 1
0.518308432222472 1
0.503548972768201 1
0.449705283826467 1
0.374109399456894 1
0.64385089553905 1
0.467837763521542 1
0.560246619321496 1
0.625704963087878 1
0.579840268515284 1
0.442375870647948 1
0.453981174598476 1
0.683943716219808 1
0.424573300258045 1
0.734920967125252 1
0.476464372538475 1
0.589853417064683 1
0.458892848330871 1
0.680758704457289 1
0.407746997706994 1
0.369336573636578 1
0.512910143019247 1
0.244159655984894 0
0.298590738218819 1
0.430176375193722 1
0.484250276621911 1
0.699558764826078 1
0.524400620776911 1
0.537457363400085 1
0.525673773786255 1
0.416746061611872 1
0.317452812735987 0
0.527783902954727 1
0.468161226943285 1
0.442777173165603 1
0.618517420685114 1
0.332550857148996 1
0.724543999023824 0
0.518563972617982 1
0.596859033803232 1
0.473485633281795 1
0.577454847512912 1
0.518695071661641 1
0.452419254811379 1
0.626319481981129 1
0.477391531280843 1
0.437573425335031 1
0.509169312075564 1
0.454420519943521 1
0.430824219838158 1
0.43423583763766 1
0.645598739506865 1
0.38796228531889 1
0.411195566650047 1
0.551858254153299 1
0.621870935842699 1
0.353692854453233 1
0.66718431538766 1
0.444873830615789 1
0.527747333002074 1
0.403287242138692 1
0.5050158582103 1
0.385221421481968 1
0.270199594068016 1
0.274206873504085 1
0.441647601104428 1
0.503675478748201 1
0.370028982005437 1
0.753753334324099 0
0.674249338591321 0
0.517548309119056 1
0.630618745574169 1
0.585827141177972 1
0.513894836197692 1
0.454879052975893 1
0.455100402943317 1
0.379001529658158 1
0.535541120316443 1
0.452482105500228 1
0.626842975040442 1
0.476173823519973 1
0.219616546204544 0
0.54697201262724 1
0.564193164473354 1
0.440883861417057 1
0.443472969131953 1
0.547169796970182 1
0.688966063879337 1
0.716471374406044 1
0.511140196999838 1
0.160210606241262 0
0.636910029218864 1
0.611360464930333 1
0.583996279830202 1
0.342194854205904 1
0.471840282974439 1
0.486377875069654 1
0.541162547347226 1
0.915644852823003 0
0.521001096204749 1
0.510003961307047 1
0.524797704779126 1
0.316572720344089 1
0.315392831445994 1
0.712158913875362 1
0.643737271089383 1
0.391537088858785 1
0.604763344620677 1
0.311607802785797 0
0.599599167588237 1
0.533651538813779 1
0.579680822898037 1
0.403622505317086 1
0.575180185757937 1
0.427875326615635 1
0.59251620504465 1
0.568260454442598 1
0.692655588540013 1
0.379007086774952 1
0.203021853958692 1
0.57235469263598 1
0.37576096587399 1
0.704734593596446 0
0.400138992853014 1
0.544649009794067 1
0.569182181679294 1
0.35929742696861 1
0.407004305488853 1
0.565106558567411 1
0.535302946310697 1
0.599819795152553 1
0.561368605908453 1
0.179270234860702 0
0.528395483214918 1
0.419879257854916 1
0.614584709995887 1
0.54736456414535 1
0.498187745874679 1
0.576248172765595 1
0.643485687566816 1
0.376477921839672 1
0.367189311404079 1
0.667725008485471 1
0.300613710909969 0
0.451586505437179 1
0.430581970221052 1
0.614581826518942 1
0.516297866285171 1
0.476932404210066 1
0.918505605461455 0
0.693075974894316 1
0.343397110478491 1
0.389650356428968 1
0.505831104900092 1
0.487522980055353 1
0.426851931671125 1
0.313504305131365 1
0.20177805677801 0
0.574581851514969 1
0.358165409095305 1
0.333150478235516 1
0.422721451732214 1
0.560972565579402 1
0.446855891363743 1
0.650757335272453 1
0.259822370728825 0
0.583050860971507 1
0.513100960972997 1
0.579478306459077 1
0.660108730634352 0
0.564903476864009 1
0.60196434756529 1
0.433997733102776 1
0.506700928251147 1
0.709799945361485 1
0.423483360342745 1
0.345324941097325 1
0.510789260192015 1
0.305079864070832 1
0.372783005168349 1
0.558184923207936 1
0.256464767227705 0
0.646810290423562 1
0.385719730098902 1
0.576066824828677 1
0.587125845609955 1
0.437263330881972 1
0.614598402256221 1
0.588418097411939 1
0.817613148349269 0
0.633215189639458 1
0.641950638880405 1
0.474150903735387 1
0.321266055857723 1
0.551535431036916 1
0.505913833244686 1
0.657721154865235 1
0.347047853301005 1
0.403851767446308 1
0.559821462506809 1
0.462985087338991 1
0.389932436223783 1
0.620980670638646 1
0.43569493411808 1
0.467770389186781 1
0.164384799324293 0
0.453633144380421 1
0.65654926838459 1
0.415340885547813 1
0.5739935111632 1
0.419349020493494 1
0.471952806681503 1
0.420407003517537 1
0.501891011634596 1
0.554915832350518 1
0.502295524266877 1
0.458420316995316 1
0.374204032528713 1
0.623766655303052 1
0.661797588845261 1
0.703741356112593 0
0.388941460354555 1
0.49522796023838 1
0.422031211774036 1
0.548023122050229 1
0.42586793593012 1
0.388624370506483 1
0.473342465219502 1
0.362654297728057 1
0.664897339233146 1
0.537597565422034 1
0.526535643146411 1
0.343468326089173 1
0.474364611790404 1
0.362806142974193 1
0.337004079119819 1
0.436997205517672 1
0.399564040441925 1
0.522802439203231 1
0.483976466148976 1
0.436263138696111 1
0.464853470038344 1
0.525809372606485 1
0.407314607710491 1
0.436787098324972 1
0.680938143729287 1
0.590482987542717 1
0.527457638707376 1
0.547026577061669 1
0.401645047204109 1
0.432459354377962 1
0.562600831962532 1
0.528637159450593 1
0.706029394288905 1
0.489501740967265 1
0.345522497303284 1
0.633161570950029 1
0.651829069451808 1
0.537067526513505 1
0.479459787322997 1
0.608156466724126 1
0.435090125903502 1
0.613116532191346 1
0.480529217159096 1
0.528879857054024 1
0.417832584607449 1
0.52404238056696 1
0.481622471519199 1
0.551574956246029 1
0.545138398256665 1
0.598259254472226 1
0.431892593527475 1
0.54344889363447 1
0.518947219992462 1
0.294213353565355 1
0.553899717255368 1
0.588298190152476 1
0.447657275585962 1
0.426802350773055 1
0.372597715900878 1
0.5681284118577 1
0.50829327369391 1
0.521960750482482 1
0.513480363095336 1
0.57840817678338 1
0.345610093203021 1
0.420988348713125 1
0.704052053215446 1
0.548403856273422 1
0.563307544212439 1
0.715020584412045 1
0.607236813841887 1
0.369881827653204 1
0.445834688217431 1
0.538976314789882 1
0.612998346028605 1
0.527742041046859 1
0.393922496114018 1
0.371546423852468 1
0.442091970404215 1
0.224478669667532 0
0.345178431132339 1
0.716063449040427 1
0.449657767150133 1
0.416758831464603 1
0.383778691696265 1
0.52914738080476 1
0.439952214083201 1
0.576196676356168 1
0.389856370478351 1
0.365784548371195 1
0.404286030944963 1
0.539338308448145 1
0.630089398079573 1
0.503431035550466 1
0.663813947283174 0
0.417892112292849 1
0.560513042549011 1
0.360389860763724 1
0.498990627472503 1
0.403973614569737 1
0.436197464969089 1
0.575907099586914 1
0.485984149305364 1
0.471632851885444 1
0.588525172982605 1
0.437778319212986 1
0.487955647422045 1
0.51411221607459 1
0.509819886645731 1
0.674072651203632 1
0.368705988689149 1
0.476269847725679 1
0.358013946740351 1
0.497647134668416 1
0.381943396542974 1
0.778914862980915 0
0.549012961373223 1
0.598482304812097 1
0.513424741423482 1
0.510887572811984 1
0.367408106261186 1
0.31740150494331 1
0.439726344361726 1
0.686111535680967 0
0.518866533495253 1
0.392342971007377 1
0.66319417148216 1
0.453422531292402 1
0.446321266226542 1
0.51610478349313 1
0.363654430918565 1
0.418214019977 1
0.540501889803314 1
0.370677059941499 1
0.490223347288337 1
0.536914669292075 1
0.391351574298214 1
0.651011797549298 1
0.532461700421023 1
0.709311046091656 1
0.386140660889066 1
0.561023122226982 1
0.592683927775905 1
0.370026956214836 1
0.657501924624877 1
0.396625594853026 1
0.568213795981488 1
0.324980793856421 1
0.595272348419442 1
0.691638074435563 0
0.628685594568821 1
0.5840891023467 1
0.310782842652284 0
0.452525614797151 1
0.644294203783962 1
0.612165395444344 1
0.55688134796305 1
0.639362880450495 1
0.615786637199851 1
0.646601836375087 1
0.38566346177881 1
0.567517006064179 1
0.677127661023766 1
0.460685640181849 1
0.614575542169838 1
0.703576261418007 1
0.54711202909433 1
0.493097183642276 1
0.495992142471069 1
0.412230567898329 1
0.263275241771142 1
0.696674840575625 1
0.466285764987932 1
0.367774103436004 1
0.572372881502527 1
0.364317527589219 1
0.411260393794641 1
0.396629366094963 1
0.474003942273827 1
0.744632672923698 0
0.56896006143763 1
0.307771874150395 1
0.436312725593481 1
0.587543326295975 1
0.684816461241466 1
0.440747456584094 1
0.620815842989934 1
0.538104752874497 1
0.621178571903201 1
0.534859954841284 1
0.33763083489778 1
0.330753881577515 1
0.5006525978771 1
0.376127391625832 1
0.568192653356173 1
0.613601762393488 1
0.534864139439401 1
0.454485348796098 1
0.553195970141164 1
0.441126007788442 1
0.438309946203085 1
0.444122449712529 1
0.579835942806194 1
0.450364921500698 1
0.415464512776835 1
0.338337998248381 1
0.757537534774254 0
0.453159860270576 1
0.363664596521785 1
0.68550292551639 1
0.326963395679849 0
0.560525804186962 1
0.620549811791335 1
0.288508197658491 1
0.350365831933029 1
0.455084353819779 1
0.441922377845651 1
0.668793107088219 1
0.326274736185229 1
0.428665979767928 1
0.345481773349434 1
0.608725651038726 1
0.669963703444877 1
0.424448246234393 1
0.696474737694496 0
0.525221968802125 1
0.406149658743156 1
0.325348936226313 1
0.566270391890595 1
0.760150904969961 0
0.483729134026108 1
0.446459844817535 1
0.6965434486826 1
0.505826008148251 1
0.523925370151121 1
0.26543980863927 0
0.395927692378189 1
0.447612429644275 1
0.57706625925296 1
0.418000784224387 1
0.561299567787845 1
0.526912689966991 1
0.410553763133359 1
0.589422882908206 1
0.514253616667931 1
0.668562548258393 1
0.438263724568768 1
0.457124508616684 1
0.532333435638974 1
0.693168738899991 1
0.386737918502029 1
0.519253198052176 1
0.471302494217744 1
0.600043464088887 1
0.383326649814358 1
0.461039203261005 1
0.601127451717497 1
0.560257996968006 1
0.429750073597177 1
0.744021096053199 1
0.68583589039494 1
0.424249777304177 1
0.553089912296808 1
0.603189332133456 1
0.509455822310181 1
0.72111934896961 0
0.558168668116995 1
0.294650830496206 1
0.475620122121845 1
0.656902129057176 1
0.378392206641017 1
0.758447946524577 0
0.55069001786541 1
0.405511422404849 1
0.763410989601305 0
0.464516058519828 1
0.483663391260139 1
0.524296228039632 1
0.515961360180271 1
0.35817169542766 1
0.430623673725517 1
0.457377095190636 1
0.479627345560283 1
0.350769248855853 1
0.348809583401266 1
0.561340838278773 1
0.52810168520291 1
0.500933875427031 1
0.635975316675049 1
0.432204514655733 1
0.312219173037459 1
0.350327445423645 1
0.436431332667032 1
0.46068181516381 1
0.459071831513521 1
0.465306257394744 1
0.425538745601738 1
0.702380990763439 1
0.606169876936294 1
0.567213819309979 1
0.46437913440588 1
0.589973370581301 1
0.352339611190843 1
0.43596062428472 1
0.488427383387384 1
0.483844863819229 1
0.554662718227335 1
0.408132728371046 1
0.616623089519787 1
0.557131642136502 1
0.398667647603079 1
0.433217257666264 1
0.541027221976808 1
0.623579026699539 1
0.201442794650985 0
0.353739275500172 1
0.612253891895176 1
0.35083476372965 1
0.506282504360215 1
0.539251464980705 1
0.53713797572583 1
0.537710111170395 1
0.474577927951425 1
0.499800343709986 1
0.537222381169957 1
0.493089705090775 1
0.598992864519916 1
0.460324170848182 1
0.444066170749138 1
0.549793797676019 1
0.416618764639865 1
0.25449097631972 0
0.534511967361891 1
0.480339925282531 1
0.467156872302564 1
0.243455117192619 0
0.570100462085881 1
0.547164899383014 1
0.599637197114944 1
0.551681384333401 1
0.538376920791933 1
0.523869983769178 1
0.525593631183811 1
0.497496234063328 1
0.391397823147503 1
0.341039598172052 1
0.505863058049032 1
0.410798953810548 1
0.561821742543292 1
0.519091249973583 1
0.406733881043557 1
0.398551669068687 1
0.569099571267448 1
0.27560804968277 1
0.352932412702485 1
0.473568960514179 1
0.511687844544931 1
0.294505242648172 1
0.552768712170133 1
0.506792720167835 1
0.448934533208891 1
0.40916255289497 1
0.311688127396854 1
0.521129432999601 1
0.419961987341889 1
0.541722092496115 1
0.46487646376443 1
0.367076053370261 1
0.278457943851737 1
0.589483639645084 1
0.167104015017765 0
0.571784537681925 1
0.307239623349798 1
0.40558480288764 1
0.556058065763292 1
0.520485537126441 1
0.392472578689691 1
0.595875929255324 1
0.547968110959844 1
0.243983222709524 0
0.461420644496736 1
0.423336088343437 1
0.648428838057738 1
0.622267806655412 1
0.605430854390863 1
0.503170267206517 1
0.289564805834983 0
0.563125597460439 1
0.402928302144477 1
0.666524464340713 1
0.543624418515084 1
0.547438688739121 1
0.504271179932467 1
0.567570236390049 1
0.576275259060472 1
0.636151828143552 1
0.520593897959816 1
0.330240914162477 1
0.688911930790409 1
0.558268509336702 1
0.564332181982369 1
0.58071454834851 1
0.356830954318717 1
0.511579219814585 1
0.393260562430814 1
0.296038811121129 1
0.648061038813611 1
0.669126754759881 1
0.638288032466993 1
0.418983998357135 1
0.348754640038357 1
0.207104098138473 0
0.551909913818943 1
0.423802784891157 1
0.635998248194446 1
0.362447264693239 1
0.571755823871584 1
0.501240948052598 1
0.358707241831107 1
0.596610853163116 1
0.64039326360739 1
0.315315404350502 1
0.515676487323953 1
0.580423189455056 1
0.267985549043952 1
0.663753611593553 1
0.457120006253921 1
0.344696900179359 1
0.399985822832312 1
0.434507876871335 1
0.584065029064624 1
0.721320830934256 1
0.460366173011294 1
0.393055736834056 1
0.493029270851936 1
0.494678941528163 1
0.477334013200206 1
0.5273946751571 1
0.454781772419728 1
0.408565700471834 1
0.599326456907687 1
0.542027186289316 1
0.61249209905595 1
0.515661492423762 1
0.427715398994215 1
0.357104780551759 1
0.684639589406531 1
0.698478513482396 0
0.752801143048537 1
0.633870557704694 1
0.521199180079118 1
0.408692328265594 1
0.480084618249703 1
0.713356839505014 1
0.519567586376395 1
0.55687170732232 1
0.643275297073629 1
0.225705847109402 0
0.483148406159686 1
0.640766251211327 1
0.465006132602096 1
0.43201134875438 1
0.4907190342619 1
0.465447560755344 1
0.436277401021793 1
0.779254187439233 1
0.507220850908884 1
0.376143268481381 1
0.519362934805309 1
0.363096624082226 1
0.472156116854774 1
0.626481552860324 1
0.656489497790308 1
0.703431622332454 1
0.82550616200567 0
0.728976839057817 0
0.369720688334869 1
0.614306480302433 1
0.715233042623828 1
0.622706784037229 1
0.475421513223299 1
0.543194110579892 1
0.628083019283328 1
0.460985044346076 1
0.480841960835506 1
0.438868481090023 1
0.454376591784101 1
0.52360043756581 1
0.504840955691154 1
0.4100177582452 1
0.386674429393235 1
0.449613837054116 1
0.410479703003732 1
0.549757728703322 1
0.521659830948173 1
0.604335510060366 1
0.569088396229897 1
0.680253499668642 0
0.38438590126068 1
0.394122081708333 1
0.522281513684324 1
0.605194883255765 1
0.421036585595123 1
0.62463860829141 1
0.534025913228421 1
0.608783852051725 1
0.153638413374588 0
0.482347718039399 1
0.449653957168985 1
0.387238940988558 1
0.591105314083017 1
0.464544310313327 1
0.582930286887505 1
0.259995659785395 1
0.423334301102994 1
0.554009529863945 1
0.614535931677375 1
0.422459541430325 1
0.570687646565893 1
0.59040034998689 1
0.536319095544685 1
0.428163407109357 1
0.428201818303662 1
0.471338224142488 1
0.643255139198115 1
0.604134136133167 1
0.354144825756808 1
0.530272500294612 1
0.516450314097767 1
0.435061461617705 1
0.45410130475204 1
0.363420175132528 1
0.725139630486311 0
0.357233430675356 1
0.571239013364148 1
0.435169956069934 1
0.407102567351674 1
0.770343696265063 0
0.461147696624605 1
0.46043956401261 1
0.535791139010917 1
0.665655894615023 1
0.386674602426686 1
0.566284947645951 1
0.677696154848349 1
0.29675637320057 0
0.31753722253394 1
0.288063184174598 1
0.641387569362554 1
0.408184259478623 1
0.529362642334879 1
0.397888466100335 1
0.353161675523151 1
0.553128705877651 1
0.555713130351998 1
0.295448107786584 1
0.574005449142466 1
0.685073339914938 1
0.736302104510295 1
0.387584560735134 1
0.496717120831539 1
0.410410694813463 1
0.314475518690181 1
0.57027925822629 1
0.49801204575646 1
0.720743672972085 1
0.628280406739068 1
0.54889205984309 1
0.34027288859228 1
0.551682158017317 1
0.426420637299644 1
0.630049109623446 1
0.473531641707212 1
0.284502955985291 1
0.518196816350601 1
0.582853596367738 1
0.462809491377272 1
0.305456576886531 1
0.626437226415334 1
0.589616737595032 1
0.624282085648095 1
0.675908703851011 1
0.69854217864475 0
0.439971460391909 1
0.40692163280657 1
0.480838370155049 1
0.67941637434334 0
0.513592861396539 1
0.563613975066846 1
0.458625881616632 1
0.667617706689298 1
0.474578633857069 1
0.413038676322319 1
0.532128764700146 1
0.713444564679912 1
0.321556167429265 1
0.571260577680341 1
0.424105100977706 1
0.561023599479605 1
0.454982870372068 1
0.626748879316588 1
0.534319328418178 1
0.397785210524123 1
0.532299183087144 1
0.576119526703011 1
0.566148425946721 1
0.238969042768855 0
0.48642114141473 1
0.36444293711205 1
0.633545144859211 1
0.363157425581528 1
0.516493132459294 1
0.584603011236764 1
0.601902607882074 1
0.452236344371149 1
0.238597078149119 1
0.563563100999516 1
0.642118389088962 1
0.296623077127724 1
0.398743694364853 1
0.406535351763781 1
0.643909611511004 1
0.665021165166632 1
0.542653666777792 1
0.556190283898636 1
0.465287708821455 1
0.534645907131129 1
0.544763338409519 1
0.230199655175822 0
0.352614672877017 1
0.592358682284148 1
0.521300194340957 1
0.604908645494099 1
0.473523405717904 1
0.231276922662035 0
0.533711988975279 1
0.525568978989517 1
0.57236409398873 1
0.722686497191185 1
0.407174021083304 1
0.425890150865461 1
0.643071390485419 1
0.356097390526432 1
0.376248681864699 1
0.401529565096953 1
0.366278942903894 1
0.40128490919629 1
0.848659463473818 0
0.465354309840418 1
0.402039606361724 1
0.578736224961271 1
0.475330380758931 1
0.34004813886782 1
0.433372524529314 1
0.590008089241061 1
0.78544753908442 1
0.529602162312639 1
0.30463517180048 1
0.633846887098834 1
0.55881641760193 1
0.467802937480738 1
0.524350048917789 1
0.502093135328777 1
0.444411835433848 1
0.668054685402174 1
0.439844570614204 1
0.476730947516277 1
0.634019045294856 1
0.64290149734605 1
0.5089680148744 1
0.484936861203832 1
0.425472210637238 1
0.563657254969623 1
0.703870780191565 1
0.609512671308934 1
0.371776164701129 1
0.46579907052488 1
0.509091374589946 1
0.643694278879944 1
0.440392001431185 1
0.682255924777144 1
0.532057843807089 1
0.454441199833022 1
0.403146604058468 1
0.49065426794337 1
0.543437439644112 1
0.6536702284901 1
0.411994964282126 1
0.730800251047179 1
0.441766090494965 1
0.738600886632882 0
0.625487473000558 1
0.527608193888147 1
0.375039563094591 1
0.470091264611049 1
0.326015186834097 1
0.717583616114144 0
0.443707691229373 1
0.608703670457194 1
0.542251020341781 1
0.728680016893291 1
0.457944880567936 1
0.62722966139996 1
0.437911517627895 1
0.525173711711049 1
0.378572168427327 1
0.558718449031503 1
0.324279464280834 1
0.532216930422945 1
0.560608914444435 1
0.578184881766116 1
0.526097344163611 1
0.595531677454353 1
0.377396261912455 1
0.574086023612556 1
0.574006437015915 1
0.630161762768013 1
0.382795691774586 1
0.34364603247557 1
0.353516840775134 1
0.504436948580728 1
0.436121806243073 1
0.484837158230179 1
0.532321320420691 1
0.761363466464855 0
0.453129156633585 1
0.450781235680751 1
0.419611122169698 1
0.505103115382933 1
0.49152373380124 1
0.518260017110159 1
0.575333297855925 1
0.482789349642988 1
0.376545858438055 1
0.611869026317341 1
0.474994067756521 1
0.699636061648261 1
0.68543713391348 1
0.53993336786554 1
0.578603852406315 1
0.503841685903167 1
0.501497143810635 1
0.627433394431118 1
0.441669092228331 1
0.707644733117916 1
0.461399338950643 1
0.505093108635748 1
0.471906854144471 1
0.523213110794912 1
0.377884030395092 1
0.485815264647169 1
0.227533040192967 0
0.634512154202902 1
0.630184660859946 1
0.454459222271926 1
0.605124233887605 1
0.630594013400929 1
0.617271315507852 1
0.645258353739693 1
0.80377455914194 0
0.632898907254141 1
0.512687621370213 1
0.486699820924139 1
0.556606762092783 1
0.677708045044051 1
0.519088479068252 1
0.372319724238667 1
0.559412732907149 1
0.756639293904644 0
0.663523265444327 1
0.428021449344974 1
0.461789187531516 1
0.492085821632437 1
0.363052257174444 1
0.556691433243181 1
0.377896358742963 1
0.545079295044435 1
0.43760829488327 1
0.496902503401073 1
0.591901403912902 1
0.632039355982671 1
0.399363405290274 1
0.605852274763135 1
0.347470988559832 1
0.650683409113499 1
0.572784652679268 1
0.379140929189707 1
0.660056341883649 1
0.525480554680873 1
0.167840188152232 0
0.640275046239236 1
0.589985882938008 1
0.474873966417887 1
0.242050663238341 0
0.477540658116902 1
0.445601833460862 1
0.341247699008428 1
0.246844389407742 0
0.501046247127286 1
0.505710267368012 1
0.609966365654919 1
0.59850504374542 1
0.463161151426032 1
0.42623758838376 1
0.683255588395629 1
0.448397487769084 1
0.800064341851287 0
0.646018940316299 1
0.553202096650137 1
0.606198706340509 1
0.765163862427985 0
0.500623080806373 1
0.810333229065913 0
0.472429690658421 1
0.630444793941188 1
0.410364677795288 1
0.335671578779318 1
0.440272539527477 1
0.658738503331365 1
0.569050510830677 1
0.693958716909181 1
0.454486107321575 1
0.513616918589334 1
0.439598553790136 1
0.507568347705723 1
0.535168781816715 1
0.463588685333901 1
0.467666799794398 1
0.458806700755016 1
0.580973971904538 1
0.436520125190825 1
0.0923650844064907 0
0.410488876350572 1
0.345679293917292 1
0.264779481330327 1
0.713757024752932 1
0.600315304615622 1
0.43763437441663 1
0.386333958668332 1
0.521605913096586 1
0.562813614083933 1
0.382940278920621 1
0.549176807933321 1
0.475522509182945 1
0.521884789803747 1
0.579515360420508 1
0.704702118074876 1
0.456689100998733 1
0.491427101663923 1
0.469614950852191 1
0.400146931778094 1
0.452700876569873 1
0.230088672146015 0
0.481471594881265 1
0.420037636453598 1
0.382699928909991 1
0.465084230637786 1
0.408639922768688 1
0.46494343806184 1
0.782341820475929 1
0.482713414577213 1
0.485477277113423 1
0.342681446592378 1
0.356870273260087 1
0.492293189438434 1
0.472558627164612 1
0.470700697508607 1
0.701073557456839 0
0.601865970580873 1
0.314111844119973 1
0.506476175926694 1
0.611784133246956 1
0.548422149661532 1
0.493096241704796 1
0.545588756411091 1
0.41925264593866 1
0.400084222958051 1
0.327907461569961 1
0.460222406317837 1
0.754786669360557 0
0.561216050067897 1
0.593511517626846 1
0.3713060084719 1
0.512549062596675 1
0.382577272921577 1
0.529127338904742 1
0.554186781352473 1
0.645197289753509 1
0.608439477333917 1
0.419554710841273 1
0.672597791559896 1
0.496303452337893 1
0.519194002644078 1
0.450705146086129 1
0.664184545674606 1
0.536390039401258 1
0.799930215540157 0
0.545931777524504 1
0.397682661820012 1
0.543975958113016 1
0.47476823303434 1
0.69427127116137 1
0.459663590213987 1
0.677177930307515 1
0.354710522260728 1
0.63903510512373 1
0.715389005753832 1
0.46374791091915 1
0.557300919234495 1
0.46987546754105 1
0.617092621438626 1
0.404490057012424 1
0.408820862124978 1
0.679824637584084 1
0.520722321465959 1
0.508723032264775 1
0.598912712996166 1
0.485774399693177 1
0.401540198990198 1
0.479335039598193 1
0.563430725960079 1
0.59483641038126 1
0.499430294278045 1
0.450026537762163 1
0.58099564569049 1
0.625631981102098 1
0.44618687678415 1
0.36011513035605 1
0.392777248978331 1
0.290912150656997 1
0.367058575417852 1
0.408981047971246 1
0.472409491083116 1
0.464299059366542 1
0.469842846098875 1
0.565437298107314 1
0.6593855744588 1
0.650215122915832 1
0.500346496324412 1
0.398895890208219 1
0.676429014958128 1
0.492321279278278 1
0.360132768170454 1
0.580773111282489 1
0.463374169837505 1
0.456744961164245 1
0.468334196569862 1
0.389451735408612 1
0.477894122682759 1
0.663853969364152 1
0.565502963636488 1
0.416157166575787 1
0.558888077531099 1
0.63658800763312 1
0.384937982661623 1
0.299637085885545 1
0.400239190064692 1
0.629786005840877 1
0.574489600576729 1
0.453660984649223 1
0.444611909874338 1
0.264434128223164 1
0.559303465688099 1
0.683770128026135 1
0.596015987877532 1
0.491954585558773 1
0.593115700715208 1
0.410403969468764 1
0.512234609355051 1
0.547884487794015 1
0.56102455893953 1
0.588396811759785 1
0.772543079406187 0
0.650723556468353 1
0.458956492757319 1
0.526394294829918 1
0.370937508482874 1
0.537516006526333 1
0.369740376997708 1
0.491759379221604 1
0.378412821763423 1
0.407361301202648 1
0.458796850786556 1
0.511997274289712 1
0.324845230161395 1
0.586507374616899 1
0.694584411882793 1
0.649528592233273 1
0.331900683563883 1
0.518930030617841 1
0.374684757857964 1
0.244913316946487 0
0.371009631421617 1
0.385112059097517 1
0.418578259328422 1
0.558479936545076 1
0.707987676629246 1
0.630893320905362 1
0.28603688678102 0
0.460724992966385 1
0.371304651530453 1
0.380062197865226 1
0.508844547209962 1
0.601482031237923 1
0.526114678867046 1
0.440613562604717 1
0.697989675604791 1
0.48502299571351 1
0.305430674143624 0
0.527768364367733 1
0.425679383646652 1
0.534072135249197 1
0.578175260552225 1
0.187530768856963 0
0.600716382553647 1
0.40971510406575 1
0.518141158376232 1
0.5466343634885 1
0.50008027825703 1
0.470081918448948 1
0.593089024191682 1
0.496641586245748 1
0.600245608891621 1
0.236586174315158 0
0.792020215682962 0
0.450833501106528 1
0.431307538762346 1
0.478145953671848 1
0.425132621969102 1
0.429014344389663 1
0.603497153388763 1
0.560253661477911 1
0.494037184885421 1
0.408036480612511 1
0.535679391630951 1
0.233883347511374 0
0.579266868653606 1
0.422181008933896 1
0.808489940593424 0
0.430537607115608 1
0.451208405494132 1
0.390845204188673 1
0.622791842150672 1
0.573089584980965 1
0.417088554894412 1
0.399791797196074 1
0.387654889209687 1
0.362174100684258 1
0.54457623862372 1
0.39528926083648 1
0.600190311976077 1
0.549420598947644 1
0.537839654933459 1
0.611640669664622 1
0.472284420979962 1
0.307414016872234 1
0.370715870903734 1
0.472806278601048 1
0.574784625672234 1
0.533495246651422 1
0.497443572842584 1
0.712321985394764 0
0.57137155911817 1
0.583093326514632 1
0.555457868772039 1
0.580681447478791 1
0.647308598001824 1
0.598281338760333 1
0.410786913595691 1
0.668471278818915 1
0.459658113675702 1
0.397821395157305 1
0.51167282072954 1
0.512504563065029 1
0.515977145394973 1
0.625555128586811 1
0.707194997427869 1
0.672864169164522 1
0.475965499752907 1
0.807219081705737 0
0.715553939462768 1
0.498742978584847 1
0.600708140374345 1
0.46546523029435 1
0.67565271719526 1
0.464715500469653 1
0.310737355518923 1
0.241275549385762 0
0.490463571423446 1
0.623499548218023 1
0.353805251596778 1
0.397199270264064 1
0.647857414329125 1
0.529384846808954 1
0.273142391668848 1
0.39916714324199 1
0.570355805319665 1
0.417066912967695 1
0.412525132676252 1
0.592620451537592 1
0.341975401738707 1
0.248766014615776 1
0.485736160370893 1
0.453793341555444 1
0.641153135020849 1
0.219153385850306 1
0.616576576266192 1
0.344382674240262 1
0.533912013012984 1
0.504277306321303 1
0.543510604153698 1
0.249386945632443 0
0.420655388586571 1
0.462165508233302 1
0.382712233274486 1
0.43422051443731 1
0.449897030212015 1
0.65867749327812 1
0.420884815368036 1
0.681103377564968 1
0.464026830881424 1
0.438315901605261 1
0.540908429880239 1
0.543006316436547 1
0.465289133936674 1
0.69364972500466 1
0.557927664653323 1
0.659747753349703 1
0.473328821587332 1
0.352353877053954 1
0.599444012419512 1
0.600246844047244 1
0.493037452358304 1
0.38789552908855 1
0.303151707433188 1
0.530709979866347 1
0.33749643229881 1
0.352885187307639 1
0.380961988638983 1
0.399332791659249 1
0.602998470499011 1
0.474150851965918 1
0.559115607159654 1
0.418081409502733 1
0.614908756423911 1
0.723637234631779 1
0.532033241707249 1
0.555407286396188 1
0.671425759819512 1
0.556772370124064 1
0.583417525302059 1
0.25256998473947 0
0.669359495982606 1
0.609478568994295 1
0.50906435440134 1
0.685441898632618 0
0.624983223522309 1
0.552531593356358 1
0.461566527525521 1
0.535632320621603 1
0.48426859678875 1
0.588564069180964 1
0.541428514188008 1
0.50350849734705 1
0.673030798607358 1
0.235940963326081 0
0.195493246698571 0
0.242516387724009 0
0.521659083591763 1
0.500696369672763 1
0.443258075479231 1
0.321527057788994 1
0.607277088118626 1
0.687498206431064 1
0.449539528131628 1
0.300099162222649 0
0.616793266998834 1
0.587609475422044 1
0.777740304728501 1
0.492348666960402 1
0.411250213906121 1
0.701716378750768 1
0.511604889179978 1
0.302394541293866 1
0.438515257153671 1
0.293544618108092 0
0.414469189420591 1
0.398804318924312 1
0.399108393870122 1
0.657599452291005 1
0.64724668506383 1
0.566195828364962 1
0.427253263123495 1
0.475049318567272 1
0.259953783932616 1
0.49769354617717 1
0.601051157397369 1
0.460910213228564 1
0.436314169224865 1
0.456210108774686 1
0.590268181427363 1
0.457789177258889 1
0.56135093478773 1
0.586298461885712 1
0.828735262532601 0
0.512877142070107 1
0.352668884362017 1
0.411222582863719 1
0.48078594181231 1
0.554420714290797 1
0.407525460930345 1
0.60635454837602 1
0.654077075391417 1
0.597187778370439 1
0.577864040983869 1
0.444350304936004 1
0.609993653093979 1
0.586765017519977 1
0.591219906848061 1
0.324931806313375 1
0.368486561251289 1
0.770642834430771 0
0.682925886725272 1
0.456338631963842 1
0.388433827716797 1
0.372454971628467 1
0.558247069908613 1
0.447933470568387 1
0.289982927294442 1
0.544580653254873 1
0.622291420226386 1
0.394952954431081 1
0.545244855835851 1
0.410469556154034 1
0.45916257048611 1
0.540442526347996 1
0.490195859841039 1
0.308481359430966 1
0.413986018955555 1
0.706182936274788 0
0.592107821084802 1
0.66300337985339 1
0.657603305768221 1
0.338349791314948 1
0.370135288566491 1
0.360859333059435 1
0.262274271085623 1
0.489033600445796 1
0.330343652690547 1
0.493882356383038 1
0.479515759844622 1
0.526073702475365 1
0.639567106856728 1
0.408498024624845 1
0.640799538711617 1
0.455230459220884 1
0.545956693411746 1
0.620634157261344 1
0.522530786947215 1
0.354275801867405 1
0.454284184431335 1
0.262776585166189 0
0.627600807860985 1
0.535535030151424 1
0.50250670539975 1
0.584149608875441 1
0.43873429721459 1
0.319695010381496 1
0.494941796992824 1
0.515226436368856 1
0.750327273979286 1
0.422913129906137 1
0.471933963767449 1
0.750118621240016 1
0.63714825184467 1
0.564538396739478 1
0.615342862210502 1
0.424511832504092 1
0.45235964633119 1
0.629366569993341 1
0.676529420423714 1
0.392652493454738 1
0.473892957364939 1
0.665385896768406 1
0.597819591020518 1
0.309240613425016 1
0.621704524542126 1
0.62512695046219 1
0.613026455278827 1
0.350716027993206 1
0.47891748431538 1
0.584867494812797 1
0.404383316511652 1
0.388952084163603 1
0.487797865965532 1
0.494729913336647 1
0.317927700034345 1
0.274302289134834 1
0.497644815136575 1
0.679781467809782 1
0.13522927698149 0
0.443615198953204 1
0.370009538888705 1
0.530710141229251 1
0.458214525324042 1
0.487260570346785 1
0.488509634579224 1
0.456815990401098 1
0.593646629474006 1
0.478399783713191 1
0.618592506137315 1
0.315884148234803 1
0.446527666188411 1
0.582677387308186 1
0.441516145190191 1
0.41146309126222 1
0.307128924297999 1
0.394687855514537 1
0.399943496229892 1
0.421169035855526 1
0.350074576649032 1
0.856489562973751 0
0.42518112085931 1
0.441912375851651 1
0.53340286221542 1
0.45522027597974 1
0.632334794122987 1
0.308261168680457 1
0.592478702066075 1
0.283405028583523 0
0.550823556078213 1
0.423939873417235 1
0.2830574132897 0
0.401565238841988 1
0.550021448345602 1
0.647572453802404 1
0.468623112554462 1
0.279884911066583 1
0.194133138955787 1
0.472253025533091 1
0.527147434798442 1
0.540886393719092 1
0.652809596209965 1
0.4360098558003 1
0.473667065270006 1
0.70804606262595 1
0.519024979850975 1
0.555539986397551 1
0.550889810673521 1
0.440140485357387 1
0.361622294589971 1
0.504912723009609 1
0.326442874330097 1
0.391888205546499 1
0.461230904188184 1
0.47932300661599 1
0.530952365027851 1
0.551372558300778 1
0.598766094891452 1
0.467171569911616 1
0.466011865526004 1
0.513886888491804 1
0.527736638183214 1
0.458780008968283 1
0.598529410535587 1
0.418694001216855 1
0.584744192562827 1
0.386696078930309 1
0.320547023573215 1
0.49714453153742 1
0.769636847635543 0
0.57152953355576 1
0.577155030290727 1
0.472661769229722 1
0.530068473709027 1
0.715968880253629 0
0.669683819936463 1
0.65451507492368 1
0.370332491484674 1
0.393660790878747 1
0.689499104845029 1
0.402812050414497 1
0.398581661994689 1
0.495155816937019 1
0.684476800524185 1
0.39149097914693 1
0.523101429233508 1
0.417702322873479 1
0.49064382550635 1
0.594291538159392 1
0.369856272084661 1
0.558374123661111 1
0.575320721109033 1
0.531501696849889 1
0.294391424212868 0
0.555864888630321 1
0.404690446668742 1
0.594625863023088 1
0.463820210520507 1
0.636219898385763 1
0.655521440582447 1
0.491257572064 1
0.654368559829605 1
0.55853038771695 1
0.680472381933613 1
0.525625046814332 1
0.500153752076915 1
0.30196460632256 1
0.390489989003872 1
0.570637742321562 1
0.380176411959989 1
0.282918960815253 1
0.443545855063791 1
0.333227925346237 1
0.61051061385227 1
0.401997883694947 1
0.477228518497989 1
0.621350245016797 1
0.631349347081668 1
0.44833123879931 1
0.453923407696114 1
0.41340187629865 1
0.452718783047607 1
0.636463275088351 1
0.529060123379797 1
0.228899527313764 1
0.59801726060718 1
0.713901163534209 0
0.408406286409218 1
0.286442780161614 1
0.407578524863738 1
0.46623837120924 1
0.667476026091548 1
0.392151137518233 1
0.290412216375556 1
0.450330700708267 1
0.616629194587284 1
0.45180617556805 1
0.714600391671086 0
0.40974485499313 1
0.594055919619054 1
0.601319517738116 1
0.514409691162511 1
0.655110170977409 1
0.717925707583223 0
0.504064545726526 1
0.810937564636682 0
0.290000518474947 1
0.385601435088414 1
0.375782705694455 1
0.507121671816049 1
0.595023414606457 1
0.419887742913038 1
0.436034041622793 1
0.577467084832609 1
0.509312047186911 1
0.434385817607317 1
0.417175947750885 1
0.552890312766327 1
0.624909935953879 1
0.660432247229408 1
0.679850429054878 1
0.342274055155786 1
0.627710004672277 1
0.583514277487306 1
0.567007621687881 1
0.719711476660289 0
0.501917190554988 1
0.418326729577308 1
0.705102631475949 1
0.506330539354354 1
0.602014879436873 1
0.610180424040708 1
0.544991691345824 1
0.444689777985918 1
0.464801942073436 1
0.290862160743315 0
0.412857805515289 1
0.526213283670788 1
0.449360755780043 1
0.430386628688081 1
0.530570725673447 1
0.309892885921555 1
0.412759180788119 1
0.604282743573191 1
0.513981337372944 1
0.444403037933186 1
0.691294358945962 1
0.528831137297246 1
0.470002701400696 1
0.355304159419276 1
0.575323346717888 1
0.576105076869314 1
0.319748444233763 1
0.42651292400191 1
0.448415435955228 1
0.185779404310732 0
0.549878317183442 1
0.425389067536963 1
0.376027406993869 1
0.669838186264693 1
0.552749381182912 1
0.520178492186374 1
0.503973139372433 1
0.652948842166727 1
0.412616648166133 1
0.523667849599863 1
0.42830732213142 1
0.64829544427636 1
0.612330070545684 1
0.442487737717406 1
0.543106959180949 1
0.582894747712446 1
0.471406347503916 1
0.579973595994114 1
0.484032828394939 1
0.278720067804379 0
0.373104326263523 1
0.608443252059372 1
0.290273142444894 0
0.457270868815911 1
0.408964065442941 1
0.653182580362357 1
0.358884226301813 1
0.577213433970818 1
0.43214092572238 1
0.281647618767233 0
0.559769956077834 1
0.518344385643896 1
0.591960731284204 1
0.517602584744228 1
0.572334180494891 1
0.354982464264032 1
0.26977310411759 0
0.679239563374795 1
0.410414564448294 1
0.60681671676162 1
0.648997676866606 1
0.397897248310474 1
0.343339847008812 1
0.564979677313498 1
0.561444729012175 1
0.48732281782753 1
0.486242349362239 1
0.55328610749177 1
0.367341258144637 1
0.423507077802162 1
0.372854926852448 1
0.573014679275409 1
0.502352587745278 1
0.315685648007358 1
0.564702174258356 1
0.313739284543099 1
0.493165366196617 1
0.396967605412028 1
0.585985838258652 1
0.397267869938999 1
0.533806770092868 1
0.569208400743745 1
0.607436436246408 1
0.514953081208164 1
0.542212936544615 1
0.673155241227741 1
0.259414832714647 1
0.597477058011333 1
0.539533200520271 1
0.503669308723929 1
0.41214244878 1
0.328923526130509 1
0.600682165736108 1
0.628069496454055 1
0.444567463911548 1
0.528233215771058 1
0.462689128203136 1
0.644321444044682 1
0.522101225734478 1
0.637721334932575 1
0.31784366095885 0
0.565054642028008 1
0.325269964695803 0
0.483318544366775 1
0.352630619794251 1
0.358442041885417 1
0.540157652839037 1
0.667679545300375 1
0.283100942870479 0
0.519978588543453 1
0.566494115345936 1
0.314935281278975 1
0.382592838580762 1
0.406029043783238 1
0.398214846105251 1
0.363180547627273 1
0.489586764665422 1
0.375953371038188 1
0.340049897486427 1
0.481628756035095 1
0.462265517509248 1
0.361737633725535 1
0.513608911153355 1
0.643868012766901 1
0.431718499142229 1
0.207910603839765 0
0.491218890917417 1
0.821474574808145 0
0.665914729806352 1
0.581106435305647 1
0.711682157049035 1
0.462850133282354 1
0.475201218973804 1
0.464559833198575 1
0.348198550326995 1
0.46635927827056 1
0.713375146407556 0
0.555799556631019 1
0.389894717618326 1
0.548477836753528 1
0.543252798966771 1
0.533905853643784 1
0.539288161623402 1
0.573118058331098 1
0.418522538079802 1
0.628000876745044 1
0.435840052682423 1
0.472598014486135 1
0.637683040717407 1
0.423537812772865 1
0.789106025762535 0
0.418063126020251 1
0.460148363704116 1
0.510551368887593 1
0.351620144457162 1
0.672775263817647 0
0.678329792685156 1
0.61361871621856 1
0.567488923322101 1
0.581288598342233 1
0.50522094073069 1
0.462729888078329 1
0.442703117336026 1
0.572553483582914 1
0.483914719564452 1
0.530787220342927 1
0.55981244787882 1
0.640156091131151 1
0.257567456772223 1
0.345117841789246 1
0.454077240124433 1
0.353419587370345 1
0.277294086150164 1
0.384542322850952 1
0.597868733707199 1
0.45318484661025 1
0.49119722058837 1
0.233305910871981 0
0.472042163456432 1
0.45934867547588 1
0.693871956873051 1
0.482137872662848 1
0.443021485977143 1
0.492568064321126 1
0.445180850124744 1
0.525642414162662 1
0.419980698754866 1
0.541741214376054 1
0.67531268670102 0
0.411633444114712 1
0.46413796730857 1
0.511220449727718 1
0.371237857473556 1
0.565253870276893 1
0.450384891944675 1
0.574266096759249 1
0.34173824846839 1
0.353200488070545 1
0.774455105485316 0
0.635242955157273 1
0.517539402255285 1
0.493221257334088 1
0.583383712904712 1
0.432772793511849 1
0.4875357590129 1
0.640729680363252 1
0.457506632758272 1
0.41772948069489 1
0.604853373101778 1
0.310136060773661 1
0.184077276898407 0
0.606545131335436 1
0.451987408354047 1
0.763851277566347 1
0.446063937043529 1
0.638394241267218 1
0.286309001118046 0
0.383200980373178 1
0.541033682044881 1
0.503790483397165 1
0.475854295821899 1
0.435549494084957 1
0.486860739218509 1
0.454164907535747 1
0.330155270481303 1
0.604016600593663 1
0.261602688600133 1
0.525296083088271 1
0.523579855141994 1
0.511737981955883 1
0.392166492369227 1
0.449015792400509 1
0.577798686570523 1
0.550837128874502 1
0.484126995265551 1
0.513991822477817 1
0.348867017961558 1
0.49142146641556 1
0.236803691781581 1
0.431477601309254 1
0.588878416205516 1
0.347408377129461 1
0.445628068346426 1
0.457865783787559 1
0.344347244402623 1
0.522589198637669 1
0.5832639931241 1
0.663094661312269 1
0.496579226501865 1
0.58750165157936 1
0.434504549857847 1
0.507729592848173 1
0.512124308628063 1
0.483469242823757 1
0.740354888726226 1
0.457715929905579 1
0.222154079154514 0
0.455092678849027 1
0.494384364604876 1
0.530802298197981 1
0.635619716877367 1
0.567576944119431 1
0.371143812714513 1
0.609724026758661 1
0.57288520374656 1
0.514284901772804 1
0.384210538639602 1
0.510593231985767 1
0.492369199715286 1
0.413425959963608 1
0.597638928781975 1
0.536609745520689 1
0.637793889441142 1
0.453784656458581 1
0.377678181434365 1
0.497019504255064 1
0.641723518347199 1
0.535962146578862 1
0.332334563948657 1
0.538651085590061 1
0.330352718533698 1
0.380255643875847 1
0.616485766271377 1
0.554671915859306 1
0.437480575973293 1
0.562822056252004 1
0.674974972627207 1
0.52589498248553 1
0.498803603626456 1
0.435485293714664 1
0.453027633057849 1
0.608710935555782 1
0.248015346274583 1
0.556567390009285 1
0.596123125892664 1
0.617085844793263 1
0.600782806356257 1
0.574207932449025 1
0.671087321458867 1
0.552177862116589 1
0.571381072857462 1
0.735726771378645 1
0.454191863436575 1
0.400442795661865 1
0.321479962071431 1
0.565747023229066 1
0.430037126451337 1
0.472822142774187 1
0.591142877204153 1
0.534624855679904 1
0.832034921165445 0
0.4729115944247 1
0.305199190359429 1
0.677291322366958 1
0.431911697392427 1
0.24802578328599 0
0.654640912364798 1
0.638228741625442 1
0.536572894594205 1
0.466811743206685 1
0.518472371300972 1
0.5703685514401 1
0.383079123950174 1
0.48826129380618 1
0.552542856191425 1
0.386269934330294 1
0.577528524356478 1
0.454311155755375 1
0.462920979514743 1
0.559372019636434 1
0.634158155507692 1
0.509102855509617 1
0.626017753890083 1
0.785427366710433 0
0.412317801729996 1
0.606371426301895 1
0.461987762310921 1
0.38589266665477 1
0.521568562691193 1
0.293351875659256 1
0.621761071413967 1
0.316256293522765 1
0.518302551952948 1
0.418199100853324 1
0.584899930709514 1
0.634017333912163 1
0.594820632061674 1
0.816616010623187 0
0.572882016634379 1
0.343869288488641 1
0.424305125177426 1
0.640297358991482 1
0.590664839252601 1
0.404990581548616 1
0.648230889854405 1
0.569284578631521 1
0.530507319525696 1
0.501006694390572 1
0.39096527631296 1
0.303945762235311 1
0.574442606431858 1
0.616675220872829 1
0.420365935216966 1
0.597701197854451 1
0.471617542167951 1
0.42584589278319 1
0.529968741645047 1
0.48664269735781 1
0.586696658385205 1
0.560535636561779 1
0.528402058929534 1
0.43721889622993 1
0.399879007642032 1
0.614292441705927 1
0.55539297041175 1
0.424662603972042 1
0.440461050525164 1
0.659001682010835 1
0.449542850587242 1
0.516047125005349 1
0.371634944865284 1
0.307573015107965 1
0.468642594704063 1
0.544570485355755 1
0.560560065319707 1
0.593046378218161 1
0.519152178161997 1
0.38091538342221 1
0.429475507082763 1
0.622447922101 1
0.36827391557285 1
0.386618669840864 1
0.706052214860154 1
0.293897682291616 1
0.702530910745422 0
0.586096803175011 1
0.674130954871014 1
0.409990899527186 1
0.398368945241711 1
0.559097840586912 1
0.373845269611903 1
0.426151094048007 1
0.400370088886774 1
0.59884482232155 1
0.405479239907515 1
0.538956536559882 1
0.434879580534677 1
0.533405242066517 1
0.318396896764616 1
0.337630132435862 1
0.631459090401318 1
0.640635199833768 1
0.476078344127961 1
0.703798095061939 1
0.354915244110907 1
0.60572955877063 1
0.441580931636407 1
0.516963388811975 1
0.594731416714877 1
0.310782273232754 1
0.381527559582967 1
0.553116232736787 1
0.547531691048593 1
0.456214030369726 1
0.526000728094129 1
0.6107997090795 1
0.525667685568328 1
0.344675963493281 1
0.500088853916838 1
0.869109205035946 0
0.493838910532398 1
0.481435486008544 1
0.590331176076021 1
0.658181971691765 1
0.52244568214766 1
0.649538276387776 1
0.565163363151645 1
0.277820961715981 0
0.435262695619926 1
0.60473831226635 1
0.539436254352277 1
0.434228607211833 1
0.67088206945906 1
0.370489234262248 1
0.733275967360408 0
0.392561408908221 1
0.481695215441245 1
0.437328963924558 1
0.277387274453466 0
0.475923430028368 1
0.446384854040285 1
0.458587972932384 1
0.266013809355789 1
0.371480242321012 1
0.334701120963962 1
0.654900413659497 1
0.299108166617264 1
0.506059723577919 1
0.525352173939962 1
0.404837003110656 1
0.537352205549825 1
0.640455010233025 1
0.560735161196748 1
0.603089090986424 1
0.484090715312903 1
0.564050984222103 1
0.289974836588943 0
0.41504777575345 1
0.474735551008613 1
0.363064284151784 1
0.504345846172223 1
0.599118043427678 1
0.29728401284279 1
0.484583281416589 1
0.456047866644297 1
0.684803322893994 1
0.545829992447526 1
0.547516016202654 1
0.512880023186832 1
0.566054924850549 1
0.508042662942692 1
0.247235742398969 0
0.406679319291321 1
0.424951233299002 1
0.723394017346666 0
0.511578913413687 1
0.648083985602412 1
0.391790081331993 1
0.311976602910807 1
0.435648998218155 1
0.536775231808886 1
0.588174397006825 1
0.607346233492258 1
0.434157482523262 1
0.405255151935961 1
0.591023777538683 1
0.553117199131466 1
0.737305509200342 1
0.463863280994957 1
0.380771558582711 1
0.436606516177556 1
0.530461085090291 1
0.305189801324165 0
0.447794409165225 1
0.294361699969946 0
0.61359569853521 1
0.526016162889009 1
0.676366003376855 1
0.38105080385014 1
0.43917381046783 1
0.637688182597296 1
0.536401839018109 1
0.402464847907831 1
0.440040676315561 1
0.707201998340493 1
0.234100324854069 0
0.467354111403989 1
0.297735356899856 1
0.535511867801036 1
0.406050671204695 1
0.52823916529139 1
0.450413684636729 1
0.286760672842751 0
0.485187570458095 1
0.462399128350401 1
0.446242640516807 1
0.473791232350305 1
0.405376183652505 1
0.476812540941292 1
0.590113573878259 1
0.487406944054736 1
0.440181426091806 1
0.617117817871687 1
0.440487658827061 1
0.630818289638978 1
0.628985480331203 1
0.380678772738806 1
0.562771087206885 1
0.592464247956854 1
0.718736764093951 0
0.61405294302077 1
0.494660586508117 1
0.413030239385465 1
0.423437258011159 1
0.498220847310533 1
0.459633529194345 1
0.615924457336337 1
0.439919819523002 1
0.429936588852323 1
0.419598340173156 1
0.536274317307508 1
0.587979788628467 1
0.390758917245937 1
0.601765913862825 1
0.525211788574106 1
0.541048636910588 1
0.494824250971239 1
0.445892601565326 1
0.330994086756663 1
0.555217251557069 1
0.719159137775515 1
0.341330451572804 1
0.505552501351378 1
0.532180807706979 1
0.574387957677293 1
0.383603002988422 1
0.557730379607007 1
0.624143101873628 1
0.53776443829607 1
0.308442352664513 1
0.459899077166243 1
0.500815433840183 1
0.472470878491569 1
0.474079421931121 1
0.672075404173792 1
0.528837877076246 1
0.605563891992194 1
0.596037104996409 1
0.478192416479513 1
0.555704385322079 1
0.39917461661139 1
0.65179998634289 1
0.671379075124189 1
0.411302792812443 1
0.488838000952898 1
0.376414800514287 1
0.37825905791787 1
0.14668754186768 0
0.478731020555905 1
0.686397762217973 1
0.468266955258829 1
0.456963847051362 1
0.449452406849188 1
0.427688215650603 1
0.580520377057249 1
0.561008742204909 1
0.502888975999631 1
0.410221704378945 1
0.485178560340314 1
0.425705099645093 1
0.740099001938477 0
0.491221370523091 1
0.670204471002898 1
0.575290918183252 1
0.682626739715506 1
0.565766254148599 1
0.285717437263228 1
0.568472302969501 1
0.590580961472124 1
0.377460641492124 1
0.632746704443908 1
0.414976489329806 1
0.340085378270912 1
0.57275357873392 1
0.562601892160975 1
0.55072400665723 1
0.49582598719357 1
0.599867017557031 1
0.485249359187495 1
0.516450127721742 1
0.649076162610065 1
0.401052540819181 1
0.422232015874406 1
0.593492698579093 1
0.575546839036558 1
0.414823460881046 1
0.565026055410103 1
0.701139866835415 1
0.42807490874565 1
0.433009330630806 1
0.523602862124268 1
0.607935639465743 1
0.326057498519036 1
0.63933898914758 1
0.446946021285759 1
0.415710089388893 1
0.61741951679675 1
0.537870639621863 1
0.305914721606881 1
0.506847747789949 1
0.583981092869555 1
0.331945865250502 1
0.499288200045568 1
0.43638140029883 1
0.374966559426479 1
0.400648477835366 1
0.464786846627899 1
0.577114056505778 1
0.442561098387789 1
0.490993569669475 1
0.640747868972485 1
0.544844860603968 1
0.371896231314094 1
0.562494243975191 1
0.563781341987911 1
0.393219547525969 1
0.347948866460725 1
0.639317494868252 1
0.195257258103509 0
0.516190191698942 1
0.568917130632524 1
0.791606743165724 0
0.467596463129316 1
0.350563369902366 1
0.421287658704431 1
0.406896277370449 1
0.476689561114471 1
0.594519342142897 1
0.391357067028993 1
0.520755340881065 1
0.409529567001845 1
0.612662110875609 1
0.634761022881053 1
0.542842892601991 1
0.704618884879951 1
0.164943548989163 0
0.41081643705349 1
0.513066791874782 1
0.578751931184958 1
0.698383241016681 1
0.523002411209338 1
0.456478492914276 1
0.316408011851378 1
0.385849186932523 1
0.409905783150995 1
0.66399763497343 1
0.336556711748309 1
0.471379384945178 1
0.567725815193568 1
0.683900767889089 1
0.650409061822938 1
0.597914978514155 1
0.672485186489451 1
0.603578973894055 1
0.428673872137619 1
0.536238628169811 1
0.433329702196657 1
0.608194473887006 1
0.434038200538657 1
0.491961744060956 1
0.658478949094376 1
0.427109289389963 1
0.55314660664278 1
0.272349345368139 0
0.376710184172433 1
0.761993839476813 0
0.363224743827591 1
0.371667936403036 1
0.374875969768954 1
0.280466476005614 0
0.458237503727501 1
0.672307788274279 1
0.464723780324682 1
0.312390714839357 1
0.318256065572976 1
0.566438132053574 1
0.595750148162723 1
0.558603952992673 1
0.524003151648141 1
0.459105982670866 1
0.642973830142314 1
0.409448004145627 1
0.54939961470342 1
0.502991023219853 1
0.567574861510907 1
0.327057228551683 1
0.502030495953393 1
0.325503458795312 1
0.581979160031462 1
0.396865330872464 1
0.477558244600897 1
0.591460261125301 1
0.289613615726176 1
0.770192162404904 0
0.319657192917184 1
0.428741904654802 1
0.44525251805271 1
0.621551456391644 1
0.483362203100302 1
0.518391072654378 1
0.508444299862467 1
0.421570759610446 1
0.803731451177622 0
0.472619560895208 1
0.329806182659149 1
0.517881188381524 1
0.607234975846085 1
0.479225074555393 1
0.295517637521165 1
0.419782247283651 1
0.485792235663402 1
0.631396457126174 1
0.396469324678407 1
0.451304561123629 1
0.388737857330332 1
0.445138038141828 1
0.618953819959852 1
0.342675009903014 1
0.453371595921903 1
0.443056042820314 1
0.296372939960496 1
0.396463955636696 1
0.271919637430769 0
0.434825653795432 1
0.375293392210597 1
0.419405383547797 1
0.519768877669905 1
0.573418637671464 1
0.588408497915563 1
0.399083463247184 1
0.473468489275958 1
0.612328040485643 1
0.565495351838093 1
0.560377552636261 1
0.580687825840105 1
0.641188344699372 1
0.552648589009059 1
0.464943432670931 1
0.534009633438112 1
0.544652130034953 1
0.539342039189489 1
0.385031766338658 1
0.663195224015135 1
0.702983103605154 1
0.569752383239365 1
0.671249937666983 1
0.539276295010219 1
0.258806003953075 0
0.690209229838854 1
0.598490090652222 1
0.512888470175183 1
0.247808401739303 0
0.473264115309435 1
0.446467456114773 1
0.548684887607111 1
0.608378566921712 1
0.600096240577093 1
0.611127125842951 1
0.469772398552197 1
0.512980503839383 1
0.564194136273491 1
0.547872278167377 1
0.322826797522135 1
0.527306649529422 1
0.592477696359896 1
0.553907814165834 1
0.546819907678817 1
0.516023543441401 1
0.25671156111191 0
0.700723128204591 0
0.592020275305313 1
0.33925505826723 1
0.47976067740323 1
0.388936136034783 1
0.610603021683079 1
0.469198018781625 1
0.447076413922732 1
0.424038340919425 1
0.549181548666094 1
0.432848108175039 1
0.354859392978255 1
0.509977547184345 1
0.624362138402455 1
0.426854068512075 1
0.567060307114647 1
0.597573720139161 1
0.296291417680449 1
0.62711081728461 1
0.367650115008692 1
0.627201641040393 1
0.472145820522864 1
0.417581302696719 1
0.759814524880497 0
0.596845900097537 1
0.482511912288615 1
0.364403484667082 1
0.470945307630153 1
0.447821201591739 1
0.424407762961978 1
0.438665302019528 1
0.232635055689493 0
0.502229624268058 1
0.319036839015367 1
0.496642792514401 1
0.369265380835729 1
0.539978089345354 1
0.272517233632863 1
0.683872116124284 1
0.752580892338966 0
0.36378636372891 1
0.68577183007127 0
0.473300367098485 1
0.47594384682646 1
0.492694592224066 1
0.533686625754213 1
0.543869860578687 1
0.253429576671481 0
0.824947352323863 0
0.593957164544305 1
0.492045168378186 1
0.469884423297217 1
0.503123590172635 1
0.686691476382057 1
0.784984010549353 0
0.588411152306445 1
0.702960781405017 1
0.513811345888231 1
0.514581830169235 1
0.582458412847368 1
0.655775427083873 1
0.638836222310866 1
0.553643631195241 1
0.504088608230417 1
0.363169261850151 1
0.491684430465349 1
0.543712287000332 1
0.661086156557095 1
0.14209911491652 0
0.632248835113291 1
0.545366385650018 1
0.46952377855179 1
0.482698884064465 1
0.572498572344722 1
0.460849410453384 1
0.443517517358968 1
0.655274980693229 1
0.59853601228123 1
0.633607739556378 1
0.619082374635955 1
0.398159983589072 1
0.340188713295076 1
0.60180033049984 1
0.347300003515251 1
0.681871229525218 1
0.33897074658054 1
0.488677778279617 1
0.489895598775264 1
0.512406504590177 1
0.604129396663019 1
0.664668991401808 1
0.362441163261425 1
0.651336499736343 1
0.756386381913124 0
0.432879816426874 1
0.583146785627495 1
0.720204106773152 1
0.861007942493691 0
0.359902581464743 1
0.50685476325365 1
0.512133820638426 1
0.380380642930498 1
0.620257154540609 1
0.3897257930425 1
0.59034969409964 1
0.583388527270972 1
0.549228047190084 1
0.551249240245857 1
0.328550078017393 1
0.54971135248607 1
0.543821737776165 1
0.501435505768414 1
0.724933010670151 1
0.713216297455656 1
0.644962860275919 1
0.631103907198721 1
0.362158468926315 1
0.726803076775827 0
0.476018583369971 1
0.576385401189148 1
0.554062950559847 1
0.242645817164038 0
0.334475193727998 0
0.646187064930242 0
0.546706522852482 1
0.793496194013884 0
0.627709266761075 1
0.343501310823008 1
0.451753282314375 1
0.499237833069843 1
0.579712116388916 1
0.545194716111537 1
0.440518037948707 1
0.46077404047767 1
0.449398202505166 1
0.664487649540943 1
0.466306966147879 1
0.40200035332598 1
0.497640953226883 1
0.37405940986959 1
0.402273766598673 1
0.501453199959811 1
0.457541034023149 1
0.366592923853221 1
0.228404092625386 1
0.455617359148215 1
0.506203906398986 1
0.429340054718611 1
0.780049387698961 0
0.406730327983182 1
0.417827151752296 1
0.466095946940261 1
0.268893845447377 0
0.549918413754568 1
0.510887780302453 1
0.665434424395329 1
0.353411454295034 1
0.536691435544144 1
0.408138714265768 1
0.609556372511991 1
0.548704172059385 1
0.440281682682107 1
0.467491632949931 1
0.4767450061715 1
0.312579498566269 1
0.496080129513009 1
0.562746566551498 1
0.501007949225881 1
0.734396375968668 0
0.639728923558274 1
0.549720814626761 1
0.674117557287746 1
0.509606942856775 1
0.345015522312121 1
0.535968671095466 1
0.491890045335262 1
0.347381678162383 1
0.322258717617524 1
0.502656085229009 1
0.598902448912963 1
0.648616221674048 1
0.734099170565997 1
0.642655659988937 1
0.461172452827637 1
0.581504384763868 1
0.642364399485127 1
0.510360891207523 1
0.556087051998421 1
0.447257846924347 1
0.509393947219325 1
0.680579489395567 1
0.435171774536043 1
0.489672540802516 1
0.301963849367437 1
0.495791662530158 1
0.523757855768858 1
0.511661807653989 1
0.541959925287278 1
0.351910002567514 1
0.303490121430233 1
0.388462242297812 1
0.557175988318158 1
0.43813473504355 1
0.426475859021007 1
0.544608138913101 1
0.454877267109116 1
0.57313539985069 1
0.615252260153901 1
0.535049579441365 1
0.539431108009136 1
0.42769562146819 1
0.604218043445117 1
0.412565827440614 1
0.42329431676876 1
0.499760799454836 1
0.583585336809821 1
0.443734019697903 1
0.540887399847575 1
0.43738568747829 1
0.316178499248983 1
0.657007094188971 1
0.351856555736612 1
0.599021267353087 1
0.458493064879979 1
0.642059480683899 1
0.665410126520914 1
0.435102777013491 1
0.430686658543017 1
0.46652207269594 1
0.448943595181669 1
0.49731205219174 1
0.491260713012463 1
0.428704021672808 1
0.496521374008691 1
0.493484187246873 1
0.53322101600893 1
0.663482691142394 1
0.443314188482169 1
0.346116120493521 1
0.458613336989497 1
0.46065109737362 1
0.458292095064147 1
0.555323902890601 1
0.261187970901688 1
0.504626403144344 1
0.524610797989105 1
0.469529292747214 1
0.267346605335667 0
0.419445482239098 1
0.469573068105585 1
0.552998806535573 1
0.528826155647272 1
0.579557055230601 1
0.451394622783293 1
0.340436142166157 1
0.593525660395471 1
0.545180019389701 1
0.711031122607223 0
0.718892254950289 1
0.434640094554515 1
0.615249358276104 1
0.518490586606028 1
0.429290891309619 1
0.406415329223498 1
0.486995769568451 1
0.54077129965155 1
0.391268962024859 1
0.621953044026432 1
0.439785661664154 1
0.359922655088961 1
0.302570535063884 1
0.504979237809522 1
0.551803961359071 1
0.245532621326604 1
0.371046763498908 1
0.410923863761664 1
0.555051232812652 1
0.582016033727903 1
0.450299824730478 1
0.566390229399679 1
0.523936205800542 1
0.519182937585679 1
0.623951810143412 1
0.576067373941015 1
0.569504782462889 1
0.363848717345903 1
0.537401980478978 1
0.564554503702319 1
0.473050793517169 1
0.455246126512921 1
0.114468420327447 0
0.523051617010328 1
0.673466298631366 1
0.669653107364589 1
0.695864381283556 1
0.604305183621729 1
0.521763009508828 1
0.457731249511652 1
0.470071240579514 1
0.684031497735819 0
0.394086198323778 1
0.421368587129507 1
0.287730088870338 0
0.534716064305673 1
0.515158003591957 1
0.584518713030642 1
0.854395828600722 0
0.590653058684692 1
0.373854309013979 1
0.519412824911116 1
0.621898443886479 1
0.494277600779308 1
0.578416625794575 1
0.32232378035086 1
0.604944473494934 1
0.543402645193955 1
0.384125153008125 1
0.525452374333728 1
0.489249498854351 1
0.413771430576998 1
0.556197149191226 1
0.488378860667023 1
0.366168286808937 1
0.492033162041843 1
0.37988755371875 1
0.487162652476839 1
0.46181730374304 1
0.529060556931556 1
0.314530754601257 1
0.764529339015451 0
0.570226218458238 1
0.61077276235601 1
0.353444121286861 1
0.447944958304992 1
0.521407872143231 1
0.418616699348663 1
0.462730993606684 1
0.585420040701391 1
0.38636602208039 1
0.493735830410541 1
0.605617366240592 1
0.593248388336815 1
0.572900288289553 1
0.597857485331931 1
0.532775070978615 1
0.442941529127227 1
0.15216933696886 0
0.415069012618924 1
0.634585857757936 1
0.434126922413521 1
0.615367455669834 1
0.505084896686207 1
0.411171266813524 1
0.49691368937745 1
0.293528835496586 1
0.479506598845134 1
0.637428385122356 1
0.497054940934417 1
0.745522361293861 1
0.44076772925012 1
0.722144253229153 1
0.336905021049239 1
0.32692463791677 1
0.582157456625735 1
0.55355089217927 1
0.324785769254922 1
0.600789724907175 1
0.449050667437238 1
0.405792244107511 1
0.445183128969188 1
0.424863709813805 1
0.416540921704651 1
0.443777382039391 1
0.330676507552894 1
0.515468672651219 1
0.42494614666112 1
0.501129106874236 1
0.352619661490159 1
0.445243124994803 1
0.282796594761787 1
0.40348268418975 1
0.366606260169947 1
0.227353277422668 0
0.554031768144708 1
0.489893754916318 1
0.437248108489662 1
0.531304296392266 1
0.52897660326879 1
0.441971443613284 1
0.302881501480385 1
0.682532123962535 1
0.617867917496188 1
0.419584424488651 1
0.342960851304646 1
0.529155738205046 1
0.540319034829987 1
0.444856887018163 1
0.192639728105046 0
0.629227224480136 1
0.518494688108643 1
0.636714510958875 1
0.417650584912627 1
0.524679758268313 1
0.438786336140254 1
0.776685199860011 0
0.58047894985326 1
0.544398248549261 1
0.592021990405411 1
0.46751228184363 1
0.585893564289329 1
0.737399644830493 1
0.482331273029897 1
0.467197520131327 1
0.667975059283439 1
0.347479353589688 1
0.763669338210622 1
0.557875027516848 1
0.542268645862229 1
0.260612056664817 1
0.558222421338473 1
0.437216454679804 1
0.710486021235136 1
0.56334716320426 1
0.633867711948573 1
0.593697101690455 1
0.632994269735368 1
0.293258746214083 1
0.501357051518197 1
0.423583851155047 1
0.67269491583272 0
0.487627792520003 1
0.705893401520256 1
0.569649863361716 1
0.533472509867728 1
0.43212757914164 1
0.340047490399768 1
0.348890635414831 1
0.596066129722994 1
0.424147090917322 1
0.599250450864606 1
0.311292059671788 1
0.308246414096685 1
0.214187047065551 0
0.408063037389059 1
0.597381502717211 1
0.339373835611756 1
0.402920594078335 1
0.306938802611195 1
0.405311853364056 1
0.658184911435295 1
0.538684572107502 1
0.375117773329873 1
0.506083804374288 1
0.528800429486761 1
0.560752346486772 1
0.57113521215835 1
0.621445053360042 1
0.742109753674903 1
0.221287459651443 0
0.582488434762851 1
0.634744909233732 1
0.546717153260731 1
0.541367060683441 1
0.535311045416045 1
0.308842630935588 1
0.518819493217495 1
0.252599786485182 0
0.538516897517084 1
0.497157953485903 1
0.70567485351547 1
0.494326689556748 1
0.439666699697131 1
0.577427659943658 1
0.378403996456695 1
0.506836668953501 1
0.345124888333978 1
0.471777023861452 1
0.502558058127596 1
0.619879279136535 1
0.395274449999332 1
0.472307156078904 1
0.748337357147331 0
0.279473041168691 1
0.611050829737951 1
0.654697431654304 1
0.534904544995752 1
0.451569409372921 1
0.80099463203136 0
0.594098036476483 1
0.605827976047825 1
0.552426669344972 1
0.513762698552953 1
0.667671455721047 1
0.489260834617313 1
0.745982921577224 0
0.683115680066034 1
0.595585799779458 1
0.290764202269694 1
0.593841915341319 1
0.444715752352633 1
0.332194653010731 1
0.515975307060829 1
0.421522582685321 1
0.506752498537614 1
0.626417297937992 1
0.56359890667989 1
0.435270677821086 1
0.506988821469164 1
0.388201144356659 1
0.59098822376851 1
0.47611057535629 1
0.670221179735394 1
0.437279353943778 1
0.246725648619906 0
0.41670940492417 1
0.577341253934766 1
0.465828010146929 1
0.491133541506465 1
0.427255534411698 1
0.476767574318682 1
0.289067821777243 1
0.461540776258345 1
0.436434875431689 1
0.531649865543453 1
0.649188646218877 1
0.625878968726283 1
0.614352397482377 1
0.35172308996451 1
0.473154586070923 1
0.627503964787618 1
0.555899003362279 1
0.524598528141349 1
0.387031657376149 1
0.530943081196632 1
0.529213427752497 1
0.480446451402343 1
0.547386258554557 1
0.434772774359195 1
0.498771549154901 1
0.473884845209037 1
0.633540006402553 1
0.523383595585633 1
0.727652411714651 0
0.408920664079654 1
0.33870320722764 0
0.237604499203696 1
0.400453117466557 1
0.259055765685549 1
0.462706826139075 1
0.441481130640268 1
0.648718844097784 1
0.63940524731348 1
0.450604133659876 1
0.490674725559582 1
0.37284731111725 1
0.416932479138018 1
0.40530725835138 1
0.520352645511535 1
0.528098939622045 1
0.621413155729692 1
0.341270978917317 1
0.509051952462503 1
0.455143964510727 1
0.382036136558914 1
0.587678754481691 1
0.520726779221329 1
0.409010527789069 1
0.49959741441789 1
0.493903349873706 1
0.478976368009467 1
0.794186378101198 0
0.41975534987162 1
0.497144998128746 1
0.664002272028579 1
0.338740117681314 1
0.37453764713162 1
0.405781875927956 1
0.448172539841959 1
0.452822347562356 1
0.588450901659373 1
0.458517287382334 1
0.478616510380155 1
0.752989370952533 0
0.628505665989259 1
0.413489909117782 1
0.492785952905479 1
0.396807842885536 1
0.497613380749993 1
0.515253476285555 1
0.467586110451436 1
0.598105655128193 1
0.351830453327311 1
0.677378732992151 1
0.668400729317121 1
0.378175397764529 1
0.546679041804431 1
0.430179333097344 1
0.483494674033303 1
0.33558069765017 1
0.614008974947403 1
0.513930777334998 1
0.346531387838387 1
0.50832965077246 1
0.515664999161072 1
0.452729493693486 1
0.188942217270892 0
0.560095416108326 1
0.53703956685844 1
0.705967440097454 0
0.52069392396533 1
0.55402879319538 1
0.392160462710535 1
0.60229828872225 1
0.426829010404013 1
0.396885941062705 1
0.651121786560561 1
0.59278484855411 1
0.323130530942594 1
0.441233115739654 1
0.472439982983473 1
0.716817464034132 0
0.565104575291273 1
0.504160626001284 1
0.508781639442172 1
0.597077058062848 1
0.637632922213525 1
0.5177808898157 1
0.515973374576941 1
0.453943995426054 1
0.360410825049702 1
0.421457261092837 1
0.644395207680504 1
0.535835433075946 1
0.533098472058186 1
0.439918938076068 1
0.716063713091868 0
0.55336983587016 1
0.481290680153593 1
0.335886371326132 1
0.550502881538501 1
0.639024485028985 1
0.626610697849659 1
0.489105104954051 1
0.627215227477685 1
0.283164819641171 1
0.677889189859029 1
0.643959785546831 1
0.578067213942179 1
0.226273487283459 0
0.70844667426253 0
0.651139984449362 0
0.721270170511604 1
0.607231682004968 1
0.387527530354255 1
0.641475024916821 1
0.531230934844112 1
0.672624962836837 1
0.579117741271373 1
0.564974980627405 1
0.228407545827983 1
0.428100309408922 1
0.522637356371824 1
0.407201804979131 1
0.433380007225513 1
0.311299627440852 1
0.611313536113882 1
0.403714173968524 1
0.55259105772504 1
0.350159248944447 1
0.46668792872464 1
0.5302381948606 1
0.531475134938018 1
0.299281451146157 1
0.460731900228026 1
0.579459951606571 1
0.623377704970076 1
0.416175827237855 1
0.556402629317117 1
0.305495003987258 1
0.616174508160077 1
0.542113133207654 1
0.534697715852353 1
0.614663342779532 1
0.658042572915739 1
0.575810792623897 1
0.476755095810019 1
0.373100220509188 1
0.378229375830865 1
0.314159216500353 1
0.64860354472069 1
0.497503179088591 1
0.440444652989255 1
0.640914745377135 1
0.450810211208824 1
0.273557527177033 1
0.390369273680907 1
0.44497039358992 1
0.427395355302562 1
0.533307808108719 1
0.384541178971246 1
0.579596571913847 1
0.573115963971948 1
0.485633432190317 1
0.515653261339569 1
0.306946108487846 1
0.455206004915625 1
0.64449600728925 1
0.353398298269026 1
0.607128112743213 1
0.720889821544957 0
0.321422392504987 1
0.397528086339308 1
0.409600225360452 1
0.565567426489753 1
0.665567349829666 1
0.568402514373947 1
0.188268967392094 0
0.413113098845204 1
0.534920681246357 1
0.431956702895981 1
0.418316534713078 1
0.608387655057211 1
0.73145719597886 1
0.654947887526825 1
0.471089763318882 1
0.455543170303648 1
0.456351019368455 1
0.370139409923245 1
0.492816525509872 1
0.342644259785943 1
0.599730648934624 1
0.627561205149652 1
0.36965484011522 1
0.504223048990406 1
0.450239559291327 1
0.433523533581136 1
0.313264443209108 1
0.455223155435726 1
0.622016521070492 1
0.533328623416022 1
0.501842530341901 1
0.316796256919638 0
0.500938038218585 1
0.674411220714796 1
0.695520679023193 1
0.351894928894749 1
0.475887624198478 1
0.4301608314055 1
0.467280655547687 1
0.425064614677853 1
0.565679261323946 1
0.399919503402126 1
0.565719851001523 1
0.420263425352711 1
0.659982679076007 1
0.601935893950628 1
0.413053248833309 1
0.398100912583691 1
0.496370497132526 1
0.433210485600973 1
0.433893476390022 1
0.451231344718539 1
0.362665400586917 1
0.308363519241611 1
0.789555555388229 1
0.794816337622065 0
0.412159075495095 1
0.57675428763798 1
0.551038398963398 1
0.671869415091878 1
0.466144661458247 1
0.716406338903758 1
0.542439335888902 1
0.557547888065914 1
0.240748693453609 0
0.680018051603492 1
0.386517522551194 1
0.41103843608585 1
0.570306853153027 1
0.446093608721682 1
0.65383441207722 1
0.505068145664008 1
0.608613135101897 1
0.33150403111732 1
0.437845208310134 1
0.621997026232947 1
0.630461642513297 1
0.668378260595226 1
0.595270482572537 1
0.606130601884063 1
0.39347822864988 1
0.759111552974573 0
0.547183515620211 1
0.595340936763632 1
0.760446795918865 0
0.495701598268218 1
0.412711428773075 1
0.461560583688559 1
0.309320815698134 1
0.285367820767267 1
0.62983948405662 1
0.536109749957125 1
0.431979186484583 1
0.388364779236745 1
0.63479813502206 1
0.56785100888565 1
0.449968721739701 1
0.496239922776733 1
0.59080445675492 1
0.329296932012995 1
0.451154809142693 1
0.624953807528825 1
0.752083813150929 0
0.367599508612741 1
0.52197448925368 1
0.419122083274514 1
0.636048067238983 1
0.659495842781501 1
0.673757514637079 1
0.336504638762011 1
0.531739353211135 1
0.64174457179679 1
0.40930420359841 1
0.245936869167882 0
0.445414606382321 1
0.64452450432392 1
0.591695404527622 1
0.300042649193084 1
0.447230249011621 1
0.626550556377076 1
0.663271032182364 1
0.382760344238835 1
0.643061432466889 1
0.444288432767338 1
0.458024646512799 1
0.339805740060713 1
0.327468482846955 1
0.38312803947877 1
0.456865311649146 1
0.497646534253947 1
0.522952522834508 1
0.573020779393536 1
0.430055796211199 1
0.533007320295062 1
0.526446656745123 1
0.475712574755766 1
0.498378861340088 1
0.279484898347325 1
0.459109188232573 1
0.429269622099819 1
0.311058872302913 1
0.477925331401358 1
0.532338797158077 1
0.624680736600651 1
0.448253412030359 1
0.468426923212153 1
0.512712388261205 1
0.613785758266612 1
0.499981830489689 1
0.314168877053459 0
0.274701143451373 1
0.239764248246389 1
0.577941594433962 1
0.232225705086123 0
0.394380658553141 1
0.683540080904153 1
0.546306904385961 1
0.768357537593947 0
0.408189240780776 1
0.49408455413786 1
0.528443774573415 1
0.28937703305186 1
0.716530633730791 0
0.524353420247063 1
0.600516224989025 1
0.40016011371267 1
0.510569281557194 1
0.511801533420759 1
0.484460556395011 1
0.746625734167346 1
0.380146310893717 1
0.389192013982691 1
0.43464486087692 1
0.297775138585834 0
0.625544502797772 1
0.574139968756672 1
0.482852935388067 1
0.780552705600824 0
0.541850613710268 1
0.513454105631307 1
0.381541421664623 1
0.520600269523758 1
0.567236096127725 1
0.594719826159654 1
0.474205735348426 1
0.524074967211416 1
0.329496117269866 1
0.498400787689973 1
0.514676753306956 1
0.611212786689544 1
0.478706718543004 1
0.502318914730687 1
0.671762361472413 1
0.385977076996533 1
0.637197508792212 1
0.523775529915368 1
0.702925908621041 1
0.612878340147596 1
0.449527008345875 1
0.265119320844056 1
0.324933273439746 1
0.709718574760051 1
0.552112088527003 1
0.478123417106523 1
0.404776622466279 1
0.335828361142382 1
0.592057719727814 1
0.470514893008024 1
0.408077527295665 1
0.72091046664848 1
0.429815569616909 1
0.536325715249343 1
0.666310745510489 1
0.567213616129967 1
0.396155722095152 1
0.602062348725893 1
0.592283285802013 1
0.481997169020531 1
0.494416323919663 1
0.470488049805309 1
0.465375722135353 1
0.617140630745131 1
0.471566999917441 1
0.479442036111132 1
0.541063414840136 1
0.45157503165226 1
0.652653326888729 1
0.454249498172554 1
0.561571764961001 1
0.683150630292272 1
0.572837557840499 1
0.207104956445907 0
0.584230449976167 1
0.540103436622913 1
0.449865626493055 1
0.667150105156933 1
0.513029540032285 1
0.52638371021688 1
0.460257269328554 1
0.483298717831389 1
0.459155047235564 1
0.539845299664849 1
0.395460642357706 1
0.50796420120832 1
0.388423127213899 1
0.535617835836223 1
0.465306658178398 1
0.306978666630791 1
0.438108921911463 1
0.508708238381617 1
0.348336337019461 1
0.414939804572636 1
0.451809877325865 1
0.455571449527173 1
0.149688948899649 0
0.238282585502098 1
0.54753882126396 1
0.513586885400219 1
0.545031950854115 1
0.527078065985534 1
0.471567757653837 1
0.497401193172963 1
0.354844468322914 1
0.531012961647793 1
0.477792261942062 1
0.524329121030964 1
0.670458672158974 1
0.52714209066263 1
0.519605745952191 1
0.425884694986179 1
0.420243747503415 1
0.389520798159582 1
0.214697034083322 0
0.449785078501511 1
0.366117711646332 1
0.420797793841892 1
0.277776230828797 0
0.236771991977242 0
0.486195801588102 1
0.556827371085319 1
0.604514240856333 1
0.380303250954134 1
0.513395132683955 1
0.571735546047557 1
0.57200611202308 1
0.634346952409661 1
0.457834362084601 1
0.268001988310575 1
0.391040014276353 1
0.539451824416008 1
0.195708526051241 0
0.379081891304169 1
0.345140787468461 1
0.706766316065253 1
0.616962434867695 1
0.636628233080841 1
0.406481807195739 1
0.313316312157365 1
0.49931916866842 1
0.562513491403574 1
0.541922168310812 1
0.456042253034388 1
0.647212101563161 1
0.416861653091358 1
0.49155616282013 1
0.489055760418346 1
0.461187336006992 1
0.431719188788685 1
0.482616146082119 1
0.271838982206746 1
0.620196723770964 1
0.708012325984012 1
0.472917703140237 1
0.635227078439518 1
0.412437739549042 1
0.654937126357301 1
0.686005293530292 0
0.553712829375 1
0.498349118163603 1
0.392685464185734 1
0.451258841904071 1
0.630821795645485 1
0.512179913511214 1
0.519666241020709 1
0.442612745245336 1
0.663427285808253 1
0.444150119637012 1
0.608714661994667 1
0.291797028459687 1
0.622236826954644 1
0.605574664085312 1
0.50185084798476 1
0.502217666183285 1
0.428165892816127 1
0.394036827804187 1
0.238833813812865 0
0.47997833510961 1
0.563008602272516 1
0.553932506004834 1
0.57429337895781 1
0.549775522364119 1
0.465022503806244 1
0.502747666697924 1
0.523409307752502 1
0.559116701635891 1
0.602087369095637 1
0.49444670823687 1
0.694148996663558 1
0.483025072050345 1
0.349926817862036 1
0.290091076519712 0
0.492161322268361 1
0.270654870866592 1
0.459898967173929 1
0.612599878112949 1
0.429621318616798 1
0.431772283567085 1
0.444037895451352 1
0.479504501082988 1
0.488065695965461 1
0.498858809734936 1
0.596994145712052 1
0.486187291848678 1
0.525627735880987 1
0.699303630340383 1
0.607980504900195 1
0.435217226411074 1
0.382696061515692 1
0.438149746704187 1
0.468190948690784 1
0.70554383510625 1
0.796205692567958 0
0.673692806205921 1
0.39949369864597 1
0.312309242312314 0
0.432159666143182 1
0.372479629194693 1
0.306961496394499 0
0.49489640918744 1
0.552113290473551 1
0.493405569496528 1
0.594670628926025 1
0.559951357873713 1
0.26112491130525 0
0.797901144735687 0
0.332004739436194 1
0.415526843109635 1
0.560395746294246 1
0.45846275620694 1
0.580964741507773 1
0.449531199249937 1
0.759145935250627 0
0.400962605238934 1
0.543558687870238 1
0.539458463847546 1
0.410741093599803 1
0.673444545000477 1
0.578519868005989 1
0.683012217218272 1
0.592086958850991 1
0.495079698081298 1
0.679335062226267 0
0.640084964367047 1
0.567749323047294 1
0.0909745515769404 0
0.640604423692273 1
0.354745247475748 1
0.477014142628337 1
0.546067641778459 1
0.56211404094226 1
0.540560835940788 1
0.459645890347108 1
0.630603015528379 1
0.677144494248077 1
0.410358870206885 1
0.444016365317539 1
0.468295361653436 1
0.478406892672207 1
0.538733847040765 1
0.35755565653372 1
0.616091126529413 1
0.476520616758816 1
0.504859457687567 1
0.532381709352031 1
0.529682268196311 1
0.216984607163273 0
0.57711667451007 1
0.463668473670958 1
0.656347397440798 1
0.38800900605227 1
0.503790114085745 1
0.440277131508686 1
0.678042903388858 1
0.495250584512887 1
0.521714444938553 1
0.469700843997683 1
0.50886171132289 1
0.530227797579762 1
0.501078817009897 1
0.351354459908102 1
0.534135708430507 1
0.487660245955651 1
0.294406753761933 1
0.484077916561161 1
0.393069287534476 1
0.504385184560569 1
0.416416874233751 1
0.617255835518496 1
0.478527052561624 1
0.489852442581027 1
0.445488609333329 1
0.612801018628762 1
0.505538513373177 1
0.562552280992576 1
0.526518605882072 1
0.364603679651686 1
0.552043311177529 1
0.45462137860588 1
0.350734885956009 1
0.71190580953003 1
0.499474368828761 1
0.516312858769412 1
0.624660740407298 1
0.479239649830137 1
0.597940839979383 1
0.764964832264791 0
0.367195252124081 1
0.537218475705402 1
0.708697854953248 1
0.635765869178193 1
0.484704952604291 1
0.575752270412283 1
0.515252582317601 1
0.543161235167873 1
0.590250196664144 1
0.618541583716292 1
0.469914955517044 1
0.387596380203783 1
0.619854540766372 1
0.474671436143106 1
0.410006160750907 1
0.463488619786267 1
0.508200531503236 1
0.185789422061744 0
0.571689472139941 1
0.358872351991688 1
0.435475961607568 1
0.556759866694957 1
0.492231139790919 1
0.46325839843753 1
0.612198339794062 1
0.251369297435225 0
0.420994475192985 1
0.74256020704224 0
0.525218858926347 1
0.674392140823939 1
0.573790804086962 1
0.510439155774884 1
0.61790340703977 1
0.422030698013324 1
0.427394416914905 1
0.473421336626583 1
0.501280836866678 1
0.475962508050346 1
0.612112476934466 1
0.544064575635821 1
0.4460638078151 1
0.528170758181357 1
0.47089330906226 1
0.535602171792692 1
0.568666811637168 1
0.36373433190567 1
0.60769252092639 1
0.330428607505633 1
0.378607057173857 1
0.402816110180501 1
0.593924617699898 1
0.347407072353611 1
0.607964719972187 1
0.203707748958461 0
0.290933712558665 1
0.54349627573392 1
0.434329701557421 1
0.47938844225378 1
0.416554346788304 1
0.651700590817554 1
0.573217898275614 1
0.308412633326299 1
0.574927388128242 1
0.791388449050313 0
0.56852262216705 1
0.415582588872585 1
0.451003111050986 1
0.634852861594419 1
0.540837514835679 1
0.781968690652661 0
0.521834467208024 1
0.431631762447138 1
0.751105014336079 1
0.547982306217766 1
0.368655381043321 1
0.498161972144221 1
0.727659947112895 1
0.457431687700636 1
0.272808200872596 0
0.38129778525399 1
0.411483722242527 1
0.353179589245527 1
0.77689171856285 0
0.65131465283368 1
0.822363956075252 0
0.310568557031892 1
0.468360941079688 1
0.43061642335942 1
0.303213315853773 1
0.605834686348321 1
0.756861730153084 0
0.368762371951933 1
0.662515803073779 1
0.640637391144967 1
0.512293791468366 1
0.553369575637877 1
0.633900397470696 1
0.507433841915057 1
0.461637450048452 1
0.550593103614437 1
0.370738376730985 1
0.446625166511091 1
0.473180213692632 1
0.676501495703106 1
0.52800949553105 1
0.528873893196574 1
0.6019166641947 1
0.506868170981835 1
0.167166686274969 0
0.44590901700489 1
0.78493601612981 0
0.411994909851377 1
0.52396184214251 1
0.377291088800815 1
0.574656531304641 1
0.639274546520816 1
0.55186923268238 1
0.237914914502859 0
0.495497709578654 1
0.514010337746216 1
0.529420249969517 1
0.385218007633063 1
0.370065776578027 1
0.637812372606347 1
0.374529682814021 1
0.568139522933511 1
0.519629040743853 1
0.592625523560704 1
0.407486416009393 1
0.388454714555438 1
0.429821265546714 1
0.498555097943818 1
0.411712263197891 1
0.593421546476153 1
0.558199389991732 1
0.435854051311132 1
0.483446224145802 1
0.433029238360765 1
0.50130220465321 1
0.493316060403751 1
0.520170120989916 1
0.453698926680648 1
0.722272270686737 0
0.578285081375503 1
0.519747232306675 1
0.611254181141725 1
0.543415331970829 1
0.557327306361764 1
0.500412315979297 1
0.382590882452764 1
0.285588081582367 1
0.764877449282346 0
0.543167595494893 1
0.415806215383313 1
0.49822048245762 1
0.353932756158405 1
0.615918711457495 1
0.376577634264508 1
0.61338347185555 1
0.798266703145455 0
0.51415943118341 1
0.680885286898766 1
0.486775000550257 1
0.551357447185933 1
0.601101676172432 1
0.518511343464302 1
0.528718368868649 1
0.724931925098383 1
0.549423759490004 1
0.399257561790782 1
0.411016434769298 1
0.448255097058221 1
0.603127040832814 1
0.587743506166435 1
0.563423054061189 1
0.540540780110652 1
0.558752246373361 1
0.40451108335831 1
0.494982926159514 1
0.479809675108723 1
0.631992993310751 1
0.434948158745917 1
0.459113675076197 1
0.447542257459875 1
0.347202535038849 1
0.379801257764869 1
0.308380579118351 1
0.535512700200885 1
0.592704406597302 1
0.464107442587762 1
0.438547618903574 1
0.562032453025191 1
0.648573770476477 1
0.479993189760737 1
0.489465894874092 1
0.51752323515892 1
0.380767731956167 1
0.381780475314896 1
0.487256125364555 1
0.22397932148064 0
0.438005038507643 1
0.484109055806524 1
0.712959756038015 1
0.24568033719064 0
0.36588924712746 1
0.711057431056696 0
0.424028662127317 1
0.73743996608849 0
0.319649262271985 1
0.531508237737733 1
0.296484042724154 1
0.21681638324019 0
0.706254786517574 1
0.342624795431149 1
0.337110533898023 1
0.369655773571942 1
0.589779439990766 1
0.565749153932232 1
0.529077532886336 1
0.298403164135248 1
0.487171413386596 1
0.507184368545036 1
0.545189424805973 1
0.5128267918982 1
0.535715295391339 1
0.351947225901858 1
0.373328884924789 1
0.484792903691195 1
0.418393638591832 1
0.520256873833687 1
0.491807975372383 1
0.524246297969832 1
0.566637441159402 1
0.559181248273354 1
0.211616886597977 0
0.316098271066315 1
0.487223933519799 1
0.245716720344548 0
0.380843617147991 1
0.680466764386764 1
0.545181376039875 1
0.615950681129091 1
0.487008092160523 1
0.510435399504382 1
0.440665984280845 1
0.304106365107605 1
0.379487247340184 1
0.50686608948755 1
0.449065995728964 1
0.575573687408968 1
0.524501684047811 1
0.472320218513185 1
0.474130973069434 1
0.653691505282294 1
0.661566568353917 1
0.603856856297602 1
0.450748583051026 1
0.623361127320204 1
0.172119573201235 0
0.478490113388492 1
0.683088989377152 1
0.668550086097819 1
0.569912237154002 1
0.245971014626625 1
0.452415814684627 1
0.634939017622564 1
0.542132752667783 1
0.533778902627155 1
0.746275923443008 1
0.347724193250744 1
0.411036859682077 1
0.526955309793504 1
0.372361311911469 1
0.591619584043864 1
0.658470029584703 1
0.594736182656875 1
0.449857311987496 1
0.501784325090585 1
0.597959914489699 1
0.372446895935102 1
0.341919573167599 1
0.670985958797936 1
0.583394194623278 1
0.637421861732739 1
0.462860707886482 1
0.421697545482924 1
0.577446612723545 1
0.483155446813088 1
0.434278195042295 1
0.489528782503745 1
0.526808916688363 1
0.447789246429167 1
0.565275848032726 1
0.343163995362395 1
0.513697156772658 1
0.496372650372889 1
0.484094611362727 1
0.529899561136388 1
0.532781216776849 1
0.741377162391904 0
0.488334695374226 1
0.554474951469713 1
0.43433830355193 1
0.358718535515201 1
0.425303660202048 1
0.42222916388858 1
0.586928415727393 1
0.305455625776959 1
0.425138003044555 1
0.464214068039843 1
0.49594825431756 1
0.658680026329403 1
0.596621107159592 1
0.471318403541604 1
0.608688010724215 1
0.519555133391532 1
0.603897153081201 1
0.400156109468048 1
0.359197685842179 1
0.54823230904318 1
0.381482638820833 1
0.431368001291917 1
0.592889371277287 1
0.448171233121519 1
0.479203685814522 1
0.493714903285145 1
0.392558582931115 1
0.525051205273056 1
0.458629436339284 1
0.485454568915596 1
0.33120814103216 1
0.623572970797463 1
0.740835959539344 0
0.554424531762456 1
0.505639511803595 1
0.282252890428019 1
0.52203251622321 1
0.355857131051045 1
0.699254256895158 1
0.581221552839091 1
0.50439680221371 1
0.585084260558063 1
0.555186304828058 1
0.498112930830693 1
0.423638527749565 1
0.434169885153153 1
0.714660509957441 0
0.512261961528219 1
0.458946911923418 1
0.462459795618164 1
0.536433541268861 1
0.395964417512663 1
0.545857823644331 1
0.380032323648808 1
0.330065466925873 1
0.418930637389552 1
0.550572909462202 1
0.349068248884417 1
0.46135051085019 1
0.539153290719168 1
0.409482538611362 1
0.706426391407679 0
0.499238235966217 1
0.652256451048073 0
0.602841818466467 1
0.52913181793189 1
0.537688334986843 1
0.502875674706633 1
0.353517326451263 1
0.427269365825419 1
0.318521446849661 0
0.382080455448438 1
0.493654946744691 1
0.431828164225948 1
0.557580360375501 1
0.488934570990042 1
0.532774942808113 1
0.595416522741156 1
0.438261952994478 1
0.261600713211232 0
0.542624800495149 1
0.648693825328661 1
0.526692651184532 1
0.407092527629415 1
0.569909619246337 1
0.222745809608821 0
0.413639253163269 1
0.662431915428227 1
0.522176491562457 1
0.252217604290856 1
0.452865191459544 1
0.576118947261275 1
0.450642080398877 1
0.589012864437923 1
0.463413945130665 1
0.576881104161443 1
0.444050923902732 1
0.475537950862466 1
0.418056883967753 1
0.372294094563233 1
0.429779529903173 1
0.466555935085777 1
0.652319946209324 1
0.444660193226178 1
0.55479312970891 1
0.460317318853701 1
0.522346810385277 1
0.395467658478593 1
0.545802200698649 1
0.37792470531497 1
0.748745191969896 1
0.368767468387018 1
0.468822835447293 1
0.33688561252137 1
0.483106871149624 1
0.555553907873914 1
0.653135341928524 1
0.452874558889156 1
0.477594156599863 1
0.249739051045902 1
0.558998092407431 1
0.49651732492162 1
0.271011476110768 0
0.347715036121904 1
0.339593582576534 1
0.380340225724318 1
0.519549421543721 1
0.430837092368607 1
0.388086537343749 1
0.633563614239072 1
0.552671511430735 1
0.404816706494063 1
0.599751044244407 1
0.554107542053615 1
0.528389581462134 1
0.645118345738635 1
0.45158542768884 1
0.501705882194775 1
0.37495966992564 1
0.522137793925608 1
0.640026169703562 1
0.604488636942013 1
0.473548062167362 1
0.560569274676591 1
0.355951426428089 1
0.531731263844546 1
0.626933111460831 1
0.413678617748782 1
0.439491033923363 1
0.364860352130541 1
0.580283221819316 1
0.515607063959463 1
0.507104490121448 1
0.554309531801159 1
0.290524748227754 1
0.495327399840268 1
0.486227548284086 1
0.532116682931102 1
0.527105459999165 1
0.64406515037565 1
0.533695161778026 1
0.506256219237164 1
0.365244865989229 1
0.465158792387054 1
0.557491585878155 1
0.79897486050135 0
0.531853636256665 1
0.355149000998382 1
0.258156460392417 0
0.391344868068083 1
0.415233471344672 1
0.421542429449684 1
0.682803716185869 1
0.434839736396135 1
0.617254914997704 1
0.329247323376695 1
0.448100034476188 1
0.446205936988289 1
0.52585206005622 1
0.567229004468341 1
0.509578910169569 1
0.615048937538149 1
0.528881143954992 1
0.453717694030969 1
0.563037592182111 1
0.249276405934408 0
0.616013612556492 1
0.469913205593049 1
0.590803140204776 1
0.252381737941058 1
0.62694027457012 1
0.646568340002788 1
0.574962263664867 1
0.605073365396877 1
0.435119525228562 1
0.393495062502416 1
0.346130509013956 0
0.405316138883463 1
0.538310562764706 1
0.601483661454253 1
0.572496122066809 1
0.452229515693438 1
0.493143535787638 1
0.332365999921395 0
0.364518418765382 1
0.456400204775315 1
0.597649984414802 1
0.439931517461667 1
0.316513776279193 1
0.451821681457708 1
0.512612667412542 1
0.437809171757051 1
0.319299543133637 1
0.504333617797248 1
0.365431838762502 1
0.390714620139222 1
0.426690982135236 1
0.638234144165772 1
0.654637470964114 0
0.438988435348568 1
0.331364112254555 1
0.479829193630201 1
0.585336340678257 1
0.496178011821408 1
0.705980994044123 1
0.737575981516086 1
0.583788394037984 1
0.419899834775513 1
0.530833049692318 1
0.607299369339361 1
0.725308302338888 1
0.419610462056732 1
0.511204101562573 1
0.641973104001132 1
0.609436418531695 1
0.338110590277925 1
0.707232686928636 0
0.498614181271948 1
0.466751921730489 1
0.399758654533038 1
0.316951053998733 1
0.400500703696539 1
0.459308212873203 1
0.466999184901533 1
0.390179428201129 1
0.612764632654182 1
0.535992921353454 1
0.412108610928634 1
0.582719475523416 1
0.55049684034858 1
0.58627931329042 1
0.548417152045795 1
0.67672549508097 1
0.314187429488537 1
0.541189929811445 1
0.313516053543827 1
0.622146339382513 1
0.546791946873151 1
0.23714293462395 0
0.424265089053821 1
0.680361708417264 1
0.618728748237743 1
0.402941722296324 1
0.727966017791319 0
0.473717899843257 1
0.598351126508301 1
0.241032351643222 0
0.759306080399387 0
0.592842204016374 1
0.571587544803865 1
0.696656131133083 1
0.20521383301568 0
0.679596687764639 1
0.423195005152612 1
0.594178955221281 1
0.458529840153564 1
0.433638923961734 1
0.496814916121767 1
0.700327027134923 1
0.555439815944713 1
0.382123238675403 1
0.49326591482021 1
0.491630779479308 1
0.255881697871885 0
0.507364279816389 1
0.688843412089319 0
0.584205144071102 1
0.414035508463925 1
0.593727266894801 1
0.483935225254724 1
0.584100896185749 1
0.629305245376671 1
0.686569191645951 1
0.379526264626424 1
0.505999031665613 1
0.595260654164754 1
0.421363833847679 1
0.522424094884403 1
0.543500425126769 1
0.552751102267826 1
0.282928743361818 1
0.485464359113873 1
0.441612433354894 1
0.479661749771631 1
0.447475946048414 1
0.61364868689758 1
0.45539298940212 1
0.448610983754514 1
0.287494032043963 1
0.384323075275976 1
0.453557834268875 1
0.706222869668379 1
0.543377141349953 1
0.596452572265701 1
0.460184624876157 1
0.590104110162169 1
0.512465482072734 1
0.393587752036944 1
0.459953622202049 1
0.484734214269004 1
0.412693611872457 1
0.520086809605644 1
0.605085995389066 1
0.41025904221085 1
0.443915029540578 1
0.472127723000975 1
0.423116235642983 1
0.553928525022733 1
0.565064188809748 1
0.526337776982903 1
0.548912667083153 1
0.446007141873209 1
0.465234675949335 1
0.467984010956369 1
0.548953648559534 1
0.210810645280332 0
0.399887735225737 1
0.529107250205194 1
0.541667793110897 1
0.522156381188977 1
0.419844312731319 1
0.521206319692661 1
0.635912972255466 1
0.56719180325796 1
0.341938999743359 1
0.699442557724046 1
0.426145312890748 1
0.327098584567325 1
0.504650058066579 1
0.442717175932683 1
0.589829435071363 1
0.547331981680637 1
0.440656189807593 1
0.439005748746494 1
0.51752152302201 1
0.4411609626508 1
0.340322992507173 1
0.526605283227304 1
0.453893578225941 1
0.52776209153463 1
0.598878397076251 1
0.578303846583243 1
0.572464519792606 1
0.341484933388793 1
0.418311877848986 1
0.498186520871663 1
0.481166456756415 1
0.358585300696444 1
0.343066142657962 1
0.380097159659951 1
0.43908360306831 1
0.810554108509028 1
0.476895323514194 1
0.536745334330511 1
0.383083188943159 1
0.569396905511864 1
0.426344419490109 1
0.510251181318728 1
0.467757464631853 1
0.318299835412179 1
0.583778521409359 1
0.543112817570709 1
0.570381270260776 1
0.701479556582301 1
0.43006068760067 1
0.561041353547372 1
0.355007040805495 1
0.479588940398262 1
0.407601762055368 1
0.654332236621723 1
0.548357121609608 1
0.569102302980375 1
0.372916966872698 1
0.2880347619523 1
0.481036053495786 1
0.594535791711254 1
0.644582767434569 1
0.490315146405306 1
0.652862702359693 1
0.556499757358744 1
0.689983923405336 1
0.285322723525285 0
0.565059388920185 1
0.393453906673274 1
0.660643415118364 1
0.516186108594236 1
0.307791408370589 1
0.689937612790755 1
0.452672978722066 1
0.417746551304767 1
0.5598354226272 1
0.543587813149665 1
0.670741214938589 1
0.645905476696504 1
0.665423148766196 1
0.657461856577275 1
0.485873247113833 1
0.350751266455943 1
0.452696581577469 1
0.37359002212886 1
0.539073755798432 1
0.347019539790259 1
0.460610559694335 1
0.367175965263502 1
0.489769300286719 1
0.343171938621617 1
0.424208638634736 1
0.448260382304041 1
0.378968660958044 1
0.476493804277436 1
0.480721906232419 1
0.615665610931122 1
0.550510543935067 1
0.57080535188021 1
0.544946881156898 1
0.337346049122847 1
0.417087088086004 1
0.56092649291279 1
0.462294012027875 1
0.713776987421332 1
0.545935720203248 1
0.731501019355258 1
0.634395495689397 1
0.421801596864426 1
0.645346664016835 1
0.365596446758823 1
0.466358889002898 1
0.336298748273356 0
0.631052883579698 1
0.483755010970476 1
0.509829942243385 1
0.259213291466233 0
0.73418592318012 0
0.68788190799056 1
0.575665116598414 1
0.690005791086058 0
0.538227395706147 1
0.408573016672732 1
0.702751488974089 1
0.429253995608981 1
0.43782089171496 1
0.615318380082276 1
0.405288860022469 1
0.604833993986291 1
0.578745842734353 1
0.500053165815348 1
0.539430048607054 1
0.55973927113583 1
0.524713810466604 1
0.372493504343448 1
0.476541037815824 1
0.174984921449759 0
0.568516662484249 1
0.327638114729856 1
0.421618889320682 1
0.489844139288019 1
0.549167848880078 1
0.61399718560741 1
0.39027991755506 1
0.465634316345941 1
0.481114814850411 1
0.578802831003201 1
0.594405313478541 1
0.412884694373053 1
0.386687318438423 1
0.604289569346765 1
0.389800308873058 1
0.491113902258237 1
0.493215418222259 1
0.650307210572032 1
0.6185115663153 1
0.558229401241377 1
0.297281507403801 1
0.568985139354449 1
0.462186029725205 1
0.55691376091021 1
0.342836627399668 1
0.194319540214287 0
0.55844867809166 1
0.585527509005565 1
0.160403280331754 0
0.509567399427714 1
0.669282029055717 1
0.391185884551064 1
0.32408437701425 1
0.571390864143823 1
0.492840054302491 1
0.397036296673476 1
0.35390452244985 1
0.445169214456033 1
0.362872237144249 1
0.415108347202865 1
0.388812121047018 1
0.29300032690505 1
0.472469086406166 1
0.454063363901998 1
0.392441955746951 1
0.449631081326184 1
0.410067990164499 1
0.574640055245521 1
0.438801379257868 1
0.218043670109172 1
0.442543435142036 1
0.52969338783369 1
0.41634078983487 1
0.579512708412209 1
0.603475987318731 1
0.528810105788891 1
0.64290874249756 1
0.602762006061321 1
0.627624457050722 1
0.376236153382404 1
0.629977405043484 1
0.799336562956532 0
0.54699862957163 1
0.489300242284452 1
0.514638407463021 1
0.482470377559974 1
0.399489290058727 1
0.383067555330765 1
0.490289202696741 1
0.699402151838047 1
0.467648605729337 1
0.465687157601207 1
0.498431724744194 1
0.334149559301595 1
0.493329329687957 1
0.224432677212666 1
0.33004705945631 0
0.359578706785167 1
0.611059657411095 1
0.384685797698481 1
0.288745532445551 0
0.499693426600817 1
0.420300773273546 1
0.379910414759704 1
0.564200884229121 1
0.490479419389755 1
0.600981928126454 1
0.484939554326232 1
0.352660834146094 1
0.484394338899671 1
0.432507132849143 1
0.357758433866384 1
0.562675624704511 1
0.484716114719191 1
0.448566755433246 1
0.261611345571596 0
0.459001123480261 1
0.565866715823782 1
0.435614916134994 1
0.414759162292664 1
0.479133134210352 1
0.31181837878259 1
0.422817036524764 1
0.536761538359883 1
0.57601430309699 1
0.529285726944981 1
0.570594901426509 1
0.558929714799817 1
0.520314805844503 1
0.343441507135009 1
0.349972631758341 1
0.544028418380114 1
0.587327694045178 1
0.542021468696786 1
0.385991412134922 1
0.458779227738853 1
0.788726151246284 0
0.605589001460656 1
0.431411895789146 1
0.596095616000746 1
0.576167394223002 1
0.484143218610485 1
0.490382109979216 1
0.427776148549487 1
0.382002419351353 1
0.497974215670001 1
0.449725897469237 1
0.626917384868071 1
0.599899990313032 1
0.691666951724309 1
0.559527692868544 1
0.461512070239942 1
0.560946194670661 1
0.508080514826475 1
0.373605542573952 1
0.564382875362443 1
0.474375914763974 1
0.469658347537861 1
0.419561296202667 1
0.543323401657076 1
0.360862982851719 1
0.52268431202738 1
0.369889168326207 1
0.529229240812846 1
0.388851138370377 1
0.607695847231317 1
0.55676155980648 1
0.426404019799681 1
0.624206849414762 1
0.423636034312689 1
0.518591141897673 1
0.572659404304552 1
0.671572122758335 1
0.53066093968875 1
0.513949987570919 1
0.584295918223742 1
0.526772521938749 1
0.388398215584301 1
0.426227250605515 1
0.621037736610089 1
0.670794925949497 1
0.517361894508809 1
0.635622796015739 1
0.552036132560681 1
0.432523366344072 1
0.521806911450941 1
0.410096602138395 1
0.840490563837529 0
0.592467846082488 1
0.727836701531316 1
0.496243942742989 1
0.545821960102087 1
0.45736438602446 1
0.428019640942609 1
0.64408588773239 1
0.240529928673915 1
0.586216654521193 1
0.837950426105352 0
0.344073424560122 1
0.540653425617823 1
0.388937033151143 1
0.535243882492141 1
0.37176997126873 1
0.661205129168707 1
0.611286142679187 1
0.620360262588105 1
0.360125008000351 1
0.581640423900121 1
0.599227052227587 1
0.565994412837254 1
0.410816896351884 1
0.509486946126563 1
0.478883402572832 1
0.601680585973598 1
0.351015512713607 1
0.663563201941982 0
0.52328960554242 1
0.365695627331456 1
0.436902963293594 1
0.588949292318592 1
0.344552626702301 1
0.535764953515215 1
0.642120779206358 1
0.315616700837682 0
0.521546399306254 1
0.497924577030796 1
0.731058852241461 0
0.48818083437968 1
0.651812973389675 1
0.595383543045846 1
0.461743599895057 1
0.487831206652098 1
0.745753210277978 0
0.253645851696592 1
0.440433502931436 1
0.318037099775953 0
0.556971661438595 1
0.703503843801432 1
0.384000234474556 1
0.663708081591359 1
0.549156461485112 1
0.363922575364106 1
0.539383984374844 1
0.525735840455053 1
0.863619216571672 0
0.400772868234118 1
0.53446455390067 1
0.178083176337449 0
0.470293976308993 1
0.698388399856675 1
0.648527647915625 1
0.308035008291916 1
0.746512703147749 0
0.382154835762995 1
0.583511937763258 1
0.473204510045281 1
0.631958608293259 1
0.532643589080029 1
0.6472324807732 1
0.527363141879482 1
0.668009276064798 1
0.513007617792407 1
0.529128805338111 1
0.487851127811375 1
0.411262049690945 1
0.600740522904557 1
0.556113501672168 1
0.442075601834787 1
0.442320976999045 1
0.35799172874642 1
0.708732601764637 1
0.468488949095967 1
0.489351879168724 1
0.547900111055353 1
0.56779535778044 1
0.461370674436313 1
0.536102040228975 1
0.509503813333114 1
0.438831943405852 1
0.610869386604127 1
0.535160829283167 1
0.543349174957064 1
0.631571598668395 1
0.273499736905197 1
0.389816442497862 1
0.476349071057178 1
0.421533088569102 1
0.328611337262729 1
0.754678686844389 0
0.452898420267335 1
0.606664465133536 1
0.328358505381465 1
0.309975170925204 1
0.681552658011633 1
0.377742012628813 1
0.384411023444448 1
0.381292936754462 1
0.585470595155958 1
0.652131510900342 1
0.600220669940271 1
0.532460839169913 1
0.453776587415999 1
0.42715332103439 1
0.617085428995091 1
0.48416096686497 1
0.400168554899465 1
0.623832253798613 1
0.387878670988131 1
0.436527509534803 1
0.355340884053888 1
0.338374092842046 1
0.754781886664777 0
0.417947537434478 1
0.32604659680686 1
0.577731861304839 1
0.564334793008022 1
0.460762343897782 1
0.539583789598693 1
0.716844869143822 0
0.652603378442888 1
0.415406871267975 1
0.398924309541674 1
0.624047291904219 1
0.548235588744892 1
0.348867839076368 1
0.321661018933426 1
0.427857551158995 1
0.476775438883441 1
0.669181388733211 1
0.56187493932617 1
0.630874636888191 1
0.492946698557388 1
0.368840031030245 1
0.701123145851954 1
0.220018965473791 0
0.407021012696966 1
0.49609147164782 1
0.28956251711941 1
0.373589443477012 1
0.584808236412508 1
0.424749141598659 1
0.42864072724444 1
0.659280678461781 1
0.872747681764229 0
0.620936877667491 1
0.603526397657626 1
0.684576733812002 0
0.54253976249367 1
0.528953667930771 1
0.474689158186476 1
0.631043667826198 1
0.549706188752595 1
0.434817035841262 1
0.654422971455162 1
0.41032077742338 1
0.360885623362263 1
0.441810026089209 1
0.61475431505197 1
0.605798510541944 1
0.411538101926098 1
0.355666557092303 1
0.427798246213196 1
0.375076187550696 1
0.500273088057844 1
0.418136715658567 1
0.512701875067995 1
0.448316353528219 1
0.523787901580417 1
0.530163766937735 1
0.308691223274817 1
0.514530237272546 1
0.624059603652353 1
0.569353720231297 1
0.337035664349381 1
0.412376037696843 1
0.533751714826119 1
0.459692579911683 1
0.665295760525651 1
0.520511703178649 1
0.596299904383572 1
0.611773658879283 1
0.38217059168197 1
0.53913281547287 1
0.403670427730649 1
0.560546866730399 1
0.583048865499748 1
0.528627963737974 1
0.307717328478897 0
0.429349127733034 1
0.55917851026018 1
0.615013075164869 1
0.21505080017572 0
0.423280678443044 1
0.334517310678816 1
0.60151594832029 1
0.609282862333431 1
0.682643422361336 1
0.573738806587714 1
0.319813264635183 1
0.260683113626289 1
0.404443364178776 1
0.650907131662346 1
0.622072632428335 1
0.64935970875743 1
0.633897026852114 1
0.614017096995146 1
0.318797547724672 1
0.697755739202481 1
0.438512186579311 1
0.393987593834853 1
0.554976303312235 1
0.598980545067224 1
0.490783280073776 1
0.532868351725893 1
0.668844241132952 1
0.349887407576184 1
0.630163723242564 1
0.481370252438411 1
0.528630521058119 1
0.507881084280414 1
0.526849633559142 1
0.660918135141647 1
0.39723719355975 1
0.629304657237577 1
0.356366355155212 1
0.491695049089572 1
0.622914718684847 1
0.561595604611463 1
0.601909861473299 1
0.632812409807137 1
0.541110154508047 1
0.595002995869426 1
0.53025545873882 1
0.556637432394738 1
0.366827624389284 1
0.514381905607282 1
0.592363808940547 1
0.549839429383204 1
0.628450722344458 1
0.464152538009839 1
0.425921805453698 1
0.619220635033537 1
0.377246563549947 1
0.49699365443898 1
0.617171481101201 1
0.632267029081877 1
0.520061723400209 1
0.492700271348753 1
0.782622558591344 1
0.34558933564937 1
0.382872720429362 1
0.614823429799874 1
0.554068278524085 1
0.530129305431186 1
0.48125619496138 1
0.576713162862862 1
0.552581587524861 1
0.510784334950518 1
0.393409910224032 1
0.239257953262719 0
0.656745469219542 1
0.319323511028388 1
0.520092131061107 1
0.432164525932393 1
0.594926018052723 1
0.310919725074258 1
0.540116139160827 1
0.650938701922621 1
0.558949750698249 1
0.430024621174351 1
0.653236604679767 1
0.4637033081901 1
0.793514539294635 0
0.455186399471137 1
0.664138690591602 1
0.575685680363767 1
0.51388077492363 1
0.355664599086443 1
0.534866903255607 1
0.514301868044955 1
0.500079241652087 1
0.453608781482361 1
0.605074498912284 1
0.598216953398274 1
0.713737367701823 1
0.541347463846438 1
0.563713641496708 1
0.600824221288393 1
0.467315827968899 1
0.531191528588236 1
0.664576157405073 1
0.544786391592377 1
0.555249689444518 1
0.630730583101358 1
0.594359628571051 1
0.508248161363761 1
0.653492653157768 1
0.617351494826258 1
0.303963654484826 0
0.491854557730816 1
0.463296985910242 1
0.581613469424433 1
0.618949844749814 1
0.351318523197756 1
0.6499000149457 1
0.508572174244802 1
0.265980003081973 0
0.466329112012274 1
0.376957711943106 1
0.418184385042296 1
0.492465959369996 1
0.584670772405247 1
0.675795945736636 1
0.555184931164444 1
0.272334636885167 0
0.464030518746552 1
0.612137914855026 1
0.524438880240785 1
0.540394793417582 1
0.36583243078141 1
0.328633843614052 1
0.553499564743999 1
0.426995429710135 1
0.305414744411352 0
0.48555184298216 1
0.272333523378182 0
0.684481445278661 1
0.53822482806426 1
0.38875459990277 1
0.384072354613451 1
0.545916461654088 1
0.283113193239783 0
0.668152720703878 1
0.45900434779619 1
0.356047550338629 1
0.222131134549025 0
0.615354443909305 1
0.546561696758558 1
0.38602796858077 1
0.358373991848706 1
0.356006598807783 1
0.607966612120229 1
0.215958863307928 0
0.638831997209614 1
0.556707762336541 1
0.629064450303113 1
0.592204134956985 1
0.595418053338565 1
0.581411267144663 1
0.473623889759247 1
0.498457248699621 1
0.32584936209981 1
0.39654424608937 1
0.519448342752808 1
0.430745875459088 1
0.455051574217148 1
0.483045949379433 1
0.453115690547075 1
0.517371817787773 1
0.215599040784439 0
0.624818353662609 1
0.69450857542361 1
0.458649676374165 1
0.730580763360598 1
0.325540553000157 1
0.489430915236759 1
0.635137808696986 1
0.701235122893916 1
0.567860707851321 1
0.278771170464355 1
0.452379912890075 1
0.358632427297504 1
0.333121425880097 1
0.342844930569455 1
0.423579577824704 1
0.688564469991513 1
0.395154718574468 1
0.467978651361969 1
0.43111101339402 1
0.488096232228833 1
0.385035019823305 1
0.394661751142729 1
0.481724476974858 1
0.393687621374618 1
0.43231082890097 1
0.667916023485608 1
0.621807724775765 1
0.550678502009616 1
0.324968460067568 1
0.549912688210415 1
0.649247973669973 1
0.334129509923032 1
0.558923887885982 1
0.411032500398299 1
0.202010459211352 0
0.346086532447874 1
0.531998143789985 1
0.656262578284965 1
0.461304464218184 1
0.452141596424576 1
0.451626999209123 1
0.47077003899122 1
0.357642793131684 1
0.628828069853926 1
0.561939335675446 1
0.552177358745575 1
0.755184443067299 0
0.178393883033856 0
0.711067519635225 1
0.319315809640734 1
0.590516207656189 1
0.577919743654262 1
0.487980541199559 1
0.343680905868653 1
0.52156249504973 1
0.562444418544233 1
0.481159242556308 1
0.664721955703038 1
0.706281473293172 1
0.624337435250014 1
0.808530326501437 0
0.297804371744053 1
0.501306256910781 1
0.61389184834299 1
0.486346415656394 1
0.611486858400632 1
0.443270803654631 1
0.376913459000798 1
0.517881276873531 1
0.445120496955817 1
0.503105282779609 1
0.540436147073379 1
0.475589667456636 1
0.441320377126572 1
0.329502336742872 1
0.505429508625721 1
0.545512472521747 1
0.387651757214175 1
0.26935527792425 1
0.377873881610786 1
0.593098728254509 1
0.430631213507133 1
0.332576842410715 1
0.573878186321721 1
0.640218143156716 1
0.651117550109916 1
0.410505360122571 1
0.878817895771838 0
0.594508851995059 1
0.538342374666279 1
0.383334127260164 1
0.664140744062404 1
0.598732879303398 1
0.368315586316896 1
0.493462101420866 1
0.450207168258187 1
0.27531485289147 1
0.499891973441393 1
0.438231856296947 1
0.730070831380805 0
0.396046942219152 1
0.48398636660229 1
0.28134632637601 1
0.327499874517958 1
0.713373457209713 1
0.310980970513618 1
0.65493807909304 1
0.39288676888947 1
0.483167752009489 1
0.593888249730145 1
0.541220613473195 1
0.549651692095508 1
0.503518206766616 1
0.515540440415438 1
0.700242590118093 1
0.302645747627082 1
0.462920339636058 1
0.540605685631052 1
0.380852082650183 1
0.528850364548983 1
0.644834541192547 1
0.507362159764929 1
0.430507281339069 1
0.412937610043237 1
0.364401106069572 1
0.766466504621815 0
0.373619392304387 1
0.435597337552052 1
0.681211103710139 0
0.557694211584646 1
0.336188881355618 1
0.467296412759812 1
0.678328209088194 1
0.402215679117317 1
0.339268599947165 1
0.452304343039516 1
0.584950999455126 1
0.596589376339351 1
0.61893921981787 1
0.635691027629795 1
0.676965894412007 1
0.532346077916812 1
0.527900943841318 1
0.495307954430051 1
0.534366630058563 1
0.329825163416368 1
0.620863725615638 1
0.641838635643561 1
0.683846036128662 1
0.383378458562871 1
0.659349029932678 1
0.25097682254299 0
0.244983452907016 0
0.241777706269216 0
0.570428028771919 1
0.560589635590151 1
0.562076026422211 1
0.454511791826342 1
0.703611621025309 1
0.606097736045257 1
0.618852830501653 1
0.387621148226253 1
0.614816541878094 1
0.643617596510259 1
0.657610859648538 1
0.297520127207315 1
0.273601212391802 1
0.619826804722342 1
0.324900256813282 1
0.448409117540421 1
0.382433093614549 1
0.500523607096866 1
0.616118125244537 1
0.50870460441678 1
0.457847491319142 1
0.446607220129973 1
0.51240358049481 1
0.646184596769231 1
0.307881002301606 1
0.474660008632708 1
0.438547546281909 1
0.596979540778444 1
0.246992213831468 0
0.350294303717159 1
0.578462632094482 1
0.210515809760633 0
0.506813489900614 1
0.700188451746557 1
0.590446866880508 1
0.591247162284012 1
0.529628816040454 1
0.649219408875848 1
0.386406055389627 1
0.348753592317104 1
0.346755687608077 1
0.523551209792578 1
0.470796143792819 1
0.609057407730478 1
0.674348665797148 1
0.460736332631813 1
0.587313554867591 1
0.597515999123002 1
0.506245943782342 1
0.493625243272413 1
0.605791617469673 1
0.241518360818861 0
0.43492137329155 1
0.465779622279393 1
0.421197590485508 1
0.60012754388923 1
0.40158315634087 1
0.620925761745734 1
0.58922195643412 1
0.482039602522003 1
0.500022307893604 1
0.325170150203248 1
0.562521137691687 1
0.532385734728098 1
0.294993983547696 0
0.386711860338592 1
0.620072921741922 1
0.674989901240161 1
0.421640376365314 1
0.719538030281814 0
0.446178895680858 1
0.483915077181495 1
0.380011038639201 1
0.49218546075929 1
0.279401367514039 1
0.358028317862455 1
0.43730686607323 1
0.562108190853286 1
0.501744442195947 1
0.503855411283029 1
0.402715687271513 1
0.612688387224465 1
0.528514621394433 1
0.529830487271318 1
0.484293694303222 1
0.327900641593938 1
0.584374883724603 1
0.56245979156675 1
0.468923180050805 1
0.765131726671187 0
0.404967117936445 1
0.428385700769919 1
0.649225223087562 1
0.591074997076325 1
0.484383335664363 1
0.494995165257874 1
0.407032313101536 1
0.329016778269305 1
0.268703376269958 1
0.691542459167414 1
0.462424943179697 1
0.569015138652213 1
0.422204822385405 1
0.543149079936802 1
0.306396520491998 1
0.559846273822244 1
0.637340253201223 1
0.450699052234911 1
0.520675858326146 1
0.480995814144849 1
0.661208083052647 1
0.471598912244883 1
0.504971380833012 1
0.356621276140003 1
0.572294070939731 1
0.504896248735732 1
0.643853782271572 1
0.385944830459025 1
0.64526683806559 1
0.336651717417769 1
0.463327289093157 1
0.277457375540029 1
0.51841287109441 1
0.619363309809979 1
0.434323601171614 1
0.717977061908759 1
0.462021533150014 1
0.421544935720753 1
0.650150776409245 1
0.37826443025292 1
0.354797077540868 1
0.596294855536812 1
0.37543685092931 1
0.667958943128218 1
0.472181454179345 1
0.276467644055211 0
0.766286813972525 0
0.611838128414685 1
0.345480678455737 1
0.372087871141047 1
0.664221987117609 1
0.624692833428348 1
0.510659947511714 1
0.730183616353184 1
0.466954277295526 1
0.328680736113659 1
0.593060771192876 1
0.820267001952378 0
0.491609976267551 1
0.434702237671125 1
0.442674430389345 1
0.346722596188746 1
0.44943032957502 1
0.430794091651105 1
0.46205229653143 1
0.62172586190997 1
0.499997152696746 1
0.328486482808546 1
0.68257956761018 1
0.54711602781645 1
0.559087706770909 1
0.382091556030007 1
0.303397164367936 1
0.603156168551425 1
0.468938514074133 1
0.69430141326161 1
0.533138258805549 1
0.541214097738117 1
0.524678864810621 1
0.435293240571283 1
0.562726713464316 1
0.588872918024216 1
0.506045179562677 1
0.193121779901807 0
0.41088683739801 1
0.366628463079877 1
0.516884854498874 1
0.399966011196386 1
0.498924132457705 1
0.512924944414381 1
0.381898498952234 1
0.676773111682875 1
0.553308577004755 1
0.522439896181539 1
0.723700081402555 1
0.508660909502691 1
0.519588199234125 1
0.483880673975627 1
0.412326887277601 1
0.635845962285966 1
0.517439500047694 1
0.58922437035895 1
0.6192422317064 1
0.584271893291771 1
0.518555966691947 1
0.288410503237511 0
0.306194485554143 1
0.532992402005977 1
0.461593308502109 1
0.158206147198846 0
0.336084500573534 1
0.492913045879089 1
0.566738917264715 1
0.542793490731242 1
0.544267433226356 1
0.44682687948748 1
0.208653479854662 0
0.765335290292729 0
0.553936280408224 1
0.143338267170252 0
0.576432427437436 1
0.614319739348633 1
0.4458282432666 1
0.516239075127744 1
0.615689154766727 1
0.558779913209228 1
0.675198402562658 1
0.510770106155391 1
0.422282560183729 1
0.513508076756997 1
0.646575041806583 1
0.427234619088764 1
0.815491049492218 0
0.600371268781659 1
0.564313065923305 1
0.560247425757305 1
0.369624037507638 1
0.533074379023885 1
0.430030673453114 1
0.482500660725441 1
0.531274508108054 1
0.663040436383809 1
0.632902669783544 1
0.623058811418279 1
0.64805808208103 1
0.518428063035421 1
0.432157517559296 1
0.721030109979003 1
0.428784179920423 1
0.603516791829227 1
0.486591790515935 1
0.737820224163568 1
0.620724869081841 1
0.383169211456599 1
0.65391991998113 1
0.657184640061643 1
0.579672017614348 1
0.518342970014576 1
0.347453021887431 1
0.444768102306527 1
0.462161370631386 1
0.477578400694295 1
0.639539821543576 1
0.535857578705225 1
0.385546732320685 1
0.565804915895525 1
0.597670839657734 1
0.503232118007875 1
0.745098461763537 1
0.260671334314212 1
0.719148165771776 1
0.541336477382071 1
0.590387959730658 1
0.734822878915786 1
0.346221550106462 1
0.637152049324749 1
0.768843432691386 0
0.513595420550401 1
0.490487898546075 1
0.259566338970361 0
0.564449921561518 1
0.602100914465728 1
0.421100440471927 1
0.685503356633441 0
0.4640185421978 1
0.484053633632853 1
0.27027720701355 1
0.573679695402104 1
0.472611922420261 1
0.597072873902364 1
0.477346955505892 1
0.700896152239088 0
0.432570911450858 1
0.45351199369284 1
0.402964718300935 1
0.536475216075943 1
0.665926038592347 1
0.471428048245421 1
0.5382176178882 1
0.559244815493948 1
0.496996390519536 1
0.517173868771662 1
0.565467589680462 1
0.309137281697402 1
0.805602981386665 0
0.498780304318903 1
0.39792196885516 1
0.51766478958185 1
0.679084801342426 1
0.514984550347392 1
0.635501447017081 1
0.53237574407902 1
0.416594267820729 1
0.460032592723634 1
0.406919083670846 1
0.465685502356492 1
0.651471631259956 1
0.680875206150414 1
0.488201174530981 1
0.360524385436711 1
0.630484675947473 1
0.376767296170414 1
0.603144026866848 1
0.265020280255002 0
0.328841133361704 1
0.508373725629352 1
0.374189687340081 1
0.438628113745381 1
0.449550816042206 1
0.462885726641249 1
0.510604899931749 1
0.726338810312255 0
0.352805469590125 1
0.585098420261459 1
0.486664555641554 1
0.650813933464475 1
0.605926013294812 1
0.248787822731735 1
0.474771856010994 1
0.418463150151344 1
0.657894063723534 1
0.320372527548188 1
0.762512711677615 1
0.623366779510882 1
0.539145239075651 1
0.454476119096566 1
0.399908640386782 1
0.491987723577745 1
0.419861533231838 1
0.468614439844192 1
0.488260538170968 1
0.439719328968408 1
0.360605985236341 1
0.536302599022743 1
0.383993986013408 1
0.506593952896401 1
0.62468237615817 1
0.635182671425133 1
0.518116720470396 1
0.397462488337149 1
0.416456415007659 1
0.382026810393644 1
0.403401979823371 1
0.541982509420786 1
0.729606728522143 1
0.523827055859344 1
0.537243690048629 1
0.575616622671852 1
0.426400615433861 1
0.723067990699631 1
0.542690479172964 1
0.520636196458531 1
0.553248434652217 1
0.601312831381245 1
0.316323004690457 1
0.596969302983509 1
0.640404432384739 1
0.289265938332526 1
0.459057584667034 1
0.378394724215454 1
0.61371827236306 1
0.561016918487649 1
0.501619834748462 1
0.453840423087538 1
0.649807809637993 1
0.475493750069561 1
0.498887129827143 1
0.505004546779458 1
0.280869630975651 0
0.504101692120295 1
0.503456591819031 1
0.581095660659021 1
0.533847747685524 1
0.580421934645313 1
0.299263498926792 1
0.438199542344981 1
0.521734063273794 1
0.41332620851407 1
0.556886515329669 1
0.618485290754743 1
0.396048638695525 1
0.759022513904437 0
0.421698990090181 1
0.355822659895708 1
0.538145024645569 1
0.631284124870649 1
0.689248593757369 1
0.441912691633862 1
0.488662454866787 1
0.416076202185517 1
0.647805031189348 1
0.528757107715539 1
0.36956293447679 1
0.433748493587625 1
0.514967856380078 1
0.494089188995606 1
0.478662297538288 1
0.716129100791358 1
0.424380485861055 1
0.662387354261051 1
0.57353158611449 1
0.460060810471882 1
0.41839642038165 1
0.396035703372589 1
0.587140898429437 1
0.554940418871616 1
0.48254966030214 1
0.218650650867464 1
0.374988075842367 1
0.537628715784452 1
0.382616072615442 1
0.582113893379615 1
0.592299676284745 1
0.758268418017308 1
0.417061951027499 1
0.499645769462116 1
0.54638547653638 1
0.609961258202308 1
0.720742262483823 1
0.500661811732552 1
0.4921381625445 1
0.393317632884986 1
0.430225252499333 1
0.737183853397718 1
0.637170067929031 1
0.663617288077731 1
0.464644196341095 1
0.517140519340263 1
0.345397522851469 1
0.393367068445531 1
0.387645549392847 1
0.669680100159768 1
0.406381597062007 1
0.473171614109187 1
0.559130159897255 1
0.455456230922213 1
0.271918611813756 0
0.481145064714262 1
0.398979132682205 1
0.525531977694614 1
0.495942632513049 1
0.516577099558931 1
0.427029611695149 1
0.464089386007606 1
0.290499115609115 1
0.33460296847228 1
0.626528007642771 1
0.602928592455235 1
0.679700878244797 1
0.255699195164837 0
0.516336528436414 1
0.761278574205298 0
0.495811629848421 1
0.221318551260128 0
0.386594923977843 1
0.469884584389695 1
0.533402192107848 1
0.474998755526148 1
0.827953400364979 0
0.620963941955306 1
0.657975239766155 1
0.552201038222755 1
0.614271909784745 1
0.371917959774141 1
0.423740124990043 1
0.390550895571036 1
0.621875660911784 1
0.382740727466733 1
0.36170905996823 1
0.69371200259159 1
0.625619306770222 1
0.304240191716594 0
0.264547685463828 1
0.475010645195207 1
0.590019194903921 1
0.558683916822532 1
0.486042100171809 1
0.34439365059234 1
0.595379309786787 1
0.432021182896302 1
0.399270722596449 1
0.478559560072069 1
0.412432611182509 1
0.439927454044572 1
0.54823442004345 1
0.528729781157032 1
0.615316266229119 1
0.458323829410253 1
0.474431697497625 1
0.73228765137493 1
0.507775849575866 1
0.57152513313382 1
0.400909594317662 1
0.473723952337733 1
0.144414442313629 0
0.366091710075903 1
0.559164319575314 1
0.545852782304892 1
0.484332096344517 1
0.324395673389111 1
0.496646900677082 1
0.600229315529575 1
0.45236306678565 1
0.32463599477758 1
0.431514758704935 1
0.417976830610011 1
0.313941257235946 1
0.655330994283195 1
0.660477088121221 1
0.635590646444256 1
0.589988700384859 1
0.599562299288316 1
0.659988570324617 1
0.602354522786626 1
0.58940077804874 1
0.341882558471588 1
0.347243444919417 0
0.705447305389536 1
0.568642941924154 1
0.688592016609582 0
0.599412337788713 1
0.378053210880142 1
0.274449169093741 0
0.544299676177498 1
0.56757630403092 1
0.648903621650034 1
0.531397265742551 1
0.6729472534842 1
0.504073116143505 1
0.651820352495537 1
0.359598432235466 1
0.469861532017093 1
0.442240366963618 1
0.520130485114882 1
0.49651436155702 1
0.699736193693177 1
0.698230398903274 1
0.441075547307973 1
0.257914886028343 0
0.311982038639703 1
0.471748814602462 1
0.348583579223292 1
0.345222945676749 1
0.597671296048576 1
0.484132962937256 1
0.51331286420374 1
0.516212067698103 1
0.736131031475709 0
0.33537737452131 1
0.613348171278717 1
0.420147507618448 1
0.412901731705103 1
0.648199307828691 1
0.665772606544789 1
0.654566298472381 1
0.460826678014394 1
0.4991764688857 1
0.470365152482372 1
0.510657569824114 1
0.762063038017398 1
0.651189908204554 1
0.372397730292042 1
0.49744080952815 1
0.595991345720527 1
0.575087353594481 1
0.518118967493947 1
0.529208528043434 1
0.424137026966348 1
0.302767627227567 1
0.421838611394609 1
0.428116899574297 1
0.642211522383451 1
0.596091467480184 1
0.451898552723085 1
0.593142258605582 1
0.448146218673806 1
0.534254403286075 1
0.369710404029193 1
0.543959423764887 1
0.634583129523195 1
0.35328081576304 1
0.644160557438878 1
0.31162695371308 1
0.698710591896195 0
0.476841476215867 1
0.592323074683532 1
0.54707460878468 1
0.404420465836839 1
0.882738439150101 0
0.458712840870547 1
0.386187603142314 1
0.451815623513762 1
0.674947377196384 1
0.39582512897769 1
0.146391468282451 0
0.691314157490109 1
0.505349729159621 1
0.489687584634537 1
0.342715612208241 1
0.40868857051912 1
0.335014107156667 1
0.676420392053281 1
0.623322937758124 1
0.393251460185854 1
0.391851610649374 1
0.470624022507079 1
0.566949566452335 1
0.82075178960087 0
0.809012764683262 0
0.590055678674286 1
0.356378587606941 1
0.549736123455043 1
0.63404812679194 1
0.420406693736418 1
0.397296071995807 1
0.463326856337708 1
0.489907196921822 1
0.41133068119502 1
0.662113902278675 1
0.443327618950435 1
0.392894060051453 1
0.411544822968158 1
0.862813962483857 0
0.377717302355618 1
0.490847671951412 1
0.497964844348971 1
0.537956447409214 1
0.294672750901682 1
0.40420928988131 1
0.472780788894439 1
0.499429678818552 1
0.540654529984395 1
0.451964103867911 1
0.483057346615878 1
0.444462792514782 1
0.576438477945559 1
0.500517278985314 1
0.344975064949108 1
0.409343788834098 1
0.504731866387571 1
0.362541246703196 1
0.514907057713899 1
0.428717384550047 1
0.598888012766898 1
0.433268185872289 1
0.543155227681978 1
0.48272426215843 1
0.488472389179704 1
0.100823648097851 0
0.45301729893423 1
0.519400571294856 1
0.525866238405842 1
0.196756124790897 0
0.258112104720847 0
0.540678035033973 1
0.227328009832223 0
0.322925826756373 1
0.513193851740034 1
0.469005483129728 1
0.317457072532865 1
0.607019545186881 1
0.569182172874458 1
0.60758590357122 1
0.580701711418128 1
0.610682413630499 1
0.62728872075931 1
0.605450418353827 1
0.640804121075732 1
0.187843028077986 0
0.570482134843923 1
0.466851508142949 1
0.762356930118488 1
0.168166032598541 1
0.489933879771532 1
0.502793738582943 1
0.443504741341898 1
0.71012387502802 1
0.323709693218158 1
0.40114047132999 1
0.4969686636051 1
0.673850057945728 0
0.502333860822702 1
0.466720737881481 1
0.50210693302245 1
0.540132197105592 1
0.478964749890117 1
0.571500512037183 1
0.406549337311296 1
0.608885657738797 1
0.510884529184074 1
0.574674248562774 1
0.46642750842425 1
0.413484543935996 1
0.494174737396068 1
0.375862532267708 1
0.503241882156809 1
0.296168272890344 1
0.474445244352764 1
0.441707774660856 1
0.661717138882526 1
0.456221850554205 1
0.341499352853357 1
0.619465275295271 1
0.65725180325163 1
0.660302864062591 1
0.195443488561963 0
0.600406488829433 1
0.718739040225463 1
0.389908078304829 1
0.221357995176909 0
0.45613442532154 1
0.416876493045727 1
0.549451324889325 1
0.558152312894157 1
0.451154686442295 1
0.624853007368422 1
0.402904311013039 1
0.325792134941269 0
0.421428275921689 1
0.471806641383904 1
0.332229068767446 1
0.458117560726924 1
0.533739604522131 1
0.587133326539769 1
0.547358946152835 1
0.570170990759935 1
0.244838620097453 0
0.39469144902361 1
0.4269834753759 1
0.540126557097034 1
0.546349329326467 1
0.356314829396392 1
0.621426775731539 1
0.492837457743375 1
0.702857347790637 0
0.548981662990445 1
0.420367745814289 1
0.433005479109848 1
0.230021954593147 0
0.652181127538024 1
0.566658400371199 1
0.676856439706985 1
0.692430173589181 1
0.556359190453958 1
0.612976024361064 1
0.511324329867792 1
0.522580093776082 1
0.51591622059719 1
0.278133449844289 1
0.421819131269124 1
0.465696203027843 1
0.435385728938568 1
0.444505863807476 1
0.382129326528181 1
0.51256635814428 1
0.383685936748296 1
0.660496591101529 1
0.571283475932411 1
0.419431935794042 1
0.565625430787733 1
0.63770917965843 1
0.372254300281776 1
0.735864585903798 0
0.520162846287874 1
0.440058614790543 1
0.452643896137586 1
0.687018033543736 1
0.301398214579247 1
0.345625935646371 1
0.404709223442484 1
0.426861389855221 1
0.790387883469385 0
0.251738248847175 1
0.279795873641175 1
0.177080020950415 0
0.186291942015414 0
0.31283971779578 1
0.669929881487369 1
0.451644084572156 1
0.440043445789684 1
0.46107792269661 1
0.716503956005048 1
0.572920984644165 1
0.649444550955787 1
0.490842010759394 1
0.483033815835058 1
0.636889475680509 1
0.620481698389268 1
0.43095674378208 1
0.710312913291285 1
0.467136537702063 1
0.449882634678629 1
0.377126783223281 1
0.524076235895804 1
0.801499039877105 0
0.583185012788103 1
0.548371477033873 1
0.418442018346396 1
0.523772946786492 1
0.442050022668961 1
0.582115723763838 1
0.482860402534366 1
0.376927623239686 1
0.510315384447885 1
0.627244831465476 1
0.52219420864864 1
0.599509380052338 1
0.316830709717913 1
0.437156495252203 1
0.751390266693785 0
0.462657664125897 1
0.667598926503593 1
0.552710772027108 1
0.5219903685359 1
0.435298956608493 1
0.620468147368462 1
0.243567619432312 0
0.56697779116915 1
0.39577909927194 1
0.315800966950115 1
0.421914671953045 1
0.557455508866491 1
0.244257061097046 0
0.667211346370681 1
0.414476692061161 1
0.759043572337053 0
0.622617091212052 1
0.441557054461071 1
0.498140261665786 1
0.59242741765361 1
0.672647229918459 1
0.520029958787722 1
0.386288179020046 1
0.652263523684098 1
0.308033301369357 1
0.308703680297187 1
0.459524506818133 1
0.596818758623684 1
0.5229173468426 1
0.53896655361477 1
0.480764798936095 1
0.478867539678967 1
0.507640747031698 1
0.352280739870992 1
0.655143714147186 1
0.471141034397184 1
0.546079159364469 1
0.529435586647704 1
0.423201561608822 1
0.316631510339547 1
0.472535150011523 1
0.358489689838346 1
0.583826388749035 1
0.397192313091991 1
0.544594379919807 1
0.705000843880441 1
0.649574596133369 1
0.282180273564337 1
0.465903437766741 1
0.457383121702998 1
0.402828591124621 1
0.476772836373674 1
0.612508357762989 1
0.811125444543628 0
0.688391655023059 1
0.334923638103268 1
0.363474395396307 1
0.369542830094772 1
0.389576603595658 1
0.584338723339986 1
0.579217416804319 1
0.469741938762328 1
0.47371677763456 1
0.363895159722305 1
0.347840207076601 1
0.549268675966651 1
0.414659571818542 1
0.38817704578842 1
0.658394417265684 1
0.416201064478172 1
0.534516146665613 1
0.45205120174073 1
0.468763630121279 1
0.672358346431406 1
0.643496629124005 1
0.551780352489597 1
0.384761549110819 1
0.530124454166551 1
0.401731137471458 1
0.672310855998516 1
0.522618565170492 1
0.314819038735927 0
0.403852186481323 1
0.401410026650051 1
0.436816029733204 1
0.479649432308323 1
0.436226699555595 1
0.673592460953263 1
0.502767649796457 1
0.476671566998103 1
0.590137718982329 1
0.454950218134876 1
0.39166239414968 1
0.567593718332354 1
0.612188616210687 1
0.738188103124343 0
0.448778362518263 1
0.672881267884361 1
0.380559996993835 1
0.756354254285891 0
0.625823851140679 1
0.469849133363049 1
0.560625202988497 1
0.562317508233762 1
0.526418410183285 1
0.507637955144164 1
0.538575471882022 1
0.497357710764378 1
0.498513782365619 1
0.487522264485925 1
0.543947205149864 1
0.624638824610262 1
0.273606650164165 1
0.492852631177835 1
0.566749507678943 1
0.565836498454977 1
0.646257408340593 1
0.658577275467642 1
0.400873328552961 1
0.378681605480219 1
0.610238317109168 1
0.589538567131066 1
0.678478112915471 1
0.595406029549707 1
0.342686141960582 1
0.397826615927864 1
0.642536111053377 1
0.403542833854517 1
0.518682646646559 1
0.483564760034844 1
0.288321546328758 0
0.394998216057552 1
0.371099615852583 1
0.845108104727847 0
0.567562762302139 1
0.528935044559763 1
0.411062223317695 1
0.268495652347095 0
0.472260376770236 1
0.615093123657968 1
0.528224019244889 1
0.336740821677398 1
0.53509966991262 1
0.373119396034311 1
0.486286788022502 1
0.356067474245081 1
0.548896057233868 1
0.504508637121891 1
0.450532892034731 1
0.53930516428915 1
0.430766831327744 1
0.671519836208531 1
0.508965429068621 1
0.510850830732947 1
0.599269066405809 1
0.392089604097124 1
0.444730290602156 1
0.724168592723858 1
0.349212221048607 1
0.720805394938287 0
0.515815129850334 1
0.559280171160553 1
0.519264953847839 1
0.455382419017666 1
0.456622284158564 1
0.460927982401679 1
0.571714316686467 1
0.573721837178775 1
0.564903500785493 1
0.62144741357594 1
0.605846284011294 1
0.400528651772659 1
0.409936046698807 1
0.609845033059564 1
0.584049857755614 1
0.385520543992193 1
0.558500843863299 1
0.496151778900465 1
0.480191486399823 1
0.600683403499756 1
0.569666440930785 1
0.543472253032252 1
0.528289054962513 1
0.562412012156498 1
0.681271726622383 1
0.554297191662322 1
0.567792875815353 1
0.252189173626499 0
0.452302181544515 1
0.472537324977564 1
0.671994966754422 1
0.799740771078707 0
0.43147545804671 1
0.544248516371464 1
0.49558845824236 1
0.369968176750155 1
0.396100737026041 1
0.570788449258825 1
0.297751341548159 1
0.352676238556421 1
0.540449579152983 1
0.458016728917767 1
0.398619065007185 1
0.54009177953157 1
0.626269656490146 1
0.528107597933191 1
0.347940265823097 1
0.609714988984159 1
0.599325416275935 1
0.538921751227226 1
0.866093633711396 0
0.476544539388401 1
0.444919504957904 1
0.549517468238398 1
0.47862904932161 1
0.608518144524339 1
0.405681681339301 1
0.400008377605814 1
0.657315495566381 1
0.383365417171337 1
0.420694891540638 1
0.601928375655361 1
0.571077660931878 1
0.41114286707839 1
0.418495149316237 1
0.288566321286231 1
0.440598688133106 1
0.496651073748289 1
0.642592427225144 1
0.799142649170881 0
0.424740239329402 1
0.487893642570465 1
0.69028044454597 0
0.638251850145993 1
0.659016785043335 1
0.536544330893634 1
0.367012428857695 1
0.557622044128302 1
0.300285597437898 1
0.671351615258324 1
0.773937707657336 1
0.506306965848143 1
0.529277531715649 1
0.51573999945227 1
0.65216677144652 1
0.543935831530342 1
0.508944246080434 1
0.388564752897352 1
0.537688668325133 1
0.513419752677333 1
0.459475310254212 1
0.482466355039008 1
0.427050915138873 1
0.651361262519701 1
0.491553047628278 1
0.451900190400312 1
0.613286019221504 1
0.492374882286868 1
0.473341127503046 1
0.443711259711934 1
0.53244696059076 1
0.590349691204172 1
0.573460891713331 1
0.458224379158474 1
0.417651242673129 1
0.404031826749646 1
0.536694328424437 1
0.365110157847059 1
0.597144756652964 1
0.360311297644512 1
0.583956577064983 1
0.384854636558956 1
0.706039182492378 0
0.482155975114165 1
0.491757282919274 1
0.291595795438927 0
0.502036919541145 1
0.661972114365508 0
0.644931708042894 1
0.549455497998672 1
0.493467266829053 1
0.430160736200365 1
0.485366997741784 1
0.530739121125242 1
0.486814672709793 1
0.576876610804595 1
0.381843886031274 1
0.582555517883228 1
0.279008718690745 1
0.572596089644339 1
0.411420314761562 1
0.500984161669997 1
0.49888119847247 1
0.601699860189804 1
0.248230719133848 0
0.396590557011636 1
0.698124264263286 1
0.369281076737411 1
0.479019340793757 1
0.520037744190252 1
0.559369463343167 1
0.521532157914412 1
0.638251486330548 1
0.390707364527958 1
0.53738498176969 1
0.296154032245775 1
0.650671655093051 1
0.677997875456856 1
0.596876748492683 1
0.410461624772522 1
0.637311725978469 1
0.408529376835071 1
0.345170339940617 1
0.56756368353993 1
0.469902907835663 1
0.519616517529538 1
0.478895146279639 1
0.453354787151715 1
0.504484895678879 1
0.299418935430937 0
0.439477929987591 1
0.31427098520014 1
0.662355258666831 1
0.512876702243137 1
0.401606050201163 1
0.338075573099118 0
0.39544980232713 1
0.59554703051906 1
0.537394871511973 1
0.236352091104406 0
0.673357244098239 1
0.554863404176473 1
0.715545632435663 1
0.412376444487518 1
0.419123431494737 1
0.475185343938263 1
0.38993862347554 1
0.659928361507724 1
0.384055734274933 1
0.408954936743025 1
0.355981085416685 1
0.395903398313406 1
0.628266418884844 1
0.60442691296259 1
0.367128318331014 1
0.323731493225206 1
0.603384501470124 1
0.545375815379098 1
0.591847053027976 1
0.534512549536289 1
0.555228160157798 1
0.502877376121585 1
0.493000933150742 1
0.630504297799679 1
0.495680836961188 1
0.425879465615569 1
0.419556844653866 1
0.521161616280929 1
0.487609818907809 1
0.623432009227696 1
0.364740686479006 1
0.714546307995353 1
0.466861502178632 1
0.601716798478127 1
0.477978522355063 1
0.507180988726103 1
0.516637020447387 1
0.472742147895561 1
0.532620973791125 1
0.543950044308566 1
0.641184593923945 1
0.408839845943532 1
0.473974290656462 1
0.381028457039335 1
0.449450883891087 1
0.680509357696788 1
0.591594488421858 1
0.454392259993925 1
0.476424926282216 1
0.466840431629478 1
0.572717406389667 1
0.454240739047243 1
0.368418414222781 1
0.633440504322544 1
0.510055140668173 1
0.811881131310014 0
0.362583765515102 1
0.552411866392523 1
0.540816299229265 1
0.412458373895183 1
0.399686957447635 1
0.576312535774271 1
0.463772728612271 1
0.580292742690041 1
0.478370410328356 1
0.505934702070946 1
0.35164365136026 1
0.431379626001078 1
0.737800810818699 0
0.316765038586785 1
0.363943688201383 1
0.377774579982353 1
0.472924425383271 1
0.345987392575152 1
0.408043363151127 1
0.543705150665815 1
0.494616099396055 1
0.683424141675274 1
0.519653815756694 1
0.353542097550187 1
0.656524423758958 1
0.671958314942016 1
0.532645389195034 1
0.456894355494041 1
0.561580167636116 1
0.531264385941714 1
0.297950648147603 0
0.506984146855876 1
0.61741397536009 1
0.603912853942424 1
0.401709702250092 1
0.582670304362621 1
0.404880399460563 1
0.556818813193607 1
0.440370406091949 1
0.52606897390764 1
0.388447678281185 1
0.506449968334894 1
0.443502833714506 1
0.686962775740606 1
0.751440230801581 0
0.441784929845827 1
0.422056061747438 1
0.755704930769851 0
0.614094595535745 1
0.736812954280143 0
0.352207928785527 1
0.536981619805187 1
0.465407824291432 1
0.350998657535589 1
0.649915439650474 1
0.405535817173934 1
0.606035929498206 1
0.468595194012876 1
0.503555882017237 1
0.456597632091375 1
0.388132362471708 1
0.421510857306518 1
0.439725386137874 1
0.48106014188434 1
0.508039502382998 1
0.381089345582006 1
0.568254501309869 1
0.605212571102279 1
0.583929329566221 1
0.413389992508438 1
0.475950605932977 1
0.310659964909882 1
0.506752814870801 1
0.739515067110635 1
0.336944521703998 1
0.500148761235544 1
0.432076462282963 1
0.564550138796083 1
0.405757121735234 1
0.427084798102741 1
0.439260806055997 1
0.438846309967186 1
0.395234675813692 1
0.554583734837122 1
0.569984039117699 1
0.600735760318248 1
0.459333177820774 1
0.695921354060398 0
0.669623102526774 1
0.518268442782975 1
0.434477133803392 1
0.406964053634641 1
0.483975504537489 1
0.380289053661072 1
0.380305084204294 1
0.585206858678577 1
0.5839659489095 1
0.632241839578021 1
0.52290955743629 1
0.483162733173134 1
0.490220924572251 1
0.504736292264435 1
0.644963490005145 1
0.448671667920557 1
0.594136710036495 1
0.338192820422465 1
0.820815243422708 0
0.399687290988093 1
0.527243590475776 1
0.490607509964929 1
0.486149581457564 1
0.503280323962941 1
0.609973314331606 1
0.577305341914348 1
0.714951732394372 1
0.591534877989075 1
0.623389655022646 1
0.686583740060466 1
0.329438134085252 1
0.400662169003617 1
0.347246928541203 1
0.54087533015641 1
0.438367657465665 1
0.517906247230257 1
0.351937307286412 1
0.627947126215734 1
0.29715519240726 0
0.716814154010698 1
0.510607933588212 1
0.596049093661281 1
0.376036996210214 1
0.447086424608957 1
0.659556092237538 1
0.592933069658057 1
0.698053923431038 0
0.552066714738972 1
0.516475393344071 1
0.633849434897183 1
0.465078451589558 1
0.481557077574719 1
0.517208136963598 1
0.312069565428371 0
0.476353166253062 1
0.30426233775023 0
0.349867435498957 1
0.491930184327195 1
0.472324194302394 1
0.435273151484719 1
0.579730971012245 1
0.289764089152668 0
0.678417658018921 1
0.563647118912796 1
0.572984588495167 1
0.465871358493377 1
0.553861599970097 1
0.432371515304318 1
0.595782880235015 1
0.453902945185342 1
0.297711022253011 1
0.824446576700724 0
0.652214790770905 1
0.564152971647652 1
0.659647824474362 1
0.269633819552273 1
0.691024072955931 1
0.500241541840106 1
0.54262004212111 1
0.473329828144846 1
0.532392468530163 1
0.689062119215402 1
0.380337621111936 1
0.649457369059524 1
0.54839824455118 1
0.711197085402767 0
0.606508005922665 1
0.255456294529114 1
0.49340357341704 1
0.564814285221408 1
0.380219695303872 1
0.409384387304273 1
0.515629790204139 1
0.595768250075138 1
0.454016183872643 1
0.303366208195904 1
0.348263764979341 1
0.475707461372462 1
0.515985608949018 1
0.519318999317805 1
0.695565190555691 1
0.425147082822725 1
0.720238960312943 1
0.573455388155348 1
0.550131627238654 1
0.63110031453859 1
0.393895555378564 1
0.373113463245157 1
0.441427070355142 1
0.503161490569078 1
0.530700367362492 1
0.546470950050349 1
0.28443147927497 1
0.484618123626379 1
0.549722089913388 1
0.509270981978381 1
0.442171248229015 1
0.560762067033416 1
0.492995947438566 1
0.559784015019038 1
0.392494175181915 1
0.545360972769317 1
0.409751617280762 1
0.636025941117104 1
0.383224591384209 1
0.478253896195187 1
0.584991103443195 1
0.576619211554967 1
0.828478350311116 0
0.309125181146005 1
0.418662599790381 1
0.529319550002417 1
0.361803206195106 1
0.439976713492615 1
0.527499357550684 1
0.482186004816924 1
0.55707948266342 1
0.33197155615898 0
0.444486598300936 1
0.610253870955672 1
0.541629945150675 1
0.477765796821316 1
0.337646495132577 1
0.395227927981034 1
0.438523389470315 1
0.522865835328226 1
0.413268426324809 1
0.560130586654138 1
0.452074609267111 1
0.376700616205347 1
0.728573056032289 0
0.405159878022379 1
0.366804312044112 1
0.452765435639971 1
0.376814736448034 1
0.566893896421793 1
0.444763950434352 1
0.353470354420133 1
0.451922577425154 1
0.335239853977798 1
0.534418288610251 1
0.763541870180309 0
0.434744598700586 1
0.520518087914141 1
0.526381782301971 1
0.778584974210398 0
0.296058537385219 1
0.462679369344315 1
0.225802772700459 0
0.469399473931554 1
0.399986800593683 1
0.470132743076594 1
0.395604016087862 1
0.508320903509152 1
0.571087128737373 1
0.527389351993987 1
0.749417309854875 0
0.534214149734705 1
0.703385477953564 1
0.813267608298765 0
0.466746618929847 1
0.32576142670272 1
0.549715278032817 1
0.405993686290805 1
0.513791417461123 1
0.475927094599825 1
0.398166810714063 1
0.566594138138189 1
0.213510024027674 0
0.451343947334282 1
0.417270047930511 1
0.581414782705205 1
0.395114081340737 1
0.487164684986984 1
0.496678721905256 1
0.607343716170065 1
0.453817156495911 1
0.679550765511253 1
0.479928893890549 1
0.586563999328153 1
0.507441276808473 1
0.581626809394879 1
0.34893312602246 1
0.626353773266007 1
0.514071620431937 1
0.398250529639444 1
0.531271585687736 1
0.601998718473275 1
0.568539208571935 1
0.551700964595821 1
0.271385694240959 0
0.424008959760631 1
0.560101014171742 1
0.489956853669798 1
0.630803995741976 1
0.294486680475869 0
0.558334199258844 1
0.462271917272054 1
0.457061543084935 1
0.438250495523013 1
0.75347670039428 0
0.513063249944521 1
0.502131839561784 1
0.705859838482272 1
0.774937515919543 0
0.340438677543281 1
0.495497895669309 1
0.504614546667238 1
0.43452231966108 1
0.716968609764983 1
0.619384370415105 1
0.520492753608488 1
0.494494818039313 1
0.211800336353842 0
0.501097613040751 1
0.566562768682234 1
0.46583359754449 1
0.719873196817993 1
0.548361755181298 1
0.44595133748129 1
0.504832585031633 1
0.535410038112508 1
0.430515700263858 1
0.257247187163716 0
0.455245985293664 1
0.386859526671148 1
0.642643734764946 1
0.233840027140562 0
0.50448202702077 1
0.461390505871367 1
0.421791363993212 1
0.557250745822468 1
0.419383337582731 1
0.564020763237879 1
0.471727504743002 1
0.506554905882444 1
0.730035144726594 0
0.369936252369724 1
0.549580831497097 1
0.715466551546982 0
0.388522736324149 1
0.393589748996838 1
0.538789837946491 1
0.545857978154226 1
0.419471631366515 1
0.606389057655788 1
0.416946354738716 1
0.395215912840718 1
0.731766994990617 1
0.655749772511677 1
0.605775524214111 1
0.558396308801679 1
0.299716239692749 0
0.536355067944445 1
0.519162910449012 1
0.392387212046787 1
0.717567225735673 1
0.70908658252829 1
0.663609566445691 1
0.582224245006407 1
0.58656894868756 1
0.548350669393023 1
0.444397863892454 1
0.485765687713784 1
0.589217299986721 1
0.557191404534637 1
0.544815736575149 1
0.347544349898527 1
0.511577510490081 1
0.598150133165793 1
0.207223810300707 0
0.559425773743989 1
0.247390652909923 0
0.47826690699675 1
0.583277174501612 1
0.501717048862426 1
0.377454612347625 1
0.522687920850247 1
0.529448968620312 1
0.483775197091928 1
0.435619664750552 1
0.432652159360465 1
0.510996854165252 1
0.429062923981692 1
0.405765793100862 1
0.610193706487633 1
0.241403970576863 0
0.592970376854987 1
0.48612915252576 1
0.422333494568569 1
0.737084439132259 0
0.438351850010613 1
0.353448405073698 1
0.474003700957855 1
0.59511145663128 1
0.403816812599585 1
0.517443802757206 1
0.259542751191071 0
0.492849958561391 1
0.497072402016944 1
0.401618586893717 1
0.610048759171823 1
0.471875388194898 1
0.569157129466303 1
0.528918671078667 1
0.558359386238167 1
0.463117605855024 1
0.374103097901482 1
0.524789598791643 1
0.55548470360846 1
0.434447424494399 1
0.625386515249923 1
0.61978059337327 1
0.485992281822048 1
0.527528849467067 1
0.484911860273169 1
0.459968574242061 1
0.406305977276546 1
0.451748366803825 1
0.458607708764182 1
0.318442577467679 1
0.57028050195264 1
0.498540771370901 1
0.506741253293778 1
0.636062913233695 1
0.423250731901457 1
0.54325282612612 1
0.499744770914567 1
0.623530633178311 1
0.55093372579768 1
0.487100300121162 1
0.602916119281337 1
0.39376284382208 1
0.493278163004557 1
0.773663998117989 0
0.35104454716634 1
0.763350744119268 1
0.464273326635557 1
0.643334271870981 1
0.49435371964168 1
0.315696598324034 1
0.660117023913 1
0.388978559616021 1
0.710688883268596 1
0.602960427031764 1
0.560331742103888 1
0.34263959942438 1
0.313931848295454 1
0.434564546878342 1
0.543899178476617 1
0.424529641663997 1
0.760966690990413 0
0.644057626125896 1
0.51325992596165 1
0.366511241648549 1
0.686879042267286 1
0.735026146151597 1
0.488391831906339 1
0.587371006885916 1
0.367279001819045 1
0.640795709669529 1
0.715209150859081 1
0.441074693836182 1
0.336164800523983 1
0.482183782866542 1
0.720784727851243 0
0.195743039060572 0
0.579701382966127 1
0.339048623619123 1
0.626803933300887 1
0.589050865556098 1
0.623268718395062 1
0.440366694038532 1
0.574676504198478 1
0.593294254893092 1
0.562995759710507 1
0.674631608318832 1
0.469860139897425 1
0.38658398995139 1
0.632649906932273 1
0.329942912454733 1
0.623017986645981 1
0.613748183112994 1
0.376873176135563 1
0.401918788169851 1
0.20060534244427 0
0.516944404855234 1
0.336791478599618 1
0.566840611841629 1
0.51496749945623 1
0.41074980088131 1
0.651490258622937 1
0.40295309958624 1
0.549655169033072 1
0.472438191983227 1
0.364569514272249 1
0.437259107241793 1
0.541319320336373 1
0.600486653293965 1
0.431086372584923 1
0.689634167361751 0
0.587116777277936 1
0.731657517436198 1
0.611540728609769 1
0.394403762521127 1
0.492573685309755 1
0.382415567697244 1
0.503559096336997 1
0.658111772618723 1
0.61822821318206 1
0.500701963800757 1
0.383361917978783 1
0.323673332769879 1
0.580969967617247 1
0.689328415233468 1
0.417983407206207 1
0.570961989530362 1
0.361966094110612 1
0.405594548347356 1
0.516366952049546 1
0.426672142295928 1
0.498870913960889 1
0.523391123414131 1
0.688541942013866 1
0.524351313876557 1
0.550823685554487 1
0.52256717565016 1
0.388371794514538 1
0.5053937683447 1
0.439888059203777 1
0.467012207365132 1
0.612625091452219 1
0.630677791344913 1
0.485266296401107 1
0.695538747131354 0
0.453035603330139 1
0.507621609153506 1
0.563522234139761 1
0.375797078506207 1
0.499632760513065 1
0.470351215099527 1
0.631366825037354 1
0.52114525342585 1
0.737878230588607 1
0.493208367808115 1
0.475140624791989 1
0.47003409978992 1
0.59546775450271 1
0.549068723998927 1
0.378389019553243 1
0.591851341645505 1
0.559603051213946 1
0.533933892320096 1
0.723427886111968 0
0.571811245847739 1
0.366928675055417 1
0.412462398361733 1
0.574840364017384 1
0.578174410581291 1
0.629558426190201 1
0.507503231039972 1
0.409120016089207 1
0.569780930743157 1
0.452224194081276 1
0.496682951293512 1
0.545794943891633 1
0.667556668644476 1
0.68301126136303 1
0.142436630083765 0
0.427418093919448 1
0.497201762148479 1
0.647455854420503 1
0.427911266813023 1
0.548631032505979 1
0.568343087821068 1
0.249035859965473 0
0.398137517105541 1
0.615934375950238 1
0.549947192553204 1
0.258198193164258 1
0.487525676654458 1
0.62750814361397 1
0.47809211008086 1
1.05526564598348 0
0.642030452218066 1
0.388152093650388 1
0.209337458857718 0
0.59443661078006 1
0.624911324261939 1
0.465926715736432 1
0.512663517625764 1
0.459285153877297 1
0.466487600253439 1
0.438617948965816 1
0.248342448862171 0
0.285717960873725 1
0.467140408124543 1
0.600125255153635 1
0.430694924895404 1
0.370748553999734 1
0.679808081405801 1
0.567542336185385 1
0.465200753197358 1
0.587921690072403 1
0.559973251037748 1
0.598802715168472 1
0.600829696495914 1
0.429352688322235 1
0.337325614682003 1
0.623362740958883 1
0.495215230877437 1
0.71577467953689 1
0.583554863156319 1
0.539512005392296 1
0.497206888006679 1
0.591143440830297 1
0.523158898277433 1
0.615962622091065 1
0.449181150497244 1
0.49431472644439 1
0.492083595894611 1
0.477268929685046 1
0.478629260326617 1
0.482351758083761 1
0.621616723940626 1
0.592392249895778 1
0.495106564257954 1
0.528038790046376 1
0.447085419957511 1
0.472992961974994 1
0.516697449019979 1
0.692879182946122 1
0.570666975320731 1
0.604120141396098 1
0.435821945230446 1
0.562858249771453 1
0.624596697669706 1
0.31680012558415 1
0.285905640832481 1
0.668088521844726 1
0.430838546451518 1
0.410484006319716 1
0.379228554079717 1
0.427305087633763 1
0.595001327155041 1
0.477344824154369 1
0.444680556745988 1
0.249376280407849 0
0.402872733022954 1
0.418603200466402 1
0.483678927188273 1
0.381430073288515 1
0.468692464918603 1
0.544193861518868 1
0.476798753707997 1
0.403216593002492 1
0.466206961991642 1
0.391727259630815 1
0.51398185835932 1
0.347639764393651 1
0.313357743155161 0
0.355198684169052 1
0.328889964986133 1
0.445545931042777 1
0.504518616727897 1
0.273711226822764 1
0.535611863425979 1
0.676762253948177 1
0.551254188164801 1
0.399831976830653 1
0.361832333534382 1
0.572892019508362 1
0.520118655402025 1
0.666509439623964 1
0.523611704584696 1
0.400609044593964 1
0.427853818834318 1
0.618039510908949 1
0.663410534380894 1
0.36526859044601 1
0.399480141042457 1
0.37488920404287 1
0.422166122674524 1
0.502488096681954 1
0.67523680051853 1
0.546275237973671 1
0.46885052553367 1
0.395065800045689 1
0.688134263140753 1
0.304745266107707 1
0.451845844085866 1
0.521741019032327 1
0.586139908439325 1
0.551441242194686 1
0.340209987709683 1
0.650149448325169 1
0.480220377114662 1
0.574000971704827 1
0.893249671625239 0
0.715492415897923 0
0.554824796838457 1
0.589422532900037 1
0.804526109464791 0
0.433314871738199 1
0.368547726975751 1
0.5059679973073 1
0.486392675745212 1
0.555981833859381 1
0.533786991922432 1
0.31193529373836 1
0.480302235367439 1
0.531299193850664 1
0.585191416831951 1
0.56126542579824 1
0.583279213705195 1
0.423552514290658 1
0.650278836902003 1
