# Supplementary material for: Bias caused by sampling error in meta-analysis with small sample sizes
Source: PLoS One. 2018 Sep 13;13(9):e0204056. doi: 10.1371/journal.pone.0204056 (PMC6136825; doi:10.1371/journal.pone.0204056)
Supplement: S3 File — (ZIP) [file pone.0204056.s003.zip › results N = 20 delta = 0.5 tau = 1 sz = 10-20.txt]

"dl.delta" "dl.cp"
0.249635496209316 1
-0.267322779472441 0
0.514995672595625 1
0.403582718950143 1
0.801261683658433 1
1.38955905207408 0
0.646796086902674 1
0.0828136538932178 1
-0.212968701821736 1
1.1030242017513 0
0.228573764455886 1
0.0463611153618963 1
-0.25676642359489 1
0.671472388565935 1
1.69511561001938 0
0.412682311929644 1
0.488859276743819 1
0.0537582778960615 1
0.548184196285477 1
0.770047439038498 1
0.792962417547763 1
0.479129536669405 1
0.895933959180977 1
0.0702026912039216 1
0.255047592599435 1
0.39397197696547 1
0.537267163311053 1
0.214610081816353 1
0.281787632768711 1
0.255552109365881 1
0.700849938453251 1
1.50040524915763 0
0.468474177780714 1
0.442345709135404 1
0.977188737992093 1
0.421281920490279 1
1.02300924458112 1
1.2208368020878 0
1.06505859593011 1
1.14401515877256 1
0.751227144597511 1
-0.2712498260101 0
0.440226967745856 1
0.710546280460607 1
0.544768451298604 1
0.392273010706411 1
1.13394390558528 1
0.482550854614598 1
0.42176906719065 1
0.534271865644282 1
0.776629762692934 1
0.116902968880487 1
0.805416793083496 1
0.876012543801455 1
0.189966838928679 1
1.42995849740181 0
0.799948881251833 1
0.673217019706681 1
-9.35328038331809e-05 1
-0.355344005664088 0
1.06266354487781 1
1.09162901411431 1
0.594075721556886 1
0.437783630481809 1
0.105743081769279 1
0.700238716203992 1
1.18049725448713 1
1.00441629898994 1
0.0665866056594405 1
0.164630650220523 1
-0.17102408866528 1
0.304923552833304 1
0.38646451240367 1
0.347819464903351 1
0.236097868477128 1
-0.519683739897395 0
0.295626970360282 1
0.932085660098151 1
0.775867863718603 1
-0.083593839698698 1
0.621211174902406 1
0.514982804774736 1
1.31181684388431 0
0.7727498684827 1
0.499079971609272 1
1.06164504968894 1
0.791666843346291 1
0.455928449732418 1
0.614866176327152 1
0.252076505415099 1
0.826181428469437 1
0.363491918688687 1
0.81355155719603 1
1.06723005004347 1
0.602663542890821 1
0.563026217197267 1
0.134628980957434 1
0.675485449628418 1
0.752695990564791 1
-0.385109973512957 0
1.20508701754231 0
0.511588654275999 1
-0.147274427766843 1
0.782161420857165 1
0.630546880387317 1
0.442287166612307 1
0.38296035916832 1
0.39559091622117 1
0.343893935607081 1
0.2003501579 1
0.352019092942015 1
-0.0630862108151027 1
0.45483382027363 1
-0.0209105307385583 1
0.497279870381442 1
1.17452941432878 1
0.566530986666424 1
0.519357857850621 1
0.0360820880956657 1
0.0352945027980821 1
0.594918779527916 1
0.31105479678273 1
0.497928645501041 1
0.155917167228463 1
0.35348678326369 1
0.0949000705261363 1
0.568749797428255 1
0.339938813341888 1
0.466442566083844 1
0.833438412034345 1
0.943296632358488 1
0.616040247413007 1
0.742263316430382 1
0.744813432092744 1
0.561361961507094 1
0.171883151426488 1
0.766340486557195 1
0.965820208599773 0
0.775557734274795 1
0.450742023015809 1
0.275391933471435 1
0.679458152508769 1
1.19217985512476 1
0.808628734573769 1
0.637362707330298 1
0.0885259749425819 1
0.631197631890089 1
0.175364446517143 1
0.0273794797797993 1
0.242908071931317 1
0.53094212231476 1
0.0652141080928325 1
0.52593333846117 1
0.494775810171069 1
0.38111555967206 1
0.675355473473723 1
0.789694118021546 1
0.339178609632392 1
0.2802270844783 1
-0.0198724545315309 1
0.847331206356375 1
0.624386561454785 1
0.100524122452422 1
0.515275030784604 1
0.447173836110285 1
0.175747968869435 1
1.33524668620411 0
0.801938042585364 1
0.829808716926952 1
1.36668930219614 1
0.519872767010038 1
0.00912208038797182 1
0.958333331444345 1
1.60054127418222 0
0.563397042529476 1
0.519075749701388 1
0.313346726943145 1
0.236531753485759 1
0.351594918177632 1
-0.00554032971674676 1
-0.156851166352026 0
0.199567083630611 1
1.21644355482822 0
0.169985741149864 1
-0.0141411253552734 1
0.59504678338787 1
0.381121490192352 1
0.856544931904467 1
0.804242285079794 1
0.714864703611174 1
1.09131333552183 1
0.428905348756297 1
0.280478873112559 1
0.881782194168598 1
0.900031650396505 1
0.621234381193928 1
0.369292829866924 1
-0.00820460564864772 1
0.584850725097921 1
1.25392525675601 0
1.22889997920103 0
-0.20708670150631 1
0.527116137051786 1
0.388689991625932 1
-0.0121837304057523 1
-0.00154608415889904 1
-0.0445664984697243 1
0.691352286103125 1
0.15412581660047 1
0.142371886133193 1
0.967942549978921 1
1.17594822326902 1
0.427279461550863 1
0.825827225299444 1
0.442921067681477 1
0.378209958616208 1
0.366515206023904 1
0.162417959110176 1
-0.160637165363359 0
0.740137604361756 1
0.685514249562293 1
0.845881395141543 1
0.326821723014976 1
0.948091468437406 1
1.17930620397205 1
-0.0149484112720376 1
0.563984548737396 1
1.017079069824 0
1.06444228285901 0
0.88026692291398 1
0.633757468081452 1
0.46957959277607 1
0.757196767557222 1
0.551290697203029 1
0.793988868178085 1
0.1926555022502 1
1.26999386400803 0
1.059964428297 1
0.790570576848335 1
0.57056288332883 1
0.847561248954677 1
0.630381932136856 1
0.150673768949736 1
-0.104558467648067 0
0.304605031593482 1
0.151850374803869 1
0.475593516275155 1
0.64932557352271 1
1.02074522107947 1
0.133599374324908 1
0.559085201103652 1
-0.29933931988956 1
-0.0218450745357154 1
1.21865261236392 1
1.46887841932769 0
1.25169484915058 0
0.542591121903608 1
0.637083157621998 1
1.05092963992436 1
0.0662916315719423 1
0.43120557820512 1
0.960691840710445 1
0.761923748179454 1
0.20296437100682 1
0.68651483389047 1
0.342701236031969 1
0.255573422105272 1
0.110971909645979 1
-0.141755265662462 1
0.886082902212066 1
0.440976786207666 1
0.646465323167115 1
1.08012576197373 0
0.84795462800241 1
0.632838198125737 1
0.860908329902278 1
0.420256352286147 1
0.484268413472954 1
0.595074370733556 1
0.880530636600763 1
0.0561515457137812 1
0.566472588459456 1
1.13214258113682 0
0.692338406877692 1
0.862344540169273 1
0.352101903393294 1
0.884927769109615 1
1.37803116217591 0
0.271724486049376 1
0.606593894803599 1
-0.0250210009404656 1
0.806622341013747 1
1.08806617171285 1
0.766117278397975 1
0.82010841605223 1
0.434605461381835 1
0.248672867435938 1
-0.285598831531571 1
0.776653834038157 1
0.437381196460034 1
0.750714057346281 1
0.0267392577514511 1
0.47087608394278 1
0.219150409870236 1
0.74425452913509 1
1.40269689524844 0
0.452590573657088 1
0.987929798807219 1
0.108822083893008 1
0.687868876490636 1
0.348496827212465 1
0.673174509938576 1
0.542313065951601 1
0.463040666939547 1
0.319340233271624 1
1.46359636355472 1
0.636624315876917 1
1.29659429970164 0
0.541369434302231 1
0.295404963753032 1
0.924123634322188 1
0.779418751483326 1
1.12097827277276 1
1.15979478267424 1
0.0906185842513348 1
1.16735761209595 1
0.0567716373260475 1
1.05811200531063 1
0.643614691358921 1
0.450340348147412 1
0.509628560085012 1
0.174904861314755 1
0.714303417518313 1
0.703039937685508 1
0.610001713779475 1
0.89892277595926 1
0.174178867164858 1
0.199588037674228 1
0.298905008941345 1
1.04221622311296 1
0.499442215842743 1
0.550534618625115 1
0.430648424446662 1
0.917127213556468 1
0.271961706069781 1
0.576227361329324 1
1.0778184505 1
-0.00163694324113456 1
0.305330762615985 1
0.607286434247106 1
0.85815351834798 1
-0.316398924581968 1
-0.131417273145895 0
0.434861136419936 1
0.533857436720522 1
-0.013721968655709 1
0.255928851809836 1
0.517893000964001 1
-0.0383342618598257 1
0.493091663396906 1
0.279699408351811 1
0.332992211389171 1
0.720844850125956 1
0.68239975714717 1
1.06071094753587 1
0.468891738404282 1
0.919920596568984 1
0.405880326450517 1
0.38292605442685 1
0.340402524524097 1
0.672440539231431 1
0.121362898038809 1
0.779239025479577 1
1.13089801370495 1
0.643879342929085 1
1.39950510535791 0
0.0578423202157596 1
0.417878442059685 1
0.880736808502891 1
-0.136217715858524 0
-0.00940100893087047 1
0.681271570278433 1
1.01562739788347 1
0.15655496942162 1
0.562729068394934 1
0.495329572669519 1
0.730271141233727 1
0.576088579189295 1
-0.32241677295147 0
-0.0655065117216392 1
0.769267720002947 1
0.580158489258118 1
0.918305170133066 1
0.911309726099423 1
0.459995447659056 1
0.699392948380103 1
0.788250047397884 1
0.439910325347669 1
0.473678235189764 1
0.639696821967538 1
0.477839009463131 1
0.786584493512476 1
0.476456571213268 1
-0.422242265746533 0
-0.0435884631608627 1
0.317211278605786 1
-0.249078212314043 1
1.0241873968902 1
1.40614207928737 0
1.65434223693403 0
0.901729475006487 1
0.434250412123333 1
0.230743070927233 1
0.408067601194519 1
0.82515361642382 1
0.47403914851953 1
0.712550789910668 1
0.479533513824916 1
0.229868264251679 1
0.135935343176432 1
0.192115860480989 1
0.456078960275695 1
0.580176290878669 1
0.891659144166341 1
-0.130483647157701 1
0.337540084984503 1
0.688336517651304 1
0.352729227953433 1
0.200935203222739 1
1.55012513882739 0
0.322407068276856 1
0.0445957257978966 1
0.231089599549669 1
0.989428151690923 1
0.762278305922987 1
1.01457098260066 1
0.69548939546346 1
0.314380472684339 1
-0.160726179853022 1
-0.396650211749765 0
0.290633474459157 1
0.0358328629287955 1
1.10813046862868 1
0.706365058403972 1
0.420523119586099 1
0.480079940192396 1
1.01715616346355 1
0.633721212286357 1
0.616346280866456 1
-0.0883560016902774 1
0.341336613589213 1
0.287065632972913 1
0.590421557070325 1
0.441775515313846 1
0.531527674450287 1
0.170794685378527 1
0.0987597835827755 1
0.739372179834754 1
0.385987761626548 1
1.29033071132273 0
1.06001031723697 1
1.05225453615289 1
0.866116544237457 1
0.729311231238912 1
0.722430391308107 1
0.989660738485582 1
0.801557003526854 1
0.601092113003287 1
0.136089787367644 1
-0.0750930783372414 0
-0.482739263964792 0
1.13194124548876 1
0.734215719330513 1
0.912348888372139 1
0.43074804165086 1
0.991318028230761 1
0.298824671161725 1
-0.0905206640159105 1
0.0617472541666262 1
1.4233379353961 1
0.772286615985236 1
0.212469552081361 1
0.78279984949054 1
0.790300308737573 1
0.21162591986395 1
0.696993989639363 1
0.70737291530047 1
0.306616516374453 1
0.241308920695651 1
-0.166100973761875 0
0.505584952889497 1
0.729932785757701 1
-0.0347783379063351 1
0.366024172108309 1
1.03261735443373 1
0.755074140645116 1
0.675923726198608 1
0.166733988588621 1
0.345345424964065 1
0.390954926441732 1
-0.00732078903090205 1
0.916829801665544 1
-0.0887191148002174 1
0.577104043656845 1
0.493561757858147 1
0.227603284322561 1
0.166519385102158 1
1.03320114687026 1
0.596700211238625 1
0.573531609018101 1
0.600193450323969 1
0.369541737004094 1
-0.0246559759975887 1
0.263460180567243 1
0.572837354559212 1
0.994603969034491 1
0.903780601156756 1
1.40936678940488 0
0.954501163916003 1
1.41339280396683 0
0.805281314832971 1
1.1109463795782 1
-0.2995033857305 0
0.798192671504532 1
0.714465869156474 1
1.06162697067939 1
0.456874593451771 1
0.975237123288138 0
0.85668405301497 1
0.342393657333274 1
0.200184498392902 1
0.69600692578939 1
0.722518165909667 1
0.338867560069088 1
0.593337221365755 1
0.361922826555415 1
1.55924261502251 0
-0.214632328279858 1
0.0507226233319616 1
0.410409349330757 1
0.899278000915515 1
0.310464833499126 1
0.513569929508067 1
0.639185066929607 1
0.341015247564579 1
0.563352689409279 1
0.457925171488034 1
0.675404946258883 1
0.267187506325817 1
0.0752565704798601 0
0.231463901652704 1
1.168950357515 1
1.17196141027554 1
1.47729406824232 0
0.441175539949724 1
0.00284145907754449 1
0.0892768191190692 1
-0.168222657071571 1
0.656119334452893 1
1.06106043380096 1
0.188750637357356 1
0.415666615760363 1
0.201996608592662 1
-0.0196041319117498 1
0.992384156611578 1
0.453721993672229 1
-0.130721808866059 1
0.790343784035939 1
0.641699252465282 1
-0.226462773170674 1
0.545724911547751 1
-0.143416698184477 1
0.71776387643125 1
0.05143145431177 1
0.669310391194282 1
0.569652036980251 1
1.07124059874999 0
0.758624237286256 1
0.0528266944898168 1
1.09654236017194 1
0.784321045619534 1
0.0589738715614019 1
1.05409987192835 1
0.915023915370254 1
0.242151907275884 1
1.19905932690729 1
0.160456066187345 1
0.156692379267695 1
1.24799412403999 0
0.13954014806482 1
0.878549586389948 1
0.0759236542604751 1
0.0264516429287187 1
0.823984186789396 1
0.297156299728295 1
0.400425463472096 1
0.0442331743638997 1
0.595119738248181 1
0.106997012389272 1
0.725445973099293 1
0.675871050260016 1
0.409273987915612 1
0.876368986454283 1
0.676096463277438 1
0.237778477359703 1
0.81702768965581 1
0.734528170150847 1
0.0945585304090653 1
0.250854201571894 1
-0.603368791359036 0
0.8206758800204 1
0.314047191582191 1
0.726793117324501 1
0.694562708540555 1
0.994335939740055 1
0.568737779946239 1
0.0346535909090346 1
0.977366945181216 1
0.295983815966673 1
0.950889910622914 1
0.816120001952336 1
0.93240336454931 1
0.216643338001798 1
0.772974265454742 1
0.836020498662303 1
0.590944646547392 1
0.200923200490925 1
1.5200589137305 1
0.107539739322691 1
0.217007506489795 1
0.385205596205271 1
0.33205632101561 1
1.07043972989034 0
0.0494132885590865 1
0.980011736643472 1
0.184994539475252 1
0.960070132121545 1
-0.0374912223717075 1
0.574777021006191 1
0.551533640150257 1
-0.499990301425088 0
-0.365577864119524 0
0.586915157924675 1
0.633042574004906 1
0.547284453135614 1
-0.0751467751444901 1
0.225679529121533 1
1.06629886335434 1
0.514228778182544 1
0.648442650271704 1
0.198082799954015 1
0.293847550023902 1
0.604001724476763 1
0.485349073842548 1
0.965855170407501 1
0.722006490587058 1
0.13730672756499 1
0.225531554173869 1
0.73542167542497 1
0.567789896725531 1
0.780739119825446 1
0.962050522514233 1
0.88444858703928 1
0.348144277504096 1
0.494220873321292 1
0.428521827144319 1
0.283476771526384 1
0.26547911250586 1
0.656741909027206 1
0.523852258217497 1
-0.464788795839566 0
0.304852315108903 1
-0.669775076888645 0
1.07410412165053 0
0.683876722954493 1
0.784389904407453 1
0.145643768896107 1
0.399838925179103 1
0.0507695421100006 1
0.302491273409149 1
0.517435412764252 1
0.373442953318639 1
0.72989917111019 1
0.408306593184812 1
0.157629732380833 1
0.41830852474922 1
0.122834814165473 1
0.467237894019314 1
0.479388565534059 1
0.340793235651345 1
0.30741917669203 1
1.16922138287676 0
0.742843763033155 1
0.208997649373991 1
0.742973565129625 1
-0.405494933534888 0
0.730450423816368 1
0.897486760780779 1
1.09155834757177 0
-0.344817449290305 0
0.907316101835906 1
1.46267988896986 0
0.812609698333219 1
0.727467460193264 1
1.13815871125018 0
0.948315318995887 1
0.369882186319961 1
0.282708853475694 1
0.500890032526495 1
-0.691436499658485 0
0.274003153346418 1
0.0629265085420305 1
0.453088791850848 1
0.599959977384047 1
0.165868562976087 1
0.342123035849373 1
0.228937407243213 1
1.06094448159462 1
0.200083748498419 1
0.709793421281629 1
0.775222150702938 1
0.13818390933145 1
0.251917452854621 1
1.03643037634455 1
0.779301919187203 1
0.558187764202906 1
0.656780397465698 1
0.773963031374543 1
0.602710702687267 1
-0.242689399672612 0
0.170144183842826 1
-0.0506363348121521 1
-0.680886627604182 0
1.37187512323762 0
0.574370822439642 1
-0.502437045504031 0
1.03994140145193 1
0.276304001310462 1
0.88274769926022 1
0.496131530931533 1
0.724067165787096 1
0.364865105248265 1
-0.664322855784102 0
-0.145497778642287 1
0.352622166865363 1
0.272347025530345 1
0.587060029542859 1
0.901192569991748 1
0.392615456679917 1
-0.0846695812669331 1
0.488919801163132 1
0.762419339064519 1
0.327684922135539 1
0.744227132276291 1
0.487874719187625 1
0.231961852638921 1
0.557901762121004 1
-0.270119945660139 0
-0.184438345924463 1
0.355927899740107 1
0.109962326362012 1
0.518422668443749 1
0.839610501056138 1
0.286904167948334 1
0.882547018313572 1
0.0809412880566464 1
-0.164714369709689 1
0.555608362163891 1
0.376813721585331 1
0.301804962771612 1
-0.112553580217785 1
0.226956110716098 1
0.194087921080755 1
0.857002272173927 1
0.0909699292185434 1
-0.164887999413259 0
-0.0576363810575909 0
0.271648760357172 1
-0.000456639511197003 1
0.343577273609976 1
0.881779975596128 1
0.197181948728757 1
0.785843544300579 1
0.105124989878752 1
0.22262196288529 1
0.150810799828598 1
0.918041509231634 1
0.044765444802819 1
1.0075093803776 1
0.675394733627614 1
0.368404078817705 1
0.331493979581604 1
0.507127539430814 1
1.10593595129488 1
0.89323255768751 1
0.914047581522007 1
1.23968262313569 1
0.204750888167218 1
0.0611447208479234 1
-0.0420350338468853 1
0.985672310566822 1
0.971446867913309 1
-0.230193591170377 1
1.29201225797943 1
0.350963257635076 1
0.198540812301779 1
0.0805995358774054 1
0.53852610717146 1
0.385131825364274 1
1.0968959633299 1
0.10775122423453 1
1.01115439573995 1
0.348125095105696 1
0.46371172580586 1
-0.191973436739216 1
0.7305168335354 1
0.699675960968847 1
0.65832358811876 1
0.873949342152406 1
0.596881730930578 1
0.69813360809207 1
0.586961704274008 1
0.673417792958503 1
0.61013945721512 1
6.38044634708413e-06 1
0.570039602616641 1
-0.258663025177789 0
0.939442619824833 1
1.23164718468359 0
0.422652472367514 1
0.592829316331598 1
1.06724731205174 1
-0.238151750988412 0
0.31044180830082 1
0.19419123096144 1
1.13346758849532 0
1.55132761544765 0
0.152119892052941 1
0.470531577619137 1
0.0307684253629038 1
0.0809927530975598 1
-0.0923780284672967 1
0.692844377087214 1
-0.0805814879496473 1
0.0359984029481468 1
0.01325353469665 1
0.0347204148076993 1
0.0430630024847894 1
0.031704806641476 1
0.254447115506232 1
1.38273292283245 1
0.0847994655326243 1
1.08880486756767 0
0.542468625837179 1
1.38760257771999 0
0.179651195653735 1
0.17421671652319 1
0.0944729070907668 1
1.12291589571063 1
1.04832472385847 1
0.807045311665907 1
0.939639438229781 0
0.413203833960018 1
0.254725865963256 1
0.0316374126772023 1
0.51969046676783 1
0.160632568365231 1
0.562539963024643 1
1.48753913024667 0
0.971251164986184 1
0.567545165545988 1
0.34089554445061 1
0.797160766251178 1
0.478064127933003 1
0.479962352777646 1
0.597546935079218 1
0.531620739868187 1
1.22141961958177 1
0.687183182170578 1
0.964789535925461 1
0.245447668276843 1
0.13713752031757 1
-0.045849527142661 0
0.444419161782849 1
0.33144939154465 1
0.266937054825995 1
0.433509758447341 1
0.0363883706703045 1
-0.131016448796958 0
0.686942762161037 1
1.00030162386156 1
0.605820997532184 1
0.810003185950783 1
0.338859119322813 1
0.659005739979237 1
0.725412746772235 1
0.184621039976392 1
0.691086378607036 1
0.303236524684411 1
-0.450302270297092 1
0.721433449374421 1
0.383615367011163 1
0.634130178680549 1
0.517341109718528 1
0.853502072713509 1
1.15444709808027 1
0.409676513203487 1
0.816638548783678 1
0.541170602275943 1
0.654241012320724 1
0.985114356581302 1
-0.0812946093783201 1
0.786406677708626 1
-0.00346254342619266 1
0.09692524095519 1
0.758010912197751 1
0.886329074181008 1
0.469501234820971 1
1.20495534347136 1
0.657991805357849 1
0.354685991001335 1
0.481161608807065 1
0.183868114418186 1
0.764838561232465 1
0.309741004961482 1
-0.20003179217811 1
0.559686294630402 1
0.164610108134746 1
0.667464459750357 1
0.0789903605507215 1
0.117543375187304 1
0.385012918195378 1
0.672431437175208 1
0.253508865988532 1
0.8559189871956 1
-0.0490624879841797 1
-0.0156982682277398 1
1.04609288952235 1
0.397227096049751 1
0.208467240024089 1
0.451881785423927 1
0.24243951738173 1
0.698443304580788 1
1.07956953464565 1
0.69519153392833 1
1.20873144020199 1
-0.463534361712694 0
0.640495424591307 1
0.025442230038965 1
0.627679270425603 1
0.0685743491104182 1
0.543302515721645 1
0.115786602832113 1
0.965850309805656 1
0.256745888154655 1
0.874557560222081 1
0.584459552104519 1
0.00843379367977759 1
0.954362815439283 1
-0.0837623837281942 0
0.960559753268682 1
0.116220751493512 1
0.781036569384463 1
-0.00522528518841441 1
0.38569395397249 1
1.40738770819336 1
0.736115359974781 1
0.0945721053921669 1
0.391509513125364 1
0.747406513182745 1
0.642119507955664 1
0.555858668892806 1
0.453255326625801 1
0.776162893032591 1
0.272856158452991 1
-0.286152397588564 0
0.788085154303862 1
0.270625463559649 1
1.58462844635387 1
0.319935479138006 1
0.668393832359428 1
0.849374861831069 1
0.533397002470259 1
0.228736641053196 1
0.323433741249784 1
0.689776138638879 1
0.854912491515781 1
0.00940902507575379 1
-0.186378969738284 1
0.338977002925967 1
0.206483966452118 1
1.0076175198618 1
0.373665279846414 1
0.580192129247893 1
0.564404872350091 1
1.32688810418346 0
0.35278411480785 1
1.1419133692068 0
1.00359466840233 1
0.672045504654197 1
0.622499402693353 1
0.115145988263164 1
0.222653597584387 1
0.165836759467228 1
0.812913116187347 1
0.58708307525774 1
0.727563452563769 1
0.288805383415412 1
0.700015643442403 1
0.306242093180908 1
0.0877400904737955 1
0.314890935702541 1
0.980081347312455 1
0.638386840025071 1
0.0796530349354816 1
0.824516100099599 1
-0.0404190929234653 1
0.536141561665837 1
0.511232117282553 1
0.577425168814451 1
0.623999122114574 1
0.590833739478569 1
-0.00660568198719156 1
0.47800956789804 1
0.108492491679906 1
1.04616935300176 1
0.505908126505795 1
0.146745331900192 1
0.275265251174853 1
-0.0153464526970517 1
0.525502149367219 1
1.78423377863034 0
0.680059640210914 1
0.277146197009994 1
0.847851317033317 1
0.392892204040915 1
0.907863309301012 1
0.171954489189013 1
0.633514488854574 1
0.310947688693035 1
1.06858440933325 1
0.52768227140055 1
-0.187847361136725 1
0.0918360765596059 1
0.485891389687241 1
0.732159175342468 1
0.707262443282623 1
0.457400885796552 1
0.434102599925564 1
0.42712040894998 1
0.674041529140447 1
2.08992238126013 0
0.437935848731854 1
0.191892882870456 1
0.669555843078574 1
0.352550925936546 1
0.809101250910551 1
0.971497968989743 1
0.0639710980291599 1
0.518512076510354 1
0.724761798572664 1
0.305005834107623 1
0.440247650504637 1
0.21030584412684 1
0.465537972774871 1
0.476920840170748 1
1.15232685457985 1
0.616027588794305 1
-0.288743571693786 0
0.228787519114521 1
1.03420680592584 1
0.684033034046273 1
1.04165315904257 1
0.333313690127207 1
0.489729319863288 1
-0.18742530657301 1
0.362363676227488 1
1.06004107127046 0
-0.197427850188551 1
1.37119728655164 1
0.243433054725454 1
0.46753683244265 1
0.612052580829921 1
0.499212941163696 1
-0.229657502953053 1
0.670964661717624 1
-0.123246594518616 1
0.254900976574778 1
0.919732896522097 1
0.729903890135525 1
0.72819094168391 1
0.478862831669344 1
0.456167215231832 1
-0.0643504517857666 1
0.637001167735157 1
1.07809343621126 1
0.375759653240113 1
1.03447596301309 1
0.4689452576994 1
-0.247712365909957 0
0.460168335984762 1
-0.0234801701269253 1
0.773282080101001 1
0.317593404785262 1
0.152518427086503 1
1.10507311081737 1
0.348142842461958 1
0.393456965756075 1
1.04421498762016 1
0.873290215354981 1
0.589905607503424 1
0.568201606071519 1
0.693140659555745 1
-0.35659992853555 0
0.638951363670542 1
-0.198680386242679 1
0.675738132813591 1
0.520764530896489 1
-0.0819221608318414 1
0.349755940841154 1
-0.0484810216043683 1
0.67635568303008 1
0.275032385887391 1
0.816460478086408 1
1.12494918478726 1
0.934964610382363 1
0.000707390664840608 1
0.448388969802281 1
0.391447155963428 1
0.423788096828844 1
0.520093226547822 1
0.420739462322735 1
0.209880885281176 1
0.194968291495602 1
0.520606195638655 1
0.660482100370671 1
-0.196181032829079 0
0.768764872591154 1
0.362657697399089 1
-0.0569681748072725 1
0.416460700683309 1
0.816098369218355 1
0.312245132894081 1
0.40399127664089 1
0.605798243726383 1
1.0906095656601 1
0.619418030364771 1
0.997543518830386 1
-0.0992791018933192 0
0.815916932471698 1
0.126150523588999 1
0.469608204630605 1
1.05692297096097 1
1.25363261783865 0
0.76635050851511 1
0.557067394710617 1
0.788744463450093 1
0.0350698122736634 1
0.725377465278597 1
-0.0466786407011198 1
-0.0876389766732272 1
0.0931129496159493 1
0.13554739486422 1
0.211490272540882 1
0.114086287397537 1
0.405030124914336 1
0.696850572615269 1
0.184914838050364 1
0.169221129383607 1
0.440260575568063 1
0.352827043873212 1
0.576357559453479 1
1.06880815154255 1
0.948082379120138 1
0.187347082439052 1
0.404835200645458 1
0.870261363310585 1
0.592370377048341 1
-0.0951724868716509 1
0.445183749650647 1
0.418970054440438 1
0.519660249603933 1
-0.030800537500337 1
0.882939403577273 1
0.449300392826973 1
0.495519953966646 1
0.292754084052359 1
1.46755692971139 0
0.791936939646162 1
0.42203746364404 1
0.556578254051992 1
0.648208153655011 1
0.457325859705355 1
0.844945244662342 1
0.247223392493492 1
0.630711787949894 1
-0.206300085345804 0
0.532382460082206 1
0.369246181708064 1
0.307938963418818 1
0.49956395887657 1
-0.066539899754651 1
0.857245018306543 1
1.27261347339991 0
0.448131620099172 1
-0.0491843067948552 1
0.941569887402894 1
0.669303432378709 1
0.0155376982168919 0
0.215305741895644 1
0.701191735292836 1
0.84561201195364 1
0.603522990818352 1
0.755005470320109 1
0.76079592999185 1
0.313597180912575 1
0.439994214786618 1
0.76120798332206 1
0.961089984348829 1
0.115206053704193 1
0.377820453568868 1
0.818432105330507 1
0.394963622101098 1
0.341729743577614 1
1.28954467265846 1
0.961764698868567 1
-0.000333621740063766 1
0.288871271005166 1
0.276853871903733 1
0.0564385450953171 1
0.753032406630755 1
0.684591839162047 1
0.599705445130721 1
-0.18425050453179 1
0.439150073476263 1
0.929349616075561 1
0.6425946044962 1
0.631533576182948 1
0.878290503851107 1
0.25548950487931 1
0.500660130926475 1
0.866801661610348 1
1.06508700805823 1
0.772353710303232 1
0.93784631353619 1
0.317499796464148 1
1.07252078549828 1
1.21199446715388 0
0.0426023165532259 1
0.465412810452244 1
0.348231813914891 1
-0.183773159797208 0
0.884779447059353 1
0.385970949623268 1
0.168411383037988 1
-0.0620965694394398 1
0.255163211009647 1
1.18204994233515 1
0.788216417428967 1
-0.359200098237593 1
0.0422725912029516 1
0.47805512112622 1
0.518454670833277 1
0.381876979923559 1
0.616784323019768 1
0.636095102139162 1
0.0447107241756703 1
0.941925122806737 1
0.129882398550041 1
0.551907864154187 1
0.352012168166661 1
0.891154701162849 1
-0.966074557360251 0
0.416505283258618 1
0.35516574709616 1
0.325946756311239 1
-0.0325798489481417 1
0.479715087152707 1
-0.0696310643591933 1
0.368795334129642 1
1.12762461113571 1
-0.186212455616901 1
1.42371192338214 0
0.253191856945086 1
0.682806458940907 1
0.721817786051252 1
0.788844537648206 1
0.451337149681794 1
-0.822818960825077 0
-0.251149071566445 1
0.0698959413958803 1
0.178027110436369 1
0.126703514135607 1
0.762551362617412 1
-0.16951378713812 0
0.527402959419114 1
1.03567242463196 1
-0.34063313237012 0
0.508035324530437 1
0.260531860130216 1
0.449881154574695 1
0.480508764825814 1
0.38462263750093 1
-0.0611749273290754 1
0.0765191112494514 1
1.00166343333179 1
0.588232768427899 1
0.258300423454298 1
1.52427883721092 0
0.496051997991736 1
-0.769922277366069 0
0.994947532683952 1
0.236837272284763 1
0.644113713047664 1
0.274227516831165 1
0.342967112712032 1
1.34873348849508 0
0.226690495525934 1
0.0409705618149772 1
0.432983163878107 1
0.158095375935311 1
0.730678177326424 1
-0.532980467141768 0
1.00579293696691 0
0.440167695749047 1
-0.0472412301094135 1
-0.039595225572413 0
0.628406067284377 1
0.759132013885924 1
0.296468749858322 1
0.587476009158213 1
0.950911260961385 1
0.760842733976826 1
0.56998621636088 1
-0.0800592032073077 0
0.662836804063208 1
0.430000014326342 1
0.263810231586701 1
0.278005405169163 1
1.16653032966459 1
0.368460502648384 1
0.74910488683823 1
0.48025380606421 1
0.993680619695535 1
-0.127385449186013 1
0.709049770777513 1
1.44158395356131 0
0.977952627319381 1
0.623991255047254 1
0.434962545938191 1
0.105955235020743 1
0.962003576289791 1
0.74988629394158 1
0.449487178814525 1
0.746275205717466 1
-0.133726833291491 1
0.907483759428361 1
-0.810769956775093 0
-0.180150482055831 1
0.105343324757219 1
0.241412692520795 1
0.226973147496509 1
0.114444773823409 1
0.18870666551978 1
0.761951323845932 1
0.817058654836126 1
0.454625738631254 1
0.477295476819589 1
0.70683236036661 1
-0.12665915830724 1
1.28986447270899 1
1.19702831022058 0
-0.0832921022142003 1
0.80372437917196 1
0.729321807797828 1
0.504388237732067 1
0.654914083473083 1
1.06078345110976 1
0.0956535877094609 1
0.492691355609897 1
0.712023089773051 1
0.828787036916196 1
1.08276654943052 1
0.77725941203005 1
0.0990984464331493 1
0.726783727089497 1
0.828332762202851 1
0.518872170297276 1
0.335388729541476 1
0.68540695202955 1
0.651920316184612 1
0.79971680094754 1
0.780536300972046 1
0.598227740429707 1
0.856016352864883 1
0.3711724178731 1
0.114873290789344 1
0.379444554983219 1
0.0806915717256983 1
1.09419690236937 1
0.622497572272486 1
0.466754729160798 1
0.409215653471449 1
0.10075518278295 1
-0.357095669216682 1
0.207372480015452 1
0.677721888809511 1
0.550160164278803 1
0.172013089754403 1
0.606770627117363 1
0.332694056049615 1
0.571502254493749 1
0.976619525365154 1
0.806521721918804 1
0.442083043113452 1
0.983270608461892 1
-0.135326132181088 1
0.491316203026576 1
-0.00495869306796166 0
0.215588295789692 1
0.507190096772419 1
0.626832022565877 1
0.566640136755399 1
0.390282143624257 1
0.672715853012775 1
0.644152789329933 1
-0.5028546591963 0
0.362533326376176 1
-0.205904713191315 1
0.760823660918253 1
0.0813828037031705 1
0.807362092267287 1
-0.55331054436011 0
0.351951279309966 1
0.642598267611185 1
-0.170667716911521 1
-0.102944892205514 1
0.900739100041563 1
0.593316872133094 1
0.395473495772095 1
0.141203923885772 1
0.851567489616031 1
1.0696566761945 1
0.185062263647265 1
1.09660022882062 1
0.409615273400259 1
0.263225444952531 1
0.451896548649732 1
0.445655659292898 1
0.474249613084689 1
0.184260747838618 1
0.850998288293177 1
-0.450264452328257 0
0.728067352721943 1
0.361989463448339 1
0.287025230720064 1
0.544984202732393 1
1.07215258763889 1
0.746511359542862 1
0.958304006152636 1
1.14751076476439 1
0.466084701796216 1
0.909921619020921 1
0.329941834948018 1
-0.630808072771396 0
1.0915677924501 1
0.707986279862939 1
0.107719556329834 1
0.842249620313978 1
0.362357022919394 1
0.785464060767791 1
0.578689272020662 1
0.703382966485808 1
0.267006060986705 1
0.456685069623313 1
0.226730436165865 1
0.126903650570526 1
0.338462014449682 1
-0.0758459945161948 1
0.0550318097420577 1
-0.393285756203728 0
0.694580436290128 1
0.3954821104267 1
0.164328545681564 1
0.797510578348429 1
-0.326849785906739 1
0.203787242762202 1
0.261032168055247 1
0.294504392766739 1
0.645022057277192 1
0.361167665545058 1
0.163504773431255 1
0.217090986514909 1
0.328271633945658 1
0.27861669805245 1
0.141600570336517 1
-0.219988892249527 1
-0.128588606928402 1
-0.00264411764747813 1
0.0481632278138584 1
-0.0379205483557644 1
0.730038962031293 1
1.13185769647248 1
0.308499228277867 1
0.296028996932211 1
0.315111112289733 1
0.475191525868305 1
0.307560460364055 1
0.641663007447111 1
1.01615784513504 1
0.37877206431832 1
0.0114228942791178 1
0.491409052345505 1
1.08210070562635 1
0.836101314235351 1
0.654544380216954 1
0.413946835001785 1
0.651906460732908 1
0.0725876582817965 1
0.0151933766241808 1
0.795932348330717 1
0.804211028199578 1
0.973611570205044 1
0.970745409512809 1
0.49617242072523 1
-0.111632278355877 1
1.05295247727525 1
0.622852176443732 1
-0.275726500305277 1
0.322477121998046 1
0.387956090408254 1
0.91742515185036 1
0.278105821882092 1
0.297232630425946 1
0.907428913958843 1
0.433884928171536 1
0.587335577857467 1
0.84714942391716 1
0.372460766353826 1
-0.167434951670064 0
-0.606877102960931 1
-0.106182841705844 1
0.656430724712907 1
0.755878055416021 1
0.548536673215423 1
0.894881806946198 1
0.399383174184698 1
0.738771158345999 1
0.256485519067613 1
0.497674624335105 1
0.575310623205067 1
0.750761686709749 1
0.807789671765082 1
-0.162369721469079 0
0.491084965709331 1
-0.0651691156771772 1
0.904633758144287 1
0.696900424110054 1
0.333136777071565 1
0.638984981374397 1
-0.244707920844366 0
0.371533845072844 1
0.89952437691482 1
0.593514215453191 1
-0.369815448756333 1
0.118265813976359 1
0.468122128329373 1
0.961679050811929 1
0.440212675349582 1
0.474024490261494 1
0.365144774266409 1
0.592357299067868 1
-0.191676407316072 1
0.942866093768806 1
0.510678155371379 1
1.25816796965415 0
0.377485078148455 1
-0.249336702897442 1
0.308570575037404 1
0.664745387332338 1
1.10113055293696 1
0.91480929126184 1
0.452916621419289 1
0.65553633465925 1
0.439082794643037 1
0.256926735428494 1
0.221252493407761 1
-0.116067140585286 1
1.02010220704093 0
0.648846295421395 1
0.63100872951246 1
1.1417661136771 1
0.882422208268552 1
0.357125928804522 1
0.353263646561916 1
0.39735557195715 1
1.50134660162358 0
0.592934340157995 1
0.411449355024351 1
0.129987918107112 1
0.307324500981048 1
0.621990727914517 1
0.451670649108114 1
0.759608414334257 1
0.81118509131455 1
0.35062740306385 1
0.267759356610156 1
0.627956321299838 1
0.671965287345834 1
0.0110270236715703 1
0.477137014902618 1
0.331348142844805 1
0.000395572097294558 1
0.723074172376499 1
1.06968250113581 1
0.366631379793524 1
1.00822585487002 1
0.112845980866272 1
0.552315762106394 1
1.14077945377557 1
0.149238085925686 1
0.79793817668117 1
0.0550531172986869 1
1.03882867512284 1
0.529464989461545 1
1.06247527290615 1
0.082948981680627 1
0.664643563820136 1
0.565092868310249 1
0.567774800590694 1
1.31116141655775 1
0.912585060910174 1
0.617232254670028 1
0.00651175355905633 1
0.820162480685732 1
0.831561717821482 1
0.895406489287928 1
0.361647071543737 1
1.2364608420783 1
-0.348750260276965 0
0.875719456907079 1
0.260653968073571 1
0.485742237322553 1
0.751627890856809 1
0.84052827696401 1
0.61140234482088 1
1.06519191378465 1
0.0391868368729296 1
0.581027591773706 1
1.5326136370959 0
0.210438063318901 1
0.262005357689675 1
0.228083453787053 1
0.800614426482163 1
0.921450312373153 1
0.100206810998911 1
0.495888524054166 1
0.861168304741465 1
-0.293532460233702 0
0.853605915205814 1
0.217129746611096 1
0.855817503368588 1
0.692268482292324 1
0.378145257232974 1
0.569960191991774 1
0.261636575657855 1
-0.268897201312347 1
0.599385393437057 1
0.276258508039605 1
0.119829930574122 1
0.697601264486957 1
0.630491936417407 1
0.667127665431957 1
0.547482299773832 1
1.25589565038912 1
1.26500219012619 1
0.400618380271066 1
1.03774445803459 1
1.05326216321488 1
1.18967691004015 0
0.593604425478057 1
0.417977629556924 1
0.718391841262926 1
0.859115393931007 1
0.0750092140716139 1
0.342353406727176 1
0.32468393463009 1
0.582563395355944 1
0.156086054909045 1
0.454592875172415 1
0.21945752733021 1
0.650098422183556 1
0.537994541052042 1
0.85254011181007 1
1.33544671354778 0
0.607540535108026 1
0.731420384609524 1
0.700598564778286 1
0.493220718244788 1
-0.189164100034485 0
0.258235419801202 1
0.228726832894908 1
0.207152614966535 1
0.527242537275652 1
0.0657984495216419 1
0.124199580973504 1
0.645280990385873 1
0.182281048046643 1
0.858085725033517 1
-0.117656990236466 1
-0.0820093809508564 0
0.296651522422423 1
0.711944114980951 1
0.682248500577759 1
-0.0492676909520574 1
0.577301789797569 1
0.336598648950319 1
0.0926447436020578 1
0.0623595830629987 1
0.547929120741902 1
0.604649687435198 1
0.222175184168963 1
1.76363810851419 0
-0.389553599634746 0
0.489838232165978 1
0.36682779138868 1
0.791695971517663 1
0.0345189661145864 1
0.828527830388477 1
0.485661891236429 1
1.00318870674996 1
0.642542688292362 1
0.51520642659686 1
0.201500215332362 1
0.577542926190558 1
1.37122895552565 0
0.939419149174501 1
1.15261795725016 1
0.261306637529374 1
1.07964740047031 0
0.90023985631526 1
0.442347522685735 1
0.00776747004040189 1
0.0247698897767642 1
-0.200050699258168 1
0.517476088630474 1
0.436125332944816 1
0.356942446891982 1
0.145742410133979 1
0.382504627990846 1
1.07526761638713 1
0.430905010139325 1
0.428976470789659 1
1.09395737599026 1
0.152144564388163 1
0.476354070212836 1
0.0177360983349063 1
0.342878541215445 1
0.69664024019923 1
1.89406087227374 0
0.576751174577848 1
0.298876143014773 1
1.05328566111576 1
0.322870785310384 1
1.2535279067084 1
0.593177638534949 1
0.684437521370729 1
0.214753806616773 1
0.340684824510957 1
0.622864641750505 1
0.497287067981194 1
1.0657229752156 1
1.31183995284269 1
0.447777186900502 1
0.276364928362014 1
1.17282030197822 1
0.425191375572432 1
1.05992129811115 1
0.909746118097751 1
-0.0378607135585488 0
1.23119141761287 1
0.534658689508975 1
0.981590282477195 1
1.24891627252441 1
0.241298558323365 1
1.13538323607379 1
0.102821297808366 1
0.938369844018416 1
0.722267563701327 1
0.0717809876551663 1
0.0247215993265142 1
0.956297392527254 1
1.26945934779729 0
0.279134122016068 1
-0.0229015002930258 1
0.546064541727375 1
0.0114437545027054 1
0.8580595634347 1
0.77995242813029 1
0.479224700843404 1
0.895447782539964 1
-0.111775607421162 1
0.65827066954546 1
0.626853175609465 1
0.838913902106188 1
0.404580630716024 1
0.813063471758438 1
0.365230555822587 1
0.205516536664706 1
0.21384737672274 1
0.32899519795068 1
0.231706429858003 1
-0.116663233036825 1
0.673251218754503 1
-0.286886051584178 0
0.632545454767706 1
0.51626443700584 1
0.134017114651625 1
0.46607403916233 1
0.302669681234468 1
0.597219679339152 1
-0.0105859096745507 1
0.918479433843018 1
0.818769083476782 1
-0.189885820716184 1
0.901923920660218 1
0.636139800360453 1
0.520964283413983 1
0.628715183316055 1
-0.301876035550975 1
-0.00752485321542944 1
-0.113520428024489 0
0.0889973237405111 1
0.768532242503148 1
0.617850804701258 1
0.821472993544533 1
-0.725772008080618 0
0.293182263667894 1
1.0605081629152 1
1.03281036869663 1
0.185215477085244 1
-0.441240468940096 0
0.809122670413608 1
0.625964312442003 1
0.385742224519623 1
0.544600082999388 1
1.55491784625963 0
0.686319846399556 1
0.917682111658063 1
0.66008444237855 1
0.840287266265784 1
0.0996818167274616 1
0.545347044848087 1
1.1505413660887 1
0.599347196887329 1
1.00741581686955 1
0.099032751886306 1
0.2289970317853 1
0.778176708749261 1
0.309201604545222 1
0.692454589296068 1
-0.140429207341536 1
-0.522553414474873 0
-0.288028036389297 0
0.120477139538435 1
0.223708570920361 1
0.278308114582648 1
0.791099153810821 1
0.991296593536344 1
0.246379350167332 1
0.601092023485995 1
0.422999290122468 1
1.09402473006646 1
0.244600537800721 1
-0.414222012187681 0
0.889772057906003 1
0.351977455524946 1
0.66736845439333 1
0.612738766466758 1
-0.292861574143011 1
0.669248087018491 1
0.656416564969794 1
0.632281039540699 1
0.228934774968523 1
0.219415511865457 1
-0.00674791259619058 1
-0.106697187842237 1
1.43677853408126 0
0.000675933074312733 1
1.44152243325624 1
-0.312315454268145 0
0.342972037140652 1
0.601399815466695 1
0.25262721904128 1
0.765670304932052 1
0.758600066648524 1
0.0834534787159139 1
0.313537175773616 1
0.593409446049736 1
0.946353321667117 1
0.0490887164137173 0
0.657513423881675 1
0.288440236640992 1
0.631004257489957 1
0.08428747347914 1
1.11430742860838 1
0.34289111008334 1
0.59315931243482 1
0.675045528702901 1
0.46797299253231 1
0.610701063056199 1
0.916173659575635 1
0.133043511996492 1
0.367338125207626 1
0.349911028600271 1
0.924410806261338 1
0.2755399208125 1
-0.0261837893117868 1
-0.140563360290752 1
1.00416266638415 1
0.701020551775909 1
0.762728209671108 1
1.20906554521405 1
1.22111841648224 1
0.368438189920576 1
-0.160567493899054 1
0.673972959454461 1
0.246674148737529 1
0.938914897221001 1
0.282923280377841 1
0.28571559783366 1
-0.568376319483252 0
0.875015532352489 1
0.120737769044481 1
0.415086774101914 1
0.379394475050236 1
0.253240000479745 1
0.692693403532476 1
1.3059848133981 0
0.272608372279248 1
1.00951549815811 1
-0.0758647505236735 1
1.27838217092499 1
0.45624074788846 1
0.677068338152995 1
0.282726217245515 1
0.311004243927421 1
0.500066613972457 1
0.486756437332316 1
0.356168764213719 1
-0.330179505643904 1
0.480691920580279 1
0.07580669216218 1
0.561466309816185 1
-0.424492751955523 0
1.05911762367608 1
0.348089412077303 1
0.941364847389758 1
-0.00286855830645604 1
-0.271560491188742 1
0.169153960890352 1
1.23380332490934 0
0.219972053243423 1
0.25399925472566 1
0.229406071766036 1
0.3004848052083 1
0.601121020656052 1
0.366185447704402 1
1.1917555051622 1
0.00611681186122195 1
1.06299723737535 1
0.472966004101277 1
0.546393657209001 1
0.863924301816458 1
0.286995719925669 1
0.29816576650822 1
0.862997242288293 1
0.676302891255195 1
1.50463036530906 0
0.0125432469163959 1
0.126575495434674 1
0.575315231459887 1
-0.12495263473828 1
0.294944702511276 1
1.23844227149576 0
0.328029463384677 1
1.11795376449592 0
0.123027004376285 1
-0.114244002917184 1
1.05870029260083 1
0.604237195499086 1
0.355301361692115 1
0.768011532854606 1
0.39401774498983 1
0.262381066951871 1
0.433444460612475 1
0.25256259500231 1
0.722385718144493 1
0.392907905761692 1
1.07306021741705 1
0.382878021775813 1
0.412762217463425 1
0.184444227564089 1
-0.12960768053003 1
0.363351838374313 1
0.225570992000186 1
-0.0124100225727093 0
1.13464760049816 1
0.863844917940866 1
0.500999658974426 1
0.187423879842503 1
0.517913778680313 1
1.9228588619606 0
0.0571933587470645 1
-0.312922171378831 1
-0.367598649551498 0
1.39510612418523 1
1.1797277274097 1
0.0346827525470085 1
0.536937960226974 1
-0.0941119588921295 1
0.409384426545258 1
1.02889078485111 1
0.551778432657193 1
-0.557614314746171 0
0.135577896948266 1
0.521678646242677 1
0.720183241716474 1
0.836145140896442 1
0.606983391043482 1
0.956631748083608 1
0.432168383502507 1
0.0786698448210282 1
1.06798546602301 1
0.0878661595218427 1
-0.0405691939212503 1
0.86024074517412 1
0.554133912287324 1
0.549365422594124 1
-0.0386176609076083 1
0.216276385300572 1
0.743414720333018 1
0.438723857885973 1
0.46623453992908 1
0.556046419375936 1
1.06255449508884 0
0.932873782590864 1
1.18833708994227 0
0.643867946521001 1
-0.126249814969157 1
0.390771203962071 1
0.435684808636026 1
0.342236898843506 1
0.32600828849305 1
0.560230340560589 1
-0.0258793504751271 1
0.393949086773429 1
0.129201050248112 1
1.01901492327194 1
0.647455735141413 1
0.636182423443284 1
0.712271915133902 1
-0.367591401863609 1
0.638872997926109 1
1.27876980775397 1
0.579338842497618 1
0.405072416678962 1
0.713999480158728 1
-0.504713981118625 0
0.932898027543501 1
0.630680054169927 1
0.0570986426414477 1
0.398939281030634 1
0.622494444077257 1
0.37863507024499 1
1.03709276901994 1
0.863214209657332 1
0.386756595540954 1
0.420691738634229 1
0.775158881530402 1
0.862293161834556 1
0.0203095575703144 1
0.44334496131339 1
0.669414821469802 1
0.720513147457453 1
-0.0245543619532636 1
0.0151135373030319 1
0.241165353944898 1
-0.237928548681541 1
-0.0837452810538616 1
0.461529264126956 1
0.718247316645244 1
-0.302348633997775 0
0.725537900847999 1
0.485202591422167 1
0.296286131299762 1
0.333747633720324 1
1.80434663158021 0
0.474835339166179 1
0.510893706549158 1
0.654529944887187 1
0.411273651856699 1
0.319136093527541 1
0.443565228728898 1
0.373938243840187 1
0.874671297954889 1
0.622260489125684 1
0.702693593461473 1
0.996856588260841 1
0.556774841973505 1
0.466134057429893 1
0.341480024356696 1
0.583608607750125 1
0.409993014718731 1
0.472768924627398 1
0.6994921250421 1
0.184807672280624 1
0.168198145050923 1
0.330192515609214 1
0.176437439392392 1
0.247307979178367 1
-0.0846090092617199 1
0.834245054729839 1
0.12588643921769 1
0.177588975602194 1
0.118061642583811 1
0.524636266080936 1
0.720673532878197 1
0.0248637768344153 1
0.968673660635762 1
0.617937650951123 1
0.323559425730294 1
0.410604855257047 1
0.582540195479636 1
0.800774806100126 1
0.749704960015336 1
0.704392378234136 1
0.680269131672442 1
0.568654749721828 1
0.432978451200427 1
-0.112387996035128 1
0.75713104587239 1
0.393185671577597 1
0.438208930113276 1
0.417071998961738 1
0.693586401110312 1
0.303185264709386 1
0.098939808919326 1
0.98316145575697 1
-0.240467447590937 0
0.545789113465909 1
0.79508533756283 1
0.724978546180545 1
0.738246816216289 1
0.636543169604417 1
0.743337881478521 1
0.422956880409506 1
1.04133348139591 1
0.765619930672792 1
0.835098268390933 1
0.958549383829826 0
0.729329603934257 1
1.2756696418333 1
0.386979741839357 1
0.831904219965456 1
0.718372983367006 1
0.789813210911663 1
1.28473594651695 0
0.437994111116146 1
0.727050832512881 1
0.515307187798321 1
0.72483698371649 1
0.698743626985765 1
-0.190872592565134 1
0.0260612843109986 1
0.414686318415372 1
1.2375803386485 0
0.41424144581774 1
0.900924171884747 1
0.990147518912213 1
0.202756202186488 1
-0.21182208151172 1
1.29084699984429 0
0.565264523713829 1
0.317183768127458 1
0.807733237997359 1
0.78858994067371 1
1.19919620216238 0
0.772170449210228 1
0.476583274823718 1
0.795035897519269 1
0.769726600010928 1
0.441849083582199 1
0.272334606888694 1
0.915950470668312 1
0.68412400883069 1
0.26563742749544 1
0.255244877004548 1
0.842980403136665 1
0.943986464181723 1
0.215522516706004 1
0.526843032584826 1
0.273644854281062 1
0.676385582305288 1
0.0731014140287188 1
0.193490266926587 1
0.386961431631997 1
-0.252735773027464 0
0.265997935713065 1
0.184935096731419 1
0.372030365830726 1
1.54683073470936 0
0.503614363860407 1
0.692688292489919 1
0.182169382124737 1
-0.149031031828038 1
1.33242940891537 0
0.0853880428550267 1
0.216402068148359 1
0.753240235674553 1
0.577701820397876 1
0.840231613745905 1
0.278660523352236 1
0.669888125161584 1
0.523282001769725 1
1.26457542588732 1
0.283811762650903 1
0.611854123494173 1
0.815268695059102 1
0.394641465245105 1
-0.385017622707235 1
0.97610455639619 1
0.621824708310721 1
0.64937019172697 1
0.219082778923184 1
0.854679104547271 1
0.0761886924209362 1
0.051475916459246 1
0.448249970679252 1
0.761816088438477 1
0.972136295765228 1
-0.326127436446135 1
0.438220310229952 1
0.468145133264385 1
0.315096145484418 1
-0.0490590005984544 0
0.327738841873767 1
-0.109213147394531 0
0.0935358689871111 1
0.136287158379112 1
0.64254283847972 1
0.00746833188463997 1
-0.115595470926858 1
1.28122147256486 1
0.393115486693736 1
0.439863064643014 1
0.110664600501786 1
0.762152444885618 1
-0.0332006952689299 1
0.643986615454257 1
-0.0411340530779943 1
0.351817692888935 1
0.681591644880818 1
0.446025070446981 1
0.422173770184551 1
-0.326842612977333 1
0.358886474826652 1
-0.00406314324232862 1
0.305690452691386 1
0.506181695408147 1
0.185717918782938 1
0.473667988005512 1
0.141723199435228 1
0.727437702349006 1
0.225141343083052 1
0.396525013622523 1
0.726150145853625 1
0.994098753451929 1
-0.0747223004610111 1
0.622474829497178 1
0.383258172684849 1
0.658895618399262 1
0.705781379479507 1
0.122153466208795 1
0.927928626161368 1
1.1849696890024 1
-0.240924741332867 0
0.503655838598915 1
0.124104227528477 1
0.934208019117414 1
0.812000253939552 1
0.36175363969237 1
1.25114721117012 1
0.327021035881646 1
0.521463437700068 1
0.552883008414767 1
-0.0730018035268191 1
0.68144498967055 1
-0.160057324079448 1
-0.376728495555953 0
0.545087568472889 1
-0.130075944737489 1
0.193948843704949 1
1.09839054360232 1
0.766610848892553 1
-0.0505513843073149 1
-0.0627756195832522 1
1.25641513847712 0
0.663691107807376 1
0.547182617239715 1
0.429581140238986 1
0.306146404561626 1
0.903224731772232 1
-0.484749054783415 0
0.850030718538302 1
0.133977278868907 1
0.524045946369386 1
0.252885132670256 1
0.603674640530673 1
0.25294389171587 1
0.202746378423013 1
0.462420951526626 1
0.611859028801383 1
0.116733014791585 1
0.298940128968903 1
0.25024671673715 1
0.53302920125868 1
1.10375434709149 1
-0.164564827368735 1
0.18897928467444 1
1.1825523894509 1
0.156611964519396 1
0.147705044187255 1
0.706315525078265 1
0.847199562134551 1
0.732867160630776 1
0.129947321396192 1
0.545003541279583 1
0.24870829998829 1
1.48835792690749 1
0.24377987765789 1
0.620471859748235 1
-0.057516898411063 1
0.746911486838413 1
0.783169047608816 1
0.0642909879538349 1
0.39829339991677 1
0.193591800014989 1
0.444820957146805 1
-0.128944535605046 0
0.375268671587189 1
0.620052555939096 1
0.217351206845631 1
0.424056783187221 1
1.13141562438509 1
0.356264316171173 1
0.728962296172587 1
-0.254914274714269 1
0.41046920910717 1
0.713964357329018 1
-0.109430871094319 1
1.1481370439936 0
0.884535651357754 1
1.10277814630924 1
0.481715524858932 1
0.684004776502084 1
0.346834208432183 1
0.136719936251835 1
0.647055404823326 1
0.487443802096915 1
1.02007497140148 1
0.913501908328283 1
1.05814135801955 1
0.5755439208275 1
-0.22699723526271 0
0.999223549682241 0
0.562864674600737 1
0.461692153766943 1
0.379753794688745 1
0.743293963914835 1
0.399263101741135 1
0.638439032729765 1
0.0979847233042827 1
0.386222823003236 1
0.952078313381385 1
-0.422344837844512 0
0.920903847567871 1
1.18003916187161 0
0.020674735175469 1
-0.177438188768922 1
0.948914350337141 1
0.807697136233601 1
0.00651051910000736 1
0.287453377903322 1
1.16761069990581 1
0.185676892944945 1
0.717891102153664 1
0.174370393844962 1
0.530040667054783 1
0.959345966166161 1
-0.215698292564459 1
0.214500303113706 1
0.628913884211572 1
0.0637289036786895 1
0.722860852334235 1
0.831890245827323 1
0.17999245059998 1
0.467899733426055 1
-0.225401029038476 1
0.61980378432362 1
0.260100216854441 1
0.484077697956091 1
1.09013731903915 1
1.35199601036955 0
0.338278369463047 1
0.293809269741398 1
0.0102402947125976 1
0.678149804072857 1
0.990729917551907 0
0.771108051853704 1
0.159966920960211 1
0.962347294394914 1
1.02126628120737 1
0.243239186471498 1
0.188666388839135 1
0.381652596749191 1
0.309916127922533 1
0.348773272221159 1
0.640000956772674 1
0.604726088700379 1
0.78596267304028 1
1.13647655555028 1
0.143302522186684 1
0.92912464527042 1
0.336220226725668 1
0.352645729710141 1
0.593971547797186 1
0.204606884358512 1
0.163865927612943 1
0.492879829010225 1
0.478583429751295 1
0.377370867679587 1
0.754076921386845 1
0.162186241460218 1
0.161820688688182 1
0.390161166199713 1
0.182810695483889 1
0.522096855158202 1
0.933908564701614 1
0.274542984721356 1
0.849620877908453 1
0.895363169587281 1
0.791144039606325 1
0.745124356958333 1
0.222908017059763 1
0.399680314682919 1
0.71589828757023 1
0.00857518802955749 1
0.909864242126845 1
0.548660413552766 1
-0.572099396871863 0
-0.198927812524955 1
0.717032415775973 1
0.14486066940629 1
0.758496176775203 1
0.265927398951219 1
-0.0276032596402985 1
0.464534711096139 1
0.925798016031107 1
0.726034029792684 1
0.615237959025271 1
0.521123306835125 1
0.357121655434352 1
1.40917004999417 0
0.195785635560229 1
0.929435648811304 1
0.343348795175607 1
0.348134980318106 1
0.492371581179181 1
1.03898996455832 0
0.437756420905273 1
0.917798586641931 1
0.423441623519007 1
0.591445142465065 1
0.116598912872343 1
0.263721666110285 1
-0.106820478574994 1
0.838308923663557 1
0.725913029457734 1
0.83125199834307 1
0.0959618252817748 1
0.927048421931856 1
0.838263453238972 1
0.804358926945595 1
0.678584880911348 1
0.881096376872145 1
0.310543783129575 1
0.58983024810409 1
-0.348598950767817 1
0.703720504654789 1
1.20546705634773 0
0.821786843692779 1
1.23162477015781 0
1.0208235380968 1
0.583131008914412 1
0.93420559569308 1
0.456264609855994 1
0.659562716497465 1
-0.494607240509815 0
0.140934539459027 1
0.0586963960663664 1
0.650437713414771 1
0.850086451207614 1
0.698441368847192 1
0.505196890501056 1
0.419593139414916 1
1.08697042736748 1
0.416675165899072 1
0.754049645153527 1
0.769591319453393 1
0.250739929226974 1
0.845763723108856 1
1.1780358233314 1
0.431694496330606 1
1.50259603244807 0
-0.0754960443845278 1
1.02124583981897 1
0.492207958686015 1
0.631676282251409 1
0.444841407396629 1
0.32740989460751 1
-0.123990392177495 1
0.768018201091922 1
0.879471471878011 1
0.708368556957336 1
-0.546446896892783 0
0.664128035155987 1
0.897589127976632 1
0.490662019576582 1
0.741505928731972 1
0.296256830733391 1
0.474680633753105 1
-0.216035051951682 1
0.55177907284179 1
-0.141257264418808 1
0.600990617804242 1
0.43939655047861 1
0.955063426142642 1
0.149558389744827 1
0.923143956271285 1
0.212230041561371 1
0.161281973694601 1
0.265436684021554 1
0.680003161945469 1
0.439897587413692 1
0.708871330267192 1
0.376871067806975 1
0.313813250545717 1
0.831765169863449 1
0.788138342607435 1
0.686503431117784 1
0.515130947005092 1
0.246050114152003 1
0.57796495681805 1
0.357711844885679 1
0.635094647777963 1
-0.571152009979997 0
0.207269494812306 1
0.597933359097062 1
0.3893334859576 1
0.381678703827877 1
-0.00804552849539307 1
0.616723038857562 1
-0.00594791742982698 1
1.0171618011802 0
0.937008736148424 1
-0.00387111538250629 1
-0.0745394625309251 1
0.674701205253997 1
0.253924585602166 1
1.17048224709931 1
0.137204117666593 1
-0.43316203958624 0
0.425684093529045 1
0.458005423843047 1
0.645315130438772 1
1.14784705989801 1
1.21029628740898 0
0.488682600301414 1
0.205980896988653 1
0.267192477240127 1
0.817932738780388 1
-0.0623473949992278 1
1.09504870109998 1
0.300627635449097 1
0.532155929294464 1
-0.00631119489104158 1
0.812482372825682 1
0.984037608628364 1
0.987532964070517 1
0.14272527869107 1
0.417614149888738 1
-0.0732149898728646 1
0.814169564758122 1
0.151914077617184 1
0.331581047985221 1
0.566917106520366 1
1.26737749933229 1
0.124278485527963 1
0.508122251217147 1
0.354158218743183 1
0.509326540446832 1
-0.121493567959652 1
-0.204443137346147 1
0.883390262817558 1
0.668546189142997 1
0.325216251945557 1
1.06486799436158 1
1.36316867651856 0
0.959640816574302 1
0.228107934545085 1
0.701564331510441 1
1.36877765959747 0
0.446090945926462 1
1.01088152801606 1
0.364386476063842 1
-0.70849809154662 0
0.0327675283968254 1
0.727429208142019 1
0.729368802796911 1
0.225155910597709 1
0.568433964342939 1
-0.465379716565235 0
-0.0956902582534526 0
0.257823685638473 1
-0.0237581051364796 1
0.523289807890164 1
0.411859439609771 1
0.642787094758194 1
0.331133857549267 1
0.963058818885314 1
0.864363667350461 1
1.16302626709341 1
0.294112339163444 1
0.570513183659263 1
-0.0670715550308556 1
0.370412577159351 1
-0.495461272421445 0
0.273794222394386 1
0.267190725074075 1
0.604440835230001 1
0.798366478904212 1
0.550913530894134 1
-0.0651519387660659 1
0.621426999106822 1
0.443717508206242 1
-0.0260466056660423 1
0.638811419885831 1
0.153894465687973 1
0.791154695767944 1
0.664107900325183 1
0.97392422886551 1
0.118775719788018 1
0.524257098607029 1
0.911746239895051 1
0.318547642877861 1
0.780383500771689 1
0.639944142178542 1
0.901022024505646 1
0.333958774816067 1
0.380391163986639 1
0.669689967416902 1
0.695750156611156 1
0.488037256875833 1
0.20984987204382 1
0.943484399583246 1
0.536548195508876 1
0.27176476189681 1
0.400009958557978 1
-0.364438377801539 0
0.474450234965273 1
0.631647792448983 1
0.569590847083578 1
0.799843895713562 1
0.0877244059623755 1
0.464033720892378 1
-0.159303352531888 1
0.839175292133076 1
0.386650709022726 1
0.397891483939003 1
1.04023336301044 1
0.067118496362015 1
0.340662503490388 1
0.921156398668102 1
0.652982556296249 1
0.298292636113396 1
0.48685041488823 1
0.180348340799274 1
0.716420964448576 1
0.324378756827229 1
0.648198931172963 1
0.308030167577249 1
0.0588683101450437 1
0.170923464851525 1
0.116997516873667 1
0.582128673987698 1
0.997473338394804 1
0.994453946143854 1
0.987073002098508 1
0.818651654605369 1
0.877246731731166 1
0.724729777781223 1
0.174742500849541 1
0.5100766788637 1
0.755369717143027 1
0.335620016068186 1
0.80048220180574 1
0.824171426832279 1
0.452252561592656 1
0.438589990964221 1
0.883148620828239 1
0.711924148299342 1
-0.0715479756288158 1
0.682512683455518 1
0.694536498658353 1
0.0666658476598543 1
1.06696779258829 1
0.842585745105322 1
0.575376931887257 1
0.405012131829227 1
0.349082333087006 1
-0.0452365285931976 1
0.157086682885152 1
0.831814925429375 1
0.697787375730848 1
-0.429201249650341 0
0.550313531094641 1
0.107134107779203 1
0.460461668818634 1
0.176715220910762 1
0.130030903543976 1
0.857577945861563 1
0.316171590709034 1
0.309405574002568 1
1.09085347315036 1
0.188554045176483 1
0.983661889891141 1
0.388287213655504 1
0.953825129584262 1
0.250062273282764 1
0.371161013973862 1
-0.0741187467009561 1
-0.0773035052408334 1
0.650217407951002 1
0.719587267350124 1
0.757201229767471 1
0.477675105312865 1
1.13060241386137 1
0.15908314656931 1
0.320308141000405 1
0.869193076835187 1
0.419554389009915 1
-0.0052923823022465 1
0.178622346495611 1
0.182800377073 1
0.835068424502506 1
0.996087845024663 1
1.34756823144962 0
-0.443650025563865 1
0.49339630797918 1
0.757161022787183 1
0.599608440207232 1
0.649346359912671 1
0.527798963644864 1
0.439808858056629 1
1.19528904618441 1
1.35747118176812 0
0.227143190130313 1
0.608480533558913 1
0.842025695026179 1
0.873127731349935 1
0.6640919419571 1
0.797042011697856 1
0.0442010007943898 1
1.06774512453221 1
1.17871209072212 1
-0.110604749291876 1
-0.452657017750518 0
0.80494210172446 1
0.901441958242297 1
0.229337811277251 1
1.36829502302082 0
0.596848649933932 1
0.79998221517913 1
0.699031054340993 1
0.10605893189586 1
1.00756090559541 1
0.96748846415663 1
0.619181084349366 1
0.41948376168421 1
0.974121606606826 1
-0.072746846891684 1
0.0811025431103859 1
0.030053428565883 1
0.376315903671997 1
0.9282963989514 1
0.491023090972633 1
0.756756513791217 1
0.579799259580987 1
0.290516434863386 1
0.167090158369629 1
0.434791925401015 1
0.531060631655226 1
0.668036564838819 1
0.644388871899673 1
1.01407641046613 1
-0.055626985442001 1
0.20848306453382 1
1.49946616538892 0
0.241596435547755 1
0.183982051187205 1
0.938665861752374 1
1.10839572953141 0
0.411395308247545 1
0.108845851775542 1
0.268423713790324 1
1.74142532118704 0
0.265018973436734 1
0.858941149522211 1
0.823242003076251 1
0.424792762584964 1
-0.163046104962564 1
0.130979371825352 1
0.0141012540447056 1
0.450167599007778 1
0.967162696581195 1
-0.291166231648898 1
-0.156366232229819 1
0.277596658659811 1
0.645232670569634 1
0.645632261290532 1
1.16138985349724 1
0.422131345394342 1
0.714872447209351 1
0.524229319222226 1
0.20081881314286 1
0.650327239455599 1
0.855506951496622 1
0.67020070506653 1
0.674309358738348 1
0.793396867669606 1
0.874036876062235 1
-0.232431575401731 1
0.114712735695244 1
-0.101456841447245 1
0.297521311266067 1
1.39338651889943 0
0.185576584739192 1
1.14116653028598 1
0.212093687492437 1
0.665167448184229 1
0.657489380158691 1
0.792730168419603 1
0.803176360549223 1
0.251651836010343 1
0.7544709857014 1
0.16668497886937 1
0.917892314645383 1
0.451149122459659 1
0.715530518126905 1
1.10031386953394 1
0.927106075007503 1
-0.134727698587396 0
0.977290002176411 1
0.907308369043737 1
0.363986698317937 1
-0.333155613652846 0
0.787520034797384 1
0.48689534765029 1
1.02435903551209 1
0.174751494096422 1
0.0418712970686002 1
0.85245654286042 1
0.201593090638203 1
0.772872032497248 1
0.683572730058742 1
1.01948533085662 1
0.248473063123388 1
0.142267592105398 1
0.0872037037467039 1
-0.0697106005751343 1
0.413134978478644 1
-0.126044790611762 0
0.601496588310161 1
0.596826653298183 1
1.04044724740959 1
0.360988677668008 1
0.433460105104578 1
0.465212033021341 1
0.238309357714849 1
0.93296575732803 1
0.569302226287147 1
0.580493291530728 1
1.03728007554756 1
0.109539150499972 1
0.373769812747425 1
0.365515849353507 1
0.253841910985292 1
0.0428307484218691 1
0.305627274639547 1
0.8271724736703 1
0.652423113884841 1
0.130975846255929 1
0.849257520802172 1
0.267734958372058 1
0.49244480159684 1
0.902291228798201 1
0.854299742396784 1
-0.127393888403447 1
0.483274659490243 1
0.329896905385986 1
0.787470840138449 1
0.3529645140751 1
0.0209290412251949 1
0.661186821601357 1
0.657520445349127 1
0.26760464747184 1
0.513270517241777 1
0.576745755028399 1
1.27232552476912 0
0.361926568851384 1
0.374577124700886 1
0.841834341823294 1
0.0584509702703544 1
0.709463542087924 1
0.366049214986638 1
0.566274891332636 1
0.204800501635812 1
1.21870525381449 0
0.24877833648865 1
0.47642124355363 1
0.74404704185065 1
0.462595917068273 1
0.210153162154735 1
-0.0466375562171925 1
-0.0587160981195735 1
0.436020670078445 1
0.0972719748946933 1
1.39153276106531 0
0.620880147457562 1
0.631699789397553 1
0.582019396277559 1
1.1279741286662 1
-0.11193925220852 1
0.173332214239666 1
0.956674280526147 1
0.156835575275355 1
0.918783202535997 1
0.418966509160848 1
0.698125590346796 1
0.0987422604922741 1
0.736299480683375 1
0.804286252707994 1
0.366457159647119 1
0.511357862024918 1
0.355612162992005 1
0.691662102236224 1
0.258443884400094 1
0.410485962016461 1
-0.0424043370346417 1
-0.136596846754425 1
1.0433521613497 1
0.864857137467803 1
0.389271641834428 1
0.350240535379545 1
1.05966938324165 1
0.477715604112387 1
0.564031928444708 1
0.279379141704588 1
0.471671887317492 1
0.622966219345906 1
0.744635722900414 1
-0.0694801385991279 1
0.275840256114318 1
0.304359856844909 1
-0.0532435371044268 1
-0.00888173369173528 1
0.21822428671962 1
1.19455997602451 1
1.01173198658743 1
0.828626516273768 1
0.488301018109812 1
0.279251968691046 1
0.339432994619039 1
0.677246931993646 1
0.806154800975711 1
0.525850651914417 1
0.119688268056493 1
-0.163274275304107 1
0.582926535279776 1
0.514385403400238 1
-0.752747452937009 0
0.793952303903392 1
0.32245091295107 1
0.568730276691579 1
0.480939141926901 1
0.934685747420827 1
1.07299443187295 1
0.850396128102526 1
0.54463172655082 1
-0.0812309029106492 0
0.677659412320984 1
1.02295505354681 1
0.857330237865496 1
0.0737648288487383 1
0.369339685087697 1
0.154502569665341 1
0.609986753072749 1
1.19683246051619 1
0.925254445994372 1
0.835248779933202 1
0.474164168383612 1
0.1712024534622 1
-0.0193669639135588 1
1.64654137484885 1
-0.750695874816863 0
0.427269331507558 1
0.437135834505628 1
-0.0889404932857871 1
0.44111830355244 1
0.373673170767755 1
0.0642575678640586 1
0.337562716194222 1
0.82795214413298 1
0.0235856182952307 0
0.728719412066266 1
0.75703284659335 1
1.69488652767233 0
0.716671439927435 1
-0.370770553824452 0
-0.0349007869252362 1
0.513319485378169 1
0.320351767501701 1
0.708068232064925 1
0.310720150393745 1
0.649620112208003 1
0.688042322510391 1
0.285144547273981 1
0.228932703918913 1
0.998735896251538 1
0.329754135628552 1
0.695002025406591 1
-0.157971785506138 0
0.479620219111721 1
0.0698657750074903 1
0.742047230627465 1
-0.00783049740659996 1
0.743685623331238 1
0.986327301525607 1
0.14632650043074 1
0.360701793671481 1
-0.204789547310601 1
0.987169303347617 1
0.690780490918832 1
-0.0270427168769596 1
0.433796579113474 1
0.648471688414961 1
0.857352342342752 1
0.877982616136849 1
1.7180508551122 0
0.865609514076873 1
0.349526458521324 1
0.0747379239240294 1
0.529061453174265 1
1.10510842663742 0
0.292924626930009 1
-0.100903897681754 1
0.0763777703145917 1
0.758595095424438 1
-0.0684101365076969 1
0.22432987371135 1
0.278601139094868 1
0.815325834605007 1
0.650368668678007 1
0.807300996972509 1
-0.0338706338699083 1
0.933428576984185 1
0.815421003667346 1
0.435050139735527 1
0.660188548632274 1
0.4595962527112 1
0.392333884359712 1
0.157125134784918 1
0.730403647905721 1
1.45135250363563 0
0.280721662386333 1
0.623573694329612 1
0.71793682849653 1
-0.172664554338427 1
-0.552085695641321 0
0.942109473971168 1
-0.00922514430843794 1
0.569636727966929 1
-0.0104969062448624 1
0.819955742599324 1
0.501518446245907 1
0.879818795523192 1
0.365205013505548 1
0.711451650102207 1
0.74073566930724 1
0.65653136634074 1
1.26091155726802 0
0.482029151439909 1
-0.247253906590701 0
0.680478107302487 1
0.633937269520551 1
1.22757359421597 0
-0.367172396693421 0
0.606491493750025 1
1.43113312083083 0
1.59253807450574 0
0.196735933576459 1
0.108924432720695 1
0.0809309628642806 1
0.237375612487801 1
-0.0272930392462925 1
0.854798578247766 1
1.02421633443726 1
0.715214706620665 1
0.787253510555352 1
0.307261843146584 1
0.560113881304795 1
-0.0817285439108633 0
-0.0525325128407737 1
0.204684420065185 1
0.61537759476312 1
0.497240272501161 1
0.470693152806563 1
0.793466131073357 1
0.95207809905114 1
1.32211022877795 0
0.296215677992376 1
0.623878496562877 1
0.997760681368119 1
0.428060378231893 1
0.410693023515375 1
0.889544109246715 1
0.183085820900425 1
0.690948975697136 1
0.753243148409691 1
0.538250977481604 1
0.697728244288793 1
-0.274093942819881 1
0.736096572627702 1
0.316978811973133 1
0.365310812857296 1
0.375941258409083 1
0.588932114737856 1
0.206473915406817 1
0.649821903517475 1
0.646409155902764 1
0.66239428495805 1
0.70384015502243 1
0.420264543050309 1
0.919305885047761 1
0.424680292638195 1
0.873230104243989 1
0.835799290835819 1
0.59918464196064 1
0.389932115330164 1
0.307810478729741 1
0.503816932534079 1
0.701926115078217 1
0.366347307449124 1
1.0938775637316 1
0.599180511869006 1
0.450430193982996 1
0.960068818936849 1
0.645462158055904 1
0.155570880151203 1
0.546329864453476 1
0.655614941414578 1
0.834541890074025 1
0.324976556895153 1
0.399114760339912 1
0.266741226853357 1
0.571092798978854 1
0.243025895678388 1
0.419703557841829 1
0.755068869269256 1
0.794976313460868 1
0.0534930786587933 1
0.198970130993669 1
0.401130256328535 1
-0.111500151392634 1
0.549555830438819 1
0.861660567742229 1
0.0787027160910001 1
0.539589407694008 1
0.158569833322461 1
0.18150917234029 1
0.177221648274461 1
-0.11005797547115 1
0.839126324014027 1
0.523934660214723 1
0.0755782877401052 1
0.436970657121914 1
0.90112317500571 1
1.57597180623249 0
1.03161324567429 1
0.725662279496254 1
-0.126604817268468 1
-0.194288949260707 1
0.43673939198307 1
0.261570608461442 1
0.77630036488027 1
0.176627086224525 1
0.451954622356522 1
0.156908533199064 1
0.374917174226407 1
0.538925361137153 1
0.603072122193699 1
0.906809773581811 1
0.102528121857253 1
0.525260853557219 1
-0.689542078631111 0
0.414345722377333 1
0.392319203527067 1
0.223646448560778 1
-0.179086358845179 0
-0.013761458674957 1
0.408231544658791 1
0.487780773258376 1
0.671121421127705 1
0.270951210544421 1
1.17586060743849 1
0.602140812269368 1
0.449464784899359 1
-0.23375104192914 0
0.126466980250981 1
0.264839916654705 1
0.38810036564349 1
0.704138977535755 1
1.00264277541219 1
0.874547219947178 1
0.669951849731294 1
-0.0733160586628828 1
0.618222863276856 1
0.597503942582794 1
0.526072331758992 1
0.741964641615191 1
-0.0457692875104696 1
0.404553938568519 1
0.677038109577881 1
0.756616323848953 1
0.433707959611374 1
0.924526456931698 1
0.790977174914039 1
0.0252413686486422 1
1.57507178202406 0
1.06822633026703 1
0.54544134835646 1
0.0466138602167655 1
0.660748274529371 1
1.00786651147813 1
0.710003010540922 1
0.0534298742771393 1
1.01839082677071 1
0.663470897193577 1
0.704607348222546 1
0.890071619817404 1
0.182857987090894 1
0.709371134897844 1
-0.290746216830559 0
0.437207380291315 1
0.0267790104009492 1
0.22564385744357 1
0.475677251213114 1
0.891778693580816 1
0.304946257916015 1
0.667593965168141 1
0.555661150665392 1
0.902037916919241 1
0.632484034140343 1
0.260279793591305 1
0.649483730859199 1
0.525875821950676 1
0.393219137914295 1
0.196539169393 1
0.946999745928032 1
0.856311736218229 1
0.312533214362321 1
0.674271346415318 1
-0.129850787421109 0
-0.0126343224457706 1
0.484993779448727 1
1.06442820473054 1
0.148122598560089 1
1.2787702022255 1
0.644005194484505 1
0.597018636874638 1
0.78346100707272 1
0.556436567346511 1
1.10625230981734 1
0.742660742468222 1
0.708498721199352 1
0.980883071077587 1
0.31142954015491 1
0.767244349002226 1
0.490287619809636 1
-0.199685250701057 0
0.233207023752844 1
0.195485973031446 1
0.199322545382429 1
0.342452955748532 1
0.346047550803118 1
0.389764512923631 1
0.073738463617415 1
0.144290151726203 1
0.553451679297653 1
1.09696944709338 1
0.847783702264279 1
0.353396448372923 1
0.34261249191827 1
0.683046416312355 1
0.710959127888663 1
0.731609375558776 1
0.648814229575086 1
0.54344492103381 1
1.15949007268358 1
0.525491538752007 1
0.406742364819818 1
-0.412776340883629 0
0.660664699034306 1
0.212702185686534 1
0.981105258678893 1
0.858694246160007 1
0.302283353515386 1
0.490574450142386 1
0.727382133224615 1
0.314210820491545 1
0.711886703583152 1
0.463943817991624 1
0.745555110965261 1
0.0780794520291909 1
0.349943013941567 1
-0.150887778647152 0
1.26135677782748 0
0.450974689879636 1
0.24715778570909 1
0.843970614850448 1
0.44336006764665 1
0.799297384697446 1
0.408745959741691 1
0.264400855665785 1
0.14961456894988 1
0.682260374397674 1
0.71898284134459 1
0.329739440061759 1
0.0857343422792393 1
0.237406152890671 1
-0.102928301544216 1
0.594731359545192 1
0.923256771972282 1
0.466737346782297 1
1.29900324955912 0
0.568852686533188 1
0.20614082899956 1
-0.215934980674915 1
0.0756702410417934 1
1.49543559354788 0
0.582476993745974 1
0.486217643167052 1
0.970759882168638 1
0.408520479821474 1
0.0884247634167823 1
0.158010521259335 1
0.23955117868761 1
1.02671609632598 1
-0.00603514183239018 1
0.48794249671448 1
0.443792689753087 1
0.740179298947213 1
0.653213358318816 1
0.928504573018082 1
0.676514321521896 1
0.836373579082097 1
0.330898494612832 1
-0.310244748715607 0
1.02992229397475 0
1.05077333594562 1
-0.439063572339327 0
0.190727027164718 1
0.982116712917361 1
0.998162694495442 1
0.399685820645725 1
0.585196265776272 1
0.98038781243456 1
-0.216256727378485 0
-0.107295454996085 1
1.02295440431877 1
0.93297650602725 1
1.11748929285018 1
0.2144326533132 1
0.718534398659618 1
0.144090598505615 1
1.11859512040397 0
0.190353548203293 1
0.0481662005689641 1
0.154161565805217 1
1.15562489629923 1
0.0461907615461412 1
0.84182391219293 1
0.517795245721509 1
0.563221973168421 1
1.05406797494328 1
0.161445642586919 1
0.399766958967458 1
0.611763205103078 1
0.889377792441208 1
0.651976079250979 1
0.536202283147306 1
0.150808939828283 1
0.482575162683457 1
0.26044925351822 1
0.233212622248219 1
1.07139217251768 1
0.730175401034531 1
0.136584463011322 1
0.521778125318294 1
0.362396376001919 1
-0.0443322842716978 0
0.383646377122263 1
0.110185505634611 1
0.745298169315985 1
-0.405039210232267 0
1.05222878788601 1
0.206963824029322 1
0.37808103026322 1
0.684096872865695 1
0.962688652004952 1
0.149117133880209 1
0.44113773110001 1
-0.102635643225836 1
0.244067760470615 1
-0.0473999757720234 1
1.02482971162252 0
0.897055221547566 1
0.65202359582806 1
0.970361365455341 1
0.364570662163946 1
0.159667446817715 1
0.0440823316085187 1
-0.138414598851699 1
0.552987725683532 1
0.22777129347652 1
0.235368745030228 1
1.05954522318504 1
-0.121635561108507 1
0.763565287616332 1
0.426829423307887 1
0.886479366860367 1
-0.0457886348077902 1
-0.0196594451367726 1
0.3351042046334 1
0.0895413771970245 1
0.372298522253853 1
-0.0522405248379919 1
-0.0828647448585595 1
-0.169767306183907 1
0.814613950132581 1
0.372314020486874 1
0.145736250087565 1
0.53721295845333 1
0.725531768472434 1
0.457254843978241 1
-0.157276035556074 1
0.577174046321907 1
0.719546722731373 1
0.747605997730862 1
0.145031090041827 1
0.159618585732464 1
0.618603394123281 1
0.52330029913608 1
0.227511666386236 1
0.332521246897379 1
0.0727914995892241 1
0.404678596039613 1
0.327595168720248 1
0.833203689943948 1
0.712707390265342 1
0.0698314541310281 1
-0.0398370128775143 1
0.00862310201230363 1
0.301614126548659 1
0.489874463366298 1
0.256771612665225 1
0.856022845013742 1
-0.742829391375569 0
1.2264343193947 0
0.577498420496933 1
0.210789526286307 1
0.260338348735831 1
-0.266513319865825 1
1.22631212803664 1
0.157502700341196 1
0.121054552957743 1
-0.278909293673088 1
-0.142269239675879 0
0.314671150099229 1
0.437198772020047 1
-0.149216055615661 1
1.40033632759966 0
-0.200171715161299 1
0.415655277652274 1
0.729398712771513 1
0.622469073948428 1
0.475045086299853 1
0.588953687151127 1
0.0718252874641798 1
0.524910746118648 1
0.718607547202497 1
0.463488231110698 1
0.99840249787943 1
0.754202291845517 1
0.744871418473811 1
0.574137365079559 1
0.156996429401865 1
0.730504037542076 1
0.372729569691405 1
0.847519081343707 1
0.65530316779863 1
1.57241508160981 0
0.420180254069325 1
0.315119785441521 1
1.20175474971473 1
1.47986399623904 0
0.423496437554068 1
0.30455378743401 1
0.752595658548542 1
0.453548950782577 1
0.864646577906449 1
0.951658275037475 1
0.249422169783808 1
0.577003263549227 1
-0.178530886747242 1
0.185242154532667 1
0.958908705057137 1
0.961416459180556 1
1.37224095393086 0
0.070975536282147 1
-0.394004485533271 0
-0.0990899782623108 1
0.83215185472625 1
0.580878969241906 1
0.537059872274723 1
0.360756847195822 1
-0.0583318637322662 1
0.426546234748422 1
0.594227260710403 1
0.849070338609499 1
0.763348051030492 1
0.121167836685345 1
0.525387699785019 1
0.708605627538687 1
-0.0466378913931693 1
0.636739937849562 1
0.0626970582862556 1
0.407180267136905 1
0.465999418182966 1
0.646469159817505 1
0.419066260153502 1
1.31474685876938 0
0.82286213010031 1
-0.251517447824854 1
0.574410636749508 1
0.611374713497139 1
0.505590253958577 1
-0.156388167898256 1
0.723893498391021 1
0.427640966962512 1
-0.332802513909337 1
0.352694954815182 1
0.0725321122260277 1
0.873835004496206 1
0.664961700788448 1
0.299290186858167 1
0.925571996296472 1
0.63841832509273 1
1.01477467953937 0
0.786716679837144 1
0.118653811491685 1
-0.531256726645563 0
0.772080951365478 1
0.824323925940438 1
0.397078923679115 1
0.436171255953195 1
0.962133323883177 1
-0.401032470068982 0
0.781142633829181 1
0.845262363584012 1
0.390193461244953 1
-0.181040536256475 1
1.0131390009429 1
0.677045652018735 1
0.10779603526539 1
1.1846397367398 1
0.493733960112231 1
0.605927291400455 1
0.536577987419219 1
0.462590713975104 1
0.645573950525963 1
0.58609442848232 1
1.15940219867023 1
1.39131048399731 1
0.93383850657687 1
1.31225815591361 1
0.0142745758674596 1
0.510530410343671 1
0.373357267382654 1
0.857155930198981 1
0.25873757628187 1
0.173440131593298 1
0.67442281760727 1
-0.123427964051387 1
0.0140271310820492 1
-0.280964435157786 1
0.66584266329324 1
0.376540349047143 1
0.49659630160899 1
0.402676158822394 1
-0.213167356152533 0
0.485931769179197 1
0.762863673747005 1
0.593301459970368 1
0.564419415616819 1
0.573393020303953 1
0.854004851004994 1
0.693742372318134 1
0.413656612868073 1
-0.173837158043356 1
0.448961790179126 1
1.13635727086499 1
0.439542730212482 1
0.775022821735288 1
0.547844241255855 1
0.986333221362109 1
-0.428032849664617 0
0.705320710638325 1
-0.0970941105075597 1
0.463054043404394 1
0.437116170531934 1
-0.119648623771084 1
0.303188983823538 1
-0.205265856133646 0
0.22465321872335 1
0.464517766532195 1
0.848481564047278 1
0.331767967083263 1
0.321394778557899 1
1.03341244274441 1
0.993181221757042 1
-0.169053541706979 1
-0.182061288861501 0
0.611888562300445 1
0.792342828141844 1
0.808323720070334 1
-0.0209901500276661 0
0.842722550690902 1
0.571619830297726 1
0.514253756923655 1
0.939710853355288 0
0.00466583707852887 1
1.27506310998013 0
0.214966683295301 1
0.502248569647749 1
0.257866888786342 1
0.445420106338857 1
1.01612931450347 1
0.339772374633891 1
0.336659710198981 1
0.288051963620297 1
1.10657428542495 1
0.519322695673179 1
0.58060226721792 1
1.07400960246911 1
0.134279006392367 1
-0.196030696538267 0
0.399297871473012 1
0.853742336458243 1
0.223710028196696 1
0.085244542506317 1
-0.310596358390697 0
-0.286252681310027 1
0.331460145096987 1
0.759939088370184 1
0.928572592857213 1
0.412559928614384 1
0.736976938553063 1
1.1154159128559 1
0.224487602927984 1
0.406741165721291 1
0.5300513830372 1
0.0236918817056934 1
0.706386778485608 1
0.659709549906136 1
0.909077124887286 1
0.677205340145206 1
0.32617986769816 1
0.365789516708311 1
1.01120250971062 1
0.0667562913319677 1
0.727170994428374 1
0.960975924267838 1
0.307983470680018 1
0.919585824586221 1
0.0304276711332228 1
1.07637726049684 1
-0.166901678829221 1
0.95233641956824 1
0.445665530401917 1
0.800793660181624 1
0.985428864596134 1
1.08500423167881 0
0.461651503097393 1
0.686671327911982 1
0.649107953089318 1
1.07597588522573 0
0.364361868977267 1
0.167596278887471 1
0.442990727853448 1
1.50441545679318 0
-0.0299268943428767 1
0.0736740950909696 1
0.787596315787402 1
1.07443922309798 1
-0.307202383887005 0
0.728892960596539 1
0.344879060466893 1
0.831951130703088 1
0.330980239157124 1
0.690678252586928 1
-0.16938106560737 1
0.327420343482018 1
0.302189680929144 1
1.25333562875953 1
0.390581961765018 1
-0.126879279199748 0
0.280592957549866 1
0.376755210078257 1
1.04583509497769 0
0.266881211495083 1
0.268185854135605 1
0.699210660225334 1
0.821527453044968 1
-0.0528757701137408 1
0.487729847359588 1
0.713443548357865 1
0.954636591771524 1
-0.222317151949329 0
0.429147014487093 1
0.438865487982089 1
0.922217240284416 1
0.776631296960272 1
0.784596960614782 1
0.017608742695975 1
0.495128401258186 1
0.0578872461259972 1
0.713688964336754 1
-0.360077862888394 0
-0.111096759831904 0
0.739584995350482 1
0.666450413345821 1
0.71458361978721 1
0.474717793607953 1
-0.5243593186034 0
0.96112025890393 1
0.886504918911267 1
0.910600837266842 1
0.869320545976381 1
0.441402148049543 1
0.501889637655684 1
0.523448114350492 1
0.261589935372715 1
0.529084809389303 1
0.579616454479663 1
0.435399546558436 1
0.427777544471698 1
0.751087003075224 1
0.735210820778808 1
0.59186260010853 1
0.52963854705293 1
0.658854223691947 1
-0.287648102082282 1
0.773008000972181 1
0.826036115057247 1
0.632505310194335 1
1.13119773796606 0
0.0199700847048813 1
0.359437181547607 1
0.382316387378353 1
0.0704354114144744 1
0.56294190929162 1
0.423895625345618 1
0.0353725801375651 1
1.21872050629632 0
0.4824252398633 1
0.0663673911208336 1
0.355084238297753 1
0.891069151869279 1
0.430180798366023 1
0.711342676157887 1
-0.150822470144844 1
0.880596732247431 1
0.986038168629363 1
1.19319114332056 1
0.572550640335673 1
0.418314260103086 1
0.475973540337375 1
0.620195771691681 1
0.497230613367178 1
0.888487432412325 1
-0.294782603569597 0
0.136043491978084 1
0.0865784516243044 1
0.995447100758447 1
0.219982920055208 1
0.908115387024713 1
0.0156488425061661 1
0.213909677380643 1
-0.346300467709604 0
0.762782077803288 1
0.438682825077099 1
0.365870744947926 1
0.203583352356785 1
0.836751245894864 1
-0.219484877535015 0
1.04926335203892 0
0.580665573296144 1
0.873954246464245 1
0.120355518676439 1
0.469557272117689 1
1.04638915103536 1
0.571376011601301 1
0.415892329648995 1
-0.0875864321164091 0
0.504015908060573 1
0.688563258886744 1
-0.099189050145485 1
0.219400602660605 1
0.317135231082435 1
0.433309036976707 1
0.454441355699201 1
0.586354242131828 1
0.143346728226293 1
0.62372894972917 1
0.780406002728224 1
0.944662622032714 1
0.12922526380843 1
0.763027349221685 1
0.277070818555727 1
0.359272014509898 1
0.391493866026472 1
0.457201411108851 1
0.779175296662175 1
1.19916853527386 1
0.256363184321621 1
1.08416691011765 1
0.263475254351694 1
0.593322711733202 1
0.496389507209039 1
0.334355649161368 1
0.738767419340917 1
0.799964174255207 1
0.944917650100366 1
0.982352937505716 1
0.258140974232064 1
0.39545423812918 1
1.15552644081755 1
0.682410509873453 1
0.328016650366418 1
0.637809065923796 1
0.985102104959114 1
0.286215189767239 1
-0.357269552280151 1
1.2187474903064 1
0.508816117223878 1
0.565899186613953 1
0.699490098005059 1
0.319850750005342 1
0.397101636708722 1
0.564832450689424 1
-0.310167937022056 1
0.756108191933823 1
1.24602849503355 1
0.823322523171994 1
0.48678241922823 1
0.546349861986027 1
0.799215039524528 1
0.689989351799166 1
1.40167686068287 0
0.857228123970098 1
0.601796553526757 1
0.460518790954348 1
0.499433653697701 1
0.60280507643371 1
0.0764174382707074 0
0.291874650030759 1
0.183892382858287 1
1.2546457839496 0
0.686724210482972 1
0.401981344274402 1
0.695803720860649 1
0.539246412319635 1
0.045486392095967 1
-0.024234594910849 1
0.283852231158466 1
0.559821925435868 1
1.15725354266403 1
0.779611773758732 1
0.966120908071929 1
0.427987965105537 1
-0.0726924745673973 1
0.227746720089558 1
0.624106346279939 1
1.31935543074317 0
1.07356190089739 1
0.181378810716085 1
0.54131514366662 1
0.484141250794873 1
-0.0788596460463692 0
0.262354753754181 1
0.459214355629862 1
0.971578460542035 1
-0.19684159442304 0
0.671124609352004 1
0.407804079299508 1
0.375266742109269 1
0.602344749288683 1
0.430109009504298 1
0.138083563915097 1
0.82962507202686 1
0.92856017247675 1
-0.0396427591913025 0
0.669965628427778 1
0.25589240826153 1
0.0549984998219864 1
0.732285421143673 1
1.17956396561156 1
0.887981305788013 1
0.630418297279165 1
0.956675514646971 1
-0.0659586338005992 1
0.502993744005582 1
0.665632837138278 1
0.326853813195584 1
0.0992006069162659 1
0.350000648080976 1
0.769089520841175 1
0.682475685976361 1
0.836971999447765 1
0.540948702738168 1
0.0531278725088972 1
0.942617200418803 1
0.191437032068213 1
0.599858060234302 1
1.11675584749799 1
0.327338166317155 1
0.363836379859692 1
0.727665453146838 1
0.71833463741675 1
0.284912872867992 1
-0.0120524369355496 1
0.476892349070896 1
0.191959153775145 1
-0.19283695479683 1
1.0785862729982 0
0.48128030732053 1
0.801848620568074 1
0.87421238686658 1
0.573071419455468 1
0.448813637353141 1
0.931907231106694 1
0.774289051277905 1
0.274919393606471 1
0.519611438683148 1
-0.183060019763921 1
0.528413230925602 1
0.232817416721684 1
0.618844325840319 1
0.446612371827995 1
0.206081675797089 1
0.203920751762895 1
0.174807749784283 1
0.219460296093368 1
0.174313517458657 1
0.115102444723532 1
0.1795815463782 1
0.32716600144371 1
0.669713830557795 1
1.18973406682472 1
0.666178947859256 1
1.23575479804431 1
0.127097496047592 1
0.229884787086693 1
0.687324601935978 1
0.730070971533653 1
0.526474457837398 1
1.0605756094553 1
0.54964405199388 1
0.23101593932611 1
0.0840742298981423 1
0.630139581556763 1
0.38774128174269 1
0.274105661442775 1
0.459753550359188 1
0.507508684998829 1
0.607700987924606 1
1.02325595091502 1
0.518388147117851 1
0.735712567552991 1
0.1278433319163 1
0.873633421107573 1
0.914315689249767 1
0.897476569679399 1
0.348801692476713 1
0.0987039108524202 1
0.15493823912528 1
0.649890080335573 1
0.626013372177035 1
0.25787789476119 1
1.08316699499715 1
0.491422208472085 1
-0.255957641420442 1
0.662320298759996 1
0.908723065049934 1
0.432093829372616 1
0.0535204655055047 1
0.313537540621518 1
0.634460772768095 1
0.522885127364208 1
1.06487540731167 0
0.670283253174375 1
0.0944777073231712 1
1.05574163662733 1
0.0294426863325554 1
0.9120046343785 1
0.76288768811178 1
0.545588816505088 1
0.518792305714131 1
-0.0347467232129501 1
1.2960978323593 1
1.20673916192771 0
0.574295896995787 1
0.538459972442558 1
0.778255877857574 1
0.570678724736049 1
0.0982154464379009 1
0.571881781339793 1
0.261923472969611 1
1.06161564339524 1
0.478086471449611 1
0.469581410120356 1
1.06176835426287 1
0.590884925204663 1
0.930061525264578 1
0.709335032232634 1
0.530117589186312 1
0.438941410425985 1
0.707424687092268 1
-0.160748898337006 1
0.459321250889451 1
-0.649514615732911 0
0.961286574926203 1
0.538484988771002 1
-0.0328919569744799 1
0.651344331826487 1
1.23247340046709 1
1.19540795426494 1
0.938941645053371 1
-0.217058338960569 0
0.863734569008529 1
0.912517190234423 1
0.399030342595519 1
0.982296493521681 1
0.681725658574903 1
0.151496541264439 1
0.414003429693132 1
0.304136787870722 1
0.0857750991613481 1
0.9440405926313 1
0.724417967399726 1
0.562084648713782 1
0.314296093725929 1
0.794347921393897 1
0.249659413094487 1
0.535924870846337 1
0.266201793990802 1
0.965924149022211 1
0.793916934116767 1
0.66440671050349 1
-0.0357806489168946 1
-0.0360290823621893 1
0.900453333019918 1
0.31174133556384 1
0.88713356599015 1
0.64990330782558 1
0.718976636104791 1
0.394064002425596 1
0.729822473122836 1
0.739111788363709 1
0.73416025563051 1
0.450094420684958 1
1.20529373434255 0
0.746579047823297 1
0.761772591618909 1
0.878999579175813 1
0.555057704151625 1
0.381647802464591 1
0.213636317542227 1
0.87826765163518 1
0.270263141759039 1
0.754087747658274 1
1.22554997207436 1
0.743908947148894 1
0.530300211575564 1
0.722041751940603 1
0.527287021991928 1
1.1319632085545 1
0.54909159783675 1
0.631539252092443 1
0.220613629698702 1
0.0638780683843581 1
0.461775818091978 1
0.327318771859735 1
0.589043696657153 1
1.05581045630825 1
0.791672697368304 1
0.736116490555706 1
0.574061126232832 1
0.586768503111839 1
0.575428833356314 1
0.438421026680679 1
0.283755063516363 1
0.164017260257306 1
0.980778296656105 1
0.0706045641030572 1
1.2333161369167 0
0.522163972772543 1
0.616549005768543 1
0.970116293769953 1
-0.182398475108342 1
0.552304347868845 1
0.739816798885988 1
-0.624797543040906 0
0.866406459061965 1
0.452716236263661 1
0.275071436220407 1
0.599489967220562 1
0.685413277078634 1
-0.00855644309413001 1
0.319337492554606 1
0.265821711136197 1
0.083846837382626 1
0.192927641389039 1
1.55270400617223 0
0.429792341833661 1
0.486386023059574 1
0.80962092573866 1
0.159343424432634 1
0.437317703396124 1
0.866874971356578 1
0.677862417709979 1
-0.21873828325185 1
-0.0093945799952404 1
0.834641562183262 1
0.0963388671469752 1
0.663699713334624 1
0.576060338560633 1
1.19792154365985 0
0.206649327437789 1
-0.05130335840219 1
0.296568437091771 1
1.41546695027083 0
0.501180216390828 1
0.23363792905465 1
0.412129979019288 1
0.272822624390459 1
0.563255926117717 1
1.15605743999501 0
-0.00405675049150422 1
0.722196427477163 1
0.399396226714365 1
0.296261805647191 1
1.20194165919825 1
0.335744366524985 1
-0.247269775688367 1
0.538426683927955 1
0.885581389530858 1
0.597885673438095 1
0.183644979593551 1
0.939179197863418 1
1.20186382712901 0
0.849288339523584 1
0.330616865098029 1
0.00903249135363084 1
0.680728281551798 1
0.802041286585424 1
0.814700364464044 1
0.234852359711944 1
0.955949767167062 1
0.179510662074676 1
0.440845096619056 1
0.465231930358128 1
0.89198613577656 1
0.397086754406321 1
0.614216979969085 1
1.22423691743627 1
0.703418599505775 1
-0.00120885942084135 1
1.31639027002343 1
0.443451143046526 1
0.701093462723914 1
0.755987749171441 1
0.568436323834202 1
1.1528990618431 1
0.190957657469339 1
0.186521533532248 1
0.168893311046268 1
0.850559181720725 1
0.560598615174144 1
0.237887538088805 1
0.300911439085779 1
0.913270139705646 1
1.06978430251623 1
0.480439776313761 1
0.727935082072925 1
0.150939683231542 1
-0.0823139863450165 1
0.290088681412726 1
0.913365238959229 1
0.332285285105247 1
0.252048475391675 1
1.39006259130954 0
0.354285222150142 1
0.562132399237497 1
0.254742661791987 1
1.07396502449927 1
0.396051882525849 1
0.363914689965737 1
0.53870280944101 1
0.635473984292732 1
0.238570177344345 1
-0.049093014497934 1
0.368989715563228 1
0.430228111697138 1
0.805303705984078 1
0.546503259141559 1
0.698516357023896 1
0.841877134512644 1
0.441833817184241 1
0.437197349478189 1
0.445343573543817 1
1.28190904374977 0
0.596555576094579 1
0.538781178290541 1
0.797166021296112 1
0.353895162838761 1
0.871686488360228 1
0.596369514511356 1
-0.0492461410265411 1
1.03103263788644 1
0.228225060125324 1
0.575418347305913 1
0.293842899472406 1
0.358905383761963 1
1.01717053161338 1
-0.307589070379421 0
-0.494315213649442 0
0.0477287920233834 1
0.45453903169499 1
1.00536818151872 1
0.575263689057799 1
0.254458501833751 1
0.456347443339719 1
1.01977996973659 1
0.0778397057202726 1
0.388207273123316 1
0.197313743154496 1
0.793295891283137 1
0.489708479725055 1
0.488581509047197 1
0.186182542195736 1
1.32048922284855 0
0.581175502793383 1
0.920442498299128 0
1.12428061287105 0
0.855723868434218 1
0.299802578980528 1
0.263331897011546 1
0.352254329072521 1
1.04842373843529 1
0.38900674716935 1
1.20797976214814 1
0.321189700114736 1
0.274858518710358 1
-0.128936753451485 1
-0.170367070772067 0
0.174426871592424 1
0.831068536167721 1
0.583558081082813 1
0.794573582171663 1
-0.152584150846942 1
0.620769756993865 1
0.962023025361844 1
0.229337095748113 1
0.126878403811778 1
0.782790314513518 1
0.701801363080434 1
1.73675824875931 0
-0.0389352627642255 1
0.29255343854308 1
1.04746415395939 0
0.779716872893193 1
0.194079206132523 1
0.173384101400839 1
0.401662760483719 1
0.65066920789167 1
0.451793792904519 1
0.384963118773835 1
0.0658944386621505 1
0.720791346134683 1
1.09138327410997 1
0.693546674585365 1
0.477906929507549 1
0.217733858313488 1
1.42555163505217 0
0.859648874884592 1
0.561583256076807 1
0.560693439257469 1
0.737932044817856 1
0.658483722883232 1
0.448943316683279 1
0.815402829170439 1
0.998748347948567 1
1.05571906878247 1
0.414664687735715 1
0.914216734198469 1
0.417454559678876 1
0.307861645655883 1
0.389697989133181 1
-0.00733723188337836 1
0.587094111537726 1
0.0475135300671832 1
0.538356769387197 1
0.214683037413562 1
0.110081434032686 1
0.670496665952418 1
0.699283760308986 1
0.126580017425246 1
-0.090339160435819 1
0.330920889387217 1
1.286152011482 0
0.973583429200868 1
0.302318606906702 1
1.35436708525926 0
-0.562016961373067 1
0.737285874810841 1
0.0965320288507459 1
0.0388053669003954 1
0.416136357439511 1
0.784337099288943 1
-0.122033182979101 1
0.998049631007428 1
0.844720690918758 1
0.604651204129372 1
0.165132419989036 1
0.378410882423468 1
-0.513028011227399 0
0.703040163116457 1
0.737802433958544 1
0.875144222231304 1
0.867341882942371 1
0.826115059018948 1
-0.195090532576169 1
0.214540132976173 1
0.452174893387811 1
0.928244602112132 1
0.158792483259014 1
0.552065070723291 1
0.643728588405131 1
1.03369143630708 1
0.463751096825223 1
0.546602790942699 1
-0.323905375975635 0
0.791898104421272 1
0.763118294894322 1
0.475233573974389 1
0.618291781121429 1
-0.00937356547966151 1
0.134666912783616 1
0.527357163298745 1
0.227633504738473 1
0.476422385316161 1
0.702087852682367 1
0.572194548182494 1
0.670754972670874 1
0.494398488915671 1
0.1647485834061 1
-0.0326077595918473 1
0.249188393156961 1
0.826507270921853 1
0.675154387392487 1
0.419892790646369 1
1.2520993254392 1
0.955792841761052 1
0.59067655328345 1
0.504475747343801 1
0.195478822361491 1
0.75147048611031 1
0.638595666882959 1
1.68188395995251 0
0.159266050804166 1
0.757319741274676 1
0.814752783524908 1
1.20881267184734 1
0.615302951539741 1
0.890398461314218 1
0.964548777063609 1
0.94444194999343 1
-0.0861068101187187 0
0.386992492875843 1
0.683243564763346 1
0.0123124921539044 1
0.161224934036382 1
0.639867756783828 1
0.726926050825453 1
0.206179743987694 1
-0.412510992575549 0
0.630159696899004 1
0.665361683215081 1
-0.0365627220669885 1
-0.293737539599756 0
0.685044139883595 1
0.402238771234937 1
0.435525990091319 1
0.471901177526195 1
0.188667952621404 1
0.176255299471567 1
1.17908172752168 0
0.296723229466086 1
-0.137697008902491 1
0.637921516837999 1
0.862903811112801 1
0.920618801709515 1
-0.0967021653247421 1
0.330685587915982 1
-0.0296219682731126 1
0.422690406135276 1
0.591516747530122 1
0.131882056394039 1
0.122973812391355 1
1.06793763492192 1
0.387846592363555 1
0.584052623338745 1
0.0944860592431248 1
0.726859582459232 1
0.78644972078468 1
-0.0622729614124365 1
0.878334773295733 1
-0.15076560050297 0
0.317851569021314 1
0.49975618830433 1
0.407009441432578 1
0.601154815695957 1
0.180880735192792 1
0.238289310132353 1
0.547256734597418 1
-0.431055838103735 0
0.417898796800896 1
0.482540390257981 1
0.322979927669776 1
0.555712356824243 1
0.275558575059895 1
0.442214934395173 1
0.000504966505533406 1
0.693408708730642 1
0.429825795101199 1
0.770023779393378 1
1.00194331361905 1
0.0716409059138405 1
0.329255739249416 1
0.463723005140894 1
0.732341575170708 1
0.0905622628733826 1
0.250238440418425 1
-0.0747866165886174 1
0.278471061663427 1
0.794964230128525 1
0.56574701340225 1
0.956984530046431 1
0.338548947512511 1
1.21041499530542 1
0.677685967083684 1
0.553022052644338 1
0.025515129670573 1
0.199907996218971 1
0.649813355630953 1
0.414784954559449 1
0.0325807745298385 1
0.653956559330975 1
0.656506312998722 1
0.434926696927781 1
0.445906813170115 1
0.381542143678849 1
0.194297875522939 1
1.21799733395153 0
1.24897711542688 0
1.01895107187257 1
0.165172194348369 1
0.186635777186695 1
1.19274174890145 1
0.151845979125503 1
-0.246749094123438 0
0.740492053458291 1
0.514582740644884 1
0.867121422476828 1
0.703351606997633 1
0.0909701370230151 1
0.404438575345228 1
0.981812386030499 1
-0.147389336882055 1
0.339433060385993 1
0.428567770365269 1
0.324587401709712 1
0.0564409388043881 1
0.342527075366948 1
0.95652007848063 1
0.784505898279467 1
0.698232608300055 1
0.376003225174492 1
0.964117265790486 1
0.473041831580959 1
0.306885761883323 1
0.860984184418357 1
1.46804155517523 0
0.585391858688356 1
0.790892785621573 1
0.0651693856052666 1
0.47679362651883 1
0.559654606223226 1
0.632311698948652 1
0.523168937134722 1
0.5203056228265 1
0.644168269265362 1
0.632263248876762 1
0.724726567293366 1
0.633589735736029 1
0.426222428826731 1
1.00885582172227 1
0.605010269708222 1
0.201433319653869 1
0.158291531886399 1
0.439296038641651 1
0.342667365426493 1
0.875455450058471 1
-0.432823149297474 0
0.935349802749052 1
1.07504930007308 0
0.451037336252168 1
0.0216364100651531 1
0.436636382428076 1
0.544820548855528 1
0.811034610149618 1
0.533007541347398 1
0.487116343455988 1
0.560817173159919 1
0.697330406473787 1
0.449884014257909 1
1.04033731274412 1
0.398523205214296 1
1.09359243396217 1
1.14078333687 1
0.950321005708059 1
0.576433816933199 1
0.761039314474834 1
0.65568871009672 1
0.414554860833568 1
0.898130416055228 1
0.0373043123191596 1
0.10763009326731 1
0.786172126931523 1
0.372166691896516 1
0.547150696977939 1
0.528000177906609 1
1.37395958104794 0
0.491339827264986 1
0.568903922697445 1
0.183842378796516 1
0.454309073877992 1
0.984731495252168 1
0.528671475263357 1
0.999822373509714 1
0.144672055909821 1
0.631597538471151 1
0.729424295045472 1
0.490140980654005 1
0.811453287946114 1
0.432728074940017 1
0.342261908712204 1
0.916432711535391 1
0.102955376993615 1
0.416964505062642 1
1.07532610253249 0
0.345552834471266 1
0.320161164540756 1
-0.0704469432551168 0
-0.0861270446372384 0
0.454287920148276 1
1.14745049090553 1
0.131705963070806 1
0.828152343343821 1
0.662087444326549 1
-0.510036103726548 1
0.306036092822018 1
0.0643388116828906 1
0.357755302578902 1
0.432704940494821 1
0.649524172745726 1
0.603102326700725 1
0.464542272677586 1
0.239691487997745 1
0.961288113207698 1
0.803754076610839 1
0.200612318064726 1
-0.271682406557696 0
0.250195145591719 1
0.547101245894556 1
0.965058594369069 1
1.11182750734312 1
0.691109471086521 1
0.447134987033599 1
0.775364874626774 1
0.525781221392687 1
0.479220307879302 1
0.769469047575824 1
-0.123263101421864 1
0.414776360285849 1
0.586636178457932 1
0.814784420506051 1
0.408499596243924 1
0.496865385092904 1
0.278917464121268 1
0.83974753365362 1
-0.411454253084723 1
1.00522026137202 1
0.768845862666103 1
-0.15871784980305 0
0.591478663666517 1
0.564496092979107 1
0.0434640922942193 1
0.543236787194672 1
0.624207189359978 1
0.640279202626405 1
0.299828686296788 1
0.47663803283413 1
-0.702742862416368 0
-0.204410278255992 0
0.384195911772354 1
0.143558959747323 1
0.862192838528894 1
0.513558675306063 1
0.703544704031655 1
0.393442622745344 1
0.442199920983326 1
0.43134322811765 1
0.492153839336294 1
1.36363322448726 0
0.892558306247798 1
0.640132042728714 1
0.1492185383548 1
0.658977945725762 1
0.503048373344247 1
0.1385856276695 1
0.299486330525591 1
0.646313944943848 1
0.191026657469329 1
0.697414459880901 1
0.532873170682191 1
0.223812200169829 1
-0.00597415626111499 1
0.118181901429006 1
0.510969710050762 1
0.379680050840464 1
-0.0133055834072349 1
0.674969743603855 1
0.786467797856631 1
0.238550092620338 1
0.30048091694793 1
0.666402638084702 1
0.745176948715171 1
0.411520623397115 1
0.416223264612842 1
0.969572718463446 1
0.268285935218256 1
0.191986867423165 1
0.452560162420378 1
0.503363334574265 1
0.718981710142356 1
0.223369068334177 1
0.447557500613067 1
0.534086898174631 1
0.0631091567783891 1
0.942560966868075 1
0.449438268274934 1
0.804226159707122 1
0.401608529925632 1
1.25071316752073 1
0.0213621984245028 1
0.137098631506089 1
0.218524855047153 1
-0.351652699781173 0
0.325296089951641 1
0.0868590506051073 1
0.541254414805057 1
0.584860883012795 1
-0.296202608502229 0
0.821852192366197 1
0.638973194446859 1
0.514894870278771 1
1.26390638952062 1
0.899367181338677 1
0.0870720160515993 1
-0.102431198524172 1
0.666684474058662 1
0.592441232669143 1
0.162739372011112 1
0.751428059849828 1
0.404682992693528 1
0.844342006067443 1
0.760584838440449 1
0.00244186426392073 1
0.754760998428045 1
-0.00500730626372429 1
1.03673576208191 1
0.473899481877973 1
0.8727115093804 1
1.00525366803307 1
0.940129171196248 1
-0.195539259661772 1
0.160293655293607 1
-0.015348139361707 1
0.542638667325882 1
0.573142782204853 1
1.267903303596 0
0.449175836166748 1
0.331283721138669 1
0.581460649201101 1
0.30966028322886 1
0.74866154304074 1
0.353825613869322 1
0.578004774086 1
0.471769190403604 1
1.40845073103239 0
0.28393310047461 1
0.431035759613965 1
0.246015367487764 1
0.949934161232477 1
0.666911360921799 1
0.107498054193794 1
0.677664677931586 1
0.479196103412615 1
-0.161811666269705 1
0.314285998966361 1
1.19202560053515 1
0.916572217196726 1
0.145256068421084 1
0.506674331495756 1
1.19688485517222 1
-0.00992773330272373 1
0.796231095887178 1
0.795997347091454 1
0.553481433719585 1
0.146190743878463 1
0.541297225956099 1
0.683007895431581 1
0.284784743546105 1
0.871304425848057 1
0.746715541380705 1
-0.0191496684711236 1
0.193232591283346 1
0.634363173745993 1
1.01842217556288 1
0.444443300988998 1
0.541359949432979 1
1.09748099801433 1
0.451287789312671 1
0.964700366431072 1
0.686991000165407 1
0.255645092844244 1
0.302216171997462 1
0.641254815606744 1
1.02126610106665 1
0.635941197578997 1
0.885476182676128 1
-0.467579978015007 0
0.690088923500549 1
-0.136667127651878 1
0.552352609304017 1
0.365815669243569 1
0.80985536228267 1
0.560749402787327 1
0.637648104646485 1
1.24595875692781 0
0.296938460353008 1
0.0888614575376286 0
0.960659375879182 1
0.760129938645145 1
-0.0150410873275054 1
0.654168060040103 1
0.824680918053332 1
0.635453371396073 1
0.673222917526236 1
1.01382243694507 1
0.754467371033046 1
0.738829112516514 1
0.69070341238535 1
0.32553408592422 1
-0.457798715810483 0
0.997106518431901 1
0.670062190646013 1
0.563820410335023 1
0.603140428754653 1
1.02011023186977 1
0.0618603887606945 1
0.994047130006043 1
1.00578590056265 1
0.742553879306607 1
0.409524504532366 1
-0.0306995927254574 1
0.156458751259453 1
0.5421423696349 1
0.206501090712226 1
1.0975334030324 1
0.372876796792672 1
0.767511284363086 1
0.725858244460956 1
1.32091526600533 1
-0.0990784926696013 1
0.291694876502919 1
0.673819556865811 1
0.798752894755275 1
0.0498919246463222 1
0.159649884207619 1
0.415596995072886 1
0.546581449138312 1
0.654046243826491 1
0.329062286494082 1
0.8990772105555 1
0.128203431572368 1
0.439080608519088 1
-0.194695608224658 0
-0.171524809616638 0
0.756808639433437 1
0.150238434015347 1
0.421687581394708 1
0.121915760413594 1
0.330479010645447 1
0.146367294566229 1
0.361144744496453 1
0.684242149394844 1
0.443326656536133 1
0.805745739504118 1
0.179478106155387 1
0.774652861195288 1
0.3468871673096 1
1.16740860841627 1
0.867572694899875 1
0.639926980414866 1
1.05958820258333 1
0.0740250387132923 1
0.6816579185006 1
0.597982944859755 1
0.129867847062057 1
0.643373464325693 1
0.254486471194864 1
0.439085958500075 1
0.880281905029566 1
0.102374735831941 1
0.911694498164945 1
0.616111514132657 1
0.713630809548028 1
0.290793022443038 1
0.482382057625576 1
0.737203245441592 1
0.185907062467771 1
0.119277434872742 1
1.49726648606181 0
-0.31764277807413 1
0.312802503280559 1
0.991608413062719 1
0.943744569329655 1
0.703961906423252 1
0.0138898604076313 1
0.56950083350548 1
0.871713775109225 1
0.568023071702373 1
0.0202187661834997 1
0.822840633619462 1
0.603067402616123 1
1.00205588094095 1
0.75623920372922 1
0.427371303432289 1
0.423877465980131 1
0.968449262067644 1
0.901781555590046 1
1.27628639726709 1
0.684069109177774 1
0.775025480493589 1
1.47228427996277 0
0.524959032686183 1
0.962244174472157 1
0.0614853201046333 1
0.0165266609858965 1
1.00485379501157 1
-0.105780022707215 0
0.609465085258505 1
0.299190539244279 1
1.64907972041485 0
0.664300834297964 1
-0.0112376796884975 1
0.809848735687918 1
0.118929119073342 1
0.200647522847808 1
0.719129267759837 1
0.645707298548703 1
0.517519056072758 1
0.493937856810721 1
0.387761122075887 1
0.510529004312909 1
0.144270273264318 1
0.152791554456118 1
0.237783817288361 1
-0.0196934074219878 1
0.285318899138183 1
0.667998381949851 1
0.256789684417255 1
0.23365293777151 1
0.884265445668219 1
0.470790512167923 1
0.418692938281185 1
1.33254304147836 0
0.68751068931818 1
1.09472683199396 1
-0.0902872467494208 1
0.215581624040096 1
0.391894478447991 1
0.51378443834057 1
0.615549032409782 1
0.74414766091256 1
0.733958668496601 1
0.532839034884639 1
0.665336907481491 1
0.544177084223464 1
0.867376770538051 1
0.823393246353753 1
0.541577096859867 1
0.0399560628038001 1
1.25584251856138 0
0.665345496323964 1
1.01439879425404 1
0.102718945864767 1
0.41339571021633 1
0.894810168101644 1
1.1168594249762 1
0.223903485389813 1
0.794982358994452 1
0.0124819819596512 1
0.826526508972541 1
0.747910177479082 1
0.703861948988133 1
0.0255444548467437 1
-0.0565088112159241 0
0.286813000691256 1
0.999939671396249 1
0.602343813103976 1
0.199724441222212 1
0.450585809691646 1
0.295710086553614 1
0.269957325476068 1
0.113943254196594 1
0.878089580820597 1
0.58098668645524 1
0.812567554590663 1
0.747408588429975 1
0.567299008630422 1
0.165257761227721 1
0.13826728152015 1
0.503236514013226 1
-0.0352134076435981 1
-0.0254077634077767 1
0.199960365541807 1
0.476262637626992 1
0.0573103074981228 1
0.423769088197186 1
-0.315844006993489 1
0.0678361808804696 1
0.447308135862232 1
0.235428640433611 1
0.195486649894205 1
1.03645441523197 1
0.689141221072814 1
0.821526708833007 1
-0.220988345143388 1
0.499921376840782 1
0.0800638878329334 1
0.121893593970046 1
0.872387022594662 1
-0.00413007706720125 1
0.0679853074978037 1
0.143534483550836 1
0.210859239387672 1
0.307696030847331 1
0.890579414940146 1
1.08539419396296 1
1.13884333119077 0
-0.0532173753699251 1
0.3694621666099 1
0.854951692645389 1
0.584503738800205 1
0.371223716834094 1
0.720630128601598 1
0.49350741854777 1
0.189577778502787 1
0.3076891512247 1
0.649999544529812 1
0.354052072036799 1
0.330488711378487 1
0.355218463194239 1
0.466756239859941 1
0.69476658273238 1
0.514826752222696 1
0.647360453838395 1
0.831810392550655 1
0.0888594916368208 1
0.266845705210792 1
0.514705182947266 1
1.29075351502971 1
0.457788261307434 1
0.115585506823496 1
0.652129827463029 1
1.07111473684275 1
0.284642297688927 1
1.04013596499376 1
0.52722979931351 1
0.329923549531046 1
1.28685601942518 1
1.17634271710129 0
0.357827444697488 1
0.150213917104134 1
1.70282527558478 0
0.286188809476711 1
0.959358176268802 1
0.430954079444936 1
0.244366884866282 1
-0.252203072710719 0
0.65217930123355 1
0.719757499208707 1
0.675668476106985 1
0.641302209461608 1
0.443250943697037 1
0.00825419905357963 1
0.254589984880127 1
0.220443644664514 1
0.233502771298859 1
0.53515545621184 1
0.185238680063906 1
0.0760361001883749 1
0.322836672876207 1
0.736855830459256 1
0.299305254547052 1
0.959799090983835 1
0.380266002199704 1
1.16693846774068 1
0.257918566128868 1
0.689090765721754 1
0.624727485920713 1
0.167516560500644 1
0.706844252608489 1
1.23038628512367 1
0.428123894426416 1
0.567170219753185 1
1.0032317483677 1
0.118908524766507 1
0.730382640573635 1
0.0752553615268236 1
0.798720647009694 1
0.316510183590655 1
0.193525903102988 1
0.0149757006610126 1
0.234129056138113 1
-0.00955997718102948 1
1.01576969036162 1
-0.0216052032659393 1
1.19527428160727 0
0.688989196116429 1
-0.732028985631259 0
0.330076352901016 1
-0.0587642506042393 1
0.604888818164185 1
0.703033116078152 1
0.348275222664643 1
-0.00791948786291817 1
0.511169886773837 1
0.280278659275155 1
1.02551961800293 1
0.225827365417492 1
-0.136442048877658 0
0.718706622430638 1
1.11529379025739 1
0.751306652820999 1
0.688612320114506 1
0.262261604055286 1
0.610074998176494 1
-0.287446860135648 1
0.986071493341256 1
0.43464856082053 1
0.293194159308281 1
0.610384473254845 1
-0.0190955251633397 1
0.256366385804752 1
0.681362070890516 1
0.708788411447051 1
0.299576060859985 1
0.445847833947276 1
0.151242346302037 1
0.149764971170443 1
0.593009918221156 1
0.405649503183298 1
0.330983500038514 1
-0.156455236463404 0
0.203818139312187 1
0.728177914739189 1
0.244174802983909 1
0.269157578711549 1
-0.183592426901321 0
0.572751274979526 1
0.499490581175818 1
0.682941551426928 1
0.878321595326128 1
0.246606034234635 1
0.098202057216522 1
0.721860559974106 1
0.856894934556 1
0.670819201046219 1
0.377618609181939 1
0.70577016248567 1
0.844274878518777 1
0.689623569481602 1
0.534257423975709 1
0.750238880284614 1
0.230232744052565 1
0.934214733038138 1
0.454122205068598 1
0.321142312595336 1
0.569917981342597 1
0.555073081022664 1
0.0733346911627279 1
0.40668272344133 1
0.675052591352094 1
0.141557036277186 1
0.707097548883108 1
0.710728850960465 1
0.521393946617463 1
-0.206063403305857 1
0.538036786514991 1
0.113154541972622 1
0.425170981859162 1
0.871002855283321 1
0.0960184545971816 1
0.597633640777514 1
0.402320057636119 1
0.889185472663765 1
-0.153350036385674 1
0.993357246696892 1
1.54203290756629 0
0.174845347410181 1
0.155833441809761 1
-0.0117087732487523 0
0.197430152746168 1
0.0437398975812211 1
0.535086523411047 1
0.860891889052347 1
0.573264943388612 1
1.17643221592704 1
1.08065838655783 0
0.49949598513461 1
0.328465168845618 1
0.302437632241413 1
1.07442668840291 1
0.529360834344981 1
0.30285798199455 1
0.624570387175038 1
0.140584505147088 1
0.877705185277746 1
-0.0776184803320205 1
0.634734339879031 1
0.888759590426925 1
-0.0394496119370189 1
0.164476333491746 1
0.623677850509993 1
1.04349586865223 1
0.581265215069477 1
0.595319625330557 1
0.386161013795892 1
0.235136755663211 1
0.443588999797026 1
0.30674083804937 1
1.06546039102446 0
0.0651357553814901 1
0.812155614618973 1
0.339531344318503 1
0.840767293592391 1
0.698046544394242 1
0.821372542340198 1
0.540762316546036 1
0.786063790149318 1
0.690600929424321 1
0.355654118547895 1
0.470966707755309 1
0.0753956881901592 1
0.658441675543937 1
0.786816759217002 1
0.411469013689266 1
0.659095229748404 1
0.69539687681487 1
0.117526651342069 1
-0.0340166006652211 1
0.724872730475554 1
0.524402119458347 1
-0.0471730633631536 1
0.845854154824311 1
0.161978965933353 1
0.386816357949133 1
0.955076809028204 1
0.797639428333069 1
0.712277465497981 1
0.764011842365499 1
0.565509576007874 1
0.790514690012642 1
-0.254787692947223 1
0.498400247354001 1
0.319395454401407 1
0.223666868005939 1
0.663587889791536 1
0.426988900022036 1
-0.0486014641039116 1
0.33285205188487 1
0.567941549725723 1
0.727606010298858 1
1.02139468005846 1
0.224595759111153 1
0.679775750194619 1
0.576113621971161 1
0.365023309078813 1
0.404073347928877 1
0.609630425657889 1
0.840462878169293 1
0.663469253604304 1
0.645106053123031 1
0.670376509535182 1
0.854426202304174 1
0.845222769460426 1
0.113861900865985 1
-0.0577143965129624 1
0.674156808039844 1
0.227626874812909 1
1.10273476302639 1
0.323764942193092 1
0.83248436739716 1
0.785287095301976 1
0.0784866624046056 1
0.198271775008182 1
0.863686977706815 1
1.12065513292818 1
1.16917548449 1
0.783382766721957 1
0.932852526231557 1
0.448025571902773 1
0.288110095839574 1
1.18863331585835 1
0.933602141588268 1
1.09828076477461 1
-0.338589674432103 0
0.656928599099517 1
0.751785812998474 1
0.184829352387743 1
1.05597356556799 0
0.613494438308924 1
0.0918193721575288 1
0.0840457802939502 1
0.327425977835484 1
0.455050441311641 1
1.70184696447565 0
0.605665432315015 1
0.176725715909651 1
0.991641718497482 1
1.01998213051383 1
0.713962368585643 1
0.710854775106183 1
1.00891621274313 1
0.609221575836096 1
0.252067306684896 1
0.829898501082817 1
0.361133486763978 1
0.837238881802565 1
0.978867969578353 1
0.434550559242 1
0.840058484819544 1
0.358226875862576 1
0.605635370907799 1
0.237839865061439 1
0.257561448360504 1
0.350929507670041 1
0.521627002103379 1
0.438147925559977 1
0.778082598520696 1
-0.0332363544779982 1
0.992539882632306 1
0.794445009427739 1
0.230964911531009 1
0.107823585911952 1
-0.298005465054302 0
0.925839532339833 1
0.210410446484424 1
0.36920480804037 1
0.219660432974199 1
0.958088463330126 1
0.76947404510946 1
0.513460519656875 1
1.11230450559105 1
0.558668033698541 1
0.918918319824352 1
-0.226988391041421 1
0.242614581584519 1
0.116935796874627 1
0.999158858835972 1
0.864710435986183 1
1.05831413086128 1
1.23117614452452 0
-0.279806537287347 1
0.513543854364193 1
-0.699736560317217 0
0.442661261431443 1
0.477824734753722 1
0.492077878271687 1
-0.463577667603692 0
0.379647762468112 1
0.95050459642259 1
0.649377847433739 1
1.14383761585601 1
-0.221449288035679 1
0.0228273166999704 1
0.440202497532911 1
0.895589010254282 1
0.279155633646563 1
0.0204145275496333 1
0.0692050917190489 1
0.0632880632012228 1
0.960490780837885 1
0.231257241093904 1
0.15974704602037 1
0.770854959854809 1
0.546907817349875 1
-0.1297252810743 1
0.048253067338164 1
0.16306687728957 1
0.965447572025285 1
0.523854800054574 1
0.622458494451216 1
0.265845210726579 1
0.378822571567316 1
0.294594494328328 1
0.207680466779622 1
0.458152148991751 1
0.97221846336049 1
1.01175444262042 0
0.781102399344383 1
0.392836125774392 1
0.602668485715797 1
0.932133411651101 0
1.0276014579428 1
0.846526533257241 1
0.488688711789224 1
0.312604948705534 1
0.70310534367938 1
0.424470474795543 1
0.794882747513158 1
0.716201484590662 1
0.530471548100502 1
1.1010237829573 1
0.534473689169035 1
0.918822292232183 1
0.8407523479808 1
0.577494336837008 1
0.270290559126859 1
0.656721750358906 1
1.10887218092195 1
0.266607515605687 1
0.600694756060837 1
0.588156455192785 1
0.663366622254696 1
0.0470433504268714 1
0.551346649897063 1
0.845394011014649 1
0.702228675798648 1
1.03614642072191 0
0.745688245371531 1
0.608338056937448 1
0.638278312872838 1
-0.13227045795072 1
0.792959701175488 1
0.997653747603554 1
0.619383330154703 1
0.747358513859953 1
-0.0670178654296359 1
-0.25348740647358 0
0.872246909911925 1
0.426644913802828 1
0.258975243282041 1
1.20257116582521 1
0.562523474893019 1
0.968965798287022 1
0.639285131398877 1
0.472283647349151 1
0.341021080540659 1
0.477868083832227 1
0.892658984363711 1
0.398112474736474 1
0.588238427386873 1
1.03468708791423 1
1.03288472181653 1
0.656170004794093 1
1.03389108099737 1
0.379374813101614 1
0.40020653248782 1
0.208725699573358 1
0.9737902854896 1
0.267416268056393 1
0.890256536840235 1
0.9936038397802 1
0.538625433967576 1
0.658247741311442 1
-0.0633507490489097 1
0.962490530943479 1
0.123735574081862 1
0.176086242030751 1
0.434954820182832 1
-0.232907919883576 1
0.388391568283012 1
0.702814988950424 1
0.651153413199617 1
0.776856559240431 1
0.885306891888135 1
-0.234068324603685 1
0.944167998985148 1
1.1778058040985 1
0.53712770673914 1
0.865678530205794 1
0.41425713848265 1
0.312135382939428 1
0.101282410866974 1
0.77954369719865 1
0.86778777659248 1
0.259229770412505 1
0.69096667591162 1
0.977505049724496 1
0.915232489460338 1
0.551024637049688 1
1.00899966126333 1
0.997272570276859 1
0.666404071667037 1
0.495166922201708 1
0.605490768071998 1
0.551006661964772 1
0.401297941686802 1
0.0530161015415108 1
1.01411895812835 1
0.706652739646244 1
1.18603333128388 1
0.0785261851003255 1
-0.418547335800807 0
0.47248145562531 1
0.1278900146136 1
0.811945962330252 1
0.151216054018457 1
0.683166927460022 1
-0.0784659442384273 1
0.079524054929439 1
0.448619668208328 1
0.30675270756179 1
0.405702478921035 1
0.971453869080021 1
0.380579136813179 1
0.911139060210842 1
1.26417067928606 1
1.11183819728888 1
0.176177215379956 1
0.326785739486518 1
0.435521005114117 1
-0.0408064420768063 1
0.413983099952637 1
0.108900752204311 1
0.122023513446599 1
0.526763393864148 1
0.059709733293889 1
0.444505419345091 1
0.903949922571934 1
-0.132478312047569 1
0.880773934968919 1
0.875752444883679 1
0.493420780255116 1
0.250172132429743 1
0.904773030126272 1
1.19570316220964 1
-0.213527996612252 1
0.584813709995057 1
0.672524585452831 1
0.612364214491896 1
0.139249637295893 1
0.301181302086013 1
0.844708921766672 1
0.962705505576213 1
0.464816219400664 1
-0.1509378298571 1
0.807901118961548 1
0.489363499269879 1
0.710308294221698 1
0.00407393768106595 1
1.21143573992498 0
0.306344156717805 1
0.884993018671577 1
0.612954095175083 1
0.160633525693292 1
0.600081166208082 1
-0.0359311711925918 1
0.806155407250008 1
0.709610573812224 1
-0.0253604091569065 1
0.104026726162922 1
0.275798137824483 1
0.996054096817629 1
1.23518170773811 0
0.575183798561531 1
0.102071053994452 1
0.480463766560129 1
0.667773397490585 1
0.601277118097489 1
0.560783987753536 1
0.612725315299268 1
0.401440537284579 1
0.166763653958036 1
0.638401820975659 1
0.224504624180993 1
0.678445450609708 1
0.188877349090114 1
0.428421799022321 1
0.394333254807026 1
0.293690917272798 1
0.972628053403212 1
0.461774390561538 1
0.323601025805063 1
0.268158622416467 1
1.00237059609769 1
0.565205789743888 1
1.01801584825858 1
0.088339311793746 1
0.140721824574702 1
0.398987354163991 1
0.482263643217411 1
0.738939539818766 1
-0.0685591755470888 1
0.710157587666517 1
-0.0547458287287834 1
0.973746602085959 1
0.0646399435366742 1
0.588220537986902 1
0.239129031212821 1
0.365615367085894 1
-0.0796853843792998 0
-0.373486606675352 1
0.26722821471405 1
0.555302617219492 1
0.908794994938904 1
1.09337386012232 1
0.812109550151694 1
0.999396830688254 1
1.05596763818432 1
0.373812927161589 1
0.328222379103247 1
0.743296536530219 1
0.65332632802625 1
0.386238969472933 1
-0.0914320096051209 1
0.608669800195871 1
0.064523173493597 1
0.691761607945837 1
0.249941048899193 1
0.985362237301316 1
0.906785843169005 1
0.337105507905024 1
-0.0118771194601879 1
1.12124609385547 1
0.966194106303031 1
0.464309389237136 1
0.572692252163606 1
0.827411617012537 1
0.480617948552302 1
0.606391453023722 1
0.922815533194775 1
0.502673560601509 1
0.995341652346203 1
0.222216511506569 1
0.364723644678824 1
0.751646331842942 1
-0.124240734853728 0
0.642000125372738 1
0.67159984131969 1
0.668822760311471 1
0.567870170307179 1
-0.229258490384004 0
0.431540237223421 1
-0.195087977073232 0
0.375982018149726 1
1.07339320891494 1
0.806550863694974 1
0.42704159593957 1
0.510527060849161 1
0.273950217950771 1
0.365101761225137 1
0.0387955909676114 1
0.401047272485773 1
0.281837732817244 1
0.0529177788491209 1
0.131142235556726 1
0.356051165948216 1
0.0411985982589169 1
0.971755961990942 1
0.168840271673421 1
1.19048534789084 1
0.285753161789492 1
0.622797095097669 1
0.0171541900039587 1
0.501735652033409 1
0.511831725937054 1
0.0918761713784071 1
0.0704412903568366 1
0.774410390838121 1
0.909754068744627 1
0.581798766221804 1
0.56808280116565 1
0.85001498854289 1
0.688727685291957 1
0.998804672453147 1
-0.141634435550435 1
0.855304013940602 1
0.819795232632357 1
0.353476947266662 1
0.443096392840491 1
0.53829112513146 1
0.459164762021587 1
0.0967426556590286 1
0.807779143816859 1
0.584277466324643 1
0.517023079346479 1
-0.594807639901523 0
0.648388129362167 1
0.381659405939984 1
-0.135232637034663 1
0.922631324810191 1
0.106768026422 1
0.294946305963464 1
0.195209151449011 1
0.869644521627829 1
1.29405243412192 0
0.369783104286154 1
0.410745346217772 1
1.33402465480034 0
0.972087294075815 1
0.535432545488299 1
0.424018610223281 1
0.448683918252954 1
0.772175310921595 1
0.0560828700687408 1
0.725762401381245 1
0.148819186737736 1
0.644254398893681 1
0.235076084001829 1
0.308747541772547 1
0.632925437129018 1
0.377437316909374 1
-0.418150663656665 0
0.244801425037198 1
0.346888949942837 1
0.236309171489905 1
0.579472198437441 1
0.445563245227677 1
1.02734430656348 1
0.261702112332019 1
0.819817930507972 1
-0.136148103460975 0
0.469007397360362 1
-0.258990094759233 1
0.522052037263156 1
0.384623958173383 1
0.282978354237015 1
0.154028333670444 1
-0.214757546880584 1
0.392871774341977 1
0.988749111767798 1
0.302696141914014 1
1.14882248874446 1
0.669469771968961 1
0.526288648470996 1
0.801113650259339 1
0.693608750937549 1
0.831968586228249 1
0.600601552425929 1
0.941157552231945 1
-0.248270433339686 0
1.03410614489675 1
1.01316422856285 1
0.919102253836541 1
1.36655559730997 0
1.08241264022697 1
0.861887611751361 1
0.745406222259504 1
0.956865389848214 1
0.330724123319851 1
0.61937229426287 1
-0.180593358853852 1
0.588341286795836 1
0.635803617715017 1
0.746156788064799 1
0.286403237442241 1
0.744090226378708 1
0.497162057399072 1
0.824210949496042 1
0.291821105179949 1
0.760828228609464 1
0.78226852273918 1
0.129380051122537 1
0.0320614642455249 1
1.2562369258447 0
0.251588059938971 1
-0.472461900775205 0
0.645518527305808 1
0.558367928890737 1
0.821227666783897 1
0.685389612175409 1
0.429073881513372 1
0.547112550970133 1
0.0929467824151191 1
0.254816875303621 1
0.710072432265374 1
0.689683106553713 1
0.0303370050635435 1
0.956270713699972 1
1.08770004395684 1
0.104115190659929 1
0.61328740207436 1
0.122369318080797 1
0.455276558720857 1
0.286446828767861 1
0.14906186088751 1
0.919517148181196 1
-0.445170569488476 0
1.21561952670809 0
0.505275287805437 1
0.19781114736711 1
0.406541398902489 1
0.370124496178326 1
0.469099173003061 1
0.761513571704938 1
0.872303011619548 1
0.537685403568293 1
0.300544382601315 1
1.24651678444433 1
0.648538950488932 1
0.489424957164428 1
0.815937236605033 1
0.585746041618789 1
-0.179097249848411 1
1.08181326742329 1
0.553276365234411 1
0.182654347332745 1
0.440121570160949 1
0.356659158184116 1
0.558206364761829 1
-0.04890409340724 0
0.256069827184178 1
0.357799856433126 1
0.213778035129494 1
0.489439367947801 1
0.479600008713119 1
0.735754554048 1
-0.430988658854508 0
0.989901629548183 1
0.940438844457706 1
0.284809672269176 1
0.830115095075447 1
1.54866366178228 0
0.119858273519759 1
0.658833197755429 1
0.449129049348118 1
0.52557313638435 1
-0.112886266910779 1
0.832678196219104 1
0.882113028178627 1
0.563656024360052 1
0.929667144767318 1
0.920448322227192 1
0.830683144717286 1
-0.114589396662894 1
0.976659134652483 1
1.10769560181864 1
0.711644437775683 1
0.415746878797722 1
-0.13217271305143 1
0.149144018455429 1
0.512628958747116 1
1.40739572755806 0
0.792531617528627 1
-0.0978427952729803 0
0.53700903745536 1
0.466643193573612 1
0.443426702034243 1
1.22993789753937 0
0.713167830585335 1
0.0374161791675322 1
0.782576882723499 1
0.552377170592913 1
1.15584306711199 1
0.146522391842632 1
1.0701249818043 1
0.326052860282139 1
0.48505309271387 1
-0.0135618573858539 1
0.667129465080776 1
1.31236751501218 0
0.6797378744418 1
0.630781370825654 1
0.0450089048540465 1
0.539675869002149 1
-0.0928057572490355 1
0.174980615789445 1
0.0818275293436114 1
0.124946080433015 1
0.61804733872623 1
0.901937704534151 1
0.395688337171092 1
1.15959881713289 0
0.959204668376749 1
0.156236601780278 1
0.529604559520451 1
0.0933707010548419 1
1.22230043399524 1
0.145884491430742 1
0.145844340390787 1
-0.515706067955479 0
0.249681534942406 1
0.662826277468727 1
-0.00402366527464297 1
0.502157400769497 1
-0.141553139167821 1
0.84172718482487 1
0.881692523463642 1
0.705521882120191 1
0.419138217339701 1
-0.0473150111236973 1
0.55876540532765 1
0.602657499510736 1
0.622098357182134 1
0.663664537655756 1
1.25623691557403 0
0.0358994499591324 1
0.728207729609531 1
0.55546965293426 1
1.07667335979321 1
0.0776090656545877 1
0.583030507631582 1
0.508509062361688 1
-0.00844088567362668 1
0.0623580384167344 1
0.187255926942233 1
0.631428394311996 1
1.07380547579823 1
0.227605270761049 1
1.61751353738836 0
0.639624114164432 1
0.12766747606783 1
0.688348510719496 1
0.371272925125731 1
0.514126567993015 1
0.718197170481953 1
0.819782483501365 1
-0.00939101787780951 1
0.471614438410266 1
1.05596838106306 1
0.938646867631951 1
0.606242434972559 1
0.530799904944141 1
0.270244972398785 1
0.410732005157241 1
1.29678378762473 0
0.393935999298857 1
0.78326144010457 1
1.02799603025158 1
0.607429770774135 1
0.651073505556811 1
0.316024014637005 1
1.33500780840096 0
1.17853337099475 1
0.394471502469575 1
0.0236392010248093 1
0.493934506437804 1
0.454111090030326 1
0.36636314100374 1
0.554463492342506 1
0.363506278915879 1
1.07824500751262 1
0.0649657753128961 1
0.0936955744107743 1
0.356316680830964 1
0.895590964891709 1
1.11820590835937 1
0.617781842729149 1
0.532909064426249 1
0.602805097553338 1
0.587101973818488 1
-0.459547834616934 0
0.396513388379502 1
-0.0773633707648332 1
0.629627817273683 1
0.315787524456681 1
0.232516938700236 1
0.781481209538191 1
-0.304377466716913 0
0.351176052600247 1
0.232740627120631 1
0.672443379991688 1
0.49795345705108 1
0.681318059178649 1
1.35958533721414 0
-0.266040826449214 0
0.265005015571449 1
1.01306258899606 1
0.787893563722041 1
0.820273001235162 1
0.520893484635279 1
0.3954386654303 1
0.849026109731032 1
0.675966286886549 1
1.18746734344529 0
-0.12860669177124 1
0.561648049994041 1
0.17378406316013 1
0.0341522786272118 1
0.680961982194815 1
1.13480208404991 1
0.518961642125842 1
0.183198386984662 1
0.592569938830406 1
0.502566071139068 1
0.534129912792054 1
0.649138490693571 1
-0.319713808359796 0
0.939765948617569 1
0.0406737483671593 1
0.438700714048649 1
0.0871863210708582 1
0.423903297298632 1
0.251226665691186 1
-0.136501057634222 1
-0.111065633430421 1
0.72700426216868 1
0.230343461467264 1
0.317223978272431 1
0.569084359639305 1
0.548525460798057 1
0.481881204539783 1
0.408353015255438 1
0.451475775988096 1
0.657200975267141 1
1.00419668875363 1
0.181667474167849 1
0.510946133227845 1
0.417469265530323 1
0.428014163422611 1
0.917558007895687 1
1.40091364966178 1
0.578027793773733 1
0.680481289960731 1
0.27584488629855 1
0.881356197841165 1
1.3682913821225 1
1.16906932112689 1
0.657387920451285 1
0.77720677449989 1
1.26662667389139 0
1.32773938746679 1
0.440577946469397 1
0.993027894078168 1
0.706199960842953 1
0.445045342699229 1
0.911275442878497 1
0.17267325382006 1
0.5898208742356 1
0.760656260604215 1
0.539423098375458 1
0.859380307754181 1
-0.0665140782754327 1
0.565396011775661 1
-0.238385606954686 0
0.506468769095396 1
-0.021331819609337 1
0.272688085012387 1
0.846041300326545 1
-0.0994934549929477 1
0.561615628731559 1
0.321287189290346 1
0.757403725257828 1
0.581592020606486 1
0.467594906544572 1
0.394619422438788 1
0.756852971359268 1
0.987910394835736 1
0.78461150315501 1
0.813559908929404 1
1.01214631808792 0
0.70441741148247 1
0.581338015761611 1
0.482657343521693 1
1.20000435892026 1
0.168115239756647 1
0.784711730203136 1
0.0533044014365634 1
0.328542866478709 1
0.79253796677516 1
0.501705095539074 1
0.780097321432277 1
0.416073335526591 1
1.24593059905615 1
0.427189687391746 1
0.794716399663167 1
0.540790695806118 1
0.849136605779569 1
0.452394383908026 1
0.597583960943063 1
0.495684556387474 1
0.418047985684343 1
0.361953654941608 1
1.07756528040583 1
0.307087578288426 1
0.826467708655139 1
0.292863935831705 1
-0.140313105892037 1
0.707754663643956 1
0.646503175044824 1
0.7877183148737 1
0.508173767525606 1
-0.0339847712129348 1
1.44999983348247 0
1.1642528319279 1
0.730307182999612 1
0.373700915770893 1
0.661420279246711 1
0.7153786386711 1
0.565087206823021 1
0.355504428549678 1
-0.0327109210856817 1
0.539661883633827 1
0.208816854581002 1
1.09568776452686 1
0.673423536024765 1
0.808067305584477 1
0.1284909315464 1
0.398097634478811 1
0.824644847034373 1
0.304748671644379 1
0.280108770339417 1
0.145532139360505 1
0.547122713953737 1
0.675215611197837 1
0.354238608070286 1
0.303137750412155 1
0.688470149453279 1
1.09261249517269 1
0.804308451061877 1
0.187579340596108 1
0.103055056079119 1
0.66318416881545 1
0.623223627373658 1
-0.151227826550356 1
0.640834949571383 1
0.164970159865013 1
1.34205481682651 0
0.990081129670054 1
0.720911160045435 1
1.07335437692959 1
0.573381428915274 1
-0.121387602541678 1
0.346413796832589 1
-0.637608774952976 0
0.595094464134843 1
0.0958128592272409 1
0.688206914090355 1
0.501554427593783 1
0.668675170810046 1
0.305561212224787 1
0.532015440584169 1
0.443681301015552 1
0.252604964834234 1
0.514211769769266 1
0.17574375116334 1
0.512747604042734 1
0.30889729076495 1
0.654915309582205 1
0.26605498806112 1
0.29213692316566 1
1.26402671419709 1
0.112657328014544 1
0.673404647268778 1
0.184193874413627 1
0.202433786910275 1
0.690734730372614 1
0.869103303712699 1
0.579743959175897 1
0.48211217096416 1
0.213239142852762 1
0.828449410498948 1
-0.290279260755719 1
0.205432926991284 1
1.03445035080767 1
0.510182897539512 1
0.59012282664849 1
0.382165395712393 1
0.513058485138773 1
0.438210602743748 1
0.963766970811425 1
1.11936973877883 1
0.247442764776122 1
0.0815432207310857 1
-0.0355638696694461 1
-0.0540303033214712 0
0.25889751071375 1
0.26395904656318 1
0.860651235696672 1
1.04670634643886 1
0.0227040439029302 1
0.647382311082582 1
0.820470397130262 1
0.602562236683645 1
0.189870514532565 1
0.545186488255067 1
0.432960997585407 1
0.495723694036542 1
0.599455851762779 1
0.0287517298652191 1
0.859186849183224 1
0.250394920476802 1
1.13493726580073 1
0.0736383389352677 1
0.0946329709591659 1
-0.171217836734196 1
-0.163052984621301 1
0.552897121525179 1
0.619039360793236 1
0.323718628718048 1
0.229268893913608 1
0.311778924991577 1
0.423506206788993 1
1.07403546226756 1
0.445385998866181 1
-0.125122368394437 1
0.211308400372852 1
0.153183980853058 1
0.529906862864411 1
0.543361807527074 1
0.746498059401362 1
0.560247895146915 1
0.983380474540808 1
0.98532312283047 1
0.321408782525333 1
0.578910864386847 1
0.567815569580886 1
1.1060014258337 0
0.905750108824855 1
1.05056287469418 1
0.860944310827743 1
0.628942802855413 1
-0.125520235406547 1
1.20727077672059 1
0.626987110729506 1
-0.0441429314896796 1
1.18919203906591 1
0.220118297825784 1
1.19227031478971 0
0.132489696988747 1
0.909458348945691 1
-0.209941558474753 0
0.422517245434235 1
0.683406775337009 1
0.95388505017449 0
0.56884734351251 1
0.888377126145034 1
0.847267806156961 1
0.695451052225031 1
1.18884346334969 0
0.961966193550179 1
0.865302394102982 1
0.636214038140982 1
0.559045641888459 1
0.266427174076985 1
0.67712826591582 1
-0.500557934355137 0
0.275160716212012 1
1.11753016714095 1
0.340319318152142 1
0.675479443340301 1
0.0630143879970761 1
0.560422616938932 1
0.595178350341005 1
0.0411829923992746 1
0.427734050544818 1
0.621816286882028 1
0.778793318552621 1
0.807144606519188 1
1.06865737984066 1
1.34485739673303 0
0.614467347163859 1
0.399725004467594 1
-0.0348530302902528 1
1.94775445833465 0
1.13143530711182 1
0.701299274876693 1
0.161088750301063 1
0.885271584056455 1
0.391232274076384 1
0.672206551033202 1
-0.226626488430134 0
0.0696420202620896 1
1.0936325406806 1
0.608661802684525 1
0.449382022614438 1
0.247232860738513 1
0.540379746672813 1
0.539455692764017 1
0.119439183919761 1
0.826108564298727 1
0.502487081152967 1
0.694001269657372 1
0.697291018683074 1
0.446567662295022 1
1.18372041327991 1
0.329730969230558 1
0.149192575768963 1
0.233923277837874 1
0.873580981462987 1
0.165627797547392 1
0.693412414414466 1
0.123699757216375 1
0.214080026578287 1
0.789896478130497 1
0.268680127986535 1
0.168166675413259 1
0.158600356493424 1
0.732533197683676 1
0.51889040476957 1
0.35039534980344 1
0.600509738735926 1
1.15431369367729 1
0.374726873016065 1
0.45849434238217 1
0.662009840358997 1
0.858051975979923 1
0.0795015900243698 1
0.185428272451272 1
-0.546452587575356 0
0.332112314616585 1
-0.0172248952336418 1
0.270902799094996 1
1.32942256625622 0
0.382206876155014 1
0.928005015088609 0
1.10722048029071 1
1.02978841090062 0
0.394115702308204 1
0.525821662791791 1
0.664146666752909 1
0.960263913323476 1
0.387827251429514 1
0.64856870903731 1
0.120125588593668 1
0.588559710181765 1
0.664405665362689 1
0.547384088085922 1
0.210448546875848 1
0.550416317631934 1
0.721152377511813 1
0.0183986780141763 1
0.607041653978313 1
0.579519398059251 1
0.752710596704051 1
0.951948394472498 1
0.182482942635661 1
0.345405746399556 1
0.285660535967905 1
0.907720645172489 1
0.700376765981649 1
0.955911465237171 1
0.720038828168914 1
0.912582231581141 1
-0.131091486352001 1
0.799622078194843 1
-0.174646409438815 0
0.818296180154285 1
0.473050694092517 1
0.743514163788813 1
1.45210077667971 0
0.160340514984994 1
0.786001158856242 1
0.598916465780364 1
0.504181765058703 1
0.647320830241405 1
0.354453547894708 1
0.221058650291136 1
0.204864821150562 1
0.870412012597363 1
1.01032245310101 1
1.02152299698982 1
0.371926153360442 1
0.14890012492592 1
0.413776901855896 1
0.52654363885776 1
0.386753050542566 1
0.490180920712803 1
0.172546261724469 1
0.221266761375169 1
0.592428342011899 1
1.14468165727856 1
-0.0461463677000098 1
0.789670651821293 1
0.274910235999072 1
1.42598152614217 0
0.651004830127768 1
-0.349042065247604 0
0.644218053777599 1
1.04447411717769 1
0.731543558446774 1
0.29907773487069 1
0.315962425326042 1
0.819000710324193 1
0.570355453900753 1
0.948134424300893 1
0.162455054123109 1
0.571800006679245 1
0.209983192453301 1
0.308555547286035 1
0.821430542119301 1
1.09899266553081 1
-0.432260315319031 1
1.62365743602772 0
0.492462928912068 1
0.595713747297799 1
0.43739715571875 1
0.302606564527142 1
0.173085466540519 1
-0.370018563426336 0
0.340902803887198 1
0.574197939488904 1
-0.167880259482128 1
0.427627078860165 1
0.0851023540689184 1
0.685381160442097 1
0.440568202803018 1
0.700220217847264 1
-0.118036929455061 1
0.980384459770543 1
0.225291304568117 1
0.302305140543848 1
0.516747050574968 1
-0.665675130786114 0
1.15343382934997 0
0.410763901537504 1
0.370540145761898 1
0.827698817122159 1
0.0923549005441215 1
0.706697140546537 1
0.279395081241301 1
0.481452325194622 1
0.490809946117584 1
0.440465269721191 1
0.654422286322052 1
0.747207416194149 1
-0.0390602260061368 1
0.219365737808124 1
0.362971983083624 1
0.0214473307841625 1
-0.334021672191473 0
0.906173798011645 1
-0.0879887260886507 1
-0.174681047894388 1
0.377945862840286 1
0.418223158269721 1
0.388095266971097 1
-0.0281757723349497 0
0.44406554843403 1
0.662896495613386 1
0.524767883917028 1
0.535946094527497 1
0.610662088547014 1
0.755264353270657 1
0.364202488300003 1
-0.428727858373923 0
0.620427745925869 1
0.830498923435137 1
0.0783580865907151 1
0.342367089949786 1
-0.13159228933561 1
0.602435814691391 1
0.643312711454424 1
0.858319251164704 1
0.604376125774802 1
0.210761620890427 1
0.359549417983245 1
0.26542492387336 1
0.469072734234509 1
0.541010294418186 1
0.594456485838315 1
0.590360142841301 1
0.491669471574375 1
0.481354963033557 1
1.02045905100961 1
-0.0969550342469634 1
0.553777726602268 1
0.161948518521424 1
0.320545507186919 1
0.939953679395609 1
0.479201879853147 1
0.634205229846594 1
0.963406541957486 1
1.0501148711226 1
1.1039343472027 1
0.244426350624598 1
0.51238493199077 1
0.580404725714254 1
0.405977291732166 1
0.646629946802653 1
0.972951217481261 1
0.624263909800074 1
0.467930402627495 1
1.59528181405713 0
1.21394731156895 1
0.612793860553787 1
0.55040226562875 1
0.472632211488364 1
0.197776794249707 1
0.566172649184211 1
0.143597044682375 1
0.331808892972236 1
0.338664056219993 1
0.0310512652624684 1
0.475733604687254 1
0.887200913908755 1
0.147433526345194 1
0.557788449363772 1
0.413728709003488 1
-0.00530322345932277 1
0.525671192164849 1
0.594685215680301 1
0.406073486387403 1
0.947760571306029 1
-0.000889125892495318 1
1.31324879828795 0
-0.064002451143601 1
0.483019700041577 1
0.756983287341124 1
0.54856779237193 1
0.274023957727932 1
0.497947263642282 1
1.00021920673458 1
0.373037600314185 1
-0.162720661213361 1
0.306541807599838 1
1.28854781584546 0
0.330744469692805 1
0.111170433956875 1
0.327710065370379 1
0.325214896615356 1
0.625066188001526 1
0.245449637262291 1
1.19370737547827 0
0.330179204484173 1
0.164122414618405 1
0.363466623094756 1
0.344414615083464 1
0.622487354558812 1
0.935500951873255 1
0.919191945309701 1
0.0289842812125889 1
-0.0305458361186168 0
0.00446707171235531 1
0.0714600925221676 1
0.31444384249416 1
0.430132551519792 1
0.431934727518847 1
0.805814750484826 1
0.734522000222675 1
1.19242879482028 0
-0.105665960031963 0
1.2310330820697 1
0.396006568514932 1
0.73193500008519 1
0.836432392651422 1
0.532051410293766 1
0.778647654469248 1
0.715537830180823 1
1.57525584626383 0
0.00175439561987978 0
-0.0615470225998437 0
0.3482704744906 1
-0.235574131664544 1
0.391570408370489 1
1.14785825939844 0
0.34744098399513 1
0.680457071683342 1
0.0982331268354062 1
0.76217004879815 1
0.714911571077201 1
0.770756825330576 1
-0.34151920129133 0
1.08081747025493 1
0.598200342826116 1
0.485885115405847 1
0.470349302707922 1
0.828574380465909 1
0.764607874799002 1
0.286651265859559 1
1.15497918016272 0
1.4578960829028 0
0.644848265225627 1
-0.330404274615735 0
0.5586539524009 1
0.475513922337711 1
0.198325070674467 1
0.180850398507268 1
0.459004427179653 1
0.906321812691899 1
0.917453706636518 1
0.786131194175362 1
0.543546399729615 1
0.46095729228627 1
1.16682706900739 1
0.92320043670952 1
0.969369003930462 1
-0.0111433864329918 1
0.23755262466256 1
0.456595941551763 1
1.31537027910152 0
0.664039072210085 1
-0.033603878839269 1
0.556683092422583 1
0.591752266843062 1
0.21047295471552 1
0.880739144503737 1
0.668509678070716 1
0.498846664762526 1
0.977419396585353 1
0.430551845315815 1
-0.182187712026752 1
0.424853683542764 1
0.248940975061679 1
0.353542830912665 1
1.23522995210644 1
0.497338960923563 1
0.237269411619288 1
0.605518341640253 1
0.473362856246666 1
0.36904185062792 1
0.607700913620686 1
0.708782427118798 1
0.33213368505572 1
1.10793916147225 0
0.853217235413748 1
0.762446101831121 1
0.405138560820762 1
0.752434587795593 1
0.132100927616084 1
0.858931092630865 1
0.51663443711244 1
1.15156517271459 1
0.97320610857441 1
-0.443809775962838 0
0.704773151061607 1
0.771509011779465 1
0.578843170862389 1
0.416925854941144 1
1.37502351487495 1
0.499950109522004 1
0.438416892562121 1
0.564824472437824 1
0.696388718513118 1
1.24985585942344 1
0.291426326311941 1
0.625422806705838 1
0.522196192852947 1
0.393294411234218 1
0.312860132156662 1
0.491989314108216 1
0.229460134638771 1
0.601137364955849 1
0.382231173712333 1
0.608676093968538 1
0.838765852783691 1
0.0553563221013329 1
0.982919422201648 1
0.619278057566572 1
-0.39822847241945 0
0.229512610095021 1
1.32259862703315 0
0.542623691288035 1
0.830556744483823 1
0.82969259287068 1
0.284309399752534 1
1.14543233181455 1
0.500349060352336 1
0.361501771480481 1
0.567150746224537 1
0.568715301574649 1
-0.178370115261891 0
0.840624628917178 1
0.237279886988095 1
0.283981233609451 1
0.647434224432199 1
0.449497646808859 1
0.166643352257845 1
0.497852669082389 1
0.303464330000774 1
0.741229394463458 1
0.335263159765054 1
-0.254433701242659 1
0.40172291248041 1
0.632370025413771 1
0.855518816762436 1
0.426714474589324 1
-0.137382837237169 0
-0.0793560700841055 1
1.10120266060547 1
0.278485990690731 1
0.0457928248533689 1
0.55954440379711 1
0.873345982626657 1
0.763598828259994 1
1.04631713567184 1
0.901719379444962 1
0.818797097378532 1
0.873608023951448 1
0.396558612718765 1
0.17006332939172 1
1.17544216973696 1
0.268461076558293 1
0.758304745648975 1
0.18995759358265 1
0.0623089199196943 1
0.844006614899424 1
0.396769936401224 1
0.203643280238963 1
0.421125847696853 1
0.226577533160261 1
-0.0782436191942558 1
0.433459092181591 1
0.770860058316961 1
0.797725096011389 1
0.0814442889138089 1
0.383092272762358 1
0.819516350763323 1
1.492270487137 0
0.287910497919485 1
0.876064749693267 1
-0.00972139219326715 1
0.283972806749421 1
0.606096395525253 1
0.503704497843229 1
0.591289278163426 1
0.847228208480873 1
0.62959634448269 1
0.812711236533807 1
0.730773746869074 1
1.16003216880659 0
-0.0717131880773865 1
0.0976672264750367 1
0.816148001569655 1
0.251869284911689 1
0.290766431912274 1
0.451996237370538 1
0.417726433487062 1
0.226394920668932 1
0.523057383566043 1
0.505227169900651 1
0.683471269035098 1
0.100331612639338 1
0.0524966271259979 1
0.469251363045784 1
0.797855748062969 1
0.604070277078173 1
-0.0946806939676463 1
0.51472102059557 1
0.9196328458056 1
0.42403005492984 1
0.244833440502379 1
0.217661030799298 1
0.471258048390097 1
0.207593814006515 1
-0.13070002020128 1
0.345332744696891 1
0.662650515607028 1
0.395493148027926 1
0.837132961601487 1
0.682562564908607 1
0.735858992640102 1
0.478713960046095 1
0.195302542747527 1
0.983021060817829 1
0.297717927807843 1
0.0753665987631836 1
0.969134228911951 1
0.0566172172022984 1
0.261217371796623 1
0.699865155608482 1
0.613000511020184 1
0.331616250275341 1
0.200243615478822 1
0.667342233186818 1
0.441586363132585 1
1.04339733870563 0
0.569654005453309 1
0.340791341384012 1
0.638014868532174 1
0.357149867730001 1
0.511160757747588 1
0.689365607167701 1
0.548053777984029 1
0.15444786708403 1
0.757035728910375 1
0.371714667623234 1
0.441971513437943 1
0.118731383098149 1
0.341294331930185 1
0.21896304457635 1
0.151310612902759 1
0.427128098369066 1
0.0901195218509389 1
0.441520499918731 1
0.777571653104928 1
0.627341042144561 1
0.367927518652436 1
0.671886446049853 1
0.46860088720545 1
1.03779626819637 1
0.701637379922117 1
0.756933049294134 1
0.424896711300107 1
-0.0599154865453215 1
0.382040525132367 1
0.162731192192773 1
0.578948539738989 1
0.189723452262123 1
-0.0771749846902241 1
-0.12743611159654 1
-0.175839693270232 1
0.157770866641992 1
0.505826141940654 1
0.585914628228928 1
0.310288161546562 1
0.372257282833876 1
-0.106469852183154 1
0.757460850022291 1
-0.102693842173427 1
0.456039561335119 1
0.30037748120935 1
0.388238403981914 1
0.343307926246883 1
-0.308357579406342 0
1.15429563816146 0
0.959661997539097 1
0.959353340460476 1
0.67119831236694 1
0.718051064344638 1
-0.0878674825320889 1
0.236139446479508 1
0.778059933191382 1
0.218209984674015 1
0.166352974155736 1
0.635643271508347 1
1.88868465300353 0
0.175425884028903 1
0.130354126928923 1
0.970058882097875 1
0.127136635025908 1
1.87401207359555 0
-0.264294856341435 0
0.514380763122983 1
-0.170567741505849 1
-0.421139871592439 0
0.615678518041558 1
0.182773520733261 1
0.750957287315747 1
0.423666664344991 1
0.607493391929711 1
0.894058325242129 1
0.608562845432614 1
-0.241482057901726 1
0.948292767088945 1
0.584301525939221 1
0.465491204196684 1
0.775399957280013 1
0.0505543499206734 1
0.326271918606711 1
-0.343931946471204 1
0.886931551648494 1
0.240159134222561 1
0.557311786391909 1
0.817203598337591 1
0.489794924592972 1
0.373509192152239 1
0.0708759227045723 1
-0.0628168382111279 1
0.0616479931778818 1
0.415815079675857 1
0.00151780084191306 1
0.266005734297869 1
0.655947556053674 1
0.901499987686591 1
0.840811661533957 1
0.189443917834179 1
0.613459659471634 1
0.729661711355762 1
-0.54511945471599 0
0.14088948093352 1
0.491194420308027 1
0.756377439175562 1
0.138576667760765 1
1.03573002612318 1
0.213152190569299 1
0.0855437108908051 1
0.605908336678346 1
0.490123626667651 1
1.5804217398441 0
-0.227448416813572 0
0.695436381848004 1
0.48593509973978 1
0.355959049204197 1
0.466727187528202 1
0.881148007705104 1
0.318779096970028 1
-0.392824476721661 1
1.33055920091043 0
0.853560437333782 1
0.183473005981917 1
0.309055128346235 1
0.700549635638516 1
0.111869108861605 1
0.381924896318051 1
0.566037699798292 1
0.0828549841836098 1
1.32957968525111 1
0.704520254613726 1
0.577193421280687 1
0.843818798065568 1
0.661095143760982 1
0.613550011259787 1
0.285339813482718 1
-0.122710577792413 1
0.587290328300899 1
0.997888941648436 1
1.03225668548617 1
0.296877412265952 1
0.137221072983953 1
0.774101274500625 1
0.565583633040642 1
0.136913158484274 1
0.647496197129642 1
0.598776395700415 1
0.646259694304125 1
0.87046782062619 1
0.408588014288559 1
-0.118517399854652 0
0.78760360811193 1
0.704381060389761 1
-0.0427618555684817 0
0.768347371057989 1
0.487354649988044 1
0.219202489561797 1
0.14023533308626 1
0.75849538547304 1
0.290643242946511 1
-0.169233908927677 0
0.359568717031262 1
0.276370810255616 1
-0.214462423964938 1
0.515410054998114 1
0.494059196903935 1
0.134233324201586 1
1.16243719394759 1
0.403052868398401 1
0.671232903449283 1
0.34105838011374 1
0.628348160671277 1
1.11829415828423 0
0.293372914601902 1
0.419525934542509 1
0.511137095386544 1
0.466926585551189 1
0.0564111779316373 1
0.765989649347367 1
0.403110762317824 1
1.12120823338392 1
0.340815689853646 1
0.345312334571919 1
0.339864924900925 1
0.372597773079857 1
0.91739745132425 1
0.306678251311042 1
0.61801442304627 1
1.08899101094718 1
0.62784001095851 1
0.501119210653337 1
-0.0399852241840242 1
0.575582511361225 1
0.0159114637018365 1
1.10632195105963 1
0.576064861902425 1
0.313815019057665 1
0.831689473160407 1
0.237265666724329 1
0.773466465226774 1
0.0806634036068664 1
0.221144669581252 1
1.68664494596698 0
0.183014038330517 1
0.936122752120531 1
0.833634568473966 1
0.484005024781723 1
0.308644541609526 1
0.491839051070582 1
0.496881692532958 1
0.162655965198552 1
0.299666336035678 1
0.766057339294512 1
-0.984610952282979 0
0.480409725240063 1
0.5868759128909 1
0.289475486616425 1
0.915997972028535 1
0.0663660532850777 1
0.712315780456173 1
0.0433804743538228 1
0.620321377023388 1
0.461449238961599 1
0.301784018806016 1
0.463197638886956 1
0.727939413143614 1
-0.119123072495471 1
0.613120236036921 1
0.18884169974743 1
0.373966717168766 1
0.461072885035536 1
0.675533902883691 1
0.696380651857564 1
0.188350770895886 1
0.434605115713248 1
-0.0497766658079327 1
0.494154849365531 1
0.560688916173787 1
0.0236825272346305 1
0.59450877549183 1
0.53282659542528 1
-0.0289299008185282 0
0.163315003699032 1
0.558062798445418 1
0.649969717610658 1
0.577647717769013 1
-0.0147138075766723 1
0.636163404816959 1
0.727242154965544 1
0.987983887018817 1
0.745481666054883 1
0.752934578377587 1
0.442103130762178 1
0.698620691323925 1
0.0165184236487049 1
0.551834493763539 1
0.0684319176231212 1
0.7682204602412 1
0.81284503900819 1
0.789428930262128 1
0.850854343741924 1
0.792954515327712 1
0.62267247081106 1
-0.270855359359237 0
0.969854167586129 1
0.313211750163392 1
0.835091864515354 1
0.138356801626314 1
0.480251051556858 1
0.346616452162555 1
0.299884426024429 1
0.198152286305873 1
0.185907075109703 1
0.645528285028911 1
0.418721132701486 1
0.499234018301655 1
0.465536669211088 1
0.886563010172935 1
0.0436665274717814 1
0.593142270687332 1
0.567908174758072 1
0.202902983365789 1
1.16649879257321 1
0.340336480738066 1
0.692213259504614 1
0.727601418961092 1
0.0800789582005058 1
0.260645338401524 1
0.912010662552777 1
0.299962628134808 1
0.591546118811687 1
0.574084864348383 1
0.925481770905251 1
0.679837556552449 1
-0.120252122684848 1
0.542367767066642 1
1.42902325630377 0
0.328518473690562 1
0.790309842498462 1
0.725742896695006 1
0.595857446389778 1
-0.333636928611091 1
0.367141131524356 1
0.613451625850395 1
0.502846214052299 1
-0.222446650320501 1
1.02986674976383 0
-0.216320843343158 1
0.529557264474695 1
0.602800730930021 1
0.296101256790621 1
0.750305077075602 1
0.481642619869394 1
0.725563555458416 1
0.713394258159712 1
0.514752112184956 1
0.387751808419554 1
1.20277796209495 1
0.359792860045555 1
0.652381607757929 1
0.856501057688563 1
1.38045974498111 0
0.622409219547782 1
0.527918137018647 1
-0.131333665301724 0
0.16643410227996 1
0.501678966677334 1
0.643190904180974 1
0.339653203409859 1
0.721146923807704 1
1.51030583064292 0
0.471022755373835 1
0.679372580833839 1
0.212965348652524 1
0.555701487957044 1
0.638992474560704 1
0.606632991615414 1
0.580593486797033 1
-0.116911917188581 1
0.758326463264833 1
0.373441286647862 1
0.656175801984329 1
0.669086716681489 1
0.710202740561955 1
0.587686802647455 1
0.0954877708986105 1
0.633253590307106 1
0.958796425528301 1
0.830078337298098 1
0.25729131181878 1
0.798806318262965 1
0.862432196181312 1
0.552151591275874 1
0.317674848638277 1
0.992200936288659 1
0.513472998550443 1
0.518619172126145 1
0.748084435412018 1
0.0959659305360368 1
0.362487620397536 1
0.486452515459107 1
0.506015683893144 1
0.0417999107965367 1
1.3625486735615 0
0.202890072248594 1
0.316138135906916 1
0.264061653207521 1
0.923016628585693 1
0.563974570575632 1
0.642826437879904 1
-0.157765316344647 1
0.162282086176249 1
0.185834138486512 1
1.50378438111509 0
1.1554359528021 0
0.955944551084585 1
0.533162138177592 1
0.409456261395133 1
0.7273780541673 1
1.01418922778358 1
0.399568025954247 1
1.1943266141558 1
0.476698895485107 1
0.419365523141943 1
0.962476679959823 1
0.243798229344241 1
0.384151296795959 1
0.405996874516271 1
0.509050809088034 1
0.361267423409276 1
0.917044373802161 1
0.139627831314757 1
0.712969868057627 1
-0.153738685540146 1
0.285661190517015 1
0.303252538049046 1
0.301647463984299 1
0.199347827074617 1
0.799705495169757 1
0.646303125096664 1
0.551773630799979 1
0.101459102452965 1
0.606115994372307 1
0.839983212971755 1
1.17418239948049 0
0.751911107021535 1
0.559100111617998 1
0.665374979433064 1
1.1555943801816 1
-0.19755436386861 1
0.352846067918786 1
0.0132720667747716 1
1.08800642013825 0
0.91514059027875 1
-0.258203772552788 0
-0.0902563088981322 1
1.49827727438126 0
0.988672543063266 1
0.340060213136616 1
0.737221356984076 1
0.39901213487612 1
0.889629103924206 1
-0.337458396804629 0
1.12540826947274 1
0.544670361166871 1
0.490317204997449 1
1.23267542194887 0
-0.0977393050792823 0
0.935024408993689 1
0.684190301171986 1
1.1309030989386 1
0.84302939759118 1
0.715412998086632 1
0.738225811883564 1
0.508301220585359 1
0.637941596777979 1
0.268605291319326 1
0.165604095971322 1
0.432935323309615 1
-0.0465644411982624 1
1.85086325932037 0
0.956673447326456 1
0.895235166141362 1
-0.134860289445879 1
1.10492687631252 1
0.27402862965142 1
0.66396940736411 1
1.20302296207692 1
-0.0106776114775624 1
0.376466204812559 1
0.625157726704384 1
0.908254171199619 1
0.704246993844994 1
1.1418156117559 1
0.471816535221579 1
0.779195816838343 1
0.40577019965109 1
1.19804048992038 1
0.205651912695164 1
0.643615852393204 1
0.205394838832024 1
0.580170473538186 1
0.080282292833996 1
0.489969857369725 1
0.331544426248539 1
0.0394823782721544 1
0.476350438816424 1
0.978832763940922 1
0.363183770238615 1
0.588871324743899 1
0.644699357315035 1
0.0640879458068559 1
0.110282479396607 1
0.0271039612497009 1
0.634584651318601 1
1.33286440892897 1
0.0487926756793371 1
0.143406114923231 1
0.930730486607169 1
-0.0338428078091692 1
0.139158074475033 1
0.580527447435757 1
0.0126715566985686 1
0.808482244581838 1
0.624591033725956 1
0.324547206336278 1
0.250560404643587 1
-0.0290813682915618 1
0.843574803746254 1
0.392489472455499 1
0.261850133554322 1
-0.463293832963476 0
0.686711846926214 1
0.307820222689757 1
0.449629170822673 1
0.609757402443038 1
0.185112934882814 1
0.272145728928647 1
1.04009781587623 1
0.602605099765832 1
-0.263938533613276 0
0.568398184630493 1
0.435481165954545 1
0.00401556591755026 1
0.612959981297033 1
0.190169937003871 1
0.56311813802412 1
0.665498202184977 1
0.648134861341552 1
0.68189350264368 1
0.809906420241098 1
0.340522327112074 1
0.153375530435591 1
0.491795515084021 1
0.643332293265116 1
0.134498517822423 1
0.563439788970577 1
0.690316425660213 1
0.0146522033454153 1
0.335336881688477 1
0.307918852150132 1
0.421116274629994 1
0.587193647238148 1
0.209463292653636 1
0.604489110065562 1
0.383954341792658 1
0.135003867902927 1
1.45518700687837 1
0.356596599457188 1
0.503120162604521 1
0.044062285615795 1
0.978792454725162 1
1.68849086789319 0
0.88986744815053 1
-0.0854874912271297 1
0.0434536801204508 1
0.454690256035341 1
0.464771525939372 1
0.833459159106444 1
0.627507319917755 1
0.304121425563764 1
0.377972524409816 1
-0.0320858724343747 1
0.629592500405368 1
0.2769289953732 1
1.13366125817893 0
0.99477688691395 1
1.06372891293509 1
-0.0694729998365526 1
0.457926118238379 1
0.29310990745688 1
0.309650268485863 1
1.36796723847972 0
0.966667507689377 1
1.01620191994107 1
1.56144582831965 0
1.54170783662543 0
0.186226600556141 1
0.337263808352937 1
-0.176565726262001 1
1.1229383094634 0
0.267960567175313 1
-0.151601288428516 1
1.04432997965801 1
0.690471671122943 1
0.600873012305463 1
0.482461230299594 1
0.28723710310174 1
0.62359323961081 1
0.643820560214244 1
0.445844898986793 1
0.258546558562568 1
0.626066660119078 1
0.0982004303575561 1
0.452006528875697 1
0.790048471486085 1
0.0896354180929578 1
0.395897881796622 1
1.27380531822137 0
0.377390205634347 1
0.299593056686714 1
0.0314855176848339 1
-0.112395499656539 1
0.643632629645433 1
0.00513943104066907 1
0.252269397615758 1
0.939834808488839 1
0.364117640393111 1
0.401823468857519 1
0.725060756056672 1
0.469574884733085 1
0.250748515826342 1
0.174406825915281 1
1.06934756528219 1
0.666704545703239 1
0.648370129899181 1
0.667395377179513 1
0.899823516869091 0
0.989333129635886 1
-0.0444016285397666 0
0.839544149703125 1
0.00115828569943156 1
-0.0394422664819074 1
0.165929424547084 1
0.636563566948205 1
0.71974730406126 1
1.15646471313974 1
-0.046672658382107 1
0.721780279468751 1
0.6234081980451 1
0.690817313503735 1
0.514972122194601 1
0.757114799257854 1
0.820888886464053 1
0.739122867311735 1
0.404616787610234 1
0.160856030422722 1
0.658895751370121 1
0.231353248962127 1
0.576568637334667 1
0.728288735403075 1
0.655727796766839 1
0.602826064007843 1
0.314309107359599 1
-0.319748717998584 0
0.483438285853459 1
0.898392965598512 1
-0.18463260073835 1
0.42941065226985 1
0.280069544588702 1
0.38162214814262 1
0.831133056214874 1
0.50656398011472 1
0.263732240015215 1
0.106117759868711 1
0.45218287211094 1
0.216381091477309 1
0.249748429308107 1
0.604182231342254 1
0.101199572650167 1
0.0201383690673169 1
0.945411026278073 1
1.00012354090653 1
-0.331975277497425 0
0.677210424919696 1
1.11199234748404 1
0.769407456003322 1
0.27163794208114 1
0.224164488393445 1
0.396511893509974 1
0.486105298899833 1
0.859253851490403 1
0.409284644075714 1
-0.451555212365947 0
0.282759154202556 1
1.49257628342858 0
0.00926072579222755 1
0.442269311384561 1
0.671458889888124 1
0.816898156374289 1
0.0870784952355821 1
0.911387686958776 1
0.909231078153225 1
-0.0860473496938099 1
-0.0164792858799103 1
0.0698242007015025 1
-0.177980842471136 1
0.814759081684502 1
-0.0821103097704272 1
0.616079908291501 1
0.0356169024056155 1
0.171107287509659 1
0.55969636527868 1
0.733968937356111 1
0.0732793359748191 1
1.01073568922467 0
0.0367836458266208 1
0.165090734918316 1
0.731505171294354 1
0.531144585891635 1
0.0594596910184443 1
0.552252857994151 1
1.01343983989786 1
1.34973434870273 0
1.01821911937408 1
0.858634092580815 1
0.586426967326928 1
-0.274895923603333 0
0.966260445938738 1
1.18346094581618 1
0.362448607489805 1
0.239887855527473 1
0.366649490635172 1
0.0889663120090774 1
0.615209552028916 1
0.231647089020674 1
0.754723150427875 1
0.905386927499547 1
0.585879719011169 1
0.800952884821742 1
0.105831788522471 1
0.397255140278238 1
-0.130943974419744 1
-0.0411574661263252 1
0.416836357633778 1
-0.133277298326071 1
0.769588525550553 1
0.519063208570721 1
0.572833768555181 1
0.225224384374512 1
-0.375069563082509 0
0.308171291211258 1
-0.458492305804409 0
0.684079322931222 1
1.6826411803252 0
0.61548878878738 1
-0.494202247967712 0
0.254425199874506 1
0.108030085149303 1
0.384770931889244 1
0.785532480627246 1
0.557590328541085 1
-0.135630649335623 1
0.470021474813248 1
0.66167357839863 1
0.253307193226175 1
0.206477105275534 1
0.663001160528516 1
0.75791739781661 1
-0.245003309841504 1
0.466353523956262 1
0.903575217323498 1
0.409611604552367 1
0.80808137607384 1
0.967667210898799 1
0.659428577681441 1
0.9205982296347 1
0.241032512133891 1
0.517395836562493 1
0.620663407174839 1
0.461815187405563 1
0.65415846727336 1
0.414815962167029 1
0.813690806465725 1
0.883016829791763 1
0.58674979569808 1
0.414363537745329 1
0.529907571448855 1
1.16890401675893 1
0.661817344194452 1
0.494159075198512 1
-0.154696616460252 1
0.727479367482092 1
0.195355093494879 1
0.621399086759465 1
0.70760592501842 1
0.675108442245577 1
1.27076670344805 0
0.401604369508778 1
0.118224768812879 1
0.36023249296078 1
1.16319039986022 1
0.603778735717115 1
0.562045393904259 1
0.470064447751585 1
0.501050312138712 1
0.0923001709510743 1
0.19629841552949 1
0.487841580230251 1
1.14555633499081 1
-0.0578706315650741 0
0.363662502391513 1
0.438763943006651 1
1.07086636638873 1
0.205998653305781 1
0.0247257686482861 1
0.660545066495385 1
0.122884800141392 1
0.513835806540411 1
0.477800557903062 1
1.20405554069723 0
0.535462017211685 1
0.326227221080351 1
0.706144473339188 1
0.240456897056129 1
-0.283180057016759 0
0.0722402628337003 1
0.4450038119254 1
0.577760709497803 1
0.225283945352791 1
1.35158582746019 0
0.576344784546942 1
1.05024378384753 1
0.262445236530824 1
0.433312025977139 1
1.42610362461837 1
1.05854206701732 1
1.00462406533063 1
0.796251575746997 1
0.737562138935897 1
0.599674435859482 1
0.311397978011937 1
0.0548761043126099 1
-0.251062718466039 1
0.790737924765198 1
1.04478274968852 1
0.548099061767291 1
0.138957346474659 1
-0.146961701322662 1
0.634436276796392 1
0.193224499895727 1
0.857880784555452 1
1.13500724426656 1
0.448469229313863 1
-0.0394514307902757 1
0.0350603280807232 1
0.849088623259553 1
0.206864158007423 1
0.422882197797398 1
0.268861744198064 1
0.309344542539366 1
0.993555658321743 1
0.412219864065071 1
0.694640597198078 1
-0.0993793075164885 1
0.369412437910636 1
0.429677903480209 1
-0.466334727717428 0
0.315098095012657 1
0.0014599272394254 1
0.483921485157186 1
-0.0684746503419616 0
0.448504631282126 1
0.324655474253506 1
1.17565853011999 0
0.225810518690029 1
1.14457795695975 1
1.04818527284304 1
-0.121726416330439 0
0.493782245033784 1
1.03684605731985 1
0.644676801530039 1
0.737673469726725 1
0.113863342508459 1
0.875145764973999 1
0.701672297363624 1
-0.126077456236985 1
0.887499617381353 1
0.517434549174041 1
1.00050830991716 1
-0.0792918435811933 1
0.447085778576115 1
1.0994462167282 1
0.839111270602214 1
0.209662324221119 1
-0.324716319238306 0
0.603776925251586 1
0.649618950621476 1
0.606741298104189 1
-0.177090866455849 0
1.45129230170831 0
0.54296357120171 1
0.520896613804119 1
0.940628015753165 1
0.311284567045238 1
0.792136393186184 1
-0.00258175074691495 1
0.374866003762621 1
0.544780614920386 1
0.174840164434341 1
0.548195043984274 1
0.606017771312358 1
-0.0894605964005668 1
0.587146129885611 1
0.224729106079445 1
0.761291608173441 1
0.0735530527581325 1
-0.0841489154099497 1
1.06850972230434 1
0.438648284936198 1
1.01051535012977 1
0.208316225073643 1
0.225276804188652 1
0.691990512955159 1
1.02366238969483 1
0.0663786805210189 1
1.02802360897528 1
0.755140195806872 1
0.940612443640908 1
0.754639468527536 1
0.422725026475512 1
0.453049512958682 1
0.149253828973323 1
-0.287065004197307 1
1.07032886845239 1
0.428737206396852 1
1.05829606715218 1
0.657771802331045 1
0.784122607154668 1
-0.0419878543603195 1
-0.18377905849778 1
1.02236078647106 1
-0.0940345770157729 0
0.507083095906142 1
0.368828692061364 1
0.69815712824107 1
-0.525579801587593 0
0.365910698210863 1
0.540642073110861 1
0.13022138906816 1
0.547649042074091 1
1.12303178079886 1
0.827484463882291 1
0.311721831926719 1
0.358633374752515 1
-0.00144887069748948 1
0.776262467640383 1
0.329715483400243 1
-0.268075379719394 0
0.80472523607263 1
0.279545860935546 1
0.283430427089399 1
0.518818430800552 1
0.0118458708579097 1
0.170957906280108 1
0.253236765857168 1
1.35088482725644 0
0.925252066994933 1
1.00118518603202 0
0.431476865779816 1
1.07032932882377 1
0.555340956157569 1
-0.130403212953593 1
0.323987763470221 1
0.422987059353109 1
0.0979041926362329 1
1.16555111714085 1
0.938412410904101 1
0.253131578734812 1
-0.0168146576323173 1
0.315287333816152 1
1.09918760535596 0
0.202397738265547 1
0.332601814786766 1
0.392568562335122 1
0.19724848116993 1
0.719246800936025 1
0.735648899474869 1
0.621742227467998 1
-0.0577522572059306 1
0.435734257649708 1
1.07486024913565 0
0.750665332544057 1
0.414225393278279 1
1.14686787572398 1
1.02501043078964 0
0.329672733700845 1
0.542356864938548 1
0.653375188870671 1
0.810373908528322 1
0.0538243702373282 1
0.762566910248769 1
0.635089368863098 1
0.112249868517049 1
0.786786150015409 1
0.417399300142558 1
1.09221347527758 1
0.0770124473115392 1
-0.74580285939067 0
0.42061274757472 1
0.40445428155896 1
1.06347733148956 1
-0.200332932017955 0
0.290879631308299 1
0.362173564351879 1
0.86997301847539 1
0.392288810150366 1
-0.0973135291941969 1
0.819254106500409 1
0.304812001069947 1
0.959696342705937 1
0.320156769298037 1
0.0877056208630231 1
0.782116755918386 1
0.558423289391213 1
0.823210242123649 1
0.443218130918855 1
1.14043731687962 0
0.449162644248045 1
0.0763643473313364 1
0.178454840239265 1
0.697350646812206 1
0.342417789927756 1
0.157419316225849 1
0.0698445937739701 1
-0.429703486826922 0
0.940403656112408 1
0.507355000276442 1
0.937693490897719 1
0.344666476603445 1
0.838655257164581 1
-0.470182344633216 0
0.938409803154486 1
0.77629190435859 1
0.654342940919001 1
0.929912612888431 1
0.574253213676765 1
0.524376168433592 1
0.994237569671061 1
0.436794720127715 1
0.887134040452327 1
0.735974049112563 1
0.443240450573174 1
1.52300801468302 0
0.249800717714635 1
0.350320833106013 1
0.191528659401333 1
0.551996376377999 1
0.233342506942554 1
0.707332083712526 1
0.502003630429654 1
0.455556551478835 1
0.803867235061665 1
0.561226120436018 1
1.03900774532735 1
0.708961344873361 1
0.712631106751545 1
0.35854158862871 1
0.271468511348866 1
1.29200609182783 1
0.12728398703026 1
0.799482442431613 1
0.201639334221129 1
0.423704325102574 1
0.585459947659197 1
0.543394812744567 1
0.539986616070832 1
0.948664537869696 1
0.281351308511483 1
1.01141471829967 1
0.779650892597811 1
0.720782448645249 1
0.456540792968576 1
0.562043192291431 1
0.58928516798859 1
1.16674344549511 0
0.446419261395042 1
0.463613492991911 1
0.667118113049355 1
0.808837717144961 1
0.643488469763367 1
0.686788936004067 1
0.6893600824708 1
0.551073068811467 1
0.352686822182329 1
0.515178377467541 1
0.895677239793448 1
-0.0472279166772454 1
0.234803869735963 1
1.05572599900083 1
1.04918799719976 1
1.19539665611084 1
0.189298833430127 1
0.805813772810997 1
0.299173256865288 1
1.05214739796727 1
0.851309458903221 1
-0.173141331886551 1
0.934459305884527 1
-0.306321347265529 1
0.830595286531196 1
0.289711076593836 1
1.11729296055625 1
0.610109847987661 1
0.208951372965683 1
0.594546396965025 1
0.241502996918798 1
0.0886597096945851 1
0.705830135879373 1
0.247868572564511 1
1.13385092254605 0
0.740651813653817 1
1.26924913243328 0
0.555194603666441 1
0.136066555081817 1
0.569048928582176 1
0.500517293909763 1
0.403812085356401 1
0.68973230948227 1
-0.239855790724117 1
0.729473099399767 1
0.208995502621486 1
1.00113328875102 1
0.353282866841359 1
0.863322161618314 1
0.559852379760928 1
0.461306016299856 1
0.250975487973127 1
0.630052627440095 1
0.741874133583494 1
0.854882302165744 1
1.04750496843334 1
0.579067131808885 1
0.533883359485889 1
1.67734475758899 0
0.850621218178514 1
0.122058571479685 1
1.07405230361511 1
0.512433063325506 1
0.948846964056031 1
0.888252970039769 1
0.302536941594357 1
0.723503080898352 1
0.293510720208326 1
0.249456693359207 1
0.027367592035474 1
0.392440742743275 1
0.420666536582215 1
0.182690293136732 1
0.558667726362077 1
1.12758281251527 1
0.871096424501467 1
-0.392639190735639 0
0.431282997260404 1
0.339821336401272 1
-0.0892256137189482 1
0.560431396025511 1
0.31400741399607 1
0.106551223656639 1
0.333595056333153 1
0.117052157819141 1
-0.103042918072355 1
0.693629323456422 1
0.126794612622531 1
0.769087946520098 1
0.963737109616965 1
-0.2395310409339 1
-0.0612905741700855 1
1.33068988999077 0
-0.073214697251947 1
0.654202035215831 1
0.577602805545044 1
0.0175614664700546 1
-0.428897366139708 0
0.418855907299111 1
0.819725399219597 1
-0.0340914621924432 0
-0.217028655429174 0
0.290012504034034 1
0.627065319373816 1
0.540790544495303 1
0.494243565760055 1
1.24191733389054 1
0.799835821808945 1
0.731231450681274 1
0.364386752469782 1
0.582679338389631 1
0.729486393586554 1
0.867351648003021 1
0.174559093238485 1
0.418419176501362 1
0.427381739378389 1
0.708785153375302 1
0.736300013347696 1
0.621224166520523 1
0.0217685500782539 1
0.698773374251484 1
0.356676072313999 1
0.83985414056163 1
0.368510012008659 1
1.02087204754513 1
0.985652081347389 1
0.473945335402558 1
0.428579062648785 1
0.228934821860098 1
1.45041851692498 0
0.0864454056441836 1
0.287728164201212 1
-0.304031957019398 1
0.175094464759678 1
0.129590719320924 1
0.629622713963913 1
0.62131212587634 1
0.59851009202863 1
-0.132740674925231 1
0.940153747397609 1
0.273191381433247 1
1.24300114737543 1
0.432868413979599 1
0.274236925969102 1
0.430034679466136 1
0.587527418685135 1
0.0980544854100168 1
0.328028300926191 1
1.40042847348973 0
0.599919710343352 1
-0.0242889493083536 1
1.10097191219392 0
0.552783370475463 1
0.167848278899685 1
0.225894804067803 1
0.46949922936521 1
-0.825436169011375 0
0.4840588721228 1
0.169485570695052 1
0.430596643804924 1
0.164611805657384 1
0.40458093563596 1
-0.0585324355227096 1
0.89349958655057 1
0.144393544134235 1
1.3288091222018 0
0.884662608237169 1
-0.0328436180369824 1
1.04354479132524 1
-0.221559129610552 0
1.00298838801357 1
0.418870425402752 1
0.507101069578175 1
1.11794109300001 0
0.456095773612436 1
-0.552280184421621 0
0.424033384486721 1
0.702918890805523 1
0.627537203799019 1
0.115086785630508 1
0.606327240674922 1
0.448238455937422 1
0.830892589395298 1
0.29274532425894 1
0.670582652013075 1
0.530130218028165 1
0.620768843289979 1
0.755870544650288 1
0.285473077058505 1
0.406651563535298 1
0.00360936768649779 1
0.243621119239485 1
0.375762407288873 1
0.707321843297949 1
0.251787400135917 1
0.0341235890025202 1
0.179149800215477 1
-0.0579079831143668 1
0.533345694348851 1
0.312400087463916 1
-0.108761419337003 1
0.204549983583639 1
0.676684079784092 1
0.151517258836233 1
-0.108842298651577 1
0.429160926459936 1
0.903247341681706 1
0.582522476184038 1
0.180900295077758 1
0.92332411261363 1
0.630329201852459 1
0.822165993555093 1
0.408946369579423 1
0.640327960196184 1
0.587804288663261 1
0.379323485437161 1
0.255321507479282 1
0.380960957704673 1
0.235071806273358 1
0.815233790736057 1
0.528890993475847 1
1.22678348551246 1
-0.0641265609008835 1
0.550260736731103 1
-0.550507619052219 0
0.522204166728717 1
0.440277276673576 1
0.647659781626749 1
1.34114175178175 0
1.2698831252169 1
0.872035358202093 1
0.448653640304635 1
1.20184390605962 1
0.361594715397075 1
0.323486851779388 1
0.399962088900447 1
0.83897411641019 1
0.294957661813359 1
0.410516403306905 1
0.71927441852361 1
0.148058360996049 1
0.537112947705183 1
0.956895281792318 0
1.12459719099322 0
0.288723084989663 1
0.0816103850606478 1
0.8047080160012 1
0.53301452383881 1
-0.00360230013580778 1
0.442134548423079 1
0.64868657036142 1
-0.000834524460263039 1
0.744354103821224 1
0.168477729678845 1
1.00058839486739 1
0.0156508936144234 1
0.103329915357042 1
0.634167846683055 1
0.945844746744877 1
0.84879907579913 1
1.35875274996994 0
0.807259946051248 1
0.413670316856943 1
0.280322789844093 1
0.0782282260268831 1
0.551534216840105 1
0.564968919573881 1
-0.279314784443917 1
0.260646586710853 1
0.375456395479486 1
0.51036862170255 1
0.319604270545812 1
0.231073505892843 1
0.448901130516689 1
0.168752221020179 1
-0.28683194632058 1
0.795152952399488 1
0.27826289659979 1
-0.0557679331213743 1
0.132596163411248 1
0.972676449285045 1
0.740890684087365 1
0.974298476626003 1
0.00965473296006472 1
0.127271479788593 1
0.477524183954438 1
1.51336568858114 0
0.210786214557123 1
-0.00340452433156383 1
1.20033001943153 0
0.296964332346222 1
0.527359097037061 1
0.577412932838431 1
0.251929163343823 1
1.00765187370041 1
0.637160463169112 1
0.43931823383659 1
0.2554980122039 1
0.13026553696735 1
0.4780493847329 1
0.463743139048419 1
0.109829453807049 1
0.275068558120356 1
1.19827376624078 0
0.397595550537759 1
0.475546704292174 1
0.671191776896836 1
-0.283822734550794 1
0.0571120882277032 1
0.962644368834589 1
0.443274306808292 1
0.648448496715943 1
1.17372229938907 1
0.437211445193897 1
0.645990380712143 1
0.403721872096055 1
0.427929763891178 1
0.737696302995671 1
0.948347902507674 1
0.606341917206263 1
0.496204594688301 1
0.298745024043376 1
1.24703598019023 1
1.53332762710945 0
1.57387151062576 1
0.51965453558729 1
0.355314878516882 1
0.091475005354429 1
0.868445997078157 1
0.932423727649558 1
0.212156624817559 1
1.40624673683845 0
0.108655927685444 1
0.353961657831681 1
0.864344747438684 1
0.183740270007729 1
-0.341936297432312 0
0.503641364623136 1
0.744387921767712 1
1.04363898090239 1
-0.147265901938184 0
0.824940291716479 1
1.10383028979509 1
0.858977229079921 1
-0.405038643761574 0
0.846520010453662 1
0.347782111252216 1
1.10249304684548 1
-0.0867735441132394 0
-0.170570535589688 0
0.0501538773850769 1
0.428980574127485 1
0.33159351275046 1
0.0417669544140419 1
0.162872224763873 1
0.212435726157021 1
0.574627092994268 1
-0.004151031339416 1
0.593488767541583 1
0.531643636541269 1
0.309929789507577 1
0.916768777191999 1
0.641015154515979 1
0.600493104355867 1
0.882739901030208 1
1.26520297269411 0
0.895417583705039 1
0.328953120116962 1
0.703199580409126 1
0.790833511605666 1
0.270882365318152 1
0.0337616451617026 0
0.577683154531524 1
0.053404201029633 1
0.203639726795834 1
1.09204684494708 1
0.205652031799258 1
0.241898302002651 1
0.00788033543670834 1
1.27372111443764 0
0.316797659499655 1
0.496957347219202 1
0.00605975878072425 1
0.311528410098264 1
0.696997108166629 1
0.795742960025199 1
0.672999700184817 1
-0.162919664493159 1
0.70518245571331 1
-0.165925544871933 1
0.749251650816322 1
1.01331644132236 1
0.979075572161322 1
0.766765840645694 1
0.390152503066787 1
0.100119786263359 1
0.157929272671753 1
-0.0636833764183535 1
1.08459705213103 1
0.805708804581768 1
0.321133079667922 1
1.1465123556448 1
0.103154324058786 1
-0.293660974918374 1
0.882396790005979 1
0.793179844555123 1
0.871518998613187 1
0.934598639301707 1
0.606919343502355 1
0.714155640822667 1
0.362869245937737 1
-0.00808533387415671 1
0.868325713306708 1
0.168852202161648 1
-0.10366304213681 1
0.419122205266276 1
0.598991664706868 1
0.646676932234449 1
0.617073882504235 1
0.774724906364464 1
0.442819138230098 1
0.792864774563061 1
0.918780396693069 1
1.11206509696334 1
0.727899515953119 1
0.578112373557849 1
0.630330585589616 1
0.104287634563395 1
0.406574418404648 1
0.268103848346569 1
0.376214864350358 1
1.30380469104647 1
0.248391239638075 1
0.537832911434717 1
0.877127899512662 1
-0.123427650894322 1
1.04875665664661 1
0.637510859389473 1
-0.0972447260426259 1
0.437259165995957 1
0.477458379419231 1
0.969446572072281 1
0.701006950645262 1
1.296578050581 1
-0.15347295461858 1
0.285715891125044 1
0.41943154428632 1
0.670374923834489 1
0.301481843801311 1
-0.850641153110834 0
0.0190049995317902 1
0.40568581835895 1
0.549938711287829 1
0.00665534548773011 1
0.416922757668345 1
0.559652465853304 1
0.176612211643484 1
0.649832486614356 1
0.160232899085182 1
-0.201975364009722 0
0.684553570730408 1
0.624048435540036 1
0.548620471253222 1
0.497666550784459 1
0.525946161160108 1
1.19739708461355 1
0.326846981494679 1
0.297616657792023 1
0.316142396992614 1
0.461845560710849 1
1.17805061078635 1
-0.280257205916395 0
0.0397920426510176 1
0.463915256783615 1
0.52888844367541 1
-0.192756657516798 1
0.259993310292779 1
0.314805639606555 1
0.827673469375357 1
0.678129285745393 1
0.269086364909954 1
0.40944313760892 1
-0.160941993750272 1
0.000650243040348266 1
0.622593246848665 1
-0.317418727444599 0
0.325952987191744 1
0.49589556859151 1
0.593958516243492 1
0.675723355865605 1
0.508717755040994 1
0.54857753516025 1
1.08083442375213 1
0.560013681076662 1
0.00543725259601694 1
0.142106096085913 1
0.528273077689427 1
0.383656408550151 1
0.873764694041474 1
0.75956258289681 1
0.468596189565896 1
0.673484634694793 1
0.389736317152953 1
0.370392108374447 1
0.854318562818794 1
0.845833297913108 1
0.288652116110513 1
0.932988804601351 1
0.965818546286039 1
1.33618601824161 0
0.424050223810971 1
-0.129837674252985 1
0.488831236162457 1
0.742106059078128 1
0.457765806004809 1
0.675649571098057 1
0.325632102309318 1
1.07240466019664 1
0.431308490118973 1
0.461782530651823 1
0.798141962861889 1
0.973137238198926 0
0.404749009226105 1
1.085157270664 1
0.0634462092192583 1
0.5010938569848 1
1.0173408669596 1
0.757866064816717 1
0.767179383656332 1
0.331036007133381 1
-0.163605293717547 0
0.710954816515588 1
0.895954324974679 1
-0.139409750734468 1
-0.225572752220851 0
0.287223756482308 1
1.57672660290406 1
0.463520197059732 1
0.779567134881659 1
1.08407647354286 1
0.613608108879161 1
0.553614974445537 1
1.27983498059566 0
0.362317920317324 1
0.462566730666792 1
0.514993929378033 1
-0.0429988301328843 1
0.925542592940471 1
0.586209124996595 1
0.538418156258024 1
0.474343207413605 1
0.710353266759226 1
0.36634780820585 1
1.02959399674015 1
0.676526181398097 1
0.992688899112223 1
0.925029680899214 1
0.727878779984512 1
0.122152991733733 1
0.424960374820714 1
0.746005290074799 1
0.65294807268144 1
0.743740683240847 1
0.0134125634169385 1
-0.3526453597043 0
0.617633432473256 1
1.1574301212811 1
0.0851793546525834 1
1.00548553865534 1
0.691649340733494 1
0.601453221613357 1
0.0127734735810785 1
1.04189373115335 1
0.378348511165621 1
1.00316629990784 1
0.682606331925955 1
0.504896821175357 1
0.807746689184424 1
0.625832756401014 1
0.441180077812545 1
0.298853861908192 1
0.478787578398424 1
0.773000057009725 1
1.05927272497758 1
0.714010777232462 1
1.04988969478439 1
0.610595232510505 1
-0.451801099853989 0
1.04416028387216 1
0.489067528280937 1
-0.463555336190542 0
0.656149282210891 1
0.46182996564395 1
0.897912485639434 1
0.392212764897288 1
0.584183663541415 1
0.165972465694796 1
0.970991053745874 1
-0.524049959113334 0
0.824762704198891 1
0.00353171783672378 1
0.489788195831849 1
0.762094828654383 1
0.405721419918254 1
0.520874624958409 1
0.809906271803982 1
0.843929315480309 1
-0.283800531491605 0
0.876393159357172 1
0.970799339854497 1
0.6137980252429 1
0.638175525989187 1
1.11628593621133 1
0.404133821792743 1
0.164492520630211 1
0.140431743062268 1
0.568774380850934 1
0.376577287023265 1
0.382098626905613 1
0.437909211372487 1
0.431829230303753 1
0.370592976846237 1
1.11395890820488 1
0.829822440786111 1
-0.259125612129496 0
-0.378693680644452 0
0.362567371015566 1
0.688316348237587 1
0.327573971889271 1
0.635518115635264 1
0.484286093833907 1
0.0187833704306173 1
0.398267513022827 1
0.0581430186839424 1
0.145434118842928 1
0.743456529335998 1
0.702377856574833 1
0.831337189596393 1
0.456094169927661 1
0.685643459469381 1
-0.363067016169249 0
0.354982543301532 1
0.585546156040489 1
-0.177088487858562 1
1.20229617617123 0
0.263832654169126 1
0.397360153714157 1
0.466387989302944 1
0.6470836953058 1
0.569715722202357 1
0.948328703581397 1
0.975174844125014 1
0.386031575900963 1
0.739616559552608 1
0.192213897398096 1
1.0050708879572 1
0.581264053637555 1
0.127170011707824 1
0.188521849638926 1
0.666732342531786 1
0.425815891459108 1
0.045069292802245 1
0.602888301895319 1
1.07992561820275 1
0.51036718666237 1
0.848103414930267 1
-0.191011371512449 0
1.27444688184028 1
0.0844479779831492 1
0.418687315362609 1
0.487035380227428 1
0.4015519284515 1
0.626564421410488 1
0.309647196654464 1
0.53898916852339 1
0.0293026473342388 0
1.21259693332308 1
-0.111776227825369 1
0.459528977073476 1
0.453002333186675 1
-0.279975643142413 1
0.712928476752472 1
0.188034922524144 1
0.886279916022482 1
0.479077818469437 1
0.530137620663638 1
0.892141767959255 1
0.672478247162523 1
0.766056777812749 1
0.420134081469858 1
0.806081200658511 1
0.787761638121242 1
0.623169551344773 1
0.215858225497918 1
0.401474243556799 1
0.624853283937111 1
0.642651562883911 1
0.817872573644867 1
0.622228485717297 1
1.13544762224805 1
0.316058263696193 1
0.841817758736163 1
0.666602512640861 1
0.833918680796803 1
0.620390640874288 1
0.679948825499998 1
-0.284433276947607 1
0.516616741549924 1
0.333612597993542 1
0.947720441638286 1
0.690324871538119 1
0.479190637502781 1
0.0252584127454149 1
0.619319536384326 1
0.259053838687542 1
1.23588292083707 1
0.459580701400218 1
0.934215548505714 1
0.506401447632409 1
0.619396698601642 1
1.03985820830528 1
0.440479974908258 1
0.492734714753349 1
0.667935859136037 1
0.124138959495545 1
0.47677302493731 1
0.718246145859953 1
0.75873126253303 1
1.06440244872177 1
-0.283516209795602 0
-0.0827897404980999 1
0.400203901910611 1
0.535386631813172 1
0.818342373751165 1
1.14200472859908 1
-0.033602550227247 1
0.0630081101769411 1
0.601376479910217 1
0.54559961501402 1
-0.00966176220319513 1
0.0170053271286955 1
-0.078317153000193 1
0.685308427944211 1
0.364872992857467 1
1.57614424902689 0
1.20691514663046 0
0.524142624197974 1
0.952695268564548 1
0.195290501103937 1
-0.135410462034834 1
0.478031221398665 1
0.158843185557018 1
0.966314582203844 1
0.332935158113776 1
0.590827074934203 1
0.876280141579128 1
0.949113396982287 1
-0.167170111544576 0
-0.125123015980687 1
0.0657582231904356 1
0.886225637193989 1
1.02327857887148 1
-0.372978876702831 1
-0.153786175274298 1
0.982123189828182 1
0.724802988533616 1
0.859501701773714 1
0.543710048345715 1
0.416174654656482 1
0.428802956983225 1
0.320944440510539 1
0.658474119303551 1
0.676639434554583 1
1.42927445278982 0
0.488339569630249 1
1.17907303970365 1
0.926190300711762 1
0.630502130435727 1
-0.109467557296252 1
0.383482470922501 1
-0.365062114007813 1
0.441886141656036 1
0.445465348343425 1
0.923743475281963 1
0.150193563251737 1
-0.118619583936673 1
0.750698119119288 1
0.318312691209786 1
0.0607340874091155 1
0.211696010948928 1
0.444090038261108 1
0.544272245125269 1
-0.234674052487769 0
0.588207557443851 1
1.08324214938399 1
0.359913072896277 1
0.942055944322565 1
0.393142562295425 1
1.03874622507363 1
0.909097654762278 1
0.510249065830551 1
0.539434583904829 1
0.063428727286715 1
0.828688319544328 1
0.934782140753531 1
0.807901081278523 1
1.21531673106061 0
0.254449973902247 1
0.104627982594907 1
0.550316942650976 1
0.402073626063619 1
0.827964819645796 1
1.02290522563914 1
1.23551511628487 1
1.2519333687271 1
0.48177099266233 1
0.573778982168499 1
1.06284030032136 1
0.458853150187844 1
0.925828951577719 1
1.11414614984766 1
1.01794772421101 1
1.09196213130913 1
0.652041992604927 1
-0.0370746154688517 1
-0.223650778795199 0
0.92692557612969 1
0.332269817021709 1
0.117810038457709 1
0.837797297380962 1
1.08111810911822 1
0.852250898077367 1
0.196627467120514 1
1.04195992918951 1
-0.0525201681042049 0
0.988984191144143 1
1.10280953649427 1
0.446259341767292 1
1.0509674661489 1
0.69772800584418 1
0.58669360897316 1
0.216184426275945 1
0.688623316011263 1
0.666810342279623 1
1.11281354901051 0
1.22621615168174 0
0.367961780413094 1
-0.200142573677937 1
0.311134806223061 1
0.948137262904424 1
0.662645367136855 1
0.967465374508531 1
0.613672030210439 1
0.337661842945941 1
0.304349212178248 1
-0.0730342202592674 1
0.082115213190387 1
0.56325717527206 1
1.0702340773466 1
0.609346268292399 1
0.545324515991648 1
0.907032101566506 1
-0.0142248394411053 1
0.478710217083062 1
0.391937714980399 1
0.59855444130021 1
0.50939439649024 1
-0.0361291027985593 1
0.876941213951572 1
0.586213911599121 1
0.0689832899665439 1
1.08714318918896 1
0.585849206485422 1
0.611532806161206 1
1.26620172633883 1
1.39559694507801 1
0.788473902280423 1
-0.543117148399976 0
0.520927139010026 1
0.318721504040025 1
-0.474988090944922 0
0.882554794400058 1
0.953541552456806 1
0.572137845372051 1
0.312116018270396 1
0.395283987029805 1
-0.169133744055623 0
0.583195635348719 1
0.168573461929631 1
0.752563151772807 1
0.203908894544795 1
0.884262638252408 1
0.480555975925836 1
1.29950284454025 1
1.29105767759955 1
1.54062330135576 0
0.323548478543358 1
0.143591196480892 1
1.75246242116888 0
0.618442242322784 1
0.825245149953894 1
0.714321009562671 1
0.528002014711417 1
-0.164623383982265 0
0.24626139769074 1
0.440124796019591 1
-0.424979610549904 0
0.621677881893854 1
1.15479396304136 1
0.317237538787605 1
0.397641958250117 1
0.623589165371343 1
0.386255424054361 1
-0.113407775762194 1
0.369953571946098 1
0.0858553453104904 1
0.177373281149157 1
0.799268376297835 1
0.747291925139735 1
0.522464971724242 1
0.286686866151961 1
0.439304455040707 1
0.22718591289616 1
0.293202040784106 1
0.302890640221024 1
0.230320385355159 1
0.109016473868607 1
-0.003451644156313 1
0.591058965924002 1
0.805979750651452 1
0.51424811823701 1
0.340113293647946 1
0.563440685470858 1
0.00822863890249846 1
-0.566453802738042 0
0.244802372959403 1
0.449199557310977 1
0.672174205008709 1
-0.0378590649875028 0
-0.502335393064536 0
1.05741473788237 1
0.0678964567058554 1
0.623349927990518 1
0.971906578195479 1
0.529642884814002 1
0.583262793747237 1
0.574497188055721 1
0.297563290056891 1
1.1303563148187 1
1.08708820778825 1
-0.0259270969174957 1
0.909004023276911 1
0.751875139753161 1
1.07267889110145 1
0.185274375000653 1
1.06335388213996 1
-0.19879310911506 1
1.03042303016079 1
-0.270705606108133 1
0.133700953729554 1
0.503781288221138 1
0.110065259457389 1
1.20078698053448 1
0.623429163099495 1
0.619540544995142 1
0.147723590418736 1
0.463341089237318 1
0.430758868547434 1
0.622821347415309 1
-0.0582317314507668 0
0.399712933326736 1
0.550312480571687 1
0.101265999283301 1
-0.120622985232251 1
0.338405891780257 1
0.631926490459848 1
0.821841954440305 1
0.315725576596395 1
0.333438950199118 1
0.683608730250417 1
0.528601424255838 1
0.292931822815514 1
0.452579851124984 1
0.0683761584427472 1
0.29901083290195 1
0.491257891574506 1
-0.482258909149335 0
0.00773126976400014 1
0.618439501924613 1
1.25400518900946 1
1.32411677903834 0
0.0511891154986516 1
0.493307326418227 1
0.692509910342813 1
0.0496963164435296 1
0.190199236366058 1
0.869456777046382 1
0.83922822590902 1
0.362564505246774 1
1.20651595208301 1
0.412067030384785 1
0.73059831426635 1
-0.0289322212495519 1
-0.150220380544204 0
0.419799378899651 1
0.781981109903964 1
0.411175577346634 1
0.601927283270188 1
0.824030303146396 1
0.532198116617849 1
0.192794156179089 1
0.808321311446693 1
0.0135331036982635 1
0.608834526153782 1
0.230258841844974 1
0.78234866143707 1
0.786029058116634 1
0.63010889976675 1
0.877640423163471 1
0.552833072815212 1
0.659670363554723 1
0.625558953074473 1
0.828066572085115 1
0.516417105822411 1
-0.109923446346926 1
0.431670263254831 1
0.499425585812328 1
0.95152627175163 1
0.693285579356985 1
0.542009013659075 1
1.5443861758342 0
0.824015086736748 1
0.671248200951512 1
0.696920149991151 1
0.0768447036667105 1
0.244112193605496 1
0.941011964844818 1
0.246743727065529 1
0.311957148482193 1
0.11145034567048 1
0.477630396064295 1
0.241103679589809 1
1.01469766181159 1
0.446757534014466 1
0.622017838893361 1
0.934662738370119 0
0.807403355413381 1
0.340155372831143 1
0.953630086700756 1
0.188279691930059 1
0.532482203230311 1
0.612275092066474 1
0.567551785474835 1
-0.196823744491537 0
0.199878291035969 1
0.108109790175669 1
0.725844556716038 1
1.15094215728497 0
-0.315870177041287 1
0.175403959064764 1
-0.085662302284067 1
-0.613819365533871 0
0.102206853466603 1
0.695191560640289 1
0.30903777093666 1
0.21485752593572 1
1.08739019489231 1
0.229431639967419 1
0.450919871939896 1
0.196177972956707 1
0.745027832741114 1
0.541977333537486 1
0.237105534305991 1
0.577909368153343 1
0.310763693565822 1
1.93471598395811 0
1.31693920111704 1
-0.0895558131872816 1
0.525959803688235 1
0.238728939640112 1
1.19908611641701 0
1.29596147395235 0
0.790845405673585 1
-0.122306399421299 1
0.767155989437912 1
0.442429222999722 1
0.158936293524639 1
0.498329456068415 1
0.713671999333347 1
-0.282829408745078 1
0.591907608581684 1
1.39008163942822 1
0.390429436754371 1
0.901984754638314 1
1.35775648883065 0
0.466454045096187 1
0.143093634796544 1
1.37245907666688 0
0.776345070582737 1
0.134456782771119 1
0.330915116301069 1
1.05792023574381 1
-0.250595134351195 0
0.593869038449943 1
0.114045978082335 1
0.3150009862113 1
0.145155123180557 1
0.386341712841773 1
0.176962982281878 1
1.52833842450343 0
0.354108266875314 1
0.879787232071222 1
1.06762903107494 1
0.205876396334687 1
0.287792765812415 1
1.40885338438032 0
0.534355071255843 1
0.309201433080371 1
0.752011094105706 1
0.831653455076106 1
-0.16057833967673 1
0.00317065418353083 1
0.703542974178481 1
0.743337002411607 1
0.578742526369692 1
0.524861214742252 1
0.140411601572626 1
0.670702359225495 1
0.809088308639384 1
0.39610771001532 1
0.350702142930066 1
0.314641482511768 1
1.57524767853813 0
0.865804866881555 1
0.58239925181876 1
0.641519614894962 1
0.721877760548309 1
0.436431751434166 1
0.497762389212145 1
0.445797737034845 1
0.889876923051722 1
0.994921769199436 1
0.667364303986103 1
0.152275692381024 1
0.798791974533302 1
0.686960111493498 1
0.453293679012592 1
0.401393037454552 1
0.555979023454853 1
1.63957271330171 0
1.06603590755171 1
0.0913036831720519 1
0.830290408379829 1
0.374703047324345 1
0.989574427867051 1
0.680420379023569 1
0.00741671488488393 1
0.35231057406488 1
0.0707218785964235 1
0.13061637353624 1
-0.120412412148628 1
0.210550327098442 1
0.00690929978681568 1
0.214548576479004 1
0.564422588924284 1
0.373978614330234 1
0.720617640589275 1
0.71095760071326 1
0.59992735414667 1
1.10627533569485 1
0.370942635034929 1
0.975637362469551 1
0.493133935382821 1
0.167522265199579 1
0.564708889739501 1
0.547303039632307 1
-0.289451652714073 1
0.339696356368522 1
0.419757209905966 1
-0.0800406615657852 1
1.19998731556604 0
0.921639305103043 1
0.597718716507704 1
0.430426167955032 1
0.244941608692276 1
0.595462731073332 1
1.23669338282549 0
0.464111571965837 1
0.185249142118011 1
0.744926790933849 1
1.1439288360995 0
0.474143311859585 1
0.740085879439496 1
1.5591009570744 1
-0.202206933280063 0
1.23384047969344 0
0.455764557206881 1
0.603855846179663 1
0.540777333887095 1
0.282848511912807 1
0.319957127144681 1
0.212481443646554 1
0.314173053588977 1
0.265985692630666 1
0.515571917044264 1
0.947849627889314 1
0.245014691336203 1
1.07512474484446 1
0.0401786851347589 1
1.12833974813922 1
0.752054359156115 1
0.994337866295909 1
1.01403119057255 1
1.05377063935338 1
0.0824918903041412 1
-0.014755900835509 1
0.628277763110508 1
0.720826409051668 1
0.542284502096141 1
0.857622176377403 1
-0.700828377674283 0
0.4821913110882 1
0.951954564824267 1
0.219909679950573 1
0.247273461459044 1
0.513797304702942 1
0.581357016646846 1
-0.197965776900321 1
0.740513456021437 1
0.833248857568353 1
0.599681787496116 1
0.645427853695425 1
-0.196652353826251 0
0.342249021171174 1
0.403926410366683 1
0.837438565329265 1
0.449225019607704 1
0.147679685697457 1
0.375684638942681 1
0.319319756668994 1
0.537775046619616 1
-0.214479341558984 1
-0.0445937621172281 1
-0.113960373743192 1
0.800893288619754 1
0.355685209644366 1
0.645301655765798 1
0.940122798473497 1
0.515718365709388 1
1.07430416819927 1
0.497069911940664 1
0.301195044801646 1
0.280823639096452 1
1.1359435477946 1
0.0672276305358597 1
0.696139070655418 1
0.0620818480680434 1
0.867160257603857 1
0.803791436168024 1
0.608399000336671 1
0.882706004852865 1
0.681856995462331 1
0.456982180891922 1
1.19986810076499 0
-0.0928140198391351 1
0.425299110667275 1
0.96243224743877 1
0.727001522591631 1
-0.00288612349830123 0
0.958708075420775 1
0.748998442066018 1
0.141717822730182 1
0.97859838847448 1
0.135991384298059 1
-0.228726111937608 0
0.635099915767537 1
1.23576529287368 1
0.829151393093837 1
0.420321615255868 1
0.382017699716407 1
0.406528120123711 1
0.539921990447595 1
0.899513498711905 1
0.452012086787138 1
0.828348401544548 1
0.721137366933614 1
0.777273539713683 1
1.57029599031147 0
0.562149976615825 1
0.904203212841946 1
0.391192374847482 1
0.549687644386426 1
-0.381308042320996 0
1.52392823707875 0
0.468983018849365 1
0.161090408457749 1
0.112589243649775 1
0.812226916705881 1
-0.0498917479557345 0
0.94271642292776 1
0.602933883414889 1
0.170698511258435 1
0.530721094127107 1
0.632013461564292 1
0.765477381306428 1
0.540395450570303 1
1.11925095730855 1
0.411194549644352 1
0.14865606343157 1
0.0601496249803008 1
-0.0125776817696396 1
1.19770245721522 1
0.69666087145513 1
1.09583363450783 0
0.532269539386331 1
0.387155932760785 1
0.382786551778605 1
0.753771904643592 1
0.648205292944836 1
0.760744748385988 1
-0.0256749715825583 1
0.807699533003721 1
0.0741215304340821 1
0.445945413730762 1
0.504019070287216 1
1.05977568943503 0
0.712828723280861 1
0.336828670416811 1
1.15997714581171 0
0.790076594366278 1
0.680028425223286 1
0.49456893880127 1
-0.162486273588162 1
0.683402171265415 1
-0.503247594577802 0
0.397398716588236 1
0.976793920143754 1
0.660246476109159 1
0.212152458233279 1
-0.00317424730517427 1
0.329046397469616 1
0.38691104850583 1
0.718740702305547 1
0.31997415166704 1
0.20101149473173 1
0.882627667635223 1
0.951173401565429 1
0.70654289896254 1
0.35531865958581 1
1.16239170003443 1
0.515087876186877 1
0.460330438217879 1
0.868023719518693 1
0.14545170002161 1
0.470736842108504 1
0.377931389082442 1
-0.037765015232749 1
1.15993456693627 1
0.621366935707485 1
0.673349161353978 1
-0.404377371212087 0
-0.11967545515358 1
0.649448336214679 1
0.221243106973364 1
0.609412696372106 1
0.600151336806623 1
0.539590700990752 1
-0.0668474929585871 1
1.22636780425409 0
0.858702444129371 1
0.270402093636461 1
-0.0569142544568724 0
0.891619009022968 1
0.520787545562346 1
0.658556057319207 1
0.557131885208929 1
0.248399256770039 1
-0.00147197138593976 1
-0.158298526502232 1
-0.297222647923576 1
-0.15523149670889 1
0.790636264908406 1
0.0437471509270017 1
0.360415172204897 1
-0.00105200412767825 1
1.40061343778607 0
0.490831732335612 1
0.139584919635052 1
0.492748699467125 1
0.72784098296404 1
0.306696449135544 1
-0.132953213576622 0
0.855384505746235 1
0.243409745492173 1
0.460053122225898 1
0.947946023483665 1
0.314281443008482 1
0.595728113914706 1
0.775858727880039 1
0.803708094235701 1
0.556382520248288 1
-0.0135582370572977 1
1.19414868080328 1
0.745711165807595 1
0.15928766529621 1
0.238832805597304 1
0.73116188543195 1
0.696388443753454 1
-0.1487356464335 0
0.857470239951449 1
0.364542045293316 1
0.555101743533761 1
0.593717715582019 1
0.168372000128896 1
0.98556203002559 1
-0.339063952361109 0
0.837349884493348 1
0.0993395177370342 1
1.08778053741364 1
-0.0573340171803546 1
0.391207458398744 1
0.153883432728366 1
0.404672101252586 1
0.687893661183083 1
0.492471137688727 1
0.849945169304011 1
1.03140941724399 1
0.0946222945374871 1
0.728879666169363 1
-0.188121003320919 1
0.553275894667348 1
0.0367235031228456 1
0.206628100222131 1
0.886754122572313 1
0.422920259312325 1
0.60302931128874 1
0.299046663944949 1
-0.253085729142227 0
1.08415530388269 1
0.914433661838097 1
-0.170081674850978 1
0.40343860005701 1
0.785448798977055 1
0.502210483620018 1
0.850791126140773 1
-0.0324367213047955 0
0.32131723639955 1
0.541006095384202 1
0.695013224096767 1
1.41115906242786 0
0.851726337275895 1
0.731823209207817 1
0.536803546797692 1
0.773490528764371 1
0.651003371708043 1
0.511860955111875 1
0.114086172737796 1
0.611547324141058 1
1.08720672118822 1
0.356179073696905 1
0.297096391798127 1
-0.0134087571187458 1
0.591000631043096 1
0.0550491466138498 1
0.470578483247377 1
0.97568038481626 1
0.736023953064944 1
0.550422912308461 1
-0.000152334568002038 1
-0.00102441449342537 1
0.0984631620553588 1
0.677884387412022 1
0.787485206178616 1
0.300122385196221 1
0.406443533956141 1
1.1011811341628 0
-0.0891385153799578 1
0.146897346105527 1
0.446359363794029 1
0.966857575972608 1
0.646360539004548 1
1.21022892845609 1
0.761417258114698 1
0.285832444209479 1
0.822575464121236 1
0.775371497516469 1
0.894706318650544 1
0.225481559023635 1
0.188614873964256 1
0.497364243078856 1
0.567164902314973 1
0.435951756993947 1
0.543928221915414 1
0.567760993091211 1
1.42604034224657 0
-0.0963589329996584 1
0.977554103172298 1
0.436225257987839 1
0.86105771837668 1
0.052931963681196 1
0.445796060660787 1
0.379654137763244 1
0.509167438433894 1
0.44696131679073 1
0.0356231303073815 1
0.137194542714087 1
0.325706980198182 1
1.12966825801827 1
0.566068296479807 1
0.237669549470412 1
0.69163699178231 1
0.127815816336575 1
0.137572411236772 1
0.626477872093199 1
0.903301723550734 1
0.814183068674184 1
0.298157689161511 1
1.15040844707543 1
0.660454944930235 1
0.814150104841284 1
0.908010828065134 1
0.767017938736211 1
-0.0594721765035252 1
0.623312454176999 1
0.397469747973151 1
1.04281694464711 1
0.75497530012577 1
0.786729499077925 1
0.0214582230904823 1
1.17131296731143 1
0.336055906390473 1
0.673356301253037 1
0.463148824267421 1
0.398316178030584 1
0.761192414353295 1
-0.0201106921977507 1
1.45471433385732 0
0.195024491496483 1
0.613855150643103 1
1.24615304000494 1
0.475553098437916 1
-0.0882294999596554 1
0.0676247971537522 1
-0.5588554644253 1
0.512703236980538 1
0.969014610099742 1
0.799169218421211 1
0.394537616237368 1
0.624381960615659 1
0.723527174404941 1
0.406867267921998 1
0.324370202607739 1
0.394028822669471 1
0.428318988907721 1
0.388429554952151 1
1.04910963942736 1
-0.0583947058824013 1
0.828625387915883 1
0.529829406750262 1
0.647918457272938 1
0.317485511692061 1
0.0674312133125713 1
0.701761093771026 1
0.277248901643294 1
0.0350198085416302 1
0.576290874493424 1
1.20060523677522 0
0.881244269236599 1
0.789016527637479 1
1.21108389705677 0
0.221701653229598 1
0.732929133588016 1
0.321289634724893 1
0.918462888277708 1
-0.016970602632249 1
0.313500831489185 1
0.165979105211823 1
0.485178266168043 1
0.223706059116537 1
0.630230864032219 1
0.865295296851418 1
0.184877889753591 1
0.121581068788496 1
0.0290188834605466 1
1.22570025894052 1
0.143965287501679 1
0.180764030260897 1
0.435337818351927 1
1.34168595286293 0
-0.0568107629525622 1
0.561197240879296 1
0.751091837701162 1
0.305698436415658 1
0.628310265369072 1
0.644764663375323 1
0.837693576019125 1
1.32575386422087 0
0.762160892268321 1
1.04265350746853 1
0.686120666577518 1
-0.170400094076351 1
-0.0146228725052682 1
-0.084261682669095 1
0.520471532868257 1
0.258622345190523 1
1.15992304476684 0
0.978610259080451 1
0.752440462547915 1
-0.236254449926552 1
0.603292846833266 1
0.612172233901977 1
0.712707500503345 1
-0.261578001969947 1
-0.54498306888944 0
0.972908029363534 1
1.07700211339869 1
0.803113503121504 1
0.0363057406395758 1
0.563807047417919 1
1.23274459349831 0
0.00575470344032114 1
0.238051950393739 1
0.303688297666148 1
0.194033515143848 1
0.369895588898356 1
0.0718443346223748 1
0.273565452934296 1
0.478414953647795 1
0.557616776105828 1
0.451556466542824 1
0.828087469852294 1
0.145497282416265 1
0.397384887482323 1
-0.230284780594512 1
0.0328788242266778 1
0.583103559434011 1
0.729713666553264 1
0.774681602930569 1
0.811860604739573 1
0.463143893239594 1
-0.0547949168263035 1
1.55743785991142 0
-0.0827741421651884 1
0.646235865185266 1
1.26002380862454 0
0.410433554193998 1
1.36050622433147 0
0.0510837801606414 1
0.920943500701091 1
0.799293440807447 1
0.479508500691615 1
1.0448521829942 1
0.552442736976672 1
1.24231526722874 1
0.939936197784334 1
0.882529432408976 1
0.616457057675672 1
-0.00538589180727753 1
0.657016954414941 1
0.800214985023763 1
0.768685431634937 1
0.192773650799581 1
0.115335326569461 1
0.991444929403897 1
0.199271897197016 1
-0.287192237175632 0
0.500523585711731 1
0.656822635634864 1
0.278496928280625 1
0.333839459207232 1
0.945547302684657 1
-0.03004043874765 1
0.709073072136359 1
0.853167071128287 1
0.187139497302443 1
0.894214008233588 1
0.816750705767862 1
0.259420386270768 1
0.697255441252826 1
0.63403925409101 1
0.322331362727011 1
0.674018583780023 1
-0.514375145593515 0
0.404417231084831 1
0.368237356536208 1
0.727599441056745 1
0.684772042793747 1
1.28012455091841 0
0.300662325549475 1
0.50100962079665 1
-0.0183451507885684 1
0.399309251207117 1
0.258453545628847 1
1.00729656760449 1
0.583981031211232 1
0.945414980903422 1
0.622549239439594 1
0.390464506664432 1
1.12566507890984 1
-0.290405808009586 1
0.452759921904523 1
0.535929459147346 1
-0.129632579692599 1
0.387764853099455 1
1.06639706262401 1
1.16554582329414 1
0.661971157511943 1
0.517528350148077 1
-0.022524061938037 1
0.73060837449684 1
0.225037003729286 1
0.989800901971934 1
0.873321149682122 1
0.0257572843567955 1
0.690431708757963 1
0.297973270774371 1
-0.512644042213484 0
0.0911475861817722 1
0.307158540016916 1
0.0289658939359437 1
0.87549917246298 1
0.512984104034866 1
0.407719461333028 1
0.384931563521882 1
0.36495050810986 1
0.190198427445085 1
0.221578715598322 1
-0.0102501727652844 1
-0.17006782372869 1
-0.17734076287075 1
0.033836483067846 1
0.513747311131064 1
0.603594895255115 1
0.413941782473993 1
-0.988780309208921 0
1.043004182547 1
0.979686884637072 1
0.0974973788265125 1
-0.530357577707863 0
0.205593405931101 1
-0.0843442456040625 0
0.129106204892452 1
0.710367949897119 1
0.564976501646027 1
0.661616911693044 1
0.938163300684725 1
0.848302643322155 1
1.04995987451967 1
0.733515134242996 1
1.57241521379422 0
0.407575716980603 1
1.0551117610347 1
0.354944006566075 1
0.13345478772744 1
0.519296443228745 1
0.23715904953155 1
0.738089104820118 1
0.881646169521663 1
-0.0569442054214103 1
0.547150554799393 1
1.00968788224437 1
1.21504510075797 0
0.3277503537727 1
0.364220532879185 1
0.490416894474489 1
0.601456080297915 1
0.542629155700851 1
0.871822942989666 1
-0.06634434940477 1
0.900232212871681 1
0.586443633041608 1
0.0821622048107931 1
-0.00652247385676667 1
0.402579073037951 1
0.658513398463472 1
0.603396721773238 1
0.686421682501965 1
0.816966587670757 1
1.03111190975946 1
1.09495637343368 1
0.600431452847007 1
0.282935875627308 1
0.975120110681607 1
0.728794425476615 1
0.839744904947427 1
0.542553335107071 1
0.473664905769037 1
0.0149958666587277 1
0.0261021185183485 1
-0.0462355874885272 1
0.553222964191992 1
0.255685159004367 1
0.25821114019546 1
1.09386261740127 1
1.09006427816447 1
0.632749781909262 1
0.622152319059998 1
0.512893694703769 1
0.044716815467341 1
0.738223510428232 1
0.800101726156518 1
0.055806666273687 1
-0.21986789979116 1
-0.022260577763515 1
0.270106695068401 1
0.434982323634469 1
0.442319943628562 1
1.12632108842463 1
0.0887728114704865 1
0.391015378798176 1
0.745751695918928 1
0.8413732874293 1
1.22514723714834 1
0.293226714470175 1
0.487361844055549 1
0.934658573217437 1
0.978769694880556 1
-0.0543483321967043 1
0.899397490938157 1
0.745376679480554 1
-0.138248156911038 1
0.250993295763298 1
0.368726504135593 1
0.685027024959533 1
0.228343271865941 1
0.470727384495076 1
0.798965522694022 1
0.041503559499202 1
0.0259018858477149 1
1.04607213256865 1
0.797827935918973 1
0.160945227889818 1
0.194423905283958 1
0.380675322462827 1
-0.00195449475245069 1
1.03078708873472 1
0.934775623750339 1
0.181011327216016 1
1.0154816300116 1
0.649613716938363 1
0.82722683187474 1
0.316022625615368 1
0.240926072904818 1
0.610094281783652 1
1.11975866320173 1
0.601209490122184 1
0.764416727490782 1
1.17989774283236 1
1.05586110813347 1
0.328516063494668 1
0.636780499900568 1
0.717629529865608 1
0.468439869939566 1
0.501956990916368 1
0.353550437536392 1
0.537939534942128 1
0.649398769523179 1
0.375308431476379 1
0.338765113761303 1
1.04303024808311 1
-0.301271442809124 0
0.745570252475363 1
-0.31354003570702 1
0.279823839768486 1
0.125600930694049 1
0.504529342633332 1
-0.0540210089885689 1
0.539943375929134 1
0.694886454183513 1
1.00584575077296 1
0.520660362142229 1
0.438780629299688 1
0.0810355104270733 1
0.653356820446255 1
0.506766710216776 1
0.868559635211167 1
0.0457242386322152 1
0.472758161263682 1
0.482786551259928 1
-0.108528133676282 0
1.20378529060716 0
0.733916532668184 1
0.0814030167420651 1
-0.267617840079162 1
1.16252112277711 1
0.32891431294734 1
0.643954081149242 1
0.514852512268498 1
0.562753324201703 1
0.234366242635638 1
0.456457183119169 1
1.03870369719995 1
-0.0482389344013019 0
0.777470261353708 1
0.59762383066791 1
0.631172580621661 1
0.928624254621843 1
0.753266168244907 1
0.566323224303564 1
0.158482196591477 1
-0.0817912496967729 0
0.538359034286835 1
0.557529473783316 1
0.650612209952213 1
0.289815993708681 1
-0.0179262271882549 1
0.482183651386985 1
1.05551616679342 1
0.812168162678223 1
0.672978791229407 1
0.175504443576684 1
0.575856545522687 1
-0.249352960594687 0
0.685191979723451 1
1.04866869760398 1
0.897813209395811 1
0.754496378234227 1
0.762263492947252 1
0.818597692853799 1
0.692305643167191 1
0.449894632724474 1
0.553488438696111 1
0.478076072287436 1
0.38283027417141 1
0.333316148077089 1
0.588668778008483 1
0.821354654474435 1
-0.191699093024437 1
0.757073333996925 1
0.546252870909455 1
0.669820554935122 1
0.874283352682076 1
-0.344887764727315 0
0.958396648047942 1
0.85121427458856 1
1.16771824690778 1
-0.475503421202113 0
0.864889571652581 1
1.14680305076395 1
0.213201120872729 1
0.336469112729655 1
0.970916030585411 1
0.540098897340803 1
0.967578072603296 0
-0.208197114183351 1
0.368175641417422 1
1.51616102084754 0
0.0138186145605207 1
0.798531047962237 1
0.350098468975562 1
0.617846931522712 1
0.494977096163622 1
0.054272410943066 1
-0.270374958270653 0
0.21535820202577 1
0.976992028449689 1
0.222413538220459 1
-0.0940806487544445 1
-0.0019904599382603 1
0.531472066984855 1
1.1266733594726 0
0.591176606145777 1
1.2832047340144 1
0.427477127444623 1
0.766729512154753 1
0.490762064956737 1
0.997399827409504 1
0.171997335702612 1
0.498054306637974 1
-0.206915163508516 1
0.446361682572109 1
1.13436497509709 1
0.497228092395161 1
0.392112166580801 1
0.087497877322358 1
0.135729879735952 1
1.11644886219778 1
0.740234019307736 1
0.0954982893809188 1
0.879149911510838 1
0.46014342054628 1
0.704504383440115 1
-0.276229056954819 1
0.987869337180852 1
0.442593278053785 1
0.180163694987591 1
0.537982316286198 1
0.335259107937482 1
0.831027428877639 1
0.898272145710319 1
0.898307671495734 1
0.943600196765696 1
0.85000142382494 1
0.39426564530258 1
0.0441277723367354 1
0.537165478441538 1
0.457252511566246 1
0.658228302587997 1
1.10296001835795 1
0.516556957878675 1
0.326138017810003 1
0.427295623032599 1
-0.0733967098011196 1
0.323838159345814 1
0.876678947384434 1
0.432225486412336 1
0.86990932961174 1
0.571244424432082 1
0.00273991686245256 1
0.784182691639384 1
0.225426434801192 1
0.555963629205584 1
0.590391383645496 1
0.987465868696181 1
0.793012155623398 1
0.653398113237038 1
0.615297011889324 1
0.0802721258476694 1
0.90418438567017 1
0.31866452854135 1
0.163562441446516 1
0.4098777533261 1
0.827437049305148 1
0.232468694248674 1
1.62569993343296 0
1.27252254870584 0
1.03176101781908 0
0.606528040875919 1
0.714515331740788 1
0.524936011389231 1
0.569220874229543 1
0.55108638152504 1
0.376543390543393 1
0.97376406600403 1
0.424483183393868 1
0.765498822226615 1
-0.00282712035644886 1
0.54720632596305 1
0.223190275617427 1
0.628267961369428 1
0.858932154472636 1
0.391273769267712 1
0.179961752901306 1
1.01712402199042 1
0.172054678344929 1
-0.362460116003875 0
0.163152280056453 1
0.853709978751188 1
0.731017896694077 1
0.249835744102787 1
0.286166144053822 1
-0.00553999243537993 1
0.706407391853603 1
0.173529964487244 1
0.450146022684677 1
0.930289958621439 1
0.440703059746003 1
0.82755524761219 1
0.246248801408305 1
0.48301358194034 1
1.11998789038677 1
0.651856057541499 1
0.200243994455792 1
0.962517864306652 1
0.692769644062817 1
0.382420444369618 1
-0.235441270012412 1
0.783069601218158 1
0.51245465792409 1
-0.180758975837497 1
0.0706245318126343 1
0.886525564501983 1
0.856551702017634 1
1.71732357760883 0
0.164170710374896 1
0.348441940499731 1
-0.0408601425654572 1
0.0497382100210695 1
1.51848628926013 0
0.329020656543928 1
0.550270938980538 1
0.993365572367626 1
0.822344322944756 1
-0.0794476132120603 1
-0.050697883753529 1
1.19728507563208 1
0.320157927988293 1
0.581036689427987 1
-0.0422493049863196 1
1.20497424806515 0
0.96342701127493 1
0.790153729329161 1
0.315012702538688 1
0.849672948622542 1
0.745384053571999 1
0.663675735442139 1
0.1896624510707 1
0.150661135574127 1
0.276185857313157 1
0.916475701054362 1
0.557038355696589 1
1.15234287435204 0
0.608578445882382 1
1.16441167254904 1
0.615324395979614 1
0.224028261409776 1
0.141657714608344 1
1.01077284056361 1
0.313372787605388 1
0.882031915505033 1
0.0571008896618999 1
0.338305707744178 1
0.0687084239237008 1
0.563566586300657 1
0.68984332812737 1
0.686931944507438 1
-0.287788429872506 1
0.31225713072356 1
0.585579799116522 1
0.0765416568796519 1
1.1360892456551 1
1.55507291724395 0
0.854424216342091 1
0.293267980722499 1
0.358787723926508 1
0.131477625653987 1
0.678071043791797 1
0.296932326176625 1
0.218185587946161 1
0.363930708159714 1
0.526469778660045 1
0.266997526853497 1
0.797471734199957 1
-0.424615655697958 0
1.43851826763868 0
0.463365740869238 1
-0.0828905558150248 1
-0.226186161304012 1
-0.148467975885587 1
-0.230843776099133 0
1.00759802516883 1
0.53851472142747 1
0.547334441256351 1
0.602188622066295 1
0.751957678620356 1
0.298962442367613 1
0.713600118312946 1
0.257169118622264 1
0.759840823428889 1
0.474943363122304 1
-0.130315348676057 1
0.429252496898794 1
-0.0541778289494257 1
0.23167957029914 1
0.0808078794255611 1
0.196134155218584 1
0.883933586839045 1
0.783370734386203 1
1.04421573496114 1
0.130146845900266 1
-0.146666586684195 1
1.13005751618781 1
0.267067856996075 1
0.514348377661369 1
0.645526102006641 1
0.502305437751508 1
0.637966053461293 1
0.675033865650307 1
0.921093862267301 1
-0.134644866993186 0
0.102309530390837 1
0.272009658572618 1
0.776330514944043 1
0.468502069967625 1
0.701080251072774 1
-0.0164735160841838 0
0.644323470429264 1
0.103768765039294 1
0.868460341810369 1
0.740781341127988 1
-0.205897907459314 1
1.03254348075516 1
1.21216717486041 0
0.656053855414714 1
-0.0361538852744387 1
1.02684048735723 1
1.02972644811506 1
0.786283082741955 1
1.87791116404175 0
1.05851611323179 1
0.581268283464572 1
1.18106163137731 0
1.57711200869264 0
0.550772829533773 1
0.156711515568426 1
0.529509551089724 1
0.234533127366437 1
0.836991744132446 1
0.678321561279331 1
0.513962271061458 1
0.00767658035467176 1
0.607490156333438 1
0.641288943694542 1
0.542144397284771 1
0.315625609646617 1
0.431067135215278 1
0.591627262950669 1
