# Supplementary material for: Bias caused by sampling error in meta-analysis with small sample sizes
Source: PLoS One. 2018 Sep 13;13(9):e0204056. doi: 10.1371/journal.pone.0204056 (PMC6136825; doi:10.1371/journal.pone.0204056)
Supplement: S3 File — (ZIP) [file pone.0204056.s003.zip › results N = 20 delta = 0.5 tau = 1 sz = 100-500.txt]

"dl.delta" "dl.cp"
0.499773390280741 1
0.203647696267481 1
0.550008676540415 1
0.705580332139099 1
0.586024609467834 1
0.803192366924774 1
0.559291123684886 1
0.213401770869779 1
-0.000123666136708583 0
0.539641469734148 1
0.307873076729567 1
0.603469316916579 1
0.293559103168085 1
0.64604594825182 1
1.02563923378484 0
0.299893999740394 1
0.527610484176775 1
0.369577540641868 1
0.219284315800978 1
0.532198677781936 1
0.596501958753725 1
0.195080415673038 1
0.621640951679899 1
0.482608355659769 1
0.22159152714947 1
0.169462491858419 1
0.883963232674418 0
0.230020544441387 1
0.622592375601521 1
0.317847712645327 1
0.648769085279475 1
0.389554524076461 1
0.581136672337918 1
0.765783261935391 1
0.639100641314375 1
0.300968232762848 1
0.395832775128226 1
0.868336359276015 1
0.695735545105092 1
0.816457209910255 1
0.697155217493745 1
0.125192602064575 0
0.599479649465342 1
0.544985918814173 1
0.0501132008731155 0
0.342593249456167 1
0.780838278980669 1
0.645914087200564 1
0.293006753816193 1
0.810044896156559 1
0.4628264619431 1
0.311775372571952 1
0.620793873890271 1
1.13105846202661 0
0.453382721290425 1
1.11177915820238 0
0.436908657963894 1
0.606783095934814 1
0.441733712211577 1
0.513944159377414 1
0.473807802822617 1
0.350877250859265 1
0.281762514829784 1
0.609378954849286 1
0.112826713322161 1
0.69873359534189 1
0.77549727040194 1
0.526033937910219 1
0.455701684759526 1
0.351052938824633 1
0.394527404910646 1
0.721301581937219 1
0.467350053000652 1
0.116472722034779 0
0.431421626831037 1
0.25363508387498 1
0.574270855800725 1
1.01075273298657 0
0.480441568048371 1
0.212138224664811 1
0.7027738098341 1
0.361694432736056 1
0.603527457691837 1
0.894973465324946 0
0.52088297665416 1
0.473709954977857 1
0.633612101133968 1
0.864068904881879 1
0.641160331279868 1
0.415641324491262 1
0.474047789856071 1
0.623985252963557 1
0.400399044934379 1
0.809356179511958 1
0.347905890768193 1
0.341647897550159 1
0.122311345424775 0
0.59793084027924 1
0.611355816269208 1
0.230893849596175 1
0.669680603820907 1
0.722591915899038 1
0.588464194357059 1
0.399735638897191 1
0.463190883879122 1
0.556309449137644 1
0.295850557378141 1
0.549775970039555 1
0.181066230842851 1
0.257346843691352 1
0.765590254560811 1
0.40773456758661 1
0.502448592639955 1
0.87147866778587 1
0.620895518809205 1
1.04137551909668 0
0.859857845286567 1
0.480595799495868 1
0.603950606661327 1
0.418802217718234 1
0.411126374671673 1
0.43349759895964 1
0.442348546405115 1
0.422406610096426 1
0.182020928404813 1
0.405811212341041 1
0.688356130325542 1
-0.0197024999389999 1
0.653890059386449 1
0.60141868829761 1
0.596074459906165 1
0.648661261445797 1
0.638876120249961 1
0.428224938595145 1
0.386999687675433 1
0.0354267439384509 0
0.739639536014373 1
0.537370267648865 1
0.757949473221667 1
0.502405535730341 1
0.709416136182325 1
1.11394205842451 0
0.509734537519114 1
0.893203950240146 0
0.735005512912969 1
0.307862167266739 1
0.430915578299946 1
0.746355854219727 1
0.358750407762782 1
-0.00835923047654658 0
0.485516558949592 1
0.599011300461051 1
0.61748806889486 1
0.404826651053852 1
0.317022230824461 1
0.472044102524935 1
0.608456015563982 1
0.629883054276099 1
0.45977623598654 1
0.411906874814406 1
0.650513557736191 1
0.645394729215839 1
0.40808330438203 1
0.673532875408102 1
0.310253003574616 1
0.379987591436316 1
1.35019217938964 0
0.658787648694284 1
0.706768230580455 1
0.475939042722483 1
0.535248337214675 1
0.248556057561506 1
0.235997042883632 1
0.93693767194593 0
0.6651004791921 1
0.553517776051972 1
0.509268008578284 1
0.177370861246813 1
0.257925269993122 1
0.0627800248920297 0
0.0766351050133544 0
0.33760824694878 1
0.792680901265457 1
0.485603658499708 1
0.270808629695941 1
0.485486468415715 1
0.658675399679078 1
0.226845799798047 1
0.77733428134375 1
0.640369946445554 1
0.504073238291025 1
0.751631122993537 1
0.347323245297833 1
1.01453538958351 0
0.727080827114377 1
0.315646028800618 1
0.300038302310996 1
0.360397755902673 1
0.651377471869696 1
0.966193565786566 0
0.173765270126187 1
-0.00932141078537822 0
0.585699266884849 1
0.225963671170795 1
0.159336331208638 1
0.689631345563103 1
0.269798334643876 1
0.706712150044412 1
0.3553096266917 1
0.0848367288354876 1
0.725103733618795 1
1.09772487146653 0
0.232736882995166 1
0.505543829954874 1
0.529788222757464 1
0.406636575440541 1
0.477736509584132 1
0.574059358671351 1
0.336770625112507 1
1.02541852919517 0
0.440690054093044 1
0.683806034496452 1
0.251015903885637 1
0.718749532439762 1
0.779873319553467 1
0.381621792405193 1
0.516327844595922 1
0.209143975839438 1
0.91468345517553 1
0.459744217206235 1
0.990741653795296 0
0.649022412840811 1
0.514250067614981 1
0.348454577647018 1
0.37989552026254 1
0.495514526501854 1
0.485980797112799 1
0.521474058628361 1
1.01531356974403 0
0.644132639644551 1
0.383271002409945 1
0.765938496669019 1
0.552310166446945 1
0.140801062912735 0
0.615851207691853 1
0.159003159778035 1
0.762118365910154 1
0.783289666727962 1
0.647338303674155 1
0.517001433506631 1
0.708206505751324 1
0.158800665107393 1
0.159884744182237 1
0.987173815925108 0
0.802290380376497 1
0.62687636538638 1
0.602341730321912 1
0.425712987222143 1
0.593774248546079 1
0.488981446846223 1
0.58594373213456 1
0.900464279764781 1
0.375380508914483 1
0.70887486939573 1
0.447511655121123 1
0.373326590076337 1
0.397030646392203 1
0.498522227727924 1
0.0966093751932181 1
0.526536414465901 1
0.366014423424497 1
0.855582782355515 1
0.498391308413271 1
0.584922189203504 1
0.232270206654771 1
0.770411347888485 1
0.808430995890505 1
0.415122631163931 1
1.06034282264617 0
0.5825894568285 1
0.192505572469335 1
0.52425026504191 1
0.737788615749182 1
0.694554019695574 1
0.309459471739768 1
0.496419475691541 1
0.742891012163587 1
0.611881966409531 1
0.400804147156147 1
0.440697024722984 1
0.0474984531261067 0
0.812867371697453 1
0.300034752689205 1
0.567514294837241 1
0.534520775295268 1
0.0397174500866661 1
0.59041820931929 1
0.470401124892888 1
0.785725389418696 1
0.463397059980704 1
0.932243576822169 1
0.241907962497031 1
0.856136972623028 1
0.373505269889187 1
0.210471723400786 1
0.854114790293021 1
0.135925278496386 1
0.700618414586749 1
0.214499163264923 1
0.619605827240123 1
0.604467385372752 1
0.512528784799956 1
0.723899693579348 1
0.472365247986385 1
0.301219499860542 1
0.436765160228769 1
0.458047526445877 1
0.476363120451866 1
0.0415442834187685 0
0.564303906411641 1
0.483374810928984 1
0.498868782308535 1
0.78085196089575 1
1.15609595944131 0
0.492934640456264 1
0.65735443755498 1
0.477054177889335 1
0.642015857645726 1
0.778483844477135 1
0.525472345909909 1
0.609856505690023 1
0.542519440332287 1
0.486000306407667 1
0.812496780835543 1
0.296373079612049 1
0.736284450036712 1
0.546803755789291 1
0.383069632713574 1
0.795994138085109 1
0.638275533977544 1
0.274037823706627 1
0.734964986367915 1
0.344522588916376 1
0.771968476891115 1
0.517604765537221 1
0.624260589879163 1
0.0609417936948818 1
-0.187090847836026 0
0.239236922515391 1
0.675731049882155 1
0.812481174465312 1
0.20758963946732 1
0.310265557615318 1
0.146013133575396 0
-0.0651453614298505 0
0.34499816195161 1
0.674530180337989 1
0.395184190150854 1
0.165558036265713 0
0.3629452020733 1
0.278448440155047 1
0.758386945202536 1
0.460928393812429 1
0.459925255961258 1
0.729811270431577 1
0.59091136055653 1
0.597687100651205 1
0.560099661552515 1
0.408315277923119 1
0.223007242103922 1
0.452723392488856 1
0.443307609549099 1
0.783901013257599 1
0.641289043469458 1
0.33353890363385 1
0.608695944330689 1
0.609028237822296 1
0.602998606279957 1
0.559758178005845 1
0.370952607707436 1
0.597585267757997 1
0.591710195348198 1
0.677831327212349 1
0.313741824962823 1
0.610174203297781 1
0.502728071799445 1
0.335315529683889 1
0.743062888842521 1
0.0895657183515002 0
0.506759086511123 1
0.511313864549963 1
0.601621306213547 1
0.802788673819833 1
0.663964522554489 1
0.691397614223146 1
0.35239831726996 1
0.20367758356863 1
0.438254553050599 1
0.668672154039273 1
0.697177379854529 1
0.721486511864693 1
0.270586285787201 1
0.825121224370019 1
0.344280382645005 1
0.564836945070941 1
0.598732495923013 1
-0.0884811339746311 0
0.712576779608889 1
0.435716526149703 1
1.01299249706607 0
0.73714871037229 1
0.748326228627669 1
0.381502591242015 1
-0.00187616706351719 0
0.605979734612244 1
0.507540354882572 1
0.526747825165274 1
0.363188529796947 1
0.250659592655723 1
0.2763769128094 1
0.435502329697331 1
0.639476181591517 1
0.512530754757727 1
0.368571595322934 1
0.362280816007576 1
0.795800101136175 1
0.650623758248557 1
0.437185828905043 1
0.731455199384882 1
0.829426436876689 1
0.394242409077506 1
-0.159053786283401 0
0.40764214608565 1
0.655127295120989 1
0.495264592507587 1
0.519357586107346 1
0.237620885393244 1
0.17975177725429 1
0.427115734683547 1
0.0618064417429148 1
0.475615294837211 1
0.317938607830507 1
0.672680784596997 1
0.6996758051682 1
0.669387835771469 1
0.460930876510213 1
0.653701892957324 1
0.693068552982558 1
0.573128807798631 1
0.439235095255195 1
0.453471475969943 1
0.376478014777327 1
0.897787016606703 1
0.295105659451326 1
0.412742345619451 1
0.325222756585906 1
0.00743126992653945 1
0.454982757885436 1
0.458017026637093 1
0.524368692014665 1
0.572763184257399 1
0.691298405009894 1
0.639158899472218 1
0.774827130154695 1
0.910628689846513 1
0.484952638056634 1
0.499993757370796 1
0.179166888186147 1
0.197858973778024 1
0.260335738552593 1
-0.183663998572403 0
0.858581174635691 1
0.816688137384633 1
0.671916324350321 1
0.258733194806774 1
0.744044976781292 1
0.598358057554718 1
0.304271642292763 1
0.33396489629267 1
0.783531197537456 1
0.439317459161825 1
0.32188977301785 1
0.49795211938649 1
0.261154673665787 1
0.201210725809698 1
0.351488986719606 1
0.292533386500264 1
0.497304843959043 1
0.254686981788858 1
0.0555223387282719 1
0.604847140252688 1
0.80655112089802 1
0.269938716987803 1
0.509382984698297 1
0.715082634919302 1
0.816608452577874 1
0.623388479623738 1
0.296333650609229 1
0.391057116077934 1
0.480252988760899 1
0.0825721540872356 1
0.357993067239769 1
0.353799457148784 1
0.417923553679304 1
0.436333899315853 1
0.385972823932882 1
0.685304419381014 1
0.653267832206055 1
0.454705116886118 1
0.625269091556212 1
0.693979886029744 1
0.420435801928892 1
0.494432649286851 1
0.692737976373635 1
0.322203836840878 1
0.932880963567626 1
0.790492784535254 1
0.643690373307234 1
0.614300232636238 1
0.645112566728637 1
0.615428088234892 1
0.605850007313117 1
0.361323535987325 1
0.411066416880048 1
0.323976132125314 1
0.569706947475141 1
0.409385210411317 1
0.567943393992501 1
0.539958825221578 1
0.539445738507118 1
0.422391200979933 1
0.716184421583623 1
0.608226035192911 1
0.805791194545545 1
0.421292196752267 1
0.287299793633115 1
1.12278585006461 0
0.0891160880139712 1
0.0441230740834994 0
0.182763735096371 1
0.694812087132478 1
0.635914149780939 1
0.565005539871255 1
0.414595064391959 1
0.699851456241061 1
0.746449554464061 1
0.529663883201241 1
0.531089671164819 1
0.403822822442859 1
0.147039497075658 0
0.458856858656746 1
0.973162969102185 0
0.783948050959606 1
1.00716927036842 0
0.284319904831047 1
0.120773820810352 1
0.600454861057541 1
0.00646401282826372 0
0.79611988846156 1
0.612579396337351 1
0.635719990071213 1
0.398729701822082 1
0.528478938200067 1
0.238032701725898 1
0.678861346289682 1
0.549743579565593 1
0.276396995841887 1
0.987266460786804 0
0.72956881296908 1
0.229522307966001 1
0.431987745037927 1
-0.0649416120325136 0
0.582281779705059 1
0.249124568171293 1
0.58341634234176 1
0.579718782796984 1
0.623144858614222 1
0.426322429953149 1
0.350394131331361 1
0.760939678086718 1
0.413862838738704 1
0.22443798722308 1
0.712284554084596 1
0.888550485767502 1
0.411145292147307 1
0.219811047004398 1
0.176652104581752 1
0.100886367961372 1
0.574467844889358 1
0.361107637126924 1
0.581508155302215 1
0.600570209079246 1
0.44154307542854 1
0.779994774647741 1
0.471375407603696 1
0.260279341627742 1
0.485732621087382 1
0.479263736031869 1
0.630276779673271 1
0.389999957093787 1
0.635489070613888 1
0.325707437761374 1
0.45545358109159 1
0.431535030103346 1
0.547148581854868 1
0.748505701295675 1
0.449291802790309 1
0.370473878337213 1
0.576912271347028 1
0.283608261910047 1
0.858915107142447 0
0.440008132031331 1
0.753878280498546 1
0.402743946517919 1
0.681847982572055 1
0.763084909246275 1
0.0989052695648052 0
0.543418334950363 1
0.287297875598332 1
0.128127372162344 1
0.552470355330423 1
0.692057272005473 1
0.670707415426791 1
0.502379216949202 1
0.779468668360844 1
0.804393097739648 1
0.557199073112471 1
0.608493021429825 1
0.910007915783038 1
0.101597380037541 1
0.661434850421967 1
0.8902120683616 1
0.875989336060537 1
0.558582041903207 1
0.877123576180282 1
0.413889227264151 1
0.642722288279319 1
0.311314220267907 1
0.643300789070751 1
0.426443860721029 1
0.139008539080789 1
0.552982740156669 1
0.948378648071279 1
0.323057611539807 1
0.43113247311529 1
0.131010994860959 1
0.0843759246209067 0
0.662846155250552 1
0.491826363700828 1
0.0784448182057596 1
0.530234552254715 1
0.433074584423674 1
0.376978885676337 1
0.548625490845536 1
0.543134961161512 1
0.481062918455064 1
0.564090765371932 1
0.285823857135172 1
0.586898581832901 1
0.662523374465035 1
0.308240839160403 1
0.362576329285076 1
0.470366482990398 1
0.506150489848324 1
0.545695783458945 1
0.538088797300084 1
0.340681241641525 1
0.478868541594517 1
0.832066306675051 1
0.413628796978423 1
0.552824528406653 1
0.310316952971262 1
0.184525587241092 1
0.831691506496633 1
0.14383749286915 1
1.18936651150732 0
0.305893809390242 1
0.677613371314672 1
0.496671274982541 1
0.538443531937905 1
0.20916020133599 1
0.664182081343744 1
0.689408812508855 1
0.260232139816195 1
0.527126452032328 1
0.8011204651419 1
0.672305150700628 1
0.130606323525659 1
0.137944623394712 1
0.345201129819366 1
0.309568134724325 1
0.471487615863525 1
0.862463700254058 1
0.227490885936555 1
0.696260710314173 1
0.345922422632129 1
0.46661999944427 1
0.711429707222133 1
0.733729898256174 1
-0.185316605739464 0
0.655377014695475 1
0.705713099830324 1
0.704109728899596 1
0.494502458626232 1
0.617675198907655 1
0.798900526101334 1
0.520778525009504 1
0.528726318087177 1
0.762175634680213 1
0.536157846968536 1
0.491485816472138 1
0.281457532411995 1
0.251317040840132 1
0.523273013525789 1
0.64824166157563 1
0.205119345409759 1
0.125345313097151 0
0.414335108780948 1
0.496302852739492 1
0.585501568967004 1
0.604547074405439 1
0.479791244401524 1
0.224871431164554 1
0.569130222503215 1
0.594638112545238 1
0.529619306169451 1
0.603878860979759 1
0.505670878381774 1
0.587538154384786 1
0.285415122641019 1
0.421915064728908 1
0.544800988736953 1
0.363591472253509 1
0.370381416521516 1
0.752679704074403 1
0.202533450684909 1
0.509091818918797 1
0.540775517444969 1
0.464349192638071 1
0.474313681784251 1
0.564575840722397 1
0.572326071310303 1
-0.0578634737011153 0
0.13511816515225 1
0.797311086965463 1
0.595810468471257 1
0.524613966991157 1
0.817747447100519 1
0.577542512778183 1
0.338450067275641 1
0.56123595187034 1
0.527296415685013 1
0.416939697441829 1
0.583071050274982 1
0.631679746560129 1
0.290492890974317 1
1.00014839330652 0
0.0344052952543421 0
0.153483391836909 1
0.466835295295297 1
0.567745781743357 1
0.430572993112148 1
0.37330192623391 1
0.565157104099701 1
0.870259150278954 1
0.200871733542709 1
0.340685649424849 1
0.620609823388014 1
0.192515927730091 1
0.331579447786321 1
0.291506934426302 1
0.673801326296897 1
0.831312749388769 1
0.62896426745298 1
0.0790924273910714 0
0.194251955387067 1
0.71585026448445 1
0.46704666624526 1
0.470465147417783 1
0.681456911904654 1
0.368870646417588 1
0.467690365155466 1
0.701139991334329 1
0.823643052509843 1
0.222326914126901 1
-0.0512208887388751 0
0.586003294108519 1
0.208363548097614 1
0.602342015089014 1
0.566513524874123 1
0.384440453173037 1
0.650208461170633 1
0.248105628771448 1
0.936637000620958 0
0.942815083340773 0
0.614455523310338 1
0.62288823354603 1
0.410252405614348 1
0.147788559818779 1
0.317394013808444 1
0.691288361272234 1
0.607334458693383 1
0.439255827535836 1
0.536444888839015 1
0.541421375289822 1
0.680146656892104 1
0.216425250499699 1
0.689261487817157 1
0.768876585462324 1
0.673420951634986 1
0.44241412157591 1
0.960126076789044 0
0.811441996990572 1
0.345251713527466 1
0.459096134470531 1
0.163635862794484 1
0.680812323585548 1
0.409818086053037 1
0.740754445776768 1
0.494166943634716 1
0.747041634917584 1
0.206634669792046 1
0.723610975341118 1
0.305784357367184 1
0.567391326463378 1
0.515130597788538 1
0.167899228375936 1
0.771415981340008 1
0.784947133831783 1
0.463794900081067 1
0.581346308001864 1
0.928601393333133 1
0.119330238998954 0
0.00587255996407959 1
0.594537416565666 1
0.922056943913816 0
0.998931701034899 0
0.647831986915521 1
0.44523138914447 1
0.0162856218851411 1
0.130948513451345 1
-0.0914100515537867 0
0.928158646870486 1
0.173840349528374 1
0.236949547684809 1
0.128383244038089 1
0.549255541646419 1
0.730048289738486 1
0.421517861186222 1
0.306605982245213 1
0.676099995958814 1
0.0800921978541329 0
0.591661607780966 1
0.739654401568265 1
0.939481844521567 1
0.713614814313652 1
0.237591953014048 1
0.263162643827443 1
0.481989426638421 1
0.80721141083831 1
0.439161835109372 1
0.861720749505312 0
0.492662046496722 1
0.502975116199717 1
-0.0108419396589199 1
0.169723421797842 1
0.233527040485541 1
0.470022429984587 1
0.811999771079927 1
0.740258532063894 1
0.621918840632493 1
0.400099782504856 1
0.61464731540502 1
0.121556767454593 1
0.734321969491068 1
0.718827372950686 1
0.552784421482559 1
0.549222852262622 1
0.597545383411403 1
0.610310738016438 1
0.417362456734819 1
0.160222042654471 1
0.565911026930435 1
0.500745032085154 1
0.054244182139217 1
0.08637394624171 1
0.066630694410223 1
0.526104827985915 1
0.261652719817167 1
0.422699049275408 1
0.426003360480918 1
0.779161041798062 1
0.60519729171339 1
0.419565885320403 1
0.770949827373522 1
0.613081847165939 1
0.168740988956381 1
0.605586744093264 1
0.81506465987626 1
0.307495572293211 1
0.559022938300623 1
0.211255315847734 0
0.793010264621943 1
0.441238417501562 1
0.834248645551384 0
0.411880246855703 1
0.354535900999445 1
0.628451137502983 1
0.595404909906624 1
0.372883661109503 1
0.121379572573653 0
0.50026351467849 1
0.90643494544849 0
0.0660751973530919 1
0.412619283066534 1
0.961154173597485 0
0.266624243940092 1
0.591169958053443 1
0.286201407343681 1
0.893433525476801 0
0.215068500882861 1
0.356594751777164 1
0.502794768964326 1
0.325488352722577 1
0.33323890288711 1
0.458180516880865 1
0.898093729923385 1
0.48297082904716 1
0.523201906683326 1
0.517961755727331 1
0.454156555149545 1
0.5373444431737 1
0.829082122287095 1
0.0857179310893304 1
0.47739214408475 1
0.511970798446226 1
0.543768841614571 1
0.30488780564687 1
0.592408367328485 1
0.121363387754507 1
0.593400025765059 1
0.231502561727905 1
0.541622493974808 1
0.773701328211295 1
0.634640038917529 1
0.755298492600536 1
0.389538562560084 1
0.480166259133381 1
0.690729019484731 1
0.705758661492749 1
0.625872899023473 1
0.519284700015702 1
0.831894418105547 1
0.684499668644122 1
0.317917128456761 1
0.739445345316191 1
0.903818344841545 1
0.524133746346006 1
0.683023485507336 1
0.237539965204808 1
0.429593895769441 1
0.321546623716398 1
0.352068144121835 1
0.52192678592426 1
0.374764596777448 1
0.871125772495527 1
0.675278449751578 1
0.335333291853171 1
0.451427963240152 1
0.561631015714356 1
0.461064487117257 1
0.508898468841333 1
0.171703563057274 0
0.818639576355787 1
0.425949945820699 1
0.23383937310358 1
0.388376327777618 1
0.189334020062324 1
1.27054026880529 0
0.566202890474917 1
0.8323335947016 1
0.771387964120578 1
0.535917104391908 1
0.386826879309782 1
0.459014223165793 1
0.730485764623098 1
0.730307915279411 1
0.350722431328916 1
0.468506220556444 1
0.629235758291152 1
0.502586487047647 1
0.446111382688629 1
0.329110230951197 1
0.495537835795422 1
0.264516742068685 1
0.719850214330728 1
0.341890126307264 1
0.439464179304165 1
0.492796113401324 1
0.46097718666267 1
0.541818856299651 1
0.855374522267653 1
0.595257920677603 1
0.443791011617211 1
0.677446523533264 1
0.446551396602469 1
0.320911005370377 1
0.658638214536604 1
0.00197461342590118 1
0.700710831621054 1
0.590587566569219 1
0.861558041260898 1
0.274784994854974 1
0.300371292207386 1
0.674660382736411 1
0.910232315006932 0
0.471350806638685 1
0.692831124699354 1
0.137267667451083 1
0.447170157709505 1
0.576363310430277 1
-0.0390746495867345 0
-0.0917462741410957 0
0.564657587299596 1
0.21149994126306 1
0.741151836748657 1
0.789817722941175 1
0.290959708405082 1
0.345677976361474 1
0.43330613550558 1
0.408306779023933 1
1.24181070667879 0
0.486744928889303 1
0.744792299365755 1
0.535627152833415 1
0.943316317711443 1
0.544058160527761 1
0.237924177673077 1
0.43434450697474 1
0.4512035312335 1
0.92698360038173 1
0.45134399954385 1
0.21394297160432 1
0.174235155989357 1
0.491741862760524 1
0.707494168168438 1
0.452458364697573 1
0.575880335559042 1
0.660378770264759 1
0.825524571431957 1
0.619287851576857 1
1.30076823660214 0
0.289814347278791 1
0.622309841526549 1
0.381090742968681 1
0.720552228116276 1
0.802273084818118 1
0.586362096371897 1
0.4179029332455 1
0.488531566604356 1
0.435793050447941 1
0.526540110773098 1
0.331287422018307 1
0.453456388278501 1
0.412547339141694 1
0.706920910136194 1
0.740461020087229 1
0.373461344312034 1
0.296346638719057 1
0.497142345456157 1
0.478710957440374 1
0.597568152228252 1
0.606831275048683 1
0.329141175696143 1
0.647725023398646 1
0.0511204637828502 0
0.89070942208529 1
0.246834099223968 1
0.0747894243047845 1
0.78167011024006 1
0.951427781016742 0
0.435299297122501 1
0.446299738068752 1
0.440423804583822 1
0.68922809550322 1
0.446656136805479 1
0.828594740345326 1
0.474515921155631 1
0.487806051904896 1
0.331785578465982 1
0.635039171551746 1
0.520691519548937 1
0.583866005763376 1
0.286822287545051 1
0.345038941810653 1
0.736424185154863 1
0.261420760908828 1
0.555856849308599 1
0.57699708848907 1
0.393035864734647 1
0.718649759174256 1
0.0617110561729691 1
0.800304898034798 1
0.390479698395481 1
0.541865020424022 1
0.466522740808054 1
0.337375386453065 1
0.335139907997242 1
0.936277601964933 0
0.50435620101857 1
0.792633934857596 1
0.567107621643337 1
0.369392665780177 1
0.217054461359678 1
0.547444041408659 1
0.492940796707945 1
0.432307078495129 1
0.455352678128465 1
0.482719682369966 1
0.336984600936638 1
0.443308647330653 1
0.412694956406205 1
0.66908431457996 1
0.495360953450679 1
0.550786927347815 1
0.809850585390706 1
0.341655429885274 1
0.245982689281981 1
0.512826647725731 1
0.66902689020976 1
0.594888676444518 1
0.0340762690663524 1
0.287959007774421 1
0.061775829702759 0
0.346719000474666 1
0.673068512685891 1
0.256737899536964 1
0.544801808722706 1
0.660245954997743 1
0.371598990012942 1
0.532522416223081 1
0.91148030356334 0
0.397843406051257 1
0.641120555238063 1
0.514874300164509 1
0.645136983545967 1
0.56660985245492 1
0.802199502978399 1
0.273383480440287 1
0.381365905261751 1
0.698109722471194 1
0.256099816119669 1
0.560412889428737 1
1.0612699617663 0
0.734377672873629 1
0.103811006481418 0
0.525745901230246 1
0.271544535553122 1
0.687790333264264 1
-0.108528683951252 0
0.625193638419509 1
0.521559797480255 1
0.571316776119266 1
0.331070842034627 1
0.544661734097734 1
0.70622929864659 1
0.460964368683417 1
0.421010928055858 1
0.255201882881476 1
0.92635198387653 1
0.466198057829926 1
0.25163835681694 1
0.404794719150303 1
0.558399907775763 1
0.16242140150079 1
-0.0680488194716527 0
0.224658343171393 1
0.39208218467309 1
0.497754690204197 1
0.440344151933956 1
0.570028025492682 1
0.704983265838746 1
0.556195218816625 1
0.664138812387797 1
0.442503919520212 1
0.352514672188373 1
0.370535359195312 1
0.887176455829568 1
0.745190078771671 1
0.249994148907334 1
0.339626488882627 1
0.141971935473652 1
0.758807802133525 1
0.786208088505173 1
0.772135578446453 0
0.58248387155065 1
0.484632148770815 1
0.624293865755419 1
0.477460983505794 1
0.321503723417039 1
0.650698713273936 1
-0.275717294553495 0
1.00952376039051 1
0.774276317057345 1
0.48571989620472 1
0.143713704300175 1
0.515571250479802 1
0.400775100207582 1
0.162633031485007 0
0.378358449452589 1
0.21357109634402 1
0.703401401892391 1
0.617347173998852 1
0.193305792341355 1
0.647509464711481 1
0.534907322198376 1
0.441030864841996 1
0.371227040201703 1
0.547396308058984 1
0.339961903310495 1
0.588701574909547 1
0.83657782869636 1
0.413295130821248 1
0.695185034006369 1
0.746375990452336 1
0.475438518304978 1
0.549677699506522 1
0.578317039843002 1
0.230576697323587 1
0.46135588804328 1
0.907919287670608 1
0.833564637151973 1
0.457549096894261 1
-0.00339461066058028 1
0.284841188897489 1
0.767350370479002 1
0.411541258324125 1
0.813440312619388 1
0.608302237575004 1
0.283247525854942 1
0.829385406125801 1
0.715749725796684 1
0.92381458655002 0
0.600207658880585 1
0.594836390832427 1
0.478842842904091 1
0.610186785283053 1
0.612310207894496 1
0.25921443276483 1
0.290294562815131 1
0.490949101757759 1
0.298121478712452 1
0.638663956797513 1
0.657024949358796 1
0.58602638771854 1
0.14510693400002 1
0.579568738565953 1
0.6031377711469 1
0.520752845672071 1
0.00730197026378739 1
0.312149529075324 1
0.675342509594276 1
0.526606015737537 1
0.32077686532252 1
0.799298039619809 1
0.501569936027812 1
0.515062695505408 1
0.709150210303877 1
0.401033852693858 1
0.464518485896094 1
0.808550365924389 1
0.432368176149885 1
0.169565244755077 1
0.921895613450931 1
0.372172749160122 1
0.420341602895119 1
0.552090727747539 1
0.717683993728124 1
0.204772566054444 1
0.220621804805046 1
0.466448911722922 1
0.148355112159606 1
1.02765687675022 0
0.673473750514393 1
0.688573040478988 1
0.973197161671845 0
0.792449130736911 1
0.594790405945799 1
0.122271477886818 1
0.522872550446854 1
0.167010016575356 1
0.418723133723143 1
0.562098981833028 1
0.199813854934014 1
0.111195733894858 1
0.165233086871621 1
0.686595195716564 1
0.169198438583918 1
0.73151089549206 1
0.957710476200299 0
0.183941497226791 1
0.454073054971637 1
0.444252137933881 1
0.420355586143562 1
0.0742250436426755 0
0.99080605878044 1
0.505226537639713 1
0.483355039756686 1
0.704568754453967 1
0.689957463294456 1
0.0177975151103955 0
0.929103655494864 1
0.895329976849661 0
0.422809434671496 1
0.949420099290643 1
0.175128156548885 1
0.825662527708951 1
0.23307126092094 1
0.389934869341603 1
0.607113737045726 1
0.531258264182041 1
0.851605299757639 1
0.280529299526193 1
0.485813191299312 1
0.758556913271261 1
0.441536390326655 1
0.167598357710153 0
0.731463787918103 1
0.429301473211463 1
0.0822164185326597 0
0.229235800945016 1
0.578067190472841 1
0.763458187437946 1
0.43562804386503 1
-0.0319748298810146 0
0.377886205661526 1
0.271352569457828 1
0.260102733878527 1
0.51565249737016 1
0.711558157549067 1
0.64412755498281 1
0.45873914050851 1
0.74701014964914 1
0.479323325857387 1
0.368864962658177 1
0.429568559597698 1
0.888455698849541 1
0.696372960683894 1
0.674106620319634 1
0.359585918588713 1
0.40036011021114 1
0.652533722255836 1
0.504043200077722 1
0.235637882760275 1
0.684480368968256 1
0.257683887379528 1
0.63113484405464 1
0.178963574909921 1
0.435085010515849 1
0.330595149278595 1
0.323415475615567 1
0.238292112582054 1
0.53107365496187 1
0.550009944144891 1
0.369695335967755 1
0.454520653733488 1
0.354363500149619 1
0.323059534860086 1
0.55449242754724 1
0.274486152583696 1
0.815353981715302 1
1.23642253193375 0
0.229925565091475 1
0.317190486488173 1
0.68722111921814 1
0.286391965398557 1
0.773854530219616 1
0.761148826920685 1
0.328082519424723 1
0.420890330736596 1
0.683258359817637 1
0.632404045197445 1
1.06636916753479 0
1.03333510257206 0
0.0889321132104357 1
0.651486849367576 1
0.724944108456993 1
0.5189528898647 1
0.35522583825436 1
0.722654240443276 1
0.700696483687899 1
0.830556277800113 1
0.209422358805506 1
0.784845674880117 1
0.488458689015551 1
0.500924771737858 1
0.623150696374942 1
0.275559789584799 1
0.243776277787465 1
0.710748731025587 1
0.853048820419208 1
0.432268460425551 1
0.15290586216876 1
0.456540627158857 1
0.0826027864036795 0
0.311262094432014 1
0.64262606627657 1
0.352845299453429 1
0.795939665933274 1
0.78934976408749 1
0.39761490252701 1
0.275501174940835 1
0.68819885479158 1
0.940594721016777 1
0.352185316846711 1
1.17595227086507 0
0.229550218616358 1
0.425921597877336 1
0.293478264895018 1
0.619365193933515 1
0.815270890502313 1
0.359812239833192 1
0.698772736490912 1
0.585317771989205 1
0.0918610067613308 1
0.398222989178129 1
-0.0211993663002456 0
0.301323274986159 1
0.0752050850843501 1
0.562489586409333 1
0.399926348114633 1
0.674757720035572 1
0.0307138160465334 0
0.499257586740955 1
0.642115245223967 1
0.320965106898585 1
0.378325713434566 1
0.589565885820507 1
0.631716256997669 1
0.718656620028552 1
0.179767296019787 1
0.533344374444321 1
0.632444640249074 1
0.462355666412262 1
0.27107404976767 1
0.238440693419148 1
0.35793259918285 1
0.646159234614429 1
0.284411646815553 1
0.494901479920015 1
0.0720183967242141 0
0.878921831270288 1
-0.0449119366741841 0
0.914905302707386 0
0.359722261177315 1
0.456435891368416 1
0.834611244872641 1
0.715999567925246 1
0.566909596583479 1
0.576391777733659 1
0.602718540687216 1
0.193234986724576 1
0.848747511591593 1
0.790282717077325 1
0.0730645822361752 1
0.493271231323479 1
0.668778956073979 1
0.128212598618969 1
0.372680086173049 1
0.560230269094706 1
0.564935238011613 1
0.402685512422604 1
0.424303649985439 1
0.303937247935653 1
0.740219959784988 1
0.17443480276508 1
0.335586954832543 1
0.587923306845007 1
0.310938275063812 1
0.471722318643994 1
0.450393788076029 1
0.711855929036422 1
0.318574537939207 1
0.557632266048429 1
0.46755730325005 1
0.452348084291745 1
0.323514869537147 1
0.685155401823649 1
0.501718467650872 1
0.750228058111593 1
0.345542241683698 1
0.541788290081916 1
0.10507401971368 1
0.324819379940355 1
0.614469499610469 1
0.295149316643241 1
0.0173645727184945 1
0.118498609020847 1
0.589510326736975 1
0.293155291543607 1
0.444447809763494 1
0.637590376115425 1
0.484192624203401 1
0.624849228092286 1
0.730729058362152 1
0.615937049651582 1
0.274167149657998 1
0.406699266743985 1
0.534764544965464 1
0.411640068056763 1
0.259515815787948 1
0.340555664018979 1
0.3466859927611 1
0.582089348049035 1
0.540158461233567 1
0.549214942043504 1
0.7050137438059 1
0.4875228714058 1
0.373895614908404 1
0.126802898793403 1
0.69021506561042 1
0.706196639798942 1
0.49551449510233 1
1.10004886148848 0
0.482882629510261 1
0.144459892790459 1
0.994340853993738 0
0.73490609526386 1
0.303044080642302 1
0.526266364918174 1
0.384426834073851 1
0.439934286843618 1
0.277361122965954 1
0.395310919761285 1
1.01181825879373 0
0.38960719580665 1
0.169367578764854 1
0.713789961651265 1
0.366616817033212 1
0.194536719497845 1
0.0663043515117391 1
-0.112880203713573 0
0.410542250356671 1
0.965655255432586 1
0.480057474665685 1
0.452242381933435 1
0.426706863382341 1
0.384654504655743 1
0.5228300554593 1
0.710713189845496 1
1.14320943995174 0
0.671888949244099 1
0.424004536759744 1
0.219915741084647 1
0.614402684138809 1
0.520408953736394 1
0.531828060731657 1
0.542614513177779 1
0.371521884715612 1
0.2294294940938 1
0.643373923135538 1
0.629134988151109 1
0.604530523240087 1
0.238823312166927 1
0.0723735951491995 1
0.637590122818238 1
0.402165105680187 1
0.724596950507851 1
0.363883804152101 1
0.490227088772868 1
0.548682037234883 1
0.481366143202306 1
0.0787386907533298 0
0.569935335812849 1
0.399707657166243 1
0.936907114553929 0
0.495598455703569 1
0.619252173801022 1
0.299422724660965 1
0.599009066324107 1
0.448832497978514 1
0.761864234330165 1
0.358505576904229 1
0.50326101343475 1
0.440754762308228 1
0.63960360411898 1
0.330233498653134 1
0.373387392048674 1
0.701635016971008 1
0.842535072386817 1
0.485394758481635 1
0.548000222412987 1
0.893952720577537 1
0.335159925953422 1
0.32648819654983 1
0.373462371924545 1
0.550221746646404 1
0.323173884902069 1
-0.182032240814759 0
0.492717434369017 1
0.541200310240683 1
0.453186877867739 1
0.641078708445189 1
1.01229452627913 0
0.698246391511577 1
0.171834050038582 1
0.189707513855604 1
0.66414780265857 1
0.6585620935004 1
0.208788595730534 1
0.537590866500124 1
0.879162543170736 1
0.172373102627222 1
0.769147616386709 1
0.678480905019265 1
0.582527170800888 1
0.787133095209612 1
0.179715158127289 1
0.501621546160318 1
0.180383450858353 1
0.340744752490492 1
0.237133657386745 1
0.130275771981917 1
0.632396055766624 1
0.458966816864256 1
0.708696408874176 1
0.0397806990868919 1
0.173520168024765 1
0.427838120086515 1
0.455842926613465 1
0.522999970919102 1
0.441219699767351 1
0.476733439807773 1
0.540134205733893 1
0.965561674361492 1
0.53253395571589 1
0.985398134837289 0
0.681474862686499 1
0.74090706363902 1
0.0105157058873402 1
0.493403478672959 1
0.40086832219431 1
0.488053882675474 1
0.667048491691662 1
0.80357745194281 1
0.675620947358976 1
0.754076250013469 1
0.660646830291232 1
0.628454072440752 1
1.03008145406823 0
0.360994712066775 1
0.3663455285261 1
0.573625354860684 1
0.67764186404909 1
0.49958705627081 1
0.562169833443994 1
0.332673839863745 1
0.708843771744397 1
0.206863233113849 1
0.0435111447535987 0
0.181416710437491 1
0.422349956266047 1
0.426568803993111 1
0.577486650370829 1
0.750309484571508 1
0.438254622961525 1
0.50683522509838 1
0.828020570205551 1
0.77531431569631 1
0.483168175145695 1
0.569671207210287 1
0.850449967693464 1
0.562275591791121 1
0.717750655552451 1
0.816477976000584 1
0.708490678836869 1
0.423789912638182 1
1.08660295338081 0
0.88670774600183 1
1.07981860868811 0
0.460165049947255 1
0.501191057514882 1
0.851590388968112 1
0.878480753175512 0
0.741667930664633 1
0.401610261105705 1
0.536204412433587 1
0.637340920665377 1
0.184467127898063 1
0.172480356806966 1
0.645989407472956 1
0.957759698451315 0
0.518879914346992 1
0.929094040209561 1
0.744943774550363 1
0.553425449553274 1
0.702488085496011 1
0.801475267567043 1
0.314360930471859 1
-0.0980740420330205 0
0.483355398942914 1
0.738835426402124 1
0.510224374612082 1
0.280461717390634 1
0.57410173072533 1
0.276823051535637 1
0.752158952253862 1
0.401871837049177 1
0.352642803392519 1
0.548865455267123 1
0.36368251105893 1
0.419143958616173 1
0.52960706914919 1
0.494919088475862 1
0.174512150336165 1
0.689872605315462 1
0.654710021991354 1
0.470397565559188 1
0.616062521885811 1
0.496486115019852 1
0.424114169544039 1
0.566606506359558 1
0.966105232279846 0
-0.0847128588368304 0
0.573039097436838 1
0.349990099254838 1
0.271526094166363 1
0.0962163965290916 1
0.769650941233522 1
0.522616439922791 1
0.805614465978103 1
0.480064575913765 1
0.488446881441292 1
0.651446906970902 1
0.419515090463027 1
0.647247777935697 1
0.52733489566674 1
0.882065291698989 1
0.563787852414992 1
0.913091586736766 1
0.763220356328966 1
0.1942576737927 1
0.389143015737637 1
0.311183464563635 1
-0.133972953019443 0
0.796504022343456 1
0.519824730271283 1
0.507608675249817 1
0.17317878428382 1
0.562342053353559 1
0.443745965924324 1
0.6240297804146 1
0.557676795610519 1
1.01356724891179 1
0.330835580138088 1
0.775911322373411 1
0.53954086637297 1
0.366827201959751 1
0.526268162978869 1
0.830512977605395 1
0.862301891127806 1
0.278583389556076 1
1.00838863605006 0
0.101152347328781 1
0.590770541659913 1
0.350003148334495 1
0.518616793903478 1
0.364656575371983 1
0.468067996421687 1
0.344576199054209 1
0.611553457145678 1
0.639491918418274 1
0.715464887875109 1
0.315549479625771 1
0.261176322012899 1
0.81294800075084 1
0.705540675310499 1
0.604074315795675 1
0.385532226556548 1
0.320845701048842 1
0.618992750860446 1
0.48997254309516 1
0.431582510408504 1
0.701196158143287 1
0.467596717555083 1
0.920853794581628 1
0.641918800565427 1
1.06859548746761 0
0.621981232204396 1
-0.12219041462136 0
0.410532871513934 1
0.643771714438623 1
0.697458294149611 1
0.577951143043076 1
0.150857006322411 1
0.562700958066356 1
0.50518363321636 1
0.663070465326619 1
0.578066728082428 1
0.706406802135269 1
0.92669176875726 1
0.67641038719196 1
0.319791653383986 1
0.672002305981543 1
0.615306508926572 1
0.457070388340353 1
0.42291762254884 1
0.11243631804627 0
0.475849782265294 1
0.0619171639822676 1
0.0622307995781643 0
0.789873902218158 1
0.244308803073143 1
0.587602261352424 1
0.658355443062646 1
0.153880139312422 1
0.261906700746213 1
0.322236456726107 1
0.299661477402249 1
0.251456996396231 1
0.623214695395121 1
0.104135971877114 1
0.748203714820234 1
0.628451921892741 1
0.295917915816919 1
0.583876068239532 1
0.041612980850887 0
0.62800421971426 1
0.30485101368174 1
-0.0313272966910398 1
0.0224899119244906 0
0.174685178868813 1
0.316925250944343 1
0.392889075508892 1
0.559426844582691 1
0.399991833985948 1
0.0412647890934229 0
0.549539828750009 1
0.346327845435243 1
0.810775935585832 1
0.281406314075294 1
0.0106111565448219 1
0.646102339537502 1
0.706150742306583 1
0.621864927788533 1
0.647488326897508 1
1.15922409659578 0
0.675221601316368 1
0.660003216201914 1
0.720506449028945 1
0.92351839235785 1
0.304065023346946 1
0.371392247506037 1
0.480595728903168 1
0.557567346982705 1
0.479737755245368 1
0.481868824789555 1
0.369594025735631 1
0.584562988829317 1
0.344747403741402 1
0.480648265438513 1
0.33628977052724 1
0.50624572007382 1
0.284535386021913 1
0.587219725589479 1
0.38200523506868 1
0.62204957923267 1
0.467169227145623 1
0.672821711707356 1
0.689214215911054 1
0.404090770751367 1
0.285899389967396 1
0.658433997679665 1
0.570672570823399 1
0.601188155307526 1
0.271538044064035 1
0.3273127357497 1
0.349692411213712 1
0.530166718622498 1
0.158819263026686 1
0.458419597864147 1
0.481805426746797 1
0.522156771968545 1
0.262306450361471 1
0.0945272283268018 1
0.216531994466547 1
-0.182678451354192 0
0.657174931914015 1
0.070733778715679 0
0.677343306610884 1
0.133555863850609 1
0.107908801666716 1
0.354227144708525 1
0.45905301971906 1
0.687557529548743 1
0.441572517822166 1
0.294948384920629 1
0.317901036950275 1
0.239805852967854 1
0.277202532716752 1
0.462704952485568 1
0.584656714631541 1
-0.219912670402052 0
0.294235340302865 1
0.418433778690576 1
0.841830607075314 1
-0.0362755583261042 0
0.809076185495426 1
0.476361777312893 1
0.461858106599085 1
0.755633900369188 1
0.732295952376555 1
0.737675950108419 1
0.688743669087112 1
0.371266217424283 1
0.811340819340222 1
0.255354391163559 1
0.491897040933585 1
-0.0391440126770656 0
0.390495058955084 1
0.847957976403587 1
1.02439769967369 0
0.528712277311404 1
0.675823996741308 1
0.411186932667284 1
0.395335960375346 1
0.696377359513363 1
0.520069142832474 1
0.354864730052631 1
0.499967904942936 1
0.416339143311504 1
0.214584144193517 1
0.642928037183602 1
0.114938705031411 0
0.756498486263379 1
0.224365951696335 1
0.357299076830442 1
0.60374986204932 1
0.296150675638785 1
0.332076106082085 1
0.49303182046906 1
0.136331758057338 1
0.574449846317508 1
0.172625848970114 1
0.68803713919947 1
0.642089525459079 1
0.417773125850033 1
0.527898438675782 1
0.588043551762869 1
0.20785234611168 1
0.156225329327285 1
0.768968223018807 1
0.63668360263488 1
0.612169456907555 1
0.159247255580625 1
0.83811843610264 0
0.492911536080823 1
0.507311594742061 1
0.479918243665784 1
0.0400345701875106 0
0.370128725161485 1
1.09671124001767 0
0.0749989038418207 1
0.539462250750107 1
0.0687785283446622 0
0.498236102403076 1
0.662375809448198 1
0.679930257469642 1
0.666045797636462 1
0.101805184351243 1
-0.00885312532438931 1
0.854810624887507 0
0.317341211251021 1
0.776966473055396 1
0.350068679539396 1
0.0637834607057926 1
0.810505717964946 1
0.448324001779868 1
0.803090192177651 1
0.244689326402264 1
0.24285360693722 1
0.414579071574736 1
0.376874027479319 1
0.385591001048898 1
0.843527132443626 1
0.256758019755009 1
0.781959427224046 1
0.0280077728200084 1
0.370524330091054 1
0.822093430026555 1
0.504625798813189 1
0.12364699290163 1
0.257060155193216 1
0.530248376958225 1
0.62543232830727 1
0.568800663217196 1
0.46288258994258 1
0.649918278454237 1
0.295770787697093 1
0.562535788534844 1
0.383659758013464 1
0.593717915488475 1
0.199426789574112 1
0.153665906785821 1
0.504814015643991 1
0.452831286652521 1
0.589569222220845 1
1.28218183486789 0
0.624709413259954 1
0.373679244799751 1
0.58223542641302 1
0.379191233438076 1
1.02349110398902 0
0.222178372169082 1
0.363300974382672 1
-0.0476540816382484 0
0.610109889470945 1
0.91409327542486 0
0.123907760164928 1
0.492181822943295 1
0.255292681715376 1
0.20149573009582 1
0.804340053563202 1
0.222695936834624 1
0.377515274707087 1
0.664250640127306 1
0.465048582841948 1
0.499420443091887 1
0.626870831743856 1
0.556854807346212 1
0.818098327815262 1
0.486330478718736 1
0.793681861253764 1
0.897198830974811 1
0.332599612138572 1
0.400487043097004 1
0.899096582736553 0
0.412067389861385 1
0.93396525846635 1
0.318209069472541 1
0.656806041865728 1
0.552334821065724 1
0.408191788205221 1
0.563166867343793 1
0.524211709578538 1
0.50798331242231 1
0.566243075335005 1
0.462598671493002 1
0.650603419527611 1
0.154428008367554 1
0.432341878947407 1
0.396493557117997 1
0.548474335837205 1
0.316297783564679 1
0.403577507421156 1
0.276264254973746 1
0.47942440585849 1
0.11977858283136 1
1.02493697821903 0
0.694833867524188 1
0.544451150241096 1
1.05574769859683 0
-0.0996244557298189 0
0.486823820974372 1
1.04827381741113 1
0.765797351581702 1
0.693360783677047 1
0.520898967671162 1
0.429924116653512 1
0.887531526386138 1
0.758127548800834 1
-0.00612215698714228 1
0.344151209062996 1
0.729679930491171 1
0.436992123775143 1
0.698433652872221 1
0.41028453014087 1
0.744104155430307 1
0.629008166006313 1
0.344746144325849 1
-0.138676240683225 0
0.391708769899984 1
0.192959611607322 1
0.719713553214991 1
0.638689314979299 1
0.464637575722685 1
0.577339732614498 1
0.347264487533113 1
0.647046541606121 1
0.472571237746421 1
0.597528411728176 1
0.491194453877294 1
0.400591374822196 1
0.639362509454449 1
0.570178734037935 1
0.60108511723438 1
0.212057882834827 1
0.983799566922339 1
0.475730683335415 1
0.77334230112276 1
0.362059240973813 1
0.294236690775795 1
0.454974412182417 1
0.394473964100671 1
0.769120088880527 1
0.717654651173886 1
0.811648747207325 0
0.231621756090714 1
0.905064592321159 1
0.869363104529445 1
0.186585558431172 1
0.300754936748763 1
0.401864031534761 1
0.00314781010246724 0
1.05798483349352 0
0.552849358183473 1
0.700994072760917 1
0.285445187608592 1
0.708444523017341 1
0.572342791828169 1
0.486637240112966 1
0.105124898193598 1
1.05971669318195 0
0.471430670541398 1
0.237818290610028 1
0.360247895156372 1
0.786668445605549 1
0.462615562780202 1
0.297540931350959 1
0.446293688504158 1
0.341454088145472 1
0.89946313882738 1
0.145168149032821 1
0.631810324091389 1
0.678807034854019 1
0.471798537965265 1
0.314698176506729 1
0.881226340312283 1
0.745973212653031 1
0.378302399838379 1
0.441776321974872 1
0.509933278233318 1
0.647370882095984 1
0.747870508064713 1
0.506780185648832 1
0.788676338448031 1
0.598299576806563 1
0.262068869763094 1
0.778578385050438 1
0.338914066510923 1
0.628252023704211 1
0.745134865494016 1
0.541652913732505 1
0.689688881471698 1
0.510013682563355 1
0.519493398297839 1
0.40836244664892 1
0.459121442155379 1
0.662974495205496 1
1.22377414857983 0
0.327840267138627 1
0.809983227305093 1
0.41017436963346 1
0.948131770216794 1
0.86577408175825 1
0.724613589733679 1
0.504341356893937 1
0.795019150939213 1
0.490548115229778 1
1.03309087876304 1
0.477672522826308 1
0.311109452016388 1
0.271901620396194 1
0.335989859626799 1
0.197199075244463 1
0.494178889919536 1
0.52707410829657 1
0.294610030800935 1
0.521891486631577 1
0.659789672967994 1
0.380500625015347 1
0.486978536934051 1
0.902750505010577 0
0.682053234610029 1
0.271194036228989 1
0.491131553707388 1
0.734666842604938 1
0.395497079146417 1
0.617428509875598 1
0.50839210803656 1
0.224684468607638 1
0.555064067224323 1
0.486602863893457 1
0.160411656625937 1
0.40904292655902 1
0.294317834895099 1
0.221590446013178 1
0.305356253802992 1
0.584044589050211 1
0.572192610530456 1
-0.0337885609396787 0
0.536846979232729 1
0.294365149626735 1
0.378377626837397 1
0.372993033787873 1
0.50242700832449 1
-0.116039172409026 0
0.282046153454217 1
0.721942157085552 1
0.464169664195687 1
0.526462313005832 1
0.927329346947784 1
0.278312557708068 1
0.448061459421664 1
0.466668316841864 1
0.354333963513929 1
0.583756309225636 1
0.417548415485837 1
0.429646464688996 1
0.688552054253362 1
0.342103758818577 1
0.454138517085258 1
0.361328598234345 1
0.280550266069975 1
0.598519018409157 1
1.08226750011594 0
0.388154738910885 1
0.682540541168906 1
0.403068177887337 1
0.576893876364504 1
0.226103575334388 1
0.586409400305433 1
0.251073170436996 1
0.605352799386246 1
0.349748827792447 1
0.651372791899082 1
0.651399424201988 1
0.0885966846937485 0
0.190942564755438 1
0.695699705085837 1
0.64931937694754 1
0.295633915152491 1
0.404537046142637 1
0.412180313796869 1
0.287765967268729 1
0.0913129599745486 0
0.460026105944902 1
0.279802213997383 1
0.193723556705884 1
0.472478595378359 1
0.568056877785243 1
0.3454610029532 1
0.57193922133996 1
0.986431998630288 1
0.437536476514743 1
0.22402040395372 1
0.476863262283182 1
0.42877639611709 1
0.545106416560435 1
0.78994034246544 1
0.471539080750105 1
0.592070156742488 1
0.393772070656735 1
0.580079085741202 1
-0.240192437063994 0
0.163341273010072 1
0.492247607398666 1
0.314555190979083 1
0.0785771302078078 0
0.464985130775435 1
0.48464875586272 1
0.510939486319612 1
0.682389914760211 1
0.549926236154964 1
0.29413556332647 1
0.606001751195185 1
0.759079929912316 1
0.433708264698037 1
0.438720089030763 1
0.697342407771613 1
0.118790025422112 1
0.271951854693975 1
0.436930105339267 1
0.65839032784442 1
0.787121571768602 1
0.90981962451284 1
0.39829282297001 1
0.424796570354895 1
0.420895452286875 1
0.365651537840923 1
0.441348467054929 1
0.406791315881472 1
0.409355700037962 1
0.275708777448805 1
0.414782322709811 1
0.647023183099091 1
0.242262304172687 1
0.425468013764081 1
0.230807641679791 1
0.370564253160959 1
0.559852039750988 1
0.443682561899662 1
0.115555936170208 0
0.651010565275432 1
0.714508965327053 1
0.125157473527035 1
0.593745796410609 1
0.772128679438226 1
0.755198191360171 1
0.364791704236241 1
0.352703398967922 1
0.469273394957364 1
0.753734458011256 1
0.199658288950416 1
0.793597925382705 0
0.0974177882719492 1
0.140005901327824 1
0.158133668122021 1
0.756030465784623 1
0.414833845737477 1
0.688886525297894 1
0.353462714469324 1
0.365512580219362 1
0.473129950306518 1
0.247727050157421 1
0.701950455324519 1
0.614858437893212 1
1.0889488131408 0
0.23540482805048 1
0.684995531937569 1
0.629459152148852 1
0.235471685177804 1
0.176301253096481 1
0.485940438302163 1
0.61519265202791 1
0.682244865263932 1
0.358452539954599 1
0.723217720245547 1
0.677052900215872 1
0.859943805928581 1
0.268409264854425 1
0.910213559341521 0
0.164995471913457 1
0.625861884895426 1
0.791526847386658 1
0.227706767020024 1
0.36397199254433 1
0.402820834258991 1
0.306118212592921 1
0.0884771394552012 1
0.312510339549942 1
0.458982270523041 1
0.235480674138691 1
0.564588435845114 1
0.890835996317799 1
0.507394131786749 1
0.581267672884849 1
0.108912511448268 1
0.414358375988457 1
0.628110204302882 1
0.169868810934592 0
0.875532682028564 1
0.515567799527731 1
0.915219954876452 0
0.812566550413095 1
0.474741413088698 1
0.554134758624778 1
0.623372420631504 1
0.433121848279988 1
0.440497147477191 1
0.599218407871726 1
0.479983396880248 1
0.691516044975108 1
0.27828662955363 1
-0.00928578426521675 0
0.771857361443693 1
0.560030738920785 1
0.451389959202345 1
0.485087614377712 1
0.467359672971902 1
0.743668304194188 1
0.321906157838477 1
0.446952039296621 1
0.208231121078201 1
0.393237494712989 1
0.275289840406009 1
0.553080519883835 1
0.474657775333861 1
0.577857515561889 1
0.520753205985858 1
0.583864550672731 1
0.423664460654838 1
0.232940319323105 1
0.612210344119154 1
0.699795018968663 1
0.359029672994806 1
0.769276122414827 1
0.563181515867527 1
0.579305094729271 1
0.650583480528868 1
0.0373625862613078 1
0.54794807455031 1
0.604736507562231 1
0.618303179380307 1
0.359406231223424 1
0.610970739970523 1
0.369097770863984 1
0.629477195577201 1
0.378697653121407 1
0.394270669304594 1
0.500409608607121 1
0.450724043875167 1
0.971336942447801 0
0.630514278347964 1
0.55531261406416 1
0.113827766659213 0
0.283827484679776 1
0.668030190233226 1
0.580948307842255 1
0.853894989387624 0
0.278228604480856 1
0.808924208991197 1
0.486806999239275 1
0.47896146979257 1
0.591633396666515 1
0.310209169948602 1
0.0240854579534681 1
0.25882308904453 1
0.320046065623129 1
0.470509394750699 1
0.708087676937921 1
0.793174257805855 1
0.422701990867105 1
0.564093135789883 1
0.427248581647951 1
0.180596429259876 1
0.60774040105668 1
0.47368975324066 1
0.167670573677978 1
0.556466428582988 1
1.0063842303953 0
0.590549672022776 1
0.615186660029063 1
0.309447424043 1
0.907137820160937 1
0.422293867463285 1
0.359674075551142 1
0.740178439184 1
0.735192414171479 1
0.673958809587124 1
0.23963640899882 1
0.362507732595473 1
0.615567980729816 1
0.678660307045893 1
0.389461293176223 1
0.430634325144762 1
0.588716075318674 1
-0.139151803174694 0
0.794751158347063 1
0.929758818578183 0
-0.0939169127877958 0
0.323662342065215 1
0.445459839124941 1
0.345378040385442 1
0.700552199715265 1
0.610136546340801 1
0.31290063868401 1
0.518850005648613 1
0.507533502496611 1
0.888556290514986 1
0.609527290677047 1
0.660320151049521 1
0.789072046060526 1
1.00186429531091 1
0.562421744397537 1
0.929905824053744 0
0.250844607789005 1
1.14459432668336 0
0.388366824579914 1
0.683326496859966 1
0.332348886326908 1
0.659778646029292 1
0.458167115437971 1
0.61770055545422 1
0.417588903987292 1
0.41033440670099 1
0.543722218811912 1
0.53170735734871 1
0.66846731447152 1
0.64470559408136 1
0.544104250322888 1
0.720607567732215 1
0.213135218116292 1
0.547869454899528 1
0.198958288406827 1
0.883085090624678 0
0.625887840103295 1
0.66237555648324 1
0.447710016828157 1
0.342682759574053 1
0.619581836440381 1
0.29555840137342 1
0.962971414452635 0
0.364419532865793 1
0.276946487959499 1
0.598858541546169 1
0.624435020493403 1
0.674974062184556 1
0.25250439955973 1
0.337459488623857 1
0.463839100303082 1
0.616455431489598 1
0.566889928131785 1
0.616491037380126 1
0.762807996135172 1
0.0477582430017865 0
0.734809093624843 1
0.674162164294324 1
0.900282667927859 1
0.177416894506104 1
0.261927989872714 1
0.0927614133933194 1
0.429883645542916 1
0.517935393907055 1
0.551803935855659 1
0.275524111013022 1
0.665336256012073 1
0.781113542719262 1
0.0411711290014194 0
0.670927946541996 1
0.568573518997538 1
0.368902632225708 1
0.430257231380163 1
1.0496969023403 0
0.706040312412825 1
0.348128295543035 1
0.642305084908967 1
0.643307330945679 1
0.404316939069968 1
0.502991930133971 1
0.0657437819626916 1
0.421393639542954 1
0.312917994496251 1
0.521013575922333 1
0.201043956962645 1
0.702435942803472 1
0.291947770275289 1
0.648173495091288 1
0.509179180146639 1
1.00335715511073 0
0.240272815681198 1
0.649666908748174 1
0.523248806081178 1
0.594642234156606 1
0.513766821323684 1
0.958136407688775 0
0.693959011582866 1
0.562573394940915 1
0.920950934110679 0
0.324558086876344 1
0.77428324644631 1
0.567268725744286 1
0.50689982332923 1
0.35905213669739 1
0.589856939204483 1
0.803836079943999 1
-0.0314041859042801 0
0.51092361097398 1
0.531031253447202 1
0.163450165000019 0
0.0488830158411488 1
0.241858085360527 1
0.576250767636654 1
0.498252322765148 1
0.476759929291933 1
0.702915797995865 1
0.720778185897372 1
0.447207986838351 1
0.709332563137501 1
0.31708693866726 1
0.464731210890097 1
0.21120383348105 1
0.350485939515503 1
0.473506880131155 1
0.396181587653576 1
0.71229667243396 1
0.593309305627837 1
0.771455523172413 1
0.479269368133023 1
0.366052407195503 1
0.658485298425704 1
0.730839312829526 1
0.220235281870218 1
0.727161506082522 1
0.315401575907437 1
0.531411840567116 1
0.573514548967886 1
0.410808551034458 1
0.319497882704641 1
0.599055453964105 1
0.48798844487609 1
0.442307042573573 1
0.328266467352506 1
0.598604678319063 1
0.256358869619653 1
0.390915302974547 1
0.502290208283173 1
0.637518481324453 1
0.626828273863271 1
0.451492067345685 1
0.559166204761108 1
0.440935872854903 1
0.016343748957599 0
0.38455930889577 1
0.805762979381925 1
0.890724140452575 1
0.499220391825135 1
0.602781500018145 1
0.838763476546043 1
0.723686368219273 1
0.556190687007102 1
0.837734800154827 1
0.83712514675515 1
0.659364544812494 1
1.04343180760736 0
0.659658510048994 1
-0.0288411048328328 0
-0.0471154560218072 1
0.445512034645116 1
0.450453288028853 1
0.350283641245274 1
0.803629527847524 1
-0.049184428316195 0
0.300487165002561 1
0.141794396916092 1
0.502369108124928 1
0.390026047553437 1
0.221420468884267 1
0.31646360705235 1
0.275597175648872 1
0.609751345465601 1
0.626248406773428 1
0.998173630038364 1
0.651232950655813 1
0.981702320661523 1
0.433934551533824 1
0.714267791836084 1
0.295790755364049 1
0.290018382507838 1
0.343124759413807 1
0.375090682594299 1
0.520710805148188 1
0.440540130620732 1
0.305652101596133 1
0.527213567121615 1
0.122996233140085 1
0.312651482156112 1
0.562786664039481 1
0.43029280941202 1
0.263625540830475 1
0.708412511105783 1
0.869861765388525 1
0.792893448580388 1
0.393280112830045 1
0.592680790031483 1
0.419065050180841 1
0.334152161906783 1
0.563558170878778 1
1.01457115437788 0
0.452971368586976 1
0.619706870539537 1
0.571555230782177 1
0.454115057750333 1
0.453093851107785 1
0.474350155851425 1
0.559835800443355 1
0.43327720388024 1
0.316208577230131 1
0.412681683672117 1
0.423219843785161 1
0.653989248888537 1
0.546344504538057 1
0.640986597865022 1
0.538818975783311 1
0.37329241213633 1
0.326609404997722 1
0.365000571030891 1
1.106110006343 0
0.456123061078814 1
0.452364583959388 1
0.781245756495556 1
0.488447139185215 1
0.252970469591045 1
0.813790813029381 1
0.514299948506262 1
0.565190196887557 1
0.552547044161083 1
0.865215744008196 1
0.501805166899042 1
0.201559864036973 1
0.250200843152681 1
0.394913130610341 1
0.507047900796246 1
0.403090095900685 1
0.359294961644784 1
0.686052376326353 1
0.783264161470917 1
0.586980714941034 1
0.644966253689944 1
0.188784043024836 1
0.796779075910083 1
0.558226020687751 1
0.328696640011977 1
0.503133160188515 1
0.438626928154407 1
0.17113941538613 1
0.748741549532406 1
0.801059641289501 1
0.746204042450684 1
0.588478778740273 1
0.232886419512478 1
0.268854442643387 1
0.0577792186400924 1
0.877302140997994 1
0.880667201040976 1
0.241069041208104 1
0.339108864681122 1
0.727441905142561 1
0.546508122397153 1
0.638140274896496 1
0.197072396376715 1
0.171065321891604 1
0.500115934131386 1
0.618688669145674 1
0.507110742904285 1
0.198815170013697 1
0.37015421927306 1
0.447869365358615 1
0.697315032803688 1
0.169210217941981 1
0.425166898796319 1
0.407149507620995 1
0.385959107031748 1
0.361974364451766 1
1.01354710559908 0
0.0777727309761229 0
1.069172345208 0
0.63872239122663 1
0.676171002542361 1
0.382314904351002 1
0.415876493972362 1
0.123226389089806 1
0.079894302966541 1
0.432951736982396 1
0.673717954512706 1
0.705211823817818 1
0.681109796114015 1
0.561126067589916 1
0.222260988469281 1
0.580575878690806 1
0.535682950477064 1
0.604348702066577 1
0.294868849954392 1
0.248545258151962 1
0.450139637358811 1
0.824137244054188 1
0.677638361615151 1
0.787842302507695 1
0.143878339368915 1
0.20478974655659 1
0.460873070161023 1
0.634983131794106 1
0.772049816813342 1
0.15442197758828 1
0.79107967832362 1
0.645161240439283 1
0.888600203468098 1
0.779854422178507 1
0.914539837397946 1
0.372576935736177 1
0.693133022760583 1
0.653236774172024 1
0.718393752581769 1
0.15488681371405 1
0.828305588682483 1
0.685295390852333 1
0.279975185314968 1
-0.0533111844945601 0
0.389490808017766 1
0.643396344625605 1
0.444113312314491 1
0.814518126867498 1
0.779718055586864 1
0.910138703286918 1
0.757482618184736 1
0.423020429730175 1
0.151782893259725 1
0.565517131552027 1
0.350025734708705 1
0.236133431364079 1
0.890502403104675 1
-0.11460146277308 0
0.443447057203085 1
0.325318379650291 1
0.539400820038916 1
0.928984283213016 1
0.761143649672127 1
0.852332312708936 1
0.638556256505858 1
0.316911433515653 1
0.302422320543001 1
0.514709579854851 1
0.551678488008504 1
0.676784580541204 1
0.79924257738844 1
0.377612974887364 1
0.487745968199325 1
0.391445540418391 1
0.902686621261314 1
0.528534853840749 1
0.424670209463408 1
0.703771205461506 1
0.7018261873429 1
0.537379786043477 1
0.355348240057636 1
0.392253923382537 1
0.805613789938672 1
0.534867969029447 1
0.618778407481487 1
0.701688582726464 1
0.621992792103588 1
0.486781070499716 1
0.216314766923494 1
0.486112592786382 1
0.691485675297658 1
1.11451827508323 0
0.163182636811304 1
0.605598634075283 1
0.718488370511171 1
0.867460378312753 1
0.657077709673695 1
0.947332385662664 1
0.105540925139492 1
0.525769919261634 1
0.249581460481286 1
0.849757909318332 0
0.358771633473241 1
0.89942443497724 1
0.455277242999435 1
0.420151410531717 1
0.796568856919977 1
0.690487362232234 1
0.406140807921206 1
0.442967810334642 1
0.389081752212985 1
0.312917162665394 1
0.708509347097009 1
0.224068736264557 1
0.502094143265651 1
0.213347685366347 1
0.404244812374783 1
0.355324068289433 1
0.344693938580105 1
0.640641470619058 1
0.197658024146217 1
1.01160480827879 0
0.155016900461759 1
0.769897458069328 1
0.481125783017895 1
0.439676330262528 1
0.665794607598065 1
0.635135254010785 1
0.178702527050681 1
0.569833659643684 1
0.843436054102108 1
0.747952934200127 1
0.119947432557363 0
0.683776627970604 1
0.269848108347483 1
0.418663293207089 1
0.338154675911343 1
0.0503869103529238 1
0.485861234735955 1
0.311300567970072 1
0.402137925018978 1
0.972478004766825 1
0.533913987090873 1
0.422530859864604 1
0.427524337663065 1
0.362967949213563 1
0.400646198838174 1
0.691730790412373 1
0.455521781167871 1
0.815670690949747 1
0.362791763413328 1
0.377090143070878 1
0.677255620174875 1
0.577562929973915 1
0.54633593217533 1
0.407911906381489 1
0.948563141363016 1
0.634630799396638 1
0.600568078734555 1
0.926737984523965 1
0.588635332036864 1
0.378625688273446 1
0.256694221142868 1
0.218334305543324 1
0.361698988401422 1
0.611871931140505 1
0.530433381185958 1
0.60629513857147 1
0.294947367622319 1
0.632752195521274 1
0.40640631464425 1
0.832286164672798 1
0.628279438646191 1
0.803701227758137 1
0.337219236186858 1
0.3711916301296 1
0.604488141508289 1
0.411916679382064 1
0.662499538175667 1
0.469765167281875 1
0.264924591765455 1
0.710616798637388 1
0.467050828474237 1
0.379302303082809 1
0.498193633934272 1
0.644445754761922 1
0.139124392983369 1
0.378562894467979 1
0.646639931107661 1
0.42434291765754 1
0.867590563365033 1
0.558982025037708 1
0.796549394890913 1
0.322256537899219 1
0.549859249715919 1
0.110568879136165 1
0.196228129457949 1
0.481618168103207 1
0.31959032052395 1
0.338701585294216 1
0.532080967478155 1
0.483383992675667 1
0.88342769661315 1
0.583415881702919 1
0.981817712600602 1
0.630702745224161 1
0.380652784577674 1
0.19107921332676 0
0.922851151876127 0
0.381639492235653 1
0.344385008219258 1
0.705903249221671 1
0.249711832375028 1
0.914597675356068 1
0.59181019403455 1
0.611890329523007 1
0.491555558847783 1
0.590308123898497 1
0.587893090831435 1
0.428412919553608 1
0.849827861706751 1
0.524043602336273 1
0.350487802304298 1
0.408041047393275 1
0.43760653563749 1
0.284830599095959 1
0.326571877794053 1
0.796870217904039 1
0.40380834458312 1
0.208761726137837 1
0.483748550979042 1
0.543243221196802 1
0.0878115135469345 0
0.751035567654372 1
0.358590378517086 1
0.592911136101047 1
0.455528552861316 1
0.574172706668985 1
0.38303008206027 1
0.039304024770068 1
0.161068699371031 1
0.514163308400133 1
0.390114378479488 1
0.203916790153263 1
1.12968673354085 0
0.569730741756768 1
0.722023505160904 1
0.482651588066162 1
0.597912144011423 1
0.473475163901003 1
0.474676215506462 1
0.48529645434517 1
0.21892336953888 1
0.469910530960172 1
0.440850553743488 1
0.628112395011982 1
0.438556227831823 1
-0.150908674375567 0
0.485640450646744 1
0.770256945952929 1
0.373708186029116 1
0.347987117383014 1
0.520512966142132 1
0.988349240706144 0
0.868223689717343 1
0.585130991849597 1
-0.0647571475196208 0
0.743600931504724 1
0.773213065796515 1
0.518258871585343 1
0.290578030165588 1
0.548521864016534 1
0.380528278234169 1
0.679937010034233 1
1.17416901435108 0
0.698859726269385 1
0.586051373043061 1
0.449999778188435 1
0.223528325473654 1
0.212939318312133 1
0.910647880444673 1
0.709355095678592 1
0.180887692037963 1
0.53681581080706 1
0.142566174459847 0
0.550306598135861 1
0.480392706067318 1
0.533608623317743 1
0.356195091133408 1
0.651386357130277 1
0.213099799127893 1
0.68127927881329 1
0.565347145620195 1
0.739649983297329 1
0.218333416465778 1
-0.0692684130747969 1
0.599195004194664 1
0.200962400706226 1
1.0158889216446 0
0.331108180989988 1
0.494722057777123 1
0.663557067178656 1
0.46171143468028 1
0.51229632682107 1
0.360378242858771 1
0.626354047148507 1
0.70703904048549 1
0.733552958666415 1
-0.0759249808162295 0
0.60627292592136 1
0.392019743653602 1
0.662852262798476 1
0.425192853106478 1
0.625351582806383 1
0.626332103880222 1
0.528196658309961 1
0.238925501868994 1
0.110926406580243 1
0.697876280242972 1
0.0832612884626986 0
0.237884176841792 1
0.379076713115334 1
0.629725846029093 1
0.493606955999522 1
0.520153184414175 1
1.47785940288548 0
0.790660913949038 1
0.192970146136737 1
0.0985775798265684 0
0.396777742834052 1
0.666120502798697 1
0.296569722018002 1
0.0929232989275308 1
0.109707683551188 1
0.458559761212328 1
0.610976382615369 1
0.266717781513988 1
0.38504476607223 1
0.581023869879093 1
0.535507571910525 1
0.674866456189808 1
-0.00157216043384692 0
0.752151715618075 1
0.335993517610494 1
0.618330500758767 1
0.634178972475624 1
0.377371351021847 1
0.854920036001565 1
0.307508778114395 1
0.625215424308259 1
0.900896522459422 1
0.268790103747147 1
0.392834236832063 1
0.563299974795636 1
0.0952640417388727 1
0.184849196696412 1
0.574749446429647 1
-0.0387358780398096 0
0.735035063551315 1
0.271931064123346 1
0.515598635993605 1
0.620509063397638 1
0.235161787430054 1
0.66531351060681 1
0.672010289532282 1
0.77832669679052 1
0.87380966129254 1
0.760430325982346 1
0.455731074407284 1
-0.0201307029177879 0
0.524863898443567 1
0.584301234841862 1
0.765854029844962 1
0.109254566877339 1
0.545597712407862 1
0.725339941210933 1
0.592847657034112 1
0.535382768303166 1
0.767928680926007 1
0.204235474828904 1
0.529103348385661 1
-0.0660673323151025 0
0.461032948989371 1
0.887534045416431 1
0.346802518765154 1
0.653461179433481 1
0.374953334801714 1
0.755879481179144 1
0.39576426579708 1
0.702145424746898 1
0.666807279812294 1
0.512114623544139 1
0.324978542034462 1
0.20692304492461 1
0.498018927648527 1
0.748279815462507 1
0.979355640581131 0
0.242519884636 1
0.399416565908673 1
0.512014245170456 1
0.702159577265485 1
0.339484329167539 1
0.470499070483428 1
0.605535955537524 1
0.150757782675591 1
0.60934678098783 1
0.605803360157981 1
0.663707659457358 1
0.271030393421717 1
0.456314893815149 1
0.265861637943158 1
0.100851999931754 1
0.498260028638141 1
0.592208180099728 1
0.550399922101661 1
0.568588043365397 1
0.475484302083522 1
0.403124435283557 1
0.585034771496014 1
0.489149267459449 1
0.651752401286795 1
0.777195133820473 1
0.64119381754091 1
0.644944012809377 1
0.575040946679559 1
0.0281457801316025 0
0.562307754320116 1
0.585953024532234 1
0.486455445704749 1
0.739204407388712 1
0.376502078370921 1
0.202166216290839 1
0.742796808179768 1
0.855525105130541 1
0.630560117473886 1
0.463725186053502 1
0.624987134650278 1
0.579185089288635 1
0.56627890735848 1
0.63093597716919 1
0.444996783632094 1
0.387681814976612 1
0.550104525676993 1
0.692304281697807 1
0.640454270186897 1
0.669054751333364 1
0.706866996126336 1
0.365836216217712 1
0.562783255364536 1
0.529017415780964 1
0.185121608112077 1
0.769843734031695 1
0.657368738395336 1
0.590790038086289 1
0.492358071620792 1
0.343667162516807 1
0.374491205024585 1
0.416437562327129 1
0.661772192239712 1
0.769576453538732 1
0.686128139166692 1
0.307833573873867 1
0.263373982426925 1
0.985595417920774 0
0.67575432728133 1
0.434018942928542 1
0.883435403152499 1
0.488669585586706 1
0.368390710145033 1
0.415812841635869 1
0.538342679383413 1
0.865419050737613 1
0.648876830628514 1
0.224829298051435 1
0.204613695094192 1
0.37011140062315 1
0.0337816537065741 0
0.102764312075354 1
0.947483500296078 1
0.30858604757506 1
0.314910407974741 1
0.218661958958824 1
0.432455465790875 1
0.430027833653352 1
0.619976614764721 1
0.309903854626606 1
0.249485783761865 1
0.278659338530577 1
0.566271611560827 1
0.818044033881034 1
0.382978714021256 1
0.959787195923776 0
0.30943150124269 1
0.471969636696626 1
0.197923841499204 1
0.407938207000322 1
0.39032487500201 1
0.402519436454645 1
0.567810278912327 1
0.583592350395222 1
0.621846300966014 1
0.618839919467027 1
0.504717026360547 1
0.791967424718943 1
0.406071774841338 1
0.657893312501673 1
0.802903090273874 1
0.143239479317905 1
0.636176025447382 1
0.00461170314019572 0
0.546046128904812 1
0.364822670572757 1
0.952334774251513 0
0.471070059217444 1
0.80455886189213 1
0.713914165144891 1
0.513559778210679 1
0.391991548179666 1
0.0342857679004225 0
0.491644438582525 1
0.948507543986296 0
0.495741309837963 1
0.249910417281597 1
0.816062191195306 1
0.211552168458904 1
0.354820222328967 1
0.557924124711437 1
0.229488338761641 1
0.519099737749521 1
0.439260642297539 1
0.392824868053565 1
0.64801953619774 1
0.592162592723341 1
0.0977402199296265 1
0.613441657117354 1
0.453492117000511 1
1.0374433776123 0
0.301665460926268 1
0.638707725657727 1
0.556296984866637 1
0.257255158843017 1
1.01661077658052 1
0.280356079933854 1
0.597956503167687 1
0.276341966236975 1
0.661731985910473 1
0.891768679393017 0
0.884972816001758 1
0.451297929328439 1
0.0981790799894085 0
0.581561335758 1
0.225797471151161 1
0.627086580555372 1
0.465637351300772 1
0.864078069840467 1
0.908776371889839 1
0.989015114381977 0
0.264229900097676 1
0.633461384600541 1
0.591877876664973 1
0.362357621711146 1
0.602061577167181 1
0.892707376775386 1
0.495467825873444 1
0.47860283995027 1
0.482417026829958 1
0.380091435085545 1
-0.0241768265201822 1
0.792805233085864 1
0.635978309914914 1
0.217842353790656 1
0.465971677285915 1
0.17923224895452 1
0.206518670731813 1
0.535051907170286 1
0.610061777878336 1
1.16596252098628 0
0.638774009874865 1
0.260671639270508 1
0.529089494621417 1
0.55372139205491 1
0.719262148344994 1
0.484157376202464 1
0.404008898274707 1
0.396109395342431 1
0.758956311608798 0
0.652961530410383 1
0.2284988861109 1
0.225669919631281 1
0.214403228850776 1
0.262061278670987 1
0.711881603157495 1
0.68992127462832 1
0.578022469959727 1
0.269251145598906 1
0.763447756614447 1
0.480539114902193 1
0.464677925161268 1
0.32988568574358 1
0.566213876259776 1
0.373942098631806 1
0.440004104114099 1
0.174726245746717 1
0.851241259713979 1
0.562216531564627 1
0.264960131791307 1
0.770179462581519 1
0.343334895803232 1
0.509260487246644 1
0.759419690352326 1
0.261792655425563 1
0.208806940031001 1
0.277170448652031 1
0.293620133157709 1
1.01390331158666 0
0.277199171600339 1
0.500441182722909 1
0.280053981055718 1
0.544626036284512 1
0.781828005349438 1
0.244440660402015 0
0.948212899639239 0
0.702593577829796 1
0.215232732606263 1
0.404622471888382 1
0.617870220426137 1
1.13634571193394 0
0.423596227869105 1
0.305624286635475 1
0.955566755190859 1
0.507072512448239 1
0.61373022013165 1
0.37948942359388 1
0.115678228711768 1
0.595071993958713 1
0.510881859485127 1
0.498493462886819 1
0.504843108174781 1
0.651319420446621 1
0.601303902184106 1
0.708504495341911 1
0.558481108109851 1
0.769770826680354 1
0.332687108914909 1
0.592920538821542 1
0.745707630861477 1
0.681839260354941 1
0.449234488436175 1
0.476493814618352 1
0.440007628150057 1
0.542963865711218 1
0.289701962835732 1
0.630765664973668 1
0.580419796481856 1
0.490604582205617 1
0.321064941243615 1
0.888878206249695 1
0.814802385734117 1
0.4916183973603 1
0.461099482446577 1
0.653813684326938 1
0.350707359585838 1
0.948441711936655 0
0.582194440710993 1
0.0637608621389541 1
0.361364020333453 1
0.592459080834214 1
0.144688365105332 0
0.873979743865073 1
0.479414920709969 1
0.495341710330658 1
0.991837002471233 0
0.509510208549872 1
0.418403936645507 1
0.647178718839094 1
0.47542332702806 1
0.415697995423798 1
0.416496565464712 1
0.566897571765141 1
0.56772107097368 1
0.305989557771119 1
0.256762548501272 1
0.548359256256545 1
0.562721313714871 1
0.386574693541751 1
0.798776459391483 1
0.259080957462507 1
0.28012133650075 1
0.275679636325267 1
0.292889404086424 1
0.505019821721284 1
0.298460484926835 1
0.446902256778453 1
0.554825822866923 1
0.935539506252921 1
0.625762605399249 1
0.677096091993355 1
0.562820054394872 1
0.662345806442209 1
0.382791840598151 1
0.533473587014492 1
0.4753283640673 1
0.32288650935606 1
0.830955262399643 1
0.310657188582778 1
0.557702108290745 1
0.766811028216231 1
0.408799579056554 1
0.454613088580717 1
0.312672866658397 1
0.905667391494071 1
-0.0953011258227962 0
0.295298155697464 1
0.680508875975318 1
0.409489387125054 1
0.544541120322445 1
0.511124019351113 1
0.634036634988803 1
0.451105529370061 1
0.57163310344232 1
0.395335965322438 1
0.775984247112475 1
0.589708579695451 1
0.639599785082464 1
0.256586786852956 1
0.407400244524208 1
0.70611857198535 1
0.390057656929498 1
-0.0762225812960564 0
0.606776563465108 1
0.470696571936 1
0.51570148313456 1
0.145861139996796 1
0.625072726744692 1
0.727343487021606 1
0.625457734387199 1
0.693010962337172 1
0.713288558916875 1
0.502534241658321 1
0.246823038569773 1
0.397418902717724 1
0.295726104053738 1
0.149738759948416 1
0.533352651662682 1
0.300435502450893 1
0.743905466850059 1
0.404642179075052 1
0.30966975078803 1
0.506819576248501 1
0.480323800840609 1
0.00278923903070171 0
0.366879315243944 1
0.402081674523365 1
0.674503272818383 1
0.0171135025574588 1
0.763197095737029 1
0.56935121264639 1
0.251906748302576 1
0.258963130885426 1
0.253935099216247 1
0.254069137085706 1
0.238779204224512 1
0.757934693109859 1
0.341750729656901 1
0.289158268035184 1
0.371897254444988 1
0.519309970384026 1
-0.253236377831876 0
0.872444987739184 1
0.0823979719634564 1
0.270022610714643 1
0.674604651315415 1
0.499512457538542 1
0.392288239194451 1
0.627893128084195 1
0.57825505398281 1
0.170466484541412 1
0.521882357496326 1
0.390544131522003 1
0.838378825379938 1
0.901013945447672 1
0.581888330745934 1
0.550490985777727 1
0.0605728160749264 0
0.511085084468692 1
0.363603250127629 1
0.750901508733848 1
0.528607264989056 1
0.685879363871875 1
0.586327903325497 1
0.319336908792874 1
0.668027746312219 1
0.948158544455555 1
0.476308673105657 1
0.260122159627401 1
0.779329102267331 1
0.59432130250009 1
0.60703917647565 1
0.588328316000188 1
0.28210932955919 1
0.510034026009076 1
0.273933163255918 1
0.127325905261426 1
0.838536345614242 1
0.787274371364886 0
0.652778903652573 1
0.325040175877325 1
0.213473896689275 1
-0.0353565600080391 0
0.652237035238932 1
0.397799922602164 1
0.946989833925691 1
0.185442109696561 1
0.359884668476366 1
0.277338046470521 1
0.468804038201196 1
0.702148705436757 1
0.746477334757366 1
0.15383037376367 1
0.553619871327412 1
0.668501591980029 1
-0.00787907901311698 0
0.883470768002673 1
0.379667410948647 1
0.264576807624667 1
0.348025187833714 1
0.479084262668643 1
0.686736231101298 1
0.66523230816211 1
0.563216760768998 1
0.145600766690139 0
0.563457293819004 1
0.467825559576357 1
0.505971345787279 1
0.422395342266636 1
0.5082372552793 1
0.341507004384262 1
0.574728399049911 1
0.525691312891702 1
0.773194093583119 1
0.391245083951864 1
0.40996597541198 1
0.313648304596346 1
0.764700476498528 1
0.555164866991273 1
0.981163241063383 0
0.696793035487076 1
0.506186184099275 1
0.226229075156581 1
0.453132991197975 1
0.88937440991649 1
0.429401668253703 1
0.500468661468951 1
0.685036354132886 1
0.00581005035951473 0
0.523920232988761 1
0.895632253562195 1
0.328357889216748 1
0.301679446728454 1
0.530229158875036 1
0.520918283384179 1
0.466949608868804 1
0.95821955064676 1
0.399034361117868 1
0.419783362363991 1
0.344610850103215 1
0.217074553197462 1
0.419818847772539 1
0.696767037839303 1
0.9064213839805 1
1.20017496599585 0
0.938743595935861 0
0.895794080880529 1
0.179725288372614 1
0.631879107059619 1
0.723724031859791 1
0.611911675707987 1
0.212412865556207 1
0.380062907702333 1
0.797084160672447 1
0.13148727170057 1
0.523493996908622 1
0.309112480009819 1
0.163131557776919 1
0.701881867501822 1
0.801010529252797 1
0.447869306652762 1
0.232489386959249 1
0.327904594082518 1
0.432582031170678 1
0.380868657846549 1
0.467629212528296 1
0.383755508862271 1
0.813391882249181 1
0.720167999223303 1
0.192919543954357 1
0.366320719675753 1
0.537263658083638 1
0.674136401913069 1
0.333224544397295 1
0.78197141437021 1
0.607353245593981 1
0.985356465664458 0
-0.0439971856683349 0
0.435730926641645 1
0.505738756205899 1
0.339792635795247 1
0.64077693067428 1
0.266626175393411 1
0.603084933740645 1
-0.048640679758196 0
0.179613847977217 1
0.469478788475364 1
0.71967818429461 1
0.369327356988113 1
0.470964299048293 1
0.646327264693757 1
0.727272322013249 1
0.290521577030388 1
0.440327460183661 1
0.514804146415334 1
0.696460700519361 1
0.648979250151385 1
0.162542765845058 0
0.553917742222504 1
0.524068377781624 1
0.357136851815817 1
0.461399700215351 1
0.301525379031453 1
1.0497105980499 0
0.224975156684343 1
0.660835000104829 1
0.338304849768987 1
0.260093902534655 1
0.89114679537467 0
0.313248261859028 1
0.388385266006461 1
0.501555054028348 1
0.754303171531948 1
0.254520651503895 1
0.775837201834803 1
0.563052571304735 1
-0.0642757760256595 0
0.236875574750179 1
0.0988148941321423 1
0.700043460548486 1
0.368343657640115 1
0.31273253500818 1
0.614761981087076 1
0.236419561702233 1
0.26239609358047 1
0.393431898693543 1
0.391229022600514 1
0.600916621078052 1
0.872275746252003 1
0.854616717196604 1
0.32989543189492 1
0.610312806657148 1
0.499729234700009 1
0.269913518965633 1
0.786885656675066 1
0.599436962753535 1
0.730981800803229 1
0.664962969094113 1
0.490771858877896 1
0.126189164704101 1
0.748715021264584 1
0.357320254685098 1
0.74865527438206 1
0.548562660818582 1
-0.0325873219998978 0
0.446482279683097 1
0.716953567667637 1
0.276837089351045 1
0.17178147766364 1
0.865647358446711 1
0.842553655626643 1
0.833764288795291 1
0.676462148221745 1
1.02314218758972 0
0.402557117048344 1
0.244398319548749 1
0.558355363913059 1
0.819432652554706 0
0.576726525099235 1
0.482487667940305 1
0.31469001061897 1
0.785090087288409 1
0.520887582898402 1
0.286955304361226 1
0.736199228434864 1
0.484358117878952 1
0.158172491663216 1
0.630636979534479 1
0.221440413033659 1
0.617057351917868 1
0.477098759090389 1
0.762011384795882 1
0.453403576307962 1
0.477790256987311 1
0.514522128884768 1
0.569843631461653 1
0.534630677406647 1
-0.0972051506371079 0
0.484746872589075 1
0.198699455070598 1
0.822011303684304 1
0.409653044248714 1
0.44778003175417 1
0.671445931701243 1
0.707819690186298 1
0.401033827780256 1
0.119178589696496 1
0.714340046168291 1
0.874313596145377 1
0.0900712246387797 1
0.557121105249669 1
0.286775665633035 1
0.790050089017682 1
0.870713624935934 1
0.588791990389746 1
0.511742556063731 1
0.477578731091318 1
0.598547317556844 1
0.724775422304606 1
0.247711517568256 1
0.280983765764763 1
0.617476778811724 1
0.432557795830279 1
0.732616614733051 1
0.519566448715367 1
0.0121446566098894 0
0.681807987823059 1
0.533422284456999 1
0.44904484475175 1
0.840425018435398 1
0.44287728482595 1
0.256923101639212 1
0.563292581702697 1
0.277031450061203 1
0.423954400635027 1
0.377366288296326 1
0.199670688043913 1
0.322014243655888 1
1.37561608254162 0
0.572178835415012 1
0.310730631782271 1
0.566506792231906 1
0.491833218972558 1
0.221075885329716 1
0.595606164710874 1
0.623429777872531 1
0.950996046896508 1
0.639178597156481 1
0.0574206874776639 1
0.715827303748885 1
0.640577510950732 1
0.37611387997868 1
0.312693563379948 1
0.526580094575386 1
0.517889238738217 1
0.912640491044082 0
0.807860806472731 1
0.51281452758384 1
0.812084875454773 1
0.635454982358363 1
0.496590881898663 1
0.663658963465514 1
0.466725942586948 1
0.468367611365744 1
0.781598479682159 1
0.600480278939278 1
0.119040262031438 1
0.296028164976108 1
0.344463130530261 1
0.608433304409795 1
0.485799056809364 1
0.71108333406891 1
0.275415563072999 1
0.513996125488924 1
0.356714373207847 1
0.598703913775762 1
0.491364901852952 1
0.995198135706385 1
0.44293617086933 1
0.955330518050824 1
0.424178223027519 1
1.01205576443671 0
0.597152877575504 1
0.503588749983331 1
0.414795868560397 1
0.583498807043719 1
0.183346469160755 1
0.985644841090481 0
0.49009444797776 1
0.467589750369381 1
0.665375288707577 1
1.13333056107149 0
0.490372903834061 1
0.707715618930068 1
0.431077824297152 1
0.592953233752753 1
0.326254648497865 1
0.477481347857539 1
0.00431636135880457 0
0.596123388357518 1
0.56730785802052 1
0.813021692610415 1
0.588825249678325 1
0.591925795271693 1
0.340835488038144 1
0.566255573025014 1
0.617167183406174 1
0.857804688144032 1
0.0270221968315927 0
0.111570647547172 0
0.281227502425676 1
0.525135847698144 1
0.163154141762207 0
0.447229811604505 1
0.654743052503891 1
0.932337955116315 0
0.256184721690001 1
0.483412629321063 1
0.236096878270196 1
0.602138597958918 1
0.50392793451893 1
0.718291166229412 1
0.661950785457158 1
0.414891248742961 1
0.223091063668855 1
0.731082630012556 1
0.43409727377737 1
0.950098523232837 1
0.949291439559041 1
0.681399191027589 1
0.661641425933362 1
0.694342693659605 1
0.447719283456679 1
0.853213580338651 1
0.464013930938441 1
1.20566747814751 0
0.631760030284407 1
0.589941617032046 1
0.290641600144529 1
0.343678837473603 1
0.171542009971873 1
0.697823301300999 1
-0.0696053022120832 0
0.663593391998242 1
0.859250765498302 1
0.561378197325335 1
0.563966287419105 1
0.745002936072252 1
0.628809562819857 1
0.655940955391492 1
0.851639454211018 1
0.771810244487241 1
0.489678681680468 1
0.174074844780215 1
0.667627750145041 1
0.652866710955048 1
0.58133931261583 1
0.393724370972679 1
0.753828353239197 1
1.02410720230598 0
0.751168948054771 1
0.36732877619485 1
0.364049465808693 1
0.755480928661743 1
0.202159674437106 1
0.536822015715559 1
0.50902573515682 1
0.626650404635656 1
0.5042128937557 1
0.718749258855816 1
0.391076513459974 1
0.766174896718391 1
0.373265789827112 1
0.568240899498665 1
0.340995910039887 1
0.585501200150735 1
0.734358198082642 1
0.278491273890106 1
0.576771282539024 1
0.695550483009848 1
0.175320411248046 1
0.869633672582629 1
0.46546658271183 1
0.516653861212137 1
0.0351612834660641 0
0.441599941065662 1
0.582867186685692 1
0.352255030280055 1
0.194233890221413 1
0.560080046595348 1
0.538781885535777 1
0.873381896556033 1
0.684446451356529 1
0.529427786429563 1
0.355598318209169 1
0.838455876227248 1
0.33658459910496 1
0.829667944569764 1
0.752543250456149 1
0.537756601245456 1
0.743565193702414 1
1.08180029238393 0
0.64557259896862 1
0.972365687903802 1
0.841624350404466 1
0.712347707492345 1
0.244479071174001 1
0.00158626453112616 0
0.400239633946619 1
0.674325834235387 1
0.750301696916364 1
0.849379446996714 1
0.434076496746731 1
0.394380743919621 1
0.313903764855773 1
0.70331417803155 1
0.740207434320701 1
0.192439049013376 1
0.316079253602795 1
0.433803372180789 1
0.876146149848425 0
0.493611744767963 1
-0.0952694604677213 1
0.275275232108822 1
0.442592699488892 1
-0.00704434039681161 1
0.74042996791293 1
0.631011626695442 1
0.593355608089821 1
0.55620418464736 1
0.592037134111257 1
0.508686775515166 1
0.134813175981849 1
0.702178729769656 1
0.29380885283718 1
0.602487466421393 1
0.434772841079171 1
0.842895087424612 1
0.521344361889142 1
0.603258093567664 1
0.474638139574377 1
0.36107942048521 1
0.263895849574268 1
0.22506533246297 1
0.168987342733014 1
0.331377921062105 1
0.219441701266341 1
0.308516694189473 1
0.144839594795155 1
0.32623009555518 1
1.03042575817394 1
0.45272432071842 1
0.510177298127804 1
0.261540211810371 1
0.236802434648348 1
0.607709170861922 1
0.471671858797817 1
0.160316214670691 1
0.746028251432224 1
0.574813762885505 1
0.0745291385242294 1
0.479382864617532 1
0.621922726695702 1
0.383247269902983 1
0.454524944794958 1
0.540256647207725 1
0.394391546888751 1
0.485016090701572 1
0.328036065746256 1
0.39318134926328 1
0.93902772336331 0
0.531344122702841 1
0.566550751736916 1
0.24079172698524 1
0.52663724042391 1
0.40022392085891 1
0.490524616858633 1
0.453207849739056 1
0.647881217693208 1
0.73181027659442 1
0.273251659358904 1
0.68938931986579 1
0.534858058194452 1
0.481915189560383 1
0.445523248049646 1
0.791019324414495 1
0.257018731970866 1
0.913135799725156 1
0.199828722599653 1
0.221742317715918 1
0.458763201935409 1
0.635372455483106 1
0.764197112686435 1
0.308960291624167 1
0.898961049353741 0
0.230331990336054 1
0.704532065276475 1
0.98047088773579 0
0.496622696442091 1
0.623936803865107 1
0.319910260122676 1
0.66054841768267 1
0.406228718234393 1
0.269133285421979 1
0.883291987542333 1
0.702043436582932 1
0.654472857833283 1
0.552100799106926 1
0.446363077985496 1
0.409044393211795 1
0.530015245944682 1
0.61775892877585 1
0.922986084927582 1
0.30232947532513 1
0.30485421617282 1
0.682228073290126 1
0.640927855612028 1
0.442112502874659 1
0.211427489470702 1
0.16449837443518 1
0.193464107102474 1
0.177095069866898 1
0.262322289815823 1
0.580537770912071 1
0.470052754663058 1
0.401994567731201 1
0.555383687557099 1
0.943946169052372 1
0.829612801157755 1
0.885499800548169 1
0.12792023142082 1
0.795927663447824 1
0.493197189134278 1
0.187766605292722 1
0.856073490814508 0
0.591660997045462 1
0.447112932399455 1
0.178799867236818 1
0.176575440262188 1
0.249938408746356 1
0.656848224576688 1
0.467078592933571 1
0.474328495089548 1
0.603148825332611 1
0.771503223535248 1
0.331482880209515 1
0.337665127242062 1
0.136386694517645 1
0.520075449762211 1
0.889800359868517 1
0.522650553102786 1
0.389248480652523 1
0.169077907549365 1
0.706127396246203 1
0.835491113408943 1
0.688933564942241 1
0.484157909861868 1
0.759156199323698 1
0.462898543534052 1
0.683791380494389 1
0.594014624727031 1
0.805022051636576 1
0.596750797806337 1
1.06163598463936 0
0.484083516445846 1
0.155788411430704 1
0.854264703780012 1
0.476954223079047 1
0.66374382607587 1
0.344245446781804 1
0.187420411729426 1
0.326487844811808 1
0.360011662727519 1
0.542993177194667 1
0.727166650336282 1
0.303645469118411 1
0.614701231781091 1
0.65993492696454 1
0.809070827647426 1
0.0343419408678436 0
0.592953039128619 1
0.201093728538399 1
0.0684658882857624 0
0.303050406258337 1
0.394518179835434 1
0.371411742139122 1
0.773370318587513 1
0.943336017019379 1
0.711910470324242 1
0.215954220460426 1
0.476853031272388 1
0.43151229054963 1
0.228754218640365 1
0.280611124661597 1
0.664054548744797 1
0.672514012375792 1
0.377364517322278 1
0.748491804450066 1
0.418036447704995 1
0.181062582162451 1
0.504266931006641 1
0.332014015203469 1
0.371990776946457 1
0.758558673211096 1
-0.0716428460381601 0
0.575682513583187 1
0.35805578588682 1
0.491482038382565 1
0.608851001543144 1
0.586805634565777 1
0.514202460400114 1
0.78414603938011 1
0.593866653073046 1
0.412511213176168 1
-0.106500657430614 0
0.991684687746823 1
0.299691051793742 1
0.225893057173961 1
0.515952405705278 1
0.454839861033084 1
0.451183332483188 1
0.769377202728624 1
0.603044380934972 1
0.496029261317095 1
0.35128171363518 1
0.745481810595256 1
-0.0751802073985214 0
0.598597671991151 1
0.322646548921666 1
1.12108628109352 0
0.329575591623961 1
0.528828107142827 1
0.321496694901744 1
0.723653365277507 1
0.519470858514603 1
0.134352077611306 1
0.496986484497223 1
0.328333422291434 1
0.547449768853973 1
0.655627703777769 1
0.461015224662586 1
0.624259341366488 1
0.518894791086444 1
0.629146962834601 1
0.720011899176895 1
0.576869729348947 1
0.153880133268027 1
0.234166590803098 1
0.462266384611103 1
0.698243824242382 1
0.494890333913285 1
0.366494198752429 1
0.758765849236461 1
0.54961196837574 1
0.558535882960817 1
0.503267045176781 1
0.593732709090064 1
0.777231718143472 1
0.693973867857506 1
0.498328809169024 1
0.700674395323954 1
0.620788785915281 1
0.519805208746565 1
0.533758941065487 1
0.465214369406479 1
0.543419547606196 1
0.69242922128641 1
0.916931630918862 1
0.770200094098104 1
0.504049067973312 1
1.0824219414097 0
0.815608277889738 1
0.553772930200499 1
0.628465025952072 1
0.512525889010736 1
0.69350925848393 1
0.26192925133768 1
0.396628077442788 1
0.119879445758133 1
0.591194530618653 1
0.679382097109103 1
0.216266721473235 1
0.373903916763445 1
0.674720827495167 1
0.773190798940544 1
-0.0790375165150625 0
0.348849816649814 1
0.498913568690316 1
0.295994594390553 1
0.397406158288087 1
0.437313511285788 1
0.298442917245555 1
0.04321422210415 1
0.61570657947644 1
0.479372538639768 1
0.732321183120919 1
-0.0148627862104794 1
0.779423579149607 1
0.248771541893297 1
0.725369672264616 1
0.474364687917183 1
0.435240993931577 1
0.102521639977828 1
0.15007965556272 1
0.387464044040005 1
0.335556451031549 1
0.393443462680721 1
0.414504073409641 1
0.924145712448486 1
0.421520695066943 1
0.781763050464947 1
0.643488011723506 1
0.450179956973784 1
0.767340705387011 1
0.639962863130826 1
0.343145134256776 1
0.629834444962032 1
0.771637077908644 1
1.09030578018871 0
0.295594805307263 1
0.200969180607584 1
0.689615072523344 1
0.623648380874585 1
0.460179266836686 1
0.199596461113863 1
0.370223060868658 1
0.411678979579837 1
0.0878526453163992 1
0.0770194563773303 0
0.329333037613936 1
0.550550192988042 1
0.750222905319442 1
0.475644263602453 1
0.385286629919043 1
0.486888173122998 1
0.664348908007924 1
0.814870215602732 1
0.545917045601846 1
0.595806023056464 1
0.994608806115649 1
0.729147412397932 1
0.329400472355264 1
0.396076366034102 1
0.866112452967877 1
0.799888267190399 0
0.404506908489368 1
0.89928670082968 0
0.62822092667169 1
0.563527782125957 1
0.53757373386449 1
0.549568993979393 1
0.467468821576823 1
0.9247728826819 0
0.544880103650643 1
0.409220524852224 1
0.7258107518904 1
-0.0753997411357004 0
-0.201597907412433 0
0.2597874411304 1
0.664249473000773 1
0.676820302189812 1
0.340352649338102 1
0.00301126752798938 0
0.634256763909245 1
0.728105841584899 1
0.135356103639457 1
0.185833299312805 0
0.53164739637649 1
0.393641430960737 1
0.9649181154156 1
0.396437457923256 1
0.429437593249935 1
0.688986749604036 1
0.520619546893002 1
0.0481906007648613 0
0.427165315893399 1
0.0059508252332969 0
0.485370872451129 1
0.437646264621561 1
0.186782008475784 1
0.711891029505127 1
0.838556093766688 1
0.573608835417663 1
0.407835621171308 1
0.227989504993441 1
0.155847594598147 1
0.639470425010183 1
0.621549761676324 1
0.485540381678874 1
0.208555514686849 1
0.623503259306242 1
0.64365760187483 1
0.443351243583343 1
0.539780942273632 1
0.639253153841616 1
1.28412890524475 0
0.354984027669646 1
0.360875968352096 1
0.289372131770482 1
0.429858667371922 1
0.640154458289268 1
0.382027412697957 1
0.784487801965529 1
0.668108276883601 1
0.749794587427884 1
0.422452270038146 1
0.566702783861351 1
0.567438923916268 1
0.849753926990558 0
0.796821189387416 1
0.327707974995331 1
0.358587476453875 1
1.20515279921104 0
0.819304390039413 1
0.398075002244093 1
0.498441075183257 1
0.396681893317811 1
0.684114998696928 1
0.296143598991087 1
0.216470010771513 1
0.701677931072183 1
0.451663893876192 1
0.320690590616826 1
0.730103437587481 1
0.319683987181247 1
0.395506926062383 1
0.375134283826797 1
0.457431016179221 1
0.18879152394153 1
0.325748521605209 1
0.880644591725257 0
0.594312609372302 1
0.878841494195429 0
0.684827015878704 1
0.162886538789081 1
0.324971226630605 1
0.18115658227836 1
0.202226849115518 1
0.517222812465759 1
0.355916708344856 1
0.529244880529006 1
0.462486379499544 1
0.525776737762684 1
0.564049016571062 1
0.0444374546304634 0
0.870984880808476 1
0.19679199641946 1
0.338967988197216 1
0.6895068480038 1
0.44337573997633 1
0.547571573167477 1
0.508786761904849 1
0.0893625477155306 0
0.644466225994376 1
0.687360052247703 1
0.535274816925158 1
0.694095298062179 1
0.432350575688028 1
0.0857337927506339 1
0.483901893744121 1
0.499064595357475 1
1.23133254055955 0
0.591689409545784 1
0.523690537481184 1
1.13995599551219 1
0.71483832827386 1
0.510489784302184 1
0.692150884865118 1
0.311424244997959 1
0.547835430554578 1
0.804125875135141 1
0.84160534574251 1
0.500749280292699 1
0.408355251443418 1
0.590988835468973 1
0.779439234835095 1
0.0983203066250277 1
0.508385865523522 1
0.554363051198161 1
0.796885482459181 1
0.335694596247221 1
0.616532151571156 1
0.600494194713924 1
0.26538697867563 1
0.321752345267415 1
0.199148619344448 1
0.448117413163314 1
0.136937941348829 0
0.0747388441210154 0
0.822024996304045 1
0.77322775873341 1
0.0403070874805693 0
0.47718250202396 1
0.358120954487563 1
0.703533539361202 1
0.132686137074648 1
0.572215492600032 1
0.585353495602515 1
0.249294311960786 1
0.492747573966778 1
0.349014412574148 1
0.814742017375196 1
0.215082145950916 1
0.47837281302244 1
0.540824309339276 1
0.317250725032794 1
0.40981888172739 1
0.280198407429774 1
0.325840539870389 1
0.577544170746208 1
0.440494844414359 1
0.0845773199483177 1
1.03709264392035 0
0.304816248734608 1
0.450114735969806 1
0.393338934129439 1
0.393570020952472 1
0.527823612170838 1
0.352786166736622 1
0.99587685794472 0
0.0411481158202218 0
0.459826791929737 1
0.403085793175466 1
0.232356631462846 1
0.287784888194 1
0.509828834142979 1
0.696777209487503 1
0.472862605868779 1
0.00806373386729865 1
0.229192639667531 1
0.303586626463227 1
0.360542970667631 1
0.603540194899507 1
0.724292458040008 1
0.242643590948503 1
0.391853075526242 1
1.11082459353958 0
0.441572970388867 1
0.672911821436083 1
0.668661429868332 1
0.504234272758806 1
0.287395590933144 1
0.553591529403128 1
0.26189772447662 1
0.327188447132461 1
0.230193162451605 1
0.202271979780427 1
0.586082618838569 1
0.762248748872524 1
0.716368488854063 1
0.600540667739053 1
0.357129479134191 1
0.541082479152583 1
0.367648348597139 1
0.30053215693335 1
0.259821170934691 1
0.578942855503407 1
0.514100591228882 1
0.389284004939792 1
0.188943004188368 1
0.487906216815384 1
0.786573433951334 1
0.725253568726691 1
0.577824333975277 1
0.421586194532749 1
0.487187416895336 1
0.884685723782942 1
0.776640824395172 1
0.729420107698872 1
0.0730044007767058 0
0.295831234764852 1
0.998229575560032 0
0.2678720521982 1
0.328466427806083 1
0.371363652857792 1
0.638874354105888 1
0.463479678387241 1
0.390359071956307 1
0.389723128136802 1
0.447706744361639 1
0.738551789687237 1
0.201076332907129 1
0.628568283015262 1
0.737832075457113 1
0.541377038970961 1
0.179249911224115 1
0.9386824996856 0
0.38036076075035 1
0.60722870942063 1
0.437106111412866 1
0.597830815025497 1
0.763414523879192 1
0.469251867913098 1
1.01565510745863 0
0.739883971662484 1
0.850176702880585 1
0.245037510109405 1
0.557920135556607 1
0.320052049148088 1
0.21951007332574 1
0.594295635760843 1
0.135906359423564 1
0.237222340812572 1
0.556009831959299 1
0.302811276562295 1
0.662458527135192 1
0.331743090300228 1
0.441169555510003 1
0.786785958905321 1
0.597347449271317 1
0.0555348126996889 1
0.48992481902184 1
0.318397237452164 1
0.321928450635476 1
0.571046536462482 1
0.549880425507801 1
-0.147136590031026 0
0.650781724739185 1
1.00288548614148 0
0.535217953125072 1
0.2173011783192 1
0.374928572609422 1
0.354500205361101 1
0.819488255343385 1
0.43991297405941 1
0.0178328102776962 0
0.506314390065006 1
0.782417357239877 1
0.404161958000673 1
1.06697712641984 0
0.499476333225677 1
0.666419922672351 1
0.68679317310161 1
0.422734289394716 1
0.753228367374145 1
0.734029760574189 1
0.612359477622199 1
0.98381139845964 0
0.0432571386517755 0
0.132766104545504 1
0.250895137910579 1
0.513286098559865 1
0.894832252909979 1
0.419335132211239 1
0.454968551672994 1
0.527060629718091 1
0.557335911774909 1
0.527231319079987 1
0.375576856814774 1
0.519323941951803 1
0.646578769310285 1
0.666931671472532 1
0.762682029683738 1
0.269816530448988 1
0.706752369613653 1
0.895072143781712 0
0.598558178226987 1
0.611314603204914 1
0.47830487453887 1
0.492829157888536 1
0.800638421524534 1
0.472790713540997 1
0.676214697504267 1
0.927445409227532 0
0.571744666941055 1
0.51871205652531 1
0.192616852178615 1
0.160744631294623 1
0.57032436579757 1
0.60659889213565 1
0.51048948876987 1
0.475221002596624 1
0.545340990654991 1
0.17806877162895 1
0.310427359364199 1
0.677174366989729 1
0.681880049366366 1
0.434468267940693 1
0.673776770768384 1
0.508135764641937 1
0.130055806691637 1
0.12103240595021 1
0.621660748959267 1
0.669245915749223 1
0.25821852059598 1
0.433606785074983 1
0.462574386332026 1
0.0566044588305229 0
0.588530468591531 1
0.414400468654401 1
0.303931865461099 1
0.667794811193222 1
0.501236447536447 1
0.547821061655801 1
0.449485923981779 1
0.680847715995749 1
0.373481948586823 1
0.647934479310257 1
0.410454693274575 1
0.77775465492866 1
0.583709794430045 1
0.550364703937765 1
0.504443480952039 1
0.702309706660989 1
0.461804693687053 1
0.642060025661452 1
0.4393410557986 1
-0.0757085679200733 0
0.164510758442251 1
0.667971915041869 1
0.163864685497806 1
0.452075201866551 1
0.413568854214212 1
0.763830321455188 1
0.103911458387694 0
0.899710190692086 1
0.392941123622594 1
0.125799736797925 0
0.667095758265532 1
0.385173639017927 1
0.577461727450054 1
0.781251353967962 1
0.458073265205125 1
0.182456780372303 1
0.109351348092934 1
0.97250816032616 1
0.519913951802225 1
0.707538374683873 1
0.819975697780292 1
0.325856683486581 1
0.340689341078156 1
0.547019268534774 1
0.421709087747236 1
0.556099787150921 1
0.322769106359983 1
0.794999518989271 1
0.301250589560474 1
0.299426416950377 1
0.168946385349048 1
0.6848853371535 1
0.643023050155077 1
0.220902732223004 1
0.693623808758453 1
0.0119090305381243 1
0.710189228157889 1
0.466293799334946 1
0.570874912229231 1
0.148561374718143 1
0.57081168327467 1
0.56079072776063 1
0.807288893850936 1
0.238402293480083 1
0.614608975180447 1
0.979882713337062 0
0.0819848488807394 1
0.622933867055347 1
0.589807668475285 1
0.408673917529368 1
0.430797608596283 1
0.115603699576431 1
0.697589083906198 1
0.651084190933846 1
0.252081649437225 1
0.658097900969057 1
0.496856497988167 1
0.89681423028626 1
0.738375071662128 1
0.92743060774668 1
0.263315324699675 1
0.35508215168622 1
0.221027380932622 1
0.452941922731783 1
0.189279496987372 1
0.299001941130152 1
0.589022962927694 1
0.658237369561847 1
0.151788915576914 0
0.574307766165502 1
0.344077717820992 1
0.268982862329195 1
0.426499694608971 1
0.331594095029906 1
0.365815214528169 1
0.340046413819933 1
0.607812416935066 1
0.267601230088151 1
0.253145018799288 1
0.395356757057262 1
0.551671144594383 1
0.165098985480292 1
0.634753421487068 1
0.611770535689484 1
0.441337670100767 1
0.083777642575292 0
0.481266221215701 1
0.981992934972583 1
0.703748360736185 1
0.578474009079552 1
0.700882304544364 1
0.625829902388573 1
0.442330860638792 1
0.381334367310334 1
0.264909875483351 1
0.575885401501329 1
0.90006549298033 0
0.57425044340275 1
0.337064798628313 1
0.501327040059174 1
0.748553014417146 1
0.638416317627857 1
0.509253206576085 1
0.669234708384159 1
0.36978193312273 1
0.756493316905482 1
0.363685342171775 1
0.431849900749043 1
0.816343502907294 1
0.28041906030963 1
0.997882841510852 0
0.429105937196661 1
0.568175438558694 1
0.430389474294188 1
0.336158681617747 1
1.0044207507135 0
0.741603807388613 1
0.823418544775445 1
0.402111632466159 1
0.554061111721948 1
0.608744859305539 1
-0.0153208451407254 0
0.516049930915774 1
0.562179326737384 1
0.695898345401236 1
0.504945750054285 1
0.62613534772337 1
0.796256660945088 1
-0.160135690534306 0
0.272789594174381 1
0.517111860953797 1
0.290621531045496 1
0.0400138064568566 1
0.358672962612742 1
0.889436953829069 0
0.353302234983164 1
0.413424280039252 1
0.406016471056746 1
0.536923043387218 1
0.570308267786468 1
0.847058002147619 1
0.318793093021834 1
0.54429466242026 1
0.543799237921787 1
0.193046334001943 1
0.583919984218144 1
0.428118945067463 1
0.269967538911591 1
0.317448955871898 1
0.171291991861669 1
0.459531396437694 1
0.235889706407868 1
0.504383554321689 1
0.515151487116328 1
0.558401096867949 1
0.670822925547609 1
0.409817510576161 1
0.156699068348931 1
1.03629625827911 0
0.789470680367786 1
0.335130254301879 1
0.531066391806034 1
0.665986375118004 1
0.40104425911506 1
0.338878143378643 1
0.692770884597047 1
0.483312518780235 1
0.355637647609907 1
0.755199619244215 1
0.227289173599704 1
0.0365020229611796 0
0.558755408136191 1
0.462331798235241 1
0.813566771746299 1
0.336264705158818 1
0.604017040915861 1
0.181777908645951 0
0.42545257477426 1
0.658515535689148 1
0.45397505740154 1
0.493534725718357 1
0.555358824159861 1
0.406857042180138 1
0.489574147973173 1
0.167707471659875 1
0.682309999506219 1
0.0285740738369969 0
0.617730157136898 1
0.526780773827524 1
0.77204089900059 1
0.201020532573175 1
0.371479890362849 1
0.549003614903045 1
0.521952981652523 1
0.347329099407659 1
0.384095024911005 1
0.261010716575461 1
0.369295852332887 1
0.252626061642953 1
0.463117280001458 1
0.652062358147533 1
0.201685733953787 1
0.367855294528066 1
0.460603536212632 1
0.434369398445602 1
0.621713347364719 1
0.800897723051978 1
0.633917783393105 1
0.695734280843601 1
0.719608692510581 1
0.442577337123331 1
0.591986274528199 1
0.72293793010558 1
0.433284275273983 1
0.921538548339783 1
0.384653990280501 1
0.0874711506951204 0
0.456826297407995 1
0.433141077923111 1
0.423054305385787 1
0.527493403794492 1
0.485762099224999 1
0.413132981579243 1
0.644133894490033 1
0.737670862723001 1
0.35810343813525 1
0.264203643744929 1
0.525748205645367 1
0.809415334998597 1
0.58411890034876 1
0.527396175502045 1
0.468152464296315 1
0.786911147566722 1
0.317380925278401 1
0.19494422265868 1
0.588828566341325 1
0.637697836737544 1
0.44062887525513 1
0.275266022776703 1
0.768048255960616 1
0.260295230885309 1
0.250897924208305 1
0.741313636048819 1
0.496666357441565 1
0.566450478075189 1
0.653283675335678 1
0.778151932537191 1
0.628377943434319 1
0.555962473239353 1
0.401740306282283 1
0.411864593128068 1
0.694190191330032 1
0.161870909319874 1
0.629134781103059 1
0.585694469230639 1
0.537204362532723 1
0.572622083831763 1
0.565844044136023 1
0.87557268298891 1
0.676693838335223 1
0.524105434654144 1
0.784212357260288 1
0.305396198292618 1
0.287948761877557 1
0.100799146821344 1
0.649552168212257 1
0.408395009358141 1
0.443104389468434 1
0.757340265427191 1
0.519050650852308 1
1.1216868309025 0
0.459750069600825 1
0.0305127926005098 1
0.822786874125294 1
0.580330997940676 1
0.0568958586134393 1
0.802359780113204 1
0.726891438654846 1
0.50976131346074 1
0.345950109987839 1
0.539484469543111 1
0.394059455267614 1
0.337591179950802 1
0.517502494522358 1
0.652456764983083 1
0.484730520991211 1
0.781187151516418 1
0.50433857604713 1
0.559161198159284 1
0.466838893317047 1
0.758003772964562 1
0.331598258372151 1
0.659460147621598 1
0.894360055553038 1
0.229736388260544 1
0.66964168975351 1
0.56493953014547 1
0.4235184521177 1
0.652214487338352 1
0.113517315681808 1
0.624330008838743 1
0.29377498775138 1
0.601018987734271 1
0.301423308558658 1
0.655269814154843 1
0.69203947338001 1
0.716499512700345 1
0.981168690123623 1
0.80954761530104 1
0.195613691171559 1
0.508205790044066 1
0.785713819408026 1
0.692958309067218 1
0.364397967614253 1
0.762563048610834 1
0.372256247043539 1
0.59337296976567 1
0.332251143695583 1
0.283778279745372 1
0.240727539426977 1
0.530594598375705 1
0.898001763094473 0
0.334004896893014 1
0.598791928107283 1
0.533222946630637 1
0.433500626634507 1
0.724646172412978 1
0.525831650007721 1
0.605118597629261 1
0.846809195976215 1
0.509493737824702 1
0.303006036236816 1
0.447506515683114 1
0.573813492929306 1
0.542688015308578 1
0.573482970825835 1
0.445986070694761 1
0.681866460924236 1
0.507915314764924 1
0.276944173177965 1
0.415023538652523 1
0.0499590391959572 0
0.180527833894289 1
0.591481046011641 1
0.680367554149762 1
0.401615605875327 1
0.509101825113989 1
0.12159401172673 1
0.316536545157006 1
0.693705978238222 1
0.0843849463799593 1
0.103380776786444 1
0.898662471842489 1
0.0905145884635535 0
0.918473222491384 0
0.64602528790499 1
0.806153274644903 1
0.405571888175595 1
0.197018671872708 1
0.69584210793878 1
0.120816126610122 1
0.299166186539417 1
0.293905145672453 1
0.596913703343187 1
0.333758201193994 1
0.551922415376618 1
0.577614390639894 1
0.695776023015582 1
0.208833803458972 1
0.317247441033646 1
0.990622237460249 1
0.616066075512669 1
0.324255908173473 1
0.954126294396196 0
0.223574666167937 1
0.740354038262539 1
0.586332233901556 1
0.512263549097859 1
0.442323656051305 1
0.187220991027559 1
0.308281611387175 1
0.346445684149018 1
0.673984104531575 1
0.487406428215569 1
0.558779235143057 1
0.588744957375654 1
0.465411795584682 1
0.354056283762071 1
0.514332470694846 1
1.11747706397012 0
0.574748331881659 1
0.576119432611117 1
0.464267820216855 1
0.570095682023726 1
0.459209369818938 1
0.88958379973759 1
0.399465507034999 1
0.258871431417142 1
0.447905721558457 1
0.604292549196516 1
0.564650861984174 1
0.454361205828136 1
0.696957368866775 1
0.261406243359014 1
0.97458253450114 0
0.354929856052709 1
0.644619952468093 1
0.16422126801627 1
0.272951593215631 1
0.546270604533517 1
0.440018892753637 1
0.432279976206913 1
-0.031011830872136 0
0.203317301881302 1
0.234314225928783 1
0.684301530347918 1
0.300980442854515 1
0.426422151122279 1
0.515838119531121 1
0.374835775432326 1
0.384651624910152 1
0.682885533831534 1
0.718699685757772 1
0.670581504165724 1
0.479660481508531 1
0.653979647493074 1
0.17408737037932 1
0.41313671148652 1
0.351860349327847 1
0.242672859739292 1
0.50561527567131 1
0.697779329743849 1
0.134566442277618 1
0.73933256039667 1
0.301250920859923 1
0.58569429854938 1
0.533791679802545 1
0.533435896027584 1
0.5489524708459 1
0.554989016145041 1
0.538296043019967 1
0.169621828061592 1
0.451404341517086 1
0.332407664443595 1
1.01079055693917 0
0.505827886928739 1
0.726114806080911 1
0.39433053769687 1
0.10311922598712 1
0.424564129520081 1
0.484504158415097 1
0.548228627790334 1
0.592817027579604 1
0.347975246335696 1
0.197954695720427 1
0.881076657897672 1
0.541717572436019 1
1.18273969516327 0
0.441646380723913 1
0.0333284376620257 0
0.593065056800606 1
0.692671909669036 1
0.428245583418155 1
0.625419405026297 1
0.295009296108571 1
0.62701953410957 1
0.56259505924042 1
0.667162853433804 1
0.182718779764957 1
0.179394758691231 1
1.04982494106967 0
0.616337416552416 1
0.561917768479342 1
0.47783905275299 1
0.845222053422668 1
-0.118742200028887 0
0.588082246984691 1
0.075610215238332 1
0.646040583429564 1
0.329730250647468 1
0.665065084089092 1
0.427132012000897 1
0.315988893465164 1
0.372930844717131 1
0.339504647006657 1
0.319478717107962 1
0.441379138675768 1
0.366139316985579 1
0.658784252654334 1
0.827181823081645 1
0.587686943150172 1
0.420146309941365 1
0.728203922496176 1
0.374215417220052 1
0.721377422104508 1
0.698696332116444 1
0.264101350962027 1
0.265825332984967 1
0.585240042475193 1
0.650462678264344 1
0.724349917883341 1
0.634531780175934 1
0.519396707384916 1
0.354368235782375 1
0.662196661800347 1
0.350627039496333 1
0.778071903418466 1
0.538335334977375 1
0.324010064838906 1
0.352843297428756 1
0.586521969564674 1
0.738636266408835 1
0.316443735335515 1
0.724045536496029 1
0.364453836502556 1
0.727993745660512 1
0.288603675908219 1
0.50878427343819 1
0.0544519114854655 0
0.581216469547451 1
0.795237157813424 1
0.190590062497978 1
0.392940017302232 1
0.220002655800716 1
0.619186479397379 1
0.224433430555538 1
0.453592538301294 1
0.824667194942598 1
0.498246631637874 1
0.191901440927478 1
0.345079654577319 1
0.46405658281944 1
0.263270866738133 1
0.438016928225962 1
0.660799403620175 1
0.565167100455345 1
0.506300220648301 1
0.490069203418481 1
0.333277253741836 1
0.571896119414765 1
0.31125591801876 1
0.770740725199082 1
0.574977804314059 1
0.656684368202086 1
0.567699890937824 1
0.441238322378203 1
0.444707825507345 1
-0.271246833773433 0
0.527382117381237 1
0.976958530369311 0
0.340218875388707 1
0.455813782176875 1
0.48332209302212 1
0.282763970532189 1
0.579165319508908 1
0.487941006774754 1
0.608940231752087 1
0.57039612452449 1
0.616236557128154 1
0.620793263385473 1
0.961556523773774 0
0.647415640992488 1
0.811646620859573 1
0.595042237060668 1
0.891545822576505 1
0.796124215052966 1
0.171691295223264 1
0.497998179893929 1
0.744606259395011 1
0.445204347054189 1
0.629393296777618 1
0.356014581254002 1
0.29524615737985 1
0.838253296817597 1
0.622187630442888 1
0.717254743338373 1
0.447153892620681 1
0.323440726788926 1
0.419328472301013 1
0.635689794237322 1
0.972669931110365 0
0.407368283124474 1
0.539168593505889 1
0.533211167736496 1
0.591078439893154 1
0.377232574798057 1
0.585892754701773 1
0.863713219988381 1
0.315014097252697 1
0.413923490797753 1
0.69671103205023 1
0.480351206969465 1
0.492412963948104 1
0.780903535844497 1
0.605243174573712 1
0.510919203949043 1
0.783047760290474 1
0.40517570728376 1
0.254170105555584 1
0.373585599574117 1
0.729809974261672 1
0.394731558799967 1
0.360583763274907 1
0.414937786234529 1
0.38053709857288 1
0.330403444609569 1
0.413727678771727 1
0.905294270311183 1
0.57139992925721 1
0.483893676502554 1
0.757958521574483 1
0.646306024582931 1
0.442207073941317 1
0.554895707942062 1
0.68939603170232 1
0.288010887054977 1
0.428214533451723 1
0.981354185745376 0
-0.0801948453781108 0
0.492434991874706 1
0.461959475493859 1
1.12523294386883 0
0.384582546694154 1
0.421307945117627 1
0.351803762220889 1
0.407317147658299 1
0.370673706685466 1
0.576497164624253 1
0.389285550274932 1
0.373302175409148 1
0.196502890580635 1
0.494888157770668 1
0.804647237656796 1
0.694690621308819 1
0.723556895789366 1
-0.22404481549657 0
0.487562268933966 1
0.669634987374036 1
0.448356824811181 1
0.742303311137085 1
0.734782067172448 1
0.367948521081519 1
0.111395149503578 0
0.495932652318191 1
0.489450833210006 1
0.949040351595835 1
0.214067112665467 1
0.462829723430692 1
0.559847208301035 1
0.969083880937576 1
0.799200475713945 1
0.647570573386599 1
0.881185672348835 1
0.712756173835575 1
0.264283970683576 1
0.737243343182615 1
0.322550926006397 1
0.784531656794106 1
0.317375569481829 1
0.410813687037012 1
0.780046879596375 1
0.324146812681455 1
0.577078576304763 1
0.209137911121301 1
0.249726308144642 1
0.945526153983702 0
0.204603595183175 1
0.156813813526165 1
0.397198340644604 1
0.0104420391307904 0
0.333751014051749 1
0.678925023434702 1
0.426725398794997 1
0.236610601423696 1
0.0928501016063954 1
0.681779372618983 1
0.556208150332114 1
0.598870819866972 1
0.691325465104117 1
0.363808195242595 1
0.533165348912496 1
0.333031603863052 1
0.775116479306567 1
0.586249703023622 1
0.733104925934793 1
0.287360312643615 1
0.426479599136105 1
0.165047775927292 1
0.738525941952822 1
0.401448196789269 1
0.334143729929608 1
0.817069250699737 1
0.128678522692004 1
0.72976960513871 1
0.0392124828443588 1
0.562866730065793 1
0.68067000529969 1
0.47986283870218 1
0.500749262809215 1
0.70381225643721 1
0.768248505813664 1
0.396095240691837 1
0.98887319296852 1
0.407861147220773 1
-0.0713801226358831 0
0.515429754359259 1
0.691599674207671 1
0.525100864380201 1
0.262972000986854 1
0.268993411171428 1
0.42075192990768 1
0.752949905424314 1
0.157544035898884 1
0.211363453083774 1
0.308011087536647 1
0.550027856250309 1
0.55800217599522 1
0.310837326108794 1
0.193231905515428 1
0.626451019636164 1
0.129835727711337 1
0.427473209117895 1
0.149758506890529 1
0.515302301752295 1
0.300614556916772 1
0.330607443320236 1
0.634221821199 1
0.721055182561452 1
0.705916068429579 1
0.372238989481392 1
0.499764638129464 1
0.800326185648567 1
0.520954214953661 1
0.575876186301592 1
0.524514052479591 1
0.625761007313725 1
0.441287541442058 1
0.436149486977026 1
0.495040710521896 1
0.622213306305485 1
0.675897812376341 1
0.361087461003243 1
0.769088776623765 1
0.913261318557667 1
0.686751706132145 1
0.746986970612878 1
0.677329064301798 1
-0.0809258435293652 0
0.883625671511946 1
0.598700090373543 1
0.645350402344886 1
0.153391416488127 1
0.437171412610862 1
0.464948501171938 1
0.442307561972148 1
0.800407770655135 1
0.691050044303167 1
0.921486161157137 0
0.506438892604773 1
0.517684329403734 1
0.517528560281132 1
0.585036882967081 1
0.169208842889566 1
0.693100280028136 1
0.725609329363118 1
0.560019654106313 1
0.553836610621816 1
0.434173177680375 1
0.208144231168036 1
0.816918513934043 1
0.614207827278087 1
0.19284831335255 1
0.478600274150675 1
0.276876321952275 1
0.800826608440216 1
0.547842491484702 1
0.648086947293332 1
0.328340055842034 1
0.810051544167711 1
0.47821400594323 1
0.212507485648149 1
0.56659653830131 1
0.688750928410182 1
0.349053629657048 1
0.750766368170681 1
0.666383316271567 1
0.0893642690642322 1
0.50044343725404 1
0.173573217980715 1
0.641120822588947 1
0.3814442900235 1
0.529619326719046 1
1.16616523048047 0
0.420336147572812 1
0.505747411421023 1
0.223313251478389 1
0.497636387148853 1
0.0597377102415298 0
0.649438328320264 1
0.526304587318937 1
0.129917438964988 1
0.419449589061903 1
0.239524453647472 1
0.585477100697511 1
0.400700104656114 1
0.598320493028618 1
0.0945318873101859 1
0.711450789139838 1
1.03555682061379 0
0.142571501216666 1
0.738783897915325 1
0.730978280328578 1
0.415024102445228 1
0.38252773876006 1
0.589937170315825 1
0.480873756380298 1
0.159786707507599 1
1.27083190383019 0
0.617224368973695 1
0.462435002058902 1
0.454090548607994 1
0.470766644418882 1
0.765287701043619 1
0.678719261769573 1
0.756705468855936 1
0.808317947465689 1
0.435653305866765 1
0.556997542494962 1
0.649788905540104 1
0.761639142792947 1
0.818654955958319 1
0.40298272020895 1
0.408508894183836 1
0.14359604467705 1
0.563660937373289 1
0.597364931316723 1
0.841369902551712 1
-0.0362024804362468 0
0.82841431337811 1
0.603816198985525 1
0.494423420519781 1
0.429985132813545 1
0.490212407246259 1
0.398953889029222 1
0.538381272860033 1
0.594896889024778 1
0.835236052664768 1
0.705939494172894 1
0.514517555720723 1
0.25304813570803 1
0.157994378638678 1
0.768084978095227 1
0.209281473093709 1
0.744030158235625 1
0.309107613855763 1
0.471470250384506 1
0.52392735246706 1
0.574850355516949 1
0.619712843239638 1
0.635262008314279 1
0.16628656280203 1
0.608133255057087 1
0.846703039312228 1
0.304263356463999 1
0.821185894022934 1
0.773094175867864 1
1.19047323946319 0
0.205074036667645 1
0.549983789248965 1
0.494547885884229 1
0.330138625597899 1
0.896331287817158 0
0.306816164240755 1
0.659661406539358 1
0.842390439799425 1
0.434584747673768 1
0.527366982624903 1
0.302336021671855 1
0.555099927385399 1
0.382392673209033 1
0.614103291697568 1
1.16296199217029 0
0.513799645303161 1
0.665336713420399 1
0.715573358341382 1
0.449182090541194 1
0.874968103287313 1
0.463640436158476 1
0.731148629706601 1
0.669565628289028 1
-0.0897660846872274 0
0.0577949033083947 0
0.69319925352177 1
0.359687248941466 1
1.3006082318087 0
0.600421404701942 1
0.198745598871137 1
0.375511743209128 1
0.54610068161546 1
0.554147064777441 1
0.780648830658485 1
0.59621070970078 1
0.508748468394349 1
0.588563531907823 1
0.739098259292847 1
0.520983733211731 1
0.0572451603574894 0
0.638436294404357 1
0.235017251862746 1
0.452547478482914 1
0.520874659334209 1
0.652672981995375 1
0.103569838872323 1
0.0367316091312087 1
0.256246850674663 1
0.466501801148804 1
0.490286909181503 1
1.08871320534806 0
0.242463402426491 1
0.272444638020658 1
0.449786625826724 1
0.0779830633753293 1
0.5238334116771 1
0.48503404189927 1
0.79141617068352 1
0.383951509643242 1
0.4403853084882 1
0.255979732518138 1
0.817217356970389 1
0.546974027427186 1
0.600736160909685 1
0.415651071900745 1
0.352805352313222 1
0.266345765156887 1
0.421897992089947 1
0.692259810786571 1
0.350739763152936 1
0.856045014352166 1
0.822646841375147 1
0.482230648175307 1
0.87293983697308 1
0.634286218982366 1
0.0560366055940513 1
0.539520474421727 1
0.450078056897419 1
0.195160930654519 1
0.214120178542593 1
0.336592322469725 1
0.655444638166243 1
0.624308268465845 1
0.999538737671479 1
0.792745453725115 1
0.403223196803817 1
0.644409837047009 1
0.701104744055954 1
0.397087118881697 1
0.507695905842942 1
0.309350811721 1
0.446966999183912 1
0.516484057277056 1
0.501029584696941 1
0.512106989274014 1
0.252610845568152 1
0.622025194904984 1
0.656555109094576 1
0.500442995283087 1
0.609908720030245 1
0.323676001142377 1
0.377590237532843 1
0.513817137921518 1
0.668320558124591 1
0.401632954759145 1
0.309002741755309 1
0.430413269774944 1
0.347437650089361 1
0.68587381353381 1
0.775686127547254 1
0.519873202804889 1
0.668159769361165 1
0.469864414000814 1
0.600431186318483 1
0.438769120307284 1
0.383506590109154 1
0.568129652849515 1
0.699594737051856 1
0.237134841021813 1
0.468220401226504 1
0.564581222498474 1
0.0123015969211893 1
0.791372714141073 1
0.226356644404912 1
0.709212101078338 1
0.477595890861276 1
0.87464362584457 1
0.566861189554032 1
0.177655556889461 1
0.108448026438517 1
0.47032267803635 1
0.328492331933377 1
0.548322390975171 1
0.69212806986339 1
0.463750825838237 1
0.502801386208714 1
0.38194395764748 1
0.606463269397558 1
0.680846566704966 1
0.163342198040405 1
0.0444746725338532 0
0.523346371628612 1
0.444198841710985 1
0.520658097318815 1
0.640518353469617 1
0.281347704673295 1
0.38942035359262 1
0.645565720868859 1
0.303431923889852 1
0.359299084068973 1
0.41641718677289 1
0.241368418999985 1
0.547714061866638 1
0.341664038371844 1
0.311726864860113 1
0.329146926808062 1
0.141320752947701 1
0.723561945100004 1
0.297525259141126 1
0.652045626447055 1
0.81325382729753 1
0.436547932330751 1
0.701813106905832 1
0.851053784058497 1
0.175716055789268 1
0.198923185422669 1
0.34433945932552 1
0.506639112562392 1
0.267390781906292 1
0.659875377102778 1
0.451139383899818 1
0.299482412395621 1
0.296998556707099 1
0.439852701957242 1
0.679981681550932 1
-0.000611178774921551 1
0.16193648618115 1
0.235015735133088 1
0.604304142520951 1
0.385261539279552 1
0.507276906120214 1
0.472991620215465 1
0.724816142267229 1
0.245044763322629 1
0.578664761891702 1
0.449340268747918 1
0.6686904887053 1
0.237292740637657 1
0.656121125127772 1
0.562276296978589 1
0.521004747540639 1
0.246791617557898 1
-0.157217023309324 0
0.535585798523742 1
0.869830276339348 1
0.792691824478803 1
0.72378553031492 1
0.537137754737966 1
0.732423991011153 1
0.488406401298448 1
0.361498991070562 1
0.735019668072945 1
0.369356453064271 1
0.325674795171989 1
0.33491570324382 1
0.694296078628313 1
0.520685965860865 1
0.75563531629745 1
0.917180388433623 0
0.700577009666919 1
0.379669046791674 1
0.289658866466342 1
0.729352640215099 1
0.618688946068562 1
0.367790257294427 1
0.0648482243963254 1
0.839785970852224 1
0.647696120340701 1
0.423334676779263 1
0.401470049639452 1
0.536722906559435 1
0.489323748870344 1
0.722735525319292 1
0.587262599284883 1
0.288562798203876 1
0.388037968596904 1
0.130145559921258 1
0.509845391339312 1
0.671582505113767 1
0.353411424678794 1
0.17530592395952 1
0.769647035668165 1
0.542891785000036 1
0.797096391627828 1
0.219588337464777 1
0.327414201043868 1
0.552735307388762 1
0.139791232356758 0
0.455583142653471 1
0.853601718837078 1
0.617652338975057 1
0.538867013407728 1
0.695618182966431 1
0.495586206362635 1
0.635006925403062 1
0.470037179564442 1
0.655730955672605 1
0.441234549326095 1
-0.126733040354384 0
0.143012447967139 1
0.585575914843466 1
0.311007281537257 1
0.659781125621426 1
0.185624385772929 1
0.542297459566101 1
0.248578583123513 1
0.232884439410755 1
0.472491148393917 1
0.723575110316126 1
0.715606143687166 1
0.861094632886569 1
0.459959538349922 1
0.873954996271072 1
0.24293470665072 1
0.117155556723984 1
0.578806457842025 1
0.487133925873686 1
0.0130951773351752 0
0.852229987398436 1
0.464112039785127 1
0.259456177610825 1
0.380560743170152 1
0.387042909245835 1
0.244542850802996 1
0.447775732855444 1
0.321190477040775 1
0.607402414559207 1
0.275352926415939 1
0.440266830157653 1
0.288382298778037 1
0.394777448183872 1
0.189030135157497 1
0.250231404228292 1
0.16866093777733 1
0.327692663761675 1
0.407435320248545 1
0.495886549896284 1
0.237082256966759 1
0.566530118699 1
0.502169111690348 1
0.485872524760727 1
0.37385742241934 1
0.69987369600202 1
0.696799054048181 1
0.417045811219876 1
0.19633467293466 1
0.794867515838131 1
0.521728771812579 1
0.385484571132172 1
0.0321594964655726 1
0.561056986124302 1
0.573231536925743 1
0.720856037953973 1
0.337513769949828 1
0.628394040632497 1
0.410483216297815 1
0.865323727713275 1
0.770104785665234 1
0.53671969622694 1
0.76653296533053 1
0.445642359330885 1
0.665809498764737 1
1.070736684069 0
0.530149379909414 1
0.384821016166251 1
0.705162683210465 1
0.201974291921981 1
0.63133579694531 1
0.353551352627491 1
0.698654294907086 1
0.235833841866834 1
0.567172832238138 1
0.0334940369498934 0
0.831347388802909 1
0.561720605068852 1
0.729506879361125 1
0.602476389672153 1
0.540533217393426 1
0.4821694583788 1
0.438537505216021 1
0.44827533692167 1
0.654902360317175 1
0.467945009361748 1
0.876296658805517 1
0.604878320068164 1
0.771604277275393 1
0.32414679108994 1
0.160779250137324 1
0.262256694770094 1
0.280343623529181 1
0.558665720913523 1
0.563946406839592 1
0.142162161347997 1
0.261810328767556 1
-0.177673416051132 0
0.397116880900205 1
0.595233110411073 1
0.0423353822032214 0
0.386730736389664 1
-0.0164026758648248 0
0.589475568248902 1
0.804908832842679 1
0.622681864689524 1
0.252846596813088 1
0.223085290888004 1
0.495429159800508 1
0.641592191640551 1
0.7103954028982 1
0.512057097409597 1
0.919431481165421 1
0.176791897032995 1
0.771336849895301 1
0.771533997447055 1
0.53852764004916 1
0.520149149572669 1
0.835159400005346 1
-0.104205616205911 0
0.605172885749662 1
0.213954194658916 1
0.394650826097786 1
0.603088538141554 1
0.768478876036897 1
0.388711839674074 1
0.570161279530221 1
0.561343196973846 1
0.319060317582409 1
0.462813278900117 1
0.32803800577864 1
0.381257695056269 1
0.477207591180828 1
0.878456775804157 1
0.263237938155179 1
0.363502046446124 1
0.970357791277788 0
0.346445816632406 1
0.649586026173074 1
0.69206089114844 1
0.547922575440403 1
0.368303851384132 1
0.917395543978144 1
0.687023519374496 1
0.757189852109067 1
0.754388172398737 1
0.466280733091511 1
0.767955800615839 1
0.554293724951601 1
0.935084712338093 1
0.913500425670787 1
0.615672720154628 1
0.140642855433523 1
0.557488885413672 1
0.3750830125568 1
0.0819887957111407 1
0.653801004451723 1
0.281489225841712 1
0.578836097394351 1
0.661368744422677 1
0.288755427945607 1
0.324061828927529 1
0.542813018953629 1
0.501453325256034 1
0.71513448762459 1
0.495591844692413 1
0.913044461140949 1
0.510102416667 1
-0.0640990983094204 0
0.318039179358648 1
0.655684247111652 1
0.385354300489927 1
0.366767620363513 1
0.223318071165761 1
0.394865909893216 1
0.101389074854636 1
0.407467678721212 1
0.425083225617613 1
0.394143900064961 1
0.73186609440434 1
0.57607531157227 1
0.801516280184012 1
0.150449103325142 0
0.51670574055631 1
0.790480141511456 1
0.693459337987122 1
0.489831851295588 1
0.196221241508139 1
0.323493449955021 1
0.446672575346479 1
0.510121621473069 1
0.598891186996197 1
0.415371237907184 1
0.601884478328093 1
0.665486936726566 1
0.571135734104586 1
0.408730467728218 1
0.965387091991827 0
0.277613242605047 1
0.470103124674987 1
0.0331165433557321 1
0.244394877865492 1
0.207896721713063 1
0.336625237719154 1
0.497312015787008 1
0.924071355149336 0
0.700653542300675 1
0.445106413519096 1
0.526722768675232 1
0.17001588522607 1
0.0797219286888463 1
0.271940143899144 1
0.408103441873716 1
0.497152173168579 1
0.760312571749677 1
0.0392579708212269 1
0.658541546855719 1
0.404358447243762 1
0.599549172345498 1
0.711265732331236 1
0.509689118720855 1
0.39733695864918 1
0.702634415185882 1
0.737408589310483 1
0.436658573300868 1
0.991398442385505 0
0.3073009233958 1
0.587338531970121 1
0.580510206492531 1
0.139800754600514 1
0.379053992306386 1
0.332594709684201 1
0.652314331127114 1
0.726930164029045 1
1.04723758887517 0
0.346779355492231 1
0.56837515831754 1
1.0194417145944 0
0.636254878492157 1
0.361369489425211 1
0.455599195004961 1
0.488354169057474 1
0.527674626867015 1
0.739435765398888 1
0.20101306763904 1
0.681542446454433 1
0.0874602259870876 1
0.723121422979875 1
0.837143695299967 1
0.240766418781843 1
0.602157426424571 1
0.559550087002116 1
0.568697027476403 1
0.253853429181052 1
0.515599126818325 1
0.533156467343123 1
-0.129156982253813 0
0.383803719249547 1
0.51979966762908 1
0.355654335657774 1
-0.0174402343710062 1
0.377395773182449 1
0.623704300642552 1
0.918999804432976 0
0.421741121623352 1
0.56386616205684 1
0.536362561285604 1
0.623387571354597 1
0.490867120087455 1
0.204237873678303 1
0.59425531500328 1
0.615572925532681 1
0.349760672924823 1
0.244133318473984 1
0.350304059334144 1
0.901947308774169 1
0.497804194385803 1
0.325444601833286 1
0.607704569325515 1
0.701625289256447 1
0.631489160564391 1
0.448232165966893 1
0.523528334263661 1
0.445428754351803 1
0.4133028122335 1
0.289191644114164 1
0.902862395026267 0
0.498082480954071 1
0.413206464181711 1
0.558741435733887 1
0.892990887481616 1
0.631542134093354 1
0.483786770105539 1
0.328617907649114 1
0.607720496345821 1
0.753072486184164 1
0.776823673443582 1
0.627640512363174 1
0.509775573119236 1
0.101142686965364 1
0.826602470688053 1
0.622555091641364 1
0.840721417380756 0
0.0794921098039524 1
0.863666525630893 1
0.821696068435487 0
0.959552381966946 1
0.696910189763232 1
0.34357177622817 1
0.777943951523654 1
0.521310971712427 1
0.869479043263902 1
0.601531799885963 1
0.787294005263059 1
-0.0157626083653097 1
0.380899850439174 1
0.444903698550092 1
0.328773729460973 1
0.408005455125853 1
0.255810763904576 1
0.73049525177346 1
0.32232467397524 1
0.467076992321761 1
0.198299806305596 1
0.570073153745052 1
0.569783781777041 1
0.68427592468897 1
0.107281197130577 1
0.332281775849324 1
0.580363282396657 1
0.632494802386418 1
0.386764532101848 1
0.616060069772912 1
-0.00607439162106373 0
0.921158935616912 0
0.720867122720939 1
0.674995797255331 1
0.745839000167185 1
0.639343911096673 1
0.311855580964827 1
0.526285619862253 1
0.270567972920817 1
0.367517444648644 1
0.0512562144726519 1
0.646661206765415 1
0.428878192779185 1
0.299956863103765 1
0.819145613978816 1
0.568760847286883 1
0.097948233215144 1
0.316185710649425 1
0.442578166524419 1
0.434796276899857 1
0.555597454291518 1
0.440174485253119 1
0.529959416886111 1
0.475260491312134 1
0.502370685464916 1
0.659768239812471 1
0.0333560724879022 1
0.430116351082777 1
0.739459882356085 1
0.285085078506981 1
0.631688212796251 1
0.89932299422991 0
0.372034849110204 1
0.399222200856041 1
0.400645222153525 1
0.703312371670717 1
0.739505585411544 1
0.456960966492915 1
-0.0288731472583579 1
0.256324842064832 1
0.607316870308111 1
0.270098358257983 1
0.338769754480004 1
0.769809507772471 1
0.929282383449063 1
0.757095873587178 1
0.494678606919647 1
0.25393005321461 1
0.403673898113444 1
0.325800320046652 1
0.445301013900973 1
0.420785289731452 1
0.853588512031529 1
0.995449006479694 0
0.199845233763419 1
0.417481070451846 1
0.710630389510664 1
0.218009336412171 1
0.272809062102013 1
0.400939581719274 1
0.585490202261349 1
0.412499029863339 1
0.499751691286401 1
0.363707096437842 1
0.511121996482118 1
0.790104943006628 1
0.765943324896766 1
0.101912087352506 1
0.583352893780281 1
0.451021098414022 1
0.348776142050882 1
0.352612980117944 1
0.658085280028672 1
0.373261630849906 1
0.58590394127947 1
0.36540852687 1
0.834316899014389 1
0.809980608433047 1
0.332687482108253 1
0.391900084190122 1
0.767907742026251 1
0.450680654109012 1
0.623352819242895 1
0.471139988656732 1
0.280246610970867 1
0.0897536654331726 1
0.620197332975498 1
0.926269958332557 0
0.219068553228535 1
0.421930045723653 1
0.842152361008143 1
0.876516084709456 1
0.366908352886884 1
1.06661488575601 1
0.464305133582989 1
0.558625699278486 1
-0.0419570561975986 0
0.632591447700535 1
0.343606525966587 1
0.367833222752443 1
0.665106684947673 1
0.483922899714766 1
0.61122438898558 1
0.376800927384993 1
0.781356893718892 1
0.282057019710631 1
0.515682360020716 1
0.638274481449824 1
0.739947866900654 1
0.694297317727224 1
0.718674299679736 1
0.694120188769557 1
0.280259067971904 1
0.998097565220562 0
0.626654957246381 1
0.589733280253984 1
0.838303867515981 1
0.194153430429704 1
0.190431156577353 1
0.326893217787257 1
0.0290928202639135 1
0.174883483348026 1
0.784664935481173 1
0.670884381073835 1
0.498210089591802 1
0.50357672716844 1
0.629042762128602 1
0.517483632291014 1
0.469496950377775 1
0.390097522184824 1
0.916077819450467 1
0.435099190717206 1
0.625600503704869 1
0.538088097522059 1
0.833321789360023 1
0.308089471163936 1
0.518475900091989 1
0.191084906914632 1
0.884432139994289 1
0.623084753926116 1
0.783511305176007 1
0.0867665289271101 1
0.482418038824045 1
0.705929973401597 1
0.19301159279126 1
0.171558208959173 1
0.348365406109824 1
0.876888633207658 1
0.654742637820872 1
0.289645927219774 1
0.304230973379897 1
0.716622307562131 1
0.781291086660724 1
0.197216824268444 1
0.670185974279683 1
0.311886143441056 1
0.559418099599811 1
0.233049922762035 1
0.247928118624714 1
0.483574860356686 1
0.475249704408896 1
0.483191569164139 1
0.48670831700524 1
0.67544516809439 1
0.435365655089575 1
0.552813487648242 1
0.37554167803107 1
0.335504819793406 1
0.510916448915386 1
0.0375600684523386 1
0.503954387676183 1
0.330744390875118 1
0.324100134471885 1
0.607123781327049 1
0.481765552600834 1
0.701850758335921 1
0.449281821848356 1
0.405862888687066 1
0.446427935220014 1
0.842253546688391 1
0.48139681044487 1
0.240356839634181 1
0.0382110807407626 0
0.145382848081242 1
0.609228837608294 1
0.144817071823373 1
0.16918212539613 1
0.739872938371651 1
0.718776145551437 1
1.05834750677113 0
0.491474305359756 1
0.649961505509245 1
0.615037297502811 1
0.147009994923288 1
0.80516476791434 1
0.400425209066215 1
0.549445393419042 1
0.298582843725748 1
0.528804453048918 1
0.617603717299539 1
0.386450565036844 1
0.826216847593295 1
0.202604377759949 1
0.108684406060264 1
0.38250840878653 1
0.00622729485963624 0
0.664773043512558 1
0.551088445378192 1
0.62230789109301 1
0.950830495420638 1
0.579207628553152 1
0.518643563646757 1
0.32794201777312 1
0.619996809379994 1
0.625726732351446 1
0.428137814103002 1
0.518450703065268 1
0.477238739049159 1
0.208949620666503 1
0.405208888591594 1
0.495505797735851 1
0.681122173713689 1
0.513209263734944 1
0.681310330545813 1
1.07584762200255 0
0.40250172902029 1
0.69953149453174 1
0.614062605611632 1
0.758405537078221 1
0.607888122407835 1
0.509199579654633 1
-0.0514056408843031 0
0.105286390093555 0
0.827104374536165 1
0.824998724162778 1
0.430525869107902 1
0.202282564782772 1
0.143242973631316 1
0.685705828659916 1
0.47361012906437 1
0.268470946133232 1
0.618762451294204 1
0.309007208707282 1
0.185484119770251 1
0.75756966039819 1
0.817046302318434 1
0.191667357728729 1
0.565941113915478 1
0.63300163373381 1
0.617176309296075 1
0.390844669622095 1
0.490375496383093 1
0.520034586833348 1
0.705705021791981 1
0.554937133672137 1
0.443984937367155 1
0.588081480134194 1
0.577038641476454 1
0.73162902789399 1
0.306743916760119 1
0.217987722884874 1
0.844693002949493 1
0.613512732787395 1
-0.124501613691064 0
0.414523322119447 1
0.526322511074908 1
0.395817268496567 1
0.6059169296862 1
0.559568449695922 1
0.343519040547036 1
0.500067113563715 1
0.444192263146813 1
0.560412572154235 1
0.494980952207834 1
0.447234339048276 1
0.616059993674686 1
0.293943908557259 1
0.473622419578347 1
0.498987725245734 1
0.0308531316270121 1
0.253086123096825 1
0.582110732279685 1
0.304606528210723 1
0.323955009885292 1
0.411997272118912 1
0.324765183248514 1
0.0576192635025239 1
0.0714991861282372 1
0.679746245856698 1
0.284298533826283 1
0.506762474741138 1
0.575211642148678 1
0.548021888249766 1
0.753187996701116 1
0.413911106833471 1
0.681841656730483 1
0.299884115917819 1
0.519314087037448 1
0.716843500620996 1
0.536675759310352 1
0.325673167974418 1
0.280582480183278 1
0.418620617477391 1
0.225260755471666 1
0.104822509524359 1
0.172066391051308 1
0.246901193429173 1
0.291652863150825 1
0.162336284021348 0
0.0243256615756504 0
0.450003603183687 1
0.536004521149208 1
0.580901996645117 1
0.190809491735617 1
0.405370273915015 1
0.910697741642072 1
0.582443368603573 1
0.964109552393573 0
0.26355228295434 1
-0.0278230042027603 1
0.292817976727763 1
0.606454561264482 1
0.0232270257488549 0
0.320580841471629 1
-0.114411127763196 0
0.757502994747653 1
0.846415994527764 1
0.708166114152387 1
0.495656866435837 1
0.27272681696209 1
0.52815887432002 1
0.47520863619446 1
0.717637537629157 1
0.582179905430674 1
0.763355459661868 1
0.387781642074756 1
0.673531182677973 1
0.465612230198115 1
0.464885005556237 1
0.541158616493307 1
0.361723285815072 1
0.0183385650811257 1
0.623505092668943 1
0.699860341172079 1
0.524510250870517 1
0.803828192472045 1
0.463291237618027 1
0.9608257306692 1
0.811797587156969 1
0.660603264118787 1
0.586164169218115 1
0.255517603542673 1
0.494082597974067 1
0.86574173719581 1
0.357553002593806 1
0.548788169241288 1
0.377638930329227 1
1.01637043827736 0
0.399384477316533 1
0.69944927501266 1
0.084360343987627 1
0.738858791427038 1
0.666434577921927 1
0.568240590364975 1
0.456701562427109 1
0.415324100512171 1
0.377990660099985 1
0.462619881883288 1
0.513451501570797 1
0.733546805937737 1
0.540931059028629 1
0.566320371559315 1
0.293612215099537 1
0.384455172302126 1
0.665492806821087 1
0.678042339001885 1
0.449755215350979 1
0.776453159199768 1
0.516938391320615 1
0.685022069087526 1
0.333178875402957 1
0.45235883022566 1
0.134469065479293 1
0.624359190881646 1
0.191568286102021 1
0.443096956520033 1
0.525458337022216 1
0.310001700058867 1
0.191590157540004 1
0.424348530512031 1
0.567330489685074 1
0.350490928782369 1
0.428238458707158 1
0.575084230364242 1
0.387116971005276 1
0.403332299573021 1
0.640201633570039 1
0.944118718659884 0
0.460987985616152 1
0.343095514451078 1
0.124111622605128 1
0.612743254060507 1
0.796325568478965 1
0.885545195474158 1
0.771138008979357 1
0.378676349014936 1
0.197179028782812 1
0.297973595338257 1
0.0885278513384151 1
0.124622194662458 0
0.791358318243957 1
0.236389755137335 1
0.760012786198153 1
0.818893179154403 1
0.811150702834403 1
0.0482419098837318 0
1.09190350331308 0
0.147333909881539 1
0.408675041765177 1
0.682789596119915 1
0.491799739149229 1
0.789951945845165 1
0.378413369155935 1
1.02721059050041 0
0.248231518826864 1
0.52324952628949 1
0.652220427188635 1
0.330300175127248 1
0.659526554005557 1
0.784425672961643 1
0.77866843333684 1
0.62498745099567 1
0.430023673400213 1
0.789467768495923 1
0.748178069207715 1
0.572160383658887 1
-0.178845227872687 0
0.744283833737494 1
0.215877731198007 1
0.329833604741733 1
0.32379875116151 1
0.701251205539839 1
0.557666579886667 1
0.514742211767931 1
0.778695656242947 1
0.912277508762272 1
0.40480645714241 1
0.35020591322514 1
0.419860271799197 1
0.528884551714808 1
0.36323997429822 1
0.461993984890413 1
0.822393916443761 1
0.417998020339699 1
0.422822989371653 1
0.713963347161177 1
0.603644654958712 1
0.079936819469429 1
0.701205089450562 1
0.495613135605109 1
0.753947159635857 1
0.351545671896425 1
0.402311722829729 1
0.434275216509742 1
0.767130457325551 1
0.479730699208509 1
0.378806543613519 1
0.474492313419876 1
0.525389313412488 1
0.784623230283832 1
0.518418217563763 1
0.370065328029586 1
0.509366436384442 1
0.479044774303694 1
-0.0176633944047778 0
0.561660962767203 1
0.0679112822094443 0
0.495767748109249 1
0.495630732095774 1
0.676648585552822 1
0.268505755257436 1
0.602817008459349 1
0.230329779389703 1
0.684258340447061 1
0.503226059947357 1
0.943721394431166 1
0.579849861298866 1
0.424795066654656 1
0.577848207667762 1
0.525633495895743 1
0.316043168733507 1
0.819035024831057 1
0.500961738826837 1
0.53503088977087 1
0.760836465040981 1
0.581578357496299 1
0.62793281825243 1
0.917352286078027 1
0.265268257281253 1
0.767802866911423 1
0.690009897481535 1
0.892206338608594 1
0.353110709569835 1
0.532867310557847 1
0.324601441537559 1
0.720910987781704 1
0.660508053059431 1
0.541453172082042 1
0.431640168304009 1
0.373117552343496 1
0.495187413795121 1
0.380135999717487 1
0.401288696726716 1
0.341203351040092 1
0.551079665959806 1
-0.0281409785333612 0
0.541360495696527 1
0.16239803973512 0
0.528162588726839 1
0.63492135652617 1
0.490816264178575 1
0.339351533489458 1
0.5372312997936 1
0.302486507330529 1
0.563438558430036 1
0.722920456136878 1
0.352705933388437 1
0.671219031431138 1
0.654150647302154 1
0.508323805143377 1
0.573877395340332 1
0.303471239839991 1
0.295202661633512 1
0.48426131461268 1
0.302399406348716 1
0.29301821558867 1
0.469670504603033 1
0.485452641834512 1
0.158163080602992 1
0.553385402743963 1
0.556025954468473 1
0.395833384339445 1
0.778321324921493 1
0.174589833752372 1
0.799534245184388 1
0.407118332949116 1
0.557544929044144 1
0.54409219174836 1
0.499126643702445 1
0.417652992761454 1
0.887703906457362 0
0.133880315314078 1
0.236871844949953 1
0.87241244395248 1
0.410416885571287 1
0.353717401789112 1
0.209822911012433 1
0.723616555532186 1
0.496165869256955 1
0.402942459118055 1
0.691584815082536 1
1.03190968279681 0
0.481910422387735 1
0.441410192107716 1
0.365674500248517 1
0.963473397459546 1
0.434678040198718 1
1.07546354118114 0
0.474113644539127 1
0.298017332795082 1
0.923440000071676 1
0.516675473211009 1
0.342177383569899 1
0.486477294412822 1
0.833514425626315 1
0.477152631749778 1
0.141620665595976 1
0.49618675488869 1
0.298905690173762 1
0.209043569499812 1
0.922503217511813 0
0.755664696308511 1
1.10568596824951 0
0.0199093283719156 1
0.643403195781572 1
0.383575644148828 1
0.284187649712853 1
0.860550608804296 1
0.899714743474452 1
0.182118412175187 1
0.959518531607907 0
0.818024740376348 1
0.538815530527448 1
0.767125148554737 1
0.721940471548946 1
0.383130088987683 1
0.449190178000146 1
0.373073632567304 1
0.22085547862988 1
0.314845311874639 1
0.50037680265686 1
0.729234830146298 1
0.494125656616298 1
0.550400587935384 1
0.746610347531801 1
0.531601144243808 1
-0.0109398218152233 0
0.355005036519827 1
1.10145932782427 0
0.461179461830064 1
0.513166194861858 1
0.24907908718404 1
0.742222538675102 1
0.632473579173435 1
0.634802194065501 1
0.128237694786109 1
0.455042754289736 1
0.61765235522545 1
0.482294847441622 1
0.373909843838781 1
0.336614305103064 1
0.603107927326763 1
0.502539020732013 1
0.666574119955079 1
0.546487632732913 1
0.596788902066291 1
0.0362838629795528 1
0.245227683746032 1
0.516088283590177 1
0.46077486032219 1
0.429666767502664 1
0.804602191534846 1
0.649875542979985 1
0.903581414608994 0
0.518457706969453 1
0.49828929219557 1
0.48375535321656 1
0.621896451675431 1
0.493001097444751 1
0.630059195140248 1
0.940412493549743 1
0.899802699197179 0
0.696973516209763 1
0.707738150483527 1
0.614984640480589 1
0.707641523799375 1
0.524261222120158 1
0.517275085619389 1
0.0985457723730671 1
0.734645615155062 1
0.401906761832203 1
0.457633746385256 1
0.40297785150125 1
0.317738276561025 1
0.654000920635329 1
0.396033687244092 1
0.758665960609109 1
1.00935041527101 0
0.630088498224244 1
0.690869872356202 1
0.575687258153638 1
0.424533048117408 1
0.555998974599297 1
0.493189493685241 1
0.579780340418964 1
0.6901951461159 1
0.579576335844205 1
0.33045138275542 1
0.427100275427492 1
0.466143830230827 1
0.586664054698834 1
0.659358108191694 1
0.586199986482996 1
0.523071937227383 1
0.461918620633023 1
0.525959932587629 1
0.343932930162634 1
0.769997855130697 1
0.613832012683853 1
0.312219730056962 1
0.349899056438027 1
0.568655859808564 1
0.229723733955982 1
0.103043320180765 1
0.337153610807328 1
0.55566327742382 1
0.558432140702362 1
0.331165681337132 1
0.338782464295334 1
0.664120528252911 1
0.970098728918656 1
0.391953680547613 1
0.657894956471084 1
0.661798590258859 1
0.351835658825353 1
0.263044677666169 1
0.343748847986198 1
-0.250127946631767 0
0.248016380523111 1
0.458254143571558 1
0.833846300274835 1
0.0767743017200519 0
0.23094549901835 1
0.771381372737559 1
0.428161508887916 1
0.826710990421375 1
0.0914437318638377 1
0.674018193010238 1
0.0223366406935107 0
-0.10540598662818 0
0.861987248589322 1
0.126189878724143 1
-0.101778186283986 0
0.430596665626866 1
0.505902190700274 1
0.790647569297774 1
0.608522754675337 1
-0.0321378517758854 1
0.495433899917292 1
0.676391920393499 1
0.571008767914088 1
0.432758579717546 1
0.684817651738558 1
0.179376690078815 1
0.252951677587436 1
0.588907113668848 1
0.468394631962666 1
0.592925967416724 1
0.658287478911046 1
0.3572245490146 1
0.648845092240048 1
0.71958972513885 1
0.0192385525137838 1
0.0992954181154974 1
0.440036217750599 1
0.0308697912273135 1
0.287729968201034 1
0.836161498356294 1
0.73332282537665 1
0.670914905946974 1
0.486023509007884 1
0.662848801246956 1
0.362577315963766 1
0.170017675988638 1
0.361927312610778 1
0.467007435551937 1
0.511616343017603 1
0.77019757857936 1
0.702542164135437 1
0.555855362937865 1
0.471673636895463 1
0.955715466428113 1
0.907949115320834 0
0.698869768179925 1
0.421935257492841 1
0.70658510145886 1
-0.188219471184998 0
0.494947059492389 1
0.730376130336487 1
0.826192341952792 1
0.514332105580652 1
-0.0113221596732774 1
0.572668397974513 1
0.661493038621903 1
0.37037221440671 1
0.524185676391191 1
0.846799662076362 1
0.356420815678541 1
0.159619326476306 1
0.442936535466885 1
0.387647612415173 1
0.594541797555149 1
0.781467545305583 1
0.728535321647864 1
0.363136150277908 1
0.716519370605739 1
0.798676284882119 1
0.29456795402012 1
0.102208501722562 1
0.877800260847481 1
0.576192578772796 1
0.84995126003205 1
0.153193672695456 1
0.361642164390082 1
0.667218481053499 1
0.498938509681142 1
0.438200823685573 1
0.372330254420599 1
0.809207637630237 1
0.348900788155685 1
0.525006261710917 1
0.281987970127672 1
0.815959516168554 1
0.460882699245449 1
0.496417675041673 1
0.596877569908151 1
0.706265068878442 1
0.795363561071983 1
0.545344007078252 1
0.397701821162677 1
0.484628879244368 1
0.157428287775952 1
0.100841750391589 0
0.297339342494789 1
0.617829369447998 1
0.12616823445728 1
0.433169628540663 1
0.541245889152154 1
0.458288745759441 1
0.933327493996629 1
0.770961948833698 1
0.175357220922969 1
0.701245078964888 1
0.399567037836657 1
0.720071767981383 1
0.390270495057524 1
0.425183869858096 1
0.708591210149072 1
0.638521843899013 1
0.49014421794571 1
0.519288182460401 1
0.40226353502611 1
0.437763214225451 1
0.674161289147976 1
0.379829043247388 1
0.528425565486315 1
0.223704028885159 1
0.573586716142678 1
0.322090423138606 1
0.871093259944176 1
1.031502534867 0
0.571237620278219 1
0.413869390046815 1
0.129110009702078 1
0.50607677817812 1
0.423097613889852 1
0.807936844839805 1
0.643788998460763 1
0.491373819742186 1
0.831250496840682 1
0.652142839334595 1
0.527953387273046 1
0.159017586673671 1
0.43726087308055 1
0.727843204092983 1
0.394759507042318 1
0.420506134047867 1
0.310966580162087 1
0.759856971139845 1
0.471186712506002 1
0.469297242097385 1
0.276072838923575 1
0.351265801496429 1
0.399867826708402 1
0.69888418959713 1
-0.040495660550366 0
0.286135487316041 1
0.602845736233104 1
0.355103282758961 1
0.566421827488018 1
0.291775464213668 1
0.743275477159166 1
0.597985136090606 1
0.700360869899756 1
0.395017326967209 1
0.530315508859121 1
0.164626122673468 1
0.493118059942041 1
0.161642415656598 1
0.310695656416207 1
0.448623126530424 1
0.35239054996226 1
0.5549580623846 1
0.509905005682891 1
0.491786836074866 1
0.485838071756808 1
0.387002774147188 1
-0.016387812846542 0
0.569918514233969 1
0.912094184331191 1
0.524343370007845 1
0.346901690688996 1
0.595921918788642 1
0.13467979395557 0
0.489153503387535 1
0.592570927296342 1
0.560407571683721 1
0.0792464797532084 1
0.353313270484016 1
0.823774214215912 1
0.583238764810931 1
0.627429822397803 1
0.551044244808247 1
0.610644215158495 1
0.395276288072042 1
0.366341597057057 1
0.385898843713238 1
0.172964279142506 1
0.217004521677391 1
0.23476912353365 1
0.616769490239662 1
0.391729663634126 1
0.550187951665607 1
0.494090186771338 1
0.305949988132358 1
0.267090981103124 1
0.571565202958507 1
0.329228626098008 1
0.837423647714996 1
0.0459354843845471 1
0.561863661750389 1
0.3919110014133 1
0.255602414689103 1
0.695977945841267 1
0.736523120259899 1
0.309651110603483 1
0.525004539376406 1
-0.119207543441738 0
0.624503576854275 1
0.364268071019994 1
0.0851416414586839 0
0.182832360493002 1
0.22001361795299 1
0.452823045037754 1
0.51729885014413 1
0.447879674887919 1
0.333770864274594 1
0.946044835691922 0
0.488626675626812 1
0.408497760218877 1
0.54707480776748 1
0.749885594488779 1
0.691519760481983 1
0.533862509998274 1
0.26868588020988 1
0.312254535620518 1
0.248189440406521 1
0.419095740054199 1
0.602863037417704 1
0.710533210356245 1
0.355750593426831 1
0.732650317758713 1
0.194828638737297 1
0.630952426335081 1
0.624410858839037 1
0.094548579671029 1
0.450681643103944 1
0.0531280627891493 0
0.687488579800303 1
0.545656105542917 1
0.246570844939578 1
0.495630533676335 1
0.0514529603778383 1
0.487932380570003 1
0.476827740273204 1
0.502800097734281 1
0.556164834483111 1
0.844264037153708 0
0.662480144589631 1
0.366956289590207 1
0.435157432155407 1
0.333878869311705 1
0.52032893770469 1
0.919851467564136 1
0.47857684746632 1
0.189739113635918 1
-0.0911603308958885 0
0.272946220336508 1
0.549689578425449 1
0.387854214327596 1
0.785928796510865 1
0.470403451384864 1
0.63399853210469 1
0.201070883482453 1
0.48378417618061 1
0.463581055685953 1
0.552508249840873 1
0.663639419109225 1
0.251877332474696 1
0.812039421111107 1
0.492742582575048 1
0.540689285494208 1
0.421752689903364 1
0.118879252113901 0
0.600481791201136 1
0.390674698274046 1
0.651515729932161 1
-0.0715740561956145 1
0.566833175819427 1
0.730099000955883 1
0.486830234278387 1
0.605309635478004 1
0.611780861177772 1
0.486725896945783 1
0.370948841783611 1
0.35331540692977 1
0.834652509627739 1
0.587226136575595 1
0.458359854720206 1
0.365237670664662 1
0.300440434257537 1
0.321297885479804 1
0.220938485988184 1
0.330996822362712 1
0.568635917815843 1
0.479169823104048 1
0.311573607176092 1
0.367030503304024 1
0.387151521622726 1
0.558993527662266 1
0.201055371974907 1
0.736052043367673 1
0.320291679855146 1
0.437016065823312 1
0.507453547598295 1
0.778041646453602 1
0.899885310930059 0
0.518706475262205 1
0.266972209938045 1
0.254326380528819 1
0.519368999069728 1
0.541027164700627 1
0.908901116743303 1
0.862253525115251 1
0.487147619411915 1
0.364490576744239 1
0.407672638363895 1
0.812322425438695 1
0.7918200281616 1
0.315562748302783 1
0.404680465613768 1
0.796716035115829 1
0.788583669401226 1
0.259259369506795 1
0.61989514816764 1
0.444968215134861 1
0.447792766711275 1
0.375046864979692 1
0.197886528827458 1
0.0669191594245789 1
0.631823261551305 1
0.56648345604217 1
0.178152027975473 1
0.729417411256229 1
0.431906552723283 1
0.321936952981111 1
0.583460247295466 1
0.876257927888518 1
0.565608734342501 1
0.748535204841139 1
0.74860513313559 1
0.241583408277111 1
0.580495830258285 1
0.109639472875993 1
0.745104044057227 1
0.662767603789917 1
0.103347933187992 0
0.23016583919674 1
0.958679945427304 0
0.810252239170834 0
0.299741556019272 1
0.972396483597708 0
0.532943291443542 1
0.731262425264343 1
-0.00730743824537405 0
0.925221455623288 0
0.505878963223702 1
0.350102239648061 1
0.829901628823023 1
0.0955733437890188 0
0.731844084550794 1
0.372381983189929 1
0.83752288809727 1
0.274236138816084 1
0.406503209752064 1
0.429857055501692 1
0.894568299447381 1
0.468912675952568 1
0.324161404417954 1
0.418027198051422 1
0.580453014285064 1
0.149366755813254 0
0.478444376650673 1
0.80989130222834 1
0.939062767764692 1
0.137370887887738 1
0.82413483646909 1
0.505809931153729 1
0.530204558428942 1
0.770327117309693 1
0.611861936167723 1
0.537801108887349 1
0.379337943385437 1
0.776936777993657 1
0.39309032136811 1
0.369051740174746 1
0.686845489831078 1
0.757347013444214 1
0.400669205489783 1
0.404831309929804 1
0.291271099254439 1
0.450054664870505 1
0.40071836559463 1
0.58202714445338 1
0.447635324370099 1
0.69466166974912 1
0.0361629087810587 0
0.239378207264245 1
0.418107351230616 1
0.932644320214755 1
0.545636313982898 1
0.637111565476332 1
0.430538424096397 1
0.786763730893172 1
0.425824854007014 1
0.319771091577205 1
0.497027940055244 1
0.515451040231381 1
0.431266386190564 1
0.458540419341445 1
0.749210603589877 1
0.426126112111427 1
0.398331661069665 1
0.376931970483865 1
0.564292269259906 1
0.597408826302025 1
0.605935229326152 1
0.573519767810743 1
0.704137608056784 1
0.40282925356872 1
0.362226305220094 1
0.671473042204401 1
0.512579179902409 1
-0.0190050266763096 1
0.258155255185638 1
0.54873893223608 1
0.532518607773843 1
0.489962502966602 1
0.315613647177322 1
0.420663207769577 1
1.05842988553376 0
0.634499314737862 1
0.233644001144665 1
0.774667743172781 1
0.295385842668035 1
0.24445897311583 1
0.724052227446397 1
0.282812402179545 1
0.731803051015758 1
0.508648034809477 1
0.347433373193486 1
0.251589796110296 1
0.394300532212844 1
0.370459882658988 1
0.248172634792919 1
0.604743921753233 1
0.460654162898694 1
0.6037445740625 1
0.637610881977635 1
0.64616971940877 1
0.507795364633029 1
0.4692455968899 1
0.177991054327046 1
0.589920781316721 1
0.539342447309691 1
0.112444506131302 1
0.317263081051898 1
0.346627510337999 1
0.524464354048225 1
0.945481208909258 1
0.542859126422042 1
0.550140633632243 1
0.283452326337717 1
0.426497738710775 1
0.386011762643373 1
0.596138429820193 1
0.344608192043456 1
0.162518156851141 1
0.553276119348194 1
0.571478086440769 1
0.632594532404915 1
1.02438836521943 0
0.305292290177696 1
0.517810144252599 1
0.461578901410825 1
0.365540760275957 1
0.317858300175631 1
0.568681321827556 1
0.523963239887171 1
0.684078965646011 1
0.331031038979633 1
-0.0527699703101633 0
0.359500115673879 1
0.737561810802633 1
0.652279953533067 1
0.205090511580373 1
0.780086825758025 1
0.550949595384087 1
0.776447474199928 1
-0.113943474062516 0
0.596468154335917 1
0.364492961110792 1
0.850735984950388 1
0.477063535168582 1
0.075651038753263 1
0.909776847770807 0
0.492277573646018 1
0.237228490938528 1
0.538897948029295 1
0.526331857553975 1
0.746772154988326 1
0.722937162132402 1
0.761731787898261 1
0.624679568407411 1
0.289439722774573 1
0.262434069216689 1
0.370769212999168 1
0.237334387461704 1
0.501931696976858 1
0.151008977268649 1
0.476345574127198 1
0.199035418735711 1
0.235548161446253 1
0.0662825277059871 0
0.380203305125111 1
0.456303013297008 1
0.347211514963793 1
0.460017104411912 1
0.421367409493238 1
0.753797359753292 1
0.350268687555402 1
0.586618805056479 1
0.536426843932596 1
0.282128234755548 1
0.697602514152628 1
0.648991225959254 1
0.439410900202615 1
0.941469935879909 1
0.595510576789932 1
0.873952412847578 1
0.735770007128974 1
0.466548849625408 1
0.81234471091503 1
0.42307357234309 1
0.447470322415762 1
0.296062366358801 1
0.604660636431276 1
0.369431751615558 1
0.52712376182852 1
-0.045989262680659 0
0.840280641375241 1
0.876139821679782 1
0.653703543940481 1
0.757804046083488 1
0.744613616370571 1
0.489980170983425 1
0.678045415007186 1
0.286113068201911 1
0.338180733474405 1
0.619266158956222 1
0.439142406151046 1
0.528435877931545 1
0.498879918603938 1
0.50361852496254 1
0.621381183021978 1
0.609354763099274 1
0.610078287929701 1
0.288979705803647 1
0.471221133127851 1
-0.0242051792539186 0
0.513389727372367 1
0.204948534819507 1
0.340318941229711 1
0.492569133037078 1
0.60001255127554 1
0.735835784585857 1
0.442567046859901 1
0.443006955631519 1
0.460628195901078 1
0.654889609528737 1
0.638547661218272 1
0.38260884401603 1
0.226400071511962 1
0.533686020021553 1
0.307444888851059 1
0.637481286021279 1
0.577228499539895 1
0.827796016541465 1
0.716223765933561 1
0.62664999722812 1
0.112446332146347 1
0.58615350458343 1
0.274332893938042 1
0.524345496099857 1
0.159694377273041 1
-0.00748532798538411 0
0.568332191097673 1
0.662853721114762 1
-0.132095191324136 0
0.568738818432986 1
0.646394281663719 1
0.290940571247075 1
0.157423236814857 1
0.626968237714522 1
0.583396419888586 1
0.379249471150879 1
0.189501321337315 1
0.404881626003203 1
0.0481676608692863 0
0.468220308922777 1
0.426627029132876 1
0.132926269020618 1
0.224035364834277 1
0.61073767959663 1
0.508158154450487 1
0.481963974878179 1
0.381959337016807 1
0.6765149887663 1
0.462249747736538 1
0.214562561984195 1
0.407004143779259 1
0.615285958974725 1
0.479641404168537 1
0.843735572850807 1
0.983173949905235 1
0.832836700124928 1
0.821285885867753 1
0.85788178294966 1
0.656471125453488 1
0.290109933685235 1
0.535784865217603 1
0.905639093687879 1
0.596131144215205 1
0.674176928768158 1
0.38475406449931 1
0.505572363611814 1
0.429055058921127 1
0.314369224642816 1
0.670671962244415 1
0.80845077513865 1
0.702505837661621 1
0.376790477886386 1
0.475558690395872 1
0.0355289962549099 0
0.676462564590562 1
-0.0237475033211034 1
0.287132940149296 1
0.271320750182392 1
0.444223883747308 1
0.235079462406028 1
0.541959331126324 1
0.251983523690114 1
0.526872365579134 1
0.25961383588057 1
0.509314839538308 1
0.631938818594784 1
0.774884797929355 1
0.431007968351001 1
0.0499508208718015 0
0.358064189442625 1
0.416628997196988 1
0.207657638181584 1
0.638042825144668 1
0.480942482310827 1
0.308121665603492 1
0.305224576992291 1
0.242665522833758 1
0.653011493661075 1
0.387229893504216 1
0.503177124347851 1
0.499998494794364 1
0.236171792466623 1
0.20931505346221 1
0.659623492904701 1
0.629921599012929 1
0.683948770379069 1
0.69872395166733 1
0.559520793362229 1
0.464606209922888 1
0.533730719368542 1
0.351456009553258 1
0.84215069453418 0
0.563785766004105 1
0.570284515216798 1
0.339490476660057 1
0.508025621504144 1
0.949788790214537 1
0.597519823074595 1
0.315112661173079 1
0.853571463051008 1
0.444404244360961 1
0.406347910361989 1
0.528775778234787 1
0.370953826104982 1
0.25131364840138 1
0.252495468315136 1
0.29136273097143 1
0.477677003824494 1
0.552161196943702 1
0.952164347968905 0
0.661536409408683 1
0.368053889579521 1
0.330578415358921 1
0.653052661524916 1
0.209496114941584 1
0.571747303212022 1
0.526088619321145 1
0.451058501996307 1
0.356938912446377 1
0.684556899997984 1
0.269230404306098 1
0.64296629964133 1
0.32399448391514 1
0.540302412444679 1
0.351432627758557 1
0.420440498627832 1
0.443404927512695 1
0.231025679723101 1
0.810657350209011 1
0.123609009219918 1
0.475658222817396 1
0.527343067417803 1
0.910348332542732 0
0.649830222459125 1
0.34897558262791 1
0.765509179825671 1
0.580727777842371 1
0.279438528934778 1
0.522336019199498 1
0.741789544328438 1
0.764908128591025 1
0.300809807844147 1
0.806664455935427 1
0.56435735296715 1
0.488772595977955 1
0.365094626422004 1
0.372245712319556 1
1.20477310064623 0
0.685244572869524 1
1.06508324135367 0
0.353656049151141 1
0.403480740654688 1
0.369426692755738 1
0.365664765842184 1
0.621375417369996 1
0.055430094346515 1
0.811240070464912 1
1.06131526854375 0
0.263915650181409 1
0.483950813818819 1
0.509328696735907 1
0.534358507306619 1
0.298632361926397 1
0.773530107163034 1
0.855950042430271 1
0.714149455117749 1
0.398788814619604 1
0.58425563983044 1
0.694283031536535 1
0.650650999910449 1
0.313619113848349 1
0.563473951045671 1
0.498224044488073 1
0.619101262007821 1
0.151296632472874 1
0.777324259595881 1
0.548819921931528 1
0.403479413117041 1
0.383618795151996 1
0.596744525687352 1
0.124181421008993 1
0.46084287061499 1
0.712112998636514 1
0.376712367628613 1
0.437157418736226 1
0.345802323413319 1
0.978806083349988 0
0.611131959415701 1
1.07237388545577 0
0.660872052590108 1
0.279232325324776 1
0.534183262065482 1
0.95722541498803 1
0.229530838279717 1
0.38461776690713 1
0.21918622380638 1
0.640316190553332 1
0.880621429123301 1
0.465628473501151 1
0.789988243878499 1
0.529216564869832 1
0.30009990648159 1
0.454890474573282 1
0.538536365568083 1
1.28293751042373 0
0.534344486311517 1
0.490377444001826 1
0.235734154211933 1
0.474138596002411 1
0.749150305391729 1
0.958603054134775 1
0.152251511559585 1
0.71400410382879 1
0.283495809251675 1
0.540423960346847 1
0.563937373771347 1
0.840783523369433 1
0.531416404873128 1
0.905477418124269 1
0.485793051112114 1
0.497769374596934 1
0.383833561339559 1
0.272719208303187 1
0.477676014248994 1
0.375802495095016 1
0.765218954500125 1
0.744615852588106 1
0.327924129507048 1
0.423257845676187 1
0.0494428338270147 0
0.824512177004828 1
0.479775267971366 1
0.536526663075085 1
0.598611536997624 1
0.587990090066532 1
0.412415390125046 1
0.505200382027748 1
0.607075810312695 1
0.449700130861442 1
0.567245106171479 1
0.752492143268531 1
0.695045075818265 1
0.636819846082099 1
0.193910020432211 1
0.302026581956541 1
0.42689669238246 1
0.500156731332208 1
0.126740835901632 1
0.834498648365848 1
0.291077664430467 1
0.686755732010595 1
0.128242125539338 1
0.171407178426284 1
0.83464341067251 1
0.0721383578032116 0
0.131217665907131 1
0.351932206130757 1
0.681018762627855 1
0.71840450464473 1
0.699720117587679 1
0.599603282281748 1
0.495359755689999 1
0.33536482393312 1
0.738821696948764 1
0.526641588615788 1
0.360169039563312 1
0.748079005445216 1
0.174826488747063 1
0.514212911843586 1
-0.0287821729670585 1
0.166788347476967 1
0.922594934990808 0
0.0290313929784645 0
0.138187224400452 1
0.611968028599009 1
0.652724353715779 1
0.498977350863384 1
0.590670538083963 1
0.761555471322042 1
0.61904037948181 1
0.501270255089032 1
0.373236524817835 1
0.836277155573615 1
0.703862926847042 1
0.233601153365715 1
0.26143774064536 1
0.379698552017481 1
0.305245572577805 1
0.695941211258603 1
0.471015758405903 1
0.534098951732259 1
0.573879325525524 1
0.232977783808078 1
0.983409187644963 1
-0.028290647346934 0
0.353676929757569 1
0.289505739583014 1
0.0936427847089994 1
0.42248571886741 1
0.653144588352889 1
0.454628365044701 1
0.422126771171936 1
0.739190608413969 1
1.20000056069008 0
0.890806416747066 1
0.753500792286065 1
0.929348166709684 0
0.644065790306134 1
0.483427152569129 1
0.475162460540493 1
0.795527035361808 1
0.504177366988565 1
0.441496847414838 1
0.622885369950041 1
0.338075154602982 1
0.293183402993864 1
0.264614331414285 1
0.594077611587447 1
0.684003707996964 1
0.140629495944181 1
0.309695733987268 1
0.646505449143829 1
0.397769883069778 1
0.437603743546607 1
0.319577467985202 1
0.362420907352702 1
0.321454791238683 1
0.631182002538952 1
0.234905588152498 1
0.027068537752243 1
0.328566819929404 1
0.804332537259434 1
0.554767100356263 1
0.291845267474862 1
0.28637416611193 1
0.480392840944179 1
0.420987836176663 1
0.876132869334042 1
0.590736918719091 1
0.809033084893616 1
0.630264013586243 1
0.297968817314725 1
0.533366931830011 1
0.533817078328122 1
0.196543617898043 1
0.42848752689619 1
0.864455014577858 0
0.314242686232841 1
0.46878697210988 1
0.547930704065459 1
0.601231490302303 1
0.10626057574917 0
0.299245649100351 1
0.293834195141236 1
0.599871440171283 1
0.678990916436112 1
0.77364713854596 1
0.704470351580979 1
0.101563099688611 1
0.234342925060894 1
0.508940689511272 1
0.492651184082191 1
0.760851720911482 1
0.755414239062606 1
0.682286243552062 1
0.834639549888432 1
0.122488816035285 1
0.706935344288828 1
0.287848923479584 1
0.483608597904664 1
0.585435090609189 1
0.685160448402987 1
0.699165800072498 1
0.491726965668989 1
0.780213402293916 1
0.0051426151367497 0
0.772454202942057 1
0.72199976251377 1
0.745273075106421 1
0.472057417997159 1
0.508175825792589 1
0.808007126001706 1
0.308745025616422 1
0.866580710591112 1
0.0845041710762425 1
0.279441697650836 1
0.860506784067757 0
0.726933413518493 1
0.59007395674743 1
0.563333669923183 1
0.624383438668726 1
0.473341883128164 1
0.615202996204788 1
0.554860459623021 1
0.147709520936751 1
0.560514393719705 1
0.447234042279053 1
0.578134919264008 1
0.774280173851873 1
0.0790285180863628 0
0.346098778452172 1
0.612789144520019 1
0.167416684844012 1
0.648752933649568 1
0.746555466321707 1
0.648699193331891 1
0.507577463719895 1
0.45611793815021 1
1.03288695440642 0
-0.0396667198320837 0
0.361816187218201 1
0.758051435158533 1
0.852983787173794 1
0.706516301848981 1
0.399462166920318 1
0.828726976406571 1
0.158289840550603 1
0.546123304292487 1
0.25120352409647 1
-0.066728870239957 0
0.970629970748386 0
0.243938800244345 1
0.665820894791279 1
0.360794656988214 1
0.681849879531508 1
0.396307371876447 1
0.546769326591519 1
1.03075482722582 1
0.673706169803706 1
0.579706861744239 1
0.764843304242599 1
0.268766882206447 1
1.09844728115638 0
0.591818066632546 1
0.807756286376123 1
0.848532210251129 1
0.551459228397717 1
0.37287703396595 1
0.443577013639507 1
0.402987844736681 1
0.624090216350642 1
0.115590967035337 0
0.757376499932448 1
0.608308877670343 1
0.827197946513135 1
0.824417632027775 1
0.574233865750587 1
0.734902733945544 1
0.45234386489047 1
0.493060036279461 1
0.649980725862419 1
0.675706265179929 1
0.648545384600327 1
0.645594000456781 1
0.59156787276002 1
0.669244562440741 1
0.808211700967319 1
0.64151577254806 1
0.119199740382316 1
0.639070938977567 1
0.729591862166908 1
0.653639550380943 1
0.653688050670266 1
0.32651355612283 1
0.784077404303733 1
0.397820185462566 1
0.083067596987836 1
0.44147500959533 1
0.216194751474235 1
0.364914909171006 1
0.449097975159489 1
0.599954990385528 1
0.91355097819241 0
0.478283355722703 1
0.109116179799061 1
0.454636874981923 1
0.67343618864182 1
0.577916829642124 1
0.696168011879071 1
0.293391775087087 1
0.305220390090984 1
0.493120819747696 1
0.333615369197021 1
0.221375121117904 1
0.458304783527827 1
0.0948006668344908 0
0.826282148048185 1
0.657215787921992 1
0.442601834303104 1
0.24886526519571 1
0.575552982222909 1
0.125559942163509 0
0.932146627966994 0
0.451839722361046 1
0.311525166291843 1
-0.152971899495413 0
0.735277945878741 1
0.594754154930298 1
0.236509352214475 1
0.138272090493648 1
0.473979632702516 1
0.61491612685724 1
0.260536434415427 1
0.680518652793328 1
0.533608412782675 1
0.770503253754551 1
0.644898002683404 1
0.351226520609368 1
0.459729226429132 1
0.373186303992443 1
0.43616286703944 1
0.297230412354617 1
0.299751199138705 1
0.455662094621814 1
0.187548711901054 1
0.433474886684563 1
0.550972670588482 1
0.495690857902511 1
0.631336140828517 1
0.133029019780596 0
0.778386994382613 1
0.904615836904727 1
0.425428967260914 1
0.829652891728789 1
0.286377426117286 1
0.463396484929158 1
0.760958767872154 1
0.983964067861421 1
0.773152005458669 1
0.0652978103302475 1
0.447444192472267 1
0.337489221087289 1
0.350415234821765 1
0.416870553287524 1
0.236591880659669 1
0.671333886932656 1
0.395505585191662 1
0.366136714555901 1
0.27640939082654 1
0.333423539178932 1
0.415705994737507 1
0.269549795923608 1
0.452086366836142 1
0.453974472200322 1
0.42826549429688 1
0.73600145189709 1
0.71334783218233 1
0.797954316439409 1
0.136834458388359 1
0.609616914544532 1
0.879507552545162 1
0.230841952069969 1
0.695911654185579 1
0.310840655306051 1
-0.167055603175716 0
0.553914461313526 1
0.542336324162791 1
0.930927549906094 1
0.392707119739193 1
0.544201556061003 1
0.471683545558493 1
0.370969947628338 1
0.377275666140801 1
0.80062695577587 1
0.597002990051561 1
0.624164894182525 1
1.13778180217206 0
-0.0598253399395025 0
1.05212071657107 0
0.336992891113634 1
0.367424991594343 1
0.797081751971617 1
0.350839394528957 1
0.250580319610912 1
0.569725909902342 1
0.495400495284622 1
0.50070161262089 1
0.91556560771234 1
0.843866275565002 1
0.66974862361504 1
1.18526019057623 0
0.0629438656151135 1
0.452450192421486 1
0.694307703660878 1
0.577719690573178 1
0.692309643859655 1
0.3707618421255 1
0.242322591692124 1
0.645029118066059 1
0.371202193555079 1
0.419951351803563 1
0.670297894261176 1
0.309952178888491 1
0.488622729025717 1
0.220724257945425 1
0.455698070943385 1
0.557755191685864 1
0.409816890807803 1
-0.0395512375383426 0
0.417739518488795 1
0.648390154404381 1
0.334092419008146 1
0.425975548487284 1
0.623505530839474 1
0.804687757530174 1
1.01068673068529 1
0.549313638087696 1
1.29282794297757 0
0.632590158709191 1
0.741156291787009 1
0.406595126628987 1
0.902333564900435 0
0.717180783599449 1
0.420861890460634 1
0.557233208112907 1
0.371044249311753 1
0.240295672267963 1
0.432021388587227 1
0.387440599431126 1
1.06958875800181 0
0.461637995186726 1
0.380621167914611 1
0.111325292357023 1
0.239274724001722 1
0.809206131893184 1
0.104700247182718 1
0.577317925335104 1
0.538594693139403 1
0.43715488568121 1
0.652304430915672 1
0.260720493017514 1
0.699353547905682 1
0.49115817996745 1
0.570661139857258 1
0.88515113225336 1
0.264719991441169 1
0.147326473083821 1
0.808016238674558 1
0.321326424353543 1
0.604428597463973 1
0.79451961258459 1
0.478370447746095 1
0.459839947986976 1
0.350419783610939 1
0.265943824008597 1
1.04760615542081 0
0.183892780564501 1
0.369561905668445 1
0.795219492035368 1
0.742291805014325 1
0.365135253997903 1
0.38976787180516 1
0.763739472862288 1
0.214382814647697 1
0.218762647619542 1
0.33017449873066 1
0.656750629417816 1
0.776597624610341 1
0.518101444316548 1
0.752316914876331 1
0.831875019354518 1
0.578495046596674 1
0.479709355352715 1
0.707926305481175 1
0.628815143691797 1
0.273845600641603 1
0.520095885702406 1
0.847959043657868 1
0.694941256987442 1
0.096623637670172 1
0.6179268760142 1
-0.0206837761364905 0
-0.00107087777758038 0
0.0331824181929113 1
0.455955670859388 1
0.437587953889858 1
0.523404952346068 1
0.415095912702721 1
0.836773313414507 1
0.646255222065008 1
0.701585593032141 1
0.365308694189317 1
0.699606595401657 1
0.632409237059925 1
0.717572307727381 1
-0.0122606625825087 0
-0.00297970176825441 0
0.835150253742991 1
0.497017215814842 1
0.457366015197813 1
0.150182917021397 1
0.14568180452983 1
0.693302032416707 1
0.58001147628764 1
0.679503177645934 1
0.461664754858074 1
0.398341955281789 1
0.895611213510574 1
0.223428529566764 1
0.450924143562373 1
0.262969730898043 1
0.707115932194418 1
0.236541358554959 1
0.218644901203325 1
0.698601846440178 1
0.103646606923577 1
0.431519311937477 1
0.783909397970458 1
0.365690748330445 1
0.480153609449404 1
0.943607942615499 1
0.820031007902641 1
0.632401735759519 1
0.161808554304447 1
0.25007311504234 1
0.468097770682389 1
0.495337199150129 1
0.57874666948594 1
0.80060827837226 0
0.487433522331905 1
0.862383057237406 1
0.747418986544384 1
0.632008927102859 1
0.245540679069362 1
0.41773742762695 1
0.0263523428538781 0
0.329304786537393 1
0.653067693411986 1
0.207962491617666 1
0.844177883718442 1
0.288849060910328 1
0.661522628518289 1
0.718096647524763 1
0.370552834831836 1
0.317560468826141 1
0.424248102080699 1
0.51835237129445 1
0.520014506966127 1
0.218677241060468 1
0.440851548528078 1
0.598396140688548 1
0.764619615874743 1
0.452623582292202 1
0.809428743050438 1
0.552196875695468 1
0.708225684170898 1
0.287526321132507 1
0.421267858478643 1
-0.0561915940258479 0
0.272204359953551 1
0.0697629403310536 1
0.457886664383577 1
0.603579514186425 1
0.604028959348971 1
0.451398727326998 1
0.544279281752504 1
0.606078969389129 1
0.647252226850926 1
0.343303417776099 1
0.424640860382821 1
0.493068716140626 1
0.432077164614937 1
0.723379903332328 1
0.919229650403253 0
0.214412688482848 1
0.417739054486672 1
0.77976088260873 1
0.661074608771792 1
0.588648850185071 1
0.433307946599538 1
0.350786763462586 1
0.162681151801527 1
0.17165001125755 1
0.857873161338054 1
0.467406707907024 1
0.678380489990652 1
0.318468731385124 1
0.563104003665073 1
0.15860770653628 1
0.379197666881756 1
0.853698621984976 1
0.165576152997216 1
0.531161590242387 1
0.590874059744541 1
0.784435996795808 1
0.348061849806406 1
0.62369348273384 1
0.0322885910683416 0
0.770645414864981 1
0.578109136281467 1
0.796121737423562 1
0.424467979341334 1
0.738886650141218 1
0.292719012942255 1
0.296289630099429 1
-0.0118834980965481 0
0.440171667158159 1
0.742927018871305 1
0.493334603962087 1
0.826177347710903 1
0.54180340501431 1
0.141185749510533 0
0.555121354082258 1
0.446633609897681 1
0.356681705350764 1
0.580253808808652 1
0.480706213205751 1
0.589180642275681 1
0.229549748611148 1
0.214286199326385 1
0.966555575946148 0
0.493805568926036 1
0.378222086027674 1
0.528906220716889 1
0.798314893793528 1
0.799501822093025 1
0.496471077987839 1
0.908095001258206 1
0.226993672186355 1
0.256114977708193 1
0.824233729529485 1
1.13364711646185 0
0.518989122731854 1
0.456819591301728 1
0.412364846241228 1
0.168807578617586 1
0.425937983298774 1
0.480403712966654 1
0.398590824005678 1
0.515707892572608 1
0.479463347193609 1
0.115542161491751 0
0.82369289686471 1
0.606398365104579 1
0.708470339288566 1
0.509231723741797 1
0.0457548906894996 1
0.582240285030231 1
0.554433517170334 1
0.987783036596107 1
0.479950998150428 1
1.01235683411324 1
0.666471393680002 1
0.492588227620337 1
0.384485716604622 1
0.543513044536538 1
0.267142239822988 1
-0.208839060531091 0
0.289288223897891 1
0.216335760532983 1
0.446602557845613 1
0.419661892708832 1
0.748187094273547 1
0.807630027182043 1
0.18289364441429 1
0.903116921773206 1
0.567497685287474 1
0.4408470450889 1
0.832272456341794 1
0.607985209846545 1
0.621969617436472 1
0.524856185733561 1
0.403978555479255 1
0.832745450048766 1
0.50770552640486 1
0.543780955355653 1
0.652508108781055 1
0.824361071153592 1
0.587219730486117 1
0.0321170940831291 0
0.230446259249304 1
0.590764246467729 1
0.422294291921884 1
-0.0766166074800351 0
0.201694807061553 1
0.636632442983532 1
0.779787039106975 1
0.552673149026398 1
0.572313568984707 1
0.509715120334085 1
-0.00272795317405335 0
0.878553126458779 1
0.517743036950197 1
0.0147034212856372 0
0.75555582119522 1
0.696829458260776 1
0.328399331556303 1
0.584486099963303 1
0.518122565420825 1
0.46415856635926 1
0.76876166833443 1
0.579700652111446 1
0.466663911672406 1
0.389706044648174 1
0.584117935299007 1
0.479959117110212 1
0.905164412797385 0
0.786919698991728 1
0.621159781879125 1
0.542689491549654 1
0.390563399275288 1
0.327695383099948 1
0.382342182310554 1
0.355458227431895 1
0.621078682204431 1
0.860412220007823 1
0.797202563435126 1
0.653331820118312 1
0.622309461395527 1
0.51879712938264 1
0.515126398516254 1
0.76372139213404 1
0.311431957600835 1
0.759415819727977 1
0.531298735060997 1
0.881798518431186 1
0.812177408848265 1
0.472811155487133 1
0.526669051864327 1
0.780109122749621 1
0.475496693442968 1
0.464738290839726 1
0.138646050711673 0
0.374390517816568 1
0.561810527177606 1
0.59122179303236 1
0.760889940042624 1
0.405814066918725 1
0.384406171163729 1
0.523777675783974 1
0.63968550306621 1
0.552966340664014 1
0.769279180802756 1
0.274227030377071 1
0.817574664658679 1
0.678023849419552 1
0.692903810422524 1
0.933169536465891 1
0.335399116785807 1
0.752483494397951 1
0.92542087758835 0
0.608353339617003 1
0.485825873005487 1
0.196955574049159 1
0.700182340392157 1
0.825147699037347 1
0.381872583452044 1
0.834674486150174 1
0.376145193791975 1
0.605467263095785 1
-0.0167186793826927 0
0.780130772229792 1
0.596822934401076 1
0.7892791360327 1
0.464527259947291 1
0.733529979091981 1
0.280902056115488 1
0.480684052905042 1
0.193979961440887 1
0.812896192478702 1
0.657469535192713 1
0.467217109692922 1
0.392168486527041 1
0.421031397366094 1
0.622093124738415 1
0.555741171757314 1
0.765658919485687 1
0.505185581996836 1
0.927006202413515 1
0.415825616775691 1
0.253093727623553 1
0.527382184786385 1
0.868826826490289 1
0.423915071776023 1
0.710749622887739 1
0.476063648794664 1
0.346713617293888 1
0.21969489195077 1
0.219725003677073 1
0.339965563996629 1
0.70534239789952 1
0.781397759403482 1
0.504965360881785 1
0.43584737623433 1
0.732228107450606 1
0.219499255503292 1
0.461939381489499 1
0.242230919735229 1
0.0854084195395459 1
0.683306466662778 1
0.173041217663279 1
0.534983674283997 1
0.49407906726537 1
0.658292553390881 1
0.488907979974867 1
0.923468034328791 1
0.0733132752159844 1
0.734317974802277 1
0.427095147731025 1
0.908325546332067 1
0.70971871587738 1
0.0909342198446511 1
0.604022757259414 1
0.456436350271611 1
0.762778372076471 1
-0.0110290402029151 0
0.711999997336777 1
0.65439612963275 1
0.555503864180776 1
0.550339343268852 1
0.412634471965898 1
0.533470523707612 1
0.405566678502105 1
0.398002538069711 1
0.202130762055546 1
0.586467175218723 1
0.390744354572666 1
0.741234264724549 1
0.206511010422653 1
0.471768864291048 1
0.712402305884823 1
0.61867391065679 1
0.553144881551086 1
0.334077000568356 1
0.555646289277228 1
0.461399093014669 1
0.306288025262115 1
0.557783866495756 1
0.637261907702709 1
0.587603360414419 1
0.549157891110495 1
0.492089541102135 1
0.247383891888874 1
0.608953755230088 1
0.444018955082345 1
0.672989285657376 1
0.723740797183149 1
0.718168607140724 1
-0.0264694667848833 0
0.630945075899341 1
0.663824662293485 1
0.091078328243719 1
0.561127983195191 1
0.517465111374594 1
0.575392803715661 1
0.643637154695569 1
0.675215038354948 1
0.423855349647558 1
0.743801340389407 1
0.578971991921994 1
0.630496640838274 1
0.334068347180843 1
0.0259155959388137 0
0.734420901749797 1
0.717178002356297 1
0.575332145393136 1
0.403081203138521 1
0.590167318607981 1
0.0987272125788139 1
0.443715231302618 1
0.470258244999881 1
0.565536197977063 1
0.712636112193101 1
0.828073054517788 1
0.237763306149264 1
0.971694848800817 0
0.456655775676285 1
0.195285035311568 1
0.697822229692954 1
0.762929488956529 1
0.947199940666241 0
0.347537605105555 1
0.487869440979273 1
0.317932779236431 1
0.733861400497387 1
0.594935406355918 1
0.366348325613398 1
0.572203226049193 1
0.372761654456645 1
0.655536027891227 1
0.572181176660915 1
0.891382836194674 1
0.389096497318073 1
0.747967880633145 1
0.658482520358053 1
0.467679413167605 1
0.255914558500754 1
0.216233748784724 1
0.580678344939385 1
0.8198725748058 1
0.324372045560538 1
-0.0737381481989567 1
0.279784167729324 1
0.707447317592295 1
0.314160994945622 1
0.711419905830809 1
0.563513230678777 1
0.892663997271768 1
0.1505608052558 0
0.570060915407778 1
0.528080347013953 1
0.876878417916295 1
0.723423378836409 1
0.604077496637559 1
0.486015752242344 1
0.341955729955251 1
0.490342941658334 1
0.772439352228702 1
0.857885624727839 1
0.881010162995663 1
0.513469140665029 1
0.658860502406765 1
0.0611746289914382 1
0.193024168206774 1
0.202560066683048 1
0.731198950615462 1
0.0485373008181668 1
0.312343212539628 1
0.647051214639049 1
0.342841098548962 1
0.0169751781806816 0
0.5419789139008 1
0.38010272286088 1
0.718812689508249 1
0.62567536652207 1
0.456633335837082 1
0.373771566994095 1
0.481076128960354 1
0.188229822162083 1
0.461099774123857 1
0.725190562242963 1
0.749501994881837 1
0.652192517102588 1
0.0429049118798028 0
0.635381238714673 1
0.990841550675277 0
0.670923971667341 1
0.0339405545167138 1
0.283000846310163 1
0.357376783039644 1
0.417682283024124 1
0.589429859123272 1
0.885171942707931 1
0.715252638667406 1
0.643958222010849 1
0.652084926833591 1
0.692541318962538 1
0.247319275870313 1
0.298839993513183 1
0.253799904389503 1
0.715209205484136 1
0.30645659330116 1
0.203155632450892 1
0.937381414893007 1
0.796842472508348 1
0.172195709205479 0
0.0680035870901101 1
0.454228904562824 1
0.594149335701065 1
0.6308950339202 1
0.366410377483955 1
0.149713937294512 1
0.812036575275388 1
0.303243892262205 1
0.419044615003437 1
0.521619247924893 1
0.535630975159366 1
0.470206987892122 1
0.57273734708385 1
0.559174119132958 1
0.694916290741804 1
0.615274671344015 1
0.50732495441507 1
0.914063147883981 1
0.2823404226152 1
0.710922774531046 1
0.413998485102877 1
0.456706941754528 1
-0.12220105722987 0
0.354375281561827 1
0.551637940883336 1
0.523263287114662 1
0.538747107741199 1
0.330960561115515 1
0.649961065110923 1
0.528869053305375 1
0.404980257140185 1
0.161435971263448 1
0.334770309081556 1
0.514512644285813 1
0.26254993676556 1
0.663433944853862 1
0.680270635581619 1
0.637400630674407 1
0.505962525796028 1
0.447632248370196 1
0.72940598190699 1
0.685534225527743 1
0.552988735100044 1
0.33510757025479 1
-0.0401816261532279 0
0.703492737858796 1
0.549035354410409 1
0.907197415190458 0
0.623829212091844 1
0.147712354516885 1
0.159217609283825 1
0.581517853592681 1
0.470677572963464 1
0.714938532607674 1
0.679870337835011 1
0.991948083183503 0
0.523402797730853 1
0.675002857911815 1
0.356439447056658 1
0.798874260998291 1
0.166638929785273 1
0.489176535265955 1
0.57309777978196 1
0.993210807694912 0
0.872992563992687 1
0.579672567642054 1
0.251383711550051 1
0.230129488374644 1
0.563972390780745 1
0.311301052062485 1
0.163906678505096 1
0.620176680320107 1
0.393360680314659 1
0.723026875436734 1
0.475298659463104 1
0.893907208405751 0
0.0779177759428662 1
0.892246127448183 1
0.567280928286702 1
0.499618482168861 1
0.759735457297775 1
0.728426925920423 1
0.811961410188526 1
0.35113533073263 1
0.620143676312373 1
0.50132873746792 1
0.598429850954644 1
1.29056901600332 0
0.743278375406917 1
0.271933094671283 1
0.373813904926967 1
0.744215539943953 1
0.685959098829513 1
0.625649810595389 1
0.486666021919155 1
0.400345490707211 1
0.326503383780773 1
0.42336459987377 1
0.372946361045426 1
0.855654303138888 1
0.66835414508051 1
0.635734440233161 1
0.595832367781664 1
0.477149516749459 1
0.539346650697948 1
0.296336456057149 1
0.673843076334283 1
0.894300943107979 1
0.508484916927418 1
0.733486113313601 1
0.129087785756452 1
0.556836282300069 1
0.498052960177769 1
0.687101690695945 1
0.691659882250226 1
0.390453169985982 1
1.24173586594991 0
0.496858104768647 1
0.292583079106408 1
0.296901669316823 1
0.761870249032393 1
0.354055743927962 1
-0.115691229304501 0
1.00761756450303 0
0.683588276568727 1
0.529935686084531 1
0.184777608626352 1
0.423168729760369 1
0.252389102461849 1
0.735195910528458 1
0.657904438774042 1
0.123239675565676 1
0.319838740108667 1
0.496507984100631 1
0.637575988746199 1
1.05543450196247 1
1.21571389510808 0
0.66102547320037 1
0.277517889673564 1
0.56032588710855 1
0.895419148052381 1
0.510564760519368 1
0.244707548724084 1
0.60535574483804 1
0.206294680548105 1
0.297063376364755 1
0.742240301293642 1
0.317771204303625 1
0.22204470457167 1
0.38742205209411 1
1.25375726782729 0
0.375187428459539 1
0.334206319036447 1
0.584895868566015 1
0.561886220779613 1
0.0648992949356258 0
0.213556386815663 1
0.278015191599654 1
0.486720017506973 1
0.291188918688782 1
0.284631110310482 1
0.413471340113039 1
0.442926300572601 1
0.51765745182026 1
0.514842097459167 1
0.0909270173997007 0
0.224297655728644 1
0.744543624228419 1
0.167099224744072 1
0.638631524052927 1
0.457641596529901 1
0.665142710260811 1
0.155570450807448 1
0.648268827646478 1
0.453723998202346 1
0.464647352770281 1
-0.0887655472352353 0
0.394911611457712 1
0.50826249707879 1
0.728151653288531 1
-0.102829669710878 0
0.183914222155512 1
0.615402158626463 1
0.0883892106699851 0
0.248720827698813 1
0.547134900350573 1
0.500843032438224 1
0.281458743573042 1
0.807792673816763 1
0.561028892953786 1
0.588332789216975 1
0.730833885903477 1
0.558218642334838 1
0.646416521623838 1
0.635540570454893 1
0.464239023741246 1
0.00086019600384938 1
0.711307543950486 1
0.28721968695481 1
0.939488523145174 1
0.0653215988846427 1
0.649462522719211 1
0.415807625123278 1
0.268041281912156 1
0.964607322104886 1
0.25069065393105 1
0.47780066004932 1
0.531851393001368 1
0.744196392727638 1
0.471304307976251 1
0.729296500031333 1
0.345431619011291 1
0.538133962151303 1
0.418218981487487 1
0.616319580567737 1
0.312106336948053 1
0.668672705287964 1
0.415152302472185 1
0.566893648640933 1
0.449455160962596 1
0.349266162491289 1
0.381132976763561 1
0.458263876744908 1
0.419207325231021 1
0.130512337538446 1
0.407438449342064 1
0.422897850208937 1
0.701155574453797 1
0.425817002636333 1
0.315669601203578 1
0.602761764023632 1
1.00084580137251 1
0.632989976387458 1
-0.180428491704008 0
0.634572476520802 1
0.858650571036319 1
0.615697739140712 1
-0.0496604442217585 0
0.53609205878263 1
0.418798882255767 1
0.886160307560534 1
0.522582336506241 1
0.474370872423376 1
0.676765260621083 1
0.391845755557796 1
0.163381725371647 1
0.61644724841717 1
0.554479833496142 1
0.150126557501474 1
0.38869589802371 1
0.586159047597733 1
0.43844910083713 1
0.707180172956979 1
0.554163822944924 1
0.0312524623731617 0
0.253862429207005 1
0.46783807459984 1
0.474045337818406 1
0.438534596555357 1
0.381527620043087 1
0.565967538092242 1
0.522831224274596 1
0.860092837126689 1
0.597554315129708 1
0.190660775753915 1
0.335933580006692 1
0.146195775144292 1
0.637179798710353 1
0.758866287310409 1
0.729063716912942 1
0.727144422149772 1
0.579645526936475 1
0.653046718590976 1
0.542496555174503 1
0.704459290035531 1
0.526059883070125 1
0.085879421601417 1
0.315565856942448 1
0.394211632999098 1
0.361774492544208 1
0.374062599164704 1
0.18969665521279 1
0.415676139491205 1
0.441552100276951 1
0.855922644108867 1
0.529011198395152 1
0.434860678144147 1
0.62421140565133 1
0.759202038293025 1
0.196111750837401 0
0.858484594695721 0
0.376032218262691 1
0.262406831167266 1
0.400006450522399 1
0.773893273262293 1
0.0585557940694831 0
0.276547603251336 1
0.237592151619646 1
0.554910444794388 1
0.954942399401882 0
0.067683198000128 1
0.295038510195462 1
-0.0938907721799283 0
-0.114897386563457 0
0.179918527545094 1
0.748574389189101 1
0.449449957346504 1
0.367794747173895 1
0.607496984496559 1
0.76731357661363 1
0.602644106137947 1
0.740036412955533 1
0.524485839981803 1
0.424865316266054 1
0.802298007809818 1
0.833767456460579 1
0.283059701501106 1
1.25931826137611 0
0.33307904624816 1
0.316008721499549 1
0.297852288207807 1
0.509202430521503 1
0.830039941005979 1
0.598375399611693 1
0.590946008011476 1
0.471592363004455 1
0.563684094361275 1
0.521734883626301 1
0.514084273489768 1
0.531725735225016 1
0.388241621702743 1
0.359366123294996 1
0.703997695716246 1
0.478324317319874 1
0.769222253512542 1
0.376886010460457 1
0.557603804170109 1
0.995533599418913 0
0.584740805708597 1
0.891240131459495 0
0.476861156040662 1
0.266137172956925 1
0.296938317432464 1
0.704590593784318 1
0.225856713986242 1
0.813618834511826 1
0.289362417097162 1
0.268605330012029 1
0.442832601212676 1
0.630553230622275 1
0.184396677033402 1
0.945454826048322 1
0.608342921031013 1
1.051386981204 0
0.565643383145719 1
0.43090124743391 1
0.538180221296685 1
0.716955015749563 1
0.697564086869654 1
0.545234980505217 1
0.214494987031178 1
0.670665814965929 1
0.274384868446206 1
0.369787811539501 1
0.555287992415124 1
0.527821305176094 1
0.599420203017308 1
0.623163187324404 1
0.554294288089409 1
0.441951104318715 1
0.367464649259996 1
0.375593529934121 1
0.5962254848219 1
0.518499737101627 1
0.688792858825943 1
0.478681028294689 1
0.547537197158593 1
0.299684001930533 1
0.602582292822543 1
0.421173782589749 1
0.455592035900308 1
0.139698676106885 1
0.667400954980343 1
0.846731749316354 1
0.640576994996152 1
0.0631846440013896 1
0.411354400818315 1
0.552475539207931 1
0.220346929684781 1
0.328575496754105 1
0.719582422204172 1
0.782865230996739 1
0.559349512735393 1
-0.05176838790063 0
0.368129170651472 1
0.304296572598238 1
0.245798196961504 1
0.489057796951762 1
0.586879172269469 1
0.462181062462 1
0.413820902582724 1
0.270368199930898 1
0.147442725934921 1
0.507337657478751 1
0.436923943396772 1
0.458824885086238 1
0.89102189192294 0
0.282647992203192 1
0.768486821752727 1
0.327650664540196 1
0.25732406562616 1
0.981471264885808 1
0.490445107324135 1
0.393435030470687 1
0.331831826162354 1
0.517147985299788 1
0.330050242577863 1
0.582413371423949 1
0.532551520972766 1
0.336678075683846 1
0.368481136549636 1
0.114585939225124 1
0.399326748503349 1
0.600405716594251 1
0.33346202326416 1
0.898850063319202 1
0.468212105508726 1
0.531864179868849 1
0.657227304645 1
0.627841030386028 1
0.117675894367454 1
0.795962116084203 1
0.96105079865786 1
1.04724490430115 0
0.484025899151268 1
0.707451897584704 1
0.16524992419649 0
1.09649319183221 0
0.714694725778 1
0.637365628422599 1
0.773472090418488 1
0.803144415493935 1
0.59770262070518 1
0.321078332458815 1
0.547478457087362 1
0.393468339092281 1
0.287484750701977 1
0.455108775612948 1
0.469989466692321 1
0.923917455278471 0
0.0514260182940479 1
0.958336128063711 1
0.908061249809027 1
0.668977881148346 1
0.996467330333393 1
0.389615625782657 1
0.381347443896593 1
0.43811774746649 1
0.600289193699459 1
0.503988306535653 1
0.850213186874928 1
0.777278652683107 1
-0.00788443524780005 1
0.407059802602037 1
0.963381884337183 0
0.205259384885387 1
0.67576458474453 1
0.553849464207798 1
0.0446207164780434 0
0.335969612702186 1
0.223017100563233 1
1.04737767381855 0
0.629763545772462 1
0.633161723178763 1
0.0682041174728084 0
0.111783224955204 1
0.370383316795853 1
0.712746892794217 1
0.549026595990382 1
0.240231014345323 1
0.592442253441089 1
0.368135190556794 1
0.569062770784091 1
-0.0206161293907158 0
0.551502426123451 1
0.229111239235213 1
0.497235902380444 1
0.373059672434454 1
0.496970297505656 1
0.710303892566592 1
0.519276613457727 1
0.571043344520197 1
0.779104906751821 1
0.21389872569769 1
0.250738799153752 1
0.813831768936121 1
0.26292879189225 1
0.973773225779474 0
0.487758762801885 1
0.636702629923697 1
0.569250561024927 1
0.420098398791384 1
0.441606010919792 1
0.568734266867753 1
0.801105706355819 1
0.760557398975096 1
0.356866106405528 1
0.591327648123259 1
0.834500580303942 1
0.529846851752426 1
0.240164362606459 1
0.67603081785598 1
0.719923030494346 1
0.3221534610793 1
0.48370682228101 1
0.538334105987008 1
0.409717256364192 1
0.376730683413584 1
0.686788294392023 1
0.505598901798311 1
0.427613411231934 1
0.58281125485138 1
0.680347044662519 1
0.437173564552472 1
0.641576217468709 1
-0.0907893218878974 0
0.483535916601198 1
0.592986210450881 1
0.927188373354514 0
0.957724386721995 1
0.520930197609111 1
0.609113873510107 1
0.390410266734446 1
0.466427617674759 1
0.273887521664901 1
0.641114762609322 1
-0.0326869091668133 0
0.20168927877271 1
0.761432779639116 1
0.652560961864404 1
0.287342996649125 1
0.684883151349946 1
0.833764170082315 1
0.394833348780883 1
0.264347307756823 1
0.586277285004185 1
0.561182068565313 1
0.539226228450656 1
1.06710425416117 1
0.441742146162577 1
0.380519580304561 1
0.477311135082077 1
0.57245944782757 1
0.709674750244957 1
0.283907448114166 1
0.371767822649717 1
0.7799581032306 1
0.633642481847793 1
0.442922464380397 1
0.374498091636538 1
0.743814677639695 1
0.416128696255691 1
0.367953412252656 1
0.477293925255437 1
0.25433744485228 1
0.353046363307876 1
0.810747273371206 1
0.992699509499068 0
0.203038011435628 1
0.615717121734976 1
0.944573451468078 0
0.550593134454481 1
0.665091424397422 1
0.610614783411558 1
0.326116648940554 1
0.822065678749257 1
0.111753864656869 1
0.853632569260556 1
0.887242739887432 1
0.401745681186052 1
0.47619271375283 1
0.665533498526571 1
0.859566839449259 1
0.456550070660775 1
0.572629743130683 1
0.406823776827515 1
0.45418940547758 1
0.501392316576205 1
0.452158723273862 1
0.453092764501839 1
0.566656281480289 1
0.765464149662821 1
0.640626509847339 1
0.49233119815007 1
0.684499289203979 1
0.521024403657046 1
0.474187322629702 1
0.388866371515104 1
0.502222297460533 1
0.680524331329165 1
0.720871202583704 1
0.525902101314828 1
0.353936652003416 1
0.374114973417742 1
0.709308354098211 1
-0.14382404442712 0
0.759266086040341 1
0.187141765282445 1
0.608200369106682 1
0.298801503029334 1
0.735157919676097 1
0.37346248176123 1
0.334544933505245 1
0.156937829746198 1
0.387915270500162 1
0.863986817312118 0
0.776947341317094 1
0.443061279505863 1
0.456194825269566 1
0.407108734845797 1
0.377811184975172 1
0.510622141202651 1
0.629153188614659 1
0.681262349576377 1
0.331019779650783 1
0.513002987569551 1
0.083428156570576 1
0.484522601824281 1
0.249318513316335 1
0.433033514891821 1
0.387910621178919 1
0.503768024726186 1
0.00725821488690303 0
0.0855243652725826 1
1.01343368552867 1
0.308844021400718 1
0.455385896839318 1
0.435058020453622 1
0.556845738346113 1
0.664878402144838 1
0.723967196744069 1
0.293891972542967 1
0.323603251642914 1
0.117828289790087 1
0.611806926733701 1
0.863845464430489 1
0.633105262772535 1
0.692088457698506 1
0.937634356029031 1
0.223671808308747 1
0.239237480568107 1
0.416920019674095 1
0.376658712524744 1
0.534422346834577 1
0.538838136717295 1
0.451176243982209 1
0.569013279721682 1
0.0826066264182155 0
0.39920669059466 1
0.131011198536428 1
0.622812578611483 1
0.373741507938898 1
0.340036635374071 1
0.154687639527751 0
0.223385764898356 1
0.619816296379811 1
0.568020408428506 1
0.240409841743783 1
0.721089855840542 1
0.725636072254408 1
0.763116424470637 1
0.359227539404903 1
0.39693726145774 1
0.298636052814838 1
0.136886576922595 0
0.84017564707571 1
0.250488903292581 1
0.520043136488583 1
0.452952602926552 1
0.26816737133693 1
1.04185562135246 0
0.91778711718753 1
0.249376679836326 1
0.106930228102851 1
0.792676849187456 1
0.361429461024351 1
0.410904028162016 1
0.469818317803061 1
0.632577097628072 1
0.432832262045147 1
0.470060998757901 1
0.783801264020864 1
0.478349377891574 1
0.422223147568704 1
0.329952754714545 1
0.588800859053099 1
0.460394180890862 1
0.512043171225149 1
0.220237277702767 1
0.802725674228707 1
0.480644844805396 1
0.780420908415128 1
0.583517495915749 1
0.471452173165345 1
0.492670155884768 1
0.430423629424605 1
0.5625184910547 1
0.925667007640218 1
0.668137519699628 1
0.512911356976503 1
0.368980903822905 1
0.291557664212537 1
0.3432509936308 1
0.745755854122621 1
0.582762552442533 1
0.422304276889365 1
0.379107234458286 1
0.707635706161662 1
0.4591960193257 1
0.523824038078789 1
0.254596940051106 1
0.661811550908257 1
0.501112707541061 1
1.07547101217137 0
0.384204167386471 1
0.569603090550933 1
0.374879774282729 1
0.623020121034865 1
0.431656428696416 1
0.643429454123685 1
0.265249270276718 1
0.691922178160002 1
0.413512732618501 1
0.532894905040863 1
0.214131278897668 1
0.346723638257917 1
0.777603202256107 1
0.240786142215067 1
0.387532573629904 1
0.24290935449882 1
0.28645052300988 1
0.14934800341141 1
0.289289954638001 1
0.636227964149732 1
0.59265180545661 1
0.641376381090813 1
0.554308945717056 1
0.444697513605197 1
0.814726637612731 1
0.955323143473168 1
0.441358149184348 1
0.456760662669765 1
0.523284372927481 1
0.545782545848792 1
0.0860026277612599 0
0.452221772796696 1
0.8441057038212 1
0.881308782346104 1
0.30552952672116 1
0.563687723432744 1
0.276226148518052 1
0.671770286202746 1
0.454018896111071 1
0.529668837646225 1
0.390682563431291 1
0.494615875244272 1
0.480652214071611 1
0.711546611944035 1
1.07802935258484 0
0.220120876637173 1
0.3811300334871 1
0.934320824654257 0
0.753557816156156 1
0.930271051767497 1
0.387313181133537 1
0.729145971851738 1
0.428049121069777 1
0.310388911037671 1
0.937098807358667 0
0.364571038608987 1
0.60984357395759 1
0.620595559405216 1
0.495328878864534 1
0.509935794656184 1
0.119368211540906 1
0.367079309799607 1
0.511627494817458 1
0.49999628756921 1
0.606359269584896 1
0.283762126370746 1
0.750851630047102 1
0.908348751975736 1
0.562753949092638 1
0.438480826176714 1
0.302558760775173 1
0.342998344728614 1
0.445397795321453 1
0.89895969046569 1
0.0825677092661404 1
0.366460295651452 1
0.55751628483699 1
0.725468727269814 1
0.44947821107148 1
0.452242003015861 1
0.50842733496962 1
0.400803670070988 1
0.219830337108677 1
0.42942631960624 1
0.534083541455822 1
0.534399894953005 1
0.343509336389711 1
0.990544549428116 0
0.874371201096205 0
0.452022171927242 1
0.36726066826234 1
0.303488637956835 1
0.419886798402047 1
0.262158900434526 1
0.309062959399051 1
0.613822382165582 1
0.603612891272755 1
0.755134364597675 1
0.461385849811024 1
0.609532406393806 1
0.423975247792597 1
0.37956113396026 1
0.776221774286881 1
0.397018794291978 1
0.702795265353597 1
0.197686148633294 1
1.15298688358391 0
0.387081884771089 1
0.658821166655436 1
0.290986568397467 1
0.2831571344847 1
0.350549886651203 1
0.573603837493334 1
0.640766638151521 1
0.725131982733606 1
0.675308961436089 1
0.574881702895065 1
1.01365167982607 1
-0.00654862690333081 1
0.240225135039869 1
0.0714219305624821 1
0.576520887221336 1
0.434055683537201 1
0.726494670829003 1
0.273158685188438 1
0.674357384524394 1
0.174170110300598 1
0.8387821534443 1
0.612101047571429 1
0.76129962634569 1
0.270837315276062 1
0.382676276146613 1
0.865563850547694 1
0.713223025024299 1
0.711404656878369 1
0.669303158849701 1
0.516419447455145 1
0.548251187719237 1
0.311403485864474 1
0.422220653003729 1
0.507936792647915 1
0.227346570463657 1
0.574906603480637 1
-0.0394886698067237 0
0.0651639962381637 0
0.435940757870226 1
0.512555725927595 1
0.488903141354387 1
0.689985140966375 1
0.0775871016880554 0
1.02812116741932 0
0.526727693361219 1
0.465810304726477 1
0.53154337809324 1
0.616537171982606 1
0.733487497759219 1
0.754704971714605 1
0.497736811555393 1
0.305797271387734 1
1.17601449045599 0
0.66100412511723 1
0.603802170364349 1
0.668861263893424 1
0.244161141561806 1
0.900793870136024 1
0.301550513005151 1
0.507087903738056 1
0.477896456706736 1
0.607749304259961 1
0.883974843169813 1
0.162234107471997 1
0.627693455785731 1
0.447365216113483 1
0.761119177896218 1
0.583694171512939 1
0.0247057848686835 1
0.581566746499272 1
0.692022068375227 1
0.199134479001644 1
0.505571684502776 1
0.530371094828267 1
0.799610774583226 1
0.307158869997625 1
0.0110408321444761 1
0.313043118066539 1
0.309629228632612 1
0.650656101160001 1
0.67260683218224 1
1.07751003621179 0
0.575423618744762 1
0.843569037295253 1
0.794671137853773 1
0.552888200670904 1
0.482691444731349 1
0.540359998914848 1
0.447516323847534 1
0.639571386186324 1
0.405818826807762 1
0.568451366443781 1
0.557584514241228 1
-0.00503619736072098 0
0.541578285397556 1
0.574342191454212 1
0.477015120943043 1
0.481553759467582 1
0.659838774855266 1
0.444864817621261 1
0.681022556963529 1
0.403826977555132 1
0.751185200616684 1
0.291048060556314 1
0.89754503560016 1
0.273171059608885 1
0.591068765912057 1
0.7945388134629 1
0.717304137823872 1
1.00263424682299 1
0.102290679315332 1
0.404434777005827 1
0.759561336512343 1
0.0546562009934415 1
0.151286562489518 1
0.585536510468884 1
0.275066509705782 1
0.734064157946612 1
0.185077614069855 0
0.3619926956152 1
0.737055718268991 1
0.660828432016939 1
0.627832032714677 1
0.157976294172157 1
0.287143010676454 1
0.30406760030963 1
0.668475210823356 1
0.267196995163851 1
0.765268187159973 1
0.317355932005152 1
0.332921527671165 1
0.997259590503388 0
0.406870144952046 1
0.303526793321311 1
0.364176717247224 1
0.254937078639587 1
0.643626191741404 1
0.472922053706024 1
0.280969505796213 1
0.208281689662603 1
0.131104742568967 1
0.278321023315772 1
0.849153141385638 1
0.378436289650202 1
0.557203447879135 1
0.422242382859115 1
0.971744702329202 0
-0.0365320183958773 0
0.341847742612936 1
0.0555071822253633 0
0.408468572747748 1
0.289823892374999 1
0.443366937325181 1
0.486256360021934 1
0.599453537957297 1
0.598753796458108 1
0.634130801823678 1
1.13078102012178 0
0.828641724471277 0
0.807890323753153 1
1.33029373455454 0
0.4841798168816 1
0.439028858111211 1
0.415910120158092 1
0.355598443573392 1
0.468819013469324 1
0.462236860145377 1
0.269676590907735 1
0.472738159332255 1
0.0617909327772732 0
0.399228085980463 1
0.478572884949389 1
0.479408582400009 1
0.305633734197422 1
0.441192188909478 1
0.348318795190443 1
0.623610509278324 1
0.447045167733419 1
0.559769595917529 1
0.112412984742451 1
0.820816727085405 1
0.615992495759562 1
0.429288073259221 1
0.14862695171473 1
0.845348982607991 1
0.723053630301049 1
0.396363536113599 1
0.717095168712763 1
0.706243342486132 1
0.577736439663694 1
0.643245051219193 1
0.0944537300920278 0
0.613412319772226 1
0.557276805278332 1
0.360337955180047 1
0.84774101484165 1
0.0947140566113877 0
0.669931600008317 1
0.460574274653329 1
0.493987240057625 1
0.267201880770977 1
1.02903734962299 0
0.59336920219229 1
0.498427486316949 1
0.963573738376656 1
0.940016552445621 1
0.158611423622559 1
0.458642348110138 1
0.635059159746642 1
0.405592141059255 1
0.885593233709925 1
0.945336612664639 0
0.492211306253194 1
0.669213823400972 1
0.0931718200082726 1
0.51586844946163 1
0.699889652433787 1
0.550715795109336 1
0.794195128154162 1
0.975287730877854 1
0.517488427839555 1
0.52651966089601 1
0.745336919211647 1
0.317409196984662 1
0.0920702762481402 0
0.563548847700595 1
0.278715857084085 1
0.871374310710255 0
0.0154080869202044 0
0.384739206114831 1
0.313064114434579 1
0.278014401270696 1
0.697720854472469 1
0.25687954286045 1
0.479808663522462 1
0.43615195830138 1
0.289477682099 1
0.90433998582442 0
0.092690522344891 0
0.407154328143785 1
0.957013179700754 0
0.286488908802348 1
0.176436452714006 1
0.549574415513286 1
0.597560830484525 1
0.130384712579638 1
0.793435944750418 1
0.38750425918411 1
0.381353233465068 1
1.03008379254828 1
0.810091964600595 1
0.829690843684519 1
0.379673841670392 1
0.291455165952452 1
0.575542675813881 1
0.479974164953024 1
0.187882886021664 1
0.819085153116674 1
0.929668092258354 1
0.769615279563067 1
0.656987251615353 1
0.812129613915598 1
0.523363776408944 1
0.506950974254929 1
0.488785891527929 1
0.657884013607952 1
0.753590142680111 1
0.578135679693374 1
0.147357389057927 1
0.655767045299453 1
0.758942777886024 1
0.027164622856998 0
0.528925133922731 1
0.145819814861569 0
0.451093930986966 1
0.299010026654526 1
0.615496155592395 1
0.216319551602945 1
0.592730173839483 1
0.4971185655386 1
0.47271364501529 1
0.308689098103417 1
0.362205728599768 1
0.516145946828519 1
0.323777970694696 1
0.203690068136034 1
0.516485007304739 1
0.112525907417653 0
0.773972880579704 1
0.431623363672243 1
0.376475472745045 1
0.983658104466646 0
0.452071697087997 1
0.256146984184497 1
0.444430245293842 1
0.710207908886391 1
0.336070459078822 1
0.663449417422761 1
0.12869859025728 0
0.589858357576515 1
0.385223548975317 1
0.375392042112825 1
0.571465654397941 1
0.360204047462851 1
0.642565050023091 1
0.658931564664961 1
0.484489290452522 1
0.450814904677954 1
0.24095850341915 1
0.549772588873212 1
0.550799653931453 1
0.111862895470618 0
0.911643053302097 0
0.702421852103699 1
0.770680508666112 1
0.468478547209651 1
0.641100354262087 1
0.464001743721679 1
0.383182280087504 1
0.308674026990206 1
0.429375035040627 1
0.0809727370359114 1
0.850548759198279 1
0.493059474760236 1
0.617084003106433 1
0.775779248184723 1
0.499902798171933 1
0.643456002044015 1
0.376330132265602 1
0.669347734548536 1
0.420307939531244 1
0.609055417828038 1
0.532435443589251 1
0.228228054422498 1
0.558220829977543 1
0.945837540998852 0
0.359741241342743 1
0.961272483133254 1
0.434883828684817 1
0.593021812155645 1
0.457724644965257 1
0.191305316532 1
0.771741808713524 1
0.152356611009784 1
0.970710778013761 0
0.428919919041773 1
0.997089322652633 0
0.224374083922858 1
0.230202557882073 1
0.527878183045052 1
0.671867747422709 1
0.391300673677377 1
0.923679276161841 0
0.85289397421968 1
0.51299965275666 1
0.121544154927205 1
0.688245517022386 1
0.824162581587079 1
0.675714633812098 1
0.848120252915223 1
0.344314690473739 1
0.554518682665575 1
0.958186905836263 1
0.546594698309565 1
0.429375757809851 1
0.262777978516037 1
0.770540873321124 1
0.0216339743964079 0
0.73621007045917 1
0.185660229497753 0
0.505470646552428 1
0.603494471583152 1
0.436535771999581 1
0.414888404756552 1
0.44718137216442 1
0.564459438137075 1
0.614936768756728 1
0.630671910011844 1
0.600920731177165 1
0.267188106904352 1
0.487737648287083 1
0.0277330155708199 0
0.781044440437456 1
0.75935909151712 1
0.434119330535065 1
0.375892605129373 1
0.0447568591842279 0
0.395073910292412 1
0.303693259587862 1
0.54675704407364 1
0.530549584266339 1
0.183016310140917 1
0.488446063067377 1
0.232819668248149 1
0.698866166653093 1
0.364874868592358 1
0.0867384739907 1
0.424160084687006 1
0.535639416749278 1
0.5060897965026 1
0.431088330711642 1
1.03434997008652 0
0.612290538547925 1
1.03537798434006 0
0.720864799293403 1
0.340033853228972 1
0.714603564626862 1
0.46214817618735 1
0.724666381518556 1
0.802661976187641 1
0.612351993618309 1
0.323213827976823 1
0.291951895230258 1
0.22577632825517 1
0.499129940826561 1
0.819901143341628 1
0.361569441907422 1
0.45580770470875 1
0.408564976405642 1
0.416757584823999 1
0.572882341167073 1
0.472095000064454 1
0.345052815442491 1
0.553328517151369 1
0.943739354216769 1
0.398726776463422 1
0.650035721051443 1
0.66318002709544 1
0.170678681724738 1
0.599139712044277 1
0.593366231033166 1
0.338005498805765 1
0.615562677875548 1
0.67554015115684 1
0.379441007098538 1
0.866168015008379 1
0.389255326699566 1
0.55360023897689 1
0.504917051005855 1
0.115232302203684 1
0.613116397622501 1
0.138552918297695 0
0.719697389071699 1
0.424917793386109 1
0.739430952830517 1
0.386395639465091 1
0.396286882600223 1
0.420635525304539 1
0.74643432718521 1
0.579657963035839 1
0.0686259120141633 1
0.622761045948335 1
0.236036203372377 1
0.593536026546835 1
0.500066658328627 1
0.535492288412956 1
0.129192272024119 1
0.411724059214992 1
0.576533541735462 1
0.733641439313307 1
0.691419771904015 1
0.526542074671865 1
0.352662413998358 1
0.78218997799599 1
0.444827111967461 1
0.422412202615162 1
0.570100704154395 1
0.71213286617469 1
0.634170607897715 1
-0.154392577569681 0
0.354809078247393 1
0.494590127702966 1
0.664834168875921 1
0.316848403155019 1
0.667503048941103 1
0.881196438673259 1
0.133067740464027 1
0.296128723230609 1
0.73664616400813 1
0.554507602557596 1
0.0535880247697206 1
0.441404718117625 1
0.85478942427127 1
0.541104421748438 1
1.6572904537403 0
0.690633385767262 1
0.379176250256801 1
-0.0144620850760673 0
0.734206322341705 1
0.593532482292819 1
0.494700480741689 1
0.507856347890395 1
0.656476443346288 1
0.348346980475824 1
0.194808390661399 1
-0.0520976090940067 0
0.338846906680495 1
0.435161615260906 1
0.80745480445291 1
0.272673248559106 1
0.362055681938635 1
1.02098715104599 0
0.664233791423958 1
0.447565216360691 1
0.772600961472454 1
0.61999166614026 1
0.754978328405258 1
0.53171317496819 1
0.316111637250868 1
0.291271371039449 1
0.589916686806097 1
0.573063203993056 1
0.909096854520645 1
0.747157641750185 1
0.522062873012163 1
0.549816206592241 1
0.532604734896084 1
0.380618181055682 1
0.630587867625371 1
0.560718205808301 1
0.634992992071345 1
0.434974074539673 1
0.533535691194634 1
0.299637487563349 1
0.40306109594473 1
0.79881845832471 1
0.470786497051739 1
0.478910754515084 1
0.580087511328432 1
0.429032180430376 1
0.559561867739077 1
0.563756141162936 1
0.819349718862234 1
0.876728451827611 1
0.95661748907473 1
0.446992483385176 1
0.68648954171758 1
0.861668430702018 1
0.269888106815187 1
-0.0259015884016684 0
0.646424329673125 1
0.37548622831007 1
0.246436046516638 0
0.293648852029975 1
0.424357717450667 1
0.799299378325947 1
0.441622842859126 1
0.246259443857081 1
-0.149631375669266 0
0.467407649024051 1
0.274600457074457 1
0.528311817032342 1
0.483488206983042 1
0.311232810594497 1
0.662309100740648 1
0.378906140237385 1
0.348849465614146 1
0.463794252334225 1
0.329574027713846 1
0.557461424480423 1
0.218430879277967 1
0.317074271612674 1
0.127141271630724 1
0.129313737582229 0
0.357852281559106 1
0.286731807580784 1
0.257716811685856 1
0.43597993090387 1
0.677618445087313 1
0.528474473855842 1
0.28891036032976 1
0.325237401627778 1
0.653512484362262 1
0.545352888408078 1
0.590686067868091 1
0.373535195638288 1
0.337772442566248 1
0.430818619325699 1
0.721774458512854 1
0.486424495302726 1
0.168762179459524 1
0.401522251713412 1
0.240021274204278 1
0.626763205079615 1
0.546820102798595 1
0.921873889173074 1
0.614013014722663 1
0.255952044398839 1
0.324590218069723 1
0.877375985811747 0
0.300063291649882 1
0.421998045143381 1
0.682071401512889 1
0.585734093811597 1
0.284162410509027 1
-0.0187998857565371 1
0.833050744564087 1
0.552885134932171 1
0.401012504279728 1
1.36721880908155 0
0.967435013677647 0
0.776945690795163 1
0.645266024434189 1
0.983002906875749 0
0.0785146097680923 0
0.498650722872721 1
0.491776528185418 1
0.41898727996159 1
0.650255993955335 1
0.626300258159463 1
0.262226150194991 1
0.385750076796984 1
0.593465356638352 1
0.907388625703767 1
0.713925872549814 1
0.480549433117704 1
0.392888609262278 1
0.708658173487435 1
