# Supplementary material for: Bias caused by sampling error in meta-analysis with small sample sizes
Source: PLoS One. 2018 Sep 13;13(9):e0204056. doi: 10.1371/journal.pone.0204056 (PMC6136825; doi:10.1371/journal.pone.0204056)
Supplement: S3 File — (ZIP) [file pone.0204056.s003.zip › results N = 20 delta = 0.5 tau = 1 sz = 20-30.txt]

"dl.delta" "dl.cp"
0.315801352030262 1
-0.27892283980523 0
0.213482813688928 1
0.666711510192009 1
0.293714003603599 1
0.745456020788833 1
0.14634149157591 1
0.252513861315037 1
0.215868947462695 1
0.46108078921482 1
-0.0606531018773771 0
0.458509372134426 1
0.611167856398735 1
0.434608751352795 1
1.35925232689372 0
0.379819314050591 1
0.745621793986903 1
0.138657778970281 1
0.740648212135591 1
1.13709774490324 1
0.939657875958344 1
0.161227136051544 1
0.920323169258169 1
1.03148958545409 1
0.398082700191107 1
0.428686376486242 1
0.299023088812059 1
0.901558711763049 1
0.607521214567918 1
0.641363475462189 1
0.901435172325042 1
0.424285902977749 1
0.178959681784304 1
1.14184020357573 1
0.982715152703056 0
0.572314413187669 1
0.353583550617162 1
1.16964446107785 1
0.47765316161514 1
0.722193515239449 1
0.443910412752639 1
-0.0405985524135526 1
0.546954313893649 1
0.811663895544275 1
0.203769128696126 1
0.51667399740957 1
0.974601940392106 1
0.783017307380002 1
0.128468616865536 1
0.71408168750104 1
0.747520799048965 1
0.312629515144627 1
1.05354013250432 1
1.36128728967444 0
0.345909555236409 1
1.10135635559761 1
0.458515897974022 1
0.619619719237851 1
0.506206218140759 1
0.62656086427067 1
0.697275470415487 1
1.07439114653554 1
0.601622444397367 1
0.207754534304462 1
0.103580592909789 1
0.674793488336699 1
0.723392758853606 1
0.682139802592473 1
0.638932250575419 1
0.745317984583444 1
0.18016587552947 1
1.03377296641415 1
0.115714370910407 1
-0.0353061706376167 1
0.875689131189139 1
0.535644362326961 1
0.345150175348433 1
1.16598075448122 1
0.0430146757552556 1
0.271171235697546 1
1.18595471048376 1
-0.186200685436153 1
1.02037678520772 1
0.582922937494191 1
0.490533810468952 1
0.50949080533114 1
0.966925597969817 1
0.689317550326632 1
0.343815867293663 1
0.315324690204523 1
0.513384338533251 1
0.635519866649255 1
0.601913266545397 1
0.769336985369193 1
0.600640039970599 1
0.104222789194947 1
0.0665713323346396 1
0.668454338678843 1
0.546681081409738 1
0.320561173534404 1
0.30149785321305 1
1.06985588035432 1
0.858741412529372 1
0.502871045565017 1
0.383612364034523 1
0.741410563122236 1
0.553248983286653 1
0.774168759833763 1
0.294041997735769 1
0.562380625986733 1
0.776960818356107 1
0.916462097762617 1
0.318455865741352 1
0.58793133779276 1
0.550301313398036 1
0.551792222296982 1
1.18276923655081 0
0.850881902734689 1
0.824612131068208 1
0.28508444067084 1
0.00779265546260398 1
0.364355396013233 1
0.553722970342083 1
0.508218989959083 1
0.369846430828861 1
0.482366140163144 1
0.485195592153778 1
0.114775409464281 1
0.678408495600345 1
0.623107295477368 1
0.666847940780525 1
0.279207483001903 1
0.699140347328674 1
0.42882899831694 1
0.758637402411278 1
0.137744290550811 1
0.571483840067077 1
0.795668645260978 1
0.908023577441239 1
0.469829004164637 1
0.778023039057661 1
1.03927399262049 1
0.523824728848765 1
0.893215042248569 1
1.15936985129795 0
0.502070653322763 1
0.676414871504153 1
0.406653609694216 1
0.138811510487179 1
0.00486498022022536 1
0.646890485705456 1
0.199375938489909 1
0.533752464716679 1
0.565294105656746 1
0.674435327278928 1
0.106291385290996 1
0.252606031542238 1
0.414425743101314 1
0.263832509321317 1
0.323264809342769 1
0.583304359897814 1
0.696352658914096 1
0.425841055184535 1
0.734545615799745 1
0.670515277343879 1
0.366571627131148 1
1.24584053010856 1
0.554184906384671 1
1.10223121802891 1
0.160743337695174 1
0.315268227269749 1
0.241590107864517 1
0.00834379598518337 1
1.09450546993508 1
0.818597610320846 1
0.551050114291879 1
0.267369248349536 1
0.108455267007222 1
0.46882814184392 1
-0.206313528991072 0
-0.209881566836957 0
0.243561972839949 1
0.481128939650149 1
0.628290478619355 1
0.209492521756654 1
0.723973747771315 1
0.596886300382599 1
0.965996695464115 1
0.709864346641632 1
0.423183465920979 1
0.599582815404777 1
0.885021048744092 1
0.302170752655132 1
0.692410985424632 1
0.940935019581112 1
0.415006877814562 1
0.557442861738737 1
0.0197485326477816 1
0.417551366150528 1
1.1899813287185 0
0.241427242847943 1
0.0975843301369575 1
0.286481237172368 1
0.133879758743514 1
0.186209053690187 1
0.468506656736879 1
0.136654829830423 1
0.64816673501372 1
0.535536436228742 1
0.192927939933155 1
0.63261913964446 1
1.05496080658778 1
0.548689259232914 1
0.21826156721466 1
0.946055348843922 1
-0.102558432607016 1
0.457907079743276 1
0.495655277054918 1
0.600305820480758 1
0.846851387362098 1
0.433565181530851 1
0.410117540134473 1
0.189079459702664 1
0.561392647709071 1
0.196559641218598 1
0.559883996947072 1
0.962303101300532 1
0.140763036643733 1
0.900863684816087 1
0.35799373996361 1
0.990813006045189 1
0.562508371947581 1
0.952548475127381 1
0.84345229595893 1
0.583380248263076 1
0.222565991088378 1
0.640810278938125 1
0.408780888200947 1
0.920143825839178 1
0.485777003745065 1
0.423694967954243 1
0.820224373635692 1
0.383117316777903 1
-0.689815816384888 0
0.135815066953031 1
0.0964752348232993 1
0.667267051858975 1
0.798994571249392 1
0.27247301348248 1
0.149693588361335 1
0.834889252382326 1
-0.115295693978463 1
0.441895503818134 1
0.979616071647737 1
0.914610301214826 1
0.941227393626554 1
1.00376498768501 1
0.261805222652641 1
0.933012370818836 1
0.615351630887478 1
0.586090422913659 1
0.483465736246493 1
0.406456348306745 1
0.608647274903151 1
0.141417980232535 1
0.606030221280237 1
0.474547372742236 1
0.457814457030428 1
0.240971063335946 1
0.233296717635498 1
0.672260117468109 1
0.35941907478788 1
0.747148157151128 1
0.0561196944781838 1
0.0930113551247023 1
0.690280135300965 1
0.735519816916885 1
0.751377467392617 1
0.734981403706253 1
0.673510379811806 1
0.201350719010721 1
0.458666957221547 1
0.671280047034859 1
0.442818055237199 1
0.103953166512374 1
1.02676230282511 1
0.690879721871407 1
0.787713460022116 1
0.654416567249882 1
1.08821817759142 1
-0.0695603661882214 0
0.544646899574729 1
0.296198313866106 1
0.465516324019522 1
0.70737142917882 1
-0.0271040950951832 1
0.474588912722579 1
0.00497496578109983 1
0.312380786337243 1
0.227439467350377 1
1.06857392597304 1
0.412208697149582 1
1.27775303693739 0
0.523228738545177 1
0.0855588972367877 1
0.906941019466213 1
0.268216215249297 1
0.53150898599179 1
0.242970254004428 1
0.691293972420285 1
0.657072702151405 1
0.48846579602061 1
0.608332330430789 1
0.24788617225366 1
0.961048029557897 1
0.337343566172265 1
0.27805265030994 1
0.512535767942346 1
0.159455442556774 1
0.452904483930793 1
0.595317596408106 1
0.674934034813373 1
0.684804974873804 1
0.738739237092677 1
0.335484394488498 1
0.858087098297904 1
0.614725578690991 1
0.619925735873503 1
0.942606304126606 1
0.368531607527302 1
0.448378471129615 1
0.37866965840887 1
0.692937783778921 1
0.707437235974074 1
0.0881792675728861 1
0.507400296842253 1
0.458453841006138 1
0.638585057089979 1
0.800467710488469 1
0.485789580422673 1
-0.0126686913675406 1
0.632364174572856 1
0.189899620924048 1
0.662547287498331 1
0.580188355691132 1
0.419544778837631 1
0.350034408452124 1
-0.225051146954276 0
0.318392922337147 1
0.548564963932938 1
1.10820155249982 1
0.0691053301035068 1
-0.0894484564470271 1
0.0254924618505112 1
0.397940330405552 1
-0.107335364074542 0
0.393205775707766 1
0.535055990529715 1
0.30833773404049 1
0.26247651165715 1
0.215001244103301 1
0.629580810586598 1
0.511937792160574 1
0.192203661667939 1
0.27758119032644 1
0.319908596099004 1
0.73198618449728 1
0.428684225244398 1
0.839581509171526 1
0.31457693473037 1
0.307007435616572 1
0.892685019262433 1
0.741178606740557 1
0.116139362069737 1
0.548170031046882 1
0.541114823385348 1
0.675053507631979 1
0.525092183627995 1
0.183494057532923 1
-0.197961290810482 0
0.623479789163079 1
0.789525973905539 1
0.973601490835752 1
0.302983233019033 1
0.989774833204548 1
0.441696841396299 1
0.519778039178706 1
0.543278955530641 1
-0.210852260882966 0
0.0760800089223865 1
0.48445538494818 1
0.392229710647139 1
0.858734750472407 1
0.838694092697008 1
0.846143133677637 1
0.616180982095114 1
0.162425257253817 1
0.438738867039775 1
1.46586708757568 0
0.183924143614424 1
0.197168656868701 1
0.499584896188142 1
0.299658283221288 1
-0.138994801935885 0
0.485682015818707 1
0.947154327632213 1
0.684776709547978 1
1.07370167331731 1
0.377250600658616 1
1.53663383589649 0
1.06056901476924 1
0.845825248337311 1
1.20466570878918 0
-0.0725943223938384 0
0.462248163959929 1
0.664901763615485 1
0.254049649727046 1
0.360688602461498 1
-0.111135919977795 0
0.0392891677333227 1
-0.0281931643944086 1
0.975379747670974 1
0.640418877949441 1
0.449184490172526 1
0.463917276861025 1
0.613684118934402 1
0.861915250110418 1
0.444016615371942 1
0.790977652703596 1
1.02872281518646 1
0.425606569953221 1
-0.359777499066632 0
0.0915089882263668 1
0.405345149782465 1
0.147574500279946 1
1.0843425047133 1
0.218150124646116 1
0.125394456978222 1
0.594267418345157 1
0.0872439111172676 1
0.326273789109238 1
0.70447081867651 1
1.00148687268723 1
1.19076159893194 1
0.0526287261736448 1
0.48731935524509 1
0.707010395032818 1
0.71860229503096 1
0.790370171079319 1
0.354910814932774 1
0.276925172916086 1
0.667761924972059 1
0.748838632248741 1
-0.00898325562113321 1
0.245822315646553 1
-0.0417040967757869 0
0.182778052296543 1
0.719220223536597 1
0.236367405208937 1
0.467716636685601 1
0.387109397330463 1
0.715593671584508 1
0.357851848957225 1
0.819055204459319 1
1.12094732300931 1
0.62646575955066 1
0.852516893035998 1
0.201266778262021 1
0.3748013635621 1
0.0258055623971319 1
-0.28784008618102 0
0.898245765623032 1
0.929965991412108 1
0.634858498854184 1
0.0572706861410345 0
0.588643428697942 1
0.735519747912128 1
-0.0478275388874298 1
0.332223074116933 1
1.27790850723952 0
0.641148499952502 1
0.12442907859951 1
0.286864611417922 1
0.586175961187863 1
0.291240795040344 1
0.615780083727844 1
0.314741111471757 1
0.418611929585196 1
0.596806064018667 1
-0.0646266019365516 1
0.802986429894823 1
0.822321901234598 1
0.675232113581456 1
0.848501098797601 1
1.00744243422504 1
0.805684147581749 1
0.347850187161258 1
0.486175834997753 1
0.987965552564198 1
0.0464600597546364 1
-0.381801809822704 0
-0.2626569152566 1
-0.129098694941613 1
0.311974276503559 1
-0.00941800609783236 1
0.0798144962302216 1
0.434508701890629 1
0.998103564506453 1
0.649195266049632 1
0.088384814006224 1
0.778621262379356 1
0.690575264419226 1
0.431507865365712 1
0.582354897600695 1
0.37492528339784 1
0.623636161696984 1
0.659801719906701 1
0.235685258919288 1
0.773484624910193 1
0.997107617220605 0
0.622269029136928 1
0.655726082808987 1
0.491072104181648 1
0.0482468301980164 1
0.543752564433461 1
1.02627850311742 1
0.113320980955087 1
0.776032854648645 1
0.207790950113677 1
0.494635105159015 1
0.216104146115304 1
0.7943613545094 1
0.558984699403763 1
0.681181359388141 1
0.366060187861343 1
0.613323842862679 1
0.936524638241278 1
0.207909368312075 1
-0.0720099873522368 1
0.460761356392507 1
0.661537500785332 1
0.504252789764312 1
0.10576674121483 1
0.257884874650893 1
0.129053221405191 1
0.579918574085147 1
0.446025901448647 1
0.654354839069835 1
0.335053636352732 1
0.397412642114836 1
0.294237496933018 1
1.06610323488376 1
0.370823465130966 1
1.36145678595039 0
0.325445950434698 1
0.0473888389061344 1
0.517806957039369 1
0.115742532871008 1
0.752648077791695 1
0.530335548174005 1
0.405116540082213 1
0.327297582609643 1
0.746158456588324 1
0.238970860749245 1
0.925319325024868 1
0.589928452915081 1
0.685887003144647 1
1.01842622513606 0
0.93148004204617 1
0.305788370561366 1
0.840904638539217 1
0.0684939138199198 1
0.471022295394315 1
0.487689402902718 1
0.853547516481931 1
0.634087444220619 1
0.0454802399368221 1
0.216332200285981 1
0.527261272929213 1
0.740490203066164 1
0.271269589465051 1
0.241699068829892 1
0.308130349901114 1
0.883168955529571 1
0.76033490731904 1
1.10855190835912 1
-0.134785386020739 1
0.0587209957940089 1
0.530411817987361 1
0.391545470895694 1
0.499333424508335 1
0.359021870710623 1
0.652504153181512 1
0.821878019908299 1
0.557021961716538 1
0.061005268001573 1
0.312695550070372 1
0.479159185301958 1
0.515722209008498 1
0.7957326427565 1
0.818260026983924 1
0.132425790148434 1
0.560517906318014 1
0.265414129388565 1
0.583258215718039 1
0.103478965568449 1
0.111748513448136 1
0.667264348808853 1
0.75255772801886 1
-0.146001696591229 1
0.990877983400719 1
0.525902655209397 1
0.439359589040756 1
0.531155916097023 1
0.247137006163085 1
0.453228182802377 1
0.119887430210412 1
0.86040606887331 1
0.799404124170185 1
-0.242705624907108 1
0.286922877097228 1
0.824404975044714 1
0.42571985440146 1
0.598691870083894 1
0.947874065006854 1
0.953546483054202 1
1.11543152562195 1
0.416582492322268 1
0.755022637765414 1
0.266334073402483 1
0.333923348481506 1
0.678718951733516 1
0.633804486854956 1
0.661609213728454 1
0.825144853768654 1
0.357673169561688 1
0.799798568715337 1
0.376879733888246 1
0.765615203043604 1
0.355579194778343 1
0.661189551682785 1
0.392973943997736 1
1.37369273216967 0
0.633718662505586 1
0.738231601315539 1
0.140925927514334 1
-0.172932486782389 1
1.25355002641348 0
0.522295815242587 1
0.27459655302468 1
0.176382513778002 1
0.625829730587375 1
0.709562222876986 1
0.988164861997809 1
0.67207993995055 1
0.407585852335192 1
0.432819741776279 1
0.147455480478905 1
0.329055412537652 1
0.561217137946557 1
0.587209228092669 1
-0.356168123325793 1
0.687697281582649 1
0.64551919489262 1
0.896277434330021 1
0.571030577584919 1
0.349567701665681 1
0.45531642742426 1
1.41277988263958 0
0.377815233296747 1
0.387690039007217 1
0.524786415540184 1
0.491164565544915 1
0.423573678650155 1
0.125355370798675 1
1.14490722368836 1
0.660981357408906 1
0.958402180254666 1
0.525965749662082 1
0.903566819809411 0
0.693628426583321 1
0.655950620441353 1
0.855455308357798 1
0.233056266135616 1
0.896409191308118 1
0.380159103303232 1
0.386972145976736 1
0.51900612029731 1
0.278285833331611 1
-0.0274694230998702 1
0.348239549585199 1
0.452178794257997 1
0.496971093919674 1
0.128738230892939 1
0.564441494961587 1
0.681089994856969 1
0.285026721869432 1
0.60184106801568 1
0.884468586680833 1
0.331308975652518 1
0.892452387084037 1
0.300615056889951 1
1.25159652760378 0
0.578143833254391 1
0.745029629461678 1
0.890527850440622 1
0.758285886249895 1
0.0401014529497763 1
0.979652969106784 1
0.828999442474247 1
0.461536799504001 1
0.0135415405287065 1
0.195274789717923 1
0.174804182781291 1
0.133491629256008 1
0.881795707696591 1
-0.209621830632809 0
0.117694697112871 1
0.509518873953795 1
0.550171300663611 1
0.7107873813398 1
0.286094838107495 1
0.0401280958963832 1
0.615364018362492 1
0.500721349488574 1
0.581046157558428 1
0.362287023843055 1
0.411885654458272 1
0.171599718799645 1
0.566517936137674 1
0.678449207041036 1
0.617996325133424 1
-0.067421577680196 1
0.748729034156698 1
1.06317148621549 0
-0.0814766346634972 0
0.519843560447846 1
0.34576380681343 1
0.986574652309817 1
0.384063725193722 1
0.863342484721836 1
0.785256277328195 1
0.0791714381569636 1
0.593404716283416 1
0.604138370655202 1
0.557433202428936 1
0.368093667878312 1
0.789046638026096 1
0.6221882112808 1
0.353439300067914 1
0.332932752237542 1
0.559924274888794 1
0.344521655813242 1
0.539686432026199 1
1.08300208384742 1
0.420499517300818 1
1.03264723619269 0
0.0654662593630544 1
-0.070685754790169 1
0.430957917890508 1
0.897591874308198 1
0.487612822014765 1
0.619811118133359 1
0.777865177617964 1
1.26982061820146 0
0.456787876311088 1
0.279870976860734 1
0.473715937546997 1
0.223413469169552 1
-0.0872648192467886 1
0.753016616341506 1
0.155731085108858 1
0.610953898420633 1
0.870210297405667 1
-0.0626498975271975 1
0.287271244824842 1
1.05157654254788 1
0.159386530060758 1
0.227715498111 1
0.282783043196078 1
0.645652989493811 1
0.445626980902153 1
0.82861502032121 1
0.575539530228651 1
-0.547176181491898 0
0.00731968533205594 1
0.887900107186577 1
0.290594565852894 1
0.475681975276228 1
0.593394982818346 1
0.652830162675493 1
0.254793944915928 1
-0.0593799405990917 1
0.812840022707107 1
1.13440764766937 1
0.715886014917548 1
0.899906682278389 1
0.24963507099698 1
0.00659792423575149 1
0.202881000286044 1
0.989749517429964 1
0.662119119139023 1
0.712332629280609 1
1.04843222720762 1
0.194441563192619 1
0.734059324281581 1
0.288962829978331 1
0.545478997594927 1
1.036737429368 1
0.51129595752047 1
0.205124471130421 1
0.689361488826564 1
0.492035421420585 1
0.514868648459136 1
0.40995349768008 1
0.661019501046021 1
0.554507950694202 1
0.540257451431595 1
0.860812552097913 1
0.648402990273113 1
0.631914828595012 1
-0.0381979914917943 1
0.555416935796862 1
0.289824088952069 1
0.465558052136178 1
0.397965858397163 1
0.106218359965797 1
0.265490210200262 1
0.975149607984022 1
0.184886316807869 1
0.586564330697447 1
0.623069497290672 1
0.707095922259054 1
0.157294388368082 1
0.081776221497126 1
1.39824466472099 0
1.23153144124777 0
0.363544340381995 1
0.201825522692903 1
0.00774582546625486 1
0.154292983421312 1
-0.0439312302693043 1
0.763423961076528 1
0.558360583726234 1
-0.336482721117777 0
0.427001535450953 1
0.514909215860429 1
0.106067480956367 1
-0.204487407640097 0
0.0851166714614613 1
1.27605892707172 0
0.330954960612603 1
0.312406630546734 1
0.882631224008929 1
1.24206988772739 0
0.974099746643589 1
0.552097403959348 1
0.0247719182430697 1
1.04102961340965 1
0.753703397133136 1
0.741287043818714 1
1.28623001987277 0
0.401727604666037 1
0.656370979787922 1
0.161511358521426 1
0.201227517556698 1
0.356514735874494 1
-0.0966069109651397 0
0.777965638815689 1
0.599807616427449 1
0.140276869976813 1
0.118559139627667 1
1.07720356499266 0
-0.134902399321052 1
0.755834225733101 1
1.03960264175682 1
0.285695795159917 1
0.661906208705279 1
0.47700188651821 1
0.760789056351611 1
0.434638944277745 1
0.0624644324085446 0
1.3059061994855 0
0.528487865850293 1
0.127661705011131 1
0.165815923999153 1
0.0221954894395038 1
0.356116983823573 1
-0.262390877008049 0
0.510362052299367 1
0.895314958862175 1
0.53155484900247 1
0.581354369112146 1
0.475836557706944 1
1.00264222285632 0
0.746178901609428 1
-0.018052223890942 1
-0.0159162783617793 1
0.51665104413924 1
0.583624615727239 1
0.702164681762214 1
0.588918677630263 1
0.645414151427636 1
0.199740272432343 1
0.859544402405935 1
0.497443190417017 1
-0.202525030765685 1
0.791606382294393 1
0.748694852999972 1
0.193243719740762 1
0.156454795405168 1
0.81645267399147 1
0.44421593244976 1
-0.48609253013424 0
0.463547016566368 1
0.983165300322918 1
0.745209941870628 1
0.636134299056016 1
0.323666660555908 1
1.71450456752529 0
0.374896047020115 1
0.569552164353025 1
0.388542281005665 1
0.539093137590757 1
0.0756060671293892 1
1.01292999009419 1
1.06581021371133 1
0.510140555328549 1
0.781478440725789 1
0.132549255924356 1
0.292617402987725 1
0.838126122801895 1
0.676605322242634 1
-0.0394209133706339 1
0.555200843241255 1
0.632412183864871 1
0.320762803585269 1
0.169373593054474 1
0.82525779882484 1
0.104164077393477 1
0.832383071673516 1
0.346673820157479 1
0.452566418338154 1
0.880531529268926 1
0.645275287669108 1
0.787535319485588 1
0.569693036686799 1
0.343112327784801 1
0.866615110228469 1
0.655357671219698 1
0.432264043011726 1
0.36663018957416 1
0.747533811846825 1
0.716604905675593 1
0.446249581752006 1
0.759278385217849 1
1.04169532390617 1
0.0724397157144817 1
0.935476415553843 1
-0.00957553613313162 0
0.81891092297033 1
0.375664062095883 1
0.470265590593476 1
0.7287651167636 1
0.798228793226695 1
1.19076084853178 1
0.978978726703881 1
0.328512598154208 1
0.427073821479664 1
0.857262584904787 1
0.758680195920287 1
0.791809418146003 1
0.263706597002604 1
0.696905581241311 1
0.455594617570448 1
0.464247706160346 1
0.727868895455096 1
0.85271316351876 1
0.978329634316968 1
0.659779688162177 1
0.753765565144209 1
0.725313331404647 1
0.439627168087903 1
0.396024367801535 1
0.573974988028096 1
1.19821306110772 0
0.268417503606164 1
0.531308710048265 1
0.0338840084322801 1
0.801714798526542 1
0.441314064115367 1
0.332871355052753 1
0.406312228450286 1
0.250462715660694 1
0.170397512107318 1
0.773974233756176 1
0.00808497733103353 1
0.492080615810011 1
0.828548523007548 1
0.219156636247002 1
0.58390785947709 1
0.828132780800771 1
0.343269406569312 1
0.323971497500632 1
0.438631664654228 1
0.420383482550189 1
0.467748475784495 1
0.876986172157784 1
0.0102395204818465 1
0.678902580846113 1
0.558461824328997 1
1.51053832854855 0
0.281269692169653 1
0.579647667192279 1
1.16672318509354 0
1.13069549047824 0
0.00226878586910004 1
1.11362611186655 1
0.57671209509594 1
0.0063202314915427 1
0.781817169117117 1
-0.101582625717168 0
0.386917754664085 1
-0.120055823157724 0
-0.00569615913684057 0
1.58494338914109 0
0.597614417678564 1
0.372656594371669 1
0.076317097133945 1
0.257424892290283 1
0.630039365057648 1
0.81977488903687 1
0.417629411638475 1
0.827482352158025 1
0.652008587671286 1
0.997438825689748 1
0.938198651169402 1
0.185432458064581 1
0.0374445494608518 1
0.0968302971578455 1
1.01337095147724 1
0.663267159697688 1
0.0216814927729826 1
0.300495354600477 1
0.6273868810899 1
0.801678140444577 1
0.218059403847554 1
0.56273588943264 1
0.600283055683904 1
1.12171582726758 1
0.660200107098264 1
1.18205640987978 0
0.297739030237008 1
0.550105869723387 1
0.434148818656727 1
0.649369844021039 1
0.531826138145279 1
0.461704794263912 1
-0.109310765915092 1
0.25361345751705 1
0.241929625191527 1
0.261755532144304 1
0.457861451185924 1
-0.124738090641172 0
0.78603256312541 1
0.770929217327577 1
0.910159073322156 1
0.525533073543602 1
0.344918213304683 1
0.523013600358677 1
0.925641226601211 1
0.354754602575672 1
0.479372255412903 1
0.264540743495424 1
0.713377392531484 1
-0.525307859719786 0
0.746644805042928 1
-0.150273924835736 0
0.442223421991749 1
1.29201482512744 0
1.20405020657868 0
0.276642408577457 1
0.339794260290126 1
0.359739469863674 1
0.226984544786961 1
-0.120067121352427 1
0.864922770303723 1
0.526824138812845 1
0.476753341416734 1
0.105925267733425 1
0.846175613824878 1
-0.0450369426042753 1
0.900887883400795 1
0.330675552417285 1
0.0966136472591259 1
0.658090117321028 1
0.292919409169338 1
0.887440784293233 1
0.586250321878015 1
0.833660080813985 1
0.501537054399406 1
0.0226337337412039 1
0.886202475461891 1
0.344737768863654 1
0.0410402738364732 1
0.510571141409742 1
0.224841507091165 1
0.165725754693388 1
0.63046182010611 1
0.951177829893465 1
0.645742150593165 1
0.890368679248239 1
0.41392021740427 1
0.399728737641088 1
1.0990044884668 1
0.501877303782174 1
0.590128053944288 1
0.547479643784221 1
0.748754120391946 1
0.604904515981397 1
0.129206374825659 1
0.316831973889863 1
0.790936345377509 1
0.541845214660946 1
1.06933654547875 1
0.598805891202318 1
0.423739082536621 1
0.0487150549277831 1
0.724329354543429 1
1.04933072239846 1
0.625398393426799 1
-0.167671355190578 0
0.346242869875911 1
-0.0918632667378994 1
-0.0241429220031895 1
0.698804318876243 1
0.454625413434601 1
0.66986216132198 1
0.60675289129502 1
0.108255658323321 1
0.162518181623987 0
0.323087173368966 1
0.500454696831646 1
0.491195014310241 1
0.696690760175544 1
1.01533474936002 1
0.951475195240113 1
0.414566734685382 1
-0.26109816022077 0
0.42405357070888 1
0.588489923046192 1
0.499010028719329 1
0.816055189428477 1
0.880440569398778 1
0.850120691649644 1
-0.0615406575170878 1
0.505805154909211 1
0.185974167982701 1
0.940012451349787 1
0.150451512608626 1
0.681629804832543 1
0.3623995349263 1
0.925410094930374 1
0.607717587647305 1
0.42425779401561 1
0.859003820706594 1
0.561496790821401 1
0.997662682911973 1
0.112506434480202 1
0.923607491098013 1
-0.0720187301670792 1
0.394936475641966 1
0.791846689312492 1
1.2315526941941 1
0.399718052665353 1
0.156982361994258 1
0.123358770801145 1
0.546027780291688 1
0.412743090480589 1
0.368702805341621 1
0.649605981774058 1
0.815592072442552 1
0.520697132244484 1
0.397778766449011 1
0.618436486444815 1
0.544695416724119 1
0.335672458836184 1
1.16878170021483 0
0.897634205596273 1
0.535587185692907 1
0.742860276569933 1
0.225504131676756 1
0.594762151532841 1
0.970509047868176 1
0.935106454011199 1
0.666980738126231 1
0.47519147550547 1
0.754721537168936 1
1.06449064838931 1
0.551530836529475 1
0.0644804250961518 1
-0.193753988542436 1
0.663524038215067 1
0.913558493793648 0
0.715400922774805 1
0.585592526102605 1
0.557589344476016 1
0.67101872650785 1
0.118184370584169 1
0.450492137503741 1
0.323736257907039 1
1.35016722025013 0
0.417787011435175 1
0.21289654181402 1
0.742452686823145 1
0.606923806686773 1
0.479693477792841 1
0.395895962340142 1
0.471758492516341 1
-0.222156225569797 0
0.228353824960295 1
0.932674529965762 1
0.535817206662836 1
0.712643640418771 1
0.693768937677305 1
0.728526673716213 1
0.84274799477609 1
0.303531004530336 1
0.258720044969498 1
0.379106250032701 1
0.658844758950957 1
0.852636630545599 1
0.379445827793295 1
0.228737537817776 1
0.0886851940424216 1
0.723757213843204 1
0.0085366561660105 1
0.521022853834539 1
0.72326051007528 1
0.674334548973142 1
1.10658756264529 1
0.619087576914606 1
0.894862098994492 1
1.14719911070557 0
0.716161202706604 1
0.3481366603327 1
0.705774154346828 1
1.02525587225296 1
-0.233601406709133 0
0.261967738755578 1
0.153988572564206 1
0.654967719267605 1
0.755123112569189 1
0.720194956977707 1
0.385536152369856 1
-0.0914593015140363 1
0.411499464960833 1
0.907711279502082 1
0.525041010232076 1
-0.0138264148502659 1
0.127493942813766 1
0.45085296673948 1
0.853285801125228 1
0.319649678847485 1
0.623697620837274 1
0.446655322053436 1
0.359238371712306 1
1.12619718399888 1
0.234065299993346 1
0.525276067969929 1
1.04469855110324 1
0.341924355025707 1
-0.244426582504244 0
0.772391936171778 1
0.515291964054324 1
0.180897530974277 1
0.240960938963932 1
0.330171247635283 1
0.0311693440487206 1
0.4035744161444 1
0.864370484363223 1
-0.100910029011082 1
1.39798939842305 0
0.845575291255865 1
0.921226894624877 1
0.667897133636379 1
0.72512272112207 1
0.419512248729715 1
-0.0293423469058687 1
0.713550117911763 1
0.37413353412882 1
0.78397782950556 1
0.489627415962284 1
0.38074049043657 1
0.0359406254068787 1
-0.0245330690032972 1
0.520699500430773 1
0.0355203964913265 1
1.04941864019492 1
0.584372887063245 1
0.19809764226242 1
0.4181357539606 1
0.210324085174293 1
0.417581881629731 1
0.16844290526675 1
1.40179702342933 0
0.749065788088445 1
0.767206186222598 1
0.713090405240915 1
0.947486197100188 1
0.138513409484721 1
0.968149843631828 1
0.830815921290275 1
0.498812567811015 1
0.971239641527006 1
0.228856268623272 1
0.570401525424552 1
0.307540225985088 1
0.262285339281526 1
0.978008418631613 1
0.415243025955748 1
0.780191568723754 1
0.472135428985563 1
0.491285734942217 1
0.376025175170329 1
0.473304782640629 1
0.149963429982733 1
0.683872638530488 1
0.645727577090982 1
0.416920326481023 1
0.227232588117242 1
-0.0453577361660396 1
0.770348711988917 1
0.42371047316555 1
-0.227171739878894 0
0.393889408414239 1
0.427104326896587 1
0.32245846899814 1
0.61596590360075 1
0.883537005157224 1
0.37213924562803 1
0.0751225122889495 1
1.55977417842704 0
0.967574349618153 1
-0.0319166719675068 1
0.330008262262414 1
0.692599183805215 1
0.618185820867971 1
0.25797222910068 1
0.629589654072183 1
0.208954408803157 1
0.366386770142587 1
0.531104345050445 1
0.400816481726203 1
0.961362426867303 1
0.921401898653027 1
0.870290362993845 1
-0.431486654963358 0
0.457696161672346 1
0.37876158311594 1
0.229627017801263 1
0.889349103433172 1
0.744898668947587 1
0.419141053281393 1
0.612109315244054 1
-0.0144993297329374 1
0.647465581411475 1
0.718004558068459 1
0.405892157021432 1
0.0417044958390513 1
0.248282599602467 1
0.761462592532693 1
0.116625938454214 1
0.7607904153788 1
0.690886134212667 1
0.136400928497134 1
0.109447399671509 1
0.576737725868791 1
0.184758593227758 1
0.192533743946304 1
0.588539572022308 1
0.657918246335558 1
0.896166841304812 1
1.03531901509296 1
0.0122788166140728 1
0.899982852771369 1
0.491184633967802 1
1.19348534992956 0
0.494641860180777 1
1.00555420141117 1
0.724963936721372 1
0.520650242591324 1
0.342054117363337 1
0.643575353707305 1
0.783218769549426 1
0.366008157776791 1
0.605347075065751 1
0.236546102327384 1
-0.183938269054453 0
0.944409839861832 1
0.743842175502421 1
0.416892993086144 1
0.299335283873854 1
0.628678311594912 1
-0.29458207750147 0
0.478708287784028 1
0.922846337308847 1
0.222383515160606 1
1.15531517694564 1
0.856592090912501 1
0.387566223872045 1
0.43319997238244 1
0.420081538947156 1
0.552550321872573 1
0.446817023590595 1
1.05718409377689 1
-0.366742903751493 0
0.901651290018462 1
0.211087390202066 1
0.52726266871633 1
0.490521350496945 1
0.0440334441933184 1
0.325584547667218 1
0.551587536746012 1
-0.0557144126153082 0
0.44396052535316 1
-0.128739690608303 1
0.0548831832959968 1
0.0571159363937872 1
0.886891411252991 1
0.251224218177609 1
0.529438149619123 1
0.0703987284821937 1
0.91331315319287 1
0.890383141718236 1
0.18022705886647 1
0.632837420084887 1
0.522822644399094 1
0.17035410566827 1
0.409235096868724 1
0.0820133440029812 1
0.958542899845013 1
0.301060149699866 1
0.427724433123179 1
0.440143113332224 1
0.191153557710964 1
0.828480269036811 1
0.457159995358463 1
-0.0191492743807357 1
0.347552422012944 1
-0.027429864942994 1
0.826832993425585 1
0.177277439123246 1
0.714239424546092 1
-0.104563149420714 1
0.610831367214976 1
0.405765703831091 1
0.570361441435456 1
0.359944461156014 1
0.374255100420593 1
0.985024567885089 1
0.206546075754208 1
1.45241198650178 0
0.492420358462061 1
-0.0783319521123835 1
0.893025691677039 1
0.862107466461139 1
0.426048328735449 1
0.531311118650578 1
0.558354242028495 1
0.222894916870547 1
0.447469320201377 1
0.205311993756022 1
0.772244528843845 1
0.379961645562434 1
0.232232045902387 1
0.64300396594214 1
0.72250265878772 1
0.268611031496064 1
0.629794524344328 1
-0.0310645257763979 1
0.771193606982156 1
0.353617992147685 1
0.309885963154672 1
0.818868714650834 1
0.750462424204126 1
0.0253551474469961 0
0.827257932629399 1
0.284853853081076 1
0.919994737369237 1
0.471155436571907 1
0.0017820553440587 1
0.0697467877032815 1
0.421422829280343 1
1.11502862169349 1
0.913290067481866 1
0.0769042779467616 1
0.183742265374606 1
0.849786014990337 1
0.209684107621196 1
0.215560546381911 1
0.743058477686437 1
0.579170996573688 1
0.701776303543765 1
0.930236489335363 1
0.545129641383876 1
0.207197472525546 1
0.594160455649985 1
0.34434671226761 1
0.321613235150523 1
0.0165750860680493 1
0.853858280656136 1
0.434756415684755 1
0.85443286144731 1
0.478572964191335 1
0.876640582329977 1
0.836909464175798 1
0.338993705804621 1
0.38060436037232 1
-0.179284276867656 1
0.461472586780188 1
0.532671086994292 1
0.586303874449894 1
0.730293640733905 1
0.610194243448502 1
0.354448476568008 1
0.903678422405339 1
0.774496561773343 1
-0.205918748420503 0
0.422528783446542 1
0.107112791707993 1
0.918369783737441 1
0.016120818463006 1
-0.232679973227545 1
0.5276438112502 1
0.0100594711968844 1
0.386435001603183 1
0.418311352325155 1
0.868729692663958 1
0.198582004891931 1
0.209186775768428 1
0.411820352272318 1
0.352280930680821 1
1.40810470707434 0
0.493616199348356 1
0.548710714241812 1
0.590375362197789 1
0.669242483574262 1
0.669454099176816 1
0.761841900692702 1
1.18959621655067 0
0.825864587652704 1
0.529386523811091 1
0.0139270387882731 1
0.544835458538873 1
0.779045335805453 1
0.470916305101918 1
0.577965633830487 1
-0.301360100485664 0
0.151108109574402 1
0.48461862615179 1
0.905296747055591 1
0.280877828697674 1
-0.163169305698465 1
0.412875566295858 1
0.919878996290861 1
0.624910800313534 1
0.431028469731704 1
0.626605436243756 1
0.249179388736304 1
0.202087569709817 1
0.541915922720838 1
-0.0893890508350126 1
1.18013730918158 0
0.657915672902049 1
0.32562725099544 1
0.396709018782787 1
0.505103228317651 1
0.35722869653051 1
0.763116673167267 1
0.356979125578047 1
0.38895407840638 1
0.303423846951149 1
0.475213485186913 1
0.775245700828037 1
0.724894970967846 1
0.0820251815570992 1
0.282017788567136 1
0.876880748824855 1
0.678852788565724 1
0.502754249084818 1
0.107455041686215 0
0.792761057181048 1
0.101566374472565 1
-0.170634333876439 0
0.58935549966058 1
0.775679756735835 1
0.514845637601748 1
-0.0531544499427995 0
0.609747150166436 1
0.677058610387897 1
0.485320797703133 1
0.666831084740365 1
1.49000237237918 0
0.754552311944117 1
-0.0953136436171415 1
0.603923905207939 1
0.550045258517149 1
0.483291252099733 1
0.392785588730476 1
0.396143480708152 1
0.722587763846344 1
-0.0520918318474258 1
1.30989424714941 1
0.982869626431719 1
0.0848185167076789 1
0.526041330530274 1
0.293053787954994 1
0.644282678047993 1
0.263223932999255 1
0.257593054918251 1
-0.121522730169001 1
0.449303868674385 1
0.75079233998283 1
0.560241838153388 1
1.23210970336361 0
-0.195546709433514 1
0.500604413303138 1
0.106987495187629 1
0.658038849010342 1
0.765528084936395 1
0.961134697776833 1
0.406246396196463 1
0.808594509644577 1
1.00692115299013 1
0.640990258619939 1
0.727935352637973 1
0.588812966146387 1
1.41895662911677 0
-0.070747437262964 0
-0.0483628052642601 1
0.126284004893273 1
0.384830310615102 1
0.538394382535389 1
0.44968113435741 1
0.585211117483435 1
1.00107645502132 1
0.679605831958602 1
0.551509555472796 1
0.45598226441866 1
0.157062509837253 1
0.3242681857017 1
0.324972932997449 1
0.866502159477252 1
0.78603398082081 1
0.502043679986632 1
0.100792388213931 1
1.16902443157122 1
0.10063786998664 1
0.194948839458871 1
-0.0475181538095729 1
0.616077382833972 1
1.02656945605894 1
0.82368945171791 1
0.806478037255828 1
0.881120661397 1
0.48075626255925 1
0.829759325103904 1
0.740150913438691 1
0.179080513020583 1
0.68234950633719 1
1.01252282592549 0
0.523629431685004 1
0.572455809179039 1
0.843102990797852 1
0.752072267064514 1
0.224015423596121 1
1.23232402035398 1
0.961914956441507 1
1.18536185434326 1
0.575292760568267 1
0.72753822444306 1
0.304566426072442 1
0.674423929454712 1
0.729481561329219 1
0.054019304578732 1
0.58023503133778 1
0.742004649172018 1
-0.11979877599108 1
0.155386956981258 1
0.701137732299039 1
0.833013986627282 1
0.447259319722514 1
0.862260706401683 1
1.06751488293288 0
0.514774448592994 1
0.649250110118078 1
0.935138717296434 1
0.339185257670987 1
0.274031877059888 1
0.532859062624119 1
0.634292598574004 1
0.961270539672706 1
0.708203605380024 1
0.791931409740891 1
0.847563854244661 1
0.85860236308108 1
0.55667659971714 1
0.168116196752333 1
0.127484538207746 1
0.326433388380448 1
-0.167501334344053 0
0.854993482399281 1
0.278817293084182 1
-0.142091624672137 0
0.880097757552101 1
0.565723985614494 1
0.335368109878495 1
0.628671022571533 1
0.816145883305988 1
0.484345422464465 1
0.745043749391401 1
0.773280999058444 1
-0.010879463606501 1
0.433598654399269 1
0.553182448045162 1
0.0698157835537258 1
-0.33535113215558 0
0.547884226887009 1
-0.0779605217420901 0
0.66703716954556 1
0.445032063330897 1
0.885752529356237 0
0.598034975153008 1
0.33900626887344 1
0.848167385887879 1
0.806207385956286 1
0.997983118570159 1
0.383663177346432 1
1.15136465099941 0
0.746395309803674 1
1.05034707440721 0
0.257072531396107 1
-0.260920053851652 0
-0.244042736704982 0
0.330068361737194 1
0.100647730335559 1
0.2096040362646 1
0.473665066908048 1
0.150541205113007 1
0.938999639117801 1
0.479036679288784 1
0.967120696480501 1
1.51237162931197 0
0.389205941292025 1
0.742639794729382 1
0.294656563386117 1
0.231636391601083 1
0.391796760421074 1
1.00902290889399 1
0.766245996839031 1
0.617270857945922 1
0.584685779300336 1
-0.252029840825967 0
0.956923019568517 1
0.458693666772343 1
0.697768601051922 1
0.225394470925594 1
0.497243378452445 1
0.0207685680046298 0
0.658476682131775 1
0.562503058393252 1
0.68918415120449 1
0.458547333993846 1
0.516272447436622 1
0.923967572472019 1
0.389483928206077 1
0.258710032880614 1
0.365826544232677 1
0.330834355585098 1
0.710065184548899 1
0.462478722207817 1
0.489636946273215 1
0.783062796577796 1
0.624673595100291 1
0.45863562664901 1
0.830658939571756 1
0.153965197421738 1
0.884415607200062 1
0.468321387128084 1
0.0866590637298856 1
0.973523835042476 1
0.64278346338516 1
1.05236733188477 0
0.0630866362070763 1
0.791442956042952 1
0.312013619840695 1
0.93229163709901 1
0.832829945979849 1
0.915516004346802 1
0.198865816934695 1
0.335407928638699 1
0.0960452027721758 1
0.622157781524634 1
0.832019084211455 1
0.606276317793851 1
0.138299134773603 1
0.414699696557284 1
0.462800395332882 1
-0.311487071920895 0
-0.0931277955228309 1
0.597185310348677 1
0.389475539079654 1
0.8975009896885 1
0.513502922868545 1
0.234052962619519 1
0.630189543606427 1
0.13588080355964 1
0.419971895246583 1
0.120080672394306 1
0.4985081450847 1
0.0166134334030809 1
0.446320305484458 1
0.904837065293802 1
-0.076791292564244 1
0.613234225664272 1
0.614088197483175 1
0.55782728311319 1
0.585127896827585 1
0.043854088840738 1
0.419124575539916 1
0.164196871506909 1
0.407237077715522 1
0.732591167479865 1
0.566915961561427 1
0.495555119215615 1
0.432997468203417 1
0.657282934133656 1
0.954902945420583 1
0.715612682507984 1
0.374668375288363 1
-0.241569629931829 0
0.653243262002805 1
0.0630975131253472 1
0.205561196423011 1
0.350468273532916 1
0.873394650075981 1
0.831064761332173 1
0.850493763164595 1
0.565945881407241 1
0.903196834544811 1
0.253481322895414 1
0.364955361346257 1
0.244220690007376 1
0.145938539453201 1
0.874799430295246 1
0.72841356316882 1
0.721135582516875 1
0.766785919001387 1
-0.0501542461684816 1
0.944932031468422 1
0.27512930628024 1
0.730863001302514 1
0.455192606464644 1
0.683466784732289 1
0.502159851762917 1
0.649662318283364 1
0.490130152959474 1
0.165935887724318 1
0.329595151705894 1
0.574458870281683 1
-0.137292224530311 1
0.0687123622071028 1
0.692710573061832 1
0.946120248447652 1
0.283123371615462 1
0.698126018237836 1
0.449782298929098 1
0.841109900296048 1
0.0564337272112588 1
-0.355866944317635 0
0.843871440547334 1
0.519248876246117 1
0.347297878675848 1
0.113068834589691 1
0.232549749694207 1
0.101088421536232 1
0.122687700915378 1
-0.017841224193129 1
0.368818697151331 1
-0.0765828723153126 1
-0.190831942003382 1
0.579733926973295 1
0.614926506803938 1
0.685952033380978 1
0.280207017808666 1
0.711832074854826 1
0.489919042842321 1
0.17021959316308 1
0.897485073077964 1
0.496604862068168 1
0.705784421955133 1
-0.00557198976783217 1
0.211337597376144 1
0.119238570737019 1
0.96648709973843 1
0.168765214448389 1
0.376124883536705 1
0.705141197101898 1
0.484823845316479 1
0.739864812432733 1
0.813633984057129 1
0.551940949787708 1
1.00680810146935 1
0.368227410214853 1
0.842944655326135 1
0.0277793883851243 1
0.74626132349364 1
0.0631243735000996 1
0.147065955197358 1
0.856682787323713 1
1.1215874592517 0
0.767763051079606 1
0.765368624604822 1
0.288961486391606 1
0.338869397455926 1
0.67421624305687 1
0.682761705788045 1
0.481133703213317 1
0.373593040118518 1
0.180497550117121 1
0.186586903384447 1
1.03169424150279 1
-0.0176651024639957 1
0.675952891875892 1
0.101228888098812 1
0.313471331288749 1
0.725907544500622 1
0.678140876418209 1
0.0368902757542781 1
0.597292014454112 1
0.225946877417426 1
0.810300449808528 1
0.0408258373894767 1
0.721476315860562 1
0.29519028813984 1
0.561548092780779 1
0.380220512451626 1
0.958662152942497 1
0.511945637998092 1
0.118762037286197 1
0.678095528797218 1
0.336015086755314 1
0.672755509303005 1
-0.314165504221189 0
0.588820656446983 1
0.310632392529036 1
0.199808126153116 1
0.52961946181171 1
0.183860015103634 1
-0.0119224862455505 1
1.16711958616346 0
0.558842846867313 1
0.13419660388614 1
0.301615507951772 1
0.491578215179153 1
0.440142634831892 1
0.566434199363916 1
0.770721255443739 1
-0.058692549021984 1
0.189780708316144 1
1.24402675940888 0
0.238625449521093 1
0.955604056465637 1
0.754116663589676 1
0.249833028485716 1
0.651918222775476 1
0.391466506351239 1
0.3853790023892 1
0.291993466516061 1
0.211909870122976 1
0.315350936218316 1
0.698368029667594 1
0.712582451276343 1
1.42585400755328 0
-0.0862751283190272 1
1.00389019469748 0
0.0187661954154176 1
-0.227218793919369 0
0.901085703378403 1
0.627528916621566 1
0.0915188400525131 1
0.133556705049909 1
0.568729148662399 1
0.884627907300298 1
0.282592420608921 1
0.37052876423085 1
1.31859569142212 0
0.564759460624519 1
0.787977830083651 1
0.559480459917184 1
0.682840092489206 1
-0.0213707497136877 1
0.348887082292692 1
0.911828341564038 1
0.339460960044751 1
0.329993908866194 1
1.55341849939505 0
0.490106668243912 1
0.393824050423239 1
0.23591739961318 1
0.732180610978157 1
1.07832990246459 1
-0.255520188944017 0
0.644717240859563 1
0.251280259560778 1
0.72297989874869 1
0.975716481471151 1
0.107519042011333 1
0.639432532492149 1
0.457961468271613 1
0.795397032121637 1
0.575008628073017 1
0.11572106484716 1
0.0748172583711463 0
0.653793247713346 1
0.479385202315477 1
0.629729468237541 1
0.884854319879818 1
0.17209636966883 1
0.221918240303068 1
0.540295882709314 1
0.593026255553163 1
0.815228675076957 1
0.257565031836329 1
0.739797487460128 1
0.6560348841212 1
0.322193028893527 1
1.2237479819515 1
-0.0797953297304023 1
0.336148075556655 1
0.388434542398281 1
0.523247851684649 1
0.855786790000576 1
0.297447023795954 1
0.380215656909105 1
0.246396811504193 1
0.712847455815689 1
0.579821395006831 1
0.596910264209264 1
0.394160662403271 1
0.661383254649606 1
0.589850832973422 1
0.219470414758499 1
0.24220846969567 1
0.290242554273087 1
0.586709002826929 1
0.576078546981794 1
1.10168886210066 0
0.612246108679764 1
0.458029561082591 1
0.867422479883526 1
0.161256958179164 1
0.635811052337512 1
1.22185716179421 0
0.663019719394275 1
0.153035830362128 1
0.354239859532093 1
0.292107266516786 1
0.706115328295402 1
0.792947591409237 1
-0.533920815735927 0
0.579771844938949 1
1.02561366235033 0
0.328415380623859 1
0.721561884349027 1
0.840693725974207 1
0.766248854332658 1
0.66809217600456 1
0.519844429729112 1
0.0444043376834376 1
0.488672963574262 1
0.542500314336016 1
0.856542100303732 1
0.795599895163716 1
0.416816463072578 1
0.532840642385063 1
0.54914822204698 1
0.452040926718707 1
0.0598217726668363 1
0.462066126972214 1
0.683134776890784 1
0.367959217765726 1
1.06862521839759 1
0.880997043769096 1
0.581912592912929 1
0.054965296373176 1
0.980109375266348 1
1.04809516952053 0
0.798975231929655 1
0.370717892600758 1
0.753641185390759 1
0.388310846103922 1
0.185807135740568 1
0.624380592271755 1
0.687078110947568 1
0.590336226300619 1
-0.121386749224781 0
1.03164618214204 1
0.746050037891921 1
0.447449720078234 1
0.0291837703433515 1
0.54596034442571 1
0.187455188883574 1
0.93477795460793 1
0.656306112430619 1
0.622563964883914 1
-0.102219194333384 1
0.813358679826764 1
0.659043875181402 1
0.691829078232877 1
-0.421012293706207 0
1.23295739022512 1
1.11626053570489 1
0.35082916101381 1
0.281529275259563 1
1.4058047694871 0
0.797247804019088 1
-0.253062309748417 0
0.50023449083202 1
0.552601307162608 1
0.866579778746065 1
-0.51359851418821 0
0.905478398470211 1
0.798527847301352 1
0.878415198025976 1
-0.0284363255829783 1
0.967953249883821 1
0.829750657517237 1
0.662339595166451 1
0.426583073376611 1
0.440721788000036 1
0.598146028550288 1
0.653837239624913 1
0.563940916549423 1
0.703612201150024 1
0.810076314115736 1
0.312869315122393 1
0.791103676322155 1
0.692375749872359 1
0.400029446383958 1
0.455030025589856 1
0.441118775256861 1
0.707553257889597 1
0.222479051343376 1
0.457481978591408 1
-0.0709833756004171 1
0.0375648723628189 1
0.503173920975222 1
1.65066664022395 0
0.482712075943757 1
0.754811459499372 1
0.532156869495708 1
0.908462849629005 1
0.753981113335713 1
0.240236222722079 1
0.947317793248889 1
0.735010932655977 1
0.779461303003516 1
1.36173423416574 0
0.297897817555665 1
0.513081762490373 1
0.211414813904265 1
0.667630719825151 1
-0.0484366857471677 0
0.635178732445667 1
0.396681100660478 1
0.231200279137379 1
0.55086955374438 1
0.801643988929433 1
0.491048517551258 1
0.361223263655656 1
0.670778210770007 1
1.61297759221517 0
0.573482741826382 1
0.773149384703065 1
0.106786903607254 1
0.570422540676204 1
0.657731014917345 1
0.433310989656873 1
0.0877562372165101 1
0.567473948800972 1
0.385227646612135 1
0.523907914144891 1
0.148071500548125 1
0.549554066151146 1
0.395827986783107 1
1.02341069605989 1
-0.0290936162828017 1
0.402468591974696 1
0.315877310215446 1
0.550015777804092 1
0.155736052830233 1
0.364645673805938 1
0.21230002074885 1
-0.124395566513361 1
0.223489399595937 1
0.321362989048345 1
0.514233283053331 1
0.605709950822801 1
0.544582728258208 1
1.14369219052523 1
0.332466263477373 1
0.484635502999819 1
0.485224697544547 1
0.706889226171392 1
0.161815704699787 1
0.545259845662133 1
-0.0758525855155608 0
0.670312577645506 1
-0.0442309576427334 1
0.824251637274707 1
0.776517542403351 1
0.169739143580306 1
1.03135586096146 1
1.22894456699738 1
-0.00304937491699089 1
0.548235078586195 1
-0.220335420814495 1
0.841019058543032 1
0.439926391379257 1
0.615274141515859 1
0.374446398066353 1
1.0110554855595 1
0.384068452901009 1
1.11315672480597 0
0.47674499276417 1
0.0576354922571251 1
0.116771353446381 1
0.730907212348439 1
0.212150880182209 1
0.418299769952072 1
0.544061325496214 1
0.781714899679251 1
0.452213468122122 1
0.726018561349295 1
0.425666637380784 1
0.0931559569030603 1
0.221453171823602 1
0.706155270875236 1
0.897789646888051 1
0.534109295565519 1
0.266134173439308 1
0.801143077355331 1
0.516392088059483 1
0.650411176700607 1
1.05403921240398 1
0.51392668815349 1
0.442579208038633 1
0.678625887206176 1
0.648840345515325 1
0.0788163256570336 1
0.540477198708864 1
0.576519420930906 1
-0.109732348668324 1
0.0653412274423828 1
0.178810099518525 1
0.346322420866522 1
0.256738795466922 1
0.599052804275692 1
0.286776798440699 1
0.342568939024463 1
0.71898836346821 1
0.703503304185476 1
0.403620169538079 1
0.745199601577573 1
0.587635557449289 1
0.358434385025084 1
0.440151497456325 1
1.11533376423719 1
0.130106436207348 1
0.0999399196779144 1
0.0407351200058296 1
0.827740460053454 1
0.664071596545799 1
1.05002150949336 1
0.101666309280829 1
0.329964760492806 1
0.635872842449237 1
0.608968437324359 1
0.455180636981106 1
0.205427398846839 1
0.153108123554365 1
0.353601337076929 1
0.513216648987916 1
0.676711820261778 1
0.390898747811666 1
0.180602259050158 1
0.775156454964055 1
0.209124497993272 1
0.429704237832688 1
0.198400838396762 1
-0.0634154819712693 0
0.966276884505476 1
0.843896961411811 1
0.663560807091411 1
0.575363081108861 1
0.502252741421301 1
0.968741005725875 1
0.645300844793027 1
0.356656523289945 1
0.350673995442576 1
0.702525034872469 1
0.401364893414722 1
0.872893301295555 1
0.449611905807358 1
0.145768187417502 1
0.434671861660852 1
0.642674029748261 1
0.627081257101401 1
0.812712605041919 1
0.747372203217974 1
0.589782405429686 1
0.462969965301508 1
0.215336481605942 1
0.927628197795324 1
0.616771845888707 1
1.59923523493737 0
0.191228776892912 1
0.539917670833636 1
0.729301869415574 1
0.440126720740649 1
0.403412289555894 1
0.663977373374029 1
0.223480033523769 1
0.745918366019004 1
0.0502646954606652 1
0.910135473114158 1
0.350253606028996 1
0.640780745215082 1
0.223102119108277 1
0.593667075019002 1
-0.0159412475147287 1
0.438713359365403 1
0.454408343338795 1
-0.333897790530499 0
0.452913587981181 1
0.318578168566599 1
0.696131589558014 1
-0.134231173316443 0
0.163485188580391 1
0.33337695730692 1
0.174157806624508 1
0.476261146542472 1
0.75650937605714 1
0.437539076366739 1
0.489433927944344 1
0.0153730317344321 1
0.451006422470188 1
0.300694857194727 1
0.864377335823144 1
0.760299704582931 1
0.47097921480983 1
0.761781147424643 1
0.613818169553341 1
0.209936196225858 1
1.03412947138021 1
0.797249962799286 1
0.130857699041689 1
0.51767765331835 1
0.780589855003038 1
-0.0129184879353412 1
0.718941956570064 1
0.287240777170496 1
-0.00459408748215764 1
1.13787396308556 0
0.550792928567282 1
0.118069151377643 1
0.318974204442922 1
0.721255124630373 1
0.877373973134826 1
0.945901394639534 1
0.46987350253303 1
0.305704903811496 1
0.255036110587147 1
0.234772136789061 1
0.745292415988022 1
0.66799588262551 1
0.60741674099809 1
0.277460910543667 1
0.388301845775429 1
0.45297650840636 1
0.305679577674358 1
0.993811776091207 1
0.385602044186508 1
0.804356205069635 1
0.857953430028992 1
0.538915548138837 1
0.523068766525277 1
0.250911281978901 1
0.168405245077025 1
0.382217200266627 1
0.57108672541254 1
0.588629539573016 1
0.059046260922772 1
0.764796652429682 1
0.772666623081376 1
0.517447219198333 1
0.163808078748892 1
0.162959138297299 1
0.125301602081145 1
0.414820477536012 1
1.02890003294873 0
0.506486371708476 1
0.708157540479694 1
0.197183398258231 1
-0.169454270977119 1
0.663997991955342 1
0.58457831804543 1
0.627794287507358 1
0.375695671617491 1
1.26529314711327 0
0.538068607873276 1
0.270960607612746 1
0.335225703598935 1
0.241768602535978 1
0.607504400701226 1
0.46038372098632 1
0.25207462578775 1
0.554015765859582 1
0.724793301551261 1
0.343422142661259 1
0.564918288817614 1
0.481392694203185 1
0.133244572264725 1
-0.0934842356650702 0
0.773141162284214 1
0.4129722837326 1
-0.310716425150302 0
0.432250850978544 1
0.393204562585551 1
0.618320477985947 1
0.85482275002479 1
0.493075000133034 1
0.796955456610592 1
0.352412353238145 1
0.757824760293263 1
0.524499035490769 1
0.506622916200452 1
0.45108608238345 1
0.601176693444518 1
0.428829772960319 1
0.530156313691587 1
0.342364571059399 1
0.744706183684338 1
0.70476591262132 1
0.572218013887699 1
-0.295613035739074 0
0.583795959769967 1
0.896970584923821 1
-0.138105052963954 0
0.497698109461078 1
0.541785811015551 1
0.301648658782244 1
0.715601524894737 1
0.469359584734009 1
0.687195075360144 1
0.727429660028869 1
0.701934304884256 1
0.949123663495852 1
0.860131709556344 1
0.675399784192879 1
0.408442854362677 1
0.998414682153239 1
0.650038209943733 1
1.09541559119185 0
0.10507374473913 1
1.36682716907995 0
0.712690424086095 1
0.188560722492432 1
0.469272313396846 1
0.773430751493048 1
0.574399161891295 1
0.59379525499192 1
0.242906436054289 1
0.450588518566876 1
0.229050331717063 1
0.548606620285478 1
0.195947553652582 1
0.264682862291693 1
0.354339471152926 1
0.549737513082329 1
0.461451180678811 1
1.11444587010258 1
0.351203502826292 1
1.29677610931621 0
0.649867324783437 1
0.531002337681172 1
-0.150328848631446 0
0.275367219136217 1
0.65368827394334 1
0.409586080909703 1
0.995252029720866 1
0.740565887328899 1
0.367407999013317 1
0.67778093825053 1
0.200358865565682 1
0.468296087787052 1
0.205741767996299 1
0.470617201585685 1
0.407279886358569 1
0.481846919739023 1
0.423608928846837 1
0.135972650325435 1
0.483391796092841 1
0.041133434184252 1
0.524759610572079 1
0.712597732884762 1
0.675901680925344 1
0.215808792491676 1
0.952911428352981 1
0.521976526549274 1
0.541952838642821 1
0.158603678649045 1
0.58616107151923 1
0.120181951444866 1
0.739055633519961 1
0.533836773129623 1
0.307516892879318 1
0.462568720169658 1
0.0955078421585815 1
-0.125301221718216 1
0.546023915225393 1
1.42048169615933 0
0.819745697646594 1
-0.43409777461886 0
0.455282140959267 1
1.01476445445697 1
0.723985070362244 1
0.668464217216596 1
0.188162616342814 1
0.468602109622182 1
0.0623869806667523 1
0.332519808921746 1
0.0455702693763162 1
0.611978095592454 1
0.3242067132221 1
0.59731290997032 1
0.195299100631105 1
0.932781672347848 1
0.368118430167903 1
0.413915864969377 1
0.590185841767395 1
0.634028595161669 1
0.373890564499129 1
0.715217824244219 1
0.191098046550932 1
0.454338678597331 1
0.610920575236881 1
0.212073245200595 1
0.537255460632562 1
0.940272730245679 1
0.138385307072151 1
-0.147504231049527 1
0.174961701213736 1
0.60854267413713 1
0.0265778741086668 1
0.522950019076687 1
1.01800096358449 1
0.708265864805759 1
0.276453906624515 1
-0.227030952264146 0
0.256257076624431 1
0.39527185889764 1
0.516009701987436 1
0.871043612495533 1
0.20355065389184 1
0.371154660663033 1
0.724508599378545 1
-0.0850039762211331 1
0.622905647360096 1
-0.0757722474257851 1
0.690567742403135 1
0.172541364851007 1
0.310236358684541 1
0.602538034050501 1
0.914235599417938 1
0.686349139849663 1
0.384299209456262 1
0.245556694638459 1
0.712213531172639 1
0.893224275681249 1
0.552330410396955 1
0.764263997790193 1
0.211812742416719 1
0.737327159658002 1
0.523602792123237 1
0.220771648733032 1
0.0721301871194696 1
0.7967687235865 1
0.681217323914327 1
0.305499026309053 1
0.202668184327982 1
1.37930036243894 0
0.0275684969074399 1
0.0623434119781888 1
0.620171041489765 1
0.880304221432154 1
1.12184919528386 1
0.309179333092788 1
0.587642364872098 1
0.399123524921445 1
0.171393338573549 1
0.649657407171877 1
0.944192588516338 1
0.614689320975436 1
0.276983771988609 1
0.700501575063315 1
0.831831626217005 1
0.850218007398621 1
0.63586098991655 1
1.12394021213011 1
1.11752368753674 1
0.70589250157216 1
0.893819149970496 1
0.495810874426716 1
0.289605633316691 1
-0.851983763834085 0
0.396572292756854 1
0.42880974686448 1
0.516420933011067 1
1.1922009714926 0
0.0963429315563561 1
0.32405847817043 1
0.128028913771754 1
0.143545210444866 1
0.639494985629946 1
0.0712949342644886 1
0.578855828333547 1
0.199692451964035 1
1.21489288990938 0
0.86704872783791 1
1.28482080934835 1
0.418727595184765 1
0.7761178506652 1
0.233285196106393 1
0.770229213820958 1
0.127762454443195 1
0.778122393973352 1
0.380818204665594 1
-0.0280527715328342 1
0.389319389342298 1
0.227237303992302 1
0.567437170848759 1
0.622840455582422 1
-0.0641996135082064 1
0.467015009207747 1
0.405863396401586 1
-0.431316317258069 0
0.508130876960093 1
0.481602235107544 1
1.27170904965508 0
0.561387459410775 1
0.0168633477322149 1
0.203217449404684 1
0.149553051924911 1
0.580099463216725 1
0.707886715470885 1
1.47428090042442 0
0.256637565779081 1
0.41450239854219 1
0.417188927421293 1
0.855980278368479 1
0.637247229159941 1
0.749228139979369 1
0.471403944752725 1
0.798237708809986 1
0.142352359537377 1
0.967524097728384 1
0.271850072571257 1
0.71637555867911 1
0.687192038952855 1
1.25010978507085 1
0.823554714970939 1
0.496170314635524 1
0.617456360554034 1
0.196489075490676 1
1.2912057305035 1
0.404171338417716 1
0.397551185272396 1
0.937453221140697 1
0.458949665405325 1
0.613901027056306 1
1.16904078055787 1
0.704140534318008 1
0.58904269793553 1
0.280742845087384 1
0.447272443543095 1
0.180267262739087 1
0.55229242262437 1
0.471713642993133 1
0.0605043928146585 1
0.412815949465052 1
0.632631275426133 1
0.149104519528445 1
0.314554495996844 1
0.660774817407706 1
0.11745293020404 1
0.611306225383266 1
0.346052054387631 1
1.00903991865476 1
0.683804314633546 1
0.192185248592326 1
0.701839616194345 1
0.350299632776947 1
0.175874913787496 1
1.24682980740253 0
1.07056588909144 1
1.05039218195126 1
0.639421422292225 1
0.717625767787688 1
0.380170009469527 1
-0.00686841340618835 1
0.917495636737702 1
1.17631173394412 1
-0.110303360792577 1
0.620617353583432 1
0.110153381639712 1
0.641989098143201 1
0.801649818320183 1
-0.228270926594376 0
0.223445145489532 1
-0.014921594862927 0
0.94318703165204 1
0.343593953442636 1
-0.021878051576101 1
0.740765540502682 1
0.713376959854005 1
0.409241915093733 1
0.274654885109706 1
0.653603905228124 1
0.752067169773032 1
0.497277869630152 1
0.281477633875262 1
0.554825348573258 1
0.614148884618646 1
0.541692933583458 1
0.550701860904386 1
0.797698022257455 1
0.601152045440513 1
0.692472775180884 1
0.371463505105693 1
-0.367348272627685 0
0.66519502134015 1
0.83654749470966 1
0.932917349275463 1
0.662095250976896 1
0.834065111374494 1
0.761337017560839 1
0.605987067513792 1
0.390449443381135 1
0.721416649275712 1
0.290475146823024 1
0.0993884511735339 1
-0.00316861252760509 0
1.31917980592869 0
0.751164489320645 1
0.351415662374557 1
0.372065212517152 1
0.496256319603383 1
0.108968236049727 1
0.422570534953873 1
0.585581786599519 1
0.0416931090289669 1
0.477310538012229 1
0.962628270673996 1
0.817556557280368 1
0.329215899179878 1
0.939376542556998 1
0.77705808642871 1
0.871712141449432 1
0.720876526130329 1
0.529413242407782 1
0.21622008549374 1
0.687236886904502 1
0.352022016690642 1
0.411944675515745 1
0.0289551240744861 1
0.855730464795275 1
0.730669746474655 1
0.137220705664814 1
0.94848201528805 1
0.639046331074999 1
0.36311235138 1
1.0540046139477 1
0.205646678853151 1
0.0182664887860539 1
0.641118464554527 1
-0.129518098217172 1
0.460508384996345 1
0.882303200320015 1
-0.249910727489692 0
0.847421976147231 1
0.579308298086518 1
0.534710701580399 1
0.936599560936601 1
0.872218985821988 1
0.561974945822544 1
0.562325222352839 1
0.846832895047555 1
0.184468509453451 1
0.460445513156527 1
0.309849213032898 1
0.57123904529396 1
0.495302962175476 1
0.283146466913313 1
0.280489883635807 1
0.191827214210756 1
0.646017117625535 1
0.561821063734532 1
0.642955582140181 1
0.930095705874324 1
0.556703940728252 1
0.495834411571243 1
0.231725309995534 1
0.39777271387081 1
0.606601908973417 1
0.826681482689767 1
0.401792310354536 1
0.570503490832421 1
0.563123242468623 1
0.597959985977737 1
0.0730167960080017 1
-0.00425222147579676 1
0.749718128355511 1
1.2222007565644 1
0.0417081752450136 1
0.46997146699387 1
-0.0877253148657529 0
0.786059264884446 1
0.710198733062862 1
0.81252754752133 1
0.450942289959671 1
0.747697128643591 1
0.406139124989947 1
1.4106461860975 0
0.316693400767896 1
0.654547585169239 1
0.348084627408127 1
0.644197867493952 1
0.961170486622361 1
0.808525671760055 1
0.797524187794311 1
0.568956890065269 1
0.600742066396409 1
0.125168527020371 1
0.831823596025229 1
0.220039794089159 1
0.934185861105604 1
-0.285215938221154 0
-0.0842025870729514 1
0.507714159475931 1
0.665829091384801 1
0.966469483087827 1
0.070094222113392 1
0.844241795869053 0
0.128997739348697 1
1.20507652213678 0
0.792838220062207 1
0.637630468579386 1
0.841223873055338 1
0.45610117399365 1
0.499576616421834 1
0.714001213941349 1
0.630480848701589 1
0.590444898787468 1
-0.0868239786485148 0
0.856948651789843 1
0.260498545254816 1
0.821081689383393 1
0.24113456860939 1
0.203078120555808 1
0.329117429856718 1
0.623012538362156 1
0.711378327499821 1
0.518774606434999 1
1.08799518970699 1
0.409558721859672 1
0.764706442065989 1
0.117077720606407 1
0.736406722854212 1
0.493512097174456 1
0.429507788257804 1
0.786833128877071 1
0.302081458535023 1
0.274789428651228 1
0.603134711553322 1
0.515345534270375 1
0.540718504527725 1
0.169019928544349 1
0.68452473433141 1
0.492979063878117 1
0.724250973720493 1
0.827355004364163 1
0.261072360243903 1
0.474148811756536 1
0.272602585298925 1
0.421979892842661 1
0.505185434899003 1
0.526144008239264 1
0.468476164596778 1
0.592983723205346 1
0.27227658191253 1
0.832242013575104 1
0.527339200399056 1
0.927076345172205 1
0.273089497790773 1
0.456636047252196 1
-0.200061723448012 0
0.339571372702856 1
0.877597987543466 1
0.952466734147954 0
0.870850835654262 1
1.07038393515946 1
0.418979696114681 1
0.342467450297217 1
0.363757063903625 1
0.641563128829326 1
0.696458469317284 1
0.874635819493103 1
0.151470675015009 1
0.119496207975369 1
0.754565034112347 1
0.0527222201132578 1
0.887142744169502 1
0.219785056989614 1
0.883094071862117 1
0.641048490524611 1
0.674906482618888 1
-0.249614959996856 0
0.416346954307153 1
0.946109749582552 0
0.449563174922727 1
0.134687317744786 1
0.612772439248105 1
0.81209902581461 1
0.837898992069768 1
0.618992808754319 1
1.13795061685269 1
0.349297846575518 1
0.430494923097701 1
0.223709482953666 1
0.737973736661202 1
0.152238959689442 1
0.585594933088301 1
1.00208735395989 1
-0.00286084920557544 1
1.36041421554467 0
0.150920994807164 1
0.207561091593307 1
0.482590343981584 1
0.521849736439906 1
0.651433051888027 1
0.435712510313582 1
0.722473277314316 1
0.869854782774891 1
0.12842774374506 1
0.227693977356736 1
0.617083510725061 1
0.607372005084951 1
0.531023527298455 1
0.841641969299423 1
0.0694539487231771 1
0.0972181465249839 1
0.063667637338614 1
0.811913582939094 1
0.399087677110283 1
0.862544070984951 1
0.671158090008686 1
0.583787959006181 1
0.208094022756881 1
0.658873827800721 1
0.310303705711397 1
0.52098282014498 1
0.0577608318412612 1
0.388481166536833 1
0.502511414653104 1
0.488445798945173 1
0.869571788788431 1
0.824215714358122 1
0.476725135281055 1
0.281053827819287 1
0.65650756790077 1
0.745801947684524 1
0.541059538803319 1
0.41034577288801 1
0.00397895498525065 1
0.48912409432583 1
0.340520331285566 1
0.98024535113933 1
0.753878092418383 1
-0.314878664292607 0
0.109471300621949 1
1.4426661223039 0
0.564443590935927 1
0.519844633332373 1
0.736823106563179 1
0.446227263601518 1
0.918174784232542 1
0.402675601247273 1
-0.347426557750554 0
0.773495464259321 1
0.660105516421903 1
0.764829362601289 1
-0.0136697852650859 0
0.273031871648966 1
0.591056155726262 1
0.414274888068681 1
1.21971050488236 0
0.283491736826631 1
0.166904695365289 1
0.663230284575847 1
0.223547820312649 1
0.472621221706874 1
0.628563122779954 1
0.602679175118768 1
0.498006071012345 1
0.486824416051699 1
0.340176227116558 1
0.580966467178565 1
0.323363757140812 1
0.698089807923171 1
0.486499796727924 1
0.354914585955524 1
-0.310208065367392 0
0.679526299572286 1
0.346124629733264 1
0.740335491610006 1
0.536636600308707 1
0.107323749055805 1
-0.0395757204693378 0
0.197515909813588 1
0.902203194820984 1
0.234325818694908 1
0.905167229263683 1
0.730828585983673 1
0.304687089963824 1
0.276921360757212 1
0.258175443648356 1
0.229318114261542 1
0.552685838177112 1
0.747867277074509 1
-0.088389670555454 1
0.970968199050641 1
0.388279241070729 1
0.458733823642519 1
0.264844539644572 1
0.652363330460383 1
0.493214905114607 1
0.743052841742627 1
0.324528688696459 1
0.503519313777477 1
0.784872862858962 1
0.193041138816266 1
0.501672509915428 1
0.233209765917318 1
0.686654017052299 1
0.239449897458596 1
0.708088689349555 1
1.20026920251722 0
0.306231990203584 1
0.196589853340054 1
0.0952568267226237 1
0.914723911972737 1
0.420177580023617 1
0.0743684164558221 1
-0.123030592170681 0
-0.23733081183803 0
0.482096105247871 1
0.620098681991523 1
0.400276304318842 1
0.303836993807435 1
0.244045061374914 1
0.815012918007247 1
0.628982825878207 1
0.016367299774464 1
0.615659940970487 1
0.130868095772065 1
0.972197291822646 1
0.89515910967852 1
0.454090949370182 1
1.28095631506723 0
0.179500586716821 1
0.818963225157366 1
0.915906934964528 1
0.417316737250886 1
0.55428586987441 1
0.254868147382665 1
0.215242270873222 1
0.893804261245741 1
0.860547261877251 1
0.0111340483317591 1
0.333912778532342 1
0.747505689382937 1
0.853550746647852 1
0.628963159141239 1
0.679593482392744 1
0.761145901026719 1
0.821962327417751 1
0.873593366851008 1
0.556031589669011 1
0.882655223560208 1
0.0823739146975735 1
0.145129026748857 1
0.197196092780699 1
0.483400085685518 1
0.444552516371188 1
-0.213959262242268 1
0.382602152547178 1
0.793109398609961 1
0.871410742709457 1
0.424302527140383 1
0.564614539804354 1
0.451895890213821 1
0.362108259577576 1
-0.14913009076474 1
0.602937445791923 1
0.429240903468283 1
0.17583740528676 1
0.795531116153974 1
0.197826205964133 1
0.721674011964411 1
0.519026524332565 1
0.434992969533477 1
0.478968941108311 1
0.675872307007961 1
-0.0293838549635437 1
0.334015643407346 1
0.845455279871833 1
0.832559413709724 1
1.08799595736353 0
0.392375355320204 1
1.04044858973895 1
1.0674095458885 0
0.413049297531904 1
-0.251398995072019 0
0.299035280489032 1
0.434045296139034 1
0.333467446893886 1
0.83581697271589 1
0.789727102510641 1
1.2013447796948 0
-0.0247327987599016 1
0.959848480187856 1
0.188496300037799 1
0.166982012955589 1
0.291903941582529 1
0.19365671437203 1
0.589770025282485 1
0.465158056113119 1
1.17867429849404 1
0.782070049893608 1
0.131929956385419 1
0.583657842797621 1
0.366513114154595 1
0.661714968884925 1
0.882661380347778 1
0.731021279688658 1
0.624819158174662 1
0.209861417761783 1
0.914414152805875 1
1.33948410406917 0
0.488778373204303 1
1.12484819116073 0
0.80710188231044 1
0.261332667008354 1
0.72383268365215 1
0.443879147320946 1
0.819616853266129 1
0.398822391902574 1
0.78304040831439 1
0.442427134459872 1
0.924382806771626 1
0.393937324700042 1
0.193180533748998 1
-0.0795362659772141 1
0.883312192346649 1
0.873653372445044 1
1.01300461069541 1
0.535433984702323 1
0.727989798480639 1
-0.00602337273001559 0
0.667617368990246 1
0.463687990767294 1
0.167590325498088 1
0.384281894046534 1
0.333081265365654 1
0.86199858665575 1
0.33035773020931 1
-0.0257892109084635 0
0.80333806017326 1
0.236663064782446 1
1.03329863757628 0
0.485058521142203 1
1.01698662883974 0
0.176181250759658 1
0.154011540498428 1
1.08315794294615 1
0.176718279452629 1
0.941842948267851 1
0.897412499721803 1
0.525228721771992 1
-0.0308730269006531 0
0.112718833284064 1
0.977772955361662 1
1.01093652695706 1
0.683654728183125 1
0.313830088726304 1
0.148309296769507 1
0.360430863802942 1
0.469785506699488 1
0.395126362828941 1
0.969311043717495 1
-0.0438316818176186 1
0.513291028342854 1
0.152327688032549 1
0.614364565056978 1
0.745444931182609 1
0.91172374461468 1
0.0201519723840489 1
-0.0648370385879899 0
0.393101171238083 1
0.531099202461039 1
0.429477908351655 1
0.909395955803624 1
0.845826473790504 1
0.156568561342306 1
0.644554317954193 1
-0.11145161261349 0
0.587148257673004 1
0.376561943488224 1
0.628645978337725 1
0.677476726442027 1
0.65352392643551 1
0.181546181707307 1
0.793093439145176 1
0.530176640152648 1
0.493508750401578 1
0.766038964834917 1
0.494519980035067 1
0.778433802251494 1
-0.185120469998654 0
0.50238617171557 1
0.72993776465403 1
0.611634692206393 1
0.348956515308665 1
1.03038284974832 1
0.933928050725485 1
0.493048114483207 1
0.890794102642357 1
0.811294418664354 1
0.321149543513117 1
-0.123819344693851 1
0.214593268495118 1
0.764387389539808 1
1.00978592028764 1
0.30259129319631 1
1.06836716108408 1
0.695149331259033 1
0.168409574984087 1
0.428505192976407 1
0.314966209059936 1
0.47941011267195 1
0.340741953397055 1
0.12981258328922 1
0.453688841090031 1
0.942211630152549 1
-0.159934737738014 1
0.818346235747946 1
0.664180308861267 1
1.09918198430905 0
0.0530972638117294 1
0.824577577151421 1
0.546808462526329 1
0.672094403525505 1
1.01342511777655 1
0.468652664219458 1
0.511834021141905 1
0.688478833300527 1
0.76161001274365 1
0.716501474356101 1
1.09862454755051 0
0.48866044062638 1
0.269066366415956 1
0.195942780484351 1
0.536974631945266 1
0.942245744448403 1
0.682186108463532 1
0.771655406827548 1
0.708200041788385 1
1.28166453092906 1
0.0847723846260243 1
0.665965584824988 1
0.803858551426315 1
0.484484435185945 1
0.472169143057333 1
0.663653576659632 1
0.557465547729183 1
0.749214416897654 1
0.712041855343814 1
0.352825560594976 1
0.136089763652169 1
0.470213281439793 1
0.961848260870819 1
0.112154737461705 1
0.504606289512391 1
0.160006067802902 1
0.124371211035798 1
0.391988033621405 1
0.886885170052437 1
0.904672114376378 1
1.02955372063794 1
0.536606449101061 1
0.782000329820838 1
0.522627582163323 1
0.866118522126235 1
0.418599226973939 1
0.663743848969269 1
0.12201846208476 1
0.559819440104192 1
0.921217124146714 1
0.720814547451381 1
0.0862716986796304 1
0.2092424128037 1
0.279940018513224 1
0.643663076156843 1
1.28231070344058 0
0.659912763217831 1
0.805464470510356 1
0.762784257696398 1
0.834643853465537 1
0.758487223428878 1
-0.145444009697852 0
0.371147276512146 1
0.996587195846202 1
0.281168256797817 1
-0.340348396287202 0
1.00073937430426 1
0.385949027318927 1
0.239447171499031 1
0.725595011149456 1
0.03090623855099 1
0.820852254302397 1
0.720089236880706 1
0.180527010277782 1
0.46292997757185 1
0.419056500934649 1
0.318902138180423 1
0.804342007200002 1
0.0656582438882904 1
0.750851398300947 1
-0.27573636772801 0
0.901674212536998 1
1.06724412154625 1
0.361487010683083 1
1.36740957788833 0
0.470697015406478 1
0.615913332394097 1
0.69514124476824 1
0.925844003755384 1
1.25946961158301 0
0.493574051682975 1
0.257394480190098 1
0.939961186601991 1
0.451231830847473 1
0.364559571666194 1
0.194031419915037 1
-0.0836118028464041 1
0.00820929382556515 1
0.732668202798417 1
0.588294216438929 1
0.847748580969543 1
0.665915001524213 1
0.709522395357598 1
0.839027475075602 1
0.466541738073913 1
1.14365066211345 0
0.457883913224704 1
0.148955850043161 1
0.482706800616339 1
0.392616071795861 1
0.736945374980291 1
0.688154731204693 1
0.526843925460424 1
0.654294852470828 1
0.320625823750984 1
0.296660790255836 1
0.701269060779243 1
0.528456254090143 1
0.0665597555537653 1
1.41730378167808 0
0.77512710425501 1
0.206279780657567 1
1.05179699657003 1
1.14453173630019 1
0.29699770654361 1
1.22129520938309 0
0.873410272081148 1
-0.0827976657159095 1
0.726792640865021 1
0.856533896952024 1
0.0635391216223518 1
0.555904863885877 1
0.307724518942595 1
0.282612694942128 1
0.86866265114519 1
0.170720246535126 1
0.162383419733838 1
0.462310458865819 1
0.633230983727011 1
0.168217770405883 1
0.754394896043973 1
0.234682253704815 1
0.428765812819257 1
0.940078622961236 1
0.232049027294319 1
1.10603684521251 0
0.277933347209575 1
0.463091358092119 1
0.788953926648869 1
0.500229961878212 1
0.283663612206608 1
0.295184154227781 1
0.219846424511896 1
0.160161155346623 1
0.0407643453448864 1
0.505750501449216 1
0.736565564991056 1
1.15020471896503 0
0.628945637105549 1
0.45532622361413 1
0.78833280889477 1
0.47632034789987 1
-0.286891143227828 0
0.391210479424489 1
0.292671992818947 1
0.650391512396378 1
0.489549342221717 1
0.437811156872695 1
0.871422376084729 1
0.615402560614182 1
0.275244063996594 1
0.198510288222051 1
0.561968394085608 1
0.777684096500089 1
-0.0966147251250201 1
0.136879674593095 1
1.05686231234847 1
0.393054269318851 1
0.355402652428375 1
0.474562742242929 1
0.364033569831301 1
0.368217259309254 1
0.561353534890233 1
0.47112755243247 1
0.493829683713086 1
0.82775761332265 1
0.599509141125955 1
0.292039683482671 1
-0.213722030345643 0
0.929935337310666 1
0.472288132892493 1
-0.36245608491658 0
0.701254944969279 1
0.438994500241579 1
0.16733206569195 1
-0.297199277574717 0
0.585759453451849 1
0.672757509998653 1
0.977430916577338 1
0.665892857148556 1
0.603693836486929 1
0.0757194304312718 1
0.727761851675727 1
0.384105634923291 1
0.771059272632701 1
0.180130653461056 1
0.727884119033472 1
0.390332532959293 1
0.607803112204002 1
0.513924530613203 1
0.351463239895797 1
0.659439224733219 1
0.389011128975145 1
0.224924303103881 1
0.313786557197772 1
0.676999447568434 1
0.481766355220447 1
0.33910890320995 1
0.570838110422747 1
0.556894934594943 1
0.283195023937305 1
0.436359913372054 1
0.234316600341308 1
0.0539919772972714 1
0.338044674491422 1
0.394591218471526 1
0.623594061901786 1
0.543063862048913 1
0.139012558588644 1
0.575269561083803 1
-0.175003747401369 0
0.970908431076201 1
0.37878088126984 1
0.268826260441501 1
0.860422391211833 1
0.86804554220637 1
0.0612515231243972 1
0.758609050735317 1
0.463874348031382 1
-0.0337143562520202 1
0.572734031777174 1
0.102991473259984 1
1.0821857718214 0
1.04324060598372 1
0.479302110427701 1
0.102367962033796 1
-0.234217854729915 0
0.459348734692371 1
0.0666103272224472 1
0.8920817836862 1
0.494814315454226 1
0.965594914310869 1
0.717016491095961 1
0.152385843982133 1
0.627624211740092 1
0.656500935449078 1
0.650882464654492 1
0.324017659410732 1
0.954292182353231 1
0.387090621797271 1
0.699410489613472 1
0.598007213288215 1
0.335982706384554 1
0.298381442469619 1
0.111471879662363 1
0.119728217502198 1
0.0397541026563646 1
0.819921462182033 1
0.727851030132888 1
0.394571292290554 1
0.347730877655276 1
-0.32485262892483 0
0.751876498645733 1
0.311136517227362 1
0.977067215893214 1
0.522840193700058 1
0.683059692146166 1
0.640750649487029 1
0.099473639360852 1
0.516426850207813 1
0.630529679882062 1
-0.56978399265129 0
1.19071738500293 1
1.3427666837926 0
0.423144801255973 1
1.04849218438612 0
0.454917732842919 1
0.0675813729718659 1
0.643027290052025 1
0.382780304434843 1
0.351780679198988 1
1.10429840087817 1
0.838874747930199 1
0.0796132678868918 1
0.472740404625796 1
0.477161098386452 1
0.102799463777015 1
0.122443735312605 1
0.122530450607693 1
0.0501668815603483 1
0.41728680259754 1
1.05726177544026 1
0.979514064083069 0
0.632226049222339 1
0.291025872485792 1
0.28373278555319 1
0.541000623394153 1
0.537293610166338 1
0.943257552636466 1
0.97008675593133 1
0.60603890425744 1
0.224625982158935 1
0.570302575439237 1
0.663589489163372 1
0.624361097313143 1
0.763732908336967 1
1.12314358538985 0
0.1351012905292 1
0.658369253090991 1
0.716428881442574 1
0.511429814964683 1
-0.247785338096937 0
0.800592493982236 1
0.677745122744139 1
0.218482235557675 1
1.50688065634343 1
0.505662496886082 1
0.509047095430267 1
0.31934226673944 1
0.260660554770682 1
0.00251560593589339 1
0.860959966152563 1
1.08248669438693 1
1.64900100257626 0
1.06721917637544 1
0.71462003046889 1
0.40836604254183 1
0.840476699282062 1
0.900512234392811 1
0.672834931915014 1
0.448387203537044 1
0.424543252615341 1
0.7562230184012 1
0.203222676323891 1
0.148934824478895 1
0.405159491300918 1
-0.00589494306984589 1
0.694929901745881 1
0.807948298684128 1
0.71906519324039 1
0.0129745891441573 1
0.794026220752442 1
-0.0434175797433228 0
0.475181743192515 1
0.743449141591717 1
0.330309242130804 1
0.937461112761577 1
0.871854361186597 1
0.685665657285728 1
0.554412467933419 1
0.364374692288837 1
0.633708475312756 1
0.396585185398766 1
0.765892463502271 1
0.242380033580005 1
1.10837798979615 1
-0.539987095995916 0
0.670796100546585 1
0.564918893252016 1
-0.133313471615134 0
0.690680354061972 1
0.323939173308918 1
0.707048413999068 1
-0.0511358563183163 1
0.17914444451874 1
0.495424041218796 1
0.667369253684188 1
0.852833732196933 1
0.279113997427906 1
0.702988928036214 1
0.525043334042302 1
0.137215945842343 1
0.680589577332323 1
0.873427238192899 1
0.469206182331013 1
0.991135097781045 1
0.68069978816191 1
0.323970372418563 1
0.399533523215901 1
0.248206860283903 1
0.33223482250361 1
0.490065205034697 1
1.34704189995487 0
0.786779568696408 1
0.0712900135454768 1
0.222453021615828 1
0.216264577082849 1
0.876770839563883 1
0.0983843689896814 1
0.751108928603704 1
0.59273622750005 1
1.14832790746249 0
0.859332896110524 1
0.860731560969027 1
0.800226308165228 1
0.164212903919248 1
0.377628738619456 1
0.546147087902417 1
0.458341890983498 1
0.244756069441747 1
0.373137100018954 1
0.168031817356454 1
-0.336656238105459 0
-0.000412617524814835 1
0.62126168760067 1
0.262630696147316 1
0.18787124826347 1
0.324928438490935 1
1.1091264700941 1
0.0405812449873868 1
0.467205791613341 1
0.489449353274015 1
-0.110153167935057 0
0.887818107714106 1
0.804382996581813 1
1.13383005828236 1
0.772865527060035 1
0.510581591184989 1
0.117379678093301 1
0.680409997404032 1
0.282723212498333 1
0.933060849910323 1
0.549999154947054 1
-0.368394098100408 0
0.451652189249619 1
0.433273216567976 1
0.406252162942427 1
0.247818976947643 1
0.862569684594105 1
1.01828099794104 1
0.690627462542187 1
0.679804175826751 1
1.02719482699998 0
0.482659468273527 1
0.310786370624357 1
0.954809438282306 1
1.11779149552037 1
0.2628704166614 1
0.816525130854228 1
-0.397057000997585 0
0.900807442784617 1
0.952359711933774 1
-0.205960466335769 0
0.693074074171012 1
1.06692449279453 1
-0.0808425085720719 1
0.924526008190882 1
0.449741944700605 1
0.289336870181009 1
0.435601583096654 1
0.469996693569997 1
1.08412303814554 1
0.428030820199436 1
0.528624950701096 1
0.355450204749389 1
0.645563538046201 1
-0.0482117156913122 0
0.37102512212655 1
0.0696383166801117 1
0.618744328752415 1
0.26112421665356 1
0.355786141544517 1
1.01308242522238 1
1.66713644878348 0
0.098852335641975 1
0.177828845975663 1
0.713482036806772 1
0.991117889275792 1
0.00206340553126706 1
0.922078388202452 1
0.404358043990234 1
0.406151546576283 1
1.08784350057381 1
0.441037161684105 1
0.369342267237454 1
0.217894448299891 1
0.853912408459359 1
0.445630762752215 1
-0.284491831187864 0
0.612837001128307 1
0.567296559838178 1
0.0309289817116714 1
0.419946483318605 1
0.385764163011365 1
0.400672734641835 1
0.804393375884342 1
0.456876960355323 1
0.795214984060316 1
0.796377781035922 1
0.512805339361302 1
0.719477165928391 1
1.34171785786604 0
0.0560015795295601 1
0.141818267082791 1
0.315976427562041 1
0.281948152634012 1
0.200219840204297 1
0.919540785625202 1
0.274751681179391 1
0.293835103451283 1
0.70464009308221 1
0.61782736875908 1
0.231457179779795 1
0.503488712636256 1
0.486469563185025 1
0.856024724397766 1
0.741961549458317 1
0.0347274375053978 1
0.864591532916723 1
0.77683347716183 1
0.329372052098644 1
0.753497680762098 1
0.484968867134797 1
0.552687439007698 1
0.640524299557243 1
0.637559637697516 1
0.226159393926632 1
0.85320328594113 1
0.693647616431665 1
1.25797985204407 1
0.49047124041732 1
0.352702997965085 1
0.410015757804763 1
0.81778695923758 1
0.559442741462067 1
0.124892483399312 1
0.659611458019221 1
0.293643435280094 1
0.64166664149288 1
0.395539093277494 1
0.71842010354678 1
0.396630026097442 1
-0.114759897040307 0
0.0689069877805832 1
1.03915527901983 1
0.84428275916343 1
0.951535742863628 1
-0.0253333562342273 1
1.46136059700692 0
0.434672704437926 1
0.652727755153529 1
0.786912453077903 1
0.312155910279576 1
0.222503933898437 1
0.593825700629118 1
-0.386701598549094 0
0.479247849964625 1
0.373253200882602 1
0.578272689296757 1
0.274890709558519 1
1.18411782104493 0
0.533294541348815 1
0.642065896113608 1
0.389882766816439 1
0.181472119217082 1
-0.0870489330992361 1
0.789787435649201 1
0.0290608116452845 1
0.426667780729969 1
0.583484044914573 1
1.1150800075232 1
0.183907250495481 1
0.909973277357046 1
0.531560363001009 1
0.727992278586682 1
0.930523436404384 1
0.739605962759352 1
0.153062905487978 1
-0.00417464394825839 1
0.644386807020996 1
0.698873626073919 1
0.39186334276798 1
0.928457445845852 1
0.317829015409305 1
1.04670446065522 1
0.661285894481934 1
0.679115762442024 1
0.857858964309018 1
0.805774999707629 1
0.326226254208866 1
0.228513351625578 1
0.684963692921249 1
0.699998632078147 1
0.276770479645494 1
0.800080734389103 1
0.54295771131731 1
0.671111137112024 1
0.832124446450464 1
0.938664931539624 1
0.936485988740794 1
0.556453202225143 1
0.680295645671581 1
0.449218991060102 1
0.161422224881202 1
1.12760905003171 1
0.16879913623177 1
0.395089582431662 1
0.0494302046891495 1
0.281386423289563 1
0.801402813669357 1
1.1295287581955 1
-0.0141377380273016 1
0.689764826514652 1
0.628562837487031 1
0.666298932029903 1
0.676770281158464 1
0.65183334366481 1
0.298369899963277 1
0.5163288419847 1
1.07619205738591 1
0.492302369270591 1
0.642647695307456 1
0.220285406952715 1
0.0406628281592612 1
0.615833921180806 1
-0.00239947141822883 0
0.0471622315206215 1
0.601651505769482 1
1.58080095281106 0
1.20498302789109 0
0.208767996986402 1
0.780986194838186 1
0.976734915725449 1
-0.0247917539835323 1
1.24145835199411 0
0.45816042491011 1
0.434010538100081 1
0.481907056233976 1
0.629961549620824 1
0.892308234246955 1
0.819030464082253 1
0.366643941114494 1
0.344045843845765 1
0.641623199626409 1
0.608067967099408 1
0.677513480187052 1
0.443711280778234 1
0.845698941020346 1
0.805505864220039 1
0.0691830873860705 1
0.932624621366519 1
0.268471117383955 1
-0.234138326204422 0
0.195736376725023 1
0.673859126848029 1
0.534965131712543 1
0.276266045769024 1
0.317706401382658 1
0.692800605801011 1
0.505808933280716 1
1.1291467612335 0
0.513359520855814 1
0.244563423848227 1
0.492329190927616 1
0.540356202159024 1
0.901302143412612 1
0.802400615585042 1
0.887208790599963 1
0.507766043855522 1
0.469655422139203 1
0.934003092879259 1
0.421412985340709 1
1.43194580852452 0
0.490084300869469 1
0.343419212764349 1
0.385315586575955 1
0.163154137467207 1
0.479326348942359 1
0.700352523286947 1
0.988072192594148 0
0.627326512681268 1
0.747589508288877 1
0.31260330190193 1
0.27592496934357 1
0.0489254124716704 1
0.955732831367874 1
0.14948064381874 1
0.288452490678553 1
0.439568970907469 1
0.558250784764491 1
0.708759593047059 1
-0.70049444814907 0
0.413063825560339 1
0.503513382241581 1
0.10904061780472 1
0.825408187688834 1
0.779899723232485 1
1.00830049427517 1
0.884128200191312 1
0.510604138722003 1
0.822794154922188 1
0.400891196825847 1
0.415153806991054 1
0.703133118166621 1
0.581747898212361 1
0.368344430810911 1
1.27465905809084 0
0.430291085032698 1
0.352221752470616 1
0.461944570534111 1
0.229739920905842 1
0.563365957652693 1
0.334217169549926 1
0.220497767034449 1
0.362635389817695 1
0.192790259850149 1
0.185187910903304 1
0.670699913989845 1
0.53114120353044 1
0.514233261007291 1
0.142049430226508 1
0.504336425450558 1
0.53730589314269 1
0.148758572348937 1
0.626610355591797 1
0.526259387446423 1
0.682534796203521 1
0.796949050414316 1
0.678121797822819 1
-0.0555085174467412 1
0.959245828389154 1
0.864853027025485 1
0.614009829402575 1
0.329465524536665 1
0.309871025874749 1
0.699442011878921 1
0.0383247138153237 1
0.0197676736020859 1
0.227953318843098 1
0.761876624985259 1
0.513290745131576 1
0.688139540696484 1
0.504374758718792 1
0.47357933861545 1
0.174208789167544 1
0.658763356596129 1
0.817814417946064 1
0.704658086548716 1
0.881843143736921 1
0.0554500394037868 1
0.541727409324596 1
0.150661966424038 1
0.457590128969896 1
0.0969784446996407 1
0.478111684569696 1
-0.432186434031298 0
0.900379200992926 1
0.29340843229291 1
0.779645362927796 1
0.590330898222175 1
0.557570852173261 1
0.6740411687311 1
0.49021887881826 1
0.711681981887028 1
0.446777022821906 1
0.516786637508407 1
1.16407679134469 1
0.414945439246392 1
0.663438418766628 1
0.72434584856566 1
0.501127920614494 1
-0.174239223406616 0
0.18227237029852 1
1.00367464280355 1
0.469502105213285 1
0.736097528672713 1
-0.0986451809492846 0
-0.188806892351634 1
-0.251082964658353 1
0.149922792801774 1
0.187898466118514 1
0.614946523107853 1
0.581816866674688 1
0.0669365817309767 1
0.684331945378581 1
0.467116347646006 1
0.754843470413245 1
0.598961438387548 1
0.325652867195047 1
-0.0790373719177279 1
0.024720587767438 1
0.0804621302795787 1
0.515182750062195 1
0.380118888864238 1
0.139996666753031 1
0.518863712849186 1
1.03933640318466 1
0.903335844206868 1
0.690927290988062 1
0.491963401055984 1
0.924727264929296 1
0.727084629835325 1
0.73287599677657 1
0.572139919129951 1
0.265849149452984 1
1.04874214840985 1
0.0702126118518499 1
-0.075448221549778 1
0.356100833480414 1
0.647832156605452 1
0.964958727358576 1
0.133930559164848 1
0.694023884133189 1
1.11041266639532 1
0.237761861043152 1
0.732985001197649 1
0.207400949523558 1
0.062598755605695 1
0.781227875210383 1
0.276828962283195 1
0.597588688358396 1
0.0630647792715583 1
0.627918778519771 1
0.790304793051087 1
0.818791393123619 1
0.18866665979971 1
0.580924992381488 1
0.622636153057982 1
0.959872732600634 1
1.11472922959319 0
0.656128052753044 1
0.874980814804533 1
0.982395300417163 1
0.774325497617965 1
0.503930742335524 1
0.817638679282836 1
0.777268356911869 1
0.784912259246842 1
0.11118034184378 1
0.611751522317042 1
0.268906744405441 1
0.192925088812791 1
0.226891596898 1
0.645272851081298 1
0.459222742786594 1
0.65035532985659 1
0.800739086980956 1
0.570831944507823 1
0.503942970288971 1
0.770917489908993 1
-0.322535820611838 0
0.102009636895481 1
0.0558208513293739 1
0.458365185962129 1
0.449963843415235 1
0.994280945831393 1
1.21621662512479 0
0.669284227351617 1
0.34207944627704 1
0.168265811454008 1
0.161396123314953 1
0.604982921954972 1
0.622542477698521 1
0.311537853965614 1
0.299273773240279 1
0.203249226589274 1
1.49307729378754 0
0.137996997577423 1
0.324738690287398 1
0.569876873123113 1
-0.209110676437741 0
0.773433389785852 1
0.561566083059208 1
0.00325955204874303 1
0.697345761784539 1
0.0922737190209728 1
0.184892077524309 1
0.581288949294148 1
0.377371959745123 1
0.630196835888535 1
0.751725726695665 1
0.685174138383859 1
0.218296126074444 1
-0.207919044626972 0
1.20939792270125 1
0.197349368062848 1
0.350497413459016 1
0.473414870915237 1
0.555908000125496 1
0.384895076343592 1
0.792122865107411 1
1.00876681865444 1
0.75172481121764 1
-0.116694288656016 1
0.127092188610112 1
-0.192870209365299 0
0.655033944032419 1
0.104482054044863 1
1.00827154473588 1
0.334587569676084 1
0.610790098626258 1
-0.265316929068532 0
0.839334748609221 1
0.738772149137524 1
0.081468860280703 1
0.822388746779572 1
-0.189221342241628 0
0.409093723139535 1
0.66448944865062 1
0.0994055495060081 1
0.640815805173465 1
0.405746255536877 1
0.582114818107911 1
0.811878548053589 1
0.810164880869935 1
0.230905567705399 1
0.064150839632597 1
0.567254928615698 1
0.613490460907254 1
0.574839217628239 1
0.700791289887522 1
1.11855297247111 1
0.605586589857207 1
0.447583863763751 1
0.369654552218827 1
0.577907342360492 1
0.90886927099955 1
0.973586573663799 1
0.777247161515182 1
0.549070738209759 1
0.717515935667734 1
0.554173697361265 1
0.439943418058946 1
1.15054005284724 0
0.662994847425128 1
0.796916878674972 1
0.853522152422993 1
0.629833806521037 1
0.163853338724316 1
1.26405801835657 1
0.817244138172713 1
0.741498781515484 1
0.783852674953104 1
0.34226206348107 1
1.14352175894148 1
0.149644513935343 1
0.411197835631321 1
-0.222799970075785 1
0.56579441817132 1
0.894481149091636 1
-0.0438377567269575 1
0.286766321974094 1
1.03438006491557 1
0.435880593404342 1
-0.283832494934293 0
0.538421794585206 1
0.353268828510821 1
0.395687770313331 1
0.421634072637033 1
0.422974351234329 1
0.435964219636653 1
-0.633817227599841 0
0.866714111734533 1
0.785524030658615 1
0.892135038262214 1
-0.449761388524151 0
0.482876340566677 1
0.127389216714007 1
-0.222169413279262 0
0.57707764426085 1
0.506629283846907 1
-0.50707864579427 0
0.564404570507788 1
0.107488808716749 1
-0.183331971887454 1
0.5930702737604 1
0.23688714846035 1
0.592076568159171 1
0.575143206167878 1
0.889707284705605 1
0.737069064444727 1
0.657025556394326 1
0.818602272325779 1
0.419967842879913 1
0.674724776342162 1
1.07882320525065 0
0.911794006704664 1
0.886501481073225 1
0.200328636871891 1
-0.0796074782210584 1
0.580883105058363 1
0.721038421949298 1
0.901811607066373 1
0.358660797148073 1
0.0142130182890986 1
0.504323962282078 1
-0.578237918875463 0
0.671972603481867 1
-0.00896580426213497 1
0.351758814390684 1
0.99079460440913 1
0.229126056834449 1
0.393174525416673 1
0.448134301743666 1
0.294470872701559 1
0.573281916092867 1
0.618199587169388 1
0.554023621756462 1
0.922095091026204 1
0.748485273124474 1
0.669885441716996 1
-0.0690080930061447 1
0.902955704671591 1
0.627759292532587 1
0.902861548907632 0
0.814394790957816 1
0.539880208505077 1
0.786163544078258 1
0.389523758635838 1
0.756398464986186 1
0.719058348525653 1
0.417890091204454 1
0.136444891910742 1
0.652646138777448 1
0.829921321254384 1
0.0386365885886596 1
-0.0741175713495901 0
0.227161356643297 1
0.424436188643473 1
0.342536471382794 1
0.819240136226292 1
0.0898004481871533 1
0.46788132858028 1
0.608961474464452 1
0.335938752003632 1
0.912194213147106 1
0.743105816649975 1
0.210559696962098 1
0.945015549983711 1
0.434717889615704 1
0.459144719496883 1
0.584201464270387 1
0.308117435713557 1
-0.259424695075587 0
0.807320007542472 1
0.0208830030874927 1
0.0523406406853732 1
0.401942116621979 1
0.148071263120236 1
0.433030818113775 1
1.11469045707654 1
0.780209209966225 1
0.27877082633235 1
0.230504262418839 1
-0.212485006753509 1
0.848237715815762 1
0.776429421716789 1
0.290367147569159 1
0.165737210681326 1
0.202998826191597 1
0.678982928685373 1
0.79449710852442 1
0.373348141979497 1
0.203331732501542 1
1.57212517459865 0
0.681060438987191 1
0.186625540947482 1
0.1692940665578 1
0.65525032923441 1
-0.0147035909538938 1
0.608471496582707 1
0.379925007124913 1
0.786659286848221 1
0.786441808613683 1
0.274073546986006 1
0.0193482027381962 1
0.746386012692145 1
1.14242643942542 1
0.125681964092546 1
-0.39821816630075 0
0.885305871325742 1
1.21612908482358 0
0.605097043978587 1
0.538264700756841 1
0.710995395048085 1
1.14182456469699 1
0.358933920052341 1
0.482429882486429 1
0.0666197633011073 1
0.411912488020365 1
0.713912700203539 1
0.53939622835345 1
0.738476028186087 1
0.774146349911625 1
0.285116103599932 1
0.308375935632448 1
0.251720679877571 1
-0.532157461437686 0
0.480230095442631 1
1.14195111960697 0
1.25125512106871 0
0.651697952744644 1
0.796778030064552 1
-0.00344380249185076 1
0.80517070935173 1
0.258286025140584 1
-0.0647626224354563 1
0.218533649180853 1
0.538213684074977 1
0.630599186308172 1
0.427099676350156 1
0.282774156807208 1
0.418797574231914 1
0.0116643799522825 1
1.22817049517665 1
0.413130196100349 1
0.462890514393621 1
1.00111359877869 1
0.670643261988921 1
-0.109564670999214 0
0.728687887936729 1
-0.0290414973615421 1
0.861584247092882 1
0.438799760857389 1
0.832091805183035 1
0.781473361054414 1
0.662701051388154 1
-0.117442361382115 0
0.10661978896799 1
0.441123578405281 1
0.74292622628221 1
0.933858746303839 1
0.694453136664795 1
1.16846554098302 1
0.903786098434991 1
0.265532743876371 1
0.655137392772122 1
0.502693765117345 1
0.358271584748666 1
0.73604773577129 1
0.89887746901233 1
0.503040173896287 1
-0.0387520705470077 1
0.110962757022742 1
0.688300309892452 1
0.17172649979376 1
0.68383795617393 1
0.74885441816671 1
0.675300042105427 1
0.434287727064451 1
1.03468844044585 1
0.397874121934928 1
0.150580118052312 1
0.316272525943931 1
0.210075527090114 1
0.452989054316346 1
0.484202351171283 1
-0.0325167348221542 1
0.361991917739646 1
1.03707740013389 1
0.210590700085298 1
0.219887002025113 1
-0.263695794436719 0
0.324055976127865 1
0.185335142746953 1
0.858360744860019 1
0.543812930755287 1
0.443720469982384 1
0.747027836515482 1
0.588605604457129 1
0.766478355412447 1
0.17945711775687 1
0.307401255288006 1
0.396428244730078 1
0.568408243989714 1
0.195842633604419 1
-0.110783831845 0
0.0546769857145294 1
-0.0124423489664346 1
0.22753150046655 1
0.36301503032855 1
1.17387044332489 1
0.111533658972147 1
0.42339387950528 1
0.314881203336017 1
0.530012167228074 1
0.893645529166204 1
0.645711519558599 1
0.609919181171755 1
-0.148740497599824 0
0.581296039568079 1
0.143441290147758 1
-0.248895434106883 0
0.50437832058967 1
0.745035397207534 1
0.878762182087653 1
0.274863150143836 1
0.180545335969077 1
-0.192726950089162 1
-0.0190628346656993 1
0.469764955288397 1
0.410169295263569 1
0.417515379874786 1
0.398515933716289 1
0.433768924478444 1
1.00390588647082 1
0.469576862561056 1
0.648255494851461 1
0.45092604296007 1
0.185101030574095 1
0.633267917042269 1
0.553141411492848 1
0.134020009302732 1
0.699403581705087 1
0.15923939550208 1
0.670242912649898 1
0.510819357858361 1
0.746972533709309 1
0.699591221424143 1
0.715187945695397 1
0.300409272758909 1
0.366529452208912 1
0.495651213084811 1
0.423430946870569 1
0.488033826245881 1
0.277433353259656 1
0.955089711301458 1
0.586059332094586 1
-0.0961736511823906 1
0.364793869724206 1
0.929732945991394 1
0.794650525141119 1
0.522345151447382 1
0.576542937300123 1
0.376953625429009 1
0.552960961794636 1
0.77040911309723 1
0.792965804261522 1
0.643828137161966 1
0.499173607135748 1
1.04415563991296 1
0.188241793436115 1
0.513145934814668 1
0.180249057280127 1
1.10987866230388 0
0.112555149406589 1
0.11758476591662 1
0.179449411062568 1
0.678815416673706 1
0.976686416270078 1
0.354150831096725 1
0.393558031103105 1
0.543704438882914 1
0.851049081849377 1
0.155113237339267 1
0.855192740551204 1
0.375477036810331 1
0.9221658388133 1
0.852682330842026 1
0.6509364255806 1
0.972565336143709 0
0.587912618073773 1
1.18193440476558 0
0.545003142894664 1
1.0152641199229 1
-0.0612992356558985 1
0.251438953433015 1
0.447937622401641 1
0.212991349387075 1
0.265908003163795 1
0.470189330594544 1
0.255386764833678 1
0.997354690851362 0
0.243817158257019 1
1.41557556370837 0
0.251321580752781 1
0.479845786498955 1
1.43309310317076 0
0.840336632664233 1
0.522880375637619 1
0.603740119580969 1
0.162873447418913 1
0.443792701405256 1
0.591808808629657 1
0.795184763448233 1
-0.0313981355613281 1
0.724433195239402 1
0.800673228642107 1
0.412971608990748 1
-0.3383850718556 0
-0.0454831520584822 1
-0.178265923868639 0
0.711363691604431 1
0.508205007326047 1
0.475894012953261 1
0.458690678943018 1
0.712529475234744 1
0.481030690050034 1
1.07791101825728 1
0.406884090632952 1
0.511890896699136 1
0.694555856522735 1
0.366912184683793 1
1.03792824099283 1
0.754122786402679 1
0.769045783169464 1
1.40389647164438 0
-0.11492648045891 0
0.122914374420245 1
0.120146004704821 1
0.35929261414269 1
0.514603213531392 1
0.524575001879386 1
0.790074360935364 1
0.990081053438673 1
0.695875059930817 1
0.201730275571309 1
0.331478905023002 1
0.150826542390298 1
0.466330448623621 1
0.523139097490241 1
0.693221582228922 1
0.507540545897063 1
0.880101579819238 1
0.977986492241898 1
0.461982713315742 1
0.653338748462606 1
0.618509875368874 1
0.954312310163657 1
0.799272241795671 1
0.707982990383849 1
0.483347804841829 1
1.32276997206625 0
0.366083823776439 1
0.616835422159549 1
0.374686182504169 1
0.263299840882829 1
0.333174983712138 1
0.285782555488683 1
0.45775494363877 1
0.361058301401073 1
0.68494597224712 1
-0.0963634022038526 1
0.55824351874839 1
0.910021917230707 1
0.552808225152101 1
0.588374801995429 1
1.03016309145431 1
0.408845446549838 1
0.284967662460989 1
0.205087962637076 1
0.687869735399055 1
0.945588424203596 1
-0.170734034081175 1
0.0722844914359607 1
0.171020013672608 1
0.144404765428689 1
0.592895524767712 1
0.737210130166855 1
0.432165994094719 1
0.356486741874692 1
0.0644564159556896 1
0.203504082674301 1
0.791520488148559 1
0.777560668048979 1
0.545900959883789 1
0.529294384358698 1
0.675761023496403 1
0.846075156351287 1
0.223370420191087 1
0.935674650066671 1
0.603300666609423 1
0.532790820437435 1
0.981291018701569 1
0.580270056006838 1
0.344869842316328 1
-0.212305556132178 0
0.184872399194417 1
0.65322577037462 1
0.00233082326929898 1
0.729301394758958 1
0.16068291022494 1
0.722267729365309 1
-0.275560830596519 0
0.884737732069573 1
0.130883343614009 1
0.352435502120768 1
0.870344322519206 1
0.208324308030997 1
0.795013782681213 1
0.339705452628701 1
0.582658150752186 1
0.516237163366153 1
0.180239944956954 1
0.608486603877823 1
0.29763296049503 1
0.885370438856003 1
0.204785863693126 1
0.143341488897645 1
-0.0779536975536424 1
0.690592447357918 1
0.488792806917567 1
0.000790829276411747 1
0.268386214881961 1
0.643137423186758 1
0.221527060540463 1
0.211090232260883 1
0.274305720361391 1
0.443452734209755 1
0.461088437594548 1
0.157095637666863 1
0.206010166236818 1
0.340866051361992 1
0.593873884180236 1
0.655352311839061 1
0.694674383161389 1
0.149072205083096 1
0.392675488719633 1
0.591153892882236 1
1.22048607292202 0
0.0811702454045395 1
0.687631274132048 1
1.09453788477163 0
0.0914083783937786 1
0.694968382091081 1
0.347884601293103 1
0.723517947563121 1
0.620990190931487 1
0.653452739147619 1
0.756783085266931 1
0.595056323099609 1
0.169608826467065 1
0.77134378132778 1
0.595788432391407 1
1.01076065665524 1
0.401174994947512 1
1.23181917557915 1
0.139118546542337 1
1.02747566925031 1
0.0017634141770991 0
0.324733280135819 1
-0.0150163778925757 1
0.445785962449186 1
0.958675396660466 1
0.64668337387512 1
0.0532312499171777 1
0.833823681158306 1
0.408098138953968 1
0.126314857425239 1
0.477083975085046 1
0.176273013626584 1
0.216267260696052 1
0.451629922286787 1
0.324480718078456 1
0.427774272316095 1
0.114857666744365 1
0.453477064180275 1
0.558296568056091 1
0.896781851056733 1
0.493137616316157 1
0.529232050738934 1
0.332479648502645 1
-0.184309609681001 1
0.664449576251404 1
1.262256957228 0
0.526697850893678 1
0.740952393413662 1
0.717472439048093 1
0.297092549470644 1
0.849959196716173 1
0.270142881609354 1
0.0782012472175262 1
0.317757555567846 1
1.37917091072409 0
1.04542256001706 1
0.382028625110147 1
0.0907307248188478 1
0.205266001402178 1
0.618522361348474 1
0.641041662932076 1
0.41404150211885 1
0.562938217439472 1
1.03166929100169 1
0.599092787258699 1
0.503802164902429 1
0.730912474680117 1
0.527223094978514 1
1.25367120050512 0
0.398065249131658 1
0.293423546464953 1
0.577920473915189 1
0.436191580058207 1
0.745382621059422 1
1.05000922022812 0
0.590883829903959 1
0.532566759739126 1
0.71186041562776 1
0.330833597352314 1
0.0459316345314944 1
0.377210466432889 1
0.410650142922685 1
0.360338529572041 1
0.583637168524678 1
0.386987149720241 1
0.752400976040829 1
-0.253427298707647 0
0.288565149187178 1
0.0697406904187621 1
0.0474019864697626 1
-0.0235122219345481 1
0.302504460757403 1
0.627279947118483 1
0.463943888028112 1
0.501854929985259 1
-0.00245384819489192 1
0.535040275790938 1
0.684267115151463 1
0.905121178415655 1
0.400646389930715 1
1.34077940582625 1
0.490037719068773 1
-0.345382928694279 0
1.05624335667842 1
0.288464883413355 1
0.622195709384407 1
0.885570808719749 1
0.73617270416373 1
0.17914239279238 1
-0.008149323993083 1
0.538578011469681 1
0.598728890408198 1
1.13403331193295 0
1.07493924757603 0
0.547562248200225 1
0.204192136905906 1
0.991399748402464 1
0.874310439003874 1
-0.0443515488694271 1
0.775749440002532 1
0.627777812436482 1
0.542031589607553 1
0.920361102246422 1
0.642594973213206 1
0.707724749606902 1
0.542318843761655 1
0.84264538410851 1
0.729267009732222 1
-0.406702045082269 0
0.854568900655676 1
0.616908352442964 1
0.725478050620899 1
0.730255709135544 1
0.866835348696995 1
0.351207343638154 1
0.210504317073694 1
0.881264782324678 1
0.878865659450606 1
0.364174055255633 1
0.329538783396671 1
1.01362958697646 1
0.9671811632958 1
-0.0217044459026702 1
0.673717256655629 1
-0.0636200402430122 1
0.790948688969276 1
0.737297401823513 1
1.09944469379024 0
-0.052984203696305 1
0.33326866786428 1
-0.232015270765359 0
0.474921396761506 1
0.145971667171592 1
-0.148376665331172 0
0.175559185504255 1
0.414625180318 1
0.299099366303909 1
0.607529152267101 1
0.687368602501353 1
0.38359956521692 1
0.633738975517434 1
0.340273356902177 1
-0.255571355169731 0
0.176276661432734 1
0.632975926298168 1
0.559853951901554 1
0.452619393912271 1
0.830463560837727 1
0.050141198610033 1
0.134994247904375 1
0.630666383041677 1
0.432477135390945 1
1.14475873609613 1
0.5192106209203 1
0.015340091197133 1
0.246790265252424 1
0.725521148816692 1
0.534018108886616 1
0.561434399986471 1
0.656166952575265 1
-0.299760387875558 0
0.631307096916765 1
0.558042020640965 1
0.251853395887159 1
0.0466598332320377 1
0.0817660967787145 1
0.425091000184351 1
0.263576720088603 1
0.228603247870744 1
0.520489100417607 1
0.740354956051696 1
0.928666925517097 0
0.237931669859623 1
0.545439547825773 1
0.102828478175937 1
0.0764199517583064 1
0.114451855725815 1
0.784219424510427 1
0.725032605246515 1
0.271891867975503 1
0.885074269044335 1
0.644523070867556 1
0.686878022161072 1
0.690766819356562 1
0.877645983336905 1
0.475055071753295 1
0.430150614464563 1
0.906579180205988 1
0.321996454438678 1
0.424047009834329 1
0.389379942185426 1
0.717326648096516 1
0.58291372516705 1
0.850129037406872 1
0.751265908007271 1
0.54113493045015 1
0.742413493031504 1
0.275760542991871 1
0.62811073330082 1
0.519604119031849 1
0.221231425999352 1
0.513003588547701 1
0.018218354552737 1
0.363195294746126 1
0.564450524789973 1
-0.0596325417250608 1
0.866720843054837 1
0.921283338502964 1
0.79941330249307 1
0.254046501500902 1
0.521414949381059 1
0.480847763163031 1
0.559321388357027 1
-0.0209570078169321 1
0.811027162941715 1
0.74616890611458 1
0.602587999543357 1
0.314087414486289 1
0.818955964423509 1
0.656288150702456 1
0.076405279789344 1
0.107410309621898 1
0.385092229119158 1
1.05090356870338 1
0.820038438250752 1
0.992056339041253 1
0.152149887354486 1
0.622939306828398 1
1.03532238553404 1
0.78896344848526 1
0.375748744762345 1
1.22628980034198 0
-0.0167369782377605 1
0.626942520232075 1
0.914040991898429 1
0.318504293932143 1
0.556809340159949 1
0.357789088908447 1
0.768186848034124 1
0.333808094946595 1
0.538516073983461 1
-0.0677139212244162 0
1.16973646501669 1
0.688084333577963 1
1.25247622586286 0
0.613011928558953 1
0.744530118219042 1
0.212084300833696 1
0.522766381881081 1
0.507211739314783 1
0.582109998447575 1
0.138375682684559 1
0.330352147720943 1
0.419436287110451 1
0.431489647377396 1
0.616065705886857 1
0.729946500722059 1
0.0882308279693837 1
0.516227415907639 1
0.681629168386143 1
0.0833652015503759 1
0.412235493997534 1
0.430464015954507 1
0.305450253481606 1
0.59275219755326 1
0.517647350240447 1
0.753829073903987 1
0.537955576718091 1
0.735881711746782 1
0.436277671744934 1
0.340960556794183 1
0.646181035239038 1
0.289644610650622 1
0.646065555077854 1
0.34627515055155 1
0.219742739221732 1
0.32008318400803 1
0.421631226170219 1
0.160139103681639 1
0.209355876668066 1
0.0528106301337534 1
0.405572003472133 1
0.501495244710184 1
0.278966636935129 1
0.381945024351639 1
0.440168801669488 1
0.492122667869505 1
0.819753848518181 1
0.422306944194939 1
-0.0686397103775045 1
0.870619387955789 1
0.382201058922241 1
0.63846609652682 1
0.700065036385451 1
0.842367425689641 1
0.0756783582317343 1
0.0524323703706556 1
0.829142245583608 1
0.0159334174816867 1
0.3836933776598 1
0.453798184495747 1
0.321344472655368 1
0.435960965411575 1
0.635779600188239 1
0.39672959596751 1
0.526263322333443 1
-0.0791368452181014 1
0.215229054989041 1
0.923998736820901 1
0.520683348497566 1
0.000821322343652585 1
0.740661105291552 1
0.276482586949873 1
0.232941898419655 1
0.592754642568301 1
0.505847358113171 1
0.3712122134562 1
0.0568294881873247 1
-0.0486967039892478 1
0.365903703067227 1
0.533714197794202 1
0.217178993510712 1
0.700410795763382 1
0.681327806653439 1
0.754112917864273 1
0.427550124003103 1
0.26518283727578 1
1.48614758450732 0
0.590166322549251 1
-0.107804409938856 1
0.80270182306498 1
0.304903676490605 1
-0.147314778484975 1
0.682142774501772 1
0.516535074702522 1
0.268052325552977 1
0.651971677822105 1
1.02302404517357 0
0.351614122512123 1
0.414896903853857 1
0.505050666832699 1
0.240268974642132 1
0.901077109981362 1
0.231067148188399 1
0.0778095245809164 1
0.132480262148895 1
0.00820080967951627 1
0.500370990552774 1
0.346124931542249 1
0.709776303811099 1
0.0738035307845863 1
0.344695424285852 1
0.574466302095471 1
0.731182410319897 1
-0.161059438165739 0
0.00990690812276039 1
0.877700617685905 1
0.133469691082538 1
0.387600821338009 1
0.574457312537705 1
0.497692235107377 1
0.50902412298866 1
0.913493926218437 1
0.736000895659294 1
-0.0211865133839585 1
0.270595462338532 1
0.323857149669783 1
0.425477918353177 1
0.185535534923647 1
0.845348889168845 1
-0.00244446185175923 1
0.506618902265961 1
0.737545103453889 1
0.56146496824634 1
1.05064548422186 1
0.349866371741587 1
0.485629150379637 1
0.753887782724331 1
0.288087890267024 1
-0.157065688463564 0
0.378382476060788 1
0.162509187947265 1
0.84919250137365 1
0.704777653487824 1
0.959968815727962 1
0.395467177213897 1
-0.344299756684301 0
0.0126173266888487 1
0.372539370753211 1
0.125647995490318 1
0.638306318669031 1
0.579337076591805 1
0.352734919930703 1
0.752244215097225 1
0.458940701649169 1
0.499280623740799 1
0.229929777748828 1
0.244629630248002 1
0.519820036089868 1
0.708725134760162 1
0.356109855808647 1
0.525167516413182 1
-0.0513936466838887 0
0.99318515001845 1
0.728343656506189 1
0.448269248897917 1
0.161480276701461 1
0.531963032683196 1
0.42165386691911 1
0.233355492058175 1
0.495931007746026 1
0.0320678743496013 1
0.866651709158321 1
0.277621488591709 1
0.262708750278156 1
0.387437905723528 1
0.540954139455246 1
0.325920954617968 1
0.510632589446902 1
0.557305121856253 1
-0.110949377418533 0
0.35677787300735 1
0.45481294404545 1
0.421643834686024 1
0.703921206494404 1
0.28642824068951 1
0.403994625697308 1
0.946497864140246 1
0.836560683866286 1
0.330767844542669 1
1.06714061095556 1
0.620853805320372 1
0.919964825268403 1
1.12115590791864 1
0.471292886615215 1
0.200937817620072 1
0.789483243872342 1
1.14001970517759 1
0.486652039009205 1
0.634900355557365 1
0.513114360263356 1
0.0461648135375073 1
0.460524102810034 1
0.414491310516016 1
0.321850720567799 1
1.13955690709266 1
0.559835721334059 1
0.308290103555334 1
0.804258921027209 1
0.795467265007682 1
0.106438980070113 1
0.900562724303121 1
0.793506674250115 1
0.93543208567586 1
0.245247501349773 1
0.0416214296391437 1
0.0947982260593216 1
0.236964292407027 1
1.12182012454064 1
0.452755739742349 1
0.0897270438552357 0
0.0743562205388186 1
0.289337832021147 1
0.328792437507258 1
0.649522929061577 1
0.588625112481586 1
0.77291532937147 1
0.137290620140146 1
0.677092925906169 1
-0.00169850841147742 1
0.468940610199095 1
0.455194543765723 1
0.677882762165939 1
0.374372925161936 1
0.439592498446794 1
0.861808367825378 1
0.127698654311139 1
1.19224817749254 0
0.579385588639727 1
0.38746612108804 1
0.681256623841799 1
0.917943622112858 1
0.798330051178513 1
0.188529526455466 1
0.519456909417342 1
-0.12818277938431 0
0.120236007698016 1
0.888653192677597 1
0.27174141008321 1
0.314721451616623 1
0.14455588545103 1
0.638549408064996 1
0.54409750988103 1
0.608457830849058 1
0.67520634834029 1
0.73464661737518 1
0.302229662514167 1
0.772830280128488 1
1.29427277345729 0
0.678706419796309 1
0.888951680278493 1
0.826025462524385 1
1.25351874073852 0
0.5905551549184 1
0.095363121718214 1
0.602904231524313 1
0.755634720292706 1
0.0921187458493556 1
0.607743755177143 1
0.395599673239045 1
0.387167421172338 1
0.749074915831775 1
0.446064202129343 1
0.663438093965782 1
0.236252170136791 1
0.724301459048016 1
0.198155094496587 1
0.566317679073656 1
0.881390126358177 1
0.735184179564917 1
0.0555925941819851 1
0.297647894526773 1
0.341659804123272 1
0.323887762237837 1
0.328951647285092 1
0.868639544592371 1
0.582951855995956 1
0.315596716177566 1
0.739630837674116 1
0.988926562340393 1
0.754406155790195 1
1.03225879138872 1
0.121087852859034 1
0.594976659020256 1
0.788854366367329 1
0.378108964491203 1
0.244842652217479 1
0.129181063042932 1
0.450753332656446 1
0.508303395580601 1
0.645253906982941 1
0.506136809085737 1
0.535342895041641 1
0.450755822187372 1
0.520861580097218 1
0.664879155197968 1
0.595007047318039 1
0.719713909427713 1
0.954495605430693 1
0.396679748053471 1
0.447041373426935 1
0.874013724291045 1
0.603639189192148 1
0.38607934877865 1
0.188539361125211 1
0.863864755882104 1
0.0993483535031901 1
0.185802269009697 1
0.0529282576048119 1
1.09928439385156 1
0.147232396659791 1
0.0492030775126229 1
0.710434014789283 1
0.496766759748839 1
0.419903200563713 1
0.715003643464435 1
0.635059980323724 1
0.600065182124075 1
0.193899529068012 1
0.203722009622399 1
0.498519582532779 1
0.870138110030387 1
0.99693322338621 1
-0.24749294885113 0
0.312082440316075 1
0.806470512748762 1
0.757962660684305 1
0.782244599244146 1
0.6153135145863 1
-0.0200850579646068 1
0.212151755790637 1
0.173879614520017 1
0.83303606437476 1
1.01012821701796 1
-0.0802086842872604 0
0.0800550858497994 1
0.53462732797227 1
0.809404980155925 1
1.13901093679485 0
0.872713409859862 1
0.655209374378996 1
0.707101240856153 1
0.295126397997983 1
0.357044272621826 1
0.384322244110283 1
1.04598572505491 1
0.835015736779723 1
0.558185493518086 1
0.584183473777561 1
0.307006242280299 1
0.611080868821429 1
0.151239550718588 1
0.151827043112437 1
1.25294275554943 0
0.0710674195457969 1
0.266750805088521 1
0.206940757349854 1
-0.242850317658041 0
0.618979673019501 1
0.768234429911351 1
0.59701276151621 1
0.17287921323352 1
0.0695606298231317 1
0.642828823958106 1
0.684426322724065 1
0.8178557112958 1
0.694376766719459 1
-0.237285311980693 0
0.725301739178633 1
0.266902536679581 1
0.36846012218535 1
0.749031459270966 1
0.730069367410003 1
0.144113127090207 1
0.717762927947679 1
0.378194441307825 1
0.341423679465397 1
0.426083708456453 1
0.463412115936185 1
0.684739044219946 1
0.344242672860897 1
0.779068440498834 1
-0.15634890936908 1
0.56077323548865 1
1.03027157609849 1
0.292878416416612 1
0.776356341494488 1
0.780112399873708 1
0.608518242621863 1
0.255557009985428 1
1.00969027657249 1
0.385992094907864 1
0.364595815935347 1
0.627699675718335 1
0.668370390309353 1
0.618736410819779 1
-0.00730870219317638 1
0.389876951106006 1
0.0402657630412845 1
0.532218559105158 1
0.0465488610855129 1
0.354907346185982 1
0.0803764155614387 1
0.239204856292537 1
0.0959213341149605 1
0.0812333830649994 1
-0.167841758998634 1
0.196280694774009 1
0.434383847529834 1
0.106732822981558 1
-0.126588931787611 1
0.980982053178972 0
0.190270868049365 1
0.305352516018852 1
0.535759202439136 1
0.669029611909473 1
0.659036690500952 1
0.287878711988114 1
0.767068469776849 1
0.56772999277871 1
0.900494176900743 1
0.71811455478334 1
0.320088555362082 1
0.524095320561414 1
0.34410632424601 1
0.673402982007656 1
0.448612209306501 1
0.203527405691882 1
0.890357838815276 1
0.285900801223379 1
0.948559914157532 1
1.30522484097163 0
0.956613019208967 1
0.304898431885002 1
0.134755549674414 1
0.144035965778257 1
0.351145334840998 1
0.795936128452043 1
0.526750278139209 1
0.202440574614243 1
0.4570514880618 1
0.583021247152362 1
0.451496214135484 1
0.803607403407428 1
0.941617833030186 0
0.558780050073043 1
0.391944562159269 1
0.359018358428692 1
0.455519521242164 1
0.24606297172688 1
0.293851442323246 1
0.564409163880905 1
0.476520992896674 1
0.655936929331403 1
0.558493816245642 1
0.395302416480164 1
-0.333975936098405 0
1.0245096979971 1
0.4927779713853 1
0.769785255819619 1
0.511436529387818 1
0.906155528029074 1
0.453922760389098 1
0.173702227025958 1
0.663490038537759 1
0.076740848726427 1
1.09384953769675 1
0.118606429474869 1
0.0614016402639326 1
0.86857816169666 1
0.656624454421059 1
0.35835424897765 1
0.646860384221052 1
0.618333012426058 1
0.379342480448276 1
0.539166028627243 1
0.0821898943255076 1
1.21629537887473 0
0.0996614457100103 1
0.557510562387411 1
1.07757744596476 1
0.248039754001696 1
0.499796951219304 1
0.393540410745687 1
0.760389479320741 1
0.443614436288924 1
0.590838820989347 1
0.295161908134978 1
-0.0936458054905254 1
0.262802969229276 1
-0.231533134005179 1
0.545612935354098 1
-0.178815529812847 1
0.296423970193709 1
-0.294605150177156 0
0.609684809034338 1
1.01982644316043 1
0.312293085823655 1
1.19497986241363 0
0.708957218104587 1
0.462915091687812 1
0.394371375256807 1
0.27793619421025 1
0.99010568783444 1
-0.0424986844053027 0
1.27939603963684 0
1.02537427734176 1
0.90235356453105 1
-0.0652913050515291 1
0.491992524411421 1
0.9850466250689 0
0.868381672731811 1
0.33132717624988 1
0.9472877740019 1
0.369815695690462 1
0.528679850308991 1
0.404794141644764 1
0.604477023098337 1
0.917613216950125 0
0.643619367141848 1
0.25721918153763 1
-0.39352282697711 0
0.338880421213139 1
0.425169643580406 1
0.589911946522059 1
0.00616371629028181 1
0.686659784939958 1
0.686930005328589 1
0.552901587614982 1
0.380597170326253 1
0.513166795712836 1
0.341875263198998 1
0.76694236369411 1
0.889967038243752 1
0.988161997242531 1
1.13121287398256 0
0.680850167821742 1
0.0936745393866848 1
0.157297185931562 1
0.647728782624233 1
-0.132870796908541 1
0.694196063856814 1
0.370977160905343 1
0.629153494603536 1
0.396266971398883 1
0.574838360064612 1
0.631636077320983 1
0.858081422471514 1
0.153926252627749 1
0.728421998974822 1
0.88763938132506 1
0.6924268024365 1
0.902130924176839 1
0.484948871166768 1
1.42569712527827 0
0.0778195162914131 1
0.390234867962844 1
0.717060936508608 1
0.3161681438601 1
0.79823561772079 1
0.28711807745524 1
0.679230079154978 1
0.653712634890156 1
0.392298695883129 1
0.709353381175926 1
0.703866217994929 1
0.758094010815785 1
0.891315778690024 1
0.493659351429069 1
0.959271840288651 1
0.943683284862427 1
0.862645657823873 1
0.894569177030944 1
0.380347694764714 1
0.697323509640576 1
1.01610273252979 1
0.643595934869145 1
0.641935579567634 1
0.245631432644684 1
0.466266173587059 1
0.68909653424826 1
0.50069883491677 1
1.38256670950936 0
0.846347521948122 1
0.437233827978835 1
0.653645213487228 1
0.723811383510289 1
0.695791599592287 1
0.839446296600785 1
0.741517419451236 1
0.641682242193207 1
0.832276294023441 1
0.861856552108781 1
0.528352573696401 1
0.270355618546502 1
0.673754558027281 1
0.155339992985586 1
0.339983794472182 1
0.160125523576962 1
0.802018716544803 1
-0.373172419556728 0
0.186719177806762 1
0.440621614483442 1
0.670330498698936 1
0.476072293537367 1
1.03102547469098 1
0.21213513397332 1
-0.365272222363748 0
0.442767783890036 1
0.191299747751215 1
0.746655178579545 1
0.840384680207484 1
0.691286814811953 1
0.0525555261573549 0
0.431901415012868 1
0.511557750231997 1
0.823857605656295 1
0.944541576036791 1
0.792645559965757 1
0.442334574494004 1
0.17736420532047 1
0.0985718314150854 1
0.209782134789341 1
0.312619063591451 1
0.560250638963569 1
1.15637512614274 1
0.615191372994126 1
0.487995565628175 1
0.649331471036712 1
0.69144231849893 1
0.12121857570413 1
0.262892280138888 1
0.548090360772686 1
0.254213676638341 1
0.466679006381438 1
0.493305104437052 1
0.26677327903038 1
0.404163119889435 1
1.03802163775997 1
0.776835052910747 1
0.548133455990868 1
0.320680911372102 1
0.497299672002729 1
0.450479456035686 1
0.108740866852664 1
-0.202282431441997 1
0.460979866413522 1
0.309282808065796 1
0.639801687316787 1
0.486501225592496 1
-0.0680758258449093 0
0.742562496307156 1
0.822510933426106 1
0.57586132180354 1
0.0512962689832919 0
0.0292076280734562 1
0.197574849324358 1
1.10259040647698 0
1.49939576917153 0
0.382974713941319 1
0.219777302028371 1
0.817905759290846 1
0.482594583657139 1
0.735448625650508 1
0.629936362370493 1
0.492242086777634 1
0.898029663538651 1
0.83726351045285 1
0.60900342805851 1
0.52570957624404 1
0.561980479609845 1
0.18591231236337 1
0.900699953026332 1
0.330852447195028 1
0.326196251370753 1
0.511448526087474 1
0.139654544183106 1
0.845009240400962 1
0.0478215629052884 1
0.728673446413417 1
0.576279073599482 1
0.690079534021824 1
0.515161343305118 1
0.734579520276265 1
-0.169810551870252 0
0.676902695955335 1
0.369707998247433 1
0.610828096471783 1
0.304303274189349 1
0.759238468316538 1
0.866180498842962 1
0.239553954986896 1
0.400253890611186 1
0.831450215497909 1
0.201179360157259 1
-0.144878408032465 1
0.762315829605994 1
0.226457273641453 1
0.572937319784432 1
0.402397706308157 1
-0.185787713911193 0
0.532234318892889 1
0.425673611111973 1
0.516923706611378 1
0.0960879949634687 1
0.259842503530272 1
0.312675642858174 1
0.256516031291929 1
-0.000455007964258472 1
0.15638118967561 1
0.474211131451803 1
0.474523554196166 1
0.582480412740544 1
0.75042796402347 1
0.654621293996205 1
0.760542478608308 1
0.230022474901838 1
0.804420757556118 1
0.725089653606826 1
0.416095879816897 1
0.21700139274287 1
0.594216553953504 1
0.769893948944633 1
0.473656681056464 1
0.558359226002104 1
0.359758724499887 1
0.28136888511522 1
0.160996666011777 1
0.548308190010293 1
0.814980416990083 1
0.352840267223987 1
0.207629648666542 1
0.776347389627517 1
0.730738519721793 1
0.191601439581442 1
0.1700243465245 1
0.802160033082022 1
0.517019930362559 1
0.730519190131615 1
0.462788365823899 1
0.335859333036819 1
0.771750382839582 1
0.867721971730828 1
0.597367087967992 1
0.729804257504553 1
0.775736873848914 1
0.171310060529161 1
-0.320601825278413 0
0.773083932237299 1
0.653983433056001 1
0.811208869198154 1
0.386250837053449 1
0.687604520940659 1
1.10503055708318 1
0.458969545675223 1
0.320153929188462 1
0.951943545923545 1
0.351422475803164 1
-0.197177421874087 1
0.363344157927594 1
0.853446747086228 1
0.154468276588604 1
0.485891729284148 1
1.36059504286394 0
0.548780572465004 1
0.267423758090211 1
0.269086948113548 1
0.620410931361342 1
0.112355571461394 1
0.53215641542172 1
-0.0777654467845198 0
0.733979743429979 1
0.89427142004127 1
0.578150474117946 1
0.377258901481281 1
0.862545816543899 1
0.641594925954698 1
0.357739019240813 1
0.502768223094588 1
0.188466137218782 1
0.427433680038774 1
0.182596084391033 1
0.68222490732851 1
0.790362771330693 1
-0.165076265406089 1
-0.414520977123788 0
0.769767865457234 1
0.668173282695356 1
0.851237476841372 1
0.256315753743114 1
0.452995564722436 1
0.583088538597287 1
0.515505962905486 1
0.389269735891714 1
0.476798271358437 1
0.453049156710701 1
0.557781010198699 1
0.666873309329611 1
0.756559391831711 1
0.441706663053453 1
0.263413719894023 1
0.886512122539774 1
0.118555812155872 1
-0.293102289150375 0
0.073703640549861 1
0.597976591023663 1
0.197968091565832 1
0.823328913074722 1
0.336481642125165 1
0.828605813629563 1
0.383506462563568 1
-0.259784092605482 1
0.619146997062963 1
0.793882336152077 1
0.805292681041973 1
1.06687913448634 0
0.299917308012108 1
1.03171709892385 1
0.324569478669764 1
0.0836302181633448 1
0.937505380372525 1
0.378349572520106 1
0.256473051840016 1
0.307690555425291 1
0.184317073346566 1
0.678072254923544 1
0.76606556223039 1
0.410484102768362 1
0.640740322294072 1
0.330572153991448 1
0.599302182774128 1
0.427508527130677 1
0.241204940242111 1
0.415369136987817 1
0.371856903724589 1
0.177033746998813 1
-0.0947197040142702 1
0.326173186868787 1
0.18577024453916 1
0.215651620100628 1
0.225650122222808 1
0.211921186191924 1
0.181168724419332 1
0.80511398927383 1
0.547604607996278 1
1.11733205677111 1
0.33262802688202 1
0.806910262389492 1
0.657007940266476 1
0.269452331668861 1
0.0589593535951913 1
0.383095565211436 1
1.12341427524196 1
0.427572996286976 1
0.266699940248618 1
0.889684038447115 1
0.0228860595137959 1
1.40830742009946 0
0.0436063635007893 1
0.175162811676543 1
0.397434019248657 1
1.15242300340142 1
0.917718667641853 1
0.511501019823599 1
0.638835763589219 1
0.41764015060976 1
0.880048415962025 1
1.29799963489952 0
0.080115391016771 1
0.473986975150772 1
0.80987341803381 1
0.477079861823995 1
1.03885020996584 1
0.147355783959318 1
0.50418800286716 1
-0.294855372190568 0
0.4184655683448 1
-0.0773568851956796 1
0.755063117301857 1
0.607120210186771 1
0.79632292587896 1
0.742657791283764 1
0.466213227259959 1
0.0518820809367794 1
0.608167050678834 1
-0.218595438506121 0
0.843140502878004 1
0.942233496042111 1
0.60468131452047 1
0.7247729402353 1
0.638821690503061 1
0.269729917008616 1
0.070527851793092 1
0.144331375333502 1
0.541566191766077 1
0.281506811918802 1
0.641656854481551 1
-0.629084285686454 0
0.270001673239828 1
0.149634049821795 1
0.122044712070824 1
0.54899893589915 1
0.287249240497058 1
0.349712965116247 1
-0.227915278425903 0
0.409963523452814 1
0.956375668354943 1
0.449986778684113 1
0.293162372812392 1
0.34794309774004 1
0.509170776485371 1
0.724546610778567 1
0.314435570027557 1
1.08431228993499 1
0.96527254252101 1
0.0577347305427509 1
0.585227221912172 1
0.783730976108522 1
1.03673634574564 1
0.709255421607261 1
0.715282969609633 1
-0.368698643754268 0
0.732657057346074 1
0.411474173166035 1
0.647537316288601 1
0.664858620952863 1
0.455143144361733 1
0.767545079683108 1
0.810014686970619 1
0.401386949832587 1
0.410555202908154 1
-0.193995028181529 1
-0.248893284203039 0
0.186196038975573 1
0.680769644421709 1
0.913217339518379 0
0.234491069908693 1
0.356733839723183 1
0.908326845008416 1
0.126592093985336 1
0.209095880321988 1
1.01432570867635 0
0.603318344316387 1
0.524778717045427 1
1.08419162524616 1
0.663103532017781 1
0.542201604235701 1
0.343741704818436 1
0.569000637600548 1
1.17181972891754 0
0.506312212370825 1
0.486196530258961 1
0.55903041509913 1
0.288460997879144 1
0.262417906276461 1
0.83961814426279 1
-0.0539536390582065 1
0.247552182351342 1
0.383774790984487 1
0.0219321053890207 1
0.218552204206355 1
0.824293179535704 1
0.554121923619203 1
0.0493280648882057 1
0.466764553799898 1
0.170525139033207 1
1.23007384088084 0
0.579829001052667 1
0.784606611492734 1
0.455647484112108 1
-0.186392260933395 1
0.649461635972345 1
0.612704055356394 1
-0.0037561494617462 1
0.441180854608707 1
0.356138453763675 1
0.986661120383841 1
-0.365833193388495 0
0.410859052652493 1
0.36544120858187 1
-0.0161792531680364 1
0.368244298060221 1
0.539169687922483 1
0.872789371977745 1
0.219701172888142 1
-0.0911700043655449 1
0.541415554358304 1
0.813460337044042 1
0.461909524651158 1
-0.0115212751175911 1
0.459452540660631 1
0.495793498234847 1
0.534244885657177 1
1.0336701275327 0
0.44516244107605 1
0.81368174055012 1
0.382474395432479 1
0.623450885514681 1
0.300410615880833 1
0.694548437822596 1
0.439309511592629 1
0.376934336048207 1
0.0222765724626449 1
0.286516271369695 1
0.128462133065582 1
0.605100897886836 1
0.293217812163855 1
0.789500264272 1
0.486137105257467 1
0.452174981414939 1
0.258079215922263 1
0.139562411140216 1
-0.311429006646936 0
0.386691201476232 1
0.502141200003024 1
0.976083546739941 1
0.732325640687016 1
0.311999312477876 1
0.0432797874688466 1
0.629958394240324 1
0.620312554743073 1
0.408349199991262 1
0.723199633511347 1
0.376526610413698 1
0.29579203390148 1
0.575378298698247 1
0.458768440116484 1
0.924875446940042 1
-0.202102259291662 0
0.530246356279007 1
0.607855263907378 1
-0.407410670740376 0
0.688685501958637 1
-0.135806658920694 0
0.45654939175976 1
0.552826045696784 1
1.45648913250918 0
0.687065150520059 1
1.13824337900843 1
1.38143614539448 0
0.756415079153117 1
0.249535668079548 1
0.797794955088715 1
0.613027314077455 1
0.553098222312061 1
0.659699149940226 1
0.455799388270102 1
0.70811479355306 1
0.410937186839536 1
0.368533355089816 1
0.774659094331213 1
-0.23687782416287 0
0.970308657350581 1
0.79033138448561 1
0.811007120808464 1
0.286758256414343 1
0.639443162044183 1
0.678852358470437 1
-0.0915325857167557 0
0.397669955381645 1
0.66567679633988 1
0.381328160598885 1
-0.338720172891024 0
0.454324808130679 1
0.744212901263083 1
0.957301385934918 1
0.552402654180834 1
0.682478717547529 1
0.524803345601553 1
0.85025654565415 1
-0.0873766892869716 0
0.159031771778559 1
0.647976213984185 1
-0.0922729803907571 1
0.164713360389549 1
0.463370290590127 1
0.606121420887099 1
0.744905488508459 1
0.567302189483312 1
-0.17947646570103 0
0.158533589340734 1
0.27968036889779 1
0.866587472835496 1
0.331855059337972 1
0.222317062875278 1
0.501443834997418 1
-0.0250897017074715 1
0.54666463220919 1
0.488638732436557 1
1.1924261446165 0
0.788253534973269 1
0.0772160291437725 1
0.866603700477158 1
0.64472744287369 1
0.0199751627664291 1
0.470531797954544 1
0.916166217152137 1
0.575556006676806 1
0.647538306088054 1
0.360641956869833 1
0.571120552923382 1
0.347422887000271 1
0.768962922548272 1
0.721774060103711 1
0.826726495492316 1
0.0576021932884093 1
0.38059366921655 1
0.620332520401639 1
1.07483338891801 1
0.4115195216435 1
0.326003714314909 1
0.460779555830544 1
0.620013288553527 1
0.858739129232009 1
0.719081487395155 1
0.259125745113081 1
0.480851870563023 1
0.365960970229116 1
0.350853583398353 1
0.423910244235614 1
0.587013636972479 1
0.705113073157885 1
0.895160693355236 1
0.246347449257754 1
0.346064744457243 1
-0.132570155091967 0
0.664690854635628 1
0.589535208993838 1
0.587638876106768 1
-0.175148906337016 0
0.608594488907397 1
0.663758695558753 1
1.01877922043216 1
0.407665644439001 1
0.667790600660344 1
0.0849941970007596 0
0.844049958218911 1
0.520607722275881 1
0.509133713505568 1
0.427397965665376 1
0.145209143022241 1
0.198517779267719 1
0.271828223993489 1
0.286595611751116 1
0.248651990387767 1
0.262556607807825 1
0.687478697444071 1
0.598815894796918 1
0.10742478260001 1
0.658350060769854 1
0.252848199869208 1
0.00283758224161199 1
0.338879567845204 1
0.47952951756986 1
0.330962745357331 1
0.608282361261399 1
0.230765865570341 1
0.890500689070595 1
0.57889112837811 1
0.113056937708976 1
0.917025003078709 1
-0.0016372110051556 1
0.396487110139787 1
0.556003572832263 1
0.0748043570495255 1
-0.090902852056692 1
1.05864575875732 1
0.230500611198871 1
0.514948130384542 1
0.496888928978178 1
0.435815422662947 1
0.367767510963986 1
0.884131658377337 1
0.230382614430982 1
0.379089408659719 1
0.585012899169688 1
0.203286256438225 1
0.15202274102661 1
0.545822038466141 1
0.849234755315458 1
0.977369867451621 1
0.76464004209778 1
0.398648120042954 1
0.260220200266502 1
0.463438918021721 1
0.783700785872576 1
0.262889234976178 1
0.515997465161673 1
0.288278232661609 1
0.330670914823284 1
0.390650827288035 1
0.741144517182041 1
0.107593035844204 1
0.284730323289188 1
0.841241722074914 1
0.69175386005855 1
0.662275647490833 1
0.965339625956169 1
-0.145445491270912 0
0.892903442866618 1
1.09239718516095 1
1.10138570678288 1
0.655366811158096 1
0.53150949181428 1
0.661507512190635 1
0.327233487377053 1
0.542638218152434 1
0.552268907370962 1
0.146053048928828 1
0.771263641607164 1
0.229217640685807 1
0.458600444797199 1
1.21569024511634 0
0.473352100644088 1
0.23015961142077 1
0.552899810513109 1
0.469184250584785 1
0.559287364394318 1
0.0409802736012117 1
0.185519662058846 1
-0.095980573765895 0
0.484169856258313 1
0.921834273896092 1
0.0958417890753506 1
0.771089584023333 1
0.694567190815773 1
0.983074859600467 1
0.239419596753085 1
0.925053736364327 1
0.839996587106791 1
0.520782517167864 1
-0.232842457951945 0
0.636558374892049 1
0.344342902229695 1
0.160550391970402 1
0.722275999870139 1
0.440259716316998 1
0.776532469949407 1
0.34155189631571 1
0.616025296188274 1
0.24811585193808 1
0.310931851561175 1
0.830475058771127 1
0.650701109637909 1
0.938696537062049 1
0.5632239514816 1
0.749986517019336 1
0.490007363612534 1
0.704331484243195 1
0.521116793563582 1
0.790023359950108 1
1.10490559537341 1
0.0582655319647325 1
0.411191102870221 1
0.268148064479889 1
-0.205878837070427 1
-0.22818834805417 0
0.312255786102743 1
0.824433109048523 1
0.53580804700016 1
0.495686215373494 1
0.915668073595924 1
0.779619721077303 1
0.76021270138518 1
-0.00468403489367702 1
0.889336255390142 1
0.242676429851451 1
0.223753338259824 1
0.714690958013591 1
1.15169380491504 0
0.689699159622005 1
0.46154370577113 1
0.394636753571461 1
0.732771446096467 1
0.734275781405012 1
0.43700638149269 1
0.162613085966398 1
0.431205551138008 1
0.794419994490861 1
0.828601769563531 1
0.092366906119858 1
0.137303901614869 1
0.682876503659227 1
0.476968262728048 1
0.391968027013515 1
0.753282523540941 1
0.862109021257125 1
0.955857658336223 0
0.228086824023837 1
0.50811742509319 1
0.275253070603557 1
0.656752117690981 1
0.0970548693746321 1
0.378412758689972 1
0.71171606709715 1
0.563938936058204 1
1.10389386120296 1
0.429153059035262 1
0.505735907345102 1
0.326598103730622 1
1.13241382466803 1
0.781228831545474 1
0.193621903705357 1
0.351593739505323 1
-0.046003429073788 1
0.996817675259194 1
0.205326722328041 1
0.631981586074414 1
0.61005681580017 1
0.247800562650027 1
0.658254711554919 1
0.443175760502769 1
0.716032021875292 1
0.462387188297641 1
0.697473863043657 1
0.390055619793013 1
0.607616153103171 1
0.0477054894668444 1
-0.20108345762611 1
0.906139831960929 1
-0.158487206125547 0
0.45223395693531 1
0.769803546357942 1
0.678160110680011 1
1.0941192220334 0
0.775479782160569 1
0.883856750193348 1
0.59445699263836 1
-0.00557566331983656 1
0.726534428510495 1
0.324637416840735 1
0.538080424548876 1
1.08447945952506 1
0.163373155393956 1
0.592878689880385 1
0.485484421973901 1
0.686380599581439 1
0.351208914643865 1
-0.159302162671733 1
0.713013999740326 1
0.0926854661936124 1
0.72320533630641 1
0.602000970944985 1
0.637046482752029 1
0.763096258631961 1
0.62920142815161 1
-0.0480462400970134 1
0.499265732099207 1
0.557732010249214 1
0.257221481183283 1
0.302392419334016 1
0.604707217084028 1
0.925024705051267 1
0.0909501781153865 1
0.175829733992791 1
0.594615076652154 1
1.0481307118682 1
0.182041060100718 1
0.898322456483984 1
0.80056954584408 1
0.250796195109845 1
0.379670924889295 1
0.979504210591888 1
1.1801932298031 0
0.640396320223258 1
0.460455723082028 1
0.0802692906842398 1
0.382667556186634 1
1.01204941881608 1
0.74685870658555 1
0.253947517444837 1
0.00983735988339186 1
-0.341304574481593 0
0.857132312755593 1
0.557597964601563 1
0.867601883865701 1
0.580974831986258 1
0.483866736377683 1
0.545063114182208 1
0.704789586833131 1
1.00855525960754 1
0.150528670741104 1
0.464843451090273 1
0.523113511273329 1
0.688374280270373 1
0.759157238207726 1
0.40448383948956 1
0.517651450365896 1
1.09432207274231 1
0.518120465696611 1
0.211047287964111 1
0.245198709483489 1
0.480918201977995 1
0.503400116732346 1
0.876367512546317 1
0.368945842314105 1
1.10775470899396 1
0.216537389991321 1
-0.995582414333367 0
-0.0893464685493225 1
0.473741246277652 1
0.385539176221448 1
0.631618643030658 1
0.534663869550974 1
0.054915383941237 1
0.439364271828157 1
0.832915579883904 1
0.548028219108148 1
0.00101576670576596 1
0.428149351645249 1
0.572098624423641 1
0.307438977203932 1
0.160043225951899 1
-0.0842646676646424 1
0.547255048255412 1
0.0839738665388357 1
0.319773182123311 1
0.0429756013106208 1
0.534424742619066 1
0.442056280859605 1
0.699103583991393 1
-0.366132536040956 1
-0.378605567861266 1
0.539245277816212 1
0.582464416691481 1
0.893355448493898 1
0.934530124671396 1
0.864783774470771 1
1.01285454466716 1
0.281756589834599 1
1.05560557099797 0
0.0737411461525654 1
0.456215114045601 1
0.734486591523042 1
0.307469553032719 1
0.458482884607248 1
0.349819964266189 1
0.457503054248116 1
0.22812291444555 1
0.168153002306866 1
0.439346195262896 1
-0.280539474769722 0
0.312958901879973 1
-0.206728520438256 0
0.424227249318611 1
0.408787367217271 1
0.0686591933647921 1
0.396046771980914 1
0.594215671319021 1
0.488778003958424 1
0.665287802475166 1
0.550410248095183 1
1.01612724185291 1
0.110356185651649 1
0.0724240018613792 1
0.681140779281853 1
0.608410086629835 1
0.187599418138653 1
0.648514293003419 1
-0.0885054974105488 0
1.45997183501749 0
0.510200046163672 1
0.568466374165531 1
0.461594942879134 1
0.139898087294362 1
0.641696444919631 1
1.06730244451836 1
0.679853993173983 1
0.997920504719094 1
1.30282282287544 0
0.183122234614039 1
0.711443822722332 1
-0.36523140622133 0
0.346994672420842 1
0.228224435604797 1
1.02647561856809 1
0.207448263163553 1
0.761148945848363 1
1.08394160189849 1
0.353039840790228 1
1.01682002411063 1
0.377746589532014 1
0.549904865770788 1
0.821395617079806 1
0.475236656490125 1
0.556763717456996 1
0.236511302428953 1
0.44062954718316 1
1.10768456670329 1
0.411482298398579 1
0.709374266864447 1
0.620745495411735 1
1.46157265155802 0
0.248630773927664 1
0.689848790630238 1
-0.217614779161728 1
0.32785782334235 1
0.551642377462639 1
0.467730860305562 1
0.123764412757882 1
0.753275970861046 1
0.5858104826312 1
0.175716153240367 1
0.238839558240049 1
0.906024941102685 1
0.0524147977744735 1
0.0798066728350746 1
0.561525238881763 1
-0.184855916099679 0
0.851114468034893 1
-0.251611662865192 0
0.743381160067104 1
0.609389297367238 1
0.932047816596019 1
0.852512044446794 1
0.826928760740526 1
-0.0173659356505068 1
0.548620336814044 1
0.915041774465993 1
0.0775255075141531 1
0.70917676951916 1
0.398541898643471 1
0.514309125308603 1
0.303719794298454 1
0.249476085300874 1
0.769890270346679 1
0.438277466639065 1
0.646149622528443 1
0.322403942991495 1
0.0974239365051581 1
0.69647381588647 1
0.902527891790767 1
0.379318984654829 1
0.516706898477924 1
-0.0326617536790304 1
0.418341127788536 1
0.558046597585216 1
0.552797964275321 1
0.833074052502846 1
0.882738928644494 1
0.435057860623106 1
0.111339864462966 0
0.528838590754982 1
0.290131875687285 1
0.164864117358663 1
1.26562703113026 0
0.369972491665174 1
0.834421512293756 1
0.827014143536183 1
0.849889696044542 1
0.33923277321588 1
0.710439853912714 1
-0.232154154109896 0
0.548746344681114 1
0.736677972566761 1
0.551003775960742 1
0.72611913414628 1
0.53781678435598 1
1.10550729727905 1
0.361080089077171 1
0.350681595060955 1
1.0152181779567 1
0.499786951218694 1
1.62137462364178 0
0.811987261931926 1
0.35569196858633 1
0.462520902681885 1
0.578077210210476 1
0.918648126323304 1
0.808758141483773 1
0.792359778585193 1
0.155124151175989 1
0.745718784301482 1
0.880655155092141 1
0.415026973180772 1
0.240830488084099 1
0.505942301893962 1
0.331875618227329 1
0.372701541971254 1
0.427119512856781 1
0.719645412580645 1
0.219360135550445 1
0.246332458383008 1
0.429051070077672 1
0.426090931761398 1
0.449367483265976 1
0.359580925778277 1
0.737529041339153 1
0.361813011714845 1
0.587390011148728 1
0.298390723625683 1
0.307403995679374 1
0.551116222416431 1
0.847905826142426 1
0.705168666126724 1
0.884272141397321 1
-0.0268888907164758 1
0.175525342340962 1
0.626901291192897 1
0.529744673102661 1
0.54871539221512 1
0.189155267291129 1
0.562439307880888 1
0.566581377623217 1
1.11897502008092 1
0.588422025114947 1
0.107371802171293 1
0.8856165116686 1
0.559971080670584 1
-0.633926645288239 0
0.516630389509535 1
0.127404340817827 1
0.627602686163936 1
0.33093365989414 1
1.16555746130049 0
0.140469446637295 1
0.785085466787365 1
0.326980527308326 1
0.533245433216108 1
0.191776482158441 1
0.790147718967264 1
0.783673172812219 1
0.18924254805669 1
0.0991986810682258 1
0.531483331518742 1
0.0860816688057186 1
0.86021964674833 1
0.267905668609293 1
0.511601938619044 1
0.82576137432937 1
0.746748879678944 1
0.520198814368394 1
0.766108706715357 1
-0.190066149876956 1
0.492617342058075 1
1.06229367718145 1
0.799474849436154 1
0.061451717510021 1
0.402515950937309 1
0.181359153925502 1
0.611392328850446 1
0.58824861303889 1
0.808670520788161 1
0.3383057222663 1
0.348781127666399 1
0.851906801820851 1
0.996615012479996 1
0.725734331554514 1
0.550788969816952 1
0.520792523293183 1
0.25014497942714 1
0.342337022177712 1
0.0857224799130644 1
0.279789697960896 1
0.483393318726381 1
0.177166268867208 1
1.01269834121766 1
0.481775477862048 1
0.193854003817305 1
0.532669348357362 1
0.512441615626573 1
0.113218709112595 1
0.790719047264323 1
0.339330858723396 1
0.346412200970195 1
0.539899078915389 1
0.143254975987076 1
0.478385725286617 1
0.765072689328761 1
0.517353616601025 1
0.191436139623514 1
0.748257897525837 1
-0.196923684496597 1
0.387018523447711 1
0.340557798571683 1
0.332778031018387 1
-0.0146328517729542 1
0.79401549888687 1
0.164513875511326 1
0.367058522328358 1
0.0660774892449744 1
0.156863261243771 1
0.611474099147809 1
0.620106494863237 1
0.596614287847972 1
0.646616297548566 1
0.0542768803727481 1
0.646167698608888 1
0.479310544991135 1
0.273785100080334 1
0.368009336174011 1
0.534078719043787 1
1.14914050527075 0
1.08177334760569 1
0.402411767365659 1
1.12647582139946 1
1.2477309759865 0
0.429366165988857 1
0.514623596132885 1
0.340208905932811 1
1.51030590823371 0
0.450925815680125 1
0.735563893495458 1
0.806247772210891 1
0.722057883902895 1
0.581357664757861 1
0.543437506781502 1
0.611663282305166 1
0.304171951465154 1
0.897226631922707 1
0.780297444629374 1
0.143878162514019 1
0.175893973836991 1
0.212587614663226 1
0.897239398617259 1
0.97147290571273 1
0.979535515098538 1
1.08256086797563 1
-0.647867277803798 0
0.647106594817972 1
0.329514257912132 1
0.398005410689356 1
0.767946003592158 1
1.30067008283427 0
0.353391850566422 1
1.1611849127892 0
0.932474611800484 0
0.789316408361591 1
0.719162312877474 1
0.813403536576019 1
-0.0731176414681861 1
0.873898916931145 1
0.634368941306162 1
-0.172235389083235 1
0.459546819100811 1
0.641711296075332 1
0.508171362000289 1
0.474237063146872 1
0.381490820485667 1
0.955337998662999 1
0.424892298302094 1
-0.172120630338549 1
0.295422879057437 1
0.733215170352964 1
0.225635388637943 1
0.502184337116798 1
0.0337591861623436 1
0.459173245536426 1
0.42516826908941 1
0.691063039434761 1
0.283206278169817 1
0.818564854088207 1
0.423177575299067 1
0.616420350240926 1
0.349185004903431 1
0.798636198920516 1
0.123062589595666 1
0.222338255145248 1
0.535585306520568 1
0.800774635430629 1
0.376846626519373 1
0.452808581167466 1
-0.0613887459752122 1
-0.146346147286374 0
0.560912092547325 1
0.266461027807533 1
0.670438426253089 1
0.976996858000829 1
0.287766744564812 1
0.806258589313115 1
0.780870722795208 1
0.531122090160443 1
0.323531336327861 1
0.303653650501529 1
0.288155375497908 1
1.16149534934921 0
1.06640185192262 1
0.446066717362726 1
0.289835356359015 1
0.765880119366445 1
1.11607496568374 1
0.585274595883617 1
0.429528502633777 1
0.444955592512994 1
0.850918075396913 1
-0.021002623212233 1
0.491854057967339 1
0.617679389597254 1
0.0427003006228281 1
0.328414614954451 1
0.450540217935909 1
0.531761211837844 1
1.61284456487741 0
0.615536354410547 1
0.603611087210622 1
0.0442585977683123 1
0.287048923008312 1
0.626966924464443 1
0.71792002769187 1
0.777293125135706 1
0.828472618361782 1
1.00294987739022 1
0.553739686436563 1
0.246011317456784 1
0.311867057139927 1
0.994222990228788 1
0.448980493761305 1
0.502606613175326 1
0.581477384671092 1
0.679635879036848 1
0.485221856935744 1
0.684098927458157 1
1.01958264487502 1
0.674320514517509 1
0.0923063912189533 1
0.152594241056814 1
0.602411374989487 1
0.0014323623595468 1
-0.361181317954108 0
0.622834631065544 1
0.882912391982856 1
0.514008901701805 1
0.261001238019903 1
0.513304594288109 1
0.845761055471405 1
0.592964689622766 1
0.515715233101293 1
0.519327863850391 1
0.475869746795096 1
-0.0650001442237059 1
0.091113630551454 1
0.558663090515909 1
0.0690802936680806 1
0.708338333633335 1
0.54297211143163 1
0.829989036123227 1
-0.270686420160943 0
0.198479729280592 1
0.607555664666748 1
0.433666515156936 1
1.19372733576863 1
-0.221869029787933 1
0.351758368910036 1
-0.142472169104497 0
-0.567197481829229 0
0.781041294778253 1
0.587982881676149 1
-0.154033632942112 1
-0.105592591380284 0
0.718320365831702 1
0.456974585368271 1
0.649449559162903 1
-0.593274209932912 0
0.867895436338214 1
0.111098173846273 1
0.852724430874013 1
0.853282943260997 1
0.516186315901545 1
0.115745378482669 1
0.0118464834453559 1
0.412315826696197 1
0.482654004023007 1
0.193429892544276 1
0.631440322440448 1
0.212202363345621 1
0.225566884024351 1
0.48504708091111 1
-0.0564255018817944 1
0.148558698053462 1
0.578417131548125 1
0.225992870402239 1
0.384510852345264 1
0.740998983170438 1
0.550991211381906 1
1.04381805399137 1
0.896542962387384 1
1.17979367335741 1
0.539382413406377 1
0.320327619247191 1
0.43009925738231 1
0.431185861608258 1
0.291595915803526 1
0.359786498967678 1
0.910721853903772 1
0.643389198879452 1
0.465952854110562 1
0.842897425846768 1
0.83913637159011 1
0.911468320707673 1
0.929388380341372 1
0.930749258066473 1
0.0829737921794686 1
0.513113992060666 1
0.796484414264874 1
0.670947297252207 1
0.807562211991443 1
-0.0164372719022366 1
0.740720219124567 1
0.627639789676331 1
0.523110702859084 1
0.408874086626756 1
1.11709858248868 1
0.312826416223838 1
0.0930635888433905 1
0.630921974750813 1
0.398631296807961 1
0.209724711319131 1
0.647522554144416 1
0.907475307796136 1
0.796549360381022 1
0.856449758739772 1
1.21778985460939 0
0.103098039383652 1
0.0131186264373149 1
0.774547003310153 1
0.319182603397229 1
0.898680048020928 1
0.330808747712862 1
0.227675957764606 1
0.609194666755234 1
0.447139168271351 1
0.669199988564969 1
0.539102366135135 1
0.841993540657496 1
0.16878644923146 1
0.764183793674829 1
0.00342912964277356 1
0.476099263009599 1
0.494197905114061 1
0.688374516021879 1
0.267547686064507 1
0.981723514041929 1
0.800586685637132 1
0.481484447685195 1
0.350807629746573 1
0.721705880463612 1
-0.0478511343143314 1
0.324968270704877 1
0.0301231692096085 1
0.5537358769864 1
0.144953089272914 1
0.570533158312149 1
0.437294102797584 1
0.515024118256741 1
0.450326991140223 1
1.07595221035152 1
0.262633705807068 1
0.762705043293055 1
0.235656067239127 1
0.88460431194859 1
0.476434207915937 1
0.215381188904529 1
0.734010329227604 1
0.617698896870345 1
0.511485164710156 1
0.645400982512808 1
0.630627575792472 1
0.675285287809076 1
1.17808846435364 0
0.37616411282232 1
0.455369319363786 1
0.334069898511531 1
0.293957664763706 1
0.342076921145752 1
0.688360164592383 1
0.663027689586202 1
0.819557045802674 1
0.267612134736535 1
-0.204549352525721 0
1.25789198777917 0
0.390780953764094 1
1.10299597144615 1
1.01434090317921 1
1.10136590756373 0
0.667692755522723 1
1.03973344918701 1
0.766007469913932 1
0.33531935442685 1
0.486142187472012 1
0.845975930363945 1
0.6202171012544 1
0.296035319567264 1
0.51915582837107 1
0.579961001225574 1
0.158585635490829 1
0.49731566311049 1
0.311337506363541 1
0.48991870649748 1
0.326218776749435 1
1.15812023088896 1
-0.0119753488516564 1
0.817764760036954 1
0.780260877630261 1
0.273542959408981 1
1.03161996405642 1
-0.21829766088471 1
0.665079900268565 1
0.654683114096582 1
0.696170985575002 1
0.617599782388075 1
0.236212893191298 1
0.195835706142317 1
0.483635270484025 1
0.210380564581168 1
0.25568312282427 1
0.692315956641438 1
0.818169308771766 1
0.196220221076035 1
0.763774266683552 1
0.442745841116819 1
0.22183698968354 1
0.669358862641896 1
0.394542718570944 1
0.489486968612564 1
1.44481949104355 0
0.809381923634063 1
0.0996874929330327 1
0.634198367876883 1
-0.280701291353047 0
0.129781636996216 1
0.754608955712823 1
0.598244145187843 1
0.392546091908165 1
0.306194357719046 1
0.540999858499751 1
0.557519462563614 1
0.581277527467331 1
0.459814313178907 1
0.635387701905298 1
0.507279877644074 1
0.647382564472585 1
0.0779102399634748 1
0.323176301915544 1
-0.210316785274661 1
-0.129232512326241 1
1.03052784456744 1
0.449418680231623 1
0.606982049842217 1
0.967987083078988 1
0.239048556872448 1
0.544830301885621 1
0.304170217904455 1
0.116117585358971 1
1.09884059252587 1
-0.0947495710291031 1
0.691656927104911 1
0.329433884961147 1
0.593560354156108 1
0.638341389624499 1
0.716391562230559 1
0.594848507225962 1
0.747965099758052 1
-0.0477880827794125 1
0.355967991768318 1
0.755299150592416 1
0.2359407089757 1
0.176845256680812 1
0.238787403327823 1
0.586392147453832 1
0.589888357215147 1
0.405581737238739 1
0.326776429962414 1
0.972024281313758 1
0.778598237690577 1
0.0732780211373636 1
1.07727106649288 1
0.564499470105034 1
0.426922735520136 1
0.775664479806424 1
1.12953584214975 0
0.541990856113855 1
0.327966688903362 1
0.217181648702168 1
0.630825557363098 1
0.68605279273481 1
0.739431637656247 1
0.222545101796999 1
0.389809728602159 1
0.760905305248005 1
0.626929068479249 1
0.143170746251036 1
0.353568139934409 1
-0.0917116624348948 1
0.869229396646307 1
-0.000308121281320808 1
0.51891760359018 1
0.134951702694181 1
-0.191155124088253 0
0.797646340009438 1
0.987412446628518 1
0.785535814462825 1
0.753155209472264 1
1.13045075341504 0
0.436263344671501 1
0.769856438964074 1
0.392871533049809 1
0.41499060682293 1
0.904020635608872 1
1.07841444806913 1
0.685584298175321 1
0.0579399593340566 1
-0.13793540048922 0
0.223760254399631 1
0.373133235615728 1
0.484154906819791 1
1.22394927474875 0
0.487668547985458 1
0.413995699576159 1
-0.116760214619453 0
0.152034269653325 1
0.588626813234219 1
0.489455494652946 1
0.56204659472936 1
-0.0318946491228746 1
0.467150731504543 1
0.828279013527363 1
0.489805929954994 1
0.506978803009576 1
0.258815758795329 1
0.717662281857394 1
0.623815426951779 1
0.765409400306161 1
0.419889030723169 1
0.634409956852404 1
0.525474399997595 1
0.688289169419961 1
0.777590403116501 1
0.509454083893529 1
0.234871180323859 1
0.304513855413998 1
0.259926412473285 1
0.568921840301014 1
0.505337916006171 1
0.576844745126274 1
0.171793896294189 1
0.673842763083188 1
-0.0159270018125279 1
0.51076633584786 1
0.519522842292786 1
0.746717460154934 1
0.364736614750973 1
0.374189450224489 1
0.456724907807941 1
-0.0522599193303326 1
0.792250076372372 1
0.166398558871197 1
0.796435693443367 1
0.644505108323604 1
0.369729102404485 1
0.535256286790732 1
0.969663985197826 1
0.945479669387375 0
0.984058794023207 1
0.215640931819166 1
0.309148718768806 1
1.02204704399792 0
0.756097201401613 1
0.583961134322245 1
1.29285335847226 0
0.81829332442841 1
0.334360849215756 1
0.470422415579729 1
0.332990193802821 1
0.790032859664086 1
0.561016373323471 1
0.285871919483349 1
0.953152099049875 1
0.969219308122449 0
0.148983309138498 1
1.03321601226865 1
0.103348385798606 1
0.553345242760402 1
0.72180502712977 1
0.0497061925332454 1
0.251474592741333 1
0.679856622644733 1
0.902734243039067 1
0.342710606971065 1
0.838991819581518 1
0.302555040468723 1
0.212150837139414 1
0.481231724371524 1
1.1542081773542 1
0.364028388883363 1
0.367930969514745 1
0.833170503598575 1
0.306984905140392 1
0.136616470345281 1
0.282703616712768 1
0.898666044039896 1
0.772589575726297 1
0.186313848133065 1
1.02862019475831 1
0.589884166129888 1
0.741048472189593 1
0.191688852094804 1
0.73342047368488 1
0.699691242106336 1
1.12727621612094 0
-0.115774614229658 1
0.934772669624474 1
0.595521175361144 1
0.527896371059471 1
1.00519112170273 1
-0.450223753569651 0
0.883074326810484 1
0.157245497826651 1
1.34326117552716 0
0.0332191433375088 1
0.456110104191753 1
0.651137607756205 1
0.751710611895161 1
0.529401651782263 1
0.138181652370669 1
0.283019448661599 1
0.483922212234065 1
-0.0118762410122518 1
0.743409696209831 1
0.85741248906994 1
0.557207170644987 1
0.419293023207284 1
0.805688624196357 1
0.382572195368289 1
0.489538961872232 1
0.657969202427441 1
0.872592516266576 1
0.18579781714877 1
0.314851798335091 1
0.981252346793715 1
0.44566872622977 1
0.748195671441385 1
0.758560324116662 1
0.411006759462009 1
0.370556298079652 1
0.36980181391954 1
0.296038863403336 1
0.492144396107674 1
0.115346271769643 1
0.531178925613965 1
0.365988280004252 1
0.454067342346673 1
0.0189366125081377 1
0.367360666218062 1
0.81949941840014 1
0.840927534314248 1
0.697122239813355 1
0.908796013452116 1
0.441014264383668 1
0.6803781329664 1
0.254145523659933 1
0.0812256738690458 1
0.618338202488805 1
0.359576908820861 1
0.174098172390529 1
0.865557025282973 1
1.08491702427693 1
0.526874346714238 1
0.17352865278089 1
0.180488056124313 1
-0.0572024704291644 0
0.601734758664293 1
0.487693298022162 1
0.50724644801396 1
0.956471492398913 1
-0.0229314673551555 1
0.425116520377642 1
0.380820640526419 1
1.28788629212157 0
-0.540199176059706 0
-0.13563651890909 0
0.777383756150153 1
0.600504469560596 1
0.376323556022335 1
0.334919926235922 1
0.56298295079072 1
1.34587586466457 0
0.636665396457097 1
0.378098181759159 1
1.15267877921901 0
0.579012539463368 1
0.237756447519078 1
0.267311602933878 1
0.599925122190785 1
0.627148962936789 1
0.340711853027875 1
-0.0116482495487628 1
0.0723876326524979 0
-0.0338357643831009 1
0.281462203307056 1
0.209734292573746 1
0.720978976751848 1
0.414646465111131 1
-0.133223808383008 1
0.96403647547813 1
1.16191673859488 0
0.553583083556776 1
0.313688158087373 1
0.357223417047989 1
0.552947713623942 1
0.343878390848393 1
0.436444521820632 1
0.570892998457331 1
-0.141090364262638 0
0.741026754213783 1
1.19278949537793 1
0.659685685095398 1
0.37053277533174 1
0.125404925090602 1
0.298609183372898 1
1.18209283688512 0
0.875200893094689 1
-0.182374502879054 0
0.290822920112775 1
0.625219568964532 1
0.486290233546178 1
0.0361576007717697 0
1.02271800726017 1
0.556455997231708 1
0.592830973074551 1
0.257223575005659 1
0.324079187592088 1
0.765279935672974 1
0.486094241358593 1
0.798142726645535 1
0.525512991070524 1
0.278518277800697 1
-0.0589102081258315 1
0.480553754839185 1
0.657607162444984 1
1.04496501985425 0
0.345877166895683 1
0.601795963774454 1
0.77726198854677 1
1.55429471277386 0
0.40904341489263 1
0.542567953277141 1
0.390559381346133 1
1.60670330415787 0
0.651647758208032 1
-0.48561293536461 0
0.940408448835685 1
0.19608330800303 1
0.640826641276028 1
0.462735806537054 1
0.533709321606622 1
0.593303660477631 1
0.720574896543175 1
0.545845934726211 1
1.0909209039161 0
0.233801025241689 1
-0.0757170015054378 0
0.568928932308409 1
0.332617595329958 1
0.42189685360635 1
0.351521400010652 1
0.466852787840843 1
0.291854052016359 1
0.289990199315455 1
-0.44483995135998 0
0.293881313430647 1
0.264374836479534 1
0.308387118606075 1
0.316665573134357 1
0.768203687153674 1
0.596159015358403 1
0.700181556242579 1
0.53411800201821 1
0.760188145434966 1
0.35438321806462 1
0.825876753852383 1
0.38136565648948 1
0.475848333600848 1
0.63606995897664 1
0.874258293960675 1
0.976534819564055 1
0.945387951540593 1
0.535686987159033 1
1.00806516499436 1
0.124381242828259 1
0.333198272175415 1
0.62039088010737 1
0.506474165865668 1
0.418638394516259 1
0.88979512617108 1
0.224514745142251 1
0.616796079910638 1
1.02689862467662 1
0.613496399302124 1
1.18454720674628 0
0.341793585733054 1
0.822843833048514 1
1.12730627107476 0
0.36774517167912 1
0.150477945686819 1
0.488148127795417 1
0.194478456957758 1
0.588858841750338 1
1.26367232437569 0
0.437843981512449 1
1.19176742056862 1
0.768312680469585 1
0.680384570727424 1
0.210321833430909 1
0.65893615983135 1
-0.246409687566918 0
0.508578830106357 1
0.0494586157881252 1
0.198467082473065 1
0.396181823888002 1
0.616343166239398 1
0.442937410051827 1
0.38683326781467 1
0.546655754347107 1
0.66586661429053 1
1.03994175386274 1
0.552600467980695 1
0.830131241289214 1
0.187722191011354 1
0.579220623000981 1
0.61849573111057 1
0.307851937384858 1
0.59764347327622 1
0.581752075163625 1
1.01352605802648 0
0.74590162580762 1
0.424513941622332 1
0.689801174032323 1
0.434350151799203 1
0.366099894809841 1
0.485305216464432 1
-0.185202173848396 0
0.420233438498754 1
0.611489020477276 1
-0.0262295957441249 1
0.534669044417335 1
0.70221035995611 1
0.055489072929148 1
0.421525317647927 1
0.737674616486206 1
0.741880713636165 1
0.50289065011176 1
0.0677125976912539 1
0.263890934818019 1
0.200195149535585 1
0.898987260677448 1
-0.124357489040231 0
-0.118457374474651 1
0.372681073547697 1
0.32160142190278 1
0.393228971257186 1
0.448480120874033 1
0.552246188055487 1
0.572028391965495 1
0.476614219990418 1
0.294395452583602 1
0.0640620710611116 1
0.477278526736631 1
0.713251191690904 1
0.857153974672992 1
1.38239990705618 0
0.412042689075022 1
0.97001591432555 1
1.10925422503025 0
0.577851860388691 1
-0.0252386036314067 0
0.35754825715322 1
0.691457068551275 1
0.400993696026359 1
0.0122065504775653 1
-0.137365913887255 1
0.436288526836014 1
0.465251439355106 1
0.183985374839629 1
0.66428503130981 1
0.40954671710114 1
0.537881691167926 1
0.0107042881902895 0
0.842112459121113 1
0.0615853130868896 1
0.788195671336979 1
0.0146564225499452 1
0.3188144449006 1
0.139908795575348 1
0.824363423870364 1
0.731114526614478 1
0.298844872167674 1
0.669085546163362 1
-0.226962349880022 0
0.319832623012156 1
0.402195892624984 1
0.755612821413511 1
0.678034234403456 1
0.056619873438513 1
-0.0213092726253848 1
0.681512182679489 1
0.837630466217934 1
0.0895268838257894 1
0.697156484327775 1
0.642727543145413 1
0.367102641373076 1
-0.0646562476490492 1
0.669908790870423 1
0.238928295913009 1
0.296337098031115 1
0.386795718124555 1
0.691530883492958 1
0.16880355525507 1
0.565411883932565 1
0.931189111958188 1
0.97126876179495 1
0.577526690928129 1
0.464913575198074 1
0.153459121688585 1
0.18450975720384 1
0.142739464751006 1
0.590186795794207 1
0.732552994148584 1
0.954959785058647 1
0.396072384326474 1
0.248580884529727 1
0.979664061373967 1
1.28862105733881 0
0.785068578468316 1
0.0342201227008518 0
1.57410250228221 0
0.416059602597464 1
0.702574492159031 1
0.67749848955001 1
0.246440923389488 1
0.0155032577088282 0
0.277309153350638 1
0.791169353477925 1
0.43139072603343 1
0.690893545921515 1
0.81769169383653 1
0.548956334148091 1
0.476047294694919 1
0.807837592398946 1
0.593166979864559 1
0.515343602842795 1
0.371937745228462 1
0.420664665663298 1
-0.0587170631603691 1
0.718991499701194 1
1.04874459667025 1
-0.0381509028189058 1
0.844625064270705 1
0.305107668612442 1
0.616435672116964 1
0.342314464282268 1
0.467607361213597 1
0.480665294528425 1
0.103628642472641 1
1.12217280548972 1
0.0262565852401976 1
0.844947179156369 1
0.395975056455684 1
0.818967983167955 1
0.630954836391513 1
0.73788718316095 1
0.726717438990768 1
-0.223271060504011 0
0.105021937921958 1
0.114232391477941 1
0.777425275847265 1
1.1733992933135 0
0.497914038666258 1
0.474304810196598 1
0.403360254323755 1
0.213343500916521 1
0.222430309605839 1
0.209743143324015 1
0.937168342415509 1
1.21936221178169 0
0.885887004213385 1
0.485531793234283 1
0.0427185745754253 1
0.765938535143414 1
0.379468501791202 1
0.352286019251 1
0.16049035408986 1
0.623697672602793 1
1.30865992258027 0
-0.0790606993858917 1
-0.00895135556572754 0
0.393597028189004 1
0.198811920691212 1
0.124418946425406 1
0.360434795042946 1
0.642051272767265 1
0.603861563808803 1
0.452219647383371 1
0.808177857836125 1
0.921898759171224 1
0.767560673892402 1
0.288349785202988 1
0.233471199641895 1
0.288110775963327 1
0.771743318282634 1
0.192124051556899 1
0.773634731256924 1
0.658613978357946 1
0.516514731956124 1
0.519252594109514 1
0.259985750641715 1
0.0292540456682003 1
0.667551397244337 1
0.487146083708942 1
0.131973735653982 1
0.885242193356166 1
0.661277963818321 1
0.791638323320732 1
0.562727894818736 1
0.324135595334606 1
0.534068327883123 1
0.257376953608353 1
0.600062077687805 1
0.651720547719257 1
0.208770171098856 1
0.473478668896513 1
0.271218374703427 1
0.753240149197217 1
0.680193362540904 1
0.894058194275614 1
0.59381923807984 1
0.386312083600307 1
-0.212558871086588 1
0.322826861602265 1
0.839767790590273 1
1.70595173571891 0
0.442939779482153 1
1.01216201137123 1
-0.00250574369633111 0
0.583546912655123 1
0.88308211172128 1
0.82312508147825 1
0.182226828740278 1
0.883987197629105 1
0.691311355212786 1
0.543059546205896 1
0.574575032986703 1
1.21582531615264 1
0.4503634106557 1
0.972385303212085 1
-0.0460542466698357 1
0.66279703392246 1
-0.00770388917621351 1
0.198043581687068 1
0.950610253788255 1
0.162425340720603 1
0.941582307503004 1
0.338278280462835 1
-0.144620438099814 1
0.255942277098612 1
0.0395590743137392 1
1.07762373134853 1
0.485051065424021 1
0.995333292348035 1
0.640457288848084 1
0.459540053179313 1
0.414003163442196 1
0.741443203856734 1
0.139899020307796 1
0.473892545141852 1
0.221281937688816 1
0.608501837042467 1
0.284696865040551 1
0.825221331842241 1
0.0575745869692169 1
0.725721383012843 1
0.520509195146048 1
0.649794422647963 1
0.371467017888922 1
1.10835689486323 0
0.37154305763589 1
0.493873019410661 1
0.0303888903392653 1
-0.0546417231559493 1
0.875910336318087 1
-0.220752127917823 0
0.361489358248836 1
0.117640809884196 1
0.463463477996808 1
0.881206036282761 1
0.154064309381604 1
0.430139546201762 1
0.643961194041353 1
0.403162167370289 1
1.19768870840709 1
0.322761155660408 1
0.307800718977626 1
0.617814767554954 1
0.525077154596824 1
0.758184346306389 1
-0.0920883215265277 1
-0.224523788593905 0
1.14201510700364 0
-0.0129620053415393 1
-0.222162938661418 0
0.398467614125984 1
0.427453280697054 1
-0.0659434580962883 0
0.510484139666359 1
0.7937246639857 1
0.75022314397162 1
0.573479352439821 1
0.616428346704855 1
1.20529540715251 1
0.413038197063058 1
0.278529302482903 1
0.0127052692622609 1
0.528562479010229 1
0.655834340003271 1
0.572100123661511 1
0.551694993308358 1
0.835318315185562 1
0.943114003352748 1
0.233336330325499 1
1.15967049216086 1
0.0976171007218923 1
0.101653495597905 1
0.513489331903849 1
0.0196983655678348 1
0.137268478167645 1
0.776826414716391 1
0.447800577668407 1
0.293148343741021 1
0.784765560599419 1
1.02427700865665 1
0.869211657773046 1
0.741864263342761 1
1.22254261054136 0
0.650306017280072 1
1.04635696841466 1
0.375842657013562 1
0.898354112166884 1
1.02311013990545 1
0.395019928174752 1
0.471627710143226 1
-0.0150763543803849 1
0.611810788487236 1
0.150555244304789 1
0.33070468753817 1
0.645687836382422 1
0.589318809616008 1
-0.0102487528384402 1
0.53115600672151 1
0.429247902302335 1
1.01750457816108 1
0.621630961608953 1
0.908318359753619 1
0.55135143692997 1
0.396105034554106 1
0.241593784632957 1
-0.091560021913453 1
0.493324906067244 1
0.343856793075545 1
0.530620930642442 1
0.579791725700968 1
0.0946388489564724 1
0.126433036082401 1
0.365599475990935 1
1.33777423147357 0
0.537571322926261 1
0.617866375652641 1
0.965167086582458 1
0.0519062282690298 1
0.531532861331213 1
0.463328611449227 1
-0.0475098411739515 1
0.5710517083072 1
0.829079420605975 1
0.188384169951271 1
0.162670884709042 1
0.0274440335433108 0
0.4857746535387 1
0.259001897482319 1
0.320726730129918 1
-0.0855037890688628 1
0.546940650062161 1
0.50067223800318 1
0.583643189455637 1
0.768545782936729 1
0.575438119110049 1
0.201467851531333 1
0.603506880485331 1
0.490513951777761 1
0.241507308963701 1
0.842864970826889 1
0.852344294245339 1
0.944099302781265 1
0.0212573890407708 1
0.601744175579346 1
0.215613200304956 1
0.348446101854345 1
0.816342894215458 1
0.730113701446958 1
0.557246083308804 1
0.536921632298125 1
1.25974374041249 0
0.0876361206447697 1
0.523311686228988 1
0.567122334071557 1
0.610043402413363 1
0.735551052431809 1
0.407345513517976 1
0.829256748404154 1
0.166719981186903 1
1.07128290606799 1
0.146249424832719 1
0.193082569010811 1
0.306303413650706 1
-0.0515621473360356 1
0.552938897510928 1
0.471654101900687 1
0.880100540350769 1
0.249993857921472 1
0.464531407784123 1
0.585059540704211 1
0.248007472591402 1
0.268489774299299 1
0.567945798252809 1
0.5922284670206 1
0.662302155968926 1
0.612080925455053 1
0.923788893417636 1
0.974295187431569 1
0.8976508358975 1
0.412604512684914 1
0.276441550061891 1
0.741705402287331 1
0.284716480161254 1
0.569941482254408 1
0.600621647104214 1
0.0846403524615664 1
0.553907309414301 1
1.07178352639125 0
0.852829090401769 1
0.894284106529626 1
0.242396941192586 1
0.632713827908031 1
0.156337810753196 1
0.745998238542958 1
0.517849746862458 1
-0.148552207902552 0
0.160138650754843 1
0.378440154866528 1
1.1428885355688 1
0.455857932116576 1
1.05313534483187 1
-0.149597677190868 1
0.697103994179175 1
0.802308925333613 1
0.36452303085935 1
0.329502236386655 1
1.00111173640353 1
0.104137589658795 1
1.12811745579213 0
0.524272443345328 1
0.974567774955118 1
0.96563037303487 1
0.62132994955166 1
0.255534815307032 1
0.318502231690745 1
0.840529746003707 1
0.378275976414774 1
-0.588348780081473 0
0.950277366129696 1
0.373302398992186 1
0.988451185651771 0
1.61172516881159 0
0.76604346316768 1
1.1021082552121 1
0.310294644859105 1
0.641240189658311 1
0.963089854683829 1
0.411913273244477 1
0.595718171023143 1
0.795462396599506 1
1.23108607817921 0
0.728406430005536 1
0.696169489408054 1
1.19868600126792 1
0.465222390678754 1
0.563830327993629 1
0.603423846146099 1
0.619766297199723 1
0.782396550385001 1
0.468924710829111 1
0.939612106190072 1
0.756467199405795 1
0.385284494734292 1
0.360336657403229 1
0.598686522262867 1
0.0582034507992836 1
0.231695336490248 1
0.388998442673766 1
1.15669399891549 0
0.136479374527087 1
0.246469566508853 1
0.860320879983465 1
1.0398205353308 1
0.718722297255075 1
0.907283937395652 1
0.742117745731964 1
0.419295144230321 1
0.582957647786021 1
0.630018502770453 1
0.163645448821435 1
0.596282064183213 1
0.00512557826414791 1
0.711543140494198 1
1.12601657520517 0
0.362232522441738 1
0.561061452447545 1
1.26952487355259 0
0.501778987161559 1
1.1683637932203 0
0.606338676383205 1
0.2359388847021 1
0.240920864312027 1
0.79563909967959 1
0.632597647568168 1
0.377262084460357 1
-0.0285162068504704 1
0.233001504355376 1
0.847609143134089 1
0.183983877910076 1
0.689296677483282 1
0.416863876677721 1
0.692805178365847 1
0.538058461768893 1
0.465408487256336 1
0.781542950267326 1
0.56514971218297 1
0.343409628063423 1
0.500586230964285 1
0.816720765928675 1
0.820588684582426 1
0.417466003280326 1
0.424545119162252 1
0.354040445078419 1
0.563029608608939 1
-0.0329729921537266 1
-0.00428291297224961 1
0.623036648071992 1
0.903809410766202 1
0.764065549822379 1
0.871355641818692 1
0.773264805152741 1
0.264144664368196 1
1.20396193589174 1
0.777350969548069 1
0.303863587852166 1
0.304770747418383 1
0.292133550031827 1
0.0830235572570134 1
-0.18504773033277 0
0.449792259309213 1
0.473022087026389 1
0.862482950594062 1
0.461270653945494 1
0.826236898050509 1
0.271503209302036 1
0.251971068546839 1
0.140552855534525 1
0.591920718974886 1
-0.0410800780545728 1
0.451048195121229 1
0.407199265002125 1
0.757018251226725 1
0.290178122057579 1
0.588361217009806 1
-0.0948372204878363 1
0.613424521878334 1
1.01011403588788 1
0.185795069284667 1
0.83346048194137 1
0.600383169934251 1
-0.474604187036708 0
-0.185778301344328 0
0.758466463121298 1
0.901860286988221 1
0.308948451987987 1
0.329621531257456 1
0.41219714336643 1
0.806641031392478 1
0.252726136612157 1
0.617602625748379 1
0.655214624510196 1
0.388808473288391 1
0.788830014918396 1
0.0718076426589402 1
1.25235762713893 1
0.28809215618529 1
0.30382445150804 1
0.781864724754579 1
0.312859188488667 1
0.0801667684228385 1
0.221230690278303 1
0.41120267208931 1
0.252852847260955 1
0.452530268559276 1
1.22594343547288 0
0.876909815599111 1
0.764411700094974 1
0.228037096449766 1
0.901476941597467 1
0.854853321185859 1
0.0431620137564217 1
0.746202577572861 1
0.533317301655263 1
0.213935630657172 1
1.01002702925612 1
0.658738361737853 1
0.472134271335111 1
0.355471151496819 1
-0.105441125969217 1
0.293441405812714 1
0.29176781252404 1
0.674277766023246 1
0.428839785229795 1
0.0238409024129855 1
0.11124513627886 1
0.144582519536052 1
0.60940080506097 1
0.0475692992914861 1
0.211534748487105 1
0.581857139511425 1
0.71447228993301 1
0.683894492755391 1
0.166808533488355 1
1.29339940613236 0
0.332995857121614 1
0.501231988113929 1
0.254573393482541 1
0.841189324648662 1
0.586656599527174 1
0.0525232007881971 1
0.777988356184179 1
0.396731429501711 1
0.416104221307708 1
0.725596662395885 1
0.325343645839349 1
0.674063523741191 1
0.508255575280231 1
0.478410207960842 1
-0.0711615716888102 0
0.296830948744767 1
0.941127775510267 1
0.947380338561968 1
0.863271506392063 1
0.408662019457286 1
0.299628196898473 1
0.55435824580373 1
0.405534181188769 1
0.645975426597018 1
0.0938872924087527 1
0.534271894900833 1
0.950192432670452 1
0.574611350615871 1
0.0384742295659042 1
0.683556669548179 1
0.780455733970202 1
0.359345494086263 1
1.04320686837825 0
0.399077681149324 1
0.237417137790518 1
0.269447380290367 1
0.35631354418572 1
0.967861144212901 1
0.185974319296972 1
0.457612672679788 1
0.78530169340461 1
0.956336331350613 1
0.156610700070032 1
0.196506319939451 1
0.609773581652516 1
-0.00636415101278441 0
0.155386394490462 1
0.280201551026453 1
0.384625816174084 1
0.298654195700108 1
0.32661416330245 1
0.176548668612139 1
0.195778795452586 1
0.27110936921064 1
1.07169330439078 0
0.399542011550903 1
1.08611466155145 1
0.731471569485665 1
0.745564288364143 1
0.802498037061513 1
0.669367978861966 1
-0.285957915997636 0
0.493560528658489 1
0.135320386777481 1
-0.0570557451321751 1
0.158872418703275 1
0.737241051722541 1
0.453007047482554 1
0.219394460598756 1
0.915893483936669 1
0.758864581657318 1
1.2748439277845 0
0.489438036813657 1
0.658803474060825 1
0.403051687785986 1
0.423246626502225 1
0.270872862320054 1
0.0727145772417429 1
-0.00615113717788388 1
0.64495272134911 1
0.0615278049476336 1
-0.0239110416051734 0
-0.0299962734259281 1
-0.116268484997389 1
0.97832653688483 0
0.540970811323887 1
0.24921869974816 1
0.0669988918913826 1
0.825362607839082 1
0.518346277380752 1
0.145066409817484 1
0.667616666288227 1
0.703173720029945 1
0.753659863618761 1
0.529735633975462 1
0.198174490987368 1
1.46333603189785 0
-0.134150797804153 1
0.366367499600693 1
0.593711209555945 1
0.793129972489985 1
0.150253414497256 1
0.773020207146541 1
0.438625431252483 1
0.345716393976941 1
0.324998339954816 1
0.0320401804882915 1
0.732803128499652 1
0.686237280656128 1
1.02703628176303 1
0.734976218588247 1
-0.102202700321957 0
0.960973675126485 1
0.96296751280564 1
0.515991551865046 1
0.609766689078764 1
0.39916149383531 1
0.0388509430220421 1
-0.0540029495570916 1
0.672007526336013 1
0.156438465606275 1
1.16357352779485 0
0.314437312905298 1
0.76832123663669 1
0.459277641180798 1
0.235513615983861 1
0.518666836209468 1
0.646671911371138 1
0.353920869238332 1
0.739356760991417 1
0.162264082483667 1
0.493348655256847 1
1.18844802997766 0
0.918007319544597 1
0.374642695032054 1
1.41232358447431 0
0.405118622260074 1
0.454861468777756 1
-0.243066412036226 0
0.526035071633199 1
0.241853669730216 1
-0.162166864397603 0
0.407614184323543 1
0.296856898536729 1
0.459994826212063 1
0.594187823954652 1
0.534039517353315 1
0.687446350003942 1
0.936211142492928 1
0.69049299646887 1
-0.0860103780134798 1
0.40655097947669 1
0.399147852028488 1
0.465288550591537 1
0.678213042665232 1
1.00634828310962 1
0.128583040354564 1
0.447015408877406 1
0.479709878890807 1
0.888432847858038 1
0.729598813994983 1
0.274323597420567 1
0.459474394222855 1
0.0473587104692163 1
-0.0265179174327358 1
0.785442145833763 1
0.182572843048947 1
0.221189105632279 1
0.395327543656157 1
0.339533054337757 1
-0.15340329236704 1
0.0264147539227596 1
0.595722801460269 1
0.561023694777311 1
0.571335432778988 1
1.05880709021735 1
1.04942816108461 0
0.452605735688822 1
0.659351996764826 1
0.0238320693483266 1
0.541054216886877 1
0.78728114311698 1
0.60883477574415 1
0.551261368388505 1
0.509471432577017 1
0.110870896805757 1
0.194982514906318 1
0.112428449263695 1
0.315050422089902 1
0.775273946903663 1
0.816746810436164 1
1.1032895430578 1
0.353044139676421 1
0.346700517482417 1
0.601316099806564 1
0.289685113868286 1
0.584076124091972 1
0.823126627277975 1
0.144319287684844 1
0.80285607310858 1
0.496748754707916 1
0.617800438927143 1
1.01442177538189 1
0.921340047835746 0
0.567372235304679 1
0.42880764146701 1
0.857477840944054 1
1.27803739138809 0
0.86796121743068 1
0.84669593815916 1
0.340444184071343 1
0.15943774331216 1
0.127174952975238 1
1.30570778676131 0
0.254314627378378 1
0.15680523848984 1
0.484998139738174 1
0.150765433862056 1
0.147724639815291 1
0.172133726937866 1
0.575231216671874 1
0.896854598984696 1
0.745186260969176 1
0.389521076166474 1
0.617985023514077 1
0.859362640825627 1
0.385932252247152 1
-0.119991898635207 1
0.188866876269714 1
0.587377120551295 1
0.118316415901552 1
1.18089180952676 0
0.713898137171276 1
0.94918581530687 1
0.27764524885413 1
0.238808018869852 1
0.650665905527771 1
0.165727548953397 1
0.580118777573164 1
-0.37405040045724 0
-0.112710366525488 0
0.0865892686150978 1
0.504693511014571 1
0.285629466781974 1
0.398651722589236 1
0.855868334520992 1
0.243415803629708 1
0.606541628806619 1
0.868050472282567 1
0.243649307682983 1
0.712295679579713 1
0.478067656779299 1
0.465134284659643 1
-0.0497888372215514 1
0.237514307611075 1
0.788481948092498 1
0.688679912650538 1
0.186255320341718 1
0.676387184358922 1
0.887819522808541 1
0.881321914459577 1
0.287205984476592 1
-0.163242220856203 1
0.414679946953737 1
0.509231145557945 1
-0.0877017322698033 0
0.349807492430277 1
0.615597609482364 1
0.735906217195684 1
0.719563640581249 1
-0.0113208010935922 1
0.581836669180059 1
0.0946589786901823 1
0.695591355200428 1
0.260900398643938 1
-0.429420978061809 0
0.618180402906839 1
1.12752739836728 0
0.507791852338779 1
0.538463434991301 1
0.823630098634503 1
0.570207867442466 1
0.70946570306056 1
1.20204818583955 0
0.310893989471841 1
0.426721872695781 1
0.44720263140038 1
0.132578576896889 1
0.845236636726858 1
1.07095348475576 1
0.398637297640958 1
0.973154319193429 1
0.247337687273179 1
0.573001941188553 1
0.531283109413671 1
0.406653476553102 1
0.580485036048741 1
0.784407670590373 1
1.23006615649903 0
0.976543039404165 1
0.638616723756654 1
0.364601705749971 1
0.47134271842675 1
0.664237170721733 1
0.46784013343542 1
0.821050039063226 1
0.28088564661342 1
0.38385906782166 1
0.614254560929579 1
0.251511172823627 1
0.973684634891642 1
0.221126278082717 1
0.817727612512927 1
0.684095830005235 1
0.474699170409635 1
0.783080856463913 1
0.592258702212076 1
0.905080418423424 1
1.07761450462747 0
0.682070178114335 1
0.378698676055252 1
1.0360156719119 0
0.339515790432729 1
0.57582140955192 1
0.908389641067723 1
0.370270282496821 1
0.683049496319954 1
0.524296696662594 1
1.009852827922 1
0.663115182200165 1
0.177240765176103 1
0.391258727500438 1
0.766277641411739 1
0.649847375739829 1
0.475500928355614 1
0.821489373660475 1
0.63314202372806 1
0.716100420167036 1
0.921922789820791 1
0.862519893352088 1
0.631741167382183 1
0.20661440619202 1
0.237272322704377 1
0.744891835791456 1
0.92954837350337 1
0.52450850665405 1
0.254933063260324 1
0.829975764722456 1
0.125162707448214 1
0.925526758765578 1
0.443616429968525 1
0.384871144515897 1
0.361524183052517 1
0.730685211995424 1
0.480474212032087 1
0.762277053723129 1
0.867003083105283 1
0.218417237910682 1
1.00889247219483 1
0.59027869549686 1
1.41246501776036 0
0.217551873205354 1
0.205893503340747 1
0.889490190747866 1
1.0812005528319 1
0.621904207946519 1
0.663802252830151 1
0.359427460441693 1
-0.202528974319517 0
0.282730428646647 1
0.321649238194791 1
0.445346235888945 1
0.489723542354956 1
0.332004891974102 1
0.674644859707706 1
0.135589085986054 1
0.733742110972656 1
-0.221229657153259 0
0.414861204629722 1
0.636766050829976 1
0.0805920087727438 1
0.900566974914447 1
0.375356797860236 1
0.537300996966426 1
0.996859224345683 1
0.748082898654395 1
0.519568582685336 1
0.873796565042417 1
-0.371837531282751 0
0.946659064730967 1
0.486343641708921 1
0.603263571215373 1
0.806798696131908 1
0.0822671461851618 1
0.911965462144252 1
0.287787307792731 1
1.1804842157544 0
0.127124840339312 1
0.535876078040737 1
0.925392870320821 1
0.627283858728999 1
0.81066638655578 1
0.678671754177734 1
0.370480731893149 1
0.311879736505527 1
0.556243441713939 1
0.511919315468015 1
0.523272928202931 1
0.212597700112902 1
0.743525406506278 1
-0.010876170639991 1
0.536329356589614 1
0.747812193239569 1
0.81683764553529 1
0.366246399292056 1
0.632100771832297 1
0.113008432528469 1
0.536993553939592 1
0.440008172401145 1
0.735531816457817 1
0.681500036142715 1
1.04168053195138 1
0.368374310595781 1
0.238322998440254 1
0.457050815328593 1
0.685379312545287 1
0.049924727292591 0
0.516249061531109 1
0.731488436943368 1
0.332607278856588 1
-0.0528105952918336 0
0.377170050951014 1
0.777523568957443 1
0.523211730109534 1
0.873816566193572 1
0.583301599582491 1
0.544934592557909 1
0.833621135963289 1
0.426142368931282 1
0.828412105373832 1
0.735331117318682 1
0.924627417002385 1
0.10928109901788 1
0.56541669431027 1
-0.352234900264952 0
0.690268846632884 1
0.790039500836715 1
0.621961027590281 1
0.650450452469226 1
1.03659966396827 0
0.216328508390802 1
0.313363847264291 1
0.407707882630032 1
0.668858703501045 1
0.68048092861223 1
1.25937577354604 0
0.317081075150026 1
0.705072568264917 1
-0.164778167140204 0
0.231675067710478 1
0.759780093310713 1
0.557668220672908 1
0.973094435861463 1
0.517997248852478 1
0.601605506007487 1
0.161354514613248 1
0.64393464725058 1
0.632658395511347 1
0.465769540338279 1
0.862687988918459 1
0.262698061536679 1
0.382183762846347 1
0.0471049314576674 1
0.729211724057105 1
0.39491345023063 1
0.691940055788021 1
0.358637031779362 1
0.773440071513442 1
0.0859743712306642 1
-0.102910276430353 1
0.710284570292454 1
1.2352916472918 0
-0.191158135764424 1
0.175460595391797 1
0.0772544071186048 1
0.484638388747226 1
0.855086305559099 1
0.626970495936192 1
0.666628207512621 1
0.460129998724467 1
0.323352661609024 1
0.552645917229854 1
0.658683452981779 1
0.984875012907559 1
0.924163241394242 1
0.517844927852915 1
0.255982545822915 1
-0.261745036765847 0
0.314018958519582 1
1.16638276780227 1
1.06017759629612 0
0.812393402511923 1
0.461713527220572 1
0.803425041014204 1
0.160201363277141 1
0.182847518296863 1
0.33347543969828 1
0.69316434139203 1
-0.0567463203663254 1
0.301580625885935 1
0.751957728345869 1
0.112817253666008 1
0.380270230085164 1
0.563766579221267 1
0.0163515802477927 1
0.618311291359451 1
0.258215555505467 1
0.492622464441869 1
-0.096887314578328 1
0.274410947158468 1
0.294335931205649 1
0.108428377775693 1
0.444611624760103 1
0.520532834454586 1
0.309290806223499 1
-0.800036731911813 0
0.880998085638847 1
0.806165229111765 1
0.436332413112268 1
0.28764278757865 1
0.357985581772303 1
0.237481993197306 1
0.561491990310847 1
0.72380221412356 1
0.610588107993674 1
0.591344631723037 1
0.959298544746731 1
0.744774217047071 1
1.0437630848551 1
0.404457231566066 1
0.264117120300704 1
0.248107436830771 1
0.563268605890469 1
0.809082867689014 1
0.219305655297371 1
0.863508818192738 1
0.674314068868083 1
-0.285108511639773 0
-0.376424789090023 0
0.316215031441085 1
1.05328465586394 0
0.894694396796328 1
0.679217334113581 1
-0.206370166911989 1
0.466530729541673 1
0.52247844848612 1
0.746191888755412 1
0.613786550270794 1
0.159587357592568 1
0.54865883795053 1
0.736020783532172 1
0.34466804094529 1
0.630739261586738 1
0.505098242282135 1
0.606250198200009 1
0.785047078450267 1
0.412924530791443 1
0.848380035431518 1
0.158034291255066 1
0.518695379622478 1
-0.993047710664105 0
0.762594098770351 1
0.409215066906047 1
0.365302661557925 1
0.330232748778033 1
0.201153345349213 1
0.272920273779423 1
0.318090042024181 1
0.321337954928996 1
0.103961332617883 1
0.282777273281698 1
0.236552369687862 1
0.0924101508437737 1
0.835099537580867 1
0.723465313944458 1
0.947820904822659 1
0.713460211213566 1
0.848873436177441 1
0.458089210138591 1
0.727973781082093 1
0.632064169529127 1
0.255533852445591 1
0.232822131299341 1
0.872142285818453 1
0.589495709554687 1
0.971635636932754 1
0.790517923770165 1
0.452405662797553 1
0.0620146833047087 1
0.885333550304053 1
0.50381812573779 1
0.865362869139002 1
0.752189903577968 1
0.81613195877371 1
0.781586597552934 1
1.16363811534335 1
0.0856363543695403 1
0.810440695917967 1
0.611991443127653 1
0.478987314690512 1
0.435375363569219 1
0.718142130954435 1
0.967415937449051 1
0.689588961173316 1
-0.265077068885875 0
-0.00522295115806817 1
0.157872545203975 1
0.0957765438359766 1
0.200365629580698 1
0.64999627211567 1
0.511910887391541 1
0.657633050283144 1
0.505412851213844 1
1.21285499328608 0
0.352095873833004 1
1.1385306614853 0
0.754999786979972 1
0.101993693409958 1
0.508147180729745 1
0.922722610514123 1
0.670253907282583 1
0.480456969307284 1
0.71544038933478 1
0.263877300472775 1
0.501024735552817 1
1.39363346874029 0
0.71806514369808 1
0.814762830414501 1
0.523658929295006 1
0.943056043150684 1
0.924842084056922 1
0.786270713807289 1
0.887174948986035 1
0.468493215264273 1
0.662266850347512 1
0.147279411169265 1
0.061309051205091 1
0.628067964457997 1
0.809590800056437 1
0.27651566058832 1
0.732147985049163 1
0.569169883176867 1
0.477102763360186 1
0.104642530039621 1
0.904666615802646 1
0.709834820318482 1
0.467462694154378 1
0.891812716035633 1
0.375784284546578 1
0.831860427879592 1
0.533222066896287 1
1.06477988780666 1
0.466942706949605 1
0.376952778524721 1
1.28688868956983 0
0.683051962501447 1
0.156953956620312 1
0.488356834517774 1
0.895327014210045 1
0.265738076811118 1
0.0467492394834394 1
0.939396978294587 1
0.693688127130694 1
0.205298233478954 1
0.340660993845696 1
0.629693885925568 1
-0.116140651181358 1
0.481462661224174 1
0.427591807183025 1
0.18600647822919 1
0.3136825560535 1
0.38269378831855 1
1.09574782935943 0
1.29481751878603 0
0.756005829782913 1
0.582826054575827 1
0.447403545548682 1
0.551914571630779 1
0.431002420116112 1
0.784058289644161 1
0.676792841567945 1
0.959808896105688 1
0.41081956813372 1
0.189681232876258 1
0.616032310120822 1
0.710773065220623 1
0.0107309726415499 1
0.527607194968443 1
1.23681481817617 0
0.346420769479297 1
0.516111016208009 1
0.4530947511945 1
0.377699370562931 1
-0.00195677877465849 1
0.77306244514181 1
-0.0277819972704817 1
0.06131308356766 1
0.860948598109869 1
0.56444192215401 1
0.592929289136108 1
0.352465138805602 1
0.46205886745759 1
0.411926220246567 1
0.0499228588914371 1
0.344837299806252 1
0.408811289257027 1
0.120003864808278 1
0.971729257109733 1
0.293442882240468 1
0.93780304839684 1
0.196375215321161 1
0.288644991259403 1
-0.0482762357242882 0
0.660796739458932 1
0.680497653646162 1
0.140070736599128 1
-0.0432382385217202 0
0.384393871547576 1
-0.317124038257714 0
-0.137844354011447 1
0.191383671946532 1
-0.232588488757771 0
0.467505212592747 1
0.622845802152658 1
0.2709215696548 1
0.160248426217589 1
0.436316146582302 1
0.73247131338291 1
0.531571669847849 1
0.637289734377044 1
0.187732669706487 1
0.633458194946978 1
0.858641221400892 1
0.526133502365775 1
0.0167287454650445 1
0.806008872731621 1
0.191319560289021 1
1.04691556466288 1
-0.204072397850412 1
0.36394295323928 1
0.520928982927458 1
0.183014257198668 1
1.61250556055393 0
0.278079851894203 1
0.0522947420232858 1
0.444421894459224 1
0.843385895422648 1
0.621030616459329 1
0.621881301339193 1
0.394118679071105 1
0.809132812120134 1
0.39208908113417 1
0.950406701052301 1
0.20185552486701 1
0.580132400116804 1
0.546792937045013 1
0.968666550396921 1
0.513463152680208 1
-0.0031599482945409 1
0.765756064134569 1
0.407784738863221 1
0.0453188391327993 1
0.11618898554739 1
0.297424875401901 1
0.149532723197922 1
0.719719600385029 1
0.345849833525017 1
0.656575068450618 1
0.521705021263877 1
0.828018525421858 1
0.796889324741176 1
-0.471918755668461 0
0.953111459464136 1
1.02240439754558 1
0.32241600463531 1
-0.0521856335671278 1
0.531573603820115 1
0.57292662303911 1
0.616008858617703 1
0.666629247091705 1
0.207532885233994 1
0.617096244578586 1
0.668355490156768 1
-0.0149690219008107 1
0.115294910887007 1
0.86609873084247 1
-0.0281744602532891 1
0.652976732274918 1
0.733288676852138 1
0.391469608425592 1
0.468515872717983 1
0.91789101219975 1
0.326804007376919 1
0.3460086151175 1
0.466580069072499 1
0.809939433023424 1
0.471816679642341 1
0.566077708268375 1
0.777527323973214 1
0.517213745338701 1
0.994983577284048 0
0.624754808111493 1
0.517680194717716 1
0.454100628151397 1
0.09961838202726 1
0.992919371156256 1
0.581937875148898 1
0.722772694596752 1
0.773176256476331 1
0.375267736412117 1
0.682177989831161 1
0.459690796467955 1
0.539608477014813 1
0.576065743974435 1
0.120190724196795 1
0.0892082253624725 1
0.5154166612487 1
0.442312140617896 1
0.36178117319459 1
0.431078746462869 1
0.665607622774013 1
0.515103852837476 1
1.15908597405992 1
0.696972615333742 1
-0.00160078301492142 1
0.737333863528408 1
0.612857530245159 1
0.386022469068642 1
1.28956277197986 0
0.638963653708055 1
0.513965913644406 1
0.611989674250129 1
0.764849805371475 1
0.423711118682494 1
0.126784594968241 1
0.232180064866224 1
0.281974286973162 1
1.09291074376478 0
0.31313361982496 1
0.225808648929881 1
-0.264423555961445 0
0.054132619198413 1
0.0399394110349622 1
0.699941258920496 1
0.63215376469857 1
0.17624058152862 1
0.561554631722017 1
0.663082167284646 1
0.472533519237384 1
1.43256711836548 0
0.818915502970398 1
0.721469495829772 1
0.618045582972378 1
0.595743085894492 1
0.450811727103749 1
1.11006355506717 0
0.146162021547034 1
0.165477574568384 1
0.548253338470026 1
0.155860971083411 1
1.27464109572452 0
1.01264158888504 1
0.225582208498311 1
0.410869034675158 1
0.603362346238023 1
0.378618463808996 1
0.797496738167659 1
0.647334564913761 1
0.162681516555395 1
0.887593697335004 1
1.08207930965324 0
0.722680123167813 1
0.721782211920021 1
0.0934953184076808 1
1.25993205620563 0
1.14361777689548 0
-0.116962129024488 1
0.721027073399278 1
0.874237696438187 1
0.224126086844545 1
0.111711129350238 1
0.975544560750568 1
0.12359649803787 1
0.245140926246442 1
0.891877152096201 1
0.141933801272183 1
0.138871713033163 1
0.944829735338119 1
0.196304292218947 1
1.32671375872483 0
0.294564360428376 1
0.390086145065268 1
0.61549880980969 1
0.355256785281997 1
0.539421292870706 1
0.117803670308665 1
0.644135727534982 1
0.476913681071291 1
0.724658497835343 1
0.576267717820947 1
-0.306834803296486 0
0.219408170753352 1
0.53789980748312 1
0.816877135028483 1
0.367881394592256 1
0.225892977015537 1
0.0118163981847453 1
0.50389193233776 1
0.220601747986229 1
0.524557967164738 1
0.422584019929445 1
0.516924915572309 1
0.434040997296829 1
0.508793659204026 1
0.62468154068899 1
0.381568230327497 1
0.637039316003696 1
0.121053116662898 1
0.642146651830804 1
-0.22637216828041 0
0.399952511950381 1
1.07790141826426 1
0.611332759320439 1
0.0667458788055239 1
0.563070432823049 1
0.502444859091149 1
0.504516442492344 1
-0.112612637936722 1
0.865473271066929 1
0.867193599365524 1
0.273216162729831 1
-0.23293237226093 0
0.967164809949002 1
-0.00834744536302146 1
0.279815346516204 1
0.538318133423235 1
0.459978224393475 1
0.499707326111952 1
0.345850261625752 1
0.116350393952897 1
-0.154894313616798 1
0.514024856465178 1
0.0850801756775565 1
-0.128804700874433 1
0.434601181829355 1
0.524819493979124 1
0.815121723062131 1
0.355539670845305 1
0.521803913426833 1
0.936424844931848 1
0.322827245729046 1
0.723636342225688 1
0.605705583922091 1
0.0331136641244934 1
0.350817663317003 1
0.679552540198275 1
0.318111947740466 1
0.564376615044259 1
0.31945361520312 1
0.0977608503596056 1
0.384241665902113 1
0.411918220316978 1
0.142222754172138 1
0.819204624701527 1
0.354570057705949 1
0.798145613878617 1
0.602247858864475 1
0.497498396481504 1
0.245740014043718 1
0.48698742063478 1
0.90248637733169 1
1.03203665293422 1
0.89529920141272 1
0.605605550166065 1
-0.0533544456230174 1
1.23542766375562 0
0.908075926934951 1
1.01276753996419 1
0.89948560211024 1
0.411096591532066 1
0.70031582993872 1
0.515890088613892 1
0.776792111203409 1
0.24531452007171 1
0.162838032027714 1
0.612961064920764 1
0.348599575346414 1
1.02737040607165 0
0.2256771125723 1
0.315956021383114 1
0.0797744616478623 1
0.487629178729323 1
1.07583633010976 1
0.976896198309629 1
0.46493004442895 1
0.317628167838962 1
0.590835900689 1
1.20698111854866 1
0.92717502733346 1
1.04524196885833 0
-0.260284832275265 0
0.262116359659462 1
0.616506107965247 1
0.320345929373547 1
0.498664067234619 1
0.396425052101752 1
0.0343463101827506 1
0.450145125812348 1
0.0107915820772793 1
0.817980139807342 1
0.710079419416558 1
0.886357202747364 1
0.171984235713582 1
0.015528340769868 1
0.402672581052711 1
0.532843095748528 1
0.979035919680539 1
0.344892988834934 1
1.17266398935239 0
0.482932945966513 1
0.350691348958984 1
0.466528267150315 1
0.602594831226911 1
0.767073923213173 1
0.286847397749828 1
0.522479134934997 1
0.866852263148534 1
1.06529227275224 0
0.38846497252978 1
0.590196565347354 1
0.757710306157611 1
0.493298920077757 1
0.592896359232335 1
0.520709580761249 1
-0.0226619744683368 1
1.09104536060908 0
0.203139473403851 1
0.734949636599896 1
0.986333798742134 1
0.467909316116067 1
0.43349034548515 1
1.30697721735012 0
0.584167540559113 1
0.897690168956916 1
0.293250780264063 1
0.304438267029446 1
0.815321306511515 1
0.273037290775807 1
0.312485083842651 1
0.675413243357408 1
0.136346093075229 1
0.263048661868565 1
0.00695644365613289 1
0.37389100268859 1
0.736624394597047 1
0.629415463360088 1
1.04690759303266 1
0.778373415755497 1
0.526574513080635 1
0.256507014178476 1
0.736273417324297 1
0.281708568791628 1
0.509284430037872 1
-0.46363953725717 0
0.580862852187478 1
0.73246980141439 1
0.768520768732612 1
1.28158767157275 0
-0.191144057225509 0
0.383851308474107 1
0.304249962679361 1
0.632908440800546 1
0.423772001910476 1
1.01391305183192 1
0.149424466412305 1
0.37749238235605 1
0.460446316624317 1
0.57791973357114 1
-0.0354753321731104 1
0.741137719719687 1
0.556346871753995 1
0.274540199669563 1
0.168193634388403 1
0.632327719597037 1
0.21492007658583 1
0.445610505190487 1
0.97173951546917 1
0.477922063700751 1
-0.00531798700574884 1
0.477201467249501 1
-0.154286217818763 0
0.490640047175856 1
-0.299535149066503 0
0.43776648946225 1
1.23608558095854 0
0.768037798624263 1
0.415057469982517 1
0.383343873394421 1
0.652125145928684 1
0.478747645549367 1
0.526292990998622 1
0.7620587182566 1
0.611653172822834 1
0.383070665532079 1
0.606405046885244 1
1.10582003790096 0
0.614985332754131 1
0.674926917589578 1
0.639641456750644 1
0.591599436252113 1
0.333175891342587 1
0.541566516492855 1
0.135095510187416 1
0.551133880524094 1
0.359065466053313 1
0.937516130668514 1
0.309988126345726 1
0.415138860006522 1
0.78657642722084 1
0.834061386191134 1
1.14411125788894 0
0.60019747170112 1
0.0612315176287493 1
0.39303996004645 1
0.380926047896387 1
0.785644403499194 1
1.15681934729157 1
-0.0341616784978944 1
0.326320503914647 1
0.851922649434066 1
0.930179676283033 1
0.534254887097218 1
1.03046168401451 1
0.561334636190131 1
1.04853558174378 0
0.130141021821518 1
0.0986927091083393 1
0.220396982955277 1
0.732254975636568 1
0.700123192679081 1
0.207977442145387 1
0.0094373225685029 1
0.539383550107469 1
0.347075177344336 1
0.780846366729427 1
0.597213441560357 1
0.614013550467427 1
0.1780186292293 1
1.3339757533936 0
0.692717371962914 1
-0.127804352437349 0
0.217555732272666 1
0.677215125781528 1
0.888546140093808 1
0.370133951426145 1
0.578493945762358 1
0.395038390337491 1
0.751529484037898 1
0.692528816860757 1
0.502316917329795 1
0.440531741208612 1
0.810177325687337 1
-0.0221980244512609 1
0.372777716577736 1
0.320163621410814 1
1.03801341630165 0
0.418777038311767 1
0.56517062737452 1
0.686222503592464 1
0.203206419866213 1
0.377393629522423 1
0.0798084448902328 1
1.41981239130558 0
0.096857580293252 1
0.425616667638857 1
0.488553086838654 1
0.333277083958116 1
0.813487466135417 1
0.880368536377472 1
0.42241014881356 1
0.977294752454901 1
0.141787417350692 1
0.976110774967081 1
0.730652147280213 1
0.230119772971932 1
0.314020774573852 1
0.879156891801263 1
0.235008885131287 1
0.320584080715293 1
0.286713155286899 1
0.782029871192706 1
0.600321211836284 1
0.813219082497895 1
0.626563946965376 1
0.134333828646176 1
-0.149336661426839 0
0.867181805307953 1
0.111583773050262 1
0.96891059395776 0
0.270205640191647 1
0.111158519829586 1
0.215894937868432 1
0.198154491569345 1
0.759651005165897 1
0.426176250793066 1
0.284152166155115 1
0.687278818901834 1
0.763715191878302 1
0.811754427994923 1
0.43491998313963 1
0.585974894311177 1
0.71435427265206 1
0.130801352226454 1
0.555973515067294 1
0.387214416598723 1
0.418062503965653 1
0.454231624390427 1
0.186919955583354 1
0.446392892983688 1
0.646446210642987 1
0.415578542428764 1
0.511403673356996 1
0.808888391217244 1
0.285116519245894 1
0.0862607536209622 1
0.359379240441962 1
0.218303437512311 1
0.142998312975271 1
0.376147132152276 1
0.926827972592325 1
0.542109401372867 1
0.0659443865661468 1
0.318019667604545 1
0.973507099311519 1
0.566720123971069 1
0.494754267994177 1
0.270295755239166 1
0.497119669727104 1
0.422855495642982 1
0.514452136315974 1
0.74232304611384 1
0.478332302436938 1
0.804738832037701 1
0.582882163396177 1
1.06932237262177 0
1.07493521516324 1
0.697307932342432 1
0.435287201836343 1
0.0558871909683884 1
-0.0959931155902147 1
0.573074890160286 1
0.842651180213961 1
0.988668120728607 1
0.0118112571072451 1
0.127784499172808 1
0.594258306789029 1
0.406600368284665 1
0.452491677397144 1
-0.0828209299771623 1
0.674094980277698 1
0.711430128247265 1
0.833602687509492 1
0.590995121567456 1
1.19022495981859 1
0.47826364353552 1
0.337529676357256 1
0.558438066157256 1
0.834469397291862 1
0.452314990937998 1
0.475897340008943 1
0.434571987343157 1
0.876648755415532 1
0.156501766218245 1
0.616971241999108 1
0.808588159059131 1
0.191323410259442 1
0.0850176007296466 1
0.158609829327653 1
0.622383045909346 1
-0.0261471192921509 1
0.217508268156504 1
0.443402853525735 1
0.209592336059638 1
0.66942599789283 1
0.497596490141179 1
0.274827274587538 1
0.774462430530507 1
0.632449307888183 1
0.397828153605325 1
0.637413451356539 1
0.468983892955066 1
0.95697577214994 1
-0.166474632809663 0
0.687665569089134 1
0.739129517222642 1
0.867599102700426 1
0.506688971775341 1
0.604048802785566 1
0.121758272473608 1
0.647144525139708 1
0.729500500265864 1
0.790091094740595 1
0.0493201580018913 0
0.584367808396904 1
0.500740722482229 1
0.837172943774166 1
1.22489465102901 0
0.801224080682141 1
0.376106977020599 1
0.693718619397454 1
0.617611659515675 1
1.08659284618805 1
0.272597004795048 1
0.495753220224527 1
0.455638819369535 1
0.199301336487504 1
1.50826043672722 0
0.537753048823361 1
0.638332819942356 1
1.0709556957051 1
0.280039328728277 1
0.694772592822075 1
0.197894712973776 1
0.335696172362258 1
0.578158017929741 1
0.284718179829258 1
0.854795842617113 1
0.142327474856008 1
0.512303514871879 1
0.909524896597511 1
0.800756641114601 1
0.886338825559816 1
0.241159332765648 1
-0.193269413083923 0
0.344835690323607 1
0.965555073591638 1
0.322596635214159 1
0.479080600346884 1
0.431761147226428 1
0.828370048844959 1
0.384466931661032 1
0.701054199834907 1
0.033253103599652 1
0.44215100349411 1
0.0408297244762698 1
0.335474073324626 1
0.335643381076542 1
0.694338651972727 1
0.0531797068671446 1
0.849687562929367 0
0.868594684256715 1
0.393557264458112 1
0.717354863444667 1
0.264067233681743 1
0.466675057848145 1
0.123843488149021 1
0.47917238023501 1
0.279968008009877 1
1.2260142439421 0
0.574265043453773 1
0.409621280542095 1
0.281521065618797 1
0.596846681487262 1
0.568659951201984 1
0.537090508410594 1
0.407013802945698 1
0.637051530479707 1
0.545713385655479 1
0.988885623287741 1
-0.0997781812183825 0
0.963960176503747 1
0.475584556230168 1
0.749627495158716 1
0.784208050099861 1
0.467439454395749 1
0.407561458138799 1
0.735957213232397 1
0.787689002972583 1
0.614038225400665 1
1.02831724193934 1
-0.00104339369377085 1
0.604770195522744 1
-0.22713909162762 0
0.666948273198351 1
0.207648380078706 1
0.885763820526768 1
0.608621527586821 1
1.11023147356324 0
0.101430524245131 1
0.947584881544198 1
0.397946781958565 1
0.275250038401643 1
-0.195992809223848 0
0.357606783391636 1
0.603954831064971 1
0.555847655263546 1
0.996454295313454 1
0.374517776590996 1
0.364091927077314 1
0.419022500461378 1
0.55150910351619 1
0.405432192378913 1
0.693426373574519 1
0.470814669250215 1
0.220734312572804 1
0.510534802203677 1
0.319343752811791 1
0.643011340978135 1
0.387561577753712 1
0.320522853677877 1
0.641748025547488 1
0.664580712545067 1
1.31622028603021 0
0.506135394332077 1
0.0763720249677382 1
0.655402147023625 1
0.448035837772654 1
0.333225480869252 1
0.476650901101251 1
0.103586314765043 1
0.063315858522226 1
0.998491182673655 1
0.829703040663967 1
0.770060683586077 1
1.17828596431591 0
0.451122717101447 1
0.969636206233863 1
0.437782190981171 1
0.177836983920171 1
0.628610922912748 1
0.427140453414766 1
0.833202580610578 1
-0.0785342308998353 1
0.516741248615862 1
0.617080250140275 1
0.781153745055505 1
1.01643262420554 1
-0.114831022527203 1
0.453693849880239 1
0.733489560589212 1
0.650157535699473 1
0.814710182643845 1
0.331363664654896 1
0.500190954820178 1
0.290952946734069 1
0.0469769899855995 1
0.307437379972106 1
0.655270098413299 1
0.363808862235265 1
0.408933646633378 1
0.830096859301924 1
0.460263955054113 1
1.15549200070292 1
0.450734374063847 1
0.429579818294386 1
0.668367245892818 1
0.482591118528061 1
0.546337439094307 1
0.159056239689923 1
0.473923527376991 1
0.627312427277181 1
0.443745352389195 1
-0.204378435347065 1
0.876549909948388 1
0.50156223362653 1
0.330921083552782 1
0.325413528431153 1
1.11671716608999 1
0.366900404282428 1
0.982167193120075 0
0.501038768643489 1
0.341584123116501 1
0.122951668277438 1
1.12249667648745 1
0.324466841652693 1
0.771289994550005 1
1.29183563602909 0
0.340449930053351 1
0.96158713748498 1
0.297715967000858 1
0.2329150374307 1
0.574803979640443 1
0.15547404703157 1
0.31933326476094 1
0.962059410599374 1
0.569386535536826 1
0.680003661594437 1
0.0674371520340333 1
0.121433036941233 1
0.890838146944065 1
0.331114869222459 1
0.155967625009619 1
-0.238655116264683 0
0.671138029251429 1
0.425015849890627 1
0.396437659013897 1
0.222732462140468 1
0.846549573261746 1
0.131033267136584 1
0.418970016751284 1
0.673709841303353 1
0.517714749277062 1
0.417918192322552 1
0.542123577905959 1
0.597079358836845 1
0.482169354973144 1
0.327532048245266 1
0.500943723719068 1
0.142294707510256 1
0.332195671933064 1
0.0635236346118919 1
0.73785065583227 1
0.166843291624229 1
0.279144842258926 1
0.707045801534271 1
0.936022786402777 0
0.19361477468032 1
0.502623427362565 1
-0.0910652536217422 0
0.105163505089036 1
0.0375145548329755 1
0.0345900030830316 1
-0.0808455125930285 1
0.826126827631432 1
0.470261261231275 1
0.814766529832485 1
1.25876203157325 0
0.567971394343674 1
1.07552369862481 1
1.34359006019604 0
0.0364908574500388 1
0.501511296331893 1
0.107043647526844 1
0.100922561467042 1
0.907216607630726 0
0.393126985195971 1
0.603055689955573 1
0.350373689444183 1
0.218409865588349 1
0.333700353792019 1
0.293450943370508 1
0.48370226442825 1
0.28249249598691 1
0.772860670173199 1
0.478837501734189 1
0.940068660671561 1
0.916655492909252 0
0.603759171428852 1
-0.122813199529126 1
0.98566697256931 1
0.432258854152551 1
0.595016041543835 1
0.564843826279747 1
0.52236706186355 1
1.11121545819233 1
0.32586485233007 1
0.287383736181632 1
0.226595709875381 1
0.77744148932605 1
0.652706399602737 1
-0.241736683290625 0
0.613772586888563 1
0.634962778370454 1
0.17108228645374 1
0.59735507270835 1
-0.412746638480099 0
0.397703392077027 1
0.00385979548866776 1
0.575507031356038 1
0.681075832172479 1
0.772533878224738 1
0.377928146965889 1
-0.122889677380997 0
1.34492572953579 0
0.828965662880173 1
0.360834447844314 1
0.678837753455622 1
0.281008420771872 1
0.545982255102915 1
1.3204049067258 1
0.650793220466908 1
-0.145037298968084 0
0.575751390030448 1
-0.0680875045546612 1
0.693403565362131 1
0.811544908141381 1
0.561918727989931 1
0.888240487525225 1
1.01178296220436 1
0.72644786046087 1
0.527219703533745 1
1.04616279064374 1
0.973320263035117 1
0.254839463572318 1
0.529383257472059 1
0.22218821977113 1
0.786948155429141 1
0.239989608099879 1
0.714464727062776 1
0.521328248050716 1
0.242394771083751 1
0.73109974443246 1
0.0467819510911876 1
0.0786549448641885 1
0.319132256771475 1
0.573338215729153 1
0.696943610181539 1
-0.07678277099684 1
0.414483087194573 1
0.878882619311885 1
0.451629512031649 1
-0.0585738182223369 1
0.291583736938536 1
0.584845980042264 1
0.535704248824621 1
0.192083291453959 1
0.105264045782343 1
0.354799147103212 1
0.887754559289083 1
0.60077873425902 1
1.06678107504103 1
0.542565712622236 1
0.107008772759262 1
0.270783475190227 1
0.610240062757386 1
0.154173920851418 1
0.499904814179411 1
1.13032095451094 0
0.669223477546141 1
0.456700443316308 1
1.0137730388929 1
0.337734211403731 1
0.001331556835825 1
0.145815333827346 1
0.516512065929892 1
0.702607365207079 1
0.586690128414255 1
0.288216050293079 1
0.541063993257879 1
0.89962893106201 1
0.0922231341656251 1
0.42454638665439 1
0.35264437586124 1
0.316841507012126 1
0.167780725156218 1
0.374242972672269 1
0.728111637447005 1
0.543075869022462 1
0.1954318117648 1
0.570154346514643 1
-0.00528638928977945 1
0.538196618857139 1
0.0617613337192937 1
0.379968672084658 1
0.693959739241436 1
0.558263044054298 1
0.202846795917843 1
0.821786931673318 1
0.373911906056347 1
0.352581324211138 1
1.02073959442275 0
0.192296910593097 1
0.330118946172584 1
0.317642270901997 1
1.11369849141203 1
0.818288900850467 1
0.305914679498143 1
-0.13673177598297 1
0.606589360819581 1
0.594694060284891 1
0.547840671016509 1
0.368571538206035 1
0.0421056105368713 1
0.586641389198488 1
0.930603663305457 1
0.942565219511527 1
0.888170775372181 1
-0.0806138655396278 1
0.518936420231634 1
0.917589037465589 1
0.195451660557262 1
0.862492326972146 1
0.766982081563717 1
0.427845521581303 1
0.698829008389555 1
0.289456845338734 1
0.54216488798039 1
0.847544509672729 1
0.275256392388277 1
0.400539051694137 1
0.337249822225639 1
0.563767720086399 1
0.450478635878548 1
0.489200411729087 1
0.332580405182741 1
0.395726113308058 1
0.78417913861662 1
0.526872938384099 1
0.82145844806646 1
0.522765637119503 1
0.85240211236022 1
0.373296729203377 1
0.833914415456747 1
0.321791604375399 1
1.09335812856554 1
0.384607393312784 1
1.1926335577486 0
0.28735246141586 1
1.41788650429329 0
0.918375330243721 1
0.59833009260901 1
0.664240174488945 1
0.239947242456623 1
1.12667251713212 0
0.829091561317656 1
0.913079357934182 1
0.371219186813797 1
0.233418412577315 1
0.322519631095538 1
0.666361016262732 1
0.857763148719686 1
1.32900323860352 0
0.989912829886442 1
0.752191779553444 1
0.215240908794771 1
0.470277737152007 1
1.08888282034058 0
0.308071411001181 1
0.706773260772378 1
0.784772270991542 1
0.570627170652649 1
0.93190740076512 1
0.180178848619182 1
0.187288600478547 1
0.535233949811277 1
0.984836454788704 1
-0.476651151281858 0
0.366336885466819 1
0.153935648195335 1
0.487467413315952 1
0.580187436024732 1
0.408055554157895 1
0.456314296991371 1
0.634049481810745 1
0.252536531617965 1
0.526682435888275 1
0.638729865347192 1
0.554256877183522 1
0.0382764986489921 1
0.697769820737129 1
0.107505345189456 1
0.796899668198802 1
0.954643794804173 1
1.05329533304131 1
0.365634592564258 1
-0.0153598282785314 1
0.257851728071058 1
0.192354240100804 1
0.512138424355508 1
0.571762230542253 1
0.548707991487433 1
0.580465184867291 1
-0.205581519421595 0
0.346449911939602 1
0.271543067721625 1
-0.104755941437417 1
-0.0077337431511548 1
0.315425183231315 1
0.617685848537287 1
0.50172439025442 1
0.861960564818967 1
0.745064398818595 1
0.713099011111347 1
0.857565148019364 1
0.437162302533796 1
0.848835843917933 1
0.249257170904775 1
0.242858185375695 1
0.616172208413178 1
0.42577565567916 1
0.785015980737738 1
0.266974221932371 1
0.150686439719847 1
0.195110652998746 1
0.836661955139944 1
0.655237498317732 1
0.354025828396228 1
0.603084791050159 1
0.510194220212276 1
1.02086077153958 1
0.47732571479092 1
0.380347619438126 1
0.72468835180853 1
0.54614622162683 1
0.372175495521267 1
0.826883438731448 1
0.696138484564503 1
0.0266215050536312 1
0.596707008741446 1
0.0794587718296124 1
0.39993259589617 1
0.755052916360383 1
0.949353499428761 1
0.876614360092598 1
0.668982991140984 1
0.487825093610287 1
0.0904457161671688 1
0.273086870379532 1
-0.0879522134043978 0
0.641886553318459 1
0.592757674216831 1
0.438526056994834 1
0.332790376790926 1
0.939881927445676 1
0.446428194022795 1
-0.11511515087205 1
0.0974917041984222 1
0.39243894499223 1
1.2222934933297 0
0.0379147686045517 1
0.337735938628321 1
0.488391302084261 1
0.656449557830225 1
0.806731455536954 1
0.685237020626967 1
-0.0476239789444838 1
0.782433963780554 1
0.350249140256052 1
0.34013777621513 1
0.709130323117124 1
0.109502531276563 1
0.558755072010964 1
0.526077990585442 1
0.356872910338807 1
0.606076501788271 1
0.73865357699123 1
0.939831143596109 1
0.598376806875604 1
-0.0998804437898074 0
0.417388349533107 1
0.757025119750842 1
1.19232974634106 1
0.0966909408284413 1
0.278364142132442 1
0.831358803606013 1
0.0374147008787377 1
0.393184165161143 1
0.513705562111272 1
0.553364307207389 1
0.736033086918088 1
0.692550464183379 1
0.44857776854234 1
0.404977118731852 1
1.59537075388814 0
0.628468471910098 1
-0.0620032555566579 0
0.0791052968191652 1
0.659626400880448 1
1.0040412059114 1
0.565330612306775 1
0.538838928813324 1
0.415212990595289 1
0.541945585295809 1
0.00456665110159075 1
0.080069870080793 0
0.309055804857271 1
0.190044108516958 1
1.03418608599181 1
0.103125935227098 1
0.880662549680949 1
0.738353577505247 1
0.447248228638379 1
0.580047406573131 1
0.600637384282521 1
0.544162229900959 1
0.591147082959617 1
0.604278444868127 1
0.437970756859708 1
0.263881605987751 1
0.81999839691943 1
0.973879402323912 1
1.10511890333923 0
0.714655083784659 1
0.90357849058481 1
0.489277542298772 1
0.339061485107956 1
0.259893188185679 1
1.02900745031748 1
0.97105970392108 1
0.691567263079359 1
0.317483618218456 1
0.308301542204984 1
0.0608502794492422 1
0.233621047764721 1
0.664636953432785 1
0.245029649966411 1
0.241200889840396 1
0.818646502572598 1
0.87194768802079 1
0.53607823947575 1
0.651265887441103 1
1.02533366209977 1
0.702043269770831 1
0.998735297035395 1
1.09095337699285 1
1.0465931312262 1
0.785393216177335 1
0.404909539070883 1
-0.0612681869418254 1
0.921385131594148 1
0.391779932567157 1
0.31661427482745 1
0.00251118493075496 1
-0.00230675669356342 1
0.514818452601469 1
0.697480092929329 1
0.312565584210921 1
-0.0182088894737892 1
0.4617468522279 1
0.288509569993615 1
0.487366022028544 1
0.213748592791376 1
0.541763828185335 1
0.665939850941062 1
0.57253588929607 1
0.364141879345541 1
0.23917732214489 1
0.141105342885607 1
0.794490901295695 1
0.628761141737828 1
0.171499674417302 1
0.909699345949187 1
0.0446938906474555 1
0.478793394027007 1
0.191505859137087 1
0.373217557435038 1
0.162474438292699 1
0.625834965157213 1
0.555654543286607 1
0.132220965393829 1
0.192824536049646 1
0.510537132316467 1
0.765217223461748 1
0.282793332513416 1
0.730308392881399 1
0.560362699385094 1
-0.103827000406621 1
0.949507257770658 1
0.99894696646755 1
0.175038267456134 1
0.106220778821022 1
0.290636243485876 1
0.32951499032809 1
0.548265265018342 1
0.85950438225775 1
0.599470516039276 1
0.23257953748668 1
0.220758660401307 1
1.32849544043207 0
0.193233784717579 1
0.573507233112176 1
1.1378195048878 0
0.29744822263969 1
0.183574222563596 1
0.0641346202359213 1
0.801028625462946 1
0.92582160287387 1
0.475034747886952 1
1.01048981578878 1
0.8273404818387 1
0.596570638738973 1
0.65733587577585 1
0.810336194645473 1
-0.213411690057335 0
0.185773691238312 1
0.542886036353132 1
0.574354173935238 1
0.354699525158623 1
0.703287857436212 1
0.26075091470469 1
0.437353085934092 1
0.489667362852402 1
0.827745164201817 1
0.412575295047245 1
0.70273224380363 1
-0.121842208439023 1
0.159426962969473 1
