# Supplementary material for: Bias caused by sampling error in meta-analysis with small sample sizes
Source: PLoS One. 2018 Sep 13;13(9):e0204056. doi: 10.1371/journal.pone.0204056 (PMC6136825; doi:10.1371/journal.pone.0204056)
Supplement: S3 File — (ZIP) [file pone.0204056.s003.zip › results N = 20 delta = 0.5 tau = 1 sz = 30-50.txt]

"dl.delta" "dl.cp"
0.277637945529263 1
-0.0855054039031981 1
0.456286858815549 1
0.710135445586727 1
0.106350308644865 1
1.03676217166991 1
0.562808730659128 1
-0.00924792002221629 1
-0.165290286833558 0
0.977989028995275 0
0.275783670276245 1
0.71783168902592 1
0.686545616251006 1
0.779884952190361 1
1.1552827045969 0
0.59217935106585 1
0.365048541297362 1
0.218475674648455 1
0.129740629173535 1
0.417571144390681 1
0.450405472732719 1
0.533162505206745 1
0.882268551054926 1
0.320185365586229 1
0.483225223076281 1
0.880866367625393 1
0.513699195440934 1
0.348821294491051 1
0.634084690926421 1
0.142832817125234 1
0.696600631553259 1
0.346290083844588 1
0.568798868831453 1
0.924379938996499 1
0.649496153286715 1
0.0624689814887582 1
0.236687045915529 1
0.808765186941743 1
1.00536361670664 1
0.730310223435481 1
0.697791840241419 1
-0.269283466922017 0
0.743298403251031 1
0.711652555411849 1
0.336129890145715 1
0.361057102822724 1
0.808514177897081 1
0.871033378699812 1
0.459550316669706 1
0.714057733150046 1
0.396834983861706 1
0.604326667108739 1
-0.0360552373858525 1
0.857943492394743 1
0.364152817195332 1
1.05015954166111 1
0.142204520167122 1
0.602195246470018 1
0.499054277699297 1
0.30558958250834 1
0.62999271802171 1
0.392019529090654 1
0.729890945285905 1
0.225939432493944 1
0.342334875783315 1
0.944329069194126 1
1.07045016697629 0
0.783377259724445 1
0.0267257204109079 1
0.559903370839604 1
0.0090456604223115 1
0.835970615495738 1
0.495082412350174 1
0.23582242703829 1
0.739229300463298 1
0.167164691808628 1
0.117290530290681 1
0.856103298962085 1
0.390991719512561 1
-0.0446494510669891 0
0.923628117794042 1
0.431374014762261 1
0.63000195474345 1
1.06589973179247 0
0.285962065175755 1
0.382353521979771 1
0.354754383560509 1
0.666470591512443 1
0.387736579707076 1
0.714180475628466 1
0.592628876109176 1
0.806792009411653 1
0.225129952308402 1
0.776685091958171 1
0.529305198211889 1
0.672017320869473 1
0.517943996603689 1
0.533360669753331 1
0.773996366570928 1
0.167479735980059 1
0.883699277967291 1
0.654507492977052 1
0.470704808874391 1
0.683346807153973 1
0.574159263511445 1
0.461961999444181 1
0.370782603822739 1
0.461245129527512 1
0.0057405285221771 1
0.304326672528624 1
0.541207175306168 1
0.574357434505541 1
0.764352813974972 1
0.64743200648292 1
0.513146998213883 1
1.02118870840713 0
0.374159892314398 1
0.419537824506323 1
0.335168698609438 1
0.333725270561041 1
0.278980196126344 1
0.68820083920696 1
0.455848361844815 1
0.481512786415561 1
0.116560426610064 1
0.691116017489701 1
0.536283893254627 1
-0.0743195037954353 1
0.500041368905789 1
0.325402430965901 1
0.238129010919836 1
1.09543907960672 0
0.256517875698957 1
0.400942682325929 1
0.442981197293332 1
-0.124823437704674 0
0.72167768763806 1
0.450137124417729 1
0.765539768242479 1
0.90748357951216 1
0.487460447161107 1
1.22370443548644 0
0.37671739343986 1
1.11951703059374 0
1.15351528331508 0
0.523383420646387 1
0.387469694479155 1
0.5925997013989 1
0.424229843732061 1
0.192913153479976 1
0.577007416055339 1
0.840174049496763 1
0.589714972933485 1
0.592965530319396 1
0.573015728131983 1
0.363488234226393 1
0.514896267262265 1
0.50826804169217 1
0.280090448258803 1
0.442534479454592 1
0.472017799181095 1
0.411110696370644 1
0.308610776874215 1
0.906531528100109 1
0.346504058676367 1
0.228561132928732 1
1.62292957167269 0
0.891513935639232 1
0.94762932676561 1
0.323586460781905 1
0.262992592615867 1
-0.0882354614986822 1
0.58168296417582 1
0.911542018682623 1
0.937012690857528 0
0.618047059377619 1
-0.0816108805836866 1
-0.109276000889353 0
0.609517489082417 1
-0.103010755657805 0
0.131909221084406 1
0.155228876734142 1
0.775903281839002 1
0.576315523414328 1
0.331198790248237 1
0.645161258804548 1
0.746142014267107 1
0.248648482253288 1
0.758041162941799 1
0.708150723498097 1
0.645058108805847 1
0.658517803412721 1
0.235793061750939 1
1.09065285206527 0
0.983742515567668 1
-0.00989869697494558 1
0.083101200576719 1
0.132609412808184 1
0.951038846024877 1
0.889552600447225 1
0.488872111448213 1
-0.403473020416487 0
1.00905194533783 1
0.202615470041916 1
0.274821558175834 1
0.164116417428628 1
-0.146624102143957 0
0.963377339889029 0
0.602781888160753 1
0.206745460673729 1
0.836429443881646 1
1.43193628904018 0
0.424159270568585 1
0.511815295807159 1
0.599602914502643 1
0.219123097475046 1
0.711420931342446 1
0.965129207079656 0
0.24493435336128 1
1.11394689065365 0
0.316246252421897 1
0.728646740626892 1
0.39935575421933 1
0.853593370186301 1
0.638497945501756 1
0.304127449785693 1
0.782655166373957 1
0.237785403144231 1
0.614742997262578 1
0.713268748795237 1
0.831458550028688 1
0.18455622836714 1
0.70629825336247 1
0.786538843495185 1
0.712163753083206 1
0.453741621537689 1
0.248851572967914 1
0.744934646399549 1
1.14644381715338 1
0.312633150699573 1
0.165124960395147 1
0.463178854881846 1
0.789827426242225 1
-0.0984194389147858 0
0.0701033381525896 1
0.267411525650619 1
0.498111677300227 1
0.9059639548258 1
0.60680582496443 1
0.433597494196239 1
0.595783374591382 1
0.518930190176076 1
0.213033238427385 1
0.776436748447299 1
0.640127380881042 1
0.618142612428174 1
0.477299210439656 1
0.620501064235882 1
0.958989891670415 1
0.411024691654423 1
0.252267886931629 1
0.595751007822318 1
0.665348989305182 1
0.561828611001311 1
0.536365313831717 1
0.243932229053073 1
0.496136627827022 1
0.510492669712804 1
-0.00741111157419619 1
0.427947383367375 1
0.518106321234437 1
0.487304186679659 1
0.477147199202152 1
0.697976494968268 1
0.300295684867131 1
0.966074733940085 1
0.774389846740125 1
0.0475665565824051 1
0.670594476082302 1
0.859038457054651 1
0.226791957244456 1
0.633066835015006 1
0.866088830419741 1
0.595741426576167 1
0.240063363570639 1
0.798718252892536 1
0.471141222825185 1
0.878402141531001 1
0.0900280559819436 1
0.504836844363185 1
0.690246002544245 1
0.680603090289561 1
0.438477758897746 1
0.689570668327074 1
0.615823042059473 1
0.172874074893078 1
0.732885928520954 1
0.322022936391058 1
0.756410509706366 1
0.470120966465092 1
0.912558243606359 1
0.564466586162473 1
0.701981222942193 1
0.310404015517305 1
0.0615856206093128 1
1.04118369697457 1
0.301415248350683 1
0.675297994139798 1
-0.0716319651219468 0
0.552982406817515 1
0.309436222863918 1
0.640171644102455 1
0.837120760959283 1
0.36046940795228 1
0.456691702526676 1
0.373003967100924 1
0.497245086538159 1
0.83056593081201 1
-0.216468827830114 0
0.520326970503845 1
0.471102480259976 1
0.111409212458061 1
0.848606312469896 1
1.11673342666819 0
0.588785718356094 1
0.873081285177741 1
0.627748684053348 1
0.622442033217246 1
0.360724097721783 1
0.510950408519068 1
0.468330093745579 1
0.458517398453457 1
0.497190950272623 1
1.10725067335362 1
0.307905981321571 1
0.767171615120855 1
0.568155710560823 1
0.545600458361426 1
0.993289960479289 1
0.706946554393322 1
0.65882304524194 1
0.898822653400089 1
0.116237868880223 1
0.581733039059997 1
0.508924610507314 1
0.842494570336406 1
0.42213723987467 1
-0.396611336637828 0
0.333407550226612 1
0.966402337507054 1
1.13887214305701 0
0.150428456229815 1
0.328722647136364 1
0.17902249321832 1
-0.0616730898138622 1
0.0618394589633831 1
0.329729383568935 1
0.583311835428248 1
0.473768007782294 1
0.152670770347826 1
0.341427015670836 1
1.20694841035352 1
0.473866112601435 1
0.208088311747072 1
0.450547921907092 1
0.373092577371496 1
0.420094034320741 1
0.709661264216669 1
0.619416375949414 1
0.145013508019568 1
-0.0153925067855096 1
0.470107373424652 1
1.14278977023407 0
0.863405770921372 1
0.851219577117914 1
0.73502395475808 1
0.365512488418047 1
0.349269900080124 1
0.619663134376767 1
0.660954008645713 1
0.707401694078273 1
0.744389406756838 1
0.801485130688784 1
0.338225797551748 1
0.548986377047542 1
0.0835650618669225 1
0.172681050774954 1
0.47212412881212 1
0.0373445294111889 1
0.383773623433202 1
0.181003714320543 1
0.846340770706592 1
0.833709357961978 1
0.212449914487944 1
0.92101590687126 1
0.354366759421869 1
0.411228378086497 1
0.524537071989665 1
0.885098224329635 1
0.196299684656185 1
0.611392266508219 1
0.00310411948376183 0
0.813975143751607 1
0.221133323022879 1
0.367152497888824 1
0.663976067617247 1
0.00914927265635933 1
0.880767891086016 1
0.335677334736849 1
1.19783226476351 0
1.17870516787283 1
0.420099159746087 1
0.00340732708475282 1
0.118380125853544 1
0.734517879108499 1
0.646729517078613 1
0.760887256336565 1
0.790996030593954 1
0.284411864415259 1
0.402595563228987 1
0.110370331629076 1
0.383061679705644 1
0.641390554310422 1
0.646051897782683 1
0.434984105041251 1
0.774702187828584 1
1.19817947395145 0
0.619825339504195 1
0.538681247930661 1
0.793755344541068 1
0.223142109751163 1
-0.126131452977449 0
0.231911782820352 1
0.839843413838686 1
0.25451963815529 1
0.188869906720639 1
0.214068729664597 1
0.199415976446811 1
0.176031495034799 1
0.108530253204512 1
0.0129836878140083 1
0.399214666455113 1
0.316476101928991 1
0.72389099312196 1
0.744891838147799 1
0.420851906883866 1
0.13198470084321 1
0.918794190272209 1
0.80426605611306 1
0.22774077087209 1
0.434195230746738 1
0.309475123637832 1
0.802167839705631 1
0.1729040817334 1
0.236534910337761 1
0.238699637517001 1
0.0144679186180356 1
0.694294579086111 1
0.308726077028298 1
0.764895772010255 1
0.338499271444355 1
0.497260072664614 1
0.640077293048787 1
0.572883089948002 1
0.8554028929841 1
0.86285345098611 1
0.57259892919073 1
0.102528293533186 1
-0.0860413859039339 0
0.150152892197017 1
-0.399932490755591 0
0.956621673435886 1
0.70309966961674 1
0.42535039313362 1
0.496995435300011 1
0.342150967359444 1
0.489425250867703 1
-0.0818411405382611 1
0.789887260157242 1
0.612247978677496 1
0.581064201112797 1
0.363133384750529 1
0.317546927946271 1
0.391647339351543 1
0.140263183727602 1
0.169179068338805 1
0.38086218927461 1
0.545307612036836 1
0.112308167197246 1
0.279832517197004 1
0.704936390019793 1
0.945041272109018 1
0.220109347442297 1
0.457708607586008 1
0.56506333092422 1
0.700879191688823 1
0.627532242147942 1
0.324320769870823 1
0.0515530180547707 1
0.527023482921053 1
-0.25940119865609 0
0.207535683145196 1
0.178371825669098 1
0.443775556744154 1
0.318810171951032 1
0.418186430922418 1
0.735094992702203 1
0.720560546529963 1
0.557129135124618 1
0.615311830853109 1
0.413875311936086 1
0.357177058831587 1
0.381322477603058 1
0.690960167735468 1
0.55694036725427 1
0.600325459133319 1
0.661429348663719 1
0.795813188732817 1
0.648832473453689 1
0.713752174027059 1
0.591063581337869 1
0.609219818933645 1
0.580411399883821 1
0.468427152924568 1
0.74424058392979 1
0.78513117668548 1
0.232417161071445 1
0.384474703120999 1
0.198623192070048 1
0.736155809525711 1
0.328873245058339 1
0.614850840491936 1
0.601785933145033 1
0.300103389772971 1
0.437466102888909 1
0.220418020941577 1
1.36320936728112 0
-0.17873203215695 1
0.212373619501497 1
0.190791451985643 1
0.953076687311792 1
0.489345021745085 1
0.677837222006729 1
0.407563743676039 1
0.537188918406261 1
0.202163285839738 1
0.183437902972935 1
0.427637460632281 1
-0.397079310530358 0
0.234374317073967 1
0.259970830137458 1
0.585200374307499 1
0.985505872518657 1
1.21277909505765 0
0.0620401537539428 1
0.290370786590538 1
1.02579240003135 1
-0.0517599163863774 1
0.974440100637204 1
0.476865998628131 1
0.697729068451065 1
0.469458908544123 1
0.406363649255171 1
0.137532778304087 1
0.860925849615702 1
0.516336628351088 1
0.307918154404627 1
0.693943241525195 1
0.767986102895473 1
0.396132920803897 1
0.299960598818885 1
0.285669656922429 1
0.275567160686657 1
0.255104691725909 1
0.827148818070799 1
0.314021578573975 1
0.55501966897419 1
0.144430749205902 1
0.14461252348837 1
0.864526534991509 1
0.273019297892085 1
0.680915079322703 1
0.594505827701497 1
1.07516255624644 0
0.326830948947322 1
0.811748343274932 1
0.570206106587832 1
-0.0819396821830691 0
0.445496648084217 1
0.556684013597298 1
0.619109838175957 1
0.759415030828078 1
0.252691083246315 1
0.823002062705202 1
0.747973394707737 1
0.521622238726599 1
0.380968505223606 1
0.372886256166713 1
0.983209344909607 1
0.521231964690288 1
0.524323301076084 1
0.274001668881384 1
0.497004813345343 1
0.298103393329775 1
0.238535944587579 1
0.655272575772331 1
0.486773823604343 1
0.266943118408268 1
0.347781722068107 1
0.264805198766827 1
1.08722496087267 0
0.278094237346384 1
0.859744858753529 1
0.417003433101331 1
0.615015693825876 1
0.535318906093628 1
0.21712776720073 1
0.781397982226435 1
0.502073689332454 1
0.426944563536251 1
0.733678549685784 1
0.936706953194637 0
0.613325278661515 1
0.522004854301049 1
0.707311170732846 1
0.622328513647356 1
0.303712346154778 1
1.0187682437202 1
0.734447427000742 1
0.410526381558391 1
0.663551382619952 1
0.748943194211965 1
0.804626335378859 1
0.380341004849325 1
1.13110150125653 0
0.256499866445688 1
0.789313703542178 1
0.323750688310378 1
0.394604158685463 1
0.391095237309408 1
0.386887621193335 1
0.522316891502036 1
0.917088398334365 1
0.684514907434261 1
0.457759947111865 1
0.348113376218517 1
0.380621351779473 1
0.995185772474048 1
0.247539147515493 1
0.301125691839925 1
0.743236780927196 1
0.404722483884968 1
0.470988788222071 1
0.46852948277913 1
1.01185685414764 1
0.29808623610645 1
0.400079273551033 1
0.306168908032313 1
0.59278834976063 1
0.227784560361433 1
0.652532549898295 1
0.0813294143307001 1
0.914439014199173 1
0.455525290384932 1
0.941800401540619 1
0.472445676887152 1
0.422996590455258 1
0.489826893335876 1
0.540892782498986 1
0.719404247592061 1
0.830528669514555 1
0.114943972538216 1
0.051544460234893 1
0.76092259118589 1
0.0751200631599256 1
0.925007894108155 1
0.168033714846465 1
0.683065766058411 1
0.199252368503651 1
0.939126878708404 1
-0.0436801532011423 1
0.250595151529043 1
0.344302906646964 1
0.171032604190878 1
0.38603955028474 1
0.483656303554054 1
0.440778384364892 1
0.287950153406801 1
0.264863243004701 1
0.503569050375899 1
0.337817019645707 1
0.862038340443561 1
0.664087416542789 1
0.28698572637057 1
0.844025020753811 1
-0.0103693364226043 1
0.172865280388379 1
0.679022455493018 1
0.781504128293213 1
0.0998076101132451 1
0.722360288420827 1
0.632689999563437 1
1.07999529045936 1
0.71670372513303 1
0.917307619677935 1
0.767992138160513 1
0.0721805143027578 1
0.631938499296058 1
1.27499831595105 0
0.204267665057293 1
0.509299552000646 1
0.142385170057885 1
0.538051728275664 1
0.224416249007407 1
0.561085424447319 1
0.0198730204919849 1
0.0859814698533181 1
0.581071083511848 1
0.756552494864304 1
0.798335233988571 1
0.679340206091206 1
0.422013181638135 1
0.194168622032855 1
0.626393331351938 1
0.319257000332033 1
0.829652238633779 1
0.34882182024007 1
0.822395411307378 1
0.626800494959293 1
0.372940074692633 1
0.0265400370262799 1
-0.124716071566092 0
-0.0016352153863386 1
0.326209727000007 1
1.14007872642997 0
-0.0364273857802583 0
0.998368096704982 1
0.27989508107897 1
0.521856566465043 1
0.322368219188691 1
0.508064555286871 1
0.778009404210731 1
-0.161435727352178 0
0.414581582122592 1
0.622468189302152 1
0.366652263525754 1
0.307629064021399 1
1.08680173067896 1
0.560632949254381 1
0.240667603815134 1
0.457855603743707 1
0.541820258761712 1
0.512186483179477 1
0.595683914858447 1
0.488738669097256 1
0.270651782686093 1
1.21371888760892 0
0.201402004597702 1
-0.0786695579728563 0
0.206981188381162 1
0.247264474466023 1
0.533778490930636 1
0.227097458105803 1
0.473750527680376 1
0.789904168774886 1
0.442465387206419 1
0.662958157708646 1
0.551129241354386 1
0.374455855151848 1
-0.134374277902807 1
0.364749430001631 1
0.957766495267275 1
0.745519023283019 1
0.798668740428748 1
-0.234079912837578 0
0.182286106230696 1
0.563311288483323 1
0.343987660661447 1
0.158916545671195 1
0.50661553553732 1
0.291360908668814 1
0.334509990372938 1
0.646491196579855 1
0.878704970110397 1
0.00823544094003811 1
0.297103548187339 1
0.926339902390897 1
0.171031129638167 1
0.69736461761904 1
0.601324729461601 1
0.759670522411985 1
0.39174510528482 1
0.218108614216478 1
1.53685498708544 0
0.812319509917166 1
0.270630320374907 1
0.636521249938374 1
0.20527279241655 1
0.261547983653608 1
0.22112032154453 1
0.822512557162882 1
0.503263989142219 1
0.350160029590699 1
0.502994390271945 1
0.709863159116267 1
0.595588789250285 1
-0.0893089603849993 1
0.626493229044413 1
0.985354256590956 1
0.373494259751682 1
0.320799304230203 1
0.803761861769998 1
0.630554114595416 1
0.391264418723858 1
0.375212409536968 1
0.46939045150035 1
0.916065248822578 1
0.587559167708377 1
0.478337986735973 1
0.375903604984745 1
0.631053956674034 1
0.390170681496791 1
0.721359026964627 1
0.677299354365571 1
0.62203517129382 1
0.680279962275032 1
0.192870446193596 1
0.683708415062623 1
1.00821483691831 1
0.954475692303875 1
0.578228693893978 1
0.9315669190164 1
0.22148194825109 1
-0.0517768124294553 1
0.742432011884364 1
1.2450248849408 0
1.00547208875086 1
0.425879523323954 1
0.480592618548518 1
0.0239017893766988 1
0.407503273809133 1
0.042827355282493 1
0.840295453306182 1
0.597938659191519 1
0.102021295088818 1
0.807791825462445 1
0.722746947213592 1
0.848285203611047 1
0.271478107277623 1
0.452962336518076 1
0.615073502323322 1
0.145035873084483 1
0.576416627149021 1
0.491851401136417 1
1.12979730776669 0
0.619399707960091 1
0.21073115218342 1
-0.115525997214677 0
1.09960887840798 0
0.822270606661029 1
0.514930368353401 1
0.998202971094707 0
0.343778613587634 1
0.502445141670872 1
-0.484570627564526 0
0.110469869767406 1
0.289578691733887 1
0.197492947244464 1
0.573875098772168 1
0.924323905460923 1
0.93951824632862 1
0.104549753924989 1
0.846546879078184 1
0.00130954537159125 1
0.470823584672579 1
0.929248502252439 1
0.627126775583694 1
0.915095494042508 1
0.788494150989307 1
0.241460805877109 1
0.466202749504944 1
0.026810626878579 0
0.424354952224659 1
0.331920307359305 1
-0.0917069965716228 1
0.13357606775894 1
0.441679087300661 1
0.296570507010322 1
0.0938588551967289 1
0.356613674467277 1
0.490704064832483 1
1.0506640292666 1
0.629867676837178 1
0.320456497140151 1
0.898589837783154 1
0.63783008949129 1
0.440427643320592 1
0.693248685132895 1
0.397902641076507 1
0.491149278466338 1
0.84532023592943 1
0.0716354977846322 1
0.795739128345006 1
0.0889523349723319 1
0.490838095078899 1
0.561539455688745 1
0.333443449706013 1
0.73600021802978 1
0.563161671046647 1
0.626249021915279 1
0.284670784587495 1
0.533285831899202 1
1.26105758880372 0
0.137420617593653 1
0.401573954102001 1
0.805876664480528 1
0.828257419749219 1
0.722024790382998 1
0.464429237618285 1
0.990630819922553 1
0.128124281129536 1
0.225545346633474 1
0.565725547904544 1
0.329911930269864 1
0.235750933994149 1
0.79293705194636 1
0.898206695329608 1
0.497399371201705 1
0.6010985455389 1
0.585685824435862 1
0.0788385644848179 1
0.707552851194063 1
0.480143044443937 1
0.340698760725348 1
0.322850150364955 1
0.725548861180335 1
0.52422398137979 1
0.576795272565076 1
1.15232931444223 0
0.271420053891063 1
1.00285128576623 0
0.271709293733223 1
0.696686300482156 1
1.06325143069884 1
0.524411149655489 1
0.748438579585021 1
0.368673484402243 1
0.434920880230598 1
0.588306359950676 1
0.586383169601355 1
0.398535413157225 1
0.678310665738809 1
0.651998758795915 1
0.585631899931186 1
0.420777877021817 1
0.455675845487559 1
0.909378413833932 1
0.533072853454111 1
0.905649671064916 1
0.329162381962807 1
0.37907464279708 1
0.417963299607206 1
0.508486572771138 1
0.621470187480953 1
0.509651940196253 1
0.999318516925708 0
0.814549559197673 1
0.468425977409845 1
0.464759415934385 1
0.840012876504231 1
0.406635688025905 1
0.37285209989262 1
0.37242121368509 1
0.961482851427885 1
0.326826164590279 1
0.211578410609094 1
0.591687227673635 1
0.265963116009174 1
1.19879517979234 1
0.310959872702941 1
0.558721439919621 1
0.696936480797916 1
0.708958343367945 1
0.569643068213917 1
0.49878930222069 1
0.762773493657433 1
0.82016576276391 1
0.554515047037819 1
0.408098037336764 1
0.628325194648197 1
0.475483385777408 1
0.376281009835918 1
0.152332920630418 1
0.18280113145225 1
-0.0668207385306152 0
0.647770158718558 1
0.52534834124937 1
0.686284681477645 1
0.648151766736463 1
0.535101605317232 1
0.582457903348708 1
0.88162848346258 1
0.482375327072785 1
0.50446987481891 1
0.998190552982174 1
0.672887264416602 1
0.301167980812117 1
1.07633909355587 1
0.396694841413153 1
0.833123518746499 1
0.503051950021515 1
1.13544137419776 1
0.397877429257377 1
0.301878728919893 1
0.499902870966845 1
0.897648047762166 1
0.338032357371705 1
0.65983324417803 1
-0.00876557895916582 1
0.539470025895557 1
0.824279117847107 1
0.0919784351263857 0
0.0101795821746848 1
0.371937579729576 1
-0.23406195378886 0
0.82256625048647 1
0.728641307321963 1
0.638433749274167 1
0.0522333306034649 1
0.432387028419052 1
0.515748455082873 1
1.02380409344691 1
0.491611218499393 1
0.820448041792771 1
0.325698296295495 1
0.86198694731391 1
0.623779555948446 1
-0.0240077282948675 1
0.442356410657951 1
0.560429479707844 1
0.807713730874095 1
0.482155872544205 1
0.2040419380546 1
0.34712038700336 1
0.464162685612948 1
0.702260217462634 1
1.02851300411897 1
0.302009773218333 1
0.241325717891736 1
0.282149276364763 1
0.446604956748483 1
1.13508614244035 1
-0.189351000018714 0
0.570887478062565 1
0.329515426293301 1
0.591574441785998 1
1.06368010074732 0
0.708977809361883 1
0.38421261928797 1
0.438777539120184 1
0.616548013865929 1
0.403879913286187 1
0.11844038572171 1
0.248017288827938 1
0.136556780455326 1
1.03043466973974 0
0.584214980633207 1
0.204327765784035 1
0.199677138354702 1
0.557000878965491 1
0.659688739506972 1
0.927136819976824 1
0.567661482451144 1
0.325276487338879 1
0.706326291735002 1
-0.206323520110608 0
0.261190477488884 1
0.540079890923696 1
0.053182556547339 1
0.613078569309238 1
0.78356486432824 1
0.394597355099999 1
0.347661148588575 1
0.342489673722726 1
0.464882525818873 1
0.00359644466050736 0
0.638155690905809 1
0.649732071832152 1
0.90649077543991 1
0.49493704034091 1
0.587412981863897 1
0.292238848985272 1
0.718266351167984 1
0.405993180817876 1
0.400219261184666 1
0.64191019586473 1
0.63680878909642 1
0.423588164743895 1
0.510634212530685 1
1.01457172040756 0
0.818123523436965 1
-0.104440470470836 0
0.810197930007906 1
0.277762403346789 1
0.211789737458968 1
0.733599377816454 1
0.491676500030285 1
0.0115660126808747 1
0.749301195042363 1
0.256276376009702 1
0.558722004232111 1
0.793822794283666 1
0.814156561021505 1
0.440289756955259 1
0.552668278970279 1
0.529978599750233 1
0.258937468584988 1
0.609444121257562 1
0.44588116739393 1
0.2967392069917 1
0.114586153976977 1
0.534263500792384 1
0.478028648838944 1
0.530189588909956 1
0.365278919691863 1
0.567169539116505 1
0.328932048732893 1
0.345430488045455 1
0.186097714485764 1
0.409663506417514 1
0.546001260779468 1
0.216974876764053 1
0.300365213091326 1
0.0327672585944604 1
0.418534953521224 1
0.711158100580332 1
0.397453261635955 1
0.440676035736988 1
0.574241748358289 1
0.255565604682137 1
0.518924810690951 1
0.621941142976238 1
0.697398231736117 1
0.493058680314084 1
0.692856329611668 1
0.456460515548918 1
0.73697877580281 1
0.420317300491051 1
0.118134421820639 1
0.735897513592206 1
1.03296661641969 1
0.711247234429466 1
0.250579841774224 1
1.21547083604113 0
0.852560328469429 1
-0.0421294549929636 0
0.586818145645276 1
0.339319599442398 1
0.729264849129132 1
-0.147229651203209 0
0.417950024628472 1
0.171238925644664 1
0.735467337416993 1
0.219408075867515 1
0.550548233708564 1
0.852529378876864 1
0.348677074064902 1
0.605679633391341 1
0.337970027462333 1
0.783237008956304 1
0.236228113228613 1
0.416295908730401 1
0.421829936663205 1
0.559823659125972 1
-0.0596932868572318 1
0.27015216530081 1
0.345705631483657 1
0.770125898861796 1
0.669139347820278 1
0.600091221980255 1
0.571701285566501 1
0.406613246370541 1
0.730007047006125 1
0.506241302983747 1
0.896875095025017 1
0.44257197327664 1
0.420756108089396 1
1.40847430801773 0
0.804679667714858 1
0.549696683552571 1
0.437276858235277 1
0.251451650825016 1
0.767180573646475 1
0.794360051556293 1
0.878360260005953 1
0.327695539163618 1
0.586947766688771 1
0.790831091182357 1
0.841948469289221 1
0.506458767192406 1
0.706287895065728 1
-0.0846842769244399 1
0.810676613684831 1
0.762426014931531 1
0.444897677448004 1
0.12295481584966 1
0.675296332791626 1
0.836394866298593 1
-0.0715328394396517 0
0.106586684934265 1
0.110549218350823 1
0.513743993284784 1
0.44552183540431 1
0.298565745499116 1
0.35481875243951 1
0.472325820265079 1
0.639664551842173 1
0.574310420273274 1
0.558670597482742 1
0.601048821730071 1
0.908799486926797 1
0.75410220577913 1
0.423127597784297 1
0.621034643080528 1
1.0039710975567 1
0.4892190356889 1
0.969506757220022 1
0.258369300215573 1
0.0171477442271746 1
0.457462585050092 1
0.743810278784345 1
0.871289286300713 1
0.350664823719169 1
-0.0739586739423368 1
0.0495217539838512 0
0.666935147277315 1
-0.0481167681660919 1
0.448847701628195 1
0.982636454344064 1
0.47032691363097 1
0.31724565638383 1
0.599590988904895 1
0.531428573541436 1
1.01343199413365 0
0.150876204239198 1
0.30418584274258 1
0.652393706876891 1
0.441479889759094 1
0.341055970016422 1
0.327011640028002 1
0.732104251730871 1
0.403042769933509 1
0.880662943472525 1
0.454905315526847 1
0.810909482396962 1
0.156504473373845 1
0.33199347927309 1
0.888017774986046 1
0.553736808692394 1
-0.1047358591878 1
0.021975349125243 1
0.934059277078055 1
0.44474998342287 1
0.321868190287547 1
0.68594366663959 1
0.302758096965352 1
0.414332285804203 1
0.979733949883093 1
0.169935790540848 1
0.517917494754087 1
0.812854511943843 1
0.259009637655959 1
0.145668715035296 1
0.670665120483384 1
0.474373864000798 1
0.125555383834317 1
0.694800457764708 1
0.434513159337855 1
0.241275120765792 1
0.583417783670744 1
0.69088773516014 1
0.260361301355632 1
1.14426411071998 0
0.714857978202258 1
0.549405007802642 1
0.776920938406221 1
1.10648388501116 0
0.271522147961726 1
-0.0579964063064725 1
0.35100974784743 1
0.0495825739209759 1
0.438299853086695 1
0.862714294788997 1
0.285826672921417 1
-0.0587420787090876 0
0.358717341795671 1
0.74958320684416 1
0.0524849526283118 0
0.576648885123118 1
0.714896335027473 1
0.162436767878918 1
0.674526785605149 1
-0.308112296597949 0
0.0152644692792668 1
-0.0556106765925145 1
0.625663811574691 1
0.542436273204981 1
0.671376025153217 1
0.746780884410842 1
1.05688555536106 1
0.0300064180413861 1
0.849332664626351 1
1.23390556226136 0
0.611566067705896 1
1.01876220913156 1
0.142909807950123 1
0.861419183943186 1
0.352819764139842 1
0.660831622949234 1
0.904228642444821 1
0.273884725507712 1
1.07418465798516 1
0.269379422475284 1
0.35365119426526 1
0.534138136870426 1
0.845807780133187 1
0.6312916414923 1
0.587894373021464 1
0.433138989958893 1
0.16761685064323 1
0.147348852957026 1
0.394700278351759 1
0.751324478830252 1
0.371711754028703 1
-0.0505414565516401 0
0.321079083393851 1
0.410440190392583 1
0.227448132600711 1
0.0708386047969976 1
0.287437695917147 1
0.523334959422075 1
0.372488730445449 1
1.14627900514158 1
0.688787815441066 1
0.154705311154645 1
0.052783291836373 1
1.18565729082608 0
0.598880599823498 1
0.723522808704093 1
0.347671677430491 1
0.655280588517414 1
0.851304966790333 1
0.629240209040906 1
0.36746080398351 1
0.811532307749614 1
-0.19078448840003 0
0.348740060764542 1
0.152708706650123 1
0.453005034470834 1
0.330237650128873 1
0.387183230944769 1
0.32937743871442 1
0.788353843508223 1
0.627880746741 1
0.930267318902881 1
0.251011259850034 1
0.176709414744645 1
0.247507913064444 1
0.409512590282356 1
0.487764386819061 1
0.371725609609713 1
1.54292051265177 0
0.349163651069469 1
0.179558376058196 1
0.486853151394705 1
0.252819842229905 1
0.580770927969016 1
0.901915916414696 1
0.252836590830725 1
0.34367171069142 1
0.994907947524936 1
0.687808125027613 1
0.914216390064153 1
0.735158069931989 1
-0.0991522117788019 0
0.546686619420716 1
0.485131571078588 1
0.452713280134768 1
0.344998555451533 1
0.446909211792307 1
0.713910312595535 1
0.69659576764998 1
0.250365014267498 1
0.76554640933695 1
0.333149882885889 1
0.316112429122308 1
0.754870192604143 1
-0.233602095655789 0
0.0144985325892979 1
0.919791971944131 1
0.813570425235807 1
0.232956272660146 1
0.444286389960785 1
0.61349170137645 1
-0.196835881498344 0
0.259082060252392 1
0.741838293657452 1
0.324138875660485 1
0.619726073053125 1
0.796828606200076 1
0.136202725852985 1
0.0984238294080701 1
0.571183891807179 1
0.916708150951089 1
0.0263038837172863 1
0.977289581923059 1
0.226429746181661 1
0.359730411358322 1
0.68136828140355 1
0.505254516625724 1
0.863666319893843 1
0.14101674199963 1
0.301256849929997 1
0.422680639283314 1
0.471984521693486 1
0.456195414412197 1
-0.161998927785919 0
0.157147017708317 1
0.393353799602916 1
0.77958758767135 1
0.376126149473158 1
0.732602074670126 1
0.495211362673231 1
0.383851174511212 1
0.726939895066526 1
0.214967833022771 1
0.355792513555787 1
0.741677119220842 1
0.940914096221548 1
0.775638707003074 1
0.61331792747361 1
0.680312843361172 1
0.337041047703116 1
0.398247578488905 1
0.162675934010814 1
0.270493921759984 1
0.47717037006984 1
1.03408472664957 0
0.00835830337220526 0
0.5528526364518 1
0.310878769775088 1
1.04517873466639 0
-0.32865418145156 0
0.852965243479289 1
-0.02808566980265 1
0.477786325919595 1
0.604541598826324 1
0.614409938751072 1
0.757693353673149 1
0.566240916475798 1
0.441568079767497 1
0.126895595906869 1
1.12738531536901 0
0.690263007724204 1
-0.0509565617663706 1
0.827767830569516 1
0.669569575878618 1
0.21047766308217 1
0.424922822053016 1
0.521576354003526 1
0.00120263429843116 1
0.512952684234611 1
0.346657166684704 1
0.668608545581318 1
0.717144385173957 1
0.331953802223958 1
0.500818880903423 1
0.640782486775603 1
0.712977109996258 1
0.354133900427322 1
0.407976301770142 1
1.04734293643967 0
0.695708401747335 1
0.248409527020591 1
0.678242465219723 1
0.55929567427386 1
0.338337400944652 1
0.868597231226681 1
0.625736383833197 1
0.829221858860887 1
0.550541744183875 1
0.433845007409016 1
0.115571256016841 1
0.49168999442104 1
0.461407563864423 1
-0.00661824319254148 1
0.276041483827537 1
-0.0365720320376531 0
0.57403444541292 1
0.322938657907703 1
0.494636438644128 1
0.597845772813711 1
0.377986895439986 1
0.767444881252715 1
0.448634143001294 1
0.39832637120845 1
0.589809349712073 1
0.249893536643717 1
1.01243183175338 1
0.538545817744527 1
-0.0681039459394517 1
0.336622391092612 1
0.162708676613665 1
0.423525521288617 1
0.562707295246606 1
0.908416869414078 1
0.283739606380055 1
0.366361281358132 1
0.595343169012077 1
-0.181978619209946 1
0.365302222636432 1
0.693224863765093 1
0.736836603790436 1
0.943173813715996 1
0.371231059840028 1
0.343652836147363 1
1.01483495685064 0
0.967589694171571 1
0.0889868508355383 1
0.764676266371707 1
0.492203205042071 1
0.808446379223807 1
0.139739764572265 1
0.506077714988439 1
0.785855493542724 1
0.331032392985884 1
0.201015238579464 1
0.611093979288243 1
0.595918239082381 1
0.235070844365692 1
-0.0461296841896595 1
-0.384724839874283 0
0.121011938301084 1
0.944658684691002 1
0.61105241729142 1
0.482373582924849 1
0.629126343636324 1
0.676233549724139 1
0.709392324596866 1
0.749172309922892 1
1.21452969393047 0
0.839439980910182 1
0.513509588245903 1
0.201655775168202 1
0.64693052254043 1
0.749669518177209 1
0.491490754332944 1
0.433988866604347 1
0.426280273232763 1
0.339840753626891 1
0.620301103394265 1
0.721087695250172 1
0.856262673965257 1
0.0466478521172306 1
-0.229929670479243 1
0.632084356914547 1
0.210465854793814 1
0.39988609561101 1
0.516249551177969 1
0.504857690941391 1
0.482507318640788 1
0.0959074106373434 1
0.0948560720244336 1
0.859100049476295 1
0.103599063520085 1
0.747956896852908 1
0.553440045356799 1
0.302522040209879 1
0.180789358600744 1
0.668698173212283 1
0.692818664933513 1
0.919238205636213 1
0.173453859460742 1
0.674768579251305 1
0.631234747423664 1
0.284191598302227 1
0.573669217146613 1
0.0692248981190891 1
1.07587622237913 0
0.875385304717251 1
0.58111173094803 1
0.682317006676063 1
1.01357040521743 1
0.785172204794443 1
0.297223811819903 1
0.464307377991164 1
0.466302258011845 1
0.25262572787429 1
-0.419472557431848 0
0.379220846398336 1
0.762703685526443 1
0.476562448668134 1
0.476904457674587 1
1.13547436036476 0
0.932091614527983 1
0.304724007040482 1
0.456994709698132 1
0.735125776602585 1
1.21362585993508 0
-0.0234707427208148 1
0.550778369744665 1
0.406737849879156 1
-0.0141804695218198 1
1.06927682795371 1
1.002847594477 1
0.360386679061106 1
0.478619744401903 1
0.545757774434879 1
0.693772459954968 1
-0.0117305913336553 0
0.64053908873237 1
0.268465475192523 1
0.433978874859421 1
0.935980019976255 1
0.622428630436071 1
0.821135581918375 1
-0.420178642805116 0
0.24099176101695 1
0.639582172347734 1
0.886202520042059 1
0.368898565264878 1
0.212506955002847 1
0.352592760316644 1
0.411562191359227 1
0.835472592948043 1
0.270643430984825 1
1.11422459040425 0
0.33343611699998 1
0.496286131562489 1
0.141042818373438 1
0.505007038773408 1
0.391667814951138 1
0.493578640666611 1
0.396299785308415 1
0.799249183985626 1
0.780867727498307 1
1.07905395002168 1
0.450456036388069 1
0.402033668275186 1
1.18962896932779 0
0.209498821737024 1
0.285132639498005 1
0.280926927089107 1
0.786606944391901 1
0.469365898758339 1
0.428299257672358 1
0.188867562800144 1
0.711794071212317 1
-0.0318164884375994 1
0.0649617687868713 0
-0.0429110163940325 1
0.333062451326485 1
0.63629250455027 1
0.478174620495103 1
0.882495106889164 1
0.527156099735525 1
0.170858681542885 1
0.973180379554407 1
0.905102633590144 1
0.141275227078322 1
0.608759556000395 1
0.632359908173154 1
0.749507106955506 1
0.741352546970173 1
1.04132383511976 0
0.655149580372973 1
0.246484118688155 1
1.08005840072431 0
1.14162377429268 0
1.09794735293466 0
0.740360277406 1
0.644074631752646 1
0.804016483276194 1
0.981234959639896 0
0.444076521257368 1
0.42471470426381 1
0.477994994632048 1
0.524826593217499 1
0.278449077313143 1
0.437924869809836 1
0.548727452305396 1
0.810688607813674 1
0.551605544403907 1
0.959990987604245 1
0.949866343095293 0
0.482627988394588 1
0.813382568325433 1
0.450043653285869 1
0.300028374584645 1
-0.238819887921424 0
0.464727719257321 1
0.399736016626522 1
0.41463072597477 1
0.285918415588739 1
0.314397512525281 1
0.101743132168483 1
1.09546805561424 1
0.516092157665138 1
0.213424576479401 1
0.026655598043193 1
0.468001839983631 1
0.229670151437338 1
0.642637659869111 1
0.569614626088043 1
-0.0820099008195041 0
0.926537021863414 1
0.674938847206319 1
0.611606011855364 1
0.544758329098687 1
0.4001131597716 1
0.529300897511984 1
0.0838271100656044 1
0.66640383728842 1
-0.2344406880898 0
0.298779638358013 1
0.415472842415388 1
0.200097170380616 1
0.0750224881034424 1
0.773987512747739 1
0.261628151548852 1
0.980673555709798 1
0.215187021457406 1
0.808153090340985 1
0.753037934246699 1
0.436312703403903 1
0.484763182843351 1
0.474113020476819 1
1.33005634844673 0
0.767386383246997 1
1.29456490841562 0
1.13430544271589 0
0.772999502592317 1
0.691463527740514 1
0.286679137716363 1
-0.0767710759719733 0
0.452855493516827 1
0.372342015252002 1
0.334687780030933 1
0.44599876527234 1
-0.0356777656164434 1
0.468298652764849 1
0.503830554777989 1
0.781117462775877 1
1.0214982334426 1
0.402727962368267 1
0.541417896113035 1
0.27193632335387 1
0.535649460609388 1
0.585299681283433 1
0.784273043975315 1
0.330030373100703 1
0.256395384785658 1
1.12028809140392 0
-0.0818067779802542 1
0.849310975497387 1
0.409660990260125 1
0.429410339055173 1
0.632419476346846 1
0.507471103912241 1
0.407646822118183 1
0.886457361516729 1
1.04088972067683 1
1.38428774771535 0
0.525426611105708 1
0.102649831472415 1
0.65457788210464 1
0.908315042492446 1
0.663166062364023 1
0.624214210566133 1
0.269807284594595 1
0.923389531171518 1
0.506757811767938 1
0.517746424794651 1
0.400491818613731 1
0.549928635219444 1
0.873378964574214 1
0.614561022729438 1
0.560712465273389 1
0.599403016286422 1
0.190883673911087 1
0.118858361174396 1
0.871657297058601 1
1.04142630421414 1
0.41786847475859 1
-0.246858753222853 0
0.486813615522656 1
0.456771222463839 1
0.812073622408774 1
0.688979127094797 1
0.714370775897442 1
0.595150672697727 1
0.734747158033509 1
0.450660140516327 1
0.376093756514268 1
0.744522915876217 1
0.342735592156652 1
0.243588236458141 1
0.350675959760049 1
-0.0560605844971308 1
-0.098584112117773 1
0.291307931280194 1
0.894167386126772 1
0.179043902956305 1
0.60797735867514 1
0.457462122563091 1
0.288748631244774 1
0.463890622128664 1
0.0729461648225356 1
-0.0204072330345196 0
0.153146885072274 1
0.609371544491851 1
0.299133923211526 1
1.03567443931674 1
0.607510453266915 1
0.187573990432039 1
0.30767437072046 1
0.075758571398292 1
0.432589815644772 1
0.548960689932508 1
0.16207152068941 1
0.286544541954262 1
0.6684381562747 1
0.0249486811671038 1
0.767778062842523 1
0.664738832219479 1
0.45814049858453 1
0.0956532642582497 1
0.278506766970631 1
0.739729765017283 1
0.640078374662607 1
0.187002541754332 1
-0.12012763905357 1
0.582869778997249 1
0.394478724350398 1
0.649365743255925 1
0.798331502960024 1
1.37489127446354 0
0.667265616215758 1
0.42767769013577 1
0.558543169803852 1
0.778750649496167 1
0.129283258890902 1
0.328064302061694 1
0.717692187562029 1
0.884497421626791 1
0.280445721712789 1
0.559196218322102 1
0.875924557776902 0
0.285525979199713 1
0.255847194338777 1
0.608218840947977 1
0.389912698083289 1
0.504769563391728 1
0.262285787626657 1
0.468987695234521 1
0.0393348066260992 1
1.06257293329338 0
0.625008830142454 1
0.18339676575785 1
0.260937543486004 1
0.308723396252868 1
0.443765989297616 1
0.609343337269005 1
0.399488381995119 1
0.0259935051740943 1
0.414146425947612 1
0.227930220722889 1
0.334677473613092 1
0.635983827645686 1
0.272370739913086 1
0.121596695321302 1
0.542455190668416 1
0.729657881566411 1
0.625075286609606 1
0.419304168575728 1
0.39300218760878 1
-0.0525262866726567 1
0.67988175325725 1
-0.150237169940954 0
0.532650311964418 1
0.420107112435237 1
0.063228594160727 1
0.0898325337868033 1
0.65409739663175 1
0.966322622559963 1
0.321803776735924 1
0.343735028511984 1
0.300848999432091 1
0.310387253342788 1
0.249915260488834 1
0.358844811602581 1
0.558805378988148 1
0.0172160558901251 0
0.148313901762037 1
0.158513844404116 1
0.796737045622252 1
-0.145880458858926 0
0.73902206677409 1
0.289689472140156 1
0.69189923106018 1
1.01907277171011 0
0.928311808725992 1
0.265002335584279 1
0.714578836669051 1
0.26175274923357 1
0.846612858434278 1
0.557371328468167 1
0.541256768998654 1
0.196922136861996 1
0.307830514580456 1
0.562887773921578 1
1.24600463693902 0
0.462212567180065 1
0.817987638810168 1
0.776661291716192 1
0.504520084505786 1
0.783028110324324 1
0.322031592548441 1
0.0850426292510898 1
0.77680266935166 1
0.558051967637907 1
0.312152555896055 1
0.997197832885042 1
0.399409390873157 1
0.536738333621902 1
0.247512268706919 1
0.311036335623487 1
0.315426600346512 1
0.156945093290043 1
0.151101922144667 1
0.726085457251987 1
0.248743881380406 1
0.592254132824439 1
0.468404151514536 1
0.998859554246034 1
0.666391879193037 1
0.0554394599125892 1
0.160428519333947 1
0.83782299348091 1
0.277572478350953 1
0.103615163584458 1
0.915556943059557 1
0.360019372417923 1
0.82207279452222 1
0.180770435024903 1
0.859259535433849 0
0.680124218809822 1
-0.211179158834824 0
0.17347925431811 1
-0.447222314221842 0
0.586108757218719 1
1.14400521079859 0
0.25004920244144 1
0.367303857909682 1
0.214699809768226 1
0.2605579419076 1
0.280508424028909 1
0.850986718996901 1
0.836411294380936 1
0.055489813010103 1
-0.171208990974273 0
0.779792934722725 1
0.561785141944914 1
0.749321927099589 1
0.64737785894674 1
0.156567814508388 1
0.596626805639367 1
0.398987957699217 1
0.238237633762483 1
-0.0897450573707402 0
0.28282137930313 1
0.069937534881242 1
0.55384343096198 1
0.230094096368239 1
0.668110939178836 1
0.510216514021833 1
0.92644485440931 1
-0.0859973497727198 1
0.0118298726919707 1
0.919917158189441 1
0.164373865115751 1
0.319059683806597 1
0.186417387226557 1
0.45953802086771 1
0.598529311695672 1
0.6495681731351 1
0.238611790676963 1
0.953997649543606 0
0.371835378865071 1
0.342939150618842 1
0.845682197034197 1
0.476178472952287 1
-0.0345210096194941 1
0.209234429160082 1
0.594118051743079 1
-0.00667561787775735 0
0.117029504333513 0
1.08095499016108 1
0.831196988696207 1
0.722262049292249 1
0.79452514400208 1
0.702060918706038 1
0.878845490881804 1
0.435417938778452 1
0.218324508437245 1
0.224217536337185 1
0.744383560478172 1
0.291094823172049 1
0.26199097268457 1
0.824604545501297 1
0.302235057838166 1
0.510825329352684 1
1.02530277698012 1
0.598069640578058 1
0.000783888731111775 1
0.662493885183432 1
0.54299024616579 1
0.48660202241777 1
0.677463543719078 1
0.729058186648094 1
1.02355962172168 1
0.42429458740975 1
0.832504122093436 1
0.745382077484554 1
0.205531665965451 1
0.319691426723544 1
0.531300398650197 1
0.728897970956427 1
0.706868535051559 1
0.345030848982942 1
0.887837630473828 1
0.733312751352566 1
0.194076009856044 1
0.843972568513978 1
0.292410990743987 1
0.500478659357484 1
0.467381737069238 1
0.366626706541273 1
0.582057640811966 1
0.237259431882491 1
0.191129719866315 1
0.455124405960808 1
0.27033215808292 1
0.25019361721621 1
0.361543668797378 1
0.127763109302589 1
0.723825963833098 1
-0.243712860962764 0
1.06685814915051 0
0.649740816860601 1
0.257856457644768 1
0.780104920927911 1
0.190942874126837 1
0.814080976595773 1
0.762849528669825 1
0.508506139233683 1
0.680428552067769 1
0.58611265930149 1
0.354679381802593 1
0.559790889696948 1
0.699405849365443 1
-0.105651161758268 1
0.613778757319454 1
0.766006616330688 1
0.540141678184383 1
1.13460359431692 1
0.708138121157706 1
0.53862074872537 1
0.637566046312693 1
0.494997828238756 1
-0.148371873685554 0
-0.079317627701945 0
0.439019327253212 1
0.422741293386057 1
0.781543933606796 1
0.562215528073704 1
0.687889132493813 1
0.270137155593878 1
0.44056826770131 1
0.300132810580399 1
0.652606828622916 1
0.813300945499305 1
0.285500782428834 1
0.109613300145141 1
1.20437255829016 0
0.928625270492158 1
0.0407979586472903 1
0.721676772265448 1
0.782166390169068 1
0.838864414986846 1
0.394578897961769 1
0.5051712786484 1
0.36867845139825 1
0.401105985621265 1
0.442687542821546 1
0.955353905717002 1
0.5502998874427 1
0.172763946901687 1
1.24600929834484 0
0.524272076806378 1
-0.191571322379505 0
0.413261154788694 1
0.31344147860742 1
0.28680782559734 1
1.05109527157322 0
0.534757973518866 1
1.16483194592793 0
0.507336157146033 1
0.453951652665733 1
0.529895887473499 1
0.324888258780795 1
0.0594794178591675 1
0.925212597861009 1
0.118902052088943 1
0.335376339632502 1
0.0533362483392057 1
0.80494122277879 1
0.746037624373609 1
0.144216822441635 1
0.47912611354216 1
0.318749113223233 1
0.596983000438799 1
0.0322722688233449 1
0.28918441772783 1
0.457563365664599 1
0.636181567587705 1
0.142131664269154 0
0.93727206814623 1
0.342028115179985 1
0.365168297466896 1
0.0837854275606393 1
0.409750327735377 1
0.682279750258021 1
0.79679404822615 1
0.627322675159306 1
0.883707655597726 1
0.319331882756391 1
0.378794108155697 1
0.752966057948249 1
0.283878787336882 1
0.557931803638347 1
0.628504772308384 1
0.437036958793024 1
0.488838892243453 1
0.608410347131185 1
0.18316088971437 1
0.547601299378812 1
0.819480716828543 1
0.631088950567393 1
1.28085090936804 0
0.475789898130806 1
0.719248950899375 1
0.69739224503366 1
1.04569134659894 1
1.00222275255796 1
0.417003657974203 1
0.924717141854487 1
0.614931592208907 1
0.498995162474067 1
0.915823892882825 1
0.373042502178162 1
0.439106539278369 1
0.301126688281598 1
0.699222399712072 1
0.317110621092089 1
0.0880242623016181 1
0.813974133714862 1
0.425122918027833 1
0.714933651337604 1
0.457230530931676 1
0.0178262875671797 1
0.315081852382667 1
0.699247241865819 1
0.0684402698126214 1
0.67026079241837 1
0.346993789624647 1
0.516911624360489 1
0.527017678132017 1
0.560192946671694 1
0.367331644640701 1
0.521653575665704 1
0.944565000190707 1
0.346479078638807 1
0.259520516781542 1
0.506303244974794 1
0.637828548229805 1
0.733020616509267 1
0.470644687459061 1
0.526505169664864 1
0.31338228962023 1
0.394654694441779 1
0.646215225053616 1
-0.0628716776324874 0
0.562519605300985 1
0.213656393609122 1
0.485673023499359 1
0.234838387181721 1
0.104341429726192 1
0.370781852850826 1
0.161521250124466 1
0.341724145611679 1
1.20924859740448 0
0.368980753826816 1
0.38077481680449 1
0.551090235647542 1
1.20648850924693 1
0.64152053181786 1
0.683809290550053 1
0.660472845276012 1
0.517889260101481 1
0.881139917803545 1
0.644948585846758 1
0.69604314196744 1
0.786702445697206 1
0.770763197603154 1
0.950826863991801 1
0.533825368282515 1
0.328424310628498 1
0.508060162833528 1
0.534624590815697 1
0.39899362503652 1
0.457499435419313 1
0.548763109944004 1
0.582787455565458 1
0.752358069845128 1
0.595076276834455 1
0.753801056263637 1
0.289670184178957 1
-0.0480763330188302 1
0.323386408365446 1
1.01671808468769 0
0.333962975098982 1
0.528036118500504 1
0.459940359658557 1
0.342640586766827 1
0.178867532545184 1
0.192313323169191 1
0.621556107950259 1
0.197966145430823 1
0.363935658112467 1
0.816392340078887 1
0.375615169922441 1
0.382647490617903 1
0.910218803635684 1
0.742408243769968 1
0.411974679119314 1
0.117645663876499 1
0.382651628388596 1
0.684497677473267 1
0.464730387197048 1
0.341609587617506 1
0.53931458634854 1
0.507275109424969 1
0.725675465619125 1
-0.573515689082311 0
0.493771554549063 1
0.357201297036279 1
0.225580633263297 1
0.463841150585064 1
0.65635310414337 1
0.701151249649683 1
0.945136398265805 1
0.191438088445628 1
0.735780278190849 1
0.375991815889008 1
0.59513644350403 1
0.737486334777955 1
0.251657798839662 1
0.728424417937093 1
0.164745040564879 1
-0.126268144389853 0
0.109282954194926 1
1.31086686745946 0
0.515437475132242 1
0.950484097744369 1
0.9041626428478 1
0.41327122065496 1
0.431741940183476 1
0.350280458044128 1
0.346843988475829 1
0.551211084290951 1
0.545155520092134 1
0.817640005840321 1
0.177747774797327 1
0.555596907614788 1
0.546641435628384 1
0.246368896553563 1
0.611421457097009 1
0.560129929938463 1
0.472846279168635 1
0.531952340980963 1
0.394065278333417 1
0.23175138753538 1
0.679242745628351 1
0.57923665187923 1
0.30726422327683 1
0.938999774756157 1
0.689201563400328 1
0.873428613055235 1
0.455613518221744 1
0.657982507607283 1
0.324694506542892 1
1.0821709516586 1
-0.245328552322351 0
0.590985944994942 1
0.710449790935238 1
0.245016307671282 1
0.358093160577065 1
0.0489745851734438 1
0.24798671481276 1
0.537446153301956 1
0.660282023959534 1
0.390445528847562 1
0.158014592144684 1
0.086390773598805 1
0.830066971818057 1
0.470144029071434 1
1.14771742377654 0
0.246845545446481 1
0.417658820997949 1
0.597758805285242 1
0.0417417943440316 1
0.387968836308178 1
0.642654799744941 1
0.232460533317117 1
0.696304783226835 1
0.312403181318502 1
0.893846959191689 1
0.456499848881265 1
0.723553205939673 1
0.554256334190237 1
0.772854140981321 1
-0.06197130999047 1
0.459394183680292 1
0.557900426831497 1
-0.156240038735778 1
0.227873023265458 1
0.303631385157703 1
0.162544087924576 1
-0.2184079751692 0
0.479579047696655 1
0.356247400544528 1
0.0835559644858759 1
0.0811945366979073 1
1.18403649830031 1
0.517816871846731 1
0.572538495726795 1
0.21610576126242 1
0.621761252457576 1
0.44278396533976 1
0.175951743713279 1
0.868433413596891 1
0.339415882839198 1
0.755747772167519 1
0.559308446563835 1
0.558836372390498 1
0.421181651954879 1
0.429731198243126 1
0.645581214987673 1
0.529086123247805 1
0.676359261415883 1
0.683496539337323 1
0.848267867120412 1
0.312194383570279 1
-0.0794288863086941 0
0.708750601814966 1
0.622023643327045 1
0.281414490804105 1
0.587132922793738 1
0.607821942843659 1
0.796739607227089 1
0.434629323948984 1
0.371366382619329 1
0.258512973488456 1
0.598422385046931 1
0.0757460764014678 1
0.767968840871698 1
0.232404148960769 1
0.580675575094211 1
0.706523009516203 1
0.601762409995388 1
0.31875850122797 1
-0.119810135062238 1
0.77513427542339 1
0.196600131052599 1
0.173034981948775 1
0.833654198885096 1
0.763357133458777 1
0.551780671919504 1
0.819158694926737 1
0.269103280874644 1
0.619348236711975 1
0.841747843809506 1
0.685837682992528 1
0.140898181391728 1
0.499082766439418 1
0.57367901269904 1
0.365992149226138 1
0.0360556973042161 1
0.0715219394890449 1
0.378732317524083 1
0.47221813038187 1
0.837894095644643 1
0.318962092397175 1
0.568567378282248 1
0.250144906464234 1
0.0999076555881395 1
0.638423189248752 1
0.765873200337976 1
0.986836672238257 0
-0.0689475089576106 1
1.03645597970999 0
0.601544298348759 1
0.355899754807676 1
0.600223983720225 1
0.720139198624795 1
-0.0673986947415316 1
0.0185037107617732 1
0.430086976916421 1
0.367554134076768 1
0.737995051971007 1
0.557407010665724 1
0.620942379742571 1
0.344023569202427 1
0.170638491838271 1
0.260515993774638 1
0.388234765099296 1
0.602635470268421 1
0.365699029034251 1
0.513111837416231 1
1.17625654337245 0
0.844253504643343 1
0.86447017823639 1
0.429749830538758 1
0.711556453254258 1
0.42476888755415 1
0.440015407344534 1
0.719495207560914 1
0.452810317727663 1
0.535313430032404 1
0.66272731701174 1
0.411510669735227 1
0.25349248757399 1
0.511869235081867 1
0.301132687852822 1
0.375372765451268 1
0.55218029546859 1
-0.415186827194152 0
0.71759243916738 1
0.616190996368452 1
-0.0679281811526958 1
0.630005536158673 1
0.546032950844697 1
0.144943830739464 1
0.705955983220625 1
0.648673496267129 1
0.505716919499666 1
0.385674584324532 1
0.539962547017422 1
0.972025786523117 1
0.468421032898483 1
0.564796236181536 1
0.349274085211352 1
0.922579611914317 1
0.540560577101342 1
0.994843179684527 1
0.24602962295468 1
0.60967074658402 1
0.565858033005847 1
0.376018737735771 1
0.221355404133737 1
1.00851653230958 1
-0.0289672889169779 1
0.873641214599621 1
0.732049016572265 1
0.550482024705007 1
0.563156513344556 1
0.226393432095664 1
0.862156741190857 1
0.401204123525377 1
0.573989718487155 1
0.421944948790607 1
0.535119220401341 1
0.57943825282073 1
0.286279567030966 1
0.684981365246036 1
0.424710337914243 1
0.737699230963307 1
0.444914623250104 1
0.184908926236162 1
0.631576527919366 1
0.665321935729629 1
1.1209582994532 0
0.606779409841678 1
0.45270849263923 1
0.921305146876364 1
0.214010879140258 1
0.354709233493235 1
0.217091492668249 1
0.0956109522432196 1
0.254000630794005 1
0.41613495780575 1
0.786276204134729 1
0.514449403114123 1
0.754477597131802 1
0.158091115351915 1
0.961794363130661 1
0.322298267226743 1
0.707391221752664 1
0.310255081675818 1
0.279078030245711 1
0.484707185428631 1
0.0979680845906513 1
0.534830269947651 1
0.51712786514795 1
0.0364221295033732 1
0.617035188096207 1
0.592786367415589 1
0.65771533598004 1
0.605998753764329 1
0.276108165307095 1
0.799300532324584 1
0.461320357155469 1
0.940206956539913 1
0.859503309562854 1
0.527208010725925 1
0.435124402917409 1
0.561474826788502 1
0.595072873348116 1
0.896355463147731 1
0.233666672670858 1
0.777306172710195 1
0.254584058580046 1
0.531391207204867 1
0.617319545580338 1
0.87863970905945 1
0.572256892929481 1
0.665602691867948 1
0.203517664669231 1
1.14289774920802 0
0.120922256107798 1
0.499393898063062 1
0.763905091508901 1
0.555064287657087 1
0.720542714120383 1
0.54240300891561 1
0.704678048244465 1
0.387393842613146 1
1.02700537788257 1
0.406548588839133 1
0.707762795538033 1
0.890621180686199 1
0.237701698395685 1
0.212045089482606 1
0.559890990159593 1
0.898324424651212 1
0.0853824116193363 1
0.481614825865531 1
0.430442585418684 1
0.202164703090957 1
0.228700584334154 1
0.152788850518257 1
0.403900666131067 1
0.439920810399975 1
0.713298974117947 1
0.867741317538208 1
0.485957814466334 1
0.542952206005291 1
0.275866610298861 1
0.508645886083267 1
0.741836038254904 1
0.299937019906919 1
0.366595546700249 1
0.490116501430224 1
0.379698501464144 1
0.787270826177246 1
0.305655804478247 1
0.319949951212887 1
0.455766624279271 1
0.0104493892508803 1
0.560507551488506 1
0.350056927574733 1
0.301642011799894 1
0.796827072242872 1
0.13051154855732 1
0.60712909698786 1
0.760774808680753 1
0.414506879950031 1
0.383938040637806 1
1.07972463398219 1
0.55413413051849 1
0.45563287934718 1
0.451998617555799 1
0.614901431404183 1
0.351528967845508 1
0.543713369853716 1
0.211304811946158 1
0.354244284226094 1
0.319160401291373 1
0.077669054673872 1
0.598437153989305 1
0.420266280379855 1
0.104356081570334 1
0.401935828865916 1
1.22221453053038 0
0.773165336812737 1
0.321077352204059 1
0.481650669992287 1
0.826343434631091 1
0.632791900417942 1
0.67740760565458 1
0.779724893912046 1
0.582604296038752 1
0.547398398082558 1
1.1815289723218 1
0.30712329791298 1
-0.494366668155316 0
-0.298134224711754 0
0.423679189737022 1
0.146786109969999 1
0.338488562521597 1
0.667245152614198 1
0.0353657301647734 1
0.126808078487743 1
0.433723100994729 1
0.351511878852713 1
0.694906379540572 1
0.394023952665528 1
0.559784418639373 1
0.497723528561776 1
0.532957830934863 1
0.5477488361949 1
1.13972423491745 1
0.496261844725413 1
1.28730624332696 0
0.720914920401143 1
0.964344447547785 0
0.146366437489154 1
0.0634364600554757 1
0.293404334472556 1
0.757672064335106 1
0.658718893276987 1
0.255213757858004 1
0.405410747531678 1
0.339654812074317 1
0.473923314114001 1
0.156472597059381 1
0.604972521810728 1
0.203409632213136 1
0.248724683230432 1
0.723693546269619 1
0.927653022525904 1
0.738856063046109 1
0.392521041936055 1
0.434773168917019 1
0.266176753001114 1
0.484715005046637 1
0.579587561892099 1
1.20460002858074 0
0.562653095529901 1
0.417578718175917 1
0.58611029797062 1
0.557026417448333 1
0.508945660764886 1
0.30323262970518 1
0.265358648047483 1
0.713355371257659 1
0.0465290946252769 0
0.595065306840747 1
0.413684133512259 1
0.499568618420798 1
0.528071254527263 1
0.892515300777011 1
0.577398235526702 1
0.152669885267548 1
0.0718348755945134 1
0.2870829082758 1
1.03074244063355 1
0.43247130500574 1
0.27864864873549 1
1.3860408396144 0
0.353369707071655 1
0.375027059190076 1
0.990827367126175 1
0.601393276131735 1
0.617607300124656 1
0.725155072525248 1
0.968433487003087 1
0.911180727045796 1
0.680559836522579 1
0.0884092843731676 1
0.37060065674546 1
0.440091264575032 1
0.387822764288647 1
-0.0490610299849962 1
0.918675007117912 1
0.722895660660512 1
0.480837119232723 1
0.487010694335281 1
0.403971129279975 1
0.770292207860223 1
0.572560532126946 1
0.197261515245032 1
0.533113792930473 1
0.810955123751275 1
0.387877793564919 1
0.760149660035226 1
0.68131023557601 1
0.956364051560677 1
0.356453669686983 1
0.786636106852422 1
0.649267607508632 1
0.186563730157662 1
0.457725382887387 1
0.441180399080618 1
0.0912928785246845 1
0.551081498298414 1
0.676566393055221 1
0.314649554757606 1
0.696728767287913 1
0.186321724151697 1
0.161731177978755 1
0.649873121778417 1
0.709533856994539 1
0.423621085948569 1
-0.0576501599898685 1
0.77518053979153 1
0.327095529030091 1
0.734451103463255 1
-0.325166096903767 0
0.563002475700074 1
0.457476960014235 1
0.30339772997434 1
0.555291360377821 1
0.954729927645337 1
0.529451150383565 1
0.49975005006716 1
0.806337885095438 1
0.317048417282921 1
0.637829615067411 1
0.480001613659489 1
0.189729079490682 1
0.404142914552054 1
0.386194511348504 1
0.691224291521618 1
0.46678730030217 1
0.521845185185459 1
0.700176412757349 1
0.834082270045915 1
0.459756514369942 1
0.552196027551782 1
0.454638569574848 1
0.454315675292191 1
0.358139124629461 1
0.201689275454119 1
0.502572874966913 1
0.724060469027454 1
0.591722500507209 1
-0.0749799797207109 1
0.606746129476012 1
0.175665188126249 1
0.561521074741 1
0.726299963374308 1
0.294957215371484 1
0.546629777088605 1
0.822504914558259 1
1.25684910291271 0
0.499912062476172 1
0.603093679704902 1
0.400828145222953 1
0.857743569097656 1
0.794109610308343 1
0.743495069081576 1
0.0898659860396028 1
1.00034422679937 1
0.610382774621312 1
0.017942385301846 1
-0.0363762374233607 0
0.549499466428808 1
0.519306526413108 1
0.375135721052823 1
1.00710627859506 1
0.819020117782338 1
1.23263527116418 0
0.810587741812722 1
0.266592681396935 1
0.479352350244544 1
0.651911335240804 1
0.351858885225862 1
0.246459935578125 1
1.07938743399016 0
0.0672186149433886 1
0.57932540346599 1
0.513916993930872 1
0.674112548426648 1
1.10562252224419 0
0.661229317376977 1
0.953203192139589 0
0.841092491808178 1
0.329354109518582 1
0.340394434624333 1
0.739226936365642 1
0.380192379032782 1
0.839183879297465 1
0.845536355987975 1
0.623676649347905 1
0.638113412646085 1
0.300367021534991 1
0.883999909439025 1
0.165765822482691 1
0.520681500242295 1
0.610265062221765 1
0.369066335989782 1
0.120255791540391 1
0.327782064866669 1
0.163745693394374 1
0.51800511145522 1
0.518831900018063 1
0.431676131481066 1
1.12475672625747 1
0.814196945505022 1
0.249497449190748 1
0.0624768943024223 1
0.554900137422557 1
0.751860945936766 1
1.1036143279632 1
0.161311405464824 1
0.629689650941489 1
0.734470095503834 1
0.509630982530673 1
0.62959109653341 1
0.767470166654157 1
0.153885618941763 1
0.635621031306164 1
0.45471658380271 1
1.29026300165364 0
0.79248577068351 1
0.575159797972214 1
0.584659971689624 1
0.630023311900931 1
1.12518423366973 1
1.04221971704019 1
0.221635350803485 1
0.320238588134793 1
0.562928266477248 1
0.120903677309338 1
0.710778347236661 1
0.267007674345894 1
0.75603836048735 1
0.325046571664155 1
0.414808525113753 1
0.386969374423041 1
0.619384304165052 1
1.12490476645332 1
-0.179846267426627 1
0.833695017893605 1
0.388253091742213 1
0.74086571215994 1
0.312827720151479 1
0.15526612071407 1
0.444467465305529 1
0.687340626627423 1
0.0499933017212672 1
0.735699721736516 1
0.977470564209969 1
0.633859414581218 1
0.105434202038097 1
0.779092452419907 1
0.0955060959500964 1
0.752918099744431 1
0.438703178491667 1
0.0914143305229504 1
0.692117828971411 1
0.538163250513731 1
0.311287011804529 1
1.20026998031499 0
0.68192897364418 1
0.308025658523775 1
0.22189834287821 1
0.0905572400729375 1
0.358698925382481 1
0.653470594853664 1
0.282414576074985 1
1.05451489597326 1
0.235540411466223 1
0.48428810952985 1
0.817530336540105 1
0.457667562051037 1
-0.109554969176825 1
0.464648908766107 1
0.822383196699657 1
0.75901811880681 1
0.673820755489835 1
0.875039276147 1
0.354380384958259 1
0.255105749148265 1
0.856770639112246 1
0.176245867756594 1
0.785678884877698 1
0.550805951322191 1
0.470260607974278 1
0.671029927458228 1
0.296151177753728 1
0.734174711565406 1
0.129648489228659 1
0.468000423951154 1
0.61663432251492 1
0.703052148234654 1
0.197359719490081 1
0.192505895217505 1
0.813661451275751 1
0.627556137106341 1
1.03269676785906 0
0.575864916564523 1
0.379159606258563 1
0.934636749454615 1
0.424569877258492 1
1.14484659070569 0
0.712376301234473 1
0.835717054496181 1
0.192673540239619 1
0.636520244090308 1
0.804901872840214 1
0.493633354653102 1
0.889247315487753 1
0.139893618806155 1
0.77016380539667 1
0.235253981999899 1
1.13168175386761 1
0.033209593367649 1
0.464751228053241 1
0.424571965530566 1
0.407015733387205 1
0.23318097238688 1
0.565111707618757 1
0.1620363223455 1
0.428930355786424 1
0.384473260931062 1
1.33053442466598 0
0.600135890779971 1
0.615856456014224 1
0.121670661754468 1
0.835790722506522 1
0.154971721353029 1
0.509500087977786 1
0.912677704945265 1
0.380754486017225 1
1.0531979732348 1
0.605574985541056 1
0.681509840036296 1
0.140867689257332 1
0.957780842114704 1
0.829236521767929 1
0.409071971930554 1
0.768674704441505 1
0.66110434611575 1
0.590560723317663 1
0.599833239104842 1
0.251263509267614 1
0.842134180962185 1
0.551712336448665 1
0.805523304475816 1
0.488825239659693 1
0.422435450501322 1
0.566483805742454 1
0.921843461169852 1
0.250104068677299 1
0.727212345366502 1
0.153337642284849 1
0.60793114233264 1
0.661539821042911 1
0.571202985792881 1
0.370311900649348 1
-0.297346930651058 0
-0.219264644921919 0
0.473261113265999 1
0.169504933804943 1
0.033894513863361 1
0.905529900470551 1
0.817965480210167 1
0.841401479072586 1
0.648077075882866 1
0.605336676862931 1
0.646861056730918 1
0.346010289518386 1
0.471833820161337 1
0.3191109762895 1
0.568220605028816 1
0.265345230884521 1
1.05629812868172 1
0.184602025850814 1
-0.32109054546802 0
0.441436055483492 1
0.495684330266158 1
0.251295598593149 1
0.216099345372443 1
0.616564300100374 1
1.00457537209849 1
0.608379961926785 1
0.429021377490026 1
-0.0906978913138791 0
0.967223539867449 1
0.758998844586723 1
0.781651195463715 1
0.132828102032799 1
0.530162503085975 1
0.546227349718926 1
0.617841604301307 1
1.06561914705316 0
0.812519997555305 1
0.353717393654103 1
0.803543118456513 1
0.218788814318998 1
-0.131481423354622 0
0.688435934702074 1
0.610830751570586 1
0.235407189090469 1
0.628859373953612 1
-0.0166453624844603 1
0.805973928535122 1
0.841124254825663 1
0.716617469387538 1
0.301289989215988 1
0.365086831441836 1
0.209620047429948 1
0.762182838181476 1
0.595451633167693 1
0.722640807401631 1
0.314175502405834 1
-0.440503345733907 0
0.527723270508425 1
0.266748492543629 1
0.537995500211841 1
0.350256406596657 1
0.575616219038951 1
0.416261180774448 1
0.0986729099387848 1
0.715165710924112 1
0.589899060522943 1
0.319806662189803 1
0.375808704360024 1
0.791945638417751 1
-0.2568333718379 0
0.250116270457267 1
0.0520576871357674 1
0.609914060411712 1
0.293797958293987 1
0.147244300865765 1
0.657771190665593 1
0.728352965519225 1
0.113209043846701 1
0.480755903646933 1
0.46990676406514 1
-0.153868656098028 0
0.534183530420983 1
0.447821789391845 1
0.648472539213856 1
0.645407482062145 1
0.690452442912387 1
1.24285608849504 0
0.885738697444111 1
0.0226308339205726 1
0.176430587013183 1
0.453615704354633 1
0.419588944410713 1
0.129052069627773 1
0.0682958517128114 1
0.30397271125305 1
0.799369572753514 1
0.249284290559685 1
0.288236580537581 1
0.0301886019589373 1
0.684737014520548 1
0.25205721024245 1
0.707962698024025 1
-0.00699181274478987 1
0.883393969311288 1
0.276013875390765 1
0.700625477837586 1
0.645651045572965 1
0.110723317310085 1
0.944849017184847 1
0.177404176549129 1
0.663465073276922 1
0.832595385525225 1
0.433974902930345 1
-0.0177309964527838 1
0.550069191734587 1
0.15433645737699 1
0.129192655948419 1
0.695850147540517 1
-0.220902162043504 0
0.959365688054536 1
0.373007781148782 1
0.443868428791044 1
0.838318669886492 1
0.341654914502939 1
0.519055633906401 1
0.560326015647612 1
0.474864935863922 1
0.686692841691883 1
0.784348124544525 1
0.264502749658853 1
-0.101665504596108 0
0.549659804760849 1
0.739241891505785 1
0.688953084796995 1
0.034107179915025 0
0.483737093325663 1
0.973562307566991 1
0.772460521577489 1
0.127821433838311 1
0.208789096772915 1
0.275899671195034 1
0.173131692200131 1
-0.258144188955749 0
1.07163486792371 0
0.332565016964924 1
0.473215163128016 1
0.672715062603511 1
0.440318344778465 1
0.53226906220391 1
0.106466366228656 1
0.233621127959431 1
0.506691196194633 1
0.512224272041411 1
0.221284463031559 1
0.390593284685715 1
0.845704590397361 1
0.740133850087237 1
1.08029274630971 0
0.132490562394298 1
0.546215240448466 1
0.545745607013887 1
0.46333040705462 1
0.155410356121524 1
0.491186521842914 1
0.421159990939602 1
0.012389207364243 1
0.507018394306542 1
0.679101254095627 1
0.988080022140343 1
-0.047245652088626 1
0.540750361233569 1
0.065114942695083 1
0.343353638275688 1
0.40553400673265 1
0.845448301636308 1
0.358161168030345 1
0.756994947496642 1
0.386393552316448 1
0.753331495616044 1
0.671618416516353 1
-0.145304943239086 1
0.775771557464732 1
0.596811557500716 1
0.736103577314012 1
0.512554918489275 1
0.508090425961266 1
0.522324948664905 1
0.43149905100898 1
0.794392348327074 1
0.446567760816919 1
1.29032688644306 0
0.409989783588868 1
0.230110049863918 1
0.8432586764995 1
0.51797726660592 1
0.72931096117417 1
0.175826543912804 1
0.792319595709473 1
0.745414476627981 1
1.30038559169369 0
0.90760374813073 1
0.771062461619046 1
0.636644847060505 1
0.54381310288526 1
0.491532422725129 1
0.547913586129951 1
0.850222933975343 1
0.84419046169266 1
0.787979451194059 1
0.641278527111363 1
0.412366289028895 1
0.164387470573441 1
0.147201356029571 1
0.715800946387068 1
0.446637627024069 1
0.464636252179983 1
0.677873990913453 1
0.308239706757642 1
0.454292190566699 1
0.768247655505135 1
0.654479386937676 1
0.801239655080798 1
0.323627878123944 1
0.156789500279727 1
0.950297214268368 1
0.476857627701527 1
0.357430512015974 1
0.659062605483869 1
0.645826337261627 1
0.248994727226271 1
0.50029097332452 1
0.666692668599657 1
0.936453960919625 1
0.0653540415337002 1
0.0911874342519736 1
0.259815350889974 1
0.451836058129735 1
0.259064202605464 1
0.174654779908885 1
0.749264389156875 1
0.72002049540119 1
0.503940248999435 1
-0.0825852664035998 0
0.224603244232493 1
0.0948986616445714 1
0.0890357177353746 1
-0.260641571453728 0
0.00777314276582247 1
0.346605554724378 1
0.428667953917594 1
0.678193983450327 1
0.488507158112443 1
0.802942773035024 1
0.495113725282953 1
0.75270644323723 1
-0.133652878740043 0
0.343884228811126 1
0.566452155366112 1
0.384293617353989 1
0.825266976003651 1
0.854733454014473 1
0.37736358413721 1
0.763980650156472 1
0.352916068179412 1
0.711506605794596 1
0.246549519758004 1
0.559644462813673 1
0.811265077951089 1
-0.0292843190152161 1
0.539464639164734 1
0.0956823108387522 1
0.441456581107047 1
0.553646926168125 1
1.06788474540735 1
0.756305122503543 1
0.872638015352707 1
0.945701879607922 0
0.873807127067205 1
0.608208401679015 1
-0.0276513944094978 1
0.39590703055986 1
0.845027102602287 1
0.380031133707218 1
0.281462567669663 1
0.67597992483936 1
0.512129534418159 1
0.491023251011819 1
1.08237273756414 0
0.0902053792966807 1
0.270583472844584 1
0.457053967665916 1
0.486857357233091 1
0.641489614024896 1
0.707002432144452 1
0.337181407640711 1
0.770496153525531 1
0.672522450191896 1
1.15591239693914 0
0.103739258333805 1
0.979979061833034 1
0.596900968894857 1
0.270786732114787 1
0.952934003952381 1
0.243192130079559 1
0.745688257501464 1
0.234249600795773 1
0.61663493600389 1
0.818386681672929 1
0.383133340577249 1
0.740526607899392 1
-0.135994767917314 0
0.52774299301301 1
0.553324391694724 1
0.496289004554305 1
0.708983614250752 1
1.19034976767518 1
0.595287335984309 1
0.381441941433777 1
0.251935775480935 1
0.516727910536813 1
0.897687752093411 1
0.55966166181886 1
0.674874433562749 1
0.722464202964971 1
0.313236282218884 1
0.27040737997175 1
0.582560008543112 1
0.648309986822229 1
-0.0166130937153196 1
0.430230191507405 1
0.778460258277553 1
0.457912989540757 1
0.374555323704131 1
0.225486227038207 1
0.230928281062338 1
0.644678601212016 1
0.37164531726449 1
1.00739946256226 0
0.548936558969992 1
0.521170657727104 1
0.691690331111472 1
0.620101288379624 1
0.682745622529542 1
0.310175835338749 1
0.657802499677558 1
0.267090196057435 1
0.881628678409675 1
0.553172463005388 1
0.424985254682205 1
-0.00684470443159571 1
0.243172650263021 1
0.200960157372494 1
0.903376048669729 1
0.592301511251727 1
0.452109117512973 1
0.108583354881772 1
0.918195200553493 1
0.736812713171572 1
0.360699440087547 1
0.533602915161784 1
0.476815871483678 1
0.51028593884081 1
0.0192477215504148 1
0.000443253623593626 1
0.890536232846684 1
0.545857742120697 1
-0.172615324614131 0
0.996551633845603 1
0.177595178970044 1
0.909753682471721 1
0.993137985014923 1
0.165877920743538 1
0.414923885811558 1
0.286382185420748 1
0.596519677516437 1
1.13467099913305 0
0.256390776594897 1
0.403625853759344 1
0.0663665653387073 1
0.899961005749864 1
0.920698085890503 1
0.500485193334651 1
0.840693854714831 1
0.497755256752441 1
0.224480938166746 1
-0.0380925116975476 1
0.603606828603297 1
1.18726797950972 0
-0.0432019139036183 1
0.256813426301174 1
0.541471640241775 1
0.514777992861306 1
0.582464381521324 1
0.865590135076393 1
-0.0580728930752174 1
0.601312000388196 1
0.664002787493645 1
0.858264049830943 1
0.439366918922688 1
0.403680698193309 1
0.415629383810186 1
0.5821314466777 1
0.465980042955575 1
0.55345803291618 1
0.591808203932072 1
0.570166217288158 1
0.393105020241455 1
0.674862765728849 1
0.268700468540132 1
0.459388534253853 1
0.349984715699568 1
0.64044482388964 1
0.272932865220795 1
0.614951372739818 1
0.538904151575328 1
0.619567957203793 1
0.10471800207705 1
0.841193475860279 1
1.02071257890411 1
0.241198078611336 1
0.513729012740519 1
0.566807612017392 1
0.417108715392394 1
0.789469823663479 1
0.617375202626548 1
0.0925621707312152 1
0.306098742397706 1
1.007080896681 1
0.17731339508136 1
0.870447374898199 1
0.726805710758584 1
0.167099521876349 1
1.16583478860238 0
0.688718789837577 1
0.16131697100918 1
0.468462422260557 1
0.55067485084806 1
0.730583912751409 1
0.396782550833534 1
0.376740926160118 1
0.499011899002507 1
-0.0933084933844372 1
0.2563490018406 1
0.816618298799788 1
0.559201647786391 1
0.729112254170108 1
1.18751463565439 1
0.0523478549144495 1
0.0746238976955384 1
0.586603404207707 1
0.112230886331759 1
0.371130498721585 1
0.139205268013059 1
0.352341185797001 1
0.258094277929133 1
0.664060265961577 1
0.546166328819105 1
0.789340925102227 1
0.62083080171842 1
0.784744753180004 1
0.0059372096503536 1
0.0269605734076467 1
0.505888275476573 1
0.55047087528188 1
0.352507002469549 1
0.781618430942205 1
0.766100667945244 1
0.502758949197329 1
0.445393894508697 1
0.298869035326552 1
0.302785637016497 1
0.596066317957432 1
-0.0732412547349463 0
0.33088066498331 1
0.72583977604268 1
-0.0111309333862678 0
0.532851292434482 1
0.574932528309221 1
0.507023987247929 1
0.160669609304262 1
1.11473103247151 1
0.587805585108955 1
0.97775713625333 1
0.367512400163886 1
0.156518176636149 1
0.367856678724735 1
0.277799581710458 1
0.622179977069482 1
0.452897202378207 1
-0.0460766015897187 0
0.670689536074506 1
0.307039543671084 1
0.279698520751364 1
-0.276985818169393 0
0.803033189066945 1
0.547296334223662 1
0.770920197958202 1
0.399814232975933 1
0.69335083593469 1
0.129026170469462 1
0.361474023009409 1
0.556689402841496 1
0.589234535737402 1
0.385377924913064 1
0.686622785600276 1
0.372383649443194 1
0.480389510796726 1
0.676610018823431 1
0.386051116064716 1
0.378618306633491 1
0.200908652982556 1
0.259476229385998 1
0.262078823134697 1
0.426861039364868 1
0.241455348898639 1
0.363499990479155 1
1.04367219632934 0
0.614749488905173 1
0.38152851379094 1
0.134032048672525 1
0.15387759746315 1
0.400685641433943 1
0.452795824429999 1
0.575633377549208 1
0.27427538236852 1
0.335953935277283 1
0.339808870278894 1
0.622214892945419 1
0.0289862433351063 1
0.857950961551507 1
0.292720888838436 1
0.823448244082257 1
0.811632917871688 1
0.856901804873558 1
0.301320348634118 1
0.833148935558261 1
0.641885300063796 1
-0.331723129299895 0
0.67500036411784 1
0.270777618847916 1
0.607100997423898 1
0.729381384152251 1
0.761877904697921 1
0.70326711834622 1
-0.0458650663336694 0
0.381366426520465 1
0.500074111059708 1
0.809454407192537 1
0.528096988840288 1
1.14005111465756 1
0.288706971121154 1
0.447272726636426 1
0.60507057685182 1
1.00486333080127 1
0.356239320832074 1
0.133808423220918 1
0.729484359603121 1
0.485148542857499 1
0.724322516141639 1
0.819384444796283 1
-0.162759606591591 0
0.231916244525216 1
0.308349964930854 1
-0.124176289506487 0
0.703794740161388 1
0.804157504956566 1
0.632261787920214 1
0.127586265030407 1
0.230573754254716 1
0.165026343194994 1
0.519663474590897 1
0.104660140329983 1
0.773313925994302 1
0.257847976088135 1
0.525451427150229 1
0.485115416062305 1
0.762022474549838 1
0.605113240761628 1
0.595171888395372 1
0.378501465999965 1
0.566914737863212 1
0.648105658188626 1
0.52779527787744 1
0.886361952082443 1
0.223134421912363 1
0.103344333876101 1
0.361236263812395 1
0.422677142723885 1
0.787936594061889 1
0.915636340308145 1
0.20469563269963 1
0.13892972110325 1
0.453359508760211 1
0.857592723846155 1
0.725774136468 1
0.209398077696067 1
0.591720288795804 1
0.233509292356597 1
0.295167652904782 1
0.436124397272778 1
0.68365410244173 1
0.377541087962862 1
0.453662382813796 1
0.149802162739101 1
0.505077657990527 1
0.477063219629571 1
0.992858617048405 1
0.742103998023325 1
0.478350663279364 1
-0.1378688464282 1
0.508417919233546 1
0.850349005831152 1
0.656050870376306 1
0.475502648538503 1
0.680812468251544 1
-0.394579950677738 0
0.63167784905984 1
0.700840616408 1
0.42429986988216 1
-0.0754640920739338 0
0.769793564470666 1
0.695370432684807 1
0.396880207000626 1
1.11777854865618 1
0.158580586999959 1
0.109958776611958 1
0.227718637985311 1
0.496536566226653 1
0.618551135116696 1
0.470603001646061 1
0.864103544411561 1
0.778860381868031 1
0.929279300687427 1
0.832985356678038 1
-0.0989613660959922 1
0.222041921610061 1
0.404392231731058 1
0.631850613932092 1
-0.0068596159412037 1
0.818003304077278 1
0.553823438784993 1
0.257840876136594 1
0.240721261957669 1
0.611143197333625 1
0.264198708049323 1
0.698791995764534 1
0.90016470968226 1
0.698859260943917 1
0.428728344750993 1
0.26414887098523 1
0.200149003082487 1
0.815264470792509 1
0.264070051276169 1
0.733508816805771 1
0.62770549084284 1
0.887931330890853 1
0.422929358058124 1
0.235379886967064 1
0.313739845763715 1
0.723466464740831 1
0.434488802785799 1
0.640269664179752 1
0.602850376827433 1
0.756918467639184 1
-0.280393978411841 0
0.185502300497972 1
0.739344788140323 1
0.17361605673296 1
0.911643000042692 1
0.557013393691494 1
0.362067264886512 1
-0.0360052210450902 1
0.103353117459675 1
0.488537166364696 1
0.97529613541319 1
0.474128661403277 1
0.632127815089409 1
0.956343817076116 0
1.06915069847381 1
0.0830983101599996 1
0.404627981559223 1
0.684912751546804 1
0.559337520715253 1
0.770156767447029 1
0.223139937605527 1
0.661279640255281 1
0.392099119450504 1
-0.147537037194714 0
0.265152512091612 1
0.291865161376704 1
0.906036742655948 1
0.223514207637232 1
0.509525348292728 1
0.147142589301142 1
0.281653606814402 1
1.04180990257225 0
0.438114903080946 1
0.429484517317079 1
0.415736741877323 1
0.889652220354936 1
0.399787932269545 1
0.646311508517592 1
0.429230716873862 1
-0.310028009966792 0
0.241979359788703 1
0.308680465995954 1
0.439554395572184 1
0.436294519447553 1
0.043681203243764 0
0.549936677482039 1
0.347739675066288 1
0.283850247545524 1
0.581993743003854 1
0.234781860334892 1
0.520095942054831 1
0.651146816130608 1
0.650157857716254 1
0.228608679866463 1
0.669871004438846 1
0.550128187422711 1
0.0163620203839076 0
0.95062407520884 1
0.717893527367664 1
0.814102997866496 1
0.819495707431267 1
0.229715456917876 1
0.0581342756835598 1
0.891158211703998 1
-0.0284969117600479 0
0.754402001855691 1
0.69587774032656 1
-0.188474250564618 0
0.50096361936707 1
0.571628183142624 1
0.40124783140251 1
0.207327874322651 1
0.613244540296102 1
0.280549793015489 1
0.912187639056771 1
0.7174002566969 1
0.92476562937798 1
0.458274406151656 1
0.456321528650076 1
0.469345648241259 1
1.01113874288899 0
0.207366652349578 1
0.367880368667281 1
0.460929739060497 1
1.10273261769224 1
0.73855090030442 1
0.343998093184369 1
0.664464273130248 1
0.705924261792526 1
0.249244148934317 1
0.416840368730869 1
0.178084676415622 1
0.814428676665096 1
0.567240556850589 1
0.533263134208635 1
0.375568612703467 1
0.432889293158362 1
0.484031466498095 1
0.769261186014288 1
0.590616031166688 1
-0.14641732887363 0
0.605787926868303 1
0.444022171403866 1
1.00157507040243 1
0.851261519688994 1
0.665795620932186 1
0.413867513950958 1
0.945431160206682 0
0.277795152520055 1
0.0690686756947264 1
0.825595104279902 1
0.687186110781451 1
-0.566755158043546 0
0.60115618348212 1
0.570229978462158 1
0.952735452177361 1
0.624050231372997 1
0.673711619834092 1
0.511046731365113 1
0.122006428385965 1
0.320345581308711 1
0.63312579373109 1
0.327124609754325 1
0.198547031841874 1
0.541174295279872 1
0.303282424231642 1
0.487092675572094 1
0.337949181401009 1
0.197340779646394 1
0.454704429371732 1
0.488358603281657 1
0.974548180261389 1
0.776799135481595 1
-0.136674425998744 1
0.0383708350205804 1
1.02609922323968 1
0.300051754762749 1
0.568371495896389 1
0.410966869239575 1
-0.0499967878532639 1
0.0885768054600864 1
1.02584283670583 1
0.274092220261974 1
0.124693188867307 1
0.617213602870939 1
0.33460696192246 1
0.257653249947934 1
0.117113311508013 1
0.694826266347714 1
1.22333925652419 1
0.390438757020064 1
0.207149945218663 1
0.485314042888546 1
0.34144181154617 1
0.53487122118219 1
0.385793239475322 1
0.958424481825474 1
0.231607192954358 1
0.998745449366996 1
0.907473997095039 1
0.304851852223063 1
1.20974603703798 0
0.673979997483052 1
0.299630220248556 1
0.674424160135037 1
-0.165566542100458 0
0.651729008598611 1
0.898089549418328 1
0.620275030301649 1
0.274220114347761 1
0.709467971771623 1
0.428996002798559 1
1.05627136006177 0
0.680183108170876 1
0.955424250034518 1
0.524944436438467 1
0.349508845204611 1
0.401701737654989 1
0.595038724945707 1
0.606665460972686 1
0.938676491205332 1
0.28521436547293 1
1.15523978272431 0
0.206873041076708 1
0.954518602375013 1
1.06939438753913 0
0.263001009295281 1
-0.0167827684850967 0
0.488414277541604 1
0.303297375289977 1
1.02302005312419 1
0.437908247178723 1
0.867931734871106 1
0.687411110570203 1
1.28626670104691 0
0.708045001754291 1
0.701526491677489 1
0.329487947865764 1
0.424495316181777 1
0.126499979640172 1
0.606683782528878 1
0.286041701202928 1
0.741020413260387 1
0.82077490731859 1
0.803380707918721 1
0.433843863665074 1
0.534937480080791 1
0.447263119504965 1
0.53066015221557 1
0.367304168830955 1
0.905599467171218 1
0.673145950351044 1
-0.0151131526758479 1
0.542836596371117 1
0.745073056845562 1
0.482884524506681 1
0.655662827876455 1
0.823238800402697 1
0.536293744994682 1
0.398831725564137 1
0.372772668040373 1
0.385962278310435 1
0.526398618963657 1
0.445397795540966 1
0.614183784163495 1
0.00990964242373334 0
0.829317368855188 1
0.388363509097567 1
0.526002787433049 1
0.54131307775317 1
0.803842029371633 1
0.765906961722097 1
0.357161916402133 1
0.938636930433412 1
0.374439887579385 1
0.791348957327443 1
0.678174612346324 1
0.624568597949217 1
1.13271326271969 0
0.743377221821917 1
0.468563021822617 1
0.0677362463986907 1
0.457330707344619 1
-0.131604776505812 1
0.367374130324636 1
-0.118035105832586 1
0.484233487356849 1
0.779435139799022 1
0.328936992523272 1
0.523517044980555 1
0.806366794612948 0
0.532144061379769 1
0.79075361403562 1
1.37496241946768 0
1.08109291159069 1
0.521432415910607 1
0.202909512764093 1
0.0817862932802007 1
0.709876098592479 1
0.562467816355986 1
0.746621470931498 1
0.706080539494851 1
0.611073674368746 1
0.93935418143393 1
0.303519665440977 1
0.296344278046138 1
0.37243275312954 1
0.395416505891876 1
0.688271322925711 1
0.35818857078667 1
0.373628841549585 1
0.270717045317651 1
0.351245534237721 1
0.510405026990955 1
0.714738603912393 1
0.313519619973509 1
0.263935494993829 1
0.184743674395012 1
0.652560718983851 1
0.972783027923653 1
0.424763745643719 1
0.770514733568805 1
0.730137560272894 1
0.149116554218164 1
1.09291731663563 1
0.255031861247977 1
0.851565470925044 1
0.318233927510541 1
0.16701375613804 1
0.50877491455922 1
0.342726072654444 1
0.371927143425745 1
0.632266391149933 1
0.542942012462061 1
0.793978191493088 1
1.01653417097002 1
0.359929343421918 1
0.65475890089631 1
0.806330883689087 1
0.408126696944834 1
0.801980742603112 1
0.634816948511229 1
0.723950747075969 1
0.684253784454411 1
1.19463343976322 0
0.61730873401794 1
1.23755735696981 0
0.829847118245914 1
0.413387794764089 1
0.533999792322384 1
0.109172874101899 1
0.496774174498698 1
0.64276565034301 1
0.833891354909396 1
0.5895523224053 1
0.316976909525434 1
0.376255633254391 1
-0.00404155402984813 1
0.568084722378319 1
0.69111779990352 1
0.226064519639932 1
0.189366943561275 1
0.526463163470749 1
1.05722432988821 0
0.213411690595134 1
-0.0926890297495647 1
0.474500550393491 1
-0.0370584897292054 1
-0.0762678934047475 1
0.947879402648745 1
0.400114800738502 1
0.66116231691453 1
0.100556423420293 1
0.781071725414457 1
0.512419801290056 1
0.349538395340696 1
0.498444425793753 1
0.371311591980089 1
0.432896566501673 1
0.99265324951813 1
0.891228225254343 1
0.484882696745195 1
0.674240383038109 1
0.597177773513412 1
0.547415880492856 1
0.422251817771015 1
0.199338813230305 1
0.504922241663664 1
0.221142277835738 1
0.611874672490268 1
0.536701376764757 1
-0.00959817681889426 1
0.309711880916237 1
0.628916593808695 1
0.467008465854016 1
0.324044426287581 1
-0.11973774273023 0
0.246102388334601 1
0.47028940470494 1
0.265644630805745 1
0.215457301884301 1
0.952381340391282 1
0.532961399878033 1
-0.085941079944029 0
0.484373600157468 1
0.532744150656705 1
0.419052090776304 1
0.958581916847899 1
0.546130954722882 1
0.124393181036392 1
-0.0185150534860139 1
0.148232062631956 1
0.703196416502698 1
1.13757622989169 0
0.394891878250005 1
0.507355899388731 1
0.411748919377139 1
0.505257383264103 1
0.147814796078156 1
0.605491927449316 1
0.494403825778241 1
0.751992713301754 1
0.715190648403991 1
0.357522748890904 1
1.23380289497701 0
0.548250127367926 1
0.240811277950682 1
0.525530833455364 1
0.751182581668016 1
0.41399979812871 1
0.660369479478576 1
0.341120315957702 1
0.140739151470834 1
0.285930717772051 1
0.326854563560665 1
0.985350481141327 0
0.329483129128077 1
0.585701632768971 1
-0.36394654450036 0
0.739131336703591 1
0.853156306333619 1
0.624057681927798 1
0.483200266112627 1
0.199426584315194 1
0.91220643696216 1
0.694538862904239 1
0.442160721252525 1
1.13038320204892 1
0.574439855792529 1
0.872700192895585 1
0.91784593070385 1
0.607712384990769 1
0.410127302736203 1
0.373892783410669 1
0.825699676587967 1
0.754566971026388 1
0.751411108366173 1
0.380936416022131 1
0.617626241037571 1
0.475407326556924 1
0.737813894350393 1
0.135928055686043 1
0.716455045122906 1
0.0213745423083269 1
0.261377148918262 1
0.43268299296112 1
0.80652554090545 1
0.729585936769464 1
0.318796717464725 1
0.989092760162337 1
0.709368701524859 1
1.21734836139403 0
0.752005997736876 1
0.0145167078337928 1
0.838496058721286 1
0.699724827425003 1
-0.0738408220463859 1
0.882479623997802 1
0.816183896860969 1
0.491644320367683 1
0.442274872665507 1
0.477166525247646 1
0.219611997230126 1
0.659106973741108 1
0.474933199157843 1
0.409038989837569 1
0.424653339638397 1
0.565514060352276 1
0.302961849846942 1
0.408780631548445 1
-0.00612229473782998 1
0.725151205704849 1
0.879701860529762 1
0.192936644280057 1
0.411647931018238 1
0.170586168010425 1
0.616421325420065 1
0.941423884772959 1
0.470137409563202 1
0.482392913642455 1
0.529382353543303 1
0.543425654112941 1
0.534240656680256 1
0.604758543137437 1
0.631112225331057 1
0.688863539183387 1
1.12162703666574 0
0.805592720276953 1
0.168302419601983 1
0.654014206515556 1
0.2824468582376 1
0.604838084890589 1
0.211193576374848 1
0.115275004283882 1
0.232884057170492 1
0.489595998391369 1
0.349795113713434 1
0.590422164352079 1
0.540689768258622 1
0.817994778218569 1
0.764500955128064 1
0.407948118243466 1
-0.136810298624225 0
0.82590610629185 1
0.174939137849222 1
0.00216111517447785 0
0.297709021799129 1
0.247719865416534 1
0.0599912669276106 1
1.10835324398652 0
1.19954214850493 0
0.632160412208768 1
-0.0461129112866809 0
0.0341040031275218 1
0.72699473500102 1
0.118139734215658 1
0.305098434260729 1
0.769416652290829 1
0.683616262255217 1
0.178544004503924 1
1.41885760446086 0
0.57231805929928 1
0.255301177752671 1
0.466429390802143 1
0.138778450270299 1
0.326799084434377 1
1.09472467673259 1
0.0966997833577056 1
0.419944646427027 1
0.691788842401201 1
0.460681867099447 1
0.248694946253131 1
0.529326440581698 1
0.259584098248994 1
0.323961646203538 1
0.51645701461118 1
0.481290377264273 1
0.147884049061058 1
0.933993190473367 1
0.145983609065034 1
0.236582282252584 1
0.705160969045317 1
0.343307698777036 1
0.566793011481151 1
0.833437244561709 1
0.449950804695138 1
0.549917130381711 1
0.104041611967316 1
0.705328651414741 1
-0.105467511430665 0
0.652545656267886 1
-0.039115853947234 1
1.26815251832811 0
0.47392065276751 1
0.380507919982758 1
-0.000742722828794604 1
0.661906461589314 1
0.472120070928393 1
0.0398311690298154 1
0.932144735301383 1
0.162793977946871 1
0.795196130421564 1
0.783695546551969 1
0.0931535595821799 1
0.795518577837412 1
0.441486776909754 1
0.483800906374571 1
0.468526395250799 1
0.459617877195732 1
0.17012425766901 1
0.335693032658854 1
0.464830071773357 1
0.748342901022892 1
0.605137051190864 1
0.433727855345569 1
0.941896359694439 0
0.639927221822143 1
0.600372283729681 1
0.884084095929368 1
0.239351252645712 1
0.878262989296515 1
0.915905559624457 1
0.257317805470714 1
0.389510180442164 1
0.944424302173699 0
0.250071921490844 1
0.655322887570234 1
0.656888546981227 1
0.454891967773601 1
0.582791149594369 1
0.707082736807883 1
0.490982666058309 1
0.53788773119211 1
1.09795993969365 1
0.576858750991441 1
0.938794565272099 1
0.458901141110684 1
0.582404919863799 1
0.646657069514658 1
0.106159659780464 1
0.348207252861368 1
0.124229067762414 1
0.200972755909176 1
0.675551788387842 1
0.247318809501435 1
0.372368011957006 1
0.974588709513615 1
0.944635641088662 1
-0.0261743078891102 1
0.2321630120877 1
0.626178549898264 1
0.0377160649020308 1
0.429578622650766 1
0.345374026131026 1
0.55675158596539 1
0.152254452907057 1
0.539395747634143 1
0.739712613709964 1
0.782999690715394 1
0.179746580308258 1
0.872750468094621 1
0.139275435215151 1
0.716234537088981 1
1.06515366734077 1
0.609537835989839 1
0.00529566416710358 1
0.129650253557324 1
0.398215892181623 1
0.576790934502964 1
0.433901507139476 1
0.468983920816725 1
0.903278346275881 1
0.476506887380245 1
0.327147726982086 1
0.397749330158548 1
0.329292654709269 1
0.230915635947879 1
0.790804500931657 1
0.427755134995573 1
0.491327635910094 1
0.745558371491732 1
0.679668080422748 1
0.487098540799735 1
-0.256458650288803 0
0.932908467057027 1
0.605188011802551 1
0.494105991375016 1
0.30776304244895 1
0.369176232361071 1
0.645580180738032 1
0.326743811391611 1
-0.0691235241006672 0
-0.0799217147752534 0
0.179111633623922 1
0.780661762848039 1
0.523635983977248 1
0.80940273838033 1
0.383211978155505 1
0.577727609197609 1
0.868970862931855 1
0.701944480181176 1
0.934505331043058 1
0.502148888759326 1
0.881081982682741 1
0.384060609071656 1
-0.0218368619654473 0
1.17101509592674 1
0.823018044367195 1
0.83856424087223 1
1.26982891192019 0
0.768695278295879 1
0.588641157350998 1
0.372246822893404 1
0.424857702629407 1
0.823784076688842 1
0.726361510707269 1
0.72393172373526 1
0.560615736576235 1
0.551769914579949 1
0.0564835427342546 1
0.0391965208750299 1
0.199059650743643 1
0.301174517811043 1
0.768535024794381 1
0.290153822176584 1
0.0181096649834738 0
0.717619678317041 1
1.35299007615529 0
0.536499356640359 1
0.15430082471833 1
0.485666287472113 1
0.845830849137943 1
1.24259281168626 0
0.261483936644125 1
0.280781861896319 1
0.666151527812444 1
0.447876359647831 1
0.292525578741495 1
0.292775164941054 1
0.0732261518741743 1
0.316116763420318 1
0.403790150770812 1
0.657438993942157 1
0.652487112700365 1
0.793006599845685 1
0.98859528350667 1
0.43294147819783 1
0.442637674266179 1
0.510305929716246 1
0.664437235837701 1
0.533919657958134 1
0.591569713966638 1
-0.0354595588272093 0
0.670443324732062 1
0.611663940879038 1
0.709020052357679 1
0.619225782142762 1
0.350597547513537 1
1.26109822102986 0
0.249383437818731 1
0.274826885765249 1
0.3547944449259 1
0.470079447783192 1
0.598356238210848 1
0.323834693516995 1
0.675232172192765 1
0.689228460500938 1
0.635212641360528 1
0.30082758625838 1
0.354600035098411 1
1.03006039035896 0
0.707018877957481 1
0.567316860804192 1
0.192275402901103 1
0.13889228459879 1
1.34169606576787 0
0.682723854332241 1
0.329385427894161 1
0.456393627720696 1
-0.00751028407637138 1
0.476670513869934 1
0.196217821521548 1
-0.0762382467069057 1
0.525642680882246 1
0.358213811438822 1
0.125106560518259 1
0.861118642218748 1
0.456872665008367 1
0.43242332094304 1
0.522226269773169 1
0.462744007088056 1
0.365880389349557 1
0.787510752376415 1
1.10234157191975 0
0.968772443243564 1
0.72263073351639 1
0.705204850855818 1
0.0690735489915218 1
-0.081814302720398 0
0.367106987832504 1
0.417808167706008 1
0.145635149085133 1
0.357497288481236 1
0.866100372162527 1
0.199226340708928 1
0.398990503145806 1
0.550284521064861 1
0.295042718794644 1
1.03890892428283 0
0.114361078378023 1
0.38735763784556 1
0.836670936109105 1
0.270485418257873 1
0.234804765131685 1
0.477144493243701 1
0.299223749000268 1
0.900521740557265 0
0.543191516586543 1
0.754521807293346 1
0.499731551583274 1
0.244463433311423 1
0.332246518031808 1
0.592806702799758 1
0.137228217972052 1
0.944388378727708 1
0.490840618960579 1
0.52489493821693 1
1.33909113434293 0
0.761300585639971 1
0.571719672032496 1
0.636717109717924 1
0.308963973984946 1
0.529655487417482 1
0.863524689550273 1
0.625858123145013 1
0.481581061446391 1
0.0769273497526868 1
0.717319288381608 1
0.501993297329553 1
0.141713807332547 1
0.375546943392082 1
0.721971065476589 1
0.81715862418112 1
0.458092522019971 1
0.70879219679702 1
0.652934579856741 1
-0.217054897407227 0
0.483470970918641 1
0.20847464850962 1
0.0787730956939264 1
0.185894320856786 1
-0.111789392323752 0
0.74660044493412 1
0.509716747438699 1
-0.14123155053548 0
0.663096844834274 1
0.394973118160885 1
0.714751956701501 1
0.340638140794793 1
0.509980560366609 1
0.571363429482047 1
0.469133625034708 1
0.454494971899733 1
0.274927706923975 1
0.610872555611321 1
0.546494338843307 1
0.20224262579327 1
0.300148401810055 1
0.857034934304518 1
0.371233654824292 1
0.0446428018198472 1
-0.118796217758494 0
0.50062254554818 1
0.430974848940386 1
0.133640711287392 1
1.59165242876559 0
0.313510744376156 1
0.453990660049585 1
0.652131596093946 1
0.327130636190297 1
0.659023167107123 1
0.476717272234003 1
0.551918255711653 1
0.30823868625825 1
0.566859482233059 1
-0.086200653816885 0
0.516227392831037 1
0.337026774139141 1
0.499303953767652 1
0.773278398846983 1
0.393144195584918 1
0.164213680592363 1
-0.120635001955066 1
-0.170360752320672 0
0.58926049666691 1
0.692115645376306 1
0.74821613576804 1
0.185720684744047 1
0.5519081440187 1
0.878179824556456 1
0.621116082315295 1
0.115705305624016 0
0.138954045056198 1
0.156935670264551 1
0.447182980319543 1
0.42225494378312 1
0.036877380054238 1
0.297527175763792 1
0.111967990451243 1
0.214958316536787 1
0.380587486950262 1
0.867005040988677 1
0.321060524194718 1
0.799853534629005 1
0.322476544077735 1
0.812188739809888 1
0.373223271284036 1
0.578064735966277 1
0.292654239722812 1
0.619811927087957 1
0.578530301981973 1
0.452727922608259 1
0.292687910789759 1
0.254424086449181 1
0.753735477529059 1
1.12974898643719 0
0.323336113038037 1
0.620987018476646 1
0.173373338002789 1
1.13143954473861 0
0.774991584542946 1
0.912460675371155 1
0.0783596407275466 1
0.438652845696218 1
0.681233260430702 1
0.592456844744053 1
0.459908154136543 1
0.379144758231637 1
0.76864549485432 1
0.315681913136062 1
0.43571009140943 1
0.303241571030926 1
0.613334168255126 1
1.17251507694214 0
0.0118818729941284 1
1.00797287666113 1
0.579776440194555 1
0.561117664994358 1
0.0920118092554886 1
0.751556385687754 1
0.00630978369677687 1
0.881948150452198 1
0.287659537849852 1
0.533554812701631 1
1.42447321142944 0
0.325456842837615 1
0.952539410024802 1
0.668158276267032 1
1.11615756119056 1
0.232810915441431 1
1.07781396338951 0
0.439305853037051 1
-0.144137774504792 1
0.715006519994439 1
0.245005976932938 1
0.308499407791337 1
0.211077940135319 1
-0.0133956012302932 0
0.853487532663309 1
0.466249199077134 1
0.516555089976329 1
0.591183433950357 1
0.762843324252985 1
-0.0173325831923499 1
0.486581211951639 1
0.0344096337504319 1
0.494923607156585 1
0.594980598452588 1
0.404017548599227 1
0.0904969177415939 1
0.555384466527615 1
1.00741559783026 1
0.161812745894195 1
0.413486181680554 1
0.0899104384808492 1
0.710432719817101 1
0.821801386428483 1
0.251797620674685 1
0.369050157537991 1
0.763428811086795 1
0.704412014074553 1
0.566350336194211 1
1.33910228383336 0
0.750693202476301 1
0.715005075621478 1
0.611566560123552 1
0.474309390918028 1
1.21696808113171 0
0.787522929794849 1
0.508739257167519 1
0.983300000704748 0
0.159877549310987 1
-0.165024105982119 1
0.339646603008554 1
0.293342406022694 1
0.934602038662337 1
0.39187357405145 1
0.641198268093363 1
0.572489799997065 1
0.768996237148966 1
0.308776216241692 1
0.340641261582957 1
0.165214335677393 1
0.727069131729225 1
0.528130501783541 1
0.483465204169653 1
0.297961131504768 1
0.705178183483408 1
0.815832395084455 1
0.876273486013397 1
0.764795374481487 1
0.586200793588852 1
0.368536850685231 1
1.03351510383605 0
0.690908541776561 1
0.627327851678111 1
0.903542025547202 1
0.627213111043923 1
0.556893353201329 1
0.150606976412888 1
0.457517542382154 1
0.512349696056841 1
0.836218844209774 1
0.657787359559515 1
0.278380526603905 1
0.575486718125165 1
0.162960784110034 1
0.539696395845015 1
0.648517588757209 1
0.577199967676695 1
0.438091982269738 1
0.959641890646121 1
0.341749327467199 1
0.457935506941323 1
0.41036511042538 1
0.932370884022453 0
0.735267390037871 1
0.260248386631476 1
0.374193653702386 1
0.396946614381584 1
-0.114838293452177 1
0.942791950524189 1
0.498312742825851 1
0.435166486414685 1
0.670305757119643 1
0.401347703484062 1
0.862298936855298 1
0.556276540265632 1
0.732436237993539 1
0.16641406912791 1
0.574158848923293 1
0.508693695310075 1
0.999368921744681 0
0.448991555610805 1
0.496806177513922 1
0.41855133163433 1
0.372491239791756 1
0.824319699387316 1
0.821016482350361 1
-0.131948743919996 1
-0.0273250231485118 1
0.335666800982412 1
0.578763627776966 1
0.271925603521073 1
0.567696715205448 1
0.582985663945899 1
0.472647603970813 1
-0.23528459847128 0
0.282855313038895 1
0.297494643372825 1
-0.220282773690901 0
0.712038482224687 1
0.404176461538555 1
0.952143911111691 1
0.381519898726657 1
0.504329204581708 1
0.341109906702766 1
-0.121037946090374 0
0.535809746214788 1
0.287373318524186 1
1.00304940671471 0
0.418743288010516 1
0.478783112918284 1
0.606623581520178 1
1.0743401654604 0
0.529713599001119 1
0.486312412974229 1
0.374466869972219 1
0.679995083573041 1
0.276096759699567 1
0.278534615570552 1
0.419201202466974 1
0.444782963874 1
0.372785866370778 1
0.29821388257213 1
0.713797942027333 1
0.0936948844785115 1
0.343835829798433 1
0.657005803338601 1
0.620785083694748 1
0.32847273054669 1
0.522829113756365 1
0.996807716796749 1
0.669194429070608 1
0.373166052847595 1
0.750295180930244 1
0.850448015342176 1
-0.197245532678881 0
0.499995652778177 1
0.607532333808456 1
0.534850541990618 1
0.390916186962516 1
0.437706542816899 1
0.746072904818687 1
0.760952417044721 1
0.152964315856923 1
0.426620265087735 1
0.638017123890636 1
0.932162099187775 1
0.745530318489567 1
0.783340031849607 1
0.116471105122501 0
1.090976475134 0
0.40787696998918 1
0.000474029351875321 1
0.300599885912194 1
0.0623382571951173 1
0.541435777156845 1
0.272897429347347 1
0.190584520268414 1
0.687905562012181 1
0.345913070132185 1
0.413115359054899 1
0.294954298817232 1
0.202084268012449 1
0.0128002471991802 1
0.819330477700127 1
0.817450491993183 1
-0.0314622721389999 1
0.0769566749508503 1
0.653717587482454 1
0.00924203049609849 1
0.477500704349082 1
0.633717918831743 1
1.06903918585465 1
0.529827349585998 1
-0.151604370876204 0
0.65902895352897 1
0.844107234930752 1
0.896752938118982 1
0.928555965195278 1
0.51071884976553 1
0.346937909749136 1
0.414292235303571 1
0.205084784951508 1
0.260540529311283 1
0.417438553036707 1
0.879725202934939 1
0.923424589790084 1
0.380172410457003 1
0.231664676873465 1
0.198902596730497 1
0.549395274074033 1
0.485325739540246 1
0.497672496988435 1
0.150659380853906 1
0.961468057984802 0
0.347671245427735 1
0.293329669101241 1
0.932352695346271 1
0.171757617989775 1
0.905449894103675 1
0.0441569360402922 1
0.262998220704554 1
0.510735245288453 1
0.179203544775965 1
0.848776141110569 1
0.67261688693692 1
0.748067761049625 1
0.495255728316318 1
0.476741513677069 1
0.6327228617067 1
-0.00414767752557806 1
0.451036454221127 1
0.506355913267007 1
0.297570312917567 1
0.353422359752949 1
0.652742009620705 1
0.967336297090678 1
-0.0383890036918225 1
-0.0279541693493674 1
-0.0160938843833984 0
0.389234733010024 1
-0.107452984172219 0
0.276685293776712 1
0.763360766394146 1
0.484729905633437 1
0.644206744708963 1
0.602894270366227 1
0.637729379075385 1
0.149874936077547 1
0.954884569841482 1
0.12710821730787 1
0.41998702216121 1
0.536234254596251 1
-0.0486722783438495 0
0.987801743496709 1
0.528201961228802 1
0.557701244766635 1
0.207273701407215 1
0.325934440786827 1
0.514750192736808 1
-0.043127940532419 1
1.04083405555464 1
0.708357124368363 1
0.85486458519116 1
0.545152189102955 1
0.512701416596877 1
0.108676243180068 1
0.858217289003088 1
0.329668144247406 1
-0.0353632772818985 1
0.310752810128044 1
0.700900744402633 1
0.332317436857908 1
0.848113174818453 1
0.307919893080664 1
0.41784251472075 1
0.696108079525556 1
0.833138389119435 1
0.30497503543043 1
-0.00563217304234095 0
0.886682074863796 1
0.263648484837006 1
0.925067238328316 1
0.407680122990397 1
0.603884725490489 1
-0.0135564042541818 0
0.366312296806172 1
0.85565187270066 1
1.04617002685958 1
0.149175324776159 1
0.502400244044865 1
0.254786026004221 1
0.719543209176863 1
0.170902678064115 1
0.293326043089105 1
0.264633759202655 1
0.464684480385695 1
0.643751793087075 1
0.719806134456476 1
0.185048630865772 1
0.0610177871331718 1
0.532682911915074 1
0.407590131962797 1
0.474952554014917 1
0.484496224882455 1
0.262089412497137 1
0.606875482699177 1
0.383842249557778 1
0.350914873042607 1
0.223173525008715 1
0.417482416135974 1
0.513194452712611 1
0.326494914230694 1
0.380087083289793 1
0.246047638476394 1
0.660720935237068 1
0.55083786438647 1
0.778890230878989 1
0.482494398363924 1
0.518215165123793 1
0.863611593865818 1
0.79002210107894 1
0.450003132145231 1
0.953953813654934 1
0.246720062031459 1
0.319500402032348 1
0.480519380512473 1
0.804582871812927 1
0.776729403207617 1
0.255098427988829 1
0.59468581424793 1
0.200502673590532 1
0.758864866264871 1
0.527964710024476 1
0.355222441262489 1
0.323590873198048 1
0.417110784521388 1
0.915108962172839 1
0.723649197395565 1
0.462746745237783 1
0.667192626598645 1
0.687491657472337 1
0.58154824165268 1
0.043107334149596 1
0.463537952613137 1
0.451636769473175 1
0.732284172442757 1
0.222661670871401 1
0.470964091696042 1
0.365893677047288 1
0.158424383349918 1
0.864589894541056 1
0.758549214001526 1
0.342377410726908 1
0.840461686029807 1
0.716017302479671 1
0.718417629135376 1
0.723158782331806 1
0.807805453846803 1
-0.0763280307576959 1
0.675028991437126 1
0.216648650221573 1
0.507327537242562 1
0.777229920274241 1
0.461774542113993 1
0.227044469382348 1
0.753490814313263 1
0.825987421023359 1
0.866946666022563 1
0.298523296341815 1
0.776038414266378 1
0.438393768677691 1
0.238318960317505 1
-0.164041433757971 0
0.611656242681638 1
0.567569568034166 1
0.280283677431008 1
0.982376433933708 1
0.572242656754966 1
0.867096990024415 1
0.443115252802762 1
0.257799235367769 1
1.19067397058388 0
0.410429653672106 1
-0.286563223636678 0
0.614580112164866 1
0.995822564298586 1
0.536002194595192 1
0.565835677235561 1
0.750213005023724 1
0.543961094228221 1
0.138223950457507 1
0.287794254519768 1
0.487863141725067 1
0.916990352760469 1
0.174993528690298 1
0.729039780713196 1
0.594295454407529 1
0.656563883342637 1
1.25743053415462 0
0.391197457732455 1
0.794697945659243 1
0.854595365453886 1
0.251126619296346 1
0.873092446508685 1
0.523451920852769 1
0.638150503249882 1
0.83588595263046 1
-0.179473185609638 0
0.753813380630342 1
0.516816211660229 1
0.672526689479615 1
0.139792557873947 1
0.646307226679374 1
0.789389680807478 1
0.89659799875992 1
1.30610793953088 0
0.767894392203521 1
0.153446561781363 1
0.584077579057979 1
1.06585850755561 0
0.580441300106231 1
0.51762025661026 1
0.652594812169307 1
0.166073246129536 1
0.53206039214959 1
0.144911438287481 1
0.409624963773702 1
0.0139429993143498 1
0.785522800152958 1
0.876073067816057 1
0.416837563870634 1
0.70257007302203 1
-0.107045729527398 1
0.219211658970608 1
0.740591999187382 1
0.515622004032409 1
0.716355431696251 1
0.765898977538833 1
0.535497298930788 1
0.372275570310477 1
0.560756447804869 1
1.03105029656152 0
0.246385587385101 1
0.599803373025071 1
0.638658575132723 1
0.591544774731963 1
0.293234606227812 1
0.472500535342331 1
0.523124384136024 1
-0.177567727666788 0
-0.0310180123342855 1
0.44062174396802 1
0.445994320217398 1
0.00276492340701643 1
0.664225190557032 1
0.34855121985619 1
0.367734689198796 1
0.727991498570842 1
-0.19046984440731 0
-0.0284770479855352 1
1.13157139197101 1
0.0628778437913624 1
0.517658609308711 1
0.669723006900868 1
0.631461071787346 1
0.336854679892858 1
0.429089980681878 1
0.595404641437206 1
0.0346171827093388 1
0.295677461932988 1
0.403698590267475 1
0.581691697285102 1
0.880486040035525 1
0.83796796861588 1
0.737562244654983 1
0.445804249411305 1
0.16601855967011 1
0.5372782911438 1
1.13140964698909 1
0.515774419702647 1
0.169745916505134 1
1.10383559137623 0
0.468256812149434 1
0.508082681447737 1
0.290829939599624 1
0.429970008133107 1
0.811293324094016 1
0.215736966719717 1
0.218217304287091 1
0.098829296349276 1
0.443102542018357 1
0.393378811102962 1
0.7177172033765 1
0.57068560165296 1
0.39247314005901 1
0.208099592181995 1
0.303132074624781 1
0.69704519888209 1
0.321537337475808 1
0.575660527328502 1
0.564236265657924 1
1.08892103595964 1
0.580357005451575 1
0.832355570835894 1
0.389015397599988 1
0.141162629458161 1
0.423838941156989 1
0.5092379001359 1
0.589368036085468 1
0.250254227253605 1
0.948983842262034 1
0.109999149844978 1
1.29937279361396 0
0.0873987321406773 1
0.555249014759209 1
0.369477005474311 1
0.350040513080179 1
0.292443505536686 1
0.174910766601264 1
0.186158898765348 1
0.101468928046359 1
0.331045410454616 1
0.275321407517437 1
0.681970807076692 1
0.192840392669534 1
0.297813846328003 1
0.850503189901091 1
0.0916755541955437 1
0.391834208952074 1
0.700026168194589 1
0.630901012898473 1
0.6107985747528 1
0.551296822822255 1
0.4118856352766 1
0.302143325849317 1
0.575531683673398 1
0.732876642585827 1
0.292461537379664 1
0.536773941773311 1
0.539938755242602 1
0.0311160510399266 1
0.184825777194099 1
0.378006372451658 1
0.625110486566169 1
0.668300349688775 1
0.31123396948774 1
0.534097558404692 1
0.783016694994495 1
0.662545467192384 1
-0.0566419683918127 1
0.677676830359887 1
0.210891003104344 1
0.754453973193408 1
0.467756427080542 1
0.820643597356024 1
-0.0107183539066773 1
0.123680914751554 1
0.118954173262535 1
0.44342669953696 1
0.734144996639408 1
0.57013930252623 1
0.0505807005812235 1
0.193034076218947 1
0.384165842712355 1
0.862268319842377 1
0.825361521924072 1
0.27048543727103 1
-0.223451743177401 0
0.801083180699974 1
0.495365618681796 1
0.276897306260201 1
0.382519024095146 1
0.0324642271370346 1
0.956124358831607 1
0.393873122641305 1
0.596908703430698 1
0.254137416731915 1
0.176350443715117 1
0.878875354887727 1
0.744505477457955 1
0.337732894956251 1
0.529006651130893 1
1.09246458992589 0
0.0346446106817583 1
0.45548223191195 1
0.110833298200515 1
0.847437236051908 1
0.722707212359924 1
0.573187144224632 1
0.688731462544872 1
-0.077661911937641 0
0.45926906214567 1
0.393406374004536 1
0.673080925988667 1
0.581771913206655 1
0.512506523336975 1
0.922246161542471 1
1.00576756786177 0
0.483776035360074 1
0.531162906759258 1
0.973431508390411 1
0.410009071125977 1
0.695016540302887 1
1.13916370946672 0
0.370410584377583 1
0.111705816427149 1
0.876075899702017 1
0.616711826385325 1
0.654069317013284 1
0.617636317818781 1
0.482928099620726 1
0.306481762338946 1
0.879354512137488 1
0.224817211196376 1
0.783843420506952 1
0.580237118141082 1
0.342196415262196 1
0.372478459865557 1
0.484206190325715 1
0.377419773889035 1
-0.0339272598181746 0
0.524353920725194 1
0.475613535488313 1
0.650927308929138 1
0.478332237905314 1
0.357619640032415 1
-0.0473689506497035 1
0.542476412770632 1
0.50509772289389 1
0.282459095926185 1
0.26312812599528 1
0.563617703908997 1
0.195817133344086 1
0.377663789152478 1
0.334868973742861 1
0.434547205789752 1
0.929918747120803 1
-0.0631761474356669 0
0.232477939568467 1
0.335052532135648 1
0.513341421771038 1
0.243819438856299 1
0.78100640541009 1
0.494055425917309 1
0.605775572253521 1
0.89303699712319 0
0.394053623253144 1
0.399969106103337 1
0.405941480446177 1
0.748454213402588 1
0.842115615151055 1
0.737106945058491 1
0.556508750356053 1
-0.0804013339388759 0
0.122677460498876 1
-0.184195934100045 0
0.0246323447965165 1
0.498751563152094 1
0.392641194144947 1
0.686418567201184 1
0.238542005621952 1
0.437777145479002 1
0.546125548364603 1
0.549528863341123 1
1.0485130886836 1
0.855947830609064 1
0.458954142671073 1
0.382748314239741 1
1.09885504942624 0
0.535798919008141 1
0.884086645700723 1
0.520847311538781 1
0.738268431910208 1
0.955337993020497 1
0.114319055097561 1
0.11485655160863 1
0.775167075164738 1
0.344916869093834 1
0.984690395610301 1
0.608924998177877 1
0.410245482183453 1
0.938242353313142 1
0.61322156855443 1
0.537470564276534 1
0.877651780073436 1
0.569202935958595 1
0.361939371510004 1
0.816906988142575 1
0.895260569067883 1
0.393571458951433 1
0.401316170436628 1
0.44688107197518 1
0.542707936915845 1
0.347096992526839 1
0.641987019082673 1
1.08691683141057 1
0.551685376734592 1
0.139850338110307 1
0.319747681338152 1
0.630839346856454 1
0.160688386079976 1
0.989423680416866 1
0.283620504333695 1
0.284572183435034 1
0.650729677773884 1
0.572671642881916 1
0.223822940541567 1
0.175949954798706 1
0.210083018547809 1
0.460190421992643 1
0.446325777884416 1
0.294068317335492 1
0.382470751905358 1
0.246614435410775 1
0.233008891197406 1
1.02489541292611 1
0.32878099380168 1
0.816971227399298 1
0.600826246544152 1
0.356375446714973 1
0.279230999208526 1
0.789835350641743 1
0.628071283940938 1
0.0529632340644344 1
0.579224597519098 1
0.946486291209506 1
-0.175606917458464 0
0.617533957283459 1
1.00957753568937 1
1.01123573828315 1
0.701577829943481 1
0.329707615344318 1
0.421194999255405 1
0.373060701294962 1
0.553262917877604 1
0.481455904842335 1
0.524838677839912 1
0.358941527862683 1
0.291574049247431 1
0.502499088283162 1
0.301682058778627 1
0.403948213152641 1
0.737691888267454 1
-0.12588794179923 0
0.177548024074203 1
0.618220928976735 1
0.571610658766569 1
0.873256197886992 1
0.659714551412631 1
0.263400641352343 1
-0.139975213489839 0
0.456849230468814 1
0.6173161044359 1
1.08154418461341 1
0.3540186714443 1
0.265181885908449 1
0.59931848607881 1
0.775821080692698 1
0.846918630752618 1
0.716617916114807 1
1.15412810100176 0
0.659100178184699 1
0.468765873598405 1
0.824610176856976 1
0.106137114377881 1
0.809388593218243 1
0.544028409088532 1
0.558134447509101 1
0.469290066906943 1
0.40181298772041 1
0.587840067096973 1
0.226524610394469 1
0.216075076869149 1
1.21596273495309 0
0.0821075502997759 1
0.408603169269591 1
0.534423268420258 1
0.0142851484043475 0
0.65471970462955 1
0.307490513698957 1
0.645300637454933 1
-0.117977224733568 0
0.16809604655243 1
0.655847781525307 1
0.54571886528432 1
0.49846144434102 1
0.764238732304614 1
0.336776319317353 1
0.597695730985715 1
0.617976215560578 1
0.324795416043294 1
0.680120355921073 1
0.912574290223713 1
0.0330381232438369 1
0.529896365372519 1
0.364970324308941 1
0.486385225277981 1
-0.0631212246361542 1
0.629100767426729 1
0.66867129032427 1
0.0878143650786054 1
0.700571244378315 1
0.0976995225583483 1
0.37954558657048 1
0.968675143599093 0
0.506189869536598 1
0.455943881960696 1
0.649306531054487 1
0.584467490441741 1
0.550255309608944 1
1.08262985157111 1
0.45129482571676 1
0.0443153312826067 1
0.509909691434774 1
0.815751865342065 1
0.826396323371594 1
0.229111880502017 1
0.423341399475035 1
0.578202039243592 1
0.779503724389927 1
0.359848351001557 1
0.173269185119266 1
0.232235930266207 1
0.150073086432502 1
0.272551839432787 1
-0.0703763427707366 0
0.29463228721082 1
0.439657187399523 1
0.438642975232215 1
0.24796701105541 1
0.130527244669454 1
0.413534320723237 1
0.0764702561483221 0
0.381318064843646 1
0.706919793678757 1
0.661968320048359 1
0.63527564584214 1
0.574825164188202 1
0.504669460479444 1
0.779847562726566 1
0.57110827061337 1
0.492274536926493 1
0.699402299101116 1
0.477435762910763 1
0.573041719836934 1
0.456073600117946 1
0.164367565097886 1
0.794629073914329 1
0.721296951376543 1
0.411934329474455 1
0.949544409702299 1
0.708446180851887 1
0.869330436061723 1
0.922952170025323 1
0.777543926194191 1
-0.113528279503022 0
1.0651694047665 1
0.666655845484313 1
0.671177429180427 1
0.361963255645052 1
0.871401253047404 1
0.266313067596633 1
0.615012279705573 1
0.679684090752841 1
0.946963768501423 0
1.0378985414107 1
0.408503984443736 1
0.722142728981245 1
0.783022602579845 1
0.636829165462879 1
0.36554088223786 1
0.460555603612536 1
0.472295284744899 1
0.602667299260917 1
0.538150764300327 1
0.862275368330619 1
0.194751419359399 1
1.02159433939353 1
0.710215967410768 1
0.361368973055281 1
0.727393126348623 1
0.443710087280113 1
0.642994687477896 1
0.407189878448331 1
0.292759753463489 1
0.38108644747385 1
0.555388059249819 1
0.060751991873931 1
0.048075592608111 1
0.502504031803221 1
0.851591089624278 1
0.501281902390026 1
0.776837722855985 0
0.85793116277455 1
-0.288648891989408 0
0.991526788449661 1
0.123604803390687 1
0.746172579453312 1
0.303411926089713 1
0.561313511759406 1
1.28090836054766 0
0.603306843779642 1
0.277203605684148 1
-0.369931683862612 0
0.776626264191253 1
0.423618067023361 1
0.661670704953795 1
0.45417512115086 1
0.253310530714671 1
0.510410471655748 1
0.191935725577863 1
0.643848548898653 1
0.318612288634803 1
0.90656194859997 1
0.267883895954264 1
0.996683662392389 1
0.967615538528779 0
0.220099883049232 1
0.798319501734086 1
0.841473940182182 1
0.434360756602987 1
0.372543819004728 1
0.437323353157098 1
0.354174839079336 1
0.322451531595196 1
1.31521392265786 0
0.747666305272228 1
0.614727662232596 1
0.0947996202890177 1
0.744976781782367 1
0.908705806408127 1
0.989171986626524 0
0.612839808741601 1
0.688960412714658 1
0.361114626188846 1
0.376062372479681 1
0.881217271925918 1
0.999876894662626 1
0.432007923251752 1
0.445725512542477 1
0.272846487753837 1
-0.176053244673451 0
0.665851638250405 1
0.265546658581671 1
0.544721497259606 1
0.0363104751547071 1
0.417731033782642 1
0.172202104929505 1
0.529852338049606 1
0.516313767988482 1
0.593362299309027 1
0.383447184756064 1
0.451291979452732 1
0.588435829861433 1
0.642574590896216 1
0.755833166616876 1
0.6812761512335 1
0.353044379104882 1
0.374358727631864 1
0.577526641501852 1
-0.286029078049079 0
0.8506247074934 1
0.370681802719272 1
0.25031094059901 1
0.378274482223604 1
0.438753614297315 1
0.779890096810187 1
0.753989390673238 1
-0.0325006543019745 1
0.805269078553337 1
0.841455578355661 1
0.571025017424143 1
0.353600532991213 1
0.795058111264061 1
1.29765511662019 0
0.450058970941083 1
0.568095456146549 1
0.601462018889981 1
0.811615533251589 1
0.780345753656042 1
0.666449908143204 1
0.311189842403714 1
0.375027773990792 1
0.521554478870331 1
0.898873543949824 1
0.439128623961014 1
0.624445301130116 1
0.413744102169416 1
0.780576112572497 1
1.33276525427994 0
0.76247096056904 1
0.845486044789601 1
0.802734724873541 1
0.570749988810902 1
1.3351928315907 0
0.831088964098818 1
0.210475888163175 1
0.565238296410317 1
-0.0523637564929392 0
-0.0213291462522837 0
0.65203842399013 1
0.322031155473251 1
0.907679337616735 1
0.73622275783383 1
-0.254772550027274 0
0.5682648692462 1
0.700394732124501 1
0.302755924085105 1
0.53732303710572 1
0.672562375595194 1
0.458470291968558 1
0.322525078112391 1
0.765669429587942 1
0.742797827814353 1
0.452876195426765 1
0.833342882356704 1
0.0308601746307071 1
0.188815843372508 1
0.41503999707568 1
0.345039205903014 1
-0.0317351589553994 1
0.0246488675735746 1
0.230203545150004 1
0.30089524424766 1
0.433663569856614 1
0.955679410441916 1
0.602796435367432 1
0.54500569538322 1
0.436672024997019 1
0.384203363299065 1
0.0485686513099061 1
0.436382691708884 1
0.699202893838809 1
0.277224403966102 1
0.735918091799256 1
0.527138889273638 1
0.639121729223858 1
0.851597221151252 1
0.439350218853705 1
0.133893801808398 1
0.53790216345706 1
0.176681855086604 1
0.363204239421615 1
0.724073046518974 1
0.549162090439994 1
0.773829446780303 1
1.03112387139915 1
0.29120534533718 1
1.05311807178904 1
0.441226845674852 1
-0.134430137634432 1
0.853498993646906 1
0.510180423559701 1
0.42557196749246 1
0.183289388248656 1
0.806887125346372 1
0.670912853138528 1
0.714544195216715 1
1.09211562629193 1
1.17360401586611 0
0.280765929971554 1
0.624872245860717 1
0.565795197091635 1
-0.0658737318894212 1
0.327237155745268 1
0.165264870527576 1
0.580306757014748 1
0.65521821732217 1
0.667767839062894 1
0.330542097423568 1
0.192228412953599 1
0.465794642762615 1
0.209929955424474 1
0.227308123149174 1
0.397921078510533 1
0.121601024383605 1
0.58223031456497 1
0.643232133823623 1
0.421151884733826 1
0.0945524526291078 1
0.338207509381636 1
0.259406162172749 1
0.39613414611031 1
0.63900491815499 1
1.12635852400348 1
0.434432065722918 1
0.687319563143436 1
0.532879224754041 1
0.444796814002455 1
0.339210618407193 1
0.320482815609667 1
0.515893090244175 1
0.630766006391866 1
0.209560931119201 1
0.424684709942345 1
0.446441267414222 1
0.103351644511244 1
0.514744288732268 1
-0.0477606105887202 0
0.726411461453614 1
0.583212800408534 1
0.639461265666316 1
1.01659297433785 1
0.464724115209448 1
0.215643248914336 1
0.51135273913939 1
0.0746882145564245 1
0.65435783712854 1
0.574495654568203 1
0.382677802477551 1
0.403747562844871 1
0.120039143958249 1
0.47945236858476 1
0.659774807528062 1
0.45360427517662 1
0.176675296669049 1
0.512071477808899 1
0.450147357093313 1
0.633668087719325 1
0.515037122843554 1
0.316924830288771 1
0.31165103751848 1
0.531635266518715 1
0.463387597154157 1
0.25577992712144 1
0.468389183217869 1
0.018176921745003 1
0.821115751891626 1
0.487891044984632 1
0.355758496397908 1
0.163482861847831 1
0.357966215699624 1
0.72091374160165 1
0.484478815211573 1
1.00195446251593 0
1.02150116523414 1
0.287752835441561 1
0.541626328579885 1
0.827634489513651 1
-0.145563317918003 1
0.293563897370305 1
0.447789006232246 1
0.655015760853822 1
0.115114801062868 1
0.524175661073316 1
0.28264369661244 1
0.440530468228572 1
0.354710717275741 1
0.755928169282768 1
0.61007275586587 1
-0.20401575124154 1
0.305103806616913 1
0.100556643245182 1
0.888542045066807 1
0.270037806320164 1
0.0238582388399162 1
0.453174803337374 1
0.478847680963054 1
0.719917606054274 1
0.461248732844437 1
0.440623867830461 1
0.447399742483034 1
0.363827116622882 1
0.509310843778683 1
0.399945325057762 1
0.49574926554299 1
-0.135158545180689 1
-0.119396309010117 0
0.65360955911517 1
1.14226283082631 1
0.550361984047443 1
0.957446534596497 1
0.756946865901015 1
0.778018330697719 1
0.523911875047671 1
0.686725346246682 1
0.828690623421 1
0.466867318504436 1
0.795291640054242 1
0.12470511408305 1
0.603706598633689 1
0.696668247887744 1
0.911777073283328 1
1.22827424023229 0
0.573639339942056 1
0.262366523846763 1
0.0686007745367698 0
0.635384883340811 1
0.367098754630575 1
0.63973040090274 1
-0.220283809088261 0
1.02920706409388 1
1.19743951471319 0
0.397342926552728 1
0.414007208779642 1
0.362956057097524 1
0.312038375574588 1
0.868369219235554 1
1.09127703363986 1
0.473438889758393 1
0.632069713240548 1
0.349150744740148 1
0.658717086200173 1
0.659707805612387 1
0.0933231730044312 1
0.412005989532805 1
0.437992187246779 1
0.318556080935597 1
0.893564697262172 1
0.168194195335629 1
0.378287793779058 1
0.490511463663042 1
0.0549933829718246 1
0.181656936480406 1
0.929857114584312 1
0.358516288819156 1
0.809617139098237 1
0.860829411996964 1
0.291248500929322 1
0.652237498520762 1
0.443870112468839 1
0.492938271595374 1
0.478675306864223 1
0.0185763294956006 0
0.497556828622938 1
0.484518872505343 1
0.306376740560253 1
0.967132447490999 1
0.833207154842369 1
0.570571990831716 1
0.546001235717693 1
0.132982161778626 1
0.205139124106033 1
0.647749988500689 1
0.34504360934111 1
0.803622840627983 1
0.475973628461718 1
0.690734480665268 1
0.322841286146301 1
0.190818197648774 1
0.585588853356327 1
0.49398073762011 1
-0.105776036511722 0
0.816997359133394 1
0.436324847914127 1
0.245319295716753 1
0.725318232959494 1
0.278019529421428 1
0.295108063886508 1
0.404356935946878 1
0.405071751118619 1
0.752328387512385 1
0.312690520551522 1
0.396371299823836 1
0.427082380230693 1
0.476342154684578 1
0.180245698386976 1
0.479971032094224 1
0.15627800138894 1
-0.160336318554387 0
0.361823639887569 1
0.326501491941483 1
0.152150427940094 1
0.236694663375934 1
0.875046329615556 1
0.517734758267019 1
0.411921378018133 1
0.971043142306418 1
0.82899318942744 1
0.694944064844501 1
0.418910843579372 1
0.840212998428561 1
0.522471569522244 1
0.591292857120709 1
0.35152876441363 1
0.569286183157575 1
0.709413543108759 1
0.886639610487762 1
0.287615909254279 1
0.680522606182757 1
0.610764992844442 1
1.15195603479425 0
0.629913497055178 1
0.370668099638139 1
1.0549126010217 1
0.6532983756993 1
0.735519148240755 1
0.72028234885912 1
0.493529889093861 1
0.186069120127409 1
0.895758938225151 1
0.4590869617761 1
0.772587708136192 1
0.487727490028085 1
0.525798921721209 1
0.373125961240135 1
0.462373317183918 1
0.155401791445553 1
1.05601255241674 1
0.315812349975474 1
0.564055695662504 1
0.838426988169828 1
0.727055722981698 1
-0.0548557849169249 1
0.663628045133849 1
0.440443135403167 1
0.757560398125848 1
1.23374094182895 0
1.00579956816288 1
0.629088040266601 1
0.937557213747769 1
0.486892019583247 1
0.199290791619918 1
0.177943108105915 1
0.771164611114103 1
0.655072149312674 1
0.892737119193206 1
-0.0261494785546919 1
-0.0808463715073788 0
0.150284304429506 1
0.334497550602365 1
0.27212273898128 1
0.613904757371848 1
0.508636258558048 1
0.055097544075149 1
0.907079988381959 1
1.06879288594632 1
0.343227979065875 1
0.00115745880304703 0
0.493540505768374 1
0.627140871567061 1
0.839107778573268 1
0.101222532016957 1
0.671946115279097 1
0.916957312439034 1
-0.00232629886616648 1
0.838002234744436 1
0.78538962024068 1
0.665412486890899 1
1.11376545373528 0
0.751506950012771 1
-0.226663019347724 0
0.274619118986707 1
0.985423021066745 1
0.114362343299054 1
0.710507027393423 1
0.717969566052981 1
0.335740356598683 1
0.634979505323019 1
0.58497108580483 1
0.38725975637546 1
0.481151369307627 1
0.455659557697212 1
0.460885335765492 1
0.561929533618549 1
0.735363479385683 1
0.38272787622391 1
0.172707684623546 1
0.695344488646646 1
0.505031114881159 1
0.560512048662421 1
0.877308855669462 1
0.28551741562134 1
0.354816335001603 1
1.43076301398156 0
0.453529962564216 1
0.730059345761179 1
0.754072748678961 1
0.240804269459377 1
0.826783786228615 1
0.386066612323073 1
0.893035178736216 1
0.715454134036755 1
0.468710715797672 1
0.373100754517412 1
0.410956721609619 1
0.484966168845231 1
0.213930050723229 1
0.552194808958142 1
0.196128285484545 1
0.400117690931174 1
0.731644677058302 1
0.312402815443576 1
0.172068444874743 1
0.546197752669626 1
0.43275699521711 1
0.464440005277213 1
0.651757735562657 1
1.24942666704093 0
0.63775879423011 1
-0.104285770119714 0
0.462166191178275 1
0.755480828383098 1
0.912930069297385 1
0.396436524085683 1
0.302490969727588 1
0.782967732694812 1
-0.163169512480896 0
0.647027081441787 1
0.586236166968157 1
0.408889755594777 1
0.731936623579367 1
0.585599699115815 1
0.682605828813673 1
0.223394723065207 1
0.498752166709261 1
0.684495833124178 1
0.756449916328378 1
0.50069283483434 1
0.258006480711268 1
0.522153743676651 1
0.377317306755243 1
0.599483930046414 1
0.512310506831486 1
0.227434461532949 1
0.835166722323449 1
0.0825992404439318 1
0.596211673546276 1
0.742510577824874 1
1.20809812944717 0
0.821736276777024 1
0.248257108084287 1
0.244581124130237 1
0.220445868702048 1
0.264359780908082 1
0.632440680572161 1
0.345361548438339 1
0.506551275377232 1
0.48472594678654 1
0.583785474296422 1
0.404797315901596 1
0.158714574163258 1
0.19907413404118 1
0.471904918493523 1
0.431350852607332 1
0.693594767685323 1
0.729909934505655 1
0.583215514349608 1
0.425137707474619 1
0.646957548964235 1
0.921784348697026 1
0.489202162803885 1
0.599645316320596 1
0.591276575033174 1
0.458824193917494 1
0.56408802201729 1
0.711283365211979 1
0.892750516065454 1
0.00773359394546556 1
0.643713357993089 1
0.665819412490637 1
0.0547165380371645 1
0.496310124230867 1
0.0478553002319595 1
0.539395409385672 1
0.633030256977205 1
0.676049055774543 1
0.741642081490095 1
0.92529914116729 1
1.17594932552438 0
0.915596475956449 1
0.720005242185578 1
0.942784564993562 1
0.0968572438142028 1
0.598295976996653 1
0.646514398068453 1
0.0364594219410051 1
0.863439530115958 1
-0.0446345561791639 1
0.729288778232604 1
0.915558930614585 1
-0.159899712636092 0
0.67599136231875 1
0.414878036951601 1
0.902845555760728 1
0.312252999733146 1
0.668168094101114 1
0.5029287644493 1
0.353781487136349 1
0.334981521384492 1
0.633347080425453 1
0.350185321959952 1
0.116572493335597 1
0.921032582130312 1
0.719301795152137 1
0.909390249433483 1
0.261427622497138 1
0.769752357721658 1
0.709158046843201 1
0.779817845211453 1
0.652276633353118 1
0.58816998059558 1
0.739087160764437 1
0.779473922821368 1
-0.030979424706102 1
0.561473663949566 1
0.401216135573975 1
0.768577409943402 1
0.440794720021363 1
0.542644340983662 1
0.574043645943099 1
0.549875559208787 1
0.534934882765453 1
0.818540533106673 1
0.419682280423759 1
0.390339492544561 1
0.619363098978919 1
0.455535184239559 1
0.482920280198447 1
0.30072262639014 1
0.706132149314697 1
0.541155485173462 1
0.980218231621244 1
0.885693741110011 1
0.392215022547555 1
-0.0434287925925296 1
0.448164806533848 1
0.640708845811937 1
0.872262708889855 1
0.856824115110725 1
0.256546622264479 1
-0.0609447053886422 1
1.20031761544834 0
0.566887207033451 1
0.811596234680244 0
-0.0222495232651297 0
0.707064916951988 1
0.720185770360892 1
0.715937442014821 1
0.576718457050831 1
0.442217422137966 1
0.675329355791614 1
0.453477735444489 1
0.760117630049727 1
0.269635755484535 1
0.681574643339466 1
0.17089467710598 1
0.0846251415404127 1
0.368642920197523 1
0.213720088876028 1
0.263455227813142 1
0.12929771674905 1
0.643708627769372 1
0.407822706898894 1
0.441463498335396 1
0.0719019822440582 1
0.672183618600229 1
0.547901044685055 1
0.983601232449929 1
-0.143467036411876 0
0.202994909628133 1
0.407311026438495 1
1.10683764997053 1
0.46605821865438 1
0.507884567632762 1
-0.013579227544181 0
0.612179441229417 1
0.62740999307497 1
0.432701353499609 1
0.9527208163046 1
0.690701365006451 1
0.430692449229787 1
0.0893981757767332 1
0.0913544201928778 1
0.488676707009767 1
0.00885663172610091 0
0.737947057978415 1
0.815426699222378 1
0.155391020411458 1
0.83493578659257 1
0.613885791527025 1
-0.0760564365649994 1
0.611469111236157 1
0.249185465469582 1
0.882584329019339 1
0.660716036557542 1
0.206466693772797 1
0.561458448773039 1
0.739945529665422 1
0.467113496714231 1
0.378210243509297 1
-0.243848223620347 0
0.451839835161685 1
0.54544952372649 1
0.120774713821068 1
0.690996201609258 1
0.746896580319649 1
0.0462822769711899 1
0.746654274174299 1
0.722531059748689 1
0.565442797588465 1
0.740488900311837 1
0.391026321580946 1
-0.216810950737995 0
0.271298171883747 1
0.583439909729667 1
0.179837489978286 1
0.309765171691037 1
0.784461992068367 1
0.842835837260363 1
0.817640838607001 1
0.82828808493893 1
0.437430531768203 1
0.361267879489999 1
0.683486057959493 1
0.624216529544614 1
0.545267477285018 1
0.851121990048913 1
1.00179951779551 1
0.400285443369012 1
0.312257825447814 1
0.432102477915311 1
0.370705679881061 1
-0.0158615533742062 0
0.39651130128022 1
0.578075335277489 1
0.439094063923858 1
0.837338967482339 1
-0.0479068511354146 0
0.543383042494088 1
0.848379909301995 1
1.13523537726692 0
0.12213544843055 1
0.308176970135724 1
0.153004077038447 1
0.275021696760021 1
0.485130284401788 1
0.685195901166591 1
0.649578748797196 1
0.41622472150466 1
0.370988843237563 1
0.559724324357571 1
0.840922735557233 1
0.654176666631629 1
0.0796520069121012 1
0.667741978979301 1
0.548486924692368 1
0.57385714171853 1
0.495126602434941 1
-0.169061345176711 0
0.466625455436655 1
0.520133198861888 1
0.838899774754215 1
0.328188202594389 1
0.523487787348284 1
0.612928429862993 1
0.798749893961868 1
0.461286345707383 1
1.0431646352669 1
0.409487776470105 1
0.320490954948131 1
-0.0353860659280927 1
0.881327944194631 1
0.420852372805216 1
0.315269934161067 1
0.742100950993518 1
0.0263261702868416 1
0.508189689569884 1
0.546036976700004 1
0.928714999428158 1
0.191018085683534 1
0.509494275691289 1
0.58596402381753 1
0.617749279327022 1
0.659061728520795 1
0.639119716878499 1
0.633979775780755 1
0.219118923992633 1
1.12523011599251 0
0.660119221228662 1
0.890192940533198 1
0.555200555568385 1
0.235366655874272 1
0.200379228617703 1
0.358157863111729 1
0.0622663329518836 1
-0.0927792067677004 1
0.973991908215724 1
0.789102609802244 1
0.293733908022841 1
0.726605080852983 1
0.767912619525324 1
0.65226089924693 1
0.266436274995805 1
0.424703198024372 1
0.507252590215814 1
0.695951968004672 1
0.30014945997547 1
0.667267576476023 1
1.01292044078116 0
0.350383222003615 1
0.295912687017546 1
0.493967040070867 1
1.31527111760369 0
0.523202207764174 1
0.680213390603207 1
0.0665833515516336 1
0.745230019940237 1
0.364896129413193 1
0.0880240165800254 1
-0.184683281686601 0
0.0804981540630304 0
0.870098752582117 1
0.590498699479899 1
0.326249896283857 1
0.22296545480923 1
0.708496425220601 1
0.576091742944996 1
0.344576388869412 1
0.894069847457633 1
0.218292466322901 1
0.589242339255327 1
0.184366805677597 1
0.246939675475352 1
0.681604353302694 1
0.909288072516401 1
0.763993371403051 1
0.231204861625847 1
0.843456422028909 1
0.209381534781621 1
0.860343576907662 1
0.626879791738542 1
-0.00400911447406538 1
0.253025532637017 1
-0.222076441685347 0
0.193380487002788 1
0.128531281009767 1
0.125327735860834 1
0.579539518454675 1
0.228231530783013 1
0.587252036931942 1
0.411962052230138 1
0.51725679809105 1
0.346549178776608 1
1.10498886211682 1
0.36918383421648 1
0.438267851979206 1
-0.272817738691132 0
-0.0868258020146652 1
0.483404475237705 1
0.33189147795213 1
0.0205037622977159 1
1.01462980314854 1
0.328982777718535 1
0.845677116441157 1
0.603104421078617 1
0.81410222394071 1
0.720223681900439 1
-0.576787902583622 0
0.403686250186047 1
0.234364603888986 1
0.704833322471429 1
-0.0967400229858265 1
0.647843082302887 1
0.551307607021025 1
0.290481133693439 1
0.823455127040767 1
-0.0519005314861318 1
0.174365516889365 1
0.661230141978929 1
0.0107672354975243 1
0.698661496532733 1
0.790634302453528 1
0.601774159631995 1
0.849468748042848 1
0.588202740256318 1
0.171501950083953 1
0.406574451896112 1
0.782078597087888 1
1.2142622430041 0
0.56244930120272 1
0.128586361861321 1
0.614664703364119 1
0.107874205542452 1
0.699613352632056 1
0.533423747140378 1
0.958102838659487 1
0.467425154326191 1
0.583962805191516 1
0.485286849794512 1
0.407150031264224 1
0.661536147154684 1
0.33263107627235 1
0.749733079059562 1
0.830846813885733 1
0.386969831661346 1
0.17632484202123 1
0.0682594522086085 1
0.539530730417106 1
0.917611637909593 1
0.377379080311328 1
0.426494645916632 1
0.600002555499525 1
0.608993288893057 1
0.712320045276768 1
0.290390908468626 1
0.565204339981025 1
0.448257899046136 1
0.201531449361946 1
0.57550142079808 1
1.07861785355625 1
0.093586792403819 1
0.454290417286513 1
0.884025835166834 1
0.660645500141577 1
0.299091199697193 1
0.38755794402288 1
0.275666358194911 1
0.938722197392679 1
0.405838612905138 1
0.297912901875542 1
1.27880491485857 0
0.188201417036316 1
1.21563609189358 0
0.579544253101119 1
0.231408496243278 1
1.01509505464107 1
1.05219559392933 1
-0.618175181262353 0
0.912377930877962 1
0.422754770380166 1
0.525182292496861 1
0.995647220709144 1
0.835868319331329 1
0.281601767239425 1
0.506900168016795 1
0.53908289637059 1
0.425291996485472 1
0.668198963857287 1
0.501730773296999 1
0.366659168034381 1
0.163662399584774 1
0.426920632062201 1
0.720374564899144 1
0.439510987489589 1
0.422379298141465 1
0.767151144022591 1
0.276992169566864 1
0.676730949001056 1
0.414617195574027 1
0.494124556676407 1
0.0164879702421572 1
-0.0787408182195744 1
0.723359645276719 1
0.686262482888743 1
0.421792518131412 1
1.08609909619046 0
0.842218083587827 1
1.2931492951304 0
0.40208177165911 1
0.451545629384579 1
0.662682642058149 1
0.491841082775411 1
0.396511494108252 1
0.217640146451815 1
0.3259085114329 1
0.195398747427379 1
0.513196931508251 1
0.254370457262984 1
0.237124799797779 1
0.396774631091334 1
0.124677862224174 1
0.480745015461499 1
-0.0461120006184509 0
0.0219629715545295 1
0.176668744912706 1
0.505478753081345 1
0.784610529025713 1
0.521978811647935 1
0.109569486001787 1
0.475336226433504 1
0.407793622687965 1
0.823475479876381 1
0.367525588236857 1
-0.249678819861078 1
0.552931762837203 1
0.937995512849445 1
-0.133109596494114 0
0.255677189085937 1
0.230590735026087 1
0.996962208074591 1
1.05557664644132 1
0.436222665410203 1
0.55760272358962 1
0.240471437958971 1
0.533934597603202 1
0.74193867223841 1
1.07110743041042 0
0.259928085690745 1
0.98135179179473 1
0.229264815129608 1
0.603074107210304 1
0.310866748868237 1
0.438777985616458 1
0.37404153405829 1
0.21323754189732 1
0.176738019090723 1
0.701692360887781 1
0.566071259152494 1
0.5496011621102 1
0.641492889496227 1
0.378989060529741 1
0.877358315172955 1
1.00495772576154 1
0.646908055909337 1
0.652502514409164 1
0.266174677449181 1
0.522908125265603 1
0.457777003383386 1
0.345640930734244 1
0.847131338633534 1
0.630841900396313 1
1.44108966907934 0
0.471036469573646 1
0.682040361984045 1
0.426384174262281 1
0.718231289017904 1
0.830804968893908 1
0.760425471623555 1
0.145570984038079 1
0.212004055604553 1
0.38838634104684 1
-0.0308278575316734 1
0.153010973126864 1
0.753963634388449 1
0.411800648702676 1
0.479681248000119 1
0.320902522157983 1
-0.0161005066950843 1
0.823229900135856 1
0.700143989975399 1
0.615888852552691 1
1.24480027424502 0
0.395605221818117 1
1.12965189548119 1
0.920756970131572 1
0.580961854549328 1
0.00466377934593916 0
0.227964340743323 1
0.0982875514342621 1
0.518471556468149 1
0.925151719221113 1
0.457733330474671 1
0.342563391821163 1
0.449283142279865 1
0.562738728933936 1
0.179121558289154 1
0.31768047509573 1
0.588684349824122 1
0.308697117186514 1
0.459989877505691 1
0.440724512153026 1
0.801172346188185 1
0.746118924953559 1
0.700323691545989 1
0.0404604891991196 1
0.527178660520587 1
0.907913829646664 1
0.633634008625157 1
0.737123943980204 1
0.402932373543319 1
0.49072269855305 1
0.425332916506978 1
0.0846948599952592 1
0.307371578962032 1
0.67704517973671 1
0.247739719895609 1
0.664659291933536 1
0.725582449995163 1
0.744515039120747 1
0.257577437468026 1
1.17331025365265 0
0.170188187331443 1
0.440313522844584 1
0.798552335052358 1
0.451615817635338 1
0.855389819492791 1
0.491437161240784 1
1.01496216636275 0
0.135960171445853 1
0.569061749930596 1
0.535062573565381 1
0.328379099326672 1
0.688793357069534 1
1.05067739158743 1
0.979386311186483 1
0.387387996185589 1
0.386371312716263 1
0.705722655942905 1
0.860439739787654 0
0.446345088029364 1
-0.366882218928604 0
0.844222219817562 1
0.297630566435017 1
0.411483469773571 1
0.62733557778891 1
0.949661685706794 1
0.874583737889691 1
0.423137116327945 1
0.498942266170201 1
0.419488277949776 1
0.365956835228128 1
0.603221142784006 1
0.667306149155402 1
0.365200158275518 1
0.173602760575387 1
0.590850343522105 1
0.326158245416974 1
0.19453238488848 1
0.810477383692806 1
0.773310762137818 1
1.05741035384557 1
-0.0320322397875935 0
0.723261897987604 1
0.427915965123811 1
0.837168729222973 1
0.259917222501405 1
0.446551642473391 1
0.499681337180279 1
0.844512297530898 1
0.120971798558373 1
0.500586429409173 1
0.599693901712855 1
0.786615193674227 1
0.739886290573017 1
0.48320109499201 1
0.173389939907928 1
0.37612594784748 1
0.425543596770883 1
0.134912229691207 1
0.382515633701877 1
0.490232810073395 1
0.693926148261684 1
0.238667763467882 1
1.03084264507652 1
-0.0946381445825671 0
0.562382320992364 1
0.0973658100301712 1
1.08976684772148 0
0.573520084558829 1
0.577515740933829 1
0.809504685624887 1
0.158710386493754 1
0.283708000704833 1
0.823871341602941 1
-0.144624630134765 1
0.439389156570133 1
0.86780335348383 1
0.613416925364438 1
0.487659228912478 1
0.530649180567635 1
0.365311806672556 1
0.965158134108569 1
0.374596705476596 1
0.651994056732189 1
0.851326299620118 1
0.821945624573375 1
0.208147646376728 1
0.494041441080363 1
0.385694608249029 1
0.385650438810731 1
0.752340377200902 1
0.667297492307765 1
0.817541769547887 1
0.34989268267837 1
0.623211671150885 1
0.40608018484302 1
0.217436248813135 1
0.676071877375244 1
0.184868214079451 1
0.0936534771555937 1
0.644191506494526 1
0.0276663055431138 0
0.389746499406162 1
0.343221625965243 1
0.97398127719836 1
0.781170406254038 1
0.691745233330133 1
0.0561568952708846 1
0.437066073451771 1
0.933892817784347 1
0.162570605820366 1
0.923470918132709 1
0.558123182243699 1
0.918457582391041 1
0.702055094504878 1
0.446766515236933 1
0.417630203962414 1
0.0274634581378849 0
0.537427310761244 1
0.266655694185721 1
0.567031505736452 1
0.338259237491232 1
0.178502932690728 1
0.575959086612789 1
0.460086421599995 1
0.355221910735788 1
0.787216868736864 1
0.523853050298944 1
0.849783206363166 1
0.407706906826046 1
0.27756807256746 1
0.140820580451948 1
0.443677303665883 1
0.0129166262930619 1
0.6993155002622 1
0.0474696887618461 1
0.480272931934558 1
0.966897373877085 1
0.378048863026017 1
0.453531180734342 1
0.358960411942786 1
0.553912525319384 1
0.750166109799915 1
0.321685607965336 1
0.925551234560766 1
1.0220356653262 0
0.311335770990998 1
0.472369743454505 1
0.348196060013047 1
0.315303783290279 1
0.880302777401443 1
1.6956086797207 0
0.559389487397744 1
0.615401326740658 1
0.989156236557947 1
0.218174796571729 1
0.30317064013211 1
0.247360263953741 1
0.728598035837764 1
0.31898201680715 1
0.177895621198072 1
0.153410960811524 1
0.395532423891775 1
0.317665107507621 1
1.16530505602069 0
0.465314164436263 1
1.15948627461351 0
-0.152608125382006 1
0.389181195950433 1
0.741402165784825 1
0.185292296816562 1
0.472759778340513 1
1.09040171640274 1
0.122355158933125 1
0.999270338760978 1
0.621062869341079 1
0.554874968637807 1
0.448022060008947 1
0.646689227425488 1
0.150422392367383 1
0.348787112936175 1
0.470299716567919 1
0.158791257813774 1
-0.121598298415795 0
0.120629595805739 1
0.234247195626646 1
0.376181664197227 1
0.00557624769304929 0
0.740682975799139 1
0.609205336870299 1
-0.469266266547357 0
0.212142704314936 1
0.615406149514432 1
0.223693452939247 1
0.548634779457899 1
0.502263078779736 1
0.636784617977654 1
0.831390147332527 1
0.965705577074396 1
0.182807948361959 1
0.494110906242528 1
0.437574504499165 1
0.585013382576565 1
0.315254817543056 1
0.35950688833768 1
0.172437479367122 1
0.390300388741237 1
0.703973182526782 1
0.472242676355918 1
0.721021349979817 1
0.242709587001804 1
0.0668254689106179 1
0.638743252738757 1
0.463144194879988 1
0.484477821755048 1
0.502413424039824 1
0.549819403546862 1
0.368635387649393 1
0.399382995735841 1
0.973409784292597 0
0.640452270325329 1
0.350747533244795 1
0.293217864169441 1
0.497772232530651 1
1.20042936963032 0
0.845237844106517 1
0.322916496136969 1
0.782496594072448 1
0.784193725955516 1
0.603922777833264 1
0.664159742193944 1
0.372691250720441 1
0.360748958290446 1
1.17746990929381 0
0.0927732620335497 1
0.674478815013756 1
0.356905645346142 1
-0.0155406958888879 1
0.452631738197009 1
-0.042743620234539 0
0.394332650019961 1
0.870811263519173 1
0.451325767620167 1
0.774427251717537 1
0.551370856429585 1
0.288731394398524 1
0.717255547707091 1
0.627139540402911 1
0.562828942056947 1
0.84567588102195 1
0.667186621278749 1
0.551466340273685 1
0.352485231254233 1
0.648278809890738 1
0.649176233346208 1
0.494773926285377 1
0.338634975093143 1
0.142539898690656 1
0.709888852779862 1
0.373989083283766 1
0.145410170556975 1
0.773757494586133 1
0.754259626749713 1
0.0776174666362827 1
0.563182972725335 1
1.09518538274811 1
-0.225098556887041 0
-0.250947816809881 0
0.437976205860914 1
0.742160980147735 1
0.467128421981971 1
0.684375725187895 1
0.48469477164177 1
0.694180461791487 1
0.946757496916196 1
0.711459978377133 1
0.178953059790528 1
0.635557312898175 1
0.131968689491638 1
0.159460982497215 1
0.409179821145827 1
-0.311747196315558 0
0.593496572114057 1
0.43621266095532 1
0.772444594862979 1
-0.0194991375383225 0
0.162042997366292 1
0.952531611983968 1
0.0379720093299048 1
1.30824979961803 0
0.020982903913763 1
0.450499383016605 1
0.0105216385851136 1
-0.225061131274525 0
1.0788726943831 0
0.282691652161362 1
-0.262186728094787 1
0.305276096671795 1
0.499581914128493 1
0.484179024070342 1
0.597874442176348 1
-0.0265903419374933 1
0.607232764596469 1
0.398795022874466 1
0.590726334729778 1
0.422511913215096 1
0.575781517277912 1
0.0598723849407324 1
-0.0111287735729746 1
0.208593266950496 1
0.272263275761564 1
0.745326412093245 1
0.8056058295705 1
-0.120226245690354 0
0.697355312658645 1
0.446045722731558 1
-0.0478510125280813 0
0.0310409958106717 1
0.784795326913367 1
0.295887952948173 1
0.212110202789155 1
0.910186559601947 1
0.601683861276904 1
0.900194247066805 1
0.287403798315643 1
0.88468223748651 1
0.516584385775344 1
0.0907953900076642 1
0.33219600869246 1
0.783978926094555 1
0.32546882793771 1
0.776988659205565 1
0.52322022601561 1
0.645411234832008 1
0.58090962463616 1
0.591423301097602 1
0.595287918879905 1
0.564728720761809 1
0.640943597502426 1
0.630026484531387 1
-0.117569247682279 0
0.972974905123524 0
0.919384097051616 1
0.366647430861177 1
0.437069489236358 1
0.26104514459832 1
0.385110111042736 1
0.709977280103947 1
0.530414630344978 1
0.542952765420348 1
1.16032650608212 0
0.294821871753923 1
0.468521553952155 1
0.369441970969972 1
0.322103847092639 1
0.459885769225861 1
0.593309771536294 1
0.489354283462521 1
0.557201306531949 1
0.636828462888943 1
0.595398265444915 1
0.177786140411828 1
0.411057277446802 1
0.769000717990792 1
0.648320296493794 1
0.796702645960474 1
0.173816950190674 1
-0.0255880656688038 1
0.454241974852664 1
0.117758463364059 1
0.156676553074927 1
0.49295162776026 1
0.44273254234213 1
0.73750174254624 1
0.665268142421559 1
0.394683478985365 1
0.286435327582843 1
0.462226465534483 1
0.745202852633915 1
0.645946601496681 1
0.848727487902948 1
0.986448543138686 1
0.22713177043684 1
0.741802000526256 1
0.552165655553926 1
0.0158664863956466 1
-0.0816117355582393 0
0.635845319018194 1
0.704177547299983 1
-0.00360295486232769 1
0.345779107024551 1
0.323071927565866 1
0.322411472043001 1
0.721727199241656 1
0.894037229410533 1
0.467542528906342 1
0.481652070456664 1
0.681229268109849 1
0.789621292337328 1
0.549109927893254 1
-0.146463297972122 0
0.410054151666811 1
0.533508241451062 1
0.536405527926164 1
0.415043054584696 1
0.407336520673737 1
0.520204018872011 1
0.721029960904963 1
0.16829275287489 1
0.303299912961984 1
0.263071256387443 1
0.63064881895429 1
0.264270787360124 1
1.16320555620267 0
0.856236688804722 1
0.574319643139306 1
0.57926126704192 1
-0.225659050528979 0
0.480862311822261 1
-0.00260703488324883 1
0.993936429286906 1
0.871811354121407 1
0.696857718140825 1
0.78407985484494 1
0.815951614453667 1
0.395263785627065 1
0.470908680226685 1
0.512516360942542 1
0.853984762780915 1
0.54714001547987 1
0.445652474293554 1
0.616371077753756 1
0.326486151480604 1
0.296988651887528 1
0.471647802644643 1
0.595042466396652 1
-0.0955743244055842 0
0.330176009826225 1
0.278117118510575 1
-0.422760768222576 0
0.42553038655964 1
0.598260875498283 1
0.720365187370794 1
1.06851285204371 0
0.651730009265885 1
0.936999636301842 1
0.406848655101254 1
0.611132728027658 1
0.489772424172057 1
-0.159185288099579 0
0.0874940386867922 1
-0.0425902285099101 1
0.0184936331515296 1
-0.123461795797777 1
0.439384870267182 1
0.23387057593775 1
0.546995416844606 1
0.969596601903904 1
0.520550617838637 1
0.702967055905687 1
0.333335171109893 1
0.0165821701581932 0
0.413797469227845 1
1.13815795216455 1
0.657514730768726 1
0.403235388474851 1
0.589538191446111 1
0.190951415277774 1
0.147520914993721 1
0.711848511598932 1
0.0592817525682697 1
0.267604476814781 1
0.52267351194818 1
0.987569025049359 1
0.883889429701377 1
0.816082078677268 1
0.762507108782842 1
0.775614952869413 1
0.0721196368488147 1
0.401169709768694 1
0.347220653543682 1
-0.0590363286679902 0
0.101787844361856 1
0.419418444045401 1
0.708155712841507 1
0.152079890181538 1
0.852091455638937 1
0.399773610319243 1
0.311261707904819 1
0.226265992501809 1
0.513918841273799 1
0.265379909988767 1
0.716363260611916 1
-0.0964641132105355 1
0.383097882662068 1
-0.016001881923845 1
0.468887388055168 1
0.545644131992587 1
0.953309150976068 1
0.638624480446437 1
0.519649527893721 1
0.139154300746663 1
0.503160341036434 1
0.2839087918283 1
0.326514969347481 1
-0.307441786629785 0
0.263173689023044 1
0.204149025656936 1
0.756182893720166 1
0.489452054350892 1
0.786835576829829 1
0.853916852767738 1
1.00666124276703 1
0.410670531926694 1
0.70137107676102 1
0.310007421912777 1
0.557635609490885 1
0.533502728617817 1
0.568400505296375 1
0.504948531872255 1
0.334729183396019 1
0.753535739382347 1
0.203389088818016 1
0.616710048214181 1
0.688293891809419 1
0.740116003061769 1
0.518051355013178 1
0.585549161805649 1
0.831868345870276 1
0.0345568406915389 1
0.288727649344301 1
-0.390570718382329 0
0.870684606781604 1
0.340479180829495 1
0.68988407014061 1
0.456344468997375 1
0.0285491406869584 1
0.652085382785339 1
0.597175256878713 1
0.7725848642444 1
0.426481333924527 1
0.559049419624206 1
0.394497902548093 1
0.41579243870121 1
0.575445038909597 1
0.72243684854213 1
0.541099502134523 1
1.0960491369275 1
0.647933992527549 1
0.0397685695594752 1
0.282591218910366 1
0.619879095322771 1
0.626321239104229 1
0.49736261216101 1
1.04549475795679 1
0.202961241642102 1
0.816952157704301 1
0.175069286846845 1
0.606355653194187 1
0.822643334775387 1
0.368555076678307 1
0.428706689223263 1
0.868060612322681 1
0.648362312461605 1
0.162242888361192 1
0.952804451411367 1
0.219304166309311 1
0.0649829983812364 1
0.82498368245666 1
0.486781650965313 1
0.775771209613734 1
-0.0372198355182263 1
0.886128555067866 0
0.851144160215592 1
0.760298727238192 1
0.57903816069735 1
0.795649115427027 1
-0.0278538247492567 0
0.519807638123952 1
0.507491891884259 1
0.80832667810943 1
0.556292720473809 1
0.731135422258476 1
0.3875184127328 1
0.462861456680287 1
-0.198388415099753 0
0.0327792842367737 1
0.204735751681281 1
0.717706345788298 1
0.471862399309527 1
0.299943027861439 1
0.462631632137274 1
0.247874268626948 1
0.15731544541903 1
0.48503660734203 1
0.550857841260526 1
0.40095760408432 1
0.7108665621924 1
0.514285070243369 1
1.00288280521453 1
1.06478919199778 0
0.586789114100992 1
0.168894505180629 1
0.656942042600659 1
0.522966903504088 1
0.269187043171808 1
0.902209741303593 1
0.743279597259176 1
0.577871164437691 1
0.412680014772612 1
0.372819347503933 1
0.756883765116715 1
0.775743785999321 1
0.244260626443664 1
0.614874686654437 1
0.573227632603094 1
0.77670586231059 1
0.471957624231214 1
0.892869571591385 1
0.680029469820021 1
0.512663443208123 1
0.52437766773683 1
0.617325238280554 1
0.0367662106609256 1
0.293141420493283 1
0.734098728497155 1
0.400332376026463 1
0.915497039036569 1
0.79822141684477 1
0.421045885869426 1
0.925383320987829 1
0.762147093239057 1
0.814390037822949 1
0.508377424899479 1
0.266097980718538 1
-0.0337388811717182 1
0.57888693317166 1
-0.0265654947386128 0
0.860594226152724 1
0.711183597448824 1
0.17826864401765 1
0.0648473322597076 1
0.767886762603045 1
0.433193632391671 1
0.168800505484203 1
1.22082100059037 0
0.56549133160217 1
0.754801648832058 1
0.0822398485882635 1
1.1413396765503 0
0.549337380738566 1
0.278231657529103 1
0.767590056915637 1
-0.170020331447692 0
0.718846331337626 1
0.0654317241731855 1
0.638316502081855 1
0.292418618205373 1
0.587873069125914 1
0.80988427949191 1
1.03174228918307 0
0.412116046868379 1
0.655736258119845 1
0.165565877228177 1
0.671332590398552 1
0.299676319928761 1
0.685748807901792 1
0.877612797893593 1
0.705154085770703 1
0.129834298073328 1
0.877221276555048 1
0.198939875695444 1
0.664463460658991 1
0.860556208463676 1
0.912979274038736 1
0.776418164553443 1
0.621935577366149 1
0.355757475801575 1
-0.0556501089011169 1
0.906632939362392 1
0.780554308356306 1
0.926302021718901 1
0.00187731192547873 1
0.472950518718123 1
0.210756332649368 1
0.284856754452302 1
0.367092274192232 1
0.563920837361692 1
0.420661781254309 1
0.808346060594216 1
0.0181009293458768 0
0.641191992848316 1
0.348007025620996 1
1.12650541182975 0
0.448296917897647 1
0.926976079137279 1
0.43723046192271 1
0.719744390647631 1
0.413858340280959 1
0.475479159459942 1
0.709242179504373 1
0.696675213890087 1
0.00537588382353718 1
0.544373258754128 1
0.949685097770903 1
0.488840209292867 1
0.262477657963007 1
0.52094522530125 1
0.323765718124749 1
0.327725284766453 1
0.266852880185101 1
0.652650386646969 1
0.698791612615813 1
0.323832740056903 1
0.839754039217527 1
0.532552748079781 1
0.4491885585966 1
-0.159946184347494 0
0.241132524772744 1
0.475911279390255 1
0.414899286298346 1
0.0577200386750736 1
0.427541139022254 1
0.669143306251318 1
1.11521468702325 0
0.957156813982959 1
0.234033975236194 1
0.645261155352234 1
0.218149320031863 1
0.423123801747894 1
1.10203572230285 0
0.235708354501321 1
0.60332391520954 1
0.996781682962388 0
0.337084028915884 1
0.588008333101342 1
0.446968266921837 1
0.209072178460449 1
0.473124100176624 1
0.641686177169831 1
0.964353376612141 0
0.450947454821544 1
0.394181778109635 1
0.691536182168139 1
0.177582784475169 1
0.304806225930765 1
-0.0620676479204832 0
0.695260744874109 1
0.808944203656461 1
0.201085314338643 1
0.301126127990483 1
-0.0587216204091324 0
0.36668005891822 1
1.083983820728 1
0.313080367303862 1
0.0379592037670527 1
0.336240165931581 1
0.0972469283217 1
0.13003579755956 1
0.389104102227367 1
0.551684400504127 1
0.0360807902134743 1
0.761200467769846 1
0.935826022280783 1
0.242378281374441 1
0.848984807243983 1
0.684124493256312 1
0.428594712842089 1
0.117154124750362 1
0.305202526408965 1
0.639231842786811 1
0.596718125313901 1
0.90422287147586 1
0.694815556317715 1
0.223710036170876 1
-0.0277072390285901 1
0.572030803617618 1
0.761327452783928 1
0.979292388418937 1
0.42643582901766 1
0.842690428465622 1
0.553226092747386 1
0.963213613366369 1
0.373547592887924 1
0.405828214874551 1
0.314056386099333 1
0.866860392523164 1
0.400880083482151 1
0.455732228098012 1
1.04251013506006 0
0.663407153038186 1
0.280455969768047 1
0.552728934432744 1
0.612251977360149 1
0.752445006240036 1
0.733919096636655 1
0.791314741135705 1
0.918687580422124 0
0.919354270062373 1
0.403354780476055 1
0.827428595669032 1
0.181220272447449 1
0.286563732520103 1
0.319969002987646 1
0.315042366049559 1
0.00451916564206759 1
-0.14303295645616 0
0.26927181855961 1
0.041294193799357 1
0.737330546684448 1
0.245132289625974 1
0.261406214277382 1
0.57210074345901 1
0.866418962984211 1
0.825786589194011 1
0.667421200189258 1
0.517522244769049 1
0.517839292843755 1
0.670403221460367 1
0.56792229271696 1
0.540151851878332 1
0.76364885193258 1
0.481989550256111 1
0.975039076193131 1
0.724701927133159 1
0.239870439548648 1
0.931788640771691 1
0.535646370030777 1
0.318907657904094 1
0.245262737225288 1
0.803853701691809 1
0.491302089232816 1
0.723254051801587 1
0.164011314856738 1
0.749666936380879 1
1.10818165139899 1
0.463287988291169 1
1.01810343765811 1
0.717836686710398 1
0.477256067155195 1
0.756126497288699 1
0.464468024926871 1
0.353153932721295 1
0.432851670586146 1
0.60137786043908 1
0.742354024521806 1
0.613894817682981 1
0.483619754399097 1
0.782783330528662 1
0.768578411468251 1
0.556278435289935 1
0.308211681279439 1
0.555075681490214 1
0.243048035417306 1
0.715130063532916 1
0.122981047870809 1
0.556928093478318 1
0.141397425219806 1
0.617487437590165 1
1.09994954896485 0
0.0873790761219217 1
0.597277234232571 1
0.213615910317409 1
0.872574554763528 1
0.540892483028653 1
0.411671549467201 1
0.0456893331261047 1
0.303351193824199 1
0.411708435028877 1
0.0836237102482997 1
0.20771659817653 1
0.727636992201035 1
0.500570708373256 1
0.801701982950821 1
-0.100281835737864 0
0.776606391663582 1
0.516016587504059 1
0.27541351135582 1
0.498587950301632 1
-0.199788745140246 0
0.572684018601537 1
0.855097144064483 1
-0.174879659119591 0
0.228320832947703 1
0.807945706364998 1
0.471826312890551 1
0.126667191643569 1
0.312333219216352 1
0.112047497835461 1
-0.0151207000811922 1
0.185552083091917 1
0.0348352199343267 1
0.214621890078438 1
0.618116744962269 1
0.550548774592628 1
0.326253762565062 1
0.50242931329846 1
0.600608609278873 1
0.346832246881479 1
0.629489713584171 1
0.422040326162396 1
0.676756013493777 1
0.479246616115623 1
-0.436451166927371 0
0.603422079017214 1
0.399887640603048 1
0.385675962503679 1
1.30288502460244 0
0.729127611196573 1
0.983206468970381 1
0.852390400822585 1
0.827684761339257 1
0.756536160998665 1
-0.0860530992940815 0
0.481100775303887 1
1.1977320507045 1
0.674788635539997 1
0.423504990369874 1
0.328557799703082 1
0.283130491082525 1
0.278086684730683 1
0.0413465024363499 0
0.586559471864453 1
0.957291502294893 1
0.89244404449474 1
0.124650235751427 1
0.610820531158118 1
0.0779856373572764 1
0.678535429992468 1
0.067900979848445 1
0.458971862072498 1
0.37931017949639 1
0.406261756071799 1
0.5474484320349 1
0.540872932348502 1
0.64087619471461 1
0.143992688004281 1
0.242623010421515 1
0.457648977227785 1
0.351710127772871 1
0.513504739121685 1
0.632751617869632 1
0.00345764897050918 1
0.296071733803551 1
0.593480741225698 1
0.267100558702092 1
0.843290223063296 1
0.364397326327837 1
0.181891744539694 1
0.373461165514944 1
0.316968367131129 1
0.460946392806752 1
0.290407770389828 1
0.299004509054792 1
0.546059431476839 1
-0.157415441156797 1
0.428684117014006 1
0.574066975726118 1
0.621371530044716 1
0.882407523937118 1
0.287122990215664 1
0.684356640486138 1
0.448514829353485 1
0.349392041633704 1
0.424864657218887 1
0.899790274596818 1
0.291772747094917 1
0.538239725151317 1
0.276321252344945 1
0.883685114781216 1
0.89410235650334 1
0.579822214073119 1
0.439692653676117 1
1.11108637088585 1
0.300748712958462 1
0.424227720725231 1
0.493732191591712 1
0.254751903629477 1
0.0232609099139835 1
0.257080253509248 1
0.621687276138392 1
0.348758712890082 1
0.613825720538602 1
0.91014958784772 1
0.630146862539359 1
0.124149124664795 1
0.634749110518067 1
0.211054014523466 1
0.354584257616251 1
0.737062440219263 1
0.703250955301463 1
0.358366707608973 1
0.232163409504816 1
0.48191291172485 1
0.048469170147941 1
0.605809805024208 1
0.133116524341861 1
0.561704554830074 1
0.30034597868522 1
0.563580209437488 1
0.664415176334706 1
0.673400065780204 1
0.918161334696671 1
0.4027438764071 1
0.352431622779239 1
0.779559943583265 1
0.75246825439865 1
0.441816070328432 1
0.418577419754569 1
0.722796821175383 1
0.588563263678379 1
0.378874857485409 1
0.323238049428043 1
0.614972885427795 1
1.16198701670446 1
0.258535140574581 1
0.581653245300064 1
0.998272724192432 1
0.411532724643825 1
0.262070508989558 1
0.0830503966740479 1
1.21227889123857 0
0.812434814300385 1
0.653634335560154 1
0.466523117008542 1
0.530304364744609 1
0.581509150091684 1
0.193843487365686 1
0.191751102263829 1
0.191798807725286 1
0.399239926661338 1
1.18784823141598 0
0.189067898934541 1
0.112100827256628 1
0.261150519567946 1
0.549315158839516 1
0.304751637463639 1
0.568784732029563 1
0.521663857430402 1
0.442441579679199 1
0.126023116701879 1
0.968205260850896 1
1.01574597144343 0
0.544707484686269 1
0.485493144012425 1
0.469344887972465 1
0.559268253151388 1
0.889973716319134 1
0.0926481296092803 1
0.628239913001619 1
0.600223116209037 1
0.397521212268022 1
0.279459145826717 1
0.879721330430232 1
0.277619918858431 1
0.797580000041861 1
0.580976409519103 1
0.192968560121981 1
0.848506219044803 1
0.916518115984441 0
0.768558925699596 1
0.247602367484764 1
0.615018699320688 1
0.943457192555032 1
0.435619627937529 1
0.65362659591172 1
0.975861473094614 1
0.347855284887812 1
0.126947179209763 1
0.20379267801355 1
0.813636669009914 1
0.979871130669061 1
0.356352230400243 1
0.599334968488051 1
0.842931138099483 1
-0.056688766073164 1
0.365985343274722 1
0.263000332443374 1
1.34786703137493 0
0.170618757072412 1
0.637694988558384 1
-0.475794500482039 0
0.553670764566295 1
0.924814360201322 0
0.746984117439214 1
-0.119994108900601 0
0.874721693574684 1
0.126936619802539 1
0.624179285355071 1
0.204845445177616 1
0.702818407680596 1
0.550870116039343 1
0.966651080848011 1
0.643376928584862 1
0.999384058080674 1
0.383060685363885 1
0.40810510323833 1
0.538303191285038 1
0.284383693031945 1
0.793668019851741 1
0.534453659013498 1
0.439706240001395 1
0.590899623811362 1
0.278441900567633 1
0.585927091612238 1
0.47797102895043 1
0.778607245129893 1
0.378231404648014 1
0.496195864526296 1
0.678071188493129 1
0.837559565959355 1
0.645338073120583 1
0.632531145044109 1
0.538392017831133 1
0.381124821633595 1
0.702171088797539 1
0.785559967189221 1
0.0483120976185434 1
0.275017318849009 1
0.279067452431288 1
0.66376780435058 1
0.17098335724 1
0.894746589306534 1
0.524268295604739 1
0.841400708835634 1
0.364753632757509 1
-0.188463501968171 0
0.893315826629286 1
0.077940641319278 0
0.365122049322577 1
0.4719146501356 1
0.855752514174997 1
0.535037454777154 1
0.182684276533429 1
0.509311657372701 1
0.375051255579754 1
0.517445861986731 1
0.900800242566251 1
0.634511556888741 1
0.528009182363441 1
0.4016736555099 1
0.112397582629864 1
0.446943400173445 1
-0.19250375444821 0
0.0250668830914729 1
0.807271168636796 1
0.128549703910672 1
0.238628814757564 1
0.656382302123408 1
0.555715942425108 1
0.462022544438284 1
0.709323847544359 1
0.853832760976307 1
0.910783213595778 1
0.559249321781407 1
0.488906047987812 1
0.710280076219691 1
0.438430460772825 1
0.278385119282589 1
0.19781366961559 1
0.159958634346876 1
0.551419956853643 1
1.49600734215964 0
0.627146748297384 1
0.38720374287109 1
0.685100737094234 1
0.597274689931939 1
0.958547792116789 1
-0.298377281070986 0
0.331178385894788 1
0.664015736489916 1
0.0890197654356248 1
0.45321599630725 1
0.91187925762742 1
0.28333448347137 1
0.221023785067967 1
0.354041990475615 1
1.60792228470183 0
0.705835276683492 1
0.631318062108482 1
0.990724400710106 0
0.642889324313482 1
0.492876764387486 1
0.196315242128429 1
0.786204306110942 1
0.332025575039276 1
0.296506279390083 1
1.02006010061295 1
0.319448462266584 1
0.355767773621468 1
0.479891455454986 1
0.543344282728641 1
0.725161784666595 1
0.258239176611499 1
-0.0850171496110203 1
0.9315129936713 1
0.421143357676616 1
0.455868137931974 1
0.352009788388379 1
0.823607496386399 1
0.595359092676845 1
0.903641346836097 1
0.617348200209293 1
0.27287365009555 1
0.740300096662748 1
0.408152803494324 1
0.73523364428845 1
0.288525297836623 1
0.424097278381445 1
0.555384123152668 1
0.323825991998737 1
0.593216437939151 1
0.65947800903749 1
0.628116563113454 1
0.61143829944708 1
0.116595128801085 1
0.37874518039143 1
0.337926227127388 1
0.457930733919617 1
0.811398643551333 1
0.924361006259322 1
0.288509244863971 1
0.412847388369843 1
0.420393840599545 1
0.403565724147417 1
-0.275337553799478 0
0.116459656294776 1
-0.0708586227844504 0
0.339127882358196 1
0.790310182947384 1
1.07333484666421 1
0.640334472426241 1
0.0711863058005076 1
0.168905851056658 1
0.444885125173713 1
0.528287837291934 1
0.622029293008559 1
0.841685564499633 1
0.340975228451469 1
1.06521671373548 0
-0.11044573122745 1
0.571466105276124 1
0.205726002358849 1
0.388985862036588 1
1.03535764547152 1
0.540619845575949 1
0.354441044529488 1
0.38888345610485 1
0.834645048191059 1
0.179182708653102 1
1.01492255705175 0
0.686294875762243 1
0.732710991667018 1
0.357863850084725 1
0.568554844164249 1
0.469241770307246 1
0.0612533407682555 1
0.705799320528795 1
0.197863020192293 1
0.168610544604283 1
0.51101601649206 1
0.429379384099589 1
0.64009799925807 1
0.789984136688321 1
0.653177361570366 1
0.793324858276197 1
0.799016288864038 1
0.622580732626626 1
0.223950266522626 1
0.361732691095106 1
0.592370013009577 1
0.908251504016487 1
0.92787640249378 1
0.339715599527985 1
0.661069527186898 1
0.723863147941006 1
0.406890071877975 1
0.638077889371578 1
0.8128604495266 1
0.737341352449611 1
0.522472397589332 1
0.34898130869713 1
1.04390829257886 1
-0.229677531023937 0
-0.203253191597051 0
0.816851112331774 1
0.904391861762366 1
0.642073063437437 1
0.406043500694962 1
0.377499709403602 1
0.117046151621609 1
0.304919230990155 1
0.405067478783415 1
0.0988476171035083 1
0.839426312047886 1
0.258894531721031 1
0.510875894024686 1
0.191593598839953 1
0.684457515735542 1
0.251395259089766 1
0.619626078898226 1
1.18136499768404 1
0.185830535505433 1
0.532240940886069 1
0.58052951785101 1
0.336053438105352 1
1.17127178350944 0
0.501950796296769 1
0.783184734689586 1
0.512545588530832 1
0.555265149091131 1
0.273134776125113 1
0.215125162466556 1
1.04678344521874 0
0.771548788019454 1
0.115439615303354 1
0.837417902783046 1
0.487565761935151 1
0.922422483289388 1
0.510196583195895 1
0.999720029852864 1
0.739881313357272 1
0.448260721307301 1
0.646257787315143 1
1.01950811661392 1
0.673566769000344 1
0.552544401935397 1
0.635049001671073 1
0.713868926360812 1
0.749649116265664 1
0.854074239906316 1
0.514533820406608 1
0.566651431482973 1
0.485453284866178 1
0.486176071659517 1
0.743428937812042 1
0.772865410194138 1
0.347011099039207 1
0.792376427257398 1
0.352014341439742 1
0.307492309316754 1
0.661624074635034 1
0.600445829974929 1
0.430625414854485 1
0.230198932387452 1
0.43649600331408 1
0.944698759452682 1
0.469140422385085 1
0.260969030921542 1
0.620667882498603 1
0.784608305909546 1
0.332157873705116 1
0.427971360853873 1
0.112865421461776 1
0.218791144966841 1
0.216351421445137 1
0.337582440799929 1
0.325110306738543 1
0.150826524169247 1
-0.0800789380220727 0
0.59133241524308 1
0.664855812616429 1
0.335684892216172 1
0.247567110348473 1
1.00178231868464 1
-0.017003176791743 1
0.850223037690076 1
0.40466551590649 1
0.558614553263319 1
-0.245951394151761 0
0.660991389510615 1
0.692540586598631 1
0.226175551283727 1
0.15136980283048 1
0.724215680418256 1
0.384508998149576 1
0.545162987172003 1
0.582393326963229 1
0.59721753511137 1
0.877613701691088 1
0.56368954973826 1
0.543676899386683 1
0.405364652447672 1
0.37483023272847 1
0.354842157392354 1
0.320820186179012 1
0.444785423492449 1
0.0770435392193361 1
0.292844233879025 1
0.554876216839772 1
0.473968172758195 1
0.161206951587394 1
0.651402691087905 1
0.0765905627909969 1
0.80054390512398 1
0.86412533992089 1
0.603023772405241 1
0.655988941256254 1
0.299262887067878 1
0.526612608748603 1
0.933236748603193 1
0.874049491494861 1
0.520850123360174 1
0.44868766287236 1
0.485339260641147 1
0.364977735782294 1
0.16224467637904 1
0.479949377196766 1
0.149595277284708 1
0.606300967458066 1
0.372111428257083 1
0.585344151064929 1
-0.447214547683868 0
0.326858389131812 1
0.340988527816187 1
0.252338591483691 1
-0.0617154555916991 1
0.568489135738259 1
0.211526747863253 1
0.781574365022125 1
0.900065987490631 1
0.559000924986139 1
0.0762057187419233 1
0.80758776944296 1
0.7016929325802 1
0.180477841295067 1
0.597238082124693 1
0.435181121498699 1
-0.343605270906529 0
0.31656874697924 1
0.510539605864085 1
0.635401789225496 1
0.430732192311896 1
0.610983865736987 1
0.195618158260275 1
0.507793251869995 1
0.0754749617037616 1
0.800263909269258 1
0.364686729506102 1
0.710452456651208 1
0.919747257902994 1
-0.370936688502816 0
1.01981073522798 1
0.186393936439876 1
0.574660971563328 1
0.654279764433319 1
0.497429320787177 1
0.15021227360238 1
0.573371918964912 1
0.562493136087874 1
0.113366554769055 1
0.253954096475362 1
0.908462000254486 1
0.673464236108447 1
0.766609617906287 1
0.137013933907995 1
0.616334170574603 1
0.532512846351363 1
0.607023342395971 1
0.41816930209359 1
0.331100596121863 1
0.147905654650602 1
0.491976519626023 1
0.202936353318176 1
0.395254442120763 1
0.222722192530925 1
0.247924570806616 1
0.0814951883758263 1
0.247142093495205 1
0.526251243843745 1
0.0167101141109574 0
0.210833949827236 1
-0.146349283156153 0
0.364209341671662 1
0.674364581799728 1
0.323414974788784 1
0.0122088435345554 1
0.439965202034112 1
0.556896068574015 1
1.13180229788899 0
0.290605847821671 1
1.22726286153195 0
0.505180346834208 1
0.783221604048611 1
0.285068283449303 1
0.93649345372156 1
0.600433265744713 1
0.56438802111023 1
0.653833858657093 1
0.476432993554672 1
0.195247647093209 1
0.632089799285912 1
0.279392858534721 1
1.13141251106414 1
0.446859964282077 1
0.181649927737316 1
-0.0389194694801912 1
0.110065708707868 1
0.930071095147189 1
0.0935255397684761 1
1.05729053430887 0
0.645496034614325 1
0.296015475612996 1
0.630158872010479 1
0.702202272318142 1
0.479337516648598 1
0.392174851350747 1
0.427276333000879 1
1.12890419425259 1
0.426169502415412 1
0.145313219082366 1
0.807511912141951 1
0.120364761165145 1
0.55740769724639 1
0.734415386962939 1
0.443386326620382 1
0.55710890163693 1
0.364451827660577 1
0.556526852986472 1
0.831158868077497 1
-0.0204871376795212 1
0.539968963015212 1
0.943206862004969 1
0.577020330376368 1
0.586112691560358 1
0.38629092330815 1
0.444740898801082 1
0.170766865689222 1
0.142003121948572 1
0.430667951973399 1
0.739482050254789 1
0.734086640532923 1
0.953403344161573 1
0.653141834584611 1
0.413323158410184 1
0.416772259146989 1
0.648789840989766 1
0.750945519475393 1
0.529014407778081 1
0.180799651566624 1
0.646791368437313 1
1.00663393670065 1
0.663858821073955 1
0.128733964121046 1
0.708603459143696 1
0.240419889233002 1
0.000807951302748848 1
-0.0694293511779253 1
0.588615073830765 1
0.338486807964676 1
0.605343646143409 1
0.441305300891592 1
0.976928964186905 1
0.712105877406856 1
0.971024250308081 1
0.321076939974895 1
0.875875443516721 1
0.286783655646491 1
0.573078410340588 1
-0.255971093888577 0
0.126613663854356 1
0.711396729250065 1
0.425744753230334 1
0.707816438742678 1
0.0989053970983568 1
0.351740618511459 1
0.650473458772924 1
0.802159776926811 1
0.126371169664375 1
0.00332833128334586 1
0.201689016069205 1
0.637412585182124 1
0.304721641680201 1
0.714790584835043 1
0.307305402648149 1
0.673254308709489 1
0.460190551106719 1
0.594042243716801 1
0.618404069553384 1
0.218236574557538 1
0.349663000282806 1
0.647723878828435 1
0.548956832872057 1
0.390120220990511 1
0.481519032170588 1
0.616237542733295 1
0.0767258939431021 1
0.341061357584243 1
-0.0434399797709422 1
0.720581245343299 1
0.653489875260025 1
0.52103707565353 1
1.3202549776596 0
0.243327400151286 1
0.86508866525875 1
0.484517402517946 1
0.662994711090061 1
0.578661412102019 1
0.64272517415829 1
0.379580321376231 1
0.0751233726888075 1
0.842274790304503 1
0.794949699661077 1
1.27358973382354 0
0.141407063287894 1
1.16079728518003 0
0.917297694131599 1
0.753597455608823 1
0.512318531570072 1
0.606343575157548 1
0.361425506294669 1
0.660373182121943 1
-0.0700612972563938 0
0.549887481537115 1
0.423330878536089 1
0.60518431384574 1
0.489979553530801 1
0.76984478695245 1
0.214037223036256 1
0.993621871152413 1
0.138975032841805 1
0.65872255997039 1
-0.385650896932982 0
0.167714834373307 1
0.209966129689273 1
0.570691906902556 1
0.457433389875021 1
0.443344123510012 1
0.136964708975474 1
0.395076864885369 1
0.0464422860779723 0
0.472943950954391 1
0.540787605902142 1
0.253098802990597 1
0.902887665942067 1
0.760489036053778 1
0.931669147247282 1
1.18875758762387 1
0.27278213282226 1
0.245988776395113 1
0.473734554301965 1
1.07176174467341 1
0.477373381244668 1
0.437005962934497 1
0.380504454408445 1
0.238041432660034 1
0.122207466391293 1
1.21868358921344 1
0.380560663090463 1
0.243801102762896 1
0.690640544969385 1
0.650546225726309 1
0.178068757224415 1
0.494451616823211 1
0.935113942935151 1
0.068431192152707 1
0.5519162477916 1
0.927307768683742 1
0.526474652231986 1
0.412920668117764 1
0.619244070997528 1
0.225918701825598 1
0.392496919020151 1
0.596419575305533 1
0.726945377440647 1
0.281850500771036 1
0.599338481314174 1
0.347835759327371 1
0.270785617192193 1
0.062242989098121 1
0.260140826680868 1
0.9745811569713 1
0.622426816639981 1
0.860905424388914 1
0.532933862885743 1
0.285698300304522 1
0.563084625677644 1
0.93712714799889 1
0.381779333834162 1
0.938862957860875 1
0.685075104727774 1
0.939643596179801 1
0.487804253110089 1
0.0416850721438394 1
0.898589771136857 1
0.739958067794267 1
0.301624291625695 1
0.560173805937142 1
0.48146286183994 1
0.920747992806218 1
0.587262270876641 1
1.01126833956536 1
0.204545992115388 1
0.339671518126088 1
0.965490397092163 1
1.64051539086023 0
0.533842291127164 1
0.414178726827103 1
0.368817894804918 1
-0.128474467707615 0
0.794334100490414 1
0.23096107599305 1
0.395606186463951 1
0.4925370946124 1
0.480738010579889 1
0.0356089025292312 0
1.11381601716113 0
0.671298638820902 1
0.850241485416863 1
0.123120574419404 1
0.112547848809031 1
0.812787065340792 1
0.683186950202407 1
1.01320402185211 1
0.314576172262095 1
1.05662742437846 1
0.591260601195494 1
0.284841244212756 1
0.105053641794384 1
0.85974683615999 1
0.380296915543218 1
-0.327827531567374 0
0.0960318679542016 1
0.53760490387099 1
0.454458143780825 1
-0.040295003496051 0
0.598467837271522 1
0.678451391256612 1
0.40450117410981 1
0.652007824736355 1
0.568730419069578 1
0.520608863460094 1
0.857208750260602 1
0.229663535810881 1
0.436943463845075 1
0.600473567631369 1
0.399070089298485 1
0.745581632040228 1
0.611657377062997 1
0.214069011292407 1
0.87835888246125 1
1.09184538943064 1
0.483499784357507 1
-0.268911303261308 0
0.00136394874806213 1
0.803837972890655 1
0.6352859551992 1
-0.0670078117183487 0
0.364395827965106 1
0.559513593342652 1
1.1586559460716 0
0.57727880513387 1
0.355097100708326 1
0.371421044216416 1
-0.222503221389039 1
0.873050826383555 1
0.391893203484419 1
-0.0546644412742255 1
0.565677850962881 1
0.641619008761009 1
0.155446836455044 1
0.475549654326821 1
0.437099858968332 1
0.633263857050739 1
0.584508736290936 1
0.876961765669348 1
0.395787136413823 1
0.637475640386897 1
0.855454210788778 1
0.0759523129830505 1
0.892454506674071 0
0.547646135298381 1
0.54169912412201 1
0.547350544834412 1
0.0553005131217842 1
0.633543663305982 1
0.363803622164547 1
0.00741624398116392 1
0.635753823738004 1
0.777141917972612 1
0.720890385719956 1
0.875343406221827 1
0.52987413784005 1
0.431695753777115 1
0.39828805111423 1
0.723592178333511 1
0.364207770925429 1
0.713682441994138 1
0.422666974353657 1
0.789925907322615 1
0.803076796119676 1
0.403253250167356 1
0.775802664135511 1
0.669647741130263 1
0.230105779145259 1
0.768817718044242 1
0.0541518877729271 1
0.24063482034485 1
0.580672995089173 1
0.876069717908422 0
0.418540277042938 1
0.679803014094827 1
0.216919465253329 1
0.9476876442454 1
0.064546570981869 1
0.648320261876334 1
1.02746921302124 1
0.270837264065265 1
0.836217583273436 1
0.771531348624329 1
0.691054748023733 1
0.81999833601553 1
0.515763962272082 1
0.911842081909157 1
0.959899492005482 0
0.65933254477418 1
0.541481100970653 1
-0.109289108248353 1
0.700537617358793 1
0.967746293654068 1
0.742859912320029 1
1.03116694338456 1
0.267087224272456 1
0.799505145534774 1
0.281563020336361 1
0.752366304765215 1
0.313472126420938 1
0.633869007487009 1
0.592093734244386 1
0.15779079694729 1
0.168715869127408 1
0.750618158456566 1
0.174484646394931 1
0.931297879002546 1
0.733423909545053 1
0.827780033209656 1
0.432088311118157 1
0.664439678872376 1
1.20866399256178 0
0.781023102180922 1
0.592648991213853 1
-0.125921909336174 1
1.01954478324918 0
0.320520335297181 1
0.303163603186252 1
0.171490267757059 1
0.784009072498834 1
0.154795241076226 1
0.988283387467852 1
0.202063859708447 1
0.367181268590495 1
0.170184824858988 1
0.087159744220848 1
0.671116816353451 1
1.00449098454976 1
0.752983989508761 1
0.237189677054766 1
0.25060158807954 1
0.917529386469412 1
-0.0240369454137489 1
0.365307937515725 1
0.251122935922087 1
-0.381577628054861 0
0.810933384671705 1
0.378508431008241 1
0.740159574307876 1
0.77405274682954 1
0.529312825622496 1
0.480571851224926 1
1.04253925193028 0
-0.390067462990423 0
0.926908093227682 1
0.465548742149269 1
0.717800862991977 1
0.656674750726452 1
0.266156630149056 1
0.298282641800804 1
0.230955180877475 1
0.633043521783816 1
-0.0256069223073805 1
0.626412672721807 1
0.883136671066707 1
0.31870211580819 1
0.499440249201617 1
0.279460873716954 1
0.282778737063432 1
0.376366171535921 1
0.452692578530676 1
0.477278260738758 1
0.633062600394675 1
0.275487863731505 1
0.625938328071547 1
0.438831183796857 1
0.445431620652723 1
0.842948346469344 1
0.780004294360284 1
0.43771592810743 1
0.278776732254575 1
0.576567161480242 1
0.0747393966106357 0
0.821418600955727 1
0.593881728463068 1
0.911132120600055 1
0.439417426773878 1
0.402760275904837 1
0.566725664189983 1
0.621603735069617 1
0.609204848678019 1
0.302119833727051 1
0.611375746611371 1
1.34265689080244 0
0.975673131106952 1
0.0272460578975101 1
0.200044386426729 1
0.674764604389308 1
-0.229984048055508 1
0.497751693719379 1
0.60183103489037 1
1.05385660849303 1
0.767472658209686 1
0.303336144171174 1
0.673405581880837 1
0.820092855773884 1
1.0209606390081 1
0.834907072499333 1
0.525851798990052 1
0.180154812780959 1
0.705868652731678 1
0.857707740651957 1
0.0494708055140967 1
0.245992807913471 1
0.452611094006198 1
0.579468649019457 1
0.138498322297895 1
0.477441147009895 1
0.562852760196119 1
0.529047914518341 1
0.71648705355338 1
0.349917880522179 1
0.989869317054851 0
0.500263147164044 1
0.252321652061225 1
0.637021587289413 1
0.524297224370593 1
0.815835817436441 1
0.225910510810517 1
0.44849188310666 1
0.141242292387453 1
0.583785487776774 1
0.463166322165942 1
0.00988886193944583 1
0.469633170070106 1
0.125632175295295 1
0.72031953971352 1
0.172363768164947 1
0.806847093617313 1
0.621523287502844 1
0.558278229461905 1
0.387940344442493 1
0.453584830466665 1
0.115001912007264 1
0.103590809788388 1
0.59990419968742 1
0.806662733889531 1
0.235537183502236 1
0.165266251773906 1
0.564065462755312 1
0.542956421277516 1
0.203555318403925 1
0.52567285038978 1
0.767967709435272 1
0.677925969608243 1
0.405939879934511 1
0.573996618885119 1
0.0164214200196663 1
0.868435879838721 1
0.673863778750891 1
0.515012571976297 1
1.18800502168192 1
-0.0486545903690994 0
0.661174646734162 1
0.870180635280622 1
0.682249951779757 1
0.880376923757294 1
0.224808298947119 1
0.555099294844962 1
-0.0290544494687574 1
0.672121507200611 1
0.596415117809584 1
0.33831606644749 1
0.220525463520008 1
0.092803259866994 1
0.906486965230775 1
0.54548248836242 1
0.0896044983158812 1
0.586164206866432 1
0.412970777625739 1
0.885596562141628 1
0.832110971157019 1
0.201270682960241 1
0.281095344059426 1
0.275005200760639 1
0.201593745610479 1
0.605815871593737 1
0.776813962941232 1
0.646167163125315 1
0.899454925528221 1
0.139557214620368 1
0.692620109003041 1
1.21305001662533 0
0.531615231505186 1
0.0239496540638351 1
0.285742018612312 1
0.0157187485750027 1
0.707881709062845 1
0.521252143712899 1
1.02216912518427 1
0.895533998029367 1
1.18838300838141 0
0.739322085689076 1
0.845276965022987 1
0.137861098519305 1
0.649187788381003 1
0.396904752808482 1
0.569348939011195 1
0.669988316661213 1
0.0274121723279066 1
1.14975260959625 0
0.916457311822548 1
-0.141904857722472 0
-0.163832157995222 1
0.0872127741110355 1
0.624175965717218 1
0.694685262301867 1
0.336161486306112 1
0.189885112725255 1
0.482496341996478 1
0.647377946163642 1
0.627372115392809 1
0.125660260474611 1
0.0142486114450157 1
0.693941768296708 1
0.541879425745974 1
0.365931275727997 1
1.13196842315892 0
0.640211529671006 1
0.494773430620117 1
0.861726047344568 1
0.345272954010263 1
0.494788979674479 1
-0.0640725907154212 1
-0.0314927689552331 1
0.170089304864358 1
0.612538264287272 1
0.971060446415322 1
0.528201936537052 1
0.668860894923879 1
0.450417699579601 1
0.604952590039795 1
0.769497016097032 1
0.334698931797246 1
0.183020534797657 1
0.14213246992464 1
0.639759837988134 1
0.0810519068334829 1
0.591881484336134 1
0.762900923485832 1
0.579846472598723 1
0.547800362418686 1
0.613926306179289 1
0.611408672036484 1
0.334882048002814 1
0.543919458212643 1
0.0213759296708107 1
0.0721488083395094 0
0.652343343866784 1
1.05352435579984 1
0.963980193498061 1
0.728874179445894 1
0.242366067455208 1
-0.0219126024105354 0
0.723402461440083 1
0.47804572268482 1
0.652488136385966 1
0.263900238382338 1
1.06642496530376 1
0.648650017968775 1
0.663181681942343 1
0.278885262771967 1
0.875776300087408 1
-0.0822949314514911 0
0.531021671501492 1
0.551969668529493 1
1.24639037147322 0
0.747614534886064 1
0.386929674434091 1
0.0462136545604017 1
0.219680022157608 1
0.493755627815283 1
0.186700530963642 1
0.144473988967175 1
0.256172751698364 1
0.360527301572771 1
0.612176115042051 1
0.595432290744203 1
0.862438142077654 1
0.0239614511584369 1
1.20065119955635 1
1.12488172679877 1
0.63411261159032 1
0.498260502085194 1
0.610115024428338 1
0.88677503724679 1
0.0544691460885952 1
0.871268755846128 1
0.659466670240223 1
0.750584993729349 1
1.38574604652888 0
0.848938961348336 1
0.472587671121469 1
0.0320128808312044 1
0.859873668638265 1
0.242196906050575 1
0.553945522652239 1
0.291523481653788 1
0.407649476444411 1
0.124869946893207 1
0.381038281938191 1
0.321278879516419 1
0.49849703536734 1
0.338895462648419 1
0.41422147449344 1
0.648634062769853 1
0.478981362787809 1
0.602493166050528 1
0.0579670242789743 1
0.550904174868752 1
0.52732538072301 1
0.520251840324045 1
0.445325161477371 1
0.426652207762281 1
0.801645518066117 1
0.427572163626755 1
0.405789547346991 1
1.13540934840952 0
0.318574179615584 1
1.27439869636074 0
0.37242677321326 1
0.224330332609966 1
0.209055479560224 1
1.07535358380079 1
-0.130902046033263 0
-0.373710060684192 0
0.846721482780646 1
0.52123441310572 1
0.57050381463148 1
-0.0736126091506072 0
0.0774859249151534 1
0.501338938142249 1
0.832813127168685 1
0.932911887823616 1
0.446520910901726 1
0.0664922402742369 1
0.516424066650651 1
0.575635217641635 1
1.0905579119602 1
0.851966770483422 1
0.616948539871051 1
0.362680790294366 1
0.479511806645845 1
0.615419652095626 1
0.562128848690816 1
0.45139878905004 1
0.521421971970288 1
0.11412725237434 1
0.227411063783596 1
0.838601405182094 1
0.692563440708333 1
0.258568183049851 1
0.869977771001518 1
1.24615651629174 0
0.481282052552354 1
0.549832624874886 1
0.548048139844877 1
0.586721090452313 1
-0.10857316661695 0
0.571386980629128 1
0.381085760519858 1
0.44891961264425 1
0.699258985405841 1
0.0460858274858367 1
0.405037778772811 1
-0.19988350583305 0
0.414025855804431 1
0.203372074437384 1
0.301476564758474 1
0.383201347146528 1
0.617360427915322 1
0.297634000724523 1
0.560422633853851 1
0.475388515287849 1
0.699946754376471 1
-0.252454468109892 0
0.672955672164054 1
0.564504609550643 1
0.725264579608599 1
-0.0943837605438956 0
0.65673080428021 1
0.835082291752578 1
0.891850192519376 1
-0.233173624141078 0
0.0485831469397819 1
0.670693864422768 1
-0.276082724580486 0
0.324322387330977 1
0.623545572631723 1
0.385121826403957 1
0.0389631483073152 1
0.746488003930919 1
0.641037270160486 1
0.788057961785103 1
0.826236366114607 1
0.321562879946318 1
0.209899249941352 1
0.598044679421227 1
0.361885584392093 1
0.0497724847365166 1
0.624283822282587 1
0.441244834351251 1
1.08286198259477 1
0.0719544267861453 1
0.287963767854307 1
0.791968657624236 1
0.252997602905132 1
1.09668318941369 1
0.133935936047077 1
0.442174864942206 1
0.411941278266405 1
0.667624040603559 1
0.667174004627551 1
0.772706553799819 1
0.31334563066363 1
0.938234263450916 1
0.287722238983643 1
0.448662539941021 1
0.0286809674504844 1
0.992862686617859 1
0.537238927973961 1
0.826659670771761 1
0.215984440182689 1
-0.127362136386745 0
0.549798979831923 1
0.0896984638479997 1
0.768112868057077 1
0.0996906826198568 1
0.121332611155852 1
0.368826009170761 1
0.693351026685219 1
0.181900420251266 1
0.0895492878728749 1
0.482766424340226 1
1.00022602233975 1
0.249594240259075 1
-0.337264310392 0
1.03529341265085 1
0.930304236941733 1
0.502403836806852 1
0.255630122230869 1
0.730187416818455 1
0.587291964545717 1
0.868105321023174 1
0.0132590973880843 0
0.32881743858991 1
0.83384015956747 1
0.588209264317573 1
0.333812115447455 1
0.675805282600832 1
0.554333941525099 1
0.245840851433651 1
0.676885026843682 1
0.844239290899106 1
0.852378269482498 1
0.509921078781079 1
0.484501624514113 1
0.18586174997361 1
0.18548472358317 1
0.187133569935472 1
0.294665492837022 1
0.505344263735834 1
0.41993080994903 1
0.723404268661444 1
0.525763907203547 1
0.887341047694541 1
0.0679465997396037 1
0.445892596546478 1
0.11614374868125 1
0.0667004162433923 1
0.62940044866545 1
0.693668852208039 1
0.571930802924871 1
0.918671823816713 1
0.651690308251705 1
0.789632913321512 1
0.250251836115141 1
0.775992219992556 1
0.524322446339824 1
-0.2289825260692 0
0.374354348447231 1
0.584376387542225 1
0.503343037218445 1
0.426469224057365 1
0.31127413312855 1
0.917815917670313 1
0.567381212485781 1
1.06269631196554 0
0.439372278802671 1
0.798746432626736 1
0.568080594459069 1
0.70117324295162 1
0.0926379568989037 0
1.14976481143217 0
0.668574583676653 1
0.0140997390662176 1
0.712051495342769 1
0.48457292100402 1
-0.0248875960755252 1
-0.0309026529362261 0
-0.278317859039155 0
0.427525562336623 1
0.945610165521067 1
0.000520046597968079 1
0.148257164292096 1
-0.33365085500371 0
-0.234250019560541 0
-0.250602847791326 0
0.740011974427243 1
0.45852502356651 1
0.58428022091288 1
0.884084166689239 0
0.622501328094337 1
0.568814054874579 1
0.84348667660841 1
0.436469171483356 1
0.507856363092725 1
0.862556684493626 1
0.866450982021559 1
0.529891961428777 1
1.47805461330428 0
0.181354390307865 1
0.683316209087667 1
0.0579300359455436 1
0.373174045047801 1
0.948641336866547 1
0.958298242234092 1
0.515724774984308 1
0.604990047740422 1
0.421040958626017 1
0.426766408635111 1
0.511380665766573 1
0.723991526669247 1
0.53058576853926 1
0.583035397813648 1
0.584925575688596 1
0.819949436329004 1
0.603752917559812 1
0.163470956801422 1
0.572090847941465 1
0.823770677800315 1
0.442021579887129 1
0.638002924843515 1
0.453438460391947 1
0.37808879841305 1
0.249400185535422 1
0.571394548188331 1
0.347274579898691 1
0.717062830187109 1
-0.00359877496776749 1
-0.0602062648249769 1
0.34927767263213 1
0.629911443608697 1
-0.0712766468390417 1
1.0270715673459 1
0.487849249638809 1
0.674672425935916 1
0.766911992607034 1
0.745100560051989 1
0.738438596425146 1
0.59855841883495 1
0.77335520544139 1
0.321246843161624 1
0.321961057701985 1
0.85798756446816 1
0.23968767642113 1
0.229242961748876 1
0.696597922884771 1
0.334144289199855 1
0.773947034560977 1
0.450593382731817 1
0.631109588892662 1
0.623673756969849 1
0.430156586144046 1
0.20268758594358 1
0.558477676198517 1
0.126486583187206 1
0.814276791568407 1
0.946307047543548 1
-0.137552947613673 1
0.370195159511385 1
0.547720236548823 1
0.697710444870809 1
0.653240836777091 1
0.290395446604101 1
0.318092977670917 1
0.977850541544477 1
0.749998533206137 1
0.298644215046671 1
0.631742821898146 1
0.589968310122655 1
0.358065588642156 1
0.367442552522849 1
0.876181023681087 1
0.693864353766763 1
0.93467994346692 1
-0.164590268098607 0
-0.0600628695639435 1
0.389497971778207 1
0.277312895313086 1
0.651581339546621 1
0.668635608750142 1
0.513741450224088 1
0.638460361355883 1
0.411139532713352 1
-0.162664559486251 1
0.249075214972383 1
0.238668321770873 1
0.629585876167341 1
0.755349754212972 1
-0.0404293104208586 0
0.866843916610525 1
0.261505174146754 1
0.457472687523029 1
0.656278641831188 1
0.647051201126613 1
0.746140689669746 1
0.522720149980791 1
0.164374633475868 1
0.603189759024372 1
0.739018184766193 1
0.628412786036118 1
0.399767649604957 1
0.182842881338169 1
0.421077131000955 1
0.48710431549401 1
0.368912375549981 1
0.419127842040721 1
1.01785291793262 0
0.33994980256603 1
0.621434740424412 1
0.725243808254826 1
0.178089378813975 1
0.185957091230799 1
0.514209732109345 1
1.00439540809459 1
1.11393708330736 0
0.619910153445562 1
0.946273434074412 1
0.113373247536794 1
1.01953256988136 0
0.982220292373901 1
0.686033007415303 1
0.771253891329086 1
0.597434142179689 1
0.788923797616534 1
0.657756172362825 1
0.490279180050972 1
0.343996606050475 1
0.0415157298952718 1
0.481125417608053 1
0.772381859885306 1
0.803214752043181 1
0.0559477594816199 1
0.960290402786317 1
0.260471999532787 1
0.554327363476172 1
0.982451807555662 1
0.898856665102444 1
-0.105300300134672 0
0.381945520951902 1
0.543087851373191 1
0.502376601984718 1
0.866910756569786 1
0.780028181908584 1
0.0137630008897341 1
0.282870588641093 1
0.627874698651235 1
0.272236526769191 1
0.564733457468886 1
0.395267855874848 1
0.228180595190305 1
0.481339836003964 1
0.193070272115601 1
1.36986623358226 0
0.926319453670208 1
0.437069736839827 1
-0.005709425421939 1
0.415762427448259 1
0.207744282725276 1
0.557489778841257 1
1.17596381029812 0
0.26941408647081 1
0.639673938889784 1
0.344549057988914 1
0.371184955691658 1
0.0561051887993435 1
0.448848913069854 1
0.290119811110807 1
0.333319402502695 1
0.64895295552824 1
0.358740030297019 1
1.01967640743377 1
0.175092900059657 1
0.494485736413552 1
1.35073328124956 1
0.434832415775717 1
0.0804085616235208 1
0.877577375717018 1
0.241960763314687 1
0.88016482848361 0
0.789892455464958 1
0.622221550026357 1
0.689578077229305 1
0.415987126016522 1
0.78457837531419 1
0.245722512562484 1
0.544350478821755 1
0.556696914949574 1
0.439567051838302 1
0.658304314117184 1
0.861233654649666 1
0.401220790017873 1
0.484502975769245 1
0.604123588192611 1
0.663632524818782 1
0.207690260758251 1
0.457859844358488 1
0.439425460302529 1
0.573116183590083 1
0.646881811001798 1
0.888618052482646 1
0.65037320320487 1
0.537317768106836 1
0.420748769998411 1
0.582472178286019 1
0.417312308290484 1
0.993773907030972 1
-0.08823899301873 0
0.7261456126152 1
0.218634064097577 1
0.902855856646925 1
0.902649222260228 1
0.514984153002323 1
0.554069686328983 1
0.584954659998715 1
0.513333631665545 1
0.233378224988211 1
0.576775015244247 1
0.0342208811251064 1
-0.184502198081742 1
0.640830341932662 1
0.630883079855199 1
0.391739987874327 1
0.795978019911216 1
0.996633703381263 1
0.444599832475068 1
0.12073961769785 1
1.00967859620424 1
0.643890240404645 1
0.544087148883242 1
0.994518041334082 1
0.589941932830287 1
0.158028523442805 1
0.457359221733808 1
0.493469512491208 1
0.728947809708709 1
0.393394439187364 1
0.334669463686757 1
1.34196335828911 0
0.584692943726079 1
0.383885218281516 1
0.548863058698465 1
0.924977692923641 1
0.652235882137129 1
0.248137645236601 1
0.326558887521286 1
0.613364200672387 1
0.220527688920159 1
0.605274365310366 1
0.92377896699511 1
0.219469594715566 1
0.904017164013766 1
0.688959315404135 1
0.836390903763432 1
0.854370829869542 1
0.546749847186079 1
0.830477936580367 1
0.635505487568251 1
-0.144341253516557 0
1.0187489367961 1
0.629671595803909 1
0.400448317390488 1
0.601784262211098 1
0.770776040044613 1
0.620457994236574 1
0.428482216005038 1
0.324154401024268 1
0.281289324753087 1
0.539003989790042 1
0.58258478105718 1
0.631024180948608 1
0.575850920625974 1
0.661488770688486 1
0.87812821357032 1
0.342101892438622 1
0.631662593739038 1
0.963752541567436 1
0.786552739556725 1
0.857821540078086 1
0.648553270012224 1
0.588107348221276 1
0.665897350903272 1
0.511114440367047 1
0.955858559059274 1
0.108112787875689 1
0.297723020295592 1
0.396281636555137 1
0.511087580035534 1
0.781567713223519 1
0.361775287843915 1
0.72677355264632 1
0.152267444045991 1
0.473121698932814 1
0.263923592798469 1
0.235520474632551 1
-0.161480559540807 0
0.784216142259923 1
0.797281745368666 1
0.988822132671977 1
0.439133421352726 1
0.328598840440669 1
0.607892275517327 1
0.132724860013194 1
0.25806595006985 1
0.684330631463076 1
0.282781832407068 1
0.28033259210923 1
0.354446610495539 1
0.0980535239490072 1
0.612346901476092 1
0.252272864961132 1
0.640335364504446 1
-0.0784724348687839 1
0.407200144171642 1
0.302851911253517 1
-0.116122606111771 0
1.12419176987179 0
-0.0121212358836249 1
0.671440668684449 1
0.883655825523252 1
0.270557111640346 1
0.661916708769858 1
0.896475002447896 0
0.636769068114882 1
0.259144689006218 1
0.232227291060385 1
0.94211122669988 1
0.780500372371012 1
0.520735623754562 1
0.747961439338074 1
0.741665630833923 1
0.0827257112343889 1
0.00314034486532463 1
0.763891855264617 1
0.860643369718723 1
0.28843688062213 1
0.183576227048031 1
0.708296067062873 1
0.587932897400534 1
0.0260740326165971 0
0.530949455341411 1
0.138129684577165 1
0.52687634905169 1
0.067828094986972 0
0.537671891431969 1
0.200506409303761 1
0.25820928322296 1
0.656473960613181 1
0.872871718995939 1
0.0462646772531982 1
0.793209836316804 1
0.554570550927483 1
1.10319451787788 1
0.309577790235791 1
0.225757719911223 1
0.147548843117228 1
-0.0395569995112792 1
0.779171455926891 1
0.37348005500956 1
0.290083302315335 1
0.730959140566146 1
0.18080574461489 1
0.758074760819204 1
0.8837262019817 1
0.0796940422103146 1
-0.402692264633091 0
0.648365401172247 1
0.318823027330565 1
0.709881092379429 1
0.471230376324614 1
0.571349736508399 1
0.835785905557316 1
0.291482638985019 1
0.869000863744273 1
0.439108925649159 1
0.927619432562844 1
0.372312348638414 1
0.264857389997208 1
0.211903368478663 1
0.609996921696384 1
0.0933689777420756 1
0.577127021530269 1
0.838937645166613 1
0.554596654576337 1
0.47990028704711 1
0.446695808132901 1
0.0809629269704253 1
0.711784189942291 1
0.811472899894636 1
0.68252756588758 1
0.679935252732075 1
0.119017166699367 1
0.251483836306679 1
0.417958209387331 1
0.195550235884899 1
0.8590559052821 1
0.576016448145311 1
0.460699484634922 1
0.422182643581625 1
0.582676118073858 1
0.698823611131835 1
0.0945581587187259 1
0.0488743258982272 0
0.607590552032452 1
0.579075585256912 1
1.03377364002909 0
0.563957998087748 1
0.357513156344905 1
0.553490178255131 1
0.570910259088688 1
0.406551270117207 1
0.38954700143027 1
0.131007209331633 1
0.645279971390033 1
0.674351762372387 1
0.660108874579243 1
0.17055896445076 1
0.520338379000987 1
0.684364534203569 1
0.336355290768114 1
0.507947680690575 1
0.193921098032355 1
0.172182395985069 1
0.299754584828048 1
0.340256081550209 1
0.180832217669486 1
0.294802688906305 1
0.471854042600339 1
0.50275967718214 1
0.297850419183986 1
0.63961274322755 1
0.93325874736643 1
0.316442045528004 1
0.362597080535238 1
0.506433999066535 1
0.740718074702891 1
0.197923326371289 1
0.714125418280021 1
0.825974832925262 1
0.918043429541965 1
0.14285276992058 1
0.354347817291202 1
0.450658354457692 1
0.931268693534766 1
0.296489945384698 1
0.658984014549054 1
0.171708941800876 1
0.690541592677883 1
0.612751525510571 1
0.645655021730416 1
0.891548260752431 0
0.833613147597323 1
0.457768608694419 1
1.1286351780627 0
0.819633809288089 1
0.643658722005114 1
0.633197476452772 1
0.739580984030065 1
0.195907373889314 1
0.129246226828567 1
0.804190664591446 1
0.666860111971463 1
0.427126986928859 1
1.01130680768389 0
0.640734747103324 1
0.58514208834669 1
0.21439459568423 1
0.232441518303068 1
0.645112627227501 1
0.251850205088678 1
0.734262046347454 1
-0.147003190077687 0
0.188676903657578 1
1.24718080349282 0
0.465166846008388 1
0.339613022297519 1
0.371667619675774 1
0.428866189355747 1
0.583145850179614 1
0.403071310773765 1
0.0768964832579099 1
0.273996288427011 1
0.412223735807004 1
0.775050341650393 1
0.482382635742678 1
0.616844136091281 1
0.569719726591304 1
0.387615280321713 1
0.0844999483164866 0
0.34572099540892 1
0.621769331491639 1
0.594212183670861 1
0.299852712071292 1
0.98676200636444 0
1.09696956243787 1
0.511753099188763 1
0.698762487253646 1
0.674240909820518 1
0.577817652235225 1
0.383412006993229 1
0.524550492128485 1
0.343062235907108 1
0.55332648083971 1
0.832943008426237 1
0.0239743088444967 1
0.527495226204733 1
0.640072976543482 1
0.091438425913708 1
0.914918987205767 1
0.576857040373101 1
0.352265547349526 1
0.260303947880216 1
0.923327164887654 1
-0.11271763688182 0
0.894886084840532 1
0.288329741176024 1
0.314211661794246 1
0.290328623262236 1
0.208674417948017 1
0.481978190935224 1
0.649808165742335 1
0.60302092141431 1
0.667881505332302 1
1.31163329681898 0
-0.175240019763582 0
0.0451149776417648 1
0.250411205559159 1
0.640617306699477 1
0.31249908737346 1
0.875361204025928 1
0.241873496562553 1
0.762877792983485 1
-0.0272911804692504 1
0.737379447691534 1
0.679649403869204 1
0.476810062790477 1
0.29290689514015 1
0.373795311311666 1
0.727499567965756 1
0.389651156267372 1
0.842754538416031 1
0.60566449927913 1
0.364861213924854 1
0.55209153069456 1
0.139412828879534 1
0.195567125081273 1
0.64593765442964 1
0.124885198054628 1
0.412781026295677 1
0.0111754159159934 0
0.139949747876259 1
0.336083622273404 1
0.218824344887728 1
0.212423398585433 1
0.880838556478575 1
0.338707110179352 1
0.831405565448788 1
0.989253804979996 1
0.056604519430321 1
0.581723964172912 1
0.864675586276818 1
0.473356124378154 1
0.702399375276078 1
0.494145690757882 1
0.252541607281104 1
0.983103343353176 1
0.534611741755773 1
0.255500293154461 1
0.634893305962708 1
0.194020431738591 1
1.00329750308354 1
0.480736178182436 1
0.160670376735315 1
0.283208055278805 1
0.489752307911541 1
0.785202662256584 1
0.170276976181416 1
0.892733025624349 1
0.247232899911788 1
1.06201775896647 0
0.540236020614544 1
0.109385458362051 1
0.456074601470142 1
1.06330295600587 0
-0.0498250061268688 1
0.449919030095927 1
0.563699823343568 1
0.48942120919148 1
0.303192757097694 1
-0.344164004769896 0
0.279620107843811 1
0.37862092541086 1
0.333826526938629 1
0.531179228846078 1
1.39928300635917 0
0.367497935847847 1
1.16643688819997 0
0.0461818297150052 1
0.381246171832388 1
0.833694510992044 1
0.472824235870517 1
0.10883143400484 1
0.488485607370586 1
0.541763264388527 1
0.614124608435308 1
0.419170247590455 1
0.197115286556624 1
0.74284230038762 1
0.535459398259493 1
0.46723314865781 1
0.441911142945233 1
0.397398394975235 1
0.776994828965164 1
0.707667901121943 1
0.127966731350549 1
0.745682532766247 1
-0.124620481960035 0
0.742543843956392 1
0.358239168366742 1
0.702208101898714 1
0.712433112395244 1
0.324359490431535 1
1.24076863177903 0
0.203763834359634 1
0.609178045377802 1
0.423355293061457 1
0.23546527536425 1
0.348407749807435 1
0.605369519768994 1
0.459431091343228 1
0.592490052008592 1
0.392950093767706 1
0.207778390791114 1
0.825636277615664 1
0.2054230453791 1
0.815343282223011 1
0.101878264524811 1
0.527443359647862 1
0.323708124837327 1
0.42031467398886 1
0.181658334842635 1
0.635661510582637 1
0.179076597377182 1
0.382669133107231 1
0.941815746632586 1
0.0589802899820148 1
0.412696617754581 1
0.326611040013086 1
0.00232767313578804 1
0.694676041301718 1
0.542937766162163 1
0.148365119140633 1
0.217530084997875 1
0.248619113666224 1
0.437303196059349 1
0.976557759054811 1
0.788044664317181 1
0.621365492555999 1
0.256138599927372 1
0.791819430636767 1
-0.127669635723139 0
0.334301913153992 1
-0.0721761811570156 0
0.464463442254009 1
0.267909208737982 1
0.729942844906844 1
-0.280128550921622 0
0.871508545608156 1
0.449615471161699 1
0.485063898420778 1
0.848101205169308 1
0.490203098940916 1
0.857436170644488 1
1.16787582194782 0
0.607511542852734 1
0.119802007196437 1
0.279380111421582 1
0.329489130112024 1
0.613834664098577 1
0.668916159627871 1
0.146229132597509 1
1.01400282346457 1
-0.186351949967241 0
0.152962890442949 1
0.418141091047872 1
1.00512371007422 1
0.138933700231754 1
0.418389954880765 1
0.493401053250264 1
0.607224845579883 1
0.625864001189274 1
0.496947899174181 1
0.548793275141002 1
0.704175945742912 1
0.863554107504074 1
0.430685778352104 1
0.41194001102361 1
1.00048297783862 0
1.03475715545911 0
-0.0189744946040151 1
0.528352865862788 1
0.858344915828431 1
0.506406388414296 1
0.427133806447876 1
-0.0279881483621859 0
0.725965144137894 1
0.854484113827599 1
0.37324260057861 1
0.924445660636977 1
0.596382049755332 1
0.845861829600446 1
0.417318414286384 1
0.31005169995831 1
0.732896523119015 1
0.877900840616924 1
0.558857744467027 1
0.0230292224431964 0
1.15453947048955 0
0.955087274580242 1
0.530589058396059 1
0.374996118371236 1
0.614441764793961 1
-0.0622928669689165 1
0.685654668827675 1
0.581846624035715 1
0.597697584198435 1
0.575771216413895 1
-0.101581835534449 0
0.376243041556146 1
0.852821211218832 1
0.874014979726173 1
0.279255377685956 1
0.525385331124176 1
0.386558890089041 1
0.826682475776127 1
0.555791837047032 1
0.436583710501795 1
0.162742549526449 1
0.538754418128392 1
0.637527855542492 1
0.875037055247642 1
-0.106720016262668 1
0.463202820212692 1
0.167702866060022 1
0.27393326944139 1
0.413762308954473 1
0.33535833709132 1
0.863858756860711 1
0.5927566589257 1
0.856465404304179 1
1.1887675013142 0
0.135460923662048 1
0.452135755573989 1
0.956849298068646 1
0.456013973073146 1
-0.0726121272574689 0
0.691888311113618 1
0.433831383562211 1
-0.0606711735179729 1
0.772027267649834 1
0.0995979099934869 1
0.282284519563728 1
1.34056288552694 1
0.635923773608192 1
0.862888410878204 1
0.560524976215565 1
0.0538371035763947 1
0.64185410275526 1
0.579142079861496 1
0.297741702466851 1
0.865635169806852 1
0.694264904798494 1
0.592893399429614 1
0.472716282908951 1
0.924599691615323 1
0.445740103373667 1
0.17498720054287 1
0.290739483158398 1
0.693602762843174 1
1.05513799448812 1
0.441610004427943 1
0.253482556699406 1
0.899863867573706 1
0.761300940120912 1
0.0290236280040324 1
0.494461386094703 1
0.188487851750091 1
0.546078462391015 1
0.531311518444259 1
0.456407906906478 1
-0.396132373580243 0
0.639664846181367 1
0.36240964528551 1
1.05507416764649 1
0.416691042573154 1
0.51258266652728 1
0.493528132239076 1
0.423289802269093 1
0.465945992519393 1
0.581269230374163 1
0.367452650714945 1
0.844688009582452 1
0.48204675616261 1
0.715482759071585 1
1.09322570285552 0
0.589587428992355 1
-0.0216224410196446 1
0.260460749789602 1
0.598968523841474 1
0.302168700944072 1
0.995359280085701 1
0.0453616430102826 1
0.947664627043226 1
0.433772864085987 1
0.345341161309273 1
1.09513613702321 1
0.265642871933401 1
0.764463330703116 1
0.885174541065012 1
0.603938497836621 1
0.0409375123522182 1
0.485660755344608 1
0.516772538391998 1
0.595789888307115 1
0.193977388959497 1
0.968910394911235 0
0.916464412606445 1
0.501678815865261 1
0.783585975016455 1
0.0967036267344065 1
0.15469191298057 1
0.676116172280906 1
0.113438999867206 1
0.142828736589428 1
0.122456412498236 1
0.578480066628967 1
0.632853488398742 1
0.883656295848167 1
0.659444942678698 1
0.75774615094195 1
0.829921238500338 1
0.452307877306946 1
0.812717941951792 1
0.558761582683675 1
0.513462555552162 1
0.587261585173194 1
0.558450228048599 1
0.396669749721703 1
0.908207043573471 1
0.265151182380269 1
0.43756072805612 1
0.383501024247853 1
0.923224554439153 1
0.541011112752183 1
0.141754286944948 1
1.1134220243749 0
0.0394995916297813 1
0.754271905022288 1
0.861279244447741 1
0.790678841906104 1
0.0954741283529707 1
-0.398682007060048 0
0.336644442934772 1
0.511530343755184 1
0.19566420201838 1
0.726948787320152 1
0.956096189117592 1
0.88023800422002 1
0.423763683627323 1
0.963152631031312 1
0.788563097000511 1
0.502419445750525 1
0.885327533050624 1
0.352904973350138 1
0.778359478642765 1
1.00875080886011 1
0.171027831486657 1
-0.132188900897533 0
0.197904135137582 1
0.864071066578253 1
-0.101649499882666 1
0.636395461628128 1
0.0338264966619955 0
0.495987679668806 1
0.617237327448274 1
0.642100235261036 1
0.455754359923663 1
0.564247630819532 1
0.808336596495453 1
0.707744068362011 1
0.53749831208098 1
0.857927585107829 1
0.273772023663408 1
0.699008615111164 1
0.424732852521613 1
0.628433151482256 1
0.561464655760293 1
0.617627666024862 1
0.240378657138043 1
0.119915066615421 1
0.698521120994949 1
0.0994154025689855 1
0.318984652817206 1
0.555130568532223 1
0.304561724781741 1
0.602620251411599 1
0.216845445709897 1
0.455785486918143 1
0.489135813487026 1
0.700948244813782 1
0.308725859987407 1
0.195928498463562 1
0.493435956332986 1
0.653562061793476 1
1.08379458344745 1
0.285332887254196 1
0.954566574108353 1
1.03322264732571 0
0.354760650397704 1
0.875740014084666 1
0.334032005223719 1
0.210804340417648 1
1.07642870969555 0
0.0934077908837165 1
-0.292653725443432 0
0.288559698610554 1
0.0819841671058641 1
0.375678714410483 1
0.677356853530865 1
0.628375162051398 1
1.10580349814176 0
0.43896014199265 1
0.211534421271811 1
0.724345595331697 1
0.614475686482774 1
0.337635559955982 1
0.441462730084786 1
0.861627918108423 1
0.403202337442831 1
0.608275992907181 1
0.283114742788645 1
0.410078426903952 1
0.59946756740349 1
0.0796256057157403 1
0.53261050901799 1
0.584457159907561 1
0.217544597966466 1
0.425670807125535 1
0.748267821301116 1
0.550693007595866 1
0.321110247791 1
0.56795000252416 1
0.25864297748107 1
0.859040259898612 1
0.558786791083358 1
0.50839193952925 1
0.357335409757215 1
0.807580452511131 1
0.694905280010867 1
0.185876367602316 1
0.370767060053548 1
0.463374363309849 1
0.404475015667057 1
0.108885106419304 1
0.572057030473948 1
0.217560749305382 1
0.443502745878308 1
1.06286144016494 1
0.618785325012142 1
0.0766446064795812 1
0.419019117043506 1
0.731431810609626 1
0.797756076069096 1
0.804929765863786 1
0.592902215794653 1
0.461237166390225 1
1.31585936583869 0
0.412835956033875 1
0.196217043755931 1
0.990697675643278 1
0.908341692854044 1
0.779029715581322 1
-0.267895270955176 0
0.663427521331098 1
0.717497153761372 1
0.918273227777878 1
0.367178213175765 1
0.454897302327776 1
0.968593638599535 1
0.021524257732408 1
0.342278700833901 1
0.922591335393781 1
0.626809179184346 1
-0.0836242428571026 1
0.327601717206662 1
0.651177487176529 1
0.762130888096285 1
1.97537508700699 0
0.354665440629295 1
0.159983600454905 1
-0.0965753937465588 0
0.647794142375721 1
0.998937346470338 0
0.500667005362937 1
0.60020097508299 1
0.424824882443015 1
0.582724819650739 1
0.364266167837816 1
-0.192165990768058 0
0.454271891197388 1
0.18095667059537 1
0.793164158381506 1
0.349931543916166 1
0.673781125890403 1
0.705422236246032 1
0.66149389039189 1
0.48828198756051 1
0.860376525186196 1
0.673718002900343 1
0.664003249865206 1
0.420723218157716 1
0.645763851056591 1
0.657364898784443 1
0.753713921267309 1
0.516669067887588 1
0.963199949568303 1
0.588703323973164 1
0.74797495471194 1
0.236669874737147 1
0.423035852723404 1
0.396427829376316 1
0.800984345512309 1
0.39475187642837 1
0.603994114870623 1
0.139391447984638 0
0.0810247436599489 1
0.355445414385244 1
0.214262235595909 1
1.24020996166154 0
0.310091114628543 1
0.751042254572167 1
0.526304164241305 1
0.265612104204695 1
0.245415676215707 1
0.189741007472763 1
0.897599470276864 1
0.609205203966198 1
0.845847773861746 1
0.881464900911379 1
0.81848894074791 1
0.932751461400751 1
0.386895518000541 1
-0.0816560619107539 1
0.967380289278821 1
0.513724769860461 1
0.0520525177171968 0
0.383166668929471 1
0.369803345165812 1
0.769654841323486 1
0.663713136971509 1
0.10636498420442 0
0.0104352021495745 1
0.416387343537351 1
0.113211949439558 1
0.623492002966833 1
0.0663046655778802 1
0.585621923929647 1
0.447024558041697 1
0.492172160259771 1
0.222683513383618 1
0.567613101911587 1
0.184926303434977 1
0.114260695934634 1
0.107841696702818 1
0.235918067556168 1
0.591891720984786 1
-0.0631558004226307 1
0.205028435291518 1
0.472712126715506 1
0.152491292612597 1
0.508291488413678 1
0.843715541132072 1
0.295179487086675 1
0.12973917698727 1
0.158939256324549 1
0.59076269769035 1
0.622697033027805 1
0.560845466185257 1
0.661180994886291 1
0.460796234826838 1
0.299479111476834 1
0.411152803674879 1
0.748741493406675 1
-0.0928949821260608 0
0.262953081055945 1
0.136458228330981 1
0.33441455424549 1
0.605140428207055 1
0.968677721499149 1
0.681933170219307 1
0.0747149760781713 1
0.0574477770730032 1
0.658963180515399 1
0.263342832351198 1
0.407930521193293 1
0.468823839761617 1
0.668988433956169 1
0.298241798418478 1
-0.226909827272126 0
1.09397125277379 0
0.554225143955799 1
0.485602302098755 1
0.903270900121839 1
1.16532252010186 0
0.901118991724682 1
0.719629947937017 1
0.77795918663738 1
0.235012061978042 1
0.165758314759743 1
0.476694128276442 1
0.585688641561956 1
0.874185807729826 1
0.564641928383865 1
0.357359172856047 1
0.312507073842943 1
0.475213929458267 1
0.458652658987422 1
0.372605798478204 1
0.70941162186826 1
0.37666914893148 1
0.94704006308172 1
