# Supplementary material for: Bias caused by sampling error in meta-analysis with small sample sizes
Source: PLoS One. 2018 Sep 13;13(9):e0204056. doi: 10.1371/journal.pone.0204056 (PMC6136825; doi:10.1371/journal.pone.0204056)
Supplement: S3 File — (ZIP) [file pone.0204056.s003.zip › results N = 20 delta = 0.5 tau = 1 sz = 5-10.txt]

"dl.delta" "dl.cp"
-0.0291916758569916 1
0.44661355373208 1
1.42794384998012 0
0.320526196146302 1
0.0492767616994805 1
0.869431366237527 1
0.995058640211338 1
0.887618929573451 1
-1.24736135035355 0
1.46228804555288 0
0.561775039034897 1
0.523368639225544 1
-0.401222949127488 1
1.03571706403292 1
1.50605590991218 0
0.289108341782576 1
0.8065757805899 1
0.640607701158453 1
0.51760946895725 1
0.0584680987606611 1
-0.215478343329542 1
-0.164186636972742 1
1.32863888210471 1
-0.245312955480903 1
0.218195019768515 1
0.828097315656134 1
0.823793961394223 1
0.44395030545576 1
-0.91508085042398 0
0.0135303716044366 1
0.626920685520151 1
0.824135659549059 1
0.126774435082104 1
1.45279996251343 1
0.192087070474771 1
0.211188608272836 1
0.142154364176921 1
0.135108482476604 1
0.479527256119648 1
0.187517751456667 1
0.804214824758343 1
0.796471342263973 1
0.202737819202451 1
0.216566273332348 1
0.0255921890827987 1
0.516487529054124 1
0.903102578743828 1
0.29183922871408 1
0.328630735415349 1
0.305826932188262 1
0.98942108647162 1
-0.773086431596693 0
0.040352536950692 1
1.23985535541109 1
0.520411521941371 1
1.34856722102726 1
0.0725765685803866 1
0.648244305548407 1
0.677218052956183 1
0.386699721588743 1
0.104594596925071 1
0.781844425655869 1
0.510247076369409 1
0.354078797131325 1
0.209677011939683 1
0.589616686808196 1
1.37452635179764 1
0.867663997327219 1
-0.146177424800049 1
0.823011116502776 1
-0.155555117434046 1
0.790292707873832 1
-0.0865462931596088 1
0.316651791444459 1
0.651406657742162 1
0.36653190127733 1
0.14959440040751 1
0.807285831206757 1
-0.177496701843756 1
-0.430122626391285 0
1.69014859714869 0
0.312117011777679 1
1.02269555064352 1
0.879342787094304 1
0.4088814924517 1
0.70178689278664 1
-0.297488021127526 1
0.887044126786529 1
1.31871291894236 1
0.587728746785525 1
0.267321307747683 1
0.607859921874843 1
0.148313112645375 1
0.855939202376138 1
0.600442451331309 1
0.760358368356924 1
0.548124329190759 1
-0.32081437715094 1
0.977685791828208 1
0.16451295325405 1
0.928136833205757 1
0.790334817830078 1
0.476073570755596 1
0.387128357338087 1
0.311123731606845 1
0.456739460433233 1
0.122255790660668 1
0.552887203811034 1
0.596438330126933 1
0.589624642552279 1
0.744580953505882 1
-0.204793915863338 1
0.585752941904324 1
1.05580749462996 1
-0.0112054745833692 1
0.893809401327818 1
0.444257247556128 1
0.385336019637325 1
0.523868065875904 1
0.590122266407986 1
0.0162056575310282 1
0.456572270067757 1
0.359859035132701 1
1.00109580329141 1
-0.156345408235912 0
1.02706958864427 1
-0.008986382118506 1
-0.00607465280559495 1
0.446055054169972 1
1.2159329129746 1
0.255086236629336 1
1.02702377703575 1
-0.0405951249376515 1
0.578926930079317 1
0.325750947064649 1
0.877060813224414 1
0.948299183011331 1
0.558033257898568 1
0.647068020559157 1
0.269446193768863 1
0.18930738744404 1
1.56678953520756 1
0.535762407699542 1
1.48685503016896 0
0.692680946184747 1
0.802477842038443 1
0.23646379619548 1
0.396757767121862 1
0.327373899721107 1
0.512418954891723 1
0.630354315879124 1
0.104196498321528 1
0.964560823956614 1
0.379289555913073 1
0.533174613004114 1
0.536774711441466 1
0.815598554318043 1
1.19000255717855 1
0.787355119749672 1
0.1343347044441 1
0.665785713939653 1
1.34966387081315 1
-0.0446405999168993 1
0.202318358434193 1
0.130750845724669 1
0.52402786297772 1
1.94712318785166 0
0.385982925184969 1
0.977492398866015 1
0.19926416206231 1
1.18497147011029 0
0.259307405409824 1
1.16065680215601 1
1.14838288111909 1
0.861035838979908 1
0.0749685038538347 1
0.995961563025325 1
-0.0668561981145145 1
0.466074480884142 1
0.27073019975811 1
-0.361918504642868 1
-0.137969654365506 1
0.822177586175385 1
-0.37408743139166 0
0.38069426627866 1
0.75246296205298 1
0.607076529016203 1
0.58731170740881 1
1.2092128717253 1
0.596414703041346 1
0.0234178607877728 1
1.09724586913025 1
0.0341423288000161 1
0.807747309770228 1
0.911209851804338 1
1.22195164901657 1
-0.117618376937198 1
0.792006657613588 1
1.03600035662977 1
0.634518205883868 1
1.02130264776451 1
0.116267141187772 1
0.738745259157755 1
0.671751158683405 1
-0.0524592500169275 1
0.880293576060744 1
-0.0436754425665073 1
1.02905251462994 1
-0.252045431585429 1
-0.480215219114603 1
0.519979025376314 1
0.659726379210928 1
-0.181973458523306 1
0.479473148708801 1
0.263937942170049 1
0.731503849125343 1
0.409150690592493 1
-0.0729522482725549 1
-0.15209844155775 0
0.548009573469748 1
0.983015329930305 1
0.340833756218659 1
0.459368987387343 1
0.963254373992564 1
1.140068191504 1
0.0681204582703457 1
1.03377070304299 1
0.703300541933127 1
0.719513873814747 1
0.784329822619712 1
0.827116843940619 1
0.875507792868937 1
0.619754118290661 1
0.0385215160295869 1
0.668584800103664 1
0.38088052681473 1
0.392305203836502 1
0.540033643820221 1
0.459967678131329 1
0.0292921471211224 1
-0.0584683996254085 1
0.856265782992379 1
0.999140668122255 1
1.49381314916612 0
1.1562184567192 1
-0.229486157022487 1
0.391539510986009 1
1.35997834919545 1
0.0980626015433693 1
0.681647732954326 1
0.820172399431151 1
0.239628751700613 1
-0.174951181646402 1
1.06026252200754 1
1.14493512359562 1
0.525657645826134 1
-0.250059768800012 1
0.684871298884314 1
0.762234659710445 1
0.179143796111897 1
0.998508498414816 1
0.338649761785734 1
0.0703755594117632 1
0.564817857493734 1
-0.14842986021729 1
1.274908660343 1
0.749462402420374 1
0.0638689607337391 1
0.142546493970988 1
0.349983894424769 1
0.469017780971123 1
0.622202274496627 1
0.41400274061169 1
0.217381846778547 1
-0.125218368316161 1
0.303279320242493 1
0.812879567560876 1
0.508921900541825 1
1.06616991961237 1
0.514463816458808 1
0.216534896237453 1
0.862500353183893 1
1.26238286676911 1
1.05746373743623 1
1.22216472695107 1
0.442313588794806 1
0.832828072974183 1
0.133608869937163 1
0.600027141136772 1
0.398712701341671 1
0.593261902092099 1
0.730563118298509 1
0.134237183184137 1
1.13129757459042 1
1.23321060102032 1
0.781183114964514 1
0.148447268579616 1
0.700539773028138 1
1.08096804196907 1
0.590553168513367 1
1.10401209892842 1
-0.243419982288274 1
1.18066531564319 1
0.275515931914263 1
-0.221576327926169 1
0.586098299918485 1
0.378277838075934 1
0.8101531148804 1
0.10444196365401 1
1.63486807941908 0
0.969743170880992 1
1.17056952353962 1
1.11929863183853 1
1.12412505422729 1
0.996608590124088 1
0.0168728203957009 1
0.170608241768637 1
0.680348033933992 1
-0.0308873947441714 1
0.552361926525051 1
0.581977787737848 1
0.881937038386442 1
-0.179110063015952 1
0.936525447703817 1
1.0303758978992 1
0.927667345196461 1
0.178529361012947 1
0.719442477029076 1
0.979701875395908 1
-0.199486195396564 1
0.335821188223241 1
0.638915215659726 1
0.0524124294046526 1
0.547900768667896 1
0.153133509526509 1
0.921742597543991 1
0.755677717370657 1
1.02871742429728 1
1.83767345645971 0
-0.17400133667751 1
0.752704685929899 1
0.315497917445336 1
-0.199073430166312 0
0.549278564508772 1
0.254058016882432 1
0.852462583944735 1
-0.0552874318588286 1
-0.124125842615083 1
0.524067511671374 1
0.701272194960956 1
0.794279804757735 1
-0.401424944082563 0
-0.0709392363943324 1
0.0440074547593347 1
0.35898676435865 1
0.761375511220273 1
0.713086045958937 1
0.600451281274998 1
0.667717099452641 1
0.082234253853925 1
-0.71556880450616 1
0.742419003357265 1
0.650275765729088 1
0.699299383980743 1
1.15437757062816 1
0.238129073965272 1
1.22519846100944 1
0.306761315402568 1
0.0437416967514027 1
0.253529926333294 1
-0.122577336009558 1
0.409140352959989 1
0.48767751242602 1
1.20933200905637 1
0.573364329596036 1
1.13993390430847 1
2.0428286124564 0
0.32040968798147 1
0.709808634517303 1
-0.251878023236776 1
0.541958824142105 1
0.308190061979157 1
1.66917973383845 0
1.59286912263294 0
1.79858851173089 1
0.541166793902963 1
0.0909612127637038 1
0.4842960860678 1
-0.0896076466637895 1
0.0237273082325843 1
-0.189773032262625 1
0.093355852610527 1
0.510079664014327 1
0.414340513432307 1
0.474439682561025 1
0.392716180501514 1
-0.228253371705034 1
0.380262956623166 1
-0.188681350845542 1
0.63589334395734 1
0.729736159358302 1
0.262894384085321 1
0.421900897140564 1
0.0663055741077474 1
0.549027110605844 1
0.765148037477332 1
-0.961135372597995 0
0.596055812514307 1
-0.705150308310282 0
1.31495206602251 1
0.743663417019629 1
0.926513462801865 1
1.45046851671524 1
-0.513356454720448 1
0.515923024866326 1
0.130944360162392 1
0.918410462887554 1
0.506053452555517 1
-0.441230030006747 0
0.128805901439299 1
0.716964017724356 1
0.408191208742336 1
0.411936728132169 1
1.23943593931755 1
0.646621494100431 1
0.598930737908593 1
0.984490280348609 1
-0.488655317879506 1
1.22558663384748 1
0.94460027126213 1
-0.26928940721376 1
-0.512009296077923 0
0.577006119839243 1
0.949067357589362 1
0.380663089655938 1
1.71905615209057 0
0.593441418945279 1
0.946967535357022 1
0.415960940554959 1
-0.743040719761114 0
0.00501804391921582 1
0.251589443786912 1
1.44644070376695 1
0.160641950591493 1
0.32449372023601 1
0.62930315297879 1
0.445431659338327 1
0.156704700031309 1
0.698390541297292 1
0.0892285305304115 1
0.659540475149349 1
0.918689583569027 1
0.854661091884657 1
0.124433350831552 1
0.137592156697328 1
0.418731356906666 1
-0.154993722072714 1
0.355550615246386 1
0.720149274452715 1
0.928211591919177 1
0.402796599676459 1
1.14306607219714 1
0.844769997969485 1
0.267350916304459 1
0.858904033798177 1
0.50421306958746 1
0.572455225728605 1
-0.460159884310995 1
0.0541015204036462 1
0.900822434001477 1
-0.181865022773351 0
0.62662466117703 1
0.744559876947053 1
-0.14255953576558 0
0.265250690175433 1
0.523117212169239 1
0.344249781527025 1
-0.567701789974074 0
0.531117074577308 1
0.530871354432812 1
0.650581670006932 1
0.108742060993796 1
0.186318085508741 1
0.353368019739161 1
0.784371909486843 1
0.776749947020037 1
0.352479321015352 1
0.633971669071791 1
-0.16284254640848 1
-0.421375757922996 0
0.638370499292763 1
0.462035396579354 1
0.839486479504377 1
0.0615595346074801 1
1.58489332774989 0
1.25065872338961 1
0.146319486488491 1
0.335860241089266 1
0.0726638282218864 1
0.358628198119436 1
-0.279531205324884 0
1.37279798015572 0
0.580200205748479 1
-0.110654948183794 1
-0.0049109893967157 1
0.933852642686395 1
0.0592278251575148 1
1.25099228898717 1
-0.0250389117170029 1
0.677870630662199 1
0.33627935816157 1
0.331490707046104 1
0.920037924095198 1
0.728211597786153 1
0.369499136941137 1
0.42477127611995 1
1.55562174040834 1
0.750227992591243 1
0.265300248644409 1
1.32297292000312 1
1.10666366163257 1
0.769431777554961 1
0.478058332672803 1
0.896443328173591 1
0.353643665836738 1
0.275404488595861 1
0.155294970726155 1
0.456751141001335 1
0.949001293509455 1
1.07144357342772 1
0.237461242589514 1
0.536680237923711 1
1.24240293664376 1
1.04291561447039 1
0.40776205040305 1
0.811138296434198 1
-0.0367919622673281 1
0.0137735415637789 1
0.13037010694371 1
0.598284398231885 1
0.593808295106418 1
0.808375674468139 1
0.0706669095260723 1
0.161068772966628 1
1.10721408021496 0
0.794863791884762 1
1.07066775674054 1
0.477680495538287 1
-0.72510926792805 0
0.0989172099591419 1
0.415594267544076 1
1.23679517701228 0
0.975043726471527 1
0.776642426206663 1
0.555770478031825 1
0.482050249421707 1
1.00503952324402 1
-0.526452778924425 0
0.955807152176129 1
0.649844769639199 1
0.396090987359448 1
0.157041503904983 1
0.305089482265268 1
-0.165140141745233 1
1.17044760328342 0
0.136270387909348 1
-0.309923972514043 1
1.09850913049886 1
0.42615803723595 1
-0.0677267060824564 1
1.2158309300152 1
0.123389234825796 1
0.344959745750262 1
0.672946237676264 1
1.13193419758886 1
0.193851787584784 1
0.470013889676379 1
0.986379692023804 1
0.448238224141665 1
0.540746109807983 1
0.436132433536037 1
0.403441121910168 1
0.0944061935265397 1
1.74414664653093 0
0.0588841669855835 1
0.447530559498899 1
-0.100689936019309 1
-0.52721049373768 0
0.302849401233376 1
1.09159423698675 1
1.30727659484328 1
0.423138722350436 1
0.279129741272967 1
0.178180351596155 1
0.70058220416375 1
0.135603787868231 1
0.885605265877409 1
-0.115313898437382 1
0.4659114725752 1
1.37872346303208 0
0.857428325838926 1
0.909411039971614 1
1.03956998893005 1
0.155808967402994 1
1.23429430170672 1
0.381516153675606 1
0.305523601175887 1
-0.0339055411680919 1
0.333065113835422 1
-0.155035105785938 1
0.4902938781161 1
-0.178372011477437 1
0.24059855322524 1
0.314611938437559 1
0.0744293094493819 1
0.840124319623083 1
-0.14805181965125 1
1.57327678026493 0
0.969388758831899 1
0.65501992788589 1
-0.253325912220009 1
0.827641510101241 1
0.0152402110644137 1
0.0501545969432318 1
0.58756869314771 1
0.862046809496228 1
0.47656514855291 1
0.705146577221505 1
0.412281635523446 1
0.444864431945675 1
1.22138205359603 0
0.852085958826322 1
-0.0860006780893406 1
0.981433461661925 1
1.14128328506764 1
0.703126106990805 1
0.801166237798704 1
0.708187611372999 1
0.940772854100814 1
0.819400588216131 1
0.572482809128684 1
0.272291463182709 1
0.99632695589714 1
1.14317776829603 1
0.389365609265176 1
-0.168417561120608 0
-0.367862559994925 0
0.711067208163474 1
0.92586468814248 1
0.219857012521286 1
0.69416007571151 1
0.890515502820621 1
0.461543110198562 1
0.458382378148257 1
0.691770337399623 1
-0.101811914669508 1
-0.444462551746174 1
0.208677284210191 1
0.594721177141183 1
0.847700460751488 1
0.438073003548141 1
0.462421622542364 1
-0.293606565767151 1
0.113720591476506 1
0.777609913477405 1
1.06352707792463 1
-0.15631441252894 1
0.866774028739062 1
1.34965644356811 1
0.390336885432797 1
0.569131455264916 1
0.158182476660166 1
-0.344203912292178 0
-0.0418207739622761 1
-0.101924020798245 0
1.46181889732974 1
0.638365618860727 1
0.825354850755624 1
0.392285075634329 1
0.643480810050725 1
0.215964062942791 1
0.537353954143247 1
0.786637611026598 1
0.574597656540859 1
0.843714856665935 1
0.900245363295312 1
0.60165262465613 1
-0.0742048550246368 1
0.337420139679212 1
0.13325854818894 1
0.821912787034126 1
1.10233145559431 1
0.158405138518498 1
0.67252849497728 1
0.809359518972489 1
0.72249972342523 1
-0.628576301755159 0
1.03705810908713 0
0.745483867469809 1
-0.0759171383174572 1
0.526230468529556 1
0.726367278826566 1
-0.256414823998904 1
0.558262067436238 1
0.0782666278465532 1
0.758683362004558 1
1.15727601841424 1
0.450997359835686 1
1.25010335939022 1
0.235418287716498 1
0.674189949298907 1
0.0180364473942007 1
0.354085704861817 1
0.996198452112331 1
0.498773125548014 1
0.250172446698245 1
0.457763877507146 1
0.301462774059617 1
-0.076710416417416 1
0.228958888468405 1
0.795333526626054 1
0.764954553650757 1
-0.495994288528997 0
0.541596262981376 1
0.119131795123194 1
-0.654743213513184 0
0.738681248589571 1
0.447059574435921 1
0.392851243925493 1
0.103983699288391 1
-0.252527403746335 1
0.0589144593177474 1
-0.6003376532509 0
-0.717907114696228 1
0.312691513501442 1
0.53055193176707 1
1.56466157637634 0
-0.0344146768313764 1
1.1745233655656 1
0.694923384290396 1
0.460687461832238 1
0.627617194672094 1
0.588033964033315 1
0.0175700640963046 1
1.37385179320316 0
0.308003820082853 1
1.49845265616436 1
0.870496697927076 1
0.645998567599084 1
0.384977480495235 1
0.505017028144902 1
-0.109225251331907 0
0.496170370343757 1
0.526499656701476 1
0.193458073080407 1
0.437107243765028 1
-0.407130425560626 1
-0.196311264747716 1
0.313018869889819 1
0.715942772498228 1
0.880252576794618 1
0.756905947003105 1
0.745982692430058 1
1.03080110749208 1
0.548148916706964 1
-0.185470467961654 1
0.711300115879133 1
0.301033214268101 1
0.400242037652177 1
-0.236395842814162 1
1.46176388152854 1
1.13750850267604 1
1.28831591226384 1
0.851067440210661 1
-0.31521037491191 0
1.02805623665779 1
0.491775588600456 1
0.452878019552589 1
-0.345038725487506 1
0.725350376458425 1
0.817854801162561 1
0.541182251786842 1
0.850194463318823 1
0.325830634139168 1
-0.0380798496085536 1
-0.535962393557832 1
-0.795444462414827 0
0.870823370228636 1
0.276532299287712 1
0.603134073909817 1
1.14179018539093 1
0.567498666320269 1
-0.0466848842683041 1
1.23514412323405 0
0.736601552730494 1
-0.494167704922019 1
0.60740343881177 1
-0.314968224276939 1
0.0648423731167097 1
0.0925103546389842 1
0.701056048537543 1
0.546442897822186 1
-0.00275674568907472 1
0.755260220478332 1
0.368952084587475 1
0.780965038064085 1
0.152024577154703 1
0.758278569188044 1
1.50848343594025 0
1.07095120730672 1
-0.474256355567379 1
1.16743469719043 1
0.110633691740652 1
0.114865808699942 1
0.711977319890717 1
0.905066998837241 1
-0.0278055923641202 1
1.02769339125035 1
1.07126262550434 0
0.526710373886665 1
1.13959421136196 1
0.627576884647599 1
-0.0538187215618394 1
-0.150059164670792 0
0.872227484276828 1
0.572034449298218 1
0.241600590444076 1
0.721739726575592 1
1.73956655836906 0
-0.0254081618628103 1
0.361195792879904 1
0.505655879384487 1
-0.173459192548154 1
0.194531630334292 1
1.31473561392559 1
0.902500147603222 1
1.08842336101938 1
-0.00578539460031097 1
0.609329294750429 1
-0.415674337636589 1
0.0887731330096892 1
-0.345836269594007 1
0.37489137288747 1
-0.171894602523179 1
0.192040998680731 1
1.05730048742601 1
0.582906809755935 1
0.913009176031382 1
0.199953239307028 1
0.217433695454094 1
0.872325666852571 1
0.351860064760503 1
0.603704736510647 1
0.676631305421605 1
0.817400083284899 1
0.221004585955705 1
0.977419363986904 1
0.128862597357882 1
0.795643268667522 1
1.48313201700431 1
-0.510407794000534 1
0.201574001058959 1
0.116815105128102 1
0.479392414375854 1
0.0683491264998175 1
0.252181419194862 1
-0.520653491117991 1
0.0746296161572823 1
0.559652815158977 1
0.897828991304536 1
0.677215337638036 1
-0.0861761116939382 1
0.771369753985479 1
-0.560950103486708 1
0.671651777893891 1
0.375736895102066 1
0.854359845397401 1
0.0280303932682701 1
0.987548516052431 1
-0.291523942782576 1
-0.270111041217677 0
-0.423080824517485 0
0.315988394383956 1
1.26478959501188 1
-0.463215567638607 0
0.579938639621205 1
-0.31478462837443 0
0.278117050591178 1
-0.346995446658078 0
-0.0693971175721368 1
0.287819951781697 1
1.39956762299026 1
-0.453097164211585 1
0.541528550306264 1
1.06829230990867 1
-0.650596907326043 1
-0.27577994634889 1
0.597383356300924 1
0.894283343522061 1
0.265825489223423 1
-0.40046694633692 1
0.803405252744719 1
0.70166545365304 1
0.635278950692098 1
0.394183980451121 1
0.838873529008574 1
-0.226292982447153 1
0.633796654629216 1
0.957523695305321 1
0.556091889749074 1
-0.120751906031817 1
0.406238402523421 1
1.24634714906914 1
-0.438584896442639 0
-0.0578627676868194 1
1.0955019730698 1
0.703947103021475 1
0.754346474361268 1
-0.630311535966141 0
0.57781740078223 1
-0.0209562847182616 1
0.78171082387249 1
0.580697481977748 1
0.0161605090037933 1
0.0938153757255196 1
0.0437233760730399 1
0.592158604319663 1
1.14982381538003 0
-0.0879052567137147 1
0.738327723270027 1
0.165604351368737 1
0.891234948931263 1
0.94736026505095 1
-0.173832088468827 1
0.00574749007107134 1
0.338196297020334 1
0.41655336786839 1
-0.188412792064832 1
1.21415826369331 1
0.145459904714999 1
0.664805305467561 1
0.0303261139188653 1
0.497627501917601 1
2.28927023926554 0
0.589167499246551 1
0.687543189301728 1
0.506516019094254 1
0.824777171442389 1
-0.346540155397354 0
0.347930561526171 1
-0.0800116772849588 1
0.159698692764269 1
0.878237349116067 1
0.403149671420109 1
0.721124889659855 1
1.23249227780886 1
0.651816087614231 1
0.553536293085388 1
0.763030000233014 1
0.871105790990558 1
0.728287433871845 1
0.515545051942086 1
0.0394295458460404 1
1.53633005387832 0
0.262259274824604 1
1.60236194978811 0
-0.0711952583620126 1
-1.10912868341504 0
0.264264464549956 1
0.4422812503472 1
0.0207686442858616 1
0.278588449838339 1
0.0867925813327671 1
0.705744382540591 1
0.536098538726536 1
0.62314789510525 1
0.844199525952295 1
-0.633156817980111 0
1.51118892736532 1
0.760810716431228 1
0.423513508019023 1
0.971210558289807 1
0.420276962589004 1
0.63897207911136 1
0.307836737061417 1
1.37666218236177 1
-0.0327249412213823 1
0.998845503816823 1
0.67398012461742 1
0.415257329426354 1
1.23291168988478 1
0.674346277442029 1
0.0886384220478643 1
-0.263751180063003 1
0.435127696970172 1
0.330186701179779 1
0.268872791369395 1
0.694455126539024 1
-0.0345315931656387 1
0.794427544605423 1
0.188790350693978 1
0.47220258016667 1
-0.130306116291834 1
-0.412310718888034 1
0.658401774829333 1
0.791227976471807 1
0.00854417171743101 1
0.550389048440594 1
0.197257686665486 1
1.25460145109892 0
0.110419507152686 1
0.958393443795117 1
0.45420790862784 1
0.657647055334368 1
1.72180144048275 1
0.825482678886484 1
0.695585382141856 1
0.926447426849162 1
0.570726418472562 1
0.831418252160491 1
0.805995187375523 1
-0.181170963158252 1
-0.0457602615705278 1
0.216202815132783 1
0.192632580484805 1
1.16378598853068 1
-0.299166602161842 1
-0.0746384058437553 1
0.242995629804844 1
0.762696884706391 1
0.471878505321202 1
0.593387303303731 1
0.490990422251452 1
1.22518368026766 1
0.611268509341493 1
0.697707992275899 1
0.304473484959498 1
0.535276942536473 1
0.0486277088208123 1
-0.0357760688548485 1
1.11009953869506 1
1.0291230343746 1
0.876267724618429 1
0.498676235951719 1
0.535890825734612 1
0.00650753165102529 1
0.102505348549988 1
0.525595547769018 1
0.357773536116195 1
1.58812628472624 1
0.661248708975343 1
1.22518867194631 1
0.823513312876269 1
-0.0101759848662526 1
0.185583414356027 1
1.13798612593109 1
1.15133763409971 0
0.457919579918595 1
-0.0754364434198302 1
0.419071754510872 1
0.883276636107035 1
-0.715035429803083 0
0.151592553824279 1
0.691134834320596 1
-0.406334965668321 1
0.936192564152374 1
1.04210009062558 1
0.41072527383716 1
-0.852949867489511 0
-0.0505260993874964 1
0.805755566990806 1
0.651309922160778 1
-0.00282317615996672 1
0.857588850806242 1
0.160338990495884 1
0.165784415089279 1
0.254132800119463 1
0.245577894306377 1
0.208305192977256 1
0.293287979094571 1
0.846258692141353 1
0.682266206070837 1
1.2880451249268 1
-0.20969175622824 1
-0.0703686370410172 1
0.362871084772006 1
0.531284273244844 1
0.676430313916064 1
-0.0812087697317237 1
0.0405647561885934 1
1.15475965834066 1
0.408177825922757 1
0.841402703070553 1
0.152895094358706 1
0.384333981883591 1
0.0649817310046516 1
0.460273633435654 1
1.53867008320443 1
1.79543125442553 0
0.763140330673026 1
0.838478650939061 1
-0.99387603453669 0
0.220621060643177 1
0.90128749378874 1
-0.115210748399364 1
0.105970174189039 1
-0.0293689528739245 1
0.0114825566719433 1
0.982137955821504 1
0.364804494525298 1
1.13922955602531 1
1.31350533580188 1
0.156279465335393 1
0.939871621352002 1
1.367458104161 0
0.535636047809462 1
0.819794020544197 1
0.59168288621708 1
0.543884232077665 1
0.419666999262361 1
0.405225561333096 1
1.005957925853 1
0.739651545734416 1
1.40353968863422 0
1.12454146700612 1
0.884994086178015 1
0.87188929479321 1
0.173116622354041 1
0.138663058027658 1
1.19419119101391 1
0.386139339330807 1
0.288994413985713 1
0.49433959499196 1
-0.0437156477930196 1
0.626216498028263 1
1.1887864556856 0
-0.0380550001902005 1
0.536732031632583 1
0.201399227463322 1
1.27578718892071 1
0.832130303717365 1
0.105363126935983 1
0.27023846560414 1
0.0450268592838706 1
1.44936536907447 1
0.566833655709477 1
1.43948027039476 0
1.00767672053437 1
0.694726459462334 1
0.520255192969354 1
1.34127979984209 0
1.18235829371573 1
1.38088983148375 1
0.634597535364166 1
0.0642347463944369 1
0.191280955238131 1
0.361009526951949 1
-0.386018246750376 0
1.4022606250182 0
-0.393244467962116 1
-0.382829360474479 0
0.0794443339421521 1
0.343048565944754 1
0.139596908851239 1
0.816816564762078 1
0.888031295397588 1
0.545501488634844 1
0.244430500796256 1
-0.274354530369811 1
0.95974737217285 1
0.163306981527427 1
0.838334034460344 1
1.2650469233914 1
-0.267027493399694 1
-0.0266961056438291 1
0.759840100255432 1
0.00771644471136031 1
0.623966535741983 1
1.25035610375643 0
0.714192814146731 1
-0.884610544844453 0
0.0796697982444675 1
0.208243191130453 1
1.37893216516918 0
1.02043954903104 1
0.986077995021576 1
-0.111840769662077 1
0.649424213718737 1
0.873779133461707 1
0.371768924139616 1
1.03040569560298 1
-0.390386021137599 0
-0.181357811730153 1
1.02440394961153 1
0.397579710214897 1
0.257525226639747 1
0.974331276325409 1
0.291272607417137 1
0.36278508006564 1
0.548409304269339 1
0.28682560800553 1
0.74611010791639 1
1.2593764455921 1
0.450190909329293 1
0.0380228652662777 1
-0.229200367781413 1
0.782692720356172 1
1.26634290844053 1
-0.303296147934142 1
0.560469082928465 1
-0.12295890460139 1
0.16311595616111 1
1.13515932744268 1
0.30290826983759 1
0.837599430767282 1
1.56329897421007 0
1.3047757956269 1
0.663347998543525 1
0.575429454697589 1
0.0950020717624327 1
0.671648575750137 1
0.30844525816225 1
0.167960961516375 1
0.399792538615843 1
0.342380270604119 1
0.586302636791066 1
1.21061421811243 1
0.740464683846636 1
1.05037483045068 1
0.0832122971958512 1
0.651391727970984 1
1.41405780723197 1
0.596071312347391 1
0.458698843395872 1
0.465291584660499 1
-0.678016520698296 0
0.288172677409016 1
1.12694214991298 1
0.903805927574028 1
1.13562698034074 1
0.652701526277901 1
0.275395705442753 1
0.746552224375616 1
0.840974023126717 1
0.430353880498949 1
0.201427586894249 1
0.292490241674298 1
1.11770287587524 0
0.935779698516976 1
0.912223655118564 1
0.285721577073864 1
-0.312203728380046 1
0.203291440712731 1
0.107763452907917 1
-0.103729622160502 1
0.264901485355968 1
0.960914989218177 1
0.422955267697356 1
0.516414212501517 1
0.0297297335904916 1
0.888005947654346 1
0.808109322205681 1
-0.00216318746710735 1
0.834852491545153 1
1.37543448558171 1
0.34632664631056 1
0.678022688000077 1
1.44841851761978 1
0.00885995796662603 1
0.865445153558417 1
1.75077289115235 0
0.257400755643711 1
0.190523057581778 1
1.34179068755805 1
0.101931276853203 1
1.3276096358378 0
0.45907940068439 1
0.137642479172892 1
-0.0556268861808376 1
-0.0937194908888329 1
0.990491770719786 1
-0.421143352341522 0
1.96058165191486 0
1.30294573946308 0
0.665435148573071 1
1.75695416155749 1
0.732013664816302 1
-0.258871376212146 1
-0.423694643404424 1
-0.0586305205188714 1
0.775297430736873 1
0.668706968706927 1
-0.00132163282194298 1
-0.129954129889991 1
0.0551141974359751 1
-0.167484007803607 1
0.89668833809489 1
-0.146110524412075 1
0.631239775261526 1
0.509352132692253 1
0.115880865431274 1
1.4451885607318 1
1.01616903051332 1
0.463323625669962 1
0.295506184944171 1
0.387192260778987 1
1.08262471958667 1
1.28983753543142 0
1.04550315162836 1
1.90179571178738 0
-0.168027804065395 1
0.472273067725613 1
-0.0041366845338884 1
0.560158267625934 1
0.899034426796524 1
0.0302800710185395 1
0.693093305877029 1
0.0216375811271038 1
0.996618847072098 1
1.01146503661662 1
0.106395563999303 1
1.68538169309152 0
1.06565321711393 1
1.14931233569521 1
1.51120460249241 1
0.76002499253164 1
-0.514733475693285 0
0.3223943523551 1
0.37680980877713 1
0.850902622664354 1
-0.119634077485758 1
-0.191168879080517 1
0.719104504359379 1
0.173298119976622 1
-0.0289262176180224 1
0.712485080432061 1
1.00047270929999 1
0.185188274237045 1
0.857535079783898 1
0.104493463656509 1
0.0507395345214857 1
0.369766261188052 1
0.725915976239782 1
0.279209224356265 1
-0.00556446150002718 1
0.0327563645097205 1
0.954216650669141 1
1.22492358893793 1
0.446214883949514 1
-0.0276345356563591 1
0.755368179229931 1
0.510170639630343 1
0.163397757538586 1
0.539608935386956 1
0.42477213219448 1
0.658461991759119 1
0.798511349105951 1
0.218129529285268 1
0.106911738887625 1
0.322664688153216 1
0.309720575096386 1
0.883786169938469 1
0.645856468956342 1
0.800571800425385 1
0.726802634526153 1
0.990173479599071 1
-0.0965751431084348 1
0.435557077157518 1
1.22854056949193 1
0.481533812216235 1
1.47240539529522 1
0.752675416028391 1
1.02664840949002 1
0.163687180370078 1
0.446651567631253 1
0.256723989880129 1
-0.174796559053029 1
0.338217229022457 1
1.77533381723417 0
-0.117740240006403 1
1.76036969245568 1
0.575714344590349 1
1.8928663140135 0
0.812455965587654 1
0.4041744013282 1
0.657505321286258 1
0.657217261901877 1
1.35565076914498 1
-0.334714460087667 1
1.59261150602687 0
1.06276264665563 1
1.31222718391879 1
0.0211576096983266 1
0.394584035753909 1
0.267942326707918 1
0.52878030677433 1
1.29392812524689 1
0.108275894301859 1
1.39434107631799 1
0.899119926153181 1
0.454008817415628 1
-0.717144197820194 1
0.465557465381365 1
0.672357184537641 1
-0.385852874998072 0
0.31561111397319 1
0.622790458905956 1
-0.474822240395849 1
2.08705020892496 0
0.329465019219426 1
0.527232155156577 1
0.162677264670713 1
0.786483021385331 1
0.962264802910937 1
0.370080858959805 1
1.17516782478766 1
0.442067040227779 1
0.245640500917526 1
0.145796175770327 1
-0.0506007956357984 1
0.0888703223300678 1
0.474899299687032 1
1.18181705932266 1
0.913354056736859 1
0.479473384216829 1
0.795767225002733 1
-0.377342578915069 1
0.305937667401779 1
-0.0532086793436416 1
0.63572269474525 1
-0.389531215945009 1
-0.0403200309256581 1
0.53266801402642 1
-0.0256955809161645 1
0.36358855287098 1
0.615801765862212 1
-0.153107573687666 1
0.922406163261323 1
0.848909204965081 1
0.446147485581174 1
0.32863252924682 1
1.23579139718006 1
0.824374188293933 1
-0.186320249103094 1
-0.824993036592687 0
-0.348216096079209 0
1.06956347199946 1
0.721590241735271 1
0.0950842624947918 1
0.913955583028161 1
-0.688376714543044 0
0.984465508933742 1
-0.00894331233412808 1
0.505032780816994 1
1.09005865431888 1
-0.21570149754348 1
0.157774020892756 1
0.56488363494048 1
0.734562513090862 1
1.16942084143384 1
0.852072032761543 1
0.0441080973715922 1
1.97310081700463 0
0.457970646633238 1
0.417195367233777 1
0.471895333449893 1
0.134517549647793 1
-0.641291358663014 0
1.04735326242957 1
0.409720531198645 1
1.07220988546387 1
-0.454828593212866 1
0.767787471333027 1
0.373877065118383 1
1.0548352990389 1
-0.507774842456257 0
1.06346289002057 1
0.102767515474214 1
-0.361965210091951 1
-0.071165624551284 1
1.51453597670176 0
0.657141048957126 1
1.2318381542505 0
0.948695894780403 1
1.17213974773524 1
1.96826828600418 0
-0.426822427642254 1
1.06810706954746 1
-0.210453951702009 1
0.472677210079897 1
0.831160909313505 1
0.141799873288259 1
0.255991815013061 1
0.299705129652486 1
-0.206360471803904 1
0.274043434025573 1
0.836322106513146 1
0.16851409549614 1
0.529159873293781 1
0.667217601225982 1
0.940891269456341 1
0.707905109830728 1
-0.10524368532514 1
1.17620804668114 1
0.920371998268161 1
0.393024908624466 1
0.289766608559215 1
1.21153935985843 1
1.23850579761594 0
-0.406100734869446 1
0.991032635100355 1
0.194113030397779 1
0.308237655519004 1
0.188415026588288 1
1.36604818584643 1
0.656423003368811 1
0.632791746344509 1
0.379965038151172 1
0.19213935601652 1
-0.0750467723583787 1
0.677726072224662 1
0.834636331822391 1
1.0702395857043 0
1.5790789333374 1
0.661457491300232 1
-0.041421103671011 1
2.04810286365804 0
-0.120248870536141 1
0.634729825662005 1
0.878021435533292 1
0.434709976834838 1
-0.0170421734287859 1
-0.0736365949062215 1
0.430522515146254 1
1.09448867939285 1
0.253036733745395 1
0.0355225796649667 1
0.61696557020532 1
-0.408688866289627 1
0.117990832539706 1
0.238692367844156 1
-0.218158403341903 1
-0.219605489150041 1
0.640579792165878 1
-0.172126717550657 1
0.492525020416062 1
-0.153410415057013 1
0.102221865733669 1
1.06476345588984 1
0.263081229045924 1
1.21730349419923 1
0.61103485409464 1
0.727062385638939 1
-0.869572495174027 0
1.44247781606167 1
1.35331329522248 1
1.33046540846816 0
0.485453227897395 1
-0.0724983216633489 1
0.490626086962868 1
0.716547259588615 1
0.195097539620534 1
0.156159179077621 1
1.99857747308496 0
-0.539218691194528 1
0.26748925765503 1
1.32708005422155 1
0.619817964634865 1
0.376986498227098 1
-0.127249413365182 1
0.409751356831369 1
0.954724503100457 1
-0.90911253265516 0
1.13515465586154 1
0.491333052894846 1
0.168130513020314 1
0.775421095158711 1
0.781651057656462 1
0.597730022321677 1
-0.21595256287491 1
0.373376494671896 1
0.53353656237739 1
0.0174428672142163 1
1.56417659719231 0
1.28474265988316 1
1.03189659804359 1
0.853892834709829 1
0.175897592053002 1
0.59852005973183 1
1.47639544180122 0
1.0852586192208 1
0.570185718336281 1
1.76433745381583 0
0.613056373899892 1
0.731399435778557 1
0.721804605280145 1
0.603065126176831 1
0.0131284236937517 1
0.221621476205548 1
1.04394426363095 1
1.08569593421268 1
0.171016521088264 1
0.0271541285614963 1
0.607428143380449 1
0.426850743662809 1
-0.00911879867141252 1
0.154430351294948 1
0.0582355374337609 1
0.907628918975983 1
0.600911486873905 1
0.850675133705356 1
1.2468889965395 1
-0.0587650022306549 1
0.482953454412172 1
0.679154714113041 1
0.29872748658446 1
0.480387104519495 1
-0.231151772136025 1
0.624097260501246 1
0.901588365465272 1
0.37365060292587 1
-0.491225772139975 1
-0.0946955049111564 1
0.636283683765929 1
0.335011224883571 1
0.163095687961563 1
-1.44891798952112 0
-0.194904613933531 1
1.28751166935495 1
0.257672513555888 1
0.84719315753888 1
-0.183948302591735 1
0.537089033366397 1
-0.766474027902429 0
0.717221256814852 1
0.128692188248158 1
1.33842961266074 0
1.85532249358423 1
0.381229299724279 1
-0.177523541742106 1
0.665843008214993 1
0.435814457236407 1
0.0775956137601934 1
-0.0730639834968452 1
0.4854966012246 1
0.632225347197245 1
0.542557798309864 1
-0.00337711707789715 1
0.877858741874224 1
1.08556659995735 1
-0.0727996936512648 1
-0.776840377893433 0
0.691408163973398 1
0.739538691777895 1
0.475903279505095 1
0.119011497751582 1
0.0767137514054363 1
0.722798153618304 1
0.524132692093024 1
0.0878043224605767 1
-0.533487309188085 0
0.100430512381826 1
-0.245827205386318 1
1.43068680556851 1
0.941184591182232 1
0.313137848715832 1
0.387635663554256 1
1.42367163843247 1
1.10569815410637 1
0.333173245023953 1
0.994840695621791 1
1.71242683657476 0
0.733762601834766 1
0.76286208148649 1
1.14438033803453 1
0.667160898921855 1
0.455335528311838 1
1.26079315223784 1
0.923178287883935 1
1.34180673527755 0
-0.350439580180843 1
0.311640175940142 1
0.853283200020411 1
0.573620791491577 1
1.1308222786124 1
0.0984106208998688 1
1.23078572850137 1
1.15914811983087 1
0.362099826256971 1
-0.835479784149159 1
0.398130788685478 1
0.647393300207853 1
0.377165593369953 1
0.942403045702561 1
0.841699764531072 1
1.07723899900382 1
1.61246716198226 0
-0.0194528787144704 1
0.21024499277784 1
0.538422786459519 1
1.02222303983995 1
0.633585638054038 1
1.6870611031298 0
0.597655531588878 1
0.24443627559542 1
-0.019917423048448 1
1.04316386352376 1
0.328114385386001 1
0.541796071573024 1
0.114223577032777 1
0.214040438301353 1
-0.180723279706062 1
0.564190485649462 1
0.890795573977573 1
-0.475154944685798 0
0.438200229231576 1
0.90008847943147 1
0.869626557748838 1
-0.0694006744557993 1
0.511528900210174 1
0.78171931245766 1
0.459667441890682 1
0.887178093808109 1
-0.499162948852821 0
0.764281840456958 1
0.234453353226617 1
0.339554254722649 1
0.528830799875287 1
-0.324579071290058 1
-0.523034972527657 0
-0.109411586289165 1
-0.0187769559218778 1
1.01461766437269 1
0.867489928639238 1
0.43996335915482 1
0.615996554403468 1
1.16408826270385 1
0.673964372249819 1
0.906943754336531 1
0.443778136425554 1
1.51207144892592 0
0.567629472816829 1
0.250156564966267 1
0.70134589537694 1
0.138736981921554 1
1.16514569816503 0
0.0407986758768402 1
1.01943415615772 1
0.733779170435282 1
-0.0653686983654862 1
1.15233267947258 1
0.422836963940757 1
0.518499416080987 1
1.89585304661121 0
0.52385766080472 1
0.434934865913959 1
0.752114368062302 1
0.677249812238307 1
0.585355838887573 1
0.0260609123627345 1
0.096774845145327 1
0.275397579064647 1
1.48679520898297 1
0.470031130765438 1
0.776249757573008 1
-0.150511364749888 1
0.776297725728192 1
0.869801572312768 1
1.30858911579009 1
-0.57676454424262 0
1.57692975926842 0
0.777078572984132 1
1.36403975179433 1
0.868636053891811 1
-0.273623755722948 0
0.768755200829605 1
1.50324695422942 1
1.06282500595532 1
0.732914113910139 1
0.210377944321617 1
1.3410783836094 1
0.410665528579807 1
-0.202250630221403 1
0.902134889391453 1
-0.304178863120545 1
0.334491567628479 1
0.10128052826284 1
1.22588979191368 1
0.376094184809385 1
-0.282528921902868 1
0.489203157798448 1
1.08169167650547 1
0.667442758709186 1
0.801786119012663 1
1.08746605791105 1
0.54432507493411 1
0.50209027971695 1
0.900510335802678 1
0.898727008906927 1
1.00659644936733 1
0.610299618449667 1
0.373500652544722 1
1.4749774255678 1
0.265522694981038 1
0.42288259209122 1
0.262324170743837 1
0.466678560906027 1
-0.215479863926153 1
-0.0981690613072513 1
-0.468514047951638 1
0.438365896074138 1
0.395743473862983 1
0.0111886245887272 1
0.386448569054214 1
0.862358158972168 1
0.98888882564275 1
0.108562658470758 1
0.912021821009666 1
0.353508054045179 1
0.463640863992859 1
-0.0162755288457729 1
0.347760446860791 1
0.857894634687545 1
1.25290364508486 1
0.913904834362209 1
1.14226142832359 1
0.721619914583719 1
0.798145279701224 1
0.739385631610267 1
0.69464471155438 1
0.014124198211729 1
0.0540891447299471 1
-0.0635592379848658 1
1.10187454584168 1
0.458984420674916 1
-0.0616470801110888 1
-0.0734434641079267 1
1.04633713688366 1
0.852532965275448 1
0.153911720422698 1
0.128616082937997 1
-0.41609210095855 1
1.14589133084198 1
0.124139769651113 1
0.517027580232924 1
0.083302658527296 1
0.842109337820447 1
-0.182864412996292 1
0.798876206564604 1
0.867090231978529 1
0.717999900908607 1
0.298067368331982 1
0.520247936776418 1
0.962355892521027 1
0.915749345307014 1
0.822740193205001 1
1.2107276603334 1
0.618014728410658 1
0.154994541276807 1
0.780896227364138 1
1.08133096784729 1
1.02481485790769 1
0.300638627446174 1
-0.32725247048859 1
0.233944502306896 1
0.501583950532268 1
-0.108342952609008 1
0.68104365745153 1
1.13880656086668 1
0.293916879236243 1
0.0820565192953481 1
0.717608408807488 1
0.0179510428484143 1
1.29934889062918 1
-0.165248720533901 1
-0.489448129235348 1
0.490510476302442 1
1.03849015014252 1
-0.149393002384782 1
0.673135846207252 1
0.205493777870088 1
1.14900693288963 1
0.0504269146485872 1
0.59038230894222 1
0.615623177324185 1
0.462384252644915 1
0.648250326075629 1
0.745654219983463 1
0.644834715315693 1
1.10815514155969 1
0.621525908862 1
-0.346637550963808 1
0.546627912953863 1
-0.144578866847956 1
0.126709848589989 1
0.0160022622333747 1
1.05550256871796 1
1.52207933436543 0
0.253752502346649 1
0.532166316348866 1
0.725044836383684 1
1.33846191925761 1
-0.470652663841578 0
1.26675327801756 1
-0.0593577748723712 1
0.655577208761767 1
0.898936631083725 1
1.32364034482085 0
0.350661483279318 1
0.253502058835038 1
0.634647829850325 1
0.793228404057317 1
0.191308206558788 1
0.812736861905896 1
0.784055337708741 1
-0.290354306056467 1
0.57856883468392 1
0.657702451199521 1
0.676784584189714 1
-0.0418280140679653 1
0.858013027899958 1
1.08042385190576 1
0.930003080815841 1
0.878412694923878 1
0.838185726134094 1
0.614163549583199 1
0.744826043744706 1
0.696337698028711 1
1.05810718174547 1
-0.033809333803014 1
0.832962764861575 1
0.343897148023832 1
1.18264508691091 1
0.314952262101592 1
0.342382259358807 1
0.147991041871897 1
0.0968861062937028 1
0.445725837927442 1
0.552787346727175 1
-0.377179780024654 0
1.14178007373914 0
0.534745345985919 1
0.981333094653922 1
0.658831597952525 1
1.61519284083865 0
0.316407781029803 1
-0.190042051243224 1
0.199448893040504 1
0.592381463208286 1
0.46151288838622 1
-0.2163288766737 1
0.723898764437289 1
0.472433816164469 1
1.23103179525518 0
-0.413681495449422 0
1.18874736972706 1
0.378861374331865 1
-0.0245233518931962 1
0.323281232796652 1
0.305305851589373 1
0.650726191369519 1
1.15311831241887 1
0.806139360678329 1
-0.174234499862309 0
-0.0494906046837896 1
-0.341091835605488 0
0.0154677654466163 1
0.943602305612247 1
0.909191296869384 1
0.583379258613377 1
0.0743295510136139 1
0.573491320587691 1
0.490825586412048 1
-0.239989274797358 1
-0.138413100713763 1
0.404274821669525 1
0.610824740561489 1
0.230497419941212 1
1.35885411523587 1
-0.427017623526843 0
0.416803556967607 1
0.725607256668995 1
0.805801091226196 1
1.20229707876098 1
0.923492476981474 1
-0.251784616379052 1
1.06199304792867 1
-0.0977083098128512 1
0.309849441174667 1
0.926866147774657 1
0.446375535772025 1
0.0806808337666763 1
0.291352516751865 1
0.31770863899687 1
-0.132139251204449 1
-0.218784230775981 1
0.202414687314125 1
0.515824285421407 1
-0.0226955908191847 1
0.216548966172554 1
0.518035365336649 1
0.873186216970212 1
-0.195125840605763 1
0.518227665147594 1
0.290898573910393 1
-0.570837841609585 1
-0.296405204717089 0
0.857368605901108 1
1.2396416719918 1
1.16914764494072 1
0.142362972885929 1
-0.141821416575615 1
2.27257465001257 0
0.510427689935491 1
0.315656739435322 1
-0.230947937691492 1
0.896368842456564 1
0.910606700735308 1
-0.269680722449342 1
0.728422191875887 1
0.450994039065334 1
0.140576284380587 1
0.79197507970567 1
-0.305263668718048 1
0.7871268746639 1
1.71472417154946 0
1.09571729868394 1
0.49222824497386 1
0.0385400982524225 1
-0.0408856798310508 1
0.501631486317192 1
-0.433122274537206 0
0.835541179731647 1
0.831910338727747 1
0.760006355077624 1
0.538492207508259 1
0.807950418434778 1
0.539945562149215 1
1.5710479004135 1
-0.00404645486559778 1
0.790330034185183 1
0.230586826584477 1
0.587500144386471 1
0.923631538277434 1
0.450794120612363 1
0.486526034845779 1
-0.0611133969122417 1
0.666606031783873 1
0.604581576678931 1
0.569930586674509 1
0.485300720894424 1
0.681361162619849 1
0.39991687583955 1
0.807280932614136 1
0.151344505797763 1
-0.0314901188819422 1
0.367002952096625 1
0.206524425132664 1
0.430539079460029 1
0.39741883518253 1
0.683301897384307 1
0.927837913923003 1
-0.119183426916362 1
1.07504151491782 1
1.79622196492741 1
1.30614893732802 1
0.345586185332679 1
0.413877648510309 1
-0.136255468718837 1
-0.162360790950892 1
0.796379557976393 1
0.6286333148787 1
0.158564023110441 1
1.48965314938406 0
0.53155883436041 1
0.608779191305507 1
0.364021251351752 1
1.18024404136184 1
-0.253193616364515 1
-0.0345086528368898 1
-0.381685093814745 1
0.120195469014083 1
0.177466257972492 1
0.662391002422142 1
1.76758864431019 1
0.543098692852814 1
0.60449035628879 1
0.605058392734452 1
-0.153128129320562 1
-0.533850991337231 0
1.64026282190924 0
-0.239877055663176 0
0.575058210820851 1
0.628728522767033 1
0.164590070586753 1
0.990022367686557 1
0.717034086695578 1
1.15940222513911 1
0.986279596046254 1
1.09933045637373 1
0.320847694724272 1
-0.980725557556242 1
0.204972243427636 1
-0.680394770623494 1
1.12351949586052 1
1.33227400508418 0
1.43253388420167 0
0.716978572388281 1
0.57887679050672 1
0.125975931327669 1
0.433321451918683 1
1.15279013882154 1
0.785419081912227 1
0.249592720529182 1
0.882015824141302 1
0.539242353037644 1
1.49985951124033 1
0.926661147035435 1
0.782111442032822 1
0.742084950005859 1
0.605020736927572 1
-0.149692161430699 0
0.346364464310063 1
0.715858169496624 1
-0.522718565969698 0
0.920369129167127 1
-0.129207026292619 1
0.633187860974825 1
-0.0286008550298258 1
0.414262062238938 1
-0.176785463155797 1
0.374973075849452 1
0.202971708681155 1
0.808239318291259 1
0.802340427276696 1
0.845684671105618 1
-0.435917229393772 1
0.189034874010011 1
0.435749214016713 1
-0.284767144235906 1
0.118890343444851 1
0.724826253766833 1
0.69830489525074 1
1.27169285507115 0
0.744801783440136 1
1.24597183532466 1
0.0873799555975099 1
0.356129541994142 1
0.619034449070238 1
0.376680045270476 1
0.661282770531084 1
-0.0779860993078053 1
0.526802315715457 1
0.558785721478265 1
0.0780388677412915 1
0.576010125921038 1
0.528043327855078 1
0.802698684142361 1
0.263048607845977 1
-0.0108434649181329 1
0.729459223130631 1
-0.322348549558062 1
0.774386117317202 1
0.692727317850988 1
1.55211493910816 0
0.634442105884665 1
0.426132553880409 1
1.44183761201634 0
-0.917876093285255 0
1.22660256599178 1
0.986196389287939 1
1.22204630699755 1
0.98609065713742 1
1.50526542951423 1
-0.275790075723372 0
-0.205543135654769 1
-0.349014204142195 1
1.40776363632635 1
1.14576950579645 1
0.832468730402077 1
0.976633411244229 1
0.459265196481559 1
0.831420842678539 1
2.02905837547602 1
0.0996116553901655 1
0.0614897903153664 1
0.602328709717685 1
1.11419116705661 1
0.471744824025956 1
0.80215587438388 1
0.180068998880158 1
1.43191869455009 1
0.437456507401623 1
-0.507783153647298 0
-0.0369630565652181 1
0.462749319389104 1
0.814093753690188 1
0.204078414804556 1
-0.0362776380059978 1
0.396513557421768 1
-0.0139780618596105 1
0.178833308368223 1
-0.856482984294477 0
0.44866018346917 1
0.289401861734563 1
1.20259019642986 1
-0.376468306555837 1
-0.282469209842586 0
0.407134423719322 1
0.152716421379669 1
0.51153553865519 1
0.818120678021662 1
0.0440000089911573 1
0.480725498589821 1
0.864584800607119 1
1.34530610161636 1
0.592604604218636 1
0.367124422315463 1
0.68013717487698 1
0.180635763291232 1
-0.102570937886288 1
-0.642361069645079 0
0.674627712758747 1
-0.102599349933551 1
-0.188490456248266 1
0.902689362883206 1
-0.205947342663268 1
0.87634168522517 1
0.453156924129326 1
0.899153985777334 1
0.901221216663185 1
0.607545218175361 1
0.847910034536978 1
0.952958842554591 1
1.07626844555705 1
-0.0029938642427253 1
1.14852011093071 1
-0.139534818082223 1
-0.768777240712227 0
0.934977703437086 1
0.754604772885722 1
0.0560744217751298 1
1.259482317448 1
0.143117343527336 1
0.206967870288059 1
-0.164965001685834 0
0.139255230847048 1
0.125818490162391 1
0.181677054412507 1
0.672406792955682 1
0.182201830245853 1
0.522004156402692 1
0.387161201858022 1
1.39877951897016 1
0.727615018977265 1
0.547224513987185 1
1.0936947134869 1
0.0213900133647135 1
0.24068088404875 1
1.22104121955313 1
0.31950949570763 1
0.253407977097254 1
0.77744127794139 1
0.150033280764221 1
0.129031749492997 1
0.0972624886513961 1
0.414293079364349 1
0.357376057714232 1
0.0906673786140979 1
0.793196306516666 1
0.971800463304064 1
0.0646135837667428 1
1.19080763579727 1
0.686440889743703 1
0.14785359904434 1
1.00998589985979 1
1.03149200563758 1
-0.178155751602065 1
0.124861456523376 1
-0.0836846650335788 1
0.839673252542523 1
0.000448149827454378 1
0.793724893788425 1
-0.536329084825751 1
1.62967798207015 1
0.991618132574492 1
-0.195810851324646 1
0.280761731223248 1
0.116859555828625 1
0.0572958463748725 1
0.35242491638645 1
0.246734042576825 1
0.504958669468864 1
0.111893784343676 1
0.666586162823514 1
0.442000595836902 1
-0.318282073144602 1
0.410812119667134 1
0.549830845373913 1
-0.667834142733381 1
0.983388367012355 1
1.08607081298653 1
-0.0165561542620883 1
0.83216483831877 1
1.15648722695798 1
0.885137497921843 1
0.640735416018521 1
-0.121208609645893 1
0.559552669306596 1
0.641629502157911 1
0.00213306830341133 1
-0.153999832563779 1
1.39127986461526 1
0.128776179027661 1
-0.0137346037831216 1
0.596218694165454 1
0.543773314051899 1
0.789348771264864 1
0.592427050265088 1
0.519801892144307 1
0.798330269116975 1
-0.309537814385818 1
-0.00414548393377503 1
0.374481477068043 1
0.101672138625178 1
0.250901566489528 1
1.11749149687433 1
0.789530146468199 1
0.38591654643256 1
0.35019877552106 1
0.786041036426613 1
0.0440243737641515 1
0.543139093113293 1
0.560958858440957 1
0.60508465167574 1
0.309224180807514 1
0.0459765993326468 1
-0.452110774900255 1
0.245564614122991 1
1.15820636287299 1
-0.0712426099439256 1
0.933639151627129 1
1.22040446482643 1
1.1589899536785 1
0.71283736869007 1
-0.382393073398776 1
0.969130371462808 1
0.0593824787821512 1
-0.0794755469935635 1
-0.259444015749697 1
0.846110938967542 1
0.620958802302028 1
0.694678954459772 1
1.1267643162098 1
1.03912248776317 1
0.262331110249203 1
0.427321366869702 1
-0.228501314637854 1
0.0783951433515138 1
0.603205922480076 1
0.0231855611459643 1
1.39144339240518 0
0.551028477520673 1
1.64974814915175 0
0.850812470965016 1
0.464583535825147 1
0.807271416945114 1
0.381967509551041 1
1.53032285245343 1
0.427801010859548 1
0.0804334339870308 1
0.0523079560899001 1
-0.391325080286229 0
0.976786961647745 1
0.195700403548922 1
-0.414151491226029 1
0.911265594479566 1
-0.0666805683605476 1
0.33035019498271 1
0.330401694289482 1
0.419302952702559 1
-0.406377900235588 1
0.393598726717433 1
0.537611675827741 1
0.375704064824494 1
0.13207264380192 1
1.35188086154069 1
1.18607654919259 1
0.713388171534007 1
-0.329380941036405 1
0.00767361898487315 1
0.903033320751529 1
0.656412538222653 1
0.737914351975737 1
1.08931398911319 1
0.624076812375042 1
2.00958541383466 0
0.693622996970361 1
0.0358082256886699 1
0.407314123912646 1
0.459775307150139 1
0.337521789129266 1
1.11470172755962 1
0.875578709227911 1
0.60149951275279 1
0.00053466953182589 1
0.683125619959254 1
0.610209855207392 1
0.0950935084101586 1
0.769447128349495 1
0.474836261555044 1
0.66329879756837 1
-0.11151885277404 1
0.700744295991954 1
0.286254926089635 1
0.284478236344842 1
0.573593706946576 1
1.30368632582269 1
-0.0108043146756547 1
1.60593017286263 0
-0.258806044024708 1
0.867432457544996 1
0.662208111210094 1
0.808250652506483 1
0.590249467476055 1
0.0104096456744537 1
0.0705918539141449 1
0.507860693275611 1
0.424973978369726 1
-0.293673601607337 1
0.869598188441557 1
0.147295293463279 1
0.166592235251039 1
0.44711060505533 1
0.193144333214691 1
-0.320762267614028 0
0.346722923901506 1
-0.24389284956728 1
0.252155331380559 1
1.25401682685964 1
0.672733974093994 1
0.425245738445999 1
0.524704916043759 1
0.311243851608178 1
0.44189808025151 1
0.658774803646137 1
1.02967534853609 1
2.09092641774457 0
0.476868269392128 1
0.397008441388346 1
0.366158467901534 1
0.459280809346542 1
0.798554540066963 1
-0.00442431488626793 1
1.10104560902628 1
-0.178940392054181 1
0.352630384787204 1
-0.130082986956904 1
0.599413565876902 1
-0.0671555987481521 1
-0.25478728131335 0
0.463999888408559 1
-0.0563048634739744 1
-0.018381526742424 1
0.576754521672994 1
0.312516356829974 1
1.14687596108046 0
0.274994026879449 1
0.865065378946444 1
1.16526060886735 1
0.98012831254117 1
0.420876374208411 1
-0.644087219693436 0
1.7526750483512 0
0.975976586881471 1
0.28928732270795 1
-0.11344917727523 1
1.30144644739625 1
-0.292973611003329 1
0.110096877646057 1
0.646283949686567 1
0.930548623365459 1
0.472889773121796 1
1.39865116401138 1
0.476689990575009 1
0.663528833087825 1
0.404058876972267 1
0.924758257378857 1
1.43304606387848 1
0.273226085278279 1
-0.0274717600411666 1
0.464545930329493 1
1.45147082748688 1
1.02418300411949 1
0.966978003293587 1
0.726642957799707 1
0.012303846633237 1
0.935329709133921 1
0.472125668890453 1
0.135382342308093 1
0.199631100418792 1
0.313926112122827 1
0.31609737149087 1
0.284566704690718 1
1.37853984481686 1
-0.190069185765955 1
0.358319979896279 1
0.285115352264894 1
-0.170601273303877 1
0.253889067778681 1
-0.395624284766877 1
-0.300001391219035 1
0.512805188488589 1
0.463060251168298 1
0.398870072327911 1
0.643163049699251 1
0.713843425591886 1
0.341220609680206 1
0.903170944878333 1
0.974318593552183 1
0.144681207259883 1
-0.318269963855754 1
0.127457665212396 1
1.87916039859456 0
0.304055508746381 1
0.187817465771394 1
0.595791568632178 1
0.508680704794082 1
0.0272740891470228 1
0.0944088174401296 1
0.0924731605318081 1
-0.0193341195613074 1
0.732452674522307 1
0.976396657590708 1
0.694558052000209 1
-0.160363092212815 1
0.405178393628458 1
0.717497961150533 1
0.762501240878505 1
0.269482109586685 1
-0.106079928207274 0
0.723822853869698 1
-0.0365767310487344 1
0.473598137204176 1
0.010023581485648 1
1.31168814481982 0
0.393970917242332 1
0.574544055192996 1
1.13445962102725 1
0.471421813043146 1
-0.114127986183082 1
1.07998932828794 1
0.763246318452138 1
0.908655421456655 1
0.942155741976275 1
1.51941707037434 0
0.142464376940267 1
-0.241262057327652 0
0.985623669068716 1
1.35019501007853 0
0.353380270152468 1
0.931424699340522 1
0.686452809674989 1
0.276437398377632 1
0.113765940838498 1
1.3116993819565 0
-0.477383667174735 1
1.00509868672097 1
1.03475497268381 1
-0.500517137614318 1
-0.151903661409457 1
-0.500800431796367 1
0.806558852057797 1
1.26264802982963 1
1.16234647471067 0
0.390607743762454 1
0.518814399389701 1
0.727358702922774 1
0.296676269327067 1
0.990625731561486 1
0.276713621805095 1
-0.316993973708473 0
0.743763180568427 1
0.792157925834572 1
0.446221087114673 1
0.0902661122099013 1
1.50162491799467 1
0.695642235341711 1
0.880826024219613 1
0.620422196521049 1
0.599600282413592 1
1.23041087710027 1
1.7145116228329 0
0.941628643944356 1
0.875295357851717 1
-0.0491473334340715 1
1.50437638547743 0
0.489555081065908 1
0.892373563005435 1
0.734550064157677 1
0.529989971095755 1
0.485717268616728 1
1.62378374916141 0
0.672765984095041 1
0.56566528667133 1
0.281822695128727 1
0.483389947809814 1
0.0173673902495327 1
1.71220640849862 1
0.246154394914656 1
-0.0703015941754335 1
0.807723215086494 1
-0.562050666075336 0
0.632508030873992 1
0.635046822114957 1
0.703255423950895 1
0.686491403750494 1
0.369801194545219 1
1.2858268852054 1
1.03839329055403 1
0.470542465332601 1
0.90494359169468 1
0.4443396999947 1
0.611763556576187 1
0.29287727751406 1
0.797322035674756 1
0.356494400633059 1
-0.450062552718183 0
0.479588671904003 1
0.482793648581823 1
1.4154446219652 1
0.152773257241099 1
0.975505399564044 1
0.220194746307686 1
-0.180777257412821 1
0.734522023100174 1
-0.061378583495345 1
-0.592895469401559 0
0.366852653554624 1
0.245453015071754 1
0.851901892436899 1
1.09971285957011 1
0.97586535744005 1
0.778442281071137 1
1.62131944635301 0
1.67969602740432 1
0.502428444816055 1
0.50850791029997 1
0.359890905210856 1
0.332942769804068 1
0.25225912439654 1
0.954717611168162 1
0.264350147065902 1
0.00237462047331344 1
-0.0202358155866155 1
0.149290171570682 1
-0.114111208265919 1
-0.090732454002268 1
-0.036034793674172 1
0.802426307775562 1
0.341263555432141 1
1.20589316017602 1
1.18025665051608 1
0.0221446986141714 1
-0.0671929117060661 1
0.234065146442316 1
-0.0204058019519155 1
0.828276145258355 1
0.866934859737513 1
-0.0798902365930686 1
1.10523003578151 1
1.15142232950562 1
0.271806935100177 1
1.15837237895965 1
0.509875265926326 1
-0.0688258326714565 1
0.316611122524739 1
-0.300556817741709 1
0.975375113150365 1
-0.0177092250851336 1
1.67813695407337 1
0.848167082942837 1
1.49504491077567 1
0.552721106737379 1
0.159063450705356 1
0.892285271838315 1
0.296675236982788 1
0.382421095088893 1
1.01977623731371 1
0.206605571112153 1
0.661269981030777 1
-0.0836628032379568 1
0.221745914544578 1
0.62012927739098 1
0.142074973873683 1
0.286789891403145 1
0.990637650807245 1
0.506406628730798 1
1.34569715888673 1
-0.23616590850326 1
0.575187398656446 1
0.792313638653268 1
0.565731956013844 1
-0.406773711350155 0
-0.600418041464767 0
-0.0757652853336433 1
1.31554717102681 1
0.644992315076104 1
-0.728132195851691 1
0.160569546865235 1
0.92475724960292 1
-0.0602758450023291 1
0.827831682116002 1
0.530888819377497 1
0.694825541889889 1
0.832959896365192 1
1.50991796136296 0
1.18764394110803 1
0.886402990955778 1
0.400060222748581 1
0.0758663634701583 1
-0.121533418190077 1
0.33525879344259 1
0.671038121592115 1
0.884972522691146 1
0.353998580559043 1
0.480426866811645 1
0.685070269883886 1
-0.211218768702282 1
1.00889954063006 1
0.307465205201138 1
0.93002535951808 1
-0.16035448540771 1
0.338171744862247 1
1.32556176158687 1
0.54938385005588 1
1.41470215772994 1
0.527651901607717 1
0.54432049707973 1
0.343836532347954 1
1.18072524412221 1
0.438132562090254 1
0.703305028553343 1
0.700527869951805 1
0.326731457899642 1
1.05951478602071 1
0.47598357925259 1
1.09986745580221 1
0.931167621101876 1
1.00804680344094 1
0.348469687109079 1
-0.594964484984597 0
0.0486971326488249 1
0.411824774247153 1
1.15970846965928 1
0.916253767884725 1
0.525378130778603 1
1.55204948193247 0
0.358205731440853 1
0.200275950165788 1
0.831078167247342 1
0.969313236277847 1
0.153400660836097 1
-0.449101076216259 0
0.915758473693245 1
0.35315397079179 1
0.822851998938603 1
0.986424560577204 1
0.917730315238307 1
-0.288950790103367 1
-0.222958121191893 1
0.555950712741103 1
0.603393226917401 1
0.064146139182626 1
0.472992308743448 1
0.261740642124808 1
0.87777708755971 1
0.772279208798155 1
1.00882998703871 1
0.418787949366427 1
0.696708437168472 1
0.290869454396148 1
0.501018837559474 1
0.234597653179069 1
0.701586121606978 1
-0.0607058004548206 1
-0.279236859382979 0
0.354010784374471 1
0.345456219735214 1
0.867070212673476 1
0.00296235250413483 1
1.04279594378079 1
0.730555746773999 1
-0.206067987358627 1
1.21693744637019 0
0.569508791423254 1
0.689220850745452 1
0.931732260747999 1
0.186265184233756 1
0.670525239527242 1
0.410099955951827 1
0.083136017640514 1
-0.0206291062087923 1
0.893044306212133 1
0.81336814987225 1
0.251650731293716 1
0.572340105685477 1
0.410921823092866 1
0.807202729652999 1
-0.258137319035922 1
0.474135102363235 1
0.720757770126949 1
0.725531120228323 1
0.194387155402454 1
1.01361805615078 1
0.301631376195043 1
0.288131249699279 1
0.429411359896761 1
1.05940649598557 1
0.271248267119133 1
1.04139310132472 1
1.93393601135407 0
0.191881495618206 1
0.793624560532938 1
0.484953269347939 1
1.10939639719305 1
1.02535385143986 1
0.497841607670047 1
0.727993996640974 1
0.505556696411428 1
0.235979242305579 1
0.704412164341764 1
-0.275736074864084 1
-0.424951081771363 1
0.744401114928262 1
1.31730121512457 1
-0.358621036869826 1
-0.37784857224378 0
0.207205134836243 1
-0.354829318438494 1
0.239080264401324 1
0.283158284075008 1
0.25937770153503 1
1.70758478085513 0
0.257946164341407 1
1.46192502791417 1
0.0527019989136451 1
0.428993354163932 1
0.33539233382575 1
0.253969298497698 1
0.915587178243945 1
1.24828089177718 1
1.21894963749659 1
1.3369483941022 1
0.400801758447486 1
-0.346905245885431 1
1.50662344326561 0
0.280760715209695 1
0.0294353603331327 1
0.531365770313566 1
0.457428986108646 1
0.79325053426458 1
0.361142338317551 1
0.957577879844442 1
-0.100830700299017 0
0.556759346700617 1
0.147340461244086 1
0.900347441036579 1
1.14698567554392 1
0.547635637041878 1
0.44959764877195 1
0.702787161231465 1
0.253003732948536 1
0.405695483042656 1
0.971813385008462 1
1.04335364693445 1
0.243697704706218 1
0.178957303312476 1
-0.533602575999397 1
0.571067782472589 1
0.0923031904048402 1
0.0203327481068058 1
0.372330750981805 1
0.190396873447506 1
0.794302595462606 1
1.1924358682504 1
0.480183835331401 1
0.356448933232216 1
0.489325656876883 1
0.581043816270152 1
0.523206390826705 1
0.214260721600219 1
1.51668981263964 1
0.39581978448552 1
0.724764806705953 1
0.845823771445566 1
0.915763034015497 1
0.499835206531444 1
0.199530014597237 1
0.146480968492257 1
1.33263968494306 0
1.30865957897143 0
1.78589818902456 0
0.738948073358874 1
1.19230154725407 1
0.394729570460443 1
0.420565089756008 1
0.513703537413498 1
0.263280205882579 1
0.307215347688487 1
0.910532264165555 1
1.26393416513853 1
0.115707888557113 1
1.0482422720352 1
0.460334848553088 1
0.959010252242218 1
-0.133867427631596 1
0.967026649461805 1
0.488484640843671 1
0.414910855009062 1
0.921161164915552 1
1.19988304641321 0
0.457424896458607 1
0.0111052366816255 1
0.804418200311176 1
0.0906917789170515 1
1.16530066498636 1
0.481306874705668 1
0.937636382114396 1
0.743152755522078 1
0.189647047279846 1
0.411116574038253 1
1.25795121080556 1
-0.0315405871167833 1
0.560235811065476 1
0.755546182993269 1
0.596902313593938 1
0.223142476332239 1
0.751526074358336 1
0.511876853505902 1
-0.256717222871011 1
0.603942276237615 1
0.249293478566892 1
-0.0300252135707237 1
0.980889774677958 1
0.794185905523242 1
1.06409888469133 1
1.09852076003327 0
1.45778364409994 1
0.115614500894384 1
0.072419270678873 1
0.36977640423392 1
-0.176350843710589 1
0.587870483576465 1
0.826608921044007 1
1.59292502952603 1
0.530412228788237 1
1.15967365050834 1
-0.0306373684206409 1
-0.400627822850291 1
0.386240034008941 1
1.06144769168053 1
1.059631981566 1
-0.270978611723881 1
0.653304393361383 1
-0.276905942289345 1
-0.634744437538101 1
-1.04944297446236 0
0.401613182647197 1
1.47314823290027 0
0.116878603216363 1
0.836258790089812 1
0.643332085034217 1
0.631801973905821 1
0.453917944059266 1
1.63139114701142 0
0.267040014319496 1
1.25657032663829 1
0.0677308740599345 1
0.980039481459138 1
0.506711609258546 1
-0.0785742684074572 1
-0.0113175750485287 1
0.190097981622145 1
-0.463378494595236 1
0.350667021136887 1
0.768144723380918 1
1.39913681369801 1
0.344676220771588 1
1.2553492034117 0
0.671730827976957 1
1.02560761059995 1
0.685119879322981 1
0.00219195040944311 1
0.697096528850948 1
0.151978743240611 1
-0.721754637420446 1
0.380044009238639 1
0.790957384279573 1
0.266230303674336 1
-0.420725895799132 1
0.52681501713758 1
0.80076071708371 1
0.587741037962103 1
1.12439624450984 1
0.662804840539955 1
0.459863532535433 1
0.539604954392989 1
-0.288780099213121 0
0.623541295430126 1
-0.624545372842792 0
0.762584393973362 1
1.60673143069795 0
0.349170618609066 1
1.07548036340236 1
0.386771631536884 1
0.351113836646698 1
1.38346103893703 1
1.55395338688415 1
-0.0306570848019979 1
0.427474528316112 1
1.04859669851504 1
0.386364469869468 1
0.734657235533341 1
0.338766009737317 1
1.13480453451842 1
0.160512313792206 1
0.9397285359119 1
-0.531449839924979 0
0.0809622979052513 1
1.04929437896872 1
0.217160592474497 1
-0.281027600747241 1
0.895257608027539 1
0.37889058563656 1
1.3640721619406 1
0.42258071170824 1
0.71618994799702 1
0.101004680501402 1
0.361312282112662 1
1.08052050493232 1
-0.215992001176548 1
0.444165233862346 1
0.377167693989012 1
0.851192965207401 1
0.776856027596569 1
0.312622657698562 1
0.257756014592457 1
-0.150978803814725 1
0.513971260271394 1
1.04971080685871 1
0.530867214335933 1
-0.319639617660367 0
0.781567952027812 1
-0.399646284553714 1
0.280575104398581 1
0.790832946162435 1
0.42003899274228 1
1.32399157885804 1
0.686881803693861 1
-0.157876289215697 1
0.193887446578828 1
1.26781282884857 1
-0.0126204287770417 1
0.44018380901087 1
-0.118259548833188 1
0.559718466910313 1
0.433456498179902 1
1.11968726879396 1
1.07185521154099 1
1.37846342332268 1
0.183559828745349 1
0.249798731125827 1
0.992984754666396 1
1.3922835863817 1
0.659705038532993 1
0.0840758360218446 1
-0.210517403505793 1
1.05103530680119 1
0.328925915413488 1
0.0440275513118625 1
0.174377045776699 1
0.674457472341023 1
0.277531527228833 1
1.43191209402804 0
-0.116923641431838 1
0.57303657560152 1
-0.346656734362292 1
0.700074800329239 1
0.915104650861579 1
-0.184261369255196 1
1.14092217515634 1
0.44902387622201 1
-0.288979503886331 0
1.34194286849533 1
0.0546368407202278 1
0.621837485570661 1
0.87267455765262 1
-0.196148342657715 1
-0.130262857566304 1
0.694530140957073 1
-0.16318019246468 1
1.24144290851416 1
0.412676566880541 1
1.05937693451511 1
1.04965245043327 1
0.66966689237629 1
0.718449802218924 1
1.10367023917306 1
1.30008340200711 1
0.38849617256674 1
1.06504695199251 1
0.36119693107238 1
-0.277217777624327 1
0.569466021106436 1
1.56098918890503 0
0.157020688663395 1
0.641289537579126 1
0.73440162946956 1
0.632206589469859 1
0.415600621521389 1
0.196830214546964 1
0.817482223610113 1
-0.12504406458181 1
0.758094997022554 1
-1.05946349311139 0
-0.262076305903442 1
1.02384696337499 1
-0.333153145474021 1
0.878582935106299 1
0.689436234648797 1
0.415076353791029 1
-0.0214896446999711 1
0.403121042618607 1
1.10605190008885 1
0.699503587839497 1
0.199279867906239 1
0.205241158347475 1
0.051955362605483 1
0.528138950588334 1
1.09324846327929 1
-0.235694454673605 1
0.470044583116896 1
0.658926863896377 1
0.788573107362101 1
0.253822472314647 1
-0.00201747959452668 1
-0.0216042156401932 1
-0.220333421975075 1
0.218093564634544 1
0.285557923190893 1
1.26867546395487 0
-0.0674406722009199 1
0.602732557848885 1
0.135385241796537 1
0.374135698525985 1
0.628787446622689 1
0.220788181785763 1
0.402219284380219 1
0.430594661489735 1
0.396233169738243 1
0.453896127194993 1
1.27603343758021 0
0.755910342702522 1
0.229650899996038 1
1.94753273611632 0
1.25710388771225 0
0.264517750849365 1
0.612274501508008 1
0.510443758402608 1
-0.0764004188419577 1
1.29095240077927 0
0.433075395951916 1
0.240793391782643 1
0.384523026341419 1
0.261170088308168 1
1.2115858028969 1
0.844476199694547 1
0.821098456805599 1
-0.529159148706058 1
1.27399876723536 1
0.525946993147783 1
1.13180899625629 1
0.640452325937295 1
0.511802269160728 1
-0.183982611777793 1
0.210472605803144 1
0.626332760011368 1
-0.387762314899964 0
0.800078513500166 1
1.26105844556962 1
0.463466362863528 1
0.347506836674184 1
-0.0737871102666385 1
-0.395370423016028 1
0.331520724291382 1
1.40520128545466 1
0.637235218781416 1
0.417301523326025 1
0.303816887873683 1
-0.159666514148494 1
0.388793501559204 1
0.612193852187697 1
0.731530330079897 1
0.888742976421036 1
0.132812701676091 1
0.524819802067448 1
0.857796608154483 1
0.285214159110533 1
1.18674141196697 1
0.483802056528038 1
0.911423504974125 1
-0.472431559572783 0
0.896056234932005 1
0.100651077797478 1
0.739764378821827 1
1.42620110083581 1
0.327160070959872 1
-0.779344033736227 0
0.150015194109522 1
0.238762309595031 1
-0.0144961964289532 1
1.08173209645384 1
-0.145294004407225 1
0.993874515216454 1
-0.206228851378231 1
0.861575441170003 1
0.0199274434388069 1
-0.643484391986224 0
1.22236636679592 1
0.321465999510837 1
0.958935851703597 1
0.464503910243493 1
0.524603047705291 1
0.0230998986610835 1
0.520056965313253 1
-0.496942673956648 0
0.852738667384696 1
0.0864716118338874 1
0.353282118670719 1
0.527424216564644 1
0.106574491756282 1
1.18469473120712 1
0.468237629773168 1
-0.0289992363618767 1
0.784930607475151 1
0.539765392778197 1
-0.458263903579642 0
0.9475504022369 1
0.227554519578619 1
0.738747326003585 1
0.606683108464082 1
0.682406250049886 1
0.372774820839947 1
-0.384609231793308 0
-0.194913755943154 1
0.294862717642997 1
0.246766348722489 1
0.452512264664195 1
0.612472372163728 1
0.66840160851261 1
0.614659146382024 1
0.412512757416958 1
0.271777604172387 1
1.93982131106532 0
0.644920827478449 1
0.422229994370047 1
0.486074308893739 1
1.62461503006993 1
0.689223119040476 1
1.21413959344391 0
0.906675759061852 1
0.563160412622203 1
0.495814014417168 1
0.255791413321759 1
1.02850299984843 1
0.472930600026452 1
-0.533598297063617 1
0.0674370184552799 1
0.884402434212812 1
0.79782029674845 1
1.27307799977151 1
0.459243340045596 1
0.456994498233842 1
0.133299156091992 1
1.45589702446577 1
-0.421502050928356 0
0.547153163833013 1
0.0615378656250231 1
1.43096499065794 1
0.927369838427406 1
1.97611748385153 0
1.06654696228282 1
0.256884617422659 1
-0.0628031774523378 1
0.286817084348761 1
-0.281362374293912 1
0.605339423508229 1
1.09474836639447 1
0.0534859026936997 1
0.706803848398877 1
0.660029324125495 1
0.313678857615206 1
1.40903312408372 1
0.0821208005113666 1
1.23227704399281 1
0.246439872072254 1
0.38462984855303 1
0.877613881707291 1
0.718742510262513 1
0.0966960100721298 1
1.09135146247384 1
1.30872122563808 1
0.191294004608826 1
0.388586382965932 1
0.510701149668064 1
0.285696133178738 1
0.308003685365075 1
0.751513701196504 1
0.194192505309778 1
1.01536786277581 1
1.09811330944987 1
-0.0772173209603841 1
-0.688972199084626 0
0.49674071708409 1
1.21548496967058 0
0.391665415278448 1
1.14587257651794 1
0.652105930416851 1
1.08821348273962 1
-0.16604136080647 1
0.780879782652441 1
-0.145719557530457 1
0.200942630024861 1
0.222072087199778 1
0.918844798063953 1
1.16376956929052 1
0.786167554895846 1
1.15713330433245 1
0.933152278676321 1
0.310298599881479 1
0.1488674896894 1
0.123021953197075 1
0.81410677891398 1
0.943743492588379 1
0.745930785250865 1
0.153061566693257 1
1.17991373656808 1
0.115816469113091 1
0.961820463285034 1
1.20296244601102 1
0.432543658926621 1
-0.255920266476382 1
0.768032221660914 1
1.11376933756188 1
0.0218039135940664 1
0.341548559171374 1
0.411412832279768 1
1.3266919130724 1
-0.246252586454705 1
0.180754658030379 1
1.31920035422645 1
0.588683932128693 1
0.523658885010618 1
1.13053272176771 1
0.611665715853553 1
0.529857229662222 1
-0.0731838875248684 1
1.38238214012238 1
1.46177882570122 1
1.24274830147194 1
0.928233719889588 1
1.38786424721237 1
1.3139472215672 1
0.925053227661688 1
0.430440646312396 1
-0.0463051170859956 1
-0.367589560380058 1
0.788908893454481 1
0.544700171721551 1
0.404358304039368 1
0.692258772703785 1
0.486141534808257 1
0.836513884708636 1
0.49102110136602 1
0.159011281591714 1
0.185772835518228 1
0.176403286267221 1
0.548908504376011 1
1.25681396733989 0
1.83229635478306 1
0.979107817437341 1
0.643894775859256 1
0.547030827790644 1
0.66086328976602 1
0.727629770981909 1
0.527850090534882 1
0.0506373153880434 1
0.396521934665429 1
-0.00707415512290954 1
1.31592274130096 1
0.815227914406485 1
1.28673114201033 0
0.678134101662501 1
-0.135704748024348 1
1.4161089982161 0
1.8632221458182 0
0.294155792354662 1
0.182953476374372 1
0.12514375835759 1
0.967092999482416 1
0.638259656471077 1
0.674718566057651 1
0.37320284173284 1
-0.138482642415852 0
1.4576829723164 1
0.0758071395090974 1
0.301387797013349 1
0.60652327564362 1
0.785061931722763 1
1.19770360158128 1
0.278929698339326 1
0.0238435639165272 1
0.677044507537366 1
1.55978943033733 0
-0.228206134499035 1
0.660788948022584 1
0.10194922029056 1
-0.205903809923456 1
1.37262755596611 0
-0.0088524355245468 1
1.09814870827346 1
-0.441927095165123 0
0.632429002726426 1
0.0172641662022416 1
-0.0628359848522489 1
1.11225609424636 1
-0.193331841360829 1
0.741709311265407 1
0.836942257113612 1
1.10385101227826 1
0.285931139843715 1
0.366426213669264 1
0.210537520311676 1
1.06304789808175 1
-0.319740792612263 1
0.0600586835344599 1
0.569064453846325 1
0.426039587359953 1
0.637440174969232 1
0.747068752085771 1
1.15616841501978 1
0.780178569994775 1
1.03018298696616 1
0.846220877808521 1
-0.13041478764768 1
0.253358070925259 1
0.457825253623121 1
0.702603172573835 1
0.60245691241914 1
0.612612627376289 1
0.900743878047492 1
-0.385498415185488 1
1.30626771901596 1
0.105619148187223 1
0.505637746821135 1
0.749651581964246 1
0.170917547432334 1
-0.95629852102363 0
0.426891895421618 1
0.903060708870509 1
0.452843684855918 1
-0.26975020223624 1
1.29273990720205 1
0.767899105192521 1
0.52902461122634 1
0.161867381606524 1
-0.0752266666861273 1
0.329514169766954 1
0.0174401247864935 1
1.44369536420902 0
1.14930979470272 1
0.484644186777785 1
0.92746777577072 1
-0.244003518265091 1
0.589130986490789 1
0.0631707524483895 1
0.799179351062392 1
0.31802461866963 1
0.602132639112464 1
1.09716328290453 1
-0.0370809741565284 1
0.187514214052826 1
0.0487067385271583 1
0.11523416618172 1
-0.900134910126032 0
0.951372574327547 1
0.86842152327669 1
-0.51804115638545 1
1.31519898885461 0
1.00131137643607 1
0.708750120613674 1
0.673212284949001 1
0.410841390023314 1
0.530866590822735 1
0.999707847286703 1
0.658713925309039 1
-0.751468411520661 0
0.332035447771818 1
0.169113299771558 1
0.625152520954985 1
-0.245051878138907 0
0.229739438605622 1
0.940874681097991 1
0.250534276101297 1
0.958990964856793 1
0.982650207483007 1
0.140567774164471 1
1.31703240258741 1
0.517005640429383 1
0.141948736147276 1
0.111037329072973 1
-0.433703979292925 1
0.840080310018791 1
0.776222504980594 1
-0.209536811384177 1
0.996916927132419 1
-0.0484800172878218 0
0.0183698391258956 1
0.187323686359713 1
0.701763429903699 1
-0.962124085205716 0
1.77044112476075 0
0.856312903567736 1
0.961635205322713 1
1.03513104685502 1
0.684042209738895 1
0.557502036171655 1
-0.429803587471043 0
1.25831604100109 1
0.333641123798037 1
0.37195922562686 1
1.75974570527435 1
0.538108782044562 1
0.0140713339625497 1
0.462746479945039 1
-0.127692535546641 1
1.15509572119962 1
1.38523519634032 0
0.0828447116286918 1
0.48162387305558 1
0.946507890973078 1
0.0548360207711031 1
0.588105543242529 1
-0.0200892692100885 1
1.6460242345277 0
0.896752984403029 1
0.894844707887729 1
0.50798979138485 1
0.587077029746828 1
1.33337980541289 1
0.630426523373208 1
1.37687473463011 1
0.364954096144623 1
0.638033355935981 1
-0.3480006920708 1
0.354867101692811 1
-0.141357398796415 1
0.17170751168019 1
0.55178176026339 1
-0.13475047936316 1
1.37252949443354 1
0.299758947585035 1
-0.18111076244411 1
-0.225825213426045 1
0.132838259197327 1
0.497370701590849 1
1.2357938053612 1
0.56061555266349 1
0.528762210903758 1
-0.527976900936175 0
-0.751137309427594 0
0.420999029580689 1
0.217486561164401 1
-0.107286194303054 1
0.338245417689852 1
0.235501650031386 1
0.511298627010656 1
0.585316793774518 1
0.333410803386378 1
0.0690843608837466 1
0.443958872899797 1
0.504334908409126 1
1.03383757233735 1
1.09089420893657 1
1.16067945441681 1
-0.127282168355264 1
1.27191553580094 0
0.194133278763367 1
0.443607794513386 1
0.90467722162137 1
2.16016496012103 0
0.0129463425920179 1
0.0105650908852519 1
-0.0491940955056375 1
0.401502983042716 1
0.754599050337963 1
0.753940740370648 1
-0.0145012039524679 1
0.452576680950442 1
0.00500891137727408 1
0.0234436401752688 1
0.203093326844839 1
1.02376696828545 1
1.13299318580086 1
0.6537854095644 1
0.738308178464703 1
-0.563505663953318 1
0.879981329945915 1
1.03141610047316 1
0.332722997771406 1
0.739080967042141 1
0.447158816134177 1
0.877050570829787 1
0.0209549304167847 1
-0.262580138275263 1
0.380443965535978 1
0.497688537791205 1
0.00220413031758875 1
0.694400040260487 1
0.669309125303884 1
-0.0141948056689158 1
0.435942758934146 1
-0.209916143670474 0
0.469767256774923 1
0.559782572081169 1
-0.442770391005293 0
0.745107210550459 1
0.325851514557897 1
0.184140461668751 1
1.08660874597836 1
0.00517903909792206 1
0.468845617291467 1
0.464333450238239 1
0.945198603699452 1
0.183077713375082 1
0.61371193006493 1
0.269095319622004 1
0.59195938576394 1
0.0937692222362834 1
0.151567207673141 1
-0.176429557738921 0
0.619456971134762 1
0.370428384208894 1
-0.123417988970362 1
-0.5301750146789 1
0.99902689926233 1
0.687808978352433 1
0.74877437889708 1
0.746422053799977 1
0.172161703274813 1
0.706849403101309 1
1.12031018963032 1
0.886909441627471 1
0.938008464237953 1
1.04890780530635 1
1.01527161783875 1
-0.159775833956278 0
0.895111108264504 1
0.291211518428383 1
-0.338118764578171 1
0.629154693107328 1
0.783161498277989 1
0.599282663616621 1
-0.0271818121124528 1
-0.175591611316998 1
0.367610402135039 1
-0.632300554556689 1
0.9564162131174 1
0.1320107563313 1
0.347808867298791 1
0.944090214052397 1
0.480602118331544 1
0.134219818579053 1
0.864295487719208 1
0.491232328036488 1
0.353723353090373 1
0.685662084156771 1
0.0845393770939953 1
0.686255264642278 1
0.279192372401511 1
-0.76360145897491 0
-0.0466775270050684 1
0.116151152164612 1
-0.432083799074394 0
-0.137855178107246 1
0.176932017061269 1
0.665902342888176 1
1.15344009323803 1
0.752524064936932 1
1.12465101291324 1
0.502328385396678 1
0.129248256467443 1
0.154407848355437 1
1.76994299503021 1
0.625322813454752 1
0.276424499585614 1
0.610367269863195 1
-0.343309578848593 1
0.391611363159346 1
1.22853942841974 1
1.4266976524158 1
1.09752342794018 1
0.478963036526682 1
-0.453151151407336 1
1.03407917494921 1
0.123198521717445 1
0.278249844281652 1
-0.143915332589089 1
1.00856990390731 1
0.274469579299502 1
0.66737063626824 1
1.11116315884514 1
0.541830587961597 1
1.16055853638456 1
0.926177877490503 1
0.552564187868905 1
1.12349748659172 1
0.759063092463867 1
0.333156713337678 1
-0.687566774406509 0
1.30736183825469 1
0.930908375447847 1
-0.714944292451815 0
0.0343822057011233 1
0.711196171195834 1
-0.0468455027365852 1
0.904234218350629 1
1.07332906212294 1
1.5650416840537 0
0.10716844666452 1
0.907923476254931 1
-0.0371379416834427 1
1.47803756163955 0
0.534699102272477 1
1.12947068532587 1
0.825182173904532 1
0.0497290664596749 1
0.542152167928036 1
-0.768258239431584 1
1.03786409921504 0
0.628549701858776 1
0.561649298524876 1
-0.220837919221372 1
1.84738874557571 0
0.530589058620796 1
0.475226946068316 1
0.280910528785577 1
0.652921549872983 1
0.120497869533015 1
-0.0101348693575792 1
0.622658482912937 1
0.395853385214801 1
0.270044825478858 1
0.241555077511351 1
0.0611357997886796 1
1.20034112265505 1
0.668649966389689 1
1.09035797818212 1
-0.678728114129655 0
-0.553615260770838 0
0.387828303997709 1
0.561689934925595 1
1.32709139630206 1
0.487949589921381 1
0.165495376718003 1
1.02546646968899 1
0.770387169908078 1
0.445676672418728 1
1.02991907262032 1
0.205092161538946 1
-0.857589036777538 0
0.012127717863699 1
0.600005422961143 1
0.255983853352465 1
1.31817479926657 1
0.169406544703904 1
0.349721620058342 1
1.36849772515887 1
0.474807235960792 1
0.395640560346054 1
1.06000842353617 1
0.528109837591051 1
0.176719534482814 1
0.0649828634603712 1
0.278428509847031 1
1.58849464715517 0
1.05806344441189 1
0.140405196396657 1
-0.135079465428296 1
0.848978960741707 1
0.401398285207589 1
0.410561950598585 1
0.584433928162743 1
-0.200867479757923 0
1.19500625646091 1
0.402765354640309 1
-0.288950431675582 1
1.02017221267023 1
0.240408681002427 1
-0.171454389219629 0
0.91102384707225 1
0.300821079337997 1
-0.317169445286827 1
1.3870547319047 0
0.697630335985092 1
-0.0239824836809125 1
-0.046675722225556 1
-0.401843761395187 0
1.24854687866344 1
0.305892875860214 1
0.462886270776222 1
-0.519425199325179 0
-0.08998609020063 1
-0.319538015982416 1
0.297480596433908 1
0.527094163219293 1
1.05778520449025 1
-0.0628368452011646 1
0.732507371632207 1
0.126866867755358 1
1.27746737450337 0
0.620958973935666 1
0.315789885153925 1
1.1268978165348 1
0.198772920651403 1
-0.582658572883749 0
1.86233041025373 0
-0.300930997619028 0
1.27337498843916 0
0.251402753175694 1
1.25586268556422 1
1.54104980186349 0
1.24935271726167 1
-0.323879270962916 1
0.197932354771608 1
0.133618552017106 1
0.923143885988141 1
0.389692705038063 1
1.42020156694272 1
0.258782983715178 1
0.483949118884463 1
0.848489726213818 1
0.481225988227458 1
0.497401257661262 1
0.012869755395482 1
0.765964625340247 1
0.425630385575173 1
0.660361487268311 1
0.538847484285331 1
1.55049315478846 1
0.7467925777874 1
0.571039095863016 1
1.73509747639653 1
1.15907517526846 1
1.52350563778364 0
-0.166135341766736 1
0.809777060878174 1
0.722004222571018 1
-0.363319635035888 1
0.817920637912412 1
0.631942490579742 1
1.09683533518999 1
0.385047929609468 1
-0.0485690496302535 1
0.388024413644047 1
0.14745125739945 1
0.839602805244774 1
2.23737709885819 0
1.18826720629145 1
0.453043377078401 1
0.041453197881274 1
1.29688011998984 1
0.135272268561891 1
0.393695937711574 1
0.895778860177707 1
0.58861034084435 1
0.8875962252282 1
-0.930690684427205 0
0.306075514781491 1
0.0421425566029916 1
0.381603526183184 1
-0.177652262604587 1
0.432598474491946 1
1.25498673032532 0
0.859046185394439 1
0.421726024309816 1
1.15029239275556 1
0.429783397062967 1
0.395778381395863 1
0.0301560672066841 1
0.712306449790681 1
0.458545131247412 1
-0.103233137687556 1
0.0469125836384708 1
0.697594891308148 1
-0.239195571419135 1
-0.558943027436343 0
-0.435291979227334 0
0.600145285924975 1
1.22202472609546 1
0.0877465057514145 1
0.625084586331731 1
-0.434358447770587 1
0.415169532434091 1
0.521863123218016 1
0.248274869123727 1
0.171010936964648 1
1.31791319425522 1
0.136269495660981 1
0.644245219697391 1
1.01732243423199 1
0.997567812750034 1
1.98871379839364 0
0.337128558196718 1
1.32569273163094 0
0.61989188527766 1
-0.755189934886892 0
0.91554043885769 1
0.741514287653855 1
0.123365313874323 1
1.24286420363799 1
-0.182445527752976 1
0.82378791583002 1
0.482815748108148 1
-1.01947992798283 0
0.0643085528755936 1
0.224582110134409 1
0.189533320153932 1
0.403822019215777 1
0.507520507801976 1
0.397643862330524 1
0.815249642037263 1
0.298750459128023 1
0.364691502529193 1
0.344406594753173 1
0.000593835481608657 1
0.932288373288047 1
1.18348567680561 1
0.852914354807443 1
0.764742483603616 1
1.08186781037581 1
0.750750044187915 1
1.78246160623946 0
0.620043536869779 1
0.55856926457845 1
0.0176128082790982 1
-0.280374108374475 0
0.308280553995487 1
0.649995714980955 1
1.24265973128065 0
1.13644587761453 1
0.772509638546684 1
-0.750156232748586 1
0.573629859980145 1
1.46982908892425 0
0.174489094092304 1
0.17253964331008 1
0.378381227256167 1
0.138690668592617 1
0.588175934978242 1
-0.105400107987458 1
0.267738517111993 1
0.558619010177639 1
1.07140352252149 1
0.221225134907628 1
0.637941935120934 1
0.159410660354933 1
0.302347970049469 1
0.502628579203258 1
0.776380759488792 1
0.760598390695145 1
-0.213906273308602 1
0.343812177484766 1
1.15569030113847 1
1.48105830130749 0
-0.231666307731746 0
1.34195080492286 1
0.955851775667405 1
1.16170385621106 1
0.449272245177386 1
0.159536002523479 1
0.242421096286172 1
-0.483825979094919 0
-0.115663633960063 1
0.664679673001737 1
0.53013413605909 1
0.301614020413082 1
-0.158139713549608 0
0.176602630022295 1
0.806892989003141 1
0.589445607909594 1
0.528036775492917 1
0.0149531830181774 1
0.408732367604466 1
0.679372887353086 1
1.0746949710516 1
0.419012433701038 1
1.3581923471192 0
0.999975112685195 1
-0.217164643490763 1
-0.129210477339623 1
1.1453802721838 1
1.15815947923076 1
0.745996874049033 1
0.622731663584005 1
0.377788954034836 1
0.461585867451819 1
0.612360353964807 1
-0.0849504253068849 1
1.33751080178467 0
0.256237352727945 1
0.620151813062898 1
0.10259979004531 1
0.821518254868578 1
0.192184637924085 1
0.685843990052118 1
0.162506623001555 1
1.21290323528007 1
-0.150845199462152 1
0.93571389455988 1
0.815573818258911 1
1.46511241034226 0
1.41423275692797 1
-0.310062508661767 1
0.517151239765162 1
0.174131046999031 1
-0.273246524543165 1
0.546204382252845 1
0.531901944067794 1
0.250286301508295 1
0.436876074901694 1
1.09767901964127 1
0.370013742481008 1
1.25220119392951 1
0.708595241105488 1
0.21263324289916 1
1.31984715969889 1
0.3964603206557 1
0.44659918490731 1
-0.284752394298657 1
0.0789998792822222 1
1.35544041063784 1
-0.829401440587442 0
0.490284894444142 1
0.344600617783361 1
-0.269597341054669 1
0.555827065567146 1
0.0243759333320729 1
0.014395239201635 1
0.410696712792969 1
0.427039575268306 1
1.26288217598285 1
0.260800468093655 1
0.843129655326521 1
0.743558472609633 1
0.629716039343004 1
0.591202269522215 1
0.450400821536378 1
-0.0100323923970448 1
0.371486679668297 1
1.10939053712372 1
0.164731110033035 1
0.529939089825178 1
0.628617255048924 1
0.455481466005212 1
1.03689081888443 1
1.28263726749552 1
0.945931250735092 1
0.514495595028185 1
0.476483818198834 1
0.502887032749196 1
-0.074031310937733 1
0.294647515950768 1
1.35348796764358 0
0.406104367864201 1
0.363037820017417 1
0.936798715719569 1
0.565326996499045 1
-0.403081327437262 0
0.882986633792234 1
0.822216219805245 1
0.110974514495929 1
0.719137172993959 1
1.36386554914791 0
0.84669722468588 1
0.380826800389378 1
1.67263557293362 1
1.14574104319052 1
0.156879536780752 1
0.641204535214947 1
-0.0216425224593634 1
-0.901018533043313 0
-0.364065623325455 1
0.519856724027643 1
0.0542236951774854 1
0.187435916834083 1
0.597611102942129 1
0.195740592054934 1
0.853998418588681 1
0.333979881299363 1
0.832937093971657 1
1.38131694932613 1
0.327538744688855 1
1.54694610422435 0
-0.0691485971304207 1
0.31795141209315 1
1.31721889521533 1
0.650109527263012 1
0.503417402670844 1
0.890985867068735 1
0.176773589572073 1
0.0359492922085189 1
0.494024969247288 1
1.39740499074431 1
0.187540818864595 1
0.211950717831873 1
1.35911392354214 1
1.15420439117911 1
0.190456142661963 1
0.905238171738762 1
-0.69962111472567 0
1.01037399517821 1
0.551182045683431 1
1.03819979124238 1
1.17064460965679 1
0.474372110221496 1
-0.0221338479233745 1
0.524818043092778 1
-1.06621100145758 0
0.995094955544302 1
0.248225498040085 1
0.970908070312651 1
0.537536003184964 1
1.18693309331699 1
0.349744762810225 1
0.592627102210733 1
1.17114498339213 1
0.200200479092013 1
0.120645713093214 1
0.416828442608413 1
-0.73400191393808 0
-0.404156844570036 1
0.511787919133057 1
-0.382655972644794 0
1.05742504950093 1
-0.0522344023336121 1
0.316783493717281 1
-0.0854108713774497 1
0.928612386612034 1
0.199884215973998 1
1.22850324634755 1
0.000568063403156696 1
-0.251094669481851 1
-0.742287293972563 0
1.48951448121156 1
-0.100723615546108 1
0.327358197193153 1
-0.202667019068228 1
1.19461909989803 1
-0.000385268602468714 1
0.434956355693743 1
0.777009357267685 1
0.444102954433711 1
-1.09542780884373 0
-0.219534524441157 1
-0.0486486394484031 1
0.25948202192548 1
0.560139901739276 1
0.80552849813209 1
0.415160774746276 1
0.874706413833441 1
0.243731970017453 1
0.952925562025169 1
0.280860148501351 1
0.076078073331207 1
0.460034301386264 1
0.415998167368492 1
0.01334127855137 1
1.2786120169815 0
-0.0500135069122775 1
0.521842346844011 1
1.67437553026543 0
0.527664127065917 1
0.747545230318802 1
0.604966102128988 1
-0.20112320257492 1
0.456573801294208 1
-0.144735833945175 1
0.474579160503101 1
1.80490969710853 0
0.556791486291895 1
1.31348657775765 0
0.756602538384422 1
1.04911313816361 1
1.20357642960195 1
1.19665141865091 1
0.166764708234104 1
0.75001908583017 1
-0.166729339854662 1
1.33416679335711 1
1.14466056106149 1
0.125730628348227 1
0.255104471623957 1
0.173636153996803 1
0.295476123640618 1
0.400690591462229 1
0.273220327129925 1
0.9982221421328 1
0.426346135993049 1
-0.0411580665227784 1
0.377643789014553 1
0.233398149269376 1
0.444497459418396 1
0.227011309383921 1
0.00488325342931673 1
0.508822703915478 1
1.03366507702509 1
0.555630747353943 1
0.0611949656859925 1
0.240000340096621 1
1.00503557555355 1
0.789105309108219 1
1.86764568267068 0
0.217636150990901 1
-0.344481572112135 1
-0.520213939472743 0
0.078204885459036 1
0.438333940202686 1
0.769390610610586 1
0.640715529463055 1
0.741995298885573 1
-0.450061991161893 1
0.611757501711145 1
-0.0948640223185921 1
0.95993194837395 1
0.917956237036527 1
1.40125460881788 0
0.283799620776907 1
-0.385117851420181 1
0.303089451416483 1
0.764953181003271 1
0.778025126013936 1
-0.195286867157991 1
0.0530255675034126 1
-0.449937471678525 1
0.562742671795069 1
0.847070464631865 1
1.33995514703548 0
0.180813855140954 1
1.06520346838433 1
1.44604776683817 0
1.59672769521554 1
0.267298711335782 1
0.929773434482494 1
1.08619577280861 1
-0.105385415791417 1
0.624067288894902 1
2.86251398719832 0
-0.783333833049277 0
-0.084276520779812 1
0.967417682454019 1
0.904483791974819 1
0.279118705460873 1
0.0294465961871746 1
-0.737821153755551 0
0.869043194770151 1
0.473456184890421 1
0.156649449206568 1
-0.219152371045704 1
0.152158556506466 1
0.426685192808608 1
1.33931807723877 1
0.136180632375542 1
0.588278787463495 1
0.557340908056111 1
1.16093970971333 1
1.46711666020938 1
-0.618146399472966 0
0.534036293204026 1
1.95440688511919 0
0.246175974104599 1
0.541681695023079 1
1.16472435477295 1
0.655824711325314 1
-0.405060728409843 0
1.20270662803755 1
0.7258397490309 1
0.210223086599997 1
0.838595978161342 1
0.863743283683818 1
0.143877857035938 1
0.643410388511633 1
0.388365374585403 1
0.511221274195956 1
0.812600435281477 1
-0.269531915451956 0
0.653168086931363 1
0.513463293260017 1
1.17212663039772 1
0.65954305537073 1
0.740304929917708 1
-0.131396165168881 1
0.893408014040133 1
1.73141219647726 0
-0.257213980556736 1
0.0510237796211889 1
0.263391616596028 1
0.388404355578973 1
0.8792516120704 1
0.414197874277276 1
0.919840057927267 1
1.96432571917366 0
0.819414863203315 1
-0.642773665442353 0
0.479150241982044 1
0.237815814849696 1
1.35572560650315 1
0.253282898738572 1
-0.322108164454085 1
0.732952843189009 1
0.356227461550881 1
1.2888481030429 1
0.162628050119578 1
-0.671668838192801 0
-0.220904703299401 1
0.571384609422791 1
0.0332205565998809 1
0.570598189271853 1
0.0342524625673172 1
0.792503991356148 1
0.0598708924114748 1
-0.297754084825971 1
0.951446778010841 1
0.425222971768357 1
1.10993128629328 1
1.08184970837374 1
-0.700315900012143 0
0.684674675986952 1
0.642237173671205 1
0.819551994162019 1
-0.154514184596091 1
0.915107218341522 1
0.489334249132552 1
0.795684512607869 1
0.285694981418203 1
-0.0050018748380463 1
1.11859473029898 1
1.32176535759943 1
0.266787687087924 1
0.209828482434215 1
-0.465694427031837 1
1.16572398900074 1
-0.0289360982626847 1
-0.0431851932756158 1
1.14920986870666 1
0.809162964033704 1
0.814331487364375 1
0.0425292523452788 1
-0.0944431357753401 1
1.25245887101357 1
-0.456691381303149 1
0.162401648822613 1
0.587173300316449 1
0.933927646816673 1
0.55189397815656 1
1.07468791904233 1
0.401777839488987 1
0.295762976769814 1
0.0372479110954639 1
1.25325385652471 1
0.798514545537636 1
0.589183528793355 1
0.485183239639117 1
-0.449089592257983 1
0.0774221427770782 1
0.414024714037738 1
0.0529714513811309 1
0.484814690175098 1
-0.161574050409123 1
0.307846722817301 1
0.413238677376535 1
0.553778279019089 1
0.762022659083287 1
0.873732931682953 1
1.22163984617354 0
-0.319153024050971 0
0.121854359835798 1
0.747202321519799 1
0.768353650939727 1
0.927979033865334 1
0.770929567411333 1
-0.000554337772060182 1
0.460996757788372 1
0.176557678582056 1
0.414415514873685 1
1.06176952953667 1
0.358757217194265 1
0.00376848318884568 1
1.06025224508541 1
-0.00227794913473828 1
0.707133519224478 1
0.262551926151681 1
1.22332458756108 0
0.836902534651948 1
1.55047186908742 1
0.924366690199766 1
2.08225935713211 0
0.253139157394538 1
0.657062963022637 1
0.751370593795786 1
1.69967568209822 1
1.15879073708334 1
0.595469193333648 1
0.899543931965967 1
0.919666595209166 1
0.306256436756756 1
-0.221567718943943 1
0.34054116756495 1
0.816316019826444 1
0.647769976038759 1
0.620129819087581 1
0.62797292863698 1
0.280988194141521 1
-0.258304981565144 1
-0.0866185347959554 1
0.629269535585255 1
-0.194927937670575 1
-0.078688246584981 1
0.0186682497823158 1
1.04400222291291 1
-0.285510137878722 0
1.03931368442493 1
-0.329310319462796 1
0.547494211011343 1
0.0140037841195936 1
1.05992338746325 1
0.00632393474583811 1
0.416285111800975 1
0.771742174772753 1
0.408271805101722 1
1.30840833442726 1
0.106236087015023 1
0.848218186322527 1
0.968535483042197 1
0.653474550019333 1
-0.178119917978881 1
0.535809857745357 1
0.0285833817862532 1
0.604750759250775 1
-0.0871158231082916 1
0.255653781264828 1
1.03796872396765 1
-0.306045704784338 1
0.563728985443446 1
1.04424914943471 1
0.319865066066737 1
0.015248616569947 1
0.250420836079902 1
1.71966492628722 0
0.738962358802821 1
-0.242924437798147 0
-0.702960067351692 0
0.264041270426068 1
0.19210596241222 1
0.516462154162126 1
0.746545991857552 1
0.865549265340675 1
-0.389108482489075 1
0.753472689806415 1
0.0918190683103666 1
0.500298132354769 1
0.329672687706065 1
1.1850978805581 1
0.332668229386937 1
0.996270298720991 1
-0.239337130543276 1
0.164124723772337 1
1.2503547916418 1
1.26830141645391 1
0.771771043581456 1
-0.327910402458375 0
-0.143244278569635 1
0.461432860039292 1
0.303035447247056 1
-0.240883195171736 1
0.473378040845071 1
0.590186897625097 1
-0.147063887586096 1
0.716826996254871 1
1.02182220715795 1
0.165177509532721 1
0.682353740959044 1
0.683258421895297 1
0.368438418325382 1
1.07947645484274 1
-0.0450644532400011 1
0.777863523245203 1
0.731851520974995 1
-0.00925386197232556 1
0.702317434137757 1
1.13162860478184 1
0.424293598768924 1
0.509650122461918 1
0.869803452616389 1
0.166966065760645 1
1.13884688699634 1
0.525844282523657 1
1.54450931744616 1
-0.388306695883603 1
0.190012788595223 1
0.911882225820291 1
0.621280573289045 1
0.209120465782236 1
0.319783303735148 1
1.13448571035041 1
-0.297667476909969 0
-0.328013302367801 1
0.560063547278797 1
1.19097943902669 0
0.292666489605131 1
-0.13735314232497 0
1.37921067169181 1
1.0841864448952 1
1.21096448352892 0
0.254451863828404 1
0.555110167095288 1
0.417607089437105 1
0.675792736736989 1
1.50704804082516 1
0.92877684675529 1
0.275638188005081 1
-0.133354062089177 1
1.26848631749332 1
0.738616039590579 1
1.08999837287155 1
-0.646041920754048 0
0.101644011969809 1
0.883967121822812 1
0.0284273240350001 1
-0.3837601900055 0
0.949549972733725 1
0.460111041275219 1
1.0664581149897 1
-0.41435391092617 1
0.183257758456509 1
0.074579314480907 1
0.867812065078539 1
0.362429368122619 1
1.03706040180024 1
0.320233662156554 1
0.145681217931263 1
-0.0252451994621821 1
0.951282983138243 1
1.09318020398028 1
0.383459756833238 1
0.079537799102624 1
0.257051311325202 1
0.742481197481743 1
1.15579319880143 1
0.384449129033004 1
0.0129698995097393 1
0.199991089750163 1
0.957348312566851 1
0.338640078065422 1
0.110455057765325 1
-0.309980329908577 0
0.791082031274131 1
0.0914260380602436 1
1.04882399403824 1
1.02902255006281 1
0.517341725786734 1
0.795276378486154 1
1.39252236519354 1
-0.0146194129546241 1
0.806282162394629 1
0.495931890327471 1
0.882063469709191 1
-0.215785583124484 1
-0.934395950819254 0
1.21794972556362 1
0.0875772748630592 1
-0.111275604035711 1
0.212418390730697 1
0.911427541069959 1
-0.187777889945778 1
1.23369008739641 1
-0.469186120621503 0
0.490872330555252 1
0.180408526140265 1
1.01143933064743 1
0.650971885039656 1
1.0024075352757 1
0.466406435654633 1
0.603486523045003 1
1.25098531615443 1
0.448356697629554 1
0.658786580123654 1
1.22810848061408 1
0.351894295792759 1
1.43512727337875 0
0.687741596775431 1
1.24604316650672 1
1.33306498398916 1
0.601760565618438 1
0.261820732478791 1
0.7207587307086 1
0.31244613189759 1
-0.719784201423298 0
-1.15310501431701 1
1.17535161786403 1
-0.0533841098344145 1
0.547900296173638 1
0.577300909180323 1
0.686671454086072 1
0.845206446690204 1
0.601383938903544 1
0.882923794789869 1
0.422079979594567 1
-0.381212522566099 0
0.300044692011935 1
0.517573508609918 1
0.858059867593082 1
1.30148513763834 1
0.41887447351793 1
0.31817431339391 1
0.965553417869928 1
-0.0168342466763909 1
0.854441290125188 1
0.77583551724455 1
-0.670308434720151 0
0.0209539552076538 1
1.62994968902958 0
-0.399195591007582 0
1.05428874652206 1
1.31239233783862 1
0.3137126572813 1
0.207586370500125 1
0.705207053088075 1
0.936285072546063 1
0.338969557682523 1
0.239211946295285 1
0.163450860688197 1
0.917200659051392 1
0.271769685911529 1
0.196086724969087 1
0.35733026007438 1
0.0960334358522076 1
0.885993589279567 1
0.76396605502952 1
-0.00180645760405396 1
0.931045832255137 1
0.138551993153244 1
-0.18090790867998 1
-0.25064422395476 1
0.441646389905313 1
-0.797641138730166 0
0.191670796368373 1
0.653951178963352 1
0.0612900646653231 1
0.427776540103807 1
1.03736672984844 1
0.0929713115167512 1
0.443881835014106 1
0.791315353746701 1
0.201835358538536 1
0.879961098113835 1
1.70795687918846 0
0.217279625537379 1
0.199949819490448 1
0.303093043771883 1
0.601741714674591 1
0.258668760588363 1
0.0287674711926965 1
-0.01213069223628 1
0.15836154118294 1
0.113281474063695 1
0.742791927649045 1
-0.124756345804706 1
0.528141405957075 1
0.70338391025674 1
-0.0770657358900836 1
0.560869996196277 1
0.322813247313968 1
-0.113167385278017 1
-0.19877205431597 1
1.36782910096044 1
1.28171322953487 1
0.435073944462692 1
0.670573564825582 1
0.291652320194215 1
0.52419786927105 1
-0.402815183648612 1
1.20244980321415 1
0.753405934503631 1
0.962152753218245 1
0.271668741895614 1
0.543001180843192 1
0.641676841742961 1
0.385623494678274 1
1.29587342699223 0
0.805992032571005 1
-0.0434934933488294 1
0.710688736508705 1
0.349292997845415 1
0.716871660403441 1
1.25313578327561 1
1.03835942799398 1
0.0545217178015391 1
0.414160684007931 1
-0.338171147671319 0
1.47110771756768 1
-0.1353788983328 1
0.309397810113994 1
-0.394200349851946 0
0.428940679254865 1
0.588527376318118 1
0.274550074051034 1
0.0071453293823879 1
-0.0189422735950063 1
0.280548471457093 1
-0.0184838152800683 1
0.187133201567908 1
0.0953828107616415 1
0.385036333531708 1
-0.0935270140201701 1
-0.264602288443596 1
0.511047802230266 1
0.6950549343223 1
0.634810213802161 1
-0.213908352388165 1
0.780726172043159 1
-0.356197562154826 1
-0.265442809862567 1
1.02077657263492 1
1.42687202617772 1
0.220600952537642 1
1.05763181904188 1
0.842731962176341 1
0.704901072086057 1
0.877320211838257 1
0.292255721539769 1
0.418953887421112 1
0.0997961409165778 1
1.61612713439625 1
0.883613947220507 1
-0.165473976707491 1
0.407747571152774 1
0.913308551242226 1
1.10784580872354 1
0.297667692244025 1
0.157350631135314 1
0.129104163538277 1
1.64991189308449 1
1.10201350591955 1
1.02036581986908 1
0.304498752165735 1
0.712826015571167 1
0.492297730711719 1
0.188322094498791 1
0.846190785634299 1
-0.110817037183352 1
0.956483845464152 1
0.0275274477170912 1
0.766725794149497 1
1.0294663901298 1
-0.565780651537949 0
1.00330188072071 1
1.02659599761845 1
0.467376212522609 1
0.246212665392734 1
0.605720200042851 1
1.040894545011 1
-0.00791969693917643 1
2.08751882338372 1
1.18207086214733 1
-0.283629787758519 0
-0.550837012858557 0
0.827039977314958 1
0.461058311028613 1
-0.54281374987742 1
0.680505747762993 1
0.690228261295249 1
1.01863775028921 1
-0.371320466202073 1
1.3499733338164 1
0.345714851686112 1
-0.161715434001321 1
0.912769377965968 1
0.832874039096578 1
0.48083646436489 1
0.222226286193858 1
-0.531968900956919 0
0.695734802809276 1
0.494305151699667 1
0.634035752959912 1
1.29001262097874 1
0.0799518926842287 1
0.544075316786689 1
0.9690965966167 1
0.9546745708916 1
0.567170408141801 1
1.25868134569429 1
1.03532160615574 1
0.725196416242083 1
0.186530242976256 1
1.20173976408306 1
0.821635930984898 1
0.0190510281590388 1
0.926707366293152 1
1.2203308297818 1
0.831784247573308 1
0.311222526634612 1
1.32347708536487 0
0.246513362716616 1
0.0716077023493142 1
0.54778178346588 1
0.617602542594267 1
0.840787714709931 1
0.7673934830926 1
0.526196789573379 1
0.98654805099787 1
0.772948495906903 1
1.08739342139581 1
0.0657778414997502 1
0.139836247278164 1
0.818826810911639 1
-0.281021249900211 1
-0.262517776019129 1
0.057807856850448 1
1.21913891436676 1
-0.115461614975519 1
0.428315160307427 1
1.33490536598753 0
0.552670550277491 1
0.341072341534226 1
1.02594600827026 1
1.34569123605646 0
0.00991347526779986 1
1.09849699879088 1
0.349676136781732 1
0.430181009848153 1
0.040692088767324 1
0.117934689854172 1
0.0385754374797822 1
0.682489309444579 1
0.0433519638128577 1
-0.0287150631534085 1
0.616254576913479 1
-0.128586886043816 1
0.557383309433847 1
0.420298444575435 1
-0.22908699289381 1
0.831625721651114 1
0.844243066992261 1
1.46921512690836 0
0.761333474745169 1
0.582496825991624 1
0.935495603363014 1
0.841707632727748 1
0.53558163228252 1
0.924071422667635 1
1.20801490969955 1
0.419489003555516 1
-0.130687702321898 1
-0.271770072592672 1
0.343354122607539 1
0.00810295137192536 1
0.259545428310051 1
0.818331990581312 1
0.304634140683076 1
0.205623894390214 1
0.750217520451261 1
0.418168596834351 1
0.575830219939001 1
0.371020331361827 1
0.563190772874489 1
0.32296039774102 1
0.982324186865676 1
-0.439398137838305 1
1.02147015711936 1
0.917582999557551 1
0.647417920368282 1
0.000473796253270389 1
-0.378798841834721 1
0.190027547322994 1
0.57189249854401 1
1.28815075143791 1
0.135093570987819 1
0.289323409234838 1
1.47051293716423 0
0.755905896372341 1
0.524333726447333 1
0.576629321775613 1
0.861037128976092 1
0.834993939663831 1
0.60731025404236 1
0.740913361975282 1
0.139526676844275 1
0.436566407687765 1
0.612291834057968 1
-0.238718294008241 1
1.00610461874251 1
0.491922140386459 1
0.369609974188196 1
0.576203923573964 1
1.02062674055485 1
0.897273298623577 1
0.605858429574854 1
-0.452451227029255 1
-0.111418562202374 1
0.971470233791686 1
-0.572833588187253 0
0.18874074240375 1
0.732610586063391 1
-0.815140496897842 0
0.464378526082184 1
0.653389979027594 1
0.441168848973907 1
0.106457592466877 1
0.528805433971188 1
0.791277178716039 1
1.27812379319242 0
-0.603340876120283 0
0.6604631196185 1
0.708175940748142 1
-0.353957670585561 1
1.52434788207916 1
1.45749282042317 1
0.0799656722454204 1
0.619867117136296 1
-0.460679155306976 0
0.489908784563152 1
1.15993983740858 1
0.556238589474056 1
0.346110733957683 1
0.299800586925974 1
0.910456410733212 1
1.72341408150932 0
0.711967168956904 1
0.211524102727045 1
1.74925065378952 0
-0.863616680343614 1
1.13968322492917 1
0.506898621922068 1
-0.217282091704578 1
0.546584628699373 1
-0.253921104846871 1
0.676203530215532 1
0.896279513487983 1
1.07271517940269 1
-0.309155574154355 0
1.61539162781623 0
0.270493973881217 1
0.676473577456125 1
0.788513525986302 1
0.360809937313501 1
-0.0138383987138841 1
1.15897539485955 0
1.23114187785783 1
0.402575676219653 1
0.311213853459811 1
0.840090818184928 1
1.21580799283872 1
-0.930728184376283 0
0.116039323999918 1
1.0162961491409 1
0.93653931787188 1
1.36600835865012 1
0.934684338720023 1
0.11533164260956 1
0.371815550196902 1
0.211299711919105 1
0.367008275380955 1
0.425928839208948 1
-0.067082886998431 1
0.0694025285780996 1
1.21158363425068 1
0.144016816858381 1
0.304385381538091 1
0.766913350989057 1
1.26346189567347 1
-0.0870784966723572 1
0.261921586151884 1
0.419177899152204 1
0.959656571412291 1
0.701655695486918 1
-0.0745579491533258 1
1.12520959465965 1
-0.451699686433254 1
-0.0428635655047662 1
0.633918522300876 1
0.533777408216546 1
0.00733322395766141 1
0.866577085361096 1
-0.227821277903637 1
-0.439999844017639 0
0.986240209056356 1
0.980428232572631 1
0.427920854847657 1
0.974545835463309 1
0.118607379688958 1
1.42812061890098 0
0.0557469298192237 1
0.994752836523773 1
-0.498496925686288 1
0.00685808463327815 1
0.343277654178668 1
0.371243514743353 1
0.427049569060214 1
0.929280988504298 1
0.799094060008637 1
-0.418708389665023 1
-0.0174676382941308 1
0.38304586313351 1
-0.236237410178605 1
-0.295030644674603 1
-0.127180160983568 1
0.831517813075512 1
1.35216270980831 1
0.21907102098115 1
0.585242500936718 1
0.249579932150451 1
0.813388372285805 1
0.669935689193034 1
0.773572206241485 1
0.416440037306754 1
0.0358027595734832 1
0.124614891316115 1
0.211200734113645 1
0.0782180374477796 1
0.397988990313993 1
0.563010185308787 1
0.0514579365822232 1
1.10026097488753 1
0.399740042333138 1
0.314233677413262 1
1.3335429709981 1
0.305765742524031 1
0.559067771534314 1
0.41787074593793 1
1.37702881421491 1
0.671212988783498 1
1.24373655209468 1
1.05643618940882 1
0.91899791875786 1
0.191121636927149 1
-0.572144599459256 1
0.563000336250393 1
0.0292689189336209 1
1.58399998593868 0
-1.23916540780463 0
0.904667239248208 1
0.605048452636613 1
-0.113753875739201 1
-0.2125075601627 1
0.22580428638225 1
0.193710801250887 1
-0.634946930196953 1
0.67928855437419 1
-0.293009322054289 1
0.35532466980979 1
0.704854982011917 1
0.868518311901233 1
0.695777171351777 1
0.0157421482493194 1
0.497909469750252 1
0.728699891860407 1
1.00387269414387 1
1.28734681863146 1
1.14909439809529 1
-0.0759548559922809 1
0.254766042032741 1
0.371715304793301 1
0.252353981260284 1
1.49140634559441 1
0.399547018771734 1
0.433641810240056 1
0.40121620088206 1
0.604220713392533 1
0.159200175710508 1
1.19717496491285 1
0.683420846838424 1
0.847047147095154 1
0.137455051184523 1
0.182658741277628 1
0.801808257135585 1
0.85406944755604 1
0.394407299014191 1
-0.21596325082093 0
-0.0270583880226319 1
1.05165848702586 1
-0.540681201734973 1
0.8530041520794 1
0.478338685477613 1
0.174960682114332 1
0.315107191586965 1
0.287981972837535 1
1.26363892924256 1
0.554447124085382 1
0.397217287261203 1
0.338386779977809 1
1.09287639242187 1
0.657012899532355 1
0.339893863548056 1
0.699409692704478 1
-0.267661132809279 1
-0.0831699558919245 1
0.996823126494005 1
0.699807273381237 1
0.813203959147154 1
0.515547731542416 1
-0.448304327953738 0
0.641213847722579 1
-0.462833952113175 1
0.217763547637112 1
-0.244052887617972 1
-0.0627719684569555 1
1.26022902714035 0
1.55140663945471 0
0.945266283762157 1
0.459569282216384 1
-0.0554539304122111 1
-0.13411404577219 1
1.27605065613082 1
0.509290722039956 1
1.36805831280684 1
0.619561916337066 1
1.02061243778448 1
1.02939710162551 1
0.252371224458325 1
0.949147622862815 1
0.665729444157253 1
0.115038026970324 1
0.717193090354896 1
1.09093243333191 1
0.654949714587657 1
0.792251634990853 1
0.36477249685402 1
-0.391532883026933 1
0.739378298295639 1
0.685823150066102 1
0.744330501466527 1
0.287303710152867 1
0.412624883271104 1
-0.342943111064961 1
0.471642520431618 1
-0.072305612862368 1
0.470416720530012 1
0.857168934614745 1
0.782451651149023 1
0.270200761028723 1
0.579670866911273 1
0.793822087819145 1
1.15367047848857 1
-0.125295621742033 1
0.338027921212205 1
0.218753886618225 1
0.794764374167323 1
-0.109011982394422 1
0.235928145332929 1
1.54335863934402 0
1.20682496753894 1
1.14972997470216 1
0.376045376600855 1
1.10628724731153 1
-0.0231649091347689 1
0.178013897787375 1
1.91954215582074 0
0.991703124142171 1
0.349928551503033 1
0.568106051272421 1
0.601592909924334 1
-0.10123201315618 1
-0.0785821499590536 1
0.77548108767013 1
0.931802154623027 1
-0.0516288596112841 1
0.404928503428316 1
0.128208582984485 1
0.761688956025146 1
-0.0360288110896197 1
1.11677026947714 1
0.798819855144287 1
0.895253554332373 1
0.799126302264393 1
-0.030407047273445 1
0.893614978070483 1
0.308129147876147 1
0.749572554682005 1
0.698913056030997 1
0.600432868252537 1
0.878422079938808 1
-0.119223379462255 1
0.597565664499216 1
-0.0849280682351359 1
0.317800442743322 1
1.26503618354187 1
-0.0663741095463163 1
0.295571692604586 1
0.483479471496977 1
0.0674977645434498 1
0.960047020357335 1
0.824638492557593 1
0.0862221165870995 1
0.604397885196718 1
0.290108671175028 1
0.72587312393889 1
0.91673405052112 1
0.473537944178074 1
0.580435152752102 1
0.443675607982006 1
0.540241508298001 1
0.327925982721191 1
-0.186502532381461 1
0.963018326009642 1
0.467304456391316 1
0.887078451362496 1
0.763968440788971 1
0.869329381617628 1
0.196622017159182 1
0.305439713954658 1
0.7133218806598 1
0.545620062361027 1
0.69412037779893 1
0.474758396328783 1
0.62010518841634 1
0.644016001757915 1
1.13287967387795 0
0.908998094318493 1
0.41692105777728 1
0.486600547565779 1
0.406335807717181 1
0.289674097652256 1
0.464087002396474 1
1.08397858336352 1
0.234661974787545 1
0.718654155189 1
1.4196410234096 1
0.665184327661453 1
-0.192933729767353 1
1.58239285881623 0
0.436560394241016 1
-0.146270681720384 1
1.22701582386039 1
1.36193001770432 0
0.296547139131301 1
0.593736870500689 1
0.792778250242002 1
0.955479901416099 1
0.275740303032418 1
0.0870218730861637 1
0.288401771573934 1
-0.223104599575335 1
0.435814469770189 1
0.842379380195863 1
0.746935250670617 1
0.12606325119413 1
0.329805653408959 1
1.05333712796617 1
0.423519771007836 1
0.867136530559873 1
0.487487369366186 1
-0.659613987039672 1
0.797986814333592 1
1.18328587922229 1
0.0579047021235951 1
0.667251579627429 1
-0.575138730619946 1
1.03980938910262 1
0.0129168314811864 1
-0.446376209459372 0
-0.275045836321493 1
0.268132443232307 1
0.287566317417991 1
0.378507597831935 1
0.231538085417362 1
0.261987210435224 1
0.612855606266628 1
-0.0148244122511366 1
0.308211499672281 1
0.281353455336543 1
1.47316796854577 1
-0.0907903637098198 1
-0.243863099139739 1
1.31488569559576 1
0.848906221885667 1
1.03405016631797 1
0.772921751084482 1
0.190315833029371 1
0.443784544192904 1
0.0671490799042483 1
0.780989605613445 1
0.814022921746272 1
-0.270478619384323 1
0.861257675336551 1
1.39875665688754 0
0.767244094554467 1
1.35043976312193 0
0.925458746406772 1
0.80236954804018 1
1.13018122702882 1
-0.202737803498156 1
0.658661918889166 1
0.494236496098121 1
0.0382938851545672 1
-0.303306208728792 1
0.310314709106187 1
0.072591222224046 1
0.195702527981549 1
0.0792271818946953 1
0.37423170052887 1
0.975092453597262 1
1.05776076638921 1
-0.656257596042273 0
0.146357958621414 1
0.350399185154927 1
-0.56336760254329 0
-0.0838972518317234 1
1.09216394283096 1
0.11732771203634 1
-0.0849493462318072 1
0.427386092475094 1
0.0829173428089768 1
1.26532572428517 0
0.443765240525755 1
0.54952851611075 1
0.582969627463489 1
0.115254412960765 1
-0.45864402216689 1
0.617269345023307 1
0.34529521756996 1
0.218249666420543 1
1.40630638702893 0
0.534179849037816 1
0.568782133656828 1
0.495729967217658 1
-0.0453053597804938 1
0.68165789854943 1
1.33454082629177 1
-0.175577477798111 1
1.05099502818506 1
0.0494588200794736 1
0.0376445991075493 1
0.695179567528444 1
0.648165031013219 1
0.212115609412111 1
1.72581332706364 0
-0.0348614804563804 1
0.368913565280407 1
1.74133832486138 0
0.548027940142254 1
0.960226404574122 1
0.757479396933893 1
1.30385187341101 0
0.100015984892373 1
-0.795241318759178 0
-0.341130275863588 1
0.478233730415719 1
0.670662772394716 1
0.530258803854226 1
-0.482329927547917 1
0.189599562661567 1
0.558253189126238 1
0.587794853072206 1
0.118783269916175 1
0.850975284562169 1
0.860027478448409 1
0.614244283488736 1
0.0430556193078333 1
0.157360457736112 1
-0.0705348439285274 1
0.521612784634434 1
1.36928257800749 0
1.08135821020135 1
0.70864662592987 1
1.03027914158866 1
0.990979651862714 1
0.227420653283724 1
1.50803525221974 1
0.731475359300774 1
0.605844103450219 1
0.662128218164821 1
0.554814984701752 1
0.699798698335403 1
0.0191143171063943 1
0.433025116990152 1
0.411413226655077 1
-0.100771804544229 1
0.285690964984727 1
1.17311445565768 1
0.770493387706493 1
1.07630560740909 1
0.634263839112536 1
0.755152240377844 1
-0.322588029446407 1
1.9249669245954 0
0.503933238305471 1
-0.291543104874941 1
0.00690856976920545 1
0.286009021704648 1
0.633518178659328 1
0.154443169337155 1
0.753861737667905 1
0.436978902045308 1
1.10656521050033 1
-0.151379813364685 1
0.262330394769566 1
1.14303357286812 1
1.02979236417861 1
0.0634834029101144 1
1.55837688819839 0
0.913666220590296 1
1.05997632500947 1
0.610183976784046 1
0.539054782553662 1
0.220152041385156 1
2.01314357139588 1
0.675902581463129 1
0.17127413789567 1
0.885028484859197 1
0.481605697986586 1
0.825924853331188 1
0.210099163477937 1
0.908064061061897 1
-0.45571917773657 0
0.659416899003804 1
-0.15076521530112 1
-0.382335397794186 1
1.1161071508882 1
0.732564486644887 1
0.47665284949728 1
0.694233794755253 1
0.240916606895497 1
-0.173044288100864 1
1.59046994216734 1
0.279500004597859 1
0.996504219617232 1
-0.0456519666069682 1
0.0531891699009065 1
1.02928690093238 1
0.374393605568106 1
0.573460733129614 1
0.163816912107215 1
1.03525974225431 1
0.189990068004461 1
0.460156142439539 1
-0.326797439310856 0
0.0180063007463188 1
-0.116392867503909 1
-0.346944378652179 1
0.166470919452846 1
-0.491390942116015 1
1.51155866277681 1
0.38117275322223 1
0.727271019786027 1
0.903205745730955 1
0.220824756806286 1
0.663404571215783 1
1.6108000755153 0
0.0515098026816186 1
0.363100838437357 1
1.32347078398259 1
0.473480596216509 1
-0.0458779687951787 1
1.4374043820062 1
0.565022376048621 1
0.646227209596491 1
0.871727236547922 1
0.504740102290328 1
0.406105916882627 1
1.31419056095429 1
1.16883380681819 1
0.766238644750924 1
0.794371214428037 1
0.68664377150923 1
0.374495596922916 1
0.962190027115172 1
0.566451318810116 1
0.281168501865564 1
-0.614131117668364 0
0.0584010485654998 1
1.23243858283262 1
0.714103259587459 1
0.479097652922112 1
-0.123817172273505 1
0.152206567938895 1
1.40345307566423 1
0.142631596102114 1
0.256428892786759 1
1.015374850315 1
0.0734531940786985 1
1.03995693843369 1
0.889701943835024 1
0.708253249664806 1
0.664533561182965 1
0.845287427394359 1
-0.296739452286929 0
-0.209483958618729 1
0.00233435531135306 1
0.308581081985675 1
1.3050864763225 0
0.058403565325118 1
-0.0343530368156742 1
0.27899244784486 1
0.586185692730242 1
1.14468445567936 1
0.342095847204672 1
1.05143948373128 1
0.950995940464935 1
0.973268511970485 1
0.31904997345684 1
0.3453524221235 1
0.83829136706518 1
1.43523654678657 0
-0.0292554032711435 1
0.988511647052906 1
0.12012940127077 1
0.249155133015077 1
0.690302853862226 1
0.474894453725597 1
0.820556114159363 1
-0.0480948540321841 1
0.219647724748431 1
0.28161678784985 1
0.569850983262981 1
0.661594383111895 1
0.128501609606671 1
0.380827279917657 1
0.971462274596626 1
0.468266318758316 1
0.820740180380943 1
0.143858522578703 1
0.183101572546936 1
1.4897656868348 0
0.0147937963141437 1
0.151364173700107 1
0.776644529781335 1
0.211395413466403 1
-0.769187964118595 0
0.613238416401875 1
-0.254806764161376 1
1.61526548582421 0
1.20093105263475 1
0.221562636840298 1
0.450105965450002 1
-0.13001017438584 1
0.939607942993072 1
1.32771711378529 1
-0.0147939149944526 1
0.392220493720596 1
0.528793714456784 1
0.0932501586609727 1
0.620247210445973 1
-0.83043786282358 0
-0.0674190024992596 1
-0.205128549247438 0
0.145354505138643 1
1.30593815092368 1
0.688403105953842 1
-0.477524636787077 0
0.0319222329846513 1
0.895383802033701 1
0.526576373085791 1
0.468678203566499 1
0.778672519611361 1
0.566396520745294 1
-0.455497138259433 0
0.840497448766573 1
0.320064519317856 1
1.34772605307278 1
0.863596204112163 1
0.365136731713053 1
-0.0867484266188673 1
-0.562437622365559 0
0.480194675281017 1
-0.148601590046584 1
1.00317722048324 1
0.923694705050983 1
0.19136601884596 1
0.400384235165588 1
0.37075919214499 1
0.868243238184128 1
0.096893855466119 1
0.894384537234516 1
0.483265779706062 1
0.0921377656629776 1
0.415637306789315 1
1.47097391539382 0
1.12888165297592 1
-0.729266752079328 0
1.17156267464691 1
0.528908508254327 1
0.768592856918873 1
1.0500218140816 1
0.955332678189337 1
0.914706848251911 1
0.0709628406442195 1
0.575005057517872 1
0.0269861281406926 1
0.546708893824891 1
0.487398561650988 1
0.873383985703289 1
0.323657872927149 1
-0.312681582620774 1
0.459981985959834 1
0.586716384561584 1
0.75835500912603 1
0.0589178116534357 1
-0.288762088181078 0
0.166862466554383 1
1.23254201282966 1
0.615913801759109 1
-0.746291310451801 0
-0.170088759108066 1
0.229672120228582 1
0.18059431907472 1
0.963837619654369 1
0.706681189026396 1
0.353034606421301 1
1.14905710508171 1
0.948282806883355 1
0.216781655671827 1
0.907675892732129 1
0.694882654309299 1
0.805295548319912 1
0.41529130365824 1
-0.127170586887367 1
0.960840315249461 1
0.0659674051808924 1
0.574605254835734 1
1.2270556068241 1
1.32429550269342 0
0.275977876620832 1
0.994451560974646 1
-0.370842725320581 1
0.480068601276289 1
0.729617706047506 1
-0.558197525160456 1
0.214719660187185 1
1.19007976466937 1
1.16239872237002 1
0.413205246319729 1
0.911964759641781 1
-0.143424744961182 1
0.740546716296351 1
0.507455985515924 1
0.487158480883349 1
0.716649505371045 1
0.618776218593435 1
0.688031532994888 1
1.97623070366042 1
0.563399131016683 1
1.82997104672542 0
0.362947607437288 1
-0.212861030185589 1
-0.140895784330569 1
0.512697852214658 1
0.769349254991153 1
0.554526382754504 1
-0.713739645102465 1
0.897304547034859 1
0.773292942880989 1
0.283255565814722 1
0.159654267165145 1
0.525012779095101 1
0.0141583371907246 1
0.670702173119016 1
0.395964488388205 1
1.21815205397119 1
1.05576273486488 1
-0.36125448899059 0
0.402614839307185 1
-0.0920239366644832 1
0.322581502463287 1
0.670869211596464 1
0.473870745005339 1
1.16813296070582 1
0.728743361638766 1
0.49971341932086 1
-0.0924712217559708 1
-0.176667396841644 1
-0.0583201100140414 1
-0.382781335531958 1
0.339485668618234 1
0.605338601721651 1
0.882098552269867 1
0.03663183170299 1
0.142967417536098 1
1.35006607503906 1
0.593962292033408 1
0.0795798206209883 1
0.013659665643635 1
0.316333581909113 1
0.0427342094841287 1
0.0460551867454585 1
0.543616650060397 1
0.301393410834002 1
-0.533368574012474 1
-0.550774753339685 1
0.715676715568728 1
1.0255462824713 1
-0.0630778447529775 1
0.0803914128207887 1
0.351632317957253 1
0.375555831059879 1
-0.411342197311924 1
-0.173099557708684 1
0.271280230389008 1
0.958238025986008 1
0.637139526796614 1
0.451208496852392 1
0.65813178737118 1
0.119754286265876 1
0.927857464057216 1
0.028413027739157 1
1.45674588996015 1
0.31850366811076 1
0.68229622999515 1
-0.19717851957474 1
0.80605392611121 1
-0.15545553671056 1
-0.1382147244677 1
0.409762122408834 1
1.07672625635688 1
0.623354471490916 1
0.36183252749498 1
1.28810889232497 0
0.379385393013714 1
0.404945903744374 1
-0.917482067802757 0
0.0888833503848443 1
0.823972695703888 1
-1.31731998021992 0
0.520036849857331 1
0.472451581926782 1
0.753098490732147 1
0.605030081196149 1
0.719292976064806 1
0.678665370447494 1
0.516581245810935 1
0.0231613420529738 1
0.788184579846057 1
0.381772621095487 1
0.243341624832971 1
0.301917890492856 1
0.186356753410965 1
-0.0958050215293063 1
0.2581043790412 1
-0.4175170538702 1
0.400817802694754 1
0.943554981839933 1
0.526725033695081 1
0.333323697383104 1
0.971752237048762 1
0.695346794942376 1
0.707343864713793 1
0.798291516057372 1
0.563740920739194 1
0.549657046328837 1
0.643138521008563 1
0.453734423801191 1
0.402539436248384 1
-0.230008152361871 1
1.32267007145971 0
0.41239350235415 1
0.30017090325844 1
0.216174750155254 1
0.333646026695311 1
0.333504170750726 1
0.420654865186958 1
0.0984455146315372 1
0.445781720931078 1
0.125589348932831 1
1.10783075853778 1
0.348125590226952 1
0.1246033569523 1
0.76310812599431 1
0.577845187715473 1
0.303961348275332 1
1.02768913351036 1
0.583235210698901 1
-0.0710783951600676 1
0.296608432267186 1
0.439347005351487 1
0.907347736545032 1
1.0291154092521 1
0.48657640242739 1
0.679503170769661 1
0.534862183305704 1
0.208614122146261 1
0.694693505782296 1
1.16243510252399 1
0.193296340628842 1
0.58904884848641 1
0.685809173106735 1
-0.347471533030997 1
0.515521354630535 1
0.631308187023332 1
0.363310415868937 1
-0.684220418119973 1
-0.0696611299966652 1
-0.666373919586163 0
0.226607296738971 1
0.836674939369384 1
-0.140147910468848 1
-0.296644908106428 1
0.281720040337257 1
0.713459217350588 1
0.210043875716659 1
0.516912946941723 1
0.667086091628843 1
0.475165992499203 1
0.316301686860266 1
0.268376220908507 1
0.808775307501156 1
-0.343095402023729 1
1.20486150956094 1
-0.0796708190292984 1
-0.283704421676665 1
0.771075818223577 1
1.46791954769529 1
0.27804253469266 1
0.242507765800911 1
1.6833515035023 0
1.85670677607182 0
0.17592604469118 1
1.0003135678305 1
0.752123099592484 1
-0.509541276316216 0
0.784765091764603 1
0.558926805152268 1
-0.729376975276452 1
0.45117096399871 1
0.995661445996206 1
0.0848653454049392 1
1.04980873102308 1
0.0580549736446284 1
0.973242478707787 1
0.585040229801059 1
0.947764998007316 1
0.85865300280673 1
1.16002164838744 1
0.221610456273669 1
0.322516012024046 1
0.42585364533917 1
0.354949506666096 1
0.222668151272162 1
0.898920415769303 1
0.33697318910964 1
0.543480040144117 1
-0.00678870374187325 1
0.0702476693759292 1
-0.485026067922075 0
0.494852304522045 1
0.833394186018026 1
1.19398000489601 1
0.218338534847584 1
0.147779019859824 1
0.0922266922564892 1
0.246760753206339 1
0.596896784259013 1
0.108343327643103 1
0.822395541449096 1
-0.302713722952182 1
-0.248608785390879 1
1.0136801517735 1
0.573607193390028 1
0.531060606756406 1
1.04982097493199 1
0.426050818643204 1
0.522648700517012 1
0.168745761403584 1
0.623771076657096 1
0.198797264962393 1
0.244175170122216 1
0.424427955635042 1
1.25390279940112 1
0.570299617033859 1
0.707092288843847 1
0.948093347633513 1
0.376093812855773 1
1.36449109035703 1
-0.322891848684342 1
0.307359352327605 1
0.568311280697022 1
0.863682882604385 1
0.720494524107957 1
1.31495783965803 0
1.08667685160924 1
0.404966864032133 1
0.387750877009713 1
-0.0585879548504694 1
0.627021674156181 1
0.540244983135926 1
-0.265227850281598 0
0.524842448421191 1
0.606850187172815 1
0.318923845459294 1
-0.0894910735038033 1
1.00346996445952 1
1.40857596227314 1
0.123585999306763 1
0.220836440213211 1
1.36912982221545 1
0.211773289571587 1
1.01026472893067 1
1.00552332574591 1
0.0954506277305308 1
0.354597437706094 1
0.0062852379151417 1
1.24298485929988 1
1.04777364143743 1
0.531523320342367 1
-0.556706567007585 0
1.10130772969938 1
-0.408206476876163 1
0.140901573432232 1
0.557989304720227 1
0.385606882228126 1
0.0348533794153957 1
1.1442300734547 0
-0.0753264542929925 1
-0.131324259995514 1
0.820523296860574 1
0.396190196466757 1
0.219396470414659 1
1.39031707442708 1
0.151168570185712 1
0.618090826202954 1
0.0938670615848599 1
0.0360895696661142 1
0.366506911196205 1
0.924797899415053 1
0.685907899275198 1
-0.412971470979848 1
0.464545083452163 1
-0.0624820420213246 1
0.479881457538034 1
0.357074362007178 1
-0.343244778358861 0
0.563828954072822 1
1.25808917151833 1
1.53739870090788 0
0.0774246814120581 1
0.125189751738783 1
1.00746822988101 1
1.58141620224016 1
0.36079381095514 1
0.315481973021815 1
-0.398749231549166 0
-0.164316971782452 1
-0.0261780365258566 1
0.913003057972026 1
0.039538293575338 1
-0.351560928918845 1
0.44814944730973 1
0.226504551036543 1
-0.0238255809532353 1
1.50682896391251 0
0.174605983360245 1
0.0312909638398305 1
0.58507946101385 1
0.462675821292122 1
-0.125302942874453 1
0.660663187581366 1
0.356886607607768 1
0.279510434158088 1
1.02159535951581 1
-0.408630928206248 0
1.06325166585845 1
-0.0400250903891456 1
0.400156250101429 1
0.296411591852 1
0.926717420347954 1
0.950030111472735 1
-0.151106829154839 1
-0.264758093787427 1
0.642639524941083 1
-0.355201389943735 1
1.18474833833072 1
1.00141928137235 1
0.745518053399566 1
0.853316229465323 1
0.559619220379088 1
0.960001018204017 1
1.00341625288188 1
2.24211671988428 0
0.262512943404304 1
1.13513095738543 1
0.937065592372802 1
0.948138715676781 1
0.5753302125369 1
0.687978204975755 1
0.99194391317771 1
-0.162132284557177 1
2.04583233736006 0
0.961028725684268 1
0.338988991863856 1
1.72031128706428 0
1.15473252457478 1
0.246600783768068 1
-0.443934006669316 0
0.400113091037164 1
1.12490512173757 1
0.235434325977328 1
0.539298929074139 1
0.981940588248461 1
0.627213722746577 1
0.660651804275102 1
0.247987325827915 1
-0.539404165112132 1
0.471595301858649 1
0.68521112257044 1
0.244743799965435 1
0.0267975015182794 1
0.13970356695079 1
0.357515982329835 1
0.568019123925694 1
1.20263627155775 1
0.660511724900724 1
-0.0619441050532625 1
-0.633755902765121 0
0.0609334636603965 1
0.430838481813908 1
0.523459863299329 1
0.47889672851273 1
1.03062585445456 1
-0.0938091761884685 1
0.421473409186259 1
0.147643161666226 1
-0.0204275566186374 1
1.13890848984795 0
0.114670716327969 1
0.0185154933596153 1
0.680255093536624 1
0.364728774294333 1
1.35824301467914 0
0.536494114924588 1
-0.0367148892654251 1
0.423718312597154 1
1.38276227453317 1
-0.137586095313543 1
0.435760517958738 1
1.68379398402847 1
0.416999656949271 1
-0.0670475828238702 1
1.57164542991962 0
0.0297451737418521 1
0.736490999623778 1
0.910418060353742 1
-0.181295968889592 1
1.38636360820923 0
1.04950175990293 1
0.689938658880646 1
1.90889858848838 0
-0.19315933113327 1
0.48417233308085 1
0.753038126737087 1
0.599535016564212 1
-0.0215228062988059 1
-0.514114046807361 0
0.466356007768758 1
0.888497734631194 1
0.893962517885826 1
-0.803779968718677 0
0.0605380346395554 1
0.633379024729297 1
0.5132158987475 1
0.69389801004855 1
0.486455740159493 1
1.2911980912837 1
0.398671764885482 1
0.21481374281756 1
0.979189715175897 1
0.641410604006901 1
-0.465119507966323 1
-0.443709520014818 0
0.602486417899502 1
0.435635132510229 1
0.298800031396725 1
-0.43406565975387 1
1.01521636414014 1
0.10575231253837 1
0.00686472289338608 1
0.304800574478163 1
1.03034207680444 1
0.491961363477738 1
0.605280896685694 1
0.412416432784831 1
0.479814179150423 1
0.272086085265944 1
1.2182452122364 1
0.184637929968599 1
0.767464461225574 1
0.160077656161015 1
0.940529278268859 1
1.15051717315338 1
0.562042610150307 1
1.20780493216399 1
0.559424403312748 1
0.356062626707344 1
0.710339540824902 1
0.23812822002506 1
0.0357011958357168 1
0.566800739987384 1
0.784479772344945 1
0.206795446245392 1
1.41136340253933 1
0.921860446256761 1
0.0185688245899212 1
-0.244071062562094 1
0.159696254181411 1
0.543075889578379 1
0.207967164958997 1
0.76165038182696 1
-0.584861112473107 0
0.501814735997785 1
0.625431903513238 1
0.975139552516375 1
0.388213535317136 1
0.299983223445661 1
-0.155276079979824 1
1.8380778937014 0
0.199678519285272 1
1.46994704894238 1
1.53542483265768 0
0.0903360087073805 1
0.17931100620112 1
1.0938539943469 1
0.56971064507723 1
1.05426716185831 1
1.37055098876649 1
-0.885423618611506 1
1.04995508045583 1
1.39824173134408 1
-0.0405477717358233 1
0.470595506904787 1
1.22242795310305 1
0.174110875575451 1
0.333739574082453 1
0.0821539369562861 1
0.166806931115418 1
0.739225419922851 1
0.803427737189708 1
-0.27256862468017 1
0.487715890537489 1
1.0932836897414 1
0.208404946703895 1
0.316889642485318 1
0.0525116043191723 1
0.595589345643787 1
-0.0818007137600262 1
1.09005542181586 1
-0.0625630877576742 1
0.313785214725476 1
0.348214721992744 1
0.985591072658048 1
0.192754488079443 1
-0.759713144591081 0
1.1387768246485 1
1.00099447843468 1
-0.00459663437147113 1
0.428665750360125 1
0.664829368021462 1
0.403368948881278 1
0.341989971820392 1
1.35514313485623 1
0.0167107475541056 1
1.05254808613023 1
0.333151120108876 1
1.27087415891852 1
0.418356085760288 1
1.29880313377911 0
0.162293574893644 1
0.344740339221763 1
0.205561001545173 1
0.465297204461026 1
0.271861835400956 1
0.130413141622088 1
0.00366261364539825 1
1.07441272691567 1
1.50270352079691 1
0.283697074140094 1
-0.144195308764407 1
0.216927771065807 1
1.21067680354469 1
0.459702505472401 1
0.200085720890023 1
0.0959874056061123 1
0.050205967758959 1
0.059548416491435 1
0.983777488283483 1
-0.608426858588974 0
0.5235867491206 1
0.927295632929022 1
-0.213185426177286 1
1.17942694437771 1
0.746767464164212 1
1.12673352981632 1
0.605291393842104 1
0.813305847705228 1
1.0811640850159 1
0.723351909722812 1
0.574170126098017 1
0.225260305383165 1
0.466559654821257 1
0.0560770165932031 1
1.48299244355194 0
0.253064130161661 1
0.549281070865408 1
0.948370263808595 1
0.739386073292603 1
0.00257131035906604 1
0.173999237457546 1
-0.589930590466506 0
-0.150363867466205 1
1.1158340838308 1
0.534221901210788 1
0.618302642039835 1
0.00629660988386993 1
0.730574044355444 1
0.997670598845157 1
-0.124508982178466 1
-0.0340099356137152 1
1.23408560379207 1
0.616662505672443 1
0.490377189812813 1
0.409466215802178 1
0.612208041872474 1
0.532303355009199 1
-0.0382743958042519 1
0.360372790606079 1
0.0256628448090574 1
1.0623480420042 1
1.44054275720052 1
0.24129381532201 1
0.212592126772803 1
0.657549834523116 1
0.402771538075566 1
-0.0317399708668101 1
1.16057681378965 1
0.689179213124784 1
0.84201994798324 1
1.06594214641922 1
0.225507647439905 1
0.980751059429482 1
1.47622694553076 1
-0.196638697552518 1
0.721124501036091 1
0.14374545940834 1
0.982833171109902 1
0.682046795388675 1
-0.325184129537514 0
0.833086287709089 1
0.400314183864135 1
0.340735958577583 1
1.02673488885471 1
1.26040399949911 0
0.379018098309482 1
1.06690985059597 1
0.3041409751408 1
0.645831893252303 1
0.24308517222643 1
-0.380249883775077 1
0.33600352684601 1
-0.247290380406834 0
0.729976960895692 1
-0.00100204464350628 1
0.447725319594379 1
0.368348961245594 1
0.907720581281632 1
0.857434434574411 1
1.20269357837691 1
-0.23574923540764 1
0.314876335870885 1
-0.167790418450819 1
-0.106541728052522 1
-0.265309631239575 0
0.773784049377471 1
-0.558759696636932 0
1.25138212845582 0
0.755758768264418 1
1.50301524849119 1
1.01460686237193 1
0.62406352411056 1
0.575197325018977 1
0.590716450423522 1
0.168065308994434 1
1.26986560953006 0
0.191905177349407 1
0.593049411017204 1
1.28653882508171 1
1.13777076373871 1
0.0304164014367342 1
-0.0864345469337232 1
0.445561263300526 1
0.865003686330607 1
-0.800785356702858 0
0.283403492844623 1
-0.42314487478964 0
0.978644649130127 1
0.567381849757172 1
1.03921141585344 1
1.10036081183678 1
0.695142485945233 1
0.369770523204202 1
1.41940921775955 0
0.856864582658959 1
-0.598337313034808 0
1.03861097373632 1
0.367281926188867 1
0.499715670666133 1
0.756320609050039 1
0.96625357128353 1
0.285932435545355 1
1.05557128138773 1
0.0720547205853597 1
0.492862527437997 1
1.25994620243873 0
0.0650170405957412 1
0.463005086788703 1
0.0979635000335527 1
0.814027857295428 1
-0.0326018611390649 1
0.410396993000476 1
0.645431330563384 1
-0.175437129725595 1
1.27703400098544 1
1.12063942318413 1
0.642930886702352 1
-0.0813961618020038 1
-0.426705155178144 1
0.244036034617522 1
1.10077181124834 1
0.638933729201032 1
0.548999823759177 1
1.37332036785947 1
0.653927414149092 1
0.164514559792709 1
1.25105983272905 1
0.234629372264214 1
0.367646402221999 1
0.413344055875725 1
0.710012927129051 1
0.961866409271366 0
0.755638414131167 1
1.04921359171044 1
0.957626221579298 1
0.0305916515982628 1
0.00770306115430285 1
0.558824223321538 1
0.64079548928273 1
0.886921712300073 1
-0.777892997410334 0
0.0138250443082723 1
0.800393790821964 1
0.421017593042199 1
-0.430911740683785 0
0.343424319621728 1
0.761279109214521 1
0.0920714534740311 1
0.409713056426701 1
-0.126080305385568 1
0.658770595735812 1
1.20527002621778 1
0.712508335823586 1
0.472742949317027 1
-0.0214128692039355 1
-0.126179309660453 1
0.572452747966554 1
-0.152977403065455 1
0.608400754830435 1
0.984581550751481 1
-0.421794788218149 1
0.339013498261951 1
1.02557540265319 1
-0.00501323009910926 1
0.143206774851475 1
0.452702167220286 1
0.639350963246369 1
0.652726177632692 1
-1.64302130945545 0
0.213581894240928 1
0.307214711799068 1
0.850668011132838 1
0.362855829262928 1
1.21046307084352 1
0.75959596579527 1
0.947937789154436 1
1.05667296306535 1
0.272410018364821 1
0.765879481800914 1
0.345788491724537 1
0.220596959986307 1
0.271861592799673 1
0.469013918969751 1
0.294791917041873 1
0.668501960087183 1
-0.120832823607061 1
0.100269297640293 1
0.623365792498272 1
0.663663064957731 1
0.114912221803103 0
0.377963985388876 1
-0.582734869052755 1
0.741531013859349 1
0.40504263922844 1
0.17566452350024 1
0.31803330382107 1
1.65590331430207 0
0.760531599440748 1
0.118855469831974 1
0.0752539322034739 1
-0.184760431383974 1
0.373324792192119 1
0.735303720619295 1
0.11900593033974 1
-0.200980823230403 0
-0.549020619828381 1
1.10272322957095 1
1.53779680226277 1
0.586713023594607 1
-0.280852656483928 1
1.06028934088781 1
1.45099753069148 1
1.33209120451974 1
0.274309870363038 1
0.246232011761524 1
1.02449389611387 1
0.219091934151046 1
0.580007180222056 1
-0.119473999613729 1
0.599472151977425 1
-0.245562302061893 0
0.379640523626303 1
0.468256812313567 1
1.19846108252205 1
0.669025250802634 1
0.7488424830466 1
0.330279748378155 1
1.47541358315118 0
1.00090164945272 1
1.60931886465435 0
1.1242604607636 1
0.0848641930756206 1
0.493738291936133 1
0.423392177283678 1
0.337776027394392 1
-0.096984539341813 1
0.635338354639412 1
0.0770723704246352 1
0.357094059544232 1
0.254199134827825 1
1.01214882700845 1
-0.075853429227756 1
0.243165488911012 1
0.687673400074162 1
0.737627184814808 1
0.396234235305157 1
0.818202404787625 1
0.712216880551932 1
0.100890467035725 1
0.586671283476782 1
0.50668823362495 1
0.328078711249646 1
0.947895414903071 1
-0.33805252917035 1
-0.196030899592042 1
1.05175401970935 1
-0.421175811343548 0
0.935883164552407 1
0.652228688135968 1
1.38635557266623 1
0.611857630463071 1
1.31074800691054 1
0.365445716362294 1
-0.151617686126773 1
0.222838261066071 1
0.0891686666378368 1
0.975548139536652 1
0.266498744769471 1
1.10611596083585 1
0.177875502595697 1
0.353248804444844 1
0.972145295737282 1
-0.338195416663981 0
1.10524529372891 1
0.531263382502971 1
0.901393859685465 1
0.349695713515217 1
0.856424149733723 1
1.19213123337357 1
0.430543436379027 1
0.220332246957566 1
-0.0151777512399278 1
0.701238851954946 1
0.102315114931671 1
1.19519844494852 1
1.11019665800358 1
0.870631011139919 1
0.0602397729906119 1
0.517342508274246 1
-0.170713598525093 1
0.77649246363654 1
0.851017898658824 1
1.29170041407827 1
0.0632285262861912 1
1.0082538375679 1
0.483998703189229 1
0.526308005763215 1
0.786803033010398 1
-0.0775616289959168 1
-0.147170921381011 0
0.251631765203191 1
0.711219185690872 1
0.542397198285721 1
-0.0752132238289879 1
0.78395191551456 1
0.209154744751178 1
0.047117740498918 1
0.491797777025272 1
-0.10006269333949 1
-0.629077877360814 1
0.218264924814172 1
0.750117964918917 1
0.0842289950988135 1
0.201667753216953 1
0.73704845511811 1
1.8868541286825 0
0.226910252565971 1
0.103614062383807 1
0.98084535627418 0
-0.222773364375836 1
0.331069176827327 1
-0.117538593232473 1
0.58487348686141 1
0.97044258355425 1
0.593873088368945 1
0.796148740849817 1
1.27512125841357 0
0.122025905911953 1
0.134409165337623 1
0.38820795399393 1
0.649737649346843 1
0.613266077738509 1
-0.380999587265138 0
-0.0955072900500899 1
0.81121425129929 1
-0.154713281799108 1
1.02618650057023 1
1.07327508831251 1
-0.600676667264228 0
0.740711902965187 1
0.230026621807971 1
0.733368895547373 1
0.729471250199876 1
1.09528647904679 1
0.987850551307945 1
1.57920991803926 0
1.0493235563134 1
0.691890504112218 1
0.5430087695835 1
0.963186855287024 1
0.154510775861191 1
0.54897161280291 1
0.524792694837141 1
0.681415554605236 1
0.154246968808344 1
0.525161613543221 1
-0.00844196721482519 1
-0.241049906852694 0
0.267771203298206 1
0.135869599134947 1
0.463194025530917 1
0.424103122320635 1
-0.246361923452116 1
0.903656227491605 1
0.344699673032205 1
-0.0280849637434712 1
1.35282352157951 1
0.193110047159877 1
0.141075965063319 1
0.694317825194161 1
0.753126496126152 1
0.114508483128616 1
0.980169776325784 1
-0.503024842826011 1
0.508975216773396 1
-0.0843016403726318 1
0.824880141533086 1
0.451954809714573 1
0.760096994290849 1
0.231459264294544 1
1.04582051530823 1
-0.712174724616973 1
0.427463444206808 1
0.00258487594836661 1
0.152003604815604 1
-0.157709453745104 1
0.932574017434221 1
0.964670578854121 1
-0.00519008395103618 1
0.0295976511502889 1
1.10635796470596 1
1.15516735484507 1
0.623189465320141 1
0.501354611370422 1
0.198009104122658 1
-0.220115975250331 1
0.358346500433888 1
0.921079546089912 1
-0.5452194014042 0
0.286552042549581 1
0.245212142318558 1
0.309340742200274 1
0.103497527304142 1
0.902793659139762 1
-0.761260363171007 0
0.654607037910844 1
0.713886589903968 1
0.638125939315014 1
-0.328498441021174 1
-0.458120804275167 1
1.9154094787252 0
-0.159506381110261 1
0.260372964415062 1
0.214489838651986 1
0.269903453839336 1
0.231128572651052 1
0.618717422424335 1
0.364389878803016 1
-0.521086371326769 1
0.425083592331752 1
0.828593123381832 1
0.684714723467379 1
0.00841769811756397 1
1.16476162526538 1
1.05061252417437 1
1.40358037523077 0
-0.183335450797401 1
0.0988932410860621 1
1.20232470447358 1
0.515728914673536 1
0.0616835957238719 1
0.924468669038653 1
0.697106488633468 1
1.46529595215386 0
0.000546574949860226 1
-0.119233924070881 1
0.478276052490933 1
0.408141541405469 1
1.55484671829804 0
0.791245665334864 1
0.532906156257961 1
0.00194882607425595 1
0.705165183532427 1
1.31359460663271 1
0.668187636924999 1
-0.332861751748418 1
1.45476582309555 1
-0.339097395786567 1
1.20966867390333 1
0.206134546223849 1
0.593559350948132 1
1.04043955511597 1
1.07708956637677 1
0.352020923087399 1
0.89230540840369 1
0.424331168173288 1
0.304170623919129 1
0.319515964254126 1
1.53322740291698 0
0.0699793043471378 1
-0.0986888408358486 1
1.05943146466519 1
0.787518899872153 1
1.46753321392196 1
0.220029639415723 1
1.04272811740884 1
0.96883429873443 1
0.200099285433125 1
0.36644415856321 1
2.32570828891709 0
0.896000566100799 1
0.915394589805921 1
1.80593734365932 0
0.490118630027693 1
0.563162993130592 1
1.03633033170781 1
1.29041403974856 1
1.02716679778943 1
0.667371296175301 1
0.355556715972304 1
0.0419623290396999 1
0.0189001128133555 1
1.02838608701737 1
0.00471708635400353 1
-0.00243479707268074 1
1.28387030287498 1
0.318739987161318 1
-0.46173603387748 0
1.26080229846093 1
1.00931324758099 1
0.15372134783051 1
1.07960702587066 1
0.0554507272305023 1
1.20138545051121 1
1.75409249784013 0
0.943557587379059 1
-0.592913269983345 0
1.36405041376633 1
0.71878683836756 1
0.824468736236011 1
0.0733933785874999 1
0.709263142765642 1
0.359457104440786 1
1.60754742094227 0
0.32216013162981 1
0.3570308317518 1
0.508630629692725 1
-0.483288608661585 0
0.389984239277056 1
0.858580802240524 1
-0.0253844666957807 1
0.406912196623276 1
0.349972864727031 1
0.187686394272969 1
0.646782519252942 1
0.596099298883425 1
0.678686205918949 1
0.0582528140020045 1
0.343385286440851 1
0.413021601438276 1
0.47123780894032 1
1.61920524410456 0
1.15207275188498 1
1.25739428587514 1
0.255933053564045 1
0.889393052985663 1
0.96654634798923 1
1.34522808935353 0
0.707770826640671 1
-0.347687106274559 0
1.51429013067465 0
0.070597232690075 1
0.10748708928657 1
0.505048265334339 1
0.565626126476076 1
0.245217926936252 1
-0.292754918720196 1
0.64007810251009 1
0.279244847338552 1
0.82641742869814 1
0.84335683010096 1
0.124980805775159 1
0.563383866207907 1
0.467956184455031 1
0.281959722820241 1
1.26000976305468 1
0.0474920744961715 1
0.693497519906468 1
0.987376278332138 1
0.889317083650008 1
0.602142556424706 1
0.186214293488648 1
0.24315663987868 1
1.6777529993765 0
1.11944689549249 1
1.22276711056217 1
0.287877879620333 1
-0.00543217077672341 1
-0.680234115608186 1
0.346233849962665 1
0.31592270586982 1
0.0672809012307028 1
0.791785707108015 1
0.237122955300579 1
1.02469158532487 1
0.732799037840423 1
0.840425548838561 1
-0.646753196175959 0
0.860001938127472 1
0.701148975846465 1
0.608320148459511 1
0.980894700798424 1
0.414652737227873 1
0.278460273476114 1
0.855171927748067 1
0.200416991074103 1
0.473614946184507 1
0.599919561913453 1
-0.667797649555064 0
-0.311977576358897 1
0.775034559784643 1
1.22809149933092 1
-0.164808919483544 1
1.25692456273556 1
0.913948512495768 1
0.362650496822675 1
0.57249017931519 1
-0.160458984668568 1
0.213441690820506 1
-0.0211709469677671 1
-0.382817097151959 1
1.05523860395244 1
0.435188365579677 1
-0.749114076257836 1
-0.159628686891402 1
1.29088145997822 1
0.491273179696719 1
1.13519720905305 1
-0.601718539258148 0
1.30747582183874 1
0.346204480508384 1
0.516140807892739 1
0.625468699074594 1
-0.111588188808642 1
0.479170713200947 1
0.414269781302211 1
-0.456943041783096 0
0.222877934900412 1
-0.117929008278224 1
0.220098576086223 1
0.349865978339556 1
0.265203572875043 1
0.242698366300008 1
-0.0680456677518856 1
0.219418143272241 1
0.307747639548096 1
0.32703552838347 1
1.51114917050027 1
1.59367935383413 1
1.68902160861615 0
1.3659889067564 1
0.881805386822863 1
1.03408350159754 1
0.483624081608187 1
0.00597682632530547 1
0.42422198908106 1
0.126084059175922 1
0.110604965658855 1
1.47159243143014 1
-0.0271665393129407 1
0.48609282655094 1
1.29334029692301 1
0.84283392801478 1
0.475973816350761 1
0.608437241296396 1
1.17472334995369 1
0.333399790748082 1
-0.520220331920395 1
0.987465825213325 1
1.22256631309685 0
-0.288191968294808 1
0.778282248069289 1
0.548260039222065 1
1.26854686886394 1
1.21626843679844 1
0.466977588561964 1
0.72513783883467 1
1.29813629470585 1
-0.244738966217165 1
0.498653683071141 1
0.136643417997627 1
-0.278067111347305 1
0.680805716125382 1
0.398651259938257 1
0.992344640470703 1
1.23799626303305 1
0.106459394176876 1
1.31775318637062 1
0.2828471078983 1
-0.0788906177617907 1
1.81874070128141 0
1.2113208593467 0
0.879870701856603 1
-0.54462292511196 0
0.641582307215783 1
1.07999993218243 1
-0.35419057477899 1
0.526745607794391 1
0.641510300265279 1
0.786665764674496 1
-0.544615705718714 0
0.738277552059553 1
0.202348449361156 1
0.223129803300777 1
0.145169363755452 1
-0.0292672596272809 1
1.29371119695184 1
0.590643119616309 1
-0.0683442250790678 1
0.613029614044628 1
0.378209422116124 1
1.033155989484 1
-0.231200876276471 1
0.711117287381362 1
0.636883698262569 1
0.467601709642415 1
0.703683537607569 1
-0.042709655934911 1
1.46037568332983 0
0.222260790830897 1
1.50599232669169 1
0.967018615885299 1
-0.564273487065149 1
0.783199899975874 1
0.734021291866616 1
0.981309113429221 1
-0.0476989060078621 0
0.407529791670506 1
1.86370453218979 1
1.11437743282463 1
0.510498332134794 1
0.954676461165005 1
0.182356323187989 1
1.35339979896208 1
1.00222256515502 1
0.256642098809062 1
0.692188733392419 1
0.595676151086429 1
1.50369643263187 0
0.829454922534953 1
1.49479036132245 0
0.842727620637461 1
0.547466961891537 1
0.821991806972748 1
0.109167112926553 1
1.04224342079488 1
0.687267896679728 1
1.02539059983036 1
0.678832377263857 1
0.47898681543506 1
1.11236459098294 1
0.376389825114837 1
0.947682992459136 1
0.230102824970773 1
0.35496582238492 1
0.58885805746555 1
0.277542770044143 1
0.48282677672146 1
-0.0544066463617033 1
0.665297425616675 1
-0.312896583678323 1
1.20903494147826 1
0.560567499984833 1
0.266011344277212 1
0.431016343058277 1
1.26135626858341 1
0.180279745285464 1
0.275107080194776 1
1.03457751048829 1
0.474449051684788 1
0.203500626140483 1
0.346228083052227 1
0.553964759677274 1
1.49384485779253 1
0.484010050201182 1
1.37580408550725 1
-0.0559316174835589 1
0.0564827136169463 1
1.04367944174344 1
0.425474879309859 1
0.08627639499455 1
1.24947317330728 1
0.330066256102757 1
0.0853322464663274 1
0.892942654811931 1
0.192726814631735 1
0.397276577339016 1
0.0243973372814 1
0.0346402103264902 1
0.494753561891128 1
1.4949254871762 1
-0.0166294421907174 1
0.296243265672813 1
-0.0221834676570716 1
0.582281698507262 1
0.614000675030578 1
0.770337666676632 1
0.340741742972908 1
0.0839392243092058 1
0.718671468861583 1
0.408708398596876 1
0.919107146561497 1
0.386413497067463 1
1.29427518985521 0
0.189166890675726 1
0.290321541447864 1
0.0385977352754376 1
0.431323691068905 1
-0.0015415318320526 1
-0.0801458421097289 1
0.396156037964369 1
0.4128903074089 1
-0.0773338294211878 1
0.289909819668579 1
-0.321535471036213 1
1.18480328573407 1
0.359347354900089 1
0.249436563100627 1
0.309893903316865 1
0.900775682854909 1
-0.181530610168557 1
0.96138155406168 1
0.28387591124767 1
1.18154750147093 0
0.46904476417142 1
0.593124969270948 1
0.845444546829249 1
0.121852926436896 1
-0.608036970648506 0
0.559552223017003 1
0.0162469370724444 1
-0.807014438068642 0
0.155784952774468 1
-0.298378462075225 1
0.72432003597094 1
0.545782358726851 1
0.395845112802878 1
0.483491253175559 1
1.31548258368354 1
0.848384384353132 1
0.305593584436411 1
0.0274333538632468 1
0.0444172630047559 1
0.645299201666277 1
0.57931196551175 1
0.339295867800307 1
0.603391383450307 1
0.372554675232495 1
0.651036038751003 1
0.674615755656786 1
0.784274990459994 1
1.67811422276383 1
1.03850754990431 1
-0.173398587528532 1
0.466628612282839 1
0.110460330664085 1
0.491245524815043 1
0.687342618052702 1
0.539960058661188 1
0.812263008645095 1
0.243197482343797 1
0.896917566188788 1
-0.409133657956733 0
-0.600233314065476 0
1.24664650939036 1
0.178778287108597 1
1.84028200417862 1
0.277963983396243 1
-0.0204042468034943 1
0.607781458107226 1
0.578088002715985 1
0.513268797459821 1
0.261796621603762 1
1.13612515723866 1
1.35706885191592 0
0.611398383806276 1
0.830099840493585 1
-0.620471414915076 0
0.573384569525356 1
1.51024714513309 1
0.533825625827775 1
0.978191807055839 1
0.94465398291205 1
0.739043981811231 1
1.01925575913828 1
1.35445370784233 1
0.541511764968818 1
0.0654567860536224 1
0.71531445080965 1
0.887539081811862 1
0.428034812619853 1
0.553049294796319 1
0.921541596183513 1
1.05754173261001 1
1.02176742336406 1
0.918567375336023 1
0.689540871680099 1
0.648345817605249 1
-0.274182490134917 1
0.543046801577471 1
-0.467765995407884 1
0.131443545104319 1
0.86031404357633 1
0.567318575786135 1
0.472081892756248 1
-0.165389403869214 1
0.331177439881009 1
0.793000187841883 1
0.781909054086054 1
0.744526569918353 1
-0.032579180002491 1
-0.0689517966472026 1
0.565905173999164 1
0.699973194613567 1
0.952654985574348 1
0.436741594915678 1
0.441217471964146 1
0.565133272028024 1
0.533239889873349 1
0.564253617893377 1
0.715734324356785 1
0.144446640999738 1
0.495651625374126 1
-0.048587455686107 1
0.278190936872779 1
1.15558795345907 1
1.16649973733535 1
0.987541614033397 1
0.504765521849685 1
1.13754036640928 1
0.536866328653906 1
2.22265203003346 0
0.163811851172593 1
0.829166409944002 1
0.989304758943503 1
1.59159880750114 0
-0.10508298305896 0
0.497477900611775 1
0.500809339275403 1
0.3352084548232 1
-0.277938238142744 1
0.723168241959516 1
0.948726391246492 1
0.755228286295525 1
-0.249048627161146 1
0.924175589731415 1
-0.403788886468663 0
0.181198353513087 1
-0.0638013654944842 1
0.330681166695774 1
0.345367831570688 1
-0.0531943179180236 1
0.814710561037279 1
-0.0638353632562338 1
1.78898627643651 0
0.582497991049885 1
0.52436423613494 1
0.896719692874684 1
0.647718449029648 1
0.0254473550044015 1
1.2380629420407 1
0.565394400340271 1
0.385030945527013 1
1.47198491525458 1
-0.485877319324445 0
0.888472483374198 1
0.0737253977534059 1
0.541600085688828 1
-0.280131230274952 1
0.94257894556097 1
1.39718168436408 1
0.602479681409147 1
0.960881583042128 1
0.752295448388413 1
0.131369631348398 1
-0.0754673767352336 1
1.88501311093246 0
0.495772661636165 1
0.816553335966132 1
0.557676376297618 1
-0.62151745497117 0
-0.023434192633641 1
-0.0525588110737376 1
0.959802004925972 1
1.01904155212445 1
-0.525457633811473 1
0.703808168961072 1
0.541723474207137 1
1.49765783813163 0
0.182553287323033 1
0.0905951738637372 1
1.12499400468136 1
1.0927565783171 1
0.893697642536203 1
0.972054879519712 1
0.554865909616033 1
0.32023819132073 1
1.38328980194696 0
-0.291526911792556 0
0.486634493772752 1
2.12472297243211 0
0.503437523013248 1
0.425620168012396 1
0.799979155376346 1
0.995822431153795 1
-0.226493327525729 1
1.2399874490165 1
1.04140666938911 1
0.570837744414534 1
-0.225447253197436 1
0.518755273030605 1
0.127773262515648 1
0.590760563204795 1
-0.767229709031056 0
0.284123501052346 1
-0.244783195365968 1
0.82702753384125 1
0.632543796900039 1
0.331911016277835 1
-0.0494961095464744 1
0.90694517969341 1
1.0007122692823 1
0.823695637835101 1
1.21902559216781 1
0.669457738122071 1
1.17569145894187 1
0.268977707131269 1
0.76295684392263 1
0.519203266111456 1
0.0847780213429427 1
0.382430036892892 1
1.10032211619148 1
0.905780286782346 1
0.368651896113741 1
0.294904873242698 1
-0.0643309895392044 1
1.18667348968793 1
-0.206150340936699 1
0.641065975459972 1
0.539679397242238 1
-0.292231881465291 1
0.360521573554857 1
0.926317142286813 1
1.73257520186323 0
-0.977707881313756 0
-0.461392244100065 0
1.1998159421783 1
0.529246043969896 1
0.507404371885535 1
1.02128213602146 1
0.31219071154297 1
1.54374516853096 0
0.222663832049368 1
0.39752707540175 1
1.21426810021292 1
0.46706264759191 1
0.689914843239731 1
0.964398149914472 1
-0.119347275229387 1
1.14486432095219 1
0.194332946219803 1
-0.212393841299736 1
0.805514301893494 1
-0.0664403992591449 1
-0.429242756936376 1
0.588988728365104 1
1.01067265481911 1
0.444468854548323 1
0.903629852923453 1
0.516434771438521 1
0.596394420294751 1
0.0314621143014067 1
0.522756147265641 1
0.388158301532007 1
1.51946364173157 0
0.485708501645111 1
-0.666387732474408 0
0.696921590227577 1
0.971485299967669 1
-0.142700824027919 1
-0.0969640894707421 1
1.01509808285876 1
0.579767437784656 1
-1.01615688026576 0
0.437920196179157 1
0.634788638652394 1
0.255980366203293 1
-0.52049641825914 0
0.386265589533187 1
1.11694438374109 1
0.575912937406127 1
-0.372763762583484 1
1.39028209344424 0
1.2852795190747 0
0.504930874078426 1
0.636378168092141 1
-0.316258986400416 0
0.00366866918261687 1
1.68731215755658 0
1.78217000639256 1
0.843132562164024 1
0.169612078437839 1
0.0216048749574718 1
0.246256114190529 1
1.25900513271878 1
0.9399792830426 1
0.556875097557511 1
1.68876859342215 0
0.589610341410069 1
0.637425669349924 1
0.120065570007151 1
0.337515221110708 1
0.226531901412642 1
0.984319361310223 1
0.867492431136538 1
0.58869782535836 1
0.186865518272741 1
1.14683127596881 1
-0.365844764462519 1
0.410929376223849 1
0.224232569003858 1
2.13424543381363 0
0.483287894998222 1
0.347650551981396 1
0.912658923317858 1
0.24956606827461 1
-0.100228928075185 1
0.597508611930294 1
0.837387661612541 1
1.10704425052347 1
0.465459907682952 1
-0.310620102614632 1
1.34806254954776 1
-0.545395156849595 0
-0.20567524041425 0
-0.380155010190258 0
0.448941380593318 1
0.716642046831213 1
0.0299041791959567 1
0.459274601072345 1
0.136947242953661 1
0.500399403056981 1
0.812780872178501 1
1.05169452152852 1
-0.508295173125056 1
1.21832537232964 1
0.764916414079637 1
0.369226726852854 1
0.973060321639636 1
1.2462593587294 1
0.410041401040695 1
0.159240700034778 1
-0.085331717121331 1
1.22232958949616 1
-0.287926125742628 1
0.136849343646696 1
0.509875695685282 1
1.2534362984295 1
0.244976340577155 1
0.510934708319134 1
0.42397273335524 1
0.490804500488452 1
0.760635404817297 1
-0.277437552734153 1
1.2255346605054 1
1.27855493052491 1
0.816618127108627 1
0.566164034242549 1
-0.257273049886112 0
-0.00907649508275542 1
-0.127140037194151 1
0.0519845939674667 1
0.1861219831743 1
1.53052407569777 1
0.382758256865375 1
1.4893088154093 1
1.06795662997714 1
0.849946400914054 1
0.266979911480159 1
0.599792823188247 1
-0.730385715693331 0
1.13759968009249 1
-0.657976764146992 0
-0.0569632458105094 1
0.281247482305811 1
0.622225430185632 1
0.556565970258876 1
0.648794529679266 1
0.484334104458225 1
0.183697118442965 1
-0.0412872772690696 0
1.24491566867428 1
0.726555899146126 1
-0.0464794371722902 1
0.152585644191189 1
0.353680603543424 1
-0.0899442536960796 1
1.1069885846222 1
0.42882388011387 1
0.949160750357247 1
0.837242360887825 1
-0.300068104660413 0
0.213720198839721 1
0.497331722008436 1
-0.0505949517516938 1
-0.193242916880591 1
-1.11133227664908 0
0.408910243992168 1
1.71892851505525 0
-0.520660072650529 0
0.831012571246784 1
0.156276510489095 1
-0.55532433676943 0
0.625298409080336 1
1.25102299959125 1
0.643291349074928 1
1.54707684696238 1
0.886210128926952 1
0.197477916214243 1
-0.519369121928916 1
0.448115012651921 1
0.413496758204401 1
-0.0622308591719645 1
0.223491533764933 1
0.820556395205842 1
-0.211914285744364 1
0.493916056823406 1
-0.172052420289415 1
0.379061940586469 1
1.05276702029499 1
-0.543619123078385 1
0.525014886229958 1
1.06777151018693 1
0.395463718394943 1
1.41035769844915 1
0.595560818187602 1
1.77363297769834 0
1.58580267527205 0
0.999506836013789 1
0.0456996179249895 1
0.256346223280075 1
1.10809254780155 1
0.550649215120683 1
1.23261935602928 1
-0.225939518518719 1
0.171688621790912 1
0.504263697188463 1
0.483428258720763 1
-0.0797691468524383 1
0.37639024010656 1
1.11060071030319 1
0.691394973304066 1
0.173038725264302 1
0.227727901187384 1
0.736138174173607 1
0.878858793612551 1
0.40987512559485 1
-0.340760015296315 1
0.294481965785642 1
0.0914063221195685 1
0.737265015115663 1
0.762089621315872 1
1.27638319646873 1
-0.333344910407641 1
-0.633235689789434 0
-0.883933611909201 0
0.378389491684126 1
0.0923149223864891 1
0.87138143758751 1
-0.687870964398497 1
-0.204576015212081 1
0.502944582484532 1
0.880997674132978 1
0.503749975874384 1
0.892264990529555 1
0.0344841335817743 1
-0.0434683727829478 1
0.587146323323115 1
0.111863108932845 1
-0.503898118523013 1
0.142779068050127 1
0.627578495377829 1
0.797382287041486 1
0.631543687492661 1
1.12823427898773 1
0.582406193693303 1
0.311935082579368 1
1.05349290163527 1
0.123335037698523 1
0.722604722651821 1
0.764881501012627 1
0.460808478739741 1
1.08761604576786 1
0.47492924613448 1
0.266640040772571 1
1.02855730409813 1
1.28880017811818 1
1.24034415854489 0
0.9647472059446 1
0.518321609556826 1
0.419871346591552 1
0.635108007016211 1
-0.23986369823875 0
0.590695044483596 1
-0.611504062136534 0
0.398014606153446 1
0.0469720360937881 1
0.656093667153167 1
0.097883517777656 1
1.36880327860987 1
1.07646418199566 1
0.313471341133866 1
1.13856294180907 1
0.770533863050017 1
-0.122337255651719 1
0.708771626807531 1
0.630305384612295 1
0.478443147242866 1
0.0379018539121726 1
-0.123082186545317 1
0.499445702052604 1
-0.404522208444312 0
0.215499161978512 1
0.289356333046993 1
0.0303393966574317 1
0.812893044333462 1
1.07396471206921 1
0.353066026427418 1
0.0560396124845798 1
0.716511042313678 1
0.552578363968532 1
0.196050185343421 1
0.473992618783946 1
1.50096916122401 0
0.861720766769784 1
0.374891352184761 1
0.874133573337918 1
0.202016418371442 1
0.378809305254167 1
1.11531274407958 1
1.31756481291684 1
1.11817528379463 1
0.718470385030551 1
0.910789538809426 1
1.34579987354665 1
-0.00469969930279987 1
-0.479201058068529 0
-1.09465790354957 0
1.09518503140716 1
1.60851328936574 1
1.43158765993503 1
0.588893020166239 1
0.222222332935498 1
1.08884691890364 1
0.382388768213376 1
0.220775610166843 1
-0.191950709093311 1
0.825458083317849 1
0.945438147427232 1
0.586471363662756 1
-0.418664622168453 0
0.180087200121904 1
1.33484164036853 0
-0.142341496720941 1
0.175834760466128 1
0.808864643538177 1
0.335142620229055 1
1.10270848923004 1
0.988517276336505 1
0.60726517434211 1
0.252557359437599 1
0.2702055031846 1
-0.242290556028674 0
-0.154397554281662 0
0.521959022910466 1
0.318408032590487 1
0.943620970288618 1
0.723751854799424 1
0.962766082740822 1
0.711658992278774 1
0.641818169756996 1
0.289849347398004 1
1.29105279341355 1
0.77113451128721 1
0.0849409672002834 1
0.176651326110111 1
-0.181395585486061 1
0.138842077984977 1
0.420894385528223 1
1.8291430776386 0
1.12689540504288 1
0.931183712099708 1
0.588664009775113 1
1.72095004823588 0
0.584037452545062 1
-0.473719822395967 1
0.267763602464301 1
0.501511937599025 1
0.98606478471201 1
-0.276663761302408 0
0.777936166437726 1
0.365609903529378 1
0.700949525569136 1
0.262069041370916 1
0.571083397880519 1
1.33802617145819 1
0.198806853018289 1
0.22443042520769 1
-0.389176723060627 0
0.290208906059604 1
0.696119451358108 1
0.592938299633105 1
0.975525372238883 1
0.731992102784745 1
0.284814640203154 1
-0.157435446977556 1
0.436167139407231 1
0.406391823209346 1
0.976089269227625 1
1.45208191112415 1
0.413986381016406 1
1.13135804964675 1
-0.160215365251959 1
0.428531619284304 1
0.501891952870395 1
0.621378646557836 1
0.623054767232194 1
0.969123051471451 1
0.320016496013329 1
0.0828951141354596 1
0.261646185399334 1
0.883307918220067 1
0.388078926814917 1
0.24582727543624 1
0.286730550481235 1
0.738081254506679 1
0.336713849652942 1
1.10584244135774 1
1.67099913751592 1
-0.143803631164702 1
0.188627602681073 1
0.575015399677713 1
0.412929468132542 1
0.976123624839259 1
-0.263216223011541 1
0.512924283266422 1
-0.0686292618992314 1
0.529745093203599 1
-0.178167786864026 1
0.267362915325885 1
0.677598990982862 1
1.23867614501881 1
-0.300702767764456 1
0.0645450395472353 1
0.907089735666901 1
-0.462487948784089 0
0.23779271123177 1
0.56202495893602 1
-0.153521393439321 1
0.620603454295396 1
1.07613327625442 1
0.896353749884341 1
1.29840130542295 1
0.322831171777914 1
1.58084793211095 0
0.538000552126391 1
0.315800804874649 1
0.562123983165787 1
-0.562253881332804 1
0.138532717449878 1
-0.474615386593599 0
-0.0567110320778045 1
1.06038729342253 1
-0.509072208029537 0
0.256380019096809 1
0.646754855197607 1
0.955545375715493 1
0.727669181781307 1
0.243491779035795 1
0.877645594982253 1
0.829923995375131 1
0.847889199246241 1
0.275240206975772 1
0.918449665471341 1
1.14955473664289 1
0.614122406461694 1
-0.414978089652691 0
1.13102349925343 1
0.746738099674373 1
1.09198140949295 1
-0.513761413144505 1
0.725415329485678 1
0.604580947530949 1
0.946862582066626 1
2.09967957148479 0
-0.912872753191245 1
1.21654745911921 1
1.53613239289143 0
0.531074952403258 1
0.5504559968779 1
0.599828281586511 1
0.396963485295127 1
-0.468780377886633 1
0.836742208638131 1
1.43820959500228 0
0.366783611975359 1
0.0437935314097496 1
0.552676604755909 1
-0.0227093217363583 1
0.934032093810745 1
0.158400747347911 1
0.933226813884167 1
0.49186303298737 1
0.0359430972746685 1
-0.370069696428375 0
-0.139837196683183 1
0.958022342760608 1
0.585339842288433 1
0.534603063144959 1
0.618798680166752 1
-0.00220887014074558 1
0.698449540411494 1
0.577705434315754 1
-0.577287043205174 0
-0.175899274863491 1
-0.0577150261624826 1
-0.0797578375381655 1
0.636292018782764 1
0.827681357200699 1
0.703017055021269 1
-0.0233425270025552 1
0.367770979062775 1
-0.584699035445172 1
1.16485342092429 1
1.10423067339468 1
0.175421717145026 1
0.489477427188776 1
0.367425810189609 1
1.5272743417288 0
-0.25488426840225 1
0.668177436244237 1
0.58675614941257 1
0.178761085649407 1
0.83684616608972 1
-0.0167677304399317 1
0.759078734624007 1
0.220189386927904 1
-0.1302460347086 1
0.312545537950447 1
0.976713181394384 1
0.208551289597682 1
0.108622552426622 1
-0.541470264508927 0
1.00848866702202 1
-0.291079466412527 1
-0.0482641101797437 1
1.00976433709168 1
0.404494196245567 1
1.32160054608799 1
0.0490565688997496 1
-0.126496583566101 1
0.48272252279339 1
0.472916058917755 1
0.969193825180228 1
-0.297978214305568 1
0.996111998734983 1
0.511133268759838 1
0.099644771287342 1
0.938242323082171 1
0.361129151953073 1
0.310377840125538 1
1.37409931004948 0
1.101180836941 0
1.02641837591529 1
0.819725050734546 1
0.045522303505834 1
-0.420240748409741 1
0.451193580777936 1
0.936199561088483 1
0.934479721978134 1
-0.516650320955698 0
0.46588266703716 1
1.47143389065544 1
0.984085448823689 1
0.781799745616596 1
0.0308270226420831 1
0.271020015614923 1
1.18737660329238 1
0.487456915734759 1
1.44398404718187 1
1.11166589129071 1
0.50123608217758 1
0.553432355786314 1
0.779976817523663 1
0.250223506627232 1
0.273568150806612 1
0.9826644841796 1
0.260536675895898 1
0.873960907738753 1
0.89488887971759 1
0.212011679235726 1
1.01607274610974 1
0.782355801276313 1
1.17848352814849 1
-0.323468829185235 0
1.3791156736407 1
0.814645960559903 1
-0.0580587378295433 1
0.945928876534832 1
1.24825517149483 1
-0.0643518380756323 1
0.283282840632396 1
0.852053010739107 1
0.334819532229755 1
0.809130855244525 1
0.437992353068703 1
0.521730211613549 1
0.400089339992969 1
0.0591698911594484 1
0.595219440871843 1
-0.129555621624009 1
0.710686914015347 1
0.564939735934005 1
0.274309363248738 1
-0.241578520553925 1
0.825942577574939 1
-0.0435671160925226 1
1.38245816926268 0
0.327114423943551 1
0.507132489011264 1
0.715582907096672 1
0.445075815922247 1
0.215498534911979 1
1.09001683457484 1
0.352669481293276 1
0.647760086215267 1
2.08489889227438 0
0.787764313660801 1
0.408218296530351 1
0.128186114254114 1
0.943968059311291 1
0.40898266333867 1
0.215798712893397 1
0.647196940645866 1
0.866354340097604 1
0.552527937854808 1
1.45281726569032 1
1.02768287717361 1
0.961778524518387 1
0.196278446776388 1
0.546346192067389 1
0.620810502449172 1
0.0439995264667533 1
0.889536217280874 1
0.736690918363595 1
1.42878069950227 1
1.11689372571885 1
0.60568940306189 1
0.370479010133696 1
0.686713909412423 1
-0.373952852999873 1
1.26599438534122 1
0.253411949927687 1
0.775472442207821 1
0.183549188386368 1
0.483769181006694 1
0.501560093669414 1
-0.0237642872976046 1
0.715524981382965 1
0.222895624505589 1
0.978560551504063 1
0.535149739597838 1
-0.148590182693084 1
0.968434676550384 1
1.05930965923125 1
0.704450320803536 1
0.0451855498837598 1
0.422892842447765 1
0.591206112421187 1
0.368878688445465 1
0.39698538017638 1
1.06872202339114 1
1.30301067987999 0
1.02360666241119 1
0.423516131042121 1
0.415017560157898 1
1.18350010282816 1
0.279922081765989 1
2.00994299866046 0
0.965226041888485 1
0.0791831724303143 1
0.831034492000796 1
0.348274948427829 1
0.466943209768363 1
0.0989018890083215 1
-0.650344624338119 0
-0.652807650447018 0
0.421210166908334 1
0.168228406739896 1
0.686306398540742 1
0.302285502667414 1
0.470527112682793 1
1.04670312223739 1
0.19115342871382 1
-0.0678206790750698 1
0.639300521801845 1
0.911987672692382 1
0.23516993333766 1
0.926596710979268 1
0.846787489544524 1
-0.00378996205968307 1
0.299423243976542 1
-0.565194586470672 1
0.79984426145056 1
0.378913467927775 1
0.743258695465121 1
0.66253238674356 1
0.377683966000782 1
-0.100581871211227 1
0.0239017241018581 1
-0.00592829068837228 1
1.23545546383397 0
0.00857630968120945 1
0.555350819930576 1
1.1806533170568 1
0.407155139126738 1
-0.182646829981562 1
1.87598512869289 0
0.76882461164439 1
0.633750540640581 1
0.235718418131077 1
1.13719182199949 1
0.274369266425082 1
-0.0125168046958803 1
0.0570080943873887 1
-0.272914388933591 0
0.615545276418301 1
0.71527733660517 1
0.213600455598472 1
0.765124797651893 1
-0.24458521876229 1
-0.114825494750453 1
0.570353772119452 1
0.556310025046604 1
0.69956986680316 1
0.545108440215943 1
0.568414816201114 1
0.802562487010066 1
0.433098249186831 1
-0.666475511457254 0
0.722478716885833 1
0.361978346704873 1
0.28187674775151 1
0.810976037365984 1
-0.511863562393443 1
-0.565960690773142 0
0.899913938668009 1
0.45547899841098 1
0.273158729600841 1
0.605165466831867 1
0.560490672459898 1
1.27540214382782 1
0.221580746850094 1
-0.28500242783523 0
1.09400444196185 0
0.223999466057044 1
-0.780862830416569 0
0.896752381330303 1
-0.136717737774632 1
1.2849736991074 1
0.641820296228445 1
0.419902120480033 1
0.83731997208927 1
0.653663943388544 1
0.841047346967238 1
-0.32867157946571 0
0.639589405671716 1
0.132214537302778 1
0.296274585866925 1
0.64334923908125 1
-0.438717022862849 0
0.522789080179672 1
0.266564684284818 1
0.554653304425817 1
0.689075080365985 1
1.37074591056613 1
1.15327064443228 1
0.285136124094875 1
-0.0823424363183216 1
0.575055309167946 1
0.593808544863487 1
0.431053674680275 1
0.769937977748235 1
0.808423910904188 1
0.934288651264765 1
-0.670476825282655 0
0.351266023424033 1
0.759071978344913 1
0.357126940018647 1
-0.528776721341631 0
0.22245353724814 1
0.465802149861244 1
0.807987429625937 1
-1.20097609711075 0
0.888080866342813 1
0.673139428023431 1
0.556992053608901 1
-0.0886563088003329 1
1.22896055793442 1
-0.43092771670842 0
0.522646322483424 1
-0.0822344584454086 1
0.00986844410555824 1
0.633957861836442 1
0.8534248863795 1
0.432870728172106 1
1.54077975101816 1
-0.311143889135993 0
0.0878554789390556 1
0.850423374693937 1
0.303694985304771 1
0.547581902227219 1
0.342299122757829 1
0.387998158271396 1
0.658595291979311 1
0.0391152881950372 1
-0.95979492946517 1
1.79912246258858 0
0.897564566911315 1
0.860621102171859 1
1.05681293231771 1
0.407302159961845 1
1.55242347085747 1
1.13296898459576 1
1.0559944598692 1
0.817920604730255 1
0.572623677398905 1
0.232457716819589 1
0.633840607109083 1
1.24490297299035 1
1.27750365772185 1
1.35616988864843 0
1.71372182005472 0
0.3325231397451 1
0.670059061359199 1
-0.531082868869483 1
1.60462860889938 0
1.0033157516572 1
0.353174475451852 1
0.810842105465604 1
0.107480042197097 1
0.264990100101922 1
0.00935464163635079 1
0.334848400093071 1
0.326563856998365 1
-0.196543922953798 1
0.0721403613904565 1
0.15282237976279 1
1.001685273654 1
-0.537598044133322 1
0.245917099673524 1
0.295723311804665 1
0.196354251178529 1
1.17587477401678 1
-0.443567621339901 0
0.758258477031088 1
1.44008100589179 1
1.17005648641007 1
1.1641294469644 1
2.01011886609736 0
0.62874504175552 1
0.646096049621446 1
0.511798766723204 1
0.113128640342414 1
0.603400456063423 1
0.904971932980879 1
0.728999540349703 1
0.297974116555936 1
-0.00126363764244775 1
0.979464025463626 1
0.371896684569726 1
0.0922591790823408 1
1.20218346462471 1
0.494822715044948 1
0.355609214618553 1
0.623521557572063 1
-0.342088341424671 1
-0.163484317385064 1
1.86813919545305 0
0.599784179256049 1
-0.0263011149594301 1
0.0988561198506625 1
0.737006074441334 1
1.12344267089304 1
0.528736929196103 1
0.936505762314842 1
-0.501557670265416 0
1.24344863970084 1
1.07873126081501 1
-0.113048973522005 1
1.2080621025519 1
0.378025571102221 1
0.617485843879128 1
0.0175660945653664 1
0.827487513015857 1
0.856298340635756 1
0.350354772943731 1
0.287307537913552 1
0.256663980320544 1
0.581479630799253 1
1.32566492573999 1
0.652336152978063 1
0.622394478157624 1
0.0151035955254472 1
-0.456816561929947 1
0.909804466861963 1
0.12012909628562 1
0.590987873518558 1
0.92877264389107 1
0.647561290752279 1
0.0831748713772116 1
0.611832424685712 1
1.04036886737201 1
0.889095265401519 1
0.671693865669072 1
0.37266890675434 1
-0.276280224627277 0
0.424549151310511 1
0.100161952239001 1
1.70719998947133 0
1.32100320106819 1
0.300908034829801 1
1.37312804981575 1
1.20395856808552 1
1.18984989490785 1
0.8203044800481 1
0.581446841003649 1
0.168063508265104 1
0.71511816461836 1
-0.193334355455018 1
0.04562383598835 1
0.518866316955269 1
0.607657006864509 1
0.288385881798058 1
1.41346673815338 0
0.247599467494643 1
1.12642723318602 1
0.231551751568387 1
0.644563913943711 1
0.330049358820107 1
0.781458096792214 1
-0.687664706096291 1
0.594187278931269 1
1.2441163266931 0
0.980925680203465 1
0.271297549115522 1
0.359396563968712 1
-0.671813407910461 0
0.73593917950403 1
0.428158065229051 1
0.0777971704398064 1
0.46625298046462 1
1.06871555825351 1
0.66132800416495 1
1.44041592592798 1
0.849698450757696 1
0.63832127399763 1
0.830159365234928 1
1.03003390218121 1
0.17013602608948 1
0.687920936456083 1
0.557315389497777 1
-0.124847579725549 1
0.00578617070349264 1
1.06541632394941 1
0.463680419559626 1
0.72065523661925 1
1.21829765096651 1
0.978517465134402 1
1.15609479354942 1
-0.0846785231488082 1
0.280189541038076 1
0.403514448698368 1
0.580767351206744 1
0.83515257462499 1
1.35770569916067 1
1.02889263099666 1
0.635682328555389 1
0.63014918667981 1
0.823180665985076 1
1.29970386060854 1
1.50818008910031 0
0.395965589103787 1
0.0233340314840907 1
0.505243077576277 1
0.56277461793083 1
-0.715276108195445 0
0.543743009508611 1
1.61681189141139 0
0.262064234867291 1
0.268952056234257 1
0.572733291086715 1
-0.465180340814737 0
0.460211757814943 1
0.246460005466302 1
-0.105446248360267 1
0.557219468868986 1
1.18379056154098 1
1.07789095244807 1
-0.242483159996243 1
0.358577393163221 1
0.585995866725309 1
0.962337583102627 1
0.874669420979299 1
0.255566010224219 1
0.443566969717369 1
0.720974404526657 1
-0.384820072620851 1
0.916193690763027 1
0.465611181412863 1
0.863733893692689 1
0.883632168413318 1
1.25417780283276 1
0.279108010376069 1
0.0603667432651267 1
0.588734270471079 1
0.740975283213237 1
-0.0263224243904603 1
-0.335790246686619 0
0.283556828136417 1
0.679277026706829 1
1.35168367450842 1
0.739759790116094 1
1.24282715366304 1
0.0759856278249189 1
0.595514762664006 1
-0.864176297461805 1
0.702166891957146 1
0.32746176078417 1
0.22537735491721 1
0.935117936567083 1
1.0243916155167 1
1.033207209588 1
0.70671457875331 1
0.204968713796887 1
1.44330933790397 0
0.993286101091994 1
-0.298824514372931 1
-0.418670653564057 1
0.0874003475207694 1
0.335048348491384 1
0.0694433530674948 1
-0.554484435361814 0
0.849886191012616 1
1.69502224661405 0
-0.458720975162695 0
1.11550122441929 1
0.407181946027243 1
0.26919883127066 1
0.730820944176627 1
-0.579067106275601 0
0.412244670964229 1
0.885589434742645 1
-0.367662534980454 0
0.664513965106995 1
1.60409037311455 0
0.299081009770768 1
1.51654051006054 1
0.88046820335386 1
0.427052205318457 1
0.306632062535246 1
-0.0193866215694088 1
0.378706460081987 1
0.0563373360356791 1
0.137435981723085 1
0.264801083112176 1
0.655337033464253 1
0.782996757130965 1
0.794542029967193 1
0.666765369801732 1
-0.092715898867089 1
-0.31334388769529 1
0.888731926379787 1
0.609617427213898 1
-0.626242182088472 0
1.64418109923301 0
0.847445304916093 1
-0.23725763751276 1
1.07940385720648 1
1.39008539596439 0
0.378823751926821 1
0.770761390724621 1
0.559310841123822 1
0.353892131997803 1
0.168012797268917 1
0.527556249694774 1
0.453706946450548 1
0.938015331314254 1
0.205439232427202 1
0.593992813030257 1
1.35206919006331 0
-0.332346759668478 1
-0.0968076599752156 1
0.127657728438883 1
1.31386574615975 0
1.26169594497496 1
1.46103734955359 0
0.870226232155861 1
0.47201418943115 1
0.16436433781309 1
0.0207344990562111 1
0.0831846697324881 1
0.938270419763932 1
0.34074945133637 1
0.458648883982929 1
0.665247906478195 1
0.969870933227965 1
1.34440965378128 1
1.03562226407883 1
0.645836228442951 1
0.510322915372913 1
0.398645025463813 1
0.620884491988546 1
0.60169436505768 1
0.463576390576986 1
1.46088871128636 1
0.270946153307368 1
0.63643134300456 1
0.706298915435148 1
0.252338799018226 1
0.985424999374519 1
0.339601980230204 1
0.946063254886347 1
1.34445900258315 1
-0.654457315858517 0
0.770803736050884 1
0.107059477796046 1
0.6656325188491 1
0.509087661240615 1
0.45950526709315 1
0.988872965550401 1
1.1519953597145 1
-0.426657211096662 0
0.798142749626805 1
0.658561762023571 1
0.640342488980564 1
0.468524539893 1
0.509766159397772 1
1.04656047958265 1
0.557424088207544 1
0.847830708940022 1
1.37788129823424 1
0.0742724294678163 1
-0.282959411583586 1
0.544224228521893 1
0.445350058257242 1
0.487778150212734 1
0.0838688093398383 1
-0.428222166036982 1
-0.682486020059067 1
0.430672695183712 1
0.107757927475706 1
0.68970436744951 1
-0.0131232482266031 1
0.573187102286949 1
0.910075017721593 1
0.212090652517565 1
0.303847623073189 1
0.789057344897837 1
1.34359603395921 0
0.445840558903184 1
0.855126114075937 1
0.413827023698433 1
1.22440511048869 1
0.59858234342158 1
0.765437951790159 1
0.215126321348015 1
0.322564706775665 1
0.641743613749741 1
0.504031294562763 1
0.35921233842466 1
1.81294152068253 0
1.54964028313933 1
0.939939701881853 1
0.483181146964477 1
0.948541057749914 1
0.548865567139764 1
0.847079601898189 1
-0.0260699166285338 1
-0.128315752721795 1
0.603432113748182 1
0.815175609267622 1
1.34710117510009 0
0.176902448216524 1
0.940750958744129 1
1.11084628883777 0
1.24649160372893 1
-0.135929753026983 1
0.659526939418767 1
0.417884633575494 1
1.20031751611001 1
0.118283103448864 1
0.0691785481572999 1
0.850120583820845 1
0.517706917917077 1
0.729223855510646 1
-0.777434233093485 0
1.0735532831018 1
0.665281171305474 1
1.37926937338561 1
-0.168647398493748 1
0.5863116963813 1
-0.331298989163857 1
1.19345227891973 1
0.0524396899786177 1
0.189500424730833 1
0.0578863116648013 1
0.50759150473368 1
0.484945004811255 1
0.330299197096973 1
0.465139313855663 1
1.17561662286742 1
1.25430509935434 1
1.03655914318897 1
-0.369570188195936 0
0.415326824925238 1
0.734576910983885 1
0.969398094940133 1
-0.000408262565956441 1
0.44330388111549 1
1.08208105292922 1
0.452140007330008 1
0.782435183500184 1
0.783830288624291 1
1.42430847609136 0
0.664132991548974 1
1.05624456141064 1
1.27997030168001 1
1.38104618423093 1
0.112044013600576 1
-0.300073574923401 1
0.847192626700869 1
-0.0505966286592271 1
0.493602533551347 1
0.363224708230299 1
0.169005516681967 1
0.164118231533756 1
0.441361938381646 1
1.03117580609523 1
1.35987269799211 1
1.28219692103677 1
1.1819843120902 1
0.539241879523242 1
0.0130618383184217 1
0.224762031478287 1
0.266595037945001 1
0.661643982345371 1
0.823434718653833 1
0.157863064174701 1
0.294606137349739 1
0.325058236999857 1
0.422033578727373 1
1.13879277207431 1
0.804969451450668 1
1.47965105031659 1
1.16281599907892 1
1.42179252603627 1
1.11875357400377 1
0.164078648863575 1
0.631493183221075 1
1.01373673841758 1
1.5795816281677 0
0.605434655871243 1
0.894222531708851 1
0.526498429923227 1
0.529661150784156 1
0.0523215167956876 1
-0.160921665958633 1
0.32098482832951 1
-0.0608711031971763 1
0.751925763237218 1
0.223071683664853 1
0.280553813457339 1
0.0922180114777789 1
0.073771481505798 1
0.432384733357963 1
0.696879636849949 1
1.1521627215147 1
0.269528912876533 1
0.522521747009371 1
0.710799642998476 1
-0.0990394221834526 0
-0.329197377336722 1
-0.353293124368052 1
0.359924126804789 1
-0.0327255060289901 1
0.351010881633978 1
1.46487151085331 1
1.11363155236392 1
0.925500585024894 1
1.43603736312093 1
0.668109803055977 1
0.78781107685587 1
0.186601579389234 1
0.388675513215697 1
0.260559663531301 1
-0.170514076253386 1
0.00593567492757258 1
1.21008549501173 1
0.862208189452512 1
1.11731004182016 1
1.0166563761059 1
0.939924816883888 1
1.36032672929756 0
0.0880803630954508 1
0.601180664229305 1
1.32335689405118 0
1.08263686754719 1
0.643510552051777 1
1.21758426611037 1
0.335722920652124 1
0.118775573986457 1
0.89623784791747 1
0.403412319428714 1
0.393012848990416 1
0.550003352567118 1
0.688624667090946 1
-0.052347769762307 1
0.302170728174152 1
-0.000191385538166895 1
0.394878146373618 1
0.793345617735159 1
0.659634892884185 1
2.25885950006422 0
0.0727849652312938 1
0.925147117923747 1
0.899997227597508 1
0.708219526233681 1
-0.51486947945213 1
-0.291979970702645 0
0.084260836854352 1
0.167085887083382 1
0.548038479708156 1
0.578106773984459 1
1.30602631335687 0
0.645969361277162 1
0.334128159434395 1
0.675615923608692 1
0.404273410833742 1
0.339557004133355 1
0.552756625885865 1
0.906295050121631 1
0.584652287616311 1
-0.534725343654383 1
0.76739862046756 1
0.605482369641372 1
0.778189403334723 1
0.000559242216809683 1
0.28212044985282 1
0.328369150079265 1
0.954585571763272 1
0.324708049109658 1
0.837609582015672 1
0.304434269650499 1
-0.0252628238144119 1
0.753539966127772 1
0.247096160171731 1
0.383094326021975 1
0.270830100391094 1
1.11292640101263 1
0.175232684521867 1
0.319561478047353 1
-0.14798340791773 1
0.233741324016735 1
1.21360134561334 1
1.33009361466341 0
0.15343404091959 1
0.482512560056838 1
0.269346768899265 1
-0.250964290194885 1
1.57028644512032 1
0.235010303999286 1
0.395694374144799 1
0.594832471338704 1
0.347605031204634 1
0.715834385335929 1
0.489811006183244 1
0.717800467605544 1
0.0537658262266829 1
-0.322295047348811 1
0.738306737886985 1
0.483756339053789 1
0.378493753437564 1
0.733584100693449 1
0.231151720606809 1
1.48775038269892 1
1.44400576207029 1
1.5001729750525 1
-0.0524457170990034 1
0.54283152448873 1
0.382139687771447 1
0.346046552072285 1
0.623254212441196 1
0.92091458491021 1
1.27759049476861 1
0.713912276844032 1
0.406554030501064 1
0.168723524707808 1
0.0568825884600467 1
0.220444520665875 1
0.970017025796766 0
-0.192232134192205 1
1.57310918659836 0
0.357909890338503 1
1.1185441485769 1
0.769473401417368 1
0.394437041425592 1
0.818331519016678 1
0.731681930655627 1
0.753836658364244 1
1.16715478121748 1
1.1009457483905 0
0.419526299079658 1
0.683885791987846 1
-0.15306615039712 1
0.925420314555118 1
0.297710866128299 1
0.259556563780324 1
1.00227666285205 1
0.15754611915415 1
0.826949860540303 1
1.1235026520889 0
0.796636711781511 1
-0.684208928790717 0
0.69268683834095 1
1.32331315446337 1
-0.100325662276218 1
0.549098442854623 1
0.463347386113989 1
0.846653911008823 1
0.997213595247973 1
0.209244311912359 1
-0.238286416163543 1
0.716878763919634 1
0.437007557126448 1
1.22159611721485 1
0.828017451771583 1
0.762242114765625 1
1.05639043053242 1
0.861044467855933 1
0.991381761119536 1
0.364062913227186 1
0.429534345869795 1
-0.934304967320338 0
-0.0799243646472468 1
0.794492619847079 1
1.09132814630843 1
0.366845464981755 1
0.768078153071661 1
0.171078687953393 1
0.551705243417349 1
0.381486428892542 1
0.751257741001802 1
1.39525901571838 0
0.991365390520551 1
0.291206792141943 1
0.398399666693137 1
0.783555951959593 1
1.2325283731678 1
0.985805979416377 1
-0.0295033098818346 1
1.09098289432795 1
0.480649664422008 1
1.26979142001794 1
0.714150309060169 1
0.362795706179585 1
0.0171119219612935 1
1.32658055071701 0
-0.624686470065316 1
0.200206484044527 1
0.979228858832713 1
1.04680473644157 1
1.08953755910891 1
-0.964120799604918 0
0.498160439143148 1
-0.445838682947412 1
0.922202884230956 1
0.410768924959916 1
0.857200792458164 1
-0.691180635252912 1
0.20856001128767 1
0.255050970389169 1
1.55931035849412 1
0.281132450316535 1
0.946115687377322 1
0.836213694086676 1
0.586940600731923 1
0.656620100448338 1
0.751093650396304 1
0.166709417594337 1
0.694835585251609 1
0.208391021860505 1
0.556681216760973 1
0.768936515009929 1
0.327426017860509 1
0.127411185175371 1
0.52794064138991 1
1.18201039142349 1
-0.0197566378330419 1
0.783976607465936 1
1.26886971664882 1
1.11895577844241 1
-0.34419315325306 0
0.653714843186658 1
0.250831235781296 1
0.150418409309451 1
0.265605773043061 1
0.726225024083113 1
-0.326433153446073 1
0.712489010534948 1
0.733835524346232 1
0.439770335438841 1
1.14945498637403 1
0.813285472339983 1
0.929458489654517 1
-0.647529296477893 0
1.18035093549087 0
1.11789888021558 1
0.533162466394936 1
-0.262150978847949 1
0.700994555042539 1
1.41624264067776 0
0.0246148268807579 1
0.12832373756166 1
1.24658959833155 1
0.0998391822305439 1
0.318470547563923 1
-0.0601701961654131 1
-0.496688791534289 1
0.963503467717925 1
-0.137618926328255 1
0.729005970447296 1
0.751154692482205 1
0.265697732068281 1
0.176653514571788 1
0.618101387125418 1
-0.557347606147859 1
0.410503455944168 1
0.776746254535859 1
0.886243000760344 1
0.345816699745326 1
0.2510933747543 1
1.20363378012791 1
0.0174660795781642 1
1.41143529920704 1
0.567488771647006 1
0.488136331796833 1
-0.0826695872780676 1
-0.212864867079598 1
0.259453441558095 1
0.439743546255492 1
1.47959077266341 1
0.372495157268864 1
0.552789773131061 1
0.71208801795909 1
0.36543364861095 1
0.56777234287616 1
0.290880406891229 1
-0.383984094867875 0
0.327428254656436 1
0.462690127946411 1
0.711560618656461 1
-0.218665319285674 0
1.00461683987815 1
0.23868229589948 1
-0.0256035107996103 1
0.227409587272029 1
0.270655960160385 1
-0.200109323105457 1
0.69604288580488 1
-0.0927935041190114 1
0.245126656475485 1
-0.0871463300923573 1
0.629188173420106 1
1.02807137096197 1
-0.455835334482366 1
-0.36181638700756 1
0.526596795483529 1
0.941576763826764 1
-0.517108936682834 1
-0.00356330812731082 1
0.966226410907194 1
0.715317677180385 1
0.275246741074925 1
0.684597013320225 1
0.65809396981311 1
0.763236282587518 1
1.06767183177948 1
0.589699863486493 1
-0.0947628832380667 1
0.394589085012518 1
0.783037491940787 1
1.12806175354861 1
0.331627813583953 1
1.29632948173202 1
-0.241579935985173 1
1.40386738286522 1
0.796400998042914 1
0.229605294140052 1
0.610298946233898 1
-0.0728844381123313 1
-1.06588792478658 0
-0.0918711983620932 1
0.10763806606116 1
0.188188192340117 1
0.506361415658982 1
0.261210659872417 1
0.819602471304518 1
0.483507266922999 1
0.631710667489275 1
0.820060975723493 1
0.637009074323065 1
-0.140358540392961 1
0.0599609088690184 1
0.522170870073019 1
0.901543769661737 1
1.68918561904079 0
0.742576451346377 1
-0.367055816591112 0
0.349562518166369 1
0.231148668502611 1
0.06268643228427 1
1.03862249215907 1
1.0781140804909 1
-0.145822857782063 1
0.784326615216763 1
0.696256460357757 1
-0.0936942883784666 1
-0.00211803625053939 1
0.128560800073743 1
0.754157260700882 1
1.22766872428275 1
0.592035830355438 1
0.739368971350188 1
0.632678885701389 1
-0.0438432465713975 1
0.036094248604569 1
0.702312805685124 1
-0.0828047092651836 1
0.384435090813273 1
-0.603437804605455 1
-0.116672764350882 1
0.0316575100486705 1
-0.273148434136787 1
-0.549558770613896 0
0.257518255382009 1
1.74605334101064 0
0.703435640696523 1
-0.204929806634631 1
-0.0157818546421461 1
-0.684012752578852 1
-0.268718474674068 1
-0.0110797985351523 1
0.527459313995485 1
0.891319230045533 1
-0.510317902836936 0
2.49104399326328 0
-0.205105083388088 1
-0.241023216888695 1
0.569195715182732 1
0.540920478511257 1
-0.247965215586821 1
0.351874433663717 1
1.08772319249965 1
1.01727452384591 1
0.746355658760613 1
0.387254169480079 1
0.316788016493149 1
0.885689381078878 1
0.640459856222471 1
0.579297264127058 1
0.69936771900359 1
0.886417193607198 1
0.730458034781639 1
0.903277489280905 1
1.31735820022006 1
0.547502017825665 1
0.731094327650829 1
-0.0049337049493276 1
0.91317864070188 1
0.802973588625766 1
0.482037700090875 1
1.19636261786552 1
-0.66266411120919 1
0.603427518312967 1
-0.281634678701669 0
0.136534643539655 1
0.944425777757092 1
0.395246951673753 1
-0.610599051039371 0
1.39614282051869 1
-0.46384971401608 0
1.07510795046618 1
0.0268561980353015 1
0.326212588180213 1
0.63429881637171 1
0.388463583596228 1
-0.0403832006197203 1
0.883719963549552 1
0.456396613054093 1
0.799758151113782 1
0.777332574514097 1
-0.119249849737811 1
0.452332009953607 1
0.76284890410208 1
0.983772288351767 1
0.837737802293358 1
0.391314647315541 1
0.345566587717389 1
-0.437150622016498 0
-0.247847102775432 1
-0.0860159100846843 1
0.681368327487335 1
0.695521848361076 1
0.0460075870139694 1
0.0148987475348939 1
1.37553712667019 1
-0.149254168380078 1
1.19907206150323 1
0.35235372810564 1
0.305932055354907 1
1.11268003958838 1
-0.301943175900793 1
0.761662007381272 1
0.206027819358375 1
0.887722099508593 1
0.323506045823048 1
0.11986833143993 1
-0.304754100816709 0
0.369459564107794 1
0.715073457699122 1
1.33738611668875 1
0.419813138344254 1
0.363058508924902 1
0.0932063957376377 1
0.577071827419559 1
0.013641407907484 1
1.52897944973422 0
1.62807460036455 0
0.345963409632803 1
-0.181057747535102 1
0.852363342895263 1
0.235348223256175 1
0.641331068263849 1
1.45778324955433 0
0.37368498529795 1
0.434800952360807 1
0.807354907486717 1
0.525828320336228 1
-0.0507733441828949 1
1.35552459169904 1
-0.283322747850681 1
0.755763557050928 1
0.705908970020023 1
0.132691368011593 1
1.31676112972831 1
1.00652739846247 1
0.475461360979851 1
1.88783234096895 0
0.291420121952998 1
0.289516590163224 1
-0.220616278440743 1
-0.0254352859515422 1
0.290179484320291 1
0.3088878064798 1
-0.036134536436473 1
0.125956896818475 1
0.0287263056962301 1
0.526362700847978 1
0.280294373541908 1
0.975360975562913 1
-0.681714823389061 0
1.18962108842384 1
0.187055054750694 1
0.817170777723617 1
0.849542615878456 1
0.259550168269255 1
-0.125430282033759 1
0.261069102826436 1
0.921552008650572 1
0.851176696565564 1
0.859993494647509 1
2.12679941389484 0
-0.0547452894772965 1
1.57509470980351 0
1.1729005682788 1
0.896865032050396 1
0.738478261586267 1
0.63519295113073 1
0.545273433629851 1
0.335875446653813 1
-0.257333174027481 0
-0.886861185120866 0
-0.447333873089087 0
0.467240383370154 1
-0.135247196551184 1
1.27450315962699 1
-0.236439227690776 1
1.39288653803315 1
0.949393189114596 1
1.71627322003634 0
0.00595350910462376 1
-0.245701668186435 1
0.150203703233445 1
-0.0676295615304201 1
0.867058110170198 1
0.573833580516544 1
0.793497427974302 1
1.19660543528907 1
0.574250199699718 1
0.910730713572289 1
0.583370211805664 1
0.299085046946542 1
0.854173294937439 1
0.849068075073546 1
0.279276861885264 1
0.0421794860647507 1
-0.343246021942631 1
0.826979413323027 1
0.781836348869182 1
1.10847099377182 1
0.312624446327711 1
-0.415888188428855 0
-0.58998888309781 1
0.219259600319884 1
0.783856904684507 1
0.400826510796805 1
0.40441372578165 1
0.20653752211643 1
0.811833082613595 1
0.455467319746619 1
-0.229316160871171 1
-0.000654186504325564 1
0.805875476432039 1
0.261446142034264 1
1.10329345512113 1
1.11609612560079 1
1.11520844496319 1
0.324185034742551 1
0.344587239321874 1
0.418079865127727 1
1.69578098259782 0
0.554362620217792 1
0.490022399009478 1
0.92860150544754 1
0.854700387955642 1
1.01261801320383 1
0.36405636611333 1
0.467908696826078 1
0.961059784304211 1
0.366566294011146 1
0.308740728594173 1
-0.203168204758911 0
0.658750351772579 1
0.801384088240566 1
0.806713355265349 1
0.132803466544308 1
0.247968573610638 1
0.779483550979789 1
-0.318309392341601 1
0.419810722118801 1
1.04083276508699 1
0.125607283286636 1
0.440932533255207 1
0.338837724628685 1
0.731133460941519 1
1.02616330962865 1
1.23193307540774 1
0.725048842859758 1
0.903427129362054 1
0.534657277273132 1
1.07728274722718 1
0.285263929198785 1
-0.352318492961203 1
0.754820660446557 1
1.33213383670464 1
1.52680467170496 1
0.427076556479923 1
1.10215774788421 1
0.759083213454591 1
1.15079559659582 1
0.929165560988319 1
-0.088527771924575 1
-0.223510793780707 1
0.469629561655297 1
0.946083232213701 1
-0.531851117404138 0
-0.0958935809717385 1
0.571075177590924 1
0.250234821961707 1
0.608185064794566 1
0.267261520616848 1
0.381673305898562 1
0.541995669849801 1
0.733429767891008 1
1.48148468722571 0
-0.269075365437063 1
-0.479827887459811 0
1.09301064557626 1
0.369063408563299 1
1.34855512743515 1
0.215492262105967 1
0.150103632765765 1
0.220374136397605 1
0.460030494492162 1
0.43656482395608 1
0.652590656744039 1
1.14034876351803 1
0.270791976378562 1
0.651280263632731 1
0.235817084654697 1
0.610475722826998 1
0.158607261086544 1
0.280153057586655 1
1.24439592304077 1
0.758806630311194 1
0.196888070415369 1
0.880011885810325 1
1.22035765263491 1
0.696163682970638 1
1.31193645205704 1
1.28426035343547 1
0.735209185528441 1
0.379652291823074 1
1.04389894925657 1
0.511301757489525 1
0.419093322505726 1
1.00893312875816 1
1.00590882397707 1
0.252880815447741 1
0.693495666190896 1
0.01747281860057 1
0.0264921564898118 1
0.671782294775733 1
0.864559682640889 1
-0.184432558863983 1
1.34060780728006 1
0.746617945275687 1
0.849897955970589 1
0.895958852792378 1
0.128702815599079 1
1.49187806999457 1
0.693113359686995 1
1.37277701569424 1
0.671200614390538 1
0.301129960669636 1
1.49380255174468 1
0.678977903219165 1
1.01806145975843 1
-0.291800818189043 0
0.470507402788388 1
-0.0829350964699627 1
0.320164171483028 1
0.51255421892772 1
0.0809614919808604 1
-0.0843729916908906 1
0.310584764682806 1
0.265781993504481 1
0.0197934542224245 1
0.840364651532488 1
-0.211852484659192 1
0.509899985327911 1
0.818429740455017 1
0.33833064856443 1
0.0856479233127018 1
0.983923478055568 1
0.740661270285006 1
0.0603679117874198 1
-0.715192528922179 1
0.246761714433661 1
0.0293923453572871 1
0.930475375574441 1
0.0470682951749592 1
0.435606339466856 1
0.215085467773251 1
0.375798386324376 1
-0.0785237696738136 1
-0.26727933582987 1
0.340800003207674 1
0.161631371349807 1
-0.644594116340832 1
1.20680059528256 1
0.0168247255651107 1
1.09872042192356 1
0.690031172858147 1
0.897879246529652 1
0.892961279129359 1
0.527394094912775 1
0.544738758401626 1
0.950197016387292 1
-0.119389249348431 1
0.359555004540673 1
1.21162764454555 1
1.03522528365778 1
1.35727335151876 1
1.33076614190832 0
0.517036298016705 1
0.0868720429540259 1
0.790340109416814 1
0.594029236823277 1
1.05230641873165 1
0.469469526160705 1
0.433118339639432 1
0.496075996230376 1
0.300455959897633 1
-0.128378284412188 1
0.0965823741278999 1
0.927260942865941 1
0.238675773932059 1
0.396209637712668 1
-0.53527906787552 1
-0.446196739466517 1
0.676395058627656 1
1.06995633057468 1
0.333487511570831 1
0.395809735252781 1
0.892908176843272 1
0.292390401762823 1
-0.173118396323937 1
0.00209453111776612 1
-0.294187999329117 1
-0.184403327417553 1
1.01793499779939 1
0.628041297678301 1
0.356017547322901 1
0.489695103837267 1
0.19383339868054 1
1.48390769355907 1
0.155337479459944 1
0.447197563023872 1
0.00171852156622178 1
0.578292996135074 1
0.15724064913737 1
0.613394140557151 1
0.733858293874784 1
0.484577202307554 1
1.4056532605624 1
0.720552648546904 1
0.968737058442666 1
0.3927349075622 1
1.189620983079 0
-0.78248933405348 1
1.08709440371871 1
0.168028237932156 1
1.15281233753691 1
1.19286507519773 1
0.99998462422049 1
-0.474969129792105 1
0.968912027154855 1
-0.0747984653466723 1
0.655081047732307 1
1.12737532689166 1
0.819611131042188 1
1.03257705870431 1
0.75116679552708 1
0.961004201247499 1
0.152445572826684 1
0.48029105610241 1
1.0482762038576 1
0.842453623194803 1
0.344193044247295 1
0.662043433791061 1
0.612613920336105 1
-0.0904129167220699 1
0.486034014992555 1
1.21126095083621 1
1.14452191330935 1
0.553211919346052 1
1.15319917118574 1
0.203371764672044 1
1.90797895487779 0
0.0517144900351918 1
0.0831042141689496 1
0.00995604627148855 1
1.47468016986009 1
-0.0717752566816418 1
0.628277171725302 1
0.010852844932078 1
1.00671030657186 1
0.78446085464105 1
1.3063035874332 0
-0.359959881542393 1
-0.152134068002589 0
1.11023488533407 1
0.164713444776942 1
0.437343227902662 1
0.0211721528788371 1
0.411435540746198 1
-0.0177497509206776 1
0.126811551537167 1
0.576594512309097 1
0.351568244642652 1
0.352837482699875 1
0.685830336603271 1
1.03994657833131 0
0.3036473171362 1
0.549822025719131 1
0.0258558335368669 1
0.115704831016016 1
1.04545439851537 1
0.824624876546647 1
-0.501490638983479 0
0.409985039319357 1
1.00354247883011 1
1.61232862061732 0
0.277411397455616 1
1.34499993774953 1
0.378536934412843 1
0.30901335421926 1
0.16904002414035 1
0.877990658497631 1
0.035400487600969 1
0.496221740999658 1
-0.85994309792445 0
0.362199136545012 1
0.587236723235023 1
-0.202512841712826 1
1.34573841605236 1
2.40716910603057 0
0.915644559007675 1
1.30102605488821 1
0.0700822511741604 1
1.14497966648878 1
0.831008203984232 1
-0.188874983780785 1
0.597059819231289 1
-0.151467222563225 1
0.883316840498899 1
1.22106426999011 1
0.409195347730908 1
0.701760772398596 1
-0.20583674633946 1
0.862447246938442 1
0.00392578292757299 1
-1.20199058286667 0
0.082944703452449 1
-0.0893975741972974 1
0.748893406796317 1
1.22735812636847 0
0.0379112334643372 1
-0.00700249203391901 1
0.212328248091406 1
-0.380500312016983 1
0.629441880072412 1
0.698542225266631 1
0.286773233174288 1
-0.110415851702069 1
-0.510594028629111 0
-0.331102190345867 1
1.01270675673521 1
0.716029700872714 1
1.14034766290994 1
0.372869280346525 1
-0.0529644606647914 1
0.545685031243446 1
0.194581652173957 1
0.126042703974922 1
0.56984774217956 1
0.646562403317537 1
-0.302697516562804 0
0.162727728193696 1
0.96494615429769 1
-0.315122059530237 1
0.927304519121586 1
0.185861549333237 1
-0.231463535811263 1
0.510236300924709 1
1.43857999029833 0
0.486032954548369 1
-0.726771950443352 0
1.89946410678065 0
0.0561428361723783 1
-0.128028729967732 1
1.70365860251826 0
0.0786469392386099 1
0.296552727243693 1
0.0340588094418039 1
0.953152744068201 1
0.313179086414114 1
1.19293601086026 1
0.783209518725796 1
0.356466699294639 1
0.871681662131861 1
0.952103521960555 1
0.720140491412927 1
1.25926507002897 0
0.658551143108785 1
0.358731314775476 1
1.75159666497576 1
0.0486776759229321 1
-0.6789518952935 0
-0.30671347204389 1
-0.765982364492518 1
0.510502688681565 1
0.786532975941954 1
0.675220973197408 1
-0.0392492921605675 1
-0.127679440184741 1
1.12634961069805 1
0.411157748262072 1
0.24236364404347 1
-0.348957702360349 1
0.233844258119039 1
0.494632608313741 1
0.784202611071965 1
0.399708021040624 1
1.44458743023624 1
0.643423731775589 1
1.50791039419716 0
0.825473897601043 1
0.13378914265388 1
1.22617426620279 1
0.769949622849179 1
0.161725371922393 1
-0.638629046621623 0
0.894049724849108 1
0.141431945589939 1
0.205770613199093 1
-0.31881238686428 1
0.325641869418981 1
1.24998118218991 1
1.61888094754303 1
0.877816549876707 1
0.0317998581300576 1
-0.0614803586047936 1
0.695345644979277 1
0.226729030520884 1
1.35623770950246 1
0.353624986581856 1
-0.518392716846807 0
1.12007158316662 1
0.190263710236747 1
0.305181025285905 1
0.478680427970392 1
0.429824824359898 1
0.741707918987374 1
1.17416299933006 0
0.155164881296526 1
0.79691293005662 1
0.773317024394164 1
0.157493729923886 1
0.355455224387654 1
1.34402935703549 1
0.725875581241337 1
0.722762036039274 1
0.380576575016873 1
-0.0894713758255326 1
0.512396451195997 1
0.703076716746524 1
0.414933155596668 1
0.723746936907096 1
0.725785948363418 1
0.247596638726944 1
0.420161992549942 1
0.049618049703126 1
0.365972120219626 1
0.661904829263701 1
0.82763759811262 1
0.901970245161182 1
-0.136387320536484 1
1.08060565736714 1
0.896319425507459 1
-0.016976093725804 1
0.711558867001467 1
0.203261193155725 1
1.07035531599183 1
0.245371944372087 1
0.0201386534457934 1
-0.00716481162006521 1
-0.121732253773735 1
0.173178301834394 1
1.81544879602603 1
0.628733157466124 1
-0.101825691780391 1
-0.3605853679023 0
-0.375562723838927 0
0.0224949994647841 1
0.747358030739473 1
0.588227232419983 1
-0.655104975541799 1
0.528468604940248 1
0.345476238272421 1
0.974230617118398 1
0.150993811254557 1
0.665893561160255 1
0.554569176502312 1
0.548792755243672 1
0.730534682451329 1
0.25222377410376 1
0.013430528678848 1
0.45067009366818 1
-0.129472195275688 1
0.320392536001157 1
0.353657723478716 1
0.108979783860459 1
1.70595048782892 0
-0.516154296338168 1
-0.0653878423916806 1
0.820710544803404 1
0.770637918544228 1
0.412573845498137 1
0.545345371242351 1
0.138606457104771 1
0.857273816151862 1
0.897410269459086 1
0.245850352909366 1
0.984276435620944 1
0.464249252626237 1
-0.226546796737994 0
1.33078079342649 0
0.272360294195948 1
0.125824964648072 1
1.4766674083443 1
-0.205879720810882 1
0.903419421864921 1
-0.00825341312657772 1
-0.588390474423363 0
0.081221451785912 1
0.651989274834611 1
1.16928513827315 1
0.95261357136838 1
-0.154620349848156 1
0.83159805679274 1
0.501036317745503 1
1.28063753698193 1
-0.813854511157978 0
-0.540156264346249 0
-0.538926450807048 1
-0.0404264535881754 1
0.697975850615891 1
0.351486780675211 1
0.104769006563858 1
0.934360436093199 1
1.01275787367175 1
0.496048404727527 1
0.696179190252767 1
0.574600490557436 1
0.952355134006778 1
0.610578332716859 1
0.202733548708449 1
-0.38304687426983 1
-0.197910268508828 1
1.02321101951657 1
0.881816685026602 1
-0.212526197068141 1
-0.423194686702677 1
0.439521911046234 1
0.811748749840456 1
0.503977507325098 1
0.42067982558394 1
0.522687438362805 1
-0.277206990321596 1
-0.0456740174626887 1
0.264387166727254 1
-0.456868743717983 0
0.62135005286682 1
1.74752098630976 0
-0.150893340927411 1
0.936375575607846 1
0.509472241155805 1
0.618427816417159 1
0.601568152968752 1
2.08414058984376 0
1.01073794315771 1
-0.238398777691545 0
1.13646819294529 1
1.40784764471504 0
0.829257887517691 1
0.228157620590943 1
0.749028668146315 1
0.0525684230423818 1
0.502363687553501 1
1.00845853319845 1
0.461729413163804 1
-0.107816131739606 1
-0.118686326018552 1
0.286764778802344 1
0.659612512730947 1
0.838680662645447 1
0.609500117857134 1
0.873311530566698 1
-0.221761724896089 1
0.356523953707629 1
0.901081450978812 1
-0.20298694998439 1
0.369387270216379 1
0.230590187468956 1
0.630167856201658 1
0.523580125122345 1
0.767484014589627 1
0.483036218872362 1
0.120670360220385 1
-0.123217602545388 1
0.248133318254687 1
1.03956668714807 1
0.208508431667848 1
0.858521775897352 1
0.563079209301635 1
1.07119595794251 1
1.01518159445796 1
0.510187516609733 1
1.16239532362894 1
0.313426015767098 1
0.0524053946643692 1
0.638024798023773 1
0.998446792696377 1
0.127639077683988 1
1.27889072935147 0
0.45715174556221 1
0.247176785323609 1
-0.0113417977989446 1
0.0373555991166194 1
0.29687715280456 1
-0.0247836532747203 1
0.227178180006424 1
0.392752381693709 1
0.16765265148207 1
0.186239160040746 1
0.524631797514093 1
0.267136456480304 1
0.550802362346461 1
0.335310109391303 1
0.438277271903655 1
-0.0497098485445071 1
1.78049374758421 1
0.913635392738975 1
0.424749321473254 1
1.63751886047335 1
1.65660548276792 0
-0.928179156608021 0
-0.827920225677555 0
-0.212033693731362 0
0.41841090208696 1
0.733228358817488 1
0.148206315716708 1
0.918115483791884 1
1.40846652471464 1
0.222316334742639 1
0.340403595315163 1
0.767664542827177 1
0.812900876567213 1
0.300488155157145 1
0.185971033562984 1
0.72256058797899 1
0.69141206268976 1
0.934700260621445 1
1.39371916701631 1
0.677314432101806 1
1.46673114962689 0
-0.499386472742432 0
-0.088038740738293 1
0.207008407593042 1
0.925935975242751 1
0.273680216193458 1
0.543980369463084 1
0.777918407126428 1
0.884178526976281 1
0.419297608521269 1
0.606996244119481 1
-0.101267276842613 1
-0.397440524035254 1
0.262301080737858 1
0.805647972115565 1
-0.0378091317799724 1
1.06859627472479 1
-0.0741471077733922 1
0.394831927491024 1
0.170009167006705 1
0.250149344777765 1
1.03992005368647 1
-0.359556557772448 0
-0.0640015517339879 1
0.268337459338939 1
0.44720842437354 1
0.66424066425014 1
0.486557813755014 1
0.351484671275602 1
0.819977642064614 1
0.542607765041408 1
-0.44374939111597 1
0.492442133088515 1
0.0267028174966727 1
-0.382439082399732 1
1.00399605178986 1
0.994822980711414 1
1.08915009341309 1
0.125610624953884 1
0.65999864149943 1
0.508199164568616 1
1.15801165231117 1
1.6241683844618 0
0.414269844244568 1
0.389568903940741 1
0.246293083758148 1
-0.174390908814916 1
0.600737932067974 1
1.02357823192242 1
1.0858735345313 1
1.09511356757639 1
0.552901790708593 1
1.38881894946973 0
0.289893173790562 1
1.07385219205488 1
1.1002953112553 1
0.529117105879798 1
0.115867776136632 1
0.0526264063711563 1
0.511434382373475 1
0.772031530605402 1
0.379873933120155 1
-0.0639621337535417 1
-0.318963613434115 1
0.520106464447902 1
1.80883034391478 0
0.839371102723415 1
0.471274496658224 1
0.353691503853992 1
0.8288068428923 1
0.275338348369902 1
-0.154569044703183 1
1.22556498416843 1
0.00927573582151911 1
1.50087223290075 1
0.778880136682289 1
0.948596226202875 1
0.971066774173568 1
0.591777100304615 1
1.11467013791343 1
0.123597500577485 1
0.122908159704923 1
1.74053598722792 1
0.735807375218102 1
1.06748147646486 1
0.112256931861604 1
2.04227702296999 0
0.619060993722639 1
0.101423143183426 1
1.3058181009622 1
0.367405226274322 1
1.42614172650905 1
1.32838894217016 1
-0.1805291113013 1
0.250404479862129 1
0.966275169196481 1
1.06243107309551 1
0.247523659127762 1
0.374321275270785 1
-0.0210933526233388 1
0.893279480055982 1
0.718741190622036 1
-0.064738369712116 1
0.403766111154881 1
0.917766546369695 1
0.261611859824516 1
0.838096226792398 1
0.929091174556867 1
0.589980073297802 1
0.906604279333119 1
0.419721831248776 1
0.50840529454191 1
1.07935950985923 1
0.160218705564432 1
-0.195579603753449 1
0.347270041593164 1
-0.615762309047976 0
0.201677470251265 1
0.735376318644671 1
0.885567979717185 1
-0.0229015856376742 1
0.664924019181775 1
0.800344074527841 1
-0.278528425283789 1
0.238843244373024 1
0.736491501805112 1
0.423216920308394 1
-0.242490600734132 0
0.690365451045997 1
1.03219476335979 1
0.569949019401623 1
0.568251484973915 1
0.508424379834624 1
1.35456856860666 1
1.33517575944509 1
0.435258741431111 1
0.830160827585839 1
-0.129217615010831 1
0.622819514777801 1
0.364406269836937 1
0.945710306007375 1
0.345791565149584 1
0.590703022638151 1
0.500595345063551 1
1.10916073961763 1
0.959274493505795 1
1.20515482676651 1
0.35568727553096 1
0.390889433624053 1
0.543195392502807 1
0.756137782331918 1
-0.198633739416019 1
0.332882627718623 1
1.12855729683876 1
0.607315552992205 1
0.0856793247935044 1
0.674653636893075 1
0.255361842948039 1
0.0396983813088022 1
0.502954632443871 1
0.756485597296785 1
-0.221838750372789 0
1.23402913506498 0
0.515651538165098 1
0.490347172093772 1
0.599985520551791 1
-0.207297748932981 1
-0.0828411516005863 1
1.02003146742773 1
0.185842184183512 1
0.615980320293319 1
0.350676610665588 1
0.480060104826041 1
-0.0236079866082513 1
0.795116799358881 1
0.55672331691377 1
0.454021392019416 1
0.135373771196152 1
0.888579501397336 1
0.644182132262931 1
-0.2860331941993 1
1.45650403123569 1
0.689038038337805 1
0.445639760613848 1
-0.24396990521558 1
0.44023410214222 1
-0.261642466840077 1
-0.0701686156271244 1
0.532290042960632 1
-0.0224314556130588 1
0.84096521066827 1
0.349689675690137 1
0.692015810084516 1
1.27121719368322 0
-0.0290786492155737 1
0.664775534993492 1
0.325024686490901 1
0.154160301190689 1
1.5144212501996 1
-0.351553490586895 1
1.25587638428062 1
-0.0731596324424311 1
1.08290192257494 1
1.06878923655272 1
1.10513584305725 1
0.375267613655341 1
0.753592358041091 1
-0.239358956208911 1
0.99149760689122 1
0.540195378536801 1
0.818386460141801 1
0.28611643919381 1
0.8010916879537 1
0.0640259671627403 1
1.77886157129692 0
0.406794463628562 1
0.311923194792473 1
-0.450981776156674 1
0.905208991725537 1
0.674893829954062 1
1.07536972319498 1
0.370567673680877 1
0.790788206871958 1
0.689422440532382 1
-0.397081260226464 1
-0.294680372145883 0
0.198941479207297 1
0.314143395683115 1
1.00011221584539 1
-0.835179507790435 0
0.565434104155499 1
0.461127647860653 1
-0.0459433549973868 1
0.0176212203628689 1
1.28962634355912 0
0.996509089855092 1
0.788817793778319 1
0.203088813868394 1
1.52264573272787 0
0.0366358986074372 1
0.555862871433275 1
0.665937367786262 1
0.834469227054497 1
0.471172455206216 1
1.31670170805058 1
1.00892410279587 1
0.335980430267904 1
0.0684085993208039 1
1.28773505944216 0
0.935032597111871 1
0.722707244529997 1
0.270834920037169 1
0.944948413378697 1
-0.159225377731649 1
0.861879743515979 1
0.748960886316999 1
0.229044153149568 1
0.448373061587508 1
0.134363018045865 1
0.860125008404414 1
0.128008658714215 1
0.272178333065007 1
0.90238735824255 1
0.250185514920005 1
1.01756432702858 1
1.28521014430847 1
0.0790646080651851 1
0.536506105903669 1
0.592284512060065 1
0.0910520236380989 1
-0.556686588400964 1
1.42691785389257 0
0.226855822750246 1
-0.596528290830205 1
0.454783063828399 1
0.508363207120743 1
1.04253935393395 1
0.589051092421067 1
0.314250070303656 1
0.431780682946223 1
0.233023196922163 1
1.47453714027985 1
0.562468221649151 1
-0.27125062198106 1
0.636920672132781 1
0.585432020299555 1
0.464342127382537 1
-0.0845357045258115 1
-0.0534635677662084 1
0.575351965040648 1
0.722913157115394 1
0.229867400145098 1
0.404494289610032 1
1.55008394227713 1
0.0219714625521837 1
0.862066113732062 1
-0.0688353551395769 1
-0.586311122050452 1
0.420539027778807 1
-0.0136945722835474 1
0.483685657196127 1
1.09437027857436 1
1.037140028755 1
0.673451911839505 1
0.232823440913958 1
0.47657019195911 1
0.261422850707527 1
-0.159257734408407 1
0.879867989455525 1
0.546178702748269 1
0.405037991936533 1
0.769082288735497 1
0.378923622092754 1
0.780723515880368 1
0.85681929377178 1
1.28820970336442 1
1.05263288224521 1
0.814029025923838 1
0.5959875309325 1
0.617092933546298 1
0.834748532871651 1
0.117787928906315 1
-0.0487011493951067 1
1.01187663426199 1
0.496241422364703 1
-0.0943230011220406 1
0.414065869593594 1
-0.000111094910160592 1
1.3577891867706 0
1.2761768403746 1
1.57217551090634 0
0.874956988987781 1
0.378425180779403 1
0.767435738947217 1
-0.901668963754626 0
1.08244953990142 1
0.953168448297895 1
-0.677991717822751 0
0.872575837226124 1
0.648755737616481 1
0.0557238461811249 1
1.18878490543236 1
0.910178560937645 1
1.21864848707639 1
0.369170884163471 1
0.777014920069952 1
-0.405939368526784 1
-0.196734613120596 1
