# Supplementary material for: Bias caused by sampling error in meta-analysis with small sample sizes
Source: PLoS One. 2018 Sep 13;13(9):e0204056. doi: 10.1371/journal.pone.0204056 (PMC6136825; doi:10.1371/journal.pone.0204056)
Supplement: S3 File — (ZIP) [file pone.0204056.s003.zip › results N = 20 delta = 0.5 tau = 1 sz = 50-100.txt]

"dl.delta" "dl.cp"
0.104832972407276 0
0.569163267478419 1
0.407484936832114 1
0.521758688896755 1
0.566914643559618 1
0.739084219258874 1
0.413732301437457 1
0.298608127756545 1
0.403903478086385 1
0.771581338536146 1
0.0791059404371441 0
0.417351519270143 1
0.189662998626655 1
0.445908204093591 1
1.07133465603173 0
0.389712408727317 1
0.84543945651787 1
0.556379545958915 1
0.291353795777421 1
0.208093580917362 1
0.776776023495726 1
0.31976884803741 1
0.744276225796005 1
0.489160010535923 1
0.267412427492509 1
0.584278267297691 1
0.90317875004185 1
0.341368363590301 1
0.615463129688414 1
0.166677501244095 1
0.643592296169903 1
0.330124453859793 1
0.376565375214925 1
0.950563589324075 1
1.03484133863179 0
0.323348509650943 1
0.524670962310687 1
0.877948168350509 1
0.434116388188327 1
0.942890787544643 1
0.790605415618666 1
-0.0956021144351165 0
0.481101233009799 1
0.894500097035131 1
-0.215334313813418 0
0.319770554659508 1
0.831741036642943 1
0.551719748309712 1
0.101394198813738 1
0.885799338877316 1
0.594810049710444 1
0.316459497426291 1
0.405527522783409 1
0.934560293230383 1
0.182540738563425 1
0.990640256577427 1
0.335909454146649 1
0.489925554905212 1
0.553116840651946 1
0.340842322411051 1
0.713105391472401 1
0.507382093874183 1
0.221259518262984 1
0.614413639946066 1
0.0344563485123643 1
0.990120235951612 1
0.924915305188439 1
0.517388372818179 1
0.421987972629939 1
0.333217751854738 1
0.180272799276458 1
0.846499647127557 1
0.346921209006852 1
0.0862371949175388 1
0.404067143297041 1
0.400811227341588 1
0.231873551610788 1
0.982694466863398 1
0.424751619365015 1
0.306114559398533 1
0.895442705383728 1
0.351555122296916 1
0.55481680833356 1
0.433962469727458 1
0.507911725970294 1
0.402145002019653 1
0.910322996365599 1
0.995803080618467 0
0.655805011029355 1
0.395816993793733 1
0.451089963867561 1
0.621190092840221 1
0.38369599873187 1
0.865904249695065 1
0.475554202822101 1
0.140975211252432 1
0.457151719958484 1
0.675310484548348 1
0.615084695621692 1
0.420411182895983 1
0.563396300427194 1
0.68291841708471 1
0.446083242116282 1
0.432310003714997 1
0.180197949467658 1
0.530060539625088 1
0.393596669371985 1
0.19230761135372 1
0.138050089226976 1
0.252959648524268 1
0.549228366165028 1
0.424863057821196 1
0.596893134132634 1
0.689695106819038 1
0.475000057471456 1
0.901850704225555 1
0.763653542358218 1
0.288298305429962 1
0.600041464182396 1
0.428181988817411 1
0.326910295251949 1
0.314966228284821 1
0.51218231572071 1
0.64054571606001 1
0.117360102483586 1
0.479164019716673 1
0.711845364522335 1
0.210623334553323 1
0.384641733263831 1
0.594644813627741 1
0.377158777164859 1
0.724640086066833 1
0.348756367137045 1
0.546269868801351 1
0.526010485702187 1
0.209170614140869 1
0.516668530925769 1
0.655203555927094 1
0.612471541907038 1
0.897602915154529 1
0.637155019639379 1
0.94998289471331 1
0.646459604857618 1
1.06265327888373 0
0.837389522862066 1
0.506634855684106 1
0.454952322154312 1
0.578394461963564 1
0.355250364806606 1
-0.0781406396501093 0
0.721888899442271 1
0.399375769734701 1
0.394805086628342 1
0.575689486071766 1
0.477269312726007 1
0.324021885788227 1
0.345815456553662 1
0.704561636541422 1
0.533032181189904 1
0.403591664316294 1
0.863345958489814 1
0.379295332013545 1
0.303510677188354 1
0.477330104693607 1
0.438781710256035 1
0.326586929007961 1
1.16442888084027 0
0.440232118360555 1
0.798120769314825 1
0.25848788125068 1
0.316838910654499 1
0.149502201679546 1
0.151732717055573 1
0.912369803070015 1
0.829495156358283 1
0.727176857445065 1
0.552166262210507 1
0.091093553148699 1
0.327104102173917 1
0.124657790624031 1
-0.0122319467074673 0
0.225790681349972 1
0.789038814422301 1
0.571646710283252 1
0.409728735194327 1
0.352489726443519 1
0.29541578070263 1
0.314278459915741 1
0.713055829154829 1
0.750880151184025 1
0.468781377715244 1
0.890465052901396 1
0.138200458176827 1
1.08799830503529 0
0.364876950709741 1
0.315825595452849 1
0.233225836382959 1
0.34176893503191 1
0.696258270865588 1
0.708860810165993 1
0.630676330174847 1
-0.405033893140647 0
0.901462710675396 1
0.360657347542229 1
0.125222724858749 1
0.574015281549443 1
0.406555316583838 1
0.469814224760407 1
0.318617076593393 1
0.0715795424136429 1
0.812555921345861 1
0.844218635645951 1
0.210889509560848 1
0.640726591530402 1
0.430970195192248 1
0.373697930337653 1
0.573987848248063 1
0.453471922608001 1
0.230060819480119 1
0.771259484053933 1
0.352839415204265 1
0.483846524266415 1
0.484074387016186 1
0.648124597820005 1
0.783655784168566 1
0.577876537058786 1
0.498224328300015 1
0.245181943803696 1
1.0261117549638 1
0.684884697043056 1
0.794386983082198 1
0.578541064424777 1
0.692357169598355 1
0.515207998057477 1
0.351855730138017 1
0.379959703500282 1
0.632253057922284 1
0.456875180227822 1
0.999821699900517 1
0.638739673459392 1
0.514799139732904 1
0.965107312519301 1
0.391885963822596 1
-0.260055503564036 0
0.543604031626334 1
0.16179199262032 1
0.706371638701056 1
0.979419388016523 1
0.847387578619767 1
0.325740617200461 1
0.830246166718519 1
0.178543945928223 1
0.204122380685969 1
0.731918085903618 1
0.688863002500299 1
0.532033607107683 1
0.748032792886716 1
0.339171310425509 1
0.646983426643319 1
0.507577715086603 1
0.616814621681863 1
0.489786323023424 1
0.196710349513922 1
0.685726078005015 1
0.82814766177232 1
0.425172056605458 1
0.364401291263099 1
0.595363229811572 1
-0.0779938405311992 0
0.56383448200649 1
0.288300531935098 1
0.480713802294041 1
0.477995789872088 1
1.00379843646367 1
0.304704641506355 1
0.786876900448565 1
1.18569060097598 0
0.448401790410857 1
0.86565979594344 1
0.184501206306356 1
-0.0134644247353858 1
0.898666063450178 1
0.763612485094836 1
0.835509239122206 1
0.283691351275709 1
0.635917580240123 1
0.487364954329543 1
0.847661926175641 1
0.241208510337198 1
0.413883177262535 1
0.0225190335533679 0
0.904585921039762 1
0.180200210458501 1
0.669248829191541 1
0.406573701211559 1
0.0179315694506311 1
0.669519682345241 1
0.591293000218959 1
0.553091790844527 1
0.275463979217615 1
0.945593189453333 1
0.160223615916342 1
0.585351553917597 1
0.345595961628862 1
0.204373369156796 1
0.800889672175368 1
0.501198074041734 1
0.681057068941755 1
0.0342065020073629 1
0.65803129442869 1
0.852504686154299 1
0.38582495921258 1
0.635804112592812 1
0.647812391972577 1
0.424555149784657 1
0.587862368163468 1
0.431451814341597 1
0.564270494923712 1
0.0618287389827753 0
0.452451831236966 1
0.561297088383275 1
0.190009000249646 1
0.832769868496253 1
0.843457881650992 1
0.652258769323634 1
0.898053904116476 1
0.539303709567006 1
0.829769409497223 1
0.886899342358774 1
0.510374367392744 1
0.474843679029281 1
0.655768797082323 1
0.564528676455692 1
0.948257953110213 1
0.168657391899221 1
0.729798293062444 1
1.04701455147807 0
0.684514418685296 1
0.695443848881753 1
0.474432826721287 1
0.554819730043065 1
0.591814307155792 1
0.0675098733383058 0
0.518089532366029 1
0.857569116107522 1
0.580794711087171 1
0.363785461907034 1
-0.216217333416413 0
0.524217054692734 1
0.602088757314773 1
0.737740314152776 1
0.012207774598449 1
0.447253403320909 1
0.234224009584511 1
0.156672267203726 1
0.30332631244775 1
0.399058562798923 1
0.269440142091034 1
0.347775483580635 1
0.279154986511434 1
0.306696889284699 1
0.809942836808417 1
0.451571088070528 1
0.281691178818439 1
0.611927691136791 1
0.418891170820286 1
0.548727866315757 1
0.404616875589719 1
0.380013685650283 1
0.38624303222575 1
0.66429277965561 1
0.567844582757411 1
0.645045242562403 1
0.697971604237423 1
0.221925984508127 1
0.925667333674054 1
0.579283328993861 1
0.512276239276383 1
0.490498162144662 1
0.416901471781557 1
0.50038822767318 1
0.326015156325187 1
0.694230332099431 1
0.433149337615722 1
0.886470649118014 1
0.748640301821173 1
0.190947938540397 1
0.531819837790943 1
-0.0367321302016013 0
0.612200833296793 1
0.399899158451136 1
0.605768813219568 1
0.785568383199922 1
0.370846090890712 1
0.436470964523776 1
0.697046368038849 1
0.204643327793809 1
0.399178113095588 1
0.831848064690594 1
0.375686168823792 1
0.637910302723936 1
0.122125257677625 1
0.874148832879047 1
0.119213399117251 1
0.491883623468576 1
0.565886832630447 1
-0.105492328452007 1
0.638218799202183 1
0.254340757754272 1
1.26053411960777 0
1.22694290198266 1
0.767378079809566 1
0.304960043286709 1
-0.189157280811651 0
0.521564540139201 1
0.674087137412308 1
0.441043369822692 1
0.599718566664211 1
0.511462726127182 1
0.15285011749675 1
0.196163765074146 1
0.680368303260108 1
0.22706764526062 1
0.449384323938396 1
0.25030184257221 1
0.8485367017072 1
0.939619698855517 1
0.464857115871073 1
0.676175132407509 1
0.818135361480643 1
0.295319952190511 1
-0.276436247040863 0
0.21346302235726 1
0.646186189333167 1
0.586257920020569 1
0.609726844758342 1
0.141557123641867 1
0.25212843079648 1
0.154780590224781 1
-0.0579794131665346 0
0.217657020318182 1
0.499539279404214 1
0.736211835359947 1
0.928428185762111 1
0.3175682570088 1
0.350628000639901 1
0.375024911642444 1
0.501344437699938 1
0.87259689804155 1
0.171043954991106 1
0.337918562510937 1
0.265695183900149 1
1.28705773811646 0
0.229297634496534 1
0.164200968584758 1
0.309792237958935 1
0.113566995493039 1
0.444341230242429 1
0.483999358848656 1
0.840436070349252 1
0.567422480403521 1
0.736725542849184 1
0.784532309551043 1
0.734360101839654 1
0.838430986294083 1
0.565736236945435 1
0.654917991353854 1
0.279848296779727 1
0.141170952430607 1
0.281397655696124 1
-0.0864432771127605 0
0.929348567933841 1
0.740573300207052 1
0.594125079711201 1
0.191967506577303 1
0.339202339417264 1
0.617534380770364 1
-0.00185450921795142 0
0.476644307238094 1
0.597091222820057 1
0.386744245686504 1
0.309558007669912 1
0.610990619653856 1
0.358717283110658 1
-0.169588348809101 0
0.493737809418718 1
0.410298567187703 1
0.718937283383835 1
0.240203686716253 1
0.32029859182165 1
0.46768744393926 1
0.766487745874655 1
0.205068852609129 1
0.402200846313058 1
0.621668583532688 1
0.704695662656142 1
0.686062257430896 1
0.362369900551386 1
0.554509304366896 1
0.615644076394826 1
-0.168838214598007 0
0.379412050536035 1
0.221663212594242 1
0.357406995741973 1
0.479599818778098 1
0.457937854331255 1
0.281782183421186 1
0.826541147741234 1
0.372689253549915 1
0.575540623649412 1
0.809377622679228 1
0.254616463758281 1
0.222299925109398 1
0.415649993991068 1
0.497609285275786 1
0.782392383242261 1
0.720996387441179 1
0.386264361440635 1
0.553850216745464 1
0.769452171155487 1
0.697748389061398 1
0.501664724870608 1
0.282591379337263 1
0.389209364061391 1
0.401472633996275 1
0.719929802125895 1
0.280512981026953 1
0.327140494568672 1
0.769136056315551 1
0.687696351305769 1
0.279599371469498 1
0.730485585939634 1
0.568616955540588 1
0.802523847521575 1
0.531923176668863 1
-0.0530662124623143 1
0.995242191431811 1
-0.011097582976357 1
-0.041086312028669 0
0.198263224526795 1
0.737293289681705 1
0.444101740182425 1
0.330571868135557 1
0.0955351467700157 1
0.477810238567936 1
0.546505306504501 1
0.515922460995237 1
0.400471715507743 1
0.231628846307259 1
0.168186435751089 1
0.291824242472939 1
0.941147222315892 0
0.971319325094658 1
0.828484147232312 1
0.280693266995116 1
-0.0802544000916081 1
0.607807127239603 1
0.099819850308246 1
0.638910968111871 1
0.598061744170129 1
0.556383772309167 1
0.49610727592357 1
0.54912341912147 1
0.0860723408938594 1
0.421376650375035 1
0.610612821035889 1
0.0751757855682431 1
0.736977784034719 1
0.803168114105039 1
0.295172231919714 1
0.556548049810038 1
0.237506977479504 1
0.473573036151959 1
0.197532860493246 1
0.573844700433969 1
0.556520941340757 1
0.604654069307413 1
0.649066791486667 1
0.201456163187453 1
0.69190044551829 1
0.283501970935732 1
0.341258573378365 1
0.567962924231767 1
0.78639943888665 1
0.461991708251443 1
0.667455719346209 1
0.06263591562868 1
0.0725733967325681 1
0.799315263076959 1
0.572430967132668 1
0.473655453278415 1
0.622209474488596 1
0.478822757088991 1
1.08653846109422 0
0.367929027495223 1
0.424877044586944 1
0.325806830561462 1
0.458460066882627 1
0.744422724258329 1
0.565668820626285 1
0.711471375272821 1
0.135029735510579 1
0.751842858927931 1
0.29617123431696 1
0.587282894000534 1
0.908288881946175 1
0.571974352535843 1
0.396939062075209 1
0.834451912058716 1
0.231957918607147 1
0.815351546525616 1
0.247458834081056 1
0.664712861440275 1
0.439290722527557 1
0.478009900282453 1
0.682158937556639 1
0.205046889495369 1
0.539338493687544 1
0.228517430529283 1
0.3688034006326 1
0.477320944789583 1
0.921094377431851 1
0.631968242082763 1
0.405389078074972 1
0.837241644095852 1
0.900298374287581 1
0.494414972475109 1
0.697637547657675 1
0.903445314296133 1
0.275523994928551 1
0.610451614289024 1
0.697232932027013 1
0.649533899290702 1
0.646635919149632 1
0.654809548246586 1
0.495198690708497 1
0.735908624347803 1
0.351388503639716 1
0.532157869745186 1
0.628608754502363 1
0.171925585230273 1
0.381599293030288 1
0.992728570705427 1
0.231772353959034 1
0.0837874514691053 1
0.2297016123335 1
-0.105191361927167 0
0.734455119928726 1
0.304836396250086 1
0.220897953319967 1
0.50116335794661 1
0.61568332484574 1
0.759291898434666 1
0.286566402133304 1
0.769887126386418 1
0.503416874351387 1
0.725521319605084 1
0.253409086373583 1
0.62861117069591 1
0.570078063115501 1
0.607796836381894 1
0.457919291908489 1
0.667196370110772 1
0.781414622669819 1
0.38789345782759 1
0.615186301623399 1
0.465540513699552 1
0.701886517283699 1
0.795715596490002 1
0.453501592200867 1
0.477123837823869 1
0.519305125087419 1
0.279938671450836 1
0.528306076246266 1
0.100669119689472 1
1.23168505558307 0
0.410974980397395 1
0.384925180561971 1
0.493959086497432 1
0.535182918373829 1
0.420775519122107 1
0.414174449402773 1
0.718353380970289 1
0.16064972651817 1
0.503864148084335 1
0.683559892165486 1
0.678879803017565 1
0.156212094029775 1
0.315980918151813 1
0.557904077968145 1
0.356442640161778 1
0.690143295900994 1
0.838986766980512 1
0.22788498511496 1
0.575198252218617 1
0.198505541829126 1
0.162059539511365 1
0.813679405461533 0
0.922479342914156 1
-0.165285871067265 0
0.65878752554133 1
0.840764767168751 1
0.681358457359137 1
0.60429611573751 1
0.374254331226057 1
0.870894659722198 1
0.717055615872126 1
0.48894779991595 1
0.387030869918249 1
0.274079621492164 1
0.827806342245146 1
0.220217873687738 1
0.0914680326210892 1
0.507856244356265 1
0.592353479045131 1
0.144248077727582 1
0.157271533128222 1
0.397871578160114 1
0.448808330501377 1
0.716361929454487 1
0.516102224814081 1
0.354528828374339 1
0.225687389609634 1
0.415861658615745 1
0.722886566265956 1
0.668319346433742 1
0.470188196183476 1
0.385681376834649 1
0.666622675045681 1
0.454664820244805 1
0.165934666180422 1
0.348321152867746 1
0.462286092043601 1
0.6521207073841 1
0.805565670693083 1
0.265031405819697 1
0.567321334124882 1
0.280440812199222 1
0.742295279640338 1
0.393338187116374 1
0.390639303744881 1
0.610692236500335 1
-0.0257158679632449 1
0.401201115163138 1
0.647165572079854 1
0.642893763337861 1
0.616003693741396 1
0.967071092882588 1
0.49290873783909 1
0.336663990966443 1
0.30095301129331 1
0.534597774532244 1
0.629659914967051 1
0.864938366167516 1
0.527703389905715 1
0.354647751436032 1
0.931917905443227 0
0.030312041956754 1
-0.0691372720846707 0
0.309502148641561 1
0.487373404954704 1
0.488898965407789 1
0.512990251895104 1
0.514009534511453 1
0.868458434835214 1
0.304943595213315 1
0.499188925992285 1
0.523478078591165 1
0.256653106421155 1
0.18549929440095 1
0.571922130226655 1
0.821662184073057 1
0.801938151838503 1
0.741273318550107 1
0.268993677868684 1
0.241542947597746 1
1.21421835127464 0
0.346617423467885 1
0.447764187514912 1
0.680958870299374 1
0.326440423691619 1
0.289406644307745 1
0.759439762588672 1
0.603341242467085 1
-0.0364526486515981 1
-0.0539462454276192 1
0.748866439014998 1
0.174331165327641 1
0.696899373116166 1
0.397170480279322 1
0.504810957011317 1
0.806005174105532 1
0.0380218456990741 1
1.06259087216194 0
0.824441451009263 1
0.898619491689445 1
0.591021171266244 1
0.285334374087248 1
0.409549250045554 1
0.0275411670256784 1
0.661452868564557 1
0.548551808319955 1
-0.0570585215727564 0
0.509348201258529 1
0.428220231960231 1
0.578580706969656 1
0.0670434576243382 0
0.548058107827381 1
1.05213862641282 1
0.446439528614347 1
0.223465830412278 1
0.839216770646645 1
1.02555162093866 1
0.428812247268113 1
0.318030501763817 1
0.257131909103239 1
0.635846903404313 1
0.213747289074776 1
0.785990898292804 1
0.568011781180262 1
0.373443963155146 1
0.0984846237468573 1
0.67843166514421 1
0.34519266608316 1
0.498429481574449 1
0.347909100485387 1
0.159219239183637 1
0.990710234042919 1
1.08504573703533 0
0.336776357468597 1
0.609151569180061 1
0.691178869168857 1
0.151344778315711 1
0.0493982272290399 1
0.442679762735325 1
1.04437149592055 0
0.882843963900069 1
0.453782891514481 1
0.351962181474148 1
0.153133407140539 1
0.371529552015271 1
0.429902019333014 1
0.990856695538804 1
0.389054999384257 1
0.286619398261378 1
0.393274047745311 1
0.359981336313568 1
0.612753566181 1
0.521500874891345 1
0.359318360309686 1
0.770000140485731 1
0.138240046075886 1
0.727500149829329 1
0.566813254480481 1
1.0510730460769 1
0.561266973246367 1
-0.260740110063161 0
0.150439553264763 1
1.05272211738882 1
1.05128710367051 0
0.690821789856484 1
0.669520392790168 1
0.492648650979449 1
0.561283287888061 1
-0.00452143289521414 1
-0.026702635210103 0
0.206038002770309 1
0.42971598553988 1
1.09767610723506 0
0.450341340550325 1
0.4392700031538 1
0.298608553837951 1
0.679304642428441 1
0.344049688528375 1
0.437849390873192 1
0.667935717468747 1
0.638785687138002 1
0.869178727083446 1
0.708537755630172 1
0.460396994780368 1
0.551546188081934 1
0.143587272528169 1
0.418029513119912 1
0.4300880682222 1
0.324430604776896 1
-0.164309552091357 0
0.222771310759455 1
0.75388180574278 1
-0.120978917484396 0
0.47814397285048 1
0.410698128256437 1
1.07021101330143 1
0.488076812932721 1
0.518631529101381 1
0.704338444323782 1
0.785542172690874 1
0.426326500993238 1
0.437596326428296 1
0.764593645638146 1
0.416171477286461 1
0.600691001549059 1
0.426587070569102 1
0.727569908947531 1
0.308927378131965 1
0.881866713708456 1
0.598645139104016 1
0.428531924482938 1
0.784252569917041 1
0.452336581122642 1
0.546651140762387 1
0.104504161907647 0
0.118464421556493 1
1.06691233769738 0
-0.112691831002859 0
0.379262641840153 1
0.853301962271918 1
0.325792892854831 1
0.642806905208432 1
0.517218062348615 1
0.761467010814293 1
0.367398446034998 1
0.335538263966814 1
0.680578449970236 1
0.419255622393042 1
0.404616277503205 1
0.133939279093024 1
0.725998986159835 1
0.349780257178818 1
0.25027022275134 1
0.508054442131012 1
0.257473993348871 1
0.647855181498779 1
0.563695351813899 1
0.611305050688461 1
0.50950311394367 1
0.684931543702522 1
0.282313450094448 1
0.331572648854948 1
0.611708817696257 1
0.08052016718341 1
0.802196206754586 1
0.454452653435058 1
0.655207413045474 1
0.904686716574882 1
0.492356921925581 1
0.916366397848193 1
0.495922584089436 1
0.266902734225464 1
0.570375742258256 1
0.898372819294489 1
0.4389694116962 1
0.616222669451408 1
0.749305287659604 1
0.559628669000167 1
0.475452363046967 1
1.05999037080844 0
1.11724432714673 0
0.215073546182494 1
0.60486189934906 1
0.457792866411407 1
0.615407158890396 1
0.368460456991241 1
0.367363664712842 1
0.799639530783328 1
0.592086248583498 1
1.0847740160843 0
0.544713562620563 1
0.341068039592082 1
0.185813592117031 1
0.755933310648899 1
0.180614947103153 1
0.49533213407228 1
0.240419152911854 1
0.697303035430136 1
0.41630744320167 1
0.383205825753208 1
0.592305813712531 1
0.28366175643209 1
1.157314497032 1
0.699338551360455 1
0.840805592824337 1
0.760384667517928 1
0.574732507056401 1
0.283683008925971 1
0.141114460205478 1
0.872387397344496 1
0.689730902388307 1
0.221433452575121 1
0.364312934598526 1
0.914881979785911 1
0.60027537425231 1
0.639235711413527 1
0.312654304728058 1
0.602452806981147 1
0.165902364021773 1
0.716597057532653 1
0.176221188891459 1
0.625390125039971 1
0.309066057877662 1
0.733307211746479 1
0.307499305274703 1
0.732886524517906 1
0.553697941097105 1
0.371862119364041 1
0.642673267746202 1
0.686902110725694 1
0.217893136520583 1
0.674013338745121 1
0.103615896873007 1
0.724747843756911 1
0.776430686688647 1
0.990323419589136 1
0.370929876463531 1
0.204754048622473 1
0.791426161192686 1
0.947562907960781 0
0.510441852780962 1
0.739924197878048 1
0.0667570804798888 1
0.430678907740805 1
0.863760383136682 1
0.0146673152180151 1
0.120346424616832 1
0.464841299350553 1
0.228843983131626 1
0.7549969491451 1
0.64367810127578 1
0.173342648783056 1
0.138884760826478 1
0.430499813660415 1
0.584156389829112 1
1.15249693782377 0
0.470173657394654 1
0.993503581676494 1
0.56443147920986 1
0.930528760467335 1
0.54626762442242 1
0.342428242210426 1
0.236945237409584 1
0.211181256557542 1
1.24190080943954 0
0.686370115850802 1
0.505333767142999 1
0.0454508378421431 1
0.491092193045439 1
0.752808747484637 1
0.437375300940369 1
0.362597477916094 1
0.548937131334019 1
0.917262540248906 1
0.685174449940126 1
1.54053590230697 0
0.338115495758857 1
0.688126361632512 1
0.636175719705997 1
0.708099655644918 1
0.89963481689642 1
0.551190540932203 1
0.462151689749308 1
0.659628969571724 1
0.70065099092162 1
0.41221084805276 1
0.244196603865677 1
0.327770199159954 1
0.264466049311616 1
0.541667290553567 1
0.667228802592739 1
0.281089587924356 1
0.27231230330235 1
0.627707263000742 1
0.730461096365384 1
0.629090743789822 1
0.339256016207626 1
0.488471759871647 1
0.496262103032045 1
0.0784056236322333 0
0.606958035942714 1
0.312572283076441 1
0.00350766351765926 1
0.952375786540671 1
0.994100827699391 1
0.236142318385193 1
0.389290095724425 1
0.667504103244186 1
0.803321869228913 1
0.489130553639158 1
0.775571941765719 1
0.496319579819417 1
0.396863711638646 1
0.517119156946397 1
0.394237200002986 1
0.551968601767266 1
0.505788381362523 1
0.158697140250978 1
-0.0218611571355316 0
0.935542465558674 0
0.265537947889074 1
0.816897604004924 1
0.670031078702797 1
0.310423114163492 1
0.737620010243225 1
0.121869184244517 1
0.796010243466014 1
0.526508071810866 1
-0.0583431235056792 1
0.474318172669023 1
0.395582003166092 1
0.0520589148702803 0
0.855714395108577 1
0.547126672930063 1
0.527516843586032 1
0.510520831200126 1
0.0861866247469941 1
0.292640368353531 1
0.690083072445074 1
0.192374198888827 1
0.241445631107352 1
0.140538406869274 1
0.517392597143758 1
0.608661381837443 1
0.19662447390389 1
0.3990920446902 1
0.540372411902928 1
0.573933189608302 1
0.874051750393611 1
0.777837496423353 1
0.0824312280533151 1
-0.082131995973128 0
0.653756958141584 1
0.510042349459616 1
0.590353031527902 1
0.418063881359241 1
0.196919717788681 1
-0.0737744753347179 0
0.607751364958877 1
0.381603120829505 1
0.639820185962086 1
0.668063431353463 1
0.259657848878744 1
0.50675125923461 1
0.277546544682867 1
0.839941358948494 1
0.366666748544156 1
0.373941746122794 1
0.644630858235536 1
0.479289501040572 1
0.719598411510518 1
0.754441315695937 1
0.447068944306244 1
0.61340183840648 1
0.471032420705267 1
0.119460103865395 1
0.865672406226566 1
1.0475756527007 0
0.863724911492198 1
0.405680259771789 1
0.549454438818875 1
0.457407642633385 1
0.876082828837177 1
-0.345340445268383 0
0.348382156608768 1
0.113891387770325 0
0.475829504014302 1
0.377129570196566 1
0.561753108827764 1
0.942389484011794 1
0.550675967092384 1
0.577833834061093 1
0.255642206465578 1
0.722684215271511 1
0.467756288078109 1
0.220083948694571 1
0.662046689817985 1
0.737995950463065 1
0.344030389551021 1
-0.0197272276893568 1
0.151011722146472 1
0.379333808421914 1
0.499964901206748 1
0.563952354267098 1
0.617088090882755 1
0.594977782402646 1
0.48997073051737 1
0.668502028273056 1
0.755439168036907 1
0.552947002711564 1
0.498590466272334 1
0.934804873975173 1
0.378174300460801 1
0.331890786136653 1
0.62826260895725 1
0.127412147131628 1
0.680993855362611 1
0.98755726650594 1
0.466851577240517 1
0.549423672658662 1
0.408667860211828 1
0.81233050400446 0
0.375490139665354 1
0.583046998322927 1
0.408315877503669 1
-0.0717374411188451 1
0.816549422482409 1
0.515408951373908 1
0.413824562397926 1
0.287338590814451 1
0.507636863923951 1
0.554997224240352 1
-0.0573668243303388 0
0.17172567256938 1
0.567302339858508 1
0.808076648971558 1
0.507507879565565 1
0.135034958381249 1
0.979898452859071 1
0.681362591910548 1
0.122160288961195 1
0.322066792823282 1
0.349988942408277 1
0.284115099963031 1
0.682221331382307 1
0.78896671229342 1
0.341498314854268 1
0.754547153281124 1
0.577938174966572 1
0.564963939592551 1
0.708222989174006 1
0.565121456792058 1
0.0921658294936897 1
0.441985743081062 1
0.96634318481176 1
0.937971802606117 1
0.317921369267554 1
0.313551813844847 1
0.212855284867308 1
0.883536900048184 1
0.512260076529917 1
0.58411849598388 1
0.652275595713104 1
0.219242603625892 1
0.791684889443266 1
0.461699875036374 1
0.941398828791525 0
0.918801045757472 1
0.434152836768286 1
0.599036381863884 1
0.79352429384274 1
0.580815951265652 1
0.246198568379453 1
0.227051515864511 1
0.483506065276677 1
0.357524350001774 1
0.984889939632321 0
0.555942493648445 1
0.679392815738061 1
0.0339015640614607 1
0.561936974816191 1
0.715619549570041 1
0.452097162334015 1
0.0420600597253812 1
0.0200839487021529 1
0.562124615557445 1
0.625961473805655 1
0.38036293388078 1
0.706144357891571 1
0.121351460380654 1
0.474250037163467 1
0.87649480637554 1
0.21537853405481 1
0.473132984072324 1
0.89237994911271 1
0.645378687950877 1
0.239809736715573 1
0.960001461446456 1
0.557463039245622 1
0.732365799319397 1
0.419776333092658 1
0.685754065262239 1
0.371368728900666 1
0.299661490408135 1
0.442067089768004 1
0.0248468666211807 1
1.22662288234429 0
0.714539036077418 1
0.551041076361955 1
0.729526554224538 1
0.762524645716076 1
0.0868500533673277 0
-0.226972967251872 0
0.590791054484988 1
0.160837507153074 1
0.78238642826307 1
0.490326659488843 1
0.124064619643599 1
0.0867807252506285 1
0.187275929216829 1
0.729281776891022 1
-0.163974835236291 0
0.861768089988144 1
0.672695530356084 1
0.00833876301131856 1
0.529795494794486 1
0.403568356651022 1
0.37286522143465 1
0.0673836245679272 0
1.15362279975136 1
0.222229157554506 1
0.750326124552626 1
0.941652261299812 1
0.712417863386074 1
-0.183255271516855 0
0.839984072074313 1
0.850798322507267 1
0.639306331481818 1
1.04051961971949 1
0.307561191397812 1
0.733603699709932 1
0.422607375555726 1
0.778081080312485 1
0.889841446308143 1
0.847139207024763 1
0.873079535938202 1
0.435258684443067 1
0.309154128390921 1
0.519083875771473 1
0.60402436692445 1
0.171626893193506 1
0.846038622342541 1
0.598152806046614 1
0.272492879228594 1
0.193191623122816 1
0.616375054358752 1
0.768524539426012 1
0.435700844405707 1
0.0455885590716167 0
0.273673710410325 1
0.308312180243408 1
0.20684350757053 1
0.381938766154078 1
0.37097431722386 1
0.434877189505254 1
0.470938859367965 1
0.775407775985399 1
0.138539309020574 1
0.662177436479197 1
0.322093045022026 1
0.732586406038379 1
0.912832345521315 1
0.646777921105038 1
0.36815981160848 1
0.372179202842669 1
0.814035619423386 1
0.656127314783435 1
0.197107108841846 1
0.745361288818204 1
0.499686323247701 1
0.260358119694383 1
0.302399469803198 1
0.752922701955039 1
0.278326216872096 1
0.437234727092372 1
0.313110129172008 1
0.680577339498819 1
0.802151299582289 1
0.626888037059773 1
0.0208236936859038 1
0.585159264991629 1
0.503665256504848 1
0.27441864688453 1
0.201340359163059 1
0.837827059503814 1
0.896995459787422 1
0.486259743242917 1
0.66279061764313 1
0.492930352611692 1
0.538520815421936 1
0.180913858633566 1
0.686864119122276 1
0.487868179882579 1
0.185273004221939 1
1.11369327824102 0
0.690024281214755 1
1.28413481499181 0
1.14916668352142 0
0.337641242898519 1
0.927262557479113 1
0.586842884223691 1
0.922585173538122 1
0.236721738604312 1
1.11510581145526 1
0.72582921380006 1
0.982183233277247 0
0.258847798379174 1
0.576433901191965 1
0.743470694260377 1
0.615511497062781 1
0.628374339941965 1
0.476081662314836 1
-0.0148887297805829 1
0.83521049840031 1
0.797245551461039 1
0.258312574430716 1
0.410607061548122 1
0.433254673097098 1
-0.188751531826599 0
-0.040466459745335 0
0.689509220162926 1
0.00377949996717017 0
0.916425042219245 1
0.454503230498109 1
0.493055966153919 1
0.294662985242637 1
0.601948586490157 1
0.948238459855358 1
0.0134816147548104 1
0.971941182952641 1
0.0602623862918709 1
0.222212492281129 1
0.408552021125019 1
0.612398293642554 1
0.768168704629891 1
0.466500327790818 1
0.776532172330497 1
0.35022447353114 1
0.102222669756838 1
0.360002140172886 1
0.0245295339867334 1
0.112829016045974 1
0.258521421377494 1
0.502611053286082 1
0.490317512832297 1
0.624487397596816 1
0.20517367621555 1
0.357213563211475 1
0.596754416245974 1
0.262465060350987 1
0.139005440165045 1
0.66393037144616 1
0.899938168330059 1
0.682133685456478 1
0.366974713869708 1
0.794635881265081 1
0.162932752676606 1
0.190932373677238 1
0.343883025040417 1
0.255679520411056 1
0.564342106337148 1
0.870527870447665 1
0.182476728287402 1
0.446003161306296 1
0.224755487391918 1
0.895554990988471 1
-0.109336883649767 0
0.862683327592314 1
0.0976962444474993 1
0.641251124912747 1
0.658178845226981 1
0.702738856859797 1
0.847991585130163 1
0.176071272922486 1
0.674749081373296 1
0.0067589844919582 1
0.677644064868556 1
0.532300158061478 1
-0.138779875780617 0
0.752645072021094 1
0.668726485502395 1
0.0386802918763142 1
0.420474369051951 1
0.365727949130441 1
0.657949028288102 1
0.414705052989004 1
0.196888694536731 1
0.308115540247109 1
0.490964146848478 1
0.305429088319949 1
0.368824838945103 1
0.617681684032631 1
0.35576902852938 1
0.494850068527273 1
0.25629634820076 1
0.489432451041873 1
0.146009033045821 1
0.590921520893119 1
0.480293959716232 1
0.397553726456658 1
0.259987420113508 1
0.567667248296117 1
0.521084692308957 1
0.617931137381375 1
0.351443253441845 1
0.482396442980212 1
0.12979511347259 1
0.492463616581518 1
0.562977571301288 1
0.337643365966444 1
0.555089962597149 1
0.200248141100578 1
0.818893779282688 1
0.450789675227275 1
0.453962331632537 1
0.710228454346488 1
0.441336203854202 1
0.649208473638139 1
0.708511169732549 1
0.426415776295402 1
0.711966722793973 1
0.479259052340208 1
0.445429960418386 1
0.655536962835485 1
0.55443522355263 1
0.747123241170923 1
0.136108323330998 1
0.724228401514858 1
0.336548005876527 1
0.748876487027294 1
0.516060104729096 1
0.429774730814163 1
0.243893575076788 1
0.399587813182687 1
0.625533508975805 1
0.386442891820134 1
0.720854843951053 1
0.9918624745197 0
0.382432745298698 1
0.129959486758594 1
1.07730499418393 0
0.871910247948403 1
0.162157578609003 1
0.872609301559102 1
0.356765102902699 1
0.573823372458154 1
0.151231696903547 1
0.498196291405396 1
0.486407502006541 1
0.524643649506795 1
0.262387926416465 1
0.645982258401609 1
0.347382033837598 1
0.270255459814978 1
0.137108054891798 1
0.229350061588754 1
0.150186162293299 1
0.704889743173789 1
0.557764898513052 1
0.346135105136452 1
0.561348892347801 1
0.341623622249459 1
0.703524746738987 1
0.541556094777233 1
1.42286493973188 0
0.585977791129563 1
0.644772733826001 1
0.375833578188215 1
0.697573151485882 1
0.661972225303047 1
0.553455027591251 1
0.370099103010155 1
0.328893582232968 1
0.368481520293048 1
0.479393591360898 1
0.638728823823923 1
0.954763758775146 1
0.223830021229876 1
0.110037459435805 1
0.736140361753665 1
0.416770847483813 1
0.667408359913822 1
0.425654254504262 1
0.274673227935531 1
0.394442195809944 1
0.570704620631483 1
0.365182595050281 1
0.480130953773973 1
0.804938169480409 1
0.68907609726208 1
0.510517499500572 1
0.551337792069647 1
0.377241943169004 1
0.68524886684258 1
0.243186300819672 1
0.610469300094986 1
0.33398488313961 1
0.570807090194864 1
0.205644342287294 1
0.652029376278543 1
0.364049867619174 1
0.0313158023699116 0
0.649375974700995 1
0.614937304917809 1
0.566193234599935 1
0.698825721551185 1
0.819690190105304 1
0.472760418998321 1
0.0281250670057879 0
0.301120336023075 1
0.773903080427567 1
0.267806874413063 1
-0.0901948225830305 0
0.581556982138698 1
0.4112886652848 1
0.257039583846707 1
0.855289205131069 1
0.994785920312997 0
0.665449693437526 1
0.10379972228728 1
0.400668341205993 1
0.667356835622896 1
0.765862981717239 1
0.277378959277187 1
0.538090864876097 1
0.85586504642429 1
0.101465480556 1
0.707497229487664 1
0.920196022389342 1
0.586975874077683 1
0.446352903792389 1
0.00487830462074233 0
0.462312235463946 1
0.260490486053283 1
0.411573436918496 1
0.504036560606491 1
0.139836825001748 1
0.915347539600802 1
0.510753180585541 1
1.00370501464169 0
-0.0962978130690933 1
0.390036108233412 1
0.457618947125562 1
0.597731096982445 1
0.381234078692065 1
0.603817338442918 1
0.132441577287768 1
0.400371154171366 1
0.959600905212355 1
0.661063955941674 1
0.854800125099071 0
0.38942462751332 1
0.878484029267102 1
-0.0351002204274803 1
0.257864328062868 1
0.155395269844987 1
0.729254011727764 1
0.663388130923685 1
0.375253185937854 1
0.536589072241173 1
1.03818128973462 1
0.338913371499012 1
0.698914673078628 1
0.885251428273401 1
0.24069204515838 1
0.340409775155809 1
0.580453922680387 1
0.930443430915639 1
0.757324920998328 1
0.452295602361254 1
0.425640774773424 1
0.677136454033395 1
0.266801306339188 1
0.549905783564631 1
0.240617032640436 1
0.630304455999361 1
0.781821994126563 1
0.57180558474876 1
0.854862298092911 1
0.348808468057927 1
0.393106052105027 1
0.790835773725318 1
0.758312061926933 1
0.293284734187482 1
0.768346916556735 1
0.996924158823294 0
0.546041086392551 1
0.735611679140939 1
0.712020217230436 1
1.00037717641949 1
0.243844992511438 1
0.931789838643189 1
0.903263044768777 1
1.06644425015468 0
0.668884003250503 1
0.826359008437468 1
0.694307438172907 1
1.01908436957931 0
0.948599626773012 0
0.397473359860809 1
0.204693691503655 1
0.787351354378625 1
0.161554801601687 1
0.205389196591757 1
0.581298152840739 1
0.969047100552174 0
0.64402436811987 1
0.85415268661875 1
0.855729200473668 1
0.621025413659057 1
1.09528005150204 0
0.850617394828703 1
0.23397394052458 1
0.135795911505787 1
0.612267331568336 1
0.380291282178072 1
0.583477583471787 1
0.378861236463118 1
0.678332184391864 1
0.423652174690858 1
0.583148109741496 1
0.197463872571517 1
0.428597279575346 1
0.511436026007028 1
0.262171758489398 1
0.592526241095207 1
0.555946314810559 1
0.581296665051458 1
-0.0163876359688698 0
0.76288675454496 1
0.772561039050167 1
0.365095598466949 1
0.681202218912464 1
0.357779739902256 1
0.723439744499297 1
0.301542308520869 1
0.891196231693906 1
-0.126466228968803 0
0.371985852096734 1
0.359567723184221 1
0.48498847960443 1
0.214133463574099 1
0.564679410972635 1
0.479960439438266 1
1.01985538723326 0
0.381363371630483 1
0.593045621436301 1
0.771465333701846 1
0.743719555388745 1
0.390290534963229 1
0.645634462784858 1
0.865326858283313 1
0.930629285551474 1
1.14442288307115 0
0.519990870580662 1
0.488092672982871 1
0.245511058487543 1
-0.0319775900780484 1
-0.0577020534729234 0
0.594280024126479 1
0.537765008113184 1
0.395525148553445 1
0.331259123201023 1
0.304651819515042 1
0.625033811024334 1
0.685994510315421 1
0.555000779190377 1
1.02602509103494 1
0.373265312639613 1
0.609872731163562 1
0.533770700929935 1
0.430659023953417 1
0.448125834026304 1
0.809933883021989 1
0.753914100133648 1
0.270034245677474 1
1.05113697659956 0
0.215061953336142 1
0.693785648999499 1
0.485487750092027 1
0.39698300234703 1
0.608933379977205 1
0.403946557060842 1
0.239196952984772 1
0.702474112829758 1
0.412521027288475 1
0.735689035161416 1
0.329802143372546 1
0.423041421033714 1
1.0201274376948 1
0.637950316638008 1
0.436046579152615 1
0.575864902273149 1
0.577734450984924 1
0.324074435409016 1
0.360707575386669 1
0.291725027514055 1
0.61778431406165 1
0.604487344299126 1
1.03786028991262 1
0.636844962444962 1
1.12261668101366 0
0.596543810511977 1
-0.307149650451659 0
0.109634742236825 1
0.822793898436722 1
0.575614573404513 1
0.748978197763728 1
0.0675602476378346 0
0.501985881009705 1
0.3815895105946 1
0.626971891635096 1
0.542484338133319 1
0.685061294871009 1
0.492815466511345 1
0.557888578802636 1
0.627370430579797 1
0.682955369465068 1
0.417951897031054 1
0.581712649542951 1
0.278050647829284 1
0.258113805274743 1
0.413699234883624 1
-0.0479000866310086 0
-0.0190109046024182 1
0.507779872930706 1
0.230682887152803 1
0.422835637802333 1
0.769021983271944 1
0.245236779632523 1
0.270118410798504 1
0.270507166692903 1
-0.196115638631515 0
0.496285007609422 1
0.48724010183366 1
0.222502890507304 1
0.539013683030758 1
0.416669408703885 1
0.275091687219051 1
0.788104583751406 1
0.0478333049576836 1
0.325930699695054 1
0.103860290878084 1
0.282911556919151 1
0.198829631371897 1
0.1575353975635 1
0.0715032141180194 1
0.360351779511774 1
0.650426935970936 1
0.705896044666787 1
-0.042626691644102 1
0.293736730009161 1
0.656485375960527 1
0.72418628095376 1
0.384423445133829 1
-0.171199977070444 1
0.643558324777329 1
0.530709513208089 1
0.931180860748472 1
0.674262044573527 1
0.879402590454183 0
0.840303065111599 1
0.684245626725492 1
0.760910855214779 1
0.674637814598343 1
0.0342661939512292 1
0.512441658863457 1
0.864488258109226 1
0.674225178515417 1
0.460415832604553 1
0.439831678997653 1
0.673028266544811 1
0.611283084396032 1
0.343111265420304 1
0.380628124464864 1
0.34189649253771 1
0.658161308004492 1
0.0347712412779545 1
0.450684041520796 1
0.227376033946748 1
0.648174149998586 1
0.457756645190575 1
0.348428254326203 1
0.560399760861033 1
0.625540284451463 1
0.15260862742561 1
0.580011818811468 1
0.634973001773768 1
0.649143825560767 1
0.245927496528606 1
0.335569406114794 1
0.245861828384357 1
0.810163455595605 1
0.149099447989695 1
0.318590013726142 1
0.483450969960215 1
0.473118603709465 1
0.280499548832315 1
0.195128029972497 1
0.327809715464865 1
-0.315471078155483 0
0.480176893178908 1
-0.0195809345272788 0
0.628322183450344 1
0.199496040183849 1
-0.170736589164455 1
0.731172717923135 1
0.331565424712182 1
0.620495651444538 1
0.560733829954025 1
0.507058097356915 1
0.40789393390358 1
0.20522704248241 1
0.363490197763821 1
0.421391222864343 1
0.617255106187582 1
0.0299069873252069 1
0.0862735186911327 1
0.376924408508101 1
0.759112039602449 1
-0.00317200189283059 1
0.898875593819317 1
0.527064331632565 1
0.529404044808729 1
0.940101102047841 0
0.538116147690512 1
0.64057440961321 1
0.798388818013379 1
0.304074268725036 1
0.840241124319515 1
0.200050823766206 1
0.749557617590325 1
-0.0867163140065096 1
0.44987614590886 1
0.579976679277761 1
1.05129804666772 0
0.696994550959355 1
0.640862869983578 1
0.602562810158083 1
0.412893430513787 1
0.612619147943456 1
0.588197536012436 1
-0.00936253423384879 1
0.524819982374083 1
0.441082114515041 1
-0.197176483402356 0
0.455570260631394 1
0.389720025318595 1
0.874729527947418 1
0.283432321520849 1
0.522547931086215 1
0.559013262961607 1
0.529167014381039 1
0.0444041130019097 1
0.824036155440091 1
0.0708793329402699 1
0.559918663595875 1
0.296829320324276 1
0.661868352387725 1
0.326487675281104 1
0.521665551883527 1
0.351951060568923 1
0.791888180263177 1
0.0225643212964061 1
0.462779820291923 1
0.531734499083414 1
0.513325885555322 1
0.546394813258057 1
0.207398694252664 1
1.06561574638234 0
0.35009305145453 1
0.233029613952905 1
0.485872457721408 1
-0.232846044789028 0
0.167110434953321 1
1.15792787437408 0
0.0768552552706215 1
0.288047657036512 1
0.0588517519180153 0
0.124420894900511 1
0.389603484659767 1
0.630555931021751 1
1.05156461711903 1
0.426099640263103 1
-0.00831838287985135 1
0.868295364480424 1
0.466380974201823 1
0.85984601244411 1
0.274903951116133 1
0.159366485544599 1
0.809701128933941 1
0.289664100211368 1
0.605220265928716 1
0.191654149302965 1
0.220328937122862 1
0.215129201036907 1
0.000366477931270353 0
0.406589113234029 1
0.97864104466521 1
-0.169316744326448 1
0.757936545876619 1
-0.0530731024369382 1
0.434885297696319 1
0.932721851086036 1
0.359165323703865 1
-0.141828724582832 1
0.228398322546275 1
0.57131960534423 1
0.528172612906204 1
0.387895155502858 1
0.380681935219653 1
0.609930150111411 1
0.352446031357074 1
0.638545916333127 1
0.495786409533934 1
0.65609038452013 1
0.0921544211258428 1
0.162889453274167 1
0.431354806695478 1
0.198350736856142 1
0.304908692846937 1
1.13804099547343 0
0.731238164675126 1
0.24751700867873 1
0.455232357140679 1
0.50511707130781 1
1.02231924043854 1
0.381341830352104 1
0.43217773884025 1
0.228905833847406 1
0.420727830878079 1
0.810082774117535 1
-0.0209153818419845 0
0.521787856543562 1
0.180918869724186 1
0.528949198228716 1
0.898512494826748 1
0.336068866567548 1
0.213908516195731 1
0.820781178514591 1
0.603993328699581 1
0.39050657652171 1
0.521528023161755 1
0.447906510445142 1
0.820356455954016 1
0.610614530751878 1
0.800065432143968 1
1.04096154075471 0
0.198055648067494 1
0.0260680307255115 1
0.775576431274185 1
0.666766567921283 1
0.840426627643411 1
0.214753838792536 1
0.672061679896578 1
0.828177152369612 1
0.567031192017241 1
0.807394388572509 1
0.518638129563444 1
0.706032975625936 1
0.764806604311172 1
0.540179651598747 1
0.509898624336106 1
0.348489504641502 1
0.419322862824851 1
-0.0111019033260882 1
0.235064662172415 1
0.407656433545902 1
0.372550712270117 1
0.391408695882126 1
0.0952356573838586 1
-0.10371577745449 1
0.705359819665573 1
0.580039898385264 1
0.560801322116045 1
0.953752388823788 1
0.225817408890984 1
0.537256838128455 1
1.14637132677201 1
0.60135798793904 1
0.556187326609492 1
0.359437240833759 1
0.389200489177403 1
0.7745556503745 1
0.760732460860296 1
0.293297102250319 1
0.553529236401708 1
0.836378852014881 1
0.612728739626504 1
1.17668738320783 1
0.353897624340617 1
0.524848219896047 1
0.665182934370659 1
0.498819394127967 1
-0.181354510533908 0
0.660878277597767 1
0.325857042027997 1
0.519078709276051 1
0.897181004014321 1
0.216330739345187 1
0.772399949557227 1
0.676012490445992 1
0.637621657144992 1
0.240411618348286 1
0.808514399119387 1
0.576317518188662 1
0.562596830766331 1
0.8324316871804 1
0.632523476321956 1
0.950139140060081 0
0.493100904368967 1
0.895193329543162 1
0.460233500864926 1
0.748355910679079 1
0.413028833274063 1
0.48602562397035 1
0.461626816638608 1
0.282482434520758 1
0.713260972451147 1
0.857649462410528 1
0.679825131712324 1
0.610196199337658 1
0.862043702489887 1
0.55746323828197 1
0.291887674896473 1
0.229932749415051 1
0.418962610447813 1
0.00799777785686098 0
0.851886587219197 1
0.610722643341773 1
0.488033585673784 1
0.346161950883437 1
0.523305719240606 1
0.565177331480218 1
0.461018073053152 1
-0.0479878399522342 1
0.810681347556282 1
0.585903326800576 1
0.192610717357024 1
0.421828218900988 1
0.860576340619682 1
0.254960542417789 1
0.106357126917459 1
0.583406950703888 1
0.384669142449774 1
0.534180235270001 1
0.145176514567026 1
0.540947043840362 1
0.87490901503573 1
0.604655284835455 1
0.148380160576708 1
0.929082157225149 1
0.407005217415683 1
0.352868941157282 1
0.371585384945925 1
0.69002152579161 1
0.845314359355597 1
0.691067997432772 1
0.51514650899556 1
0.649486046972171 1
0.643687758343619 1
0.116512438167058 1
0.723202293259817 1
0.130955230421407 1
0.582116111545624 1
0.618071355700657 1
0.425437576288894 1
0.818590272222998 1
0.632815827221867 1
0.263479797810507 1
0.497656178605063 1
0.67931556973985 1
0.440121472456599 1
1.11482925828858 0
0.400845933998128 1
0.928982839668036 1
0.935943630273483 1
0.560093568371198 1
0.730100092575493 1
0.504273559453662 1
0.356514754995515 1
0.838953548114235 1
0.689001560224423 1
1.04512863316386 0
0.491657716036441 1
0.449844569791371 1
0.127056196357963 1
0.602226946450157 1
0.222012176526273 1
0.451662214871148 1
0.553340387795383 1
0.265956829441188 1
0.30298441130056 1
0.614328981965519 1
0.0958678074199059 1
0.301461732376683 1
0.638236112776055 1
0.615114447766813 1
0.235945095636795 1
0.744878484099288 1
0.569179621949616 1
0.284979892782144 1
0.8767875749188 1
0.602565070723516 1
0.266393989083567 1
0.448556608918918 1
0.309976074168517 1
0.118196346859158 1
0.570858256746009 1
0.383301831120961 1
0.15182863706513 1
0.464124659544246 1
0.494672160264986 1
0.375763700715757 1
0.297814065629136 1
0.385703032531748 1
0.308875794267156 1
0.32293010443391 1
0.257495785411188 1
0.590303262107828 1
0.125222181422948 1
0.401476908579832 1
0.493286584226623 1
0.400681713714853 1
0.408410114240043 1
1.02469022996227 1
0.182481783651541 1
0.41363823469532 1
0.461243690489868 1
0.363411156010484 1
0.555244405107719 1
0.573938774178541 1
0.350348055569127 1
0.587466739835512 1
0.382891387976096 1
0.598112148259772 1
0.492640673501572 1
0.603951958670265 1
0.474762762884766 1
0.984414969122501 1
0.315836266305994 1
0.784564751061065 1
0.391921982824074 1
0.526861667877015 1
0.522172642867416 1
0.705108394538714 1
0.580333288512398 1
0.523009113213085 1
0.242837776504061 1
0.470591861535558 1
0.557704616842163 1
0.265076445254026 1
0.127138203275722 1
0.561348018374279 1
0.774081819758454 1
0.403098811735471 1
0.476936171862995 1
0.584589116395364 1
0.480001204388034 1
0.115028407145638 1
0.404447214111694 1
0.396138884154847 1
0.342347288454877 1
0.456416465656194 1
0.370261178284063 1
0.662095980063381 1
0.827519399855451 1
0.714512247008615 1
0.590626563440417 1
0.558777061629604 1
0.201283594992557 1
0.379236353376775 1
0.435440152019968 1
1.03373766528406 1
0.230016730056557 1
0.62560775248046 1
0.509560673457629 1
0.42199946025085 1
-0.267213762321209 0
-0.00984371988173107 0
0.365729325672128 1
0.332614723970944 1
0.332362751966572 1
0.652121786324064 1
0.812340998610633 1
0.357894843503915 1
0.632866926314142 1
0.686046129193316 1
0.34897082441978 1
0.694402356587535 1
0.59903726754395 1
0.418394809214252 1
0.267756855261386 1
0.663357202252937 1
0.081105476222399 1
0.167250887698777 1
0.64581241331751 1
0.975243973951049 1
1.06008827762674 0
0.84649035328187 1
0.174798947957391 1
0.347526196945552 1
0.598063932948321 1
0.665824982385565 1
0.263577252857208 1
0.286164489799655 1
0.357708228340708 1
0.0192020796850269 1
0.644527189190361 1
0.699991177005519 1
0.168240450249392 1
0.918164036919814 1
0.399987005134263 1
0.582188095071653 1
0.472018216993736 1
0.715394391969027 1
0.366743467378975 1
0.904659189697279 1
0.631247435051999 1
0.15224829417224 1
0.739979546644415 1
0.889646628571777 1
0.56090600125786 1
0.604673179583329 1
0.44397902702345 1
0.315614043782961 1
0.829038932060928 1
0.281374048221305 1
0.766531853874038 0
0.200188061104262 1
-0.071021774859103 0
0.562648208945442 1
0.526942830460496 1
0.533260422649405 1
0.560225784096525 1
0.442895149207669 1
0.210144266474019 1
0.461700435831469 1
0.085916036596372 1
0.726108412804475 1
0.927335387016335 1
0.860951089291378 1
0.436815569993031 1
0.573024058927304 1
0.555260570919221 1
0.256199759369884 1
0.330176840159341 1
0.325629417086622 1
0.537129904796986 1
0.659702081555893 1
0.214350135377827 1
0.520121049198801 1
0.35980035481507 1
1.2877535695593 0
-0.00061023293748861 1
0.978522597546271 0
0.200230881533906 1
0.73537694631376 1
0.723146827423727 1
-0.510279953772331 0
0.322003542701342 1
0.342359417503214 1
0.30385127736079 1
0.0501409008669162 0
0.468513089773138 1
0.566927856247386 1
0.0837610014685582 1
0.474594066178554 1
0.864619171851611 1
0.219219071057941 1
0.458542124568632 1
0.097101617800769 1
0.515229241458812 1
0.904893019834724 1
0.0509385190690898 0
0.909364418046512 1
0.542314156030061 1
0.692483278186937 1
0.858122259483717 1
0.46862704282506 1
0.537076975367984 1
0.639142108019331 1
0.278741678671838 1
0.209855879315603 1
0.413169764123236 1
0.857774883408097 1
0.796359233740093 1
0.608630861687012 1
0.0926850201730735 1
0.748793957829886 1
0.659722323248926 1
-0.0944071901444359 0
0.24729052475444 1
0.496106507219392 1
0.516530257942369 1
0.570075701394332 1
0.300866043494106 1
0.176400726949 1
0.605639545737205 1
0.187258905912278 1
0.578893886435836 1
0.462428824512039 1
0.675810318585773 1
0.578046984113335 1
0.242614230106657 1
0.547616212499777 1
0.0909626946215759 1
0.812893401318384 1
0.352362317228436 1
0.43636227638827 1
0.832364007568375 1
0.297820158598055 1
0.698212910327462 1
0.759170323796117 1
0.113469349765088 1
0.326531377122918 1
1.19837698885853 0
0.502794327981208 1
0.15211708591142 1
0.572261490419359 1
0.509639394951122 1
0.345248055121677 1
0.389083597209851 1
0.485360390209261 1
0.497260633608419 1
0.532979992283791 1
0.607085281500027 1
0.769105061048388 1
0.628805642044215 1
0.179562594665054 1
0.660071985212497 1
0.915595358956429 1
0.449439206266141 1
0.7342914744052 1
0.0504525022706921 1
0.853363995579221 1
0.663275414557121 1
0.577283107885549 1
0.432128299522465 1
0.264557219033908 1
0.249785329426102 1
0.346002998429251 1
0.402630691126616 1
0.607495571843597 1
0.918758362734947 1
0.572175113848616 1
0.69331178957585 1
0.513313248223563 1
0.371254835447643 1
0.172278252122807 1
0.423410065269763 1
0.456526432614188 1
0.0427648772054219 1
0.682731052457012 1
1.09097847922045 0
0.605501426820745 1
0.604059135400358 1
0.46776190663395 1
0.765246171646931 1
0.57428514959678 1
0.414245670389844 1
0.66670048911372 1
0.799102158653712 1
0.847796489463473 1
0.294906053622473 1
0.533602042899119 1
0.633027349493698 1
0.376678122274697 1
0.465191808749008 1
0.182844715970075 1
0.634471336633686 1
-0.151682538288246 0
0.709233604884412 1
1.0098014524409 0
-0.14313402178279 0
0.713536226310695 1
0.612971786095854 1
0.361315109915249 1
0.758872321653383 1
0.34812214687392 1
0.464407805835779 1
0.555043759219247 1
0.853769123942627 1
1.0979153288815 1
0.581035356267107 1
0.997379713395925 0
0.525221081200913 1
1.1948807734372 1
0.639044279626447 1
0.967909567676339 1
0.0131445328330207 1
0.977880635400623 0
0.356826167946544 1
0.443488653711834 1
0.102531892472719 1
0.69050518335823 1
0.41374560721218 1
0.657181253640184 1
0.217020070785482 1
0.637692859677561 1
0.570181371688655 1
0.538401966291644 1
0.613672656061906 1
0.619897343115075 1
0.532270651066002 1
0.705234143368137 1
0.18134620140444 1
0.635365902328628 1
0.108567220616147 1
0.861824953247117 1
0.544643698006002 1
0.724804813136296 1
0.286922462640943 1
0.395994343453101 1
0.746667877994149 1
0.30337672196946 1
0.520267696753645 1
0.5330816622365 1
0.101629335454497 1
0.636678419978692 1
0.500955066317015 1
0.642104142419083 1
0.208922393485814 1
0.501413428861456 1
0.40236355362545 1
0.468557934077306 1
0.57467383192689 1
0.556930113894911 1
0.844078357653419 1
0.0426262842523819 1
0.564498140349792 1
0.363761756887781 1
0.777948215067469 1
0.539875822443047 1
0.283844768327559 1
0.498491454799293 1
0.300687913042205 1
0.779623749837996 1
0.613900188809628 1
0.0358885944137496 1
0.765113019900136 1
0.522361845493764 1
-0.0144071977050167 0
0.613081480465871 1
0.629725122687426 1
0.264593456766111 1
0.493263778338643 1
1.19199070373424 0
0.362980402022187 1
0.641039701681474 1
0.846970299390877 1
0.607670656119651 1
0.845456601194014 1
0.455545419975582 1
0.0952184087395775 1
0.662686421279728 1
0.322720280732614 1
0.456906046018082 1
0.347366612028727 1
0.425845349740996 1
0.35361116286907 1
0.81780991543183 1
0.279709362989626 1
0.848129840240139 1
0.221277919863657 1
0.677238813516725 1
0.336795491958916 1
0.750912906820318 1
0.501093662661788 1
1.11644794147493 0
0.612948538824052 1
0.611848331113452 1
0.537504043347056 1
0.494518157206454 1
0.899695406919037 1
0.898843281701443 1
0.345603507068798 1
0.34351200251589 1
0.577834968500625 1
0.755584121953065 1
-0.102644876093145 0
0.385151571514848 1
0.581692459826667 1
-0.0690550106446615 0
0.17754361590481 1
0.12529130700792 1
0.712785324849108 1
0.356718329826438 1
0.348849171389437 1
0.922130815884992 1
0.217171229611027 1
0.227619531624397 1
0.803508453022505 1
0.161517690257305 1
0.521288432647916 1
0.296803196278709 1
0.350455426444082 1
0.331820578745354 1
0.647330664682898 1
0.589682780131811 1
0.377957840006881 1
0.751256016882195 1
0.504736993142654 1
0.270332585796307 1
0.564175537820064 1
0.758120856111568 1
0.285302835298687 1
0.441440282897181 1
0.315444095742676 1
0.687025121527609 1
0.565750933498149 1
0.399208041432066 1
0.169302351984633 1
0.639511876362685 1
0.703707781114816 1
0.447460575326956 1
0.323999453732226 1
1.00788484042181 1
0.263889294313928 1
0.563939461501281 1
0.698537240728152 1
0.52110278834941 1
0.436649995714769 1
0.424491436050344 1
0.514961006809655 1
0.386463344370862 1
-0.39932671029313 0
0.486435508585939 1
0.837207015352503 1
0.901208661152005 1
0.4304741532282 1
0.498950768549679 1
0.635984121728283 1
0.750767452926869 1
0.731307707461285 1
0.702669917597687 1
0.712727688893847 1
0.905222338121452 1
1.19184991343471 0
0.6078641504221 1
-0.077059716327725 0
-0.0940030758602538 1
0.578527719166115 1
0.348308525308248 1
0.47127177996925 1
0.645741058684806 1
0.103200926701636 1
0.157733412539455 1
0.155145063610143 1
0.698996967035574 1
0.36452994654895 1
0.138787273581937 1
0.446811631841304 1
0.168313867574877 1
0.8510275695138 1
1.01076185808131 1
1.04742604740185 1
0.6420806011607 1
0.997823893631441 1
0.322049064078193 1
0.696182631083326 1
0.172838904799034 1
0.430304282865745 1
0.606973357121347 1
0.394433707800747 1
0.683776852453437 1
0.422286366418465 1
0.314841527163881 1
0.837289483759251 1
0.118131861392889 1
0.00979667895678565 1
0.828040860916164 1
-0.0275774954026532 0
0.545728910471006 1
0.516766378178307 1
0.92642799285746 1
0.561709720705185 1
0.355408581519998 1
0.614638737692885 1
0.417987056047626 1
0.430267560910043 1
0.939576618544285 1
1.21203509297015 0
0.408662945599632 1
0.774457966199086 1
0.65602803137656 1
0.58504024888746 1
0.211903757230982 1
0.298909072824647 1
0.212647762513536 1
0.591909517909239 1
0.450012312614341 1
0.564864785611043 1
0.500577368590285 1
0.559074398215345 1
0.539637947673298 1
0.472877469569821 1
0.669666207829932 1
0.226462960847478 1
0.392130759584439 1
0.416294510886611 1
0.935325347108583 1
0.576755983499379 1
0.498985877214858 1
0.549857598698723 1
0.500317203412658 1
0.395841947808253 1
0.798868401316336 1
0.573996501609536 1
0.520940345723234 1
0.575506265840405 1
0.712188679222528 1
0.21734745471365 1
0.646065764246131 1
0.667344847315492 1
0.180101829851847 1
0.515606088879287 1
0.445860349222831 1
0.128673877697254 1
0.477659325052104 1
0.713422546341976 1
0.560396051612605 1
0.523367572541426 1
-0.0735548855360707 1
0.952552598894217 1
0.870505956956056 1
0.406446904269861 1
0.842409063064187 1
0.549243507818469 1
-0.158281701502849 0
0.841652803040628 1
0.38057723470197 1
0.375408211644317 1
0.660377962002523 1
0.52331063109264 1
0.760234474884986 1
0.0326602790974365 1
0.394181696358949 1
0.789114216593986 1
0.176006831496257 1
0.525033484593955 1
0.525943287685274 1
0.598485213078966 1
0.455528758567257 1
0.181159952751055 1
0.128765733131143 1
0.685742023622222 1
0.740815934118819 1
0.75915754126485 1
-0.10303604752153 0
0.637451266081761 1
0.169140897740572 1
0.886813917267969 1
-0.0369492914693823 1
0.268040513132139 1
0.365863891953115 1
0.565636922314032 1
0.679175920933518 1
1.06647715102928 0
0.102852522129377 1
1.07504839518777 0
0.372092622178121 1
0.49989083918781 1
0.580031827066528 1
0.385046480007039 1
0.0662386648429148 1
0.140462002847049 1
0.345413717070374 1
0.799401464316431 1
0.520071310106009 1
0.753295009724427 1
0.590429077348326 1
0.629316279057377 1
0.562605948136486 1
0.770732405516388 1
0.352334105051216 1
0.57036818685277 1
0.193532498225179 1
0.419660679031047 1
0.8298116675668 1
0.671288484983976 1
0.558635320780015 1
0.343020489923626 1
0.352565872020062 1
0.654762395127188 1
0.668648188422152 1
0.496482463568471 1
0.268138980106683 1
0.474279165333571 1
0.933940484914235 1
0.913531607199704 0
0.582782715857947 1
0.769859512059479 1
0.621432429202169 1
0.94274059201005 1
0.701826876671042 1
0.700405312185622 1
0.104979154758398 1
0.596777775162605 1
0.58715576585879 1
0.488371530245048 1
0.17742418789325 1
0.121878932324198 1
0.53673211694596 1
0.280413303790501 1
1.07873337458841 0
1.12030195680926 0
0.927637341304397 1
0.759639273219518 1
0.434293301335263 1
0.550183210801926 1
0.75239854046362 1
0.294547234893074 1
0.137178123969399 1
0.902931565662903 1
0.0181065342878916 1
0.405194036979418 1
0.414367151233001 1
0.525884285159256 1
0.726460288334973 1
0.649590922993617 1
0.870288925806632 1
0.818615150233218 1
0.439412409103908 1
0.350824888963683 1
0.567115386160956 1
0.53183207053102 1
0.428725804551294 1
0.702072523370176 1
0.699164433752524 1
0.398584998201747 1
0.438559733131764 1
1.24084841877571 0
0.618500454767363 1
0.588230197356327 1
0.946084528500542 1
0.683822136920096 1
0.337794527214644 1
0.188209368067474 1
0.592650782079407 1
0.977720113369203 0
0.605807056504361 1
0.813525992212204 1
0.633470385206654 1
0.627258402299888 1
0.437314944139312 1
0.153512652073943 1
0.399247599171915 1
0.688422934707762 1
0.937942581725071 1
0.153909504580394 1
0.623560172629573 1
0.641416396656966 1
1.11400643567919 0
0.474142700467779 1
0.933551640812583 1
0.373388232457786 1
0.622383980776933 1
0.212339668972259 1
0.934874989507392 1
0.494546513717859 1
0.706969045386138 1
0.369986727122605 1
0.42083728916324 1
1.13471142360597 0
0.610587229818474 1
0.523931428890008 1
0.755038771001811 1
0.228940120695277 1
0.323142218248282 1
0.781964218843396 1
0.374114243794066 1
0.626322203566231 1
0.116696145499872 1
0.563766574958728 1
0.499816886902799 1
0.659611310399451 1
0.714232234925616 1
0.293993131558378 1
1.01540571145695 0
0.147435302258937 1
0.69442792032879 1
0.399689603276178 1
0.0500291250543639 1
0.802114691099246 1
0.539924595340405 1
0.143146940722717 1
0.467294538915772 1
0.726130044408723 1
0.549105562349519 1
0.339417166718136 1
0.812072788970551 1
0.301624487908578 1
0.401552568039737 1
0.231333286014713 1
0.344496984738362 1
0.712063981002426 1
0.242596132351245 1
0.709629596469435 1
0.990461516788473 1
0.736413499420466 1
0.561606432591151 1
0.226498308792163 1
0.377896928017129 1
0.407924398390874 1
0.660657198161673 1
0.717236872482084 1
0.886919206625758 1
0.290652971423065 1
0.279103840806226 1
0.596807823386337 1
0.749575694035263 1
0.442430574133631 1
0.629917454366822 1
0.833686615901834 1
0.399962781106559 1
0.642730913343961 1
0.671277864254388 1
0.519748070601811 1
0.270734576976199 1
0.363247604759653 1
0.561087252715749 1
0.51046498340789 1
0.599670061454237 1
0.346180036087035 1
0.519278652978944 1
0.271513357319801 1
0.793908529168559 1
0.328640535890597 1
0.662076839409904 1
0.538032395929161 1
0.692949758415405 1
0.660863047730484 1
0.296290350755065 1
0.83347813336795 1
0.440861108352518 1
0.482706681433942 1
0.220608949065124 1
0.443920465782722 1
0.721187764568202 1
0.65484329723396 1
0.667715964007043 1
0.624463922963436 1
0.656879837640868 1
0.319282043692198 1
0.320144748847489 1
0.818356026827405 1
0.382134069702563 1
0.705492109241406 1
0.00680260137498218 0
0.846388820766844 1
0.27308919826705 1
1.06476992203541 0
0.0708014500164779 1
0.231808224796018 1
0.676815956289696 1
0.159663773480479 1
0.273635942176068 1
0.375400932271855 1
0.275147720166109 1
0.953786280382262 1
0.41576300927185 1
0.694608683969953 1
0.751756657617223 1
0.314749240683252 1
0.179418628240138 1
0.768168876902213 1
0.450746143643453 1
0.464069332880066 1
0.772632106445353 1
0.236358751796442 1
0.867154972226301 1
0.782511078583827 1
0.583222308414711 1
0.500320400642553 1
0.679046027777555 1
0.597100447444401 1
0.47330008490617 1
0.962598648511872 1
0.589106213153604 1
0.377012953345926 1
0.362600807744375 1
0.570952981410156 1
0.180261020612247 1
0.605135429766476 1
0.913442719885179 1
0.299747076540252 1
0.394444426640579 1
0.193751796565683 1
0.545471105229513 1
0.0828608359122964 1
0.659092635040573 1
0.0390789791126123 0
0.559045065467451 1
0.278302218237967 1
0.252701964314705 1
0.280677236083784 1
0.2444391753664 1
-0.0619031647906674 1
0.226484348613617 1
0.260794626313957 1
0.212253814808632 1
1.23047697827222 0
0.877114601774179 0
0.791215393621231 1
0.26724482568122 1
1.15069164709893 0
0.488987053514723 1
0.271299590415595 1
0.670681685559774 1
-0.0346434086505648 0
0.250402710803818 1
0.219407010672844 1
0.376911591918356 1
0.201099429032768 1
-0.0186424924893375 0
0.609406947091216 1
0.907311234147139 1
0.261553915404345 1
0.537194816625153 1
0.53884967166906 1
1.01653446053947 1
0.679641205719893 1
0.487408811217738 1
-0.0743356721768688 0
0.695665659982965 1
0.671789202098578 1
0.747782009479834 1
0.42196100352555 1
0.742629419044563 1
0.425733542700343 1
0.782350334771374 1
1.21875863636074 0
0.974397986755832 1
0.522276160997967 1
0.447771997516954 1
0.0755159580260439 1
0.170240785049354 1
0.857275577698139 1
0.658136917089989 1
0.448923485868953 1
0.663044321007849 1
0.132141969072412 1
0.452869836432329 1
0.346615250888125 1
0.555787873559968 1
0.01947718211525 1
0.690888436482472 1
0.122338637956236 1
0.645453435682583 1
0.685960291634545 1
0.757801593012199 1
0.215430108823062 1
-0.0824564498278982 1
0.714288116568211 1
0.409526155189436 1
0.807040024084661 1
0.504462539656078 1
0.584570437706585 1
0.82063568402807 1
0.358753477032755 1
0.347407585338338 1
0.148819350602753 1
0.626143722379709 1
0.804648332751652 1
0.977743091080962 0
-0.12773602078546 0
0.707844620527472 1
0.477904927050157 1
0.744018405920326 1
0.652899548637958 1
0.485595513286089 1
0.775290192832112 1
0.3413501801379 1
0.428211331315046 1
0.581105266589425 1
0.852334484157508 1
0.136223518004353 1
0.409679942334742 1
0.354324488299224 1
0.677258572880828 1
0.685625703662551 1
0.387012444876206 1
1.20618151822577 0
0.579812213495336 1
0.270841784901044 1
-0.0193447493890015 0
0.523433840421428 1
0.523783921015191 1
0.171835689893943 1
0.113754825007192 1
-0.171658204826292 0
0.810944296750654 1
0.328883165831017 1
0.246496239638746 1
0.101399073920067 1
0.363562719167741 1
0.735719833372366 1
0.572022122157453 1
0.0461673189048819 1
0.790736464683732 1
0.160312729456813 1
0.402102325423619 1
0.593054006511431 1
0.727390557585025 1
0.691099801368576 1
0.440067332420815 1
0.63455585356599 1
0.795999143560221 1
-0.0160686992214333 0
0.378793151079696 1
0.509001889716335 1
0.197661009748122 1
-0.276762099321528 0
0.518512175740653 1
-0.126573361260491 0
0.819482090216623 1
0.336815845888201 1
0.69499804617853 1
0.708507679794232 1
0.258397632318691 1
0.53696209708743 1
0.640711083471226 1
1.0659576182922 0
0.799321989101369 1
0.738498299304622 1
0.462643726374879 1
0.187320744994322 1
0.51285292740887 1
0.629605472186507 1
0.821791223498025 1
-0.105139119161666 0
0.638304694156297 1
0.881607091316049 1
0.622606730103024 1
0.190113960605722 1
0.781675910672544 1
0.403646237946663 1
0.418682502756259 1
-0.106308207797017 0
0.551642565198909 1
0.838130753301237 1
0.295510426131231 1
0.877016265991639 0
0.368486707782306 1
0.637992579339486 1
0.183738856114841 1
0.434612229267677 1
0.636224167579647 1
0.546401943861263 1
0.303405203636244 1
0.36998245942847 1
0.515553490182927 1
0.545895902386171 1
1.15619023348782 0
0.220930410620898 1
0.534344626422312 1
0.661449522039967 1
0.31237739335432 1
0.318989242142065 1
0.298707917271615 1
0.694203431286711 1
0.473169867268783 1
0.495955945785484 1
0.745551209751343 1
0.558537007273839 1
0.386857024789407 1
0.368028155270024 1
-0.00513084001765715 0
0.388952850787513 1
0.513216198550199 1
0.534171690305359 1
0.22333197885487 1
0.524411969083429 1
0.253595534856615 1
0.247763433994461 1
0.409777295384301 1
0.151808565215173 1
0.589644516804474 1
0.782305985657501 1
0.383467125512638 1
0.667520800040094 1
0.471521220136361 1
0.303122918525153 1
0.552424659294202 1
1.11771842460605 0
0.679734755156411 1
0.748697916132515 1
0.166709358045197 1
0.464012973818309 1
0.875486576621517 1
0.582148121573693 1
0.702365454480623 1
0.491687156476878 1
0.684448412617329 1
0.432078565800444 1
0.968523614045825 0
0.204164306519271 1
0.81019326754713 1
0.061723692202611 1
0.543425475620538 1
0.443916011617966 1
0.260016221678233 1
0.718650996093602 1
0.796080189708066 1
0.362822218749723 1
0.332294148529397 1
0.657699963811951 1
0.184422299221452 1
0.434370012499124 1
0.620715026077 1
0.31751574348774 1
0.469445115562352 1
0.17173345733448 1
0.580553933907341 1
0.43980792169145 1
0.512816997715572 1
0.62582161644628 1
0.895640590899047 1
0.18816112018216 1
0.190654996831455 1
0.992237885802595 1
0.411259323143417 1
0.607680238655062 1
0.814875847719969 1
0.33429257744199 1
0.32839229624899 1
0.302591009704047 1
0.532169489971255 1
0.789848654507761 1
0.909226763554299 1
0.22669890348375 1
0.345393767999401 1
-0.0992339239410915 1
0.0140746246978933 0
0.435200490461847 1
1.09404765683286 0
0.338774482979052 1
0.379026882093456 1
0.127839357322944 1
0.628473487071326 1
0.384911574245175 1
0.672181035845757 1
0.0535008308152484 1
0.240171209398148 1
0.123166237158708 1
0.666759834764835 1
0.947522293070814 1
0.75355573801217 1
0.640339811783259 1
0.340326379584304 1
0.406310657114715 1
0.0855941848371005 1
0.416184966152865 1
0.667580347093859 1
0.376461211582605 1
0.564264827119928 1
0.636676971642109 1
0.238446995893424 1
0.539902072244586 1
0.29755334514361 1
0.426603836130845 1
0.460782564436588 1
0.277274235199596 1
0.67732707547219 1
0.123738886153722 1
0.708411142671523 1
0.387033732881078 1
0.463860867903806 1
0.383539917585125 1
1.02045889182922 1
0.916865662858967 0
0.617656343772472 1
0.549686153193483 1
0.751255985365081 1
0.152793267259431 1
0.331035021301088 1
0.589711930228705 1
0.719683812136513 1
0.484707271191116 1
0.145451572306079 1
0.765321883773885 1
0.508075900623897 1
0.39002731467703 1
0.828277461964704 1
0.130073766334621 1
0.309814149990639 1
0.699135606336613 1
0.222971711348132 1
0.493345179639182 1
0.527265770769612 1
0.260803532475977 1
0.672080795178307 1
0.480487517907126 1
0.841160385957781 1
0.270215425715299 1
0.712323699154964 1
0.670628419779673 1
0.327365649839847 1
0.909843889513418 1
0.496297173109171 1
0.469522957937252 1
0.180491626945664 1
0.832401615042202 1
1.07965315615739 0
0.710550746058464 1
0.710405152964059 1
0.0891299011563408 0
0.309081969404349 1
0.508580148688272 1
0.612780957885229 1
0.10918928595184 1
0.83706498895254 1
0.655977393067135 1
0.715731990405264 1
0.344162117509684 1
0.338067255507033 1
0.528502648987338 1
0.360557971382959 1
0.772173087036035 1
0.550374677952266 1
0.491272841639187 1
0.949685165169492 0
0.908578608830862 1
0.425225745278743 1
-0.0831648145016528 0
0.730534523425697 1
0.408482672367106 1
0.415639555047082 1
0.594543359278936 1
0.153788120609119 1
0.39723958008441 1
0.59763548079814 1
0.467855199308703 1
0.96139581049155 0
0.455316925095248 1
0.593976407132976 1
0.160475103099016 1
0.697351124097374 1
0.771711688061876 1
0.405827325151718 1
0.493746058277876 1
0.483693683797761 1
0.738986222730481 1
0.71406246976046 1
0.225047861316513 1
0.209752794126014 1
0.15445021464151 1
0.264245585214237 1
0.807682674090102 1
0.643067546188655 1
0.713357718203702 1
0.38833901039469 1
0.827136226273183 1
0.573905205145599 1
0.432642717430987 1
0.48178286226654 1
0.868620478943894 1
0.357699721734706 1
0.483180351891362 1
-0.00887308443417351 1
0.85575815689657 1
0.446953765528309 1
0.447704308612305 1
0.907647214983576 1
0.0736217253477543 0
0.56578522295926 1
0.764501144759812 1
0.0683026338931641 1
0.0715792937114978 1
0.265312019785737 1
0.399791153131612 1
1.01602867830758 0
0.285160388534355 1
0.72482752236979 1
0.301224023640484 1
0.523500554684891 1
0.978449170536139 0
0.281244956739837 1
0.759057406170422 1
0.609446286516602 1
0.153791533225847 1
0.467332478367173 1
0.481527181613086 1
1.2730070842805 0
0.47434032310107 1
0.371191459208921 1
0.705689321805653 1
1.01900007757048 1
0.608557992151193 1
0.44174829587978 1
-0.0203668320539151 1
0.848537445935962 1
0.564432676893508 1
0.415289052220325 1
0.696844204232105 1
0.95931197572414 0
0.346954656217936 1
0.67294184562081 1
0.597273923515774 1
0.765703251047041 1
0.129036530805619 1
0.589826575197644 1
0.500774879695949 1
0.547067915770146 1
0.244720045090292 1
0.198237613655491 1
0.168539910760867 1
0.694238290727906 1
0.221786496159173 1
0.500946414500326 1
0.598450965267451 1
0.348112685792091 1
0.246212349971568 1
1.04801362588474 1
0.52709206313666 1
0.391206640972126 1
0.218666270096093 1
0.545867200375456 1
0.344099412430262 1
0.986040968252583 0
0.72624406126852 1
0.130895997934117 1
0.344985671945527 1
0.634158959001508 1
0.327804664472751 1
0.962078200249521 1
0.539608012023929 1
0.439875623842514 1
0.743633127043664 1
0.462265464891271 1
0.268475293073902 1
0.839468485945977 1
0.801785252923457 1
0.443694389270959 1
0.595797059788608 1
0.207367551521811 1
0.305501266848762 1
0.280023999732511 1
0.275215169456201 1
0.661868538917508 1
0.721966888692418 1
0.982826778752871 1
0.880427538204703 1
0.00907649179348461 1
0.155434873926247 1
0.0237291903092221 0
0.63149856800333 1
0.393787910891271 1
0.507389747374193 1
0.5353053400587 1
0.131226390625622 1
0.929964373635913 1
0.847400959551132 1
0.4303531124645 1
0.230247303501636 1
0.656508991130977 1
0.0706057548884972 0
0.146605466026916 1
0.32667990673523 1
0.4966046399743 1
0.733731854843366 1
0.406943548307259 1
0.849332637394335 1
0.627768951808006 1
0.478631827891809 1
0.452691366092011 1
0.196714020957119 1
0.697744134910099 1
-0.0293312807276974 0
0.0774336470391096 1
0.938709992498419 1
0.551466010711849 1
0.392449214816615 1
0.477410380713597 1
0.528796732390729 1
0.576734836399206 1
0.396636254306607 1
0.309759539668052 1
0.762605698751794 1
0.637279047352853 1
0.594823333953942 1
0.121442419217381 1
0.272852221519804 1
0.569269154997077 1
0.446218881775591 1
0.180559932866048 1
0.519659545870222 1
0.50300856164095 1
0.290157338345792 1
-0.07252033088914 0
0.876327056544473 1
0.731582377603469 1
0.44975070199312 1
0.666705420207388 1
0.554509042073387 1
0.472051260899958 1
0.341031345725381 1
0.490924259388256 1
0.417856768634077 1
-0.0188936678128106 1
0.292785816623321 1
0.322653955686837 1
0.781371779108181 1
0.551505802105774 1
0.468521026086866 1
0.284945389834216 1
0.149729107162899 1
-0.161636870496766 0
0.163365893090387 1
0.408388630286539 1
0.803395600447316 1
0.292824559052562 1
0.642130806853896 1
0.623382341046232 1
0.314294713625397 1
0.187005928772042 1
0.293673234725884 1
0.224628036766446 1
0.29444495591819 1
0.516660845365223 1
0.486450338877491 1
0.162000304753875 1
-0.183999129072329 0
0.512079968897055 1
-0.172680056715796 0
0.684639925964695 1
0.239905281460621 1
0.0918864080864638 1
0.69770712436043 1
0.416988080481423 1
0.680501827270753 1
0.86685721253226 0
0.729986751724876 1
0.0802794159748244 1
0.783421474237349 1
0.219879228611987 1
1.01901852725296 1
0.505914909283126 1
0.567638415087437 1
0.779313900720356 1
0.0884162831358273 0
0.688064238006388 1
0.260095108864033 1
0.90626849875168 1
0.465140482033069 1
0.935777613840575 1
0.546631371508711 1
0.246149094606453 1
0.512652881114795 1
0.616739253603329 1
0.573773429047549 1
0.186167051373642 1
0.799932117330578 1
0.532444542767166 1
0.653506779814882 1
0.693288991775758 1
-0.0106403470793951 0
0.506680397751231 1
0.233916676349469 1
0.409679234927366 1
0.844595197734292 1
0.758048903683043 1
0.658445738472447 1
0.355683463571383 1
0.136899544809689 1
-0.168813587862074 0
0.465755139359296 1
0.150869160036249 1
0.914536359149446 1
0.261725303506016 1
0.616229562948259 1
0.319748426997803 1
0.0731764057455231 1
0.777545519212253 1
0.895929397051242 1
0.31908369515105 1
0.500813848811828 1
0.618678693035386 1
0.0201503334536531 0
0.847678335422012 1
0.458314892154149 1
0.186533304122626 1
0.121075671247193 1
0.491776725662884 1
0.504357083396991 1
1.02029970265847 1
0.47613655326672 1
0.092182853532612 1
0.46013453474515 1
0.592009993910519 1
0.239243895644613 1
0.505431712310909 1
0.647986906794411 1
-0.00692560895441149 0
0.23534632444825 1
0.635876685107709 1
0.917362236147412 1
0.62146174207093 1
0.34257019227002 1
0.28360772823536 1
0.674654971751698 1
0.500929752954917 1
0.963434723663378 1
1.0633711685976 0
0.511882693865959 1
0.315788378739887 1
0.706861899484443 1
0.8753955634199 1
0.516815273671316 1
0.41172167658813 1
0.875217680808649 1
0.0500124455399118 1
0.552965569984276 1
0.78198774204198 1
0.642619672524112 1
-0.0568828853857958 0
0.429126569813536 1
0.596280439630303 1
0.387781815692809 1
1.1953329130585 1
0.527806607946413 1
-0.0114554911096175 0
0.558390774903101 1
0.476358287127856 1
0.436267125058398 1
0.298466420268689 1
0.841042483086056 1
1.05690675724051 1
1.0012878165133 0
0.948448797900821 1
0.130556641794955 1
0.769383063133532 1
0.953455132232942 1
0.831329503738073 1
0.476992487624532 1
0.617977720460862 1
0.906943613402244 1
0.332425341469127 1
0.358630758043087 1
0.305647877333005 1
-0.0685900860265831 0
0.800549227455265 1
0.672508290729915 1
0.449519670479 1
0.297394548543366 1
0.235106465229824 1
0.47779318288863 1
0.526577963750402 1
0.652341709083481 1
0.732670464344053 1
0.576273084415213 1
1.01573397283639 0
0.294597926786879 1
0.531130191001284 1
0.586355985857715 1
1.09987248830477 0
0.293136040170122 1
0.664351147893051 1
0.519446509809034 1
0.80078570437576 1
-0.485064675152956 0
0.423215868966219 1
0.323732637512117 1
0.30938517811045 1
0.676906178426404 1
0.641007430522923 1
0.53571057782315 1
-0.00486633825198969 0
0.57547661337158 1
0.305819147924017 1
0.586791382731961 1
0.363969371315464 1
0.597806370840425 1
0.788202577062164 1
0.669719639733068 1
0.0072354506471464 0
-0.000459536776982572 0
0.757314882263588 1
0.733246863465233 1
0.666444774371366 1
0.217683953770171 1
0.525249666531744 1
0.468449173402503 1
0.291883147080118 1
0.489392577251356 1
0.182595340665939 1
1.04849921830335 0
0.326028636821267 1
0.314435201248441 1
0.259997006072439 1
0.225001767544196 1
1.2431376645852 0
0.285802392696144 1
0.172223951769801 1
0.63818531397369 1
0.642003664053175 1
0.36092796217823 1
0.880715000272469 1
0.663017980029464 1
0.227154356100217 1
0.195916236723172 1
0.328909060076801 1
0.635704167882051 1
0.320468413342028 1
0.304763278698068 1
0.490668320001553 1
0.272839065206091 1
0.0932493847297359 1
0.532780387378561 1
0.493986387715296 1
0.561537980698534 1
0.739499752598701 1
1.252440496657 0
0.309507001453668 1
0.141684384829873 1
0.34654202529361 1
0.400150052116905 1
0.766166198911357 1
0.674026299590778 1
1.04516126770737 0
0.739011511854906 1
0.487466569315882 1
0.074694219891914 1
0.812846741674025 1
0.400668139109472 1
0.890726452519655 1
0.385073194732622 1
0.0997105397225639 1
0.369568642158449 1
0.594607506753743 1
0.372471888665925 1
0.116145305520569 1
0.812785803877103 1
0.694955205605106 1
0.811635280881697 1
0.817603192756399 1
0.726195430138277 1
0.661365935372402 1
0.337466693579793 1
0.558628367913025 1
0.863495615545918 1
0.644909334432197 1
0.475862290077707 1
0.457328401162481 1
0.686803071401071 1
0.726724468377369 1
0.144184257044138 1
0.632723044781889 1
0.756581821368208 1
0.287178190728643 1
0.777667416015242 1
0.164316583186402 1
0.679338362892475 1
0.316825288456296 1
0.716214949770905 1
0.538353062253833 1
0.530223575850621 1
0.704068683031465 1
0.892110468851838 1
0.595933403211163 1
-0.0303359138928415 0
0.343748545264341 1
0.306887625022647 1
0.614785056195362 1
0.56113665843129 1
0.552020212220382 1
0.640892046794756 1
0.57171882102415 1
0.247652804097947 1
0.339409447457615 1
0.958782353685318 1
0.922158664488843 0
-0.04465941747575 1
0.520414753753355 1
0.45782765780754 1
0.578701340776455 1
0.969798194918901 1
0.771984333903972 1
0.477967396436777 1
0.286766729232987 1
0.4125847644325 1
0.524871636457196 1
0.264510571086029 1
0.111894020782797 1
0.317034113779152 1
0.363206497983763 1
0.779931731559325 1
0.329909031232573 1
0.223986009590132 1
0.5913829009341 1
0.832229689109515 1
0.803021298798386 1
1.04622026553644 0
0.556283183705923 1
0.185002841985941 1
0.878020189382713 1
0.361133214712775 1
0.599809222403395 1
0.450081409335734 1
0.187470634350472 1
0.375258589505178 1
1.37554828623877 0
0.687247762293213 1
0.292179409198171 1
0.461315313023861 1
0.484597782312433 1
0.398013988152419 1
0.550643693454428 1
0.633442063920955 1
1.1548806373734 0
0.556460034178715 1
0.0242930949990458 1
0.595578824732494 1
0.54273655239237 1
0.515487009580244 1
0.596094735764173 1
0.543837589517543 1
0.389807893566366 1
0.582028372686438 1
0.909266965718172 1
0.80989033320052 1
0.566597424964054 1
0.608028174774647 1
0.603084585195084 1
0.674190932070931 1
0.776384991130751 1
0.519619436571934 1
0.985039763726105 1
0.703202962197929 1
0.134925512897089 1
0.215611911424761 1
0.58581009482289 1
0.798394981903148 1
0.50919396462549 1
0.753726326363745 1
0.136225692074678 1
0.418168004920023 1
0.197352116229589 1
0.408442986793175 1
0.621824481453204 1
1.07532206272917 0
0.412274449687428 1
0.558700340192229 1
0.39672384056297 1
0.932588280879545 0
0.62231845019621 1
0.615651144822353 1
0.37327851072525 1
0.643278663276941 1
-0.100491464779668 1
1.0768821048422 0
0.46120122049356 1
0.654847761932442 1
0.647581819285637 1
1.14497983432527 0
0.60315270688059 1
0.726787136780199 1
0.460590492945216 1
0.569984176316334 1
0.15086420208989 1
0.714214209608458 1
0.528024422449941 1
0.780439336309268 1
0.630068810024389 1
1.11381824695039 0
0.48303142432481 1
0.534421742360431 1
0.354886039819335 1
0.502585473340013 1
0.439864966478118 1
0.744496757864257 1
0.103976382248893 1
-0.0698755036411535 1
0.326604177753387 1
0.434151877725618 1
0.328470400684995 1
0.469879966718999 1
0.849838136418413 1
1.07930637904581 0
0.595628651524714 1
0.38722747142379 1
0.207578335034464 1
0.409560534190538 1
0.656966543620118 1
0.545560771067653 1
0.573086111092162 1
0.555066803782918 1
0.444231778177983 1
0.738760857798151 1
0.651793773325544 1
0.857763220736304 1
1.13944971179767 1
0.683802457255728 1
0.960042054522537 1
0.749226036914235 1
0.64878424442877 1
0.865275764078057 1
0.503618680506853 1
1.35667871598575 0
0.66542660965599 1
0.469522167102701 1
0.290969015672672 1
0.673315481066009 1
0.452831368414743 1
0.646459453490866 1
0.0354246245413062 1
0.738213801957375 1
1.06996695230926 1
0.351293838160157 1
0.893645054067383 1
0.418342097545329 1
0.561945435376846 1
0.772735758275221 1
1.08949931263344 0
0.696212744517373 1
0.622374123345605 1
0.221416888563745 1
0.604625579048123 1
0.714125531794506 1
0.407327362230252 1
0.363906972109948 1
0.259817778339213 1
0.842618593594297 1
0.679369116007868 1
0.194683824656884 1
0.397034749789795 1
0.342171060858772 1
0.285913339517276 1
0.640638406351688 1
0.395743810046745 1
0.459355804014934 1
0.315368663275582 1
0.671522902808478 1
0.317920831086797 1
0.592160301956678 1
0.305425456467146 1
0.320771022386137 1
0.451354816767367 1
0.572675157854676 1
0.654530204099851 1
0.435627277576361 1
0.68380101800881 1
0.555494285173098 1
0.0101812342111988 1
0.636822851873037 1
0.472870128891762 1
0.737263756438433 1
0.202731142178923 1
0.684735741620991 1
0.453583290223623 1
0.326338469212339 1
0.153368841211635 1
0.42628150160228 1
0.45831039887874 1
0.796110300439945 1
0.718068678474524 1
0.146267189275943 1
0.350924277164975 1
0.61994824233701 1
0.363249019710613 1
0.873228097626529 1
0.754753836274864 1
0.526018965257799 1
0.740870893871494 1
1.12630202850816 0
0.449923938108735 1
0.978000333741874 1
0.608159457541249 1
0.604434517184616 1
0.217375392635068 1
0.169824081717847 1
0.418893230993244 1
0.920918262130725 1
0.853794966439321 1
0.724004807759979 1
0.308093216005464 1
0.609842349345977 1
0.524249746229181 1
0.233202648751613 1
0.771858997786445 1
0.28823799381748 1
0.360930157006772 1
0.548739780385255 1
0.72320775460041 1
0.658313323751125 1
-0.0974935809364646 1
0.364901639953659 1
0.152516932775786 1
-0.157191889086108 0
0.695513909493031 1
0.981419951002916 1
0.576331962903986 1
0.451242471757485 1
0.808160022581092 1
0.658926904656974 1
0.269767842461967 1
0.644593362624143 1
0.44082312362508 1
0.375201745631268 1
0.541004523552607 1
1.07428471893437 0
0.38412162213241 1
0.712192040672644 1
0.419035310837184 1
0.687472807466855 1
0.271524499548349 1
0.282104293855604 1
0.21544442190774 1
0.559059378182079 1
0.277736081196186 1
0.356721034621775 1
-0.0557110747614384 0
0.313324818721125 1
0.847673078731823 1
0.506950054637766 1
0.708042967972976 1
0.241961602317484 1
0.470200958337566 1
0.492999007758244 1
0.522991078298738 1
0.199848940137721 1
0.945005435934422 1
0.507355294136807 1
-0.108503712109162 0
0.49300466693933 1
0.818825788432655 1
0.572522704354723 1
0.348476619797057 1
0.56334873677559 1
0.398568273038873 1
0.437703165656322 1
0.254018059163187 1
0.785963259786605 1
0.812431803094306 1
0.50962890543732 1
0.387423023443858 1
0.418030462940568 1
0.48917049490422 1
0.378333655045037 1
0.725459849973776 1
0.594826654785306 1
0.751200047409681 1
0.841077311122064 1
0.391728976098407 1
0.607389174021924 1
0.478427948030816 1
0.750948002263052 1
0.584519805056947 1
1.03581108694449 1
0.478014161193307 1
1.20560886979325 0
0.131231387439573 1
0.199131915603663 1
0.452844254024155 1
0.760306203766965 1
0.975353804879079 0
0.24473305752323 1
0.934800751559511 0
0.480234464642185 1
0.509086433308224 1
1.11737418400378 0
0.540889629496964 1
0.545466680906348 1
0.353724954284209 1
0.694352881259291 1
0.646479527334893 1
0.315877339415686 1
1.03763973405645 1
0.685113183340986 1
0.267560890609869 1
0.261910030062556 1
0.504014020892817 1
0.481091101885743 1
0.348595649514119 1
0.498697608958844 1
0.871726089091779 1
0.777390305554981 1
0.238763847057448 1
0.768392988564577 1
0.795356439665018 1
0.725517616391124 1
0.484781847982758 1
0.330763672810892 1
0.0226134772628392 1
0.0988809738610559 1
0.330726215714083 1
0.615582502176207 1
0.473605985664012 1
0.328976387890396 1
0.710379749408792 1
1.05224983085307 1
0.982591434723454 1
0.68176384659202 1
0.170292007918268 1
0.828172748367382 1
0.487665005640798 1
0.523384393594153 1
0.709509978009228 1
0.570650583693591 1
0.50492130533464 1
0.486622528146802 1
0.103722737622176 1
0.346145638715855 1
0.999218424044034 1
0.626432659234225 1
0.400513140160245 1
0.534234323156324 1
0.778167171941501 1
0.536289844127192 1
-0.0413346621553876 1
0.374786415890875 1
0.379597687225568 1
0.977780233310786 0
0.158293338057181 1
0.829283561493828 1
-0.0140149962421701 1
0.104517936679717 1
0.867721120415342 1
0.874042284627698 1
0.643324456207377 1
0.670110231114302 1
0.513985341618952 1
0.704156703348358 1
0.702724884476352 1
0.493200792554321 1
0.828244000319125 1
1.01302392792439 0
1.0252544909004 1
0.206660832799663 1
0.767392222799751 1
0.319746206666845 1
0.503374849689609 1
0.470989113411616 1
0.340014528536145 1
-0.0966413833889197 0
0.389017379845466 1
0.879495462224997 1
0.749240244405799 1
0.506927910945768 1
0.784844679854247 1
0.893853848980517 1
0.658341454146416 1
0.360165499463057 1
0.664684121269309 1
0.101421962115282 1
0.0257433044703944 0
0.299252969540231 1
0.337738281483989 1
0.545679144968504 1
0.87665533780835 1
1.02315094240123 1
0.662119694884465 1
-0.00234573107521044 0
0.799375938988195 1
0.482425839348399 1
0.0805143437300166 1
0.406172159506618 1
0.628286566490072 1
0.658927873985217 1
0.587806619621083 1
0.789352832609411 1
0.441022274125327 1
0.410377997026492 1
0.784350113633373 1
-0.149964985824728 0
0.766982615309071 1
0.473028849991139 1
-0.25191910565377 0
0.593057893138536 1
0.482538840187943 1
0.381889421588169 1
0.37881268248734 1
0.795144070525609 1
0.675388265027864 1
0.442572080201915 1
0.457526649348427 1
0.729298635159409 1
-0.203040563622794 0
1.13916482398033 0
0.355876013845702 1
0.414786927249869 1
0.561186884932515 1
0.378583507782511 1
0.326636913020518 1
1.07191814029118 0
0.409358232334135 1
0.118850941358545 1
0.100335582710956 1
0.502911061535934 1
-0.281586199416947 0
0.304683097288451 1
0.345267437986137 1
1.08715637850663 0
0.510052682243242 1
0.508508112312324 1
0.251001830053184 1
0.755971866993637 1
0.743626064164434 1
0.405709875258122 1
0.699875044257692 1
0.265465300625015 1
0.481541706445584 1
0.760041583799313 1
0.375461089487168 1
0.689102336649959 1
0.567424883982072 1
0.6410333917809 1
0.668577816011678 1
0.615106640659329 1
0.166797008792342 1
0.0017475746475813 1
0.570283350654859 1
0.605257363283735 1
0.286389695647792 1
0.602549751367283 1
0.928317806792878 0
0.642959543303699 1
0.458511126428838 1
0.312768872255349 1
0.715640379156953 1
0.70413806713134 1
0.352755268327093 1
0.391265887753617 1
0.774560010374355 1
0.583600316773946 1
0.694042601898139 1
0.307329632173807 1
0.545318154508949 1
0.491056666367221 1
1.01635619821279 0
0.872428661720369 1
0.923937254467315 0
0.576248682285921 1
0.924819342470172 1
0.649339698672572 1
0.632874663210424 1
0.630372876346913 1
0.512956778085654 1
0.90925002217516 1
0.321064693150922 1
0.212014777819073 1
-0.0243632577339653 1
0.356343021929089 1
0.804645318927104 1
0.0834647351081065 1
0.14307112175489 1
0.889718427014312 1
0.731676303927527 1
0.00740940218162613 0
0.418282342348296 1
0.29249990412185 1
0.224102429520431 1
0.267894266985469 1
0.468144845978651 1
0.287536232085212 1
0.17791471839704 1
0.389983076019495 1
0.157896138353915 1
0.863750013173894 1
-0.231581270931476 0
0.745847064506103 1
0.361387071374111 1
0.410576719304987 1
0.547036419121022 1
0.794295140358901 1
0.195289597941175 1
0.213430405963929 1
0.375930359374057 1
0.362088556425711 1
0.2593090030301 1
0.520007113700296 1
0.94901001494303 1
0.271413482497303 1
0.909313989885258 1
0.354171335630218 1
0.385735578590681 1
0.611765464727189 1
0.668485132139948 1
0.535727479568651 1
0.656777186580268 1
1.00314107195178 0
1.40006181582958 0
0.366875357093475 1
0.292264281748568 1
0.82010726666931 1
0.526945954422254 1
0.617649637969574 1
0.542329707504977 1
0.190553108239016 1
0.473575054751205 1
0.104078565526994 1
0.035617228094071 0
0.127240798627857 1
0.395122687171017 1
0.580761731812283 1
0.849317909724332 1
0.789721860381876 1
0.364277647898695 1
0.871365762407663 1
1.38029518133777 0
0.605040946238636 1
0.413678695438414 1
0.949319263317691 1
0.473961496817669 1
0.513826517118504 1
0.427407165890367 1
0.793199805100717 1
0.709439551316171 1
0.431552126385731 1
0.571592960395138 1
0.940479761326703 1
0.570506355643356 1
0.304939837299646 1
0.349523865024206 1
0.593234749337373 1
0.85232489971908 1
0.723181530243701 1
0.597382506512437 1
0.401946534289404 1
-0.0200102508553745 0
0.12661458408914 1
0.175477839483635 1
0.672081132957585 1
0.603098512220761 1
0.39218573408313 1
-0.0429022896369271 0
0.676992989746227 1
0.804209534259862 1
0.506425538606936 1
-0.0903453525793628 0
0.697106533521908 1
0.634450510868873 1
1.05827661370332 1
0.519972586675002 1
0.386152472720129 1
0.850113019343109 1
0.502269949300156 1
0.0957718682829247 1
0.646049913730945 1
0.152491688242274 1
0.497574629733675 1
0.321651043617922 1
0.0347352795198489 1
0.570835443915915 1
0.700498381544569 1
0.558964514936831 1
0.109499866123294 0
0.0262509603765544 1
0.175132588843965 1
0.464590415527163 1
0.387130129784181 1
0.55146830964595 1
0.0708225716859596 1
0.55439644827507 1
0.818329741269836 1
0.528266923727404 1
0.750605465103673 1
0.715170071196291 1
1.20618186234313 0
0.38713083254741 1
-0.00177967930902018 1
0.519762053150833 1
0.355286855234858 1
0.551180419266145 1
0.400807219854614 1
0.639971489566944 1
0.572764323424325 1
0.877294728533084 1
0.103773712892357 1
0.796831144540935 1
0.604648413805113 1
0.611670955138912 1
0.482189330544449 1
0.226676957704029 1
0.403223433547704 1
1.15624577844119 0
0.58075273842733 1
0.246528051129253 1
0.306030595728965 1
0.229428915770936 1
0.428122931015773 1
0.0359363137529622 0
-0.163276850326274 1
0.570935072168022 1
0.936290428208022 0
0.325252552733929 1
0.567951533189728 1
0.631987410728321 1
0.835812067807988 1
0.790353156004739 1
0.538003098265403 1
0.0436508098383237 1
0.0857135588383371 1
0.948985379592046 0
0.458998784388953 1
0.908008806611607 1
0.737851981522453 1
0.387343597969287 1
0.231264284728107 1
0.215330678647844 1
0.139520063592796 1
0.365375495486843 1
0.388465934025751 1
0.356621514575923 1
0.477229576625608 1
0.413012489299818 1
0.441023689005021 1
0.18152309022585 1
0.709450627373996 1
0.30134505105574 1
0.382723599121077 1
0.665978482127124 1
0.427311153294241 1
0.432356673758088 1
0.178553166707018 1
0.298690153491341 1
0.771434619764864 1
1.0206511057698 1
0.506109677264845 1
0.610473849522953 1
0.359862820479917 1
0.0136593223450672 1
0.575174231449625 1
0.317158572930727 1
1.00543169632381 1
0.534492573734573 1
0.494180331955966 1
1.0735345505856 1
0.492407302200331 1
0.703978808677961 1
0.831513795145883 1
0.415814097733967 1
0.523616413267207 1
0.883421823664972 1
0.975629184529897 1
0.401832478969016 1
0.0617061532825432 1
0.671131119738311 1
0.664475620523412 1
0.43531812839638 1
0.670808598364524 1
0.452632943899338 1
0.874989150771184 1
0.112027868398929 1
0.771716580065955 1
0.557195941348452 1
0.14598298919845 1
0.0366877599985044 0
0.199023588153279 1
0.454129298841061 1
0.122131727352986 1
-0.0455051683967932 0
1.15408888582074 0
0.756994163401926 1
-0.0714261023472902 0
0.769420288936299 1
0.145634683073792 1
0.597918642103442 1
0.202142547668717 1
0.505760071068567 1
0.713851281298724 1
0.0914634255709253 1
0.564893415290312 1
0.57338901280461 1
0.904021108412586 1
0.286864216960275 1
0.600640758156764 1
0.406302219728765 1
0.0673979581161618 1
0.440500464303269 1
0.325321712249087 1
0.440743631334877 1
0.278060514908069 1
0.216368854166939 1
-0.0747032478441672 0
1.09073501826941 0
0.395986505212519 1
0.541133609398571 1
0.55807944056668 1
0.253680636605824 1
0.415706145269164 1
0.282635838975643 1
0.97355545750009 0
-0.217116421336702 0
0.429799307669112 1
0.349198803446647 1
0.391238149389751 1
0.582613575432373 1
0.919013567271843 1
0.747316357779916 1
0.555304333335386 1
-0.0494908989544951 0
0.0719360148993704 1
0.112163148785331 1
0.391932750372326 1
0.715471197890158 1
0.745843564127045 1
0.31716666692392 1
0.496229653164214 1
0.984658710044669 1
0.476029485380764 1
0.540469942078404 1
0.720238498867892 1
0.210683980552392 1
0.369269836434827 1
0.395678529193535 1
-0.0414162042368709 0
0.219564649234831 1
0.217976904203852 1
0.332698610693622 1
0.626128486746722 1
0.519474711810737 1
0.660618372606658 1
0.923144391849707 1
0.313390027615317 1
0.798956181105796 1
0.328560513013694 1
0.335686389889264 1
0.245274117393975 1
0.312773064583509 1
0.779263380116456 1
0.240194004364571 1
0.0585668508202037 1
0.451495739119974 1
0.948710579249578 1
0.923944137792973 1
0.655640876291959 1
0.594307449374047 1
0.390945506710257 1
1.07831012985832 0
0.731567967760362 1
0.892882682118731 1
0.0697389410924844 1
0.555211824635037 1
0.923288125937925 0
0.45056114656331 1
0.453965602985388 1
0.337877783785944 1
0.634568843735223 1
0.469224705996902 1
0.496039726243509 1
0.289913704378705 1
0.603714577485536 1
0.711537834719763 1
-0.0109162741504048 1
0.887149078264053 1
0.486171121861251 1
0.64137480839423 1
0.0364407920331376 0
0.540163649672311 1
0.108133436172464 1
0.601444930927142 1
0.517913136838362 1
0.594085590253109 1
1.06129761224773 1
0.411993426314819 1
1.20674739132321 0
0.610213232240827 1
0.837019043842759 1
0.398644990283528 1
0.581443377651242 1
0.211887693240233 1
0.324621801424516 1
0.566566038543789 1
0.088250172717066 1
0.209193571190424 1
0.366581152237384 1
0.141875490512166 1
0.70556949041377 1
0.355950113281805 1
0.489482319461188 1
0.771071634029201 1
0.725124974529291 1
0.207080829773435 1
0.287276821271703 1
0.105886920100047 1
0.342071139117089 1
0.402618421360039 1
0.599205187114032 1
-0.182523076721345 0
0.469217735866653 1
1.08322236766982 0
0.614171634168482 1
0.394030515014123 1
0.21877646978551 1
0.516886175134508 1
0.76523216250073 1
0.256091795246696 1
0.294786724294076 1
0.598407018700371 1
0.800422978950298 1
0.483715056520215 1
1.28436804573294 0
0.342028546042495 1
0.74858553858193 1
0.552131008899174 1
0.495190036085393 1
0.679752364945097 1
0.802012183682623 1
0.736418060584404 1
0.915510017091501 1
0.186011258605116 1
-0.0864663880154109 0
0.50141649232005 1
0.320601468466567 1
0.742593885305868 1
0.0999851122643659 1
0.686936444220134 1
0.612169419885145 1
0.40447877949083 1
0.280892898905626 1
0.306369768965122 1
0.378955940928919 1
0.577963764623587 1
0.519994546974792 1
0.755354023472413 1
0.220213801498382 1
0.788384752853409 1
0.661509294189424 1
0.650466469602531 1
0.581666245188347 1
0.40602822319383 1
0.29036268835289 1
0.828469251178914 1
0.713487698427227 1
0.511396531660194 1
0.92103355220191 1
0.492531312276949 1
0.398856268390773 1
0.27812510367959 1
0.132334511491408 1
0.388235005397962 1
0.630756621766229 1
0.57339780127907 1
0.280598752570331 1
0.529758720151376 1
-0.00690983164938654 0
0.370502821197923 1
0.381163140441505 1
0.679145847881917 1
0.326108135615743 1
0.870902754408937 1
0.944088677978233 1
0.590828242697123 1
0.204642475219095 1
0.825553198316404 1
0.826117548615089 1
0.149236992670645 1
0.263148682017671 1
0.483696708709882 1
-0.0630280596912731 1
0.678788351724904 1
0.469461604388589 1
0.450834135896142 1
0.489404719710768 1
0.730648080326769 1
0.752826204893059 1
0.562461701681044 1
0.732923233506847 1
0.396440228524238 1
0.634850623601247 1
0.516308407747783 1
0.72340424434091 1
0.626029881704866 1
0.707943986563267 1
0.569716065654534 1
0.993945840300713 1
0.519512500109379 1
0.794149917066616 1
0.47180223733553 1
-0.0097216594126505 0
0.196581389481843 1
0.779215208852577 1
0.0997034127763038 1
0.435305261188198 1
0.544577306442908 1
0.517679154959658 1
0.159345214153629 1
0.799165262104976 1
0.0929213797447913 1
-0.235990030262079 0
1.04394326075843 1
0.51023168136923 1
0.599296679202336 1
0.891610220404116 1
0.133645294650525 1
0.246710846039223 1
-0.265767399438978 0
0.88010314010015 1
0.41426095439697 1
0.523062438652178 1
0.744424353472566 1
0.315989431217347 1
0.0953574412487722 1
0.645728263212205 1
0.64712141227739 1
0.374724460593483 1
0.17834180274948 1
0.532258127064335 1
0.497462476119154 1
0.560313766818028 1
0.15225495181166 1
0.805676461390968 1
0.541819041918337 1
0.33702551327278 1
0.684744909107765 1
-0.00409048309068619 1
0.65272450456989 1
0.641597255965665 1
0.631849832840644 1
0.235908326223069 1
0.817295984393876 1
0.720320408480532 1
0.946274801833479 1
0.223459567157588 1
0.364089812722217 1
0.947366962115914 1
-0.11264088383929 0
0.759637724933316 1
0.64054487199989 1
0.59332485922808 1
0.590091234344148 1
0.519607413964989 1
0.416245846233916 1
0.607371656132864 1
0.0694706566041679 1
0.535058326253653 1
0.319042948870402 1
0.878235432120015 1
0.777591135256898 1
1.02229688316635 1
0.228584627251173 1
0.537413873625904 1
0.227152192517871 1
0.409731210433238 1
-0.0831767737426496 1
0.277541231688459 1
0.679985955338256 1
0.418218610312539 1
0.52294408740798 1
0.66499743943096 1
0.76618150694127 1
-0.0889903212668685 0
0.651331885059491 1
0.254220503407384 1
0.0725934031214103 1
0.288779752512446 1
0.506843569485408 1
0.141556205284088 1
0.0813449033471568 1
0.555728633964389 1
0.67254248906398 1
0.584824341051997 1
0.605920290504105 1
0.337865054662736 1
0.523958837298999 1
0.2104454054278 1
0.649097399689765 1
1.04836133857615 0
0.714705346182404 1
0.671588719067436 1
0.745014535524195 1
0.779615925713784 1
0.173138628980718 1
0.414248011598778 1
0.501711500342064 1
0.621372921906082 1
1.18186685550265 0
0.600824795848333 1
0.280596960610481 1
0.273083874070062 1
0.543938647026271 1
0.612478684018839 1
0.442094313302916 1
0.662842166004224 1
0.434701535348729 1
0.939800591433308 1
0.0423604899753103 1
0.446077614263657 1
0.564191683938808 1
0.240475256402562 1
0.86601256567752 1
0.36209572224174 1
0.297468656341004 1
0.442570010795901 1
0.491604723691462 1
0.835062110537161 1
0.826945895698978 1
0.807011267026842 1
0.103660094184306 1
0.793582800043199 1
0.362267954365873 1
-0.101429684102485 0
0.531875996580285 1
0.59819784528341 1
0.586146057832605 1
0.187132318435229 1
0.392357059424781 1
0.660081340683792 1
-0.280165831211262 0
0.217757942728673 1
0.537763466416793 1
0.239274691409042 1
-0.2007770873468 0
0.164886962427014 1
0.855414103497978 1
0.558712547271442 1
0.305823801506777 1
0.268722742992729 1
0.703736257743699 1
0.711513297858215 1
0.55531636032065 1
0.240608924286123 1
0.626547392764796 1
0.610571823361132 1
0.27525382671347 1
0.304752908518456 1
0.474883387835338 1
0.0382229719173114 1
0.684594790593144 1
-0.0885059990297517 1
0.424930384126663 1
0.0521154424163262 1
0.862363374483486 1
0.799174191951153 1
0.685724701911038 1
0.722946908674509 1
0.240953688132302 1
-0.0243032196780629 0
1.12868974711032 0
0.531314500561128 1
0.442790910689464 1
0.521605019000839 1
0.600983137426495 1
0.402904455865646 1
0.678349649294674 1
0.67072875597876 1
0.248794699296325 1
0.351288191457147 1
0.253822494795051 1
0.345779472197841 1
-0.0218861663363573 0
0.591056190610004 1
0.215910549283629 1
1.23889042236432 0
0.2105638566855 1
0.942352533835713 1
0.192379789055992 1
0.343006868359594 1
0.475518013411307 1
0.302136212011944 1
0.586229854190256 1
0.406636760992342 1
0.192975108357975 1
0.310836693918087 1
0.218406246312363 1
0.867735735728131 1
0.0785071678256414 1
0.704800296983336 1
0.597566974169155 1
0.814662163851906 1
0.310513995348336 1
0.057979078637733 1
0.533012907380221 1
0.539491133543257 1
0.100806331335806 1
0.43278693118395 1
0.239807839606279 1
0.550753912407645 1
-0.0047612916576906 1
0.312862459850558 1
0.483382757280954 1
0.0121914440317775 1
0.525221871438646 1
0.0218086412372956 1
0.0916883795539224 1
0.629146336019939 1
0.58059123486535 1
0.538176683116101 1
0.732397202615934 1
0.533583602693199 1
0.268452466749268 1
0.65923065971166 1
0.723431912176111 1
0.343343641401669 1
1.28901844359794 0
0.36307478481121 1
0.234654100670063 1
0.387949331125049 1
0.217995284166845 1
0.564066061623548 1
0.565535225472385 1
0.599086426911939 1
0.25942498722835 1
0.731931490150643 1
0.71682979328122 1
0.427579329212843 1
-0.0950489345903058 0
0.416211511935924 1
0.600778017874593 1
0.292190186065433 1
0.261549346207756 1
0.42947108268356 1
0.732246740977694 1
0.23470942892749 1
0.144806606328546 1
0.364467546283332 1
0.668235131254749 1
0.465322592419942 1
0.302012529340738 1
0.923335179840674 1
0.486108909985793 1
-0.0168503897450434 1
0.872839375500582 1
0.61338574378469 1
0.688462547058502 1
0.441351885435266 1
1.08383666202195 0
0.732174248187158 1
0.733245831242319 1
0.444632130345261 1
0.491516789696117 1
0.575883400403919 1
0.0619969530301466 1
0.542210914907742 1
0.862622897140532 1
0.38636967124012 1
0.722175100924741 1
0.701667621823795 1
1.04788493783724 0
0.626301370542303 1
0.723561021914246 1
0.930853309504825 1
0.291016855649746 1
0.403273923922089 1
0.185233555440401 1
0.191664280734638 1
0.472207011704711 1
0.636880814501901 1
0.689791078510794 1
0.452075592829278 1
1.10621177178592 0
0.339513423100355 1
-0.0692797753043631 1
0.946983001504958 1
0.156737045083051 1
-0.13788422821007 0
0.828823371855411 1
0.547873203163631 1
0.295616642950161 1
0.344396920464565 1
0.619268772885326 1
0.300043867520939 1
0.209431254946945 1
0.214584071894966 1
0.733500294069046 1
0.40800437757115 1
0.238860814285495 1
0.535261832872683 1
0.67997724809346 1
0.473639398772605 1
0.982965892671823 1
0.275443869317648 1
0.819087269170069 1
0.883124579407014 1
0.557225831343453 1
1.01917214129873 0
0.494336058182782 1
0.462154788969927 1
0.645991881904608 1
0.204825217785419 1
0.484424559028416 1
0.167031564887664 1
0.568199766050835 1
0.547070071210707 1
0.805654675406038 1
0.703972076907985 1
0.966536962621001 1
1.21247366172502 0
0.93241751451858 1
0.274456941462434 1
0.683179541216922 1
0.852656302046216 1
0.69224494236239 1
0.22352229472045 1
0.373749688329139 1
0.532426607415662 1
0.563910844760821 1
0.474460563561325 1
0.533131637446658 1
0.14010900565118 1
0.647378288893531 1
0.699656923282988 1
0.294232292573715 1
0.676277675679649 1
0.52518073465411 1
0.543739796738589 1
0.726970770679783 1
0.352110398605274 1
0.457377951654277 1
0.880243291116455 1
0.800789096498673 1
0.131295776880815 1
0.284230222034478 1
0.793227248482015 1
0.746038636029419 1
0.45505572410523 1
0.480911825246942 1
0.382595599382336 1
0.185544250755736 1
0.66641977025201 1
0.495837733769346 1
0.253880495431269 1
0.450359403544152 1
0.4006592889855 1
0.563587780892691 1
0.524457759988177 1
0.404812864459421 1
0.143284344450951 1
0.0816025367244437 1
0.748215881458281 1
0.346019028106553 1
0.0062905845943163 1
0.906992006051348 1
0.250536052236564 1
0.633733082633291 1
0.542734470445989 1
0.710523823954125 1
0.572839565374848 1
0.128227112796283 1
0.486917575405113 1
0.20272841855771 1
0.13321467598115 1
0.138371405602142 1
0.625561049078339 1
0.131286536731047 1
0.590250504337012 1
0.553778198862163 1
0.722246170069914 1
0.318315134451091 1
0.15381930363113 1
0.916154599208863 1
0.542574901530711 1
0.249599818937455 1
0.933725498574472 1
0.51351892352659 1
0.664634808554172 1
0.666207949007747 1
0.4145641646219 1
0.193223135107836 1
0.0825619039021085 1
0.226132184729925 1
0.160735100335096 1
0.821295879145985 1
0.362348199254066 1
0.619282223428242 1
0.691753867467557 1
0.710101819370002 1
0.331357302571771 1
0.461181400657379 1
1.0858948542667 0
0.801158473726219 1
0.472491051721378 1
0.566891008828666 1
0.719426873949398 1
0.136260532205156 1
0.585754419677557 1
0.644958197139237 1
0.171980363167531 1
0.48675496134675 1
0.956134818810678 0
0.822311371342392 1
0.345906964706315 1
0.592744546333939 1
0.263254236319573 1
1.09995661289464 0
0.519937052597112 1
0.609922865337286 1
0.239227285088018 1
0.213812463510042 1
0.652021555017144 1
0.289587041870622 1
0.27684120052282 1
0.211955383271326 1
0.212940092116547 1
0.575851300778274 1
0.425530691511612 1
0.354423218822201 1
0.203902145802391 1
0.459826461264225 1
0.471217537466902 1
0.419021808893348 1
0.673050822459916 1
0.815994859816806 1
0.742073443990856 1
0.392047627647373 1
0.717273331710075 1
0.239330855353147 1
0.17924140819632 1
0.754466660523942 1
0.0555747924551823 1
0.576772546777746 1
0.722596061573027 1
0.072997173659256 1
0.546541820776421 1
0.500942456760158 1
0.592421886690297 1
0.67546946121564 1
0.486958905067099 1
0.163127358713062 1
0.651848812185549 1
0.201978306022139 1
0.021189309590991 1
0.778790364559884 1
0.364611895637462 1
0.663992639778588 1
0.574993626463402 1
0.863604750944559 1
0.29274791997302 1
0.261942944668263 1
0.0763113758144655 1
0.284457846005426 1
0.604101953847403 1
0.744562186834436 1
0.276626161807424 1
0.0640090957547447 1
0.725710992949597 1
0.44976828060962 1
0.631351314852206 1
0.591369917065628 1
0.0574158540547907 0
0.821309367377546 1
0.49118052316451 1
0.274720223380193 1
0.536877439592262 1
-0.0172728970915422 0
0.847165547126192 1
0.373761355936467 1
0.782178897314588 1
0.0977303651956273 1
-0.0162062498000687 1
0.97716539205085 1
0.647443953801715 1
0.730880797823118 1
0.325021410069691 1
0.751576257239058 1
0.134351607983181 1
0.849859342746391 1
0.230722572143068 1
0.692890900060349 1
0.104990274160996 1
0.434435883107101 1
0.337470903821734 1
-0.053473255044595 0
0.321233556849972 1
0.271591296921642 1
0.410860308949536 1
0.454575480601442 1
0.193884981812316 1
0.171539743028698 1
0.660340799847995 1
0.493224372485054 1
0.492918762145487 1
0.710654325017488 1
0.297220183875361 1
0.874773073100486 1
0.263623235340704 1
0.0585627136819802 1
0.591887055258555 1
0.675667804657928 1
0.699500664616447 1
0.817838029555189 1
0.562570155068461 1
0.345513032781743 1
0.191215316712097 1
0.317712211224716 1
0.57265889847899 1
0.78777620082209 1
0.546482387813998 1
0.0507923800490914 1
0.112471566232941 1
0.643015147339402 1
0.627531389824324 1
0.334317745352312 1
0.724312304124187 1
0.781206074108144 1
0.553927209834443 1
0.301162445008594 1
0.401726416709906 1
0.170773962095716 1
0.672085974986203 1
0.99924028148097 1
0.214625268156969 1
0.411015439063683 1
0.292975521656028 1
0.54675161139901 1
0.218305375270847 1
0.462113583267814 1
0.438367162542958 1
0.458488806096262 1
0.0967903674497746 1
0.459459698410823 1
0.530298055774526 1
0.554844945734672 1
0.466032836214292 1
0.709184430073011 1
0.422518379059247 1
0.440796604685188 1
0.781026640584374 1
0.416558009908163 1
0.649886291494567 1
0.448132712174853 1
0.760125566462339 1
0.875737957586801 1
0.339465647231084 1
0.577593611762369 1
0.311782113111762 1
0.280961681322471 1
-0.213237017445131 0
0.475271214576315 1
0.683859141941022 1
0.287595884481011 1
0.0859121862880296 1
0.420175059989207 1
0.671504079766405 1
0.739607819553211 1
0.627097099469137 1
0.579122298676313 1
0.409276837829281 1
0.305544389236492 1
0.563492845588049 1
0.645201842336629 1
0.494556199905758 1
0.714732552887806 1
0.700349952714758 1
0.719773816131012 1
0.798440716969439 1
0.309134299458531 1
0.507145672884959 1
0.786110790444377 1
0.312115089947069 1
1.01445129030824 0
0.194641605732342 1
0.515015722360769 1
0.616539879575515 1
0.270010643670062 1
0.478859516946073 1
0.36670455600487 1
0.586170202186861 1
0.471235424163009 1
0.650264008377511 1
1.00439142840956 0
0.50516481361987 1
0.619010317273322 1
0.642518027241012 1
0.326012472224744 1
0.255105989745604 1
0.50231951142381 1
0.759582369429758 1
0.204950200975931 1
0.327732440293995 1
0.841766015224951 1
0.732203752173204 1
0.655962680023245 1
0.475302581949304 1
0.361423425199629 1
0.326540100094921 1
0.960199347791984 0
0.501692916778012 1
0.403031606636143 1
0.324698981508455 1
0.725254288385877 1
0.582263954016825 1
0.583704912980518 1
0.653529371105435 1
0.352460330325648 1
0.271014382825894 1
0.378755023145897 1
0.4430389165872 1
0.425371239561149 1
0.530690297961007 1
0.484436487721125 1
0.64343895801673 1
0.453583454310628 1
0.387989832131216 1
0.747326242103647 1
0.0910037269112666 1
0.232350100617428 1
0.906239778951591 1
-0.0299219144748215 1
0.47328437282465 1
0.273171276325125 1
0.959059332161569 1
0.675435022265125 1
0.215623401936183 1
0.338494081314301 1
0.256656814371322 1
0.459158467319101 1
0.647692326752081 1
0.659139781401246 1
0.622417211504729 1
0.0312686535759826 1
0.422001932546087 1
0.856034307933046 1
0.423063217850607 1
0.673268745768636 1
-0.269697695473915 0
0.330461605839043 1
0.962574566067779 1
0.391593487354049 1
0.699239396728749 1
0.604315619695639 1
0.183060320239461 1
0.158176284176895 1
0.235228730213833 1
0.440412904692664 1
0.787655121933015 1
0.103579296250586 1
0.396956610465597 1
0.463737340230096 1
1.07758051064028 1
0.528125869355429 1
0.823337981014034 1
0.75865981328496 1
0.639980087667162 1
0.347827102619094 1
0.531081927813711 1
0.231103059592273 1
0.579754313061543 1
0.600196125886263 1
0.323861041003543 1
0.778996390827656 1
0.392747435937157 1
0.689083680831767 1
0.0557060646833719 1
0.219521086772781 1
1.19270088616254 0
0.192791150026459 1
0.376768349390743 1
0.268434710803081 1
-0.0378487892841902 0
0.351392506766754 1
0.681857381064291 1
0.156022525454745 1
0.219796779280341 1
-0.141967936908223 1
0.668589184325616 1
0.637940512810059 1
0.534067304106495 1
0.460502622985222 1
0.214916002401286 1
0.445862761829638 1
0.396746962816254 1
0.791625669879864 1
0.254271836189195 1
0.800150438658606 1
0.461686711895102 1
0.325923469905047 1
0.0395363065317135 1
0.760013836067514 1
0.314647984748778 1
0.411466302145806 1
0.72447470387493 1
0.241963464526469 1
0.680199214113819 1
0.189124990002436 1
0.401234465733571 1
0.599014743599976 1
0.659655962549521 1
0.346610762582266 1
0.663288604346672 1
0.778010667039013 1
0.457246439487078 1
0.79401837213051 1
0.347148198870949 1
-0.0358580590765964 1
0.696474658043263 1
0.541529621213832 1
0.212271598947706 1
-0.194696587953552 1
0.289772193537246 1
0.368430589754593 1
0.637069806563679 1
0.367413569340277 1
0.450081837531417 1
0.540748271198672 1
0.324154705791897 1
0.709292345832078 1
0.0804417160316777 0
0.346771960422472 1
0.666132530201265 1
0.131720561158761 1
0.455457153543047 1
0.186326741556698 1
0.491857390330045 1
0.322376450984189 1
0.20295358889477 1
0.507958090490991 1
0.733142639359349 1
0.558578109409414 1
0.389547082896903 1
0.408531806188312 1
0.840535400777917 1
0.505443505779208 1
0.58015347459321 1
0.621062885766551 1
0.649005688699182 1
0.747930161071286 1
0.319728475081434 1
0.326343217625935 1
0.607734632059375 1
0.831789974622974 1
0.385287016592852 1
1.00042396998907 1
0.959964479641818 1
0.841337580140084 1
0.518474434641653 1
0.86322140988533 1
0.00472327433692635 0
0.626128560285717 1
0.739955580039945 1
0.560223984126485 1
0.338283695750322 1
0.427872608738324 1
0.363851070442877 1
0.499786166921528 1
0.794437917601242 1
0.629882188332125 1
0.741152072551612 1
0.495646206776229 1
0.75054474950551 1
0.700035092957286 1
0.531448481636399 1
-0.0425255113647864 0
0.363979401027604 1
0.572848996771442 1
0.450574475152355 1
0.449559807223223 1
0.626266069053506 1
0.264963062046581 1
0.703343834526556 1
0.620096331149575 1
0.297744064613618 1
0.459204042730626 1
0.507318779426273 1
0.433583081295861 1
0.425942880869926 1
0.573270762862604 1
0.194053936626524 1
0.603672499119892 1
0.307248425727985 1
-0.0367108179159236 1
0.528777991962838 1
0.618384805887504 1
0.473785641284866 1
0.687641260697782 1
0.668634904296528 1
0.179179819285765 1
0.537757087039441 1
0.303933392698821 1
0.822958129135174 1
0.305873913578941 1
0.492397656568936 1
0.922178922185394 1
0.386410969193924 1
0.574110149795424 1
0.26929424491835 1
0.628035561953382 1
0.531403985860445 1
0.626483531495387 1
0.538812509494081 1
-0.0265893689032736 1
0.351759560483932 1
0.230191661226605 1
0.589001184520116 1
0.402262919309496 1
0.802287546649131 1
0.267563161502847 1
0.598326056999913 1
1.02536470934398 0
0.289063402846783 1
0.776002875896004 1
0.795846047542345 1
0.229158380152735 1
0.197000936024228 1
0.539712851153798 1
0.464251219360481 1
0.308216922505158 1
1.23017823054889 0
0.574962004268545 1
0.546042491219145 1
0.520100355971295 1
0.681471187066642 1
0.778397054880546 1
1.11442497229648 0
0.841278866318589 1
0.719597479325651 1
0.340758479679304 1
0.480016892971294 1
0.601463990337891 1
0.510205010891924 1
0.743774652825253 1
0.665371371201835 1
0.524849233132817 1
0.169815871721727 1
0.690847463374785 1
0.624798958981107 1
0.626441472648665 1
-0.258648258500695 0
0.745155443381552 1
0.315295310041735 1
0.285726346420835 1
0.571576456124696 1
0.467860367702814 1
0.478496588069574 1
0.616321384840165 1
0.679341761141773 1
0.605280926469249 1
0.813793290530345 1
0.569368368445389 1
0.336146043885003 1
0.0594323971758506 1
0.81118369851016 1
-0.0723995411420951 1
0.738809655256033 1
0.306071772069409 1
0.325071097130524 1
0.44060160717603 1
0.578151532796086 1
0.623184929678205 1
0.556608305055771 1
0.0291934214973281 1
0.615098414607713 1
0.865423817542809 1
0.269970197973172 1
0.817722756244466 1
0.756832849124354 1
1.20666739758594 0
0.0827661385908872 1
0.424449442336413 1
0.458326966590799 1
0.167546459275122 1
0.680292510695482 1
0.484856015795031 1
0.606413483217523 1
0.676904949306683 1
0.693409082090846 1
0.428008432039141 1
0.668758798839301 1
0.423066846986114 1
0.442183213123602 1
0.572128981238255 1
0.956275390688535 1
0.512351667521265 1
0.950282205325624 1
0.710547799289603 1
0.201042059094683 1
0.920101389159762 1
0.225431165207249 1
0.729759288261518 1
0.501479142541554 1
-0.0372325127444375 0
0.362173986533294 1
0.608792785922841 1
0.386424058202141 1
1.09319351268677 0
0.760395973871631 1
0.294468045666165 1
0.652400212285154 1
0.48760322826689 1
0.477884171683427 1
0.772097466279451 1
0.276290246961242 1
0.551939318902167 1
0.607519225111446 1
1.18673808956851 1
0.568947496711803 1
0.325779137291902 1
0.934529655154385 1
0.139144924748348 1
0.352754742481922 1
0.555959595036586 1
0.67883501413714 1
0.115807136865629 1
0.0796176142618152 1
0.271158860342103 1
0.504284370522672 1
0.267603361874496 1
1.01187309858099 1
0.41825991858758 1
0.293050673675978 1
0.1470113093593 1
-0.0799952721939204 0
0.4604189433841 1
0.489764766322651 1
0.768443908045526 1
0.06877211160688 0
0.668222021073375 1
0.313452540806433 1
0.530222267566127 1
0.991411762410424 1
0.510147386979806 1
0.418017937982357 1
0.240025208507654 1
0.021631691567472 0
0.313450383893928 1
0.542227181727614 1
0.265844211118111 1
0.988114645584329 0
0.696771627942974 1
0.492851624897612 1
0.558327058143697 1
0.622870414452645 1
0.0898842752373106 1
0.645405214001224 1
0.490005603330858 1
0.332739194999785 1
0.218341834506887 1
0.732916096064591 1
0.406370081700002 1
0.908123716572195 1
0.800974657582682 1
0.958138102853317 0
0.306039628008553 1
0.571598889710776 1
0.388451939943303 1
0.594033811925872 1
0.484908874292161 1
0.401267087797689 1
0.512079357825354 1
0.553924169343237 1
0.573650642559631 1
0.314766164225428 1
0.310123677618086 1
0.613090563510266 1
0.708207574614634 1
0.596479037441915 1
0.470387220202149 1
0.263053507669402 1
0.47293317982235 1
0.255661777272742 1
0.752905904086635 1
0.448361154541222 1
0.305795460652061 1
0.577827970859349 1
0.0901298942571789 1
0.488079508203771 1
0.905221150145083 1
0.573870545767822 1
0.804411073086399 1
0.313468640190733 1
0.293784534908464 1
0.471780830698262 1
0.532163817450589 1
0.530910320131434 1
0.724345910270335 1
0.456512555949192 1
0.488413487217263 1
0.553956670474797 1
-0.0460198540754115 1
0.997702989921266 1
0.191035475573269 1
0.816902374760022 1
0.736260619934876 1
0.846603243950019 1
0.646143373139767 1
0.448109172395991 1
0.0837132277122856 1
0.509203919237638 1
0.176301382746849 1
0.488422706392253 1
0.436281771710231 1
0.317802720548999 1
0.523816249826221 1
0.448447044935348 1
0.408770948161988 1
0.684644800597983 1
0.166553698788641 1
0.288253456287439 1
0.543313315194659 1
0.465965865007068 1
0.522933206952927 1
0.707284008057371 1
0.185287795009538 1
0.35693593107346 1
0.542943064809905 1
0.16978748039901 1
0.177314434119606 1
0.501881985932875 1
0.282804760922924 1
0.582699342524773 1
0.380397578554067 1
0.232684952952039 1
0.376276590457516 1
0.174623983095884 1
0.608357176437347 1
0.469085988711804 1
0.59264487735214 1
0.936283041421962 1
0.464520538250757 1
0.778258184366022 1
0.658330404623177 1
0.104991074504176 1
0.281248036263921 1
0.756231769195038 1
0.567093966619264 1
0.231843089084016 1
0.512626743884836 1
0.21655681124941 1
0.291542301821355 1
-0.0507783383843754 1
0.235209710990015 1
0.632067835908519 1
-0.0451873138606226 1
0.0892998354648614 1
0.278711007942232 1
0.385542407125984 1
0.475745513443482 1
0.461245636206111 1
0.318861278300352 1
0.540905183099528 1
0.563343469676136 1
0.069006984215793 1
0.542402040731622 1
0.476394485091352 1
0.273392236972027 1
0.544552509333903 1
0.597854802179011 1
0.519438307381228 1
0.179937718793529 1
-0.183541128302674 0
0.378990401673313 1
0.804067435642183 1
0.487334270342791 1
0.998983403981043 0
0.685812745916804 1
0.730705787290286 1
0.24735114361874 1
0.303770366578337 1
0.799537555764784 1
0.451912888005711 1
0.55445269657353 1
0.334328638772098 1
0.669476875295921 1
0.503184930094198 1
0.907433075040134 1
1.2367951231819 0
0.803089125214033 1
0.365958477153236 1
0.392037677505607 1
0.689125770195987 1
0.298485251826327 1
0.511349772367249 1
0.343110197599239 1
0.963880052114013 1
0.31931891824787 1
0.444227343336433 1
0.293743493292888 1
0.637498835926223 1
0.506952943374843 1
0.602770575761404 1
0.705150500448587 1
0.0984838372755634 1
0.284083597297685 1
0.193507881539543 1
0.256210857757908 1
0.336338929210022 1
0.226697844924313 1
0.375069243982071 1
0.521069200537066 1
0.844069678115439 1
0.427339067651879 1
0.288173310797577 1
0.270864260831615 1
0.719248991389477 1
0.326104003666339 1
0.466576032342423 1
0.625490954441543 1
0.505733524476181 1
0.348332007813012 1
0.717463135519712 1
0.81061438354157 1
0.376726238347417 1
0.457168228015524 1
0.876684264232453 1
0.137558678193406 1
-0.118498117703612 0
0.494628397093745 1
0.505243848164877 1
0.345974709798952 1
0.796833315492216 1
0.237059419528917 1
0.627245048579903 1
0.291147473168157 1
0.536663102594221 1
0.512455298531335 1
0.669792468842431 1
0.587915050707983 1
0.743161539705604 1
0.519997377986307 1
1.08901957156327 1
0.464067362098779 1
0.151228260724109 1
0.554320054165517 1
0.422339722300206 1
-0.139995187792847 0
0.803127243399503 1
0.291121483326916 1
0.315805297393527 1
0.467219007122123 1
0.365261533183557 1
0.591554485658775 1
0.501540758444676 1
0.117182320126414 1
0.615861780186371 1
0.341429300710612 1
0.271778759384268 1
0.339467303656308 1
0.388037767508827 1
0.303170288217174 1
0.198915967041629 1
0.432426679673525 1
0.00866747287986126 1
0.302319356402976 1
0.567688648941968 1
0.09830643781248 0
0.500106798996198 1
0.517907710310238 1
0.294796618195824 1
0.749042431873802 1
0.776133973077962 1
0.662019599804941 1
0.43021137295505 1
0.187054553202209 1
0.760837880456482 1
0.918312096551773 0
0.21246130114956 1
-0.0425232960338305 1
0.436995473076631 1
0.508077227082292 1
0.654503323161501 1
0.36837337558474 1
0.722554154941632 1
0.533122206523615 1
0.881919293690483 1
0.681547046501147 1
0.249651213298217 1
0.822007469749471 1
0.420010210328157 1
0.565333647377275 1
0.923843651019794 1
0.328908083347289 1
0.175136106651422 1
0.917309680628827 1
0.0909075877567287 1
0.753058728495657 1
0.310595381644328 1
0.679138034000722 1
0.379673510183485 1
0.597803818659136 1
0.343756308833231 1
0.856752472815671 1
0.608198357334024 1
0.587867947497176 1
0.522998438276777 1
0.798961442540076 1
0.0297761024292341 1
0.361398955734119 1
0.476957319330703 1
0.859551639595199 0
0.322863889384112 1
0.725469654018577 1
0.534201667568819 1
0.537141398976596 1
0.35304507972388 1
0.306216192719484 1
0.323212341976098 1
0.601526014610743 1
0.34835447570455 1
0.657868847615717 1
0.0915979283756221 1
0.0328762418261203 0
-0.123385428311182 0
0.282713856410036 1
0.893246726998207 1
0.181977423298823 1
0.242135039089682 1
0.203134828825206 1
0.483047107995513 1
0.734569481238922 1
0.464080561068431 1
0.138044216325571 1
0.3013251642147 1
0.269562067917462 1
0.7882853393233 1
0.74315110114347 1
0.714995623891716 1
0.761074527785028 1
0.0621836385327701 0
0.763463918984358 1
0.453286927567866 1
0.461939015612517 1
0.509252567797495 1
0.483441057246058 1
-0.0145724651675579 1
0.988121329685226 1
-0.205920703470908 0
0.615776478165267 1
0.641253780074116 1
0.913127314559078 1
0.397588434272987 1
0.662002915547907 1
0.848194713361194 1
0.419727103832372 1
0.414591829192058 1
0.552165881854595 1
0.26046504155734 1
0.330252199095055 1
0.899085444351787 1
0.220802246822173 1
0.281505256547532 1
1.06613358525707 0
0.347969284468714 1
0.705254501145807 1
0.777316422866989 1
0.64304669948349 1
0.566582630259553 1
0.895049178616492 1
0.547406937307234 1
0.739634121175329 1
0.834224813284873 1
0.476802450479863 1
0.612067078732785 1
0.534230092633801 1
0.768204659423514 1
0.68522616412574 1
0.423230874053534 1
0.242528320075478 1
0.543920263682795 1
0.412311577112819 1
-0.0010690299874546 1
0.388740341786244 1
-0.00433595989725506 1
0.418985657348674 1
0.795935245566095 1
0.576593470850966 1
0.339366871815525 1
0.603159822948872 1
0.389695768338645 1
0.580742479050144 1
0.525940702729769 1
0.743282776938039 1
0.627211586518038 1
-0.236905681364719 0
0.402544478867584 1
0.644862562451534 1
0.416895766542646 1
0.572691469892761 1
0.29505867663825 1
0.596860520156513 1
0.123799263328036 1
0.555511002800277 1
0.484631144410513 1
0.373504610821277 1
0.61773267317321 1
0.456068903987638 1
0.764867698202138 1
-0.135398030385338 0
0.297676674043729 1
0.809154616754879 1
0.788538478538397 1
0.512584623399035 1
0.158568001094002 1
0.427889976204255 1
0.834710363073754 1
0.719450004360917 1
0.526105257919934 1
0.408515899415722 1
0.493081901759527 1
0.315785988979128 1
0.465312749264746 1
0.616219167833513 1
1.31567091333642 0
0.396242903886815 1
0.317631576773473 1
0.394840584174965 1
0.218876226812238 1
0.118110340592301 1
0.463586955617201 1
0.369153477690509 1
0.867630156689611 1
0.879934541519688 1
0.252718046330876 1
0.421506951484741 1
0.126943103737631 1
0.299685835210978 1
0.526818577116085 1
0.592853414479482 1
0.875239544732844 1
0.796705757927125 1
0.111372880592586 1
0.789276715520806 1
0.268019644002989 1
0.697796472824203 1
0.971022212381798 1
0.582642141600347 1
0.31017336656506 1
0.598014277704447 1
0.68119327434166 1
0.566275866344916 1
1.06132883920084 0
0.21673991929073 1
0.817112185874444 1
0.740471943006765 1
0.613351386776902 1
0.397993238664579 1
0.20203763184893 1
0.760976931451184 1
0.941663010190622 1
1.07511795513289 0
0.475605536298738 1
0.47119063061547 1
0.749164904912961 1
0.802381407489864 1
0.542406500015998 1
0.765639199149586 1
0.827822475006002 1
0.676926982158431 1
0.736017828461801 1
0.369897988938261 1
0.760241362331144 1
0.229575613801324 1
0.776367075077504 1
0.805255130389317 1
-0.00426874737307496 1
0.609034268288618 1
0.791735419158639 1
0.475475151683794 1
0.249598816467495 1
0.577353925771959 1
0.5786636066668 1
-0.269976793870187 0
0.0976647741238848 1
0.620432244495537 1
0.557919075094756 1
-0.403049936127548 0
0.403642404402462 1
0.730749490090386 1
0.773121604481787 1
0.47233573691496 1
0.457650941191825 1
0.307129195179991 1
0.704008638661711 1
0.420715647432176 1
0.309169368026042 1
0.78797026388787 1
0.550643914999537 1
0.194073800367555 1
0.323703163491751 1
0.452627997088958 1
0.778657872989208 1
0.423460733859483 1
0.446956799227739 1
0.424917328071621 1
0.873875129941381 1
0.792060160023957 1
0.541028613887976 1
0.425599680389129 1
0.421632287322523 1
0.350508559732155 1
0.294738180117228 1
0.932259408552976 1
0.398833075562602 1
0.421080868823526 1
0.537347717378312 1
0.951649462299163 1
0.482435213478646 1
0.458438274907803 1
0.555541787951177 1
0.673602112688531 1
0.784682364820794 1
0.512411255453993 1
0.407514213280476 1
0.384835876468606 1
-0.0558779502194137 0
0.797189155143109 1
0.693620741073605 1
1.00874751535741 0
-0.0854058578800415 0
0.791740575305696 1
0.6536230115976 1
0.879120119137388 1
0.750242072710792 1
0.695719754752335 1
0.594950186365959 1
0.731542424727149 1
1.11736077934007 0
0.512995939174203 1
0.74216557855275 1
0.0981938575662197 1
0.319804210546386 1
0.751811763977309 1
0.303346994886587 1
0.408555362917463 1
0.254597107625138 1
0.38102584346888 1
0.331834810016684 1
0.59235290043206 1
0.101524916029023 1
0.665243547160245 1
0.708787092724226 1
0.824605321968372 1
-0.0624296435817738 1
0.583738107000766 1
0.712769768126151 1
0.685395087099975 1
0.316642151184036 1
0.623095953531106 1
-0.142619690230826 0
0.794001558005196 1
0.481713768615623 1
0.655115604167943 1
0.930603767360644 1
0.678133004710656 1
0.0676247297206411 1
0.239077491122312 1
0.441692872558104 1
0.410656172015309 1
0.288952048541667 1
0.682729148297192 1
0.130554530070546 1
-0.218541284333937 0
0.458927557958472 1
0.380361487249878 1
-0.100216860337797 1
0.62162220810115 1
0.274328891806911 1
0.613155829555382 1
0.759926612619768 1
0.134696614976575 1
0.432752874554902 1
0.573781471621995 1
0.308133429007007 1
0.940185069219705 1
-0.112364921944415 0
0.475007952833014 1
0.28579080816066 1
0.0241291343514378 0
0.607580398738082 1
0.883320327542078 1
0.00431494891355503 1
0.421316822962374 1
0.567683034583681 1
0.934836857638556 1
0.791743844292948 1
0.352084575139343 1
-0.140550692141484 0
0.268565209605952 1
0.632845963578986 1
0.323651255412007 1
0.0854525243247304 1
0.700673643579431 1
0.973072038434581 1
1.06740388859616 0
0.5075700783146 1
0.313483653102805 1
0.271940798979642 1
0.133729823629619 1
0.492796793808813 1
0.448169180742005 1
0.781362257422422 1
0.99173078824013 1
0.392569755046906 1
0.797492088222192 1
0.376898771869524 1
0.257522982863495 1
-0.068242404308511 0
0.303971325893663 1
0.692691223253067 1
0.557319561841328 1
0.731316507947646 1
0.215814279964957 1
0.558417144488186 1
0.986570363235351 1
0.803360934859662 1
0.109041034891226 1
0.68255519578818 1
0.309964087542909 1
0.204796532585421 1
0.378111586446687 1
0.959987795022336 0
0.405346454583152 1
0.515138310412104 1
0.361811251110579 1
1.03131089678795 0
0.829340419041082 1
0.529038658309065 1
0.461809080520939 1
0.581628574907045 1
0.203780861389751 1
0.544701310696277 1
0.426215327640727 1
0.397966084540377 1
-0.0180113673388126 0
0.846122709371501 1
0.942046163294678 0
0.462057723236428 1
0.641292949281205 1
0.564071786640684 1
1.0218004963053 1
0.314515742272772 1
0.998453465726278 1
0.615617521237776 1
0.669006324482078 1
-0.0902715555561577 0
0.722430467125567 1
0.149926315673928 0
0.398335732248873 1
0.791550423552934 1
0.0550430320781932 1
1.07393871215728 0
0.464425369740692 1
0.801368777960275 1
0.316664014278582 1
0.783560660220624 1
0.79068029495859 1
0.607655849947389 1
0.666494858581172 1
0.649374117354941 1
0.574829907362986 1
0.029906187673372 1
1.44321713282907 0
0.673761968365606 1
0.742862829325759 1
0.922999696889825 1
0.679872169971039 1
0.284700392342559 1
0.40774075720459 1
0.0160177820928018 1
-0.013531684670162 0
0.737780093863546 1
0.236232760711778 1
0.23351779346391 1
-0.0559668887367038 0
0.566202147755069 1
0.711951851843623 1
0.577058760512301 1
0.279926599172739 1
0.610479758085683 1
0.203671283572462 1
0.25493342194094 1
0.485295607530907 1
1.02084552770333 0
0.283762176672744 1
0.628494749855513 1
0.178742033742523 1
1.00883844421518 1
0.872987878663215 1
0.938919506083073 0
0.478886236217837 1
0.467324004247061 1
0.660416006938007 1
0.174802847898416 1
0.265129560359826 1
0.191232252750844 1
0.609659831201949 1
0.860422812597331 1
0.16379020623485 1
0.152274330241173 1
0.653288438234293 1
0.813502654752522 1
0.328950770391939 1
0.765725936797181 1
0.306357697884313 1
0.53654107014193 1
0.415879329064935 1
0.465364618115185 1
0.304886709336789 1
0.47454930242375 1
0.714111012819439 1
0.148815275201422 1
0.727858078905661 1
0.629240800875753 1
0.305228083042608 1
0.359293158345741 1
0.255954306794612 1
0.354779530998354 1
0.0674838125117895 1
0.628942242211249 1
0.181704941355839 1
0.341617409191874 1
0.383194676122549 1
0.47559489069518 1
0.266177690695268 1
0.473362540924401 1
0.543046574519211 1
0.500443152192273 1
0.731369632506506 1
0.670818350415078 1
0.321281620174949 1
0.120166714997617 1
0.131435574947958 1
0.685580166302397 1
-0.124352459202288 0
0.181422384528296 1
0.710054510401182 1
0.413557777448097 1
0.945867538536201 0
0.439327824706995 1
0.669473608420457 1
0.538354672199251 1
-0.00663376981569068 1
1.01740618443654 0
0.461733961986723 1
0.730325901980345 1
0.28144348704406 1
0.617311564131232 1
0.797679807287709 1
0.15994959202253 1
0.681465120092127 1
0.33789552843028 1
0.0708951504957589 1
0.474390479339646 1
-0.041857066652315 0
0.711370199111209 1
0.638769541451757 1
0.814843641273945 1
0.968713211719619 1
0.658238528324688 1
0.257374789382162 1
0.338631223098624 1
0.629590828234686 1
0.695540834225598 1
0.753640851753505 1
0.389791776628643 1
0.632654422886438 1
0.178549327300585 1
0.440542479370578 1
0.431277977571742 1
0.58229186829361 1
0.52714420757922 1
0.634703569534419 1
1.02423677799916 1
0.185560057965268 1
0.847719361029922 1
0.815160832314412 1
0.800658069241926 1
0.665927134190043 1
0.682324503206337 1
0.0518962189368273 1
0.133648110103109 1
0.623056967708236 1
0.418536439581037 1
0.308773773863596 1
0.124488923563913 1
0.411445345148398 1
0.789084151130809 1
0.569165272062548 1
0.249843063772058 1
0.65800148289062 1
0.532371769085446 1
0.265380745736445 1
0.591416958075042 1
0.771628047559638 1
0.0386223719203578 1
0.597828578316364 1
0.722696696735081 1
0.392826384702982 1
0.36837752889555 1
0.431154190131628 1
0.392298915614454 1
0.829061449740669 1
0.638886339650055 1
0.569235944858836 1
0.779682025983159 1
0.491372517450313 1
0.721121733169543 1
0.349214211194182 1
0.299273796945796 1
0.864653628608372 1
0.849605034260576 1
0.0772959215127547 0
0.538544598032696 1
0.253402054046331 1
0.39639958017047 1
0.705601583362355 1
0.728131614163249 1
0.637401887787457 1
0.305015453629644 1
0.611112307634559 1
0.245702845206925 1
0.268868015185386 1
0.214354109153455 1
0.118785593186464 1
0.0929549479067021 1
0.56156402705578 1
0.277375274838587 1
0.317038477447383 1
0.529959782120786 1
0.789005708543291 1
-0.0737349825344452 0
0.528883083635104 1
0.362514662331339 1
0.276924346642907 1
0.267486511563875 1
-0.148937831209455 1
0.709548080926822 1
0.231035673909735 1
0.625898866724885 1
0.638311750398903 1
0.0670634729846745 1
0.579432035686658 1
0.198794539578669 1
0.92002866541245 1
0.467450125893129 1
0.805972161002378 1
0.576488294820728 1
0.513952080533316 1
0.234085615069359 1
0.484003190494457 1
0.722629736023577 1
0.317800779101321 1
0.13850441566884 1
0.522891764094203 1
0.47222812737247 1
0.156700402096501 1
0.211283030214403 1
0.122431834552724 1
0.0894534443844386 1
0.482817180751548 1
0.759188931651193 1
0.112675016273141 1
0.293063586224006 1
0.631070103682104 1
0.398210663681287 1
0.993091963562954 0
0.465311450791682 1
0.0403944912434881 1
0.381624768808404 1
0.631204460644845 1
-0.0849586123902817 0
0.485919536224931 1
-0.119749392870367 0
0.920006174576941 1
0.630303908199872 1
0.690606950090273 1
0.145329003617827 1
0.108652461875731 1
0.761845092257972 1
0.549455411292968 1
0.565115564073848 1
0.395899057368264 1
0.602342075609452 1
0.45846154790343 1
0.696945554954843 1
0.532596563816087 1
0.329188108830991 1
0.369038611190828 1
0.685466011788379 1
-0.0708998499026421 1
0.856792460391901 0
0.697410603077676 1
0.262566016184386 1
0.67705812794562 1
0.31522026608923 1
0.906047084439916 1
0.827199139887254 1
0.918609977927458 1
0.344169776749435 1
0.418634683317644 1
0.491269602619818 1
0.978680803423245 1
0.447394527832497 1
0.534250418751904 1
0.481400549389801 1
0.945098001240595 1
0.43748374457313 1
0.775009186613514 1
0.0554652476579968 1
0.598692745110637 1
0.602217812921512 1
0.31494662351151 1
0.436510692895378 1
0.424885162808195 1
0.115989137204171 1
0.284481427218687 1
0.140354695222351 1
0.830381440114724 1
0.551917352916637 1
0.950531730849557 0
0.510115955112956 1
0.486050449967963 1
0.608916183931648 1
0.542909458231631 1
0.640079031482806 1
0.535206418818394 1
0.506852010054845 1
0.517185268819471 1
0.503006194842196 1
0.504005401090461 1
0.352506874196227 1
0.650588960609225 1
0.367024751048087 1
0.722145471623177 1
0.477289338863511 1
0.465510149126326 1
0.330630616219857 1
0.208916338351574 1
0.528813309332798 1
0.692623036558175 1
0.24314105531661 1
0.743974264475575 1
0.258001881175454 1
0.2439172898098 1
0.539121554293616 1
1.02174319899599 0
0.662929248368425 1
0.520598733049747 1
0.284983608776624 1
0.329562381168669 1
0.800162533260791 1
0.68818084500723 1
0.882459650227304 1
0.30045789475664 1
0.409749316892071 1
0.527676126287348 1
0.342219846322782 1
0.269279021898958 1
0.398720894858925 1
0.196969317944021 1
0.425050429932595 1
0.610329566629919 1
0.964422056095646 1
0.4049609465088 1
1.11424463307961 1
0.103633340647737 1
0.612038058292357 1
0.724080218288624 1
0.629483602154719 1
0.893531331265556 1
0.33691171199712 1
1.230445740356 0
0.052953270170151 0
0.468407506182621 1
0.57976303952751 1
0.170715730033267 1
0.647192662381919 1
0.789500283462648 1
0.983175099126617 1
0.571170210118407 1
0.562903505695277 1
0.675618203906936 1
0.820825595594512 1
0.721559977132919 1
-0.214064050631956 0
0.79077921657267 1
0.472351785667071 1
0.539414567601206 1
0.378993619477638 1
1.15461542014472 0
0.673796584155837 1
0.264201151721016 1
0.528066862318857 1
0.802084679506571 1
0.205164504141019 1
0.509907147280538 1
0.308533175576618 1
0.478031234971859 1
0.623959694015631 1
0.185696167690299 1
0.549660281376299 1
0.289869563802892 1
0.393315158777019 1
0.467872026515216 1
0.887669384408122 1
-0.0468337132040715 1
0.615465835542221 1
0.35735906117369 1
0.75021143366215 1
0.521857211052804 1
0.555074298777219 1
0.247197804558716 1
1.09124301012752 0
0.524110555058694 1
0.218926341309164 1
0.6268581292593 1
0.654106482589483 1
0.581280090285567 1
0.759051503235728 1
0.314882638309701 1
0.3861181106753 1
0.414250546683642 1
0.100802017939454 1
0.389213581117374 1
0.471963829140608 1
0.514280751225384 1
0.487635167014659 1
0.710853421042008 1
0.155703126533203 1
0.671535921264208 1
0.206473437361571 1
0.605022591843193 1
0.45154791285575 1
0.549697146577025 1
0.846566885569772 1
0.547781679633805 1
0.634553033031185 1
0.500134324662666 1
0.500607177331683 1
0.915615303416022 1
0.524331575626501 1
0.394475134160132 1
0.393652849472628 1
0.60158224207523 1
0.798598406335071 1
0.92082490248974 1
0.205469953696368 1
0.568518535353311 1
0.815020304880174 1
0.837721875140697 1
0.298200698450731 1
0.357894854776771 1
0.567913649040616 1
0.662352687153853 1
0.944303477880808 1
0.977555439800098 1
0.384773232274865 1
0.424033418723338 1
0.640037673959184 1
0.58596014801403 1
0.428273893251502 1
0.526444149996949 1
0.685228187035608 1
-0.135249307073573 0
0.322674383656753 1
0.037453613479326 1
0.391950461463356 1
0.520444307435006 1
0.344508131036152 1
0.111796397811118 1
0.570714001249206 1
0.60812331891891 1
0.462338705899489 1
0.733183992227844 1
0.590997531755379 1
0.728906576741384 1
0.590551299353932 1
0.532128100771178 1
0.85609847039329 1
0.375965239586565 1
0.306621005086528 1
0.352885723311543 1
0.526688998889974 1
0.757237614957116 1
0.65698234832868 1
0.0842263683560998 1
0.195779078708637 1
0.48126300952032 1
0.452181599323283 1
0.349405228212935 1
0.738167335584288 1
0.511518454401393 1
0.593607027916915 1
0.328121488598129 1
0.264388925129162 1
0.302135734614714 1
0.659086785845416 1
0.400933873720429 1
0.58838958770757 1
0.144261737373512 1
0.164450739343934 1
0.591144207787585 1
0.25569659136663 1
0.329189253406072 1
0.498667973658548 1
0.885823543417777 1
0.402245632261189 1
0.256710482579072 1
0.992783924231249 1
0.890621954482919 1
0.18771725038416 1
0.268714982970773 1
0.326986030028616 1
0.699603464565693 1
0.537932579786734 1
0.721057018332805 1
0.952389751823922 1
0.233801411154717 1
1.11692999793673 0
0.549874050542791 1
0.42477331882188 1
0.46423284150693 1
0.504870345419827 1
0.466962883460992 1
0.255891898825402 1
0.668005559244517 1
0.350173481176605 1
0.402693122349534 1
1.00369131368547 0
0.580070634198752 1
1.16213172212117 0
0.0235202974655742 1
0.647644803690808 1
0.70249983788058 1
0.0552564810945243 1
1.05544887450169 1
0.984978591556877 1
0.463691488490739 1
1.03492883745979 0
0.989665651827336 1
0.648601559534718 1
0.735359944547627 1
0.873058002194587 1
0.894998123314877 1
0.434564283080825 1
0.599780740072411 1
0.501331174438197 1
0.34544835580141 1
0.529580815710257 1
0.786639352984846 1
0.599969556477002 1
0.548444847661831 1
0.531669149575613 1
0.462882668323234 1
-0.0784905576878769 0
0.0860507489138893 1
0.959267508041283 1
0.548376124013326 1
0.422097691337824 1
0.381690393103611 1
0.650291943216806 1
0.7889245569696 1
0.664601779574503 1
-0.227237674302878 0
0.614009722625777 1
0.275312153226302 1
0.168383698561914 1
0.238149161670592 1
0.193676219424063 1
0.506766027644517 1
0.216409163166294 1
0.763223145167854 1
0.269064178577393 1
0.533879418654408 1
0.380408589399433 1
0.258480926441984 1
0.529871705460698 1
0.429087651990926 1
0.49925197315143 1
0.566232352130218 1
0.845238434392624 1
0.794488508146494 1
0.504470017405169 1
0.729007314414551 1
0.384871972207686 1
0.6044204362923 1
0.545551657189759 1
0.62871477006693 1
0.770046638387731 1
0.792759931783337 1
0.518885473022829 1
0.874388435078991 1
0.732697380916213 1
0.827711233335377 1
0.748468128757675 1
0.626357555710939 1
0.0256205222490691 1
1.17348518449879 0
0.105449104925304 1
0.289648369790201 1
0.287667725018965 1
0.374063737103826 1
0.76987799638472 1
0.217365506986556 1
0.591483733897138 1
1.22842661090739 0
0.65359737950544 1
0.50040895162048 1
0.524129634723362 1
0.464989986686085 1
0.577251408731248 1
0.457201028113919 1
0.558474806815268 1
0.629608553663691 1
0.726559452166028 1
0.223524168946594 1
0.489097296876693 1
0.508477919889204 1
0.685483827346019 1
0.601764178091053 1
0.347803559200269 1
0.69151430311579 1
0.404866487154006 1
0.401545880290206 1
0.445436804581114 1
0.60320999322305 1
0.63282509674987 1
0.384382486710009 1
0.259599072928367 1
0.60145018765639 1
0.148671243306572 1
-0.0354765332164753 0
0.376774614607752 1
0.617539414619391 1
0.369308685932187 1
0.462856867725728 1
0.281065783940189 1
0.451155877802074 1
0.936893754347736 1
0.180564551026229 1
0.937758136918214 1
0.414481121528793 1
0.412666140653668 1
0.252969739703112 1
0.455778189946183 1
-0.575518243045966 0
0.425342038702193 1
0.619371670777659 1
0.893312191267881 1
0.164207126447088 1
0.0822964137146573 1
0.871044060577771 1
0.412857210365671 1
1.11356046764065 0
0.269289008449269 1
0.681777589478806 1
0.00779835679660622 1
0.0126046773720278 1
0.929525463046593 1
0.00480000975437095 1
0.0611814563420778 1
0.126776677256769 1
0.215226253492022 1
0.466705086757535 1
0.637179821119597 1
-0.148100240867983 0
0.642785008356528 1
0.444466042607685 1
0.532054367149305 1
0.779566776716291 1
0.843945446388101 1
0.194101602894574 1
0.272980277034773 1
0.693470097945578 1
0.441809822432408 1
0.428860361415357 1
0.330601397985248 1
0.487831603273916 1
0.696006732336457 1
0.669710779081904 1
-0.316395974865588 0
-0.13667581420139 0
0.358268024997656 1
0.0457105673530111 1
0.26043647883765 1
0.729204926861788 1
0.781064247919641 1
0.757937712585932 1
0.579073454225427 1
0.344176490659624 1
0.519816823689438 1
0.314103031504182 1
0.599817317295231 1
0.396290998341441 1
0.531704054701786 1
0.679060932768734 1
0.151043135249667 1
0.81780638376263 1
0.389735093198732 1
1.0877456125665 1
0.761497492566492 1
0.933706779408157 1
0.353553591087926 1
0.860479284105723 1
-0.226743492168934 0
0.65907311508856 1
0.970956780980104 0
0.945602787263169 0
0.164500106539433 1
-0.000128450613607306 1
0.578657455362269 1
0.995234870037357 1
0.202333947409171 1
0.607613212081716 1
0.983389789770942 1
0.37831486002507 1
0.108736114845394 1
0.261464428548964 1
0.369104897616961 1
0.541272666663792 1
0.930589340975919 0
0.559874050372331 1
0.466280624687724 1
0.599117514978609 1
0.883066718206065 1
0.307636568877708 1
-0.0402522500434754 1
0.677791594699376 1
0.563518217824893 1
0.693382399014925 1
0.234207552607164 1
0.471474310880193 1
0.571371429397133 1
0.567749058523631 1
0.295021996254671 1
0.585486932676848 1
0.758606760512526 1
0.241139856150535 1
0.76642324625183 1
0.261821029497987 1
0.605331290359241 1
0.464547595260753 1
0.619054153923508 1
0.700342344398613 1
0.436110531068128 1
0.89913373302409 1
0.537172691700397 1
0.587804284767079 1
0.756504822680288 1
-0.123486182519062 0
0.165003555901371 1
0.323257553329662 1
0.352906968750981 1
0.0521968334937459 1
0.309628362091174 1
0.311555574688471 1
0.418897954964635 1
0.630710611329199 1
0.908912049630129 1
0.272124577535625 1
0.670420391797923 1
0.586142483444067 1
0.69136605717024 1
0.200551703549045 1
0.111861204650717 1
0.61502994965205 1
0.647319043051843 1
0.353512440563414 1
0.615272370502113 1
0.521758017121294 1
0.288660337474094 1
0.637111229550666 1
0.0514664889586129 1
0.339103383807305 1
0.333606912126102 1
0.421985334254237 1
0.370534688609955 1
0.951455669622636 1
0.911439113464269 1
0.585175073329085 1
0.587608136703964 1
0.0846947638289292 1
0.639580248075327 1
0.595968128167953 1
0.987754086867181 1
0.622402588564529 1
0.508994436696607 1
0.460443422097813 1
0.615176531186628 1
0.533578226400355 1
0.233383275012478 1
0.490318550225584 1
0.94363000200636 0
0.493991234943267 1
0.406954542039966 1
0.45372129727045 1
0.761897829324189 1
0.551834839063968 1
0.351427632074673 1
0.146314184955693 1
0.0494372073235652 0
0.245323122073745 1
0.774503627656622 1
0.273025000835505 1
0.280797538325311 1
0.530061777580746 1
0.511176526640416 1
1.02477843704838 0
0.885298681524073 1
0.74784726955797 1
0.672093539433992 1
0.827661951711562 1
0.387747214396494 1
0.239396111716007 1
0.371119365416023 1
0.510237864439855 1
0.0455239970541618 0
0.363261734306592 1
0.600112622723645 1
0.488624821927604 1
0.739243925836331 1
0.553270121857953 1
0.279532846721265 1
0.570524551428897 1
0.561586603447814 1
0.14142450058787 1
0.612859698693371 1
1.20281287092032 0
0.613157695252964 1
0.267720548024122 1
0.534944709896763 1
-0.0758134826458521 0
0.294807531589668 1
0.618970412816185 1
0.62016224886742 1
-0.00626542073004422 1
0.315572567178961 1
0.586603776870763 1
0.376655335595495 1
0.554495011346417 1
0.62440391111686 1
0.741718571939017 1
0.513117322205554 1
0.211069338117607 1
0.0807529139753275 1
0.145796324767108 1
0.018712951758884 1
0.243111794641152 1
0.750630116124529 1
0.730044848981615 1
0.793932936659857 1
0.799456988405458 1
0.330713194630228 1
-0.059808836149594 0
0.361394740773657 1
0.0526338241467932 1
0.853078563132236 1
0.076307732410272 1
0.694187482408721 1
0.31042963038532 1
0.34600000450588 1
0.401864619607416 1
0.952783813501436 1
0.625969988739411 1
0.632357410242564 1
0.207631416156263 1
0.732466767671222 1
0.518310901939517 1
0.317082060351846 1
0.343787295602892 1
0.157570394553064 1
0.497507785666658 1
0.63481766904658 1
0.501730154905313 1
0.66268788602228 1
0.910087620098796 1
0.734659169587851 1
0.0355461457078301 1
0.502492872068751 1
0.517599951671538 1
0.465672644611589 1
0.630849669407553 1
0.537935188076896 1
0.386870694847828 1
0.365166204772797 1
0.530571766495263 1
0.61002876874663 1
0.573773525825231 1
0.589487381815865 1
0.607386216576354 1
0.459191643821438 1
0.719340904957652 1
0.517107283255417 1
0.084195263964968 1
0.46702236428364 1
0.0531497526462384 0
0.419204324719222 1
0.291981669536202 1
0.20765048093392 1
0.552036326101445 1
0.171223903486784 1
0.696014342894294 1
0.357665410091163 1
0.390735255498612 1
0.381711131866853 1
0.866321736221036 1
0.475486001190871 1
0.813122012855625 1
0.3358355244435 1
0.359989301503314 1
0.725118463015841 1
1.27742165156838 0
0.567495953174354 1
0.244933574309413 1
0.0198438142498191 1
0.218069507704423 1
0.727205000393985 1
0.342709966864182 1
0.695740857254541 1
0.319648480321952 1
0.584877435676149 1
0.0623699208628536 1
0.264512976261791 1
0.621677760429561 1
0.556542509931522 1
0.325098263630171 1
0.186834258191666 1
0.678916809117784 1
0.686794427218336 1
0.407599000394191 1
0.506684909534469 1
0.0407418324696267 0
0.645568872776502 1
0.448736679367076 1
0.872320979842132 1
0.19077066829615 1
0.862995807299286 0
0.75688211716064 1
0.684607905579781 1
0.765508861191768 1
0.656987763945137 1
0.326693899834298 1
0.234217834148681 1
0.348746964906962 1
0.694008075256821 1
0.574100577102668 1
0.429297077922812 1
0.35557310950649 1
0.243877885435805 1
0.242410905538881 1
0.34109650228116 1
0.12132158805976 1
0.851007027140603 1
0.539914275106109 1
0.0985604946962696 1
0.233951971795024 1
0.541337044793046 1
0.411782564079891 1
0.259097128492257 1
0.703783366290781 1
0.336571234849336 1
0.444474248174669 1
0.495649964903136 1
0.995914537448949 1
0.81085740890055 1
0.523220023539949 1
0.1676411772636 1
0.497241659846137 1
0.81743408273656 1
0.53084880430277 1
0.916806231616302 1
0.865249363856294 1
0.516039758791526 1
0.416443766146367 1
0.296095817301718 1
0.737086422376114 1
0.636956427378896 1
0.387736523557471 1
0.666952106930898 1
0.991637447172878 1
0.650367042986783 1
0.388045329595071 1
0.887626807488077 1
0.555728736228868 1
0.557957203164176 1
0.521733524904264 1
0.167826013976925 1
0.138804872948801 1
0.323539249464724 1
0.743832117348293 1
0.0164049889646843 1
0.66132383241787 1
0.490622701168349 1
0.208834357356276 1
0.723844302228977 1
0.63107351623888 1
0.30198612495593 1
0.718661889545249 1
0.8535567643271 1
0.121744044655805 1
0.69011483206082 1
0.194822894821759 1
0.492571386891416 1
0.463423813226419 1
0.0775572355245467 1
0.616060079197903 1
0.740201012697064 1
1.00134597171069 0
0.0579428009392104 1
1.14159010912994 0
0.553579282744439 1
0.655898630457732 1
-0.365753116773622 0
0.913605107861948 1
0.308166463617421 1
0.445610894209077 1
0.845424738223818 1
-0.089941878819549 0
0.551085404338392 1
0.563347741380356 1
0.708912752964638 1
0.514316220353032 1
0.489077127674133 1
0.564619861906896 1
0.755026675354665 1
0.455127662036465 1
0.369885077118552 1
0.496456160733788 1
0.430673534605898 1
0.341500295360624 1
0.73352985692383 1
0.805577911633098 1
1.16390102213489 0
-0.0328232041738005 0
0.658176355142245 1
0.354317349727269 1
0.449979389057182 1
0.63495872200742 1
0.761180922290223 1
0.607895553188256 1
0.511782068109896 1
0.739534860105765 1
0.317045819324363 1
0.508603806391424 1
0.64289768087493 1
0.738298202343907 1
0.129821954691073 1
0.561535006287889 1
0.451732637062185 1
0.467858839851852 1
0.28319260502737 1
0.301939338841117 1
0.295464188294735 1
0.656701458802416 1
0.207477413311523 1
0.334963543937775 1
0.269143103209172 1
0.655233576355098 1
0.54596665818324 1
0.703577563570496 1
0.387619792263291 1
0.405727458766506 1
0.233015164870651 1
0.498373335875623 1
0.71565191426419 1
0.327489914889088 1
0.238908913854803 1
0.61711233211976 1
0.734651309460259 1
0.235271186149382 1
0.473888301480062 1
0.290279019605265 1
0.383410068576943 1
0.604472015101291 1
0.625812314219041 1
0.49234884415056 1
0.732577847701033 1
0.469477675162369 1
0.29320776410608 1
0.525416137875152 1
0.269717476032309 1
-0.194786211166704 0
-0.0377218380237066 1
0.618643253554876 1
0.702866153347629 1
0.556279550570234 1
0.284844297555688 1
0.461844566385245 1
1.31647099656576 0
0.836416777231803 1
0.444828649051444 1
0.673571485114038 1
0.295920593185471 1
0.226244883112926 1
0.562218053091455 1
0.184556764341939 1
0.579279669436291 1
0.480979172189947 1
0.446720805306766 1
0.539549871775859 1
0.353634916016533 1
0.340248114316847 1
0.282960421462394 1
0.595955751958946 1
0.602355665734481 1
0.394058788053102 1
0.425634965669821 1
0.538836982049223 1
0.489506044224278 1
0.453364009102704 1
0.0306675668582163 1
0.379681703711383 1
0.421545307641757 1
0.0764925558207971 1
-0.200835094044228 0
0.382673770257132 1
0.25836503920816 1
0.906274130117763 1
0.54479972285466 1
0.242245342760871 1
0.130538357509564 1
0.569351612569589 1
0.351292912000601 1
0.702480728124752 1
0.303664517731948 1
0.495520131607499 1
0.939882737218842 1
0.479922554508603 1
0.477746494521456 1
0.881584845891686 1
0.420069504035679 1
0.564529346319563 1
0.29332972266257 1
0.349606102057265 1
0.405883742448426 1
0.721857045477575 1
1.02656530780152 1
0.886908314561112 1
0.14149401531608 1
0.0782061342039493 1
0.745398764232275 1
0.552027267389309 1
0.717071595587251 1
0.344321019725667 1
0.75963254954042 1
0.32744318140764 1
0.975407728539502 1
-0.0233796184715835 0
0.545104079719703 1
0.181941999414461 1
0.981839536449433 1
0.67441501831638 1
-0.0800204652742451 1
1.1704485236853 0
0.473662191549868 1
0.386161188875226 1
0.514445206182874 1
0.55194680167431 1
0.754754890788816 1
0.976304125482017 0
0.577016221824079 1
0.983833627709659 0
0.499736950537851 1
0.0667582859440713 0
0.539538168129937 1
0.364860138095258 1
0.362954765271741 1
0.265192255680909 1
0.426812729092888 1
0.459335950588849 1
0.182001275328905 1
-0.238446190285174 0
0.46088588398953 1
0.428299111347981 1
0.372916143262233 1
0.498930705407504 1
0.523379511904791 1
0.891019098253693 1
0.634272163999002 1
0.851969140459434 1
0.562553306654282 1
0.391277916094903 1
0.660078939374528 1
0.634536466437111 1
0.369457184712212 1
0.931224853243555 1
0.620604846321169 1
0.743063276501275 1
0.633104693175733 1
0.47971353290755 1
0.912015923626255 0
0.302042301748476 1
0.654042201025157 1
0.462223370751228 1
0.756471267333041 1
0.292317047814696 1
0.52153699775156 1
0.15943068434438 1
0.987001875788145 0
0.672795665764731 1
0.615363064356403 1
0.828014484293978 1
0.38434690482287 1
0.616348013959564 1
0.647683142086038 1
0.333483672702949 1
0.423462241783321 1
0.706775836781617 1
0.454641389824244 1
0.608683426319436 1
0.590935554333051 1
0.625774094895081 1
0.765597803741585 1
0.901130009961889 1
0.634191129417936 1
0.468320742615975 1
0.703529524562688 1
0.00407763066725058 0
0.491290450750834 1
0.191142394225918 1
0.340154665406051 1
0.519401258137522 1
0.579721038099036 1
0.767955126027849 1
0.555394204801629 1
0.54401332289927 1
0.181194843899748 1
0.699099566218641 1
0.950097235619801 1
0.4850344072453 1
-0.0779307945545419 1
0.639603941287554 1
0.319946154565878 1
0.389191354439072 1
0.396019374776338 1
0.857503152322254 1
0.99864048104135 0
0.864580897220867 1
0.0461175456346676 1
0.575452102191371 1
0.380777052672327 1
0.475595653045044 1
0.482144362751364 1
-0.295624489822533 0
0.728230302760239 1
0.769358932496539 1
-0.132091656960752 0
0.448608815295401 1
0.909641639573022 1
0.391856483575335 1
0.0163663595388299 1
0.763334773170711 1
0.382909334990822 1
0.565484706684047 1
0.346099083650622 1
0.355260237434039 1
0.200486625246684 1
0.831687025801479 1
-0.0183083931057149 0
-0.0592814492220287 0
0.371156824206754 1
0.743077287174532 1
0.228892124761272 1
0.372479753526564 1
0.510669445646764 1
0.473541482985349 1
0.423072475456806 1
-0.137830910536788 0
0.321948952139955 1
0.344296889074004 1
0.481088990750986 1
0.474253880018905 1
0.551687274338653 1
0.756156617901586 1
0.976891786720777 1
0.796609291807475 1
0.639038374994484 1
0.159123369701969 1
0.848714110545584 1
1.08777252136279 0
0.568795669235036 1
0.600335862739966 1
0.731109320950287 1
0.319075620464434 1
0.364196936830964 1
0.278180206026201 1
0.772240005714791 1
0.737763037027644 1
0.679347357115109 1
0.0663246225489313 0
0.46619168025561 1
0.128148696239316 1
0.745812893205837 1
-0.0926380837970349 1
0.201439129550346 1
0.227540681892534 1
0.647125273592768 1
0.501624744700477 1
0.56332099957272 1
0.474548835801058 1
0.463641153861384 1
0.241326432851068 1
0.155261450568652 1
0.514029171430767 1
1.09080624496202 0
0.332917493558173 1
0.253226525425751 1
0.53425934969785 1
0.377015786804337 1
0.309875305725445 1
0.691635287305209 1
0.522208510343733 1
0.118422335350755 1
0.0913298200781659 1
0.57738458460798 1
0.709118238806563 1
0.199441421429022 1
0.307632163715653 1
0.390082961965828 1
0.211007894993991 1
0.406844150109067 1
0.630486883232901 1
0.481974300891557 1
0.869797314095183 1
0.481504602676267 1
0.454990950338092 1
0.238868767936521 1
0.271198948011375 1
0.457966659413651 1
0.630202436082129 1
0.662585760071334 1
0.47098881693694 1
0.0713459186105021 1
0.677153556017305 1
0.874802889936401 1
0.860343236153908 1
0.442707853043097 1
0.795494298968655 1
0.570463968938825 1
0.307176434110835 1
0.432563410556417 1
0.141174362791867 1
0.061785681304173 1
0.311524515701783 1
0.241328799019438 1
0.985785984336649 1
0.347018564915778 1
0.932976674633283 1
0.461026358899948 1
0.351447461088595 1
0.507483857217358 1
0.467985713858163 1
0.144486819168968 1
0.962116871299188 1
0.411892982560263 1
0.645935844232046 1
0.446672132195141 1
0.494811282205371 1
0.385930743216519 1
0.653082462940878 1
0.432442412935466 1
0.570963327867526 1
0.287014144756952 1
0.652440553076012 1
0.512442152694237 1
0.280194614988643 1
0.814231016008511 1
0.268317373189952 1
0.860880612170894 1
0.601580395641785 1
1.03070834967051 0
0.679809169144618 1
0.528822970941318 1
0.94737138989667 1
0.457346058325948 1
0.345200871037721 1
0.523113683582179 1
0.737985475900882 1
0.758015507854676 1
0.515881349365928 1
0.584334560185469 1
0.603084757787651 1
0.301183370926557 1
0.43292697263441 1
0.431948037327418 1
1.25406687106896 0
0.807372470349954 1
1.08953389356782 0
0.334141266039544 1
0.677581415138785 1
0.518293110302616 1
0.247036850521695 1
0.525821613139567 1
-0.0444486370009472 1
0.666699883992848 1
1.14466955367979 0
0.212041730250668 1
0.377796448209361 1
0.404725822407755 1
0.465420813012291 1
0.305170250578165 1
0.838816735711694 1
0.840716321699701 1
0.736045867050542 1
0.353386413473814 1
0.577446044510476 1
0.607962729686805 1
0.656793695740094 1
0.162562941612585 1
0.486456068507883 1
0.678234971315522 1
0.42845026835816 1
0.20144076638621 1
0.663060476038801 1
0.462035707975386 1
0.302596345234501 1
0.263369133615038 1
0.59567742830002 1
0.264389210148211 1
0.38834176946634 1
0.380485243894638 1
0.180658220799619 1
0.672189507900484 1
0.459105970697363 1
0.980342902652363 1
0.318116762445906 1
1.01281160822577 0
0.912027796838199 1
0.561325684371569 1
0.512315626475313 1
0.932871499493584 1
0.167618666284793 1
0.294460001558094 1
0.00775158652062306 0
0.803976710456965 1
1.20934263665444 0
0.427024995282763 1
0.724692737774341 1
0.655995765196413 1
0.103458159285398 1
0.426130766231966 1
0.367567786868971 1
1.4694621692982 0
0.503297173904504 1
0.913734021214287 1
0.122055824929245 1
0.528780927107878 1
0.726087638926783 1
0.994039244800824 1
0.123723901461435 1
0.826950312614945 1
0.303647224180317 1
0.767802854345829 1
0.386635344636702 1
0.563476721560846 1
0.569189424186435 1
0.65335198200031 1
0.475892780451424 1
0.757745773106237 1
0.286832587852857 1
0.239710455831388 1
0.60395085928696 1
0.62114879923529 1
0.82925582651869 1
0.700331079655442 1
0.577961851752354 1
0.628148297361509 1
0.197090080572192 1
0.741477794559884 1
0.776553142434725 1
0.716860456221536 1
0.664668263904291 1
0.571196181514107 1
0.414320094022504 1
0.421726487607283 1
0.715851899821897 1
0.374160662541084 1
0.675601978266303 1
0.753449457967632 1
0.345752411627922 1
0.689704835097365 1
-0.0237261754990499 0
0.258263704747603 1
0.442177828219546 1
0.456833900140336 1
0.0486489888600708 1
0.828059059839965 1
0.470136242229878 1
0.784097521927878 1
0.0292710100206666 1
-0.0139722155576776 1
0.786699428243942 1
0.170475422496853 1
0.0250794485032506 1
0.226971555167656 1
0.652795623143662 1
0.730388507200675 1
0.477014687885768 1
0.381347461376444 1
0.495095646336194 1
0.396860288614387 1
0.880038380042746 1
0.315606682542214 1
0.159796903818914 1
0.756096209315966 1
0.15058366933159 1
0.344326189492869 1
0.145288230114789 1
0.0845092912551886 0
1.09825502813369 0
0.12361650703261 1
0.131066990529055 1
0.394975745962738 1
0.739696230742464 1
0.334772579131537 1
0.430480547029062 1
0.964654343732271 0
0.809284579107236 1
0.673172471240266 1
0.225739628334924 1
0.469349294852847 1
0.882615443776153 1
0.413212336927515 1
0.396030667839931 1
0.474211722835017 1
0.48576660287008 1
0.854364767551616 1
0.791728242730469 1
0.588536244597719 1
0.570241894683241 1
0.366266521468717 1
1.14821005660461 0
0.241099719032565 1
0.413040618775795 1
0.358396872835919 1
0.434862160291282 1
0.312761483786808 1
0.727921071679022 1
0.426637348337 1
0.145478329790234 1
0.796236226198705 1
1.50540800211633 0
1.08191891922706 0
0.492698353549259 1
0.830805453185016 1
0.604678120641081 1
0.292968063138252 1
0.433142342031872 1
0.56056715888202 1
0.642941058846573 1
0.190682831404035 1
0.725592798305586 1
0.443818760118457 1
0.569312814686324 1
0.278121889355372 1
0.480902268480165 1
0.801614976609211 1
0.176760640122964 1
0.29695603111645 1
0.465455532985578 1
0.34417048986696 1
0.428345848534598 1
0.298345825226672 1
0.316701591464219 1
0.250462766970333 1
0.891716733279167 1
0.248337196727163 1
0.0193043777703914 1
0.319349652368108 1
0.395573308190907 1
0.557704727318488 1
0.455849094772872 1
0.442342582497242 1
0.488663911566803 1
0.176937047278893 1
1.10448587088378 0
0.245930614370103 1
0.5897556415221 1
0.674261783597657 1
0.169407851127155 1
0.33842002291656 1
0.471018113916414 1
0.265023654892108 1
0.414624247019231 1
0.860108412833454 0
0.0980066595583162 0
0.281515575301627 1
0.615698906090211 1
0.432344942732981 1
0.320305418644351 1
0.671195105336633 1
0.179460099351501 1
0.228789649522687 1
0.644248125025553 1
0.600525791367858 1
0.677245965002621 1
0.277085462066812 1
0.250943045161221 1
0.668287586753493 1
0.894424794140879 1
0.772729034429671 1
0.53466436263809 1
0.685636908102085 1
0.78189082693433 1
0.0979582006503309 1
0.832287877194051 1
0.250020080513539 1
0.244010887409225 1
0.724229550583948 1
0.394741176342166 1
0.535930728871139 1
0.477237294584135 1
0.804879230640212 1
0.285780423455682 1
0.882502485024305 1
0.690856378059447 1
0.766553030951102 1
0.698336044677916 1
0.554327688225701 1
0.688575821930313 1
0.474322635036523 1
0.687755315302243 1
0.148760506990986 1
0.387013942865184 1
0.50584084383894 1
0.827172523916421 1
0.67973066635374 1
0.720607771223614 1
0.575598918129029 1
0.537910489572585 1
0.547674203901019 1
0.553874597633099 1
0.24728811092786 1
0.416988254332546 1
0.468937843284031 1
0.918830982276497 1
0.489355289525848 1
0.174309369671787 1
0.407276614510293 1
0.685303964346621 1
0.307323056367418 1
0.46322221907008 1
0.489847143970108 1
0.739169610968563 1
0.55872584172742 1
0.469324585206548 1
0.800612528154439 1
0.0603991292923712 1
0.19581330815651 1
0.699877745718261 1
0.941908193835759 1
0.629636226679268 1
0.472436993202887 1
0.848109491203779 1
0.214704592931134 1
0.216967459462303 1
0.29369239822237 1
0.00235334543523186 1
0.570015302870773 1
0.054170064105371 1
0.814601357963732 1
0.36588208645332 1
1.22540606920816 0
0.152071699188962 1
0.879447774295063 1
0.930641568366872 1
0.546702520007076 1
0.588737155248885 1
0.990524136300496 0
0.223404985164158 1
1.19425140625543 0
0.116048110496593 1
0.748501798776272 1
0.703442592462593 1
0.385727971470961 1
0.436799903692669 1
0.146561864580811 1
0.271786007243736 1
0.854459912888706 1
0.104268667877972 1
0.829017221505913 1
0.772361249708461 1
0.923804712715073 1
0.922553982701389 1
0.667844234561617 1
0.610844181781383 1
0.273128919033596 1
0.872982949376796 1
0.476527453022086 1
0.756593403082087 1
0.406859242811183 1
0.649602885582253 1
0.489050021450106 1
0.705988310430908 1
0.684594342035363 1
0.63681524960974 1
-0.00501579212518233 0
0.550006081959402 1
0.551284910950826 1
0.728892733024499 1
0.907237299742183 1
0.0104529347041829 1
0.724350112805425 1
0.381844532095564 1
0.0342942850687816 1
0.554134701475412 1
0.443820476586613 1
0.029808883181975 1
0.523664824989304 1
0.451163331173223 1
0.98122656630887 0
0.560407144375842 1
0.375174257314493 1
0.61699800771459 1
0.712969660176543 1
0.509133189162217 1
0.390955753735957 1
0.582735746604776 1
0.246208799849548 1
0.396054528452416 1
0.650067842110905 1
0.300567650863652 1
0.53681664102023 1
0.0275425873697302 0
0.656267229947719 1
0.74471809531064 1
0.561812584391829 1
0.394170377057642 1
0.912458430605456 1
0.175775492222921 1
0.877961495793011 1
0.323081360720816 1
0.311682257662278 1
-0.256090668122411 0
0.667272782391666 1
0.421782696203274 1
0.324263213777167 1
-0.0281468962834972 0
0.296372271526583 1
0.562634956828045 1
0.00356948696792542 0
0.660223217065912 1
0.530824305480163 1
0.779107135255623 1
0.619198123372137 1
0.569436716686253 1
0.501895639039783 1
0.358556871561678 1
0.471526411645706 1
0.116871039307413 1
0.658750827613998 1
0.366472407406749 1
0.395465582385222 1
0.711208858632463 1
0.48542201577921 1
0.498155474301749 1
0.504235287209691 1
0.129088791517376 0
0.790510524889305 1
0.997700164894859 1
0.619234267850614 1
0.836526155953711 1
0.0294552447313926 1
0.520115787328013 1
0.908659950010584 1
0.846964534500612 1
0.757893165971813 1
0.356991083577916 1
0.224550069034526 1
0.0990794524306905 1
0.306087049607188 1
0.115777693663362 1
0.386221034667723 1
0.700814514067471 1
0.423437827984886 1
0.528329010553265 1
0.277437903216043 1
0.382242920818377 1
0.299245701831876 1
0.212137645908016 1
0.112521456636674 1
0.183501187590463 1
0.301924289403365 1
0.75014887875931 1
0.653576489099405 1
0.549023780376097 1
0.0468135739431998 1
0.624071927598572 1
0.855567688108437 1
0.139723739125752 1
0.681595109987365 1
0.460574213911711 1
-0.292460552791578 0
0.295904636556326 1
0.50391157148881 1
0.868345730304626 1
0.42951384675884 1
0.499253746693756 1
0.360626140398191 1
0.220587624074401 1
0.227342517703269 1
0.77399322575857 1
0.740105980649831 1
0.486583032513427 1
0.800291395912765 1
-0.127255344565758 0
1.08170886999483 0
0.333217789647664 1
0.232371283365375 1
1.08375450745042 0
0.296508616087413 1
0.497006626868732 1
0.691415941685022 1
0.847407616045971 1
0.357146449987972 1
0.584942907480537 1
0.845974598245004 1
0.789392361772486 1
0.948375509957337 1
0.413463800447838 1
0.62670633201597 1
0.719866368397991 1
0.513601823108609 1
0.439113416972144 1
0.631332321603785 1
0.0299172440447024 1
0.735973173899966 1
0.118745500324033 1
0.669343135067571 1
0.833602664399954 1
0.437059406701272 1
0.389552726969821 1
0.171240872337683 1
0.322876603203345 1
0.77938534763138 1
0.420412077493041 1
-0.0327398887961871 1
0.210187977175119 1
0.872142524539516 1
0.36338238110561 1
0.140313964536096 1
0.481101097717483 1
0.861422885511861 1
0.833839916372513 1
0.718882349584533 1
1.36806080877381 0
0.762128303277048 1
0.772521585566927 1
0.261781180585318 1
0.773325145048954 1
0.675248271823627 1
0.269996719281042 1
0.518985986333 1
0.368474355695501 1
0.349907463656011 1
0.701076688049564 1
0.154475497944768 1
1.3062448561817 0
0.0455823352674178 0
0.690280565752668 1
0.00272680474911949 0
0.0426810497296641 0
0.777093939432177 1
0.0459410297862037 1
1.06270611724122 0
0.628178097185913 1
0.392314222070185 1
0.776304536561821 1
0.568999501227733 1
0.574493909483048 1
0.141466037848686 1
0.344973192575231 1
0.920107663489873 1
0.519008356474594 1
0.26066310388135 1
0.755982425951939 1
0.153694793707308 1
0.369433896625361 1
0.748064431767134 1
0.717579105190609 1
0.382103355761726 1
0.366793610283316 1
0.294508533070998 1
0.948233822060281 1
0.305807525075943 1
0.758260646756458 1
0.760858746643345 1
0.593144506114837 1
0.112305189864696 1
0.556105114693349 1
0.688497983889935 1
0.172158801920197 1
0.379032297719947 1
0.300375787447282 1
0.664818153893763 1
0.429039259849618 1
0.643543183248415 1
0.547168037579433 1
0.733141946353167 1
0.666591623319963 1
0.812087096699007 1
0.311920247638025 1
0.801686168092872 1
0.390887084874499 1
0.715078017540214 1
1.10916986036716 0
0.698871204809877 1
0.0279128656939493 0
0.391004634833075 1
0.26183401661388 1
0.0285270324125453 1
0.227543731167326 1
0.471822041081833 1
0.503968421582076 1
0.307974211773815 1
0.450971397276652 1
0.846315521115569 1
0.676932012336514 1
0.777295484957945 1
0.657307215359748 1
0.863741672297329 1
0.327935759907672 1
0.685210052107232 1
0.0324804583627407 0
-0.211285039125782 0
0.784263956316947 1
0.565534018704602 1
0.713457076024259 1
0.0322551134278618 1
0.557827228106121 1
0.718745714036715 1
0.684964033936486 1
0.451195131831858 1
0.490861832673682 1
0.367924310046967 1
0.767517568778732 1
0.271458563302393 1
0.24000865111891 1
0.387436504888438 1
0.91461935138087 1
0.183624810927653 1
0.375587198437191 1
0.79882623428778 1
-0.124964237056355 0
0.416704501606801 1
0.552302443656864 1
0.496564171141024 1
0.739591976345833 1
0.670127962531998 1
0.748880134684939 1
0.229615843707825 1
0.174921877621643 1
0.257894707145872 1
0.401527908478144 1
0.496862855789158 1
0.682352470407794 1
0.747023295016291 1
0.349281989354512 1
0.813309063738073 1
0.976317793284936 1
0.127582130570315 0
0.541775029577045 1
0.50357334765138 1
-0.014369533861468 0
0.143714978291929 1
0.658338727811501 1
0.198642208623449 1
1.00125716644569 0
0.550457407957607 1
0.625624357012677 1
0.765075154409509 1
0.43777325539571 1
0.552788533563546 1
0.394037686779344 1
0.505630016451996 1
0.458979770597386 1
0.222043769250855 1
0.427599027472952 1
0.742748688578418 1
0.773619814562735 1
0.19650177243132 1
0.90618656792185 1
0.363602216604937 1
0.633347919198804 1
0.35596852625786 1
0.40078661959895 1
-0.0511781786289276 0
0.164964637961982 1
0.369279026959899 1
0.492534219641966 1
0.59611388254939 1
0.595680269961677 1
0.295184161398481 1
0.294167282894446 1
0.49986511530029 1
0.38153365200131 1
0.563378124907621 1
0.10202336789838 1
0.492876980106052 1
0.147745491743489 1
0.831517967673503 1
0.715897890519332 1
0.0355469529688788 1
0.519659581257389 1
0.647844033920719 1
0.462339213375824 1
0.255361912999331 1
0.209618830889266 1
0.389091557773601 1
0.173674352107523 1
0.0475049903970584 1
1.09484420621552 1
0.350107486123396 1
0.594118010378733 1
0.444740564801807 1
0.448654115769115 1
0.0968031814759484 1
0.179216771417198 1
0.722447004125916 1
0.152726271512323 1
0.538712878736206 1
0.585718375578297 1
0.553522746082448 1
0.426912038178132 1
0.287316676154894 1
0.274508084858929 1
0.845319323993905 1
0.8156486534252 1
0.808961253021646 1
0.495811658230319 1
0.736000477427828 1
0.19331121905622 1
0.262849157448357 1
-0.177223037132316 0
0.477619582155867 1
0.849016557187777 1
0.794258050717481 1
1.11606052568662 0
0.613250837178557 1
0.171210472033991 1
0.536958117765354 1
0.591328549279664 1
0.419245338147787 1
0.485817433860311 1
0.110277105367113 1
0.739069208058166 1
0.456458690280468 1
0.226394412427369 1
0.911956198342152 1
0.721209354280495 1
0.0346082932985893 0
0.363065447134577 1
0.876293905063956 1
0.686672665750942 1
0.780346023996711 1
0.732917580485957 1
0.548341752110505 1
0.426092270545689 1
0.716816002734934 1
1.14797406488791 0
0.596304868798606 1
0.639475063746656 1
0.663307369435777 1
0.33576189066806 1
0.565014027126225 1
0.38283910956655 1
0.77058920617302 1
0.670242995124429 1
0.411292345014966 1
0.273328232088315 1
0.646497324042963 1
0.877310619258757 1
0.536893095008136 1
0.167516393878886 1
0.111333920933118 1
0.649078299374257 1
0.439721613785108 1
1.12561536046374 0
0.549072468815769 1
0.752755000268478 1
0.225855058461175 1
0.614211885528742 1
0.816253698188236 1
0.714968395219977 1
0.319772201770775 1
-0.360904207445638 0
0.435340116527517 1
0.287684238595954 1
0.528891179917593 1
0.160871112729744 1
0.50754486077951 1
0.795557054795579 1
0.310348681021766 1
0.455998104689057 1
0.407446733259453 1
0.232562781786204 1
0.824101993489334 1
0.450188424638386 1
0.548003078094129 1
0.47029998542357 1
0.334317954079114 1
0.93443996258659 1
0.580316195687201 1
0.489619025335189 1
0.777358495379545 1
0.89575468858072 1
0.844363583234774 1
0.0187812858563359 0
0.0170458824738912 0
0.519913933789923 1
0.624809895673158 1
-0.131506260679229 0
0.25526840732675 1
0.722635186238054 1
0.768874347747077 1
0.602499121225032 1
0.538026682777619 1
0.43673526855211 1
0.144680167017514 1
1.15299904786774 0
0.600053862121684 1
-0.124838566852589 0
0.639727397429155 1
0.825627567873984 1
0.447487990378468 1
0.729208861874751 1
0.662332812710397 1
0.36142101902406 1
0.737232513112042 1
0.589071880068486 1
0.408372621996077 1
0.363071969101009 1
0.909494207813588 1
0.148989209337868 1
0.706608356907935 1
0.697469173873441 1
0.682794125170278 1
1.04368727233215 0
0.00507396350871897 1
0.226185330794967 1
0.323290874679698 1
0.257199934473365 1
0.478982118218329 1
1.02406747051157 0
0.683715195524128 1
0.850177521254226 1
0.723704655364935 1
0.238469891806221 1
0.54949379494224 1
0.595188803758268 1
0.46374490916897 1
0.953704668089295 1
0.548890714798858 1
0.971544003784164 1
0.892748993137825 1
0.463851081644303 1
0.595715272343753 1
0.619342490919757 1
0.719045458918931 1
0.760830248035673 1
0.0973536987374971 1
0.460503125376857 1
0.527929616046036 1
0.668275728550964 1
0.570446151122382 1
0.514867920898994 1
0.210988811181151 1
0.910665541023252 1
0.806299277141329 1
0.405887645718932 1
0.821854126219068 1
0.0608669251114175 1
0.704574821829098 1
0.712266920322526 1
0.502098942627497 1
0.786631430213214 1
0.237212329475346 1
0.709876434186024 1
0.991311246247844 0
0.511073062550606 1
0.654337647007857 1
0.199701674095378 1
0.687421610477771 1
0.656233902723632 1
0.508419086596908 1
0.98028384243051 1
0.534667270882594 1
0.589587932734381 1
0.218733901169724 1
0.714966399895609 1
0.370440150760332 1
0.710131134355502 1
0.486932829847403 1
0.495906579504442 1
0.184217499051559 1
0.379171671675771 1
0.228524027673535 1
0.707036743266394 1
0.613373663630535 1
0.254128968915349 1
0.541406200751209 1
0.337994380842433 1
0.794535554144659 1
0.363668908707828 1
0.711856933697432 1
0.385381267916327 1
1.11989407799437 0
0.340022545189973 1
0.727411852301966 1
0.414420978963171 1
1.08622055269292 0
0.564264605616403 1
0.78343267908016 1
0.476906225724632 1
0.405326309951455 1
0.360870185181479 1
0.135017225670286 1
0.298315331602615 1
0.755001053782353 1
0.817993846562687 1
0.648787365217883 1
0.103377026127642 1
0.808227517290891 1
-0.0163303188024981 1
0.75836981057731 1
0.146335232545018 1
-0.116081105531138 0
0.535420901413839 1
0.430593802516468 1
0.662968801881715 1
0.596714407134166 1
0.433989662637621 1
0.16190399143282 1
1.23186163717974 0
0.272525257594839 1
0.834559806456985 1
0.419419052023826 1
0.848623586218693 1
0.479825025533038 1
0.0148205599449071 0
0.679515055678791 1
0.453940084335312 1
0.797787327761119 1
-0.0587291238147365 0
0.569986995922032 1
0.620755280701676 1
0.838497813335752 1
0.71871290175956 1
0.178840919221141 1
0.50539154559106 1
0.116810071085867 1
0.556270323201707 1
0.161177118080542 1
0.29093658411141 1
0.239918759080259 1
0.824141674183202 1
0.160166438354522 1
0.287500340581582 1
0.508194553779113 1
0.570013620728978 1
0.622675354141823 1
0.0920973532023896 1
0.310244410678155 1
0.309288592482527 1
0.442368728471873 1
0.448723771973903 1
0.921753207190467 1
0.52610776025061 1
0.781291976974535 1
0.239137539800507 1
0.324431102604192 1
0.821893556702327 1
0.286542176714302 1
0.691501872896556 1
0.648862717295657 1
0.741454843365763 1
0.0923717620171375 1
0.281711829855614 1
0.363119465257618 1
0.390701960915474 1
0.723813357691985 1
0.335758285894645 1
0.713227678269369 1
0.574857509597164 1
0.696955655276557 1
0.408568470292009 1
0.757429798316655 1
0.547028174944535 1
0.53716109100111 1
0.288169701049524 1
0.0448150433711387 0
0.801635448377799 1
0.722304940284919 1
0.531222502615796 1
0.447261763933785 1
0.488547727554362 1
-0.00154424459871642 1
0.203134034394448 1
0.289701897223547 1
0.555549203889415 1
0.436494494619333 1
0.893664639545088 1
0.374425609475984 1
0.84355911623653 1
0.292657294885635 1
0.4287740938658 1
0.493946036138819 1
0.848144254042991 1
0.874943863083068 1
0.370347432753023 1
0.466689693359299 1
0.174130608421218 1
0.946190824496742 0
0.596027607494231 1
0.261927535876526 1
0.317897187829665 1
0.420507370758214 1
0.834863154811831 1
0.675049615140419 1
0.761214717599063 1
0.292328354334275 1
0.574278035258859 1
0.497144895028872 1
0.419609042555186 1
0.213801162624077 1
0.158604585280192 1
0.5864634469315 1
0.723857848697756 1
0.351561618676 1
0.147605967311968 1
0.379826800104155 1
0.510863368372661 1
0.320958227382328 1
0.634899656682724 1
0.686377777954904 1
0.833858445549441 1
0.244148396807329 1
0.592770317070909 1
0.546395422995464 1
0.94838137822506 1
0.670160678986722 1
0.0742157640640156 1
0.686868505037034 1
-0.16584226943609 0
0.228914343333164 1
0.751304988286628 1
0.732260985947492 1
0.896848413047981 1
0.607238195262042 1
0.549552905712687 1
0.139279994654556 1
0.111746075057902 1
0.325314200458436 1
0.681957812288873 1
0.0300347990315817 1
0.420822291479978 1
0.51654492551261 1
0.417988583058083 1
-0.177396515485644 0
0.471893552953239 1
0.413192734261237 1
0.877215643121801 1
0.571502804498004 1
0.375726104011925 1
0.421253613463891 1
0.511912492430153 1
0.270346841660711 1
0.0564779712307002 1
0.615503589013738 1
0.737280124927541 1
0.711456976068692 1
0.161552056931521 1
0.644740477353517 1
1.03611999766141 0
0.255504595147132 1
-0.29890458171751 0
0.287890073530209 1
0.349261483852266 1
0.451277144309444 1
0.443359556916931 1
0.614979426461348 1
0.438253091257322 1
0.828909093113023 1
0.450950210480545 1
0.706854088046337 1
0.0388660330299427 1
0.430438888270089 1
0.285945962296885 1
0.537167868479019 1
0.331638146527549 1
0.182250353923993 1
1.01437214378837 1
0.776795713177167 1
0.0105722145848869 0
0.176675809761328 1
0.496374996086143 1
0.627771034601397 1
0.649182095576135 1
0.315655889281742 1
0.175422494235569 1
1.11268173224095 0
0.684081786024253 1
0.422795145813202 1
0.598662390071199 1
0.383569019985656 1
0.528044580602301 1
0.582122313116336 1
0.540231702591437 1
0.70259321749898 1
0.781940169330673 1
0.472278037425022 1
0.694113582886916 1
0.677876055143862 1
0.679161687125325 1
0.328491358363917 1
0.574293212197798 1
-0.0195276186039343 1
0.73152431204036 1
0.699288782861635 1
0.413246944634963 1
0.430394695357848 1
0.142365319786246 1
0.463288175163529 1
0.731306512265735 1
0.437580309463867 1
-0.0558292339327641 0
0.0583253401803504 1
0.301508689413 1
0.172903445509771 1
0.949907046349213 1
0.699238764898436 1
0.740896635881447 1
0.85674920779531 1
0.927895171433163 0
0.565790042488977 1
0.600385699838937 1
0.743717743792308 1
0.232801500724563 1
0.00777634357375255 0
0.836640373325656 1
0.804584231211653 1
0.826946792977131 1
0.592613782027461 1
0.276930717344645 1
0.192005810413775 1
0.546871855365757 1
0.871568891515377 0
0.589876278645161 1
0.701437958345294 1
1.01639076066252 1
0.304077065596705 1
0.678607809310169 1
0.388625923065929 1
0.753804531759067 1
0.362188647275588 1
0.525602702780496 1
0.606757291090617 1
1.06841594048525 0
0.794516331742052 1
0.208406605875182 1
0.564033789842784 1
0.314461472820333 1
0.401068127983244 1
0.233133248987238 1
0.0404468956255025 0
0.483173733694341 1
0.587820494048014 1
0.676590407516385 1
0.616741394748895 1
0.744645277921472 1
0.135328887896047 1
0.810899722375437 1
0.500314541261867 1
0.86660681243391 1
0.701008588670525 1
0.863432431989071 1
0.615086467680091 1
0.184509012074894 1
0.320863731214495 1
0.150485357592496 1
0.688504925698188 1
1.04540398424538 1
0.728360646959917 1
0.528958301950676 1
0.235467826133766 1
0.902805870492546 1
0.492739501581181 1
0.641732563889244 1
0.311748402697624 1
0.878993793230465 1
0.212467108728389 1
0.456791017784436 1
0.269084836148178 1
0.695668932871748 1
0.740307048572456 1
0.53805192838275 1
0.363035827459013 1
0.280252968981358 1
0.423090859759215 1
0.409494933619079 1
0.777733918570767 1
0.639304221431216 1
0.354262428916005 1
0.799114310860955 1
0.252053775864928 1
0.989202335990507 0
0.190494771753328 1
0.796419363607148 1
0.798930715231927 1
0.778121031015375 1
1.05077983236091 1
0.680546233848992 1
0.278273513668654 1
0.0183632372160981 0
0.690477321381971 1
0.537713667351537 1
-0.221796210417722 0
0.859996139496473 1
0.603122371387562 1
0.44787384647077 1
0.1759739892343 1
0.299931434425587 1
0.0126329893404717 1
0.931304404503324 1
0.98639079573351 1
0.428654012774956 1
0.214429160521398 1
0.361264859000042 1
0.717507451902565 1
1.10373473383936 1
0.823764122932788 1
0.548377534525178 1
0.0441969512281967 1
0.668128606101222 1
0.622678243605928 1
0.586615649257534 1
0.391139312287154 1
0.46714634478202 1
0.602073145242267 1
0.485341678612912 1
0.833368629207787 1
0.395516909627484 1
0.336543772714371 1
0.66627588452352 1
1.18922794643539 0
0.389492594941033 1
0.465909732749894 1
0.478689704057676 1
0.547489120211993 1
0.0799414263194004 0
0.283578831651963 1
0.430267200641103 1
0.231846947221668 1
0.250986587648893 1
0.369832720386938 1
0.656176171537329 1
0.214012157309298 1
0.80462468075081 1
0.17690253321352 1
0.270076090774593 1
0.146884857428838 1
0.836872666401691 1
0.0493760624435615 0
0.477902965383865 1
0.562865116251383 1
0.813113990710038 1
0.222132616146867 1
0.870397106199084 1
0.610688681441744 1
0.567994788699547 1
0.0301350981847011 1
0.3966504544576 1
0.594256569920886 1
0.668858576184478 1
-0.144574933872564 0
0.0774235864912382 1
0.568311324257981 1
0.077332786910444 1
0.297477160500174 1
0.439212467654195 1
0.213012597990321 1
0.148085441719657 1
0.583778297377405 1
0.51517317205454 1
0.522408418882431 1
0.712928176341861 1
0.401883053521969 1
0.624424310480047 1
0.675882909331126 1
0.451786545838509 1
-0.294983114676574 0
0.636688687398427 1
0.348788519568875 1
1.06292277658006 0
-0.16908200908362 1
0.381351312309564 1
0.678600104075957 1
0.0351977277529603 0
0.856536594469626 1
0.0821214169787714 1
0.253980814769283 1
0.455379232601399 1
0.527578380992572 1
0.650540581848442 1
0.538525013046124 1
0.158874144604176 1
0.548742895106911 1
0.306627706495727 1
0.490639924915205 1
0.281974944759636 1
0.436500202378171 1
0.363100334775383 1
0.518220635275953 1
0.472888150224064 1
0.479910271994542 1
0.520670981078479 1
0.316794561658458 1
0.1424240480527 1
0.331326268602541 1
0.17526685755946 1
0.237206248469699 1
0.73259534634777 1
0.227418832259186 1
0.438297849651457 1
0.712667608715503 1
0.799551519531892 1
0.736722250652013 1
-0.26267522218881 0
0.823033921463113 1
1.0427886785921 1
0.540522674163281 1
-0.0541077635692108 0
0.592775927196839 1
0.368543110966726 1
0.673787733368399 1
0.466475947593798 1
0.441330964707249 1
0.540711993595166 1
0.405276686978932 1
-0.0278805901994768 0
0.303108792521601 1
0.58585889099735 1
0.100491319077065 1
0.362122289916359 1
0.808979318998716 1
0.454439263162618 1
0.873956072801414 1
0.432805372590212 1
0.119733819690837 1
0.30205202641806 1
0.14836785305785 1
0.567075592913676 1
0.527766263207127 1
0.42528638877665 1
0.636496147687932 1
0.397172376676249 1
0.866379132314944 1
0.472018628767806 1
0.604247216897293 1
0.218264574680286 1
-0.0555182769867899 0
0.95957938151253 1
0.780485491919614 1
0.874632805025128 1
0.649477495790669 1
0.522460435070787 1
0.854389382011025 1
0.561906024627333 1
0.607178332514243 1
0.537273135912589 1
-0.27444454631659 0
0.27601148763143 1
0.265941024704431 1
0.345811340180296 1
0.412291166968425 1
0.241114609330802 1
0.301701038727046 1
0.320303002993798 1
0.883285972575281 1
0.232065434496364 1
0.576833479382822 1
0.685779713182307 1
0.576188889163775 1
0.300520045152173 1
1.10233643975407 0
0.344039320601452 1
0.364877776388119 1
0.737268374046124 1
0.846942975681978 1
0.159698541076253 1
0.339168317589208 1
0.119395617218639 1
0.742906906794823 1
0.970066752534647 0
-0.189175528968419 0
0.151293401195893 1
-0.280364242982932 0
-0.123964152434025 0
0.233424438245629 1
0.525584485279333 1
0.343295493828193 1
0.434190163837957 1
0.743852297241475 1
1.04773866076912 1
0.418094040623464 1
0.771314741292091 1
0.651794365694911 1
0.334963770756013 1
0.819785322911967 1
0.63864610688641 1
0.315953927433913 1
1.04437895602229 0
0.134720884388199 1
0.0484856385687247 1
0.512359478793796 1
0.517160805092891 1
1.01434152316762 0
0.597970155168339 1
0.489488539916107 1
0.392744069530804 1
0.604332157589186 1
0.285085495236033 1
0.56068337898074 1
0.306414412585119 1
0.303925929548919 1
0.705593558016664 1
0.583230039489688 1
0.840375085220007 1
0.661830711622071 1
0.408009912094262 1
0.61930190618545 1
1.07281576741729 0
0.590365324535105 1
0.910077381540837 0
0.494955906340377 1
0.511992672444157 1
0.301407662742663 1
0.655585186270775 1
0.0491791445187704 1
0.730246698584982 1
0.167957365449081 1
0.152100886320386 1
0.531008767456939 1
0.566586644697273 1
-0.0771639389842876 0
1.20621951268426 0
0.372433452538161 1
0.749487951344772 1
0.5465968995291 1
0.267430466286796 1
0.9011219100745 1
0.693287336967652 1
0.489943012863281 1
0.505826755769737 1
0.188762198977011 1
0.790822901568545 1
-0.0731111188010259 0
0.229729012348646 1
0.610239221010273 1
0.61533944041875 1
0.666771717935785 1
0.729506018440007 1
0.421032502708653 1
0.62604440684796 1
0.486237398863167 1
0.295394839854702 1
0.391414032069114 1
0.529908994211174 1
0.558140338022841 1
0.523376731654885 1
0.54549254766601 1
0.221718265054039 1
0.510686816883103 1
0.457197485035671 1
0.732999417802622 1
0.0613293675422952 0
0.536055908726471 1
0.853297407585868 1
0.695945445573161 1
0.0721641802502409 1
0.446829675515147 1
0.504532253720033 1
0.483107571331412 1
0.250474448340644 1
0.785191672051722 1
0.792277016887386 1
0.761166118853744 1
0.0953739123776265 1
0.606902635659631 1
0.327821450160706 1
0.565897143402131 1
0.519793842404292 1
0.66233144285832 1
0.743173515551558 1
0.338051828454862 1
0.0375332224056083 0
0.118838236848735 1
0.52464223605396 1
0.46012386594988 1
0.331026297770329 1
0.91740996050768 0
0.255663337876963 1
0.621595584517215 1
0.337308748111971 1
0.567700308961672 1
0.890816164384278 1
0.43856865563334 1
0.459035339163617 1
0.615223288615284 1
0.625871801903662 1
0.454990579768762 1
0.620186787316428 1
0.422683323506752 1
0.296212145531692 1
0.310651872887524 1
0.315397689105877 1
0.290879122804464 1
0.485237998773606 1
0.634502307496501 1
0.776700830850299 1
0.394516216029695 1
0.548127211682644 1
0.615242525856757 1
0.313166200756254 1
0.430205067330555 1
0.959857911537295 1
0.67939264129758 1
0.91839109852433 1
0.582160840699784 1
1.11053809383384 0
0.117425932256787 1
1.16523696015408 0
0.527216001021421 1
0.479099588480513 1
0.562999199066089 1
0.578354328261371 1
0.547680045905129 1
0.417349751345258 1
0.57190430479604 1
0.366216167206698 1
0.46770207919645 1
0.334887119751199 1
0.248406667617553 1
0.678328742226846 1
-0.110833695073898 1
0.937674821944517 1
0.603580608207251 1
0.764394905444299 1
0.835446813350716 1
0.6533281418332 1
0.490030426767725 1
0.612739182450303 1
0.796245191642198 1
0.897730162263488 1
0.852380454429474 1
0.837414345966396 1
0.279590176082248 1
0.142870126610033 1
0.65443451904438 1
0.555843976373988 1
0.431349081188294 1
0.641004857438616 1
0.533061448002224 1
0.194831997797305 1
0.135831940288741 1
1.39480263186694 0
0.46965881702471 1
0.844386407972112 1
0.113694664390325 1
0.32055693009586 1
0.398683927835557 1
0.537840514869843 1
0.730653956568327 1
0.373004833774362 1
0.831878050154412 1
0.387944194768866 1
0.535501861453135 1
0.0536368605201326 1
0.573710885145349 1
0.40087495230904 1
0.503057330607082 1
0.650251607854183 1
0.180639043856422 1
0.482465613109084 1
0.679685536487027 1
0.498391058268811 1
0.768801923736728 1
0.15575791602812 1
0.338129546630095 1
0.722280035874752 1
0.27350878837761 1
0.966962976107864 0
0.325908180692275 1
0.68454772528129 1
0.517489237770852 1
0.169502330015759 1
0.645999687788002 1
0.349299947471841 1
0.28716739796434 1
0.82027175278711 1
0.361712369554956 1
0.709034834536482 1
0.743788169296962 1
0.0316029369129764 1
0.224177180525013 1
0.834879709016986 1
0.443633640518116 1
0.234725882244715 1
0.640585925397976 1
0.259519143518184 1
0.380567629038831 1
0.428231849777775 1
0.704745747250932 1
0.603935546835109 1
0.504637718903045 1
0.4086246992633 1
0.979797620820278 0
0.55529480060241 1
0.819833229760337 1
-0.0691666347375302 0
0.883271454900898 1
0.403990309066606 1
0.975939393298953 0
1.21805260808248 0
0.369122316469991 1
0.653554464789532 1
0.567719041004409 1
0.671797407850953 1
0.385182621911978 1
0.607825024066239 1
-0.208318927448785 0
0.116775256814654 1
0.677367359745479 1
0.390428599602568 1
0.431084379789719 1
0.867781142232531 1
0.824565017602212 1
0.582577083512658 1
0.364344910270405 1
0.913681120052052 1
0.413563361872819 1
0.478318644917219 1
0.918669614000987 1
0.630140174135354 1
0.217500310816029 1
0.315948414218436 1
0.143967682521828 1
0.771073948487633 1
0.304112920875332 1
0.272058953064701 1
0.623502241168919 1
0.573434361410974 1
0.276609224444123 1
0.843718209981082 1
0.667594516037093 1
0.424625531815538 1
0.115562297004399 1
0.395247190693799 1
0.597569405630874 1
0.554727156694353 1
0.850304641805954 1
0.861890384501127 1
0.0904845586722001 1
0.623152076733558 1
0.895230600524158 1
0.764156591796724 1
0.464215912093404 1
0.5053020704708 1
0.165786666708051 1
0.34922862328469 1
-0.105630992740155 0
0.682792037649662 1
0.961415834579921 1
0.395762203534926 1
0.450161210221151 1
0.436431043314406 1
0.842090327026304 1
0.734062145780188 1
0.449615527564879 1
0.182314677819563 1
0.591606798679767 1
0.404939581821613 1
0.306849637051014 1
0.484998442223282 1
0.71195480903155 1
0.83147804771212 1
0.264696967068713 1
0.474026791399127 1
0.883687765999572 1
0.332393553922202 1
0.483019517373488 1
0.341283830723684 1
0.231302279944553 1
0.275677447369169 1
0.792431426691212 1
0.451082242459669 1
0.0350957822050576 0
0.192262274035155 1
0.734940687661907 1
-0.0361596710998279 1
0.93729252653177 1
0.327125808645131 1
0.692970211855288 1
-0.147345528013966 0
1.00712853585193 0
0.293501066832544 1
-0.106491867779983 0
0.213158035198778 1
0.592303008625457 1
0.671876591301922 1
0.833197744631747 1
0.359521418537472 1
0.384206531635864 1
0.547566728736378 1
0.558619593917176 1
0.717509620956509 1
0.582018304996234 1
0.523464120754147 1
0.0580636789249195 1
0.527723328424634 1
0.14334995302627 1
0.653155806261582 1
0.632709058168475 1
0.37725319928944 1
0.328416269296935 1
0.693280979731662 1
0.0616786937920553 1
0.0747869123211659 1
0.960501541518362 1
0.244879173073225 1
0.408239264263275 1
0.449409848559179 1
0.48187375409745 1
0.617158331811762 1
0.663393629081972 1
0.158725294373105 1
0.60742301867681 1
0.178170348849893 1
0.706305413549658 1
0.670668409868001 1
0.736594852467901 1
0.567537965155511 1
0.776786414233077 1
0.385462473823522 1
0.233158556778089 1
0.404214437052648 1
0.460071702889713 1
0.41670061561592 1
0.476018643505181 1
0.491844189699108 1
0.499215855345236 1
-0.095889685852498 0
0.474645536254732 1
0.288504464821058 1
0.810592685105855 1
0.213171566279321 1
0.594512309127109 1
0.140967419586228 1
0.50206076640342 1
0.479395005628087 1
0.498027595374919 1
0.304855929110528 1
0.651465704631665 1
0.413692816226413 1
0.780377625800738 1
0.360524617001298 1
0.0363183098352822 1
0.395689108796 1
0.301845777808356 1
0.701900879347924 1
0.00401251513831638 1
0.257674700504404 1
0.816042620219875 1
0.49554885739382 1
0.797462665758856 1
0.796645439792202 1
0.285636192680265 1
0.150560705906808 1
0.627260928856379 1
0.634426186737539 1
0.410221801859948 1
0.4002879662414 1
0.681279162720509 1
0.544900369056982 1
0.802531103728254 1
0.650078762787825 1
0.545853096331387 1
0.643253727245015 1
0.336652967716235 1
0.716150981929574 1
0.569475351497224 1
0.295230298422878 1
0.466542854025688 1
0.846001492118822 1
0.370439740583423 1
0.567503424299426 1
0.68161642045826 1
0.602192617029411 1
0.791001292822253 1
0.562182017890167 1
0.831728788699845 1
0.886016072472361 1
0.581549383886256 1
0.412464253819813 1
0.282316521234134 1
0.331898340907811 1
0.409439533768719 1
0.919502085494406 0
0.548486913637128 1
0.193762401490835 1
0.353545254404227 1
0.956946910687777 1
0.333296330956388 1
0.34500997381177 1
0.192560485145559 1
0.899567382334313 1
0.82129050521721 0
0.945202306526515 0
0.479189016032558 1
0.484934306836626 1
0.227161959034225 1
0.502339936585275 1
0.532402042415155 1
0.559970011030079 1
0.124720859417106 1
0.746300936243157 1
0.394024595288375 1
0.601245172334117 1
0.529737038254129 1
0.471238024530173 1
0.811100185223638 1
0.287054849876951 1
0.213042815329291 1
0.460487509078196 1
0.29746558087963 1
0.267718940437265 1
0.588626380538475 1
0.534625480358711 1
0.425606778910293 1
0.552698214698063 1
0.100553368608385 1
0.513134460394104 1
0.792649441216375 1
0.850474534293816 1
0.41712791778173 1
0.330795425476949 1
0.494773326793563 1
0.458547493158264 1
0.134362066662565 1
0.638940222297876 1
0.722072189537692 1
1.25924289021252 0
0.114074920267776 1
0.883446841836956 1
0.276935631193673 1
0.731130902021109 1
0.629690805540804 1
0.590677896825066 1
0.0858536948956728 0
0.739029179998861 1
0.482454695337967 1
0.60737134133712 1
0.777908960483504 1
-0.104822248057271 0
0.54582818508456 1
1.12697377350437 0
0.863731235723498 1
1.01594003184721 1
0.474270698422816 1
0.410847425677398 1
0.514267496560678 1
-0.0321491825295347 1
0.690863659621647 1
0.0695072682409323 1
0.904793984821305 1
0.767733622104301 1
0.411947072242235 1
0.401678288186662 1
-0.271228898131874 0
0.31713119376519 1
0.548323309601165 1
0.385324282404066 1
0.612544465490894 1
0.369059976267984 1
0.516465928989327 1
0.888378442529253 1
0.664420058671037 1
0.583008179404936 1
0.283631616722702 1
0.325412370735619 1
0.427072265904839 1
0.599401272150412 1
0.186583216639601 1
0.386254587447619 1
0.484072307885689 1
0.807659936660633 1
0.697219577424735 1
0.739134458797757 1
0.567820312746658 1
0.463791599896317 1
0.156616628638832 1
0.340810785392054 1
0.758278234509409 1
0.607487854280022 1
0.382152893101114 1
1.03841463670506 0
0.734512333398548 1
0.697783372465121 1
0.650454784675846 1
0.498022102579194 1
0.550421953673529 1
0.271549002190213 1
0.29264106282761 1
0.491051969622254 1
0.750028696133509 1
0.907497997913734 1
0.616378972765471 1
0.328719031390436 1
0.451778281544253 1
0.308901317218411 1
0.797927978638326 1
0.42310988670994 1
0.373789504796551 1
0.275503928400108 1
1.02268264261868 0
0.17218609011492 1
0.529645210571307 1
0.108508125920304 1
0.351747494786991 1
0.34735094680567 1
0.775030461050653 1
0.13580707617565 1
0.709008244729856 1
0.594933402871158 1
0.593001933251746 1
1.08760075553677 0
0.0315741726793142 1
0.4070708234096 1
0.17358306142251 1
0.590757746048725 1
0.295983543355207 1
0.743536424033527 1
0.210663978895182 1
0.718695992660529 1
0.286892445248132 1
1.04989233657186 1
0.521361294871624 1
0.717102337386424 1
0.283088402881341 1
0.155616484304235 1
0.777389503247493 1
0.501049266650132 1
0.655736244259942 1
0.930926763950742 1
0.560176778048777 1
0.690429687922758 1
0.199119492143734 1
0.194643364949141 1
0.812644364494197 1
-0.0382751839546876 0
0.435702884406315 1
0.0191383597388517 0
0.0854495600854863 1
0.659422043746913 1
0.535065970730205 1
0.374792724189017 1
0.545812226756752 1
0.326772709351439 1
0.888259340824965 1
0.335236699907555 1
0.239053596648592 1
0.386904842929011 1
0.515869219801331 1
0.681072912292686 1
1.0233767197358 1
0.18758786837632 1
0.42046512349048 1
0.992997555311707 1
0.812105907243246 1
0.350895753957709 1
0.770007043245487 1
0.186759737762596 1
1.0850561598319 1
0.213404649436144 1
0.306443764122895 1
0.590657488251597 1
0.312269144239253 1
0.781044761727788 1
0.108837285179779 1
0.942762967792357 1
0.819312819461909 1
1.07828694460075 0
0.810827339106696 1
-0.116147621207018 0
0.365405829674161 1
0.728894335488076 1
0.262659535640761 1
0.198440723509876 1
0.553368902942493 1
0.880413627370198 1
0.318927923861169 1
0.106129320054204 1
0.115773464880824 1
0.0502727393330501 1
0.736774763888408 1
0.681499661023771 1
1.02182872492334 1
0.56789137742157 1
0.938118372108657 1
0.429817659960512 1
0.601290908951976 1
0.449439642890715 1
0.552067141459354 1
0.336652569824191 1
0.603564199206446 1
0.454066212102298 1
0.669852250517828 1
0.460020847057739 1
0.0322374283039878 1
0.84249062704706 1
0.589063800774546 1
0.300573239112472 1
0.360635047522418 1
0.526982663762439 1
0.520464775279961 1
0.751341719298422 1
0.290992526779999 1
0.786606224297918 1
0.151072343959456 1
0.801846083585343 1
0.411792069938104 1
0.624137250042713 1
0.704021853614096 1
0.523005651027217 1
1.138328321129 0
0.240113024365386 1
0.580889641896752 1
0.508799337418051 1
0.258679240687627 1
0.142370334097034 1
0.547662119147805 1
0.0857831864230785 1
0.557154504587017 1
0.168285253080706 1
0.232283689098334 1
0.698301210484493 1
0.748803471471098 1
0.828006229725961 1
0.344947859542176 1
0.446689298012993 1
0.555034628945866 1
0.476557582455066 1
0.388280694523346 1
0.839853589130467 1
0.392788476639265 1
0.0625695867779661 0
0.904278925770542 1
0.16509227357187 1
0.248444227258886 1
0.637655591616134 1
0.415410466936012 1
0.427590102786866 1
0.487221013186755 1
0.534120848856806 1
0.306519928020749 1
0.433588637802961 1
0.308407526275652 1
1.02478762859244 1
0.623035812402841 1
0.80600874549745 1
0.317888733743032 1
1.0177946698908 0
0.163345089772328 1
0.524316852737985 1
-0.383225130852642 0
0.479027845512604 1
0.379485443028805 1
0.584874321669552 1
0.299915497703016 1
0.649065894975603 1
0.580423967809284 1
0.70815247988476 1
1.1705166932016 0
0.834296607883341 1
1.04496594636173 1
1.25179021961961 0
0.621097072254078 1
0.796219224423637 1
0.54296745300522 1
0.172197332959944 1
0.364087833783352 1
0.713788283733098 1
0.269606757155446 1
0.455647975982569 1
0.0809724100388119 1
0.447764798462464 1
0.313268465333578 1
0.911920377365981 1
-0.0333643750299429 0
0.479524129510497 1
0.503313529217997 1
0.542207781088722 1
0.667131900472341 1
0.392999325331082 1
0.222729159760026 1
0.823441655687783 1
0.713108345290723 1
0.375139941081481 1
0.109129223001585 1
0.897271044582193 1
0.595354277677053 1
0.430094379267776 1
0.85570536349008 1
0.805314529392302 1
0.71761364586304 1
0.387283328388718 1
0.116800117975159 1
0.238525914219586 1
0.664566198942309 1
0.398446612824171 1
0.612145390335739 1
0.0954083822435115 0
0.710656177249046 1
0.231679513799201 1
0.389665006267186 1
0.547632102999886 1
0.792935411138866 1
0.618069122348903 1
0.543506941733723 1
0.932366086702148 1
0.91458204888727 1
0.0707045832085578 1
0.308307327779669 1
0.254071830851673 1
0.433639573495171 1
0.908060190771491 1
0.941447180100036 0
0.566907141485059 1
0.702247382995056 1
-0.302871173745876 0
0.367675663284968 1
0.748035118069272 1
0.495373551951408 1
0.864987845984664 1
0.621939352911198 1
0.732806773390011 1
0.638560606231235 1
0.775372174532728 1
0.413513782696512 1
0.247489504140019 1
0.650511389162287 1
0.574997938609031 1
0.785180376275339 1
0.163176383014465 1
0.34100880550696 1
0.514424059565427 1
0.418693138147483 1
0.501162567867586 1
0.498715543646961 1
0.461051565046373 1
0.557588287917603 1
0.392308806916905 1
0.650464993589177 1
0.0594782998360165 1
0.628434298605924 1
0.981561995243032 1
0.266476367061711 1
0.36038791162235 1
0.561271188036444 1
0.405815048155599 1
0.322760377380722 1
0.919733308148083 1
0.140914265521891 1
0.398737734714314 1
1.16428737177474 1
0.69972220043498 1
0.446429907144779 1
0.405134276176848 1
0.0123436151527362 0
0.575235014870829 1
0.588015853205104 1
0.325646238180739 1
0.673739450576985 1
0.910211247968912 1
0.760452148851689 1
0.384749072214523 1
0.508552714324738 1
0.754774299962453 1
0.539060528508378 1
0.405705267923881 1
0.622047639585619 1
0.582616491276984 1
0.759379939349415 1
0.329860055847993 1
0.714466420334741 1
0.73805794592356 1
-0.260386058157934 0
0.735257512526436 1
0.510413637779737 1
0.454030795180738 1
0.223269052182205 1
0.370712820825813 1
0.42797795274073 1
0.492156300310775 1
0.5794195262219 1
0.712691895327742 1
0.329697268852389 1
0.332299344115631 1
0.392655359170756 1
0.445860734688728 1
0.471332502264681 1
0.752206484185083 1
0.216118222159225 1
0.603319727651897 1
0.477537716285426 1
0.2629129439295 1
0.992399579029896 0
0.425246644248122 1
0.186677187979233 1
0.633961348547493 1
0.746252758953054 1
0.0697072502500263 1
0.442527143751988 1
0.121098654497797 0
0.580620031935537 1
0.446848807927278 1
0.315653156262911 1
0.630821254096511 1
0.0356593767169844 1
0.797555986625573 1
0.684188938703827 1
0.410406237985036 1
0.283457724205021 1
0.235716201655802 1
0.346898771256125 1
0.703591479280484 1
0.464078366785356 1
0.947132333869418 0
0.67580840920982 1
0.322303935853646 1
0.378030092635239 1
0.181334918493943 1
0.585315598455557 1
0.778447396173673 1
0.319349273548062 1
0.334605151595208 1
0.07524762215252 1
0.532893147710648 1
0.549524088434776 1
0.105579939885617 1
0.515650847962351 1
0.517308689134233 1
0.711426384366779 1
0.416633363384811 1
0.433693237550953 1
0.363110867516546 1
0.781725616470722 1
0.445620296573221 1
0.385953594341123 1
0.714091298738703 1
0.742213033828653 1
0.445796287914141 1
0.794457802145947 1
0.200492868588175 1
0.573314818386195 1
0.440974247495697 1
0.141672644856206 1
0.631642814410437 1
-0.0544121953857677 0
0.942571373854485 1
0.700533718007635 1
0.960405124859069 1
0.37789735024186 1
0.30272251095156 1
0.376402640077536 1
0.484114319396188 1
0.442517197556008 1
0.819214130528095 1
0.778899634248625 1
0.551639355176923 1
0.0514856173066913 1
0.934032475385521 1
1.01206757702466 1
0.550874655748627 1
0.784446067783756 1
0.343712849860619 1
0.927920728831246 1
1.01989749030173 1
0.251763205732705 1
0.230510404904485 1
0.342452617231609 1
0.997274598445246 0
0.323105107023505 1
0.768822369325692 1
0.0156483482055783 0
0.605955353560829 1
0.918420542375887 1
0.189712695114854 1
0.49112111136337 1
0.831758749496634 1
0.734561534786785 1
0.658018477601663 1
1.01385733358691 0
0.715151544087108 1
0.43978263486801 1
0.579781819558796 1
0.105927298375097 0
1.04855446555288 0
0.625285864682625 1
0.107093811131542 1
0.347943985876227 1
0.16179408283037 1
0.503397460471054 1
0.288539759627893 1
0.473642139988805 1
0.524892034825077 1
0.359943450279452 1
0.489578438255987 1
0.464600994649597 1
0.823170431488113 1
0.453914876394991 1
0.201671475908656 1
0.210116435023566 1
0.749050709210361 1
0.362284718055153 1
0.175777418993055 1
0.916186724059643 1
0.492021339047933 1
0.866987942984073 1
0.752774902833062 1
0.282271189101457 1
0.815433361308799 1
0.577436803109444 1
0.506687490585124 1
0.763305462208448 1
1.0204050708137 1
0.187779655497293 1
0.317825337464091 1
0.455077571151246 1
0.5725616566828 1
0.884319120878667 1
0.483834974843492 1
0.866514185155297 1
0.205839148159329 1
0.502130312885884 1
0.562541705147199 1
0.431174676259487 1
0.446677640063943 1
0.334705219652658 1
1.04106168144232 0
0.503906158694644 1
0.774060272274004 1
0.527638854634971 1
0.541615874523838 1
0.622030844834177 1
0.557145866847863 1
0.321476242333829 1
0.591655193861049 1
0.708459583499049 1
0.625477392077747 1
0.866800396378222 1
0.226823891363773 1
0.813032681403751 1
0.405234741867106 1
-0.0544410991948412 0
0.47322279425342 1
0.299432831277792 1
0.661283208641383 1
0.443383089232842 1
0.763093533481877 1
0.627301721475717 1
0.428966138695675 1
0.432753005322579 1
0.895970336911406 1
0.695532200351314 1
0.193698405721084 1
0.969701089447486 1
0.293906090758415 1
0.78568314557884 1
0.911256361406267 1
0.737133174645619 1
-0.01133639370629 0
0.215103260757259 1
0.745790459479046 1
0.817642136882967 1
0.907099256143552 1
0.580889017578371 1
0.531303714002827 1
0.519128586559283 1
0.596328583778804 1
0.3024573732015 1
0.746972431859354 1
0.797185195277302 1
0.701371971782685 1
-0.311092730637505 0
0.524863750245082 1
0.0433317572531223 1
0.707073375759767 1
0.470771666271987 1
0.732598782093086 1
0.87924262970107 1
0.0930862974773193 1
0.313867950923356 1
0.541912948412674 1
0.835063670340159 1
0.209774649350272 1
0.697314195936848 1
0.76797696174011 1
0.543270695990051 1
1.47858688917257 0
0.542569336501571 1
0.19595325410223 1
-0.003343332335231 0
0.905124976350934 1
0.669259042431746 1
0.847346904461613 1
0.487047337216744 1
0.65846455910418 1
0.413876236487188 1
0.0154286491219351 1
-0.200041397272364 0
0.368283125186608 1
0.376752790747809 1
0.736882534764151 1
-0.0551355489259062 0
0.0738864237920902 1
1.01877952893075 0
0.663379490411489 1
0.667827201894997 1
1.12516181658409 0
0.46935412141652 1
0.567876178091113 1
0.654775187660929 1
0.229641983154882 1
0.0989730114076404 0
0.6159935346446 1
0.896959678083126 1
0.810735105797709 1
0.678791713521587 1
0.72649226080207 1
0.30414599500423 1
0.71676049666861 1
0.624377626667741 1
0.942234492000811 1
0.467396738279536 1
0.552061589181356 1
0.459328617070974 1
0.446323715753164 1
0.211937926546738 1
0.40943022104122 1
0.563553791515835 1
0.508487780475437 1
0.512516700409591 1
0.660175383158196 1
0.313913582588162 1
0.525064838096716 1
0.787557376538961 1
0.987260500561968 1
0.833016952391167 1
0.85458552513361 1
0.434272270074168 1
0.797832317326466 1
0.615946035990006 1
0.18413639810092 1
0.0739988804914567 1
0.746286782937829 1
0.466304663907002 1
0.231034339766805 1
0.313812448284952 1
0.274955992210511 1
0.782283022470455 1
0.350824263814559 1
0.241785262881089 1
-0.267729087489206 0
0.0644581233040476 1
0.470692698079281 1
0.466064175801822 1
0.311182828934206 1
0.407173635841725 1
0.346327335297336 1
0.534664062888844 1
0.292630266480069 1
0.758799007364015 1
0.514065786675267 1
0.354613490122785 1
0.248813392484905 1
0.402917683106828 1
0.375254305562416 1
0.0102229388180314 1
0.256455783194852 1
0.445663807476772 1
0.154377093546985 1
0.500482331721459 1
0.991594143002376 0
0.523543598360544 1
0.127027731897609 1
0.379547015360472 1
0.560860498369268 1
0.65894097602217 1
0.439301092508085 1
0.469097264391617 1
0.142640254120589 1
0.0426429671377302 1
0.683885252639318 1
0.671720163931875 1
0.174377591186956 1
0.661228566728826 1
0.189372669672085 1
0.487853544487207 1
0.486724282146797 1
1.02423043104327 1
0.700192854303792 1
0.216365081678449 1
0.22918491638454 1
1.02277611588936 0
0.060997384712598 1
0.522255860044438 1
0.919462591576208 0
0.893399177379516 1
0.594167220432728 1
0.122623030774377 1
0.831088707866 1
0.605074383859776 1
0.712129655719932 1
1.27313879935941 0
0.841095190813389 1
0.822094402050729 1
0.661973988550992 1
1.2563080683642 0
0.000519718294317018 0
0.179216317220921 1
0.533054867703991 1
0.487255751115821 1
0.97640054753708 0
0.747106676582896 1
0.00245282320301343 0
0.490002103697715 1
0.506100178370827 1
0.820078794710311 1
0.606717802358421 1
0.612815167533863 1
0.505211991785433 1
0.509086216608794 1
