# Supplementary material for: Bias caused by sampling error in meta-analysis with small sample sizes
Source: PLoS One. 2018 Sep 13;13(9):e0204056. doi: 10.1371/journal.pone.0204056 (PMC6136825; doi:10.1371/journal.pone.0204056)
Supplement: S3 File — (ZIP) [file pone.0204056.s003.zip › results N = 20 delta = 0.5 tau = 1 sz = 500-1000.txt]

"dl.delta" "dl.cp"
0.292947948777172 1
0.320335003001267 1
0.402457126201399 1
0.6445692826534 1
0.504644369513102 1
0.651410570432414 1
0.371254259434671 1
0.299651150046743 1
0.145589203976124 1
0.648019204771047 1
0.318915596593266 1
0.659416165632973 1
0.272038673820501 1
0.57028537269186 1
0.932707462023356 0
0.205792482632687 1
0.600243418915085 1
0.381453410794363 1
0.359022797956437 1
0.463566384612094 1
0.726282041882717 1
0.348200935123607 1
0.664696477515664 1
0.463043822009349 1
0.344310975908834 1
0.402750756622835 1
0.727791867507911 1
0.284800149779459 1
0.671107272154014 1
0.452780840780602 1
0.665847560439672 1
0.303810454717929 1
0.386100259299286 1
0.914880398964701 0
0.876066440218364 0
0.126680785018325 1
0.443661310654595 1
0.874011186780882 0
0.669127661487924 1
0.775908646626643 1
0.65141665404157 1
0.0437086283553972 0
0.50835157114245 1
0.618905100064002 1
0.253840578343554 1
0.250528480432734 1
0.731912321959893 1
0.630378385839463 1
0.387585020660163 1
0.676137671476293 1
0.439158950376829 1
0.280003671817281 1
0.672968951029384 1
1.14116352061874 0
0.526596221799664 1
0.986440599135667 1
0.374033823366676 1
0.514367080470264 1
0.520127370534972 1
0.400312762127582 1
0.507386801781021 1
0.333384142722718 1
0.257564506610825 1
0.58418794328889 1
0.138368539257636 1
0.742838303157093 1
0.783850214246645 1
0.531285462750919 1
0.432399691307436 1
0.226012018095676 1
0.194114516636619 1
0.720448551404442 1
0.494513970679737 1
0.260345347347595 1
0.455555176151551 1
0.436409344321033 1
0.423779465854011 1
0.84395767799785 1
0.580288796547183 1
0.279644170643049 1
0.724689870215967 1
0.419866083621321 1
0.561410566068718 1
0.766147451280244 1
0.384795181464631 1
0.573848674543042 1
0.735440739594954 1
0.939181389718591 0
0.574648031870035 1
0.558716523453223 1
0.520013837005256 1
0.510229191723163 1
0.413194142327647 1
0.821744207997049 1
0.287255416610754 1
0.282282278775646 1
0.145724028373283 0
0.51634874054019 1
0.548974851888099 1
0.099058554668654 1
0.662835267884678 1
0.784912263576499 1
0.596207594974305 1
0.494587829738738 1
0.486252326861169 1
0.52033912297031 1
0.227833746784724 0
0.625571130021811 1
0.214465359097067 1
0.318279154290521 1
0.721107552476818 1
0.547768729298528 1
0.561911641857569 1
0.844398230246808 1
0.716739297764113 1
0.907856649999456 0
0.978362213991258 1
0.540325659934148 1
0.562978115890233 1
0.158409504582159 1
0.458714854395359 1
0.443839803487781 1
0.509298162055172 1
0.507208098271768 1
0.180263568821727 1
0.515748036844128 1
0.736664297093998 1
0.186726312036998 1
0.677649640111572 1
0.667089901637244 1
0.583703822934257 1
0.897723353856638 0
0.546247888264752 1
0.496096077784089 1
0.462588146867097 1
0.253020163725378 1
0.745821196186909 1
0.484796776933551 1
0.626917010734914 1
0.601565742584208 1
0.724731672854752 1
1.1478986541632 0
0.666666196748587 1
0.92412374935664 0
0.978387473049823 0
0.275683126762578 1
0.4577023995937 1
0.775529066660938 1
0.511814753005522 1
0.110626037705804 0
0.493551040702824 1
0.506565546197643 1
0.582520807263681 1
0.401924892689552 1
0.459487817655116 1
0.332637518549239 1
0.551872100695558 1
0.612537836831115 1
0.454027350441242 1
0.409515589312175 1
0.722080754823885 1
0.748750498148538 1
0.427562837129541 1
0.726953716192755 1
0.25611383804071 1
0.373207478208854 1
1.37518087220295 0
0.646808929827598 1
0.69556656988345 1
0.4069800244431 1
0.47819976415316 1
0.340829433242661 1
0.272708877472641 1
1.07656669674021 0
0.696207933434761 1
0.625801189780714 1
0.337728854599486 1
0.185174827124055 1
0.451251441511572 1
0.161173278746719 1
0.0996542012142714 1
0.174891238811468 1
0.799854065980104 1
0.4831844313002 1
0.328495796125245 1
0.612248814564414 1
0.642785983626966 1
0.4641761778921 1
0.750674023458304 1
0.606383957386933 1
0.53186482295608 1
0.821091378723771 1
0.493201729765245 1
0.947929745780462 0
0.631611905748886 1
0.285890682899093 1
0.400706766881426 1
0.441008182593828 1
0.650360748420044 1
1.04248542113968 0
0.223819937590647 1
0.0480288801850398 0
0.686244242116648 1
0.304133161918366 1
0.131730453001959 1
0.549980604193007 1
0.327119476082723 1
0.610448635249335 1
0.488898569992648 1
0.0848777519976995 1
0.77680758491638 1
0.968923238230307 1
0.395420530263222 1
0.587601824471632 1
0.588398339530821 1
0.378173998187951 1
0.544922747482798 1
0.616198525401398 1
0.265658910778605 1
0.973663857982932 0
0.647148386654327 1
0.70124097245061 1
0.290469051370261 1
0.62333685967451 1
0.518491135631546 1
0.422381854946993 1
0.659803436537212 1
0.21607881148947 1
0.915466129176497 1
0.504384300499912 1
0.790605059485165 1
0.554062398942247 1
0.512625893882387 1
0.436898875362964 1
0.478086538383567 1
0.57856646141454 1
0.704394603864281 1
0.420051678189748 1
1.03275612180422 0
0.677229241428483 1
0.471927433003258 1
0.671456061841927 1
0.532352376545752 1
0.234866303654234 1
0.536313200624738 1
0.255332218391184 1
0.533719917228732 1
0.669723892404779 1
0.56513401520182 1
0.530173489310795 1
0.792555629302044 1
0.266728082430348 1
0.151125448123165 1
0.977816755708222 1
0.846875698106864 1
0.762068156567284 1
0.681760326979415 1
0.408226448503906 1
0.651493390068047 1
0.494048865393451 1
0.647052322853412 1
0.658496788327625 1
0.426672897467879 1
0.716528725335257 1
0.458759684890627 1
0.395401507229922 1
0.405433724672586 1
0.423818050152148 1
0.167672564946484 1
0.505687036801949 1
0.375251333182562 1
0.769193199966312 1
0.482283975448326 1
0.680048812731551 1
0.321406725126215 1
0.721413129152583 1
0.623927750331471 1
0.519477893632765 1
1.0366955802506 0
0.36624903133907 1
0.186946704520747 1
0.692773150103611 1
0.787494779248925 1
0.735994067319842 1
0.258282546982458 1
0.665668984228748 1
0.575780441176743 1
0.629560644142581 1
0.337357544276446 1
0.523802887871634 1
0.144213176844284 1
0.753715229180951 1
0.339808202009503 1
0.521820986004827 1
0.508548428138772 1
0.00805812290939502 0
0.603663780613326 1
0.40242616690772 1
0.47000906467157 1
0.427655507584485 1
0.850251328309817 1
0.131694894848145 1
0.763416165705627 1
0.35338745073814 1
0.228864460015638 1
0.845026636067334 1
0.246063902217339 1
0.797881759799243 1
0.270511509003525 1
0.608180064559025 1
0.447436249942382 1
0.542267808206799 1
0.673762249989626 1
0.471722410337909 1
0.392510396576811 1
0.558454035995849 1
0.502514223810815 1
0.501012266261898 1
0.204906141680849 0
0.525025837571579 1
0.514167317425845 1
0.337508898921957 1
0.745575865229677 1
0.997049976415903 0
0.501136083089853 1
0.694573692295323 1
0.465442572993084 1
0.780241166198323 1
0.762238682847362 1
0.561960646108161 1
0.573303756753387 1
0.547571599022056 1
0.488908376692377 1
0.761673900867793 1
0.31904768822625 1
0.747996769490908 1
0.590665886422601 1
0.497582817540378 1
0.751695540442987 1
0.655049388104065 1
0.296786720166471 1
0.702760496816848 1
0.0716216390809665 0
0.790563760278431 1
0.609818174894017 1
0.676317655185094 1
0.303574224853913 1
0.0126159373127971 1
0.362972004276377 1
0.602555209873398 1
0.819858225736387 1
0.0110864495802951 1
0.406011220435529 1
0.300049430469428 1
-0.00537704284385545 1
0.584412630926524 1
0.628969373954806 1
0.425116576884447 1
0.372246375148063 1
0.438491810779602 1
0.315759725198175 1
0.722198471285848 1
0.470428894785214 1
0.497779545065464 1
0.62836668424748 1
0.53453770753778 1
0.564749779286894 1
0.410134012628755 1
0.604940825761465 1
0.391234899793185 1
0.335003393109747 1
0.308639459985184 1
0.62230115103782 1
0.795185592844553 1
0.433516543797011 1
0.652584746763475 1
0.526818129925006 1
0.449304053172365 1
0.355474160994143 1
0.342332745145709 1
0.636904092597218 1
0.572559380080503 1
0.860153744239236 1
0.338728595338052 1
0.710506854685757 1
0.546654544982265 1
0.375751953647887 1
0.613592852180297 1
-0.0161365393819545 0
0.613585216963192 1
0.579981377997543 1
0.714106198168438 1
0.688862505632277 1
0.775808174608131 1
0.557670317801351 1
0.417002733025709 1
0.300415342987372 1
0.37967727290866 1
0.758838605134547 1
0.514242800077863 1
0.581322739796653 1
0.327069212881401 1
0.786969533686528 1
0.248354460836907 1
0.453721088500246 1
0.597797760718946 1
-0.123583354411678 0
0.724746773630849 1
0.47968364439297 1
1.02626916736515 0
0.839883991775707 1
0.733668322306745 1
0.410961399521483 1
-0.109326239115989 0
0.674703033648042 1
0.444609782973528 1
0.607751535594981 1
0.359318375551138 1
0.206994433653522 0
0.254061815602244 1
0.492224310520417 1
0.599983840156145 1
0.535387074473317 1
0.433748805489831 1
0.149945346796656 1
0.472741933519027 1
0.878458637840226 1
0.359768394187623 1
0.699937917076091 1
0.733326958912985 1
0.415736444078117 1
-0.00422000898774745 0
0.313004014599731 1
0.651815680406432 1
0.579553996446012 1
0.626686228500252 1
0.217261800949162 1
0.328965385209253 1
0.331461876663602 1
0.10931836900245 1
0.436370179143326 1
0.43538703668735 1
0.594885331783767 1
0.785848122073961 1
0.538934988771017 1
0.529558959121526 1
0.547427522076795 1
0.651186788119661 1
0.659444453678955 1
0.231479088177979 1
0.502300023312343 1
0.358520003509151 1
0.94518853023162 1
0.309471790236065 1
0.224445296468282 1
0.233904597425231 1
-0.0988925375697733 0
0.507132556602591 1
0.446741847137293 1
0.666644015040708 1
0.692759579154779 1
0.763121741207282 1
0.730492953744604 1
0.69906870104884 1
0.798208182113733 1
0.577578413421627 1
0.518506846706383 1
0.134829678644717 0
0.179645512711739 1
0.166190400930537 1
-0.141354827747833 0
0.860976422266038 1
0.764815359470889 1
0.792429284531539 1
0.268694496756388 1
0.572376478648065 1
0.53264715132542 1
0.226399744910451 1
0.303466472780999 1
0.858506916652544 1
0.495872495239113 1
0.344564255573991 1
0.406774577288717 1
0.27561713139368 1
0.28940205369157 1
0.29732819027706 1
0.300153367991531 1
0.496511916438998 1
0.416960939272656 1
0.228984588593699 1
0.562658837127367 1
0.811193584203295 1
0.255381074401603 1
0.593729271837278 1
0.719951681269448 1
0.668477406379341 1
0.527121643865897 1
0.448325057813546 1
0.36952529223504 1
0.579998473742184 1
0.0161649264712402 0
0.169798412265335 1
0.243940762086997 1
0.389077907321151 1
0.399634296762013 1
0.542611136739246 1
0.551824364161541 1
0.572201406386655 1
0.495456426324158 1
0.544827725077979 1
0.63451216438907 1
0.307482742085992 1
0.461079409722777 1
0.70584868800454 1
0.552806049041483 1
0.715375880680883 1
0.81375706653766 1
0.488282516841279 1
0.638981982513714 1
1.00244012724329 0
0.57903766211641 1
0.65666758361461 1
0.462854991870888 1
0.373349107894397 1
0.219712006757832 1
0.60832270117854 1
0.33937019278964 1
0.515127686262506 1
0.525244283463912 1
0.455791683321813 1
0.352077960368944 1
0.714933388001972 1
0.649214098244799 1
0.731158856780098 1
0.386453777345326 1
0.204442031264034 1
1.06051348527441 0
0.0936244128784997 1
0.111801528843485 1
0.425356543687157 1
0.667499245252198 1
0.586575627865289 1
0.553672435998595 1
0.503791275331152 1
0.611493832539819 1
0.664785720996244 1
0.431615233650303 1
0.478851926010858 1
0.373179832455577 1
0.213605214160852 1
0.434180777711335 1
0.814438542408978 1
0.621134954251554 1
1.0638002741754 0
0.318721698638615 1
0.338198783467848 1
0.503242155470821 1
0.0073848617400489 0
0.865003949805715 1
0.616850535375901 1
0.694559185232495 1
0.53652951381383 1
0.372436821938841 1
0.347450590587456 1
0.611796244121904 1
0.5035000482765 1
0.403937706047801 1
0.935520129022425 0
0.864204249636003 1
0.188230548691066 1
0.501474123239574 1
0.164372866481172 1
0.588066421120746 1
0.327546921561497 1
0.615955991457173 1
0.462452521416283 1
0.495522314441465 1
0.226141868837344 1
0.193937800562761 1
0.740069277792497 1
0.43618479676764 1
0.187891384001652 1
0.586205678744113 1
0.809380037986095 1
0.371249846344751 1
0.464704062165715 1
0.175988795103962 1
0.0861500775047523 0
0.765297575112578 1
0.490766072613317 1
0.333862234132891 1
0.591200455940617 1
0.427122192387725 1
0.876159321763072 1
0.373934657147893 1
0.388152981815381 1
0.406935085269009 1
0.479588464004605 1
0.632946541531203 1
0.568675238773512 1
0.625168499658494 1
0.217709579010954 1
0.661960108799078 1
0.284213215006853 1
0.616315542955809 1
0.662434555723665 1
0.41652090864435 1
0.567887186963538 1
0.734964539177786 1
0.110873908985872 1
0.892434368561243 0
0.307627617858025 1
0.497090173270264 1
0.433370009373155 1
0.606099928892432 1
0.757792242905944 1
0.0165835289526355 0
0.48534591806936 1
0.56325108947485 1
0.327807969501918 1
0.586163177567412 1
0.699933962207714 1
0.585500761375055 1
0.583409542195962 1
0.793705276221922 1
0.864164497694058 1
0.743591121766738 1
0.667129895260907 1
0.844379975877698 1
0.125102931780508 1
0.599812329527008 1
0.845790622656464 0
0.708590748320922 1
0.525900618193731 1
0.879184700704252 1
0.430240511482894 1
0.710980979121301 1
0.317070604437301 1
0.695484135804777 1
0.56467864993294 1
0.0794169813402618 1
0.428218338772628 1
1.06746257807147 0
0.379374500104572 1
0.384429721927989 1
0.290852393110169 1
0.0924187293742007 0
0.702904971280284 1
0.51020489424831 1
0.200390756589483 1
0.630598778063888 1
0.46393538328741 1
0.473477922294609 1
0.483078879200263 1
0.611848109346213 1
0.37913169258388 1
0.501787244282753 1
0.224341653885564 1
0.619394505678254 1
0.579721314903356 1
0.471970226665845 1
0.329540642648536 1
0.508443534951168 1
0.625541730904707 1
0.521931576229287 1
0.549391484310468 1
0.452787200950027 1
0.705882041682659 1
0.783056548015025 1
0.411305833873134 1
0.684012311499881 1
0.526249833624413 1
0.161137024300116 1
0.646519666660313 1
0.169744270273486 1
1.16514616830261 0
0.406457080071895 1
0.685662268368088 1
0.369034956734473 1
0.494093600009066 1
0.210920941830765 1
0.475293328394784 1
0.63174188120397 1
0.130865545414957 1
0.566039243830742 1
0.708928723651485 1
0.587131715316775 1
0.182931742524309 1
0.199305788038026 1
0.274025119802253 1
0.304244034052809 1
0.69002127988511 1
0.802414695118793 1
0.0450219444608905 1
0.746298707292042 1
0.193749401578761 1
0.400456853763923 1
0.593605900875897 1
0.632804137011942 1
-0.113303877009227 0
0.648722420659954 1
0.669266711280192 1
0.708772610296886 1
0.527398992399478 1
0.658783107245991 1
0.875698477073613 0
0.398194830511942 1
0.446312092141404 1
0.575336156871744 1
0.377633570964964 1
0.642891453125276 1
0.378355822748399 1
0.156267208676829 0
0.359005788645423 1
0.403826746518846 1
0.119143638396938 1
0.152472110587993 1
0.591483972520146 1
0.525893392173957 1
0.548092854617378 1
0.532935852347655 1
0.513900286228581 1
0.279399216897514 1
0.432333108898502 1
0.545838715101746 1
0.602209023855818 1
0.423047572141414 1
0.432209456128919 1
0.701718176329084 1
0.328013951126691 1
0.433405140517046 1
0.455282912500592 1
0.386478600269064 1
0.591706026445114 1
0.768771914617209 1
0.334665139643587 1
0.615871888922212 1
0.45402955052301 1
0.580358318542921 1
0.451784819665734 1
0.57765431728522 1
0.406913689096851 1
0.119057974580535 1
0.443271286740435 1
0.833309107386055 1
0.74822724078163 1
0.573313794949676 1
0.819397991476007 1
0.468767641726097 1
0.32417230125015 1
0.449187030622453 1
0.676769334602426 1
0.486815148060378 1
0.796156560765629 1
0.759078553811352 1
0.451841183073733 1
0.913672612018533 0
-0.0534320006866042 0
0.0193870928246277 0
0.352205816559648 1
0.603687210799001 1
0.35711109141646 1
0.452656380358921 1
0.617940230224489 1
1.05718976818269 0
0.332631142482893 1
0.289493245134995 1
0.531994063864128 1
0.125766171719767 1
0.216448970777552 1
0.339850944974802 1
0.620845922436165 1
0.729746681475215 1
0.754133234635716 1
0.0678387204574287 0
0.09383178924313 1
0.78495184473039 1
0.405893808092739 1
0.368923359127057 1
0.621992316403283 1
0.282954797112562 1
0.427331698252079 1
0.892452566884959 0
0.618938755051194 1
0.233926211100759 1
-0.00943285637035175 0
0.632254038204883 1
0.337662653217902 1
0.611897120470632 1
0.647695839475092 1
0.550136580529504 1
0.583599733721715 1
0.401461780034887 1
1.15395007000333 0
0.967534522667131 0
0.666963636776943 1
0.664328172884689 1
0.225228738365789 1
0.311906358171602 1
0.369037009444112 1
0.730042175688814 1
0.566728223893593 1
0.362038454773632 1
0.706384710893193 1
0.483401905293652 1
0.67707503317177 1
0.212475449544293 1
0.646830820393535 1
0.87410936003343 1
0.600842960851546 1
0.299306132928433 1
0.958065599979289 0
0.80531387028286 1
0.493106017616232 1
0.508225425060572 1
0.381293188838275 1
0.616037580769721 1
0.373596999306199 1
0.695835425080292 1
0.496413645688872 1
0.488712407362477 1
0.215267316410801 1
0.630673120975289 1
0.39573709379147 1
0.546380415406822 1
0.558316235240821 1
0.282402020435128 1
0.740199454372314 1
0.785862331356573 1
0.497675120380067 1
0.640250400917949 1
0.836145086468694 1
0.120389247448683 1
-0.081570399620976 1
0.437013617553965 1
1.06106688987883 0
1.05517882481976 0
0.540606932790699 1
0.403671246312937 1
-0.0252386235868976 1
0.276370634730149 1
0.0636146085450804 1
0.871023970427833 1
0.244092977276447 1
0.215554129802041 1
0.415412773008596 1
0.558240225909609 1
0.615833555773502 1
0.547590700497947 1
0.308249638973511 1
0.808345390373428 1
0.0522215815205077 0
0.606554843892702 1
0.673648096396417 1
0.895419590092273 1
0.591689370682279 1
0.155427118645222 1
0.180277813099789 1
0.492237037993597 1
0.945915407461251 1
0.506064517714148 1
0.7880096745459 1
0.476328764038005 1
0.461109673898575 1
0.067684913231051 1
0.242423008546444 1
0.452692870735658 1
0.367345945120833 1
0.760353475330034 1
0.601734871375262 1
0.497948669848869 1
0.359284776007837 1
0.749221539078061 1
0.141967268601959 1
0.724181304572694 1
0.740749824525254 1
0.729387941417815 1
0.519927497219718 1
0.63170164197898 1
0.575162195755608 1
0.287838068005801 1
0.126933858893731 1
0.565108280342852 1
0.546617878465456 1
0.032076188117454 1
0.0400071543586685 0
0.109765716449794 1
0.58266776888497 1
0.324118516109639 1
0.363066173866471 1
0.458803992298642 1
1.03467787003485 0
0.595958592195313 1
0.413397833909142 1
0.878045892705234 0
0.629712422475912 1
0.36011595457958 1
0.663951025517378 1
0.73798566507201 1
0.387569724135542 1
0.465894976656571 1
0.269284960865997 1
0.660984947797461 1
0.0784273986626187 0
0.770804694738974 1
0.62419254716273 1
0.571408933811321 1
0.412562235384432 1
0.640080763582402 1
0.505216754378445 1
0.249939846464838 1
0.405263782527676 1
1.05732237343684 0
0.163311456527806 1
0.362141942513518 1
0.997458282000718 0
0.291620441979631 1
0.59441154379044 1
0.45484959427052 1
0.813404779617866 1
0.245549940958303 1
0.467592107645332 1
0.514662252568472 1
0.487918785434552 1
0.403046995126846 1
0.439163611119762 1
0.852983425045794 1
0.374293392186266 1
0.490474392185744 1
0.395375793032535 1
0.308915738881908 1
0.538615072978521 1
0.934564700838199 1
0.226762306281633 1
0.493771889543203 1
0.564945713760085 1
0.553585036514199 1
0.307595343991338 1
0.606275999695575 1
0.0240927961506175 1
0.58553074170659 1
0.349314868281084 1
0.62254727613253 1
0.801840803636284 1
0.683367724479458 1
0.795562059908319 1
0.331507656175587 1
0.358945982947492 1
0.713091305906378 1
0.566977737419873 1
0.524996063350252 1
0.476281217523028 1
0.868549336553168 1
0.788281349455611 1
0.316506558938059 1
0.704123680662681 1
0.994234515832291 1
0.501186651345203 1
0.724291862189743 1
0.415198350619715 1
0.353391280249961 1
0.384214305641467 1
0.351898948017616 1
0.574049831396767 1
0.65247440956307 1
1.05781597993032 0
0.625493937508426 1
0.273693404541298 1
0.409193682489764 1
0.465167833880206 1
0.445781264090019 1
0.504046646882527 1
0.243736919846786 1
0.905117240621466 0
0.430990297162877 1
0.237499611128016 1
0.541369913290037 1
0.321168621234983 1
1.12581433403742 0
0.609385709578385 1
0.78100292128031 1
0.822353874117071 1
0.55232236620617 1
0.517525111553975 1
0.395209870410443 1
0.644619009666361 1
0.488162613984437 1
0.181424780828175 1
0.333516286566467 1
0.756718543643598 1
0.582758404477854 1
0.42684621329349 1
0.368913268850442 1
0.391485672687608 1
0.311043234817147 1
0.801020421151903 1
0.371513274126094 1
0.485317374592894 1
0.476930302344402 1
0.611816959819464 1
0.432796869157164 1
0.825235615297218 1
0.505879860649856 1
0.452330144440561 1
0.714789657543312 1
0.399603882379384 1
0.337756729135608 1
0.743878157248982 1
0.0785430280000929 1
0.749873749938266 1
0.662327913005764 1
0.745703950261642 1
0.191192787838861 1
0.31582651668249 1
0.576118553507673 1
0.897954649755644 0
0.561959864279694 1
0.783775323121694 1
0.16448298412584 1
0.299327299603554 1
0.71566340157547 1
-0.0624517321524493 0
0.0882144609715373 1
0.423980874911804 1
0.379949244226972 1
0.942804303103494 0
0.625853221188946 1
0.277854080385509 1
0.265955564363646 1
0.374496693478095 1
0.445743578372787 1
1.14289263348066 0
0.460077295198875 1
0.778012571346422 1
0.594232679342942 1
0.904242008808976 1
0.578869526054941 1
0.290045242101277 1
0.276150148465712 1
0.314875986021227 1
1.09956351606163 0
0.456964835813515 1
0.248353463071267 1
0.275593995450439 1
0.424920069365874 1
0.597265977659025 1
0.442299742208464 1
0.373409525105274 1
0.710056344661528 1
0.78666264753059 1
0.537026592847342 1
1.40700491467477 0
0.294399995092591 1
0.563669236264194 1
0.469667041495237 1
0.69789877023024 1
0.850956247959352 0
0.503225577807031 1
0.288441919700565 1
0.547347633679704 1
0.515447887177365 1
0.46945929926385 1
0.448476169992496 1
0.318734561619455 1
0.394746207521542 1
0.686465681981933 1
0.634069992638103 1
0.410859646839948 1
0.183662299505051 1
0.422905619552776 1
0.737249980402782 1
0.704377401144476 1
0.565315326405694 1
0.406191486567584 1
0.656073349473738 1
0.0390277854172995 0
0.68827349419277 1
0.391227186669831 1
0.138997918929303 1
0.965415312826806 0
0.837660964822806 1
0.501811715069954 1
0.485110831810563 1
0.450341732671837 1
0.508568928473005 1
0.552889997749331 1
0.739430933126871 1
0.561926966592267 1
0.62125524165986 1
0.561877423796504 1
0.640562291604614 1
0.400949005552576 1
0.502634517937582 1
0.35836279896646 1
0.196418900429095 1
0.766438837099314 1
0.369009768034417 1
0.549351532343066 1
0.584488026423945 1
0.45569016614251 1
0.667351777581069 1
0.122412246690151 1
0.669195609448473 1
0.426744125144545 1
0.402693618055849 1
0.457351228333129 1
0.414522926748283 1
0.337758322531374 1
0.882046371361734 1
0.436905727809427 1
0.814953769762031 1
0.562177287905222 1
0.325336895635447 1
0.365246956890303 1
0.601609738513414 1
0.386918768031172 1
0.446644775936106 1
0.444153053390577 1
0.507239240976761 1
0.489624302294474 1
0.366154368707763 1
0.27646654197661 1
0.561106340632971 1
0.547655908700771 1
0.628203307751731 1
0.685721062883921 1
0.298112775827313 1
0.280217843914568 1
0.46788072976953 1
0.467276628940035 1
0.40267712258091 1
0.0205550670298729 0
0.487053271464451 1
0.131265329639773 1
0.290455822646694 1
0.515904106709531 1
0.350744973897957 1
0.635239559783534 1
0.560484011512731 1
0.314347460290524 1
0.377398472880243 1
0.918415143093594 0
0.604852559401169 1
0.840035085072187 1
0.602948585193492 1
0.660548021501643 1
0.614031706711417 1
0.878554877109696 1
0.428909986031571 1
0.44065246907829 1
0.628678581868081 1
0.346059320849005 1
0.656033055555344 1
1.04268596225287 0
0.722530704019153 1
0.141852533795287 0
0.496942407732525 1
0.31656112467103 1
0.736473417556861 1
-0.152878642599247 0
0.471205682744368 1
0.346115318358061 1
0.385784143744609 1
0.300182633961663 1
0.640489480511619 1
0.699556637129456 1
0.523325993679751 1
0.608801677369679 1
0.331756893002037 1
0.9289076590017 1
0.588899128506885 1
0.351680445596147 1
0.495309696141686 1
0.516512240893172 1
0.281439957891467 1
0.0371633822642056 0
0.338062902926759 1
0.423000705626035 1
0.471733448351777 1
0.488623553157984 1
0.505197922967264 1
0.606695267547292 1
0.357706645336419 1
0.539989528292016 1
0.459815521924222 1
0.515785018702909 1
0.229496121487569 1
0.936712427312252 1
0.896950172956906 1
0.263337864503369 1
0.352985712294644 1
0.123902103144855 0
0.691789663525758 1
0.884936472841203 1
0.670076733251196 1
0.619801590721734 1
0.649613282862562 1
0.491409643619937 1
0.495512560876027 1
0.330292638193975 1
0.541008263470535 1
-0.224318459000682 0
0.806777600229869 1
0.58148577291058 1
0.470738967568562 1
0.13918653309174 1
0.508735450455777 1
0.50939443556632 1
0.295624271015457 1
0.288993685410348 1
0.234271846006581 1
0.644058696534469 1
0.68702515401582 1
0.319293995968658 1
0.680672431740906 1
0.623818751079256 1
0.400756207171292 1
0.468845099353576 1
0.453514530354938 1
0.3363604534298 1
0.718911326013157 1
0.906457750748243 1
0.436747719017134 1
0.767366884610132 1
0.773828374461886 1
0.497782717897602 1
0.383551052531563 1
0.615768322699264 1
0.176905648013806 1
0.628183383731681 1
0.792440554651465 1
0.789959776611923 1
0.409476095716629 1
0.0634914780302546 1
0.0964977699442726 0
0.808197271901561 1
0.370819045081011 1
0.667337838099291 1
0.665518770961708 1
0.306101482276072 1
0.591650076082433 1
0.680262689830886 1
0.78200376065205 1
0.757786218375431 1
0.487445913884423 1
0.396402583561397 1
0.554709055240311 1
0.393577805345248 1
0.152648412779479 0
0.137469949115235 0
0.459356431341714 1
0.340587276225575 1
0.722526077947656 1
0.531056896200189 1
0.541472188319178 1
0.10727062901463 1
0.470112876703122 1
0.661127762880781 1
0.528973388472056 1
0.00504106922992186 1
0.233292168227255 1
0.674758118001813 1
0.511098632581897 1
0.244297256148167 1
0.74945834408966 1
0.551416079064062 1
0.445183370998648 1
0.767831004884367 1
0.420503035355738 1
0.339669190995266 1
0.809913995811666 1
0.633989857943556 1
0.175411919705073 1
0.760892945718189 1
0.454472432223025 1
0.569419202465021 1
0.568167816838557 1
0.648166427330057 1
0.307091435745585 1
0.322680019392601 1
0.498954789255013 1
0.14341075551727 1
0.992142216750111 0
0.767976174037775 1
0.685631474542432 1
0.819481789065522 1
0.912565201528734 0
0.551269428851469 1
0.158275159499015 1
0.371451033742954 1
0.24722444565073 1
0.629186945484299 1
0.575633094420781 1
0.119912223038309 1
0.128514124574517 1
0.150128168843836 1
0.77479066689971 1
0.0597674396330746 0
0.96156716474082 0
0.876328398425021 0
0.261131245768461 1
0.576005904056434 1
0.387591035226461 1
0.425723321324107 1
0.187779006667711 1
1.00677135940321 1
0.476267499139601 1
0.58864785039866 1
0.69979227186497 1
0.731386460918401 1
-0.0203913529671811 0
1.00898080690524 0
0.85304391004487 0
0.480630118291319 1
0.936017410747946 1
0.21126437598276 1
0.782444802537455 1
0.321859545378621 1
0.584070387208317 1
0.690426356026735 1
0.685470225343312 1
0.885465234202342 1
0.303142222484257 1
0.389957753008899 1
0.587174170403316 1
0.518208022489286 1
0.371053297438668 1
0.769404222729499 1
0.643977118997215 1
0.32530962028213 1
0.210251104237217 1
0.696793829615752 1
0.55145083146466 1
0.510444603113229 1
0.035013249887328 0
0.435796977890531 1
0.298315325287592 1
0.181885065027459 1
0.438764511086084 1
0.615392642178249 1
0.559060569582462 1
0.492763924685128 1
0.660929229103303 1
0.42511630410557 1
0.282471162267381 1
0.475619571272677 1
0.889658858763387 1
0.597747479430129 1
0.558388824849785 1
0.253327834147923 1
0.411653778793433 1
0.746484410340296 1
0.506393133194604 1
0.14477234007659 1
0.785691725502998 1
0.22815016873078 1
0.432571940819887 1
0.234188050374838 1
0.35964219239375 1
0.296078092743623 1
0.322376873754814 1
0.241445116294038 1
0.608116529116552 1
0.585565865867365 1
0.417450684599888 1
0.294253895845333 1
0.402382559954008 1
0.22416616434374 1
0.544313404813144 1
0.229429320768105 1
0.824022054345551 1
1.19662713213249 0
0.209351688597641 1
0.470512816474495 1
0.683033796911534 1
0.300132598834978 1
0.638426964744069 1
0.819231476271537 1
0.227840189588937 1
0.382186963272599 1
0.861230070859421 1
0.58258332485842 1
1.1221229375967 0
0.894213582210179 1
0.189639370767971 1
0.757523549106478 1
0.669337694819783 1
0.242458295486527 1
0.433388072783171 1
0.761526702384576 1
0.67031914294379 1
1.01822427015562 0
0.29947941177101 1
0.695104095014875 1
0.481705278438045 1
0.44617655929919 1
0.547634929525484 1
0.227793578724517 1
0.22084404172866 1
0.650576494854967 1
0.896497077096235 1
0.419618723920907 1
0.29559979142386 1
0.632555376100602 1
0.247087869209599 1
0.449931485252677 1
0.679073306421219 1
0.302938176154673 1
0.623252041460392 1
0.751316267554863 1
0.502027311066006 1
0.266410222024975 1
0.673429953116849 1
0.875001504979139 1
0.250356535415177 1
0.978758020017271 1
0.238603368950003 1
0.323570901126864 1
0.371848119715089 1
0.5360396550564 1
0.819422904927726 0
0.427323532829411 1
0.602531182524439 1
0.609075409998327 1
0.0994873493455786 1
0.465292300781101 1
-0.0573191810891527 0
0.0831923626761133 1
-0.0228094546998884 1
0.762574966444646 1
0.419653743086468 1
0.647683791259099 1
0.0898059353196726 1
0.391584541885861 1
0.651350480801586 1
0.304203848064395 1
0.329912850562775 1
0.648422556509241 1
0.813286570951683 1
0.774770600186767 0
0.243855398629956 1
0.563654656366369 1
0.49839296237775 1
0.416653710370197 1
0.271601468971558 1
0.236536908307764 1
0.367997033771246 1
0.798715242461994 1
0.328233736257984 1
0.501697482830241 1
0.302700882470945 1
0.94727548493592 0
-0.112523516842763 0
0.866446494192356 1
0.322443417774107 1
0.557291588833482 1
0.635031023095572 1
0.662285155527391 1
0.573804035656832 1
0.356018376666199 1
0.610046836635998 1
0.126212864845896 1
0.751404181244624 1
0.528399280336218 1
-0.0150501220099083 0
0.634566001665712 1
0.713611069614135 1
0.26737796928358 1
0.371386345967624 1
0.610182939259148 1
0.540079622465624 1
0.40748190389138 1
0.444756388321884 1
0.296296660834947 1
0.507210880493315 1
0.0794085241844953 1
0.386063678163844 1
0.648127640974099 1
0.381858618505515 1
0.645925282870595 1
0.422039933605889 1
0.673754829715013 1
0.395373559088491 1
0.460548624638199 1
0.503268291883717 1
0.266000228978421 1
0.439145004388621 1
0.654381184066294 1
0.576978241725935 1
0.697515431528017 1
0.494528874240198 1
0.484176674967408 1
0.00865125075548773 0
0.377290340807115 1
0.830912659222256 1
0.336901006288213 1
0.348863995641972 1
0.0747977189082274 0
0.581719097930109 1
0.329905268370883 1
0.427061108490895 1
0.58540381507313 1
0.586518573604817 1
0.783765397078863 1
0.665104102349672 1
0.649472619827452 1
0.404637643619942 1
0.400090567825877 1
0.6311767357474 1
0.701858633063236 1
0.298647651993199 1
0.340285682935496 1
0.237635524496804 1
0.564007193720082 1
0.503233375565867 1
0.710303386697923 1
0.600295091436054 1
0.452157424348366 1
0.226427381983196 1
0.157754859502692 1
0.501430377380945 1
0.722437766829766 1
0.61760786520924 1
0.914827950850039 0
0.441812578234641 1
0.234195490082182 1
0.867860947119765 0
0.795656317544728 1
0.372384816999321 1
0.535077000784789 1
0.58107609498838 1
0.516133446011133 1
0.410342020647152 1
0.332170246642449 1
0.731671530957416 1
0.38791673359273 1
0.115509780103505 1
0.786204392923882 0
0.535928061914037 1
0.193497066348798 1
-0.0197412329206629 0
-0.0239069899358407 0
0.325407160038906 1
0.785530907291568 1
0.575387635537567 1
0.538409597865702 1
0.464266192592708 1
0.437598090204189 1
0.557331954488212 1
0.732605664606978 1
1.14059801502809 0
0.73255854923597 1
0.436376897398943 1
0.219746500631767 1
0.601719054235062 1
0.543052532731522 1
0.576847039286506 1
0.507018494497724 1
0.439459232076968 1
0.377991580226336 1
0.62681156094108 1
0.612433408015741 1
0.651024569268046 1
0.159163460828454 1
0.379509401329381 1
0.561567515341001 1
0.47909287236065 1
0.629028663859374 1
0.464118353478793 1
0.55244834053722 1
0.666813107515427 1
0.539915484506528 1
0.251686431289978 1
0.678664828674004 1
0.493387471974434 1
0.671511859302973 1
0.462329304825635 1
0.542800773812563 1
0.368048513075422 1
0.473189287998506 1
0.47101386850619 1
0.714387425714862 1
0.385470082535477 1
0.368707014698601 1
0.485867045390773 1
0.629008898472985 1
0.349718503784406 1
0.321027970542623 1
0.706877819782116 1
0.670454834784042 1
0.37820797853243 1
0.395617184027131 1
0.822505295403833 1
0.453869047696472 1
0.113849792150198 1
0.322881503001023 1
0.862372263516789 1
0.398569709551198 1
-0.198424863964076 0
0.469617994009467 1
0.459622580071624 1
0.449937636772737 1
0.70844520714783 1
1.04413444034156 0
0.637538491001487 1
0.391685407328443 1
0.145417621088326 0
0.689411391381262 1
0.557916615242312 1
0.189980322698361 1
0.597780912939117 1
0.802398278032547 1
0.263027757649156 1
0.838194742211006 1
0.593019246825165 1
0.45159034065892 1
0.672617774000112 1
0.149934179814639 1
0.5495924313636 1
0.191247244400296 1
0.368394939956773 1
0.378259028921759 1
0.158446598973105 1
0.636541028902373 1
0.591533130872742 1
0.726598721418032 1
0.11974315914916 1
0.299528470388378 1
0.245417251786223 1
0.517958357273212 1
0.423664479029174 1
0.417844472961792 1
0.292337329091283 1
0.352029875689976 1
0.884516565671854 1
0.425231500817326 1
0.849234887113335 0
0.671583329296179 1
0.735348851787794 1
0.0272232423252915 1
0.498043376710159 1
0.461981369619073 1
0.531826939253127 1
0.569121918223626 1
0.747693370135544 1
0.677001781106763 1
0.759398227080156 1
0.547323107411779 1
0.600406422987675 1
0.876324071236603 1
0.410393543931764 1
0.504725415102634 1
0.516626300775802 1
0.70978321440478 1
0.483356927233115 1
0.457586785864304 1
0.383961156672284 1
0.807970709060903 1
0.164698439874653 1
0.386853499822664 1
0.0527232134884601 1
0.457102317974906 1
0.501645100672985 1
0.598041639908386 1
0.719785052302623 1
0.427298958627946 1
0.42376472441099 1
0.853387669211335 1
0.735729023099135 1
0.391464829428349 1
0.563526604951692 1
0.797762085235794 1
0.550232561580593 1
0.639144623385521 1
0.827355691742539 1
0.767772609272954 1
0.391571558235996 1
1.04511131913139 0
0.911860267303314 1
0.982967178979695 1
0.49143119326295 1
0.472275194115641 1
0.773319976257728 1
0.836929822099581 0
0.697829871384199 1
0.444889399512541 1
0.640301864904389 1
0.601947197344497 1
0.197400990558217 1
0.0618415949725765 1
0.567308521794 1
0.897290664532396 0
0.443025815589742 1
0.884118937710092 1
0.822240706297219 1
0.603312796131524 1
0.829106781193149 1
0.615760019462931 1
0.188792953400396 1
-0.015306216767599 0
0.556733437201648 1
0.617009999851346 1
0.494320684301097 1
0.38629789589644 1
0.57441493266847 1
0.183194897023087 1
0.708035126865314 1
0.298863387970013 1
0.367087205157233 1
0.34854205755712 1
0.269812633557587 1
0.500983226306747 1
0.436026529754504 1
0.458373117713137 1
0.214232977501937 1
0.745582772693459 1
0.768253486612983 1
0.308524009101423 1
0.508101037131611 1
0.408334920528232 1
0.414571344874823 1
0.439137776067867 1
0.940593060617084 0
-0.106088160477915 0
0.543347964931109 1
0.544570995770112 1
0.316585199548791 1
0.144104239262067 1
0.828604139288245 1
0.461864824337592 1
0.882790673728446 1
0.521638083541768 1
0.549241970988855 1
0.694210200870169 1
0.370015634009782 1
0.506004025566909 1
0.537141700485379 1
0.793004332393674 1
0.67382861334533 1
1.03813215280842 0
0.857037690126208 0
0.353544886837424 1
0.203635289722358 1
0.298806535649536 1
0.0388818145683071 0
0.481483729905155 1
0.413451216274578 1
0.370746678019612 1
0.233620735023953 1
0.425864817799782 1
0.52306986815116 1
0.505868903627987 1
0.498929227463404 1
0.991157418207529 1
0.279336489684688 1
0.799377349160726 1
0.555824395415016 1
0.478469859495252 1
0.540704300937537 1
0.828971832254241 1
0.845714110553551 1
0.232160407706984 1
0.952307705401477 0
0.105118051324239 1
0.57353188302678 1
0.427921010955643 1
0.550015392636451 1
0.401587049433021 1
0.379550149233165 1
0.399099976005624 1
0.614314068522232 1
0.615332230509748 1
0.79843512156137 1
0.409532192261877 1
0.43079313950616 1
0.76085841714193 1
0.700380611416611 1
0.558801523470061 1
0.469517324325513 1
0.355794521323242 1
0.518409382288197 1
0.399460665302419 1
0.475573810697043 1
0.770959938773552 1
0.535553516320502 1
0.830522287420319 1
0.500391453174861 1
0.794641103047129 1
0.459910290359704 1
-0.0983107036303605 0
0.310399571627612 1
0.677562726027985 1
0.790502073479211 1
0.443945427027091 1
0.325254480763071 1
0.531124933680839 1
0.671427123056774 1
0.701535503934493 1
0.685811383347926 1
0.658049310563113 1
0.815016326073538 1
0.696673252154548 1
0.444463620873017 1
0.51005002595864 1
0.557354484904917 1
0.446350444225139 1
0.493804939845734 1
0.176458112811266 0
0.379615778676088 1
0.0616317950788995 1
0.235361816815865 1
0.63785435514033 1
0.138112682458536 1
0.609917832269006 1
0.522043448364991 1
0.258755975776839 1
0.084331376937415 1
0.333263568618237 1
0.216125446546388 0
0.305801900715726 1
0.604736136070315 1
-0.04419028649579 0
0.68938710709685 1
0.838586875977812 1
0.264663418517319 1
0.531460525086112 1
0.199683833419635 1
0.504303400526655 1
0.455602794814364 1
0.155900916079789 1
0.172926391589165 1
0.194330324007623 1
0.121189242478171 0
0.490999044108766 1
0.498563303810269 1
0.383581463889735 1
0.116189391170116 1
0.412079945967431 1
0.499574942027364 1
0.636141260761326 1
0.252491970267889 1
-0.0201406197436111 1
0.546557145304585 1
0.588736694068563 1
0.624991164277162 1
0.549831223010281 1
1.20631596790366 0
0.624157114242154 1
0.723232028007368 1
0.688040048034925 1
0.744051719978889 1
0.331665202157633 1
0.418302061843517 1
0.57385552508342 1
0.715505565729173 1
0.398747627894635 1
0.579489367806531 1
0.399271150961082 1
0.624255732635717 1
0.388029218967915 1
0.626434396213377 1
0.349906866643859 1
0.436959671787318 1
0.158043123299077 1
0.529873414990065 1
0.351898804645523 1
0.545075009590738 1
0.403171298916767 1
0.527157896576528 1
0.651274691898753 1
0.573347370697795 1
0.522262989574701 1
0.5576823973457 1
0.664215724238721 1
0.488630130847337 1
0.282865401363285 1
0.391118679689495 1
0.429884110994092 1
0.52533556498034 1
0.183568927448885 1
0.293463794674723 1
0.640322290797896 1
0.558031928335239 1
0.293339452300691 1
0.119166010260271 1
0.173811216957256 1
-0.20536436231738 0
0.607770448148291 1
-0.0552726743708195 0
0.745383250790757 1
0.145887808864715 1
-0.00821836147651708 1
0.463847706859892 1
0.464071528295848 1
0.681725871845083 1
0.582138661487619 1
0.437905265337392 1
0.313702600078659 1
0.287923618398639 1
0.268938110340326 1
0.517706765016987 1
0.566202914905519 1
-0.0697239205406893 0
0.0852322519086438 0
0.336114590066758 1
0.692688233686777 1
0.0742716939138896 0
0.803242287706921 1
0.501692803508379 1
0.324234787791737 1
0.894698005639035 0
0.608786662378545 1
0.702226886719766 1
0.716098777672175 1
0.503415132595967 1
0.830407769861563 1
0.164691996463434 1
0.58241449265018 1
-0.14243136912074 0
0.363008506244119 1
0.632484896531287 1
0.892752730238872 0
0.530059147589797 1
0.582542264632577 1
0.553244204758484 1
0.514449028697884 1
0.68725307655825 1
0.540741755493365 1
0.262576141025038 1
0.652580543494985 1
0.390882234918307 1
0.11821300830792 1
0.607433152453005 1
0.172464589811129 0
0.843204568026274 1
0.1609346478554 1
0.237132046493054 1
0.381959935717556 1
0.374762623835425 1
0.242879550034581 1
0.584124829086898 1
0.136221705148591 1
0.585048300176626 1
0.356879839000422 1
0.794508716973061 1
0.592299658140849 1
0.460825380123206 1
0.310351644121844 1
0.535666924418405 1
0.141419104219832 1
0.242560220765198 1
0.777963577900925 1
0.550691089885748 1
0.694405044003925 1
0.162923042714913 1
0.909476312145418 0
0.535338512322585 1
0.364449728363434 1
0.384803387544504 1
0.150849323978594 1
0.457276251533706 1
1.0628056416079 0
0.145236033784643 1
0.38324090163497 1
-0.0604797328204868 0
0.492178336875812 1
0.513481576282546 1
0.662043571586842 1
0.71807094372165 1
0.213835498095687 1
0.0614756959768506 1
0.892135952197727 0
0.399135263975786 1
0.918537652475593 1
0.419651868948425 1
0.155892017540006 1
0.721496351842032 1
0.466062111007849 1
0.610209405509254 1
0.329407820876332 1
0.276731464714769 1
0.457787545466515 1
0.2783298909804 1
0.362430784155746 1
0.987198970658462 0
0.252044894662321 1
0.878835017785408 0
0.131750210243962 1
0.32453040699506 1
0.784010640775625 1
0.392076746014884 1
0.205677602212491 1
0.475008809743433 1
0.691029189036365 1
0.539939185073437 1
0.469292985745542 1
0.426510531298743 1
0.702366424615611 1
0.479474310818733 1
0.550206025641872 1
0.511254046103178 1
0.521529779171202 1
0.176647472746185 1
0.118808445438913 1
0.626151510051729 1
0.30971965869899 1
0.505700188826134 1
1.20116620309818 0
0.54429554118234 1
0.476282187696352 1
0.514207927750128 1
0.345453625671171 1
0.902394267499091 1
0.24602210387482 1
0.430756092178004 1
0.121020294763126 0
0.829827114471134 1
0.699366169879228 1
0.0584365974884341 0
0.438146669305071 1
0.270738395037211 1
0.504098840212478 1
0.85881099664271 1
0.319360999784493 1
0.35299435690874 1
0.595978936021713 1
0.504385670496448 1
0.372584045132399 1
0.630705190763674 1
0.440919856362171 1
0.648282584837179 1
0.451478030842461 1
0.829636813335375 1
0.791143175879242 1
0.270473746955137 1
0.39406568215651 1
0.870366239132726 0
0.337002566167939 1
0.690069372773752 1
0.423910916615338 1
0.751849030342432 1
0.640488246041188 1
0.379314279576932 1
0.564232177851307 1
0.372535657775334 1
0.589911151311757 1
0.638312800150691 1
0.500370958990933 1
0.634829925282589 1
0.305213562777674 1
0.147895826869244 1
0.319603293736409 1
0.346278580451304 1
0.394302718447681 1
0.277869233442921 1
0.164867155326687 1
0.450761714295098 1
0.0157745049561355 0
0.759347022302413 1
0.751835541623834 1
0.462674734985928 1
0.821591099214572 1
0.0154887052009056 0
0.650786258782916 1
1.09890307248122 1
0.56703372734809 1
0.606741117681654 1
0.44387258457088 1
0.228652594877463 1
0.881594248853093 0
0.71353933273637 1
0.029728057441057 1
0.352007961197315 1
0.569989158402226 1
0.474421639989167 1
0.671536883087324 1
0.394213469183487 1
0.674674282449886 1
0.595118404604155 1
0.482236177051333 1
0.0219599343877381 0
0.28429897019192 1
0.200782054859427 1
0.546075076897655 1
0.745998282516007 1
0.301301185874101 1
0.408673937209242 1
0.512052027741849 1
0.586088177492031 1
0.489995042254237 1
0.432448067450555 1
0.467807679406161 1
0.360516171116228 1
0.503401390555704 1
0.566575787719342 1
0.553172395434246 1
0.410029174713201 1
0.869513628564377 1
0.450379201458635 1
0.761221124239062 1
0.307799708319099 1
0.345845994987232 1
0.483672117904154 1
0.337670167112275 1
0.825910208137961 1
0.75892070842287 1
0.784572355409562 0
0.282159938186703 1
0.852414051906694 1
0.759676033747431 1
0.250986328790731 1
0.328667206155815 1
0.525430502661529 1
0.0448183772652418 0
1.11612703991902 0
0.497200044309407 1
0.670871320936463 1
0.185172737701198 1
0.45520967548447 1
0.546287795082927 1
0.514091805637281 1
0.13274390043202 1
1.00525511621149 0
0.545370730775703 1
0.221719933140494 1
0.403737080000873 1
0.739062458916298 1
0.385027666900394 1
0.225943549297998 1
0.414967959487746 1
0.412356026436636 1
0.662176252876945 1
0.07047843181492 0
0.52459097671982 1
0.523571097420783 1
0.758574347814567 1
0.21901039689698 1
0.820263580940093 1
0.674941127746664 1
0.479466865687106 1
0.48845436379602 1
0.666512486001349 1
0.594349905341378 1
0.793533697435352 1
0.464063838609286 1
0.741954837552844 1
0.697682555737406 1
0.246924004608302 1
0.840833961046892 1
0.404794993549896 1
0.510951028324018 1
0.680242865911737 1
0.564444034397619 1
0.706275228033837 1
0.569681648843593 1
0.423785822016053 1
0.513116819551518 1
0.552200421691907 1
0.435717351393309 1
1.05494222956772 0
0.435493058129535 1
0.837976416411096 1
0.528939414152427 1
0.878074666042925 1
0.975662905114332 0
0.55129450154449 1
0.483350886941462 1
0.84321378257913 1
0.675981633164149 1
0.882231961457679 1
0.471033562277004 1
0.517926740864693 1
0.139885371073356 0
0.502128380226123 1
0.239744607724216 1
0.426236375783564 1
0.551576653577307 1
0.186961911166291 1
0.482192482385426 1
0.654747044871203 1
0.41763121113541 1
0.369106577221155 1
0.791348665312873 1
0.474477241037591 1
0.459274576433413 1
0.676903544057148 1
0.45185006321021 1
0.487981815267835 1
0.720240579690269 1
0.45353182098381 1
0.316111403003401 1
0.676485108979759 1
0.418039194128813 1
0.11336860738752 0
0.390136430026315 1
0.361966050951437 1
0.192111470573147 1
0.480249577231104 1
0.488806759305492 1
0.444793677607567 1
0.114690225911186 1
0.561115186439812 1
0.295333281901399 1
0.621174801254685 1
0.364626230851815 1
0.489713795637793 1
-0.162916660224504 0
0.42894096485009 1
0.767933044632913 1
0.477899345902192 1
0.491254979575075 1
0.876141150453475 1
0.314850127879258 1
0.255506867664565 1
0.453712753678094 1
0.519133863107636 1
0.625306051520228 1
0.388659573301227 1
0.461001634069406 1
0.644247937194274 1
0.464714241729061 1
0.638475212144934 1
0.320577061737224 1
0.322047848922735 1
0.539414622276818 1
0.97288408319192 1
0.410468150432875 1
0.663239096042151 1
0.403468514942201 1
0.405867409198269 1
0.108046695431431 1
0.554638552869164 1
0.405528586315928 1
0.565430245865067 1
0.347376471250645 1
0.405684589790655 1
0.699380090296047 1
0.256159955897313 1
0.247691424812544 1
0.512857795799526 1
0.683932245646323 1
0.263935930747431 1
0.452678501120294 1
0.442829545132252 1
0.278576727347885 1
0.2152980090821 1
0.331433856082533 1
0.405647808895588 1
0.255933203237463 1
0.446181578162019 1
0.625175105646811 1
0.296793512993054 1
0.630317409959366 1
0.828134652093871 1
0.328790025855773 1
0.41740684311329 1
0.310616026839101 1
0.449799372987788 1
0.433426115190631 1
0.758821873623695 1
0.500983760180315 1
0.377725185718724 1
0.435218928258322 1
0.495971854082086 1
-0.178066123682898 0
0.143037312727152 1
0.492512778016859 1
0.400520214292528 1
0.267315987294111 1
0.437456049274485 1
0.569069005032685 1
0.59660812835708 1
0.627943124505184 1
0.624540214534908 1
0.41608562151491 1
0.558737520642676 1
0.691911425218146 1
0.518435364298012 1
0.474575899734824 1
0.572170223255122 1
0.204387666236753 1
0.215821520148051 1
0.603471638071632 1
0.651281925525023 1
0.768880669797546 1
0.787822165152653 1
0.338830679793179 1
0.415839797157844 1
0.52034862322314 1
0.489632431355537 1
0.402280931272198 1
0.418052324289744 1
0.603606434129835 1
0.191688939719694 1
0.593171904449754 1
0.673072321856187 1
0.179785862929143 1
0.524215892496622 1
0.353748140684882 1
0.234430196585494 1
0.507183677913807 1
0.583484683970402 1
0.245187472339557 1
0.650042941522288 1
0.776001502169916 1
0.230218877963469 1
0.616600147992848 1
0.668005752127046 1
0.727289545885867 1
0.358120328264946 1
0.370117172163934 1
0.318342107722882 1
0.766954208511055 1
0.2327567057445 1
0.800905609066406 0
0.0872237936785956 1
0.186393344320754 1
0.270758236899542 1
0.712985011993402 1
0.447097570263455 1
0.719911020731509 1
0.48719514660348 1
0.391536225975613 1
0.319152880684621 1
0.398458338424571 1
0.746715632934554 1
0.369336329768394 1
1.01216956286265 0
0.272185929771098 1
0.562116874188724 1
0.744687525526917 1
0.193614964232068 1
0.333636560238222 1
0.438932964972373 1
0.489346350400169 1
0.616965034774195 1
0.380954526925684 1
0.691500710748451 1
0.44037604557634 1
0.788773789408606 1
0.152716308772133 1
0.803473541070774 1
0.311459805549859 1
0.667887336820689 1
0.489982213245667 1
0.0371359610875199 1
0.30842834625179 1
0.236673227296964 1
0.327567522187561 1
0.048957525401454 0
0.364854136847339 1
0.550009208827075 1
0.137214313366111 1
0.55783584289927 1
0.790040609503886 1
0.282330666940313 1
0.642711833375958 1
0.226233117465401 1
0.441987444915091 1
0.747020644430422 1
0.316854393495189 1
0.74575598145077 1
0.509502246060696 1
0.767727088003272 1
0.67087692528365 1
0.390070632308058 1
0.526134086891533 1
0.694034644723769 1
0.524774633224372 1
0.476731458367022 1
0.529276188118138 1
0.485261897262798 1
0.723868211054891 1
0.421617963112294 1
0.0391394658627792 1
0.763912794438565 1
0.665280155156573 1
0.294993020985239 1
0.420923642866836 1
0.465737493554395 1
0.863344109450344 1
0.339892278543768 1
0.532823096316757 1
0.223668782577656 1
0.473396487421368 1
0.258820548034305 1
0.57261301972883 1
0.46427034349955 1
0.466603931404019 1
0.634353627175957 1
0.61728241779068 1
0.360084423931493 1
0.430154469645842 1
0.670598374325212 1
0.675404090420944 1
0.406764605441808 1
0.716189003827983 1
0.567714314085291 1
0.57767666046846 1
0.711421915020749 1
0.0666732005239976 1
0.533749078212885 1
0.622263823192487 1
0.543139851066505 1
0.379566031538144 1
0.656521511790623 1
0.523838924468985 1
0.542120129341845 1
0.316531761165365 1
0.452161398148445 1
0.439842194780749 1
0.438243931923812 1
0.796404082339982 1
0.551717016764124 1
0.401247989085178 1
0.220159178639051 1
0.297395447721447 1
0.575228634698475 1
0.431365866947366 1
0.766312024494641 1
0.107661579327913 1
0.878945302473765 0
0.36574388458878 1
0.404604097762322 1
0.400431388812179 1
0.398145310056355 1
0.201709229872487 1
0.248031878246156 1
0.392140620027441 1
0.611637526668938 1
0.559160748964242 1
0.656792459097 1
0.411080805048647 1
0.50035952689937 1
0.366249106988211 1
0.111771135509572 1
0.477179336611242 1
0.563597689026389 1
0.254836769255298 1
0.582995526608295 1
0.991074088865645 0
0.707894031700462 1
0.603173333367644 1
0.395351236791867 1
0.733898634148914 1
0.41726470261971 1
0.294514945988599 1
0.93106429570626 0
0.82578052336601 1
0.574722033506184 1
0.483611395570317 1
0.468899965852072 1
0.62208058734855 1
0.478673271795013 1
0.4888748458849 1
0.364912194693719 1
0.427359259030543 1
-0.258815481456069 0
0.687577791605256 1
0.921610972572685 0
0.0108744171841289 0
0.415718477484514 1
0.530634559117328 1
0.146466635911971 1
0.654541944909658 1
0.550900882344708 1
0.391946293818266 1
0.494640532025369 1
0.582378673595984 1
0.997436666661368 1
0.588214491131387 1
0.789826812628338 1
0.706997172728812 1
0.97111779390078 1
0.518570688838663 1
0.935301342992615 0
0.154458938246468 1
1.03532552121697 0
0.426840763851819 1
0.501407226525715 1
0.221336649117001 1
0.724783355711494 1
0.41097837539778 1
0.730217325336739 1
0.379202004606523 1
0.542504716641483 1
0.5386122916718 1
0.446123510992986 1
0.694928744344717 1
0.520343748085271 1
0.508508088097961 1
0.66008069550692 1
0.19424055233962 1
0.439762741959904 1
0.288654284738414 1
0.904629083904832 0
0.607175572207548 1
0.568110512760744 1
0.40087866575348 1
0.201691590548363 1
0.735886888807148 1
0.504226939062374 1
0.737929980347612 1
0.333926382963461 1
0.268246482349232 1
0.739086507112261 1
0.518701705239136 1
0.56963669081339 1
0.295079591468096 1
0.374501023678415 1
0.455867218945181 1
0.63733597191442 1
0.632415573890914 1
0.553832578355434 1
0.678706860356078 1
0.0794486554141932 0
0.819716270293404 1
0.624427325858718 1
0.709109241990602 1
0.319269539087308 1
0.360025150320166 1
0.450033585283018 1
0.430373131540923 1
0.369522810061044 1
0.66072829617967 1
0.23415026083363 1
0.743191992176227 1
0.673400481112042 1
0.286261165181762 1
0.50678870212781 1
0.506632540715873 1
0.382458863269724 1
0.407495031405445 1
0.940340325483094 1
0.734746116365901 1
0.285329202067083 1
0.561174430152884 1
0.538559514075925 1
0.507301892803035 1
0.609276741359753 1
0.0616659748951309 0
0.591613455699413 1
0.377618100295096 1
0.512407826716855 1
0.304333803841014 1
0.615141077080648 1
0.51413277289313 1
0.641339971791977 1
0.489881150481531 1
1.07714200624132 0
0.267800454523141 1
0.681559683743275 1
0.501168356353065 1
0.511919833231492 1
0.530465029305167 1
0.877580160228589 1
0.486622127680606 1
0.535080639575133 1
0.76947073344233 1
0.467448693733923 1
0.673827768150255 1
0.69561197289967 1
0.358029742331612 1
0.373925730639209 1
0.463106734077478 1
0.725574957340701 1
-0.0273895257105565 0
0.441918753267051 1
0.658712356949633 1
0.149130853020288 0
0.0528474462870743 1
0.155636646648223 1
0.496416398828652 1
0.413876848852905 1
0.4156705352248 1
0.826448230267135 1
0.75210503983557 1
0.332095477623383 1
0.700667887649043 1
0.38561604711913 1
0.486619333166978 1
0.214677020801129 1
0.534750156821083 1
0.483641518654265 1
0.588834531741392 1
0.450938404163529 1
0.358391762262981 1
0.661941070324107 1
0.566041344283975 1
0.389009564064594 1
0.653650324196632 1
0.691763897875119 1
0.361107614855783 1
0.789765785697633 1
0.267062865892133 1
0.70239396969381 1
0.620880207276253 1
0.361803685985414 1
0.239578202648725 1
0.627705459304277 1
0.685736691568011 1
0.421809656605697 1
0.351754684430952 1
0.633990619019609 1
0.327406466778519 1
0.482969601145189 1
0.435474154889504 1
0.635061057551567 1
0.57537173516934 1
0.433454452957789 1
0.577460211307392 1
0.315068915905961 1
0.0249804316279388 0
0.458251523022265 1
0.818423432327188 0
0.784546242506498 1
0.408302648878114 1
0.494503210105772 1
0.737176978522376 1
0.607954548207152 1
0.495253369845244 1
0.863464923429997 1
0.854071591753872 1
0.665080790636905 1
0.915667643411436 1
0.514982266172653 1
0.0196411461509116 0
0.0705314130288916 1
0.543273074427142 1
0.356954742906138 1
0.368618804404738 1
0.674257707150531 1
0.0796230438228864 1
0.413213272012607 1
0.310044861401945 1
0.48493489911355 1
0.361992175030404 1
0.0782874709724362 1
0.304602245815833 1
0.373703879686392 1
0.667892125762114 1
0.626405196819641 1
0.940763750548021 1
0.596476446370075 1
0.945832856702932 1
0.366830792070235 1
0.705244518939225 1
0.245763517746501 1
0.278967387451301 1
0.537958849097813 1
0.454501640561333 1
0.397939711843799 1
0.355986503555316 1
0.150859886557428 1
0.520379875978121 1
-0.0078470002056109 0
0.276787903737424 1
0.518636400850228 1
0.352845775527419 1
0.449512142244329 1
0.794653864168135 1
0.965342482292863 1
0.733934656480569 1
0.26200617985704 1
0.730943215027602 1
0.342854732616465 1
0.321707754728944 1
0.433627297372782 1
1.00265126012417 0
0.520547243428667 1
0.66321755926596 1
0.538917627118701 1
0.574395114766808 1
0.317449138034575 1
0.30547162864182 1
0.353563958087986 1
0.611597123870659 1
0.31467835914541 1
0.536642920930436 1
0.388442267803114 1
0.606460345969345 1
0.566058326831785 1
0.87492384667886 1
0.483694322049937 1
0.458814583919091 1
0.233831419701144 1
0.344544185701268 1
0.870779252725355 1
0.479080618659003 1
0.528698269475308 1
0.868856372470151 1
0.528230366691996 1
0.221222644736797 1
0.867482812024091 1
0.510710075446772 1
0.528961062041217 1
0.586209930803399 1
0.789312379598056 1
0.445031387905009 1
0.26892352574191 1
0.450977843484836 1
0.314029958311433 1
0.496381004132024 1
0.547113863968165 1
0.215320234152386 1
0.560095056434108 1
0.801907635564905 1
0.515808832204695 1
0.611054493919979 1
0.179359583844248 1
0.730498360690991 1
0.746249939756637 1
0.2214828434731 1
0.720586766684751 1
0.502901784928596 1
0.147077878571384 1
0.682170227497446 1
0.694068262703877 1
0.774005275963232 1
0.409535286461725 1
0.327233562412713 1
0.427022802769679 1
0.0883441110879836 1
0.714598975417671 1
0.763053075148881 1
0.263664839757729 1
0.484423098807872 1
0.509290476327794 1
0.550927718797791 1
0.551065872694554 1
0.22465827696188 1
0.180903857359068 1
0.601520198723855 1
0.784135954467461 1
0.628422583472551 1
0.00840829122495064 0
0.648478667495497 1
0.413291383757709 1
0.589865403470811 1
0.176498043565651 1
0.516158817919935 1
0.573996301747447 1
0.353821302220851 1
0.214253413115926 1
0.863598755776166 1
0.288189721235451 1
0.889432964915512 0
0.472925634245794 1
0.554042054349541 1
0.369499903501008 1
0.340176249340357 1
0.106292372505048 1
0.237741462509667 1
0.320115519012539 1
0.567238461374189 1
0.765321223515388 1
0.624028739374052 1
0.544051637926455 1
0.343177207750231 1
0.614134383732452 1
0.50655689177082 1
0.636888333449972 1
0.246998494910189 1
0.10792633710287 0
0.436518174979552 1
0.56858444839105 1
0.695358548732953 1
0.526276307962261 1
0.0695535848420278 1
0.355994811600084 1
0.527028288581439 1
0.645748436798715 1
0.722199609657026 1
0.290751200291523 1
0.735746305918679 1
0.671541633395039 1
0.849386206181442 1
0.592945531830872 1
0.914142200200478 1
0.48211384540814 1
0.850601101572682 1
0.630258751423333 1
0.664045716036471 1
0.27917968195583 1
0.968555976001755 0
0.719787719357184 1
0.303503117208886 1
-0.0855581122767069 0
0.42752061535782 1
0.635686027025442 1
0.317541774581242 1
0.796907524518774 1
0.855919214439674 1
0.85583530878813 1
0.727148308921033 1
0.37788596124545 1
0.279741891731779 1
0.537506690413221 1
0.318793545653011 1
0.129633957852675 1
0.750282445023555 1
-0.0513728903827634 0
0.615660065989829 1
0.405490702559245 1
0.477835542830079 1
0.824313382939052 1
0.785401184073507 1
0.824274486343931 1
0.665279388602076 1
0.570029213585649 1
0.233961494640597 1
0.635682362760196 1
0.501225935895715 1
0.54556568717602 1
0.804072056392306 1
0.459812970462228 1
0.456482617959921 1
0.279246469376437 1
0.976287296421718 0
0.547224116455472 1
0.310480049219792 1
0.753900092549637 1
0.675992964955592 1
0.502008035073193 1
0.26344988988377 1
0.310622012373284 1
0.790460232995688 1
0.416110298992904 1
0.581551002565999 1
0.761478191799209 1
0.674076539463289 1
0.492465461132155 1
0.1366311280965 1
0.389956893066507 1
0.759225704576886 1
0.846828949980607 1
0.279867408395518 1
0.488672115431379 1
0.599474394882729 1
0.956619572179932 1
0.73142900735426 1
0.865544993777574 1
0.11484411170083 1
0.523614988228642 1
0.297268935393589 1
0.875214432466327 1
0.343267920218754 1
0.780353800231436 1
0.371717001236444 1
0.533595360326359 1
0.873445126901664 1
0.614235569931911 1
0.594002014780766 1
0.478040913064601 1
0.448152880902603 1
0.150308559720474 1
0.654416789415564 1
0.291592895308727 1
0.588528582219437 1
0.274543830275966 1
0.604482906903868 1
0.341035535875704 1
0.615470743465071 1
0.731105769289259 1
0.230009089988112 1
1.07283647679864 0
0.156875970675863 1
0.813558901813612 1
0.369943397761338 1
0.442049750426986 1
0.725317401262111 1
0.710659493115588 1
0.387408086371885 1
0.69897266096275 1
0.825360201461245 1
0.630918911395826 1
0.249032450880009 1
0.680164831228043 1
0.351789350299636 1
0.363649646993541 1
0.365282108247603 1
0.235880661769691 1
0.56193572329923 1
0.432852739769909 1
0.508213792970506 1
0.84949729626665 1
0.4465335405548 1
0.331413739980302 1
0.415548637924903 1
0.506287731247564 1
0.388635392828727 1
0.580944122489816 1
0.558860761834392 1
0.908594962495498 1
0.373278305036503 1
0.32415790570875 1
0.603619187143703 1
0.582603783835859 1
0.239791365025217 1
0.524604228962977 1
0.874151413930233 1
0.600348229151265 1
0.656214475538492 1
0.700275906132479 1
0.623843990908487 1
0.429441663891753 1
0.256922304090004 1
0.29100538488162 1
0.424673590379916 1
0.602725008025668 1
0.413805048507035 1
0.673828350649792 1
0.15817231845038 1
0.640602272912118 1
0.368577834068217 1
0.841932148962178 1
0.487086850968941 1
0.710533529744366 1
0.406420552439807 1
0.417990517877207 1
0.657715962146229 1
0.453009651231008 1
0.547736662878029 1
0.405847515977209 1
0.309216504851229 1
0.725749967541657 1
0.432403021521635 1
0.617906654072448 1
0.715499538114832 1
0.651801722951191 1
0.366696053695059 1
0.399431714614224 1
0.734508220753009 1
0.374784597457833 1
0.858670273332986 1
0.48929795368493 1
0.650034557243941 1
0.409883291755825 1
0.745570893495411 1
0.240716082209379 1
0.242799187060163 1
0.484224516544442 1
0.137544759188615 1
0.208018793120431 1
0.38580961616553 1
0.477699147343621 1
0.837438149227345 1
0.485879432381756 1
0.638706425718708 1
0.574691064771033 1
0.34569127540253 1
0.176387191034783 0
0.652890554597532 1
0.382008965859192 1
0.36458854617753 1
0.719310685444484 1
0.169595181849281 1
0.974119289262697 0
0.589203870208706 1
0.653010967581889 1
0.449470775217899 1
0.640205431329532 1
0.544596272034424 1
0.412914262499731 1
0.799459748146077 1
0.497061147110288 1
0.370769153833396 1
0.461566419856029 1
0.441488232471519 1
0.323696841563729 1
0.391080499503844 1
0.792188615691252 1
0.324086927487322 1
0.336404928725178 1
0.532828775146353 1
0.730609676263018 1
0.179339034415553 1
0.825259774671854 1
0.332148173106242 1
0.551294767504669 1
0.363992647843235 1
0.538723993588667 1
0.274937794271821 1
0.0574915926995342 1
0.108359468846834 1
0.439304666142771 1
0.493808388901752 1
0.250094411024648 1
1.03102848414034 0
0.676213769988292 1
0.61892869361549 1
0.652586614232924 1
0.658706817351454 1
0.520781199270934 1
0.390571204317156 1
0.489363263264934 1
0.24021112093263 1
0.462289996465054 1
0.393051783347516 1
0.670015760167122 1
0.41357621528629 1
-0.052643343379922 0
0.613566921382901 1
0.691163761520666 1
0.330307230349008 1
0.393194258115018 1
0.496902925516668 1
0.854891838550528 1
0.932359956422064 0
0.570627486377199 1
-0.107211201619789 0
0.718241611552642 1
0.799153596947924 1
0.62793518206825 1
0.240094161043563 1
0.459693992593204 1
0.43864047320158 1
0.62089157419362 1
1.23661385778993 0
0.595428227652606 1
0.562556829028944 1
0.570567957519882 1
0.183234636340712 1
0.188692605587518 1
0.866245942768415 1
0.72949173852467 1
0.295850769413161 1
0.657058031014005 1
0.103503931021369 0
0.650214389297784 1
0.557359986803787 1
0.60629785188196 1
0.314628266691479 1
0.625969699115203 1
0.312302886144436 1
0.697920670739456 1
0.605805929491071 1
0.824818196530057 1
0.325543747709126 1
-0.0656185515481065 1
0.623866845398508 1
0.246979246123826 1
0.899194379264395 0
0.337627202298843 1
0.582301374696143 1
0.628309540909318 1
0.259723791610264 1
0.342138661471855 1
0.567373683728303 1
0.535587524175196 1
0.739016854267609 1
0.672459424230108 1
-0.112668990255053 0
0.551801342488292 1
0.36226386101375 1
0.662145876382223 1
0.496358214947186 1
0.516272486334263 1
0.707082258810307 1
0.676739352042751 1
0.215874313576865 1
0.289432271528848 1
0.780070287889071 1
0.0830068111822603 0
0.357069137916651 1
0.387511516355751 1
0.701993005894779 1
0.50401332298093 1
0.404652910256574 1
1.36035590754602 0
0.861110075626241 1
0.204309425871867 1
0.280487538199413 1
0.451470741818997 1
0.426760928529016 1
0.286444032234188 1
0.153857020559449 1
0.0187078685748358 0
0.655114687414915 1
0.325981204599648 1
0.127172412093618 0
0.38463241657315 1
0.522370961678031 1
0.393293575247332 1
0.777949262446848 1
0.00602437601647265 0
0.657684985420814 1
0.443158599988506 1
0.646097865712009 1
0.793338337876449 0
0.594606803637037 1
0.760822378868159 1
0.357031794997844 1
0.522261589532376 1
0.954911766796005 1
0.296578294880255 1
0.262307481862107 1
0.55383545294294 1
0.0950608075217402 1
0.246161966364052 1
0.614453183697868 1
0.0275143146236981 0
0.78659581032368 1
0.330758757829334 1
0.622495822468229 1
0.622929367549863 1
0.398865064607122 1
0.68047858226836 1
0.704366377498985 1
1.01143023249469 0
0.802401725610245 1
0.768268315965347 1
0.449337691732215 1
0.177550910135718 1
0.537837828470533 1
0.497518433076644 1
0.785255918348322 1
0.165106987330783 1
0.399206884467369 1
0.706028577867746 1
0.543817448874488 1
0.367381920749484 1
0.695489077566086 1
0.252388961679578 1
0.419465058560321 1
-0.0524983645261441 0
0.423356296688814 1
0.765366520306025 1
0.358851342729422 1
0.623693333625081 1
0.3325902205784 1
0.491125265846276 1
0.434576616324756 1
0.508935461771262 1
0.636797463510912 1
0.470939334083625 1
0.394735809711935 1
0.254609209304178 1
0.734573698468278 1
0.745197807364004 1
0.874083260538067 0
0.23224133086687 1
0.510550792011361 1
0.397791748250882 1
0.608861718459129 1
0.342728671043325 1
0.341831016988617 1
0.503534498008658 1
0.239116865770617 1
0.764320681061261 1
0.591999419689945 1
0.599003161132883 1
0.193447985197299 1
0.444575977279344 1
0.21689303446637 1
0.226553610265296 1
0.322586635623388 1
0.370168531678665 1
0.499363236206065 1
0.520765922899349 1
0.435005421057287 1
0.40995153316799 1
0.591736312354522 1
0.334209589176375 1
0.392651574203896 1
0.802617165764604 1
0.659117025950577 1
0.489904029684772 1
0.589429481193411 1
0.212003195303896 1
0.481892110271788 1
0.606342189475507 1
0.521037169799948 1
0.887561275771355 1
0.436298595481912 1
0.231277515342102 1
0.722720059772754 1
0.80719424260265 1
0.613645153007718 1
0.491862407363374 1
0.643502288447954 1
0.469889171615999 1
0.689564874418293 1
0.494051707525138 1
0.514765489067527 1
0.306363041926448 1
0.548687207009053 1
0.516385599978239 1
0.562201363350926 1
0.575507965116565 1
0.74553486128516 1
0.38047909404012 1
0.569145717731328 1
0.535820624002248 1
0.0850649275977624 1
0.623372926454848 1
0.663843606838685 1
0.379441876147535 1
0.400435828786126 1
0.308628059659235 1
0.482707264230895 1
0.513881877639035 1
0.535865340910953 1
0.56533060918605 1
0.603810105351789 1
0.214657908191131 1
0.339333116875129 1
0.897883403242177 1
0.607743295153213 1
0.505165370610933 1
0.879863800639209 1
0.64424830871921 1
0.34754673120019 1
0.400803595171763 1
0.609142998911303 1
0.745766032508675 1
0.531581918808505 1
0.263198154890842 1
0.269650435929092 1
0.340281493848071 1
0.0295514125630619 0
0.234457888905446 1
0.917429195028187 1
0.399514916562602 1
0.397403901505668 1
0.238766563541043 1
0.570818169647762 1
0.320878405977594 1
0.592325212011378 1
0.278078517982859 1
0.227481152250803 1
0.298335557409758 1
0.578616838529382 1
0.806561018886241 1
0.465476220240538 1
0.808091196800475 0
0.360108918060528 1
0.548161424545197 1
0.144534294680645 1
0.394903829826101 1
0.395000682111327 1
0.300878775744809 1
0.692168819494137 1
0.51324583762951 1
0.423874456815023 1
0.671704311949222 1
0.414647850870711 1
0.585569686044138 1
0.442639606389321 1
0.497824429681951 1
0.740988509922801 1
0.255728758387617 1
0.485432530132712 1
0.142186847502767 1
0.471950126047533 1
0.338421404164905 1
0.932045112868169 0
0.558706353995542 1
0.714976111186165 1
0.599797044778007 1
0.552810775243338 1
0.314233599679776 1
0.168034408901432 1
0.415543579523151 1
0.857889820491131 0
0.489277206838778 1
0.278941723311666 1
0.746439725696825 1
0.44374122656321 1
0.398808804897481 1
0.551598509442636 1
0.183022186154779 1
0.374122807355325 1
0.473189903231555 1
0.289007677689123 1
0.457260752264606 1
0.583383135590231 1
0.309397966235653 1
0.719438257647756 1
0.509650061809385 1
0.935992674518264 0
0.297303339689395 1
0.586179827308887 1
0.676881405929069 1
0.2404876293669 1
0.86279919464898 1
0.287096970964224 1
0.641038523916632 1
0.232148023505432 1
0.701959906986022 1
0.846031495005666 0
0.728630548820527 1
0.619305282974421 1
0.116338162733742 0
0.401801027659276 1
0.568582223754432 1
0.643372471649175 1
0.601080414673456 1
0.806095527803945 1
0.827367809013801 1
0.82306332233753 1
0.273214972220064 1
0.599524823084086 1
0.799894589887813 1
0.40387323696368 1
0.730647449001899 1
0.865118625852935 1
0.545326456485806 1
0.503992060791451 1
0.517429086915969 1
0.358895511042521 1
-0.00662314254214315 0
0.812816572261826 1
0.49428547715591 1
0.263968535261862 1
0.631221032593761 1
0.197190949542372 1
0.296548663303913 1
0.393662083413163 1
0.562466860890686 1
0.996601283371914 0
0.617717548995418 1
0.179829231579356 1
0.439861847950627 1
0.661793913951794 1
0.802593256137725 1
0.433383181151527 1
0.611532038332284 1
0.508171668488479 1
0.771425367383545 0
0.568983058391074 1
0.150668254749021 1
0.192429880994959 1
0.399393014616073 1
0.257307460024144 1
0.702647625404575 1
0.753181887705266 1
0.547990683208997 1
0.395762570683151 1
0.648433716511609 1
0.445620913654454 1
0.439300396656358 1
0.36273073340863 1
0.62648124889048 1
0.395420096562068 1
0.369453039219845 1
0.159190168509938 1
0.952057074689012 0
0.458301412781715 1
0.228920350052779 1
0.815906671901533 1
0.17305911652989 0
0.631447629744689 1
0.757032720172239 1
0.200231912843664 1
0.176418575399723 1
0.411324751859781 1
0.359296476171498 1
0.874919004725818 1
0.169106732406224 1
0.424407643974347 1
0.251279512139367 1
0.682833617145344 1
0.741494269603109 1
0.308886461226541 1
0.90869110216218 0
0.595197132159337 1
0.25367914807938 1
0.169781899723832 1
0.588362613748773 1
1.00626427601454 0
0.438054270173911 1
0.327115412450942 1
0.858774111110859 1
0.510797299845989 1
0.576413785534252 1
0.156377529168603 1
0.257538916197724 1
0.445819164194687 1
0.564897221258771 1
0.375689314688401 1
0.575901530914762 1
0.585427055857868 1
0.329134879096718 1
0.674631522892185 1
0.534382959121816 1
0.827625028761466 1
0.396449029961273 1
0.407604363304811 1
0.579303249377469 1
0.761651635729613 1
0.348547523020473 1
0.481563751571153 1
0.42832871513201 1
0.665574151006035 1
0.321609996491502 1
0.491669172731297 1
0.693439420167338 1
0.598173625717013 1
0.363046539978171 1
0.967541700992358 0
0.839429557171098 1
0.377674151646323 1
0.575930612832758 1
0.740023681201775 1
0.474837540932167 1
0.933684793639352 0
0.585443770770286 1
0.101821162581236 1
0.443739803779762 1
0.805589257477695 1
0.194074025379069 1
0.927778629397519 0
0.60815037174648 1
0.428081536201341 1
1.00770603751997 0
0.450736188618117 1
0.418062652401226 1
0.549595866443943 1
0.509490903925654 1
0.357840947129487 1
0.39069167766995 1
0.447528247042316 1
0.468047122153215 1
0.201458560764471 1
0.200302918946159 1
0.616403255311833 1
0.552666549824466 1
0.544819140076236 1
0.772703158553814 1
0.415721271943953 1
0.169683623995418 1
0.266295107874372 1
0.334234311250074 1
0.439474894470481 1
0.381742405753596 1
0.446352079968974 1
0.366409454944489 1
0.906906219389941 1
0.669823194402506 1
0.589824182995212 1
0.373578548180575 1
0.649021566943468 1
0.273088330497998 1
0.403341540923452 1
0.404058009231731 1
0.436962487508841 1
0.639147193866988 1
0.322180015933706 1
0.681290681074753 1
0.603650311037341 1
0.435146767550428 1
0.415242042946385 1
0.49995083215912 1
0.771392366671256 1
-0.070473531863417 0
0.227912124177222 1
0.755318591410619 1
0.223080365178165 1
0.512700051172768 1
0.585657514471367 1
0.577189940319661 1
0.485556434830322 1
0.519781053522724 1
0.443023172795053 1
0.621806023145283 1
0.565668335924736 1
0.638241484972572 1
0.417361228254655 1
0.369393908418742 1
0.584354075981814 1
0.376983598230011 1
-0.0047750380923783 0
0.562059884605671 1
0.415279534076042 1
0.576417211277515 1
0.124278734189205 1
0.597336817410026 1
0.61471711679424 1
0.643850405236644 1
0.622752698259186 1
0.560755677181353 1
0.555141297726903 1
0.439883844644494 1
0.475603180875436 1
0.274734743731084 1
0.181539941328152 1
0.556403114117331 1
0.347003952008346 1
0.644930285812361 1
0.50513688063262 1
0.341481962688821 1
0.370610705047183 1
0.544659677756496 1
0.045564567908299 0
0.25356444037125 1
0.396824847909654 1
0.526313966012532 1
0.110670042444034 1
0.63450219396113 1
0.541602820290735 1
0.37423535021828 1
0.28849830692473 1
0.18331014323739 1
0.466549240701365 1
0.326048814786108 1
0.6470837085985 1
0.459768353302087 1
0.249285420937893 1
0.0917920779124414 1
0.661606467059882 1
-0.120605237457724 0
0.731564728222653 1
0.129361767872067 1
0.331108485086296 1
0.621612708670026 1
0.596880232972236 1
0.336236341552861 1
0.6951040514835 1
0.595541775263244 1
0.0136861976067844 0
0.435954296221448 1
0.375778012092797 1
0.821784173188091 1
0.757365883768913 1
0.720878057410871 1
0.540030179658122 1
0.121659408133197 1
0.570768660375798 1
0.312215468607442 1
0.8063714654998 1
0.522287991577499 1
0.654849480245323 1
0.569314631677516 1
0.553628390635559 1
0.653587205374542 1
0.806729851496736 1
0.515938796585025 1
0.196423638234183 1
0.862643690702698 1
0.612906318203924 1
0.674014395894359 1
0.75063755614556 1
0.254750643400683 1
0.497689829861638 1
0.318749314598763 1
0.137961302872883 1
0.750581145821258 1
0.795283047800234 1
0.769410142852907 1
0.343383539268555 1
0.184753844481797 1
-0.0922091405608879 0
0.625162099941943 1
0.322844672791234 1
0.814407760243785 1
0.222584436550462 1
0.530933232281646 1
0.449326850918447 1
0.259804398428021 1
0.747752488939079 1
0.784752084327871 1
0.145355777743955 1
0.60204247112127 1
0.652052636556002 1
0.00750776641768781 0
0.818658078058301 1
0.37195280461347 1
0.249728144659556 1
0.30381860282522 1
0.341080758902656 1
0.637299604031556 1
0.888787669162511 1
0.443420840291885 1
0.272104761703072 1
0.443843926577397 1
0.526005847997651 1
0.518581463954524 1
0.49800556927808 1
0.468416954748002 1
0.377248342026396 1
0.678167032290512 1
0.515693222184176 1
0.770862893263226 1
0.556929092027789 1
0.416276197230225 1
0.28508028475136 1
0.782779314063701 1
0.726720579501267 1
1.01308604205255 0
0.772047936123387 1
0.445563572452285 1
0.280932675195524 1
0.517949224894347 1
0.889835763166888 1
0.556472130958817 1
0.605479802856185 1
0.770931568744094 1
0.0100422507449126 0
0.472533761197634 1
0.783298592088019 1
0.462466232170551 1
0.256135095016112 1
0.499960328668682 1
0.504463432690324 1
0.422929439912489 1
1.03016350028981 1
0.414414821530257 1
0.27573644316002 1
0.524765763381327 1
0.208777915509197 1
0.428251284208345 1
0.677817594942579 1
0.809002807139772 1
1.01981280904702 0
1.06864719974228 0
0.929094795557751 0
0.257755067610381 1
0.695168408559616 1
0.910485119470615 1
0.739678062438324 1
0.379267753124638 1
0.573092848088057 1
0.780791043097847 1
0.326370331197034 1
0.43906805699778 1
0.378145023926523 1
0.341861468411795 1
0.598171345046683 1
0.605976973835997 1
0.354069093632022 1
0.262885740541984 1
0.401134847332369 1
0.418374572686843 1
0.516578393956951 1
0.511229522301281 1
0.579070500688105 1
0.622559307159338 1
0.813123138303106 0
0.266504307038521 1
0.327436571584489 1
0.489205886038936 1
0.712696935486168 1
0.320325224846097 1
0.725409319468047 1
0.594177799578343 1
0.773052606704665 1
-0.110995103900789 0
0.465186709892872 1
0.458196845086011 1
0.304204135282482 1
0.648041057644201 1
0.379026111859465 1
0.591523552505081 1
-0.00805397488286495 0
0.250159239071564 1
0.542254794017973 1
0.72574356090764 1
0.387878718761032 1
0.593117986110512 1
0.637737429564675 1
0.625948204445744 1
0.286529763587707 1
0.351337345862599 1
0.475472702677023 1
0.705782136951807 1
0.681520500945445 1
0.165914331326285 0
0.545374715012201 1
0.52343278661634 1
0.336636432632384 1
0.429754171919319 1
0.243630708299932 1
0.991813673379683 0
0.248771022372451 1
0.634675881966726 1
0.344339065595812 1
0.253857481711006 1
1.00946646981481 0
0.405392049603321 1
0.317715503521932 1
0.572070822222776 1
0.765122160916844 1
0.277812799332346 1
0.688304243809081 1
0.755620073693202 1
0.0514707957215808 0
0.12904149221873 1
0.197422009108235 1
0.734811998393488 1
0.36181529085458 1
0.50204858951744 1
0.35314629055622 1
0.249310609576846 1
0.585253608116241 1
0.535233468136088 1
0.164198452319437 1
0.641609733184293 1
0.803232073910167 1
0.872985965398808 1
0.312135788716203 1
0.518069195654301 1
0.385074935179438 1
0.242295297068219 1
0.739567997928486 1
0.543114925500024 1
0.984745404752637 0
0.75577335290742 1
0.569040192078804 1
0.0759160611018296 0
0.630265698405731 1
0.419848595851707 1
0.775006699820834 1
0.433658686989785 1
0.00100779505383083 0
0.486471096553847 1
0.705384346347479 1
0.409827234587893 1
0.146973077442149 1
0.765749764527694 1
0.697615945838051 1
0.769506359843639 1
0.758820508146019 1
0.950026410899547 0
0.376951650965139 1
0.25551415114376 1
0.47238774437133 1
0.83916648239818 0
0.566301082382446 1
0.553832820905518 1
0.418070219158013 1
0.832237215217517 1
0.500234785140076 1
0.288327703750986 1
0.551079299210301 1
0.756942069102026 1
0.166306136953569 1
0.650738078588807 1
0.335979084625327 1
0.666594439813932 1
0.404383204396095 1
0.765919624768785 1
0.543409412139565 1
0.333083299998542 1
0.567458887117233 1
0.574420309366633 1
0.612253773453325 1
-0.0437694427744365 0
0.48059027910673 1
0.210283804973473 1
0.749682900977909 1
0.290426383883778 1
0.521086867374894 1
0.66229495145414 1
0.722279008164893 1
0.406593883081171 1
0.0350029702295802 1
0.698311961518798 1
0.743603609489764 1
0.0408359147230637 1
0.329604258060816 1
0.291401939368692 1
0.739994084005812 1
0.866002834379378 1
0.640832514583477 1
0.561077693529947 1
0.42452179889217 1
0.539830368661393 1
0.655634675381648 1
-0.0100208982726108 0
0.277085274694232 1
0.618070652080397 1
0.418657503896211 1
0.703910461660356 1
0.490810785072965 1
-0.0692731694616812 0
0.623041307177898 1
0.590580559623256 1
0.574928879149754 1
0.931859848340108 1
0.232203291091352 1
0.334537172495298 1
0.795754809365511 1
0.190463524043725 1
0.356966114623793 1
0.343857707365448 1
0.283377684422008 1
0.359206027457006 1
1.2480787108736 0
0.454341056086152 1
0.277394700881314 1
0.653404549516091 1
0.443729047428949 1
0.170699419765666 1
0.398048042400115 1
0.567159420451283 1
1.07668544283913 0
0.535183382720992 1
0.0507085566749393 1
0.748387632579282 1
0.593286424870516 1
0.444250416064705 1
0.490592948553266 1
0.576054646342858 1
0.464082493530605 1
0.771196656453966 1
0.533456117780111 1
0.492590835550747 1
0.778116762294452 1
0.742892760896057 1
0.519813170347999 1
0.549591035029106 1
0.388443647711926 1
0.596263482594761 1
0.844278182661477 1
0.662078011578764 1
0.260549659038515 1
0.387200350116867 1
0.520624886430052 1
0.708849294600054 1
0.33650028138525 1
0.793471855975622 1
0.468085837275635 1
0.414959305912322 1
0.300996514493566 1
0.465137197664241 1
0.522739531656759 1
0.859761594778526 1
0.309086796178839 1
0.911800113857845 1
0.403419532754464 1
1.02248423361872 0
0.689483908826466 1
0.587174665433664 1
0.350646406805152 1
0.479072961541881 1
0.237727375752923 1
0.957788831477841 0
0.41530742104163 1
0.660061830531448 1
0.631887074594186 1
1.04032922446623 0
0.405290233089084 1
0.751132213463802 1
0.403449504299098 1
0.525264162557627 1
0.284499704766562 1
0.590848555430319 1
0.153888583976759 1
0.573361433252722 1
0.601793767884699 1
0.71808654146 1
0.605533398781194 1
0.700442387222406 1
0.379809078213976 1
0.649389035362051 1
0.591554795791295 1
0.859086590075153 0
0.140793279325478 1
0.184152004960216 1
0.260321861130997 1
0.47380888296581 1
0.313489317516338 1
0.433176009890015 1
0.622447354219248 1
0.9479121695161 0
0.358263349765997 1
0.427995449285456 1
0.309153795318697 1
0.515155109159479 1
0.462766952047239 1
0.51830411972354 1
0.639714270153275 1
0.450699312112757 1
0.26591204275469 1
0.670151301968009 1
0.456146003220575 1
0.890310330487006 1
0.880937671714417 1
0.599478463801423 1
0.690199508708973 1
0.530569842855162 1
0.484162608834815 1
0.809571329908143 1
0.436116258640049 1
1.02913932142641 0
0.517187127417571 1
0.517882868914398 1
0.393598236560397 1
0.4991174138703 1
0.240020784939852 1
0.578762168142374 1
-0.0360538683182679 0
0.698775379785339 1
0.79408529462542 1
0.395559499036799 1
0.66654724065911 1
0.647386785033826 1
0.706779467748393 1
0.723643847470322 1
1.06339242022044 0
0.760978081684069 1
0.51391438298984 1
0.367358168094217 1
0.621751288232228 1
0.765113115690939 1
0.544811693884855 1
0.268918196112084 1
0.598279172345229 1
1.00908022990072 0
0.771689729222293 1
0.372935447045358 1
0.418071715901892 1
0.517392953631693 1
0.30335808710933 1
0.616322903610403 1
0.258564305418158 1
0.549022186137912 1
0.454319935924734 1
0.568569970278845 1
0.575064695477169 1
0.816729574484394 1
0.313304831595173 1
0.645084864946367 1
0.211382655658037 1
0.708472651312684 1
0.664978548880403 1
0.333651923545866 1
0.774994064751418 1
0.59345660744064 1
-0.0521709313300662 0
0.774747232569222 1
0.65866708417224 1
0.462562467585085 1
0.0154308664261572 0
0.470499168221307 1
0.462633759939284 1
0.229255811009059 1
0.0914135631014574 0
0.516752312591982 1
0.518277191467721 1
0.727428225495969 1
0.688325933626855 1
0.43564459496963 1
0.369883926936847 1
0.824840334756045 1
0.421130950907579 1
1.02735189922144 0
0.767479480340355 1
0.56898193810749 1
0.678919482142888 1
1.02308310812818 0
0.530686788960595 1
1.05211904030607 0
0.539369080975604 1
0.671183264601339 1
0.329573751366072 1
0.176518259166603 1
0.387198607664388 1
0.82252193995597 1
0.653739094248576 1
0.820814212475232 1
0.474654763266752 1
0.465665187981763 1
0.391427924814202 1
0.552261198925771 1
0.638318771247258 1
0.386933503978737 1
0.398528804352273 1
0.368325502702742 1
0.738253062728717 0
0.382131082344699 1
-0.193677833290337 0
0.314762931212718 1
0.279725386896705 1
0.0311975876002004 1
0.852124627724985 1
0.612693290236004 1
0.475687418124545 1
0.331445591645379 1
0.596113210870799 1
0.547559904806735 1
0.208066022053981 1
0.646695471588918 1
0.413131836037205 1
0.544541113126612 1
0.604654867207483 1
0.871781862224667 1
0.478888384420672 1
0.462654918668134 1
0.411944952977209 1
0.334700319556038 1
0.376920116053968 1
0.0829677069690449 0
0.408008784280395 1
0.358601005103998 1
0.218658974957605 1
0.410888663328831 1
0.251287369935053 1
0.450988107606673 1
0.991088732174872 1
0.451904009821251 1
0.474387704395276 1
0.250763484431985 1
0.288111621951154 1
0.578501782113635 1
0.4311569596175 1
0.386704478785866 1
0.852799207121629 1
0.673423299197496 1
0.13452555046037 1
0.498263750301884 1
0.738696458810355 1
0.563495499146936 1
0.49866471694517 1
0.584631788291244 1
0.323135998212072 1
0.383260479800425 1
0.238725426985093 1
0.494675475110068 1
1.01561671840121 0
0.573339596656594 1
0.624196863392745 1
0.272761579491615 1
0.537862729362839 1
0.26441903659003 1
0.553235422636592 1
0.57002975372911 1
0.758169108038545 1
0.666958636599799 1
0.281479074441783 1
0.824315020050842 1
0.500125688315897 1
0.516395933719231 1
0.367287329414866 1
0.795740258906145 1
0.532598154847398 1
1.03399347932491 0
0.502978177580053 1
0.316497188526424 1
0.530709253568699 1
0.52806685427376 1
0.850815119187335 1
0.389600231535512 1
0.847839078510964 0
0.238848882765481 1
0.766163227031876 1
0.94358953395421 0
0.426725640337903 1
0.562605610187313 1
0.429541387113003 1
0.742554937136205 1
0.315843902599475 1
0.401878186337366 1
0.838175780341306 1
0.482319635333013 1
0.527375672830061 1
0.700880696569925 1
0.457336494883434 1
0.362148981877355 1
0.514141184474742 1
0.561424780472473 1
0.746168242860901 1
0.475648864057104 1
0.341200455431729 1
0.624952374794699 1
0.721903267425482 1
0.433167694003764 1
0.235739784925618 1
0.236692631164775 1
0.104843020465008 1
0.261104031189965 1
0.320323675721652 1
0.501211607650538 1
0.422417305923831 1
0.453411622587976 1
0.692250436132271 1
0.83058275764531 1
0.828732459873078 1
0.651847792268956 1
0.262308673405108 1
0.789270688444033 1
0.528788681036075 1
0.274792221844285 1
0.70800028716512 1
0.525173083479987 1
0.442670330999022 1
0.346447448593878 1
0.252209498597689 1
0.368450581064442 1
0.821133750005795 1
0.596111776106782 1
0.362009686670988 1
0.599369175983607 1
0.821775014507366 1
0.320730549555325 1
0.243994658623823 1
0.251567325278099 1
0.698552579923843 1
0.707643279709356 1
0.413557579075067 1
0.42176512693392 1
0.0879761741108808 1
0.562380007989229 1
0.892184210064497 1
0.746022103198712 1
0.521023102819092 1
0.7826534619017 1
0.317656044239448 1
0.564833293721471 1
0.587853868993912 1
0.647801631127622 1
0.665300792294882 1
1.03703221234117 0
0.759260816752231 1
0.336050705243613 1
0.588703096772618 1
0.297653492582611 1
0.607157809319355 1
0.273205722616808 1
0.397872709807067 1
0.264868096542235 1
0.340220770580486 1
0.408152337738278 1
0.576560989990692 1
0.220322801812604 1
0.66903915347226 1
0.795327218614551 1
0.774318362404524 1
0.186317821457369 1
0.594156139795989 1
0.240962953181959 1
0.0281780519115213 0
0.180777663228251 1
0.298304239551659 1
0.318771334981069 1
0.61363970391019 1
0.848764596993585 1
0.697471885452771 1
0.0971910358230742 0
0.457111452171656 1
0.296041122893278 1
0.284968304769833 1
0.499209091045291 1
0.680416837577644 1
0.556237390360932 1
0.429503884424616 1
0.896036334640852 1
0.410431755784546 1
0.147584077622987 0
0.585205609109569 1
0.369681373280365 1
0.581494376815388 1
0.664242975719363 1
-0.0713524005858199 0
0.707682426105816 1
0.326107485261526 1
0.498714468156247 1
0.590195673895802 1
0.528211526549648 1
0.448507314584964 1
0.744609339675748 1
0.524251890539826 1
0.559361832127842 1
0.0156877331767456 0
1.06416661474292 0
0.346047421031467 1
0.31548546656842 1
0.500977236138915 1
0.329595044994222 1
0.332357423757788 1
0.68182641919985 1
0.617999760160117 1
0.492075906236688 1
0.280864114740628 1
0.549790277828944 1
0.0239846460308152 0
0.621347331147236 1
0.365340120614846 1
1.08908159643026 0
0.385085888548811 1
0.466208369885357 1
0.378963252737842 1
0.757659757377802 1
0.560108898265266 1
0.368694385413115 1
0.343028801378131 1
0.28125176077505 1
0.359200136050959 1
0.562209748931037 1
0.307770364928201 1
0.630889397447054 1
0.523757145680545 1
0.621815441131378 1
0.696297450087225 1
0.478055779119434 1
0.192463310694514 1
0.279637165784525 1
0.508885967640503 1
0.643025577117094 1
0.569622882480153 1
0.502035656807884 1
0.892662310793954 0
0.628251155456003 1
0.605986831540777 1
0.625390611003404 1
0.638270187647878 1
0.762428506410701 1
0.690325798083798 1
0.345630183508364 1
0.777309579748728 1
0.478923876022421 1
0.329977046056154 1
0.491363992308427 1
0.470287531727197 1
0.529582683313052 1
0.709188816151052 1
0.914600609684005 1
0.765324579191421 1
0.459974475551569 1
1.09850953531571 0
0.855309625877472 1
0.47286481468489 1
0.692978658767434 1
0.482720492260986 1
0.80280944080411 1
0.495735734406879 1
0.185703078501449 1
0.0232318117260513 0
0.498177279568735 1
0.710076872040576 1
0.211166061077461 1
0.250934687578679 1
0.754261452029223 1
0.539204746856538 1
0.0169564063023223 0
0.352429737591471 1
0.59548313703949 1
0.329267606805866 1
0.333816475829336 1
0.66291727982219 1
0.283610485302514 1
0.050034907134731 1
0.537210349494607 1
0.390818339405076 1
0.755886031780242 1
-0.0225020703077727 1
0.758703661555058 1
0.17888829724032 1
0.633920474200945 1
0.530652298304082 1
0.566976867226717 1
0.0268381713080804 0
0.260068887254225 1
0.388839514432097 1
0.34206670196073 1
0.37019034233692 1
0.4071890087045 1
0.839680424246166 1
0.409280886186904 1
0.887768059458109 1
0.505384619409782 1
0.411915558275655 1
0.591842574095989 1
0.635632447250075 1
0.383414796031823 1
0.847254167835783 1
0.653605073168548 1
0.861439341974162 1
0.429612737197935 1
0.179339649427511 1
0.698638995379056 1
0.636437170591176 1
0.41622433032184 1
0.278211550473381 1
0.209145239621797 1
0.496790092977832 1
0.156430368537079 1
0.149623505534993 1
0.302735392360207 1
0.350037818625359 1
0.728470878656961 1
0.550565657896633 1
0.624920475946758 1
0.414928122865986 1
0.72571936153127 1
0.96251830097162 1
0.580637532727801 1
0.587597727478014 1
0.799997255352008 1
0.568099324461072 1
0.529834174763002 1
0.223344972287971 1
0.812721554859277 1
0.736352652420638 1
0.553162929093442 1
0.813326875857563 1
0.71892011020036 1
0.536632598949111 1
0.468186562116937 1
0.548974810107122 1
0.54703658944776 1
0.752373551318352 1
0.530560841161689 1
0.467890581965463 1
0.706863850203809 1
-0.0430939194161702 0
-0.0433654730534542 0
0.121280647049204 1
0.568040748729761 1
0.534625561784787 1
0.431670062472619 1
0.15258932140972 1
0.688311291741489 1
0.811684569236881 1
0.336758179510963 1
0.11154633959393 0
0.671373709837049 1
0.653860397138743 1
0.974938538857108 1
0.454435912556128 1
0.422555476172222 1
0.815669539877744 1
0.570697280589793 1
0.115020529227282 1
0.40577605879436 1
0.150181230136918 0
0.367965124896699 1
0.339836165249079 1
0.240622039717209 1
0.741847448535273 1
0.764205367428616 1
0.601438042299028 1
0.350288803069761 1
0.419703703479823 1
0.0247843656949033 1
0.460525959262195 1
0.662401190056747 1
0.424434027861304 1
0.289554275522113 1
0.48407665329187 1
0.689480876825424 1
0.38700002740927 1
0.483658309265304 1
0.678938235366196 1
1.15146203688375 0
0.530981685678436 1
0.152328828334671 1
0.319241687967459 1
0.459304643431431 1
0.623023046122875 1
0.393308792934991 1
0.76626691102568 1
0.793323076336197 1
0.70461724231887 1
0.515518277172408 1
0.44180858469484 1
0.713617668889998 1
0.691197205916395 1
0.663524107954133 1
0.219053309693706 1
0.261060889390515 1
1.06305923250357 0
0.814012618661856 1
0.47745734646714 1
0.269934408119914 1
0.179989723789107 1
0.610309459492593 1
0.394713597057436 1
0.0969346662903777 1
0.556023507689801 1
0.70717268256718 1
0.308917796334267 1
0.67066403899371 1
0.307355263133108 1
0.457379914465989 1
0.552625734911823 1
0.464344199791624 1
0.17736331778165 1
0.302949786818736 1
0.915976649141439 0
0.651363966192733 1
0.867742768922256 1
0.769776875364286 1
0.185610393408181 1
0.284145314818603 1
0.232220170354306 1
0.109495287164731 1
0.532104221673002 1
0.26715083931892 1
0.459562195718944 1
0.476657948316725 1
0.522514885980337 1
0.675033435858187 1
0.195605470543293 1
0.770358679638292 1
0.448934288311571 1
0.533676602305901 1
0.679112484672764 1
0.575432366831606 1
0.302235007145136 1
0.446688406697456 1
0.0121416006677922 0
0.758242192462991 1
0.65017417515493 1
0.488318855919364 1
0.698285223547722 1
0.453617268209457 1
0.148989639721963 1
0.530010339503216 1
0.508551447166842 1
1.01792121884702 0
0.406756110361382 1
0.528368764761033 1
1.04883745092355 1
0.688798614523257 1
0.5517964207527 1
0.703052091007045 1
0.364398137073821 1
0.430101900841615 1
0.711068379968011 1
0.855855740609763 1
0.394192871950129 1
0.341971160546748 1
0.764262012110585 1
0.723006739943019 1
0.171967110707013 1
0.682155574442762 1
0.71523286464826 1
0.787809580562232 1
0.212616121702264 1
0.489842445775266 1
0.629612691487677 1
0.26940269230046 1
0.309404305325991 1
0.406762704962087 1
0.430314037298897 1
0.140677845036138 0
0.0890077516411696 1
0.620423013387773 1
0.831290408463033 1
-0.116509012869541 0
0.447300203367812 1
0.286529942880169 1
0.614050723699604 1
0.366719384781619 1
0.49786573477236 1
0.473307151588341 1
0.37242984133907 1
0.564761760278798 1
0.424408111967153 1
0.753721280028114 1
0.189551141141813 1
0.413790435014978 1
0.596371690522288 1
0.314687805865259 1
0.365452008570875 1
0.206244744989649 1
0.260451676687988 1
0.327606223524811 1
0.317179991445779 1
0.197755105591985 1
1.15522987119421 0
0.340853138404378 1
0.380522353018018 1
0.508797741828227 1
0.392885686788367 1
0.720637407568616 1
0.178925490937887 1
0.669141773553628 1
0.111813140881094 0
0.59428348155489 1
0.38117026082134 1
0.123088996777933 0
0.281586883193563 1
0.575026607379985 1
0.807801527288222 1
0.509750075337055 1
0.0911183844921645 1
-0.0454665261159384 1
0.358384399391836 1
0.51125543059205 1
0.604403102864915 1
0.741910239288636 1
0.356464341608124 1
0.440346064727112 1
0.897886900651029 1
0.546482997682828 1
0.62053426018458 1
0.60603798025287 1
0.366857593739557 1
0.215373017124179 1
0.499640067599752 1
0.20265059398989 1
0.235498861322061 1
0.355187679513102 1
0.40339446790457 1
0.560872162104006 1
0.598655521411292 1
0.749542999228729 1
0.531395836177149 1
0.365829331550222 1
0.519154861128314 1
0.470164403431053 1
0.365221866179411 1
0.583451923221839 1
0.457495911953327 1
0.586190099708146 1
0.370366829616613 1
0.145554116478967 1
0.447339047596377 1
0.985452261726816 0
0.723523834932972 1
0.603312067194229 1
0.481779627471271 1
0.514746974415954 1
0.915143527201812 0
0.758690286690116 1
0.870528552710734 1
0.185204451647851 1
0.307450924291889 1
0.878305900109135 1
0.30644460938115 1
0.329707994762556 1
0.432115441525258 1
0.779126227844338 1
0.354624736160733 1
0.460979574554876 1
0.400770994800322 1
0.493012108090795 1
0.706751350989948 1
0.228355019041089 1
0.621197559436989 1
0.695641019782646 1
0.555170618784271 1
0.10744211636637 0
0.711329298553385 1
0.344061101117369 1
0.707405487051224 1
0.4177286657893 1
0.697985704666804 1
0.779657687990347 1
0.511929821878871 1
0.849597970328187 1
0.594856954400787 1
0.835146814974921 1
0.497763049982977 1
0.554763383183961 1
0.178937240669176 1
0.250441351693279 1
0.626875757479974 1
0.277692839741777 1
0.0968344069966206 1
0.476013722205481 1
0.276670478651897 1
0.723811422982003 1
0.309554120002792 1
0.441894010258655 1
0.858368449702855 0
0.740970286426093 1
0.242245421888726 1
0.438823808809439 1
0.253895987121173 1
0.396581048904756 1
0.741964065855082 1
0.509876871907824 1
-0.05801394970297 0
0.682867678717258 1
0.942451613868927 0
0.401842706299332 1
0.0920939690845396 1
0.301175253569674 1
0.408342113858623 1
0.800917018444795 1
0.293342364346872 1
0.128215657576474 0
0.473652048868394 1
0.710475928710754 1
0.451620847402116 1
0.942287350236043 0
0.320750333471643 1
0.623147236738602 1
0.693759172217735 1
0.453664683504006 1
0.835331017120742 1
0.934567559729718 0
0.530595056917036 1
1.05128342666014 0
0.106613488586745 0
0.191707668016433 1
0.242172762641942 1
0.483234313317091 1
0.735523495140754 1
0.333938229542122 1
0.423822041968401 1
0.56946414980444 1
0.521651280396534 1
0.401115032872763 1
0.367898291835515 1
0.487743368166772 1
0.682664305458503 1
0.780941435191641 1
0.775680163895691 1
0.303255225952755 1
0.757528968152903 1
0.708509200094061 1
0.625595419710262 1
0.817720742914664 1
0.518707461393673 1
0.381090634959436 1
0.858381336787875 1
0.468139113035494 1
0.684561766260369 1
0.779019671449687 1
0.591404687794212 1
0.419825343465266 1
0.359273063281307 1
0.13259550646723 1
0.378600370958686 1
0.537895163623071 1
0.427705013440007 1
0.345005100203393 1
0.546953177176744 1
0.18543737686211 1
0.375879237242472 1
0.695195801263291 1
0.594227634546809 1
0.408070121563947 1
0.837434626192949 1
0.581009030790652 1
0.396574840247437 1
0.192187356499966 1
0.618449733134776 1
0.66814027380334 1
0.14511809773749 1
0.311675324292471 1
0.403962746350589 1
-0.0509434368402627 0
0.595897518165244 1
0.367564249748418 1
0.305728400421804 1
0.814890522709693 1
0.581531004000959 1
0.584047288067011 1
0.517221488320698 1
0.778120613905556 1
0.293112763628037 1
0.586618946672177 1
0.333716240193631 1
0.805118830247284 1
0.686095406025489 1
0.454859501186304 1
0.600783338220171 1
0.623361700684836 1
0.40907554387623 1
0.627395884575688 1
0.474620955615712 1
0.0314982835298068 0
0.212774394015328 1
0.688836392160871 1
0.101969184076929 0
0.41995780615579 1
0.321250560629867 1
0.803111485989442 1
0.180358043588659 1
0.690056826519159 1
0.319508602598998 1
0.100199000738342 0
0.646988545580655 1
0.506234921430749 1
0.642965330735092 1
0.647372158385973 1
0.538199502709807 1
0.226193476246631 1
0.0960237531257646 1
0.841307065620615 1
0.390638086778243 1
0.636520640749869 1
0.801939679398712 1
0.324124526012046 1
0.183520217081075 1
0.584585834354578 1
0.542673169604605 1
0.488811186216042 1
0.407097119928046 1
0.601690501234453 1
0.295425421312763 1
0.323333282818298 1
0.260722736744984 1
0.646747228654977 1
0.552033583591307 1
0.172041985792444 1
0.593040085830386 1
0.13229139668797 1
0.53733646270706 1
0.381985112457361 1
0.665194332189462 1
0.257872810809684 1
0.606886927367959 1
0.571446992417549 1
0.742372899170532 1
0.482935107104945 1
0.632125017537032 1
0.914415194342819 1
0.0503073536029846 1
0.627946388158197 1
0.645674031349144 1
0.42399777186096 1
0.347295127399841 1
0.137697728006763 1
0.642104343654475 1
0.72766370128391 1
0.300933602921793 1
0.575283022607708 1
0.420367979263463 1
0.817051513601145 1
0.597389783404627 1
0.787760880612517 1
0.15351846958668 0
0.60157817549505 1
0.19825112426285 0
0.488149523480418 1
0.20972434338232 1
0.183132095613086 1
0.594892122560836 1
0.743094193691701 1
0.0776909829811113 0
0.611638408566644 1
0.565238584791996 1
0.127828265497744 1
0.265854269835213 1
0.329179509928112 1
0.307379784368418 1
0.20127848774298 1
0.480088825582901 1
0.216268654901334 1
0.280270941557019 1
0.523441477513058 1
0.506372986222281 1
0.260267846408058 1
0.577119171428965 1
0.723469256953822 1
0.392438514321759 1
0.0210537282420115 0
0.499336670142486 1
1.11220552165878 0
0.742388933742047 1
0.600441062428916 1
0.811901643197483 1
0.502471731980213 1
0.481695843914348 1
0.446104638668346 1
0.214351285945575 1
0.481314567110307 1
0.902653874354864 0
0.620871653424749 1
0.257337923702 1
0.581582480784067 1
0.609485021855401 1
0.518898233654696 1
0.546828823931445 1
0.610825373448989 1
0.368021495275441 1
0.772444539172238 1
0.340990053559104 1
0.456212092112834 1
0.794460115262642 1
0.338744840574785 1
1.04599958805153 0
0.305796386773475 1
0.411162614079383 1
0.453782394475447 1
0.258686030864352 1
0.867990447606387 0
0.81692342215444 1
0.743558592756924 1
0.547063833676845 1
0.653511120418117 1
0.523347780210775 1
0.327407451498234 1
0.435331423920338 1
0.607837637499869 1
0.495726680098638 1
0.53146104525728 1
0.590059409277257 1
0.71861451614658 1
0.0115975531202362 0
0.225848719710016 1
0.413207745671087 1
0.220999258957006 1
0.0494366958056283 0
0.229265737997291 1
0.745757293220729 1
0.418430056308244 1
0.380887735537597 1
0.123812494851061 1
0.522310709582567 1
0.445659440229884 1
0.79089204680525 1
0.462785556721198 1
0.512163124213959 1
0.504906585642334 1
0.404868108388397 1
0.561790377661055 1
0.386444961031007 1
0.452061525831138 1
0.706380113943587 1
0.250326619164107 1
0.444636191483767 1
0.376220372138334 1
0.341360211560483 1
0.572060886529355 1
0.436952811174609 1
0.639585923281219 1
0.219316547909622 1
0.137833043858381 1
1.03049867831722 0
0.778278486547077 1
0.475743574449791 1
0.496558523862152 1
0.641041436771446 1
0.351255820687373 1
0.453862414832375 1
0.68677726353757 1
0.411425658592322 1
0.387360608727387 1
0.742966099592021 1
0.157150000818403 1
-0.058334197749929 0
0.673263344886462 1
0.430132721488567 1
0.998459769270271 1
0.362794699679607 1
0.673457135749834 1
0.113812380896959 0
0.364285401183391 1
0.55144380197079 1
0.485815185048133 1
0.464334896558978 1
0.40289431963775 1
0.424713131994601 1
0.490218937359638 1
0.172936036509476 1
0.687554410228159 1
0.063130464205862 1
0.558679681462904 1
0.466334050330866 1
0.580836219045627 1
0.296375258963883 1
0.337488220156385 1
0.608257047071096 1
0.588272614193424 1
0.465526159550262 1
0.494995124316598 1
0.275995881345647 1
0.460797628802419 1
0.038298783793965 1
0.368920441082664 1
0.732335792264625 1
0.15223444497672 1
0.358652205236716 1
0.392259673212085 1
0.276873282489854 1
0.506197770918746 1
0.718089847355347 1
0.779885571554651 1
0.542916078633075 1
0.644413013115627 1
0.374050562373758 1
0.510128716278347 1
0.639163609671672 1
0.478956251198718 1
0.945771723830956 1
0.394938658232891 1
-0.0268439299470402 0
0.413159216314335 1
0.437480011770176 1
0.526534626184849 1
0.672257045124143 1
0.629088930662097 1
0.315014717134747 1
0.688953962254818 1
0.658995927288028 1
0.512515063041395 1
0.236792173069095 1
0.503505823159888 1
0.588755100194886 1
0.383701608442282 1
0.569816943315114 1
0.569363981063483 1
0.790464632173056 1
0.378792670789386 1
0.25362637953186 1
0.542520873302244 1
0.736888935556553 1
0.565163419068445 1
0.202078706016248 1
0.667071628655366 1
0.173039806032377 0
0.309122333248222 1
0.715724486628798 1
0.561905161535842 1
0.383651249747799 1
0.573590360854067 1
0.865994049512371 1
0.588285477667744 1
0.501525175510692 1
0.427120666246241 1
0.471405040460445 1
0.709368019664554 1
0.0705777716829281 1
0.61246858871689 1
0.651309473492911 1
0.636384713583119 1
0.674504976047296 1
0.583425986208719 1
0.76760768542221 1
0.548545406407618 1
0.590302981010719 1
0.893455146258041 1
0.396188902408954 1
0.264888500583216 1
0.157161863201549 1
0.635258736883384 1
0.393240405025177 1
0.531635362959769 1
0.670594298596304 1
0.509832402127443 1
1.08013456055197 0
0.440492841754473 1
0.0919336244229168 1
0.798753336381952 1
0.43115416642026 1
0.0112897030512817 0
0.754850721910655 1
0.800495390326844 1
0.487245570645885 1
0.429388009296736 1
0.539637055465462 1
0.601774633635615 1
0.253855981721847 1
0.488291525988075 1
0.647283482238089 1
0.369421132440066 1
0.675558919120893 1
0.434639950574227 1
0.461548024062411 1
0.585163710027036 1
0.750807094753546 1
0.497350623583742 1
0.675571488089988 1
0.978865395860897 0
0.318706596669103 1
0.790140589197954 1
0.49929700186949 1
0.377060458122999 1
0.600466969509406 1
0.110215849823985 1
0.693662906928136 1
0.142430488739515 1
0.560645085610135 1
0.391051664518711 1
0.782600181404225 1
0.748950067962205 1
0.707503232894727 1
1.09371636701603 0
0.702500382200523 1
0.204852920631599 1
0.390879195890744 1
0.757937434432779 1
0.65531388506345 1
0.319798902620038 1
0.69184417247985 1
0.604427376634511 1
0.593339779847159 1
0.535849207524574 1
0.285179416152267 1
0.16415407127545 1
0.60847963363638 1
0.774526965197574 1
0.308071179521746 1
0.663631435873682 1
0.459888932959989 1
0.370539622432187 1
0.61451066309621 1
0.508961061963359 1
0.659007897447247 1
0.69452437447628 1
0.571222380481205 1
0.358678145772809 1
0.339561134896279 1
0.714811946583503 1
0.511225198896947 1
0.42127415210046 1
0.381272679977649 1
0.756003093009458 1
0.395771294971018 1
0.444436622101321 1
0.27904721982299 1
0.116663943751348 1
0.351470470409541 1
0.590437194034337 1
0.628083065375978 1
0.599218618206528 1
0.506511849565079 1
0.247149061830798 1
0.344492031923858 1
0.734162478802583 1
0.208544697255946 1
0.210789993750817 1
0.897875356983495 1
0.0614531703935438 0
0.856542597398421 0
0.607979106502303 1
0.844388719607601 1
0.340173693311989 1
0.293045479332735 1
0.589362706577903 1
0.182392975533801 1
0.300958014655664 1
0.29257713710375 1
0.611218195697954 1
0.337723092816204 1
0.617166747027386 1
0.416998259219246 1
0.552760341963151 1
0.123667329714754 1
0.230997219907789 1
0.805607244621308 1
0.748877302145742 1
0.40245393363774 1
0.835761265740698 1
0.296495861887759 1
0.680419348022283 1
0.365133062697758 1
0.526914668430441 1
0.599547759921748 1
0.170678062264914 1
0.259659271672999 1
0.513829160429788 1
0.662742729419375 1
0.410454530609345 1
0.542524099609122 1
0.659669088642892 1
0.575366356815086 1
0.280306989568221 1
0.509144311210474 1
1.1812767882802 0
0.55060548166012 1
0.555492238140562 1
0.617792252971094 1
0.791721031123303 1
0.4871577467264 1
0.799784961295998 1
0.548071671103739 1
0.0992529488346599 0
0.451092733049487 1
0.658648794599826 1
0.553482272752192 1
0.383989564509412 1
0.785865225189498 1
0.171685803996673 1
0.982813970907384 0
0.312232165050126 1
0.497548099390534 1
0.347775449867176 1
0.134238829336478 0
0.515811358276952 1
0.414790606906022 1
0.375512557125573 1
0.0425783155719156 1
0.251432985797287 1
0.225044378456113 1
0.735620707689014 1
0.213994200275731 1
0.485015738319743 1
0.545798268018389 1
0.278569747868342 1
0.484368265068403 1
0.687372719451964 1
0.649035323035523 1
0.663595931465822 1
0.52550095054222 1
0.591594774514741 1
0.137416424458939 0
0.39691266621824 1
0.437763620843899 1
0.216838648096564 1
0.490997623950236 1
0.688559439293291 1
0.100026811965617 1
0.524632031351359 1
0.419899587607151 1
0.857725968517597 1
0.563486292713518 1
0.541564072548455 1
0.545735965285742 1
0.707615693381356 1
0.545995653049686 1
0.0243971532561479 0
0.312752376328815 1
0.323455050050877 1
0.827583289306418 1
0.520024581845724 1
0.790484989936398 1
0.313372083624774 1
0.170337277039387 1
0.435649020611776 1
0.52880770426462 1
0.679088656753146 1
0.665452831220373 1
0.324347904608186 1
0.347495035121579 1
0.767007197530512 1
0.55176341019383 1
1.00550519535925 0
0.448099668878823 1
0.173002252061245 1
0.471095583771348 1
0.580433792607808 1
0.222371416996693 1
0.453051419429178 1
0.176664322355008 1
0.688081112419625 1
0.511418525598808 1
0.75154751830088 1
0.182590841074311 1
0.299862341699983 1
0.868842129535993 1
0.568988237921368 1
0.390576185760934 1
0.411176522513195 1
0.8379285482039 1
-0.000222752352855744 0
0.443320878267401 1
0.0827376069058852 0
0.607217381152386 1
0.367777682358718 1
0.552126019072996 1
0.386461185769961 1
0.115524270358029 0
0.433465621354464 1
0.406334525339302 1
0.433474777408139 1
0.445251712847172 1
0.339841326095261 1
0.484151985253167 1
0.660948431206186 1
0.508633621089314 1
0.416238461750389 1
0.782331716279312 1
0.398416784878923 1
0.766926062095109 1
0.760299753085822 1
0.276974200690577 1
0.503932578677668 1
0.680342977627369 1
0.893828891736083 1
0.722257410033499 1
0.516265281068196 1
0.415647819595995 1
0.35255379010133 1
0.539139533622071 1
0.403278360289305 1
0.711534568694487 1
0.448061509126181 1
0.341266171352008 1
0.289349533682073 1
0.579945588080575 1
0.718283200124943 1
0.306826394354083 1
0.688084112706315 1
0.439438003160936 1
0.653521523926667 1
0.401733767359306 1
0.41547843931909 1
0.149914050712517 1
0.602235012806158 1
0.904598174658263 1
0.174807406238233 1
0.485761603835996 1
0.474054353716784 1
0.589360742891982 1
0.22511233130476 1
0.571427644934581 1
0.733684141041848 1
0.631780453859154 1
0.145118903673717 1
0.420550907550706 1
0.453452997574092 1
0.380403122192467 1
0.449387938829469 1
0.740282874033479 1
0.515478909432713 1
0.657323906755827 1
0.641845111488764 1
0.456211693031744 1
0.566202301178468 1
0.33817201424658 1
0.791432000793213 1
0.859830343802579 1
0.448453568970926 1
0.524145638488667 1
0.256126223322435 1
0.306945864217284 1
-0.180940537594534 0
0.490174883412304 1
0.828531324033836 1
0.374693874986817 1
0.429222642733724 1
0.464595133048951 1
0.331469416156784 1
0.643610644869372 1
0.601914374870253 1
0.531323061589655 1
0.384071072271382 1
0.461826484908583 1
0.490043697333048 1
0.940799164808963 0
0.550974146362547 1
0.737545796873196 1
0.677887554660585 1
0.785103527803369 1
0.640686213564521 1
0.177772483445832 1
0.538900864148371 1
0.750964745066104 1
0.321550506539796 1
0.762458591779918 1
0.339655121401644 1
0.281992844361152 1
0.675249698273839 1
0.53848441464184 1
0.588995887022245 1
0.519855475515836 1
0.580498718108069 1
0.507332734112306 1
0.57431696370587 1
0.883395645918643 0
0.339277589329469 1
0.439147188122546 1
0.580741019977221 1
0.633003137921554 1
0.349855925808015 1
0.630252754519495 1
0.85060255065362 1
0.307128496362997 1
0.393622127530588 1
0.606174153031287 1
0.676893450922492 1
0.279470746896392 1
0.772053049584809 1
0.435019255605784 1
0.398709901670989 1
0.756435231342147 1
0.546435887665583 1
0.193004306062803 1
0.476102759141677 1
0.702057051490186 1
0.307550182417302 1
0.448897836472264 1
0.365865282866008 1
0.292285489260033 1
0.369212846241984 1
0.416532894297679 1
0.646966532896765 1
0.401275059132774 1
0.440749541431779 1
0.758718929135955 1
0.627481131065361 1
0.320202985573454 1
0.54501693306031 1
0.625015560863945 1
0.266252019944042 1
0.272978806546493 1
0.830409765726592 1
-0.114900172151914 0
0.523510782148724 1
0.602506589135153 1
1.08948878090672 0
0.439555481901825 1
0.273969724985683 1
0.348133184943563 1
0.345960692755601 1
0.480770002130672 1
0.698391917086399 1
0.356387051226073 1
0.484374535924089 1
0.237852530992179 1
0.660544580639221 1
0.739834003890913 1
0.580343038484953 1
0.825524901245668 1
-0.141861960929207 0
0.448092447320146 1
0.495553374223491 1
0.618146237652605 1
0.858108796217979 1
0.564580998413644 1
0.36041240158427 1
0.159061501271607 1
0.33166557857951 1
0.387157011520836 1
0.804534808445342 1
0.208457038832597 1
0.443701864289679 1
0.630514360848702 1
0.861771414590412 1
0.792049457146435 1
0.613330908411467 1
0.796805359708577 1
0.661821315273321 1
0.383235056299012 1
0.60316312951537 1
0.387881528969381 1
0.785110817100241 1
0.326011377772978 1
0.480480996054876 1
0.80098893349884 1
0.335447719235194 1
0.626591134657305 1
0.0872333064773798 0
0.355333621319559 1
1.04047876052315 0
0.182504112430879 1
0.189955027326393 1
0.348062816784803 1
0.0421191424274994 0
0.389596563384295 1
0.822107928627955 1
0.400606074259536 1
0.144928484063263 1
0.129999969768064 1
0.671641814685714 1
0.720522089309344 1
0.59924619034897 1
0.577348053755801 1
0.427425943363064 1
0.710092165553573 1
0.344989743260678 1
0.597224929217783 1
0.449151236177704 1
0.618470989424576 1
0.21205168376252 1
0.544150060702334 1
0.12813660043522 1
0.737760521571257 1
0.313342171688935 1
0.376336056775627 1
0.68112777190636 1
0.12885789277678 1
0.987388783758815 0
0.125746042305606 1
0.443957963183125 1
0.457075245051168 1
0.650214361424021 1
0.430758407236259 1
0.602264709415205 1
0.52151086826606 1
0.4143144404725 1
1.07068837430327 0
0.496236565308251 1
0.0519971052027764 1
0.480725187756471 1
0.666484626385242 1
0.463502815622522 1
0.126636516800898 1
0.336502438983795 1
0.499195378903088 1
0.76407487217269 1
0.251138813833846 1
0.278907809224316 1
0.327490059982494 1
0.405877384904048 1
0.627377273153933 1
0.285460438877317 1
0.368784751499257 1
0.428726453436803 1
0.178397646611353 1
0.300530187204817 1
0.0604253659663259 0
0.369554890296138 1
0.281701123849749 1
0.371926972782981 1
0.534184286928242 1
0.675960604440535 1
0.63428023109229 1
0.355627603218525 1
0.430223076912551 1
0.714713336817904 1
0.620820166272243 1
0.577148471330738 1
0.627193915649729 1
0.685282023489975 1
0.560442667446873 1
0.43244632939074 1
0.541646340760767 1
0.581077302903552 1
0.605867427024208 1
0.344566438210864 1
0.814089501227135 1
0.9232180312931 1
0.590097705776428 1
0.765849015248813 1
0.602619649296845 1
0.0373899646403292 0
0.858702558813236 1
0.661036080535679 1
0.581473754934619 1
0.109807454725439 0
0.456268819185766 1
0.435177856987417 1
0.473395549635323 1
0.70573443997976 1
0.698635550530235 1
0.751971631273614 1
0.495859517881217 1
0.573750271571851 1
0.592706379298866 1
0.545276214547028 1
0.112247260135887 1
0.574518661449154 1
0.69300328871322 1
0.574547607945483 1
0.557705700213345 1
0.518132248382333 1
0.041717986866565 0
0.88160489995631 0
0.648174195258277 1
0.176570199895588 1
0.468238085345143 1
0.28071924706525 1
0.716803596446789 1
0.446407174156247 1
0.474437062304089 1
0.344127307003271 1
0.618245787064793 1
0.403759049534135 1
0.213766110929503 1
0.530984843689969 1
0.747848719022039 1
0.394956563429782 1
0.620116172704568 1
0.657398284055488 1
0.0844471035300323 1
0.645135409785682 1
0.237688976359899 1
0.763645830682828 1
0.44379426531274 1
0.406388375230866 1
0.945819024366235 0
0.59704143728447 1
0.531951582462791 1
0.24788730919295 1
0.49145045313008 1
0.282973085576454 1
0.438639254813401 1
0.432198777954891 1
0.0166448025078391 1
0.446251032227774 1
0.177406002681218 1
0.517068675058308 1
0.305253875278105 1
0.544793193187006 1
0.0843188327357638 1
0.741586180322702 1
0.960733828942203 0
0.181151216136691 1
0.790425406090789 1
0.519109140270268 1
0.427244215594361 1
0.48937396366107 1
0.559151681587924 1
0.57144871027412 1
0.0741075049011615 0
1.12192270939594 0
0.683255061722076 1
0.48123981949537 1
0.450141339541966 1
0.518489612051966 1
0.811442572423366 1
0.918413170779084 0
0.679995270002434 1
0.831092021393385 1
0.481229443918459 1
0.538507361842296 1
0.654247874704099 1
0.739160435808061 1
0.74515400616987 1
0.562491603669554 1
0.478589116852544 1
0.228301275111133 1
0.559607197316882 1
0.581967701074969 1
0.812402982775573 1
-0.138184379443323 0
0.731815197369012 1
0.538667423487638 1
0.449222763404162 1
0.494983492455984 1
0.589639295691346 1
0.405147648472596 1
0.414628170537574 1
0.68279974963898 1
0.731940563135407 1
0.718323427737913 1
0.656441756574646 1
0.310143578930789 1
0.176413861565557 1
0.730460603792568 1
0.208895920888966 1
0.840162904590759 1
0.223129194221391 1
0.498609652178411 1
0.428979886406957 1
0.573284854427749 1
0.640438187694898 1
0.695092111916976 1
0.169039279790512 1
0.752060710614708 1
0.957315562508601 0
0.412841949613906 1
0.756666845793316 1
0.88873259595077 1
1.18877658696684 0
0.212454137472405 1
0.577637502335211 1
0.503666493747758 1
0.303366890034378 1
0.751300553327459 1
0.295912507684873 1
0.610340945793715 1
0.672074230212854 1
0.531109738870432 1
0.582991932299802 1
0.268970123606059 1
0.564410532594622 1
0.553169088022288 1
0.551415830992283 1
0.972694014882084 0
0.736911296526224 1
0.690319120748055 1
0.763979142902178 1
0.305252692176957 1
0.886357219239569 0
0.506091275360544 1
0.690831526947252 1
0.673996122165591 1
0.0100422871445058 0
0.18806024148265 0
0.743849215808336 1
0.527998435947379 1
1.13850898432721 0
0.690603279272373 1
0.234188929400788 1
0.43304720247679 1
0.50507742769727 1
0.609448049544022 1
0.640721539247645 1
0.409896847255039 1
0.432742952920845 1
0.448460073580519 1
0.850124084652179 1
0.469455066996799 1
0.265199189416242 1
0.497344715754745 1
0.237332017159253 1
0.353716428921624 1
0.5295612322 1
0.496680608168019 1
0.212976382930772 1
0.0364082658161936 1
0.350975420496469 1
0.454415467182903 1
0.399650667395614 1
1.01967836076558 0
0.344949966285378 1
0.361334863814884 1
0.433665360350466 1
0.0505487932494598 0
0.608870383426198 1
0.539478411515642 1
0.754853617342085 1
0.236877366373653 1
0.575263634171895 1
0.261449468606875 1
0.696891410620154 1
0.586415512480697 1
0.443267398892372 1
0.454118297276962 1
0.32492834015198 1
0.123788562694642 1
0.508631802055617 1
0.628314675579331 1
0.466618584585691 1
0.935435170976342 0
0.780629081616312 1
0.535263626226129 1
0.837591846451711 1
0.595057274641622 1
0.136651977546501 1
0.556307193026315 1
0.488528785028693 1
0.232819755169061 1
0.162669514802626 1
0.44870256463071 1
0.613755765393128 1
0.71281158575427 1
0.956413964063525 1
0.772395627211157 1
0.433853483557405 1
0.672462172315386 1
0.757346341124875 1
0.464714913272175 1
0.580702919905051 1
0.373271437232569 1
0.497776785499776 1
0.734850600515391 1
0.413603098837527 1
0.396698297338982 1
0.168916942888372 1
0.533016272921994 1
0.571915678782708 1
0.489831259121515 1
0.586577945722079 1
0.239587958500557 1
0.222219205993292 1
0.306476423483976 1
0.680947292766187 1
0.389163061191675 1
0.382750434496968 1
0.555376175625364 1
0.374062158221003 1
0.623432318676651 1
0.663098711934943 1
0.572728439563933 1
0.595341657249438 1
0.400600143145741 1
0.672909777360686 1
0.366786866607323 1
0.372124011212815 1
0.584660159555842 1
0.707008095376668 1
0.320769128685948 1
0.554622903015414 1
0.388728052440363 1
0.0929756132741157 1
0.830377866874217 1
0.211939993531063 1
0.713695991641839 1
0.453818507136351 1
0.773697868172307 1
0.753504796773282 1
0.267277314783242 1
0.334558245245624 1
0.517817065558755 1
0.354601698137863 1
0.486655224035666 1
0.458978397770561 1
0.358600841854531 1
0.540533316376321 1
0.456651915897668 1
0.509639568693455 1
0.745439216730699 1
0.314703808644798 1
0.184939100501214 1
0.415943011658336 1
0.415405591378567 1
0.403573231403829 1
0.629141188400464 1
0.0730686665448545 1
0.503536006209584 1
0.60352419960818 1
0.398749566004084 1
0.147315857298737 1
0.370115983895505 1
0.441948455044759 1
0.581413782309273 1
0.484919349311653 1
0.503713688247991 1
0.394077084088609 1
0.168937160166398 1
0.638247489354572 1
0.432594368974824 1
0.811565189727188 1
0.910473765870338 1
0.381575884829914 1
0.71492159437424 1
0.576247737226834 1
0.281945501488914 1
0.271328338657584 1
0.431299254729865 1
0.568438815524262 1
0.287642980953291 1
0.701683076976585 1
0.395308330595076 1
0.356924978906364 1
0.17196325187732 1
0.498031675474078 1
0.612114995138226 1
-0.0701290095151981 0
0.273624886288992 1
0.307380493884263 1
0.6113170641108 1
0.520392263121314 1
0.455966403412357 1
0.560405428395745 1
0.574798664636429 1
0.424684127734188 1
0.658655948932959 1
0.587405569797436 1
0.627120320303359 1
0.229477872084071 1
0.564108215140683 1
0.653710930274196 1
0.454360274521571 1
0.300248531094646 1
-0.243109853885486 0
0.490734930068844 1
0.835339526054755 1
0.805075276231803 1
0.857200091714222 1
0.676284772084367 1
0.552866488561222 1
0.442971571628727 1
0.427947938366452 1
0.829514266921664 1
0.321253425848248 1
0.384809542205417 1
0.236905055669443 1
0.633164816649475 1
0.537414605176665 1
0.636336401230798 1
1.15668103635038 0
0.674831124832218 1
0.327275888443998 1
0.466557525857649 1
0.746197378041578 1
0.527536770627741 1
0.569351562122426 1
0.133020793899991 1
0.746439137007877 1
0.542536769004787 1
0.318686688727567 1
0.488986909847915 1
0.530426302793422 1
0.385975307289747 1
0.609395597923331 1
0.487796121282874 1
0.197244932798144 1
0.348819473738576 1
0.217859409315526 1
0.488601604933139 1
0.504573575176628 1
0.489225485260371 1
0.190487347085971 1
0.955799457986068 0
0.62655748965008 1
0.728412223048142 1
0.177934915344355 1
0.411984153127334 1
0.599346333977825 1
0.303866283845993 1
0.455395013820026 1
0.718847129218966 1
0.3577783185059 1
0.548301923685206 1
0.705108946050923 1
0.620307734669054 1
0.509721597209634 1
0.617005080623705 1
0.604661116871259 1
0.377283847109893 1
-0.0918793319401821 0
0.318212424707845 1
0.731087300319674 1
0.331294615777092 1
0.701550607049073 1
0.403696196314238 1
0.367677365352407 1
0.493954637216932 1
0.172489054459488 1
0.434959282991231 1
0.738666273295147 1
0.542367203949184 1
0.915547213032366 1
0.437471077449703 1
0.924155378154863 1
0.223007499484689 1
0.143847910270351 1
0.632625603052273 1
0.55478441477019 1
0.0831675642487723 0
0.743973008574619 1
0.368375022949043 1
0.274009838174207 1
0.493582206443625 1
0.384487080877539 1
0.319796754621388 1
0.466908265829855 1
0.229852415562396 1
0.485825726364054 1
0.399156497915165 1
0.444940681035794 1
0.234934187869734 1
0.389406530565262 1
0.16227089166077 1
0.321133953137973 1
0.270511789764347 1
0.117155950460973 1
0.545223874738196 1
0.404181792399189 1
0.337060997847577 1
0.528135727634551 1
0.492946277404816 1
0.399317284685683 1
0.213462345712742 1
0.791662351067659 1
0.725577491069111 1
0.358268811612982 1
0.207821889049336 1
0.619895728748449 1
0.577054659576544 1
0.376522927210816 1
-0.0551191656052445 0
0.703649020691924 1
0.507020910800626 1
0.777135095926077 1
0.394821268495484 1
0.607081143960737 1
0.365193405585692 1
1.02962607012992 0
0.693330076659554 1
0.558047567501792 1
0.694474931596096 1
0.505033598332009 1
0.638556563706913 1
0.923779984492087 1
0.466213148537906 1
0.430344679600374 1
0.760577920163809 1
0.211647697881348 1
0.823336165626239 1
0.567704950400419 1
0.621646385496912 1
0.0746358379211771 1
0.569164394054907 1
0.317988143990952 1
0.916118009793373 1
0.577586921454106 1
0.75176402006854 1
0.66744967277369 1
0.756932268671073 1
0.158201082825613 1
0.477786271600608 1
0.365693930949207 1
0.806556936237769 0
0.467285168039467 1
0.795606805021575 1
0.562156503238492 1
0.645039582183489 1
0.312696636689878 1
0.214140631211538 1
0.269654432204683 1
0.611089323166348 1
0.398091049855415 1
0.703061635140025 1
0.177745894161228 1
0.177714304985076 1
-0.0978449036703026 0
0.304239788330343 1
0.671993678571121 1
0.160410773472739 1
0.306630763351216 1
0.162124867724786 1
0.405720320626584 1
0.741063094162293 1
0.572491898985438 1
0.205452217701359 1
0.417746487479417 1
0.507348570480654 1
0.578316318246097 1
0.647397623538071 1
0.669326173295041 1
0.915268417245563 1
0.00079114088800725 0
0.645075155448105 1
0.741291329343702 1
0.555562861411745 1
0.56811874172223 1
0.571185693882761 1
0.0858110478867573 1
0.549077787327069 1
0.120143069165183 1
0.535938124161941 1
0.544496228447046 1
0.846579693130317 1
0.455205630226982 1
0.430496066837832 1
0.60806987813727 1
0.269126317516726 1
0.535041560510547 1
0.24992834231579 1
0.467554201779806 1
0.539822503211243 1
0.77087465460726 1
0.314718676850063 1
0.375503200918121 1
0.997241095521207 0
0.184065651615289 1
0.68268223379145 1
0.761921989186461 1
0.514536271257853 1
0.453109730454586 1
1.03244520345192 0
0.651418379325634 1
0.715867934731796 1
0.6821677722966 1
0.483348194761171 1
0.826956013594705 0
0.468097210356699 1
0.950395927894288 1
0.814797668260645 1
0.68722063218715 1
0.112086215039585 1
0.604527149660321 1
0.418815761662139 1
0.12144595704479 1
0.538196851175845 1
0.275552648211995 1
0.508421948015379 1
0.730234619100425 1
0.576568090797097 1
0.363531458981897 1
0.468963276250916 1
0.398473141159244 1
0.677853516869656 1
0.473153856994752 1
0.814445516079052 1
0.446075298001921 1
-0.0326910046688081 0
0.367509624863086 1
0.676875965778702 1
0.434957696184257 1
0.45810800924179 1
0.355661341293083 1
0.435711559097015 1
0.0243997338329532 0
0.425105298164752 1
0.364405664572163 1
0.499091693626529 1
0.718086164708292 1
0.728365466530896 1
0.764116124575768 1
0.159271791976735 1
0.508883213740234 1
0.753058762303259 1
0.652594397405064 1
0.551932084360483 1
0.262775447026405 1
0.494495952717366 1
0.613329438067113 1
0.498914203728199 1
0.601813739959032 1
0.380177204423839 1
0.4805079812796 1
0.507209224308448 1
0.732639564838505 1
0.515397345977246 1
0.994551966582469 0
0.30483978778988 1
0.325978987344509 1
0.0808702762904652 1
0.297669883572546 1
0.0821367230438966 1
0.431173180710325 1
0.381346787406988 1
0.808459331855366 1
0.75604216865916 1
0.456736372157174 1
0.517419331121862 1
0.249220977154997 1
0.234097139592704 1
0.318334036029054 1
0.482210046804899 1
0.500423470674665 1
0.773083742343315 1
0.170052797862945 1
0.510626318188357 1
0.395555236421213 1
0.40732815411195 1
0.699374041507109 1
0.52717455026372 1
0.352165609902886 1
0.491739543984713 1
0.558317788284922 1
0.514856268416548 1
0.959763982216962 0
0.347936687663917 1
0.532169606804905 1
0.741313417025819 1
0.191097881716274 1
0.339676915845973 1
0.333521444356838 1
0.415093031348588 1
0.488798898817683 1
0.751912525057371 1
0.395457134836708 1
0.519862381215363 1
1.02924046204678 0
0.754871416228343 1
0.345715474692681 1
0.51100867432438 1
0.417446356084067 1
0.511132618935275 1
0.556341912984141 1
0.382937532485587 1
0.651600275740461 1
0.153611371835947 1
0.827295957161574 1
0.899775302713587 0
0.309596710878324 1
0.623950816147107 1
0.437163926085203 1
0.517598526745926 1
0.234342074771486 1
0.640313386757642 1
0.514958675212441 1
0.148400047153122 0
0.518286535245527 1
0.56935945664543 1
0.365544468799346 1
-0.061968039527634 0
0.592994929857046 1
0.625730728420097 1
0.858791251979354 0
0.498866060416179 1
0.602271343010376 1
0.327114964603861 1
0.6818126043123 1
0.415184470057314 1
0.305063581575918 1
0.758782408219288 1
0.653412711192585 1
0.213962442980734 1
0.396231530641649 1
0.470481935170286 1
0.890825265051612 0
0.592335784024821 1
0.451819447864307 1
0.584493251610878 1
0.713597718983359 1
0.737725170518635 1
0.522779057659624 1
0.495817336389681 1
0.458309076264826 1
0.389484080112877 1
0.31931233435651 1
0.812143751606976 1
0.500211560937956 1
0.529700896179924 1
0.468715639934164 1
0.908405506471453 0
0.626823111645758 1
0.427558339767276 1
0.244825550395401 1
0.621718298796335 1
0.782873984997782 1
0.702686208369788 1
0.500105845430381 1
0.689671068694695 1
0.0363426604656888 1
0.775491273461773 1
0.749015997980337 1
0.697165379854169 1
-0.00432914969693255 0
0.849603721883988 0
0.790943632577548 0
0.979272093779846 1
0.692790273543466 1
0.327694816826576 1
0.767249457527058 1
0.515547498159448 1
0.851029684193877 1
0.651546713464355 1
0.675670377258859 1
0.0083405791208787 1
0.363229907484384 1
0.511124194504458 1
0.411815707059071 1
0.370593868344812 1
0.179939507277939 1
0.735223535922171 1
0.377905981978174 1
0.608257114921659 1
0.215467177845812 1
0.46095083308412 1
0.538747383732419 1
0.630086086141121 1
0.0864884967391332 1
0.361009656895596 1
0.676641128134117 1
0.773191379675791 1
0.343518444778489 1
0.610194653065009 1
0.0817303802880485 0
0.799634952936629 1
0.602340606769719 1
0.625251980792582 1
0.746168734333984 1
0.710520204439567 1
0.523499153798327 1
0.460686483202108 1
0.285580097299077 1
0.30936418828489 1
0.143401125807827 1
0.816784657354461 1
0.431820553854385 1
0.383477101702839 1
0.786236136547724 1
0.424077408121159 1
0.0340139882335904 1
0.379050903715063 1
0.372803889656922 1
0.430294522249993 1
0.600831538973537 1
0.256315114917927 1
0.621203758159673 1
0.566677007749874 1
0.504946998453067 1
0.560739730328407 1
0.0516650638388163 1
0.426329650081461 1
0.703119461882357 1
0.233851239819488 1
0.710402962179295 1
0.927706115500187 0
0.159572099360566 1
0.349538434944435 1
0.377421343277001 1
0.602419596013906 1
0.737505975894448 1
0.567263955050287 1
-0.0447920866783324 0
0.30925717164962 1
0.562521888583936 1
0.347897577151864 1
0.353678025097541 1
0.727655734296153 1
0.965414595219116 1
0.831972250720704 1
0.501966762694834 1
0.398490569971325 1
0.348354262935852 1
0.275057829233685 1
0.467841881816493 1
0.23769077110816 1
0.714847071012412 1
0.765595281760695 1
0.264207296650068 1
0.486385863351299 1
0.465128717709372 1
0.300990472058321 1
0.115657566637401 1
0.432255136600522 1
0.729110309915375 1
0.509196818139753 1
0.471586224714281 1
0.264769728904524 1
0.531851218158802 1
0.861056454907665 1
0.806504655442452 1
0.239000885999041 1
0.497666319612487 1
0.337666896079916 1
0.409352798840924 1
0.372701471385936 1
0.658153919508491 1
0.40839516211533 1
0.588660401586207 1
0.348152935264068 1
0.811773873554081 1
0.792172213414497 1
0.352819943906143 1
0.300086047430244 1
0.588170378643186 1
0.38288450047682 1
0.462615735223291 1
0.500233237331832 1
0.286398433712951 1
0.108350942648933 0
0.882852728105286 1
1.01751325941979 0
0.318693075452451 1
0.583977105679317 1
0.643876435318724 1
0.839950155443294 1
0.351211935368977 1
0.906008346916777 1
0.524907843675656 1
0.620300431841802 1
-0.0517694054922421 0
0.807042279590512 1
0.321622772199313 1
0.321762545277218 1
0.682881861550461 1
0.385889238314167 1
0.69443009961165 1
0.405583242797569 1
0.749810985736666 1
0.217068995815939 1
0.425932454045649 1
0.748131535371738 1
0.680979438109321 1
0.822979738776173 1
0.665907624740063 1
0.737256567825948 1
0.242864650103706 1
0.989325264350813 0
0.547651183125536 1
0.71812119906869 1
0.937831340046585 0
0.430684730681122 1
0.305345463614583 1
0.432533839772467 1
0.0898104247500706 1
0.135545553941745 1
0.703125222632158 1
0.602817506864182 1
0.389437518605848 1
0.30426946754397 1
0.73246846133291 1
0.639681799783368 1
0.420161254941134 1
0.48815367400331 1
0.732254646329066 1
0.248630201562958 1
0.498985700651857 1
0.624920878045022 1
0.904803718793759 0
0.305612926544316 1
0.522451287592806 1
0.279531812120826 1
0.805466004651731 1
0.794678742529294 1
0.809441242976276 1
0.117224506076662 1
0.523747824500096 1
0.774857936939499 1
0.283917969670438 1
0.0326438198075517 0
0.39430285705056 1
0.787284227062056 1
0.655238172336782 1
0.170276062426443 1
0.362356514928037 1
0.761107012599101 1
0.777113139155801 1
0.220065690559291 1
0.750091083083892 1
0.361726647009475 1
0.425550072018261 1
0.226611748599612 1
0.205789785114579 1
0.33702120072727 1
0.43441316133831 1
0.493776920116246 1
0.493854357132438 1
0.638911375216332 1
0.45400158104112 1
0.590087544427849 1
0.538908204807609 1
0.387390491748703 1
0.522681505363713 1
0.0525736441894842 1
0.423589937289939 1
0.359794261221583 1
0.258573734823889 1
0.52884493929669 1
0.560616889106341 1
0.673799843258752 1
0.388275571204528 1
0.393326159046961 1
0.476122081374438 1
0.729774594506724 1
0.532710035257955 1
0.18797778129135 0
0.0566228463572015 1
0.0446730406774882 1
0.669447582605978 1
0.0747990089591452 0
0.293435519621365 1
0.856679806155323 1
0.69749810052339 1
1.08959279777931 0
0.453102170403019 1
0.556324394737935 1
0.610190280411527 1
0.0633985023930442 0
0.864559583854158 0
0.45721875383306 1
0.698923916009658 1
0.289196662158487 1
0.516784117667359 1
0.546985455670235 1
0.414387145433976 1
0.990497694309181 0
0.24642444059961 1
0.223618151811295 1
0.32289384168654 1
0.0510908097534396 0
0.70185241521275 1
0.643807740973066 1
0.510479328946659 1
1.03590413594356 0
0.623866663308748 1
0.434578642879656 1
0.273145685299455 1
0.540139824477603 1
0.67167614525664 1
0.636778249633056 1
0.455626425550269 1
0.554053581914529 1
0.166538343855393 1
0.460692233010598 1
0.529163860136214 1
0.624242597590657 1
0.495360617094043 1
0.536075075802697 1
0.935615021466198 1
0.243458287955004 1
0.707048118914698 1
0.621774008084752 1
0.846526774213924 1
0.69057246373184 1
0.421490441129069 1
0.0503048900292958 1
0.198208068489891 1
0.864332707094628 1
0.641001751832359 1
0.445754270272546 1
0.270779192481686 1
0.19287322511271 1
0.663036677433784 1
0.377052117775049 1
0.319667377529448 1
0.879555320399349 1
0.353321356952893 1
0.473587859908326 1
0.772365228275476 1
0.66833973450279 1
0.224557332895022 1
0.680697999961451 1
0.691354938621587 1
0.455748899403173 1
0.504931582174231 1
0.488107598804175 1
0.428312632094953 1
0.74959282148583 1
0.464178081309359 1
0.495770385890778 1
0.585898639962461 1
0.422351371455132 1
0.74305581635104 1
0.366564893690984 1
0.517673747028354 1
0.84565872259368 1
0.686619791812136 1
-0.132825771124718 0
0.613865819646804 1
0.547772061037468 1
0.431937436290769 1
0.747767305115327 1
0.558389835532055 1
0.449831372007703 1
0.441208426874086 1
0.44317116658898 1
0.43408543684938 1
0.532312921802026 1
0.320181882484094 1
0.559011354185693 1
0.296763321623476 1
0.609539903375365 1
0.426179180349054 1
0.0984216769569042 1
0.301964233981993 1
0.58307792228216 1
0.225176641541906 1
0.316520805890455 1
0.394893492807765 1
0.369654719272678 1
-0.0760569439602731 1
0.00124423175613578 1
0.583143041444622 1
0.461644461073432 1
0.550881408984362 1
0.528990886611034 1
0.427876921479066 1
0.527405128450478 1
0.303543829686296 1
0.644148834564478 1
0.440277590551273 1
0.533903021119463 1
0.846107566322825 1
0.527223192361715 1
0.529636581156525 1
0.342478546414807 1
0.373005644167672 1
0.292139445025949 1
0.0237810255501974 0
0.35226786574775 1
0.182419121707836 1
0.370922848284826 1
0.126650751933674 0
0.0196575648087785 0
0.415378518010526 1
0.60563371550272 1
0.65215153688506 1
0.30378268690234 1
0.44541759240925 1
0.7280230297796 1
0.629888360653256 1
0.825186116427215 1
0.382015750526394 1
0.0212162897180692 1
0.342159972817039 1
0.667450262660683 1
-0.0219744641341699 0
0.301387530706933 1
0.128471373818274 0
0.858974208477004 1
0.795767043485223 1
0.738510409372884 1
0.352946273754935 1
0.214336838815288 1
0.56133154823288 1
0.569783274745588 1
0.610507882630853 1
0.411603866528756 1
0.836705908569568 1
0.32324545433432 1
0.541550118187714 1
0.489322958506917 1
0.437267141144882 1
0.405877219272165 1
0.437559363057363 1
0.0670822564163258 1
0.744003266142138 1
0.908581981327785 1
0.485028750143473 1
0.735207654063719 1
0.33738021843483 1
0.809362437922656 1
0.816129143151707 1
0.617875441185545 1
0.457205465164111 1
0.276521583671977 1
0.437339578007426 1
0.742715670328598 1
0.419069671111447 1
0.529013219537272 1
0.373480844723279 1
0.90255686923191 1
0.409600882655781 1
0.693923737972929 1
0.0899161952549767 1
0.744449463908871 1
0.664255175715476 1
0.552897180853601 1
0.523851026876809 1
0.376375322617779 1
0.330535410170373 1
0.0753753078617698 0
0.441954850090578 1
0.649728198773175 1
0.558551612109235 1
0.587666215457098 1
0.455194839544714 1
0.448134506588037 1
0.565256828206577 1
0.56002711300667 1
0.54034030428389 1
0.676391525759656 1
0.503136285473524 1
0.755416777521182 1
0.446808113161537 1
0.274779722159447 1
0.0786116008548766 0
0.540310915152292 1
0.122761431361275 1
0.44163369572188 1
0.741125369766985 1
0.322960094230083 1
0.342405426036713 1
0.401445110739966 1
0.490311733989907 1
0.437134760833413 1
0.408367808852958 1
0.600136571296966 1
0.439954004812313 1
0.49911776202361 1
0.739215515947568 1
0.757264268278246 1
0.446038248282271 1
0.333620219002763 1
0.315049971012592 1
0.439126759838557 1
0.888494204723178 1
1.01153699358994 0
0.853497255489469 1
0.282668235623613 1
0.210653898737948 1
0.351775031723725 1
0.179443427445962 1
0.119053564960755 0
0.481586897953257 1
0.54364263063282 1
0.606853901262615 1
0.761032330605563 1
0.698418709551523 1
0.0217699042591997 0
1.05558298288478 0
0.152327354342698 1
0.383335999419332 1
0.641416958992037 1
0.41667099218696 1
0.687308802687222 1
0.353067367678287 1
0.99455122263172 0
0.325498335924173 1
0.577361688176573 1
0.56086730077447 1
0.362431108774595 1
0.753880809040017 1
0.694539724684083 1
0.785114634461118 1
0.695692785580355 1
0.479751395663714 1
0.819391820815274 0
0.753829795497913 1
0.604226788247374 1
-0.258558330711012 0
0.762226181282648 1
0.232158201815885 1
0.414792761949339 1
0.549407245414854 1
0.642127306193619 1
0.594067248441399 1
0.459721649507644 1
0.701240404823324 1
0.846200159722654 1
0.337646271113645 1
0.407120446105456 1
0.39848051237038 1
0.488229421137798 1
0.53710855911546 1
0.337175643533992 1
0.716516491834977 1
0.461808007069296 1
0.500871338457782 1
0.625293060166866 1
0.60896552764046 1
-0.0325725631315989 0
0.726492327714967 1
0.391236413732567 1
0.755610484789186 1
0.281535543903453 1
0.472323668997968 1
0.456032965340667 1
0.794756216146314 1
0.48462324695461 1
0.551549080117013 1
0.499254023761163 1
0.496928751568767 1
0.634399988424746 1
0.43703930298687 1
0.263644464725656 1
0.525868571655264 1
0.439761587306459 1
0.0996036165733721 1
0.43052102167603 1
0.215122941550606 1
0.529970701989061 1
0.391516652917464 1
0.711374182209868 1
0.367976004528213 1
0.544261589744775 1
0.318448110246085 1
0.672126775952545 1
0.54978859815671 1
0.658967835134856 1
0.526063705175255 1
0.290842176598905 1
0.618175682785476 1
0.462634005280796 1
0.258755387502303 1
0.903902399019482 1
0.497209330056822 1
0.505628908637442 1
0.691696544718784 1
0.549639221787656 1
0.663974242836041 1
1.016047503001 0
0.210954252608087 1
0.642830185919856 1
0.812837769789121 1
0.791475914443437 1
0.452930585160415 1
0.567251749896136 1
0.526690493420999 1
0.598039378117454 1
0.704854386452154 1
0.702591930107252 1
0.4256992944136 1
0.320834851645584 1
0.692303054620518 1
0.432426744807 1
0.328585971275372 1
0.419239502552111 1
0.487452849937244 1
-0.0870515715796387 0
0.635900591093414 1
0.201328995290265 0
0.415963310646471 1
0.533736184259372 1
0.496965416665351 1
0.403151243298564 1
0.702983789810287 1
0.18317686924933 0
0.368034476688974 1
0.899899353567993 0
0.517028618340749 1
0.810779969757305 1
0.631277502263878 1
0.513222120262996 1
0.658931526120867 1
0.297620153110654 1
0.337599988664346 1
0.480060615170985 1
0.498978040843276 1
0.476227475948826 1
0.656245381415394 1
0.525971238943984 1
0.321705559051967 1
0.542074404308175 1
0.468833991990171 1
0.467399688932295 1
0.626927949013985 1
0.236879096615939 1
0.722768227755786 1
0.175942316200355 1
0.348556534748317 1
0.385588166121708 1
0.624111154042044 1
0.254385114319667 1
0.742595225932322 1
-0.0720040492637687 0
0.15639163197828 1
0.725827812539889 1
0.376767827206927 1
0.476765186149383 1
0.307238150928887 1
0.71463005479653 1
0.635627759660194 1
0.222881837510256 1
0.672983565818494 1
1.05776747003233 0
0.570596605808069 1
0.351171659716698 1
0.403468269438632 1
0.829657722660613 1
0.589293324440997 1
0.974205722512036 0
0.502832893570102 1
0.365081039266809 1
0.948359527043745 1
0.632067329915096 1
0.32013464647584 1
0.47992069370109 1
0.904098347745023 1
0.381769009541808 1
0.149259580339896 0
0.321226692264091 1
0.325891986428821 1
0.192128964616432 1
0.938411601846924 0
0.749439004457303 1
1.12310199839351 0
0.110534436368979 1
0.518216517872384 1
0.401416249059717 1
0.174267468258156 1
0.768521351413586 1
0.948792969978198 1
0.271261339061632 1
0.829952088127972 1
0.783152289804993 1
0.528483635691474 1
0.602077711209005 1
0.674344536263447 1
0.485820679401612 1
0.447548549008225 1
0.610569180677568 1
0.230132235054372 1
0.364188119176325 1
0.466068953977657 1
0.801699440643404 1
0.526075084659427 1
0.613977717886171 1
0.727280761196741 1
0.552821311017543 1
-0.101883387600248 0
0.428686696465054 1
1.02850359563342 0
0.256616473424794 1
0.485195367999966 1
0.260083989538971 1
0.651021090237203 1
0.667748828886308 1
0.639069003580317 1
0.0149754767792694 0
0.438720792161859 1
0.533476241031114 1
0.475738849601378 1
0.307396468823048 1
0.260226245384195 1
0.713827788033223 1
0.332384535781886 1
0.638419991938449 1
0.492114852501794 1
0.679986581031387 1
0.236070612963823 1
0.258474460127826 1
0.363217379581595 1
0.506905030614511 1
0.414911194427543 1
0.714511620340668 1
0.636674983195335 1
0.598936500438294 1
0.523876803041894 1
0.428471541725663 1
0.460431355881264 1
0.501180664452729 1
0.557396246982046 1
0.518493571134293 1
0.941534994705373 0
0.719101799717031 1
0.5780630202832 1
0.708841840654814 1
0.583712292552779 1
0.613556041726583 1
0.553331221062655 1
0.323541357079437 1
0.0889590363887993 1
0.945218062266414 0
0.518077962350631 1
0.382607171206943 1
0.482501035032131 1
0.29245626980775 1
0.674203647986979 1
0.283239873511015 1
0.680124637567678 1
1.07477943887003 0
0.583302368323046 1
0.770907823875641 1
0.526875397224165 1
0.602702837199521 1
0.663940786875283 1
0.512027701595132 1
0.58150853551654 1
0.902814197999512 1
0.584896924903669 1
0.328279170467648 1
0.371549198279602 1
0.438756003745799 1
0.665117654304914 1
0.599054254606405 1
0.589195315434073 1
0.55272342123086 1
0.582687123823884 1
0.465865844725708 1
0.436185059861351 1
0.567317104919461 1
0.723547292227492 1
0.381943745642292 1
0.362192459941313 1
0.423974213988649 1
0.221164513603565 1
0.223161757483233 1
0.235352768399733 1
0.505614540574431 1
0.658746873833608 1
0.383010487113581 1
0.354256993258772 1
0.634168952399708 1
0.866019203830588 1
0.476803961866283 1
0.504923285976972 1
0.533662141317471 1
0.288283097418022 1
0.297830882765844 1
0.485911350083106 1
-0.105573093604015 0
0.390813825563493 1
0.421411911138162 1
0.88390387045202 1
0.0453635566788576 0
0.225052609420167 1
0.852767859156328 1
0.380294799467025 1
0.947476477457122 0
0.179241537062102 1
0.607252411299808 1
0.163177192118731 1
-0.0506575261166062 0
0.919851036947399 1
0.140420305222623 1
0.150742611546657 1
0.284163665862978 1
0.634922469732039 1
0.645921558813205 1
0.591059687097365 1
0.0504721462359438 1
0.436470472134598 1
0.587345172524428 1
0.569823238592437 1
0.500110648655349 1
0.588754167875375 1
0.195106375957173 1
0.300108549850744 1
0.573939971242366 1
0.378366893286103 1
0.55361829825348 1
0.465219952847026 1
0.507367141907665 1
0.658365622912208 1
0.576546726691294 1
0.00719340737997204 0
0.0657192825960051 0
0.537145118164323 1
0.00353838369209065 0
0.26723298390403 1
0.877677557452855 1
0.606619533174883 1
0.681082353309243 1
0.498711081346788 1
0.571069316938452 1
0.379003021146718 1
0.145614542195503 1
0.308004298546439 1
0.497703031046573 1
0.452926687603148 1
0.678158614476107 1
0.578260334937572 1
0.511305632587777 1
0.472517139554989 1
0.834613655161524 1
0.803273454471758 1
0.698662596868124 1
0.435952240558064 1
0.703291551627125 1
-0.117165055728983 0
0.43590766026489 1
0.803237218285067 1
0.807070738576408 1
0.602337812114933 1
0.0555820745750667 1
0.464853515834644 1
0.754424212574112 1
0.52582678446627 1
0.547477029117435 1
0.951077902080099 0
0.211344929260901 1
0.275605682750961 1
0.540969345887067 1
0.296423211239388 1
0.668599288507154 1
0.786736165269321 1
0.692270270551553 1
0.414833577866034 1
0.551073937514609 1
0.665098580339311 1
0.307932783156979 1
0.134776722800265 1
0.873438132305417 1
0.620366695150325 1
0.819448790119417 1
0.407299988284548 1
0.360901595940735 1
0.654901984973758 1
0.500681516143617 1
0.384661488422835 1
0.504145913224894 1
0.59018862241538 1
0.405512254839815 1
0.612278118188367 1
0.217668528242336 1
0.632400012895897 1
0.501178543309432 1
0.53016651635031 1
0.531061072036816 1
0.687678434010685 1
0.938514400695453 0
0.494690596467942 1
0.590676597618876 1
0.418362013225558 1
0.174656943338607 1
0.318262426315633 1
0.344606809079883 1
0.648580696671358 1
0.135613052157711 1
0.425921017543616 1
0.455467109021272 1
0.459315306924091 1
0.823813880938849 1
0.706031088342669 1
0.374839452614534 1
0.68299867682054 1
0.500931751371088 1
0.624534617240021 1
0.379189056459765 1
0.302240414886715 1
0.591004099236133 1
0.360314128431908 1
0.340688622604471 1
0.598595414524491 1
0.391255689225082 1
0.413444442376782 1
0.489987123136433 1
0.38153027774677 1
0.540434173034571 1
0.380936631286585 1
0.519305258802358 1
0.241311202403008 1
0.72130482694976 1
0.939448359434478 0
0.558606164606472 1
0.453273446340944 1
0.0881638756418877 1
0.616024740485304 1
0.342821512569072 1
0.891120887855985 1
0.623251673482579 1
0.496923026264582 1
0.672421093686069 1
0.648298169142519 1
0.586988418596485 1
0.380913270944592 1
0.390935385334848 1
0.835210621079002 0
0.482159876682901 1
0.418483564817206 1
0.415537488564251 1
0.600156308600718 1
0.394120651749447 1
0.587559562652968 1
0.272125285994758 1
0.223353646823186 1
0.343012070771228 1
0.63759423021277 1
0.188090503569837 1
0.378340286507566 1
0.558126557448121 1
0.37175368114975 1
0.836334072146273 0
0.42496874432337 1
0.746403743820221 0
0.642253279342638 1
0.639784211527209 1
0.517359355255417 1
0.496603164887595 1
0.244068783996501 1
0.33982670323148 1
0.19312862230812 1
0.310320899685752 1
0.442093928775697 1
0.379932300004858 1
0.616046972051592 1
0.475287325701497 1
0.564379702040657 1
0.661355669781927 1
0.423109060687236 1
0.0438217422790502 0
0.538619531017778 1
0.778241903705961 1
0.537145574532542 1
0.346119852973769 1
0.64856343105975 1
0.00381733873542361 0
0.32038582999359 1
0.777423337841624 1
0.591524439663039 1
0.0257367323811145 1
0.378772249546771 1
0.693998006245482 1
0.45148201531109 1
0.705823023927662 1
0.410944056564684 1
0.629405382294909 1
0.39044249810113 1
0.403320373623312 1
0.298714119996065 1
0.153495365077029 1
0.320701522987608 1
0.379602866209337 1
0.790722073098876 1
0.408919989751659 1
0.623996231958575 1
0.512061704455034 1
0.458564437202784 1
0.210909075335204 0
0.548779356836148 1
0.304442020846018 1
0.910583024186595 1
0.216454000176233 1
0.491299238803086 1
0.238059032030218 1
0.426760752141037 1
0.616273749940951 1
0.767305678884946 1
0.425370658900784 1
0.467538445081359 1
0.0783068728277382 1
0.607485269525609 1
0.455024274666093 1
0.0460308028765328 0
0.235615160354193 1
0.264556985228371 1
0.331029544888437 1
0.507430881582294 1
0.424964963875535 1
0.323214541847685 1
0.768539853279901 1
0.613309616078652 1
0.348122184974567 1
0.630299776928532 1
0.615307392231452 1
0.632664141837621 1
0.797626503169213 1
0.377804960137538 1
0.463527340423827 1
0.28125700764006 1
0.540586771197097 1
0.626651499227076 1
0.71263462675645 1
0.412014616932069 1
0.647820025038357 1
0.2376659012062 1
0.559762638576051 1
0.78078630108924 1
0.304255966615596 1
0.424595428224253 1
0.161734825063657 1
0.63819020704399 1
0.471709605593858 1
0.437631733180796 1
0.574719326915718 1
0.0981788458670054 1
0.514160029981042 1
0.485938907576885 1
0.575823139177545 1
0.472533731404387 1
0.766142513739088 1
0.56681329829969 1
0.507943306959835 1
0.263953823453736 1
0.361842240385353 1
0.591342158225052 1
1.07191273770555 0
0.535627624408064 1
0.149633627907193 1
0.0100559941830135 0
0.280398507638239 1
0.404944694017372 1
0.391470368171029 1
0.787323399181221 1
0.416013891870109 1
0.690687639791815 1
0.157552795133964 0
0.488503752934152 1
0.423116728106549 1
0.505742254823658 1
0.62991698097528 1
0.474508364818837 1
0.731844920776263 1
0.535485469744578 1
0.502897483255868 1
0.579995943348109 1
0.0238306394488652 0
0.671092004746053 1
0.425189897600746 1
0.723473902639891 1
0.00569334335702931 1
0.704783181261036 1
0.753049846917324 1
0.60140019252654 1
0.68893517716465 1
0.446157329347287 1
0.328329580553581 1
0.235504813959879 1
0.3217210567951 1
0.666533129187166 1
0.723501656518267 1
0.638783515723621 1
0.381732967469773 1
0.400610168099701 1
0.245903011462791 1
0.173493602013274 1
0.348662317888693 1
0.652172965977623 1
0.450566965537326 1
0.136147658564716 1
0.390591179760598 1
0.485759110991547 1
0.363441778650686 1
0.149434184182759 1
0.553674654209667 1
0.259453023069012 1
0.308109339827424 1
0.421620645771419 1
0.823106573894314 1
0.855208196293412 0
0.465437320578029 1
0.195927735015207 1
0.425359609063632 1
0.693102980367742 1
0.49755514739663 1
0.875486474711837 1
0.918387788471507 1
0.60620350997523 1
0.33078062473651 1
0.485333730806512 1
0.727842015190663 1
0.908904133277273 1
0.361369962045986 1
0.493531173846622 1
0.797698418033134 1
0.749582675635319 1
0.229216087595452 1
0.824145308356293 1
0.502796051132357 1
0.410192233732256 1
0.437527842436796 1
0.173148218592487 1
0.271749023833933 1
0.461376908865719 1
0.485961383633285 1
0.246147839434277 1
0.754219939544346 1
0.564285955298945 1
0.324937198346055 1
0.700967800394089 1
0.653889670760652 1
0.627488718090014 1
0.601109976780841 1
0.774803775802092 1
0.179755571702069 1
0.627875508174582 1
0.134509642638329 1
0.704028957534404 1
0.632313139631333 1
0.0430227804314003 0
0.306907487773164 1
0.878323332416558 0
0.679337124999793 1
0.323913926596516 1
0.998182870424625 0
0.441984355990404 1
0.617145568111563 1
0.0235540175562928 0
1.01338581654951 0
0.649373115428365 1
0.558183556943157 1
0.828184511984143 1
-0.0356166073871878 0
0.823862845198736 1
0.349708949421746 1
0.682616275912783 1
0.370428639351464 1
0.362789420300163 1
0.494046489301423 1
0.826101198858837 1
0.589313399224047 1
0.258193534289682 1
0.511032828915256 1
0.498320434126593 1
0.0145778147343244 0
0.488379749573645 1
0.807871516371022 1
0.73954282874375 1
0.298781966191518 1
0.708220040436916 1
0.499433428267442 1
0.605358195722214 1
0.830507522572472 1
0.850148725958674 1
0.383347648348858 1
0.466739081638736 1
0.705931070081751 1
0.363319547913394 1
0.573816086838643 1
0.616861626655049 1
0.635440737519948 1
0.150560279999628 1
0.506193984154222 1
0.414564584196085 1
0.527346806683356 1
0.394975273992417 1
0.695219639606615 1
0.419165751340587 1
0.509145596236736 1
0.0909057958267481 0
0.272327687438419 1
0.37948075760254 1
0.875626127297482 1
0.574918274210937 1
0.648779294008225 1
0.459745942469069 1
0.728480317619396 1
0.536380693177926 1
0.300093835433978 1
0.456961766108589 1
0.488327449537427 1
0.443918197421497 1
0.489548549903785 1
0.710418880199033 1
0.369997950781621 1
0.369601185081355 1
0.459989088418543 1
0.360420500446031 1
0.543879715380474 1
0.599165739963172 1
0.50134046982053 1
0.601960606866593 1
0.334154682018546 1
0.382263084570798 1
0.551492162797472 1
0.571223349448904 1
-0.106665112841273 0
0.269216425649891 1
0.58998325349337 1
0.626209441375835 1
0.561437762124264 1
0.370901794993682 1
0.484961401900292 1
0.88165797189603 1
0.576796454870166 1
0.139148715263573 0
0.825802044019657 1
0.335727910601666 1
0.160327238029516 1
0.578553549740112 1
0.390990776896488 1
0.741417878615894 1
0.571842806226876 1
0.398811739664333 1
0.315179469196298 1
0.47498328127714 1
0.350695898125676 1
0.189465287624072 1
0.582217064756689 1
0.424952773212868 1
0.569951914179913 1
0.651140303500538 1
0.619119091704507 1
0.548861840249873 1
0.261581165452615 1
0.248466775329044 1
0.491432715405264 1
0.47335428700271 1
0.186127356439233 1
0.209482213524614 1
0.337819857472692 1
0.450825031571287 1
1.00122934449131 1
0.474690128224919 1
0.532036258380271 1
0.223995190643761 1
0.590762031148845 1
0.334091085025299 1
0.554331772624658 1
0.406585459873486 1
0.167295348613419 1
0.628653888270146 1
0.573069151679178 1
0.639092700789775 1
0.949181693843611 1
0.370670977848142 1
0.575866744297562 1
0.281593106115003 1
0.422010506342542 1
0.32552597626022 1
0.706279195688601 1
0.616333647336595 1
0.690098737120125 1
0.278063700452867 1
0.115625000117761 1
0.503084085478971 1
0.768455246029891 1
0.687536745869405 1
0.408174089304495 1
0.797400469568582 1
0.581150288933426 1
0.764381722820654 1
0.058791715672628 0
0.589195260336376 1
0.266151742695439 1
0.84955099602015 1
0.579680600266245 1
0.100321092288245 1
0.850644795367914 0
0.450226646861076 1
0.302649201054594 1
0.55607893701253 1
0.621216302614394 1
0.792063602218656 1
0.785604955809145 1
0.797687284975356 1
0.770182556382426 1
0.459780064001412 1
0.192665351412271 1
0.456389184513996 1
0.214971165466201 1
0.552409034610275 1
0.211798737964313 1
0.435683672986044 1
0.264875497425595 1
0.415748782374746 1
0.201258133784323 0
0.352916219242027 1
0.471330059180643 1
0.252734642669672 1
0.378377995046471 1
0.495442773746537 1
0.776217395601898 1
0.540030338699211 1
0.642509438055735 1
0.561773632198243 1
0.258939284180812 1
0.476667481456121 1
0.626532853642696 1
0.424773739259715 1
0.880031770759989 1
0.5955819037996 1
0.986167083782766 0
0.757744328580123 1
0.384773814766023 1
0.76932745164348 1
0.292297537273272 1
0.385914063776189 1
0.225318422940879 1
0.708301577303077 1
0.434142260085583 1
0.532583672317267 1
0.0305501856636917 0
0.874228527094267 0
0.846714905052615 1
0.698005900659625 1
0.855230716213435 0
0.65554168838696 1
0.406503357102251 1
0.765585194149502 1
0.377000438508484 1
0.384147545311233 1
0.657304266806845 1
0.335970728766336 1
0.61574197740113 1
0.546948469207713 1
0.476344933915831 1
0.538566057038456 1
0.652580836202056 1
0.566662579793342 1
0.297965496028788 1
0.521437449315535 1
-0.100462728365461 0
0.55247643565739 1
0.150373154991869 1
0.333958193476421 1
0.488728660126757 1
0.532172225368616 1
0.710552020535363 1
0.381883537461806 1
0.475876265547373 1
0.501841492851812 1
0.670225271611026 1
0.641416952683058 1
0.365576830431796 1
0.213831815090652 1
0.63674770934529 1
0.293610216828018 1
0.48503873802163 1
0.550760866893685 1
0.758522470275736 1
0.718799654516488 1
0.619186910032374 1
0.107794114624676 1
0.657889186661345 1
0.390783172064954 1
0.641112743536261 1
0.141791621661665 1
-0.0963843501826557 0
0.551517225138062 1
0.674239996618792 1
-0.18489423398164 0
0.530641726090168 1
0.758201502893184 1
0.306921653937771 1
0.184597678665522 1
0.635492464203741 1
0.497356620579369 1
0.288873066025863 1
0.226365423028373 1
0.422551701625201 1
0.184853648925853 1
0.457588761004211 1
0.325467536374754 1
0.127642875387826 1
0.354257391930656 1
0.510474813611138 1
0.356521954131084 1
0.333693308734703 1
0.427179325385194 1
0.619207319067027 1
0.394860438475574 1
0.0179068693623514 1
0.400543442136256 1
0.536936701087316 1
0.406901717422593 1
0.629084372589516 1
0.792272101264213 1
0.661147640485201 1
0.828055869161931 1
0.782454146559868 1
0.726103781567964 1
0.2198173843159 1
0.707426504887358 1
1.00346767591645 0
0.553971276935547 1
0.610523685604446 1
0.467979664970226 1
0.531945912873536 1
0.36992081906711 1
0.30673869137575 1
0.538509490062883 1
0.796021286151003 1
0.431958530508946 1
0.431974958182871 1
0.501190226470228 1
0.152591908024111 1
0.58271060420476 1
-0.059082943709442 0
0.151280275574798 0
0.262980421185719 1
0.675819256612892 1
0.258354766050213 1
0.26932952685956 1
0.4335277479095 1
0.307779995733474 1
0.249642005647517 1
0.601395777131381 1
0.506351163256451 1
0.694025251102245 1
0.481116354699281 1
0.225125118801106 1
0.463189883847464 1
0.383082584920091 1
0.260420179772574 1
0.641271953594314 1
0.501320105324507 1
0.363729214779303 1
0.0883398824545806 0
0.396534998719286 1
0.630681253142582 1
0.454260606149263 1
0.369417310129388 1
0.501905082630922 1
0.150725355767129 1
0.363289195540021 1
0.631906604625969 1
0.613078278454522 1
0.630494229432245 1
0.655084614138607 1
0.588116980238063 1
0.574901963708681 1
0.248136481243433 1
0.297055647551627 1
0.666010276405448 1
0.674220119684575 1
0.61081229752551 1
0.265475245602187 1
0.450926549740845 1
1.02412513533305 1
0.645943240954875 1
0.400210662212201 1
0.75153538384436 1
0.51377705974279 1
0.502114581437908 1
0.458035500834216 1
0.325027356103235 1
0.272947176226133 1
0.420206448093327 1
0.386078238771925 1
0.674714484756059 1
0.59237329657276 1
0.896450734152949 1
0.620599080652105 1
0.437588468142302 1
0.499207527648552 1
0.536596343125369 1
0.202870514059621 1
0.671601880407477 1
0.51754966219582 1
0.493582360797233 1
0.368184650795163 1
0.616406758641407 1
0.32560086379265 1
0.59241209553901 1
0.294910159902257 1
0.598285313622087 1
0.294859767144939 1
0.650638361179776 1
0.551063019495601 1
0.308333055484037 1
0.813682549829635 1
0.287276505962277 1
0.489929426155886 1
0.612314652830763 1
0.818096085186919 1
0.605475582845962 1
0.544579825302184 1
0.681292329181788 1
0.52572983125867 1
0.253150283120649 1
0.364753894208521 1
0.776287957573398 1
0.86396084405017 1
0.52318840200417 1
0.7344325435176 1
0.590889918210391 1
0.432798114073789 1
0.492201343136734 1
0.348987745081401 1
1.20921826305131 0
0.729255070028087 1
0.964563059773353 0
0.465574366784761 1
0.529993867253473 1
0.429236160379429 1
0.346521394428733 1
0.634248163520777 1
0.00250908295873276 0
0.662707577849345 1
1.12088961567399 0
0.174086697351662 1
0.524949199222603 1
0.37674893200335 1
0.565769053370654 1
0.294560454531935 1
0.752961875224589 1
0.773413109696392 1
0.72746187238999 1
0.26731004121853 1
0.614866138326626 1
0.682859948437145 1
0.65548178957544 1
0.318690519305921 1
0.476067908857957 1
0.532813059966976 1
0.683175988258275 1
0.218389491734723 1
0.825696019139865 0
0.501346008051411 1
0.226652798554842 1
0.358944958311705 1
0.623925055639507 1
0.136299842332828 1
0.545637585591237 1
0.777918408508008 1
0.150983235781499 0
0.518987069415773 1
0.469039534797176 1
0.918598853425353 1
0.488583606115984 1
0.860941548952056 0
0.7026952634724 1
0.354033092647852 1
0.436140421289872 1
0.990991515894954 0
0.120592987918633 1
0.369457195356598 1
0.0619654638434792 0
0.625066688534461 1
0.824495916854301 1
0.313986268579046 1
0.768934236973037 1
0.609655875745863 1
0.224492663831823 1
0.555868494805629 1
0.554567285232064 1
1.22489006936852 0
0.378769713101525 1
0.595029231315333 1
-0.00790275644686333 0
0.431829852085158 1
0.880005134038075 1
0.882842531000637 1
0.129887793850236 1
0.863843126652018 0
0.265421059881963 1
0.648316011088678 1
0.424743395615844 1
0.78484378628981 1
0.515213606945827 1
0.831574106955504 1
0.497261296206682 1
0.788752993123185 1
0.468071153421123 1
0.491296502753814 1
0.48451951626869 1
0.316980197288798 1
0.691574993244363 1
0.662402702686064 1
0.422941281961743 1
0.383153219738713 1
0.20272565988166 1
0.848370853649024 1
0.454294659236626 1
0.462834891369272 1
0.5890843880063 1
0.645088587013309 1
0.43721518164715 1
0.507987604364253 1
0.608917077820717 1
0.445846366217915 1
0.656709611891635 1
0.590281817114594 1
0.563084220215672 1
0.724068090887041 1
0.0479770806065972 1
0.251273252295609 1
0.339359800171007 1
0.375985322421868 1
0.181346265511762 1
0.939377028260651 1
0.441362924677367 1
0.678380069354579 1
0.182254354442779 1
0.155649903323494 1
0.824046757826152 1
0.21235685552649 1
0.223660381645581 1
0.304608744765256 1
0.686499115939632 1
0.785311669847463 1
0.64861145081698 1
0.568067929256199 1
0.415707547156682 1
0.399814624357322 1
0.693511865539326 1
0.470609765481248 1
0.362832797641366 1
0.718038368178623 1
0.252749381155985 1
0.421765577348887 1
0.185467963789714 1
0.145800568714017 1
0.935065619802237 0
0.272158403394819 1
0.167404776260996 1
0.685198603256366 1
0.609583300307494 1
0.382126277216421 1
0.585307026219851 1
0.897207491868989 0
0.745043365306885 1
0.340489919985478 1
0.287490057532523 1
0.732411321876556 1
0.615505045996212 1
0.258680102114908 1
0.218223402135792 1
0.308737078589835 1
0.396211706507542 1
0.828108548744541 1
0.620040069734836 1
0.658996929346047 1
0.461599507933972 1
0.243906426731445 1
0.887568746908851 1
-0.0437740493063796 0
0.313793562745275 1
0.480231295931977 1
0.137825997207085 1
0.296240355692098 1
0.746820624656651 1
0.374211897787336 1
0.376752080213819 1
0.829855784798858 1
1.20701316739856 0
0.817942103625789 1
0.735120356200776 1
0.790200955302272 1
0.542240626872261 1
0.501889776908934 1
0.463138029363636 1
0.781706541505719 1
0.569107975520243 1
0.445224543769685 1
0.753092261307831 1
0.296742466491012 1
0.232280819727796 1
0.403994192329285 1
0.705034931256531 1
0.73022134953452 1
0.328979610170574 1
0.16807672813701 1
0.399194736766601 1
0.27486226352861 1
0.462730892661124 1
0.34158317036114 1
0.472352901323519 1
0.430745468635677 1
0.609716785902217 1
0.433581163516668 1
0.142031684635039 1
0.507694709933736 1
0.704157086599942 1
0.57574221792953 1
0.229493836241554 1
0.316777738502873 1
0.551628020586679 1
0.404206104428767 1
0.777533621193138 1
0.527477246346124 1
0.73811970521048 1
0.677290659508467 1
0.296672300842214 1
0.61247111360279 1
0.367179679294512 1
0.497276917520259 1
0.644997822466518 1
0.635256503743338 1
0.204445862101536 0
0.425075432512013 1
0.573660344047785 1
0.705681084878287 1
0.00816214573039964 0
0.255030340650859 1
0.196360749495923 1
0.638344875793376 1
0.667493986158215 1
0.838839948700349 1
0.634910009766686 1
0.147587945194077 1
0.0993300195822324 1
0.409422869936322 1
0.720872463601791 1
0.745761023828542 1
0.792440157713791 1
0.697433221904353 1
0.720103591021608 1
0.163827404202983 1
0.812535393351725 1
0.367856952620854 1
0.250895362297423 1
0.609095659702412 1
0.657929815759742 1
0.532114877196398 1
0.500077613677488 1
0.794583946524028 1
0.172636020427178 1
0.80195040085589 1
0.566405564966924 1
0.597997716342187 1
0.495891265134039 1
0.502880776245529 1
0.853348703737761 1
0.233634479163293 1
0.776989370976799 1
0.159296538256704 1
0.456484584013672 1
0.792810453448197 0
0.680411680023226 1
0.66016169033175 1
0.669466010198788 1
0.593386950724504 1
0.610689719702297 1
0.589175692173164 1
0.584981464264955 1
0.213180345176249 1
0.564136487899926 1
0.643562862187251 1
0.568924904807542 1
0.741953048678698 1
0.289112847293925 1
0.424747697936168 1
0.675823286723417 1
0.260288262565122 1
0.581085747994759 1
0.727118030022133 1
0.766072247133844 1
0.5000345070003 1
0.498620706035804 1
1.06676181806936 0
0.114318027466006 1
0.307984413848354 1
0.707709058342588 1
0.608866782652809 1
0.629650556362269 1
0.432637787826496 1
0.681549234843097 1
0.47171593842928 1
0.575402499356753 1
0.316215945148316 1
0.0180023660604491 0
0.841614461745494 1
0.165882968185656 1
0.571563690901537 1
0.359730085062219 1
0.667058943494132 1
0.163977874210165 1
0.594763385009183 1
0.838554563052511 1
0.617454329403503 1
0.406330674359039 1
0.771813810527449 1
0.387333829438423 1
1.04188567206635 0
0.405115381848928 1
0.831762898453031 1
0.698937516856941 1
0.552961095347412 1
0.287604834469673 1
0.560289553768495 1
0.547327080908888 1
0.605495429166249 1
0.351045679521314 1
0.730474532841189 1
0.668200892315895 1
0.864169976879445 1
0.654311595776595 1
0.618735867954088 1
0.745948055834267 1
0.495667565031863 1
0.558698261612299 1
0.739406340705985 1
0.619057684965934 1
0.60798826165666 1
0.689187095687455 1
0.639430551449585 1
0.595315728911216 1
0.741370046318072 1
0.724779773796826 1
0.123715048796908 0
0.547999059049712 1
0.493996001746015 1
0.68538810622747 1
0.729595674700874 1
0.256520151070579 1
0.811790495471985 1
0.472413484741789 1
0.00470301130659695 0
0.461758058049785 1
0.310868376748368 1
0.297542217045186 1
0.469649423676935 1
0.685960916841799 1
0.892226904616845 0
0.601785134072093 1
0.133134027352687 0
0.431041387339759 1
0.698460196636232 1
0.621711392113934 1
0.592426807814616 1
0.29445082537085 1
0.138479107160192 0
0.570182756914943 1
0.401664352433709 1
0.192413017379863 1
0.48974290430263 1
0.074115701064342 0
0.83938042729746 1
0.594961240952939 1
0.362989841162266 1
0.278433513826484 1
0.615632287982133 1
0.101517939587573 0
0.851278220537378 1
0.486904934777017 1
0.271253973790895 1
-0.0228447150812971 0
0.739829549509197 1
0.619574739271998 1
0.284156726101851 1
0.211607850100669 1
0.309558644990152 1
0.684220009381479 1
0.0662389109302138 1
0.717294475222583 1
0.663607504877645 1
0.722852387663468 1
0.711088988269351 1
0.585233806117332 1
0.60567541043901 1
0.513050473033462 1
0.489163239026415 1
0.201605726027536 1
0.303544464698569 1
0.532709572148297 1
0.331627467420959 1
0.469197810277565 1
0.482210250949903 1
0.384412420944259 1
0.527098909212718 1
-0.00745250578747614 0
0.732711368583111 1
0.874644072787078 1
0.434899468125734 1
0.915805957974599 1
0.174471156512601 1
0.487434395866521 1
0.78441765541344 1
0.903609260661708 1
0.695834817889778 1
0.0698466901545162 1
0.443304970479411 1
0.274814702254084 1
0.206059807330869 1
0.255185219355115 1
0.309222174614723 1
0.780877927786917 1
0.287928858754484 1
0.422008455335051 1
0.293096450771309 1
0.383056385201922 1
0.293875144499903 1
0.317981755708506 1
0.437008987174899 1
0.280403663691679 1
0.404970601404486 1
0.799401397354859 1
0.750135045494591 1
0.638986200756194 1
0.118494993678954 1
0.516599755561724 1
0.814624258625935 1
0.166817488380609 0
0.613728056741806 1
0.354156430026716 1
-0.105449918627315 0
0.273600960587445 1
0.536585729635199 1
0.808585422933941 1
0.454555450048311 1
0.445210216204435 1
0.35767715511979 1
0.366065484698595 1
0.251963982066345 1
0.719010343857075 1
0.632052790572195 1
0.591096055303698 1
0.990066538785301 0
-0.116763157394882 0
0.977026518877271 0
0.19542056794261 1
0.532920037767419 1
0.704748636726535 1
0.392998591809442 1
0.251697351959042 1
0.518374966409971 1
0.621572089690121 1
0.417276757232979 1
0.834517029109064 1
0.903250519582083 0
0.752492300849222 1
1.10185732295822 0
0.148577262995582 1
0.491356207602368 1
0.731436365613273 1
0.460925601836759 1
0.711741525309139 1
0.369774043451645 1
0.231322806807638 1
0.552948371950514 1
0.394452293863725 1
0.516647085157392 1
0.54200752516291 1
0.460611174785072 1
0.421653160662149 1
0.159397422906181 1
0.51194552623453 1
0.553461863219268 1
0.261306621596554 1
0.0325714308731329 1
0.323628716382183 1
0.723851279993368 1
0.340027849447451 1
0.211369330734287 1
0.657175008384516 1
0.775890588637046 1
0.858628373491769 1
0.383038274714183 1
1.21619576056326 0
0.725925994029209 1
0.637467654415356 1
0.3190089288538 1
0.817258454183359 1
0.750915926147196 1
0.242559626819947 1
0.517675610695774 1
0.425393550425198 1
0.16324232807172 1
0.500922711557204 1
0.333928441681456 1
1.03759892558757 0
0.320123980490166 1
0.397637909216678 1
0.0596803631594549 0
0.170431447137221 1
0.920597451871847 1
0.0145416368393238 1
0.709502102712537 1
0.434321722005459 1
0.427739770804555 1
0.649701450668156 1
0.498479009029458 1
0.600100253056158 1
0.448908377352219 1
0.483111909506969 1
0.956886160019853 0
0.177914596965234 1
0.393747400370361 1
0.700440943148928 1
0.307398888405436 1
0.57131492599265 1
0.727402914005968 1
0.486595746510759 1
0.386818849116829 1
0.339272569331228 1
0.223612607110414 1
1.02011646136561 0
0.291327228850731 1
0.324477787933739 1
0.822572894345068 0
0.628731349192973 1
0.184699462314062 1
0.403068429243159 1
0.858636361637371 1
0.286485647175831 1
0.208476560322675 1
0.386822107588456 1
0.641907409118968 1
0.755290671758706 1
0.639651636673851 1
0.700855937656723 1
0.836112392372601 1
0.551347081772961 1
0.59943882854487 1
0.580187131116858 1
0.618213967570297 1
0.225740205057445 1
0.611748107804116 1
0.869563212109626 1
0.87199006557104 1
0.211564572111504 1
0.834681816923353 1
-0.0307234547610859 0
0.0123619644521605 0
0.00947841635894618 0
0.569427509821354 1
0.583598002301872 1
0.554756088936552 1
0.410733105095226 1
0.891412381610299 1
0.659922110256491 1
0.733155525932856 1
0.423218398119235 1
0.705798839931758 1
0.662392846512891 1
0.693397345477924 1
0.0939968795114 0
0.0095649135502898 0
0.691048224026448 1
0.262126589681965 1
0.473189094630308 1
0.140796877199355 1
0.445771843984508 1
0.715259594219553 1
0.502492141167273 1
0.473765261062356 1
0.402434589853578 1
0.464508129064158 1
0.809061550236309 1
0.17190222999776 1
0.477523217984509 1
0.340806409190716 1
0.698980111216165 1
0.123940170645679 1
0.253948292982373 1
0.714376618642094 1
-0.0116295273332196 0
0.576971796949734 1
0.823322536647279 1
0.547947159069208 1
0.561562624160039 1
0.678322487532649 1
0.807314457238935 1
0.343990139959567 1
0.273609205034089 1
0.223170350274918 1
0.549041429939822 1
0.410455650669254 1
0.702095300879141 1
0.861737963904055 0
0.460449559084645 1
0.717499017552915 1
0.669112104869193 1
0.600465953435986 1
0.49440169837827 1
0.627529387821816 1
0.00357074664448279 0
0.293565356231272 1
0.522699979841965 1
0.342505073726647 1
0.766162133519534 1
0.33701805225877 1
0.638781193249646 1
0.742093291538175 1
0.454504349272484 1
0.498059839587714 1
0.214087746820008 1
0.672210005641622 1
0.517834583767557 1
0.142598533611376 1
0.287439491524112 1
0.632846976855681 1
0.73483684218284 1
0.364035292205101 1
0.87446626572876 1
0.397399459370135 1
0.487436599466872 1
0.2155576222231 0
0.492436650191978 1
0.0765507529061571 0
0.285043478373826 1
0.225455405692906 1
0.563353704906068 1
0.512124683089502 1
0.520692706832956 1
0.336095988839246 1
0.636207327947244 1
0.557930833260515 1
0.560577090657022 1
0.518497580827965 1
0.236815032917761 1
0.625787397123827 1
0.538443278262207 1
0.512332410597449 1
0.940893311613999 0
0.337533891874539 1
0.391911135608401 1
0.752353449691082 1
0.709305026720732 1
0.472415235418886 1
0.50579570025704 1
0.32932669434977 1
0.17468381404594 1
0.0967331791472962 1
0.895930839054758 1
0.447241483863043 1
0.622681002717645 1
0.354776630072356 1
0.557518970764982 1
0.14531532465528 1
0.532621431757652 1
0.818569838036517 1
0.310152363360713 1
0.498372326038857 1
0.537375089937823 1
0.820963769595901 1
0.426629412937466 1
0.526906261452526 1
0.192892005696015 1
0.651399289290526 1
0.531178219689239 1
0.7851320734325 1
0.308258873196741 1
0.742234714224834 1
0.214588033511151 1
0.432235496253011 1
0.00409881197311161 0
0.462003206299589 1
0.740207514976732 1
0.459824520986572 1
0.921844034364485 1
0.456043903722455 1
0.365759334239652 1
0.735087116462944 1
0.313205799529548 1
0.253051276328062 1
0.665977217508498 1
0.343527240867437 1
0.743429107488919 1
0.379720609453756 1
0.127126288339901 1
0.948237003080917 0
0.686467494527243 1
0.272819380975174 1
0.332636948088149 1
0.731548411072974 1
0.770634735869077 1
0.534851872337282 1
0.952233166169011 1
0.408051245176976 1
0.168904058386983 1
0.729230465936038 1
1.07803682003009 0
0.445537183343196 1
0.375584222092974 1
0.436466288749821 1
0.225035704722606 1
0.449128842346193 1
0.355407940074812 1
0.469208793954576 1
0.671217402690134 1
0.560379790228634 1
0.168245974631755 1
0.803688592995371 1
0.614001204436619 1
0.666550113448259 1
0.271657703680277 1
0.0948209213272635 1
0.687617740352044 1
0.445590781977653 1
0.931488893946593 1
0.467332029569602 1
0.680408650829452 1
0.541723203887735 1
0.412410539800581 1
0.570995557001842 1
0.622289490553224 1
0.453892269103053 1
-0.0546489193401229 0
0.339669664405394 1
0.229311656207084 1
0.531948281861789 1
0.414009129394198 1
0.503969490287704 1
0.649993179725524 1
0.232590627358042 1
0.806625688253087 1
0.540807291616201 1
0.519047146403616 1
0.873198446841925 1
0.519599947963636 1
0.485808241961659 1
0.506832610731413 1
0.413772504579527 1
0.78336994559427 1
0.579072358238732 1
0.645162444770655 1
0.740300857498741 1
0.696309580559429 1
0.58105155641704 1
0.120946379116147 0
0.158666980468357 1
0.516689603964548 1
0.458319114598698 1
-0.13669913308889 0
0.205053368100814 1
0.592135345173151 1
0.679612756730701 1
0.587494617252626 1
0.633252138474429 1
0.384144585513599 1
0.0141679729122151 0
0.908602144205737 1
0.58531446882208 1
-0.121871600260448 0
0.672577470075188 1
0.751079669901793 1
0.34618240878887 1
0.555985756763332 1
0.68820734708296 1
0.594019255451578 1
0.844702875419293 1
0.544869181085683 1
0.363679066309168 1
0.491075471165523 1
0.735441973315953 1
0.319411622963924 1
1.04396215983637 0
0.764901955511134 1
0.618708487129471 1
0.680424195273312 1
0.314873225061022 1
0.478352920271655 1
0.41466084821163 1
0.385921345185934 1
0.529684553367945 1
0.781827082888518 1
0.761046447356103 1
0.722366952612969 1
0.772768619474637 1
0.469026074631444 1
0.45928960387503 1
0.819166663338806 1
0.371760694918697 1
0.776248636674925 1
0.45510058553215 1
0.935128443459823 1
0.748029552905822 1
0.307998254730412 1
0.761670379958022 1
0.757836233066327 1
0.616356600037396 1
0.537388285684732 1
0.231293673597312 1
0.411276916530744 1
0.416694777774317 1
0.483099448748196 1
0.700643425736924 1
0.561047604515314 1
0.330588487086321 1
0.634783560546844 1
0.666491121934355 1
0.518028829208515 1
0.891815442541511 1
0.0750424918717297 1
0.881530981638455 1
0.630859510091487 1
0.663027978164804 1
0.962116633826096 1
0.238005252624471 1
0.757560571357507 1
0.979938224812267 0
0.570246728901183 1
0.485780869506233 1
0.0978141098563623 1
0.628815521794603 1
0.775544992018006 1
0.31356305751836 1
0.818562384491984 1
0.417797844878133 1
0.490525928028 1
0.0911400375245922 0
0.642788009629223 1
0.504871499945796 1
0.674913245316046 1
0.437477393412936 1
0.827289293995319 0
0.37145242607927 1
0.441187328461284 1
0.289686814924314 1
0.629838948946964 1
0.75924519405844 1
0.371844889542796 1
0.536699870549501 1
0.559801794317032 1
0.499188460652873 1
0.560473943653276 1
0.649820753231513 1
0.270474510681249 1
1.08202237916454 0
0.506101674159003 1
0.269551439781727 1
0.501435662451579 1
0.882692314375281 1
0.544214251422483 1
0.757539098779948 1
0.533674714408021 1
0.354902657475258 1
0.367542478886271 1
0.27945525560866 1
0.373199227773599 1
0.72623509282947 1
0.844943423215416 1
0.45084802278018 1
0.307727168686123 1
0.719739487477181 1
0.291228450549693 1
0.634150797108764 1
0.133939622826705 1
0.0919246246224995 1
0.54835566512772 1
0.25318903400112 1
0.422463558889291 1
0.38072938824143 1
0.451235990591266 1
0.492392075509678 1
0.947796238438669 0
0.20254650841388 1
0.677753151066683 1
0.475188665395945 1
0.851833821955129 1
0.779130467522476 1
0.059635130737283 1
0.526630845088434 1
0.38445577536957 1
0.784435000135345 1
0.13783686302013 1
0.936742415657717 1
0.694654767118214 1
0.569272490324755 1
0.486182236992374 1
0.336999014802241 1
0.521477952156708 1
0.365125218919799 1
0.473978757656945 1
0.417926333622361 1
0.431339132481109 1
0.243747195764355 1
0.609310195242689 1
0.267682140798457 1
0.474858902580855 1
0.623733823996967 1
0.748095929784729 1
0.631126982644837 1
0.399970576579532 1
0.433810570693095 1
0.326390357625474 1
0.258932790642463 1
0.628633740968974 1
0.927730777993871 1
0.583549909978574 1
0.59106151599736 1
0.620676305725355 1
0.374497429590968 1
0.837372312912589 1
0.506603982005573 1
0.541269491282788 1
0.655592934870599 1
0.723382899519415 1
0.142875260317434 1
0.625304688294899 1
0.777541909186353 1
0.0619823558870824 1
0.520512933213832 1
0.428129611182552 1
0.736774590887989 1
0.616813884987191 1
0.54330338233769 1
0.457434310496806 1
0.816688812542941 1
0.441528812180802 1
0.557515190470783 1
0.434491164388603 1
0.110959205176267 0
0.572348486396478 1
0.559622013764448 1
0.605590891825695 1
0.411509896958525 1
0.600353792465416 1
0.167832773658594 1
0.375198622811037 1
0.48693781045937 1
0.413452054754784 1
0.716306298760176 1
0.744122333737476 1
0.292082666921075 1
0.998340158014592 0
0.475593553267176 1
0.217793747796395 1
0.574359430827648 1
0.789295287664003 0
0.921950084838522 0
0.373902995954933 1
0.462115444511456 1
0.316471459715984 1
0.739399959919165 1
0.517158521485421 1
0.286552873434707 1
0.488092089174842 1
0.552869019470219 1
0.551590375615323 1
0.527129014688235 1
0.878376450269371 1
0.395219574760633 1
0.761397789073763 1
0.662174940759284 1
0.421211663227502 1
0.368979729837905 1
0.279472057683683 1
0.66171827419748 1
0.680586243834859 1
0.42910304157879 1
-0.0517655843211076 1
0.216487817831028 1
0.611364565425076 1
0.31188207234474 1
0.673147200302112 1
0.730734524794785 1
0.920582872620951 1
0.281021894142381 1
0.49591632266651 1
0.524733849794905 1
0.760466181163082 1
0.933090757277373 0
0.459109787305996 1
0.487211754696057 1
0.295388652072401 1
0.397675550083961 1
0.866330547585911 1
0.788491186739478 1
0.795613292784422 1
0.473078840789331 1
0.576784747383939 1
0.195570841503684 1
0.239187688093873 1
0.239914602144907 1
0.745832763604723 1
0.275948856928065 1
0.403896175546435 1
0.612323187776041 1
0.392164927875576 1
0.0882838944353491 0
0.528086422171804 1
0.314246155430874 1
0.702079789372432 1
0.515187135091707 1
0.482332395961186 1
0.331935347847698 1
0.40066276295606 1
0.0992117769436559 1
0.273964646526762 1
0.787867868182424 1
0.77112054605315 0
0.827098628637855 1
0.0621791342842634 0
0.511534062298486 1
1.05244287615132 0
0.548411387152646 1
0.0307312333529188 1
0.273582664548084 1
0.437936554390376 1
0.551691048099776 1
0.484140237752273 1
0.99646662755861 0
0.742949169873546 1
0.802379429857759 1
0.663619352039093 1
0.722727899836149 1
0.191711215005997 1
0.348106018818452 1
0.260002934159374 1
0.737939346896639 1
0.339216327421634 1
0.194280917953831 1
0.90791328921162 1
0.748492895413554 1
0.11888516125178 0
0.0440930339287954 1
0.502592719426564 1
0.676356209161742 1
0.599548053142244 1
0.446192164212382 1
0.180879824574953 1
0.73908615196015 1
0.443184080335655 1
0.348852418010601 1
0.408702590662721 1
0.454798600537803 1
0.415856350702137 1
0.52782954649844 1
0.539111256107181 1
0.739117589346041 1
0.504556003783575 1
0.466855650339314 1
0.897988772404566 1
0.464339304446391 1
0.69016914661776 1
0.274085520945105 1
0.428368004853618 1
-0.177063540585616 0
0.321296621651969 1
0.640146512059795 1
0.598555817081801 1
0.462473534295649 1
0.237678953493642 1
0.548773452664866 1
0.612734652073997 1
0.369824492505841 1
0.172342147177516 1
0.401040196479879 1
0.374004316648725 1
0.194996302976895 1
0.745405180591625 1
0.778024438616512 1
0.757519906180702 1
0.655889266901984 1
0.614963383998785 1
0.758046775759757 1
0.693780206246657 1
0.635330472091391 1
0.237466000157273 1
0.242584097806708 1
0.807017977779343 1
0.673616639403785 1
0.891385943534981 0
0.655148024840025 1
0.281758767267948 1
0.161272210426891 1
0.598515568100348 1
0.584755496106934 1
0.78757510007987 1
0.585333644133826 1
0.866408382894164 1
0.477358227043101 1
0.753788317824101 1
0.314808218558309 1
0.54481870669764 1
0.281387923429383 1
0.504441807563753 1
0.549330490380201 1
0.912081361658027 1
0.844473683406316 1
0.437441496264251 1
0.144093624407165 1
0.108142962252938 1
0.480833188220375 1
0.230962294179948 1
0.228169955059617 1
0.660576145063112 1
0.477361691783496 1
0.614332584174376 1
0.510935510411539 1
0.92792362971019 0
0.158872811068472 1
0.805041645191924 1
0.417730677519384 1
0.418791858522338 1
0.774703018700456 1
0.8334671839942 1
0.788759917848148 1
0.423606128105455 1
0.494287056549485 1
0.509588458519849 1
0.524138552168387 1
1.00709609100952 1
0.78250461122898 1
0.267642891076089 1
0.499352528617594 1
0.680662327114969 1
0.649744700691099 1
0.518933585169145 1
0.552413226138707 1
0.399855304807271 1
0.169035261192233 1
0.397817050149642 1
0.335031964852516 1
0.792848112840394 1
0.63296931511743 1
0.433014854750207 1
0.642372411554451 1
0.410171830983711 1
0.53879147403606 1
0.25716456037358 1
0.634710891165754 1
0.762271375500011 1
0.280422731810779 1
0.784993458031701 1
0.159611627690891 1
0.71382660332766 1
0.46375942785589 1
0.7137790822817 1
0.56498447459808 1
0.395920712188891 1
1.21285578478076 0
0.403152920223204 1
0.285594501283803 1
0.372080841603828 1
0.767049264984714 1
0.304240578804822 1
-0.177173254556021 0
0.885356907126726 1
0.549857567208872 1
0.53005074861423 1
0.189915300176697 1
0.388337761017441 1
0.214685312166097 1
0.738007190328018 1
0.741511132123814 1
0.224096595866164 1
0.267109712868212 1
0.450125770389273 1
0.651162939816569 1
1.11287148453978 0
1.13092501143579 0
0.677144391685998 1
0.201693577307068 1
0.571244388448595 1
0.723679765626118 1
0.396575251956518 1
0.340772824386152 1
0.489748329378593 1
0.398815418572727 1
0.352774745050306 1
0.812288691860914 1
0.372697132006216 1
0.267268235426087 1
0.307822217593948 1
1.25715543139322 0
0.306119650516449 1
0.478963537519278 1
0.551251847621718 1
0.527737748857227 1
0.0574851410370388 0
0.324310761089385 1
0.405563986185588 1
0.491349838703124 1
0.497896841293301 1
0.412863999857505 1
0.445812942116751 1
0.413581962804548 1
0.646633717234262 1
0.495412940212791 1
0.160541524723148 1
0.270366523032718 1
0.597568732279288 1
0.271700457628211 1
0.54935789614528 1
0.390428299326336 1
0.649687764416888 1
0.359965511119602 1
0.579685958526633 1
0.404985687995949 1
0.485099378086241 1
-0.155861377332887 0
0.420898817332189 1
0.53627206624622 1
0.613707799139098 1
-0.0808434067827933 0
0.132449381404603 1
0.528434749810621 1
0.0209183362957327 0
0.209735529514591 1
0.537911668659542 1
0.508047882720429 1
0.14949392207585 1
0.712946704077724 1
0.631948098649405 1
0.68430452487829 1
0.65805714851515 1
0.636148623566971 1
0.745508428248819 1
0.661155359302857 1
0.67309356529771 1
-0.121349894214692 0
0.649556324209765 1
0.382744041455333 1
0.970368556675816 1
-0.065359409353516 1
0.504899128145533 1
0.486197382752958 1
0.339520175453239 1
0.930308728053665 1
0.194769254193511 1
0.342740765016573 1
0.481232562888742 1
0.814474272307588 0
0.520265955725044 1
0.467281458755507 1
0.459943167535689 1
0.563727188243913 1
0.473271864129834 1
0.637141188224073 1
0.28521673340139 1
0.719253235631461 1
0.509496193529866 1
0.654533283754131 1
0.449561653929842 1
0.389236212136468 1
0.40364563651664 1
0.300999965351733 1
0.459450484245526 1
0.155425081816417 1
0.427161216034449 1
0.419066859222108 1
0.826679959025027 1
0.363540960944891 1
0.32693046476523 1
0.672266396245978 1
0.874100834494843 1
0.749471908554231 1
-0.08718354871221 0
0.678696861484063 1
0.885456404263905 1
0.343578926703762 1
-0.0526890754846995 0
0.584502747788185 1
0.3686232477525 1
0.632774556083303 1
0.594854130863606 1
0.443541437068978 1
0.725765666659465 1
0.376075423316066 1
0.154939372673615 1
0.391711157269354 1
0.463142173358896 1
0.176537450381513 1
0.440500175188712 1
0.586187008677739 1
0.594441398763663 1
0.61535971250632 1
0.58213098626929 1
0.0705295013860915 0
0.260666592818468 1
0.374210384422674 1
0.534641754731446 1
0.569032491914412 1
0.288441325249582 1
0.690582495282569 1
0.499096480256005 1
0.842412237020147 1
0.617310040429612 1
0.314999990809941 1
0.34872278144222 1
0.0107273312217925 0
0.7570877826538 1
0.680357290920585 1
0.84718730731086 1
0.845091669207475 1
0.570029744185507 1
0.691825888537498 1
0.517217476815453 1
0.56035070690096 1
0.45453959468619 1
0.0484186156824666 1
0.382461458446031 1
0.446682210323983 1
0.34725096583682 1
0.366076210056071 1
0.332259375328838 1
0.49948439605168 1
0.336033196702322 1
0.830203758903552 1
0.56431739447151 1
0.408654907429885 1
0.641462973766031 1
0.75313550924078 1
0.20008542845203 0
0.93434173503335 0
0.50064388715642 1
0.318234318047571 1
0.496786411416607 1
0.850997512962684 1
0.134654816536299 1
0.243086493892379 1
0.249623288971777 1
0.392820321578891 1
1.01805905637744 0
0.0159116467817241 1
0.145316681978116 1
-0.112488842924823 0
-0.0625664412291053 0
0.090878112856932 0
0.871355497822725 1
0.455870138003739 1
0.401801309016505 1
0.532585716660898 1
0.870794002022263 1
0.635733361849666 1
0.814496322350372 1
0.546571848214487 1
0.404441361007097 1
0.756293480777777 1
0.75413454152768 1
0.350442663401008 1
1.00473094173048 0
0.37666607791293 1
0.379405872695176 1
0.308838650757774 1
0.520652595403516 1
0.936547586057475 1
0.664147261283635 1
0.565693935011535 1
0.389010504477256 1
0.507132524410428 1
0.380177901948699 1
0.592678087720465 1
0.451401069506371 1
0.25578794584773 1
0.512453681921827 1
0.685726447209064 1
0.538773411924405 1
0.686093257254779 1
0.182348119382715 1
0.400145562976259 1
0.984098787025557 0
0.507330456966344 1
0.833419307716015 0
0.563998477165713 1
0.416884822968134 1
0.298378989729532 1
0.700210562574484 1
0.0993617043827167 0
0.708054834360013 1
0.22202245197592 1
0.18295065398715 1
0.392203048070513 1
0.617032039243946 1
0.0767839430500799 1
0.916534025496744 1
0.42780479958014 1
0.98218632397084 0
0.699646841881331 1
0.431110933194459 1
0.510976741246287 1
0.715009335899451 1
0.819483234787165 1
0.56631707544782 1
0.268799842728184 1
0.820841990529226 1
0.180709561501251 1
0.163990873385436 1
0.46801502303913 1
0.69799905970191 1
0.600366110383678 1
0.627037993275569 1
0.569237185821054 1
0.366627975774773 1
0.489301948346696 1
0.228716209275755 1
0.726761125080667 1
0.4922856546046 1
0.607550303620949 1
0.530361755166376 1
0.414273145092677 1
0.127370973629461 0
0.487084883934896 1
0.265848874601207 1
0.580437573260849 1
0.289995837184558 1
0.660343663128867 1
0.864210998254828 1
0.748635458671709 1
0.127723186457332 1
0.434788933742666 1
0.42324889329683 1
0.244034544982789 1
0.378763194431917 1
0.671777850761032 1
0.997227071983044 0
0.784046535311453 1
0.114160483821602 1
0.222519643978798 1
0.294291702536068 1
0.322720654894723 1
0.646732427507734 1
0.660724695133308 1
0.448443013355142 1
0.458859349767865 1
0.232237682024798 1
0.202325692609389 1
0.541277194881261 1
0.399285538067397 1
0.331930087820092 1
0.750589944098504 1
0.38528295859668 1
0.610560890013129 1
0.366660936126085 1
0.416597196620641 1
0.807766834478998 1
0.626168730773349 1
0.55293953531553 1
0.347574966779384 1
0.570639915183128 1
0.28613989013834 1
0.734605866610471 1
0.562570870250297 1
0.147115245341635 0
0.351104330635112 1
0.30866155823031 1
0.343505095226578 1
0.476648351300003 1
0.324991299373614 1
0.833029140484054 1
0.532668432474879 1
0.456963477512143 1
0.681657540817175 1
0.441049223885175 1
0.285874282918676 1
0.745315759087128 1
0.732828670911565 1
0.964836881898251 0
0.429787093529564 1
0.8160265657813 1
0.19439272526733 1
0.908118479395379 0
0.688253267951438 1
0.480495320240429 1
0.662114983883518 1
0.662358929473887 1
0.523645472564225 1
0.433923309511903 1
0.592266142355179 1
0.48665125902336 1
0.488201129192796 1
0.467505547893731 1
0.593786771333026 1
0.815502760489333 1
0.0814486333474703 1
0.687211988326941 1
0.726811052318758 1
0.653815129802503 1
0.870005683243067 1
0.728256486282866 1
0.340614584263244 1
0.335482639390239 1
0.658750450366836 1
0.590254716465069 1
0.828455899656688 1
0.726987943646022 1
0.116113716830396 1
0.302711004945965 1
0.838202234951027 0
0.300062906584049 1
0.593377238543708 1
0.470177311713104 1
0.130138418910202 0
0.259558196688143 1
0.227182591941914 1
1.19252950654511 0
0.669238035252344 1
0.588510163194599 1
0.259645141446501 1
0.132155316832447 1
0.457335158810597 1
0.671036683360148 1
0.584792727255919 1
0.170764371841624 1
0.585135378748287 1
0.27520986575781 1
0.529574980451459 1
0.195425784733998 1
0.505216572499599 1
0.444338882398875 1
0.329971541459052 1
0.500860966596256 1
0.350726287064341 1
0.867939075384311 1
0.489112625281801 1
0.555266356333144 1
0.730496739413935 1
0.255421426149903 1
0.417604850741278 1
0.820881457094442 1
0.140334523740064 1
0.883163976070128 0
0.478465032734313 1
0.621384723606424 1
0.514115856659339 1
0.426315393981621 1
0.436616149551881 1
0.446765464351104 1
0.685991329395533 1
0.677363076900958 1
0.549749858873584 1
0.655846039750308 1
0.73293762358166 1
0.344459751351177 1
0.279844193675238 1
0.680063111793437 1
0.606459629505501 1
0.232077098744358 1
0.548968771885061 1
0.548746209526944 1
0.425148448337424 1
0.58825395700856 1
0.684911899410141 1
0.549533736204371 1
0.581314704873007 1
0.574648683058666 1
0.784867931108134 1
0.499301790642472 1
0.670853985578822 1
0.029813585503547 0
0.433608815131133 1
0.467909671038581 1
0.844645689588841 1
1.03625175702949 0
0.409760724517674 1
0.623935085214526 1
0.446227713611769 1
0.372849886209578 1
0.278879134061358 1
0.594865354385379 1
-0.0350394810714293 0
0.181032656682578 1
0.641149892752037 1
0.552930156189665 1
0.310800778463413 1
0.609496803762219 1
0.754050996792921 1
0.536425901266493 1
0.259154383472482 1
0.700607912598729 1
0.587447262283557 1
0.517253768563765 1
1.11490473715505 1
0.495722974751306 1
0.378202812423698 1
0.534994032832499 1
0.500668914749794 1
0.693279855790659 1
0.32632396676359 1
0.254937267559798 1
0.836108093880393 1
0.340425512914807 1
0.320225860023779 1
0.646214746354733 1
0.702740276447233 1
0.344304651475974 1
0.331593293131576 1
0.188797193636847 1
0.352431858289134 1
0.425565639790175 1
0.75454311421371 1
0.999625725908819 0
0.313397937434011 1
0.481032863639351 1
0.803452410627044 1
0.682159922790596 1
0.718971053688796 1
0.607370457297461 1
0.285287386906163 1
0.606720362904111 1
0.142372907036208 1
0.776774365298547 1
0.962841739587646 1
0.47469569843147 1
0.569641704106537 1
0.547527934747352 1
0.771259856993686 1
0.57713965918127 1
0.589812863420715 1
0.267409967466787 1
0.548103604450035 1
0.554942501001614 1
0.471868824858787 1
0.483867843225908 1
0.382214230131305 1
0.798218410205967 0
0.53924582910917 1
0.410766586936567 1
0.778125825212689 1
0.53412423299934 1
0.430858542275454 1
0.387346001404944 1
0.539827222587145 1
0.661144976799567 1
0.713582846709713 1
0.475802441814845 1
0.335345915616888 1
0.372388380080797 1
0.573516670565143 1
0.189970091542542 1
0.757997136731511 1
0.246362509076568 1
0.628977506610148 1
0.317926181951931 1
0.843810936123205 0
0.438230929392289 1
0.448398296091842 1
0.115107562745708 0
0.449462782789466 1
0.780653552523773 0
0.803874563916427 1
0.544867933072001 1
0.474995884072879 1
0.378719666297423 1
0.416005342103699 1
0.565317007984431 1
0.519299107252209 1
0.602927182375058 1
0.272507438745991 1
0.574535238297358 1
0.0972090983321154 1
0.644051338469511 1
0.276336507233821 1
0.479336057711576 1
0.412758111074431 1
0.675027452016785 1
-0.0163302392941701 0
0.250856432292469 1
0.93459562796052 1
0.253461134406957 1
0.440040429716392 1
0.545365171925941 1
0.571293146497284 1
0.616049695949387 1
0.787232188017501 1
0.35362703339589 1
0.534029639820051 1
0.0754831024872296 0
0.70144227667603 1
0.848580151210742 0
0.690863578458758 1
0.422860899959239 1
0.806828096544448 1
0.297520089321474 1
0.192513349851718 1
0.565647146507813 1
0.44825541280673 1
0.520916729880091 1
0.463691467655268 1
0.432040841038052 1
0.526809062561477 1
0.140003465659221 0
0.425021188467666 1
0.231793774397637 1
0.772492049112632 1
0.46838562700757 1
0.348304019801235 1
0.143350113210974 0
0.291196456963736 1
0.654697613001015 1
0.582894648640704 1
0.0790039965734811 1
0.814858397308956 1
0.641077523924384 1
0.914138118165553 1
0.355724753243037 1
0.314268784867608 1
0.431291016407674 1
0.262491358930637 1
0.816794281235666 1
0.271535916435222 1
0.42722377089648 1
0.405209872190488 1
0.340770829983611 1
0.81518079883203 1
0.774056693789242 1
0.195935676968183 1
0.0821804641409598 0
0.684976399193787 1
0.538365656319195 1
0.572422560935799 1
0.547554746015027 1
0.674116409275895 1
0.482314699458013 1
0.547351246716055 1
0.70382259107602 1
0.458040109450315 1
0.336754265740485 1
0.28122034683384 1
0.523706267408203 1
0.482297873574049 1
0.677118304880273 1
0.227685227885275 1
0.908764891869246 1
0.412142426177552 1
0.665647453746255 1
0.489879828781075 1
0.430815337091044 1
0.523514206550443 1
0.501645888050879 1
0.581689055567857 1
0.719381570385305 1
0.728766607001803 1
0.38312559941607 1
0.382387672688367 1
0.210434019020216 1
0.379940793740907 1
0.892115706050314 0
0.632323060749717 1
0.323281375398324 1
0.408247083510575 1
0.518725668915485 1
0.563226665267982 1
0.394227274910916 1
0.275383182949024 1
0.714957332886186 1
0.509428148905492 1
1.08682064992588 0
0.253014687864667 1
0.580841155097068 1
0.55903715319022 1
0.410764680841774 1
0.331535272210009 1
0.684172319369905 1
0.405171581221721 1
0.674501059927394 1
0.42637206213159 1
0.466694880238121 1
0.234356990833117 1
0.36044567450255 1
0.845166258786093 1
0.208151275570258 1
0.238914499776156 1
0.18900109255311 1
0.429427234177523 1
0.208271778542488 1
0.322098105885737 1
0.615219413004004 1
0.490473836139602 1
0.772560734246784 1
0.464545939269427 1
0.354194069387351 1
0.809789764238875 1
0.873776800781811 1
0.509566376617988 1
0.415548100176214 1
0.572309699144215 1
0.547781595364413 1
0.152838019798372 1
0.580153318400638 1
0.753350577577585 1
0.788237329122187 1
0.335210523031966 1
0.641080123557477 1
0.312079392433512 1
0.650685263747526 1
0.408800399925706 1
0.57210560964909 1
0.336502247346734 1
0.467060323000688 1
0.397206442297449 1
0.791272375592068 1
1.02848067175911 0
0.374882540002592 1
0.391689362786858 1
0.963768825146689 0
0.737968885526527 1
0.945103121087056 0
0.293778634680364 1
0.579562888962891 1
0.442122836223872 1
0.235228918579864 1
0.766981389562716 1
0.364027902304123 1
0.626554793903942 1
0.52720412192481 1
0.531472062975718 1
0.494514880280805 1
0.217376329807984 1
0.328685202818976 1
0.445239665628466 1
0.487523727280806 1
0.495606209509071 1
0.309248796425324 1
0.612241151092953 1
0.712375489801174 1
0.635190861668229 1
0.362520912495956 1
0.409654086299906 1
0.234764624250146 1
0.475114224643827 1
0.878204437458718 1
0.202395769513181 1
0.484998218470916 1
0.406269433537571 1
0.674301052179237 1
0.385865813516066 1
0.467004362685301 1
0.415256373256384 1
0.36849489658023 1
0.246916280360007 1
0.51180383602009 1
0.567325370314529 1
0.655080464475168 1
0.360715825341968 1
0.907239556170565 0
0.846937194821892 0
0.471539173754261 1
0.391670978247256 1
0.343030957400555 1
0.484773071969828 1
0.250457857096457 1
0.281334568589851 1
0.651102238968358 1
0.689494386317811 1
0.76385951476107 1
0.578180976779515 1
0.533614668445816 1
0.498429338092815 1
0.511611851402276 1
0.787741882644318 1
0.426639858987585 1
0.593071038218175 1
0.217873480907882 1
1.13316639688573 0
0.334135652072538 1
0.631941742855857 1
0.426176949250214 1
0.445546760003403 1
0.512729110855367 1
0.638056457832582 1
0.620312358365509 1
0.825921274971664 1
0.656984955210469 1
0.690887661711963 1
0.909158069773827 1
0.104412841720544 1
0.274855252523372 1
0.18923446670384 1
0.553050483384128 1
0.426663140801887 1
0.591810692149373 1
0.247159411920386 1
0.687311411384267 1
0.10119655920947 0
0.877048390600568 1
0.532886160030104 1
0.708730051304702 1
0.254860504287562 1
0.382843470160755 1
0.812079865581281 1
0.740274625054822 1
0.804650329027286 1
0.63238014905191 1
0.468948507672282 1
0.662266138388234 1
0.396689786863433 1
0.390497091094623 1
0.514156906598239 1
0.220209142741641 1
0.428079389221754 1
0.0611609049489175 0
0.118805463498194 1
0.482461985527746 1
0.47075335114811 1
0.418211136904185 1
0.642841289136147 1
0.145776006353462 0
0.851025958428211 1
0.591130237234502 1
0.502187889771519 1
0.497636186258835 1
0.561415423123253 1
0.514022174924735 1
0.694086502734872 1
0.411446546389513 1
0.13994505464764 1
1.16597770650822 0
0.818256699571313 1
0.561778069851682 1
0.728586973074136 1
0.105753058149858 1
0.912760435450285 1
0.488371564929591 1
0.536689717559063 1
0.460653021746825 1
0.557830199154072 1
0.840304290019059 1
0.262678865704295 1
0.751297490492881 1
0.584849577271882 1
0.886311439422186 1
0.687021920033108 1
0.0283211195963932 1
0.485672048414295 1
0.564758893899371 1
0.273869314310465 1
0.37029392880993 1
0.424736933854438 1
0.783486478839571 1
0.397015624249584 1
0.0768795943697933 1
0.235960430687215 1
0.376454900182566 1
0.558517832325017 1
0.528494956125198 1
0.984393990989855 0
0.377519464886592 1
0.864069257222304 1
0.62944772438658 1
0.596796412895627 1
0.660387768837785 1
0.338118624709234 1
0.312853219901092 1
0.433191288616851 1
0.46787015207666 1
0.539980444116487 1
0.533017083101256 1
0.0923895348704636 0
0.483648594752263 1
0.615020274784152 1
0.448486148387755 1
0.327555032730776 1
0.634648150625195 1
0.52697194695898 1
0.600492388792473 1
0.26449718885959 1
0.637925059059386 1
0.254304011176963 1
0.810059445449062 1
0.289860081631227 1
0.411402154136845 1
0.661893277455399 1
0.665416697885628 1
1.125387648398 0
0.097978688017005 1
0.413962574390821 1
0.572850262540469 1
0.168617132901927 1
0.348737473998845 1
0.56475927723277 1
0.376871265866113 1
0.586628779081234 1
0.113717406459774 0
0.330958749214908 1
0.734300948557226 1
0.572562083761746 1
0.519704356268596 1
0.181781087940518 1
0.350750003697291 1
0.389622142942996 1
0.569019360226426 1
0.35058719903286 1
0.718368496290334 1
0.349606853412986 1
0.278928802153714 1
0.966008173606355 0
0.329678742706169 1
0.247898533234145 1
0.413141105679008 1
0.261325782801155 1
0.676967858406827 1
0.380232754720843 1
0.268064833386341 1
0.389230453134861 1
0.147252693380471 1
0.484113894092991 1
0.973426146344043 0
0.412650416392256 1
0.494982992177188 1
0.505722981701488 1
1.08908780087441 0
0.0961281684289751 0
0.364640235091706 1
0.00127336016569092 0
0.456563505339986 1
0.373626969225132 1
0.430987938957407 1
0.350916006061505 1
0.549822504709418 1
0.589579641681487 1
0.583948220141287 1
1.02665735208481 0
0.685723558968473 1
0.885972551418645 1
1.17949549709527 0
0.433767024058193 1
0.224025740020699 1
0.578905128585769 1
0.28763635047472 1
0.486810372036842 1
0.471978719412892 1
0.341602316886621 1
0.607585379677157 1
-0.0803787962221772 0
0.377231325331256 1
0.390909580448745 1
0.650067260786576 1
0.342762847071247 1
0.43996064744954 1
0.467573622367724 1
0.691595603503639 1
0.370217995298183 1
0.773170175327329 1
0.411515281137036 1
0.659833851073771 1
0.548543214904559 1
0.543350113740413 1
0.205012082138774 1
0.798140897685369 1
0.596887749661071 1
0.316968291987645 1
0.65146872941533 1
0.734260983760294 1
0.592399062409352 1
0.538179272064363 1
0.101921633806327 1
0.375999164542288 1
0.589295350209146 1
0.459322747063985 1
0.780008207131356 1
0.0892097771238933 0
0.597529444769909 1
0.435368328410755 1
0.415131199104817 1
0.375665256958147 1
0.991115253516359 0
0.550542417487755 1
0.508135926916558 1
0.911063269779706 1
1.00172262938598 0
0.176609754547248 1
0.472083472207934 1
0.535915134835412 1
0.428906303486583 1
1.00644251526009 0
0.726435768186294 1
0.521425582149195 1
0.564178764589899 1
0.00707285192723056 0
0.476984638147973 1
0.618038021855003 1
0.442043595123298 1
0.876894732143356 1
0.716523747769726 1
0.425084758051603 1
0.506903632397414 1
0.636293919523157 1
0.374682925525239 1
0.0564932644566415 0
0.453204420594482 1
0.332066355734285 1
0.779608269716335 1
-0.0314499429771999 0
0.455465382149981 1
0.450999085191472 1
0.359295009978133 1
0.64575778635027 1
0.329186603044488 1
0.594052961564193 1
0.422513686426917 1
0.503337712136762 1
0.942372920683181 0
0.154948072335482 0
0.526166275648609 1
0.857296680489097 0
0.266397754206085 1
0.244174369074975 1
0.600428109804343 1
0.584080158523926 1
0.295621765189848 1
0.673737218442282 1
0.354455899751348 1
0.334745057325641 1
0.972035381668367 1
0.777640012776922 1
0.722284422508325 1
0.520949559498383 1
0.199989980089242 0
0.413566483672795 1
0.507896700558291 1
0.247048142955596 1
0.895313935332766 1
0.893846546746221 1
0.840870920356518 1
0.642776400617116 1
0.697839015991829 1
0.535186848403527 1
0.401259964419702 1
0.482109701843595 1
0.652801329902804 1
0.653348464411242 1
0.616294894918569 1
0.187398180613875 1
0.607766546289931 1
0.683833831863363 1
-0.0712739419493777 0
0.583376039887273 1
0.039888140414222 0
0.384386357924655 1
0.5396620839423 1
0.464432040527459 1
0.274055974910982 1
0.605711579503528 1
0.546594802081272 1
0.525999564225073 1
0.335852266842441 1
0.393118717133742 1
0.526362034722477 1
0.36325593219269 1
0.325076713803047 1
0.632035928153588 1
0.0975382583313389 0
0.671319913656428 1
0.483667107520885 1
0.346152173017431 1
0.948974934067379 0
0.385465532992663 1
0.241430598997953 1
0.44398404532868 1
0.727499689346218 1
0.265322009852741 1
0.554429434611292 1
0.0585521671059964 0
0.450632281718614 1
0.449020501854936 1
0.297669202224644 1
0.746293289899295 1
0.464138164443762 1
0.581808930306595 1
0.625711298778311 1
0.571130484926185 1
0.390611809645726 1
0.212341113640313 1
0.51994562752567 1
0.580779008908406 1
0.338585371963583 1
0.781731745116844 1
0.73510902028387 1
0.500244187400538 1
0.528050291684977 1
0.467225528211449 1
0.445473824880239 1
0.319181097810255 1
0.350365705485823 1
0.421939704159886 1
0.132724638222532 1
0.7048684499915 1
0.47888462427129 1
0.577475468708405 1
0.754965016050184 1
0.402788134143119 1
0.60481966951169 1
0.44584610868238 1
0.724930107756118 1
0.561387024365181 1
0.471442035923033 1
0.639879033941411 1
0.26490539758233 1
0.494944822078273 1
0.962779726949026 0
0.268007329352326 1
0.974268973496482 1
0.388741245559883 1
0.741577844548394 1
0.449124639307738 1
0.150745783287806 1
0.787606645573106 1
0.230166484409701 1
0.931630573685091 0
0.600521847567506 1
0.671839669986245 1
0.249265886660441 1
0.155198550829522 1
0.391945660968696 1
0.71539794660806 1
0.360247610880952 1
0.96374603883573 0
0.816441632241832 1
0.523753518029993 1
0.13967023395481 1
0.830290447836323 1
0.856011677733584 1
0.566680732017137 1
0.770037638186749 1
0.312256296969049 1
0.762609099080159 1
0.893597299277931 1
0.434571357706292 1
0.243632980950823 1
0.419613012916552 1
0.860651834308906 1
-0.00760635067854058 1
0.755257708696289 1
0.130948242254204 0
0.709398762762055 1
0.575716798602762 1
0.579248788409732 1
0.327778147626928 1
0.559017625906341 1
0.686684308456209 1
0.633711558357958 1
0.783386449981669 1
0.463379544221249 1
0.281726531096368 1
0.642587830160832 1
0.128545798163391 0
0.672752076728492 1
0.643859700429714 1
0.297443999682861 1
0.311324408935795 1
-0.0500270447262165 0
0.427088389019115 1
0.23965503463328 1
0.58946568244562 1
0.544634904132462 1
0.35439326935657 1
0.666443622400009 1
0.345021618668317 1
0.600006360145189 1
0.377745163471809 1
0.25102895347111 1
0.387456871564845 1
0.563505846075658 1
0.614806973411943 1
0.38873507500551 1
0.811843692323949 1
0.658686870390824 1
0.902591838672269 1
0.698054540299705 1
0.361055736117415 1
0.593677691380981 1
0.344445749907102 1
0.530388654542967 1
0.857647248219993 1
0.717412908376898 1
0.420344030498008 1
0.249465980817972 1
0.153536942861657 0
0.570755549172052 1
0.833303665920847 1
0.323316294563104 1
0.586338737268068 1
0.345452464634507 1
0.344008359839979 1
0.58287222202638 1
0.394553674749627 1
0.455788479108076 1
0.484169957790175 1
0.849111641747393 1
0.514426769252961 1
0.587595595933964 1
0.501880615579979 1
0.201990458474253 1
0.522997969840366 1
0.459750254415653 1
0.400049976530461 1
0.615865185215463 1
0.726229814446489 1
0.457464450008468 1
0.86714481503772 0
0.435391677416856 1
0.488547810194773 1
0.597674115821257 1
0.233304353049454 1
0.560989430408683 1
0.355385632693735 1
0.700862703384463 1
0.507081068020314 1
0.888378686498788 1
0.459046123890252 1
0.4295233370084 1
0.415731614889246 1
0.645794048283998 1
0.591295647266623 1
0.175900692735744 1
0.686153300395157 1
0.517463707715434 1
0.621892894881893 1
0.788627983840397 1
0.56662945425303 1
0.196664189319302 1
0.335384495972677 1
0.613903809270853 1
0.668188103184768 1
0.73898822154023 1
0.495146911835492 1
0.303156104135232 1
0.708276555803644 1
0.40688199159593 1
0.433152791442978 1
0.660057969465992 1
0.747456103402501 1
0.811134883568431 1
-0.191043161374368 0
0.359945607825397 1
0.478277060958041 1
0.755623834757466 1
0.40639514146538 1
0.577590779475186 1
0.715129793500617 1
0.0573908083395908 0
0.31211391460722 1
0.731589660669223 1
0.630666723633047 1
-0.00470474894169427 1
0.48560636411437 1
0.773344377503635 1
0.464796079547543 1
1.4875149807484 0
0.730934332075226 1
0.269335484927275 1
0.0445229847523272 0
0.672524441560949 1
0.724343789729947 1
0.43958467076143 1
0.511560112904896 1
0.528311234781905 1
0.407117291054995 1
0.330276476284055 1
-0.010334116605907 0
0.215910139404408 1
0.403365684243689 1
0.743988687071098 1
0.284443840475966 1
0.247906753008698 1
0.920355349185141 1
0.662092053198299 1
0.48519335933248 1
0.720764947178657 1
0.543869517031255 1
0.684758751046645 1
0.661603262387735 1
0.354036143779017 1
0.289750433544464 1
0.678498614020264 1
0.570908466613182 1
0.872088078785483 1
0.673751006883005 1
0.620185551485454 1
0.520315325980176 1
0.580709951204466 1
0.47455027578844 1
0.672633472718794 1
0.487284098929514 1
0.581441328866016 1
0.491737481840871 1
0.492192839299391 1
0.35394693536444 1
0.407253651708388 1
0.819945048537968 1
0.620525994891105 1
0.483652238406222 1
0.585758576788283 1
0.379435604135544 1
0.450149910612486 1
0.516653233273311 1
0.859977216566949 1
0.705297294991865 1
0.815872021025724 1
0.45865465118643 1
0.625690999192898 1
0.757892708539573 1
0.191814627561705 1
0.0370493957509421 0
0.726574373473023 1
0.40664773776809 1
0.351297651217254 1
0.288515628954354 1
0.337915719384047 1
0.718761778884628 1
0.423579522103959 1
0.382028032364646 1
-0.0462303385832809 0
0.370658617356867 1
0.322953089194044 1
0.498820196425533 1
0.391995533086789 1
0.407670340907819 1
0.557876907447854 1
0.488310407757998 1
0.305129827600535 1
0.452035982183614 1
0.303400541540903 1
0.568895726539438 1
0.205085114618829 1
0.19991546981535 0
0.205566924673767 1
0.131396577490564 1
0.370356428968065 1
0.526256872491443 1
0.111463394139549 1
0.497377827870765 1
0.828871558982934 1
0.644915205030834 1
0.255145427152097 1
0.277605584121576 1
0.612967386253475 1
0.556167552890135 1
0.783002926555044 1
0.508111628995051 1
0.331932615618702 1
0.385077740620092 1
0.706252890703968 1
0.7938562626497 1
0.216904779242986 1
0.369949090635744 1
0.323834622647603 1
0.428913469752152 1
0.52909099547372 1
0.892518856641252 1
0.573223161295839 1
0.417592283695406 1
0.286110645304402 1
0.838807632105462 1
0.175891194444744 1
0.407112009654864 1
0.616885369985747 1
0.739830008381587 1
0.524810266212367 1
0.139226269371232 1
0.717291161360469 1
0.502778964210593 1
0.58123517822629 1
1.22746071513855 0
0.929206363104553 0
0.65931524765897 1
0.65963064131751 1
1.06696473597758 0
0.372780561292588 1
0.316492179149931 1
0.560098044506568 1
0.430115154721021 1
0.685011768633723 1
0.587143820428524 1
0.110357937823073 1
0.478147421864288 1
0.553954708128984 1
0.729384798466791 1
0.579105180596374 1
0.629775727301468 1
0.341886760071258 1
0.748221079405779 1
