# Supplementary material for: Bias caused by sampling error in meta-analysis with small sample sizes
Source: PLoS One. 2018 Sep 13;13(9):e0204056. doi: 10.1371/journal.pone.0204056 (PMC6136825; doi:10.1371/journal.pone.0204056)
Supplement: S3 File — (ZIP) [file pone.0204056.s003.zip › results N = 20 delta = 1 tau = 0 sz = 10-20.txt]

"dl.delta" "dl.cp"
1.06056764487528 1
1.09971361907476 1
1.19745384369688 1
0.622542332909111 1
0.540832130421311 1
0.93019526045686 1
0.611044758176166 1
0.942568703548159 1
1.15207393220688 1
1.12649449535939 1
0.88192561675773 1
1.6100859049174 0
0.51388186006498 1
1.38568988233811 1
1.21179771342943 1
1.37443879407447 1
1.09089412085119 1
0.761690179593623 1
1.14682437782259 1
0.974032984279652 1
1.16178524182367 1
1.09937774461012 1
1.16067598805278 1
0.956141564201404 1
0.953392155406993 1
0.941419736371691 1
0.879705966117931 1
0.873393755659963 1
0.903968256792343 1
1.37235235419623 1
1.28505457320474 1
0.894292878271261 1
0.924411591831334 1
1.23988882257009 1
0.30246300389058 0
1.01107635440868 1
1.11667314566538 1
1.22556709848436 1
0.532974278595419 1
1.04347282673389 1
1.23671084360999 1
0.696608555382274 1
0.728548902673598 1
1.1656609510484 1
0.769513509130115 1
1.04107172756784 1
0.806037768472851 1
1.24468426996844 1
1.2191337082258 1
0.973452927784241 1
1.00840821784056 1
1.06236780343614 1
0.762497595756437 1
1.65654100114259 0
0.659829366822637 1
1.04147327720434 1
0.726596881619838 1
1.49926757908258 1
1.78792199613545 0
0.717758516980149 1
1.14328335512059 1
1.33694557390101 1
1.02017608298313 1
0.812754752651899 1
1.30560076844313 1
0.535112420057432 1
1.38449405806421 1
0.889424008245453 1
1.4825698686928 1
1.42673355672017 1
1.3964422609218 1
1.00343316295745 1
1.12505641238794 1
0.88065636413937 1
1.60296857665924 1
0.576044167582333 1
0.996830205106195 1
0.65561276937027 1
0.905467254114812 1
1.59959206956056 0
0.938121410633394 1
0.653254952576009 1
1.00345410060001 1
0.617885603061483 1
0.931410032636883 1
0.832769949595604 1
1.50751237794056 1
1.04669079035101 1
0.887611282227553 1
1.12418161697306 1
0.713267911986303 1
1.50119696549063 1
0.988012277858582 1
1.37913916690951 1
1.24042035974121 1
1.02116401872671 1
0.685074273732962 1
1.14097271730992 1
0.881971868816153 1
1.18256429818761 1
0.970384255172405 1
0.952673422754007 1
0.391040945084469 1
1.2359883400633 1
1.07024166864762 1
0.709276187141566 1
1.29769965786996 1
1.23098350029287 1
1.13909691469854 1
1.1736152719108 1
1.78402629413561 0
1.0067686000381 1
1.06323232615831 1
0.386988535763457 1
1.22849110143682 1
1.1608125870108 1
0.806280476265683 1
0.88966244558269 1
0.921873255290471 1
0.805183124753002 1
1.29824110848861 1
1.22891709880154 1
1.53496476820272 0
0.839922827799408 1
0.821533777489378 1
0.933529089902456 1
0.84097701062009 1
0.631795454021327 1
1.27265250218868 1
0.915912395451061 1
1.012084545463 1
1.27474956512195 1
0.443717352971578 0
0.864565276763125 1
0.950243604231397 1
1.12436892123226 1
1.20935939885271 1
0.994981685701833 1
1.18688010672713 1
1.25394703754133 1
1.21812270840945 1
1.47690903136593 1
1.05359928527447 1
1.19291146960078 1
0.774289177956334 1
1.5649964002613 0
0.405998936819437 1
0.827510571763204 1
0.793269006162901 1
0.438609489779945 0
0.957960490373024 1
0.73809377282791 1
1.39578858040162 1
0.932055038178095 1
0.879477749371327 1
0.7759839189967 1
1.02519511067686 1
1.03085733153369 1
1.67409029375041 0
0.549569921907435 0
0.935509363077394 1
1.56663327571187 1
1.04174684664207 1
1.18782550749421 1
1.17037252626646 1
1.28958594906714 1
0.339231054670398 1
0.922912134108257 1
0.731242801466201 1
1.28354280079757 1
1.13054953120198 1
0.656902774512941 1
1.61420090089941 1
0.130346220121292 1
1.5228896906734 1
0.837542429644227 1
0.824661355329293 1
1.12955525720081 1
0.697989423832067 1
1.32540960529446 1
1.05087296431089 1
1.19744156111314 1
1.13787003146853 1
0.611091823875805 1
0.730881695304913 1
0.488137552348608 1
1.0615461337025 1
0.898046839784966 1
0.77127958355318 1
0.68015542294451 1
0.705939149745401 1
1.34262844040868 1
0.818076209059052 1
0.735206225577459 1
0.809650273301699 1
0.66764251312185 1
1.14708671891008 1
1.18984356577485 1
0.673872394127022 1
1.44808437389643 1
1.08487194147839 1
1.45328504569213 1
1.02811690606245 1
0.807190463754836 1
1.52142484230488 1
1.0423165034667 1
0.347979819238564 1
1.03508833354102 1
1.04764035967357 1
0.734525554687334 1
0.849404800363578 1
0.731242305915933 1
1.1259795792886 1
1.04525745888567 1
0.97444686094125 1
0.631002990714958 1
1.98604720294062 0
0.858897937816354 1
0.921520761871566 1
1.10312107206689 1
1.03473957002107 1
1.22537547826047 1
0.883398398105648 1
0.839589663811304 1
0.861535498470426 1
1.61533734374153 0
0.786573381970583 1
0.576795517558317 1
0.854228412423397 1
1.33069274221318 1
0.461498983746603 1
0.748877740460585 1
0.748162811494199 1
0.832904771020029 1
0.301225820057792 0
1.21701585430068 1
0.741243902278779 1
0.638075757953743 1
1.6511652374652 1
0.918008070724931 1
1.0296274546809 1
0.90237677285823 1
1.28973408766823 1
1.05146631270322 1
1.34904413714483 1
1.07632459973807 1
1.27667073707628 1
0.859806996043292 1
0.88853448890938 1
0.93036803696863 1
0.694854343351344 1
0.809323632908327 1
0.629017356758432 1
1.48864880404477 1
1.14632728403115 1
1.3660242627709 1
1.11917365186009 1
0.845329593462429 1
0.724666298510155 1
0.915502081367149 1
1.63493265149997 0
0.478112604828112 0
0.721049049700936 1
0.74285911516163 1
0.400117204418714 0
1.0828461354907 1
1.10638988823353 1
0.694059471031621 1
1.08446586491571 1
0.963234779446593 1
1.08210612416544 1
1.10841742259695 1
1.65736804771947 0
0.884375227039997 1
1.39126397335935 1
0.549470874664017 1
1.23134374928297 1
1.12817479749094 1
0.820857943740953 1
1.06625521798339 1
0.974964132301086 1
0.459242303254686 1
0.796062982738949 1
1.01723025005317 1
1.1392496518778 1
0.713808568096205 1
1.32410823997023 1
1.37927776865609 1
0.957561386696939 1
1.0561993867539 1
1.00120913868061 1
0.268060112114513 0
0.48741378473635 0
0.681268747900619 1
0.822506273908394 1
0.747795337364462 1
1.13898940309544 1
0.501891889169108 0
0.541127629774661 1
0.891332646080605 1
0.993371374616299 1
0.849457944215055 1
0.738167576479994 1
0.786310704128168 1
0.903240671230712 1
1.2812906897503 1
1.01802554236252 1
1.43503423476122 1
0.944416773581504 1
1.32198963427671 1
0.784628064446285 1
0.599647714678763 1
1.1026675650833 1
0.638782269943987 1
0.711787580247036 1
1.26272670494513 1
0.551466618531071 0
1.09253353514607 1
1.04041382557902 1
0.0822467226788498 0
0.531998162548461 1
1.24035211139391 1
1.20182753821131 1
0.606508872593765 1
0.837150122938746 1
1.54766125459006 0
0.789334519519124 1
1.26663934626364 1
1.01675389921372 1
0.664605982450891 1
1.66941590956835 1
0.8214828087265 1
0.617400514304573 1
0.972956000055583 1
0.973887500838877 1
0.660667644355191 1
1.08348604888002 1
1.04441233244379 1
1.11489913787303 1
1.26552524345731 1
0.968229889720284 1
1.07053422456929 1
0.896279594896873 1
1.23213142985709 1
1.01889106659141 1
1.53630676717957 1
1.19044770109662 1
0.906820296756404 1
0.939843504406297 1
0.883040171913856 1
1.27537097095074 1
0.820359215729544 1
0.899037902123716 1
1.00384583784796 1
1.37376137494642 1
0.427016478980289 0
0.943921469333274 1
1.395411328547 1
0.983859207751828 1
0.598402856907972 1
1.14675702604512 1
1.25412907856623 1
1.42435080072286 1
0.895143564506315 1
0.695703387317756 1
1.0927712447834 1
1.1021205425834 1
0.750335314145393 1
0.934739747198444 1
1.02750430813239 1
1.2066943246379 1
1.05940210357043 1
1.2717665753687 1
1.24752716825801 1
0.446154987735341 1
1.43717873633747 1
1.27069506024491 1
1.16597361698467 1
0.680337575801689 1
0.82527227786864 1
0.313896159849569 1
0.745061081002817 1
1.09833312761327 1
1.20063969923297 1
0.621067530719157 1
0.710065767900684 1
1.64928991141892 1
1.11030782222115 1
1.15475033008072 1
1.04674652243973 1
0.98466767023906 1
0.481717721853954 1
1.005205458971 1
0.469340740344151 1
1.04120348273165 1
1.40674051411786 1
1.23980969021704 1
1.25943449444658 1
0.925915275813086 1
1.39937053535961 1
0.953975137548386 1
0.580018107000438 1
0.554381641390054 1
1.16107947334429 1
1.01451033385062 1
1.22977864606355 1
0.921233536339222 1
0.840939982319737 1
0.942857513768854 1
0.827908359165088 1
1.0399208329827 1
0.352813947119861 0
0.95944204371253 1
1.29698460026716 1
1.46035987363788 1
1.31826319828192 1
1.36909213937196 1
1.19332969753668 1
0.947126134054805 1
0.475899236235941 1
1.35896061604817 0
0.577888494353909 1
1.66598995481603 0
0.605621358749113 1
1.07451533075155 1
1.23054242539918 1
0.790661300083741 1
0.695992991096393 1
0.890764899585671 1
1.05520132436011 1
0.776905796740533 1
1.18701487836407 1
1.20211270090288 1
1.26890622958761 1
0.9609204244572 1
0.861181897777926 1
1.36075166805614 1
1.13902807271187 1
0.652447892458727 1
0.974308245584673 1
0.831042127316017 1
0.358173038052625 0
1.4947776871752 1
1.08181648413764 1
1.15830839616192 1
0.639668036468117 1
1.12997960341311 1
1.30186547037038 1
0.696203289906023 1
1.10690643122216 1
0.984623678955402 1
1.39879152509908 1
0.502083143029352 1
1.16048638554472 1
1.4125309761173 1
0.873358335491242 1
1.38624634687957 1
0.871710829194816 1
0.847723948636149 1
1.12965673885219 1
1.47249400793224 1
1.7437792898231 0
1.10424644956314 1
0.754231353776032 1
1.39965906200121 1
1.0186405952916 1
0.809652730523848 1
1.02187536325756 1
0.930589468089562 1
1.45610329596927 1
0.0646528886020732 0
0.613851296145739 1
1.10037186087658 1
0.781738731956647 1
1.11133047434138 1
1.04592771327313 1
0.845757876193794 1
1.22595039702 1
0.936693361078341 1
1.07535149865435 1
0.797094994171139 1
0.642484770913007 1
0.939009832310822 1
1.02113971689605 1
1.05478514412247 1
1.1616898745395 1
1.30754667891306 1
0.769256483430622 1
1.11530469310122 1
1.2270113235978 1
1.06447613955198 1
0.932311108850103 1
1.096070737693 1
0.775947417756338 1
1.18796897180708 1
0.677134304878229 1
1.24898514542254 1
0.813014099285115 1
0.839608644285644 1
1.54805991506003 1
1.01895302973705 1
0.924228966546186 1
1.35971864345856 1
0.84547344430482 1
1.35638158740532 1
1.22139553729907 1
0.576828149999752 1
0.73342989145954 1
0.65780706266775 1
0.858402767333447 1
0.981912823462709 1
0.726415128436269 1
1.13852136282661 1
0.913195855714446 1
1.04443754300459 1
0.833686737895729 1
0.650792654604925 1
1.3333956451823 1
1.40491750456686 1
0.624556884003095 1
1.23780727677347 1
0.990501919073929 1
0.918461777831426 1
0.943556481791648 1
0.840472652049431 1
0.967592092493773 1
1.33624308400219 1
0.975130765210005 1
1.17639292720312 1
1.64964600814093 1
1.73441324925288 0
1.08575344179493 1
0.840643303243473 1
1.31842447562598 1
1.28035126129824 1
0.710963883073868 1
1.18864363850615 1
1.36188971538625 1
0.566382511344566 1
0.920541408608661 1
0.638222083857593 1
1.68179062092734 1
0.793513699764562 1
0.790068110234064 1
0.703475942578808 1
0.800349384431998 1
0.503391385102105 1
0.522319777972436 1
1.08453906209179 1
0.611933653680963 1
0.970130143257746 1
1.24695280384826 1
1.24037095969417 1
1.24643775712107 1
1.34443508901247 1
0.840918599508046 1
1.13514824827793 1
0.60851124234066 1
0.68041521591642 1
0.438696272249805 0
0.929296112061614 1
1.18335793728623 1
1.07426628405323 1
0.809781523436353 1
1.57036439054739 0
0.405391914583803 1
1.6413889059834 0
1.29128311501524 1
0.875695475126627 1
0.975544420224308 1
1.10659219134974 1
1.1068401578898 1
1.19639856695061 1
1.20335498360241 1
0.659572034694269 1
1.12134827720924 1
1.1668947642886 1
0.893511571928387 1
0.645497832785843 1
1.1268712652191 1
0.777989218671794 1
0.978615108130813 1
0.858130675183533 1
1.2995768158032 1
1.11705079387813 1
2.17488058153437 0
1.59431069126008 0
0.900643779804787 1
1.00872193164585 1
0.811160646817607 1
1.18989973648045 1
0.770303299074589 1
1.49738633207532 1
0.754535204409513 1
1.09955697192225 1
1.21776520826959 1
1.06891941494835 1
1.18820349622066 1
1.25113405973044 1
1.12548433522049 1
0.808051774024798 1
0.858974503530155 1
0.675310036056654 1
1.24132134097629 1
1.32199261411789 1
1.13202640841106 1
0.7627788533618 1
0.505335365038499 1
0.620683939205512 1
0.824711630871483 1
1.180586607537 1
0.521751092890144 1
1.10917835743534 1
1.08184831078878 1
1.06471457420846 1
0.568206609806598 1
0.735996993425703 1
1.08662993794874 1
1.29519757150196 1
0.794464446412567 1
1.27305333742163 1
1.2285893685932 1
0.920529748725381 1
0.588147020021446 1
1.05474212821203 1
0.916159126265008 1
1.34513234755996 1
0.964165385571137 1
1.07111910247818 1
0.693536843490243 1
0.717967519606955 1
0.562572457686974 1
1.17072321602321 1
0.989019442260995 1
0.725395517853226 1
1.25125915063716 1
0.885300667060283 1
0.930629477481441 1
0.856934345825538 1
0.619872226011926 1
0.722768188428839 1
0.912491384904948 1
1.28721318875873 1
0.798666021081914 1
1.19040825258373 1
0.539655084405917 1
0.893884650610918 1
1.05167249960407 1
0.922554243212366 1
0.893091493961305 1
1.43651975894122 1
0.717206189496292 1
1.07458704704653 1
0.705686605516307 1
1.26197485822263 1
1.05899300950216 1
1.4235392864821 1
0.482281898467844 1
0.529628000491082 1
1.32052569154667 1
1.25363251823823 1
0.626932963502137 1
1.40333273478025 1
1.32614691514578 1
1.07197700902904 1
1.26767536411956 1
1.39867917193084 1
0.98348119947066 1
1.26191114823583 1
0.299704351887947 0
0.720216792529125 1
1.14821544059031 1
0.949908692531942 1
0.748345886242584 1
1.41042552363115 1
0.256624082409406 0
0.686568998284057 1
1.11902755199945 1
0.639201724563106 1
0.95413048715789 1
1.11137889383054 1
0.597961439858178 1
1.29162405049016 1
0.995877837485533 1
1.15931373142002 1
0.80093308542642 1
1.36349668034629 1
0.833688067481028 1
1.25848594871184 1
1.31077117692341 1
0.983304498992468 1
0.481719340824812 1
0.474865942692538 1
0.71173480495871 1
1.17753744882866 1
0.606392886215046 1
0.975796073312582 1
1.36772494909852 1
0.897025451659986 1
1.4366277170668 0
1.31842180011019 1
1.27028059438054 1
0.923309340468551 1
1.49301971288126 0
1.38846361215295 1
0.605889780736883 1
0.708275707596649 1
0.857630351813354 1
1.65904953350914 0
1.57520797964869 1
1.2390094734408 1
0.840584419670889 1
0.949976362887473 1
0.610881568831725 1
1.12691720824437 1
1.15564396824528 1
1.15783978923142 1
1.35000939002647 1
1.01668282638851 1
0.867671426682987 1
1.61061893086717 1
1.3652493672901 1
1.29262611151619 1
0.849569626844624 1
0.991069066875577 1
1.14593418244407 1
1.24603999361752 1
1.004357825181 1
1.45495738815198 1
1.36282491447614 1
1.02548286709932 1
0.622057288985448 1
1.44977607147773 1
1.27373819835961 1
1.08739138589864 1
0.936354272648998 1
1.10336290906507 1
0.970692811276597 1
1.44064253795463 1
1.11831260718684 1
1.05048525403481 1
1.12194963192054 1
1.57710712976026 0
0.963915548661236 1
1.1149106427493 1
0.636686798746575 1
0.815940576399536 1
1.10025978137522 1
0.5691721553717 1
1.23220977863379 1
0.54319733740621 1
0.629190449736059 1
1.16964834775902 1
1.0536321840276 1
0.948064150882256 1
1.03953571728233 1
1.11591236402015 1
0.920485770805857 1
1.09823179576814 1
0.73812417632735 1
0.638109516843045 1
1.42434637480414 1
0.712875757604927 1
0.879622424468435 1
1.44748281365121 1
0.81513625589554 1
0.516852733516371 1
0.901095886038908 1
1.1360787836182 1
0.954371169698333 1
0.859722970186443 1
0.839489663622819 1
0.909291865872369 1
0.895452862891617 1
1.11907527168673 1
0.810216801570504 1
0.882978430954215 1
1.13390089637864 1
0.650381173786296 1
0.824530649356221 1
0.757490046039069 1
1.18821917560633 1
1.10672564127546 1
1.05687190228236 1
1.2367731463047 1
0.510824625822157 0
1.37569881137314 1
1.21799996123759 1
0.783291136628979 1
1.06197402164114 1
1.33524822711692 1
0.669667725184673 1
1.19654739374093 1
1.05101222999693 1
1.36449233272383 1
1.10038208419698 1
0.342581748474666 0
1.07049307253037 1
1.36851721473471 1
1.49970656061975 1
1.45642828285119 1
1.37987731111125 1
0.312210056015451 0
0.920371551217941 1
1.12823817858521 1
0.867167212946941 1
0.841366142583567 1
1.28009358845412 1
1.67130867710537 0
0.943465070880641 1
1.16030106544339 1
0.828573025511268 1
1.09982751504996 1
1.07944981502844 1
0.776365232957986 1
1.02470007241608 1
0.303554241685286 0
0.804311667235873 1
0.885075178436269 1
1.48225031162876 1
0.753550247027379 1
1.37443265170026 1
1.11276555591168 1
0.539474178336724 0
0.850186398431999 1
1.09078001548426 1
0.80778885917526 1
1.29885110185982 1
1.5004361114966 0
1.06755717921827 1
1.24972699443969 1
0.794967715495769 1
1.45728572324523 1
0.690974996711123 1
0.65333173309981 1
2.42971192003717 0
1.14466165165013 1
1.10931949648912 1
0.759294976953715 1
0.593346636099091 1
1.13718836185388 1
1.03778791677444 1
0.930754842023087 1
0.866190167046176 1
1.10024752199533 1
1.48900503911653 1
0.931381733281071 1
0.431572864758396 1
1.32841957491047 1
0.916567859565839 1
0.769841864245185 1
1.02492618302961 1
1.18812110760997 1
1.25885597672353 1
1.34618084970092 1
0.946078672913037 1
0.286596848691887 0
0.91025470967182 1
0.634789864678295 1
0.920105167792873 1
0.532928955451284 1
1.5301630400577 1
0.268980144178809 0
0.499119684272108 1
1.13954725137837 1
0.897894754770245 1
0.819714656440629 1
1.50789929508735 1
1.35588196783139 1
0.875915591889993 1
1.58423036109947 0
1.02644470594735 1
0.601931742623811 1
0.653221756031386 1
0.892636189015257 1
0.451517591527812 1
0.930480681585144 1
0.982854559889419 1
0.800164274047099 1
1.25085173869451 1
1.04432069899485 1
0.460089974258892 1
1.24357777185666 1
0.79783853858149 1
1.05097217901162 1
0.87759067240497 1
0.75488901548926 1
1.08504058291682 1
1.04273085226927 1
0.850623133966101 1
1.19289382344072 1
0.819276320857166 1
0.703625392458214 1
0.823512584164472 1
1.03711987670071 1
1.53146954443995 1
0.658072068047735 1
0.934283335764794 1
1.43394423609562 1
0.918529617036337 1
0.748707483594281 1
1.20165863831064 1
1.21303183716019 1
1.62874605895278 1
0.745180938523001 1
0.892378948569568 1
1.16547599630436 1
0.729503240033884 1
1.28184027119585 1
1.17686376948419 1
1.06167222375949 1
1.07295457329801 1
0.964204722400454 1
1.61063057751324 1
1.58189411622458 1
0.580197701964471 1
0.65549922822166 1
0.931237984549853 1
0.589834907937776 1
1.08814032166083 1
0.758734289734692 1
0.620357871996693 1
1.16954788564569 1
1.1382093991658 1
1.04096590576181 1
1.29865491677772 1
0.561276389451605 1
0.753806286407151 1
1.07181301637638 1
0.996900809910211 1
0.543551744855155 0
0.900538138592984 1
0.798567111862786 1
1.01686256652284 1
0.814094064722459 1
1.17601627566357 1
0.968786445934498 1
0.452626136560509 1
1.33105795172517 1
0.872171276372938 1
1.27787129625827 1
1.18273211280506 1
0.962724820447869 1
1.29144226504976 1
1.35234668086171 1
0.970823878218135 1
1.02272862764328 1
0.929887572255211 1
1.05431100226441 1
0.918425758310838 1
0.681995693554246 1
1.3216143775345 1
1.51586754997361 1
1.3364844794962 1
0.778668200909779 1
1.35357715946194 1
1.1754239836469 1
1.19128937576353 1
1.19476603790892 1
0.682118675338488 1
0.258277197880235 1
1.44486666332333 1
0.814403494196944 1
1.03643918730908 1
0.717382820077532 1
0.565570596497622 1
0.817240949166665 1
1.24981076090499 1
1.16282081330111 1
0.49711754168795 1
1.02307541112038 1
1.36753481287868 1
1.0988961156056 1
0.866610558325873 1
1.06557883523271 1
0.156087497014794 0
0.97255390618191 1
1.11388794989355 1
1.28778608257208 1
1.63297237628439 0
0.806008081001596 1
1.3724891867521 1
1.06008022323889 1
1.35189286176044 1
0.910674390305867 1
1.17703723871566 1
1.10261874115585 1
0.558137296026718 1
1.06996572924966 1
0.929549343599611 1
0.929225393177894 1
1.41324839279952 1
1.26263802963236 1
1.15737506770477 1
0.882471333567258 1
1.14123664862069 1
1.30292266697264 1
1.27321657013422 1
1.36037221403524 1
1.15539171927519 1
0.249133784355156 1
1.28531019100005 1
0.850702935082558 1
1.17002446688457 1
1.29087881656313 1
0.420958395807522 1
1.54128378964003 0
1.06696472996013 1
0.560394670758038 1
0.842091782753946 1
1.2855682974702 1
1.15375458372221 1
0.844308490227858 1
1.21371463089525 1
0.883956804202138 1
1.02489626603616 1
1.00831934405942 1
1.47584581231953 1
0.638548278946377 1
1.37804049844487 0
0.815659550646303 1
1.08290411492018 1
0.969857963702859 1
1.63409377379671 0
0.923638012045872 1
1.26971073406061 1
1.05150840967068 1
1.31586358747944 1
1.43276847536294 0
1.32073515600124 1
1.07775491189832 1
1.20892928050193 1
0.879359067987306 1
0.781629392164168 1
1.02149064130561 1
0.937498268629329 1
1.11381639053752 1
0.788514562954769 1
1.05789451478519 1
1.56317887899364 0
1.04993312181487 1
1.27857927122481 1
1.1938768636865 1
1.24361043534045 1
1.32619604264904 1
1.0209967133965 1
0.447457529733118 0
0.485755365532087 1
0.934200812143526 1
1.23781176451924 1
0.973262568342986 1
0.630307713472736 1
1.21413688304739 1
1.03080935781371 1
1.19866996007459 1
0.953984350273512 1
1.19804433207645 1
0.958912514410472 1
1.5585033545714 0
1.074650524909 1
0.932835111022052 1
1.29508350913895 1
0.807366958319637 1
0.735895040296649 1
1.01506189030716 1
1.3502574029799 1
1.15587405417379 1
0.933874885917078 1
1.32442654483774 1
1.1243727236376 1
0.945126724259597 1
0.373175129076312 0
0.801216441501589 1
1.17672321935199 1
1.28379024183585 1
0.958486234239563 1
0.529498975316061 1
0.657708016982368 1
1.12451732576125 1
1.29433001036456 1
0.486486595013392 1
1.54381699271574 1
0.960320939581246 1
1.03403395132533 1
1.30571789637594 1
0.872826235878485 1
0.892712892548706 1
1.34753689298722 1
0.948349376803112 1
1.13343401346309 1
1.19306944747602 1
0.890322565331767 1
0.86623536741676 1
0.588965737511765 1
0.940601963229279 1
1.14382140917463 1
1.37607523314045 1
0.913570128615221 1
1.34384720596348 1
1.01112508007343 1
1.30272335624956 1
0.994938287234647 1
1.11258667667716 1
0.945083092723909 1
1.04625200579137 1
1.25239241501049 1
0.0542281969788228 0
0.846097656736801 1
0.934994283551923 1
0.83882436316581 1
1.00285843590233 1
1.1354885398523 1
1.33361381953351 1
1.33956059607604 1
1.27824912385747 1
1.27949002705918 1
0.776916329955455 1
1.26149940668673 1
1.13551786840461 1
1.21876203840965 1
0.912700582682366 1
1.27961209166857 1
0.551479278331963 1
1.15857807387327 1
0.630503673396802 1
0.997300816459042 1
1.53796015675035 0
0.603923961419842 1
1.0169196028879 1
1.03002720161823 1
1.16121564634591 1
1.22799959563616 1
1.34736733452469 1
0.88461801560574 1
0.983968943517035 1
1.42976443378375 1
1.02153878023554 1
0.653430941035326 1
0.591747944031078 1
0.826401138273983 1
1.1393614298158 1
0.615598074189643 1
1.15000028898274 1
1.17720870102448 1
0.94569254524331 1
0.519797898379522 1
1.01643007108289 1
0.680684917528044 1
1.46901762052929 1
0.981032880736597 1
1.43560807398641 1
0.865605317916772 1
0.787662084950828 1
0.749674020869804 1
1.02994920163713 1
0.686751717185613 1
1.17267098558493 1
0.962033028713798 1
0.860809759736292 1
1.14281240656971 1
0.724047972635606 1
1.0366102273231 1
1.33051694301897 1
1.29442559415498 1
1.42437117531344 1
1.13282713160125 1
0.663577197948133 1
0.221436289448199 0
0.813367164863162 1
0.904405500449716 1
1.04161700320872 1
1.09503967271642 1
0.961261239699557 1
1.14755432027992 1
0.982752992683867 1
1.04762943525048 1
0.95563248450466 1
0.787840280106429 1
0.514776735197074 1
0.950943134871903 1
1.38219927340464 1
0.656804662259572 1
1.20381679275888 1
1.48756032854461 1
0.402922727767257 0
1.14018730701836 1
1.11809482132031 1
0.738185131013928 1
1.15071683964659 1
0.951351252705678 1
1.1014545315545 1
0.903087755330412 1
1.52541385739206 0
0.685365436452484 1
1.413536338637 1
0.43614229337133 1
1.08649394588717 1
0.954061479787164 1
0.679321775782601 1
1.04278064603846 1
0.526461214294035 1
1.28484836167766 1
0.751836663509413 1
0.741393000893133 1
0.731400528434295 1
1.711815086102 0
0.730691076008411 1
1.40250158248919 1
1.31585854376757 1
0.637425327828211 1
1.22259780695813 1
0.910170839897242 1
0.555290483772911 1
0.732770838611337 1
0.747740502539345 1
0.607048360709034 1
0.899522636620028 1
1.03383657560299 1
0.756980719408575 1
1.20344815635887 1
1.13999593539512 1
1.01185465184691 1
1.31734968847992 1
0.815076578280345 1
0.84633253930377 1
1.17810906386204 1
1.05349671920487 1
1.36702091441238 1
1.29355356566258 1
0.738854366451424 1
1.13317065985075 1
0.969338572597043 1
0.716235935639305 1
1.21345348140827 1
1.33233797280325 1
0.677536730293912 1
1.03494390203282 1
1.03586124322134 1
1.16766764925468 1
1.20295992587395 1
1.00895191634231 1
0.592681555479041 1
1.14851175040264 1
1.30921299289509 1
1.09850960999264 1
0.357940028922437 1
1.01581797921505 1
0.585902349077814 1
1.78057836341375 0
0.878558769700787 1
0.781155015692662 1
1.06292685243046 1
1.00357298959099 1
1.22340679073762 1
1.35392893570424 1
1.75275707054679 0
0.941503445428351 1
0.871457152777582 1
0.420328290698804 1
0.995556692633754 1
1.11231361650318 1
1.02415939082193 1
1.30640346065323 1
0.767920870894923 1
1.46387659066325 1
0.771386266176262 1
1.0512285311674 1
0.764606794459101 1
1.1176309392378 1
0.940094568953305 1
1.04781402280483 1
0.768621817059809 1
0.737266686233683 1
0.923339176325842 1
0.731591665771864 1
0.735099891566077 1
1.0620644650851 1
1.12702264439127 1
1.0821930039298 1
0.89862747645797 1
0.848436784790693 1
0.990365336535009 1
1.36306019132014 1
1.00861395322931 1
0.623538789805084 1
1.18628843033233 1
0.803181940086591 1
1.09261099251825 1
0.800145205960685 1
0.656989237602068 1
1.02312215065842 1
0.828799690710563 1
0.49846987674262 1
1.25792036063361 1
1.48109549652967 1
0.927286915123515 1
0.926941430136632 1
1.27886406854164 1
1.35314565216612 1
0.912507678639167 1
1.31655333108462 1
1.00162183257635 1
0.968460495260381 1
0.717807575464813 1
0.979226362481652 1
0.79246623389812 1
0.40415168109025 0
0.311060952866815 0
1.54034528862599 1
1.20144824391593 1
1.22034601567444 1
1.48346535287386 1
1.14023091781145 1
1.06175817717104 1
0.606574927852716 1
0.872859089777569 1
1.39894928737121 1
0.829230530798974 1
1.34636789626738 1
0.850874814812646 1
0.80503636912602 1
0.74611674129506 1
0.768503637174795 1
1.16421271492388 1
0.735385628522802 1
1.07124380107831 1
0.67418801062126 1
1.87296147031295 0
1.42873014700202 1
0.971279906516717 1
0.952977018748409 1
0.868355005916476 1
0.954800072982587 1
1.17436341751142 1
0.672675088599265 1
0.819509814483217 1
0.997748383092492 1
1.03408014465154 1
0.606130713978772 1
0.696840004681514 1
0.705779140132054 1
1.16689544917081 1
1.08607033718381 1
0.985780689927017 1
1.04116470913353 1
0.73747067454561 1
1.40236838724975 1
1.20968563391061 1
1.20691825132283 1
0.911808093294707 1
1.01422084405299 1
0.992816932641282 1
0.546752083892482 1
1.18016019631891 1
0.381219909267658 1
1.13271574092305 1
1.2281057625049 1
0.894864765234699 1
0.9299620807022 1
0.831616387948569 1
0.950744413423555 1
0.514183163819359 1
0.989954585545469 1
1.12399496813321 1
0.904274198525169 1
0.718722352038773 1
0.234743700921906 0
1.06126422058987 1
0.76384574169561 1
1.3736680764635 1
0.542883771210492 1
1.10312421951229 1
1.05590899172626 1
0.659782839696852 1
1.10720699162933 1
0.767274584237304 1
1.65867449598882 0
0.562052066402075 1
1.83368366750848 0
0.692088010264747 1
0.73234235265811 1
0.643221041183215 1
1.05696247033957 1
1.02788132226153 1
1.23679541359679 1
1.40703497017423 1
0.846529862284829 1
0.971908007649486 1
0.59747310659545 1
0.458603039218137 1
1.21363460517002 1
1.26113485596868 1
1.17248226529237 1
1.16635820282812 1
0.91573717473456 1
1.21502944774817 1
0.77806156314811 1
0.861046216545874 1
0.686754276451494 1
1.47114851963035 1
0.965512819760558 1
1.06849973870263 1
0.925110040109682 1
0.74710990331507 1
1.31416026304022 1
1.18538978009399 1
0.884646590194253 1
0.601272155565385 1
0.878105775559357 1
1.13776302379404 1
0.898749881381994 1
1.21110292352928 1
0.864345192858926 1
1.67024814240928 0
0.928610101426313 1
0.782852881122854 1
1.14736995492499 1
1.04402401415864 1
0.837917039104704 1
1.00665004528821 1
0.735314924238596 1
1.50737512883574 0
0.20818663723089 0
0.795425244106071 1
1.00730152224539 1
1.23983861375954 1
1.62278690608794 0
0.671438667312316 1
0.714765728226423 1
0.84034806947958 1
0.698270562257565 1
0.754140700323236 1
0.61366793619967 1
0.662201404088509 1
0.632498204378994 1
1.33418436907579 1
0.991832882200536 1
1.33514058771657 1
1.23962703730362 1
1.39272625766426 1
0.303139887402842 0
1.03280262023094 1
1.298897441854 1
0.81861646796175 1
0.893671745771247 1
0.888993706445856 1
1.34559246312994 1
1.39327987608917 1
1.26693210545673 1
0.755633786879663 1
0.591024656141326 1
0.587154581014096 1
0.834716449103892 1
1.52130825763238 1
1.17728763038311 1
0.68893617837432 1
1.25600842817709 1
0.371754026021666 0
0.676563812034495 1
0.9125357673414 1
1.27037043920624 1
1.43826194191791 1
0.831214633087971 1
1.00302789790426 1
1.02999658115337 1
0.930010367926527 1
1.04982100250199 1
1.25514703196908 1
1.07371309562429 1
0.553959825473224 1
1.56427483773029 1
1.42295486019259 1
0.761448123184512 1
1.23877523129393 1
1.12526111065261 1
0.86184424486201 1
1.21948802115592 1
1.11102126686007 1
1.39151842141133 1
1.16835454463269 1
0.936270695162463 1
0.992287038930745 1
0.778930782553751 1
0.535301838055288 1
0.356421150480841 0
1.05104446321819 1
1.03228608946293 1
1.42296086998414 1
1.17997591360563 1
0.900776281476668 1
0.425644030462746 1
0.776798548120992 1
1.54874364208315 1
0.924206519807002 1
0.659400879364585 1
0.749759607810113 1
1.21183724988724 1
1.18813386113456 1
1.02602725421361 1
1.26630037119072 1
0.77811983652268 1
1.17021067340928 1
0.78250178977237 1
0.898229351676185 1
1.2767732881502 1
0.92643529909227 1
1.04944334665283 1
0.667818280064208 1
1.18675158948917 1
0.859927022534563 1
0.976319875966735 1
0.771826001286923 1
0.93888762681974 1
1.13540664629436 1
1.12248606133655 1
0.587307558043853 1
1.31731972814966 1
1.02883924630716 1
1.24781932523618 1
0.843087193242798 1
0.876556688810099 1
1.57104908614478 1
1.00091377805106 1
0.595798303133079 1
0.89236810046361 1
1.16469380090737 1
0.714405142316981 1
0.647782243843998 1
1.19322590053238 1
1.30556238845261 1
1.01763265198979 1
0.868424429086862 1
1.45933576930687 1
0.913589546940594 1
1.22107037065894 1
0.826905449449986 1
0.677762233210059 1
0.988644442584597 1
1.66480574900233 0
0.714737056313533 1
0.687461323136438 1
1.16686120292497 1
0.658976728973714 1
0.835397328560433 1
0.880475293085635 1
1.10375878202774 1
1.28644777312887 1
0.875670535333689 1
1.44377631982107 1
1.02236377942641 1
1.1888971269337 1
1.26509373008466 1
0.908008227560593 1
1.63942321691458 0
0.940273977367661 1
1.19088469098521 1
1.34616873033583 1
1.10092664425245 1
1.25154419794283 1
0.834214080370365 1
0.619721450752378 1
1.50521927462716 1
0.732095915638896 1
1.0373485963244 1
1.07895578255698 1
1.20188922563349 1
1.13121021604029 1
0.914869635585257 1
0.902443328893357 1
1.3198561123584 1
1.08954470868543 1
0.588545950414895 0
0.551904489904286 1
0.858433327380763 1
1.21836410036867 1
1.05156578086185 1
1.31696756131787 1
1.34064800711759 1
0.68204638174651 1
0.727037099566139 1
0.787543488453666 1
1.06339937694495 1
1.0076045269599 1
0.961408184329857 1
0.89480209579169 1
1.21143195965782 1
0.928609548893749 1
1.59188005898737 1
1.19574517561592 1
0.812865054433274 1
1.21021169813047 1
0.775383741427556 1
1.02254386620509 1
1.37755599960075 1
0.808762074503954 1
1.07241030924227 1
1.20520513955346 1
1.07933965183161 1
0.895432853288623 1
1.21970899530257 1
0.889320893640252 1
0.995726742050012 1
0.860669131675294 1
0.97836075722007 1
0.881345649841271 1
0.872209882655813 1
1.4059633868669 1
1.03375485256965 1
0.756392651554363 1
0.929335760761258 1
0.749783753361816 1
0.788894072691121 1
1.34994800506334 1
1.48323404574781 1
0.998916060041414 1
1.30944182021788 1
0.561597744661782 1
1.01670889558726 1
1.35237389473771 1
0.79981310713517 1
1.10165144734108 1
0.699972062893695 1
0.496063859584097 0
0.804439469638721 1
0.827389170959826 1
0.930859878105111 1
0.993129718382177 1
0.741119243948524 1
0.873674789943401 1
1.00684293596728 1
1.2202329771473 1
0.796289630284091 1
1.38050953552581 1
1.33110415598038 1
1.30828029428592 1
1.03915903252764 1
1.32149409704087 1
1.23538302046577 1
0.936696777527642 1
0.867935104842402 1
1.1327197160656 1
0.650896039989268 1
0.844796103422085 1
0.690697434248063 1
1.19614664897335 1
0.756873873482499 1
0.799374463996923 1
0.672188946339172 1
1.03230202249191 1
1.02058757587738 1
0.491358629201611 0
1.24280561834688 1
1.63068728385664 0
0.952491457833004 1
0.963471779694825 1
1.35690962293374 1
0.77348516190036 1
1.04247630433306 1
0.882814890994591 1
1.03637247639391 1
0.812960528678703 1
0.612866555595453 1
1.04739946329507 1
0.831512219073341 1
0.743233878760266 1
1.59335746599077 1
1.49412146992971 0
0.846453566105098 1
0.44589925033088 1
1.48634550662717 1
1.14229184861501 1
0.936724864071536 1
0.9787455521349 1
1.10680604237601 1
1.05583370299857 1
1.00831804710274 1
0.789073018390588 1
0.0876679181064092 0
0.732823086794981 1
0.994219067894123 1
1.09399813660775 1
0.974247578376544 1
1.02790766269134 1
1.13583264611534 1
0.731376745446935 1
0.828582892753914 1
0.319067973632178 0
0.889638969857348 1
1.10620853335144 1
1.20418396631416 1
1.1911407127497 1
0.348198916607405 1
1.4017335261939 1
1.23846262698753 1
1.00553431707233 1
1.30180513383265 1
1.28167805196838 1
0.989552731565969 1
1.14166339510094 1
0.858259467800152 1
0.880599165063932 1
0.797377785509774 1
1.4463340866123 1
0.80874842540902 1
1.37720475976041 1
0.754852218027646 1
1.2132730820181 1
0.662162181839479 1
1.18613068897582 1
0.389374860228975 0
0.372785967132475 0
0.765041833802437 1
0.669744611989522 1
0.3838533351758 0
1.09443509736643 1
1.07992047099043 1
1.34853459952528 1
0.990287747253189 1
1.04046279899936 1
0.533687784043043 0
1.01195074574801 1
0.92531770915703 1
1.1334557886369 1
0.611330331695481 1
0.36965435986781 0
0.824064693903148 1
1.36149540461831 1
0.832330695981514 1
1.00964860028394 1
1.10663455824828 1
1.1481437527718 1
0.881012701401549 1
1.0746753662753 1
0.74666031574472 1
1.18760789102493 1
0.583515101489053 1
1.16021159785962 1
1.01662911629298 1
1.14637998992242 1
0.945587891881332 1
1.21340687078092 1
1.0990097591175 1
1.17395405799305 1
1.39908343885659 1
0.822879909822528 1
0.798988058494965 1
0.986005335425652 1
1.15168168777962 1
1.16425457765945 1
0.951002432491815 1
1.10709849462542 1
0.65201473820971 1
0.731706738216445 1
1.3137958985156 1
1.26405748674489 1
0.724799080409754 1
0.929955758119258 1
1.299609069273 1
1.20796129936987 1
0.36963115331422 1
1.06894431249697 1
0.94220802143144 1
1.10030728438182 1
0.974168416766622 1
1.35739990325853 1
1.12866110538429 1
1.03019050920919 1
0.655248327540826 1
0.578324790586689 1
0.674025494123723 1
0.646574038245981 1
0.906871575882297 1
0.898896343614138 1
0.773800558461451 1
1.04880803855429 1
0.734199127522119 1
0.974649134588593 1
1.21273898300103 1
0.845136378494906 1
0.834957536662112 1
0.891804939579368 1
0.774977438055433 1
1.08644812167379 1
0.74411564268011 1
1.09100945962374 1
0.657169542723453 1
0.879739305735424 1
0.997416491909753 1
0.792061666342378 1
0.578246806787165 1
0.941836085553052 1
1.063712073723 1
1.11030591233581 1
0.481728824439502 0
0.797267741664584 1
1.08722158593198 1
0.427098960020325 0
0.663965437922211 1
1.28280976570639 1
1.51954343755198 1
0.780655804658278 1
1.03103265030275 1
1.35961689158347 1
0.932204519414956 1
1.44481610438368 1
0.921889087467178 1
0.787621760559053 1
0.953841987475349 1
0.598695919847681 1
1.01375435669179 1
1.1668188261142 1
1.26575162380741 1
1.13007794582557 1
0.822598769861258 1
1.31921593274623 1
0.952456825999447 1
1.14739403751833 1
1.28383761956805 1
1.08885475885078 1
0.867468401825354 1
0.924477102974478 1
1.63817788282867 0
0.988727719102454 1
1.19243151664601 1
0.893689370627207 1
1.19035219690553 1
1.42758353855774 1
1.44883804090715 1
1.42588040340825 1
0.419971896914035 0
0.751822801261761 1
1.06934499719286 1
0.683319307424173 1
0.870869622624961 1
1.23829178437148 1
1.67305952225762 0
1.00258771997023 1
0.887119029552462 1
1.4134440546533 1
1.06931675360437 1
1.18188363104099 1
1.15557688549486 1
1.23957543268204 1
0.518871964087745 1
1.66363514043574 0
1.58721554721104 0
0.521009324780992 1
0.988171643370376 1
0.877243975597443 1
0.672342011735314 1
0.696443248210057 1
1.01061212625667 1
1.1500610737247 1
0.603569764986559 1
0.851143925381158 1
0.886889070340005 1
0.5883691322383 1
1.52782279879164 0
1.26934022636638 1
1.25224474747934 1
1.43364854791637 1
0.875165235738709 1
1.01775774488696 1
0.625580535898862 1
1.16647522133518 1
0.846891815085263 1
0.931458676625234 1
0.875874087424589 1
1.10909049427189 1
1.27241638640751 1
1.14127804411241 1
0.932340938910203 1
1.42557679480584 1
0.971813709604937 1
1.53517587875348 1
1.14839100701361 1
0.982762828358011 1
0.87274043335151 1
0.956588464951264 1
0.781818380360379 1
1.54758893712595 0
0.980446535536739 1
1.03192955785868 1
0.838646996496574 1
1.28281018140677 1
1.21899118209338 1
0.989872262956062 1
0.940063575827664 1
1.48827398977392 0
0.737825703176468 1
0.872483066424367 1
0.77227814757384 1
0.698796150666758 1
1.08492372436169 1
1.04079540374377 1
1.35124848836238 1
0.991419427727754 1
0.63822305408965 0
1.30020738772803 1
0.830961702385675 1
1.16893010080828 1
1.08196350062379 1
0.869479512375264 1
0.993565671399137 1
0.621811835348444 1
1.09053518898642 1
1.05604242823705 1
1.14890649982359 1
1.76053444845676 1
0.86940423435391 1
1.13889805625114 1
1.27663500586976 1
1.03391015128612 1
0.788100912345176 1
0.805309159655624 1
1.20775875286487 1
1.03310892341757 1
0.856253655187065 1
1.37834691367239 1
1.15602141034045 1
1.36743276943868 1
0.712768716214435 1
1.38642893239484 1
0.798650795769567 1
1.03695032010505 1
0.684614132411688 1
1.02258569812009 1
1.33756026413544 1
0.977977220104947 1
1.11534921194078 1
1.52207168607098 0
0.631136521205156 1
1.09062748888089 1
0.872089662402025 1
0.294025418719917 0
0.905383921261152 1
0.872872516884267 1
0.847322158601435 1
0.472073614381526 1
1.42370138924008 0
1.65380423516717 0
1.40376751340959 1
1.43408487012389 1
0.951933523732976 1
0.767384318656399 1
1.19653776424081 1
0.904614971191407 1
1.12033744043085 1
1.01954722486373 1
1.34277634922307 1
0.783616806937856 1
0.891582829177916 1
1.13675539079767 1
1.3441764001847 1
1.26214522228854 1
1.21894881056086 1
0.791817011156277 1
0.8835595319807 1
1.11231428027291 1
0.792891104451714 1
1.36804368224527 1
0.99293722172348 1
1.1462033336966 1
0.63509602880721 1
0.727040207320586 1
1.68306006814034 0
1.71142737535723 0
0.411393526788156 1
1.20115353322147 1
0.920759667466804 1
1.23529317917353 1
0.698421099986179 1
1.12237121601852 1
1.31432247517173 1
1.22400384653195 1
1.11711573259052 1
1.20962058510552 1
1.22274855745967 1
1.33732385049076 1
1.26157978798634 1
1.21618616883646 1
0.878924044192742 1
0.952560586839515 1
0.637961655952112 1
0.937437167998169 1
1.18510019170959 1
0.955001129649229 1
1.07577417093354 1
0.875864491245445 1
1.18392914174743 1
0.638118304041994 1
0.879003380516375 1
0.51190481502032 1
1.1440066948619 1
1.46200149876313 1
1.3045663274515 1
1.09690283493824 1
1.21291033993363 1
0.884709797521545 1
1.28654292038017 1
1.09011526517471 1
1.32984166936699 1
1.09463600907028 1
0.25798797517477 0
1.01398179772383 1
0.477446264728066 1
1.10419680901625 1
0.957572712357155 1
0.922756542586315 1
0.929460082496951 1
0.618080746060446 1
0.810038032001609 1
0.443743696487155 1
0.5764692391941 0
0.795027158044221 1
1.07389872599348 1
0.823867043778204 1
1.76563736066031 0
0.916553483910148 1
1.33811883438041 1
0.602890639428351 1
0.894031631060629 1
1.33805300979725 1
0.885937516313982 1
1.46985658903995 0
1.01988340302521 1
0.567250577087222 1
1.02409797667821 1
0.733857533968131 1
1.03894363630951 1
1.12047728909232 1
0.892657755597824 1
0.142154492133595 1
1.35809305257844 1
1.17912291226436 1
0.992724432076413 1
2.16353099592656 0
1.19606766061144 1
1.06985795694385 1
0.904280432546274 1
1.13222815100536 1
0.686341526465528 1
0.334646655871354 0
0.843336301499524 1
1.38347950267975 1
1.24232661549237 1
1.04389252745503 1
0.909870844222237 1
0.829652873237097 1
1.29548397971633 1
0.920850520366426 1
1.47325618177904 1
0.959780560041063 1
0.0116084794543407 1
1.03200321210278 1
1.16989003106393 1
1.44276876236275 1
0.853411701898914 1
0.620260502263625 1
0.951443743551116 1
1.24079122904034 1
0.236601424584299 0
0.704213089543529 1
1.25006462175278 1
0.914465167698967 1
1.07850990402843 1
1.20013715857074 1
1.19722482489069 1
0.91738042125951 1
0.912481314229125 1
0.963376031911097 1
0.894840879747042 1
1.39717007986875 1
1.11650072536602 1
0.844574842686577 1
1.14871359833839 1
0.842681032740511 1
1.20368389062174 1
1.02716125380453 1
1.1625185123841 1
0.698468674732748 1
1.16393808365244 1
0.795668997682707 1
1.12289606203069 1
0.851477802034153 1
1.39303388513781 1
0.963505360218844 1
0.439276101229594 0
1.53217714085289 1
1.20402319735294 1
0.978071503159571 1
0.868574349080641 1
0.843489867778925 1
1.27010315258588 1
0.883541104408055 1
0.599209933463649 1
1.16792556643179 1
1.43989517800615 1
1.40518958454807 1
1.02347987282592 1
0.996244788672428 1
1.30532366711968 1
0.774885212130247 1
1.21481609708292 1
1.45737341010611 1
0.808738406194163 1
1.44965074596085 1
1.07477261619924 1
1.33502106771433 1
1.61540562546277 1
1.38338553557528 1
0.982203041446699 1
1.19190235877442 1
1.35319679384416 1
1.15393174099416 1
0.919654888043011 1
0.833840948432779 1
0.880465734591718 1
1.32041547207606 1
1.19080413940299 1
0.538877852094854 1
1.22314729212964 1
0.645744786600764 1
0.615904375981081 1
0.872806953720023 1
0.784391080167108 1
1.49665684694981 1
0.658823080440165 1
1.32430746802285 1
0.942948574515727 1
1.50231589601462 1
0.77827765222508 1
0.858149931991551 1
0.554635244363005 1
0.79095173332992 1
1.06977078197458 1
0.695522815429123 1
1.20383360024236 1
1.39450441672907 1
0.978075166396428 1
1.8231083482606 1
0.635306313392247 1
0.426715620454493 1
0.9029475820794 1
0.797566790716281 1
1.02337354482133 1
0.579738840513213 1
1.36429674428227 1
1.28930605894026 1
1.29215707787649 1
1.20972771328708 1
0.794290695016836 1
0.88936145890844 1
1.06022326362598 1
1.04942283635921 1
0.809646517476533 1
0.959702309011154 1
0.837921542971196 1
0.882293965436455 1
0.876488281923477 1
1.422199079573 1
1.263584055173 1
1.36083894745424 1
1.48734618335361 1
0.618954801222584 1
0.907644290429669 1
1.35962274139676 1
1.16667416914421 1
0.983677508791888 1
1.30133183369052 1
1.0030635630851 1
0.71120290508845 1
0.905897702579346 1
1.06152814100297 1
1.71572002548264 0
0.723716210806803 1
1.52493119941182 0
0.658987360329447 1
1.33751384758232 1
0.983374809314282 1
1.23890672927557 1
0.970721266675018 1
0.121503340705799 1
1.0021002611412 1
0.986639592330197 1
1.26432794208993 1
0.930447520043992 1
0.634898424829238 1
0.991239024209082 1
1.23010156115019 1
0.738164981477042 1
1.40493028650116 1
0.718016118743701 1
1.13253617647416 1
0.954644013599924 1
0.819647794887648 1
0.839005106130795 1
0.596456156899973 1
1.23648822661374 1
0.921796429469046 1
0.777499984688135 1
0.688550138018939 1
1.40637009783729 1
1.40840473990379 1
0.681735339615662 1
1.29251002081048 1
0.678677077503999 1
1.07785692141871 1
1.22557069419381 1
1.25057188887246 1
0.966247207266222 1
0.934200950377843 1
0.938176937416985 1
1.16122013398939 1
0.882237520467964 1
0.855310620594757 1
1.30129673082496 1
1.1708111585153 1
1.1894551335063 1
0.937727581927342 1
0.583855851976801 1
1.55143330827862 0
1.54541138604822 0
1.39528176731004 1
0.947170981790421 1
1.37355646167035 1
0.708664175026067 1
0.86731702850172 1
0.761484038531913 1
0.607053226311358 1
0.955911411712746 1
1.00769295112565 1
1.19624784386472 1
1.04028380897738 1
0.802313396213958 1
0.971540589652321 1
0.990562456763439 1
0.875613121219827 1
1.21845004147386 1
1.17282074034873 1
1.2646718699068 1
0.806925492580666 1
1.36703432759228 1
0.890639644748623 1
1.14214247565687 1
1.24188095222433 1
1.16249226918265 1
0.816323950186451 1
1.40605140279567 1
0.918107623316503 1
1.14868407281946 1
0.75317265332843 1
1.16407694237091 1
0.942077202913666 1
0.955925185670463 1
0.379804387300435 1
1.18660756857133 1
0.753864719030312 1
0.851413832494089 1
0.560691260134016 1
1.02770409976224 1
1.24566568409812 1
0.986247861342636 1
1.09472462906979 1
0.713079294389751 1
1.07347554344176 1
1.49671514045277 1
0.879403398168524 1
0.632940152966903 1
0.895756230857328 1
0.840361250322888 1
1.06196303902583 1
1.59604956041122 1
0.75352985562712 1
1.13538583413585 1
1.09400579706874 1
1.02724552788095 1
0.992389241224824 1
1.1175831664797 1
1.26772727720749 1
0.99822225739611 1
1.13765811979524 1
1.11583830182675 1
0.859832327827288 1
0.938042655017414 1
0.903836674841377 1
1.31033953240682 1
1.02533634200474 1
1.2414876208494 1
0.875518336689705 1
0.83121749247008 1
1.41708415873919 0
0.984056569196409 1
0.971338229333582 1
1.22395573574175 1
0.864627948094499 1
0.827580737091871 1
1.06143984256067 1
0.807008748613217 1
1.06239088981622 1
0.865863987920815 1
0.635864357666549 1
1.09068555023437 1
0.910340290954847 1
0.830137985542923 1
0.916340975017069 1
1.09488412919281 1
0.941527999080292 1
0.996360763386307 1
1.01382706912024 1
1.16061230283537 1
1.0777681260123 1
1.16468657686889 1
1.20405614993641 1
1.0066576382042 1
1.03750855608465 1
0.867588576111728 1
0.61127391989098 1
0.73879237920832 1
1.34672660545425 1
1.46390188049321 1
1.01476420698074 1
1.10678366727329 1
0.60372018858649 1
1.21054350861692 1
0.387788412470843 0
1.09411670786085 1
1.14842942135559 1
1.08625618897109 1
1.3283970280398 1
1.49921653273992 1
0.637930686531578 1
0.988049800898091 1
0.811946285450456 1
0.910660736502411 1
1.24517870495349 1
1.08852719549026 1
0.928915657856621 1
1.03083139748624 1
1.14319807663493 1
1.45002414956439 0
1.19100303442437 1
0.788883852865358 1
0.799465499734687 1
0.914450249378094 1
0.45765876561879 0
0.701723780782857 1
1.00676403194516 1
0.803351755130646 1
1.0270322460339 1
1.03787643846238 1
0.834063757020426 1
0.916089138377345 1
1.57466999464363 1
1.28026974709661 1
0.881518539733841 1
0.834224078909043 1
1.14629600406513 1
0.872410648036172 1
1.29969432831612 1
0.981743103579571 1
1.19148079144492 1
1.02588980385772 1
1.1042052228454 1
0.719198337059837 1
0.469172526134488 0
0.528938451652382 1
1.53127509183052 1
1.0574766027538 1
1.6908729157257 0
0.952670253878323 1
1.05462367935188 1
0.788887890217023 1
1.19783278551807 1
1.23055813593634 1
1.37435095479951 1
0.921251048057814 1
0.190554899612443 0
1.26815667115294 1
1.02620097156899 1
0.748465315927442 1
0.96541590531208 1
1.07810554526755 1
1.17883234358143 1
0.663224618175512 1
0.967584717684559 1
0.961651304917713 1
0.844123581271175 1
1.55293085804817 1
1.14045904428927 1
0.532580559644121 1
1.13481054481827 1
1.03154508618837 1
1.03000136978647 1
0.596453087272536 1
0.678802093887807 1
1.55946889072644 0
1.49375470503686 0
0.429213041746138 1
1.34727767436475 1
0.95482239999022 1
1.28297200647394 1
1.30780065110318 1
0.910303218354955 1
1.09453975993728 1
1.27469479586402 1
1.29137090978505 1
1.32897233007897 1
1.360875961986 1
0.941066016398888 1
1.09950444235639 1
1.17161613818095 1
0.644955032052172 1
0.726300487564054 1
1.54253186495251 1
0.844025833941873 1
1.34107088901921 1
0.860845844106704 1
0.82963624345843 1
1.52716681334455 1
1.21527259399574 1
1.20949122685395 1
1.32892097626266 1
1.14212785182006 1
0.721738551703416 1
1.06000753333586 1
1.31474917138313 1
0.951848035974241 1
0.751861351085315 1
0.786806612223254 1
1.15282019175766 1
1.24369865574957 1
1.15575446255007 1
0.602668556047311 1
0.651620988990008 1
1.36180357210288 1
0.839216138691505 1
0.897183410525514 1
1.07172193219453 1
1.28851683664633 1
0.672932870945551 1
1.07478359628837 1
0.757719778523529 1
0.9339099423451 1
1.17238515707756 1
1.69465381947848 0
1.02040974804166 1
0.968412157699667 1
0.888017413257478 1
0.578169301599186 1
1.1418175300204 1
0.92560651911005 1
0.800035808422822 1
1.17382418491912 1
1.22328052823717 1
1.18529761767888 1
0.919540780109315 1
1.18402544871218 1
1.31386682455064 1
1.27501697870467 1
0.857556991183659 1
1.21758612248873 1
0.628401898251345 1
1.35195141439516 1
1.36117013633808 1
1.28825773852086 1
0.572939090552584 1
1.02033454741654 1
1.68642155592492 0
1.49664932071997 1
0.765430045716429 1
1.28212384810221 1
1.0861813046554 1
1.39749203440672 1
0.909866697358661 1
1.48643505675572 1
0.902647660623932 1
0.565345573465646 1
1.3196802137504 1
0.763873195476915 1
1.18235729788002 1
1.15794185915832 1
0.682161677415189 1
1.03916459901116 1
1.11771352429557 1
1.13982736718335 1
0.484081513507723 1
1.00433471795694 1
0.973459162987138 1
1.60180081692627 0
1.61776083202258 1
1.16979971803686 1
1.07493176358886 1
0.572713008638166 1
0.799941296326881 1
0.85954353008879 1
0.483206011699378 1
1.39181991691433 1
0.801604899856649 1
0.808687348817411 1
0.993914278390623 1
1.26182457651798 1
1.39079568779986 1
0.744541752590352 1
0.592143037063577 1
0.559687499268106 1
1.34622654042062 1
0.433258220067635 1
1.21325271946335 1
1.03425850760593 1
1.10360719643704 1
1.02708576938755 1
1.13960360389011 1
1.23803180766111 1
1.2587657961907 1
0.747714909273457 1
0.97844413740414 1
1.26903441625934 1
1.56665975194561 1
0.925521016750745 1
0.811140663971908 1
0.897593510954188 1
1.02901767154401 1
0.478730848297819 1
0.541587311812938 1
1.38020525074592 1
0.890559145818877 1
0.858529234638194 1
0.874629310687218 1
0.894201421245895 1
0.844955619066457 1
0.887055217962238 1
0.509179432122422 1
0.874224668555666 1
1.18810374183422 1
1.4805216924949 1
0.533479973590243 1
0.896838242820283 1
1.14329458379135 1
1.5172247371759 1
0.362273045937427 0
1.36074429122551 1
0.752695292095244 1
1.32594706147746 1
0.817682364728814 1
0.750213614325623 1
1.08625870969232 1
0.612750736850759 1
0.892907527861709 1
0.956562665297809 1
0.431691876783885 0
0.643058529370253 1
0.728607226617782 1
0.926833789757982 1
0.907122565196272 1
0.747339687364819 1
1.05185211791333 1
1.00693686331017 1
0.433422967387451 1
0.876287463848634 1
1.30051210768142 1
0.921127053401519 1
1.1494029523425 1
0.937774004048914 1
0.879992299269764 1
1.39624593351893 1
0.890266290703092 1
1.36889104737741 1
1.08686256137207 1
0.740349130343006 1
1.16874381224767 1
0.886977693606504 1
1.25642148960158 1
1.02120618421333 1
1.04319723880787 1
0.947774344960747 1
0.498041431877075 1
1.28425628032492 1
1.29019655468085 1
1.32760757153406 1
1.11786483767846 1
1.06062119195218 1
1.07092463456545 1
0.894451963425998 1
0.696374468716261 1
1.08413900168499 1
0.526557531339182 1
0.172127865842593 0
1.28327433813526 1
1.11335696404845 1
0.911747823539875 1
0.583359798091155 1
0.945719419312953 1
0.83878610780057 1
1.3427912204589 1
0.978423641291104 1
1.21411971511587 1
1.5988702620411 0
1.21132846438128 1
1.3328860599253 1
0.851693655490959 1
1.6604603370179 0
0.936598379438299 1
0.865251921272086 1
1.2876308142168 1
0.990464056508409 1
1.30463742751198 1
0.967175223324105 1
1.01327760377194 1
1.09403625503978 1
1.51872750861205 1
0.913870075270764 1
1.33129857168875 1
0.661530776517192 1
1.19593123307294 1
0.946798135650812 1
1.01875286836118 1
1.16523741148043 1
0.765661709631245 1
0.789877165472877 1
0.737168715862468 1
1.26989560398791 1
0.75404098509626 1
1.05930070485284 1
1.1896042475509 1
1.14256655110137 1
1.21133412650164 1
1.53146016012261 0
0.801216071131434 1
0.973954189344278 1
0.494005324708255 0
0.966473389798552 1
1.22553406407589 1
0.982556665873866 1
1.16963854083236 1
1.36624190481323 1
1.19128230406555 1
1.03069139795999 1
0.69399396276363 1
0.859545362835946 1
1.0964097199491 1
0.800728025299283 1
1.46760464190788 1
1.31537383231346 1
1.06960157765289 1
1.22773507277547 1
0.993589260942826 1
1.47093446510212 1
0.876481986132777 1
0.873165341149749 1
0.822431749998321 1
0.72635831038567 1
1.06707853661141 1
0.793676556729494 1
1.47125320742675 1
1.13615991511387 1
0.917568415457211 1
0.946755602530514 1
1.14024544745196 1
1.32809872342401 1
1.12475004397302 1
1.2608907345668 1
0.838161518079945 1
1.08995882918063 1
0.808777696490934 1
1.01367547237869 1
1.26296870868062 1
0.76085449379303 1
0.897254014982143 1
0.96807699801617 1
1.24246627498073 1
0.447208930004978 0
0.915628546123269 1
0.71547324566011 1
1.19696860716268 1
1.10759153319841 1
1.23989419309877 1
1.11730274626676 1
1.18997859709537 1
0.17875489368002 0
1.11336863541902 1
0.624301680805682 1
1.31232952434751 1
1.13196385070746 1
1.25276047083749 1
1.10721179775748 1
1.5677091590246 1
0.603967341598296 1
1.45540548555921 1
1.08192318198082 1
0.5397257343278 1
0.606271132474408 1
0.70053820291875 1
0.988165102452623 1
0.443446641525676 1
0.937773713288813 1
0.828836060554556 1
1.28572105317452 1
1.04090736716942 1
0.877020633162483 1
1.13939307891747 1
0.94212797511755 1
1.22166030173113 1
0.949005949504738 1
1.05884387187853 1
1.16684543875992 1
1.04571712114146 1
1.09894733740882 1
1.12698142389145 1
0.757064846014801 1
0.79864476356761 1
0.709536435074111 1
1.56549575617457 1
1.10712618709369 1
0.947405237693754 1
1.18383004350494 1
1.43857408173063 1
0.924693127284355 1
1.30278726219244 1
1.23494667254475 1
0.804021481949479 1
0.937652567158775 1
0.988811875044584 1
1.31750822950024 1
0.785508763967376 1
0.713242713654566 1
0.843906892139204 1
0.879594042473196 1
0.979872180636149 1
0.725468919880715 1
1.06689174270837 1
1.05137170046233 1
1.30511174858262 1
0.797941892264209 1
0.650305258553356 1
0.487773617392946 0
1.15245902193893 1
0.733198831940219 1
1.23806177315846 1
1.11612551294495 1
0.973904199372543 1
1.22773546379854 1
1.24526635809417 1
1.08876682131939 1
1.12942525957149 1
1.04177538623365 1
1.12708258954516 1
0.93908209528999 1
1.2568119049994 1
0.990696590014345 1
1.40561109142061 1
0.8774090385573 1
0.76789204472891 1
0.712944907075563 1
0.623691018791902 1
0.997731389414238 1
1.00630882879646 1
0.907340230461377 1
1.70828904993528 0
0.972863345058146 1
1.19860178103078 1
1.41315643951214 1
0.878337063189189 1
1.30847975260549 1
1.02305546488326 1
0.951835059161506 1
1.27047196828862 1
1.05795183248366 1
0.907687538353813 1
1.16265759581417 1
0.70315171253198 1
0.941234238744826 1
1.17488125564113 1
0.616252770841119 1
0.969377672196918 1
1.58012225367128 0
1.09194890049481 1
0.773666669072465 1
1.23339896071052 1
1.28928600682717 1
1.09059360979867 1
0.622059339818543 1
1.53385900331519 1
0.440332837122173 1
1.33842624708693 1
0.901988973068647 1
0.993329641654304 1
0.839208275553675 1
1.1014385431287 1
0.567073660471847 1
1.20764014455245 1
1.04542699314246 1
1.36010596775431 1
1.12689595133675 1
1.39613222647988 1
1.24268904128436 1
0.918093015481841 1
1.44729424952067 1
0.950899426399051 1
1.3513300016536 1
0.905669745433128 1
1.12230939477004 1
0.864794996567027 1
2.03241997629591 0
0.742655980340413 1
0.988903940415894 1
1.04537862006384 1
0.97003355753262 1
0.738570936888138 1
0.644801831585006 1
1.04301504521146 1
0.542237366012311 1
1.21447330913647 1
0.374334053224874 1
1.33970984648172 1
0.586507575778163 1
1.20813856544106 1
1.01764655204114 1
0.801929967363239 1
0.481058625918941 1
1.06070397331432 1
0.952996140549679 1
0.789609591128622 1
0.504484435843204 1
0.849915815979205 1
1.15481926108165 1
1.05080355594527 1
0.578146183650017 1
1.17519788779689 1
1.23157510475689 1
0.794997799198194 1
1.20025230524616 1
0.681633976229207 1
0.877471807646324 1
0.771376680499752 1
0.922118692599659 1
0.895049259659081 1
0.619262460710725 1
0.655417881479951 1
1.25444827905903 1
1.12253997292044 1
0.516479500890191 0
0.96515330525483 1
0.680326208500591 1
0.726684083707931 1
0.641724192112312 1
1.00763586904144 1
0.57915363925492 1
1.4028679205693 1
1.1619572865626 1
0.412361489890444 0
0.770023558166517 1
0.720887335753119 1
0.557127480655723 1
1.20448994953676 1
1.58625001290741 0
1.10356034656004 1
0.943029991743205 1
0.420660815275441 1
0.841287080026504 1
1.30479706713712 1
1.18624763840614 1
1.07750851641545 1
1.68959730212733 0
1.00717837835831 1
1.56672221461153 0
0.602302358718799 1
1.01192651338035 1
0.688517027777973 1
1.33665148147734 1
1.57332430379178 1
1.10228556423698 1
0.84122079070501 1
0.612739693491293 1
0.827704319895604 1
0.739407922219405 1
0.65621188994441 1
0.671594899777126 1
1.46080178344949 1
0.848330730435124 1
1.0515779956396 1
1.49049362269679 1
0.814509822871424 1
1.0532495306348 1
0.928155424194954 1
1.30326942337022 1
0.928945228244172 1
0.936306555010946 1
1.1373181891172 1
0.802078371536404 1
0.7593754920598 1
1.39432670783807 1
0.736995897725057 1
0.596478787027366 1
1.01345219151013 1
1.1616595357429 1
1.23183409377078 1
1.20497933043133 1
0.772346141493258 1
1.22187130095578 1
1.51260450703287 1
0.755197622614648 1
0.692273931518671 1
0.296063627317479 1
0.853561011710436 1
1.25175023887236 1
1.10803245105285 1
0.95061201325982 1
1.00022425878868 1
0.850234962445841 1
0.714945341819697 1
1.16318380857107 1
1.09061376403474 1
1.24721229255867 1
1.57942126768579 0
1.0353890529985 1
0.899042749178 1
1.05513234704667 1
1.17046858973007 1
1.38284821903563 1
0.631208462078607 1
0.928743245973163 1
1.25886046698201 1
0.925794985699771 1
0.927755671087609 1
1.41103927380812 1
0.758731461633361 1
1.11804589212684 1
0.702200406251134 1
0.960903377283786 1
0.456727482017338 0
1.15851335609733 1
1.0642824489085 1
1.16631874510823 1
0.954307115113978 1
0.890560124093947 1
0.642344579550689 1
0.838812351895352 1
0.698338633144536 1
0.943206750710711 1
1.18912373369916 1
0.668966980377456 1
1.06509914032842 1
0.903489126592968 1
0.17021107273142 0
0.745318058757529 1
1.04536601793146 1
0.888737167476302 1
1.6157330646503 1
0.957852018011148 1
0.675654452876267 1
1.60815936613364 1
0.905571180265232 1
0.605716097591593 1
1.33718749864081 1
1.22333087784239 1
0.570571421579647 1
1.0287396418482 1
0.994249434472176 1
0.812492271557536 1
1.24886930958368 1
0.686055237927265 1
1.24226699494795 1
1.31250290952587 1
1.25474979524019 1
0.444528655881578 1
1.07083806293297 1
0.675184425891744 1
1.00560464553522 1
1.15372421320123 1
1.31650982012731 1
0.996821104028853 1
0.932220850736051 1
1.67655821098361 1
1.09888946324613 1
0.643222869271073 1
0.807932607941295 1
0.890547441283199 1
0.816907114021201 1
0.941035671016513 1
1.00479017315986 1
0.54798607240867 0
0.863909262140574 1
0.857968474661544 1
0.98363502238302 1
0.930793421637307 1
1.0546906702276 1
0.941785275755724 1
0.821766786713948 1
0.804419925636027 1
1.20174724368485 1
0.893971109686642 1
1.49671294703896 1
0.482033535252191 0
1.17153124821791 1
0.848807438207497 1
0.977399113704561 1
1.23289551183994 1
1.32171759051158 1
1.06260691434272 1
0.802105088785539 1
1.18396203326835 1
1.18758535762509 1
0.493193313796049 1
1.28646880797931 1
0.93318456015173 1
0.816856155589849 1
1.4777314243301 1
0.450944118501219 1
0.329884590071742 0
1.17943777412381 1
0.638519211728061 1
1.38003310651418 1
0.906545234641813 1
0.834231458926763 1
1.28224908012926 1
1.44649495833074 1
1.30791704402407 1
0.700946656973737 1
1.22394816122202 1
1.46681695031313 1
1.09661792966225 1
1.3403459886842 1
1.12990007428301 1
1.48948102130169 1
1.158075464565 1
1.30605420127738 1
1.21191460764501 1
0.733750982563322 1
0.584373621584636 1
1.01131705533189 1
0.983025010864653 1
1.20458298187488 1
0.884802702928549 1
0.645976628676536 1
1.79335376008163 0
0.711445450331424 1
1.43691441295805 1
0.588187390347627 1
0.655451473796613 1
1.09296505584101 1
1.35061865589495 1
0.770009046706224 1
0.976042461885071 1
1.24667076893957 1
0.898608905034777 1
0.650736429504661 1
1.24723393079691 1
0.887831860996745 1
0.766802315739691 1
0.95862174856228 1
1.48029409984126 0
1.40089513904493 1
1.03180865624854 1
0.705675993907428 1
1.35869436147258 1
0.889842825721638 1
1.24302023102398 1
0.634111417559866 1
1.08459090299903 1
0.753637886845696 1
1.2563787513933 1
0.800088361485065 1
1.07177483690846 1
1.20533627773009 1
0.675571974672165 1
1.12001251550294 1
1.33047527413965 1
0.812304499638223 1
1.10299731126123 1
0.938795153310929 1
1.09051078181974 1
1.39030175927644 1
1.11828023126293 1
1.1282452052687 1
0.878844296158935 1
1.27370352934067 1
1.57442301224555 0
0.760839599359495 1
0.479672615934403 1
1.15508655096373 1
1.09729592236595 1
1.06583090959224 1
0.975111742074536 1
0.957011426221832 1
1.3703089621901 1
1.07359968316139 1
0.885259573290306 1
0.725223549956448 1
0.742974567280735 1
1.04701155295677 1
0.844484279031703 1
1.29045657415127 1
0.608765044260691 1
0.99117915262575 1
1.17074273892511 1
1.06410873756746 1
1.52539033688656 1
1.43635915301802 1
1.02986670263015 1
1.30145951982298 1
1.22239899097053 1
0.77582151686916 1
1.21558372713164 1
0.75721784242149 1
0.999289643915908 1
0.707975517867446 1
0.785941580716371 1
1.21118968250236 1
0.705027850941251 1
0.798046623331674 1
0.530370947042407 1
0.821108465614785 1
1.16482710984907 1
1.04570571536371 1
0.832113030021347 1
0.763670595295693 1
1.41390770276158 1
1.05324824569413 1
0.830465139847519 1
0.782980036427281 1
0.290203104536966 0
1.06316121867952 1
0.874554296361432 1
1.12085469749462 1
1.12365041261334 1
1.33864197119375 1
0.984182976722358 1
1.02658896581877 1
1.12508906427406 1
0.695447247514813 1
0.94601281544784 1
0.954101889325497 1
0.41227104512151 1
0.811938002589863 1
0.93099518714122 1
0.928237842001456 1
1.56260768954028 0
1.02099745308739 1
1.1199439842748 1
1.26652095219622 1
0.970030727518885 1
0.902960491681401 1
1.11825783546984 1
0.654415412119809 1
0.798148622639804 1
1.22794755792831 1
1.03842583749288 1
1.39637760427688 1
0.802292938387724 1
0.983543528074186 1
0.882738648641918 1
1.07673363973457 1
1.04391298080647 1
0.653911295271884 1
0.855766236976721 1
1.09493692165029 1
0.789813210762178 1
0.545462921716717 1
1.42450804328687 1
1.11944668398431 1
0.754539372734656 1
1.28244352456152 1
1.00716478931561 1
1.23262995230914 1
1.68200472390885 1
1.36257459071484 1
0.637289245653154 1
0.891494015286389 1
1.07582647601408 1
0.840628501410402 1
0.806120519910298 1
1.32496311959182 1
1.1684277109257 1
0.698489827833777 1
0.963543529808135 1
0.817596083460359 1
1.32324964528511 1
0.611046355779558 1
1.30191281425524 1
0.327128298930448 1
1.0016202010245 1
0.852733565409005 1
0.787010725850958 1
0.853008867047558 1
1.01645731501164 1
1.01363777544279 1
0.919119874570198 1
0.821018464128436 1
0.861066731427888 1
1.09908931458835 1
1.40443786676702 1
0.420776403277541 0
0.84509880805373 1
1.18636945142724 1
1.14388454410934 1
0.687108835024076 1
0.811537877932114 1
1.0407240799144 1
0.669400555168797 1
1.18453788884476 1
1.25105441094403 1
0.702223509105164 1
0.841358955144134 1
0.878646373647638 1
0.893503513551435 1
0.591198241080727 1
1.09623703905167 1
0.43261182497934 0
0.708934147426282 1
0.625543742987386 1
1.29891815773769 1
1.02173463876874 1
1.08729696791674 1
1.26002606177147 1
0.941743533632139 1
1.14476905386844 1
0.999656247315347 1
0.936265261635016 1
1.32318597281965 1
0.551798023216118 1
0.843323696871098 1
1.01777124848558 1
1.17402245699363 1
0.701210347124845 1
1.16389333637446 1
1.05841719631923 1
1.08979959464839 1
1.12723487192266 1
0.911287601120309 1
1.06841192458463 1
0.696622245811935 1
0.898218875695039 1
1.21532498434629 1
0.882409088493208 1
1.02347860020715 1
1.27827075290583 1
1.1425625483288 1
1.03018359918128 1
1.13375996699069 1
1.6705689294914 0
1.26813718342439 1
1.24544745592373 1
0.903989303113544 1
0.685421617270357 1
1.06369036569954 1
1.06263881066655 1
1.32457196469832 1
1.31307006733063 1
0.796952787795793 1
0.966354169635234 1
1.15305464045514 1
0.99670408512075 1
1.60622869834627 0
0.999329844905642 1
0.992614334664179 1
0.895119103137197 1
1.16808132802361 1
1.67544090848257 1
0.919330757426417 1
0.665973891382381 1
1.2305582052475 1
1.20638795326797 1
1.10417217320325 1
1.16506948191184 1
1.18691105684683 1
0.785420101902162 1
1.37648885174974 1
1.09231058907354 1
1.01106403273572 1
0.996964808430577 1
0.968306493734894 1
1.28656645934723 1
1.16238403937769 1
1.27925532392297 1
0.600049868937696 1
0.595276561241771 1
1.25696375977007 1
0.606164521471173 1
1.13838367958288 1
1.27294493323244 1
1.08429129710782 1
0.447439094453143 0
1.20356978263742 1
0.929563281206515 1
0.782155056016301 1
1.13901828846946 1
1.18824484290836 1
0.850738364576968 1
1.05580855413814 1
0.897586034048203 1
0.571934464318835 1
1.02191085645062 1
1.24633208736122 1
1.16806063409547 1
1.049634125505 1
0.972970084877473 1
0.568935575496948 1
0.534357947593238 1
1.10091674649914 1
1.22061343414534 1
0.743555123705765 1
0.350408037731129 0
0.710253624220479 1
1.35391478832745 1
0.626761203331046 1
0.933197793149832 1
0.787484120625981 1
1.60036983569611 0
1.1836967576721 1
0.775424118749638 1
1.41887764280905 1
1.29523075059291 1
0.964287076340607 1
1.12677296363841 1
0.972514358378653 1
0.982677119857826 1
0.609478329771645 1
0.873407731735442 1
1.15672960564491 1
0.691585177588909 1
1.28105421424645 1
0.847269394683747 1
1.23976443998234 1
0.946655601228244 1
0.721267669539788 1
0.931760328988221 1
1.20984687956101 1
1.06124240326378 1
1.21114155130021 1
0.84509155256514 1
1.10349060531306 1
1.02177071047657 1
0.972371786168614 1
0.592984832035551 1
1.10770041726781 1
1.9063909027039 0
1.23395520127612 1
0.671275025737494 1
0.89283369529499 1
0.741063580333261 1
1.17420965015773 1
0.913598745721001 1
1.750074791312 0
1.26437148978596 1
1.0282774151768 1
0.844076321488186 1
1.00444467799136 1
1.10207853042179 1
0.974239641710996 1
1.12564221284541 1
0.490442589792376 1
1.34980652442137 1
0.843322267893355 1
0.585316551744012 1
0.99813381726895 1
1.09997694853197 1
0.699514048160355 1
0.599611291090211 1
1.25455708727444 1
1.20795094276331 1
0.892823511337528 1
0.888959231098214 1
0.931512300631083 1
0.989813127496336 1
0.758076150051551 1
1.2875505280343 1
1.21055846680701 1
1.54122379789034 1
1.31642040596767 1
1.42137605909028 1
0.873884277025984 1
1.01635015124248 1
0.354809424441617 0
1.29539961182659 1
1.18742462570253 1
0.6893972964431 1
0.783721247080021 1
0.820172860890649 1
0.577594660394541 1
0.979275718149679 1
0.941089599711503 1
1.31911820871743 1
1.00437843423541 1
0.984721454629549 1
0.940263354681933 1
1.25922536291454 1
1.29290973609109 1
1.05396586965831 1
1.5497867124624 1
0.990032032353462 1
1.13838177156753 1
0.754652045425921 1
0.836385151192849 1
0.68391491991838 1
1.47929082130071 1
1.07191382370242 1
1.12348613459222 1
1.02091598257216 1
0.572239404463822 1
0.913161531667394 1
0.862420278053961 1
0.732162396436654 1
0.695110688761559 1
0.865797976323854 1
1.0144270852819 1
0.887093621707124 1
0.845661795033029 1
1.32655261482845 1
0.762892606177242 1
1.33542921308932 1
1.01477066029573 1
0.778146962155697 1
0.899400365098649 1
1.1533725390233 1
1.27361666148367 1
1.06983294375289 1
1.00841247574901 1
1.03570747035079 1
1.09287653377838 1
0.874325338156453 1
1.07469222238439 1
0.669691858568802 1
1.15748978460494 1
0.964119764917222 1
1.00232329965872 1
0.815480887462034 1
0.993578227460479 1
0.85991233487301 1
0.962563502044508 1
1.05660456893794 1
0.464947414255771 0
0.784456938743877 1
0.635221947389581 1
0.907347995530159 1
0.946762721898348 1
0.862544744927198 1
1.11754111742417 1
1.01216976392682 1
1.44736461517295 1
0.805780495283658 1
1.61640722390314 0
1.44992193743719 1
1.04809063022941 1
0.567050703056773 1
1.04497851699449 1
0.9587258389921 1
1.13940994284973 1
0.746834285975889 1
1.31465425653354 1
0.783536326231699 1
0.948182024008832 1
1.20261629167139 1
0.603505931403453 1
1.20631172127421 1
0.610521213216443 1
0.507966413116982 0
1.37533974495176 1
1.04854780898768 1
1.19097803771368 1
1.2041905177088 1
1.5651631716214 1
1.08262592523444 1
1.3782888366946 1
0.919480137459782 1
1.68019253663716 0
1.52172858891597 1
1.39409811663974 1
1.29030755604034 1
1.43346740700805 1
0.726243050502635 1
0.978190359060123 1
0.941886451969371 1
0.645871984923533 1
0.540942215553618 1
1.39102869992468 1
0.988231489111674 1
1.40949498448813 1
0.678893655855759 1
1.29222412231926 1
0.952358214513311 1
1.09882624094896 1
0.864928687651852 1
1.06778745334336 1
1.03055900648689 1
0.639648406986816 1
0.969806957092045 1
1.18207501551542 1
0.506407798354475 1
0.811235998556312 1
0.623785159882797 1
0.521207990667966 1
0.918437010498659 1
1.01016322742235 1
0.979500668457972 1
1.13802610419831 1
0.844225014590501 1
1.55892468140567 0
0.928274118866973 1
0.978030780651344 1
1.10302633420891 1
1.29144820534886 1
0.853291596032196 1
0.40122651216794 0
0.649027044305431 1
1.51557404512083 1
1.50645023003319 1
0.705024964561548 1
1.1024844677275 1
0.564445196405249 1
1.35420338812738 1
1.31388392586434 1
1.1772067537265 1
0.546659388134138 0
0.916165761490939 1
0.904082047682868 1
1.02664148617759 1
1.40792515112773 1
0.66550986621912 1
1.41924964879518 1
1.14265381345557 1
1.27374500531954 1
1.19383277328912 1
1.21623935474599 1
0.402689059699525 0
0.961560899912673 1
1.06719096800637 1
0.853564912716698 1
0.489940946522568 0
0.898305377040084 1
1.30841515434076 1
1.19222393263196 1
0.732948665550449 1
1.24812106960486 1
0.715304996339407 1
1.22841372843768 1
0.908831523027673 1
1.23191589924282 1
0.878159907606313 1
0.597726888527497 1
0.919916587832303 1
0.775892165407591 1
0.777622426097656 1
1.04954954792225 1
1.18134594100103 1
0.791336093303139 1
1.35190330528012 1
1.3071509953954 1
1.3513659606856 1
0.736680187337327 1
1.15810888114926 1
1.02102097650767 1
0.888922807061649 1
1.52164342683582 1
0.942373261372073 1
1.01054497959616 1
1.18522196858359 1
1.26858127641002 1
1.24513495558722 1
1.08526094883554 1
0.859710751641578 1
1.15943610311789 1
0.689462905408677 1
0.514100481108297 0
1.05600592797255 1
0.976627443392944 1
0.758562764101583 1
1.04467658770942 1
0.609197581014679 1
0.770855395307714 1
0.885630870085045 1
0.377827954432126 0
0.933945924172059 1
1.21185859620755 1
1.71699464530228 1
0.886476931625684 1
0.527552886852741 1
0.809238215615125 1
1.01752930532999 1
1.0011362957249 1
0.599791283370319 1
1.1230738924851 1
0.854712810620864 1
0.676659885256917 1
1.14392281973679 1
1.0681504825515 1
0.875728197959847 1
0.824423200000894 1
0.942851733781695 1
1.03996253997245 1
1.03594266851399 1
0.78689371149818 1
0.753553134437459 1
1.39444683199873 1
1.10297059794323 1
1.38420156806403 1
0.415279956335865 1
1.08933722876084 1
1.14910013739934 1
1.11804986475004 1
0.742621266770023 1
1.01845468191172 1
1.07667313457033 1
1.00232982028894 1
0.810012167043973 1
0.874854241103888 1
1.4061972417799 1
0.913082168098672 1
0.49206357531105 1
1.06143820570319 1
1.04770540736689 1
1.05594786458166 1
0.959791290643045 1
1.10783154790118 1
0.88508056004352 1
0.782266533386846 1
1.15309850723926 1
0.869501567203211 1
0.979578215257965 1
0.499762762859381 0
1.05509608401987 1
0.701233592808639 1
1.39654161069411 1
1.18235426100297 1
0.792135657484295 1
0.633215659948419 1
0.43835847716211 1
1.27027464136705 1
0.927651617049408 1
1.03735470828495 1
0.662815882390752 1
1.00254754485456 1
1.29985325660872 1
1.16415911978271 1
1.3711568460146 1
1.27047626194687 1
0.686057740322983 1
1.29557925901197 1
0.580950333929859 1
0.515458552667447 1
1.01197265294432 1
0.963939614585015 1
0.747437263503494 1
1.25625084440372 1
0.715922661538596 1
0.571920261156389 1
0.824035075443386 1
0.828683590371459 1
1.03229902852947 1
0.916536771092334 1
1.13405281698727 1
0.807012401744457 1
0.848173506753129 1
1.48080363610266 1
0.636710191431853 1
1.00910477890112 1
0.668416435014531 1
1.30366834400757 1
0.755042108579986 1
1.14470300953053 1
0.648207144637071 1
1.16792756689557 1
1.11623926086422 1
1.11323898655582 1
0.612418515189774 1
1.16348296337633 1
1.05522043642112 1
0.652744412656932 1
1.24091948512896 1
1.16687625045733 1
1.4079992251848 1
1.29152101155189 1
1.07361186757055 1
1.53681040943673 1
0.592561173856573 1
0.997837882206706 1
1.11002533915186 1
0.864207663463023 1
1.01261421808436 1
0.966309219109184 1
1.42428188000435 1
1.03816468481271 1
0.978956700831615 1
1.06389814833477 1
1.05070264171901 1
1.42177961447593 1
1.30038512205918 1
0.924724648116543 1
1.25567845557112 1
0.957127889237218 1
0.726879664494299 1
0.908254225618811 1
1.28555509170528 1
1.03477666354326 1
1.18712054204577 1
0.911351746276346 1
1.21620516572626 1
1.66354343976398 0
0.429403043976893 1
0.420950160436146 1
0.934983653007772 1
1.12013974298904 1
0.757870599768534 1
1.1799937181136 1
1.32011286238527 1
1.09468688879122 1
1.79874502783885 1
1.22962492766696 1
0.884624699872372 1
0.583888622398147 0
1.35868332131745 1
0.911534723169719 1
1.13896070943721 1
0.509122076278329 1
1.27893682288267 1
0.729013434386016 1
0.889628126259532 1
0.569605506059599 1
0.941585924436258 1
1.39739571192101 1
0.875623299024263 1
1.04203774954118 1
0.972721825244145 1
1.05726495806641 1
1.34087514208725 1
0.899852090867129 1
1.29648569214817 1
1.02357690643186 1
0.553280225808994 1
0.793516325380077 1
1.06782322451641 1
0.937734209106869 1
1.18374598331285 1
0.942227749170413 1
0.659123728343401 1
1.197479436766 1
1.18462859572392 1
0.867574975858599 1
0.96292174854762 1
1.1065391967535 1
0.635036147764034 1
1.23771178106456 1
0.807068009350801 1
1.00659847350631 1
1.60290282206386 1
0.782956654954507 1
1.7223914814367 0
1.23278788975446 1
0.951917180813083 1
0.954165533645896 1
0.606260540631709 1
0.815507644546482 1
1.15588549607779 1
0.959311230253817 1
1.47649124432949 1
0.998940177508248 1
0.907118637066126 1
1.76691356123711 0
1.06739369252624 1
1.10740591388084 1
1.19720603312959 1
0.986393725772826 1
0.784267559121475 1
1.47046588448599 1
0.987843734151076 1
1.15831324228433 1
1.24452007104422 1
1.5734004364773 1
1.27134677869311 1
0.794078396444388 1
0.751267044220892 1
1.7055472908183 1
0.891013440164909 1
1.1544572672352 1
1.26509465615701 1
1.096676435513 1
1.29886078357909 1
1.41365322255579 1
1.19631360259346 1
0.662726338365008 1
1.39383678087783 1
0.849980267865599 1
1.15235667713175 1
1.08237490996312 1
0.594614401175354 1
0.971006413045159 1
0.902646452355246 1
0.765183379798811 1
0.83895458630156 1
0.955307619728747 1
1.15350078255433 1
0.915490745844814 1
1.20636022785376 1
1.13809049463295 1
0.992595791078633 1
0.448817637458907 0
0.980289697076128 1
1.26503637605859 1
1.13886353408992 1
0.991244287804301 1
0.753876864108826 1
1.33827413524848 1
1.36474289926938 1
1.05488489974336 1
1.13935060381909 1
1.03089062670447 1
0.703371461067646 1
1.41409314408096 1
0.949709254401419 1
1.27631388034237 1
1.35086796512537 1
0.817791567416729 1
0.755893276549148 1
0.983099668577813 1
1.41828407563918 1
0.843187814749045 1
1.03725832408853 1
1.07212504697568 1
1.07587524161982 1
1.0927456873941 1
0.666619771324994 1
0.988067853708816 1
1.45276625805906 1
1.2178957437288 1
0.547434804167127 1
0.889327364223119 1
1.35317820680902 1
1.17644052342313 1
0.373484589402537 0
1.0343308488313 1
0.695806687645801 1
1.0414175226264 1
1.33019748376175 1
0.503468879378891 1
0.882036411063584 1
0.683758404762099 1
1.01589528513147 1
1.35630855533175 1
1.54771747296635 1
0.955906000640644 1
1.34569097534779 1
0.927788805412561 1
0.640761026681163 1
0.865904447159094 1
1.25126061931 1
0.575501418137903 1
1.56335187200271 1
0.916501764262541 1
0.87056287463911 1
0.789854010654277 1
0.903327983257822 1
1.03090411147735 1
1.49435856595225 1
0.839539389311231 1
0.668396766147071 1
0.921711934119149 1
0.864682693249746 1
1.46675386793732 0
0.926847270279692 1
1.06848201857228 1
1.03570284630906 1
1.2709538963852 1
1.04385402923444 1
1.4210809192445 1
0.594696538226882 1
1.30937322769751 1
0.949685658500413 1
1.08810124469317 1
0.767403326160155 1
0.195262579864733 0
1.13282023398471 1
1.05094858440612 1
1.40921133427115 1
0.558941830041588 1
0.68320714839654 1
0.928704081182464 1
0.602629842690165 1
0.389642645958431 0
0.80553899427786 1
1.103716117974 1
0.861175229624305 1
0.903083184093852 1
1.46393211236011 1
0.765475757173145 1
1.30997420344108 1
1.35292024145514 1
1.44384339614123 1
0.598735917864673 1
1.09812098836679 1
1.29486653509446 1
1.2685381039947 1
1.08523727322128 1
0.528749886107654 1
1.14596362873582 1
0.977809741302326 1
1.30908815035907 1
1.39064893392087 1
0.75159081059984 1
1.05675372747033 1
0.562066617031275 1
0.30638877945225 0
1.1294231072858 1
1.07514936313093 1
1.57095100964242 1
2.09420363060433 0
1.29749278405304 1
1.31445812690385 1
0.591438804881015 1
0.752245329012512 1
0.430072199292851 1
1.07495105611673 1
1.32300608797463 1
0.866914899461021 1
1.02308222596881 1
1.11309100559794 1
0.770790829076837 1
1.30961195450634 1
0.42253917815987 0
0.786202334998946 1
0.485010921959842 1
1.29541029280117 1
1.09873270024852 1
1.04742719872317 1
1.21115410762729 1
1.06051994903222 1
0.791544798765021 1
0.838348466687195 1
0.924256085532121 1
1.17123613742011 1
1.47724083341523 0
0.922792189229182 1
0.912496588660384 1
1.68283117151982 0
0.160888795070181 0
1.06486775477353 1
1.03931853462695 1
1.20025670109182 1
1.54971975581929 1
0.984214809548135 1
0.363830994363454 0
0.751797049742189 1
1.16463125969312 1
1.08779203404723 1
0.901151920297278 1
1.02322929062762 1
1.32201195892935 1
1.29072842732566 1
1.521999494165 1
1.03920937964589 1
1.38159563876969 1
0.956524439981893 1
0.987679633443002 1
0.386726632063418 1
0.784519611615944 1
0.892792139180361 1
0.875158361142285 1
0.841231819585954 1
1.26361798420788 1
0.971624754252615 1
0.722754572590737 1
1.04903637385133 1
1.70945860536164 0
0.51435939665395 1
0.802930376646334 1
0.674605874945584 1
1.1878849943526 1
1.00179525708426 1
1.36468309026029 1
0.94882183620282 1
0.843147814956385 1
0.718728109194187 1
1.43711191979544 1
1.4419682814234 1
0.468756949287395 1
1.61797008144172 0
1.20081218130265 1
0.854225380236767 1
0.825307780672091 1
0.881443525980286 1
0.948929173042182 1
1.30622869454052 1
1.13245799771825 1
0.734564383120028 1
1.48906482096336 1
1.49431694672647 1
0.6125350153467 1
0.987941872281696 1
0.770388422017781 1
0.788535746414233 1
1.27432251866036 1
0.880002154444887 1
0.99921147292166 1
1.00703259651003 1
0.599912496059383 1
1.4746659009686 1
1.0366497709272 1
0.837866234946026 1
0.747495154625831 1
1.33293005285079 1
0.60709332230845 1
0.982258904327657 1
0.805896997516593 1
0.729556973870094 1
1.19533310099712 1
0.536344099287632 1
0.664704761045333 1
0.732078245695019 1
1.10067246024632 1
1.08321147207676 1
0.926698176486371 1
1.13665641175283 1
1.21278268372133 1
1.61096304441915 1
0.540707387817073 0
1.62641294329841 0
1.27070786919575 1
0.618824791314153 1
1.29510851261594 1
1.49042527343756 1
0.964696133262788 1
1.36978135569561 1
0.722922767299567 1
1.29195919057884 1
1.03670124612881 1
1.31693477765224 1
1.15082568907022 1
1.50021808492076 1
1.12570025206452 1
1.29438336463301 1
1.09803706135471 1
1.24077416120709 1
0.591541698395957 1
0.583887649985663 1
1.18625829399831 1
1.00281867436734 1
0.545665397687569 1
1.13282955451857 1
0.566448416652205 1
1.31733059149204 1
1.26324789638115 1
1.12608460862683 1
1.13471674505794 1
0.954049687108142 1
1.2326260305429 1
1.24111003684493 1
1.64583338516027 0
0.898529655359473 1
0.568179072980331 1
1.75673573981227 0
1.39558515723446 1
0.926462685346628 1
1.80067081200859 0
1.06228615472992 1
0.922395366328073 1
1.42618177079728 1
1.46149756592326 0
1.39862254972448 1
0.884156053378657 1
1.13221339340818 1
0.948398228246858 1
1.35873685639122 0
1.05876231472433 1
1.37884929900324 1
0.946122854180146 1
0.49860557151392 1
0.93351959436191 1
0.856981387878504 1
1.06123681904709 1
0.937880143296071 1
1.18159186911201 1
1.08843735685863 1
0.541171819773721 1
1.23404292149657 1
0.955190404811628 1
1.33024112358365 1
0.864024848224564 1
1.16426961162886 1
0.0847607560611478 0
1.4843541297231 1
0.622192576889587 1
1.01565387714383 1
0.541785518282978 1
0.890765791322585 1
1.64773487371792 0
0.928026795900867 1
1.38529853433456 1
0.504210565929557 0
0.772254811546365 1
0.707511881069319 1
1.15401786240966 1
1.67741465757789 1
0.546351782270527 1
0.661171997715528 1
0.960353130898232 1
1.74349700347058 0
0.919697341003856 1
0.872314803237719 1
0.840618241262976 1
0.783290315538559 1
1.11486354662122 1
1.08247806605152 1
0.60545845712874 1
0.741839337217104 1
0.8157098436923 1
1.13894108942556 1
1.2174267484895 1
1.24774950349873 1
0.480299654912141 0
1.10070794097018 1
0.917448504099296 1
1.32008824753472 1
1.21019038076611 1
0.885956088736914 1
0.979084699967734 1
1.07111816499931 1
1.35545018579377 1
0.803137711540125 1
0.921093965907002 1
1.19721878266185 1
1.14574346467282 1
1.20755878377029 1
1.04317826084971 1
0.870880867963143 1
1.06553111020762 1
1.36317539214188 1
1.08564654920136 1
1.21341796890747 1
1.12887592522744 1
1.13625884414898 1
1.32914004061629 1
0.558756762798942 1
1.31058210934912 1
0.849250884796158 1
1.17710942710431 1
1.30032926885493 1
1.28048690241733 1
1.49705723774455 0
1.04131833004061 1
1.62933005460655 1
0.777966981879463 1
0.882961224248138 1
0.997076649409993 1
1.0831042232979 1
1.10106635359536 1
1.17598171848198 1
1.15632524284746 1
0.98845823570289 1
1.33446109192304 1
1.22242001962897 1
1.05018252317186 1
0.951760969454324 1
1.09883241125712 1
1.15491782013841 1
1.36926822946634 1
0.669740423846043 1
1.24034062018003 1
0.701492895521232 1
1.06981367410194 1
0.722918312117056 1
1.17084863403022 1
1.12115222567484 1
0.202859368268466 0
0.992679481244291 1
1.34256403423644 1
0.547009649710568 0
1.37146199020346 1
0.574008606078435 1
1.31686245060453 1
1.17031325192652 1
1.14522843171323 1
1.04353558193144 1
1.19102789979978 1
0.823293517232624 1
0.883145313331117 1
0.773417864956666 1
1.13956094168332 1
1.01806228221428 1
1.22371706610746 1
1.02682672488317 1
0.566067896290161 1
0.789557637374282 1
1.22613494636273 1
0.99859660811138 1
0.851650322460159 1
0.986939389244512 1
0.951941926245469 1
0.791499035958107 1
1.10551265754723 1
0.75428497611088 1
1.01336125689071 1
1.37759857907985 1
1.59492136799508 0
1.24975686390904 1
0.900913912604665 1
1.01026154675993 1
0.73057058372866 1
0.313104580584114 0
0.642227622559864 1
1.42316792762892 1
1.04802926882522 1
1.77963836154733 1
0.451781165781922 1
0.931916702300348 1
1.16794573344725 1
0.970768377949932 1
0.462653126405525 0
1.5011403291354 1
0.546382873729646 1
1.04348519437903 1
0.578022286309769 1
1.15991827194023 1
1.06226706607656 1
0.984139281852261 1
0.761125559866752 1
1.1126962598471 1
0.943106687560814 1
0.822458070817989 1
0.76209069855333 1
1.33927407863448 1
0.586019352475433 1
1.10569773268543 1
0.702065001445666 1
1.25329664463502 1
1.16881222091228 1
1.47220728252168 1
0.442671533197086 0
0.577879197498417 0
1.27114849510964 1
0.925559846510433 1
0.563212698778272 1
1.05450651861961 1
1.13332947019182 1
1.22536759802387 1
1.31395561535695 1
1.25028220445568 1
0.660104018399808 1
1.00141079121582 1
1.13454884605501 1
0.903989918137216 1
0.601412563712298 1
1.29090270256197 1
0.754242090701002 1
0.899102613454795 1
1.15535341817013 1
1.27372844162511 1
0.701216503180813 1
0.882097203432138 1
0.568538170060247 1
1.0268219614793 1
1.22234405671495 1
0.930205711540203 1
1.17013560332946 1
1.35644841426818 1
1.15001024910978 1
1.22842809531676 1
0.556680835357334 1
0.633273459426974 1
0.884589635334269 1
1.5965773284869 1
0.541150841393544 0
0.865805008596514 1
0.0610316707537077 0
0.619465782827156 1
1.28129260279809 1
0.974535753583822 1
0.680690803352244 1
0.982028142343822 1
1.03097071875739 1
1.32925626406213 1
1.04772466109314 1
1.28276698644183 1
0.578632997956998 1
1.13530159725552 1
1.74046141422034 0
0.940779670577882 1
1.21188224273701 1
0.744340909421075 1
1.21804441304256 1
1.29004628388639 1
0.0831438681862695 0
1.4345877928925 1
1.06500976047259 1
1.32681697426405 1
0.645546022727789 1
1.02756879131967 1
1.38598344231513 1
0.969193432441573 1
0.899525825301404 1
1.00181449045015 1
1.17527008112175 1
0.367748712092234 1
1.26379917415618 1
0.961842605399231 1
1.10080425831629 1
1.56040960628466 0
0.755770437877828 1
1.04680562107987 1
0.849769337857711 1
1.34279005000593 1
0.963063961401672 1
1.10610793302077 1
0.861861697767979 1
0.402327957230776 1
0.655432646817481 1
1.00712852024541 1
0.988898930999758 1
1.18489837351783 1
1.07980105173643 1
1.46067037636478 1
1.13434599427457 1
1.44656384785493 0
1.23495628259821 1
0.910757663585518 1
1.11741262208082 1
0.511929762740982 1
0.741740483191681 1
1.27832766630086 1
1.20501036387415 1
1.41341371638939 1
0.830765593079054 1
1.27032300273044 1
0.994954352888994 1
1.20329105678249 1
0.964870836121209 1
1.00600060111706 1
1.08319700723321 1
0.75238690447195 1
0.890170671707652 1
1.25606171110081 1
1.06634118981382 1
0.837199959715167 1
1.04464928061827 1
1.34911286753762 1
0.720235709719196 1
1.18047304016774 1
1.13505218840715 1
1.14312632568345 1
0.86729879127357 1
0.80115000248464 1
1.42027994109795 1
0.822334022599745 1
1.01483159299669 1
1.22599396955918 1
1.00240131661301 1
1.61660226267769 0
0.724378013415482 1
1.1565740516988 1
1.02536857327309 1
0.899866729638022 1
0.958161399325023 1
0.644928576816268 1
0.868391020945268 1
1.21275129018827 1
0.458926622284537 1
0.833272313025964 1
1.35543140108531 1
1.1014456659273 1
1.51845836524805 0
1.18029287206002 1
0.485597622279177 0
1.57691746225869 1
1.0753788352376 1
1.45077330942955 1
0.695585730043224 1
0.68295531056752 1
1.04290608327281 1
0.989935784362278 1
0.924521673208452 1
0.857224170350303 1
0.465469199212124 1
0.719566562945319 1
1.06718781245714 1
0.797024862462655 1
1.38948030561364 1
1.1524525619732 1
0.959179125063496 1
0.802185151213169 1
1.63011223433309 0
0.719449780275951 1
1.19695693114864 1
0.814959466157858 1
1.1920688099446 1
1.30970556164937 1
0.776821130265961 1
1.09494468212137 1
1.08804465972433 1
0.861720455031984 1
0.982555876514311 1
1.25233010268291 1
1.25406545342089 1
1.37114098142106 1
0.911628710520896 1
1.27318111699097 1
1.11047360974875 1
1.24742911265562 1
1.08343605648418 1
1.08615201794409 1
0.957586732386653 1
1.6189404980919 1
1.17514723782022 1
1.32590419537853 1
0.825171437492191 1
1.14414437923492 1
1.13466244854494 1
0.776448977839257 1
0.886296733176742 1
1.01582289648834 1
0.767500454656428 1
1.3235931439147 1
0.856470990551517 1
0.493066772914108 0
1.04391453300822 1
1.03071776424326 1
0.886020447062514 1
1.24414853539472 1
1.59219955195365 0
1.51717750089495 0
0.654497094233003 1
0.292551144599034 0
0.302776581071773 0
1.13388173501926 1
1.06494787412929 1
0.810813250849317 1
1.07395856879293 1
1.32497799214425 1
1.10751857802398 1
1.22935332105328 1
0.703328609677176 1
1.25192161959425 1
1.32325579199551 1
0.911347201786253 1
1.14713860254973 1
1.04508186067359 1
0.901118456697406 1
1.17585470889327 1
1.2291723093338 1
0.649178864514269 1
1.03146866408963 1
0.931761706569896 1
0.594340560908782 1
1.28732899717593 1
0.987919320175202 1
1.26391825453658 1
1.31849959099682 1
0.871142464842634 1
0.918017274152127 1
1.20392423447826 1
0.725083502594241 1
0.713127659099406 1
1.14753248082244 1
0.624080514179483 1
1.23619983889798 1
0.793318780976946 1
1.39787726309719 1
1.65828113233661 0
1.05453190978683 1
0.767383282923041 1
1.03214772091714 1
0.744106274599783 1
1.03928820117393 1
1.53753196319421 0
0.90078659412302 1
0.608226976259024 1
0.637389577311379 1
1.1588529092169 1
1.2701424631708 1
1.26721482693312 1
1.29683939209317 1
0.989381841319429 1
0.88591647807585 1
0.851771060245436 1
1.38331131133749 1
1.0479706252853 1
0.93183362476163 1
0.842448867053173 1
0.397340488691618 1
1.00034678645149 1
1.02007251730709 1
1.16893711529236 1
0.997794233357425 1
0.596696122160063 1
0.761336782672742 1
0.578296548005165 1
0.312487505206701 0
0.874101459090957 1
1.1348159473155 1
1.35844260251687 1
1.42343184633838 1
1.40548211550733 1
0.586741369210509 1
1.2857661136796 1
1.23314805647541 1
1.49471866036023 1
0.808756680084468 1
1.12509870822595 1
0.765471938384302 1
0.962636160778625 1
0.761529885429526 1
1.07822259085384 1
0.0486762789924663 0
1.53569419302289 0
1.87315181811632 0
1.03850452698325 1
1.21491575734413 1
0.669743522806034 1
0.902103226139329 1
1.44127696410592 1
0.645454749810639 1
0.343271331956048 0
1.32616473239431 1
0.973676396284828 1
1.32918781872161 1
0.909557938070591 1
0.901916556807563 1
1.39056022713905 1
0.707882343900138 1
0.467297709131834 0
0.958493132136041 1
0.629101985764868 1
0.661780546595421 1
1.43819849139997 1
0.74300351711573 1
1.1373388069548 1
1.02113032587319 1
1.229576046941 1
1.67107431425287 1
0.843954633395377 1
1.03766124252562 1
0.855249471890385 1
0.815437685842747 1
0.596345086118611 1
1.6481964387771 0
1.08209328665356 1
0.675629963099165 1
0.81742277104008 1
1.35532443745268 1
1.39339336395764 1
0.604926171234629 1
0.957824242577164 1
1.32225002472827 1
1.25951500713352 1
1.19548732792212 1
0.976291463177664 1
1.26610912780932 1
0.934469315265323 1
0.395178307040026 1
0.865657509735958 1
0.91110020754103 1
1.37232394124777 1
0.995779000510497 1
1.32624978220541 1
0.911866864094466 1
1.2779319313045 1
1.13286831106733 1
1.33629028696905 1
1.64706213137696 0
0.621359071220913 1
1.40178145215997 1
0.723021730349903 1
1.26671644313471 1
1.05494511047755 1
1.71058335181377 0
1.20143849296177 1
0.955974364710256 1
0.708999313263304 1
0.98895994316929 1
0.942149583441204 1
0.616839842954147 1
1.16910977812031 1
1.35643470568939 1
1.24311325851248 1
0.810720969080387 1
0.789589475872316 1
0.920241146764545 1
1.14894883678163 1
0.688790212932845 1
1.58890055570699 0
1.56485005213731 1
0.712502297588148 1
1.24452070066558 1
1.02602596012642 1
1.22244396160858 1
0.844838433444698 1
1.23602369086116 1
1.13147530923259 1
0.789878275982591 1
1.2525329093783 1
0.992656402927243 1
0.838348213675332 1
0.968091653897787 1
1.02421230303134 1
0.433629550096112 1
0.0367233190993007 0
1.11286712557448 1
1.44209051461355 1
1.40957812624228 1
1.37780094079203 1
1.04452193874018 1
1.18937034626415 1
1.44669069368494 1
0.718586136950436 1
1.01788293669278 1
0.921377362866882 1
1.01129801757709 1
0.85568385412061 1
1.23193216347548 1
0.68026952236098 1
0.803507909598732 1
0.721465969344611 1
1.13227623831576 1
0.648489083656703 1
1.36860274588947 1
1.15920656972881 1
0.538735037298704 1
1.22055178449053 1
1.03563098693316 1
1.08507454509928 1
1.10827622509769 1
0.724367717999381 1
1.1102955283148 1
1.1012732579772 1
0.921046661362304 1
0.847234484532337 1
0.483997622932236 1
0.768026776717403 1
0.688241093216516 1
0.861604186043988 1
0.853308458335554 1
0.711575234985176 1
1.33605144008098 1
1.03726591981303 1
0.761217661596707 1
0.610167331406061 1
1.28587939181888 1
1.46244405972702 1
0.790630240955455 1
0.682790275645615 1
1.18647899315221 1
1.08346396973513 1
1.44976545399531 1
1.21216988021721 1
1.33245094990925 1
0.631767831637545 1
0.789442247667363 1
0.748138163223381 1
0.851239182958364 1
0.954573255314384 1
1.13341064172532 1
0.883769244761801 1
0.577979544341717 1
1.12265222871828 1
0.720506914884775 1
0.958436983678492 1
0.458940618437585 0
0.898143576750165 1
0.714328263097131 1
0.948507564404591 1
1.07493276521577 1
0.432631054843621 1
1.05283925386907 1
0.756950359512625 1
0.882245173863086 1
1.16309168187095 1
1.0701511666679 1
0.92307325816122 1
1.13370079474825 1
1.06089914199681 1
1.38361675975169 1
0.548746146918919 1
0.983501123395369 1
1.1376341753118 1
0.794936687229062 1
0.708677656631534 1
1.31588294247391 1
0.330470934331 0
1.12744231132207 1
0.972559571900961 1
0.788042790199512 1
0.840348955659433 1
0.99856014803439 1
0.559800619881166 0
0.513250385032135 0
0.926611400519318 1
1.06149803078195 1
1.2900251383688 1
0.915741917068835 1
0.764144065499739 1
0.292310331481219 0
1.27872368389767 1
1.28886705679659 1
0.755630043462151 1
0.864242293422208 1
1.19827161484121 1
1.15869516713087 1
0.734241615892816 1
0.817867130769161 1
0.944219274389336 1
1.3506272847848 1
1.04619188630149 1
1.04664145048245 1
0.916315499171717 1
1.13117427904174 1
1.11754368285064 1
1.00113627000688 1
1.1783683552254 1
1.42801542549882 1
1.14315106717117 1
1.2999459316544 1
1.09328543140786 1
0.955216417777055 1
1.34601582047365 1
0.900431473500206 1
1.69786917016553 1
0.940999225578351 1
0.99784927621558 1
1.60101563223783 1
0.683108851867452 1
0.778158950806827 1
1.70342211854706 0
1.04549759201394 1
0.952468472479023 1
1.12457355904386 1
0.937523189790485 1
1.00032087523147 1
0.837100939575749 1
0.920590411881392 1
0.815483779301236 1
1.22030474041097 1
1.13457577035419 1
0.876138316985623 1
1.07868395098787 1
1.03781920305346 1
1.18346851800377 1
0.469211383415541 0
1.34736536372742 1
1.35454658693038 1
1.11295241113594 1
1.04979166688613 1
1.07933558710711 1
0.481468364510459 1
1.35985521234696 1
0.813666523735826 1
0.841581784287815 1
0.696221441559191 1
1.06146629358505 1
0.499734743417363 1
1.37277958421735 1
1.07314738353798 1
1.22616835371659 1
0.954316544328098 1
0.7363110187164 1
0.855930709858472 1
1.11840520431024 1
0.944547741547274 1
1.14345378836963 1
1.26953458765101 1
0.618721031118045 1
1.30423159516189 1
0.890043389342726 1
0.751971475866061 1
0.672210550585183 1
0.897844624560347 1
0.702830438130286 1
1.88301926127317 0
0.479500893260145 1
1.22419129163539 1
0.625109274196864 1
1.10480585773548 1
0.822533392650864 1
1.01507044626705 1
1.04928795290498 1
0.626319333767037 1
1.37072681212929 1
1.17313633445923 1
0.640069480401013 1
1.07131142988742 1
0.752125577391853 1
1.48316682860554 1
0.968442978729813 1
1.28305190129836 1
1.30049294299757 1
1.0760188071342 1
1.08622499223497 1
0.868536180605387 1
1.18487771185995 1
1.28024096838652 1
1.18252563461903 1
0.790776446900355 1
1.24439045187941 1
0.725637606107701 1
0.954059644724649 1
0.789011306984503 1
0.552426050742808 1
0.415248553099416 1
0.777633451156676 1
0.967949655925918 1
1.20265205395097 1
1.30902521161986 1
0.686796712103963 1
0.877563679543567 1
1.30508124470868 1
0.596191357111961 1
0.732348775331861 1
1.37016469544139 1
1.31242794125613 1
0.603070892779498 1
0.993188199173467 1
0.603538715442077 1
1.22753738193818 1
0.652026071709522 1
0.89090695396237 1
0.799617020715865 1
1.45507962294627 1
0.762357458936094 1
0.599271124902463 1
0.694494323092524 1
0.517173082386543 1
0.925877507194723 1
1.22517706733703 1
1.05811155797711 1
1.43987186187661 1
1.03424018293124 1
0.738199608874623 1
1.31702328315445 1
0.874316915364463 1
0.574719558394082 0
1.28245136024888 1
1.52090749104973 0
1.03141908594499 1
0.908456791854141 1
1.00462647719927 1
1.36077758723496 1
0.857392715703504 1
1.1046225301212 1
1.31367026261004 1
0.671608297608747 1
1.07621544723837 1
1.15715291921727 1
1.234270406015 1
0.968468913535454 1
1.21884294300546 1
1.10678529828424 1
1.14889750478132 1
0.875693423569899 1
0.653438134880174 1
0.950793660208491 1
0.620666077894064 1
1.0557392325227 1
0.63013467288207 1
0.689170992980361 1
0.993780305019699 1
0.946835709925853 1
0.447726986393716 0
1.42710728715936 1
0.651009140766915 1
1.14590676726286 1
0.943779976698633 1
0.786027059259799 1
1.11065610425365 1
1.42413298431708 1
0.675539104420453 1
1.13244927530931 1
1.08676250513417 1
1.38901779257862 1
0.795597447779415 1
0.647239474944624 1
1.0916521782813 1
1.1448418801774 1
0.999445091924148 1
0.995500151369652 1
0.553463288153734 1
0.759613226481874 1
0.981561640266488 1
0.858959261022812 1
1.15222013354685 1
0.880688911272603 1
1.01715111575287 1
1.1983536689493 1
0.939718096573638 1
0.612734255194996 1
1.5366259185287 1
1.44983930686847 1
0.954910015748317 1
0.559776273175454 1
0.906060926294902 1
1.41785447555185 1
0.945795150368652 1
0.956756053479905 1
1.31980873696308 1
0.723106226733608 1
1.47847876765773 0
0.934378374434109 1
0.827660871373795 1
0.770532697575276 1
0.646083925417535 1
1.10380582485453 1
0.954805725214624 1
0.920730644532037 1
1.98010137077946 0
-0.181571233129465 0
0.367629968689623 1
1.60099529258811 1
0.97874901846393 1
1.15934698185741 1
1.01209261815575 1
0.744149583934034 1
1.14860962558418 1
0.357651235493732 1
1.25380893327515 1
1.72818975103638 1
1.33979252072012 1
0.990021376440704 1
0.57241064667107 1
1.07843689131753 1
1.12836840769627 1
0.940596123777814 1
1.1483752128889 1
0.887388766432074 1
0.328412476128432 1
0.694420616766153 1
1.17170048141471 1
1.17391441107884 1
1.60438347695252 1
0.76910021146392 1
0.746174123573088 1
1.09306210585704 1
1.18897930113304 1
0.651604366636476 1
1.41019491372278 1
1.26261769627493 1
0.690068179582972 1
0.933918838498947 1
1.06647924819772 1
0.888309816540378 1
0.957496552564484 1
1.27660102006767 1
1.4407273554541 1
0.991629700711846 1
0.529583795273862 0
1.23027357225597 1
1.12993370015618 1
1.43756246181012 0
0.950866014565884 1
1.07342837481709 1
0.692825722948652 1
1.28171427113016 1
0.519093444043123 0
1.41237126292074 1
1.38880325673794 1
1.08074180696507 1
1.3630268142002 1
0.673130916762934 1
1.09011188656428 1
1.20157060533976 1
1.24335026945943 1
0.918712658848367 1
0.678832685869228 1
0.838097360510913 1
1.41783158862752 1
1.55840324332337 0
1.27185123243708 1
1.24706982141552 1
1.29086305896317 1
0.745068529806538 1
0.6956708439327 1
1.0840100426763 1
0.688002582523801 1
0.801091916529049 1
0.93734180896741 1
1.08952723202396 1
0.749286757116112 1
1.31309047537387 1
1.07524040608492 1
0.593086065954251 1
1.00177889914415 1
1.34241448210415 1
1.13697580767642 1
1.58793129945731 1
0.904750759860698 1
0.659728824664547 1
1.00056120581423 1
0.735034595906792 1
0.894159430685776 1
0.989615934520396 1
1.01128584842663 1
0.721924981117627 1
0.913911789040121 1
0.456176964567597 0
0.925741061280389 1
0.974677082662519 1
0.690527268412496 1
1.09332863078306 1
0.66221569634033 1
1.02104737394847 1
1.0921260338803 1
1.00498016958096 1
0.865994754449808 1
1.82473201065577 0
1.08852942959308 1
0.690890804242498 1
1.0737432962017 1
0.230052429113829 0
1.34883458231209 1
1.101713795704 1
1.17905477538763 1
0.925535360751477 1
0.866524271524591 1
1.41201748732135 1
1.76224133995052 1
1.18669091095956 1
1.19617562201116 1
1.20635929201222 1
0.358053180152173 0
1.27358327889282 1
0.881470768776609 1
0.745464628847314 1
1.19522746822391 1
1.01914203508532 1
1.20264652640954 1
1.31919509901808 1
0.858805888751972 1
1.60628868543474 1
1.79333155428606 0
1.30784046440026 1
0.762960771592521 1
1.14642800680989 1
0.431634822142311 0
0.893447193026567 1
0.591926374459532 1
1.29415961552682 1
0.695801118217426 1
0.136620225955278 1
0.667651348207044 1
0.467196445622331 0
1.28737034313323 1
0.934956451557906 1
0.536324022196215 1
0.774610357282561 1
1.66786835183159 1
0.832028235948823 1
0.916252836087748 1
1.09756742069043 1
0.89111945160322 1
0.693126837008127 1
1.09196220559774 1
0.530906659722907 1
1.33235956170852 1
1.06654074871727 1
0.925693350326732 1
0.92398480530668 1
0.872357429847716 1
0.882555477888165 1
1.36003076170408 1
0.925037703378581 1
1.27115037345968 1
1.23610463759386 1
1.02180756439095 1
1.09182593036125 1
1.00587357715436 1
0.801666359639539 1
1.36892145437502 1
0.887428997720635 1
0.676812342239645 1
1.34790992869993 1
0.55240471323474 1
1.90133430727052 0
1.08259904652015 1
0.982588038481644 1
1.38668442065128 1
0.5461191902188 0
0.947897028465744 1
0.913889789729228 1
0.857037741635684 1
1.40824360715866 1
0.903984521504285 1
1.25577416519885 1
1.07504438337579 1
1.57056135865224 0
1.07898046427433 1
0.873745734359778 1
0.533241099333223 0
1.11500219562302 1
1.06446136980134 1
1.28428349524195 1
1.09325670533887 1
1.50743293950024 0
1.34285956161959 1
0.944844288451462 1
1.19201888221235 1
0.931462976538841 1
1.49813921185705 0
1.07317054478602 1
1.02847635835888 1
1.05708085393007 1
0.82701573783731 1
1.30240287137455 1
0.998939216685876 1
1.09490886163109 1
0.669488418331535 1
1.00002239454977 1
1.40196416913344 1
1.2620205247928 1
1.57429346568288 1
1.2560304386489 1
1.16657067887331 1
0.9763347834714 1
1.23902943980489 1
1.24922719071473 1
0.621714736068691 1
1.2912580692157 1
0.862836669991223 1
1.49086217932351 0
1.05170708154926 1
1.18777926066191 1
1.08485309130342 1
0.998022647288599 1
0.808221785213075 1
1.22961385498523 1
0.653249815063175 1
1.64078986118197 0
0.689558335906998 1
0.660442307276259 1
1.14122555171677 1
1.3552860625355 1
0.96423862210342 1
1.27632451369315 1
1.1401468038219 1
1.10497709927943 1
0.95273248100065 1
1.43231402225496 1
1.36369290917985 1
1.26915908333969 1
0.888283503757126 1
0.757285818777629 1
1.27406138704451 1
0.897698617818909 1
1.5101692308579 1
0.529608332123557 1
0.888254061535224 1
0.605609111334998 1
1.36486488291463 1
1.21053319177705 1
1.22685771782394 1
1.12973709359524 1
0.627824052847783 1
1.19895264417022 1
1.04366706536793 1
1.10016474579042 1
1.27747378769919 1
0.639908140548916 1
1.46291141223968 1
0.902658869881391 1
0.856870271341528 1
1.06157237804243 1
0.660368897757791 1
1.18959383464891 1
0.90947759414037 1
0.950316826928413 1
1.18050095962989 1
1.27423605435734 1
1.38743864667593 1
0.757604268599678 1
0.9988200680951 1
1.61531253262817 1
0.87365599165587 1
1.10370830110221 1
1.32267740691008 1
0.61232011110686 1
0.77671077350636 1
0.811251333646585 1
0.934360092263327 1
1.08824575682923 1
1.15706282399516 1
0.920774554326952 1
1.03485838472897 1
1.06808690477829 1
0.425757388033458 0
1.6100986717981 0
0.427236835111077 1
0.99202679791885 1
0.808534582473895 1
0.664632113019922 1
0.945217593430089 1
0.882015598953608 1
1.16836942884531 1
1.69494695229849 1
1.18531704409263 1
1.25996927706035 1
1.42068549174617 1
1.11157718579946 1
1.25611535325635 1
0.520461495885869 1
1.77283585857067 0
0.740878683715694 1
0.706830807707162 1
0.794937181812636 1
0.890502903945804 1
1.24808192303895 1
0.767531677194328 1
0.83427675565547 1
0.533999943544679 1
0.868801027154547 1
1.81796443895787 0
0.949869249948148 1
0.904225927923155 1
0.774858019412621 1
1.29726644139019 1
0.514391418971246 1
0.799088390915706 1
0.88402171550958 1
1.01692341596136 1
0.979871282086894 1
1.11082971606008 1
1.01477981918963 1
1.26314091533106 1
1.20546133569039 1
0.992786647161402 1
0.858846413292931 1
1.01435576036933 1
0.711848311542223 1
1.06767581113194 1
0.402100292050381 0
1.35940383281212 1
1.13815035002712 1
1.10639336765028 1
1.38913862889608 1
0.83921264072595 1
1.25989026655714 1
1.46726931364467 1
1.05961287904658 1
1.03396960750285 1
0.426607244917647 1
1.16163297827559 1
1.19562157033639 1
0.750243975406931 1
0.630110140817938 1
1.14779421540171 1
0.778028990978765 1
0.989066314974611 1
0.917319691610946 1
1.16143783896944 1
1.09049379105623 1
0.499772556868809 1
1.32567819849396 1
1.17244792358465 1
1.0361775561334 1
0.892332741198268 1
1.33465124632938 1
1.26030128616853 1
1.08517222054174 1
1.08191818753554 1
0.538624880251508 1
1.25675455013293 1
1.10011400394398 1
0.236587427323696 1
1.12742047864607 1
0.849474675809041 1
0.976219477257611 1
1.07159777502764 1
0.799715624064143 1
1.02105601377447 1
0.634698966133501 1
1.02432824783551 1
0.849896098740759 1
0.800066473244233 1
1.14900154233275 1
1.00970886089006 1
0.284890686401739 0
1.08033297141186 1
0.9209420610567 1
1.13516888112718 1
0.793087494016302 1
1.14881989676113 1
1.00907479382227 1
1.14699144485859 1
1.19070191831498 1
1.02952568499933 1
0.995459235390132 1
1.23487621614342 1
1.31396229516376 1
0.853122075170693 1
1.33556858346497 1
0.738290019471856 1
1.02310038926009 1
0.487226230424953 1
0.769247299419004 1
1.45460198096456 1
1.11618560560227 1
0.786448208660477 1
0.82141246475908 1
1.26984119767049 1
1.1505921232477 1
1.58356081257178 0
0.892236445301824 1
0.944447664293014 1
1.02805022147125 1
1.02896946067002 1
0.757579936097487 1
0.822331551737715 1
1.44274398757353 0
1.22115856362546 1
0.849860972050046 1
0.959913778933887 1
1.0264615228706 1
0.799014217470257 1
1.14494995502566 1
0.660775570290683 1
1.40693523211403 1
1.02941287210961 1
0.348918767891123 1
1.2508220483792 1
0.807899667643598 1
0.693710603031469 1
1.1753821755721 1
0.778319787279388 1
1.20221769708605 1
0.828232973419471 1
0.774009152777034 1
1.03576089097302 1
0.851373875677121 1
1.5251087224765 0
1.37589130556222 1
0.570933748324436 1
0.860114961972935 1
1.28409272484579 1
1.31769531712824 1
1.06569104997929 1
1.22726014927334 1
0.883484963625413 1
1.10923761583705 1
0.921207926229123 1
0.830323128721441 1
0.872687204890588 1
0.604615561543229 0
1.37577112123032 1
1.3948840715144 1
0.973358551171171 1
1.02159209404211 1
1.04831146177679 1
1.1804425303696 1
1.3961227491458 1
0.646537679774353 1
0.856620956051791 1
1.36470444024126 1
0.608779174204084 1
1.18092161413942 1
1.13629405624318 1
0.943112099859105 1
1.15927460502628 1
1.20012592832983 1
0.953269682896178 1
0.67607268881227 1
1.26505804906823 1
0.668223560624347 1
1.18698411606394 1
1.01209924059387 1
1.07388889082404 1
1.14063867964852 1
0.600056806877544 1
1.14650157337988 1
0.819451724794845 1
0.697534754517188 1
0.526564557627398 1
1.20997388765523 1
1.441367669114 1
0.894494610490771 1
0.819996056363568 1
0.989614889846616 1
0.868680125536037 1
1.02149704332653 1
1.00046164588773 1
0.837619259922902 1
1.2140066779425 1
1.16011044540117 1
1.08373931611084 1
1.13672959137949 1
1.2515905649662 1
1.57956141866408 0
1.1860194585337 1
0.735374700074764 1
0.905369998979121 1
0.984559840599902 1
0.763470720041865 1
0.34462538986474 0
0.883630092546539 1
0.835033943960145 1
1.14362835788818 1
1.01375775992308 1
1.10681427354521 1
1.21946030452492 1
1.02490768492144 1
0.816167786602402 1
0.962344036246606 1
0.958495340069371 1
0.804205707877071 1
0.597134041306143 1
0.945873422076779 1
1.35454864583762 1
0.654439814785226 1
1.10727111336863 1
0.605332465340866 1
0.908731028182579 1
0.64993323950706 1
1.05041726609429 1
0.616168244625777 1
1.08043085003304 1
1.17506673867917 1
1.33579186903079 1
1.34921600323473 1
1.03533052215167 1
1.09411735187726 1
1.08506925962036 1
1.42661414758622 1
1.00227887037575 1
1.04098458429907 1
0.906956997988539 1
1.21435125944305 1
0.929507286154501 1
0.853776422295285 1
1.18247935835638 1
1.01503728966728 1
0.957798636819971 1
1.13070646435611 1
0.707052219216975 1
0.773387063382019 1
1.28025903317547 1
0.667541143792991 1
0.754700914014575 1
0.980029279250899 1
1.32429332298711 1
0.459207523167135 1
1.27300401876016 1
0.675874699265949 1
0.781433185278523 1
1.38456697049824 1
0.37137881891757 0
1.25025130537787 1
2.26579102058605 0
0.840324413440127 1
1.41871488352261 1
1.33658417970675 1
0.912072459425315 1
1.01068792225775 1
1.09582152781515 1
0.919117297333021 1
0.835631060775573 1
0.759964287133005 1
0.996365736098271 1
1.0148111321221 1
1.04937373623418 1
1.24433590852432 1
1.28361785385086 1
0.764381113566748 1
0.858450374769533 1
0.873566235195372 1
1.00262416405089 1
1.29223541779516 1
1.2076515873878 1
0.881747740745415 1
1.39109664418531 1
0.83207224448536 1
1.18399554403206 1
0.900291154681489 1
0.913313632162369 1
1.32490651003252 1
1.17666426883323 1
0.962413306316881 1
1.11852237474302 1
1.8225777472865 0
1.05777015812743 1
0.577018754522832 1
1.10964111745597 1
0.881032606529601 1
1.09331202232049 1
1.01071890947426 1
1.21771905598437 1
1.3607802225703 1
1.01772906343098 1
0.804747532237146 1
1.13313047451385 1
0.993789860123634 1
1.12192081458312 1
1.15257102630271 1
0.571208729559139 1
0.836664226334218 1
1.31633998489112 1
1.05326956768326 1
0.78085811802237 1
0.727879019846564 1
1.27553793791421 1
0.626787994408223 1
1.42444147028172 1
0.612940058892019 1
0.91677056440724 1
0.853304340324177 1
0.826286646888353 1
0.859260353708623 1
1.11643763234462 1
1.09534369852174 1
0.966916307295154 1
1.37645758394408 1
1.28685529368281 1
1.02169586149532 1
1.39057406416067 1
1.471589898757 1
1.49850524600332 1
0.754884602946986 1
0.901521421119453 1
0.0980230419372958 0
1.18884680221974 1
1.02148146406482 1
0.749773239956331 1
1.05765289646557 1
1.48474269650229 1
0.819267198303825 1
0.979268334754842 1
1.14106961076208 1
0.605104251609987 1
0.609299448356818 1
1.10484871696983 1
0.503108344501669 1
1.35805651733602 1
1.04586401986131 1
1.30819737034114 1
1.28065222317313 1
0.981576484002143 1
1.42068503561562 1
1.26227777508269 1
0.866927782278638 1
0.318126667263644 0
1.10140271376498 1
1.52842240585217 1
1.23614962815342 1
1.3928530256073 1
1.07394523429432 1
0.952702281817122 1
1.26541715811888 1
1.07122097421387 1
0.184720090345377 1
0.90143810130711 1
1.19563587213561 1
1.39667485594023 1
0.537690030882664 1
0.681911717776778 1
1.22003743883926 1
1.06772031933943 1
1.43363645204669 1
0.821453406190626 1
1.4043961491956 1
1.04128987402753 1
1.38398440987188 1
0.697182699461064 1
1.22861469337133 1
1.16736176264191 1
0.532428748250961 1
1.02412503730198 1
1.01756555872854 1
0.930529891212676 1
0.392302041257443 0
1.56220343692844 0
0.918355761001825 1
0.867785444694437 1
0.825407209619568 1
1.07957333487501 1
1.30191409254202 1
1.5299874480437 0
1.03541584343671 1
1.72232347296817 0
1.74452908659735 1
1.0241442888808 1
1.24917620424018 1
1.34281739772636 1
0.783725350880415 1
1.04812119878389 1
0.983833335012218 1
0.635057965567299 1
1.40988629267763 1
1.18603578878386 1
1.18540132215208 1
1.04346697465037 1
1.32598646468374 1
1.35422892259582 1
0.625070253298364 1
0.664077391937138 1
1.04151223335355 1
1.48629004942404 1
0.688609209926398 1
1.04750721303925 1
1.51710468401093 1
1.12708940123166 1
1.1872881617768 1
1.14471743785417 1
0.755605660850016 1
1.01003752238808 1
0.623914900509929 1
1.06441633654602 1
1.35693626778267 1
0.913630489719033 1
1.67399421261117 0
1.30360552732312 1
1.44862697187616 1
1.44468298398718 1
0.989808048083002 1
1.03320637407157 1
0.873874420454024 1
1.26983127941139 1
0.853905136791869 1
0.956396514372753 1
1.45888934279963 1
0.810679911328049 1
0.813372352999836 1
0.660285235272997 1
0.971455028166477 1
0.700998503613274 1
0.902874734519698 1
1.2557341491712 1
0.802830293132513 1
0.793480645886476 1
1.28702096031681 1
0.750572334868647 1
1.33009605508538 1
0.887443572223849 1
1.17277422401175 1
1.55502081056574 0
0.764863012945818 1
1.54459186272014 0
1.29084965355699 1
0.910719745787449 1
0.992429681924758 1
0.811867961014948 1
1.12814414091161 1
0.794470339384319 1
1.28280038172952 1
1.20253932543144 1
0.637513817664107 1
0.870580043845683 1
1.19123406108346 1
1.21912217842312 1
0.906794894226306 1
1.24053444492723 1
0.938718930162307 1
0.796248141918113 1
1.34740716805851 1
1.08576461952892 1
0.677554844027047 1
1.06902735404244 1
0.973201151896325 1
1.13387840287273 1
0.749215756326507 1
0.784752687327597 1
0.634513716426953 1
1.28352915719483 1
1.5647427698071 1
1.110684390823 1
0.858397097147174 1
1.27792889536315 1
0.757062229591319 1
1.25924976794094 1
0.851207501079171 1
1.23217773232229 1
0.515053215681744 0
0.783900679768616 1
1.55108774147708 1
0.654244095749732 1
1.25609995483915 1
1.16011780384165 1
0.6294091350017 1
1.02133163129454 1
0.960212452903943 1
0.815242044490839 1
1.08965945092592 1
1.12183542378933 1
0.784450281513136 1
1.52412028363957 1
0.89618422587712 1
1.18822401538994 1
0.921700344096424 1
0.944176809084585 1
0.689794654510709 1
1.4185253433724 1
0.988193896750255 1
0.715688042866385 1
0.777873478741638 1
1.07564243959235 1
0.889351564324323 1
1.14526860157398 1
1.13838018453893 1
1.44000741955014 1
1.01444686706454 1
1.01698700797778 1
0.483162167139678 1
1.12821718924989 1
0.856952043114447 1
1.23069976670465 1
1.04635188862173 1
1.4426211449018 1
0.649117463785398 1
1.09365624598335 1
0.756189428270948 1
0.984279680585674 1
1.0095449177758 1
0.959877990617299 1
1.12665877485468 1
1.08087376101569 1
1.20600769109693 1
1.33617005326316 1
1.35002596332877 1
1.00920155833773 1
1.28103057872798 1
0.809720155831332 1
1.25007822756426 1
1.03940751182695 1
0.711366758934251 1
0.984573891761441 1
1.27907618563939 1
0.808110301264037 1
1.02282535539992 1
1.1063942514182 1
1.31131625838349 1
1.32390526771155 1
1.55802505007822 1
1.25332998644078 1
1.08128603847036 1
0.970026385244201 1
1.21254378931376 1
1.20498364550751 1
1.13772305951247 1
1.12134082394663 1
1.21110346688977 1
0.346191689406638 0
1.23672875113695 1
0.721347514937396 1
0.483613415688527 1
1.15159661790553 1
0.806070670127864 1
0.771137585274741 1
1.32292471366536 1
1.17254404186554 1
1.35475409143738 1
1.05097058659981 1
0.917252684742472 1
1.3826852626941 1
0.914311683838651 1
0.908546336645973 1
1.03724267709712 1
1.08317006690796 1
0.735483661815297 1
1.12929949053972 1
0.932227623652455 1
0.723140449603589 1
0.757705305856656 1
1.00087962391415 1
0.240646854665028 0
1.35395801391425 1
0.587771467798922 1
1.67177508341615 1
0.831117583078038 1
1.36199099463565 1
1.20514345604745 1
0.96025961929641 1
1.29977622393667 1
1.0217611522404 1
0.825855737756387 1
1.01283780895385 1
1.23729083275317 1
1.38394416434024 1
1.00388211038302 1
1.33942739022049 1
1.34959247940606 1
1.11155645988315 1
1.55845496183416 0
0.898824110020286 1
1.55476611935321 1
1.35749763578605 1
0.86831338555789 1
0.887584744549369 1
1.22046757898243 1
0.784292564642706 1
1.17289059206683 1
1.00925537292285 1
0.411160040787231 1
0.513059319398971 0
0.34157753471443 1
1.64365015103372 0
1.35066141392549 1
0.766330054215197 1
0.988418338471415 1
1.27333730567343 1
0.604414974313169 1
1.07908565543852 1
1.10034541601704 1
0.943070180449098 1
0.775373698341543 1
0.998783337425399 1
1.06558628698291 1
1.1508400160425 1
1.02577204094217 1
1.52926021545845 1
0.960631477224656 1
0.987561897329026 1
0.511725745737991 0
1.2032805780349 1
0.950015720100575 1
0.763883829622228 1
1.19938083740713 1
1.09478402659749 1
0.703967185029561 1
0.777865625544296 1
1.13096827972825 1
1.00868297804192 1
0.764824249830804 1
0.840966267445117 1
0.965708223233034 1
1.13068901019832 1
1.16725198436392 1
1.26249176075236 1
1.00714641248806 1
0.625018542659411 1
1.33666582678774 1
1.56957378372954 0
1.21809524626844 1
0.723020912807292 1
1.06598780015166 1
0.604697387580514 1
0.995311825839859 1
0.860754191467835 1
1.36144829560902 1
0.886175769209325 1
1.31683528319562 1
1.53760829207259 1
1.06586604227298 1
1.35288587376587 1
0.852088389235238 1
1.34757722642231 1
1.06163501907228 1
1.62074472626714 0
1.16746088828746 1
0.573826650754614 1
0.791888239027297 1
1.21197243357963 1
0.984698664232759 1
0.933583986541778 1
1.48219869975895 1
0.988726304136415 1
1.22578024345382 1
1.18278646640473 1
1.37274624981456 1
1.22959458519443 1
0.791253903715996 1
0.66382068474017 1
0.734764547834306 1
1.39933627594807 1
1.11706241117099 1
0.958518473500914 1
0.842932145313708 1
0.709819683547535 1
0.825119804184702 1
1.07362304544454 1
0.989204743669709 1
1.03378061078331 1
0.485328107636288 1
0.663555693084047 1
0.876180361162457 1
1.08699181347604 1
1.29043528193847 1
1.24861080743091 1
0.953033433788915 1
0.704662136263706 1
1.02486644609924 1
0.831223131858645 1
1.18647851263357 1
0.435970295233029 1
1.0991098247603 1
0.830569350644793 1
0.76815734169365 1
1.53707143913603 0
0.660194811438004 1
0.865877274071045 1
0.771745169209669 1
0.698792775863664 1
0.754037004152777 1
1.46206627722244 0
0.600025788404739 1
0.952512339201098 1
0.639481376974187 1
0.837655552555833 1
1.18403464583832 1
0.974080690291629 1
0.463548839489193 1
1.21598414485277 1
1.50466840994316 1
0.952981962465887 1
0.750989157330617 1
0.533763476265798 1
0.735779180417063 1
0.48876334756492 1
0.968335331501878 1
1.22564174210616 1
1.19822519167657 1
1.08293346526478 1
0.589876237373542 1
1.00111193375866 1
1.41765303204638 1
0.610344873264151 1
0.628343578290466 1
1.11715817133986 1
0.887345345048586 1
0.980990407189666 1
0.948827711172608 1
0.687580785360227 1
0.584283046940485 1
1.90645554232734 0
1.03967036379065 1
0.525422746882463 1
0.946158782638807 1
0.729735872042776 1
0.681213700826717 1
1.14172220441583 1
1.06424713485243 1
1.2330001911968 1
0.959661529931957 1
1.21852833710128 1
0.973352872350104 1
0.973710747515667 1
0.79698171244927 1
0.714591533934096 1
0.999185428015187 1
0.870731682031472 1
0.818108763929183 1
1.14460979665124 1
0.833998992519347 1
0.588150517601061 1
1.24872968001828 1
1.43176376395374 1
1.74826916340582 0
1.1418441652568 1
1.18540237331599 1
1.21168294086128 1
0.990112837246643 1
0.736090521961624 1
1.17512618804067 1
0.964248260986236 1
0.630496157850098 1
0.932222349387842 1
0.653012971359338 1
1.06797401864457 1
0.893185105856266 1
1.08632947454528 1
1.30414902191833 1
0.841794482546957 1
1.3397257991963 1
1.10416095730076 1
0.462988134588949 1
2.18070717324045 0
0.713231720185783 1
1.47029378694763 1
1.07173969323591 1
0.99379833059296 1
0.825553049946078 1
1.52539536382195 0
0.879911552005247 1
1.44135026608902 1
1.00804107809324 1
0.586332455170107 1
1.43232682326991 1
0.862860560236178 1
1.05226351966693 1
1.32253744388948 1
1.00255525252923 1
0.785112394245322 1
1.31066382728735 1
0.64845282887817 1
1.02115246173104 1
0.920746215133753 1
0.820759941837344 1
1.31170204593395 1
1.00085844083138 1
1.00347001945853 1
0.101510663920151 0
1.15843773773781 1
1.21955845529078 1
1.09798796019554 1
1.10531912527507 1
0.480864740383143 0
0.112404689356284 0
0.182848852292687 0
0.817368504958429 1
1.12460509103737 1
0.778832840147898 1
0.76439576908366 1
0.897349369605568 1
1.16914227797243 1
0.382166537124987 0
1.31538199252605 1
0.746504547920023 1
0.463655172386413 1
1.10448213708355 1
1.53705924613965 1
1.19570189727145 1
1.14852171188112 1
1.21061284156137 1
0.778632563215271 1
1.87068001498337 0
1.12021361592337 1
0.941624342015391 1
1.21673769353989 1
1.23374053838673 1
1.11073630670093 1
1.28487191363086 1
1.28370588535986 1
0.735732732007398 1
0.885865821663304 1
1.16051113502273 1
1.08803549541853 1
1.05850981773979 1
1.00357504852701 1
0.968082040024182 1
0.783364607241205 1
1.31600692539491 1
1.35151969843796 1
0.97122605465465 1
0.547490188305583 1
0.843458059233799 1
0.803105339441031 1
0.937707159025168 1
1.11126277878917 1
0.819158004488772 1
1.0473688998969 1
0.538907500020845 1
1.74106765399946 0
1.34137550000831 1
1.17778747293632 1
0.897528653846182 1
1.06006521082137 1
0.773880415905569 1
0.589401676759982 1
0.81072549345308 1
1.05626367360751 1
1.46579214340604 0
1.34207288786141 1
0.784659998835031 1
1.06961853113545 1
0.919320414587827 1
0.748379374090263 1
1.20913670674099 1
1.37724454268174 1
0.861420149410666 1
0.938962891957588 1
1.18066342074493 1
0.978303881538527 1
0.987870257813479 1
0.661547448441213 1
1.21061939377769 1
1.31535981554549 1
1.06115986756708 1
1.11292535183669 1
0.593082560020563 1
1.05660929766855 1
1.46563818354541 1
0.78276792396157 1
1.31522117465797 1
1.70706623530014 0
0.807914792416203 1
1.12220287885723 1
0.974460136547293 1
1.2722654787352 1
1.0736648694381 1
1.13121048653461 1
1.164268092384 1
1.26358346593294 1
0.982140228359805 1
0.831963246591962 1
0.755279013321649 1
1.57564061425762 1
1.09956654899388 1
1.29006387624698 1
1.10512376585382 1
0.517838801580072 1
0.984136216621568 1
0.907629768010839 1
1.23541825036004 1
1.20985499682701 1
1.42455855443658 1
0.814027846311061 1
1.19462716437299 1
0.932549092595939 1
1.40016243765792 1
1.18348273518065 1
1.10013646191466 1
0.826003172593085 1
1.37118921374998 1
0.833132557737396 1
1.02481647480764 1
0.839626684842195 1
1.31410850404229 1
1.01085881900072 1
1.24511252037126 1
1.329696377956 1
1.16714736068836 1
0.640954514955298 1
1.25419302025902 1
1.01200136832808 1
0.455903148843345 1
0.737695835540912 1
1.31709125383172 1
0.799259969939544 1
0.163417980760719 0
0.94091318501015 1
0.629201136542917 1
1.04985923054784 1
0.895522959705961 1
0.931795013177199 1
1.21308792644873 1
1.47015242920679 1
1.09450503343423 1
0.754491224729127 1
1.2903730077057 1
1.1587216624734 1
1.04370233690144 1
1.17801585847759 1
1.01791678984251 1
0.766565723407401 1
0.788986021627585 1
1.11892370699392 1
0.686262371925339 1
0.638422736236789 1
0.766604446003879 1
0.734792369764927 1
1.40725656996561 1
1.29885109335193 1
0.956424696172106 1
0.740163077416396 1
1.18160356902192 1
0.679118725600581 1
1.27126378240802 1
1.51938698135947 1
0.449352593647768 0
0.946762970824666 1
1.02651393391724 1
0.275731042243439 0
1.4369567795071 1
0.867149378377551 1
0.653537656611064 1
0.282515333847727 0
0.627512751116889 0
1.19258598475084 1
1.15182123105904 1
1.18055972827612 1
0.565933093226853 1
0.479231558560634 1
0.972851811382962 1
1.18008506453378 1
0.335272677374239 0
0.9515870486189 1
1.24248740056418 1
0.98792738322566 1
1.48288209385075 1
1.33964160298157 1
0.515408647114629 1
1.04435788573804 1
0.358082643337875 0
0.990501129410285 1
0.840113192656283 1
1.07809859777574 1
1.73795692474481 0
0.646871057502122 1
1.32931880283172 1
1.27400619527457 1
0.768521922429776 1
0.536702366121034 1
1.10071479508542 1
0.893446057422453 1
0.694660111541993 1
1.32112695898525 1
1.37334842683146 1
1.38679508454012 1
0.765486173987935 1
1.1120329138968 1
1.44228188906906 1
1.28547829163525 1
1.01898880779316 1
0.979698808360358 1
0.238086943440792 0
0.93900927204697 1
0.644022529624779 1
0.694793256332683 1
0.962636713230291 1
1.38910286772684 1
1.31444272860286 1
0.854057171149997 1
1.19915347130861 1
1.05943813855079 1
0.65078286119664 1
0.748294270591293 1
0.326517144575126 0
1.04404681247177 1
0.947310228582151 1
0.815070415870617 1
1.04699455760143 1
0.90870330580061 1
0.887349323909017 1
0.733732662546925 1
1.27572046795526 1
1.36660436022255 1
1.0056484576616 1
1.19222128847957 1
0.97802340320797 1
1.14750134975088 1
0.943393536831472 1
1.0218187147345 1
0.931658520489882 1
1.03485823845426 1
1.15806006987621 1
1.21992388931167 1
1.2769208231779 1
0.943342920004701 1
0.835252045863405 1
0.676822995861109 1
1.18730320272837 1
0.86129645939173 1
1.20567610784953 1
1.0724663899641 1
1.00172114271124 1
1.32260619477928 1
1.01664153514354 1
1.09873384465486 1
0.558554009280823 0
0.910603753226585 1
1.56533041098545 0
0.91027836562476 1
1.05230453736861 1
1.11796507779029 1
0.574192470521917 1
0.752231151032525 1
0.862666029475686 1
0.894053890169474 1
1.60067934884687 0
0.775893641176226 1
0.691147514888649 1
0.870576821728291 1
1.2722075521903 1
0.867431845005658 1
0.763243919458505 1
0.925468176336558 1
1.34357786052996 1
1.13409200499184 1
0.988437728365156 1
0.816527523223681 1
0.936513214806722 1
1.20702734801186 1
1.39168306435117 1
0.642965792141987 1
0.722176096015301 1
0.985402805881283 1
1.099873490238 1
0.846827447422424 1
0.928724498120539 1
1.25765374756895 1
0.55832279992066 1
1.07021890308668 1
1.16314757480588 1
0.919189634677292 1
0.983418718578631 1
1.0041683234059 1
0.782573231487214 1
1.34068291500757 1
1.07662865358282 1
1.2140405387098 1
1.19532782837622 1
0.773482047482643 1
1.02510531852022 1
1.19403497494254 1
0.880394192942695 1
0.946323618742317 1
0.763506722316414 1
1.37219374397133 1
1.0235025873224 1
0.956910505121018 1
1.09372149393215 1
1.18100922040797 1
0.824235142733927 1
1.14828585290328 1
1.07737670860447 1
1.13222498311093 1
0.689320172087779 1
0.886496424349829 1
1.1675399181015 1
0.961804435652134 1
0.762097556901679 1
1.29490117677844 1
1.13408530944825 1
1.53946418218227 0
0.879456160395416 1
1.23604201706393 1
1.43815097025023 1
0.642158062529329 1
0.810365957049597 1
0.631696342269067 1
0.993687315878558 1
0.901549725635468 1
0.728445220143965 1
0.823803488835883 1
1.13704039911339 1
0.785728536687525 1
0.968638895235052 1
0.97266388124337 1
1.32608421416236 1
1.03741645455997 1
0.948882505170954 1
1.20989861765975 1
0.740555362479059 1
0.898623320928676 1
0.952090596974331 1
0.641965158572561 1
1.03912818714515 1
0.556945585437457 1
0.675209090845375 1
0.954398732459784 1
1.18252944359095 1
1.11861303045611 1
1.50372443785011 0
1.0683501890428 1
0.95979612727527 1
1.42168037696253 1
1.37899369888226 1
1.11600887369848 1
1.32439786224197 1
1.22437488921334 1
0.704967509697066 1
1.10508101047708 1
1.09581502653906 1
0.712867448997 1
0.954046041849518 1
0.809969916678118 1
2.0953470862048 1
0.982584059751762 1
1.09101241874324 1
0.910787810909325 1
1.48273740068501 1
1.31531733201134 1
1.34420265390965 1
0.913904408437324 1
0.864360356075683 1
0.689562143359324 1
1.15359169370186 1
1.04139974820773 1
1.37802176368287 1
0.975989722468936 1
1.22843352767303 1
0.793958532891664 1
0.760852568944826 1
0.900598702630644 1
1.42683256236862 0
1.0663478625659 1
0.863217711825378 1
0.824087012209585 1
0.969276252330338 1
0.73210374692995 1
1.27600111250791 1
0.608309688298212 1
0.941425085659956 1
1.06249828395608 1
1.11564637009912 1
0.992315133752627 1
1.30020299410655 1
1.03349476210732 1
1.00849802366523 1
0.547408795644333 1
1.40365887535879 1
0.898637186634053 1
0.490709953786211 1
0.818639495349499 1
1.23173919795269 1
1.25375148512156 1
0.825064827193149 1
0.678875451861733 1
0.98200273198309 1
1.10912588193989 1
0.667146790726929 1
1.28261339025348 1
0.639510598056134 1
1.17997384771862 1
1.23811287519301 1
0.548195108634777 1
0.900224449123506 1
1.45668127996967 1
1.2044705583119 1
1.60525600245716 0
0.52875889099782 1
1.30193086384766 1
1.11586741545162 1
0.916652049787379 1
1.00279550861252 1
0.971558018966469 1
0.84283154389126 1
1.22336744480794 1
0.818835431813593 1
0.903839015161028 1
1.27080258905502 1
1.16761061070139 1
0.742946766761671 1
0.300980290608123 0
0.999910311761092 1
0.788762090916907 1
1.05492317434751 1
1.12030607869712 1
0.807592526483401 1
1.13668350983873 1
1.234919125903 1
0.482979606030433 1
1.03834841220436 1
0.902202078253772 1
1.04071523502899 1
0.940693701444169 1
0.70812394650399 1
0.781891259269641 1
1.0255546406967 1
1.32774009868458 1
0.638913525857888 1
0.680225322774888 1
0.773291474338298 1
0.974839712744379 1
1.54558048462772 1
0.675570489852847 1
0.646990808729579 1
0.449467110160885 1
1.09819095852988 1
0.772640524757821 1
1.17872978509141 1
1.25284753804267 1
0.786252815251444 1
1.36024516376373 1
1.01853808213565 1
0.754400666710786 1
0.748293763260722 1
0.640828433035385 1
0.725060123354182 1
0.785956499718471 1
0.899435358161131 1
1.61010802383719 1
1.61231339087591 1
1.11687632056681 1
0.856263646236415 1
1.25225140934449 1
1.15173595892863 1
0.928006510722701 1
1.01541719477105 1
1.19713449430158 1
1.16924672752053 1
0.71565255701262 1
0.601024526015999 1
0.535397878837092 1
1.30376323997619 1
1.04402413332831 1
1.05191513783727 1
0.595811296954856 1
0.918962595028095 1
0.691667334739299 1
1.08186132036037 1
1.10501623959653 1
1.11187973643972 1
0.974130322438463 1
0.398282613514177 1
0.353874329996528 0
1.78611984760548 0
1.12957517366954 1
1.10413001177323 1
0.932305467369007 1
0.98689491038844 1
1.52128109892689 1
1.14911128560086 1
0.533259793992404 1
0.962806934316593 1
1.22560138473273 1
0.535441625321879 1
1.01301682678752 1
0.925579883643235 1
1.35858858202605 1
0.893738979199073 1
1.10490809056982 1
1.34594018557764 1
1.02665242924251 1
1.45505108493309 1
1.23845678160778 1
1.08656918659633 1
0.972885938193252 1
0.957239350009197 1
0.837898667004647 1
0.870959228571094 1
1.19545636749422 1
0.45229922992418 0
1.20388264956685 1
1.11921852578642 1
0.673858066203188 1
1.2196752574263 1
1.60362752418744 0
0.75934821989504 1
0.772861529601985 1
0.929574892962822 1
0.674956539057157 1
1.04583798934634 1
0.598346433003291 1
1.2405867780031 1
1.28036025358657 1
1.02033128311777 1
0.978615041323586 1
1.06820442636869 1
0.505285029992709 1
1.04203738194911 1
0.90757641982739 1
0.808081927396239 1
1.46509598352228 1
0.5745432332185 1
0.915080010544116 1
1.30985294306394 1
0.642447655405593 1
0.973691561313939 1
1.2532391937072 1
0.934592767840737 1
1.28465343516357 1
1.18651444025567 1
1.14691812953311 1
1.33880375601546 1
1.20061217523336 1
0.66431156416817 1
0.944651306321814 1
1.25472008634133 1
0.712693416318474 1
0.339143894069585 0
1.04665158973084 1
1.22720240707991 1
0.396526065063526 0
0.798607426060971 1
1.58355495752569 1
1.41355936114993 1
0.759069457965169 1
0.868239386019441 1
0.754567216380854 1
0.853736845474027 1
0.841454791865222 1
0.462681914068375 0
0.974112728952484 1
1.08774770372919 1
0.912933125597829 1
0.489470562767462 1
1.00223495555601 1
0.810149071758084 1
1.32109784908609 1
0.661922474441956 1
0.644939880174364 1
1.41103156456741 1
1.20376523046044 1
1.2623742882339 1
0.73180798111422 1
0.507730950041764 1
1.50766858699521 1
1.08878908822916 1
1.24079686578467 1
0.646803281926429 1
1.50314730377932 1
1.29930014171515 1
1.43712762642088 1
0.935940067670664 1
1.26630492588737 1
0.784663373931898 1
1.12960990524752 1
0.962605846515217 1
1.37810672922799 1
1.24860668706443 1
0.506406330960865 1
0.486177358827207 1
0.857712612850942 1
0.807350413330229 1
0.982362279583049 1
0.845645329748099 1
0.985388524474822 1
0.943102208319748 1
0.600777440382923 1
1.22398491335065 1
1.22488824222039 1
0.889290921364834 1
1.21788773578769 1
0.657221834007067 1
1.00467782388958 1
1.04351526340792 1
0.623827583611485 1
1.04898975184298 1
1.13394306276434 1
0.947505364896741 1
1.33940971643913 1
0.811546596010844 1
0.65118339691322 1
1.46661701214821 1
1.04667007091551 1
0.621633572943571 1
0.671394414020377 1
1.30157979302739 1
0.781362448316047 1
1.05981996031054 1
1.04774592251757 1
1.19057539184731 1
1.1773603802372 1
0.287785693386994 0
1.31025361846509 1
0.710118335954568 1
1.22173498633807 1
0.480890918154221 0
1.15871935441552 1
1.04671801171881 1
1.31413948644821 1
0.61426051868772 1
0.822940256816479 1
1.19262649869385 1
0.157837719354899 0
1.18213878939764 1
1.25268130900569 1
0.909891254297313 1
0.950716462541892 1
0.783413867947652 1
0.578789960807398 1
0.951126305403685 1
1.55349245629954 1
1.81661649546705 0
0.995254848927089 1
1.7704995353264 0
0.809084820251877 1
1.06414211446111 1
0.954093305304394 1
0.339468590955743 1
0.674030415585052 1
1.15817799415961 1
1.66944414991468 0
0.961941696717119 1
1.36877753697897 1
0.868430414611487 1
1.38752515869207 1
0.66271515529669 1
0.803635774887329 1
1.34742723617249 1
1.19901602694754 1
1.11943864653777 1
0.984348825002393 1
0.836316669643962 1
1.76298723520274 0
0.863681024663245 1
0.62766428568936 1
1.36152475752456 1
0.822177142691826 1
1.14738568258446 1
0.949219351409428 1
1.04609376551423 1
0.744858089259615 1
0.828181842214225 1
1.03684791645763 1
0.561674895084754 1
1.18844480043077 1
1.07655754175664 1
0.96646130029471 1
0.947735780938778 1
0.635932676404633 1
0.98852795303352 1
1.15729934098627 1
1.03783148907613 1
1.03980341188533 1
1.58271378115631 1
0.755953784149688 1
1.04701981469035 1
0.904458031896341 1
0.882047566204483 1
0.927083618504172 1
0.976527676972033 1
0.665791820240246 1
0.400958405443949 0
0.919377203753686 1
0.891363295539569 1
1.11562112462921 1
1.13296390890288 1
0.538368966196647 1
0.907237552272893 1
0.64986359026003 1
1.15721144718196 1
1.17207578369629 1
-0.19797558521923 0
0.688372701895107 1
0.278908032442941 0
1.03724793735508 1
0.441797977243047 1
1.01258037487571 1
0.920978689909828 1
1.14111977659634 1
0.900203432667903 1
1.68134198192092 0
0.834055951138819 1
0.977360041296443 1
1.40115768798282 1
1.28710714797835 1
0.989632769578375 1
1.3038815657628 1
1.07436191506235 1
1.18364458894028 1
1.04046841969134 1
1.29911277328231 1
1.12214593712125 1
1.04767211582195 1
1.52771175857209 1
1.2413344209234 1
1.25080582169459 1
1.17347367018633 1
0.526925746754759 1
1.37276144585138 1
1.29459540112068 1
0.879649959988991 1
0.390589214299997 1
0.816118257502197 1
0.870438204425282 1
1.21122259286535 1
1.40762461809122 1
0.875055934673981 1
0.925507123071793 1
1.15943165126481 1
0.865685817518053 1
0.79531802041774 1
0.579041615430677 0
0.868166593198931 1
1.02785153386498 1
1.86272153458734 0
0.937319006631283 1
1.05029552264132 1
1.1969763237689 1
1.03255158380459 1
0.361879117133495 1
0.904946136342412 1
0.815888539122682 1
1.00683688526928 1
0.618251560933045 1
1.66036360363622 0
1.14194880036903 1
1.11543436166117 1
1.04977773688316 1
0.911742205573699 1
1.68195567920954 1
0.755472050858415 1
1.3830421709002 1
1.09363043521791 1
1.03940648639371 1
0.990257440404687 1
0.714807041070688 1
1.27014240191364 1
0.512285984423085 1
1.28384979745747 1
1.01484727191199 1
1.0627646841758 1
1.21435703716196 1
1.12279037198406 1
1.22783784373556 1
0.890231800681104 1
1.11516422379449 1
0.940151869021719 1
1.08302905290437 1
1.28113696859713 1
0.978487881995319 1
0.91268456682176 1
0.699792519958537 1
0.911210472913085 1
1.554811202179 1
0.722292716787085 1
0.579415272809609 1
1.13603069724555 1
0.935433296703261 1
1.32079774134858 1
1.17725086708534 1
1.48642452305193 1
0.954275530182758 1
1.60008546995628 1
1.10229516253937 1
1.39617135156258 1
1.26424899565794 1
1.25371190669561 1
1.68169382598505 1
0.946950958219793 1
1.09508674694819 1
1.36559951031472 1
0.789509991297304 1
0.26799584587851 0
0.622664616039594 1
1.28390514459342 1
0.582510388770744 1
0.685723047740011 1
0.918571363298978 1
1.18530530536056 1
0.978548728038311 1
1.16239015486631 1
0.681358320346823 1
0.862916118218639 1
1.07611133997018 1
1.18067145453835 1
1.09029476164915 1
1.3595981613421 1
1.0125125029405 1
1.07020363751729 1
1.42300462134068 1
0.522404990691085 1
0.522826304952158 1
1.30597463852714 1
0.755799956163986 1
0.886484377983058 1
0.561606471623774 1
0.760527252473304 1
0.596450116550229 1
0.847793993916259 1
1.06257336102494 1
0.800381583545328 1
1.2290167271751 1
0.92680031980589 1
1.16781320836787 1
1.86803042060133 0
1.52930893704269 1
0.639649541399412 1
0.779133455746704 1
0.904664700761292 1
0.857424706440719 1
1.40303724046276 1
0.870936291017152 1
0.98942392168198 1
1.26082027560875 1
0.837772945625325 1
1.29415151846973 1
0.323568939724478 0
0.807039888409805 1
1.31775426351862 1
1.22290331240692 1
0.708221270003498 1
1.30070120169332 1
1.50198016946606 1
1.15823540745701 1
0.307355972296842 0
0.753440595854304 1
1.6102772515007 1
1.00799131546769 1
0.957878965561028 1
1.31460420077154 1
1.31662188694683 1
1.5904913489324 1
0.407035302524305 0
0.94635767406611 1
1.74551754849633 0
0.531905666205992 1
0.897989379124071 1
1.02154352169789 1
1.26602361676261 1
1.18722828804092 1
0.947971765404353 1
0.784442975317573 1
0.983264697792424 1
1.21563432625954 1
0.790552802606387 1
1.54526486740632 1
1.32370386243119 1
0.426271575734967 0
0.686654094106917 1
1.12490362952675 1
0.705337614024298 1
1.10989928458645 1
1.08162765588801 1
0.979983739877912 1
0.833481393152432 1
1.06294905507266 1
0.720189086943035 1
0.907688867338368 1
1.38574762510718 0
0.826928489617222 1
0.883004079917171 1
1.02356706552681 1
0.994495858568133 1
0.971312722493323 1
1.19654023031034 1
1.15709334846249 1
0.840935284351145 1
1.25815123171736 1
0.377683871944301 0
0.595271315022455 1
0.628835332681684 1
1.10488957370639 1
1.31956575553334 1
1.40164555231382 1
0.548606761174437 1
1.06770957002169 1
0.557661019368223 1
0.550116684100238 1
1.06500963475936 1
0.913820972123469 1
0.390176262869858 1
1.33914539054073 1
1.54505948255944 1
0.669370185346497 1
0.689367842895226 1
0.962359275751432 1
0.82628002552235 1
0.434257658721696 0
1.33118502579565 1
0.605054467356599 1
1.13911241184602 1
0.765352018377935 1
0.546676643974185 1
0.685703359754451 1
1.12192776612624 1
0.736136855528116 1
1.00422188762356 1
1.37713155004262 1
1.22278208499082 1
0.711071139690261 1
0.740911867904771 1
0.681806801172586 1
0.894199327252182 1
1.04283911098985 1
1.10409420563039 1
0.498939657883707 0
0.95934106405333 1
1.36561497223796 1
0.983638651115566 1
1.19095396421125 1
0.624387942328661 1
0.827541315868686 1
1.15493665578606 1
1.18384320084762 1
1.07016057398354 1
1.2211615742865 1
1.4344891899232 1
0.976455400406452 1
0.96137115633196 1
1.32665079867703 1
0.80347858058038 1
1.07960901908498 1
1.17125345213485 1
1.07623813208337 1
1.17721471360869 1
0.714306930738177 1
0.634216010308545 1
1.26651751598188 1
0.976284069685666 1
1.03652166947792 1
0.605626926235435 1
1.10945005865433 1
0.989597631050395 1
1.09174033062465 1
0.951738359300635 1
0.856926529050252 1
0.707996296023795 1
0.739376901654226 1
0.314765402528938 0
0.512643467786581 1
0.474402064971064 1
0.94818882368217 1
0.863559535497941 1
1.00427518517225 1
0.742991781146572 1
1.21179392369634 1
1.31501894156368 1
1.38071799220841 1
1.5288505282349 0
0.875594562353166 1
1.19497716350754 1
1.05065194255277 1
0.992335774003818 1
0.78081143562184 1
1.62518947733548 1
1.52756143360975 0
0.967214210576116 1
1.11124217491844 1
1.00171793027082 1
0.780241231389422 1
0.672392301598491 1
1.25390877288593 1
1.10144310011926 1
0.87124939116418 1
0.964358082111946 1
0.797677003432707 1
1.18533345853729 1
1.07655015306112 1
1.54108427280021 0
0.898955264961977 1
1.55206739923797 1
1.1483572052758 1
1.06279929799794 1
1.1081971038503 1
0.782292976532046 1
0.88807327944108 1
0.934427405799639 1
1.16734861375169 1
1.04668193696023 1
1.20626398517329 1
1.78545503430707 0
1.22354148305303 1
0.706885850126209 1
0.688410080869666 1
1.04835205934461 1
1.68130972215727 0
0.515353235402785 1
1.05751621324235 1
1.07140172185634 1
0.339684029340327 0
0.782992665186109 1
1.08979594218474 1
1.03657704327357 1
1.27396483202151 1
0.793232260360378 1
1.07822613338004 1
1.24832713380492 1
1.21601672097492 1
1.19089804535798 1
1.1756038507738 1
1.47984902542964 0
0.9425087022103 1
1.11685684921373 1
1.05344143387109 1
1.11943249326764 1
1.05948868027954 1
0.926969312426144 1
0.75719618263437 1
0.884685921708115 1
1.15999358603392 1
1.06594124582527 1
1.0054354959409 1
1.32618222726429 1
0.944747276724197 1
0.766192865265826 1
1.36172627520263 1
1.39486393681522 1
1.11226037201604 1
1.60629321425186 1
0.933823373793646 1
0.933386069466608 1
0.972319719154086 1
0.337272262970604 1
0.725286622756744 1
0.661430097512551 1
0.840219485462355 1
0.952535073692664 1
0.599451836103407 1
0.484636537450993 1
0.673370532291795 1
1.1929817860757 1
0.883625499760934 1
1.51506694390295 1
1.37596202785153 1
1.12297786469083 1
1.20276118228417 1
1.36828829828331 1
0.711333807895542 1
0.0916948596823529 0
1.38746641306747 1
0.540544173771181 1
0.616723708491431 1
0.761137118292099 1
1.18866705508202 1
0.761590026487245 1
0.982083551874708 1
0.866746126325193 1
1.43616383460911 1
0.902711974270252 1
1.33768434479832 1
1.17708743334601 1
1.00614455857858 1
1.01092297872798 1
1.71239936640585 1
1.01271153334898 1
0.59829056064914 1
1.31098556217018 1
0.985653242935108 1
1.24371594767181 1
0.638075855626496 1
0.827136369013968 1
1.55799231877529 0
1.26922893466747 1
0.616613256023254 1
1.06885472864875 1
0.842546498536956 1
1.00921622067335 1
0.556401574675722 0
1.29224289770799 1
0.730946739142964 1
0.740923192618419 1
1.0712115939652 1
1.12354722056261 1
1.0265742647883 1
1.23333134278318 1
1.23198267009395 1
1.28699562623673 1
1.02205613680474 1
-0.059842368367798 0
1.06748589974453 1
1.57060524678647 0
1.30377995357607 1
1.5908205311303 1
0.549052907842659 1
0.384774639743481 1
1.12056119953844 1
0.21352126188704 0
0.270192638407922 0
0.730585961185387 1
1.15916126407927 1
0.816533647721896 1
1.35060609302597 1
1.29706178268558 1
1.22659439666137 1
0.924512070950961 1
1.28749937572253 1
1.15113177100837 1
0.614912419095264 1
0.790406042988733 1
0.768520832434626 1
1.20356096121448 1
0.717027315109819 1
0.612373398360493 1
0.953141770701915 1
0.793187949760887 1
0.958275072575408 1
1.18426349456908 1
0.705319190278557 1
1.30447174898163 1
0.523504952172276 1
1.74089308607507 0
1.03570129875637 1
1.17850764760928 1
1.02941237655249 1
1.10037526888956 1
1.40525600502231 1
0.668493008806248 1
0.519111649922681 0
0.668404579152623 1
1.53079068595189 1
0.975100628637599 1
0.753504724094381 1
1.10827176331714 1
1.26644334756582 1
1.25699199174558 1
0.833267249286154 1
0.996694482244047 1
1.13339916170329 1
1.08377228159081 1
0.67189081911325 1
0.904785235970521 1
0.917662278601739 1
0.918008770075624 1
1.16873515288745 1
1.3883522026274 1
0.655062967531966 1
1.16354055299112 1
1.10891169701931 1
0.864181068190452 1
1.42371082041841 0
1.11009746931527 1
1.11186879342438 1
1.03741424767094 1
1.29847974968557 1
1.46891047463653 1
0.769902512641131 1
1.4232201621935 1
1.46065656877519 1
1.4584964089777 1
1.57885327981909 1
1.46230187624612 1
0.274153786756071 0
1.67676595293166 1
1.08590483663788 1
0.458676371955151 0
1.29838383037013 1
1.05004379291401 1
1.2180637527538 1
1.02200038835707 1
1.43145848652861 1
0.860170051374873 1
1.15815754389512 1
1.2181475851273 1
1.39336097157796 1
0.882322206214114 1
0.471015627054987 1
0.830500320322968 1
0.933585317037623 1
0.477188026126955 0
1.46720580405362 1
1.1622153728052 1
0.570509929646059 1
0.856603568134494 1
1.87240098848912 0
1.17081361373643 1
1.21439925173464 1
1.08241688567029 1
0.986384293506097 1
1.39747705945329 1
0.839794940090084 1
0.723171155917389 1
0.994366579065239 1
0.616486002392615 1
1.08215345721761 1
1.15304071223592 1
1.14634872414593 1
1.28189127953531 1
0.806780267563303 1
1.26749994809123 1
0.994558083966095 1
0.927035035076744 1
0.832384606602215 1
0.924054232677134 1
0.888037043679523 1
1.14470505642389 1
1.2730955111695 1
1.11702850096864 1
0.657811756901314 1
0.935521471998908 1
0.718324827687 1
0.830151656973437 1
1.07322438914636 1
1.20365550061998 1
0.874038690003452 1
0.966495835492591 1
0.800064608414962 1
0.0890168169214641 0
0.57100289595619 1
1.15195455831527 1
1.16069974014827 1
0.294632143456095 1
0.850288062627495 1
1.37357958121872 1
1.03099938444987 1
0.92965281739235 1
1.00393296953802 1
0.746777811710108 1
1.32218261963735 1
1.12070383041341 1
1.28307143616391 1
0.740008711418758 1
1.45609853005903 1
0.97822550017427 1
1.06452814999477 1
0.99577755411403 1
0.968705995347607 1
1.09242711714971 1
0.845601082620559 1
0.991706810582127 1
1.27408370057147 1
1.05807459021814 1
1.13163274418148 1
0.855296556619247 1
0.855622809399896 1
0.872360551003404 1
0.379976927131065 1
0.881052854388884 1
0.731346413400398 1
1.04432744223753 1
0.441978850224032 0
0.856212973570784 1
1.08511491679929 1
1.06834874722306 1
0.676605798375658 1
1.39816231958514 1
0.285173151864008 1
1.29108321593148 1
0.989584077775672 1
1.22248555718163 1
1.06351959964142 1
0.653353509689964 1
0.808215226402245 1
1.42734203512036 1
0.821004866518568 1
0.961148646866562 1
0.716092345120665 1
0.451814743852966 0
0.901020592319035 1
0.370309579407769 0
1.13820602821579 1
0.464227536555612 1
0.69349884890421 1
0.870715226254579 1
0.996181150601927 1
1.14615428181891 1
0.887103946513817 1
1.44634659010075 1
0.635230305913654 1
0.255633968308579 0
1.01676048981542 1
1.72526398575722 0
0.576287168339721 1
1.49543609472605 1
1.06663057177765 1
0.395940104293323 0
0.404951800394079 0
1.40922365511281 1
1.29941077619848 1
1.18637020938145 1
1.40570419448763 0
0.770670745227214 1
0.894792130336848 1
0.880322937194574 1
0.376920621963358 0
0.632876409965454 1
1.04021606808219 1
1.72133685472885 0
0.65232316598666 1
0.951160789285561 1
1.32321579365233 1
0.451732161064981 1
1.20481715716264 1
0.839507783673732 1
1.19065863173201 1
0.922006092268821 1
1.23081120348727 1
1.02513053812825 1
0.762187125765815 1
0.734378567457014 1
1.24671421832282 1
1.13556957513549 1
1.09604871518243 1
1.16432107110743 1
1.130642914966 1
0.87460357873862 1
1.1637242983388 1
1.01351049366313 1
1.31606435591942 1
0.92187674432074 1
1.11503094629303 1
1.25625604977322 1
1.05077573048915 1
1.11426095143894 1
1.08564192881624 1
1.15375978238675 1
0.393908140894871 1
0.637637723307156 1
1.07347763211864 1
0.783836955375623 1
0.79558178886636 1
1.04001794803806 1
1.07457748317455 1
0.916899804475624 1
0.561496091772639 1
1.03112564966161 1
0.382210555913926 1
0.547229915425983 0
0.856525638719914 1
1.14683662298402 1
0.910525567549519 1
0.808581746020701 1
1.73045468839619 0
0.80881736868389 1
1.44485488123364 1
1.44384785881873 1
0.428188895027689 1
1.36783179902849 1
1.29361330329134 1
1.22994495141661 1
0.556132225481734 1
1.07374998196748 1
1.36682266341637 1
0.55618744002159 1
1.06363848166301 1
0.701405288045347 1
1.17525832917983 1
0.447487995172392 1
1.01607707181539 1
1.2737113080564 1
0.824844559985632 1
0.94246076671524 1
0.757004042304705 1
1.04884040489507 1
1.14186909811888 1
1.10182187645656 1
0.798753568599995 1
1.01882420685137 1
0.743038802225844 1
1.72556351155822 0
0.443918399587261 1
1.12729991853235 1
1.20217700772877 1
1.06518870496095 1
0.895723902289608 1
1.2009633281492 1
1.21430521418781 1
1.22236158287483 1
0.992298169566612 1
1.17640906335734 1
0.82217250366638 1
0.974456591476263 1
0.882944725714549 1
0.732166242824341 1
0.919500852453753 1
0.561799429744506 1
1.60531652303398 1
0.707093950649779 1
0.784264250927922 1
1.4341765805719 1
0.728041136722431 1
0.824344262555625 1
1.15383635589429 1
1.15990442235819 1
0.900990857377297 1
1.11490358684965 1
1.20177652276621 1
0.875601102138803 1
0.836067950484097 1
0.591727009048154 1
0.894586477591641 1
1.27021757231628 1
1.53458016537792 1
0.868614570100351 1
1.17867444896119 1
1.10329168242697 1
0.603647262220441 1
0.801489168497625 1
0.973600277695617 1
1.18701686780257 1
0.667739249616634 1
0.89650514009226 1
0.922339952103523 1
0.311542743070323 0
1.10975272346972 1
1.06403524232445 1
1.50050345924816 0
0.921548805532527 1
1.75886880878631 1
1.3084850134848 1
0.629835597264574 1
1.04712598923925 1
0.932319761088569 1
0.861962123522345 1
1.39851740691089 1
0.720840902106958 1
0.212412275077956 0
1.02715815315685 1
0.931004597054212 1
1.09695445090183 1
0.53240263666274 1
1.47051607747476 1
0.708341769248094 1
0.421855121716237 1
0.506001346885756 1
0.65974281019694 1
1.15045372648093 1
0.929431565411657 1
1.08431199425783 1
0.871119220470536 1
1.10526915236904 1
0.861743328710568 1
1.3392913854868 1
0.893761876188114 1
1.165996089463 1
1.08273891590513 1
1.08357051345681 1
1.1294228490057 1
1.0926604700687 1
0.798988101422107 1
1.33331205148523 1
0.99029820644113 1
1.2312126117356 1
1.29897555566722 1
1.11882290292376 1
0.821956410076967 1
0.93821205069023 1
0.801129392162862 1
0.813496901604445 1
0.905386777462603 1
0.904368753876337 1
1.16222188664917 1
0.896928470708821 1
0.996245727867949 1
0.769269675799893 1
0.743505415788827 1
1.12064958058961 1
0.912047961402268 1
1.00074263651047 1
1.09312487007086 1
0.629560100769699 1
0.681878724669342 1
1.4870241459637 1
1.28120628261229 1
0.814077895122298 1
0.831748608239307 1
0.914730828243332 1
1.07488430881298 1
1.13525718076491 1
1.21184982451087 1
1.40748317224253 1
0.380429733998194 0
0.811104413467689 1
0.495658233124108 1
1.04702334274478 1
0.553870938735887 0
1.20790687808929 1
0.93297838905692 1
1.24096214788123 1
1.18573218810024 1
0.944084405811797 1
0.949039058507763 1
0.686982716541089 1
1.28918834429937 1
1.03290455665132 1
1.03201262997966 1
1.26183055382884 1
0.765277031730449 1
0.651040569796077 1
1.08117915088058 1
1.29276288127244 1
1.02351373273181 1
1.53270283709728 1
0.547367075209713 1
0.401081941453969 1
0.822633561477838 1
0.944217395157545 1
0.834668257084011 1
1.19411071070598 1
0.838481452527759 1
0.977279450012831 1
1.29123077456189 1
1.04889778928009 1
0.353480385363225 1
0.638316081328425 1
0.963479385984937 1
1.02162855435745 1
1.01390364284082 1
1.54161436343459 1
0.789375954395779 1
0.759613920657736 1
0.643228581734416 1
1.14383283415651 1
0.953719199717014 1
1.06600692558859 1
0.761567641447866 1
1.09455191916622 1
1.01595540086733 1
0.896733530570348 1
0.51595801633031 1
1.44750742328554 1
1.24008161340045 1
1.02162487353666 1
1.40438608267154 1
1.20234857832584 1
1.48996008773399 1
0.817956503210757 1
0.451773846388396 0
0.527726325045794 1
0.399806902072802 1
1.08626770746438 1
1.17673844211473 1
1.45721253130814 1
1.03023590174672 1
0.677784820932723 1
0.458112271105606 1
1.05738815967936 1
1.33843045062491 1
1.29015752652069 1
1.11827217049652 1
0.993737051611325 1
0.733277436825193 1
0.646852326201799 1
1.3509766426386 1
1.08456119541092 1
0.912660780551353 1
0.817607590762025 1
1.15592383638699 1
0.676272402847664 1
1.23172038496787 1
0.939672463293329 1
1.45532421569734 1
1.16293086014304 1
1.15162814383726 1
0.846053222294867 1
0.894354423077737 1
0.959558990108267 1
0.903944964403994 1
1.11694867306 1
1.37574339333766 1
0.495847037838773 0
0.808710026792835 1
1.14321254121669 1
0.7151290130374 1
1.50669898039752 1
0.647425893396196 1
1.1331735541489 1
1.42602909021296 1
1.03842338297179 1
1.03355860847565 1
1.41997595245809 1
1.00252637231969 1
0.71660510671445 1
1.12691319144151 1
0.996681159649123 1
1.07824585080008 1
1.00166145645585 1
1.03290514205474 1
1.41207579405815 1
1.22125326999222 1
1.10050507378351 1
0.439467522549355 0
1.11724586974963 1
0.608561888760066 1
1.01021064614596 1
0.888579279622605 1
1.43842059510684 0
0.412236485274587 1
1.1358671770784 1
0.952266994359669 1
1.01716865966112 1
0.836704755004033 1
0.942733695958686 1
0.758414856437207 1
1.17940125958274 1
1.1542007052401 1
0.835785615793237 1
0.332781858303155 0
0.914829097541248 1
0.884413944791948 1
0.837965746963085 1
1.40095770784406 1
0.870334108653975 1
1.03770130558424 1
0.429399688885533 0
1.48134496801909 1
1.07062703311446 1
0.81888248488096 1
0.872528114377243 1
1.35158779748044 1
0.402173928127893 0
0.916088275543986 1
0.927063569515883 1
1.24809160246862 1
1.00419192078123 1
0.61830609449863 1
0.699890771372529 1
1.5528022872884 1
1.28959200116497 1
0.487223805621222 0
0.844529905342386 1
1.61291394207512 0
1.3647602122475 1
0.950949355968743 1
1.37872304356977 1
1.00644464824028 1
0.974199294589992 1
0.725667439214346 1
1.06246154102754 1
1.23317455250078 1
0.334790174657847 0
0.664504023299235 1
0.495727977963924 1
1.02129858254724 1
0.555223614348182 1
1.23894413199471 1
0.712548352074165 1
1.20482237863272 1
0.486094803397899 0
0.846634377751852 1
1.54182323980176 1
0.587243403832377 1
0.328709787953679 1
0.944774649466838 1
1.01252574747 1
0.769944671360615 1
0.906510416340405 1
0.759281641075822 1
0.969043611384526 1
0.917433270615987 1
1.07165814103705 1
1.12042849884765 1
1.26824529467221 1
1.05261378837519 1
1.32756635601001 1
1.01146931050503 1
0.787898726268356 1
1.53487210818276 1
0.926133830204076 1
1.08835382652591 1
1.60188258623451 1
1.38030758106974 1
1.29772662401838 1
1.25483387484201 1
0.89650282292791 1
1.189864579944 1
0.765548909372915 1
1.09141344780731 1
0.745025252409593 1
1.1105039791882 1
0.490080532341255 1
1.00386084000667 1
1.25000397822106 1
1.21590410285647 1
1.08675932132024 1
0.683012630371904 1
1.28791675429145 1
1.04070956519698 1
1.13668434935002 1
1.08610226117751 1
1.80721801105691 0
1.10856367517668 1
1.31473347702623 1
1.33078351183847 1
0.498035793359758 1
0.724556801465254 1
0.734315280989307 1
1.33098218158857 1
0.565514391057426 1
0.925644243382365 1
0.942187032614988 1
0.63658707773496 1
1.00891659290032 1
1.05413267545651 1
0.744649460509192 1
0.731481870913122 1
1.03594631869347 1
0.801103228944994 1
0.569877173832774 1
0.794148879833014 1
0.857549588557266 1
0.877498499698253 1
1.41851920388904 1
1.37205048209108 1
0.867997487202066 1
1.29847195739653 1
1.02782493235955 1
1.18344635911507 1
0.52146036768642 1
1.08462257615085 1
1.06640104149618 1
0.805568625916511 1
0.972681833881734 1
1.38030703751828 1
0.739632327372421 1
1.48736378093379 1
1.62422396931351 1
0.897911695137899 1
0.804484104932199 1
1.06764001285264 1
0.648654751792835 1
1.19801085147529 1
0.695815249383378 1
1.375733579519 1
1.22816201694384 1
1.29527037955464 1
1.37031318365891 1
0.944085118374482 1
1.21276793553192 1
1.04170302159166 1
1.35750056997891 1
0.225411814530983 0
0.760685335134769 1
0.879242186107354 1
0.710004868085549 1
1.16120873691286 1
1.10996212971989 1
0.914257888799009 1
1.44862054861531 0
0.816103804162581 1
0.78435539115734 1
1.34584601666665 1
0.524552551270422 1
1.15712288468418 1
1.10830668139798 1
0.903499244635133 1
1.37296290134705 1
1.01885519593808 1
0.478667714728113 1
1.33958468837547 1
1.1174594748195 1
1.22614183458094 1
1.01150969439581 1
1.20789249632704 1
1.21888288141365 1
1.00788843017874 1
0.902341635740532 1
0.922663053229343 1
0.908620885168446 1
0.933648587731298 1
0.895016169271126 1
0.927654713586239 1
1.46530133813994 1
1.10293188961844 1
0.720659676167458 1
0.854676164755713 1
1.65776515003541 0
1.09918203802423 1
1.30229151874249 1
1.28938949287101 1
1.37835896535854 1
1.35109931933646 1
1.90888568484022 0
1.22063242544244 1
0.561257431417152 1
1.206892066757 1
1.57860738565826 0
0.777748635507799 1
1.04506325417647 1
1.30034301773739 1
1.31657442115059 1
1.28644770749255 1
1.49748167292663 1
0.812421973843586 1
1.14255074032815 1
0.859098863739399 1
0.501307627151266 1
1.02165977887988 1
0.603253576753621 1
0.900081762741077 1
1.09526655265118 1
1.12935689575678 1
1.21793480470365 1
0.554068913169013 1
0.741182287557398 1
0.560292790066261 1
0.99542622458957 1
1.42190201339781 1
0.901631798408003 1
0.867463275682005 1
0.678309193240836 1
1.3763852340166 1
0.619676898727872 1
1.55669674300835 1
1.60694350379919 0
1.0547414960837 1
0.969871243698777 1
1.38524439162839 1
1.1992338159113 1
0.649597080347045 1
0.115487205780721 0
1.12738102212041 1
0.041804403291948 0
1.13658588258272 1
1.36897777915695 1
0.766475159790896 1
0.825453972484895 1
0.960122997093569 1
1.24365560218382 1
1.1927814364341 1
1.13947558048841 1
1.1110175124231 1
0.959791121102863 1
0.728159835656784 1
1.06004974056771 1
1.21173546761571 1
0.924691939432076 1
0.910333550402066 1
0.66577012059774 1
1.08200712096245 1
0.988446949458721 1
1.27419037826489 1
0.840325416377267 1
0.83205961391797 1
1.01693164161088 1
1.12507257077595 1
1.31831111582588 1
0.993934723049484 1
1.28528615131491 1
0.546438726928094 1
1.20874570819404 1
1.04016234497529 1
0.711581694160918 1
0.982094196154508 1
1.08009564372584 1
1.45229585881686 1
1.28219264111705 1
1.19885612222904 1
1.43504178447255 1
1.21785451381679 1
1.57188293997807 1
0.86995514865706 1
0.986160039229274 1
1.154613326865 1
1.09569220190223 1
0.701972533904075 1
1.2631335396299 1
0.115061803654316 1
1.1220556510509 1
1.02235300861931 1
1.21170927010074 1
0.920940097380675 1
0.463058294149504 1
0.705487877751588 1
0.527253810599456 1
0.886220362906173 1
1.09583670294761 1
0.778017090894533 1
0.879940928663861 1
0.82920388835915 1
1.35748220733726 1
0.652220762146088 1
1.33920043814078 1
0.990483549365067 1
0.859150064036918 1
1.09509439740031 1
0.344032473342043 0
0.857709375784943 1
1.19587616711732 1
0.797495380545105 1
1.46896006963595 1
1.19152255268598 1
0.834858776590082 1
0.825327080059521 1
1.13674848730034 1
0.781356130599972 1
1.28785354690876 1
0.949926116724911 1
1.62454796152694 0
0.433414154641175 0
1.81710233434884 0
0.978130339339248 1
0.989678892448804 1
0.990330693781742 1
1.13479127599345 1
0.884689899718749 1
1.11248873547071 1
1.11513054535142 1
1.44805396475819 1
0.578156086921916 1
1.22871004265517 1
1.31321384157067 1
1.04500058539653 1
1.11648023343365 1
0.928500951863273 1
1.43398534187128 1
1.2676371462859 1
1.52020887315201 1
0.783752568894115 1
1.62507254268006 0
0.945888872857594 1
0.815348073451003 1
0.801204233263909 1
1.28829545834666 1
1.11168274637528 1
0.44677703935277 1
0.830654117955556 1
0.444270432344952 0
1.32074202803564 1
1.42710647328148 1
1.12459189437669 1
1.09631317295591 1
1.3002441410584 1
1.02054538761748 1
0.776642696273243 1
1.17283619274403 1
1.20834641377423 1
0.973907713579831 1
1.21167110981662 1
1.31233977613147 1
1.27347991713539 1
1.22275323915669 1
0.945364486119362 1
0.39435938469234 0
0.435444235190245 1
1.06775956568764 1
1.04103451677653 1
1.05365211331728 1
1.50681582639127 1
1.35641346041897 1
0.850215878248244 1
1.1174313827851 1
0.95970407745238 1
1.09407807116093 1
0.676281457702726 1
1.12506537754805 1
1.33157710623273 1
1.10711301603593 1
1.15691371911131 1
1.27382435148332 1
0.453749068093557 1
1.49172348209003 1
1.52643447733668 0
1.12994381829385 1
1.39033884356929 1
0.599740029175274 1
0.962385211781917 1
0.763261611905346 1
0.678592828456044 1
1.31977834710696 1
0.926735000834657 1
0.589206856189545 1
1.52062387359207 1
1.12776295990435 1
1.00180538212625 1
1.16728440734945 1
0.929763078682862 1
1.23579809670702 1
1.14698826105382 1
0.748300398684542 1
1.08080933690392 1
0.812843175039151 1
0.860070230315923 1
0.890669243024858 1
0.745617227338266 1
0.963773475460128 1
1.21732337268943 1
0.548609606963297 1
1.05569819645237 1
1.13851463658967 1
1.00375427096552 1
1.00088456306188 1
0.909545697833418 1
1.367212425919 0
1.11956945515536 1
1.30361575232188 1
1.30366913427748 1
0.645891825556045 1
0.945427110674384 1
1.03011121597196 1
1.32273324271429 1
0.964396036294021 1
0.89607473258498 1
1.03221179862676 1
0.819550422530111 1
1.59126902498669 1
1.01584742803716 1
0.743849038705692 1
1.34198994914417 1
1.33438692145496 1
1.46923290399186 1
1.03618143224374 1
0.772868732577883 1
0.777420223606069 1
1.39800126149785 1
1.0837656075591 1
1.04219060840523 1
1.07932132248888 1
0.761060936880159 1
1.20110359934369 1
0.658205566018059 1
1.20612676710298 1
1.17268116465929 1
1.43681606386566 1
0.369341304985773 1
1.03024479641455 1
0.895714330558385 1
0.917960199390188 1
1.05584443383134 1
0.980396229125041 1
1.22454984525529 1
0.478696680301149 0
1.0053446396255 1
0.956696669396544 1
1.10020679529978 1
0.45083927869128 0
1.24812175259067 1
0.693202575640548 1
1.6407344903142 0
1.0261342974118 1
1.28285629379237 1
0.751140001981446 1
1.02315970779138 1
1.0855499077743 1
1.30548181186953 1
0.580347033168829 1
0.721900998742331 1
1.49473213222739 1
1.35718621085232 1
0.792150138820476 1
0.918407194360068 1
1.62884780671955 1
1.02359121510116 1
1.16221620002519 1
1.30159617804798 1
0.902174782171023 1
1.02416632999813 1
1.08548996736655 1
1.57920486857329 1
0.9501107444509 1
1.2183853131378 1
1.33940025848696 1
1.19951135448279 1
1.29046493870206 1
1.07090532140251 1
1.0382110991586 1
0.921089476993595 1
1.58825403288059 1
1.14170208919924 1
0.897141257498521 1
1.00684810731876 1
0.762276480928037 1
0.301725624481905 1
1.3664149040059 1
0.922808539408552 1
1.00126558895116 1
0.893257753397063 1
0.844699637496699 1
1.27698988351333 1
1.15078922994447 1
0.796920097429477 1
0.948291810991953 1
0.967019923138225 1
0.393640978633096 0
1.21749926044122 1
0.910735348902015 1
1.11281585236823 1
0.782657740127617 1
0.649197232146783 1
0.583446512687111 1
1.31113306698723 1
0.971987291221191 1
1.21600468445566 1
1.22036664162699 1
1.45005390635113 1
0.950321576508221 1
0.920381686920783 1
0.918108161529429 1
0.804621544418906 1
1.6969543665812 0
0.894139704558931 1
0.661525765517133 1
1.12432235872124 1
1.06613984272579 1
1.11608698389542 1
0.867111773117279 1
1.44955358871964 1
0.973316206530217 1
1.00610946553519 1
0.661863256302341 1
1.1491362480934 1
1.28171368993896 1
0.876641344657764 1
0.595478317241583 1
0.875436884022373 1
0.752368859246524 1
0.703434944512962 1
0.997796035362245 1
1.01665389651665 1
1.11623961550581 1
0.862173077041885 1
0.804770335111599 1
1.04637825393504 1
1.16090098310721 1
1.27774710483704 1
0.775227015480841 1
0.625215860851367 1
0.873276029311475 1
1.10446800688155 1
1.30050915155903 1
0.887646144068969 1
0.599544743567049 1
0.412769323858091 1
0.939956844206107 1
1.2169180927836 1
1.08979314907781 1
1.43364660327587 1
0.574782490209269 1
1.3129597351128 1
0.601979014790039 1
0.917855278058966 1
0.899729455655663 1
1.02350011355978 1
0.923401752636332 1
1.34174756750477 1
0.720741932605399 1
1.4800515470832 1
1.26842722184398 1
0.896480697618158 1
1.00169616813108 1
0.90068531022158 1
0.908368685956654 1
1.19751638423609 1
0.80684859052411 1
1.00125091798241 1
0.9990200145081 1
1.58354180639282 1
1.34495323621675 1
1.2810550431905 1
1.13389165954012 1
0.606598382495586 1
0.898051391156002 1
1.168742448322 1
1.41618473157357 1
0.946113997983921 1
1.51804608718581 1
1.03308431620708 1
0.926549540564796 1
0.893383586842168 1
1.30465230340078 1
0.538594237119333 1
0.743251757892947 1
1.11173279267957 1
1.14101877723332 1
0.957457900554702 1
1.05040949438631 1
0.743182303921408 1
1.39226349283609 1
0.948461206230142 1
1.14838208336214 1
0.714658877503538 1
0.983528669072891 1
1.06610493311791 1
0.927522057289552 1
1.08720546861032 1
1.19716765924554 1
0.85194225331014 1
1.44966180897749 1
1.08027273025604 1
0.826545759891836 1
1.22241437341059 1
1.32178542171275 1
1.18154733129883 1
0.92461740838678 1
0.934957180999594 1
0.971891704487043 1
1.22287871726854 1
0.659567672146006 1
0.718157753679005 1
0.985640971340647 1
0.944984277333343 1
1.26697352896366 1
1.2177428691179 1
0.55526347168543 1
1.01595373379597 1
1.03303184281319 1
1.53719738220904 0
0.692748674610503 1
1.51459587739225 1
1.18311890602747 1
0.433463337748096 1
1.30010401792887 1
1.23658573660931 1
1.23154498169564 1
1.02298146096927 1
0.522040937837772 1
0.85968214324337 1
0.470329383024447 1
1.16873982414581 1
0.289242274576985 0
1.29773296603285 1
0.441186759603536 0
1.11489509119809 1
1.18734243196627 1
0.982557550438765 1
0.548915069241351 1
1.08865147959304 1
0.700305298162698 1
1.05151704531446 1
0.659100480996362 1
0.565268144740186 1
0.896418410327846 1
0.944916422638649 1
1.19239525258746 1
0.605262355640929 1
1.06325137914681 1
0.578211495787 1
0.59036584850868 1
0.60572319900693 1
1.15964222927391 1
0.818872141348838 1
0.776802861929754 1
0.672849288214413 1
1.21707228150126 1
1.23971040373743 1
1.21900716359272 1
0.906260297588661 1
1.06077850588245 1
0.733851645556018 1
0.224735543575031 0
1.0116743954507 1
1.16003660013353 1
1.04371314219571 1
1.11876366256302 1
0.935214808005663 1
0.94836450552812 1
1.37598622264794 1
1.41530130159924 1
0.163345120695049 0
0.585437923484171 1
1.34661429283309 1
0.584754527190922 1
1.60933025683615 0
0.76543886725288 1
0.381928814775508 0
1.18638171702135 1
1.08577819959817 1
0.620009312835665 1
1.25810698486526 1
0.899271206972539 1
0.902772397199598 1
1.4359940030503 1
0.957138036561166 1
0.936394227973289 1
1.24703283697846 1
1.22082117340104 1
0.791561565533156 1
0.932657382488525 1
0.782486623804861 1
0.966628863726084 1
0.757369680398619 1
0.941410326431206 1
1.29700060435592 1
0.684590440864424 1
1.26344038483984 1
0.660352073679297 1
1.94031049519188 0
0.90724897073105 1
0.781332906032062 1
0.936725801112219 1
0.913977118786786 1
0.820838434458469 1
1.21261236105979 1
0.984839504420545 1
1.09109038123265 1
0.30419878396024 1
0.625469556538433 1
0.944074948539459 1
0.885105473995182 1
1.4922068820867 1
0.904728816363905 1
0.631747284741619 1
0.79760874373687 1
0.94954016778793 1
0.528249823856199 1
0.624426612711898 1
1.17587392342475 1
1.05466009457563 1
1.30990078354705 1
1.19339268473721 1
0.575924272198843 1
0.617085531551031 1
0.770757670431672 1
0.998498309478083 1
1.13385041534125 1
1.45502931003089 1
0.97354987828426 1
1.27114619715142 1
1.03592970517165 1
1.53235105121396 0
0.817258075136324 1
0.926579596922284 1
0.342958267845971 1
0.802904350548929 1
0.876120730308767 1
1.08125277915346 1
0.915016953719332 1
0.974026624830333 1
1.10748243709139 1
1.09633593557229 1
0.829276114142499 1
1.3546588663936 1
0.939132417663317 1
1.00813096590316 1
1.42538308289622 0
0.9560554046933 1
1.17053302198795 1
0.993839992461488 1
1.19186277711333 1
1.12987913897043 1
1.12794452478414 1
0.730730804868496 1
0.868526059261831 1
1.32362309868354 1
0.916825074453566 1
1.5392213084266 0
0.804460121094828 1
1.05151617337211 1
0.906759473139248 1
0.94993071325679 1
0.750759786533625 1
1.22826076003989 1
0.840629195856974 1
1.15296680357233 1
0.313818991833558 0
0.849724848661064 1
1.0010838789207 1
0.74669173878149 1
1.27317321591549 1
0.771053907705082 1
1.19315193716411 1
1.55192230108858 0
1.31969573747437 1
1.07819166975457 1
1.37678709426489 1
1.05795057965412 1
0.735952832960298 1
0.769570140770539 1
0.994976546628133 1
1.1943010464294 1
1.22761954592106 1
0.690976515374476 1
0.931371653751259 1
0.79544858116708 1
1.19019949703202 1
1.25512146363964 1
1.24833427985105 1
1.03851653419744 1
1.26407488701284 1
1.15669276981163 1
0.940410146968239 1
0.662980131466471 1
0.806101937608297 1
1.24607627694511 1
0.864409266846192 1
1.01899364324955 1
0.689410825821995 1
1.20513991219869 1
0.781037898806228 1
0.74957703218304 1
1.23222076613844 1
1.22539433658676 1
1.22332486349834 1
0.672168557972472 1
0.998521233106746 1
0.271503802135823 0
0.829981702896636 1
0.724310766479045 1
0.738635131659851 1
1.27520096845267 1
0.613469982082342 1
1.87580167104447 0
1.3906197644029 1
0.947770767870428 1
1.19496974560327 1
1.26136730310728 1
1.13100433534673 1
1.34936558347493 1
0.823676401383365 1
1.05944254804755 1
0.601270545968236 1
0.854093385096772 1
1.40732811384711 1
1.43667089167256 1
0.957781303051696 1
0.631488450483471 1
1.11897690850695 1
0.934601796462363 1
0.943626194406386 1
1.11975188017721 1
0.66727583723091 1
1.16012432333413 1
0.884536337751295 1
0.854000046257043 1
0.733313698486859 1
0.56125591390904 1
0.411914448727026 1
0.808417692939025 1
0.911351246769428 1
1.3232576413973 1
1.09755069485989 1
1.23885872931066 1
1.272263251251 1
0.826693945520758 1
0.898296381064778 1
1.08458678612995 1
0.863247141303097 1
0.500933290413527 0
-0.00592677735794768 0
1.66268179434416 0
1.68620549819118 1
1.22636063584208 1
0.992649475138508 1
1.58678859677375 1
1.0749075426599 1
1.31234402998429 1
0.700587690304588 1
1.22687215583629 1
1.07383027212979 1
1.14000083835802 1
0.992343774870766 1
0.503113370177897 1
1.18419440396715 1
0.590214161129053 1
0.939073149270048 1
0.878651519856927 1
1.05392596800366 1
0.92209843472595 1
0.738231834175145 1
1.07896617956262 1
1.2754113605071 1
0.981688624653187 1
0.993889601198743 1
1.23495653892384 1
0.864302117145141 1
0.892009782135727 1
0.981122490389201 1
0.559526940141442 1
1.5684774421523 0
0.848803348040811 1
1.40073226036251 1
1.12397175380381 1
0.711037886675094 1
0.817268063158707 1
0.926120776308512 1
0.809240441640252 1
1.44068216124596 1
0.853620440065702 1
1.05272796700456 1
0.966071253643795 1
0.695691782247939 1
0.655958358774214 1
1.47156185824423 0
0.738560479049839 1
0.822542532277715 1
1.44035700372 1
1.27018711885341 1
1.2729257232292 1
0.727051870520677 1
1.16563143231935 1
1.23694435705997 1
1.15444003556928 1
0.799357913637697 1
1.05587971862241 1
1.25163099540388 1
1.18898566068536 1
1.07004156062935 1
0.739197998334166 1
0.959418121600302 1
0.832184944396171 1
0.825897832645209 1
1.25491686159202 1
1.52061950996438 1
0.355958539281715 0
1.16458354633281 1
0.516009706738836 1
1.10414053697473 1
0.972681010822295 1
1.05322100507015 1
0.668705052937187 1
1.2891128290126 1
0.699839768314899 1
1.56461239081024 0
0.915010784152814 1
0.420722632730985 0
1.52180114411695 0
0.947774770177243 1
0.695103989555223 1
1.43295427995919 1
0.987837626772963 1
0.718116461430492 1
1.12258182799585 1
1.59736274836755 1
1.49387805929371 0
1.45320058473319 0
1.10257960413769 1
1.53854665101396 1
1.55305446024013 0
0.735473710843738 1
0.98695953685601 1
0.67565732468095 1
0.981835973423307 1
1.00865659254399 1
0.726273185457859 1
0.892284138586047 1
1.49513585577499 1
0.606055793757358 1
1.51345767694397 1
0.609746397941798 1
0.426593703547263 1
1.04495100106243 1
0.709959830984391 1
1.19214094648635 1
1.01323300108679 1
0.694193645837512 1
0.832280051422562 1
1.17917128478561 1
1.10022105381378 1
0.98106114546342 1
0.905782318250564 1
1.02062746795737 1
1.04936294688862 1
1.24033799588975 1
1.55792758351043 0
1.36480787460018 1
1.14174472146126 1
1.22331233144664 1
0.973838248796977 1
1.20074594843272 1
1.63171852297232 1
1.38227567231464 1
1.41645963197705 0
1.11224074900759 1
0.909739447906471 1
1.21014709902109 1
1.41915777672289 1
1.05108624545801 1
1.4165930228973 1
0.791612947443565 1
1.1393524078548 1
0.919113026227791 1
1.34206024534582 1
0.804267359467283 1
1.165717573298 1
0.92557022859378 1
1.10278385637421 1
0.923426399674187 1
0.573087012653486 1
1.14072682790973 1
1.54777580190676 1
1.0287757930238 1
1.01841137851831 1
1.48982408386018 1
0.881437935557597 1
1.30465592520656 1
1.2177932105913 1
0.903108824839367 1
0.805030021734636 1
1.15401255415463 1
1.04017012741408 1
1.3028401863186 1
1.08531515459013 1
0.275446709450799 0
0.978773466223216 1
0.971935305611851 1
1.04667023859164 1
0.802283498906042 1
0.346639095780587 0
0.73203396217919 1
1.01803228864018 1
0.862179617872154 1
1.41171203288623 1
1.36622416965541 1
0.938687542051823 1
1.4192928750106 1
1.04452906123156 1
0.980563806211107 1
1.27618348215452 1
1.16133041117642 1
1.36522277944271 1
1.06645566961589 1
1.05876946892973 1
0.80468282882781 1
1.63243307132641 1
0.506800218130239 1
0.885681690830352 1
0.529742429841333 0
0.332477452631961 0
0.607431126342621 1
1.20184958059799 1
0.764076373088453 1
1.46874496053901 1
0.441326570230299 1
0.748697348830398 1
0.765764227231138 1
0.592172707407213 1
1.61321898419252 0
0.901766611687105 1
1.11420883954156 1
0.813028849571426 1
0.673585818385601 1
1.04551495762043 1
1.19132891778705 1
0.696013529066887 1
0.447174779397174 0
1.04823147043952 1
1.45062346362321 1
0.957277400057478 1
0.799982090418883 1
0.803838476320711 1
1.46445610029896 1
0.74868834083492 1
0.355403082502077 0
1.36286802930114 1
1.19225115186162 1
0.761732081587652 1
1.55202596775491 0
0.993238752093568 1
0.545052282120493 1
1.02221316064777 1
1.13368611973202 1
0.721102649423695 1
0.698115383645072 1
0.927278228947454 1
1.25482774815486 1
0.702390351883373 1
1.31233117265561 1
1.05576417514203 1
1.4648264130976 0
0.913429299539592 1
1.55125080985152 1
0.870388578056188 1
0.848426393648915 1
1.43740863420219 1
0.509391500413035 1
0.672514676921727 1
1.18238721657801 1
0.638631150438251 1
1.40400489752167 1
1.25810263263771 1
0.683096781681944 1
0.240654711885106 0
1.21520088421881 1
1.24055615893686 1
1.05852149277923 1
1.55430464563952 0
0.785776729944535 1
1.24371620365982 1
0.781425080446767 1
0.925520180485104 1
1.08001506450004 1
1.27573238249783 1
0.682358148525144 1
0.555532322779619 1
0.590340459375282 1
0.433234661990113 1
1.04304651658542 1
1.03599916551318 1
1.01330774351677 1
0.772010668195462 1
1.06093936929013 1
0.611032823064804 1
1.58373184957672 0
1.20209573162511 1
0.7215609861211 1
1.20926777448831 1
1.1414570875103 1
1.54031676984407 0
1.05963951203193 1
0.533299464366647 1
1.49754984643286 1
1.48596054848939 1
0.159764529169165 0
1.13882893147951 1
1.42372417693379 1
0.599713716377105 1
1.08200712783061 1
0.794021753275139 1
0.71763901720869 1
1.1888504986598 1
0.971774352735491 1
0.945902867051595 1
0.974792216666602 1
0.755007330410987 1
0.742860167789428 1
0.534903066846914 1
0.367264347481302 0
0.14023214637406 0
0.969693613230978 1
0.79607626300861 1
0.68403631508627 1
1.45202108946948 1
0.959794890971042 1
0.782638166995296 1
1.14630664864672 1
0.742797144859017 1
0.731047811277712 1
1.30525898200066 1
0.642309434416132 1
0.924290765070687 1
1.04177193202389 1
1.33664747223525 1
0.850977665101702 1
1.13846072700757 1
0.610774113672515 1
1.1397066293713 1
1.28601332960172 1
1.00958529363059 1
1.28628206457261 1
0.630089472303749 1
0.662878843846655 1
0.427665591352137 0
0.315373817592155 1
1.31792889993251 1
0.878089222344573 1
1.0592139865802 1
0.524722162155448 1
1.18723523358708 1
0.933635810360132 1
0.972268227275018 1
1.14124401146145 1
0.953686782890619 1
0.715643238501924 1
0.865452917135358 1
1.43697815680807 1
1.20004169760131 1
0.772855333200046 1
0.533563825282255 1
1.25359507407441 1
1.1343746299761 1
1.45678352490597 1
0.704317956341566 1
1.06383123153657 1
0.956815627664057 1
1.43463386784301 1
0.566414016432123 1
1.39174827025871 1
0.884608987378426 1
1.09848759600576 1
0.751030481845727 1
0.75919808529674 1
1.33324232083228 1
0.810162673457083 1
1.06779730803642 1
1.18722944707441 1
1.10310213927547 1
0.586416714690441 1
1.19659819571646 1
0.873576959421885 1
1.27022465492404 1
1.09897648479886 1
1.01342940391083 1
1.14327993548057 1
0.832361824596479 1
1.08317838321508 1
1.25017826335361 1
1.41077027745734 1
1.1390706204076 1
0.686344781130284 1
0.54832674317044 1
0.885525619572293 1
1.1395016076399 1
1.14593739012839 1
0.394087895150476 1
1.00745828536674 1
1.4116509562914 0
0.996516839097777 1
1.62889043656867 1
0.956658896249402 1
1.18972488280182 1
1.26286094322095 1
1.0011385425366 1
1.02582896200601 1
1.69837718286374 1
0.877549722470039 1
0.967496532331674 1
1.21971571177953 1
1.1570812138643 1
0.7808304035798 1
1.07332575454376 1
1.09884482973598 1
0.953101421923043 1
1.00546413455499 1
0.430277643975626 1
0.969542862281036 1
0.745867516267596 1
1.35495259793182 1
0.215430157441234 0
1.09976441927672 1
1.01939970532288 1
1.23431178515865 1
1.82845289544558 0
1.13262686076355 1
1.20466059475473 1
1.11657111703047 1
0.20441368568972 0
1.14619303324677 1
0.832265881738852 1
0.62908692289319 1
1.32970936632931 1
1.09255367488101 1
0.853065206382278 1
0.901539119413279 1
1.07608934008874 1
1.55092826757666 1
1.04980121939219 1
1.34189405311 1
0.945752455559772 1
0.970013917753775 1
1.08049926660552 1
0.636410798616474 1
0.921812554384793 1
0.646183691830694 1
0.876131339896684 1
0.879436214038149 1
0.785963461978938 1
0.512985415498364 1
0.667487402483028 1
0.913748143149738 1
0.79031433044429 1
0.983669160678124 1
0.866515987698645 1
0.328618422197828 0
0.823594835166636 1
1.15927271462124 1
0.516031973379029 1
0.832429793472661 1
1.25849946755454 1
1.35922777345764 1
1.10809552351574 1
0.874477247828229 1
1.40195952890528 1
0.967807254469827 1
1.30634697204765 1
0.717454564562488 1
0.69887519023442 1
0.718042089418793 1
0.940845648555156 1
1.0843782978759 1
0.940036740444202 1
1.42314259203385 1
0.787563076537556 1
1.56383492849633 1
1.19005261172373 1
0.916584696121514 1
1.47941677841483 1
0.698421330479921 1
0.834947829615708 1
1.61646248063228 1
0.696968542276513 1
1.34526564561479 1
1.21288866165866 1
0.857151149714881 1
0.659584892175537 1
0.815203777013635 1
0.484292950110874 1
0.40748538601307 1
1.2706002947349 1
1.38280753261187 1
1.02424720179905 1
1.04567481194408 1
0.486747108768351 1
0.74830212629756 1
1.08063674161375 1
0.798542033542314 1
0.763034440755957 1
1.03718615205114 1
1.42616800066059 1
1.11989403138212 1
1.24989710490741 1
0.803860507629911 1
1.26916819084058 1
1.23624329571609 1
1.18982683703284 1
1.16074736382225 1
0.852207036001379 1
1.03003035828357 1
0.643727255063858 1
-0.365142831968156 0
0.767069986010292 1
0.987278747951319 1
1.41405638475078 1
0.539836337900968 1
1.28862109190852 1
1.18741383925252 1
1.31203233964787 1
1.22768663781566 1
0.737231310631841 1
1.28450734141267 1
1.14620203704437 1
0.875179232971214 1
0.787904736756407 1
1.04256236150136 1
0.84345490510459 1
1.025339748439 1
1.06637046550804 1
0.969238360112127 1
1.11763765477631 1
0.914572100196037 1
0.736598921098231 1
1.06782701565259 1
0.993163753872046 1
0.686133930969045 1
0.932908634510966 1
1.35991040564334 1
1.56951156190551 1
1.2501880723971 1
1.24786820201096 1
1.39673595323149 1
1.26170910440277 1
1.10674073520437 1
0.780007364169616 1
1.09541100507342 1
0.401765167215977 0
0.946456682006119 1
1.00306700196818 1
0.849058306864152 1
1.04052858997828 1
1.05487562016646 1
1.18860979141619 1
0.44019020220099 1
1.04451129173072 1
1.60626550029056 0
1.03347126385208 1
1.07348631585807 1
1.11891246829492 1
1.54505168935163 1
0.945543287311941 1
1.02288665753397 1
0.719516565519447 1
0.673331802586642 1
0.845703339001294 1
1.09236708512393 1
1.35968176554867 1
1.15645378176529 1
0.773800092754162 1
1.18494211285281 1
1.27287936159079 1
0.698731224098261 1
1.10593316317212 1
1.12912656518197 1
0.892187922888966 1
0.876822616409648 1
0.922542988186654 1
0.665464982377207 1
0.981327102070577 1
1.71618606344573 0
0.789201510971622 1
1.34318617976948 1
0.923636897738933 1
0.79723205002945 1
1.15620307253567 1
1.34986068046421 1
1.37154973386127 1
0.821696540114172 1
1.15128569698358 1
0.99699835203443 1
1.47736322639645 1
1.45056758402585 1
1.37647350566884 1
1.38450877780587 1
0.807619232594892 1
1.46259888296219 1
0.883144754602726 1
0.998249665869835 1
1.35714564721603 1
1.13412592166934 1
1.32384420736426 1
1.29486450845282 1
0.8278984664484 1
0.524198615020776 1
1.09806855145298 1
0.979386977849509 1
1.11218531129412 1
0.615883753757198 1
1.19914315941091 1
0.860782304913114 1
0.712314133883369 1
1.05617122580988 1
1.1106351123349 1
0.836514582532351 1
0.820953040502236 1
0.620751892520976 1
1.91888397881902 0
1.6195260150554 0
1.04096199592263 1
0.899647230022961 1
0.722691893342172 1
0.654616000034658 1
0.847387499039554 1
0.929060480638157 1
1.16045864554783 1
0.135896836580596 0
1.10636604329299 1
1.0600736537825 1
1.09671777665324 1
0.942211410167904 1
1.04300704544024 1
1.31571833747309 1
1.23304725794556 1
1.12997192935719 1
1.10484010137547 1
1.14250591934039 1
0.924185591863777 1
1.36411809223989 1
1.15684612006747 1
1.04522612023167 1
1.07896810723624 1
0.902462905863861 1
0.977622530700444 1
1.16184404394311 1
1.29712563416637 1
0.992255869024976 1
1.14203754464656 1
1.04644767219056 1
0.985977501984964 1
1.41362039341428 1
0.813357679954882 1
0.577730135947334 1
1.26502923966946 1
0.941249750178148 1
0.974290374910464 1
1.28453520955796 1
0.974304148799795 1
1.00711733234829 1
0.996228512414459 1
1.18955397420075 1
0.963387479167672 1
1.52609024723143 1
1.12974797293973 1
0.951007342911506 1
1.07750353694584 1
0.999967098124814 1
0.541142734211533 1
1.23277191123918 1
1.13428348592773 1
1.36114254913224 1
0.905029890454576 1
0.414473463564653 1
1.54518918831167 1
0.88757629951242 1
1.64981556152254 0
0.452906894053532 0
0.988724980735666 1
1.03286286069586 1
0.92469950570951 1
0.73209280835147 1
1.12365392494947 1
1.01679020880486 1
0.775587583912481 1
1.11744722928878 1
1.16709878711513 1
1.47729349610776 1
1.28695665694983 1
0.831115440104065 1
1.05356214539771 1
0.799475438200986 1
1.11797970667176 1
0.80297228063265 1
1.36813119736656 1
0.589178098917841 1
0.765818779308999 1
1.03121575146232 1
0.881759130914891 1
0.925758489330001 1
0.833209990280954 1
0.447379539419921 1
1.27932590153458 1
1.09098701673024 1
1.10733847465783 1
1.25964156776049 1
1.84331893799879 0
1.07596260671434 1
0.828262047633058 1
1.08090085705487 1
1.55781363960416 1
0.655725814874402 1
0.637474634618552 1
1.00855368165741 1
0.591621982369144 0
0.787053985877058 1
1.08678763593171 1
1.06850212352417 1
1.01079769149235 1
0.696970370754632 1
0.590277533225829 1
1.34125103100875 1
0.862154258949874 1
1.24352001116616 1
1.3845085967372 1
1.18439414960238 1
0.877552923981176 1
0.984199104082572 1
1.50414740334701 1
1.02468795948546 1
0.969469643395222 1
1.00149525982476 1
0.780155630285021 1
0.9058205921434 1
1.36691490596678 1
0.844248533357326 1
0.962249486907508 1
0.969820906325712 1
1.14189201121288 1
1.10209744381132 1
0.548579473408165 0
0.928063027425769 1
1.17599281491694 1
1.14145631056931 1
1.08601181111566 1
1.10591898856424 1
1.0132623713601 1
0.291643116489884 0
1.19495986426542 1
0.849618487338466 1
0.907337335856804 1
0.925859550535869 1
0.82298650176587 1
1.5253002978296 0
0.766285953247174 1
0.876604763391621 1
1.20638446123394 1
0.756652617028321 1
1.45608306051045 1
1.00073541538104 1
1.08351598770125 1
0.831874872526004 1
1.10576857868112 1
0.910044438424872 1
0.71560633262392 1
1.02419180843064 1
0.924880796685224 1
0.950895235472463 1
0.957989046006477 1
1.01010517023336 1
1.08882511137955 1
1.04218907190279 1
1.11557927306132 1
0.872820311222817 1
0.247536935614316 0
1.20546047122839 1
0.91175048567801 1
1.18361906865814 1
1.04741994504219 1
1.73918206028302 0
0.592216505045275 1
0.771521797731961 1
1.01693995337092 1
1.41163944759914 1
1.03023277575167 1
1.35100384713938 1
0.477852173018555 1
0.904388193205626 1
0.959216838963868 1
0.968651527143253 1
1.06630145704372 1
1.35928084779788 1
1.25312985062777 1
0.994740760448229 1
0.796971190613698 1
0.715658338416645 1
0.363892450837237 1
0.707687707855853 1
0.76134561310024 1
0.882594541163748 1
0.804366273765856 1
0.863961882249052 1
0.971985258701628 1
1.31355680747835 1
1.30081266624232 1
1.35774129348502 1
1.0416767283087 1
1.33401475602413 1
1.41192860830162 1
0.597023542417306 1
0.873916804107773 1
0.658899024906348 1
0.747737020875772 1
1.26828706271291 1
1.65116865740373 0
0.951621834505899 1
1.0821422113835 1
0.661244217975871 1
1.16205033397854 1
1.10783542581168 1
0.574343868954809 1
0.721896538723162 1
0.529048186458842 1
1.44332503744834 1
1.33830338776183 1
1.07057155220041 1
1.50759032433625 1
0.501653196424561 1
0.931314473037407 1
0.845952103201002 1
0.987328190629921 1
1.06165896715513 1
1.19933794586484 1
0.946181310221046 1
1.34685144231673 1
1.18249243996652 1
0.813537901356556 1
1.48142095759545 1
0.530688654123148 1
1.17563373425736 1
0.794878049459147 1
0.544711808408228 1
1.34659483383495 1
0.686331037106462 1
0.164630738597328 0
0.988862834579931 1
0.910127569285821 1
1.27315942569044 1
0.888745114951624 1
0.789570388393223 1
0.882860236999621 1
0.795530167470448 1
0.717453399599155 1
0.873974765021493 1
1.05955353025859 1
1.00910762109499 1
1.05609212548362 1
0.732132404618577 1
1.27883460124043 1
0.6424731746608 1
1.18477105085306 1
0.827940630129457 1
0.874732303542814 1
0.906700611514182 1
0.961128374281518 1
0.77342108260065 1
0.615788266948928 1
0.79857219922078 1
1.0845554567069 1
1.05828559638099 1
1.04650897237975 1
1.05016766655882 1
1.34520279314783 1
0.63199004565648 1
1.05521564906152 1
0.798645185382123 1
0.608044573329898 1
0.748845149793201 1
1.04109684116639 1
0.926484466133387 1
0.973062540525903 1
1.66659489700692 1
1.03981544727519 1
1.33994307823907 1
0.904286533960468 1
0.59462432343936 1
1.09672169467827 1
0.532275514735717 1
0.788744337279773 1
0.622103008737017 1
0.815093291241837 1
1.11868862141944 1
1.12733488101293 1
1.17628433677998 1
0.992730151345363 1
0.61211671873523 1
0.936715040984267 1
0.968282811065921 1
1.39863649222368 1
0.891659196477721 1
0.853177695428818 1
1.64050748936716 1
0.41780971150095 1
0.633101115083803 1
0.847242917709 1
0.886379351193722 1
1.13518876114387 1
0.566855712688248 1
1.08929264960245 1
1.08189963066665 1
0.989138347739056 1
1.04435892325585 1
0.774380534850322 1
1.16510919034298 1
1.84592317767518 0
1.49498574519863 1
1.03534160269155 1
0.764629822980239 1
0.885245673620746 1
0.850779754315204 1
0.958473116152106 1
1.1886166304406 1
0.416335620748318 0
1.18198930659685 1
0.853568472085668 1
0.754086593526616 1
0.535697740810515 1
1.0997390720147 1
1.23588580006085 1
0.81251782204151 1
1.32649116614584 1
1.07009421789427 1
0.866404337218309 1
1.14322934195456 1
1.27772601859068 1
0.989858476542369 1
0.80398691314949 1
0.210628525586357 0
0.821539622936979 1
0.721372528552844 1
1.48159224577385 0
0.590837829545049 1
1.55028526886371 1
1.35335642528125 1
1.28552012197052 1
1.51672202878884 1
0.784516071502478 1
1.14478632880323 1
0.614205975065031 1
1.08276741652661 1
1.08879004098786 1
1.28662869179419 1
0.918306747374045 1
0.522271921637779 0
1.21255537707171 1
0.990636667568798 1
1.44718461949367 1
0.889724070032711 1
0.760477160103284 1
1.07577938185238 1
0.555157255424693 1
0.736087825538633 1
0.453378472678909 1
1.23775687522436 1
0.919593609167066 1
1.12009323661807 1
0.983994967276749 1
1.1307745555791 1
1.10393068869492 1
0.917563193568088 1
0.94395632764491 1
0.621651915385753 1
0.280883612603843 0
0.851864652294847 1
1.19251135423154 1
0.800198413242562 1
1.22262277956132 1
0.923982995805772 1
1.45285142841331 1
1.07394707814831 1
0.381148454551464 0
0.876286047645683 1
0.683846172581857 1
0.811600614981795 1
0.954507949510583 1
1.16062187144803 1
0.695140157271839 1
0.920144594674397 1
0.953335266937977 1
1.37050325059758 1
0.829825699952125 1
1.25352075989323 1
0.943115822822498 1
1.68068095382252 0
1.59836913119469 0
1.62787344972295 1
0.741651967662073 1
0.896151484433648 1
0.936554469544595 1
0.713736496006991 1
1.31015007259789 1
1.14506917551396 1
0.835543303129955 1
0.341718612280384 0
0.58554685332185 0
0.944282258836196 1
1.22682821608737 1
1.24798220331693 1
0.878460273301029 1
1.28680723555531 1
1.75697569602226 0
0.493569053413635 0
1.03437803833608 1
0.892569155825166 1
1.38555066369719 1
0.683936131424801 1
1.31504075619144 1
1.03230121073674 1
1.0157856623298 1
0.8104933238619 1
0.932566538095372 1
0.942485473694036 1
1.02596230377421 1
1.25252130074333 1
0.9324730518232 1
0.570830947218963 1
0.948516164221185 1
0.571579112892719 1
0.7948156799107 1
1.17973530406849 1
0.722871872181326 1
0.856717901037976 1
1.86331818995085 0
0.900026212870066 1
1.58893268719104 0
1.10875910891426 1
1.23084566069409 1
1.05179840210771 1
1.13557641111978 1
0.712455364837607 1
1.05404388519159 1
1.09105878729402 1
0.994868194534777 1
1.11597774497474 1
1.44209187492034 1
1.03848595967327 1
1.18170314351048 1
0.712166468055323 1
0.872480555120153 1
0.472345813184173 1
0.983909261235894 1
1.53015429189658 1
1.05486748435631 1
1.32939656645546 1
0.584313477291112 1
0.897233709412367 1
0.936236294147112 1
1.11637558649695 1
0.916070044937385 1
1.1631166273799 1
0.756249328435214 1
1.17447066240792 1
0.606585597831965 1
0.857959841144263 1
1.61417594001895 0
1.04423027191286 1
0.255689423935992 0
0.900703989890999 1
0.658925784151993 1
0.968954458197507 1
1.33468584330971 1
0.801026751588776 1
0.89810357641821 1
1.33686204639535 1
1.05825723789972 1
1.31535055756995 1
0.968498068119428 1
0.43249337007508 0
0.895908491961152 1
1.33996311399622 1
1.10624532991448 1
0.786236235401008 1
0.849584460190653 1
0.962159855018533 1
1.20889547305577 1
1.33309261456099 1
0.985066413225224 1
1.10103174423908 1
1.1460155749459 1
1.2379587394217 1
0.824336676839335 1
1.87136486770883 0
1.2854569436269 1
0.554094374697849 0
0.994818442139004 1
1.0444310030315 1
1.26920095091437 1
1.29077985072658 1
0.502094364034581 1
0.990446058471326 1
0.469727942091429 1
0.878985718105112 1
0.831440407983581 1
1.31664434412744 1
1.64485820014251 1
0.842199844702381 1
0.983498788041465 1
1.18729971609058 1
1.10224705758711 1
0.835291089302857 1
1.42778077725927 0
1.15374572454502 1
1.21399330751959 1
1.00821585999818 1
1.04961477754201 1
0.966946528386028 1
0.767283188413403 1
1.40823446778981 1
1.19235267412306 1
0.807272983417783 1
1.02660849676335 1
0.685481033802126 1
1.07293628084582 1
0.816868706532597 1
1.49192100418549 1
1.06706154706392 1
0.530991456855525 1
1.04855130791925 1
0.846521943477698 1
1.5305536377877 1
0.691243633035468 1
1.00866256720904 1
1.58821501027226 1
0.759393461070604 1
0.645717151376607 1
0.994040220309479 1
1.09214452775683 1
0.49063725007948 1
0.955471398518306 1
0.903735030350527 1
0.596993747682211 1
1.21813952167227 1
1.32913547078936 1
1.57631503749015 1
1.09213378166828 1
1.24986749985477 1
0.774901783254675 1
1.54595104490349 1
0.849920406377205 1
0.90648374237249 1
1.13383205278446 1
0.848704329391232 1
1.74213418595374 0
0.553635778724148 1
1.30750341649897 1
1.83245071894071 0
1.39488459468713 1
0.783474990398177 1
0.545271173345149 1
0.576307231125541 1
0.254549062233453 0
0.369525782026203 1
1.0467150777592 1
0.867878808200897 1
0.710115307029081 1
0.567216792350953 1
0.779343399894777 1
1.10065897008137 1
1.41527329752309 1
0.738091909474006 1
1.20519098112251 1
1.22211308451956 1
0.8295920794287 1
0.559105606781672 1
0.910085756824995 1
1.14744699322655 1
0.727651008214349 1
1.10816936537761 1
0.575439254367519 1
1.16514899424167 1
1.65916015630161 0
1.14943796900408 1
1.11020861800223 1
0.979532256017686 1
1.36207490163702 1
1.02111788233473 1
0.753242655585413 1
0.66422735707031 1
1.15409111776566 1
1.14779082239549 1
0.798619458542419 1
0.593646017463878 1
1.32617734515962 1
1.06841177842057 1
1.36902244641324 1
0.555909099875746 1
0.939044397594263 1
0.939408346070088 1
1.1589288283167 1
1.06582966374513 1
1.5126803618724 1
0.604969239129155 1
1.07271270340199 1
1.24966214926975 1
0.657847237905906 1
0.715237595079499 1
1.14111426318681 1
0.730460532828915 1
1.14124663634041 1
0.965084704763026 1
0.912442723158579 1
0.433935214324746 0
0.477303383565777 1
0.90777575257543 1
1.39579518593278 1
1.31835862887374 1
1.2109606555124 1
0.616201624681972 1
0.833572510714746 1
1.32034335962438 1
1.17079048911207 1
0.413169138278646 0
1.46193610100388 1
0.789326276873234 1
0.723673962300587 1
1.16842418554804 1
1.13153372737653 1
0.465713656120404 1
1.25286296000818 1
0.740473063510703 1
0.712189342020853 1
1.16577732366148 1
0.905940910109892 1
1.00190173240712 1
0.505261641725299 0
1.07640398397414 1
1.1083367910901 1
1.16585628520642 1
1.02423127001909 1
0.8666462444819 1
1.05413639627922 1
0.749362552353222 1
1.01371499225405 1
0.621887519914391 1
0.749228197024255 1
1.00185873580111 1
0.689653089233367 1
0.963532959294324 1
0.911360794657668 1
1.02959952581538 1
0.897868011375476 1
0.875710511456335 1
0.978365333199339 1
1.05597671710044 1
1.22730403216203 1
1.83729064838188 0
0.72235062875309 1
1.06780452633004 1
1.34830580016483 1
0.593029605588584 1
0.971946356177949 1
1.10676260125779 1
0.915578643436216 1
0.971220512491372 1
0.897346754615488 1
1.32745781844924 1
1.35963025811491 0
0.935806427767422 1
1.35729557005676 1
1.10222698732929 1
0.962603118178366 1
0.84361055040468 1
0.831747011609984 1
1.38081789677672 1
0.822128970907032 1
0.795655179834093 1
0.627204319294803 1
0.703108439289088 1
0.390723041622402 1
0.711148972105254 1
1.14647861461103 1
1.36783545399137 1
0.906829847659488 1
0.988596602356067 1
1.02495551924549 1
0.853228995371788 1
1.00767657661591 1
1.36918054697249 1
1.16480206459439 1
1.23380355944423 1
0.829968404187671 1
1.3145715272864 1
0.885839813013178 1
1.11328447923669 1
0.623523380899945 1
0.806185758637853 1
-0.0823354611239501 0
0.964160740055934 1
1.08687402152543 1
0.270493793301306 0
0.6750437545718 1
0.773035220075985 1
0.638960955799329 1
1.05194659402842 1
1.29804609017484 1
1.38989238229871 0
1.09145565780982 1
1.14992005066393 1
1.14517144459193 1
0.387652823965455 0
0.831071238787158 1
0.681535730181713 1
0.864137503919695 1
1.33287214395004 1
1.08376828058959 1
1.25644768899151 1
1.41751803668356 1
1.37517301198614 1
1.24437077724683 1
1.09871457400555 1
1.03315030203388 1
1.22372502731641 1
0.909502592468462 1
1.02732168129356 1
1.08392501174208 1
1.14665687166381 1
1.36852434637131 1
1.17260525054067 1
0.736934502229567 1
0.905409835681728 1
1.07405634524305 1
1.19159263534002 1
0.931052134750858 1
1.5569682958398 0
1.20366201083312 1
0.839910303475611 1
0.925612595364937 1
0.917392891723308 1
0.514301599181833 1
0.946212294082698 1
0.952071803147334 1
1.0740631032348 1
0.57298018479393 0
0.994384256463391 1
0.942172402187498 1
1.00395178812381 1
1.53395553357197 1
1.07873588869039 1
1.29887881029303 1
0.807161867344196 1
0.957693809613868 1
0.895067755504887 1
1.04059916026827 1
1.15203435732789 1
1.00800303128956 1
1.08321632496161 1
1.15704342290514 1
1.95197176559231 0
1.19411569891476 1
0.442732876931412 0
1.14938223786609 1
1.02754051038224 1
1.20633844486557 1
1.45015410401251 1
1.12410809684156 1
1.45899691279788 1
0.835023277728041 1
0.666647134648287 1
1.10770314110898 1
1.28130156543341 1
1.17272416048388 1
1.23018676133182 1
0.700713404248694 1
1.24432493982741 1
0.874040940733004 1
1.50362788645804 1
1.15893804582566 1
1.12882589738954 1
0.743073902577529 1
1.31752197908652 1
1.39378000287668 1
0.749856767082651 1
0.679592659710798 1
1.43971077466055 1
0.938676299535569 1
0.723145115633389 1
0.885289382078803 1
0.689093465870586 1
1.33734223564986 1
1.03348995949045 1
0.896420474402141 1
0.362366456063558 0
0.548123526201071 1
0.800637966221497 1
1.04258828216923 1
0.842974747699822 1
0.572554610774871 1
0.800366350119156 1
0.600364961632009 1
0.582463129031426 1
1.78511000649397 0
1.16068324598069 1
1.32577712220013 1
1.81459122638951 0
0.951087440224375 1
1.2419590116064 1
0.43126562455733 1
0.64250929607649 1
1.17002608262492 1
1.00354396166572 1
1.15896225463225 1
1.27016699846242 1
1.37730970776398 1
1.39660240537125 1
1.1582767946248 1
0.741574164206788 1
1.09867503749891 1
1.35614286693072 1
0.55195647246815 1
0.879069379425276 1
1.11922856831926 1
0.62716824264482 1
1.24865849135208 1
0.821955708261692 1
1.20715202263723 1
1.27474109988911 1
0.921181030738238 1
1.02194620884211 1
0.655028367336256 1
0.803897533362375 1
1.32636672872909 1
1.03817505195456 1
0.831102338114694 1
1.07145237997384 1
0.674617583541506 1
1.60071456520203 0
1.57195738127973 1
0.483648725969646 1
0.854529788091285 1
1.43210268293339 1
1.13086076940842 1
0.886844010319203 1
0.8190113170937 1
0.726462095821865 1
0.811678464866829 1
1.00779133116791 1
0.872046418071409 1
0.88925703014021 1
1.04178967331703 1
0.658839036029537 1
0.35228578683111 0
0.764388958922556 1
0.310744836258596 0
0.894989722009831 1
1.59705823572211 1
1.35214682668904 1
0.880148409191367 1
1.43079890992523 1
1.03737628921186 1
1.3275108598933 1
0.665026565721725 1
0.942580257586539 1
1.13667609067049 1
0.956493611623071 1
0.700030824871515 1
1.17441796068854 1
0.331513117946699 1
0.569919537443415 1
1.40184488996031 1
1.13016793512991 1
0.979214588911024 1
0.893321576102385 1
0.916960063355985 1
0.899456915316568 1
0.883238602757193 1
1.28309126142168 1
0.548120514188271 1
1.29290172446212 1
0.847014691324948 1
0.99312454841332 1
1.73754757493257 0
1.38449585285839 1
1.10869266340994 1
1.13544862855762 1
0.883816078768238 1
1.18838180668727 1
0.883784218335568 1
1.42006907959262 1
0.800686860260547 1
0.931631441887411 1
1.08737710755602 1
1.29437557294 1
0.380759916114297 0
0.57242083570726 1
1.58791207160312 0
1.21700906277811 1
1.47252837144348 1
1.19602175840566 1
0.552726958518804 0
1.08235099202635 1
1.29373905739331 1
0.753557597966924 1
1.5390413126331 1
1.25476340792784 1
1.20521948191621 1
0.962933848024556 1
0.692907426833259 1
0.853576682888225 1
0.721279666618623 1
1.09630036823915 1
1.05029251484331 1
0.747294828626493 1
0.567230675001686 1
0.769559872125814 1
0.873703808665247 1
1.77540769874955 0
1.58187572789604 1
1.33460349164683 1
1.1441493456559 1
1.1788388065246 1
0.960556263459058 1
0.977771488996642 1
1.60309843030004 1
1.03528788459115 1
0.711471983351622 1
0.96120473429082 1
1.11688966570026 1
1.3237220608659 1
1.1213491980577 1
1.70429444910211 0
1.31343031628227 1
0.865283525532179 1
0.828961979937284 1
1.34552027965137 1
0.8899899629138 1
0.786877163434325 1
1.10245435728814 1
0.901744927601256 1
0.685639535339491 1
0.620109186987228 1
0.989478108447098 1
1.4187479662591 1
0.711696152940013 1
1.58161320979328 1
0.365653817119661 0
1.51842094290799 1
0.905270859977446 1
1.26233146898888 1
1.14500544812139 1
0.553974057493087 1
1.03425113770441 1
0.766540012073219 1
0.8950167609503 1
1.16126070632126 1
0.805569651909854 1
0.323369012758237 1
1.01385856273642 1
1.29416919702685 1
1.05875901089522 1
1.05474122749093 1
0.992351156316836 1
1.14184945118365 1
0.835675209902584 1
0.878519780892328 1
1.34951089611825 1
1.39537049918053 1
1.36716368660118 1
1.58478502841532 0
1.03844626601529 1
1.33504387742389 1
0.486448757696561 1
0.909746967465879 1
0.855548004780377 1
0.926577242251213 1
0.888641638021109 1
0.625982093753138 1
1.28033108119656 1
0.850772773905957 1
1.19868427106997 1
1.10610575982332 1
1.0023649573143 1
0.734148050798371 1
0.984186378977854 1
0.919958104080888 1
1.15424522099123 1
1.14197166674688 1
1.02178188192585 1
0.761984554976237 1
1.14842540223234 1
0.82919648030621 1
0.771596895843726 1
0.677530755249792 1
1.41033202701346 1
0.822190143126001 1
0.540704623210799 1
0.566996476305828 1
1.11856380198318 1
1.12060177118813 1
1.09569626848961 1
0.634840054306816 1
1.31629498888255 1
0.504299954976527 1
0.935396125467659 1
1.02064170302846 1
0.254814996991039 0
