# Supplementary material for: Bias caused by sampling error in meta-analysis with small sample sizes
Source: PLoS One. 2018 Sep 13;13(9):e0204056. doi: 10.1371/journal.pone.0204056 (PMC6136825; doi:10.1371/journal.pone.0204056)
Supplement: S3 File — (ZIP) [file pone.0204056.s003.zip › results N = 20 delta = 1 tau = 0 sz = 100-500.txt]

"dl.delta" "dl.cp"
1.02528696450972 1
1.04068046417092 1
0.901014626379669 0
1.01660584506866 1
0.917954554739285 1
0.986078847352825 1
1.08639490088831 1
0.953883223677156 1
1.07332814865564 1
0.939683819710029 1
0.894483277163308 1
0.980098156402648 1
0.992100139203043 1
1.09031531278074 1
1.14093766227274 0
1.0505734946604 1
0.953045539172605 1
0.92381235447447 1
1.00404271247978 1
1.08387770576102 1
0.883832561872653 1
1.11033808557257 1
1.12308747251964 0
1.02017359263271 1
1.09892628219194 1
1.12692054352054 1
0.95230085207276 1
1.00286463174924 1
0.998589422838362 1
0.915719096935118 1
1.00076909498923 1
0.982756898240596 1
0.987132707267923 1
0.953318056745523 1
1.02623358428861 1
1.01400698758252 1
0.964048066889955 1
0.978353772394403 1
0.9867309356971 1
0.955926068386062 1
0.924265806074248 1
1.02024580238221 1
1.06330628047422 1
1.02057313711598 1
1.02067298390763 1
1.03228083735839 1
1.04000259383307 1
0.964299723568389 1
0.971019030486288 1
1.02633859769635 1
1.00255574295582 1
0.966831618679913 1
0.952926194253433 1
0.95163756796378 1
0.910139944932632 1
1.12960311899201 1
0.9787458192647 1
0.931618519012716 1
0.961495224615048 1
1.04472467621784 1
0.998289573117246 1
1.12332611531369 0
1.02337420596647 1
1.01983391333531 1
1.02352937899738 1
1.02428521063205 1
1.06797979344538 1
0.963397354814836 1
1.00104510482594 1
1.02831586262327 1
1.05036062746116 1
0.902069900453959 0
0.918778646940736 1
1.07250238642275 1
0.987368892005224 1
0.944448933191949 1
0.952930502684358 1
0.906153036254484 1
0.940703282976497 1
0.960132255704421 1
0.997967277026798 1
1.00132039457016 1
1.044961433714 1
0.961170378118205 1
0.892495590266817 1
0.998553264658895 1
0.940382895472741 1
1.14628621867383 1
1.08825794104968 1
0.924284678033486 1
0.961417373794898 1
1.03295315519028 1
1.08182772160467 1
1.06902054203907 1
0.922894306248303 1
1.06291524804734 1
0.959478542616877 1
1.02756211457186 1
1.03544352242955 1
0.990013412598896 1
1.0181776489999 1
0.972277117359296 1
1.01499681879122 1
0.92557672376879 1
0.954595632491714 1
0.930773357852475 1
0.953477268595523 1
1.00071304537487 1
0.943227865497978 1
1.0282174377648 1
0.996605571324683 1
1.03718084010163 1
0.980112255444878 1
1.05386372200906 1
0.947168168343447 1
1.06183422476164 1
0.929222166194041 1
0.99161281381894 1
0.979911814683601 1
1.03039089758291 1
0.914299779448595 1
0.938503341013763 1
1.05087266897295 1
1.17384451584974 0
0.997828918022989 1
0.962883519131839 1
0.976709573834185 1
1.03080569261814 1
0.919116068483833 1
1.1133761673652 1
0.896547508640693 1
1.07166789637415 1
0.871162995857159 0
0.978503899767652 1
1.06646604550522 1
1.02201992285254 1
0.900191705280227 1
0.92454274354159 1
1.03033393360042 1
0.991032382409652 1
1.09190148557815 1
0.89155772807432 1
0.845495461759767 1
1.00236693129259 1
0.884622712976788 1
0.949806212311342 1
0.925446222753119 1
1.1391845349272 0
0.965927937975241 1
1.07500160818043 1
0.940518250071337 1
0.894184631051688 1
0.874557553826855 0
0.925422095171894 1
0.957488741077584 1
0.959211693440742 1
0.848780023639656 0
1.01530615393244 1
1.15893637550467 0
1.04185279089007 1
1.03010910535974 1
1.00734042650158 1
0.91655964116987 1
1.0095364851364 1
1.04019148527799 1
0.992394637157162 1
1.03576012234409 1
1.01998432922923 1
1.0320391956973 1
1.01097136899245 1
1.02669870418206 1
0.952079990967226 1
1.02303774340232 1
1.09142545082278 1
0.975581678675976 1
1.0513098115428 1
0.951365357663314 1
1.00026724322203 1
1.0542642414784 1
1.01140606822687 1
1.05904331688254 1
1.09974612455795 1
0.944395638674059 1
1.07589970174898 1
1.01298379118313 1
0.967807035164358 1
0.898811173016039 1
0.921097286452938 1
0.921118751756677 1
0.900143557531144 1
1.0655914799559 1
0.975802631245899 1
1.07579677909518 1
0.986015686374539 1
0.95916067495207 1
1.08610504570879 1
0.991946852206789 1
0.926636696416965 1
0.980171257031952 1
1.02852033056026 1
0.958469300042471 1
1.02322890587098 1
1.04265377597474 1
1.08813604847029 1
1.00988934498204 1
1.0488881426856 1
1.02298710668557 1
1.05827453393278 1
1.08855048485569 1
0.979311402950914 1
1.08693455565699 1
0.915655199458082 1
0.957740753638042 1
1.10259852210783 1
0.979562890467575 1
0.938397040170273 1
0.9488550690641 1
1.03976597330742 1
0.957801657682145 1
1.08183527536537 1
1.04348486150687 1
1.06874879962529 1
1.06109078716179 1
0.984285953933493 1
1.08326203156609 1
0.962631149438959 1
0.939055923042319 1
0.945292944273489 1
0.978077336678988 1
0.865851178791368 1
1.13682839632071 1
0.956630157334616 1
1.02686101092321 1
0.926331821260134 1
0.857725524937336 0
1.00109061527561 1
0.930037115935405 1
1.07594347725342 1
0.959893426700668 1
0.970232368981121 1
0.966168704848603 1
1.00811318630134 1
0.958895764998309 1
1.05678625703982 1
1.0546931864335 1
0.988335844091969 1
1.07955135043878 1
1.00808720695567 1
0.998521747877712 1
1.02117116578909 1
0.909916158058695 1
0.925822481915761 1
0.960091358987939 1
0.881718916111266 1
1.00938240677162 1
0.984393157682046 1
1.08660482408135 1
1.09739105978196 1
0.998463195470935 1
0.976001491655082 1
0.969387152883004 1
0.985380009477779 1
0.895355093433785 1
0.997991136311806 1
0.986881711544429 1
1.02534206356886 1
1.04637741432302 1
1.04487250279139 1
0.942938610656207 1
1.02937923153658 1
0.985848750527923 1
0.959879404291716 1
1.05598640967071 1
1.0206455226365 1
0.877860864705358 1
1.0623764366223 1
1.0296948661842 1
0.947690314711285 1
0.994764837499338 1
1.02614916152656 1
0.938811416700734 1
0.968082926325611 1
0.899277885244304 1
0.911167524365616 1
1.13302754173937 0
1.02491211389053 1
1.05403357896768 1
1.05558505459134 1
1.02087126167614 1
0.914453767058435 1
1.1628331965161 0
1.03580589374824 1
0.997166109852185 1
0.970660674551815 1
1.03531928057232 1
0.981014023086295 1
0.971522125523704 1
1.0283361304666 1
1.01419793828055 1
0.979663343623571 1
1.04657638754266 1
0.93414028719641 1
0.964623028760188 1
1.03946661409374 1
0.959453278255054 1
0.82613623833241 0
0.977355059863131 1
1.03222572199263 1
0.915601205118801 1
0.989578600572311 1
1.05455276000202 1
0.964241544680936 1
0.943751523716834 1
0.903498574008037 1
0.992505861750594 1
1.03082870976585 1
0.992547833994521 1
1.00311953060118 1
0.98927236365944 1
0.993617779919612 1
1.08253318949705 1
1.0134328097671 1
1.01786715776725 1
0.97034702368433 1
1.04122495081777 1
0.979353497415889 1
0.984183878653754 1
0.995820674614418 1
1.09520921242096 1
1.03005156190999 1
1.06093414900655 1
0.937523504507552 1
0.873857237691565 1
0.94483599492612 1
1.0954557312 1
0.966787148982173 1
0.973189696927236 1
0.978996217586707 1
0.996033107630815 1
0.88014380055958 0
0.971026005385571 1
1.00397224391219 1
0.986358722716189 1
0.980838630794855 1
1.04505111045322 1
1.01433784178622 1
1.03099803985351 1
1.14572464474632 0
1.09212227089278 1
0.821891275417255 0
0.925907103746974 1
1.08420946273216 1
1.02220196060195 1
0.908983340165714 1
1.12365633438216 0
0.962697069232334 1
1.0309192084913 1
1.05771862729671 1
0.983129735278695 1
0.980345838586453 1
0.984403896654824 1
1.05792881507476 1
0.996803923203202 1
1.00756328871232 1
1.000870155896 1
0.959837904500621 1
0.942837664941081 1
0.942665254523268 1
0.913937228185902 1
1.02224422864158 1
1.05707785426935 1
0.966470538805827 1
0.969908812252959 1
1.00797763140746 1
0.957491088829559 1
0.926281293501331 1
1.04290301384293 1
1.00232663875891 1
1.03228403971494 1
1.06253803390356 1
1.05922069618961 1
0.943631591739612 1
1.00830674559369 1
1.02800846607874 1
0.985099515165104 1
1.07270196140771 1
0.960491332611588 1
1.02179311785596 1
1.0350402609883 1
0.972780574067812 1
0.97864181171185 1
1.01982046688992 1
0.986414120309572 1
1.03134332288218 1
1.08763712150685 1
1.02116228097742 1
1.15328277903966 0
0.953185834070686 1
1.04702113371168 1
1.03221231964743 1
1.04965118679417 1
1.04400590022112 1
1.0297305019691 1
0.923940018099628 1
0.978023937823133 1
1.0740455371307 1
0.919286364242046 1
1.00730692907534 1
1.06932982901204 1
1.0211586470709 1
0.997636981747575 1
0.923164249560831 1
0.956365645504182 1
1.05897921239143 1
0.932297141245395 1
1.03765850182229 1
0.929634948935713 1
1.06256627980715 1
0.946490989299239 1
1.08944297679757 1
1.0071236165886 1
1.17157857881891 0
1.07525699866529 1
0.980066810678096 1
0.988856536908794 1
0.949934641501233 1
1.03735026764694 1
1.06688901934055 1
1.02473235694042 1
1.0412548622471 1
0.977323219508505 1
1.00957578301359 1
0.96334312806587 1
1.06743629302841 1
0.97618331977643 1
1.01403156137326 1
1.00352364892029 1
0.921072701385394 1
0.971774732547775 1
0.956392269934952 1
0.972897345119227 1
0.839934190448756 0
1.12987997477766 1
1.05229054488682 1
1.0376034934191 1
1.10907511370807 1
1.0448408206968 1
1.08830958385336 1
1.08074778048519 1
1.03336388761942 1
1.11913050976345 1
0.989216453425276 1
0.890046301944387 1
1.01977359847285 1
1.01478545413348 1
0.939443958912052 1
0.923100078768782 1
0.897972095168699 1
0.96802547165957 1
1.04393177084036 1
1.07737128098137 1
1.0157890561892 1
0.950579191779126 1
0.967876472339909 1
1.004076248585 1
0.986906403573626 1
0.932514198311358 1
0.987888693206276 1
0.97427861761407 1
0.989093779013547 1
0.984513374374991 1
0.960979750081654 1
0.946438318352202 1
0.922249722952334 1
1.06775757488009 1
1.04667245931534 1
0.824095364965331 0
0.880010315360254 1
0.890151131429493 1
1.00234800654536 1
0.943406937911872 1
0.94440655850786 1
0.886112859354895 0
1.07287765205727 1
0.976447496532146 1
0.977429885521865 1
1.01078540291218 1
1.00566089115722 1
0.9832919185364 1
1.03122633646386 1
1.01079460970876 1
0.948309885798586 1
0.996170054362653 1
0.932501371540901 1
0.961251547856804 1
1.00155759967334 1
0.971583890820524 1
0.911142234610391 1
1.02224609433176 1
1.04704395541943 1
0.962940453887567 1
0.998784869500341 1
1.0059304101027 1
1.04134575229579 1
1.00569390437969 1
0.882289023142617 0
0.986575963494738 1
0.915560834765703 1
0.984813930483606 1
1.03766451660274 1
0.841651699572374 0
0.953661770622929 1
0.952721602858076 1
0.965362344480789 1
0.991879328159273 1
1.01483102115395 1
1.02639595890106 1
0.985698660372041 1
0.961526055559753 1
0.874253464799579 1
0.969951767180114 1
1.05322807283113 1
1.06463649347668 1
0.96058287183055 1
0.995174697441088 1
0.941455412367152 1
0.900825471353391 1
1.01964766374875 1
0.973947586009592 1
0.955131106679722 1
1.0614399132846 1
1.05449066727385 1
0.963626545847932 1
1.03395458526092 1
0.920559289611505 1
0.940969896368661 1
0.971172676921115 1
1.02129731297771 1
0.930805763011729 1
1.08822192358027 0
0.946404621914964 1
1.0274409302924 1
1.02425430523132 1
1.02577307939617 1
0.934542574137706 1
0.929208513718844 1
1.13459404194035 1
1.11843954011783 1
0.926299168560877 1
0.981326041022456 1
0.921637645473043 1
1.013036450808 1
1.04129038756322 1
0.951620910959352 1
0.990227163581967 1
0.975960200856061 1
0.978224502726153 1
0.914335057733964 1
0.928781579161533 1
0.961667483033165 1
1.01910367248323 1
0.990457000018347 1
1.04597317199911 1
0.99963054075541 1
1.08701626914373 1
0.885063728362999 1
0.888439381173407 1
1.04439575172564 1
0.889234767908213 0
1.06716464545212 1
1.0146943347419 1
0.966470879088648 1
1.00846512935698 1
0.976173591116555 1
1.04868947176996 1
1.01377367683095 1
1.00310759947661 1
1.04963919286413 1
0.955004458959305 1
0.985665938150352 1
0.973061900628015 1
0.961131682325533 1
0.936843345111618 1
1.08614016995495 1
1.05353239275125 1
1.07570972629614 1
0.884849912244673 0
1.05009395705946 1
0.897139807061282 1
1.02148064270932 1
0.972100429289441 1
1.01455848722126 1
1.03790930371724 1
1.07585239140747 1
0.934857893587258 1
1.07043395182823 1
1.05555620360195 1
0.954920249371911 1
1.08391202755364 1
0.849146097675484 0
1.05404346532929 1
0.996049372141608 1
1.00303674307698 1
0.957560492001034 1
0.949143239467187 1
0.941425814729296 1
0.979451374441677 1
1.05410774307061 1
1.06354207141809 1
0.866621018620703 1
0.9483391567245 1
0.894972412234309 1
0.985354040869699 1
0.870315416364043 0
0.98045561927907 1
1.11242848803501 1
0.924894666185593 1
1.03354642205715 1
0.781174509545151 0
1.08280449394141 1
1.07841917921388 1
0.973029836572376 1
0.997768760834967 1
0.925048459721103 1
1.05296920037661 1
0.989064077876983 1
1.06573699056154 1
0.979449487157079 1
1.00110343904917 1
0.945828338563338 1
1.04459322627844 1
1.07885861800203 1
0.990036289599139 1
0.921673162879333 1
0.946623752057406 1
1.03329955185209 1
0.975368349372317 1
1.05959664333769 1
0.937459398825353 1
1.0528469760277 1
0.960915847751105 1
1.12661663476699 0
1.05160445881527 1
1.10548181474803 0
1.023282895603 1
0.916048750023094 1
1.09034249876337 1
1.04212229282157 1
1.01894756527138 1
1.00767577177256 1
1.08971101193433 1
1.05713072365187 1
1.14510869710564 0
1.09976333010663 1
0.990384227996594 1
0.934526421482071 1
1.05718780015881 1
1.03065973097244 1
1.09752416528054 1
0.946462451840735 1
0.91744727560585 1
0.920911524224063 1
0.994395758395121 1
1.02393654124661 1
1.04220454527882 1
0.935250241756017 1
0.875584636289817 1
0.978119851277062 1
0.923211974585865 1
0.884578480757764 1
1.01112585157813 1
1.07630901654266 1
1.02200497350165 1
0.95477396017382 1
1.01071384833723 1
0.939700524831303 1
0.983289221284055 1
1.00213234218816 1
0.986421122603291 1
0.998921285004857 1
0.965761853754004 1
1.00534178195453 1
1.07344734771611 1
1.01763699264795 1
1.03298373948077 1
1.03025055069819 1
1.02566223210559 1
0.930328735561784 1
1.00276745851746 1
1.04842514598477 1
1.00008437575395 1
1.00329546513125 1
1.00510351968287 1
1.05213394246915 1
0.941338677458861 1
0.929482167468883 1
1.00107934454525 1
0.887123340497142 1
0.996590066727923 1
0.972743509403534 1
0.972693671765011 1
1.03625327751487 1
1.05077927777475 1
1.00431360725368 1
0.920185144180049 1
0.92306033094788 1
1.03190114657103 1
0.970989940534392 1
0.970393638127961 1
0.886974764407342 1
1.05181920836802 1
0.945435974117721 1
0.944303492897427 1
1.03708688272605 1
0.980411682277062 1
1.01776051037995 1
0.953700085339713 1
1.04349487983725 1
0.997460584280141 1
1.02555204790808 1
0.778355392770293 0
0.99410689896249 1
1.07993967149964 1
1.00260080307178 1
0.96100607824595 1
1.03598895941459 1
0.961948645733018 1
0.952069428071534 1
1.02584434424409 1
0.950488650092164 1
0.940054297136814 1
0.944807024695763 1
1.12481328094176 0
0.963363135168929 1
1.1239124770664 1
1.07497775064787 1
1.01763026131863 1
1.03568515007725 1
0.92705325685436 1
0.981870891044514 1
0.969363504609773 1
1.03723232704363 1
0.982983750328583 1
0.999166594328578 1
0.950346210754681 1
1.05200703570521 1
0.999951062569894 1
1.02239579584104 1
1.11340288454846 1
1.01599701279775 1
0.88109605345339 1
0.92031474810812 1
0.999838139537309 1
1.01744288456266 1
0.980616090694699 1
1.04744257334609 1
0.952272247973441 1
1.06592515204278 1
1.04768166699818 1
0.993022454177615 1
0.995700087464131 1
1.04412489013027 1
1.05972832191321 1
1.09526080693917 1
1.07279221328598 1
1.0723768191448 1
1.06970839692708 1
0.928586741048563 1
0.993161572488418 1
1.02135523602474 1
1.00869752081009 1
1.01732273969592 1
1.0289121208849 1
1.06548266064038 1
0.84741031270566 0
1.01611712517023 1
1.03960005475717 1
0.956467627408797 1
1.14641085256804 0
0.976062281331987 1
1.02890061452395 1
1.01754859846855 1
1.07369172870202 1
1.1057275354301 1
1.0072249235711 1
0.984042712297816 1
1.02118966920446 1
0.964424361321835 1
0.920187999350222 1
1.19406710297342 0
0.958041054228875 1
0.983699077287173 1
1.06613055221567 1
0.935021853010718 1
0.966208696250096 1
0.905181275850398 1
1.10053939110512 1
0.956507414742792 1
0.984377279991587 1
1.00207559693851 1
0.981750176365888 1
0.990786911317249 1
0.885731721100396 1
1.02618278431223 1
1.09936655626737 1
0.889114929926255 1
0.981500177745441 1
0.969520125951445 1
0.950691094706708 1
1.09759860320368 1
1.00491477214336 1
0.996346282334021 1
0.998196101762349 1
0.948724705586051 1
1.08354653527172 1
0.959562703497932 1
1.02896816752507 1
0.949676714990544 1
0.977753217173902 1
0.953486474952642 1
0.979164932571072 1
1.13217065693785 0
1.02071792686851 1
1.14045186500259 1
0.956236636858669 1
0.9882251780266 1
0.979048456506498 1
1.12180243412629 1
0.862374067586291 1
0.952617746667603 1
0.997735930519695 1
0.99864369764852 1
0.982320808492111 1
1.00071813678318 1
0.99792645205208 1
1.1420508204209 1
1.01487865276116 1
0.97704656715208 1
0.939573343427568 1
1.01258616268432 1
0.939132305986421 1
0.860945369274296 1
1.015123459565 1
0.983761996767544 1
1.02391261666465 1
0.999080009127615 1
1.01892619390681 1
0.937055775344288 1
1.05933420102653 1
0.946432508850559 1
1.04269035642697 1
0.884043430497537 1
0.88628645516273 1
0.968666973786428 1
0.937382445945988 1
0.948035355744715 1
0.914231512328082 1
0.981652856096944 1
1.03720389037285 1
0.988254926255393 1
0.962053385757476 1
0.931966844240305 1
1.00684198255694 1
0.945156834271212 1
1.05582976295775 1
1.03454876579817 1
0.983506432341316 1
1.01730096967193 1
1.10728874338501 1
1.08101746494961 1
1.05631915818458 1
0.938303405670091 1
1.05019249660401 1
1.04345089984074 1
0.958821478729609 1
1.04127548420237 1
0.954976821947745 1
0.990925937579539 1
1.07535088142763 1
1.11917760677928 1
0.999161523260261 1
0.906374072968575 1
0.880812086869883 0
0.98290622553875 1
1.02181705497779 1
0.914724451742311 1
0.98210814153359 1
0.976222981876414 1
1.05193486231238 1
1.11451490918704 1
1.03668935256349 1
1.00547065006043 1
1.03535021622565 1
0.928271501304923 1
0.941432073396714 1
1.02811440204287 1
0.932837274171734 1
1.03005895585944 1
1.04913852457809 1
0.970446172972608 1
1.05511607658879 1
1.05731847937059 1
0.941746164198716 1
0.98627898572326 1
1.03161421665403 1
0.959441142160243 1
0.950072925659218 1
0.974192840676309 1
0.853299114797929 1
0.927698485840739 1
0.970707298881701 1
1.1641450260014 0
1.03953569630003 1
1.00185363663678 1
1.11741835890025 1
0.980729696584414 1
0.970374716340322 1
1.03724431963678 1
1.1675232413238 0
1.06152324900686 1
1.08176171955183 1
0.993998704184782 1
1.06437474314489 1
1.03388914592901 1
1.00980545877429 1
0.891255058898051 1
0.980679587873294 1
1.15838031975129 0
0.889538181189082 1
0.938425197659293 1
0.922611423168696 1
1.0040594068435 1
1.01023207293107 1
0.944665115583002 1
1.02094639108766 1
1.01830483181176 1
1.06842254078378 1
0.948559642808045 1
0.941716887168263 1
0.932671321637858 1
0.95870442257804 1
1.00413612434493 1
1.04389163891369 1
0.950868802214461 1
0.905771373098571 1
1.07952132477877 1
1.07331200449552 1
1.01950546851711 1
0.995598539769416 1
1.04750278417693 1
1.00067076696683 1
0.981960038795248 1
1.06303545189272 1
1.03776093057002 1
1.01818240986614 1
1.01646702793009 1
0.971342735585236 1
1.09018029695622 1
0.979278915857794 1
1.04596415146577 1
1.03624840402847 1
1.07011207577887 1
1.08330931686776 1
1.00078643592403 1
0.949299614470752 1
0.996108242884234 1
0.943914989945352 1
1.02703772597155 1
0.995427334463199 1
0.936700196795064 1
0.990836432697508 1
0.954957833293727 1
0.920831990297176 1
0.889628043495826 1
0.983996188075337 1
0.969218179620476 1
1.09162617931219 1
1.0936171870358 1
0.978029308317049 1
1.16053669884893 1
1.08170640870725 1
1.02929738286982 1
1.06182859412364 1
1.04556060266717 1
1.08321188420761 1
1.05958471104616 1
0.971988623753731 1
0.961932954600305 1
1.00761784110645 1
1.07510723202596 1
1.02337123231617 1
1.0926232702171 1
1.05023671249102 1
0.935025951044941 1
0.959961394517984 1
1.02345710195884 1
0.970091226769859 1
1.04153756959362 1
1.0281356794898 1
1.08142699235527 1
0.913635722214071 1
0.966097546721136 1
1.06278896655823 1
0.970736190873946 1
1.03750144901291 1
0.930070378206359 1
1.00871708010375 1
1.01281088694931 1
1.04476047717455 1
1.05796684619737 1
0.998356485289047 1
0.969149854292793 1
0.996868221061661 1
1.08452514275822 1
0.887648589360755 0
1.01114347502691 1
0.908175379157382 1
1.03517201776736 1
0.952391268348617 1
0.992509559004193 1
1.13096849472264 1
0.881588310262789 1
0.992812981345888 1
1.07679951935545 1
0.954368973884545 1
0.940345962184235 1
0.983309219979407 1
0.896315431139526 1
0.95247208682544 1
1.00865614138452 1
1.07406744864542 1
1.05084300004702 1
0.978404453451629 1
1.04653865497172 1
0.914666734656326 1
1.03837693026155 1
0.994157426992084 1
1.04357182087298 1
1.03441919992284 1
0.988923793891564 1
1.08314983571612 1
0.984412885746813 1
1.00271444047792 1
0.869548116900031 0
1.05145302015413 1
1.02031171502036 1
1.11417025037674 0
0.993803877523125 1
1.02077311501144 1
0.99438195648267 1
0.808008953173415 0
0.988033499367766 1
0.873470802827698 0
0.941387859059943 1
1.01211759691768 1
1.04603035251039 1
1.01460413592348 1
1.04296447637878 1
0.960045954491907 1
0.991992983103338 1
1.0332976216719 1
0.933522418972998 1
1.03053211338117 1
0.955183401358939 1
0.926910249063641 1
0.928414408191302 1
0.840502079219217 1
0.940640722981178 1
1.05615828889214 1
0.982711463162497 1
0.966418866371004 1
1.03384289311661 1
1.01068784633552 1
0.990963230337106 1
1.04846374052235 1
1.0754384411738 1
0.899600800228665 0
0.948746398362509 1
1.00399992392128 1
0.927902433533213 1
1.11760820662868 1
0.968926015965457 1
1.04547632420693 1
1.05172389909899 1
0.845739897965863 1
0.94504956624639 1
0.886723532853734 1
1.07477101730708 1
1.00714812956007 1
0.993356945610782 1
1.07757678827795 1
1.06841137921213 1
0.987084153564351 1
1.0230360655258 1
0.974749880983878 1
1.04061549116638 1
0.999442893642235 1
1.14367826897832 0
1.06358143787858 1
1.04724935054829 1
0.96019703547392 1
0.999335306998061 1
1.01404476822819 1
1.00726694894082 1
0.996956831309657 1
1.04459438437033 1
1.07591477226576 1
1.05267281167392 1
1.00862874068081 1
1.05800554036258 1
0.834709497608817 0
1.00042013485572 1
1.03569566969542 1
0.96079045950545 1
1.09723316370752 1
1.09543614326582 1
1.04439739685198 1
0.98427807307551 1
0.991146215285198 1
1.03089537171009 1
1.02993280497517 1
0.97819742217939 1
1.09057625750643 1
1.01326052304627 1
1.01580875733046 1
1.05879051369715 1
1.04660944268241 1
1.05245126172803 1
1.12332288288174 0
1.0189996008541 1
0.864241740504938 1
0.907258117612521 1
1.02451477994818 1
1.04368767634389 1
1.09791626108058 1
0.923542076397217 1
0.979520015422752 1
0.867134633453203 0
1.06172538031708 1
0.936597802656374 1
1.10454074361237 1
1.01334915265565 1
1.00979119787483 1
0.908829855745816 1
0.998792666187336 1
1.04984375549093 1
1.09984047294504 1
1.05069841605485 1
1.11978543418522 1
0.949681042483258 1
0.900947408344676 1
0.95637279669951 1
0.977037154003737 1
0.945462071929287 1
1.01502873129106 1
1.00745465073974 1
0.961080976714244 1
1.02189909525422 1
1.02334512498652 1
0.910685639629444 1
0.974241472211627 1
0.930756837950206 1
0.9825278687789 1
1.10877842558778 0
1.00558252249668 1
1.01129542525972 1
1.05602824639455 1
0.987441642864478 1
1.09199485460205 1
0.935296025041608 1
0.960310207518971 1
0.996718548863901 1
1.04023410538041 1
0.952468688643291 1
0.998797353214886 1
0.998831739154818 1
0.98338188113661 1
0.983861859805425 1
1.08720519121938 1
0.857963202483476 0
1.01757499748037 1
0.999051731937807 1
1.03556484955645 1
0.895294081955094 1
1.05311502373596 1
1.01919760138055 1
0.98829465084556 1
0.929084937758558 1
1.06415327517839 1
1.16450623242307 0
0.904548144675873 1
0.967192687674908 1
0.967215449626218 1
0.973313873682573 1
0.967475509944633 1
1.03719258634223 1
0.968646031606188 1
1.14929379823057 1
0.957197130181031 1
0.995030601978892 1
1.03717513808075 1
1.07436650560594 1
0.921244411594184 1
0.957709069416251 1
0.876308300186438 0
1.04402983136463 1
1.04566856065506 1
0.933878173065286 1
1.05368155758397 1
1.01865468367156 1
0.96667598258423 1
1.02255771096633 1
0.826773545292853 0
1.01011731698499 1
1.02946628589151 1
1.09214778110792 1
1.04497749305556 1
1.03561014495344 1
0.91762909527009 1
0.960126376986455 1
0.99573149655687 1
1.08255653320312 1
1.07535479337181 1
1.02473850996378 1
1.01136948302357 1
1.02320597748289 1
1.03335961158101 1
1.10162951650327 1
1.02040618677548 1
1.06276120639505 1
1.07113308351913 1
1.00184092395481 1
1.04067770016083 1
1.0356166956937 1
1.08495435490096 1
1.03487009956123 1
0.98859847602421 1
0.928592289417296 1
1.03037723710098 1
0.911685983192063 1
1.04433969842222 1
0.971608909429312 1
0.951459873379311 1
0.919236511928562 1
0.983817765144051 1
1.0357370543739 1
1.0218914360022 1
1.05987596045135 1
1.00253057538632 1
1.04004321403709 1
0.897731582898272 1
1.01883735966692 1
0.94052121052468 1
0.969654926765059 1
1.01801584815108 1
1.06007895375761 1
1.01869600182392 1
0.968856106388004 1
0.999271784895814 1
1.01281765962947 1
0.967603940855658 1
1.00874872087704 1
1.00152121337853 1
0.85519288935901 0
1.05080896397494 1
1.02338424007673 1
1.00648176387396 1
0.97673204676033 1
1.02438704922215 1
1.08038903203587 1
1.07881202668405 1
0.926593626758054 1
1.03564615989918 1
0.983934192837518 1
0.96912419760781 1
1.07763674613555 1
1.02100890508797 1
1.0203136359074 1
0.913292105374375 1
1.04432933779091 1
0.914400420632676 1
0.934859849830945 1
0.908528549378972 1
0.907996981282383 1
1.00651959409891 1
0.995506154642719 1
0.992429798767862 1
0.912453403563713 1
1.02202332371583 1
0.898970643250995 1
1.00438023865168 1
1.06415422624623 1
0.964815896870634 1
0.978707412769768 1
1.00943271829842 1
1.00471790320384 1
0.90228125543557 1
1.02151660248453 1
0.964589366145182 1
0.926376359585896 1
1.09449894552846 1
1.00236550566786 1
1.07513446348445 1
1.00991812987512 1
0.959047739932122 1
0.92983630316091 1
1.08941301811861 1
0.941383840163443 1
0.975515393567881 1
0.936254432793303 1
1.02453298690534 1
1.04025480242105 1
1.06941345897182 1
1.00104438606711 1
0.972668150485834 1
1.03010100794498 1
0.914275801829502 1
0.970003113538759 1
1.04577015506966 1
1.01476204102023 1
1.01194078677063 1
0.911087875680971 1
1.11363798444809 0
0.931956314948054 1
1.10235995460421 1
0.895002082485177 1
1.01077320598489 1
0.974708850544855 1
1.02834295438483 1
1.02448181625823 1
1.01062499943305 1
0.995348806209944 1
0.918340198036607 1
1.09943606981329 1
1.01327153046787 1
0.907621159198432 1
0.972689380323716 1
0.973901696222773 1
0.92518990057136 1
0.918471833556925 1
1.01564904874545 1
1.00976054904902 1
0.994587482436441 1
0.99019312988165 1
1.05657868607888 1
1.03222130343294 1
1.03254355930506 1
0.920876856510726 1
0.978856500019622 1
1.00920705751721 1
1.13700816663351 0
0.95465580167782 1
1.15539474114391 0
0.999506374081347 1
1.05359372717069 1
1.00828820489691 1
1.09359028055605 1
0.986404875837079 1
1.05942088506466 1
0.935029604241633 1
1.04115720956737 1
0.897582137646421 1
1.05456171613768 1
0.959649892165902 1
1.0301943285454 1
0.969571748380698 1
0.935977636852776 1
1.10939506918959 1
0.988688444958558 1
1.10380413544074 1
1.08481725539513 1
0.986030564240511 1
0.95078679785562 1
1.02226081088639 1
0.926930440354883 1
0.934275663964859 1
1.03350730689973 1
1.02152106215694 1
1.06020941916926 1
1.00585435696678 1
0.963512945591752 1
0.983240693795325 1
1.06105574513631 1
1.10262458643699 1
0.934466547855129 1
1.0838932320971 1
0.994723210552449 1
0.987004113437864 1
0.992985876433702 1
1.01175176636939 1
0.97133856211474 1
1.07562901619877 1
1.04836772741102 1
0.940882243347214 1
1.03422283443336 1
0.916692557619055 1
1.07216778601778 1
1.05503952309691 1
0.984749821669364 1
1.02101577891567 1
1.09509202629013 1
1.03141676122886 1
0.965972946541623 1
0.982925147497978 1
1.03119074827098 1
1.02444881493142 1
0.989556372295523 1
1.04739717334503 1
1.07572144216882 1
1.01055250736317 1
0.981266494637077 1
1.09197489424642 1
1.07956218244244 1
1.03655050573838 1
0.997288311500417 1
0.935381279688488 1
1.00035647598066 1
0.973581166923905 1
1.05835673311608 1
0.977993777823003 1
0.94302062365012 1
0.924522972327401 1
0.897609019534061 1
1.03056778425005 1
1.08052294512957 1
0.99666446655269 1
1.00116495391687 1
0.997841696392777 1
1.08301009654676 1
0.95740171494558 1
1.05120264689868 1
0.953768908203039 1
1.10194628706661 1
1.03538767819955 1
0.98754853117989 1
0.984570768868732 1
0.96085533765654 1
0.979078079323316 1
1.017431294182 1
1.00294928725607 1
1.0722656310441 1
1.01057297007688 1
0.988148185733572 1
0.955801435538999 1
0.976496920709017 1
0.901195499961324 0
0.972192341998255 1
1.08666660253115 1
1.01020119130227 1
1.06063301434239 1
0.983864993315753 1
1.02560918564517 1
1.00314377717715 1
1.01700947673964 1
1.0733012693878 1
1.11732944454293 1
1.03212382423942 1
1.04959978592664 1
0.967291708277044 1
1.04995484613212 1
1.00539559963966 1
0.995514534195027 1
1.018735932014 1
1.07046716600295 1
1.02493552853657 1
0.960696447629841 1
1.02840049716686 1
0.983673259790122 1
0.944561368672858 1
1.02260538168245 1
1.02283138963991 1
1.06193727687637 1
1.08993505948663 1
1.01736606424208 1
0.93233907094325 1
0.979901873281045 1
1.07389629689141 1
0.948874246106193 1
1.11510656446812 1
0.985479443056276 1
1.07518999468477 1
1.09813736934317 1
1.07638822534695 1
0.920812411216189 1
0.976562277991121 1
1.0844862795249 1
0.968786674282641 1
1.06410503344797 1
1.09509841098876 1
0.923687939430403 1
1.02914688861442 1
0.989971263862608 1
0.956343988091897 1
0.963352941212375 1
1.06357393793548 1
1.13014986135877 1
0.984881796006462 1
1.09938879440912 1
1.02767732688335 1
0.932659486099395 1
0.897843168081886 1
0.959680866545948 1
1.05501780752762 1
1.04693560607494 1
0.983248331641467 1
0.984375446539258 1
1.08957357878378 1
0.987103044012024 1
1.14636514805616 1
1.01160607702685 1
1.0403075809081 1
0.930820226363057 1
0.950706736748961 1
1.11619237920612 1
1.01916686034424 1
1.01721495037469 1
0.983604768873092 1
0.98220412691206 1
1.01017519860911 1
1.01268121378991 1
1.05706936153272 1
0.994526552382071 1
1.04050221873324 1
1.02001289762877 1
1.00524989591755 1
1.00818134761155 1
0.917758623400444 1
0.936232936796536 1
0.981074309423531 1
1.02925760263268 1
0.99705783701809 1
0.997598588844224 1
1.12578202101052 1
1.04424919562783 1
0.971018899771336 1
1.07891466897735 1
0.845843477964442 0
0.97350285864572 1
0.955154542719148 1
1.08370570236222 1
1.00450820076784 1
0.978808641865938 1
1.07183339488692 1
1.02202086833159 1
1.05058750905793 1
1.01422149601382 1
1.06967218495305 1
0.879688429835215 1
1.10441947348601 1
0.94951605489295 1
0.993066338855925 1
0.998021130536696 1
1.07106396486099 1
0.98905607118025 1
0.966141865076421 1
1.06065265840043 1
0.994510460975396 1
0.975490607663197 1
1.02847873588582 1
1.03055902021796 1
0.998572877469628 1
0.981691079732056 1
1.01108585230452 1
1.01671275469448 1
1.10197779631183 1
0.997681512598337 1
0.874721610483009 0
0.929118455281805 1
0.943569675522171 1
1.01014656007895 1
1.06515503586472 1
0.964837198624122 1
0.944926118037961 1
1.05117177891397 1
1.13383191794936 0
0.92014123880733 1
0.869563571758377 0
0.960475758511122 1
0.881822718371065 0
1.01794242064757 1
1.05252267179867 1
0.955112082481692 1
0.941241748113659 1
0.966190496869368 1
1.00900386883669 1
1.02949861988815 1
1.03281123137085 1
1.03163618073337 1
1.03395829038771 1
0.983280916600772 1
0.964394654829388 1
1.00158382904634 1
1.00612533335841 1
1.13596281102319 0
0.901544672951689 0
0.921350385510658 1
1.0797824471966 1
1.05188943994173 1
1.05567672567819 1
0.954386215666492 1
1.03520488845198 1
1.12404324252594 0
1.06297000460281 1
0.917281226169507 1
0.943695647352349 1
1.08706587301129 1
1.12689241101603 1
1.13964079678466 1
0.909185396678286 1
0.991286425041976 1
0.886213828122907 1
0.981259599521768 1
1.02304206364709 1
0.944230589462625 1
1.02121288102999 1
1.10287632999015 1
0.931670822298718 1
1.03831563959319 1
0.997036756615341 1
0.946906223601971 1
1.04341281376903 1
0.9485474642971 1
0.986138012412839 1
1.03028754467614 1
1.02313988257087 1
0.936866582682725 1
1.06609947190942 1
0.996169110359197 1
0.990844868757494 1
0.987087300125199 1
1.02447211348348 1
0.829641278861221 1
0.971868685427376 1
1.08102748379423 1
1.02310958106299 1
0.90134999873735 1
1.04605739893117 1
1.00027652728057 1
0.934446362345384 1
1.05558566731259 1
0.959405504387689 1
1.0581178252792 1
0.984300865943555 1
1.02510465308169 1
1.08041478637753 1
0.939193589920506 1
1.08731640735627 1
0.996272575803595 1
1.03910085792968 1
0.963853772952639 1
1.05495954053131 1
0.9852112977788 1
1.00819332905638 1
0.963141158987553 1
1.13111109800617 0
1.12148782507454 1
0.95919240917814 1
1.16166091934754 0
0.987418627429451 1
0.919513538688861 1
1.01212183881529 1
1.00484197275765 1
1.03637551576281 1
0.97859443785225 1
1.08379332591597 1
1.0416747840048 1
0.985605677940359 1
0.926328472218788 1
1.03904111192027 1
1.04788525289268 1
1.00419843278227 1
0.963584685350421 1
0.96471084542257 1
1.01938678362765 1
0.987502771416909 1
0.924929780015175 1
1.04792856285796 1
1.05541429563443 1
0.96724536436568 1
1.03501829233102 1
1.02010948513147 1
1.03908609714666 1
0.889529343975717 1
1.02373133150155 1
1.0994741930425 1
1.06238510555859 1
0.981013816048014 1
0.976133909281117 1
0.957082009648622 1
1.05267610892351 1
0.946813002104381 1
0.981767203934124 1
1.06848886536988 1
1.02983084096942 1
0.908842048107839 1
1.10315010212023 1
1.03985924371792 1
0.985546185924841 1
1.04174358341518 1
0.988501887368822 1
0.935785865758094 1
1.02403414189568 1
0.992277094967505 1
0.912570434209247 1
0.969548188242682 1
0.920183851397931 1
1.09031091893617 1
1.05495109840762 1
0.972962853379916 1
1.01268258736747 1
0.912698514135664 1
0.903565244228309 1
1.05912774739744 1
0.996631807232148 1
1.02419551338388 1
0.987117070317103 1
1.08522348138116 1
1.09290421079577 1
1.04849176787678 1
0.976202773871093 1
1.09688727089317 1
1.09331511550015 1
1.06477343565703 1
1.12744648072959 1
1.08014117335181 1
1.03290496379743 1
1.02926597340702 1
0.921087337264158 1
1.01633146066241 1
1.12538840927445 1
0.911981871907637 1
0.957001336130732 1
0.954902326619939 1
1.04679331954589 1
1.04724510694295 1
0.998691206083983 1
0.951537497757464 1
0.930682888366307 1
0.9962965094881 1
0.92945629153039 1
1.08764993538466 1
1.01882161109532 1
0.949250227585976 1
0.978574121191849 1
0.943600657155393 1
1.01600485332555 1
0.960359226573721 1
1.02222885842034 1
0.995031233161935 1
1.03795211416206 1
1.07866836229426 1
0.869945417720785 1
1.13115359020895 1
0.927008615339541 1
1.0536299923138 1
1.01954754498335 1
1.10532790266066 1
1.0623772729159 1
1.01770710205911 1
0.951446218841735 1
0.964342637503049 1
0.948426025757704 1
0.930938567586882 1
0.950173380789196 1
1.04403024190295 1
0.983665043919337 1
1.0332353087748 1
1.03462844313944 1
1.10613178444932 1
0.944692867373435 1
1.02248919782343 1
0.947735214472151 1
0.934164721023467 1
1.12645277170743 0
0.953398854995551 1
1.0139318423359 1
0.957639673439234 1
1.06398405800156 1
1.04278428684911 1
1.0117278880391 1
0.999173174446636 1
0.92598585795488 1
1.02885019937141 1
0.939671037468004 1
1.0089299831655 1
1.00489352148822 1
0.888668468639042 1
1.17191418833961 0
1.06423332341391 1
1.11108429537964 0
0.920116929268815 1
1.11188253935313 1
0.969051221121446 1
1.04320429899285 1
1.04876606594102 1
0.931469048439211 1
1.04056957285787 1
1.05584115810137 1
0.9773153715475 1
0.985967201393639 1
1.05453645217357 1
1.02558880317026 1
0.922723736740109 1
0.924764579028715 1
0.973511667199692 1
1.04232766852658 1
0.986263790109184 1
0.99733751383881 1
0.949576398280789 1
1.01259431768007 1
0.999746810730389 1
0.95634061314138 1
1.00573678733497 1
1.05826380607878 1
1.02644629341082 1
0.955390805507489 1
0.992471226315603 1
1.02762754515386 1
0.875634686934417 0
0.982240096570739 1
0.986293308864464 1
0.968891190825294 1
1.05900152688981 1
1.02606812094222 1
0.960616412795314 1
1.06547361896162 1
1.03578657440428 1
1.03561091603907 1
1.01329814069102 1
1.11811149734201 0
1.0095145016392 1
0.904680910079882 1
1.04623117385178 1
0.944261286082689 1
0.992736417026975 1
0.962448126318871 1
1.03940347870971 1
0.967183911675052 1
1.02630676168831 1
1.06363987628366 1
1.06756152081894 1
1.00475743236965 1
1.05296158355123 1
0.981125258956721 1
1.02895543940265 1
0.947832542464979 1
0.988655461784579 1
1.00311674729772 1
0.922706695340529 1
0.931153976772825 1
1.01006596346365 1
1.11190998533445 1
0.914813394485876 1
1.00008624737948 1
0.886015600931964 1
1.05981957621736 1
0.960287734704835 1
0.941787577058598 1
0.880412146754585 1
1.07169497587862 1
1.04651791842906 1
0.975771881154079 1
1.00427679055546 1
1.02380311774002 1
0.94925977397878 1
1.05916406936647 1
0.997887033319469 1
1.05161545221155 1
1.00240774319282 1
1.09171907274355 1
1.05493114629782 1
0.926335012877234 1
1.0151240256688 1
0.972972565251241 1
0.996918385863859 1
0.944850866662514 1
1.06145757654097 1
0.989514132140692 1
0.989460771056028 1
0.936802213598542 1
0.915104122290525 1
0.863073854269315 0
0.896972056068692 1
1.00216001946715 1
1.03317029893686 1
0.873326068759904 0
1.0646155824396 1
0.994970669976831 1
1.03242733027574 1
1.04594077815637 1
1.00117791910353 1
0.921068635200398 1
1.00872046157549 1
0.972030463769551 1
1.01144319632016 1
0.997794733923014 1
0.870496072384087 1
0.994320553838988 1
0.933736108061324 1
0.926301599847433 1
0.962381888223689 1
0.848290136812027 0
0.93981293451796 1
0.838332440581155 0
0.925113259799053 1
1.01527319278228 1
0.994721939675318 1
1.03068510460934 1
1.0779585144066 1
1.01446949959974 1
1.04577401544502 1
1.05268705939292 1
0.954782048790396 1
1.00464418238475 1
1.01909877806264 1
0.967148777901404 1
0.913795357928849 1
1.00080488528324 1
1.02019322500849 1
1.04651918782605 1
1.06359734030513 1
0.942318030366404 1
0.901343707720932 1
0.958690765899499 1
1.04021586198069 1
1.05011867548163 1
1.09011950426085 1
0.971870280457249 1
1.03618865512962 1
0.954491225193178 1
0.940378244602902 1
0.996998451720587 1
1.02705536417606 1
1.04532183075687 1
1.02174463317154 1
1.04221961755137 1
0.985816501228601 1
0.994025421549539 1
1.03800278566001 1
0.984697650620536 1
0.989060254891786 1
1.02689679612557 1
1.17348097368801 0
0.989201431804044 1
0.940207938760493 1
0.977244946591004 1
0.995225262782936 1
1.03941315216744 1
1.02165303702047 1
1.01268726206939 1
1.12982872525002 1
1.10823950594823 1
0.95246080262521 1
1.10312697878385 1
0.947809427879987 1
0.99503900939202 1
1.00491002894761 1
1.03821570222887 1
0.967554234078383 1
1.00133721402878 1
0.985646685424677 1
0.977393644986952 1
0.972874660429023 1
0.94393136589083 1
1.08075087775347 1
1.16451612739433 0
0.955420415100535 1
1.04494829196798 1
1.09558441855908 1
1.0113201271109 1
1.10646754531511 1
0.987215657952181 1
0.995091116537844 1
1.02741138271479 1
0.994892905848962 1
0.940160956640416 1
0.943099074324742 1
1.01165893720846 1
1.03137824765795 1
1.06503953924657 1
1.03572496066426 1
0.914510574204792 1
0.94356556344558 1
1.10798716529644 1
1.03836703308471 1
0.994364646036383 1
0.859030178911109 1
0.970033630996192 1
0.964908821635126 1
0.920363263605436 1
1.01221182624857 1
0.998477511047329 1
1.07617809778974 1
1.13313965564177 1
1.01779233850634 1
0.977967636692068 1
0.971266484240471 1
0.97168876131227 1
1.00089135712825 1
0.93441746421637 1
0.948128116000092 1
0.97492610903187 1
1.00684319043996 1
1.05372099976929 1
0.969264660698803 1
1.0102692651102 1
1.04479641377056 1
0.992100232925208 1
1.05535907458921 1
0.992148189187725 1
1.10232940775575 1
1.06987175893123 1
0.954486340548501 1
1.12377887206768 0
0.999653509158787 1
0.942397303525393 1
0.89912533666769 1
0.981693707096005 1
0.910780787485057 1
0.982906959602524 1
0.952576342188228 1
1.0290720870674 1
1.00108349665656 1
0.938453952199486 1
1.01490025487044 1
1.05111215691861 1
0.997933863118181 1
0.885795024850453 1
0.980740836968992 1
1.05413721509588 1
1.05902157161567 1
0.990032995193666 1
1.03566776276126 1
1.02395483400468 1
0.98035819231474 1
1.07817683695753 1
0.863339683696151 1
1.01063672894022 1
0.95581613696014 1
1.05357224086791 1
1.07610615368754 1
0.95875204435405 1
1.03819114696813 1
1.05313656091299 1
1.02611362881863 1
0.914078708364988 1
0.925981657218675 1
1.0856618893418 1
0.956286322438561 1
0.950349440263946 1
1.04583409917919 1
0.965157002758086 1
1.03876564309564 1
0.844594712217419 1
0.979808178660839 1
1.00989883117866 1
0.967354874040098 1
0.977692374192742 1
0.999998599819237 1
1.00969003449402 1
1.02098316790974 1
0.878784681588851 1
0.970075030978799 1
0.983020296273156 1
0.924769407567382 1
0.973408740495963 1
0.987618281453229 1
0.96548194640222 1
0.979116969151243 1
0.936839596292991 1
1.1423124681746 1
1.04363662341688 1
0.951070746495215 1
0.925322444687103 1
0.965632690774591 1
1.0184472260697 1
0.976775643040611 1
0.985404044370101 1
0.989224737267413 1
1.10424621746328 0
0.986879032612583 1
0.999510197306395 1
1.0564085482958 1
1.00336103224072 1
1.00644484898076 1
1.0504680842488 1
1.03798731242298 1
0.911417413654658 1
0.878058580194768 1
1.09408991929906 1
0.939894894078538 1
0.922649169724922 1
1.00268370374152 1
0.927832859834265 1
0.949290226862513 1
0.908252589946739 1
0.977163343542177 1
1.13322305496726 0
0.979790724759567 1
1.10715975458498 0
0.994124943845526 1
1.00756959047575 1
1.04833395220335 1
0.95476069478143 1
1.01478497866081 1
1.03389497556202 1
1.06234845328406 1
0.959002716770726 1
1.00622288392853 1
1.05352403773778 1
0.946228158544081 1
0.939699231472567 1
1.02075678615844 1
1.06779487709362 1
1.04441266356928 1
1.01253773658131 1
1.00062303961016 1
1.13923243711054 1
0.950787401184741 1
1.02153453698728 1
0.974343687325689 1
1.02482074516139 1
0.950039931904234 1
0.968787511950431 1
1.05026991054559 1
1.01467454071908 1
0.997981985568117 1
0.966086648417374 1
0.955608225424653 1
0.956686133945663 1
1.05867345519415 1
0.988939510846715 1
0.996711594091289 1
0.960571306131799 1
1.00777373420657 1
1.04488619001395 1
0.926348213622085 1
1.01547748159709 1
0.90327154010598 1
0.971696415828764 1
1.03102964264213 1
1.0393359235825 1
0.999152622211364 1
1.04405311478075 1
1.12307244208899 1
0.997965432360096 1
0.984211767864422 1
1.05608491587452 1
0.916563148288182 1
0.919243144167028 1
1.04472391908818 1
0.96718647781909 1
0.990849596153759 1
1.01031462301331 1
0.98544534573761 1
0.978640087025253 1
0.963943359729748 1
1.03908813931673 1
1.0317867740144 1
1.12477429812939 1
0.964193517633293 1
1.03589353712909 1
1.05614454918713 1
0.942058269457554 1
0.951029757595908 1
1.05776121986834 1
0.93207771756327 1
1.06028665310229 1
1.05515582046817 1
1.00472468709108 1
1.01913080997359 1
1.10705439068493 1
1.00683972833869 1
1.01165758652083 1
1.00758141990539 1
1.07050213381581 1
1.08166575893444 1
0.859398229310781 1
0.974726932506016 1
0.961182644508971 1
1.03596329064141 1
1.02883867665836 1
1.06604519683086 1
1.06582998757245 1
1.00805851599378 1
0.942703193220429 1
1.03120264708304 1
1.03208616300617 1
1.05759096060905 1
0.962153250685542 1
0.958489034602051 1
1.01793000796524 1
0.986944161965714 1
0.984206597401951 1
0.9467908304447 1
1.11416856832079 1
1.05065225523309 1
0.986311409311674 1
0.973718582218193 1
0.973043987627965 1
1.0047136152957 1
0.830441789185944 0
0.958720326665459 1
1.04913005538959 1
1.07469744773584 1
0.990129725783515 1
1.06891803492313 1
1.02748075794396 1
1.01356744662602 1
0.927214958326652 1
1.11891417972449 1
0.80239632265089 0
1.02218874605851 1
0.997629393126608 1
0.883134360074612 0
0.913179096220839 1
1.01714757311952 1
1.14804379294951 1
0.904419719945389 1
1.01639675077176 1
1.05320968978035 1
1.03075156955811 1
1.00169676095135 1
0.913354135410566 1
1.02724045186093 1
0.950521515822871 1
0.848161170788542 0
0.901792305719899 1
0.915787785047492 1
1.05925590203591 1
1.01307787231672 1
0.991881455771458 1
0.936506462041857 1
0.93451543969267 1
0.958854705196238 1
1.0199363249301 1
0.976937988395551 1
0.963845314352204 1
0.909063191527958 1
1.01435544607411 1
1.05795158022435 1
0.92357629433646 1
1.07455676654013 1
1.07255366315007 1
1.04607607420288 1
0.914141424887321 1
0.959423756743849 1
0.908606242084563 1
1.1309327269714 0
0.970842337445354 1
0.938474943182053 1
1.02361897952894 1
0.920337633731624 1
0.989445367337877 1
0.92922461489857 1
0.970464707323172 1
1.10017020596264 1
0.980886621379304 1
1.04471817878915 1
1.10189538016351 1
0.942470813328637 1
1.01585569202664 1
0.890694398442119 1
1.08304320974036 1
1.02914787253481 1
0.998683938180178 1
0.969445467835458 1
0.929727467980585 1
1.10999277501417 1
1.04711886275487 1
1.13718240029217 0
1.00606880422216 1
0.957410169800977 1
0.940245211809818 1
0.896205296705225 1
0.983526880812135 1
0.891904047446585 1
1.04771180329641 1
0.998511012443688 1
1.01164818014866 1
0.89740643053043 1
1.02521645006715 1
0.97699825003815 1
1.04863756481268 1
1.06497284381578 1
0.976486632303017 1
0.966333891120234 1
0.929860607308521 1
0.969274215988402 1
1.05308573422708 1
0.978048570839915 1
1.01100795272409 1
0.980918773131356 1
0.930659717943502 1
0.985993186059825 1
1.01451272538414 1
1.02091345883353 1
1.05065607370903 1
0.932974803332852 1
1.12917632596461 0
0.935396491412136 1
0.972534386126431 1
1.09568734814763 1
0.952654954102318 1
0.996211458325695 1
1.04167076115731 1
1.0666643962522 1
1.01279086765751 1
1.05911351741559 1
0.992960826862308 1
0.867463624562574 0
1.0481866748612 1
0.954857314792261 1
1.03537317813066 1
1.02235049202578 1
1.03845022829344 1
1.06731620658953 1
0.965343991988763 1
1.04680718410144 1
0.977264645928282 1
0.910170357623674 1
1.04132476773513 1
0.914746076793792 1
0.982251390528034 1
0.969775147389722 1
1.01240259466994 1
1.03613416718022 1
0.938544529170408 1
1.10556482598568 1
0.930795435484466 1
1.05603738363714 1
1.04657634964658 1
0.976064553079997 1
1.06833267334691 1
0.982327809778317 1
0.984035945899428 1
1.01899982498613 1
0.836997700951747 0
0.940487237925087 1
0.980137372806491 1
0.961373752807143 1
1.0154934353175 1
0.958354599495724 1
0.934293836140727 1
1.0583088254782 1
1.04891025305493 1
0.946086308737366 1
0.980884833263478 1
1.02891894983432 1
1.01413822903409 1
1.02031931488957 1
0.975796790195619 1
1.05548341957161 1
0.894034927299373 1
0.920587444005494 1
0.959992163357556 1
1.0769925293664 1
0.947602800347323 1
1.0159687569746 1
1.05256542067394 1
0.976862917830094 1
0.927837760940941 1
1.0965711548486 1
0.956388752362609 1
1.02533462554084 1
1.03922582283362 1
0.927670210951073 1
0.928892906887537 1
1.06705076738422 1
0.852637252094575 0
0.92406850073858 1
1.04164964209907 1
0.99354388217262 1
0.966687389363434 1
0.941118658434598 1
0.980238243240428 1
1.12153645592445 0
1.00001689117459 1
0.970808586526358 1
1.08121908218091 1
1.07286413491316 1
0.945055556500838 1
0.889886960328716 1
0.936057758718881 1
0.94157532888222 1
0.978644733709439 1
1.13808990462734 1
1.02368968049579 1
1.12306835876142 1
0.958629659467239 1
1.15183630238144 1
0.940521773980956 1
1.04307508185304 1
1.03328734301301 1
0.991551440813519 1
1.01159250923151 1
1.02393168581874 1
1.0035668152864 1
0.957821503366561 1
0.918894965699004 1
1.04770421581009 1
1.02597995695569 1
0.988426227638009 1
0.871314673359614 1
1.03715433089056 1
0.954675753956987 1
1.0038166271371 1
0.832843111951158 0
0.854183861744508 0
1.05863077370197 1
0.978300618043979 1
0.98314548428073 1
1.06639164693475 1
1.06316413513423 1
0.980698673902395 1
0.929561987764945 1
0.989650099671368 1
1.04496788254543 1
1.00258983858229 1
1.07514071633915 1
1.07153290795453 1
0.916897856096415 1
0.926672456774727 1
1.0823040510317 1
1.08241541048237 1
1.03125449143964 1
1.01703315597422 1
1.05497290761431 1
1.05464161199756 1
0.97851511388543 1
0.999917551977536 1
0.962419685926608 1
0.961265022169457 1
0.964910404602375 1
0.978719141960969 1
0.974466993788399 1
0.978289654186272 1
1.00187958719294 1
1.04563429801463 1
1.07300573356128 1
1.05434890731887 1
0.968568493501138 1
0.876771725290893 0
1.07722019994028 1
1.07053470929901 1
1.06749144616701 1
1.08046478847241 1
1.12765491507141 1
1.08398318371084 1
0.999112015758886 1
0.973552342621488 1
1.02053406698351 1
0.987543051284676 1
0.979428866370428 1
0.95159726739137 1
0.93996584062227 1
1.07357485404703 1
0.978151701146274 1
1.03248387402524 1
0.858434412858911 1
0.939338907210533 1
1.05967611931442 1
1.03459951166391 1
1.10655408413553 0
1.02666435662896 1
1.09933275596773 1
0.896640590408282 1
0.98624785392432 1
0.906096097976449 1
1.07217253653973 1
1.01135224621432 1
1.00430462950209 1
1.0796640467188 1
1.01236421619698 1
1.06175067243787 1
1.17061401360794 1
1.06642800337134 1
1.032060073247 1
0.929827813088938 1
0.928279060036809 1
1.04821816895056 1
1.02371872459443 1
1.00560519438036 1
1.03804639257174 1
1.07820349247388 1
0.900747073396502 1
0.916845435433881 1
0.99431287008144 1
0.934654463921787 1
1.04049989361422 1
1.04411396289377 1
0.946846700485985 1
1.03752722588946 1
1.06696715272188 1
0.947276052607073 1
1.02559575699762 1
1.07290754378538 1
1.03058938452111 1
1.02437050532151 1
0.851303452872681 1
1.00117471608776 1
1.05312347275328 1
0.962341018031711 1
0.999634511070767 1
1.00439945994175 1
1.03940304300254 1
0.964173346546971 1
1.16269280998355 0
0.976410216487822 1
1.03541869874142 1
1.09220071322486 1
1.06550852946781 1
0.994283770186679 1
0.995366171753709 1
1.02194111913502 1
0.992241086914672 1
1.02690084863929 1
0.985684524488627 1
0.874654437688646 1
0.842667557576815 0
1.01185269443574 1
0.994913662366399 1
0.973353633442683 1
1.13533768210385 0
0.977977778089734 1
1.1071188513718 0
1.0033403349222 1
0.957547071817293 1
1.04526614980913 1
1.04921272469422 1
0.966376054385501 1
0.964494096046525 1
0.993440287814543 1
1.02933969141564 1
1.00163797235799 1
1.15155531567493 0
0.884403779127987 0
1.09254796412434 1
1.00696005743853 1
1.08694869491635 1
1.04349786963326 1
0.948910421529262 1
0.921472665973886 1
0.995190765902294 1
0.989559345348487 1
1.03338774448379 1
1.07182167059534 1
0.998699007504684 1
1.03864020198372 1
0.978966992294003 1
0.850822006646771 0
0.957392956429141 1
1.13578742572529 1
1.02076299768633 1
0.90962882446629 1
1.05825519825517 1
0.983037110139591 1
1.05334074756512 1
1.11506670038377 1
0.962457570493798 1
0.985319072419438 1
0.964039707988421 1
1.00228811324837 1
1.07768880473217 1
0.988256075766193 1
1.00178504624418 1
0.874788076263051 0
1.01328868445172 1
1.12821118703249 0
1.10888540189974 1
1.03532494664994 1
0.935746814443931 1
0.946389387231544 1
0.956540303824901 1
0.987238519258194 1
0.97542518244312 1
0.94807959341263 1
0.964546891751685 1
1.10008102189218 1
0.953537709727988 1
1.00984009903522 1
0.937011133250682 1
1.00707780770891 1
1.0668463823871 1
1.05174726927578 1
1.02669349004186 1
1.08793623582107 1
1.1226054975764 1
1.01482413010438 1
1.03584203221481 1
1.06749237919635 1
0.971042509375172 1
0.95019204700762 1
0.959915617736349 1
1.03129306408582 1
1.075313210089 1
0.877811940647766 1
0.949286213914009 1
0.898404347013072 1
1.02338869981573 1
1.06363633300194 1
0.990644879477665 1
0.998655401541475 1
1.08834417616154 1
0.99730663924093 1
1.08540366873295 1
1.0015963008217 1
0.966130338146543 1
0.975424156673631 1
0.968266757648006 1
1.03700884522169 1
0.936004076427031 1
1.00244607222071 1
1.0440530535721 1
1.12764312253959 1
1.05153974038374 1
1.02307324569568 1
0.968172636107774 1
1.08810655994827 1
1.01809572052824 1
1.06095197081938 1
1.06947026768074 1
0.891498664658133 1
0.992535646445823 1
0.904422322097719 1
1.01472820745331 1
0.908989504861898 1
0.935906635035712 1
1.05665848604538 1
1.07779688982276 1
0.898331868989587 1
1.02807965728778 1
0.916633335856735 1
1.01226215447046 1
1.00927883254 1
0.994361163646741 1
1.06706417524246 1
1.03468085963724 1
0.979416950586549 1
0.972753097549701 1
0.925867027606101 1
0.995233440755266 1
1.02533339061997 1
1.0816163461148 1
1.10993171683561 1
1.10284240422957 0
1.02176326105014 1
1.02047069247684 1
1.04261317702042 1
0.945627489877999 1
1.04035544663114 1
0.969383781766475 1
0.989262734560029 1
1.03805571848931 1
1.0714303033044 1
1.06531907306006 1
0.99820596805304 1
1.00594182314531 1
1.03993357193522 1
1.01874806691845 1
0.958246471922289 1
1.01663910446867 1
0.923202090273512 1
0.923566291399814 1
1.10854440054773 1
0.993861371007768 1
0.987409793474325 1
0.9813415385113 1
1.07203866681931 1
1.02292337220034 1
0.852125827947911 0
1.01124248802173 1
0.942645211780229 1
1.01744786190526 1
0.955200221053325 1
0.974098998465167 1
1.01634814985155 1
1.11161183873652 0
0.997216851166074 1
0.991962486149771 1
0.995591482401078 1
0.853909157103261 1
0.879701549481977 1
0.935392272655513 1
1.02862586961475 1
1.05489694429977 1
0.974446982808395 1
1.16044892384539 0
1.04122470168196 1
0.945559356354933 1
1.00745879716205 1
0.894795366240967 1
1.01421683018853 1
0.970591365532533 1
1.09429008626038 1
0.978150089982909 1
1.05124605556372 1
1.09182269835464 1
0.989937135307969 1
0.993832244705003 1
0.965855803955942 1
1.00823215653005 1
1.16056992687941 0
0.920605005908578 1
1.05596217055985 1
1.00249583066581 1
0.945626875351138 1
1.09372510755444 1
0.913160417566166 1
0.927284793464208 1
0.985715681742979 1
1.14644515361544 1
0.886546240307524 1
1.0993727496985 1
0.979388943856569 1
0.989049561939885 1
1.08580188925345 1
0.898511871833145 1
0.998213311302808 1
1.00200905248718 1
1.00155789585626 1
1.1162052502907 1
1.06997954219243 1
0.994838651343131 1
0.894181441664255 1
0.97236468741662 1
0.994926302650241 1
1.11342384991726 1
0.94942014236886 1
1.0511586335696 1
0.917111558317747 1
1.00688936454667 1
1.11356234404204 1
1.02421467680576 1
0.876942457041688 1
0.979521716954972 1
1.09926480120742 1
1.05422861374527 1
0.847189979824282 1
0.989553480334597 1
0.977288954630936 1
0.986492070601384 1
1.0334592794603 1
0.971693529638014 1
1.04509270075983 1
1.05773057630825 1
1.08733273773577 1
0.96731614115281 1
1.05425224877344 1
0.942209910647422 1
1.07396288348072 1
0.931075869796643 1
1.01819355449769 1
1.10954108640838 1
1.0035331698802 1
0.85534735221059 0
0.982887778337274 1
0.968317100125652 1
0.954855796648264 1
1.04925682129491 1
1.00510633846717 1
1.00950020509097 1
0.906684906060861 1
0.9773899202241 1
1.16739179771285 0
1.0337494153971 1
1.06773666179548 1
1.07107518255571 1
0.895982561429504 1
1.00566639707871 1
1.02917204268386 1
0.982930337635536 1
1.00155630077543 1
1.01404160615789 1
0.855176858562864 1
1.01208879756419 1
1.04457962438191 1
1.1195663711106 1
0.999744420583367 1
0.987163395454475 1
1.0749040006324 1
1.00359802617839 1
0.984318129542323 1
1.04583448685927 1
0.992766791714391 1
0.931654477398726 1
0.988057345403446 1
0.96938119170807 1
0.962077378812199 1
0.967980950883244 1
1.03373885584181 1
0.888745404390292 1
0.872379694916235 1
1.03982918038267 1
0.854250892879669 1
1.06740733835965 1
1.01025099930257 1
0.910200097424274 1
0.98129702837694 1
1.07178123837999 1
0.972622488112593 1
1.05545007641654 1
1.02127831447689 1
0.930380229120915 1
1.00144521469493 1
0.907703300041062 1
0.869478645978072 0
0.890560304707976 1
1.00702375263509 1
1.09467662240927 1
0.988587030465538 1
1.02013535255848 1
0.891486190861262 1
1.03396530762867 1
1.10135046194188 1
0.951103409849478 1
1.06572615428481 1
0.970323418259701 1
0.978125034692483 1
0.96702997049625 1
1.1141951054773 1
1.0273353797547 1
0.969643605128619 1
1.01480905323349 1
1.04789834125784 1
0.949476198157633 1
0.972499143019117 1
0.974819524815199 1
0.963648118704414 1
1.0146840211804 1
0.990023580109992 1
1.04819887868701 1
0.962011428267855 1
0.982087522547855 1
0.903020760616113 1
0.993247766509783 1
0.982250900808826 1
1.04308559178767 1
0.906418885147152 1
0.98719562579883 1
0.932026090296168 1
1.07723750716734 1
0.938698374474067 1
1.02318777049972 1
0.949767748598704 1
1.00845416441993 1
1.02729928573763 1
1.05330493868521 1
0.919078574020888 1
0.960027808366922 1
0.983749430583652 1
1.04285272490445 1
1.05242919467976 1
1.03662911414021 1
0.938796221495432 1
1.1283771328099 1
0.970354508790121 1
1.00671467390692 1
0.997706238858731 1
1.01422463324844 1
1.03432181195537 1
0.948476840301489 1
0.848309102652239 0
1.0292643890284 1
1.07055274492546 1
0.998784313097105 1
0.94062242577137 1
0.94499402691005 1
0.986492139049878 1
0.986622761497758 1
1.01892490085434 1
1.02274735472165 1
0.947013800100208 1
0.994922089669792 1
1.10010245524907 1
0.947145394371951 1
0.98440259493966 1
1.07973108038784 1
1.0713415037257 1
1.05888114151257 1
1.01181552147074 1
0.991002737036696 1
0.942930204327805 1
0.986106342776905 1
0.958165675184699 1
1.01254198890747 1
0.925040792336858 1
1.1210804801127 1
0.964154884827418 1
0.950891157911058 1
0.872317472466331 0
1.00809806289715 1
0.976740053295589 1
1.10599898208912 1
0.906056593217386 1
1.03315618419186 1
1.00480746163418 1
1.00525104349794 1
0.977305587736253 1
1.03283983525334 1
1.05371373802576 1
1.02267903807842 1
1.10756043386176 1
0.96948320450426 1
0.970846193925277 1
0.907823514036419 1
0.944475023867391 1
1.11896584904306 0
1.0237386173038 1
0.941819084643955 1
0.961589528932542 1
1.05197219397609 1
0.963150712061651 1
1.0640776110006 1
1.02160058644379 1
1.07291445596195 1
1.0545395246002 1
0.970516510210932 1
0.915414809034779 1
1.10450005234416 0
0.91677595636098 1
0.977957667055433 1
1.02037175469044 1
1.05426883033859 1
1.0465587346455 1
0.985543109894911 1
1.12066183205987 1
0.915116396805749 1
1.00972321973568 1
1.09902158032132 1
1.13356157297772 1
0.960027745384937 1
1.06744149102393 1
1.01405201314105 1
1.03100623737437 1
1.04706839996575 1
1.01673535200976 1
0.977356032301549 1
1.03020937922959 1
0.980326500417417 1
1.02401425233162 1
1.0536915765814 1
0.864466008363751 1
0.941102174815502 1
0.966920382269944 1
0.96346221120903 1
1.04004759588263 1
1.01156358250719 1
0.898937541428591 1
0.94763994899594 1
1.0865707935381 1
1.07459946097205 1
1.0428152965833 1
0.984493163750654 1
0.947995136505803 1
0.995313277251961 1
1.11844092956342 1
0.897154443083204 1
1.07490466870904 1
1.02155590593566 1
0.881894748013755 1
0.966456730613981 1
0.902129323180799 1
1.00556159829199 1
1.05953613448939 1
1.11832706307071 1
0.935454081649371 1
1.00273714928714 1
0.960779222903662 1
0.959324207699734 1
1.04348053748836 1
0.993074885041716 1
0.955392836679069 1
0.955479085455455 1
0.998794703533316 1
1.02182394452265 1
1.0360979524179 1
1.12749067783113 1
1.04469543330402 1
0.951595396208771 1
0.97937677673272 1
1.034860970746 1
0.938969369437396 1
1.07350416165838 1
1.00553514039055 1
0.924861091497348 1
0.820646798470557 0
1.06284643577283 1
0.864366271213505 1
0.972331696259745 1
0.999097217516082 1
1.14606252185778 0
0.909625259932857 1
1.02169233389336 1
1.01593044404153 1
0.944366804992056 1
0.885107834473584 0
0.93838072791147 1
0.909742798425811 1
1.01896816444654 1
1.10402186669262 1
1.07342431140955 1
0.97902885576093 1
1.05109420728192 1
1.00526005220445 1
0.909181328598585 0
1.06043861858722 1
1.00366354466826 1
1.13491847771826 1
0.988174422530413 1
1.07507338525947 1
0.994325953868477 1
0.92999383870961 1
1.03504957364913 1
0.996698715851046 1
0.98341405307324 1
0.942987162073215 1
1.06389175367696 1
0.970346036877819 1
1.04612411836638 1
1.09304509336162 1
1.14133251759928 0
1.04842764920641 1
0.895601552418696 0
1.09211465844888 1
0.873403970386048 0
1.22678775758594 0
0.974345460948284 1
0.932757732724124 1
1.03764030321362 1
1.08977064196223 1
1.04654152969916 1
1.1100398324142 1
1.04890911704913 1
0.945277753848854 1
1.02147820304857 1
1.03046556466739 1
0.946186390073091 1
1.04762349539904 1
1.02939355730818 1
1.01660727343025 1
0.98504554172082 1
1.09094873039517 1
0.924774812687287 1
0.972591575290355 1
0.97837853844312 1
0.906539622726929 1
1.02144120447429 1
0.88716404602901 1
0.928417479007887 1
0.948498509372733 1
1.09950551763727 1
1.05540601498728 1
1.05111688173499 1
0.87933898019372 1
1.01880461613616 1
1.04018581061056 1
1.05678986573597 1
0.964032661307997 1
1.00770747582563 1
1.0603864719504 1
1.09208698667809 1
0.954564279086447 1
1.03211363255025 1
0.949725928120437 1
0.974494335520254 1
0.950677403575151 1
1.05143368999199 1
1.00079783607262 1
1.0264440706839 1
1.1256771534586 0
0.94250464640626 1
1.02049021241684 1
1.0731372848114 1
0.955893430000894 1
0.952953678753116 1
0.920256855969271 1
1.0026073301288 1
0.971821676980083 1
1.0960874769327 1
0.9645511781966 1
1.15136389792615 0
0.958232123173226 1
0.99296450148792 1
1.06944500731132 1
0.995361207189131 1
0.857740037627186 1
0.944943119858081 1
1.09422406253099 1
0.932289176457821 1
0.988821505137512 1
1.0197325822133 1
0.939345636677322 1
0.972598840981973 1
1.02654836244763 1
1.01693939429554 1
0.920449097242319 1
1.06682316626707 1
0.956600510375555 1
1.06118107460216 1
0.992213585551108 1
1.01478675397893 1
1.05547360961989 1
0.962513666873735 1
1.0742576303424 1
1.03974257966303 1
1.06094157964248 1
0.975617429192117 1
1.05388900814125 1
1.06175337326122 1
0.897655857096941 1
0.892579867668513 1
0.976642031272005 1
1.01195597220072 1
0.938331135524123 1
1.06610281082916 1
1.04088542315595 1
1.05511153769171 1
0.943489268119998 1
0.980020106855765 1
1.02805191678649 1
0.959088037796672 1
1.02987490699986 1
1.05939095122637 1
1.13574647071147 0
1.03114917264984 1
1.04421630819127 1
0.925767874521641 1
1.09368904272444 1
1.00332039039777 1
0.977857799173099 1
1.04483928912456 1
0.973559961418263 1
1.04932957283953 1
0.947033291076727 1
0.921457956869001 1
1.03337945216543 1
1.00999263559862 1
1.05488601248804 1
0.917391984528403 1
0.87742986790297 1
0.888342288756966 1
0.915343340343577 1
1.03276705237827 1
1.05888002971172 1
0.991441549599323 1
1.03125015111945 1
0.903303554912428 1
1.04631662648709 1
0.96885951584126 1
1.10544457156664 1
1.01378532170895 1
0.966568926744188 1
1.03318783369551 1
0.932035936959508 1
1.00243019559853 1
1.01267213227829 1
0.953314768587712 1
1.04445393910563 1
1.07131176349703 1
0.89869409900167 1
0.88524856339281 1
0.973193748751249 1
0.954983474071846 1
1.0379752385316 1
1.03988954264783 1
1.05520266536199 1
1.04523902514702 1
0.979064584551185 1
1.0607702639821 1
0.999141428970569 1
1.00510570584436 1
0.826879255121013 1
0.982234470676982 1
0.959699661127565 1
0.968139591670437 1
0.918240766076443 1
1.0148691804271 1
1.06105931697378 1
1.073938775378 1
0.908629348318964 1
0.969814815166317 1
1.07371750720645 1
0.912852662220534 1
1.19333521402931 1
1.02606366328974 1
0.892710325623291 1
0.967802492971768 1
1.08128925760767 1
1.09534769248156 1
1.0180806695265 1
0.993794796648267 1
0.960282641532069 1
1.0341577039136 1
0.847439765536459 0
0.920394944323943 1
0.943820619908973 1
0.939913322757599 1
1.05061245756039 1
0.923145042234354 1
1.04756196378823 1
1.0703135930302 1
0.992156416258333 1
1.04438881834588 1
1.02842675803634 1
0.911609558319411 1
1.0010883444993 1
0.930997969625872 1
0.933932038375584 1
1.03163973173823 1
1.02841334069136 1
1.01874973761544 1
0.954697369097153 1
1.01144305220215 1
0.990239281992332 1
0.922889308280937 1
0.965783690728486 1
1.02149196946581 1
1.03111009321236 1
1.08377543033166 1
1.071135121891 1
1.04806533752991 1
0.990817471153496 1
0.916081628354222 1
0.968524923834686 1
1.00798173046479 1
0.98508854657562 1
1.0446000058097 1
1.021196660162 1
1.06065243317177 1
0.979204294278541 1
1.04705422192491 1
1.01513589688579 1
0.919643818227829 1
0.924968288295277 1
1.03877711461018 1
1.03004302743882 1
1.05955262058701 1
0.915892163899225 1
0.93334389467443 1
0.93538371319331 1
0.958244389839814 1
0.972666360647189 1
0.957948776831546 1
1.07301311814198 1
0.980952185521654 1
0.961048788188589 1
0.978608423863302 1
0.963565148307062 1
0.926752263501018 1
1.05126368700827 1
1.08988400423205 1
0.848372419927333 1
1.07391676306006 1
1.06010583519894 1
0.975069312615374 1
1.01655018165323 1
1.04688607324265 1
1.0107223665966 1
0.928280437393107 1
0.945896052795562 1
0.928551452462062 1
1.00014326438624 1
1.04937109375646 1
1.00448054071128 1
1.08269744825036 1
0.96818615789931 1
0.872611164751993 1
0.9540161608054 1
0.926838590903109 1
1.00209305198708 1
0.995886772757588 1
1.03726136316007 1
0.8493950662538 1
0.948400749486914 1
0.980061866626277 1
0.991775726297457 1
1.0433354897747 1
0.906146520966666 1
1.06482943285966 1
1.03151414223723 1
1.04535910984845 1
0.972948482748958 1
0.981678982950701 1
0.952794191782609 1
1.06260928982015 1
1.05332468244291 1
0.910898482922224 1
0.895791646971984 1
1.06611089699437 1
1.01119843510746 1
0.960041674140763 1
1.05347325214755 1
0.988342195183288 1
1.07321599502046 1
1.03588476063141 1
1.02707003439132 1
1.02213522428623 1
0.867827225123097 1
1.06188919026024 1
0.934217441106282 1
0.926036836598968 1
1.0081882083824 1
1.05567815910981 1
0.948906474176906 1
0.992434496520581 1
1.03031444457173 1
1.02639854641485 1
0.968869064724458 1
0.99130565691953 1
1.02382526811475 1
1.07824798350444 1
1.07778486788547 1
1.07815740236159 1
0.97085092272461 1
0.980612803157736 1
0.941918320717174 1
0.962687516085711 1
0.976104090394862 1
0.939175147976085 1
1.00105256340938 1
0.983716532398593 1
0.982698168811414 1
1.04960530808264 1
0.960163242347152 1
1.05275415568519 1
0.97145543335402 1
0.890193090936394 1
1.0544674003522 1
1.03039599857243 1
0.95989657258282 1
1.01660107852749 1
0.969216383586989 1
1.01998433312738 1
1.04845520374892 1
1.14962274776472 0
0.962237536687105 1
0.904757828831829 1
0.986775424987844 1
1.03437442883134 1
1.03947208139995 1
1.07790399822814 1
1.01070566143928 1
0.964167580791282 1
1.01978258447669 1
1.01245940426524 1
1.02109060139625 1
0.98219642381664 1
1.01937300814251 1
1.01494451374704 1
0.937034166537463 1
1.18204432907244 0
0.93901903720447 1
0.871432291626796 0
1.00558286751766 1
0.955482703964904 1
0.961979123575568 1
0.962173538653796 1
0.921252959839474 1
0.931509552489681 1
0.950854275781952 1
0.988209719861502 1
1.02866739637553 1
0.980146818885869 1
0.901812962172212 1
1.0436369935999 1
1.01749242121867 1
0.931269778669686 1
0.933604566721466 1
0.907746944669548 1
0.961219015888436 1
0.945326697319493 1
0.943108556222651 1
0.950310408745417 1
0.98006154998507 1
0.953373708932268 1
1.04330742660231 1
0.987496087410636 1
1.02997727117207 1
0.924260929354092 1
1.07210054259105 1
0.912141555039274 1
0.976594845634875 1
0.945692455105284 1
0.955257653070211 1
0.938894431739933 1
1.07209845475696 1
0.955096109181778 1
1.05181593844148 1
1.03452332740659 1
0.858076232820111 0
0.937742809990894 1
0.965174099989662 1
1.09373438037199 1
0.977245652162493 1
1.04793335712968 1
1.05731149462711 1
1.09895728343917 1
0.994187068880104 1
0.955000450195149 1
1.05802169044181 1
0.946331541184801 1
1.02678181486161 1
0.981921887452552 1
0.962244003196365 1
0.888057829748398 1
1.03118734687748 1
1.02106881288132 1
0.98084386026123 1
0.963261920926041 1
1.0034023463085 1
0.996856946653817 1
1.01678173269772 1
0.981001152087748 1
1.01437312870798 1
0.997148402729385 1
0.879904846415439 0
1.02915172163756 1
0.990343278630944 1
1.02642233900317 1
1.01879131802261 1
0.997883842109033 1
1.12154688166003 0
0.936038204137431 1
0.985918945858061 1
0.937379246019867 1
0.999438585597805 1
0.978668095521999 1
0.976316129725645 1
0.896712773057028 1
0.996761394440087 1
1.01796089136724 1
1.05670179636678 1
1.04018075227306 1
0.998583279270859 1
0.990782513438279 1
1.03384094908319 1
0.928209685759194 1
1.05552924300612 1
1.07788589452585 1
0.980482977515118 1
0.911331447393689 1
1.14978392278768 0
0.96168303603235 1
1.04161801283759 1
1.02397765180618 1
0.897178358821732 1
0.919676217312003 1
1.09693117224416 1
1.06183871215418 1
0.983936099564418 1
0.970402314039406 1
1.04950452395276 1
1.03352549509201 1
1.08675379082256 1
1.01407288080653 1
0.932718355927159 1
0.961017153349452 1
0.951443088341554 1
0.991048127043336 1
1.04970466874616 1
0.995465109733221 1
0.922315842662836 1
0.935430931833679 1
0.969595655449883 1
0.959976392819671 1
1.04586560863437 1
0.998095195530756 1
1.04476218886478 1
0.913237324004207 1
1.03990196368566 1
1.02512425879124 1
0.985480280615528 1
1.00998140366407 1
1.03571114477489 1
1.03239720119525 1
0.998238983013159 1
0.889179058027632 1
1.03677384312166 1
0.927420518593904 1
0.94551204805851 1
0.966800571339271 1
0.993384804836185 1
0.913507399102669 1
1.01747517713274 1
1.06865929805524 1
0.94198539409252 1
1.0119773806079 1
1.06665286319106 1
0.914260175009176 1
1.03768434807347 1
1.02178756434127 1
1.05922472137019 1
1.04433106081484 1
1.00588320145133 1
0.991831717050372 1
0.981555905864357 1
0.937029566340603 1
1.01561492845208 1
1.01064765561972 1
0.920185312789648 1
1.17600375810731 0
1.0142542910903 1
0.992376158211043 1
1.11574129716811 1
0.997053986102224 1
1.11138269265143 1
0.995546520980259 1
1.05719092162155 1
1.01119243263251 1
0.990430568547281 1
0.973655776902457 1
1.06224656940686 1
0.957510588492992 1
0.847329223690835 0
1.1125525454818 1
0.926226445789927 1
0.996593878242793 1
1.06531805726432 1
0.799848748588097 0
1.01729302612836 1
1.06500945189459 1
0.973682890490569 1
1.02954466250449 1
1.03430749997478 1
0.980671390009512 1
1.12864066537293 0
1.0232415048217 1
0.987240451642883 1
1.07625557216668 1
0.955057716673187 1
0.866806715449722 1
1.00739602864648 1
0.981053189861985 1
1.02116692389305 1
0.997539313551303 1
1.03303541939114 1
1.0297321713088 1
1.06282305465393 1
0.983523202183346 1
1.04476664399061 1
1.09733305094541 1
1.01820136992411 1
0.993567467154742 1
0.969151739655351 1
1.05904944791607 1
1.08504260705045 1
0.941689790225973 1
1.02862668493279 1
1.0156830128392 1
1.00268282710952 1
0.940927399266603 1
0.858446795299071 0
1.10980387698748 1
1.04810188650324 1
1.00148971356789 1
1.09000752635318 1
1.05869043298522 1
0.879200377273784 0
1.07071430835599 1
1.01181247004521 1
1.09909189934485 1
1.1605020277689 0
1.02104808844635 1
1.04044783924026 1
1.050025728091 1
1.03861242324541 1
1.01514229477356 1
1.03173807632428 1
0.979358310460897 1
1.13690333241398 0
0.982161358230348 1
1.04703005660653 1
1.00091521221238 1
0.953272812497197 1
1.06923710414902 1
1.00792449746482 1
1.09302868833693 1
0.946094797974148 1
0.868902994478873 0
1.00553263290073 1
0.973399388986137 1
1.02604223621631 1
0.948599682615393 1
1.03521290763173 1
0.963571618708869 1
1.0114237722909 1
0.951773026631925 1
0.974905184773564 1
1.02518070415212 1
1.04803509219622 1
1.00859513910766 1
0.944849031572495 1
1.20704632358816 0
0.865350780138084 1
1.09683943696794 1
0.978789699828385 1
1.12815162219551 0
0.974584207605786 1
0.998893308781414 1
0.950109237051184 1
1.10312395686568 1
1.03184651380696 1
1.05268893781149 1
0.960129588577233 1
1.01357562105097 1
0.979395231376249 1
0.965455305152827 1
1.02218988042341 1
0.984342123275395 1
1.10475125365016 1
1.03121512231069 1
0.935955248927042 1
0.977214461947806 1
0.885613993193658 1
0.988097476043854 1
1.11242271464569 1
1.02361335279714 1
1.0281005102962 1
0.961649897438969 1
0.905587613774208 1
1.05415598061772 1
1.02588579855923 1
0.960606839772399 1
0.996970030163001 1
1.02311743983476 1
1.03806134171184 1
0.986712905507624 1
1.01675112595615 1
1.01436098134072 1
1.03284167818734 1
0.911719493232252 1
1.00794550041423 1
0.976350321760151 1
0.956708067606146 1
1.00659983173545 1
1.05182301595885 1
0.917984464178542 1
0.872272307055003 1
0.957020113366223 1
0.95258377528441 1
1.06659950900167 1
0.893529500073725 1
1.00745027340589 1
0.91823543396512 1
0.953150920134238 1
0.889851051240868 1
0.998106417936953 1
0.981641612496529 1
0.885420771951718 0
1.02852407418702 1
1.01711870042108 1
1.01297751093105 1
0.981208552503842 1
0.994615422589407 1
1.00380796767558 1
0.981330854937448 1
0.881726529351554 1
1.04456981955154 1
1.03322872056948 1
1.03547338636262 1
0.969241940415758 1
0.988374996993382 1
1.04167836824102 1
0.910989322751995 1
0.991035829986631 1
1.01968053808544 1
0.911560383962475 1
0.984030215534994 1
0.904250673538365 1
0.981561228046531 1
1.02038341511321 1
0.964572423539891 1
1.00399440686222 1
0.893447291230273 1
1.10102482349817 1
0.932858818426579 1
0.968308881936575 1
0.922838048520041 1
0.991651418867195 1
0.964878932106004 1
0.948470599280686 1
1.09381784191342 1
0.986794186323332 1
0.939225884199144 1
0.946127974248822 1
1.0101021453782 1
1.03253629101062 1
1.03709057970435 1
0.94214047633909 1
1.11154140786909 1
1.03446867316363 1
0.970170713231127 1
0.944639037824225 1
0.988745985783505 1
0.954175950580066 1
1.05645035802659 1
1.03827440633578 1
0.950246527067864 1
0.983068374018998 1
0.956126993407657 1
1.09076260394836 1
0.983476247664945 1
1.05959900172367 1
1.00633118327928 1
1.02997771579421 1
0.998167671682216 1
0.990209482728166 1
1.05312983573331 1
0.980158285115905 1
1.05841083803394 1
1.0201324183149 1
1.00223854494141 1
0.955713789615024 1
1.02912108179273 1
1.04733178900542 1
1.04596636595775 1
0.910778862867452 1
1.02098928344172 1
0.941915401335625 1
0.982819135141157 1
0.96875712407068 1
1.00760124159728 1
0.845829985679995 1
1.00052750482463 1
0.973320416330379 1
1.06628047647549 1
0.975965703574112 1
1.04210203293917 1
0.977666509354236 1
1.02635575404839 1
1.05637170653665 1
0.965576024087248 1
0.877025388297695 0
0.998307882698828 1
1.03079073504077 1
0.948963692076142 1
1.00755291918434 1
0.907777778120898 1
0.961503402148982 1
1.09178986079538 1
1.05124672968373 1
0.896295550043798 1
0.906673588551891 1
1.03306146377275 1
0.990738897634396 1
1.01907770798907 1
0.857297570248908 0
0.975869103405545 1
1.02009372365722 1
0.995233117998532 1
0.954740600245132 1
0.940543176586305 1
0.935728644044864 1
1.05353418938221 1
0.896816091365087 1
0.985362914729001 1
0.947231185324333 1
1.00038196412586 1
1.11970689858146 0
1.04634990872463 1
1.15132272807936 0
1.16276746642777 0
1.08800543485129 1
0.939388694876009 1
0.969034067357852 1
0.93766678676705 1
1.13560532938901 0
0.922850965090578 1
1.04860879354203 1
0.925453330908137 1
1.1299396413093 1
0.976299466348137 1
1.07896681282231 1
1.09579960474561 1
0.982993743117115 1
1.00678459968853 1
1.0235638317413 1
1.00609942098943 1
1.02933642814726 1
0.887821276473834 1
0.950016754514356 1
1.02762128151815 1
0.988398850014635 1
0.947099596577964 1
1.07219456098004 1
1.04758941961612 1
1.04365044404993 1
0.985010351964617 1
1.07972442620331 1
1.04395645306441 1
0.966052401284771 1
0.977078123238605 1
0.981854351487059 1
0.994112303312819 1
0.990363472422286 1
1.09780873149563 0
0.981915461195928 1
1.00453853327261 1
1.08757390367602 1
0.87506814885803 1
1.04176415294315 1
0.886564360516469 1
1.03279329009311 1
0.97203928226421 1
1.00861928556504 1
0.932128679894889 1
1.13718323933734 1
1.04727865804753 1
0.999782066440574 1
1.02812405328002 1
0.881199961130934 1
1.02016160941956 1
0.889992567845842 0
0.978419215881687 1
0.979323993830801 1
0.921020915753381 1
0.972138678926191 1
1.07127621652513 1
0.962026500821672 1
0.985116501355467 1
1.02762489654755 1
0.983571529234519 1
1.01473845745353 1
0.940269121014393 1
1.1051881899584 0
1.00220307821268 1
0.948745417637262 1
0.970155414923396 1
1.01708817837913 1
1.02940830619508 1
1.11995766203768 1
0.988776583809012 1
0.987716191749481 1
0.945513535818368 1
0.998808922767949 1
1.0285592496488 1
0.96074894299306 1
0.994321808715787 1
0.947742199805163 1
1.12417015980922 1
1.00392972818189 1
1.00611791779353 1
0.990155234475775 1
1.04089001902508 1
1.07305802286656 1
1.06927432015096 1
0.998677645927541 1
1.06793732146771 1
0.902209246918599 1
1.07303796591952 1
1.12133267889209 1
0.976082186132421 1
0.970690452451174 1
1.04740109109107 1
0.979276833248928 1
1.02773308384408 1
1.01838986617638 1
1.02092122358338 1
1.02199212943298 1
1.06807338922684 1
1.0300050785245 1
1.0213776445822 1
0.90031431607552 1
0.860052663500122 0
1.06219915820573 1
0.975064451061696 1
1.03827233553265 1
1.03085423588842 1
1.08403115383318 1
0.820665506376283 1
0.941140916021049 1
0.913668689655903 1
0.971633442630291 1
0.962244222030753 1
1.04128319254942 1
1.08923054320918 1
0.99323131352633 1
1.06243738737014 1
0.939563799647248 1
1.0343809144211 1
1.07044506976936 1
1.08603366617815 1
0.981467006095151 1
1.009148411545 1
0.966691042503329 1
1.03313800553525 1
1.05668852542662 1
0.96442536040536 1
0.933089372751186 1
0.869516315642578 0
0.895472146205557 1
0.974282405507704 1
0.991906971547677 1
1.1082991258002 1
0.875084271887349 1
0.938094135089539 1
1.08730514033232 1
1.02082724301937 1
1.06457424006408 1
0.983386292172948 1
1.00299592632447 1
0.984754035059795 1
1.02879273593744 1
1.13991108931889 1
0.969140666052303 1
0.98779981372499 1
1.09190477871687 1
0.972338260695924 1
0.944628385712842 1
1.01511044020456 1
1.038124262308 1
1.06515832259616 1
1.05649160324695 1
0.989090964466407 1
1.05019630523769 1
0.977353107274729 1
0.997078518591632 1
0.988311900101574 1
0.963789357076539 1
0.918832066434364 1
1.04801331250526 1
0.985066801042499 1
0.954019644854642 1
0.976840120351623 1
1.03710303099128 1
1.01208365080019 1
1.10234446873724 1
0.916884171558196 1
1.03309276668151 1
1.04513131479765 1
0.933066726857362 1
0.986287621414096 1
0.908280052087616 1
0.941216874042155 1
0.99843114853878 1
1.0727819184216 1
1.01563730012147 1
1.08692942034477 1
0.911256760952752 1
1.10597294001486 1
0.984035141285734 1
0.909149086686725 1
1.11366839594376 1
0.997062271499014 1
1.07152380151416 1
1.08883105551616 1
1.12292645749112 1
0.874958565872707 1
1.08676240475215 1
1.11723262311307 0
1.058162816232 1
1.04371018005781 1
1.00686621458256 1
0.996867009643676 1
0.971775202947874 1
1.03885589665207 1
1.00262163273296 1
0.929627726761123 1
0.969084408617541 1
1.04618639885387 1
1.00254448362641 1
0.953866556029006 1
0.968432602819517 1
1.0468556326236 1
1.09034009837094 1
0.988829870951737 1
0.994967973531782 1
0.995887635546909 1
1.15534376207842 1
0.980197413247578 1
1.00691336516555 1
0.953417152159547 1
0.881452181274701 1
1.1274058047605 1
1.03274861234277 1
1.08316074362214 1
0.908093173993243 1
0.98722355771081 1
1.06397050332173 1
0.988175445576861 1
1.01487916129032 1
1.00339889274562 1
0.994481189166053 1
1.02490522920996 1
0.994969692320035 1
1.06074108169876 1
0.956232712290209 1
1.01733840743155 1
0.935576620485852 1
0.97867047104234 1
0.910556685178627 1
1.01863456538483 1
1.00779160511341 1
0.985084216831003 1
1.03838215845193 1
0.997786877878656 1
1.01105396881646 1
0.963745325922194 1
0.944614783598474 1
1.0116142346293 1
0.981819182170603 1
1.11141810171162 1
0.905392379384116 1
1.05113421758785 1
1.00691799627359 1
1.04422612979615 1
0.98254030923995 1
0.978143782048467 1
0.86341750522923 1
0.980521044741327 1
0.996881627951616 1
1.12446337146085 1
1.04193575816797 1
1.05913033706775 1
0.988914841905246 1
1.05404398289394 1
1.0106864627562 1
1.0779459010533 1
1.00669937950475 1
0.935699823484875 1
0.981744612057403 1
1.07721015073691 1
1.03658398110767 1
0.996782221513583 1
0.997499689942579 1
1.02354046024206 1
0.940856503297911 1
1.07837572753229 1
0.914552095611096 1
1.01290749191501 1
0.978971702481877 1
0.989484326864195 1
0.992891531326818 1
0.995618677649299 1
1.00859393968706 1
0.966158132330698 1
0.98818283202378 1
0.999278677887765 1
1.0471321615013 1
0.980439010352992 1
0.989624131020527 1
0.947576985588585 1
1.05155644819209 1
1.00163674865047 1
1.11724959509994 0
1.02620127948471 1
1.01369046246115 1
0.869166740439318 0
1.06211998018537 1
0.981996888307405 1
0.951054632830024 1
0.893482957501953 1
0.987722474994095 1
0.967864406183581 1
1.06794349087003 1
0.98470874909754 1
1.05572889442006 1
0.886408858260768 0
1.08619347105325 1
0.932723129580909 1
1.02505819627472 1
1.13663859674406 0
0.981449266842223 1
0.988140292354333 1
1.12650660536566 1
0.999929277702667 1
0.966458988105189 1
1.04677002678996 1
1.06363398131054 1
1.05054282788208 1
0.872535870999706 0
1.01792897706353 1
1.12506281855258 1
0.978102400680509 1
0.953501174851303 1
1.07890470061713 1
1.01303385483726 1
1.02806438224377 1
1.02497750084729 1
0.907556037699295 1
1.01860990833234 1
1.08550457245317 1
0.982417165347951 1
1.06964220495238 1
0.972300377321933 1
0.996888077835111 1
1.02811965329304 1
1.04093749953875 1
1.02492873703572 1
0.970195217009184 1
1.02855808091536 1
0.986572789013551 1
0.983754717429439 1
0.985486090844872 1
0.901880443132859 1
1.15011917382353 1
0.999685745465303 1
1.05775793201879 1
1.10107779618411 1
1.00955950883467 1
1.03572699385667 1
0.986393007331827 1
1.0589363862128 1
1.05247482955473 1
1.01802956741321 1
1.03815483885057 1
0.966816562502722 1
1.04139012076449 1
1.02446962157142 1
0.985520475510463 1
0.97302740538249 1
1.09416549803113 1
1.11602164364875 1
1.1138728013058 1
0.930894750700438 1
1.01931346742038 1
1.09341495258384 1
1.03260557947422 1
0.903647474311202 1
0.945509279756986 1
0.945533608163375 1
1.06249352841693 1
1.05416649041951 1
0.943088019599191 1
0.999487613168223 1
1.04359407918735 1
0.992897844267727 1
1.0009288367756 1
0.942427219132391 1
1.04956958218214 1
0.972033566050218 1
0.990132110563164 1
0.939591089902548 1
1.07858795349115 1
1.08508152290327 1
1.10459169521949 0
1.08202922871628 1
1.06543515342523 1
1.02147079385589 1
1.03228127328357 1
1.01976301392247 1
1.07223105068227 1
0.955989773960707 1
0.972005233957563 1
1.03297427849812 1
0.993120689381732 1
1.01472018171482 1
1.00761310429026 1
1.00689204323909 1
0.97603391428783 1
0.920123545319445 1
0.951507911284135 1
0.952968666146408 1
0.954800464573076 1
1.02740974869899 1
1.05436418993643 1
1.06150694519488 1
0.949338714203496 1
1.03416165298096 1
1.01016525361803 1
0.895814797437798 1
0.979540772728887 1
0.965578101400708 1
1.00300926838157 1
0.976417338716038 1
0.951902550194389 1
0.939699796371672 1
0.976789018343666 1
0.830532256995671 0
1.08862470451375 1
0.917887342062517 1
1.05374758171327 1
0.953231704820185 1
0.923170305448149 1
1.01516610100884 1
0.987941934577634 1
1.01943880457125 1
0.972115675616003 1
1.04445908141974 1
1.06067277319725 1
0.957545819560193 1
1.00454326199051 1
1.04165278404612 1
1.10189653296652 1
0.937000785992092 1
1.00917550944109 1
1.06150888644497 1
1.04576494263622 1
0.978975084300977 1
1.08353720579999 1
1.02325487862968 1
0.960403657066236 1
0.83679514452351 0
0.98056480788169 1
1.07930864857221 1
0.973450989236116 1
1.02416739836372 1
0.916067999785429 1
0.987030872016043 1
0.998418686883 1
0.949932661552771 1
0.992611926494717 1
1.01792651581716 1
1.00122820293291 1
1.02513638643712 1
0.980699066353262 1
1.01918364562806 1
0.98527665578249 1
0.968301190551756 1
0.978737041150654 1
1.1141283482817 1
0.890602417069633 1
0.988739131769703 1
0.950292997082805 1
0.911344616570705 1
0.933790882819808 1
0.978356259367852 1
1.01491346731181 1
0.944004874018727 1
1.00146240995137 1
0.918786456112106 1
0.995365516286773 1
0.959488504667069 1
1.15521262377309 0
1.07817898314374 1
0.996909677428092 1
1.00293161611459 1
1.07042861677025 1
0.976567630780774 1
0.93159952352412 1
1.11883342108847 0
0.98885951863943 1
1.04874729919555 1
0.981277989879092 1
1.0095538114363 1
0.976989300136992 1
1.13746807601757 0
1.02907747755494 1
1.03180923240711 1
1.03908842635289 1
0.94006010389726 1
0.973035815115313 1
0.963058013415668 1
1.04959555061076 1
1.01005576349092 1
1.01472916882108 1
0.923573126145353 1
1.04830854425677 1
0.99031441045571 1
0.934619337149314 1
1.02005905795519 1
0.970877575805879 1
1.03146782023808 1
0.979087411527244 1
0.96762677872082 1
1.10287218137125 1
1.04622487081851 1
1.06319357982919 1
1.06750464175993 1
1.10201032870046 1
1.10292848696156 1
1.02183425156675 1
1.08534192978536 1
0.986733613530287 1
1.03123056419218 1
1.05402971236115 1
1.02385758798135 1
0.894867574671733 1
1.10764908255127 0
1.05169562065613 1
1.02468300444701 1
0.94786905693943 1
0.960231367156059 1
1.01005039983959 1
1.01545431881662 1
0.933213485889282 1
0.999571274455738 1
1.01141615386359 1
1.02378320760535 1
0.926742589658777 1
0.968350118892253 1
1.06584732112416 1
0.924941157092568 1
0.981442000326501 1
1.08829519416305 1
1.11932085871821 1
1.05695921141823 1
0.935293046201075 1
1.07357930169615 1
1.13388390082939 1
1.00518726906575 1
1.08163324646135 1
0.940266520193259 1
0.955173201626486 1
1.05544753854908 1
0.88925204077885 1
0.920143411508311 1
1.03610933798413 1
1.02916852327461 1
0.969355928678316 1
0.936934500291099 1
0.954815618357699 1
0.987046252981523 1
0.965874876029764 1
0.977730408546068 1
1.07257108089012 1
0.968738118024967 1
1.00905406821107 1
1.09974815120658 1
0.937772982411784 1
0.942371911579466 1
0.906002988149684 1
0.885354525435163 1
0.94511191161288 1
1.0263931068721 1
0.932095585247825 1
0.983314371766733 1
0.948183380785829 1
1.06225875221293 1
1.02130104561672 1
1.07279490338248 1
0.969794866274252 1
0.979682805117772 1
0.947243036147396 1
0.872168987203196 0
0.929599362402349 1
0.9988449765941 1
1.02597347437149 1
0.944740880937158 1
1.01022455908743 1
1.05912351029373 1
1.10221725014941 1
1.02254219232433 1
0.985884440552025 1
0.996668847315128 1
0.984570620669795 1
0.982258254230911 1
0.959058553907514 1
0.896528838798715 1
1.07335355207116 1
0.976208519334608 1
1.03758795174973 1
0.874164921808031 1
1.07752172447998 1
0.949070331552075 1
1.08782448282325 1
0.978854131381874 1
1.0472310907615 1
1.02477143873064 1
1.06679021500038 1
0.971773165308605 1
0.963576858057073 1
0.93922813107522 1
0.965017315310531 1
0.95363433344096 1
1.01250763972487 1
1.00518760483174 1
1.17702656171527 0
0.999306625078527 1
0.995368544251012 1
0.975204499712735 1
0.935028982982045 1
1.00604098908738 1
0.886878338741789 1
1.03075251976887 1
0.933976541948108 1
0.962753378411437 1
0.975008399846417 1
0.938455017013206 1
1.07863104379433 1
1.01026709953651 1
0.929087518910959 1
0.955921517435339 1
0.991766417782523 1
1.11340054637063 1
0.880827602849749 1
0.910744778751439 1
1.05800079047796 1
0.955309771067121 1
1.03890601586937 1
0.970100082941667 1
0.960382635101303 1
1.00424846503491 1
1.07479158971268 1
0.959067627673781 1
1.10787115000141 0
0.982868031687417 1
1.0437138547384 1
0.935472752105637 1
1.01514750721698 1
0.945849477540199 1
0.972101938422656 1
0.97800940233975 1
1.02013753321961 1
0.979192149220575 1
0.909878935945012 1
1.02574049646295 1
0.922607120750066 1
1.05895190118359 1
0.952579295258197 1
0.987822864790169 1
1.05022713556659 1
1.03792683993223 1
1.08644154367309 1
1.06675989575648 1
0.857470848864433 0
0.993347091007117 1
0.880027001147884 1
0.896673150518095 1
1.03311950854441 1
1.06107292151024 1
1.11310781082127 1
1.05481070079914 1
1.0210994271947 1
1.00268810491607 1
0.988400594805941 1
0.989879466815364 1
0.937518555255889 1
0.973489609786325 1
0.989078631943402 1
1.06084498802934 1
1.11020383198836 1
1.00893183612981 1
1.0566802786944 1
0.941335166401618 1
0.968461327551382 1
0.980803996831935 1
1.01001427400716 1
1.00815963054922 1
0.978314585102436 1
0.975124738873543 1
1.10707708764056 1
1.01009612028203 1
1.04510966570914 1
0.793207228660494 0
0.976494243943501 1
1.0771806642097 1
1.01454729045219 1
1.07869355009777 1
1.05671746943474 1
1.00712615345053 1
1.03479967148421 1
0.982263883359296 1
1.12990518018232 0
0.983964098156434 1
0.950977647104739 1
0.877051285351122 0
1.10730805632157 1
1.07505371825363 1
1.07258240055329 1
1.05020552740288 1
0.911928414383185 1
0.939770652000651 1
1.14766907092144 0
1.0480680557968 1
0.960079510997183 1
0.921487757981897 1
0.850438629853109 0
0.923124581990892 1
0.968074297223859 1
0.902323128383714 1
0.983853415358659 1
1.01033641918699 1
0.861949909118465 0
1.01908078403496 1
0.992654787330538 1
1.11981602435604 1
0.924412082118008 1
0.997433135973429 1
0.931913368762346 1
1.05403573112771 1
0.990647714094122 1
0.937688374929851 1
0.909820457053377 1
0.979522779056107 1
1.01489787395826 1
1.00053788589339 1
0.916941535547236 1
0.920204546065232 1
1.03859784656616 1
1.0044668915772 1
0.933320363790594 1
0.970838634280757 1
0.948644653001904 1
1.02694864020182 1
0.941666326109954 1
1.02186267605486 1
1.04418824422047 1
0.946185144038269 1
1.01161349749282 1
0.978601448020885 1
0.953497416630799 1
0.980756965050437 1
1.00086479447609 1
1.05458540287192 1
0.949232782391377 1
0.920097109100914 1
0.978210489782033 1
0.838132826856508 1
1.01294667851391 1
0.978644954152526 1
1.06548066007265 1
1.01386529651954 1
0.989355388667016 1
1.00442175860085 1
0.947970572120776 1
0.917881118471833 1
1.03237324161765 1
1.00309850447964 1
1.00086156966734 1
1.07833237159475 1
1.06786743622295 1
0.932439569369255 1
1.07767150170797 1
1.02684896452518 1
0.992000075225202 1
1.02346839239169 1
1.09623515209726 1
0.980246636954546 1
1.08656667480192 1
0.998934694031879 1
1.00204134976405 1
0.976261184738774 1
1.06573566387592 1
0.886644412207063 1
1.01906860174079 1
0.961221297393584 1
0.957169200491135 1
1.16088008887134 0
0.997277238204117 1
0.990934160471784 1
1.03186513369414 1
0.917770637998354 1
0.870510411993816 0
1.06562910795487 1
1.00864940509452 1
1.03644749250589 1
0.949789128881898 1
1.07102158497886 1
0.987421975740889 1
0.984104489942149 1
1.10397338133813 1
1.0623271112453 1
0.956947370403713 1
1.06225148563886 1
0.914578345067149 1
0.898510050274579 1
1.05019750564711 1
1.01570913529943 1
0.946065502852214 1
0.931981210769438 1
0.974240399218939 1
1.09596562904756 1
1.08461188515306 1
0.967124432575098 1
0.958382698032565 1
1.07781731971545 1
1.03651696402369 1
1.06251358568204 1
1.05779355981301 1
1.05511318595862 1
1.11891841454789 0
1.0579523389449 1
1.10959098015028 1
0.959897623401491 1
0.973925597887927 1
1.01475473977868 1
0.969576575117058 1
1.03084511786815 1
0.906223877429485 1
0.986842695884743 1
1.13045486030735 0
1.08916268330244 1
1.01701267840961 1
1.02623517117963 1
0.922790059265024 1
0.964103468925729 1
0.941136047159043 1
1.00604272646063 1
0.982229983106598 1
0.993494329568201 1
0.960616010099922 1
0.944495325806025 1
0.95358452021732 1
1.09526451454595 1
0.964448018786321 1
0.960085297906158 1
0.987641489117152 1
0.987524097060554 1
1.00613111186789 1
1.06526556041497 1
0.986757558095285 1
0.98619580607614 1
1.13131845753322 0
1.07599492462223 1
1.02365235168532 1
1.02877582165567 1
1.08425079707484 1
0.998752469536397 1
1.00034914426119 1
0.945845910649349 1
1.09499213088598 1
0.925320500517868 1
1.04488706339446 1
0.948391502042217 1
0.919560030285944 1
1.09424473565898 1
1.04573508144377 1
1.08341649691613 1
0.959188471281826 1
0.996880019079643 1
0.902918314027897 1
0.996004511334929 1
1.01485743226293 1
0.951122005769686 1
0.993276724101797 1
1.02877798480973 1
0.973803950714057 1
0.993961963938737 1
0.924133142806991 1
1.06774706102205 1
1.11143883443824 1
1.01141706557401 1
1.02701443850309 1
1.05209158202278 1
1.05048969775927 1
0.930732833356573 1
0.952420009343045 1
0.939783934913822 1
1.0551951957841 1
0.969019527995365 1
0.91827285068286 1
0.987965333366173 1
0.936026082934006 1
1.0698508847804 1
0.912350773275596 1
1.04556456894456 1
0.979487019174268 1
1.0715657921131 1
1.0030592766712 1
0.945524610072796 1
0.97774716759053 1
1.0126997877732 1
1.05216020065048 1
0.924730039829347 1
0.999448347157369 1
1.01314453841049 1
1.05940567529566 1
0.967216990032522 1
0.975821290482787 1
0.941775448703339 1
1.13504832752061 0
0.933920402207428 1
0.947771964482988 1
0.942304169582592 1
1.0036479736043 1
1.03197600756971 1
0.960392818409836 1
1.01895280754204 1
1.0032750979125 1
0.948923656985079 1
1.00883859288904 1
0.943963722369713 1
0.963675854836977 1
1.05272332510434 1
1.09050282172266 1
1.06554896277348 1
1.00475745975144 1
0.864190727957548 0
0.836554015446064 0
0.925065962331959 1
0.993688533836655 1
0.963256741530669 1
0.966586304022118 1
0.976131337671846 1
0.981114525459179 1
1.08653885797401 1
1.09843878408288 1
0.849430154429881 0
1.00975718700946 1
0.940246610675826 1
0.991798773299007 1
0.900444364903928 1
1.03554081806596 1
0.893898911708098 1
0.990603088718542 1
0.950621540356687 1
1.16284237706231 0
1.02195470822814 1
0.970942337120076 1
0.93591965948089 1
1.06428442386044 1
0.941863053895395 1
1.01949859358698 1
0.969036399896897 1
1.01019538292087 1
0.962192654873859 1
1.04547617615628 1
1.08153742560743 1
0.983386371170624 1
1.01155112421348 1
1.08686711283868 1
1.06695312258423 1
1.02867114274928 1
1.0356302479711 1
0.96477010012872 1
0.944946195586519 1
1.05106203017317 1
1.05163997903431 1
0.930716104822134 1
1.00203269869903 1
1.10252548600355 1
1.15146248993238 1
1.03328521288459 1
0.972208151318012 1
0.981858772199746 1
0.928844442075652 1
0.963520845154608 1
0.883626099328135 1
0.996969105765839 1
0.915335537454105 1
1.10878981159429 1
1.11305414080506 0
1.05189580237994 1
0.977938180932639 1
1.05919769009291 1
1.04245488425234 1
1.01764443322442 1
1.14384788455515 1
1.07370467307341 1
0.918616978144546 1
0.918840960810042 1
0.888268084033362 1
1.01982637098543 1
0.945367726117376 1
0.979984379945859 1
0.964113468198522 1
0.893495893100766 1
0.996331563930359 1
0.964104389885884 1
1.09536595099952 1
0.985722585724089 1
1.03484438862924 1
0.961502111928667 1
0.947184218553372 1
0.94974655258624 1
0.986650457509347 1
0.988808091385025 1
1.11528045507337 1
1.04214932434129 1
1.00624486721745 1
0.929507310441857 1
0.976663269304556 1
1.1221374040057 1
0.975095974581164 1
0.910256986654853 1
1.04812330000942 1
1.16228816824829 0
0.909451857795641 1
0.937457314437888 1
0.978543465961306 1
1.04807982110043 1
1.07163907369834 1
1.01895785780551 1
1.02937580481668 1
1.05176994802074 1
1.00576311379019 1
0.933357736729288 1
1.00071664364214 1
0.876304565151933 1
1.04239428318278 1
1.07827695660155 1
1.01693073632517 1
0.980692450283838 1
1.06796270941675 1
0.99695298957811 1
0.996247403285705 1
1.09081319746864 1
1.00392946194754 1
1.00890755257059 1
0.963630223860148 1
1.12230419052644 1
0.998952070817974 1
0.994874100360518 1
0.932806661888692 1
1.03658526264616 1
1.02161371809974 1
0.970312330927295 1
1.07180031041142 1
1.01296673000509 1
0.980954220913437 1
1.01514259489428 1
0.939897161001921 1
0.902354594545861 1
0.960282385075496 1
0.990853299170928 1
0.887242570908918 1
0.955099994919735 1
1.0110962767648 1
0.999610822867515 1
0.892502764373875 1
0.955182151891776 1
1.04666935481419 1
1.08490058508111 1
1.03348805251864 1
1.01959618029034 1
1.0514080031017 1
0.952932318750258 1
1.11909359880456 1
1.08637602466504 1
0.963645397466499 1
1.09051584613206 1
1.00666318382216 1
0.942413528163932 1
0.968222302518323 1
1.05065543017688 1
0.945457201496968 1
1.09180606356657 1
1.04729461860242 1
0.947058759039508 1
1.10263550031238 1
0.935335730067698 1
1.13599766782061 1
1.04206922406013 1
0.950526609717198 1
1.02111058568708 1
1.01230076280455 1
0.991068412956814 1
1.01532177747864 1
1.05309581256733 1
1.01280580399366 1
1.06906513411847 1
1.04728874539866 1
1.04527247541611 1
1.04268518289114 1
1.07963498873815 1
0.980845684525985 1
0.968872648508329 1
0.914625424251186 0
1.00920943792864 1
1.02363785513982 1
1.01039614314435 1
1.08389284340962 1
1.09470584941377 1
0.893461170495897 1
0.87510277630824 0
1.05825546058389 1
1.08596361886668 1
0.9540716455964 1
1.01475269587779 1
0.960375947211567 1
0.965072144103151 1
1.05444488040135 1
0.927253915904481 1
1.0515098533145 1
0.954489193284758 1
0.879078265557511 1
1.05177019215796 1
0.941651387239114 1
0.965139603584938 1
1.00063916078361 1
1.06930941548701 1
1.01504707602087 1
0.990489914815926 1
1.03472047972131 1
1.0230881583134 1
1.09860327414262 0
1.11177848129272 1
0.967080207738067 1
0.967628872194502 1
0.865058270351312 0
0.997894068502904 1
1.01717851096117 1
1.03735098519633 1
0.876491533018877 1
1.00418045154448 1
0.960090283758137 1
0.902998661451018 1
1.00730328437049 1
1.0805864058986 1
0.972002563912999 1
1.07357928456493 1
0.915142698724193 1
0.990730112123524 1
1.14048241107018 1
1.05985654952514 1
1.03634467588693 1
1.09635840969328 1
0.960306660530801 1
1.01660459003829 1
0.933239106411139 1
0.97068380840342 1
1.03527185675419 1
1.06772112079743 1
0.93338350371234 1
1.09668330973071 1
0.91431752295068 1
1.00606151120603 1
1.04886281923589 1
0.967640697239481 1
0.983335381828483 1
0.920560722088041 1
0.857852316952697 1
0.942833796456182 1
1.01726542506818 1
1.01770308725415 1
1.08356396149644 1
0.938146916117871 1
1.10792458568971 1
1.02422277780634 1
0.970346376015768 1
1.00467496099299 1
0.974766071507181 1
1.01998831292837 1
0.991773376512514 1
1.04955605782848 1
0.967077404937501 1
0.894931438597433 1
0.980007661759907 1
1.0257665424153 1
0.993209059142298 1
0.917402096686332 1
1.11259643331059 0
0.983283855338483 1
0.974090625731049 1
1.05838946095581 1
1.09807515810124 1
0.995424238855042 1
0.99930040903496 1
1.09037497255885 1
0.979719362637086 1
0.980370731788669 1
0.96610361092313 1
1.1202585740067 1
1.11694518156102 1
0.969185889470737 1
1.06945269260657 1
1.00404062659482 1
0.989783948513437 1
0.892295391631477 1
0.997737370722372 1
1.01677197382955 1
0.859995873718111 1
0.865862351534523 0
1.04483005874931 1
1.06242317124427 1
1.02026677128472 1
1.00126358713129 1
0.979916343858724 1
0.981855821809893 1
0.979387216387418 1
1.00553434319327 1
0.877637341796342 1
0.923343288218587 1
1.01784422801058 1
1.00169441990908 1
1.00981469800683 1
1.09037134734145 1
0.962016792048726 1
0.982004808171178 1
0.961454845079525 1
0.982917251081008 1
1.17920817713132 0
0.898335534618064 1
0.994876966757863 1
0.916165055542117 1
0.946467153474452 1
1.11928992865556 1
1.0506972797498 1
0.975409139698162 1
0.96912590042657 1
0.876493808534735 1
1.01104542635551 1
0.864184503046744 0
1.07627036005574 1
1.045326950332 1
1.00527628949961 1
0.904511423229399 1
0.87752732829709 1
1.03260544915014 1
0.938523362999574 1
0.977812239368876 1
1.05225647670969 1
1.02942012958748 1
0.949137511500344 1
0.896332211569112 1
1.021036607159 1
0.960231207097787 1
0.983107950074214 1
0.927065350445302 1
0.898068710361619 0
0.952872139259808 1
0.943109582503946 1
1.05233793642768 1
0.994585358220731 1
0.880148191352706 1
0.978620666040276 1
0.974809592422128 1
1.07291977012794 1
1.09312902207862 1
0.901876619142864 1
0.996561589782237 1
0.968816141268061 1
0.969681425571191 1
0.95764228930082 1
0.964589874248825 1
1.00290501249182 1
0.950996536065809 1
0.958833456984386 1
1.05617943479791 1
1.13865912905513 0
0.921128214487718 1
1.01422389380621 1
1.01741335389467 1
1.07814854831341 1
1.01533238298233 1
1.03445575394324 1
0.929563414778431 1
0.945667483646949 1
0.883876120255633 1
0.913157413466874 1
1.01466191772779 1
0.978205382436943 1
0.944181141135831 1
0.91438940844436 1
0.98518421281892 1
0.960323873723329 1
1.05428810992522 1
0.893248023304254 1
0.980246835207049 1
1.05483925924968 1
1.04912060317118 1
0.985944544842865 1
0.986679437276841 1
0.975304391631415 1
1.0174571664938 1
1.0542698277783 1
1.08677908069513 1
1.01819980803683 1
1.06883692440909 1
0.98619975989409 1
0.935008756495631 1
0.999690068360331 1
0.957655012449502 1
1.01424209695336 1
1.00497756381172 1
0.95282296745429 1
1.04963203094215 1
1.07101285194369 1
1.02415122132057 1
1.0876953729899 1
1.06169260406199 1
0.984826467452381 1
0.950323222636056 1
0.886776812488428 1
1.01032641706211 1
1.01486163054557 1
0.986338878974041 1
1.02704817991559 1
0.925729252957127 1
1.06709627210106 1
1.02878616524949 1
1.02772060754649 1
0.963766760301858 1
0.964037974744542 1
0.993788401366874 1
1.1222940273044 0
1.10164779535468 1
1.0559276352451 1
0.97713855332857 1
1.06204243233672 1
0.982578481235088 1
1.14584789019866 1
0.94821178856529 1
0.934318700440507 1
0.99137857845748 1
0.924775650596039 1
1.06050891193665 1
0.948449091784344 1
1.01481335783923 1
0.973810316500232 1
0.995855299418989 1
1.04788512758258 1
0.9798762443348 1
1.05594680382603 1
1.07098238201242 1
1.09019043403837 1
1.03205700736829 1
0.998260658288322 1
1.07378277561552 1
1.00967626726881 1
0.976313650225802 1
1.05807062910754 1
1.03971926238881 1
0.934894907489752 1
0.954830716040374 1
1.02745870894641 1
0.986600083158709 1
1.017890510388 1
0.908339375781178 1
0.966814446914077 1
0.975719791223221 1
0.931895051499791 1
1.04868092569686 1
0.992477768922775 1
0.992020372925498 1
0.897335706379752 1
1.09336115119142 1
0.977299484275676 1
0.945264365505374 1
1.00511365077366 1
1.08325069807568 1
0.93633389109631 1
0.967252839240844 1
0.89784199181541 1
0.992150429391461 1
0.989997684289266 1
1.01689253676443 1
0.953528259540379 1
1.09027902414928 1
0.966100334064054 1
0.986987017264667 1
1.00033162783827 1
0.913163816043618 1
1.04097156235451 1
1.01102872654258 1
0.942581137063682 1
1.16320457109711 1
0.873395117789288 1
0.981128758102309 1
1.05745856871122 1
0.930484756538061 1
1.03216157911442 1
0.979225645852797 1
1.03299410706996 1
1.09614086993853 1
1.00738132731064 1
0.873719324923316 1
1.08129979500763 1
0.892186468491795 1
1.00679642671467 1
1.00740339100125 1
0.90862139176582 1
1.08609733957208 1
1.04702025176403 1
1.20792439011035 0
0.935602391564196 1
1.0120270166098 1
1.14894979299696 1
0.999933788821746 1
1.06264474631627 1
0.979307659467143 1
1.0239891796541 1
0.97251212522386 1
0.854306547096131 1
1.07497232004327 1
0.914720893669032 1
0.967165142134727 1
1.12689632302842 1
0.998968058759497 1
0.96534441636066 1
1.03931722288237 1
0.997387672828498 1
1.02213374127604 1
1.01041670215522 1
1.14234974864558 0
1.02545578849167 1
1.00156882677067 1
0.953516708071261 1
0.938554567003435 1
0.960248441533685 1
0.918976600660796 1
1.04726638964859 1
0.93794721520814 1
0.949199392283628 1
0.934381797512753 1
1.0571544839219 1
1.06410443373509 1
1.06356971098281 1
0.920321997658015 1
0.826199222016188 1
1.09376462258831 1
0.969917478945989 1
1.06008194210228 1
0.992345655942354 1
1.03857110764785 1
0.962194415549527 1
0.941766692398384 1
0.926822109591943 1
0.982293964058944 1
1.06419982612132 1
1.0472929294528 1
1.00733996124363 1
1.07244984982665 1
1.11856120257933 1
0.98875479909993 1
1.00479814127386 1
0.956526614754948 1
0.951737790237654 1
1.15263555167805 1
0.905674826484226 1
0.980501738711676 1
1.02398902359504 1
0.935506382745009 1
1.02399937649627 1
0.997410997241402 1
0.935088961583237 1
0.958788829798444 1
1.01550736239169 1
1.01691447851284 1
0.963191092834791 1
1.01640484770629 1
1.05058762497972 1
0.944175544372449 1
0.988260330042348 1
1.02289072072277 1
0.789045397223186 0
1.04151653377206 1
1.01190305821366 1
1.01265238151734 1
0.915511697045771 1
1.02221581007828 1
0.990275439592144 1
1.04166504031163 1
1.04349502146971 1
0.937624267415602 1
0.932116557852332 1
1.03434154966429 1
1.01202121806596 1
1.01615686198221 1
0.789921971216928 0
0.949018939563032 1
1.06605759293165 1
1.00377869009164 1
0.985560461858691 1
1.00074686234399 1
1.02233708095804 1
1.00292739510789 1
0.972460543528087 1
1.0052986957523 1
0.996940555540187 1
0.928932662678733 1
1.03380932585272 1
0.948441186872977 1
0.913545688042816 1
1.06403593042756 1
1.03328299184162 1
1.05209150222357 1
1.01697622941206 1
0.967898563855194 1
0.986302713111497 1
0.979898888999806 1
0.984920681207431 1
0.909939569372437 1
0.925780435584273 1
0.910193169489656 1
0.933104322751631 1
1.02538230092737 1
1.02189120326664 1
0.956407142668211 1
0.907943305668127 1
1.02182729653789 1
1.01594585514676 1
1.00794948447239 1
0.913238775735886 1
1.03335940643633 1
1.0478559542877 1
1.08254692480836 1
0.995914815283913 1
1.08290781593055 1
1.15125912678361 0
1.03263868171745 1
1.00382630912171 1
1.0189066790604 1
1.04184912072069 1
0.975314437916495 1
0.984035248721964 1
1.02912862539365 1
0.973954805094874 1
1.03915764116358 1
1.02283597165594 1
1.02716943402017 1
0.992222688015343 1
0.979366763450148 1
1.02162454208977 1
1.07822423267448 1
0.944223138681618 1
0.910026014545042 1
1.05984120495635 1
1.07776329031261 1
1.0303119991159 1
1.05604285998528 1
1.09117797398565 1
0.882984384658448 1
0.994423377178998 1
0.983483838188509 1
0.979257723243026 1
1.01865889119757 1
1.04204778116548 1
1.05341629571743 1
0.991530380929913 1
0.948252759843484 1
1.01635362037559 1
1.05195116199785 1
0.994174472866016 1
0.974990508091289 1
1.12017197884893 0
1.07008786264135 1
1.06879503245997 1
0.894270607057084 1
0.911424019201236 1
0.9773162365945 1
0.973922108182517 1
0.965145915369315 1
0.964564096323872 1
0.941820792530045 1
0.976744752965998 1
0.97910852116078 1
0.985686012092169 1
0.98470215845254 1
1.11094872420321 1
1.00610256980309 1
1.08073612992254 1
0.923546525282537 1
0.999885964418499 1
1.10755629076121 1
1.01210375570571 1
0.963588737669283 1
1.00148867455213 1
1.02721366352173 1
0.991076270563803 1
0.913378264374059 1
0.990586804727533 1
1.0134579219877 1
1.14452936431923 1
0.966487766041792 1
0.920012826733239 1
1.00578424645428 1
0.962736973447386 1
1.03630080299968 1
0.994824812501472 1
0.987251857075671 1
1.04367229489561 1
1.01407032574558 1
0.941391067786721 1
0.992355152513731 1
1.05048938016323 1
1.02203570640992 1
0.996581286902563 1
0.958575493135313 1
1.00538799864909 1
0.966958240283275 1
1.07800260490308 1
1.04371906468777 1
0.950895355849008 1
0.991867848767076 1
1.00168578776875 1
0.958679033010393 1
1.02498223138049 1
0.951710311464206 1
1.03429488930258 1
1.05834255920968 1
1.03544131247173 1
0.930227070060766 1
0.966961829546526 1
0.931125409886933 1
1.0068613039628 1
1.0251677883946 1
0.799769080225727 0
0.963370396796326 1
0.9530517865404 1
1.02021281618621 1
1.07816854967216 1
1.03293722845242 1
0.922724385917105 1
0.848240633093437 0
1.00937473431957 1
0.97656952499267 1
0.936584774473573 1
0.98611396642763 1
0.882762629683922 0
1.09478157093286 1
1.15601606185084 0
1.04967584075459 1
1.01205169203281 1
0.864569369263175 0
0.971486130021175 1
1.06940368926766 1
0.95281354392184 1
1.03156862759679 1
0.921738976869017 1
1.0789459659877 1
1.10840572840196 1
0.953224538918214 1
0.901791145054881 1
0.989831078752168 1
1.00120680119231 1
1.00120467368652 1
1.04966347773966 1
0.966518147068516 1
1.17520583057953 0
0.96198992182083 1
0.96532337494333 1
1.07075029945281 1
1.03130574116702 1
0.991247026215943 1
0.934614713471714 1
0.983337304305655 1
0.972076688763111 1
0.993815229381402 1
1.08699176242069 1
0.943471247954512 1
0.897839932824633 1
0.993133219853283 1
0.960417382416533 1
0.956232449673619 1
0.926487448481616 1
1.01261626045915 1
0.912672095845035 1
1.02017856515 1
1.00349655390357 1
1.03707711956553 1
1.11016831439303 1
1.0119135303788 1
0.907256089046944 1
1.08749508925654 1
1.06282276335211 1
1.03847980678963 1
1.04732817340748 1
1.05832151020638 1
0.914127582913284 1
0.888995406752071 1
0.945248186135597 1
0.927330910107775 1
1.04758748903003 1
0.981277605588663 1
0.953526435557054 1
1.08355958665734 1
0.992155253710733 1
0.987431857975978 1
1.03936468603175 1
0.958526270792963 1
1.04428197605327 1
0.956298496791146 1
1.03269796797183 1
1.0623355871848 1
0.966024443686463 1
0.883782466003617 1
0.954958587131585 1
1.07286573605807 1
1.01862511755572 1
1.09316169779231 1
0.954187107012706 1
1.00293487806799 1
1.00740314796445 1
1.00385644235059 1
1.06924555436607 1
0.940528919135184 1
0.858620274299643 0
1.02632658296267 1
1.02057162534285 1
0.967437430899841 1
1.02073503374832 1
0.973412559114394 1
1.05384201426923 1
1.0782693227335 1
0.964666610809893 1
0.934424819475232 1
0.924919155656842 1
1.0432228835371 1
1.03389152638571 1
0.963508115982361 1
1.01468116352694 1
0.939955441829929 1
0.91067081200395 1
1.09395817524886 1
1.00445965323325 1
0.892671302610428 1
1.11835757030647 0
1.02632411921852 1
1.12317901424658 1
0.971387418312317 1
0.962905642277952 1
0.98156275130713 1
1.00294107300999 1
1.06927381566962 1
1.03463137521616 1
1.04401181984679 1
1.01499047319066 1
1.1119812013043 1
1.07181334858679 1
1.02213552399373 1
1.02751835697288 1
1.07212447190635 1
0.876768017775102 0
1.03940876775191 1
1.05415215562756 1
1.11271517272241 1
0.975804573245007 1
0.966699239375483 1
1.06127529390422 1
0.974932958461706 1
1.05280441512483 1
1.09293337790161 1
1.025956789678 1
1.07711044855652 1
0.969779632509866 1
1.06144235106091 1
0.970829988805817 1
1.04073939070564 1
1.04577039532581 1
0.977868432667187 1
1.01610055718927 1
0.997194089593079 1
1.06191106799345 1
0.923760965222967 1
0.987398820072799 1
0.933516681061513 1
0.942533673344435 1
1.11744719634934 1
0.822101740886407 0
1.01856138399909 1
0.997882723929039 1
0.999315846049034 1
0.986777895357488 1
0.937187685873923 1
1.00011861519265 1
1.00428017539613 1
1.09650951422547 1
0.987509193163577 1
0.965404711428697 1
0.966966133072288 1
0.944690061996126 1
1.00482728962627 1
1.14466719265269 0
1.01508274303831 1
0.937551973661068 1
1.09664902474697 1
0.978529015780072 1
1.08501581459727 1
0.981434199287524 1
0.931819812063235 1
1.10173626665195 1
0.949810414712997 1
1.06031877484014 1
0.967396173022162 1
0.898917117329089 1
1.01696183321445 1
1.0482356145592 1
1.04786357637914 1
0.849904690955273 0
1.09898536880794 1
0.989594718078547 1
0.966133159626726 1
0.930730021878113 1
1.0915025924564 1
1.05203372187891 1
0.915463318006365 1
0.969510671131924 1
1.05055486314622 1
1.02162658976801 1
0.874260232352462 1
1.03299933706973 1
0.989909431308898 1
0.978639524339912 1
1.03106958715405 1
1.03379538205974 1
1.00227457873477 1
0.983424531062873 1
0.99035452038171 1
0.957516410834308 1
0.935723192916725 1
1.01010016152154 1
1.08226862501837 1
0.987919439775054 1
0.95790435782453 1
0.97700211046705 1
1.02099758970551 1
1.03940453324186 1
0.986528144067012 1
1.05059802608796 1
0.959471203294927 1
0.923798487620237 1
1.00496756011088 1
1.05087410593782 1
0.957326561768535 1
0.975769863408012 1
1.08276939096722 1
1.06594045679884 1
0.986169199839336 1
1.01080697454817 1
0.965545060887749 1
0.902146554026267 1
0.983613933176612 1
1.02409600919565 1
0.940059620987066 1
1.1276609843712 1
0.96396041030717 1
0.918960771838406 1
1.00231221489604 1
1.08674838803466 1
0.97990823403961 1
1.05669979931353 1
0.968507221752923 1
1.02601284508145 1
1.0492319405787 1
0.894434296172507 1
0.871919799234703 1
0.986092623417385 1
1.05726969307203 1
0.972617180800317 1
0.948943204252672 1
1.03731701757248 1
0.969368520071015 1
0.987386911538401 1
1.10538898644318 0
0.959186587959922 1
1.05012838676909 1
1.07084091399422 1
1.04880428553555 1
0.971380875304688 1
1.11018217208944 1
0.967764718443809 1
1.02402217642348 1
1.00444004440374 1
0.903038344001834 1
1.00982270385584 1
1.00359669825367 1
1.00431186368631 1
0.989314609909229 1
1.01260547889233 1
0.971875646647716 1
0.903807396262857 1
1.05185735301864 1
0.986941352368875 1
0.994254928581474 1
1.06564114997693 1
1.04857729644269 1
0.999237241355837 1
1.18211294193767 0
0.947756421771808 1
0.913780138354647 1
0.975088743475865 1
0.992127259107505 1
1.06194887549391 1
1.01945261862073 1
0.915433988957513 1
1.03628116359584 1
0.999132348747226 1
1.07941594860448 1
0.968174999486558 1
0.987477967778136 1
0.946726939940556 1
0.956962716358521 1
1.02489456739347 1
0.972235479130751 1
1.0172242620595 1
0.977119297428584 1
1.05552292692563 1
1.00133100167295 1
0.967855917940438 1
0.933940203951795 1
1.02083678695921 1
0.955386057858527 1
0.951135352510036 1
0.949017291107467 1
1.04695180392751 1
1.0318280515473 1
1.10888211088568 1
0.97677992550867 1
0.906154609678971 1
0.978863408971371 1
1.01276232854403 1
1.03059022376033 1
0.973839075351177 1
0.923428994100434 1
0.97593592248979 1
1.02802441832863 1
0.928143396029378 1
1.05870196503737 1
0.933410189312832 1
1.1404280001056 1
0.93970328487504 1
0.982444095110278 1
0.961062437089067 1
0.929547737879211 1
0.963425680665225 1
0.993482328122483 1
1.03310290131337 1
0.945674707414301 1
0.872897130017828 1
0.87722679334108 0
1.13578878451564 0
0.932619090158777 1
0.994538276044763 1
1.05634180910994 1
0.929140989012744 1
0.966150120609572 1
0.968081400976384 1
1.01821938284513 1
0.990870966674658 1
1.03321905880108 1
0.974114193838214 1
1.0324949583188 1
0.937595000226259 1
1.04275884514575 1
1.00920954774318 1
1.00027951980122 1
1.09165682004108 1
0.889404321754554 1
1.01877296747943 1
1.01943989770116 1
0.966545338060603 1
0.942542159484792 1
0.973138575577735 1
0.995946016382233 1
0.95026556778773 1
0.999036179911981 1
1.02382926679236 1
0.958475452728787 1
1.07407778444527 1
1.09406580228318 1
1.03490755616448 1
0.9457273749827 1
0.973385315708078 1
1.0151133787018 1
0.956828716950358 1
1.11848491947133 0
0.976243259789489 1
1.02274100343614 1
1.05811255913729 1
1.04691871918507 1
0.955244225092657 1
1.08147431126409 1
0.877729692565014 1
1.00402894870952 1
0.994177707597526 1
0.966686746371829 1
1.01707830680552 1
0.963453872423652 1
0.977958832879644 1
0.995173094280871 1
1.02042645507774 1
0.994792974591667 1
1.03172606818399 1
0.998079708327902 1
0.92746285797121 1
0.993794945679162 1
1.02495854489176 1
0.952017643436548 1
1.02980357884414 1
1.02118487241646 1
0.946436455897605 1
1.0338761129296 1
0.933026662485822 1
0.999549754631149 1
0.968885399420039 1
1.02029924347889 1
1.07417295442751 1
0.996159677774091 1
0.993001144311959 1
1.00542585803032 1
1.01966950959526 1
1.10247040821292 1
0.948864102406357 1
1.0245496351244 1
1.05683226062262 1
1.04210196432093 1
0.937950123140463 1
1.04095596755498 1
1.04943275273802 1
0.98441538453086 1
0.899773752772224 1
1.0294457798251 1
1.12268018369502 1
1.02973868045892 1
1.05658176004107 1
1.02032859669102 1
1.02792433599277 1
1.00591178364784 1
0.961895872944769 1
0.970861989800275 1
0.949912828403793 1
0.958190291869113 1
0.931534212035018 1
0.933247561388316 1
1.00123739090251 1
0.919505894352595 1
1.05793665138333 1
1.10642865850554 1
0.981445239588 1
1.04331019736536 1
0.902078118700941 1
1.023261055667 1
0.984540151811437 1
0.947379718270497 1
1.06034481365146 1
1.11260369697453 1
1.01891292490052 1
1.0511924270668 1
1.03791047663528 1
1.07010968772291 1
0.897535238838467 1
1.00540389312562 1
0.947399200478827 1
0.901616749797634 1
0.98532760900791 1
0.915432087899147 1
0.993786197305876 1
1.02404787675933 1
0.976266441391237 1
1.10389300620219 1
0.938002684436478 1
0.935065156157458 1
1.02192004457955 1
1.1315484973414 1
0.895856571154118 1
1.05657245219465 1
1.00667762796895 1
0.934150368207575 1
1.08527009967021 1
1.06804943835163 1
1.0944591453978 1
0.958699254297908 1
0.931893170191882 1
1.03855692575745 1
1.02955943302351 1
0.966524779376018 1
1.07076358426269 1
0.976239935903211 1
1.00193563527134 1
1.01786421054428 1
1.05445700256572 1
1.00399725847242 1
0.975809603465007 1
1.04239270057701 1
1.05402531351909 1
1.11236781547411 1
1.00732452535793 1
1.06582167830248 1
0.930306071265796 1
1.05536480746684 1
1.03507998931595 1
0.861518126847704 0
0.97930418493549 1
0.962632417039218 1
1.05886592136256 1
0.946223218087465 1
1.06226078116689 1
1.02933739920946 1
1.01850396234986 1
1.01496880044286 1
1.06062398690734 1
1.06890115830528 1
0.920894951232418 1
1.01953368151616 1
0.926973378957998 1
0.952870501673787 1
1.04817075309188 1
0.929545013242403 1
0.954949097148039 1
0.894813262310868 1
0.955253313269582 1
0.943913757656055 1
0.91673623096983 1
0.923906564263121 1
0.956049635007199 1
0.90026209230506 1
1.08438370249472 1
1.08525261898013 1
1.0207070237498 1
0.998940957366946 1
1.02454929774867 1
0.986469120478853 1
0.983687941412355 1
1.00061202151216 1
0.9332611822945 1
1.01619952038699 1
1.01724563118319 1
1.07131314964864 1
0.962934752738533 1
0.944197890320793 1
0.980955128562838 1
0.871031931648556 1
1.06327826103146 1
1.04061546900816 1
1.01837411202404 1
1.00974352647601 1
0.993826174872722 1
1.15083304882975 0
1.06711559461711 1
0.967965778904566 1
0.92312166693588 1
0.838625366507809 1
0.972945438148204 1
0.956082493607852 1
1.02650661245103 1
0.95580388453498 1
1.01959273228349 1
1.02407818829524 1
1.07664657589939 1
0.959133145772939 1
0.866823562306726 1
0.998766529559095 1
1.0564631599031 1
0.986855287209316 1
1.02805502017165 1
0.958862615067144 1
0.996547135179774 1
1.00078902673414 1
1.0759059775425 1
0.942598340075498 1
1.0284169562192 1
1.05491805764145 1
1.03107200228279 1
1.06668055216699 1
0.852471550548349 1
0.930928880516639 1
0.955548249091136 1
1.06935145215733 1
1.06052787240612 1
1.04388123246343 1
1.05008951781 1
0.939254755286198 1
1.02150647030858 1
1.0431059859865 1
1.0015945799973 1
1.02842956557642 1
1.04246540426789 1
1.00115096162864 1
1.01610677696973 1
0.941502706227431 1
1.0281717022337 1
1.0487612720138 1
0.978702109332839 1
0.927816638735912 1
0.943161374454329 1
0.985787853983165 1
1.01070112563303 1
1.00931210526746 1
0.949136063750439 1
0.917181275504008 1
0.924443907472965 1
1.12496662861687 0
1.07600591341534 1
0.954003214834742 1
1.01552467611821 1
1.01823243261661 1
0.95898245086139 1
0.97333337367226 1
0.978599849757038 1
1.00453749138767 1
0.988343016853958 1
0.987518822460218 1
1.08829897643154 1
1.06111547400163 1
0.967298236581908 1
0.927862605008131 1
0.943767100800089 1
1.07624576836516 1
1.01356392391489 1
0.981714910854584 1
0.969804746941964 1
1.06913983607506 1
0.979782383976647 1
1.1619367794534 0
0.954238695587746 1
0.955704989837463 1
1.01143421039215 1
0.998854658951394 1
1.04236490228417 1
0.959406830923916 1
0.911702110755092 1
0.949700407526933 1
0.972277751974541 1
0.883381703457876 1
1.04237959885275 1
1.03869997228264 1
1.11040631364266 1
1.03716879198409 1
1.01489423948599 1
1.02519289614652 1
0.924116986741614 1
0.939115340225504 1
1.00783089180933 1
1.01036183779859 1
1.04696074030431 1
0.980285370412456 1
0.991830103121788 1
0.98420525566644 1
0.961184605671378 1
0.989873395217011 1
1.023627624975 1
1.07811088596157 1
0.978591632724277 1
1.05415381971194 1
1.01778474547393 1
1.04460587766656 1
1.01206967105477 1
0.952049060985102 1
0.922774860572962 1
1.0398027074037 1
0.994655052905465 1
1.00993473894394 1
1.03567144864669 1
1.03014450387959 1
0.995123976885826 1
0.918736712481759 1
0.90598063344959 1
1.0802513291065 1
0.949746167836296 1
0.950560139501022 1
1.00862255202135 1
1.02610615405525 1
1.02318293337184 1
1.06253704867664 1
0.996906848529549 1
1.01738230091212 1
0.964136691304929 1
1.0082334164171 1
1.10477073210943 1
1.0286693177694 1
0.962290188888361 1
1.01986986970965 1
0.985069367895681 1
0.971475936292691 1
0.977402669434912 1
1.06920995806009 1
1.09401772319632 1
0.935432756692744 1
1.06623861438115 1
0.970305368054425 1
0.985779825365031 1
1.02219038520031 1
1.0069315435591 1
1.05659878868756 1
1.04083159067812 1
0.990808126706158 1
1.06957859028469 1
1.04774815036919 1
1.11182946912733 1
1.16460029092422 0
0.969347592260344 1
1.09735948887725 1
1.04722136900211 1
0.959814247161707 1
0.880575851270829 1
0.975869855766456 1
1.05341582179239 1
0.948222972067367 1
0.982131931300569 1
1.05965774674028 1
0.927812485354294 1
0.956783438410218 1
0.932925773143804 1
0.97788126183693 1
1.04298920044728 1
1.047629091787 1
0.99903716693493 1
1.03530549093222 1
1.0863404942259 1
0.942699878375688 1
1.09155461669524 1
0.986273034271536 1
0.948091081156761 1
1.03297275445923 1
1.09128787602272 1
1.04692775188797 1
1.00556083338165 1
0.990064532530731 1
0.832106778657704 1
0.990658845412487 1
0.985220229333972 1
1.01829003039625 1
0.921386437290236 1
1.0268465679798 1
0.951497569303117 1
0.994685642634619 1
1.00310729565096 1
0.944378412695997 1
1.0026398132739 1
0.953160543250283 1
0.942551699537501 1
0.90133792450237 1
0.993907857568321 1
1.15234151971066 0
1.01590413268886 1
1.01953134191371 1
1.03214525758799 1
0.985759430781882 1
1.03727188193409 1
0.965998670582771 1
0.999865106098537 1
1.00836970053057 1
1.04757467322774 1
0.912067873117673 1
0.940126665230751 1
0.957715547089701 1
1.04864755968939 1
1.0232543070091 1
1.04710416281332 1
1.0307444581908 1
0.925540998106446 1
0.963630733905673 1
1.0187864956542 1
0.897037965090854 1
1.17109710707001 1
0.935140775229997 1
0.947727755566015 1
1.06343254616242 1
0.921821338626484 1
0.948597516981944 1
1.11995260534954 1
0.950401528298609 1
1.03373656684716 1
1.03622614137729 1
0.98633436529175 1
0.937276694141894 1
1.05535580775537 1
1.02798817118893 1
0.979091625193192 1
0.97184736550642 1
1.08886467116255 1
1.03317068855958 1
1.04017546016588 1
1.12406354308604 1
0.949358113699781 1
1.07896703218401 1
0.924163465127541 1
1.05004103706919 1
0.984761631651229 1
1.01817907876736 1
1.04071727175003 1
0.910942580461554 1
1.06154546534072 1
0.910833069992385 1
0.93277321311861 1
0.979736015257306 1
0.974770387860664 1
0.95471047412352 1
0.934811752817716 1
1.0179365571866 1
1.03345489231907 1
0.981281383876534 1
0.903973554758074 1
0.966412720599863 1
1.01270079164374 1
0.991784965816714 1
1.02146754701899 1
1.07408346034648 1
1.01186246107879 1
1.05702301029788 1
0.982022372721534 1
1.04464261113731 1
1.00568243312049 1
1.07715816369246 1
1.03611470195577 1
1.13027881702911 0
1.07741774888089 1
1.03828726999317 1
1.10888801797537 0
1.04570680664453 1
1.01422794171768 1
1.04055150960747 1
1.02530219665599 1
1.08561630963648 1
0.982276884422295 1
1.12762193262397 1
0.947027254181657 1
0.964664535137287 1
1.00426756564816 1
0.9604663268153 1
1.0270366773821 1
1.04085936185974 1
1.01299495469259 1
1.00034995027016 1
0.856928559164203 1
1.09606496145991 1
0.938848514329664 1
1.09168679626919 1
0.934014981483657 1
0.922527700155531 1
0.853104920453053 1
0.94993440495018 1
0.976749089316096 1
1.03715994510969 1
1.10621282002818 1
1.0268820831765 1
0.947244341561894 1
0.968429157039186 1
0.958689028360177 1
1.04559434638386 1
0.977774356763362 1
0.900516429117443 1
1.00538649622914 1
0.894235764683607 1
0.974047393210043 1
0.886064795702019 1
1.05989894125014 1
1.05956013382313 1
0.946804302779674 1
1.00389995847467 1
0.985181917700974 1
0.962285445283689 1
1.12780977613082 1
0.906366282838569 1
0.996877901104128 1
1.07708544795367 1
0.96947460806297 1
0.961613642968835 1
1.06601451414238 1
1.06983479006566 1
0.994024055161217 1
1.10987325235505 1
1.03341250551426 1
1.00831884301459 1
0.997824562783099 1
1.07002050193871 1
1.04222876014753 1
0.967160612216635 1
0.962952789618496 1
0.985387885550768 1
1.10426266335113 1
1.04750706991229 1
0.927292977779526 1
0.95254972395393 1
1.03878444757995 1
0.998426548249127 1
0.994861402288529 1
0.986026627777767 1
1.03300695831265 1
1.14418026211742 1
0.954131489181253 1
1.01596829260414 1
1.05014873684443 1
0.942830678046426 1
0.93236266888344 1
0.974066366737264 1
0.989925218214603 1
0.958988318357341 1
0.987266589521838 1
1.00949066675823 1
0.980255764312422 1
0.867847168797064 1
1.05116860098062 1
0.972160794236244 1
1.01418994522448 1
0.940649001051091 1
0.998576592684527 1
1.0530599235415 1
1.03744180366634 1
0.930877773572187 1
0.977229565804843 1
1.01747896851355 1
1.02142744118739 1
0.956075633317707 1
0.962048326900932 1
0.959522648429576 1
1.07638088515199 1
0.998800270792868 1
1.0222588350927 1
1.06873518931634 1
1.04506142365392 1
1.10879536290688 1
1.03004716851333 1
0.945341821193798 1
0.88535986647554 1
1.13358538867366 1
1.00709541857904 1
0.959433672260847 1
1.01821229122227 1
0.997192615769376 1
0.964873531310414 1
0.83292365290226 0
0.96496896289735 1
0.998972476445109 1
0.989832502618082 1
1.25599970547434 0
1.00749552182701 1
0.914123251656117 1
1.14052108355374 0
0.993865744732283 1
1.02614937979096 1
1.00607004638231 1
1.12927616632753 1
0.936470116248353 1
1.03217330714309 1
0.927483207346026 1
0.996644326108551 1
1.0838397779242 1
0.929977013655828 1
0.995801805359313 1
0.848241896994619 1
0.921969851785111 1
0.943597746249881 1
0.928042862962273 1
0.99950769255445 1
0.939485130938009 1
1.04288519739217 1
0.982121935840885 1
0.958137108136486 1
0.972444177523175 1
0.812365353866251 0
1.02835290165103 1
1.02459155167326 1
1.12489019467287 1
1.06588350353206 1
1.1103425313887 1
0.928530851340002 1
0.975607942362388 1
0.918121573119848 1
0.943703426818107 1
1.04386624054548 1
0.959727414930405 1
0.977462752259693 1
1.11007823111205 0
1.00646631779728 1
0.945146197837513 1
1.02240183983717 1
0.939897733531775 1
0.986162143489691 1
0.969617360362363 1
0.964324840078783 1
1.0498114896407 1
0.896387517805232 1
0.970238735603356 1
0.974523353541426 1
1.12404475600854 0
1.01232160345885 1
1.0900618678304 1
0.989293446760397 1
1.00399980495977 1
1.05986338903828 1
1.00578226110653 1
1.10663526097928 0
1.02551998604298 1
0.992824913365384 1
0.972047542587866 1
0.981484148173231 1
0.879525863263884 1
1.03145190621286 1
1.04656361740424 1
0.93851922409907 1
1.02082858652115 1
0.944734595837208 1
1.03411646117483 1
1.03326514064298 1
0.90322416471516 1
1.04490496668721 1
1.09461137267306 1
0.976456984922448 1
0.953460151449254 1
0.992761293330384 1
1.05149258339295 1
0.965714314670005 1
1.01622579054329 1
0.993652831425204 1
0.964579782334608 1
1.15385918072977 1
0.987420978091526 1
0.930130640954048 1
0.913313469756633 1
1.04332942700402 1
0.96552807501987 1
1.02538345811192 1
1.01509592297159 1
1.01827701118837 1
0.971599477139669 1
1.0433554238554 1
1.07369487970193 1
1.06492427050858 1
0.924091718185573 1
1.08211571391719 1
0.909935580092919 1
0.975130120886766 1
0.984902242023259 1
0.924783702118637 1
0.972820250523171 1
0.912933944815445 1
1.11343387224159 1
1.02883487202497 1
0.906540539604196 1
0.950764613910649 1
0.919631271184594 1
1.06799612232837 1
1.04064842817773 1
1.00937408610453 1
1.04488238574327 1
1.04728967829678 1
0.934826930462095 1
0.91522605392237 1
0.95619300965468 1
0.952773824650105 1
1.01914037700918 1
0.988768433916426 1
1.00347809117455 1
1.05044864126498 1
0.96290793840194 1
0.978323525883314 1
0.982005247003963 1
1.04260991425476 1
0.925255170429434 1
0.973526653555538 1
1.0249873992292 1
0.932126353502056 1
1.00245669076932 1
1.02634962321563 1
0.958111064883134 1
1.01814093180133 1
1.03557506549713 1
0.977941411111388 1
1.00904587113212 1
1.00708093731488 1
1.04102933130013 1
1.01366709951193 1
0.92457822056808 1
0.998272958276482 1
0.985912677777267 1
1.08326044630232 1
1.06770311306945 1
1.01976193241982 1
1.02413428523317 1
1.02315389508781 1
1.08180863376667 1
0.944749134019196 1
0.791537862572628 0
0.937472271867025 1
1.00218191930984 1
1.00746489181025 1
1.10104755823605 1
0.939616984608586 1
1.11921222392326 0
1.06846643168195 1
0.961744632413285 1
0.98393262232269 1
1.03022141193328 1
1.12031741954054 1
1.03927285069212 1
1.00399274702208 1
1.01467425333243 1
1.06501091294222 1
1.00878969608417 1
0.939558774306251 1
1.00075562292192 1
1.02183016254661 1
0.963198855606519 1
0.895914922816832 1
1.02068044424717 1
0.959619120789388 1
1.05871981681021 1
0.988445481332574 1
0.908043153856815 1
1.00300583383771 1
1.00037343790983 1
1.01353855654409 1
0.903053546424479 1
1.02394358371525 1
1.01446656360049 1
1.00631955321157 1
0.991155687086886 1
0.946203769575207 1
0.973966593166724 1
1.06749330495921 1
1.14625061461119 0
1.05508610925371 1
0.937954754802751 1
0.976059343114347 1
0.923935352562938 1
0.956630063388184 1
1.06224970069158 1
0.88853399328747 1
1.00291185532278 1
0.985040745465871 1
1.01400126175598 1
0.953931017069382 1
0.938217668151457 1
0.990584156792311 1
0.930349495533879 1
1.05433269861738 1
0.896660687962386 1
0.962707046331421 1
1.05995820674013 1
0.930166723323022 1
0.979794833169086 1
0.942785517500366 1
1.01638810705472 1
0.926991139041961 1
1.00087890573008 1
0.944660941750763 1
0.966027195186253 1
0.933304103350132 1
1.10640124126375 1
0.968219466160281 1
0.98110836666996 1
0.99966248399617 1
1.02653908007268 1
0.975792930278601 1
1.00302847139482 1
0.945603254779039 1
0.957523019526432 1
0.925169378118514 1
1.10657700544481 1
0.936546052363927 1
1.12516399087653 1
1.09067907397285 1
1.01036446952927 1
1.00408264303046 1
0.982189075865389 1
1.02938785557495 1
0.936027762802921 1
0.954992227222124 1
1.00992115410167 1
1.08891813849193 1
1.08673158672175 1
1.06048539859649 1
0.950835148960289 1
1.06010000422371 1
0.917216962039937 1
0.945432471561196 1
1.07484948485618 1
1.03513180341982 1
0.924794005487262 1
1.10328638873431 1
1.03174772755895 1
1.11499782844433 0
0.942040534401174 1
0.998357102354377 1
1.08305161404656 1
0.995658246027361 1
0.966065142111196 1
0.982363975324231 1
1.04378217084118 1
1.02992360968957 1
1.05443519171885 1
1.01286564308461 1
0.93409206587679 1
0.977090157782062 1
0.999629399212011 1
0.945930560677488 1
0.958294139849769 1
0.975434526833188 1
1.00558544918145 1
0.999441273643738 1
0.945514895796769 1
1.0052003677959 1
0.979290111355798 1
1.142200732341 0
0.91883442143474 1
1.03759261517216 1
1.03069241479146 1
1.16757339509697 0
1.03280275528441 1
1.02719460572203 1
1.01873236469606 1
0.949772112174563 1
1.03329599622064 1
1.01699793994224 1
0.992795642512637 1
1.0803007350019 1
1.04332634897275 1
0.960398061010879 1
0.927577001699978 1
0.896532946799858 0
1.01745747936662 1
1.08038065931828 1
1.00297996881909 1
1.04654129850369 1
0.954693682486429 1
0.98639649851833 1
0.877927633035419 1
1.06244096757281 1
0.975322889841997 1
0.95764898389545 1
0.976572557620896 1
1.10174258400686 1
0.973070812633772 1
0.919959905620591 1
0.974322109353694 1
0.887315862396849 1
0.98905207897617 1
0.967645290021808 1
0.971518077511222 1
1.12633495184195 0
1.00112140001431 1
0.986060269952732 1
1.06849574184893 1
0.936873670521436 1
1.04394235110307 1
0.990329984929121 1
1.12365105891426 0
0.922068437670777 1
0.988839712120471 1
1.08344795601183 1
1.1677498082436 0
1.00849191667277 1
1.00169793273803 1
1.05550847802792 1
0.990967039092184 1
0.966055518179807 1
0.885723786976369 1
0.945255468112825 1
1.01249187017301 1
1.04913652289415 1
1.00797294986729 1
0.924023173598182 1
0.895243445871997 1
1.07960278925803 1
0.894979734704467 1
0.999464717815283 1
0.98782140980627 1
1.06245327217948 1
0.969234685787826 1
0.925555011261855 1
0.986812632967084 1
0.97653127475586 1
1.00206016827648 1
1.04649025761154 1
0.934462551227511 1
1.03480284977324 1
1.11785788565128 0
1.09900874771943 1
1.05899077064576 1
1.02504440785812 1
1.06028761634954 1
1.04871190349547 1
1.00383921867542 1
0.940867643542514 1
1.03386542061064 1
0.972727009074686 1
1.04346246196545 1
1.02959952503397 1
1.0069597915011 1
0.962587427025067 1
1.04140824537929 1
1.00970937558537 1
1.04186123621466 1
1.07873387200932 1
0.955822477035651 1
1.10074599329619 1
1.0499844037775 1
0.874254035884722 0
1.07246793054858 1
1.00314181499457 1
1.05812432902182 1
1.01245653679684 1
0.919385092435662 1
0.923502967212351 1
0.951489764049032 1
0.980183650700835 1
0.943844441386916 1
1.0340078246032 1
1.13704507221375 1
0.970493693433373 1
0.971284421243069 1
0.930208907277748 1
1.0025568860583 1
1.00083300818813 1
0.993411918452032 1
1.0758315213028 1
0.993190043896601 1
0.957693623772908 1
0.933336171433335 1
0.967230440034529 1
1.02409258528771 1
0.894947897956661 1
1.00506116161317 1
1.02710357389533 1
1.05831367361216 1
0.912127497925149 1
1.03665791803304 1
1.01000907446118 1
0.931600537390623 1
1.02710268299698 1
1.10497801233709 1
0.952532623330619 1
1.00891635690369 1
1.02175495845966 1
1.07877313817927 1
0.926679344295205 1
1.02124139829052 1
1.02640256076521 1
0.867234903141246 1
1.04395620630268 1
0.976655666781447 1
1.05769882302089 1
1.03019180884229 1
0.990193668721513 1
1.00571485851518 1
1.11013050462023 1
0.967673659735524 1
1.00293326956589 1
0.957902967544576 1
1.02479971071944 1
1.01571750787522 1
1.0043055428512 1
0.972081490159427 1
1.04499486995423 1
1.05026018895357 1
1.04907057815375 1
1.08048043522969 1
0.944449073845898 1
0.944533744409313 1
0.99825796948737 1
1.0356036519855 1
1.12640144364864 0
0.984928569961399 1
1.10911102818692 1
0.98102423662879 1
1.03053862749284 1
0.998568953290961 1
0.931947215622673 1
0.905458971693683 1
1.03728166414045 1
1.10782004375614 1
1.0554435032813 1
0.952442284461634 1
1.00385734203985 1
0.948483379326268 1
1.10924948485643 1
1.0037850615158 1
0.926538936877961 1
0.993646725039141 1
1.05202148788183 1
0.971129264480163 1
1.12810751061026 1
1.07404357622209 1
1.10948538975111 0
1.06330199102596 1
0.991306308662193 1
1.07389411635614 1
0.983016759830347 1
0.951045667364924 1
0.978034645749575 1
0.963758165016281 1
0.930114310070385 1
1.02319755807838 1
0.985051528498275 1
1.11099968366615 1
1.05933098858811 1
1.07576761913473 1
0.99585322609575 1
0.912709965389766 1
1.01148046780796 1
1.00865370063302 1
0.984742611640528 1
0.805758756986685 0
1.10788914769763 1
0.965176561547866 1
1.00085737586246 1
0.978475182880153 1
1.04800818597113 1
1.04687948891489 1
1.02257672862919 1
1.0152032407553 1
0.964845415867818 1
1.07713879734677 1
0.971654345607233 1
1.07485181636661 1
0.965913385948428 1
1.0438065728565 1
1.0351829995766 1
1.02486305307831 1
0.99398982329209 1
1.06538247718101 1
0.981071125500794 1
0.968735396832191 1
1.03529993104066 1
1.05816577033862 1
0.98997368981483 1
1.03867350445837 1
1.01833577571012 1
1.02788249346663 1
1.09333030858071 1
1.09472376727415 1
0.964645234669418 1
1.05612511203357 1
1.07400323356193 1
1.12237879014097 1
1.04378436755399 1
0.960118510148979 1
0.932001046455795 1
1.11824166504017 1
0.955086551952706 1
0.981762935010072 1
0.956353657744793 1
0.934565667399978 1
0.869898514641811 0
1.00149916335663 1
1.01505590681186 1
1.08614174949426 1
1.07993569924138 1
1.02900877680774 1
1.04073627681776 1
0.968407335792893 1
0.892997200331869 1
1.02126380075261 1
1.05074060557174 1
0.966302709847252 1
0.904373859511194 1
1.00068791186309 1
1.03911636604553 1
0.960627268823726 1
1.09904570631879 1
0.980342806504832 1
1.11410328769935 1
0.913340595014685 1
0.980963210159654 1
0.956306966326234 1
0.935975649661348 1
1.00507677711014 1
0.925287125187575 1
0.957166545719605 1
0.965781615816986 1
0.913163880678365 1
0.996195984530597 1
0.863766087722438 1
0.916060603835418 1
1.05150825852046 1
0.95813194214285 1
0.945416854667567 1
0.986421012495649 1
1.08754273569275 0
0.875514267629869 1
1.04325458681292 1
1.07572744695027 1
1.00865177151514 1
0.979300297371568 1
1.02006635109918 1
0.88429067681139 0
1.02735026843626 1
1.01842766321418 1
0.994809351557381 1
0.983509809783885 1
1.09674872004635 1
1.0532731763896 1
1.00257656842507 1
0.954619615486265 1
0.900160170831799 1
0.922274871806578 1
0.968457046651098 1
0.991112136765399 1
0.974672372909392 1
1.03367031338277 1
1.00745758833304 1
1.07211297931095 1
1.08421582390289 1
1.14959031815907 0
1.00179171477904 1
0.911245941362562 1
1.00931059269882 1
1.01574247231648 1
0.967023681898694 1
1.01926920532097 1
0.981167872418323 1
0.913190866997904 1
0.994298683531264 1
0.991237684010101 1
1.02873590879561 1
0.94439336409515 1
1.10927934978506 1
0.958425011831126 1
1.04835331554462 1
0.907574421204672 1
1.01497466265408 1
1.03856413858803 1
1.03602236901594 1
1.02487004007117 1
0.942853289715246 1
0.971917669001648 1
0.967027279544801 1
1.01156465141042 1
1.02830471167252 1
1.03819321397832 1
0.950065633896594 1
0.957240134589316 1
1.0526584744758 1
0.95025720413879 1
0.913601168586885 1
0.958657284200111 1
0.90027359676195 1
0.973147340716982 1
0.943379508139561 1
0.942441140947309 1
0.943346593253297 1
1.10349027297025 1
0.946972646951609 1
1.10864128292449 0
0.86228234501329 0
1.0351971221087 1
0.948940696850785 1
0.867812753603858 1
1.16107519804348 0
1.10378701780173 1
0.929236390782873 1
0.913647819289675 1
0.939123325122459 1
0.960139997258782 1
1.04498197275691 1
0.96664920144523 1
1.03129436509471 1
0.98105374252836 1
0.976583841504478 1
0.994925919362314 1
1.00843308388468 1
1.00824943051586 1
0.89997032083096 1
1.02711655257446 1
1.05239891153212 1
0.873849666624463 0
0.938180129814729 1
1.03230238024277 1
0.950151189155857 1
1.03164085131691 1
0.996327817530374 1
0.994753946720147 1
0.909041295143554 1
1.03604052220246 1
1.0922950553953 1
1.01994300066797 1
0.919065897985067 1
0.949624851651404 1
0.98322992962844 1
0.981751990780379 1
1.02109253334717 1
0.940074020921667 1
0.987443896329755 1
0.979324741628171 1
1.00731478532779 1
1.0162810370088 1
0.943363856718311 1
0.926589171520116 1
0.976622782179081 1
1.03813325409895 1
1.02100792330606 1
1.06381827232215 1
1.01839503190734 1
0.936141002860907 1
0.956589175422209 1
1.05106267115561 1
0.989397984367902 1
0.907565944173456 1
1.03454838279108 1
1.0281338632025 1
0.914614818301637 1
0.832506809685512 0
1.06665679693472 1
0.97559168314982 1
0.942415386420936 1
1.01697285396234 1
1.02410251612874 1
1.0057968901937 1
0.990169954920464 1
0.933686915000918 1
0.999772278569728 1
0.939978346745937 1
0.896904906058804 1
0.993892676115999 1
1.06422284415823 1
0.957194203038742 1
1.0698762194862 1
0.99640475305982 1
0.908887201776655 1
1.01939044020427 1
0.966030397954614 1
1.0137115382268 1
0.935599543345975 1
0.978375097131074 1
1.10239149572694 1
0.947237466686425 1
0.877215320309325 0
1.12398680143446 1
0.940521343681077 1
1.01114871308204 1
0.953710499957519 1
1.01240767244012 1
1.03274087899873 1
0.98211776692772 1
1.01749602631614 1
0.956858699787041 1
1.01328712111955 1
1.05358921612571 1
1.06351882947919 1
0.94605764149743 1
1.02398703926701 1
1.05406169637102 1
0.911695599154002 1
1.06263102265306 1
1.0393130480916 1
1.06885833716935 1
1.04411447874988 1
0.927220955640735 1
1.0071597685331 1
1.02521133962893 1
0.98811980771748 1
0.906691448824809 1
0.955484718561303 1
1.00577295028337 1
1.04511388849062 1
0.976513073908968 1
0.923681738083571 1
0.934047094679337 1
0.9316091431594 1
0.985342847125898 1
1.00881541629062 1
0.998367177630838 1
0.985207041973914 1
0.867396449711056 1
1.00534522806511 1
0.938630435244359 1
0.968055453787037 1
0.949309035196485 1
0.927774258680885 1
1.13428687276906 0
0.99511827914456 1
1.14235077964052 1
0.998269350408924 1
0.87554337534697 0
0.948999950771403 1
0.871036577258536 1
1.05420392400079 1
0.979196889312081 1
0.927935460622518 1
0.952767532752457 1
1.05969380533516 1
0.928754879573626 1
1.04535344393995 1
0.947707756358641 1
0.910586723930268 1
0.957068581425188 1
1.0886220450503 1
0.989551953204796 1
1.09782409507964 1
0.977776662041704 1
1.07696150335021 1
0.891938642938946 0
1.04436737981369 1
0.96074219601595 1
0.991149556903148 1
0.985763836477039 1
1.02130548152031 1
1.05844529582422 1
0.993847714959392 1
1.06046626981383 1
0.959691223198727 1
0.991777411699922 1
1.11449486996072 1
0.97369214088166 1
1.0836504303699 1
0.934181426882027 1
1.0011996271369 1
1.0056797787349 1
0.996052339378893 1
0.945516553437675 1
1.03868452060878 1
0.991251754575759 1
1.01418042229066 1
1.00049054612181 1
0.970255314996436 1
1.04997663187568 1
1.00291810465687 1
0.95927956743698 1
0.96762412966196 1
1.02090434914637 1
1.04212198025178 1
0.9760940878181 1
0.880823358689888 1
0.884821797983967 1
1.10332759968632 1
1.03237952241615 1
0.992791283687237 1
1.02018540488633 1
1.06427810790154 1
0.950913488104028 1
1.09931768489973 1
0.841566249777162 1
0.913989319193934 1
1.02190465593911 1
0.997991471164999 1
0.969116628228956 1
1.07980192592827 1
1.02925040348604 1
0.966356204185018 1
0.909972062144547 1
0.942914423789342 1
1.00081260956884 1
0.988060080709032 1
1.03567202270292 1
1.05680748404986 1
0.838292793550248 0
1.01827289326391 1
1.06003764361784 1
0.956604754183721 1
0.99314412486243 1
1.0255012044291 1
0.957452988486832 1
0.974606125292312 1
0.976490665799572 1
1.09688122139569 1
0.912189840604724 1
0.994031848667282 1
0.997549719721383 1
0.950181135671662 1
1.01736705507506 1
0.944780834020329 1
0.908491591806145 1
0.972663412798573 1
0.995103718066548 1
0.949842055654303 1
1.12536763600534 1
0.978803640001471 1
0.995766102210191 1
0.929843584637499 1
1.01153010850169 1
0.962201923231926 1
0.964529724997268 1
0.961098633062871 1
1.07348314534391 1
1.02345646965268 1
1.09573916491935 1
1.01792092995591 1
0.934126161623877 1
1.03669320697752 1
1.09353180004575 1
1.04881998840978 1
0.971807503210563 1
1.06789408631579 1
0.930139953937779 1
0.983722098559176 1
0.938729382673334 1
0.987165011658957 1
0.967312976773427 1
1.13987055622916 1
1.03650132486848 1
1.02160564776416 1
0.912280795992847 1
1.01695445510945 1
1.03333068309683 1
0.980090976003169 1
1.02767058700124 1
0.937293506415141 1
1.07288092053616 1
1.01160313675 1
0.968989899141072 1
1.08935748310541 1
1.02803499138742 1
1.04733776421036 1
1.07909620765553 1
1.01681558603556 1
0.965423458683876 1
1.01273789442171 1
0.975095362985345 1
1.04565504760442 1
1.04736242466607 1
1.06320211800319 1
0.917559371902745 1
0.989580241210487 1
0.894395383848053 1
0.912830462413421 1
0.938217801774071 1
0.923222731170955 1
1.15629941811136 0
1.07909606878966 1
0.969713411497716 1
1.06883130042479 1
0.952440511226044 1
1.00337098021986 1
0.944690773719665 1
1.01626914690722 1
0.975200864317463 1
0.907921314243653 1
0.986233439309118 1
0.895312845200872 1
0.86779068661667 0
1.09283900182934 1
0.870161249955708 1
1.01717760630251 1
1.00368186277137 1
1.02275307477202 1
0.959322144198897 1
0.929786713039508 1
0.994897823693906 1
1.01120740380232 1
1.04038878923324 1
1.09517240841725 1
1.03623754127051 1
0.954224460008353 1
0.914678292498587 1
1.02876227177467 1
1.1618736218988 1
1.02298200480377 1
0.970330540623233 1
1.03274797067803 1
0.988113565506899 1
0.952883040730774 1
0.982278199871088 1
0.996970891495253 1
1.07319536778483 1
0.978702803487505 1
1.03158397281527 1
0.983545243327365 1
1.01225826927494 1
0.988016688430168 1
1.03640496332379 1
0.957936568171444 1
0.928493246202652 1
0.986533267769691 1
0.99585198561104 1
1.08349839515083 1
1.04139326205653 1
0.866335679873782 1
0.927948755603746 1
1.02834185061252 1
0.946996302185644 1
1.02720318647949 1
1.06982012281736 1
0.931371157085938 1
0.936402729914216 1
0.99666950356947 1
1.03813914548776 1
1.02587520157399 1
0.927371289658596 1
0.970281292524689 1
0.981235093025647 1
0.946524942802696 1
0.985609987071613 1
1.06447125024889 1
1.01941554972483 1
0.997955483151868 1
1.06859460660881 1
1.00858137708572 1
1.05033149075869 1
1.09858902885944 1
0.980245730649324 1
0.918198267540201 1
0.921211087017412 1
1.01430205046814 1
1.00410499631154 1
0.964015764152336 1
1.04336305924617 1
0.95252265950384 1
1.13899635086769 1
1.02579508561105 1
0.943671413260916 1
0.945216940886883 1
1.03017491818696 1
0.919536119424893 1
0.885770687148778 0
0.999038812618614 1
0.974433455198798 1
1.06624788623361 1
0.948926143898825 1
1.02161070460867 1
1.03939876231603 1
1.01597391052788 1
1.0118964862297 1
1.11670455214956 1
0.952376698392564 1
1.06557738083381 1
0.92416827097773 1
0.953819306386681 1
0.939433355928309 1
1.00981767325809 1
0.958319457797562 1
0.956779551046673 1
1.00110631156466 1
1.00841973617461 1
1.0312557927402 1
0.956767156662 1
1.02313599455048 1
1.00939796579382 1
0.964421590517569 1
0.946001967319458 1
1.05897220647987 1
1.00913178668796 1
1.00823017244953 1
0.993466872347911 1
0.999786171882007 1
0.95375960379659 1
1.09659521990359 0
1.0701749408284 1
0.97735515687311 1
1.1070432719253 1
0.950598260537531 1
0.943448535990706 1
0.965630509896265 1
0.939840299064924 1
0.903419588463645 1
0.978357358032235 1
0.957229521044393 1
0.977424343096054 1
0.975559223524311 1
0.994462462363585 1
1.00879742921075 1
0.909091451588473 1
1.05002137559007 1
1.00279103507357 1
0.955794263469662 1
1.03880282799923 1
1.0146580546892 1
1.00138867246373 1
1.03214001609688 1
0.981872119548923 1
0.958962488361161 1
0.841604952636336 0
0.997264428427616 1
1.10876789838744 1
0.896897894408775 1
1.0504446295013 1
0.914379455185102 1
0.87347186308884 1
0.976531960487379 1
1.11319963177812 0
0.971654537602589 1
1.07344603394422 1
1.03606040293623 1
0.948922193773869 1
0.950079635388169 1
1.00942648523871 1
1.02129494544628 1
1.02211748100805 1
0.903023099368876 1
0.90201289486501 1
0.981231366190219 1
1.01976094056914 1
1.01107360528872 1
0.969546716160469 1
1.041161017719 1
0.970449865006792 1
0.977863690165372 1
0.98935419321237 1
1.02001861162693 1
0.942638237267605 1
0.967214772836872 1
0.956734233145174 1
1.00452601965129 1
1.05301685750274 1
0.9354782702227 1
1.00973477610761 1
1.01814632354011 1
1.0509953563326 1
0.908083894827019 1
0.974279889264 1
0.937036870280817 1
1.04364223809569 1
1.06036985090468 1
1.04796538104 1
0.917896242717169 1
0.965696307542756 1
0.977304535755035 1
0.981763783897379 1
1.05151207115984 1
1.00720894132876 1
0.986200699097855 1
1.05339124187728 1
0.95280187708084 1
1.07000964164553 1
0.972058774808866 1
1.12030904079232 1
1.0509617830895 1
1.00966440878085 1
1.07391592501112 1
1.09975523910415 1
0.988517781859166 1
0.863300288044923 0
0.953478667635456 1
1.01607537599864 1
0.963112857480237 1
0.999270529897948 1
0.991208039302907 1
0.895516142298267 1
0.962192033932692 1
0.93516488448953 1
1.0060704007975 1
0.956738002061821 1
1.11401044836557 1
1.01556936654535 1
0.987765723307977 1
1.12628274666792 0
0.98880210204156 1
1.03428899903528 1
1.03633637277925 1
1.00617648421746 1
1.00200026142845 1
1.00012891800154 1
1.01045339808849 1
1.03822559270803 1
1.09576909818262 1
0.839634540282303 0
1.07510178889151 1
1.07536244130563 1
0.963752942923875 1
0.972131221418343 1
1.01644914016685 1
1.04853127195968 1
0.979696440111958 1
0.975731441047792 1
0.960977853357221 1
1.02879227699526 1
0.971552955681307 1
0.959757907646942 1
0.971878053405765 1
1.07170239558188 1
0.966076979237454 1
0.99561002232096 1
0.937749863766653 1
0.843279512310776 0
0.999584305140472 1
0.962763958366855 1
1.01979277975275 1
1.05335802422679 1
1.0933042094991 1
0.969189169611157 1
1.03480564210372 1
0.917536579391927 1
0.986573526374545 1
0.961986882332617 1
0.984196565460618 1
1.04889949121683 1
0.949719587969438 1
0.966041904473884 1
0.999460761042694 1
1.0660590961764 1
1.01581149914824 1
1.01726586394194 1
1.06624084939559 1
0.939269625209117 1
1.03496058386795 1
1.09790630432912 1
1.20413250833883 0
0.954932418842418 1
1.02619920496432 1
1.03027745840385 1
1.11550576972036 1
1.00222531713935 1
0.923360418710287 1
0.870849894288534 1
1.03990709847562 1
1.03829093015244 1
1.02080513709371 1
0.933009510694345 1
1.02536172985707 1
0.840542721760572 0
1.0769585502857 1
1.06336904646107 1
1.10688559614906 1
1.01206922341259 1
1.02991574362218 1
1.1452437893516 1
0.928812936421808 1
1.03687294780154 1
0.962785808675158 1
0.950065456417444 1
0.950308832117417 1
0.961187833782326 1
0.960186955870732 1
0.924408078643146 1
1.04973252309664 1
1.10919608677116 0
1.06827368189947 1
0.986254724371187 1
1.02785162743466 1
0.972518069493288 1
1.01347694989872 1
0.845693195780203 0
0.969540772522324 1
0.94561399571507 1
0.980864700067842 1
1.07631724462573 1
0.937882977754305 1
0.969797345500132 1
1.04328619853931 1
0.966320525112432 1
1.07510467481342 1
0.873965779184033 0
0.89381079496479 1
1.04409979288896 1
1.03918979543595 1
1.04181986948624 1
1.00973144771891 1
0.969451614792388 1
0.898899738246419 1
0.911071253878755 1
1.00047899304269 1
1.05018718868198 1
1.03550735981942 1
1.05157288430992 1
0.965521994619667 1
0.989999337489735 1
0.936220475387508 1
1.05786844518994 1
1.03777187923501 1
0.952226474756107 1
1.08168644369356 1
0.993477088749631 1
1.09136680789673 1
1.01202221017889 1
1.04798343238403 1
0.878756438054072 1
1.03864958193604 1
1.02660298165468 1
0.991588781772003 1
1.01933258124913 1
0.913876606692629 1
1.08294658230972 1
0.863959263756795 0
1.03869551663982 1
1.0232069428565 1
1.05131050462844 1
1.01906725910453 1
0.976548194810462 1
1.09480929199804 1
0.983179162370619 1
0.885182526253592 1
1.12239888772231 0
1.01724780497796 1
0.958069666464518 1
1.00540945300677 1
1.02963522438636 1
0.922928746496141 1
1.00588953658627 1
1.07551797600754 1
0.996181504096489 1
1.04030366789028 1
1.06745077956934 1
1.00947239845491 1
0.971495145175346 1
1.05923905130797 1
0.928510306759632 1
0.934909405062613 1
0.952163151813139 1
0.934039395889503 1
1.03078187693906 1
1.06708751807706 1
0.966599111460756 1
1.11864010788553 1
0.947499622193399 1
0.986122265594505 1
0.980176886783699 1
0.96529467674893 1
1.09283132213051 0
1.14920527952271 0
0.975035485724687 1
1.09255802761496 1
1.06380548210491 1
1.02032493373339 1
1.00230182770576 1
1.10323751966879 1
1.05386070511627 1
0.912518735484279 1
1.02716429306652 1
1.07914054900315 1
0.964264668491971 1
1.0481378797275 1
1.03458788756265 1
1.0285442301389 1
1.04361297772772 1
0.98940853849362 1
1.07413286254839 1
0.990806655792516 1
1.07253784634969 1
1.05733207561946 1
1.04528936414687 1
1.03989648302949 1
1.02176673673692 1
1.10780141184055 1
0.946980664326622 1
0.911640780546288 1
0.969204081274029 1
1.0720179115377 1
1.06183611272077 1
0.98525447365251 1
1.04454291121224 1
1.07640962151201 1
0.998274996440067 1
1.0287561069762 1
1.01677802642202 1
1.19969236051169 0
1.00794168722232 1
1.01798903689696 1
1.04478574782085 1
1.03211044707973 1
1.02588281439458 1
0.890843976164058 1
0.919950172526716 1
0.994547200697773 1
0.983008815427169 1
1.07631997542737 1
0.879416157796133 0
1.0639815046116 1
0.917277113342923 1
1.04545272218701 1
1.1161957593444 1
1.06071781983223 1
1.0689464053523 1
0.917091768649406 1
1.00442928039881 1
0.863604018858255 0
1.06604492369079 1
1.08318940457932 1
0.894331047047302 1
0.877644644799697 1
1.03577204217634 1
1.0117649048617 1
0.953011886547031 1
1.02199067296492 1
1.05170126384567 1
1.00124306658236 1
0.912576697470764 1
0.866411110150452 1
1.03242701709582 1
1.00208832317651 1
1.01046584943783 1
0.953508721452078 1
0.901836965554545 1
0.964397246492198 1
0.952851545246189 1
0.972103457281116 1
0.979228384559802 1
0.876900524935026 0
1.05523676931891 1
1.08206491910052 1
0.97116812597226 1
0.959087179240583 1
1.07109620951011 1
1.18903746906751 0
1.02957400851937 1
1.03579461207636 1
1.04652832005342 1
0.970976023416127 1
1.02354049208966 1
1.04265161971492 1
0.979409021675595 1
1.03505808074554 1
1.09276134253791 1
1.07738196167542 1
0.992113231679365 1
0.991616805614125 1
1.04424776497608 1
1.03364135393231 1
1.03555401857637 1
1.00737821064214 1
1.01239804988983 1
1.065579138257 1
1.02363590798821 1
0.955135547547478 1
0.983941435248258 1
1.05873503127454 1
1.04718337395336 1
0.968150981479614 1
0.920204190434474 1
0.890864814184781 1
1.09815528075192 1
1.00925360968276 1
0.959216468075499 1
1.03830270345426 1
1.02512618674085 1
0.984746979713967 1
0.98939100261472 1
1.0139347179553 1
0.908361214871456 1
1.04881746392006 1
0.880011261563308 1
0.909234610333512 1
1.02286779616253 1
0.916690001342429 1
0.841605074294003 0
1.00417819109997 1
1.10704344576778 1
0.963444022849761 1
0.937496785389163 1
0.961684692449753 1
1.02772537192677 1
1.04357903037218 1
1.02219903311667 1
0.940058389606451 1
0.98699263051451 1
0.986698814200933 1
1.00070668509505 1
0.975429301667588 1
0.990519929455978 1
1.00674752405634 1
0.949674048015858 1
0.983618184387926 1
0.982419800377972 1
1.04354553566161 1
0.989899957667623 1
0.983663958622802 1
0.985768563875414 1
1.00138467421947 1
1.18681726426852 0
1.02605481896817 1
0.967796329748368 1
0.950512856681143 1
1.05786828377168 1
1.06103188072343 1
0.989659793022251 1
0.921186707050695 1
1.14685388246302 0
0.979327614128578 1
1.03416342292934 1
0.998879736507441 1
0.93562911243906 1
0.970536073867848 1
0.997456008289416 1
0.91612068927693 1
0.962036465016197 1
0.966618797546399 1
0.956062748463449 1
0.98662278681557 1
1.04154443760466 1
0.890984214969888 1
0.989859189015353 1
0.926176152106414 1
0.964073744404156 1
0.995879450310869 1
0.971755271919253 1
1.01134456179248 1
1.05602667100609 1
1.00294481198278 1
1.04559258297993 1
1.01405637824834 1
0.991237700366249 1
1.0981875627924 1
0.964027329084842 1
1.00032314825824 1
1.06688912035099 1
0.943681021816383 1
0.999542480162606 1
1.06585208449478 1
1.0210022828431 1
1.05617027594057 1
1.06670059497237 1
1.08807408648691 1
1.11052292525143 0
0.963465525248974 1
0.985000240728163 1
1.00059923105771 1
1.04522581208496 1
0.888630810822783 1
1.01025291134128 1
0.987514618003763 1
0.965052965345426 1
1.07683877084294 1
1.05051120973472 1
1.00725456463625 1
1.02448363732715 1
0.977611161681655 1
0.980711079688005 1
1.06500822946091 1
1.00589924385918 1
1.09271457430528 1
0.953413584786623 1
0.954051824760018 1
1.06636428842409 1
0.913965962152437 1
1.01959232963023 1
0.989010919150049 1
0.992542214821443 1
1.00319354567343 1
0.936683869011529 1
0.935639749429054 1
0.986798203592822 1
1.00979601059254 1
1.03000555834522 1
1.02435314335753 1
1.02093992713589 1
1.04006916508184 1
0.924870053240061 1
0.879364626004584 1
1.01910718414192 1
0.907747568243581 1
0.893078174893394 1
0.995437115407469 1
1.04628830730921 1
1.11652337963425 0
0.985880908600694 1
0.981087363841456 1
0.959706167213496 1
0.967412799100138 1
1.02116159252734 1
0.981153810088686 1
1.02454602217785 1
0.963106359682735 1
1.1228420538653 0
1.00971214554592 1
1.05184273459991 1
1.09509092312237 1
0.927543839144982 1
1.07871446616056 1
0.944675812954995 1
1.00718851171434 1
0.956160311169557 1
1.03396317609558 1
0.940880775285701 1
0.994304730051474 1
1.00114450870264 1
0.976335965613307 1
0.990340699826266 1
1.0369423372159 1
1.01228522550372 1
1.06839852915541 1
1.02078373686965 1
0.987783053825174 1
0.813428875901637 0
0.984908104187717 1
0.891827782058911 1
1.10858721424305 1
0.91279658706295 1
0.945661961189423 1
1.08817995989518 1
0.905261370787476 0
0.909670811981329 1
0.973486195349277 1
0.95623055929247 1
0.973272405268568 1
0.948880751976194 1
1.01750521807637 1
1.0566572705221 1
0.936955946370951 1
1.03969715039172 1
0.976419622143408 1
1.03961199607959 1
1.05872277815824 1
1.05877456604533 1
1.06398370799164 1
1.06200250476195 1
0.993911178657959 1
1.05224048540752 1
1.03301573339632 1
1.01800221012826 1
1.03558236956465 1
1.03631777023085 1
0.923200978007383 1
1.04670165961833 1
1.01614274619868 1
0.978280656250355 1
1.06434021141841 1
1.04525492888511 1
1.04730401904757 1
0.934498698268037 1
0.939154420566344 1
1.08042119509445 1
1.01433713547054 1
0.941462907655194 1
1.02451736028873 1
1.06327172440984 1
0.987054256298556 1
1.02337552295709 1
1.08722950398423 1
1.01391868012687 1
0.996759338653762 1
0.960881596181992 1
1.0428813075481 1
0.859739156014411 1
0.976407081028054 1
1.00268162749971 1
0.943415050393518 1
1.1146369598802 1
1.02961436525464 1
1.0734058831398 1
0.957494246079101 1
1.06645212847454 1
1.01518024306302 1
0.987652021240617 1
1.04544873698662 1
0.975722849233442 1
0.856435002787618 1
1.01565239353354 1
0.958110928830794 1
0.970898280861515 1
0.991766201372183 1
0.994578459990096 1
0.972285025875387 1
0.956670401283637 1
1.03014570665336 1
0.960740563963812 1
1.01872598996836 1
0.919558829394188 1
1.09182495697089 1
1.11926871542554 1
1.06237882571011 1
0.892905066573217 1
1.05698032309597 1
1.00340798257023 1
1.0790796402639 1
1.07479405524647 1
0.921360254481596 1
1.01344420827331 1
0.979894329959126 1
0.878479916162948 1
0.964867845353873 1
0.968614374747961 1
0.956383643152962 1
1.02870580157352 1
0.983908084881812 1
0.905567176447222 1
0.961952207498587 1
0.973639748522109 1
0.963288008087523 1
1.06151272780688 1
1.0251105811187 1
0.962412423218207 1
0.898588543819846 1
1.01818871492841 1
1.00854720652328 1
0.967631076198129 1
0.97990023805524 1
1.04207092278488 1
0.976709219591832 1
0.894187249774588 1
0.939556389403028 1
0.884088607129819 1
0.993342490555792 1
0.975802537626939 1
1.01701663529878 1
1.02544357099748 1
0.939179193807497 1
1.04464782890179 1
1.01753557421566 1
1.05435492160612 1
1.01043386263937 1
0.972375500143693 1
1.01184394283875 1
0.946325867157818 1
0.980621123723991 1
1.00325295555854 1
1.01134150755752 1
1.00813126161571 1
1.03020891294442 1
0.997173083851434 1
1.13129621584734 1
1.0287312298891 1
0.960016740369747 1
0.873763057565482 0
1.07142367329671 1
0.997708428520979 1
0.925055285561107 1
0.892481168384552 1
0.98825221188916 1
0.937384425343287 1
0.962914961869614 1
1.14537986343396 1
1.01389832652593 1
1.00190066919721 1
1.11540909347289 0
1.03981309845205 1
0.998647676772052 1
0.934318724746376 1
1.00908089027494 1
1.03460643660514 1
1.06197984262141 1
1.05949714726313 1
1.11543300600309 1
0.993327797955821 1
1.02716615593158 1
1.0738463931914 1
0.849310114010172 1
1.05709681820981 1
1.11802980956314 1
0.986616305882614 1
0.978211954037756 1
0.992072270938596 1
1.04146551325575 1
0.975275170399241 1
0.995162416290572 1
0.996831874199534 1
0.901536287379157 1
1.0567475372428 1
1.02078694838536 1
0.973134994191687 1
1.01994168856853 1
0.960651658483472 1
0.977417032908341 1
1.00214943059272 1
0.984246843084391 1
1.02471446159112 1
0.955599105490667 1
0.944810457227008 1
0.888224845398505 1
0.99690096191114 1
0.950579118890415 1
1.01528269467726 1
0.875476861541506 1
1.03161523560652 1
0.953114215097176 1
0.988224998437627 1
0.965875358740248 1
1.0225282577731 1
1.02608961647413 1
0.967669411078724 1
1.00295030853913 1
0.930373015680371 1
1.0428919231162 1
1.0673357510257 1
0.986660188802399 1
1.00870148869573 1
0.944231481548993 1
1.0426346665701 1
0.997197363166431 1
1.03140463997978 1
0.96472074990886 1
0.978123596563331 1
1.07147662702871 1
0.89747706242085 1
1.03143546826335 1
1.03829067884969 1
0.957737237739334 1
0.999916585373728 1
1.08466782402777 1
0.945184526972805 1
0.906019832852088 1
0.900322761454341 1
1.06646817966382 1
1.01264155058603 1
0.94660404115009 1
1.14697882758997 0
0.898185692007701 1
0.99896283305392 1
1.01258386298358 1
0.915137114446613 1
1.02990107325575 1
1.12003585915709 0
0.958959676001463 1
0.94076954911479 1
0.92826047076265 1
1.09375316784295 1
1.04683110260274 1
0.969056099182299 1
1.03181030111542 1
0.908639061664552 1
1.03178528191923 1
0.883119397057769 1
0.933252794463142 1
0.975223505315954 1
1.00450437461016 1
0.955858285381645 1
1.03562304637636 1
1.17276862113832 0
0.973355652350212 1
1.08239393911784 1
0.928567030846924 1
1.04361779588659 1
1.00660151243165 1
1.06962817900444 1
0.908851843033258 1
0.952346776242469 1
0.991763187773858 1
0.957212173552281 1
0.986645971028446 1
1.03142117996698 1
0.939520334942464 1
1.00639016859486 1
0.982514924517007 1
0.996150165551417 1
0.934418984709876 1
0.94230403815941 1
1.03874474300829 1
1.16913047693676 0
0.944345467065465 1
1.00602848572896 1
1.10594370345191 1
0.958543700973198 1
0.962184871750347 1
1.040212150439 1
0.951184351483655 1
1.0866473876761 1
1.03670318274023 1
0.983278467211711 1
1.00164696129275 1
0.985689187336134 1
1.02001001502852 1
1.02659813499804 1
1.1097795395152 1
1.00206185387475 1
1.08250536544159 1
1.04535747713928 1
1.07812907011402 1
0.990105223215283 1
1.04060116854612 1
0.9803736831378 1
0.996395038729139 1
1.07011075435538 1
0.893238770917669 1
0.928918562890055 1
1.05514795688713 1
1.00261344466561 1
0.901084079789355 1
1.05760509276961 1
1.10707445212319 1
1.06042300787559 1
0.959509401781042 1
0.881859418287112 1
1.09248871130793 1
1.12015790676748 1
1.06981033358534 1
1.01489692686893 1
1.02095142801147 1
1.04146271786749 1
1.02855650987944 1
0.985334039403529 1
0.903588194118682 1
1.1063055323622 1
0.922922987379654 1
1.03267238986417 1
1.00564325688311 1
0.963754444939872 1
1.03282844379556 1
1.04911022064724 1
0.901790058081817 1
0.890480768591445 1
1.07705909935617 1
1.01842776399903 1
1.09678687541748 1
1.04666799543948 1
1.0438933365112 1
1.07704204118417 1
1.036087114412 1
0.972220778790946 1
1.02834635707091 1
0.968995727305341 1
0.987448127406485 1
1.07690695221734 1
0.927614855778587 1
0.923637310175832 1
1.02649368556325 1
1.04597919459146 1
1.06133606075853 1
0.948738774080501 1
1.02508625990105 1
0.964497108842045 1
0.926693228660848 1
1.04095009987568 1
1.06666215001714 1
1.09221412475773 1
0.96097566032292 1
1.00789044712105 1
1.08539809957697 1
0.915342559255263 1
1.01420731633004 1
0.971680528810093 1
1.00852406618869 1
0.967434807045838 1
0.957974839748394 1
0.971746810747246 1
0.996965833270815 1
0.886126160297067 1
0.993435855919317 1
1.03960730614525 1
0.92634558203983 1
0.979875011198511 1
0.967626044882793 1
0.97854884301582 1
0.999231026138208 1
1.02367854929969 1
1.02653174018414 1
1.0646926724003 1
1.07104969368281 1
0.90755894031764 1
0.955570771317238 1
1.04684619470609 1
0.889487360160207 1
0.905558750134478 1
0.876573935881569 1
1.07720287664574 1
0.89653285023864 1
0.974397038341412 1
1.0407417580312 1
0.978936835656591 1
0.986359006026258 1
1.0315598391505 1
1.03023223509952 1
1.06899621921552 1
0.882508612885862 1
0.937619629097759 1
0.977161297403688 1
1.04740573489749 1
1.00540817521555 1
0.936271239517707 1
0.947211322362247 1
1.00070046741718 1
1.05309482160797 1
0.942270992786864 1
1.00781083867073 1
1.07215493170745 1
1.02069835067156 1
1.06257617659573 1
0.902786738617758 1
0.947601754732271 1
0.95558903852212 1
0.940099386637195 1
0.929672069290847 1
1.01714915016407 1
1.07996799811459 1
0.973359584926618 1
1.00760013247866 1
1.04402619768529 1
1.03768621837767 1
0.990431739649034 1
1.01718379779009 1
0.93413602790368 1
1.04137058128848 1
0.980229282217415 1
0.992287833887268 1
0.893892646149469 0
0.950028997534767 1
1.03657817346383 1
0.946879414929931 1
1.01013461398035 1
0.99553887441773 1
0.950741778218037 1
1.1031322515792 1
0.949966171627788 1
1.02021950375028 1
1.05327122259111 1
1.02063225472036 1
1.04269868063883 1
1.02986315712617 1
0.986035843957958 1
1.06600342238968 1
1.05065437861326 1
0.945820066105992 1
1.05134226789065 1
0.982345097737339 1
1.03193005975626 1
1.11692279296058 1
0.984179096627859 1
1.07719878500196 1
1.00471537683712 1
1.01010717520911 1
0.963196260350445 1
0.976867927617443 1
1.00404947091303 1
1.01662799134589 1
1.02222783480144 1
1.05178209846628 1
1.04749665728548 1
0.960825127332906 1
1.05580907740284 1
0.941129576476893 1
1.16023628419445 0
0.98387003818059 1
0.979633392457534 1
1.00289050351321 1
1.00352048550076 1
0.95512424622104 1
0.945779226659651 1
1.00263253976925 1
1.06189233598776 1
0.991570030625819 1
0.94406849396658 1
1.13808731980236 1
0.942816122458247 1
0.889570203207658 1
1.0632663806624 1
1.05191236248761 1
0.997909586163909 1
0.98204384824301 1
0.890624460920553 1
0.907901932679619 1
0.870505528020871 0
1.02430944056748 1
0.985338470533465 1
0.935773951761922 1
0.86412490685958 0
0.976827092842013 1
1.02824673047028 1
1.09743912996136 1
1.00494503712422 1
0.971275263624543 1
1.01621837090365 1
1.1873386483903 0
1.07027288557734 1
1.02131744546964 1
0.947173095791783 1
1.01404911664182 1
0.970166302996446 1
0.941118112203575 1
1.01111137929893 1
1.13268091466571 1
1.02542415060927 1
0.992330198687382 1
0.952052061641986 1
1.08262256931838 1
1.0567090587421 1
0.932463581235004 1
0.907476788715259 1
0.87533744902501 0
1.01246424171188 1
1.01653720763436 1
1.00308683172575 1
0.98054629142035 1
0.866800616367723 1
0.851974721158442 1
0.920563107884669 1
1.00123045050207 1
0.96160108393485 1
0.943166535765595 1
0.958917223954104 1
0.999962814444303 1
1.14223356329549 0
0.971333576191477 1
1.04188259312327 1
1.02600080656952 1
0.944535959176988 1
1.03489030246094 1
0.923781343663897 1
0.954122452996586 1
0.886326644858209 1
0.925544425887363 1
0.897891869715277 1
0.973032197033607 1
0.983038121197892 1
1.03459043665786 1
1.1562958895435 0
1.1077704593946 1
1.11832460930424 0
1.08594430954248 1
1.0422891134306 1
0.93594747160608 1
1.02704011643404 1
0.899831214170059 1
0.949198566535463 1
1.00171160949719 1
0.988160215526123 1
1.00121013983405 1
1.02917334850799 1
0.977139903511081 1
1.02328682872846 1
1.00111017553447 1
1.03140213743556 1
1.0028314274241 1
1.04261303642555 1
0.99468075624005 1
1.02652176387269 1
0.999672111390961 1
0.963076103873016 1
0.881814619065134 1
0.918111570718132 1
1.02732311333956 1
0.868388390067725 1
1.12117408440729 1
0.999147977691383 1
0.92231753212921 1
0.927116019408688 1
1.05219005465962 1
1.03744698884668 1
0.984930697667567 1
0.963941873475935 1
0.918100198594502 1
1.00867948436351 1
0.992816557933841 1
1.02286609059044 1
0.941639280983618 1
1.05153473060889 1
0.929486339652832 1
1.00317867691759 1
1.07561162415024 1
0.957251532715616 1
0.965770843193665 1
0.884213780644923 1
1.07444162245237 1
1.11722454561722 1
0.916751947848672 1
0.996853822553744 1
1.02316330952975 1
0.970575434847313 1
1.04232198102352 1
0.947121217447934 1
1.04402448738403 1
0.970295344941018 1
0.987067852462241 1
1.0035507698211 1
1.07914442782442 1
0.980591753394474 1
0.981138907517648 1
0.938695906952043 1
1.07438702563762 1
0.93853262634093 1
0.960727670784365 1
1.0931975594435 0
1.09711702522785 1
1.05025858662583 1
0.927534528547326 1
1.01405181738197 1
1.00505493698646 1
1.02766308663846 1
1.06049371401693 1
1.04650122993716 1
0.945030826360439 1
0.999013779010916 1
0.898063593800884 1
1.02747883653765 1
0.985296850408863 1
1.08650526297515 1
0.971663854470131 1
0.977177687952965 1
0.995560078108449 1
1.02934743171771 1
0.998436175300482 1
0.984506929302586 1
1.01429948763629 1
1.03482275924923 1
1.06155115940649 1
1.05254478206034 1
1.03411773779013 1
1.08142691678799 1
0.978582556650166 1
1.09771153611584 1
0.928101935975926 1
0.934703716941884 1
1.05108173767718 1
0.945953994550635 1
1.02165223560942 1
0.985564997744614 1
1.14552309096538 0
0.982405035589197 1
1.02461115043332 1
1.04868824729449 1
1.01832353146548 1
0.977700683042638 1
1.01769131404975 1
1.12274945325522 1
1.01667850682702 1
0.901644705621148 1
0.976660914018773 1
0.998549279524781 1
1.0505938336705 1
1.00046272076084 1
1.02146136804138 1
1.06793072590052 1
0.959028783365424 1
1.02904543835941 1
0.882303486277071 0
1.04804796632623 1
1.12908081598691 1
0.924640646615296 1
0.92532490643653 1
1.06731164424296 1
0.933657149899075 1
1.14595174269057 1
0.906788972502334 1
1.04007068103536 1
1.0147289357883 1
0.968476398633138 1
1.0225648007034 1
0.973101532602361 1
0.979661566923234 1
0.959836234881799 1
1.01167856720255 1
1.02026946785298 1
1.02460357181868 1
1.0495518309856 1
0.915197781871595 1
1.00768277336868 1
0.929943499887034 1
0.925954031365476 1
0.974250924180525 1
1.07537104248715 1
1.0051695203251 1
0.991542774438081 1
1.05562792817526 1
1.04714622253685 1
0.954138948290302 1
0.997695036284176 1
0.960663046244503 1
0.986393153515186 1
0.934209283159228 1
1.08282394746258 1
0.960512258598249 1
0.98450959372615 1
1.00717240023761 1
1.01961360538797 1
1.0652390965436 1
0.946401035942229 1
1.05304189709141 1
1.06357568510154 1
1.06188370076578 1
0.96881765991749 1
0.987831635704875 1
1.02226537511525 1
0.936216697192663 1
1.0086203099766 1
0.930273711568736 1
1.01826781602679 1
0.924855019107588 1
0.956388756900341 1
0.943903599449663 1
1.0435709305349 1
1.05326593315892 1
0.998159918335097 1
0.95886993518768 1
1.06540354475915 1
0.991855449385478 1
0.888326907547214 1
0.975798604367507 1
1.01167054018408 1
1.03946755780315 1
1.03986630920339 1
0.98854577591588 1
0.933162796599119 1
0.978042935078928 1
1.05084036537654 1
1.27977434118004 0
1.01979796195805 1
0.988368106671424 1
0.974965640798997 1
1.04590332246385 1
1.10261195716306 1
1.02225088983628 1
1.08532569344324 1
1.01821009668377 1
0.904512949282654 1
0.939954312183555 1
1.03136771337545 1
0.987832914882735 1
0.975950161746767 1
0.840377511220134 1
0.991797814763875 1
1.05572926397355 1
0.961675001495435 1
1.02550406027606 1
0.999353841402101 1
1.08573291905058 1
1.06509704416339 1
0.981089435415744 1
1.07108037784649 1
0.972646850653122 1
0.96201924193834 1
1.03677254032655 1
0.999262603068314 1
1.11567705338554 1
1.00118990471299 1
1.01054330307808 1
0.984220332123361 1
0.917741767270809 1
1.06654213402644 1
0.946591740056535 1
1.10398985744955 1
0.985838979600095 1
1.0216619393594 1
1.00446417302891 1
0.849266746923118 0
0.993690386468308 1
1.02510212242072 1
1.12253219525047 1
0.967674391461661 1
0.95045446445553 1
1.01723024289228 1
1.14633401811079 0
1.00058726806631 1
1.03430466371367 1
0.888353616496679 1
1.07914272030558 1
0.964405060235062 1
0.977236162605503 1
0.986036086389519 1
1.07618957700379 1
1.02182260161898 1
1.04796598029928 1
0.998744154310316 1
0.942819024717704 1
0.971570956290101 1
1.02254733388444 1
1.05976136623588 1
0.992575320534352 1
1.0015293358841 1
1.04611421454599 1
1.01803445358214 1
0.916824213542939 1
0.909126036877183 1
1.03359035350019 1
0.97819897814875 1
0.974944650758654 1
1.02093762113035 1
0.969634240999449 1
1.02290191028032 1
0.975937818001498 1
0.960148232607782 1
1.06769453024736 1
0.951453539359869 1
0.945510915266435 1
0.979772594926091 1
1.06640126646406 1
1.00844279269335 1
1.01687381048483 1
1.02661427116312 1
1.00399639214326 1
0.972531930453458 1
1.05310173307978 1
0.929952350966625 1
0.942586299689648 1
1.03571909433209 1
0.987582199939861 1
1.02213362431154 1
1.0584517850923 1
0.949468852664981 1
1.10651031013177 1
1.0227415219418 1
1.04523348427758 1
1.05595683058233 1
0.929737448298277 1
1.02523917048548 1
0.998678075539112 1
0.94836140596403 1
0.982287141212019 1
1.05457815413963 1
1.05098175935473 1
0.933432948773967 1
1.06367506773995 1
1.01912167346668 1
1.03898351656692 1
1.0338501423935 1
1.0196048185197 1
1.08049579797594 1
1.07930660093755 1
1.04825796735817 1
1.07950283723453 1
1.11423845238531 0
0.96822002685131 1
1.00916926868648 1
0.926354664718446 1
0.945570766853814 1
0.969603955772762 1
1.00208934945972 1
0.989574253370212 1
1.08673931557874 1
0.985165041383143 1
0.944015100082292 1
1.01838190525477 1
1.05816436082939 1
0.984472302058891 1
0.998126069778876 1
0.937650488793069 1
1.03770327205351 1
0.928008925471788 1
1.01729362365887 1
0.836229344123193 0
1.00128541293361 1
1.04521944677797 1
1.07829466942178 1
1.07391769080686 1
0.981876470085242 1
1.01819026683376 1
0.937850520986245 1
1.145982480919 1
1.02635008336833 1
0.934949398791863 1
1.03653764879244 1
1.07755473212012 1
1.0250761701888 1
1.03560257680482 1
1.01625201201752 1
0.96285145344893 1
1.06240336167424 1
1.06974673293028 1
0.997915298412953 1
1.07228448891844 1
1.01744304509848 1
0.979139229554266 1
1.05743439929287 1
1.10895427281255 1
0.987843606524351 1
1.01197346863664 1
0.944346483477109 1
0.933102405976881 1
1.03244062517876 1
0.916627801052423 1
1.01394307189893 1
1.01166736678872 1
0.905426137159251 1
1.07481879499387 1
0.934059525190122 1
0.981126590748527 1
0.999988466377636 1
0.940734956627484 1
1.00739293310013 1
0.9042351614757 1
1.04850752967114 1
0.869292790085405 0
0.902719435116459 1
0.930750395949592 1
0.965112031852085 1
0.961006608966647 1
1.09766061298603 1
0.888988292699714 1
1.07587716252298 1
0.923270391156714 1
1.11322413840355 0
0.98489210021798 1
1.01770026539256 1
0.954374033319725 1
1.05046011144009 1
0.983514158463415 1
1.07807243419942 1
1.05160699829243 1
0.948150258766513 1
0.948269240185811 1
1.0355747504392 1
1.07124212108713 1
0.969660457540099 1
1.03386342456247 1
1.08408491628887 1
0.851518937772321 0
1.04009752171975 1
0.971165023467855 1
1.0639104197193 1
1.07664071168795 1
0.921910999043062 1
0.862458161295439 0
0.855206895634389 1
1.09666101307419 1
1.02277821566571 1
1.05269889540013 1
1.11750692296571 1
1.06078732017829 1
1.02549975757035 1
1.02625970844905 1
0.935489234435671 1
1.02769732453838 1
1.08578412530457 1
1.02556144335252 1
0.912711566517023 1
1.04354188123189 1
1.05884419747402 1
1.01311980133468 1
1.01682020587657 1
0.852235592804713 0
1.04713623472236 1
1.01897208347901 1
0.980806395562581 1
0.968967657246664 1
0.975955654257025 1
1.08394930337971 1
1.15033672089546 0
0.995649866935839 1
1.00138601773706 1
1.06445405557526 1
1.09994787562157 1
1.02526923120861 1
1.05417588406554 1
0.939786733623232 1
1.10824467834459 1
0.955046585634136 1
1.05487184261312 1
0.938108291091293 1
1.00186445052162 1
1.00095071660805 1
1.02161684667419 1
0.978923780190183 1
1.07673761809451 1
0.985204233236339 1
1.14892963260017 0
1.10649957103747 1
0.937921180203974 1
1.07825761980278 1
1.06870655061865 1
1.0688385921734 1
1.05524870961521 1
1.08337106209843 1
0.912034769365283 1
1.02460191699837 1
0.979643319632121 1
1.02884108974314 1
1.0701364333346 1
1.02497083312163 1
1.02489711828162 1
0.97168060813245 1
1.21163392642898 0
1.06894823061771 1
0.946678629267067 1
0.964367076630224 1
0.921635337792254 1
0.954094225550063 1
1.02155224968632 1
0.957627119182135 1
1.04319107749214 1
0.951977506475794 1
0.94637367133851 1
0.99795248735728 1
1.07194370049696 1
1.01039731731919 1
0.982487887240016 1
0.951232393845116 1
0.936337637660755 1
1.00221043718211 1
0.86133937589479 1
1.00520287639646 1
1.00014374473469 1
0.912262489945815 1
0.93164371346292 1
1.05872660045375 1
0.863285115205358 1
1.031909853619 1
1.01584759341868 1
0.89090542087718 0
0.975605813983066 1
0.976514418964611 1
0.994135277646301 1
0.972314234047429 1
1.07152752856327 1
1.03267898004319 1
1.09160932777928 1
1.0883420071412 1
0.968621838189978 1
1.05878198676513 1
1.01131379713055 1
0.965207999727896 1
0.947397071394688 1
0.996847765795773 1
0.913048979112101 1
0.993961914871273 1
1.00942177108326 1
1.0790334335774 1
0.958901301006332 1
1.11075969079373 1
0.968377403941271 1
1.01118539903227 1
0.983588632106883 1
0.969034959717672 1
0.927417222529707 1
0.968948132843206 1
1.04768055453894 1
0.992234146173456 1
0.989863363795753 1
1.00767055673275 1
0.974138415870953 1
1.0606947172258 1
0.920046694726551 1
1.06338598453143 1
0.924463475596898 1
1.09657552837664 1
0.945301701739064 1
1.06756610564443 1
1.00134856980602 1
1.04756958782804 1
1.07707168364765 1
1.02597328754752 1
0.948571168304801 1
1.06370079780093 1
0.978736520494601 1
1.06714388246362 1
0.991250788404193 1
1.03919547151252 1
0.950454887776373 1
1.03936665389206 1
0.951227461446675 1
0.970288212694366 1
0.945095017367009 1
1.01432446816476 1
0.856321005764134 1
1.05977951778091 1
1.00696612204885 1
1.10317679168323 0
1.01258741448909 1
1.08777759590538 1
1.13893695711698 0
1.03197953459444 1
0.977495973370041 1
1.03317231458427 1
1.17786635120459 0
0.981647904160671 1
1.03274642741513 1
0.999461088355554 1
0.900200793279164 1
0.957563857164249 1
0.940969496185505 1
1.00142506441257 1
0.918475912234323 1
1.07320986619263 1
1.03829717335067 1
1.06963814018452 1
0.95011831072656 1
0.92813791047924 1
0.958423126645514 1
0.93878288758681 1
1.0266603779887 1
0.979943956601445 1
0.944317598780914 1
1.07043104120432 1
1.00159558590823 1
1.11534449591043 0
1.02579625631581 1
0.936796267299239 1
1.01940513906589 1
0.978126389218524 1
0.915842553842869 1
0.930402769036822 1
1.05566212996971 1
0.817043340773564 0
0.948804097405992 1
1.1226164005676 1
0.915735587370663 1
1.02241722097028 1
0.959769326543537 1
1.03080124300494 1
1.05879987231276 1
1.06699873862965 1
0.997244468953017 1
1.01308869511959 1
0.936276502077688 1
0.970115474706594 1
1.02888223197907 1
1.03834493208459 1
1.014390980906 1
1.04788109462375 1
1.03954498759962 1
0.940450068168365 1
0.954561967458715 1
0.950499156374328 1
0.988169018018217 1
0.987718696800334 1
1.0135454211406 1
0.894057038527189 1
1.01770248622506 1
0.785166848940643 1
1.03904654320854 1
0.974631123287287 1
0.860565288267004 0
1.09598074863458 1
1.0433407082812 1
1.00478459952955 1
0.921868857758793 1
1.02867343050698 1
0.992973290160521 1
0.877922128188583 0
0.999505548325383 1
0.927393663853743 1
0.978241938728799 1
0.989422313889999 1
0.977466830917969 1
0.983624551522384 1
1.09729840243858 1
1.00913091052098 1
1.01526362083234 1
0.97983455114244 1
1.02792357655813 1
0.997805692588482 1
0.839557350036562 0
0.940163684998767 1
1.05278366868898 1
0.983968158312056 1
1.00950443057046 1
1.06212999989818 1
1.05341039439366 1
1.07159134326986 1
0.943995930663865 1
1.02380081993565 1
0.968965990422254 1
1.02022265319507 1
0.98069677834433 1
1.05422666357282 1
0.980350699008512 1
1.1185807251647 0
0.928184576691172 1
0.99044291759324 1
1.00653666479063 1
1.01105481621585 1
0.92483835612932 1
1.01463689831942 1
1.01862377260497 1
1.00890834213605 1
0.931702383515983 1
0.982052169125811 1
1.17290909902703 0
0.971961373144251 1
0.989162605972293 1
0.942962253991433 1
0.992053685421288 1
0.896908216681052 0
0.997553879445059 1
1.02436194898097 1
0.903820869671851 1
1.00979054543896 1
0.958327934025325 1
0.978184047158589 1
1.12677782757653 1
1.01083170311434 1
0.973955628875422 1
0.955231631573656 1
1.07773366849763 1
0.952535543983452 1
1.02280752475679 1
0.9723074881563 1
0.993813780958458 1
0.954053866349078 1
0.990273978345747 1
1.02815826515763 1
1.15862673247809 0
0.997505325741885 1
0.979600523993211 1
1.02859047867429 1
1.05963189310848 1
1.07800350793302 1
0.892876763839696 0
0.960234284580428 1
0.945419516464799 1
0.966729397123458 1
1.00907187091932 1
0.959563106065019 1
1.01836172195411 1
1.07493683726153 1
0.99066610329785 1
1.00768496159185 1
1.03715362195416 1
1.0083296956753 1
0.968212177033343 1
1.05457127726993 1
0.939261862392326 1
1.00894172724867 1
1.07204069218582 1
1.01721371653711 1
1.04694129096426 1
1.07838588729486 1
1.08164440956877 1
0.952862532541857 1
0.930884600464273 1
1.00921218064886 1
0.930826393805197 1
0.952589492147093 1
1.01316626966966 1
0.988489224105533 1
1.0550170397611 1
0.948370946407458 1
1.06143248004967 1
0.938792712491384 1
1.10535660839335 1
0.907695270188183 1
1.03669020803108 1
1.02901186735115 1
1.05482278653666 1
0.993503058221025 1
0.946733032585276 1
0.917343814992832 1
0.996864439136856 1
1.02008181567339 1
0.903170418585775 1
1.02631328303956 1
0.937718194579842 1
1.04589882600732 1
0.996479664010548 1
0.981639386586284 1
0.980781871438977 1
1.06434735805356 1
0.932191677140828 1
0.994440762784973 1
1.12080179270763 0
0.961868877873726 1
1.04910922664836 1
1.04794958146131 1
1.0291141567949 1
0.934656834391593 1
1.12154243437153 1
1.10625654537589 1
1.04504044408284 1
0.955736419919259 1
0.884536555088504 1
1.02212407447438 1
0.909450414145621 1
1.00284075720803 1
1.12246485789747 1
1.02199747176645 1
1.10406861345183 1
0.961610279514546 1
0.961009487264146 1
0.934205827436249 1
0.92485786371179 1
1.07674773963434 1
0.944440551287657 1
1.02199083971829 1
1.0224783383922 1
1.11722899302749 0
1.07461192481167 1
1.05791192100423 1
1.10244675338368 1
0.979456677666117 1
0.977300330566175 1
0.861159992622124 0
1.03078132271146 1
1.02145218579746 1
1.00141530465745 1
1.04793123571232 1
1.00400631252431 1
0.973718781763531 1
0.928789728980992 1
1.03251838102627 1
0.881642938242767 1
1.10454693149756 0
0.996275843755139 1
0.993644104134476 1
1.13316247867224 0
0.962708134978897 1
1.0688312363399 1
1.00944238376834 1
0.925434215355694 1
0.86432534701868 0
1.00032755169844 1
1.09489328526444 1
1.03887699415761 1
0.990865393631416 1
0.893211328186822 1
1.03538518180624 1
1.00933697567285 1
1.03298902312481 1
1.00598838506385 1
0.99905378476111 1
0.967508174161944 1
1.00057179077082 1
1.0109499625711 1
0.970034430072336 1
1.12098296932244 1
1.00422238365389 1
1.0680699967018 1
0.934430031829155 1
1.0515235550948 1
1.03843500296244 1
0.897393048455708 1
1.04102273947003 1
1.02018057476621 1
1.12352691879825 1
1.01737708078575 1
0.976557327257447 1
0.9786580473851 1
1.0271414672972 1
0.908485439419033 1
0.984115759062592 1
1.04582470855535 1
0.970456807300519 1
0.938182258665368 1
1.06913640458179 1
1.0699574299198 1
0.941910583831829 1
0.960276646552862 1
1.01083268214941 1
1.07623026821385 1
1.02428294978461 1
0.9546613193057 1
0.930151620242399 1
0.891791105124296 0
0.861749204325254 0
0.978447207545768 1
1.06347894629752 1
0.850039389131928 0
0.943762842636804 1
1.04996059295079 1
0.959962265120486 1
1.01986435660988 1
1.06103462305939 1
1.00388272760438 1
1.00991146001552 1
0.934060183127525 1
0.94281144406283 1
1.07696481580405 1
0.940750657533492 1
1.02416648634353 1
0.882396532111684 1
1.07462040776955 1
0.939323781803946 1
0.995081974414045 1
1.04333720210292 1
0.954348716597784 1
1.01200853779961 1
1.00371725810865 1
1.06373063688523 1
0.909727615273583 1
0.946011087140025 1
0.944317854951464 1
1.06903085239295 1
1.07461057262213 1
1.0294371855364 1
0.971935929388082 1
1.0485467478584 1
0.91969633656549 1
0.900329242160222 1
0.904149118757236 1
0.945012713029166 1
0.964727817844093 1
1.0275618824719 1
0.979436401665088 1
0.931575475853868 1
1.01446648996371 1
1.04849088154817 1
1.07748660508864 1
0.961428901363476 1
0.964026677217235 1
0.889814241219284 1
0.981144184272426 1
1.16816338405969 0
0.981697463182683 1
0.9250317580759 1
1.04475821639959 1
1.00915654046151 1
1.17029741750964 0
0.960175797127361 1
1.03569776518817 1
0.899292834091194 0
1.06765752196302 1
1.06243327809402 1
1.04835042118849 1
0.957306094793892 1
0.978291215674824 1
0.896011382037852 1
0.990400340705598 1
0.848785397054179 0
1.0275948934892 1
1.08750964353016 1
1.03661359637625 1
0.855896179794572 0
0.917684509883104 1
1.07545926950189 1
0.836954682272646 0
0.973029589339865 1
1.11533566820142 0
0.978079761661953 1
0.871806635744788 1
1.00275991356076 1
0.985912733291219 1
1.02643983462529 1
0.926174627975419 1
0.981526853582097 1
1.11754660817401 1
1.00418834289423 1
1.05057777666088 1
1.01589022008034 1
0.902218048567428 1
1.06210743631986 1
0.989083178547429 1
0.944761286686879 1
1.01698449776963 1
1.01780742577048 1
0.989811172094039 1
1.11479774466878 1
1.1336612911284 1
1.01256225293625 1
0.993011391284514 1
1.02180591122249 1
1.00964774665263 1
1.0571171972022 1
1.03382310804359 1
0.993975030205529 1
1.13808119386598 1
0.953374146504341 1
0.986546424179613 1
1.00600684524364 1
1.01965406925254 1
0.993699129139856 1
0.993351070893645 1
0.926737938197356 1
0.998482068984409 1
0.947754224865793 1
0.978593793205402 1
1.01595855526608 1
0.908574126832239 1
1.02230122839384 1
0.988986968191981 1
0.98682195481458 1
1.00962917012323 1
0.935726532611637 1
0.925919404138768 1
0.973579593918232 1
1.00833225738876 1
0.959797294934706 1
0.950445518807269 1
1.00048708573421 1
1.08683812773632 1
0.977110244988842 1
0.929395169110534 1
1.0777173376402 1
0.849437587741661 1
1.06501908906033 1
0.924337848660106 1
0.915956430953772 1
1.06074984160061 1
1.02212476329112 1
1.05614272367434 1
1.11074957958289 1
1.06532690524901 1
0.907642990754262 1
0.936240312902102 1
1.06873575591093 1
1.01310609385985 1
1.0166090127523 1
1.12830826718651 1
0.996148749123761 1
0.961107776879473 1
1.08658072341778 1
1.0387717379714 1
1.04769077759956 1
1.06009520085608 1
0.787826843603734 0
0.950557817598973 1
0.968868438402638 1
1.02857602351362 1
1.07618552475628 1
1.01359047950951 1
1.03516372876994 1
1.15737436856665 0
0.940867031409515 1
1.0330031578058 1
0.972620835351388 1
1.01227585608086 1
1.06798971612116 1
0.990463279955036 1
0.955858608179789 1
0.939495458353444 1
0.964389940508512 1
1.08223620561998 1
0.922323565575936 1
0.905482346530211 1
1.00659502595426 1
0.996640611821335 1
0.939770940878229 1
0.996976061190235 1
1.01954068202678 1
0.883799292027888 1
0.994779810968921 1
0.980696993380448 1
0.98084087041131 1
1.0077636692265 1
1.01145783170437 1
0.884780249577503 1
0.992743041864062 1
0.958254631172533 1
1.01538060497432 1
0.99622162550764 1
0.943204278858194 1
1.07444849979078 1
1.02994271201917 1
0.994423369068778 1
1.0243052931018 1
1.05906902327812 1
0.866482438010157 0
1.04491139008463 1
1.01510538750056 1
0.974987405478341 1
0.933388480040806 1
1.03627398012288 1
0.922590865343231 1
0.99332528693822 1
1.02132066255658 1
0.949830506120637 1
1.01000669348177 1
1.10944208427548 1
0.962964140815023 1
0.946337168017314 1
0.976710002324238 1
0.991077919131711 1
0.921805666532306 1
0.939351435783865 1
1.00809070901646 1
1.05315096874314 1
1.03375002956575 1
1.03684249928553 1
1.14731377377734 0
0.929427682200769 1
0.997585542752867 1
0.97807367882411 1
0.913567176445102 1
1.01556653410049 1
1.0146918860109 1
0.960143003241392 1
1.00633599136242 1
1.0056225920688 1
1.08646565250535 1
0.983834722261856 1
0.982648331568038 1
1.004518383629 1
1.10679425325948 0
1.05496544018022 1
0.932164990618189 1
1.09335501566181 1
0.919115075575189 1
0.995058219023462 1
0.960977632152001 1
1.0048605866991 1
0.974452127092074 1
1.03396802464711 1
1.08014405328087 1
0.984226105059389 1
1.0429681021118 1
1.02050526332136 1
0.938898325621558 1
0.919339437924572 1
0.959114345272115 1
0.892134548360066 1
1.00288032530641 1
0.953453726230701 1
1.07375153677503 1
1.00065534607789 1
1.06218161404974 1
0.968849694155376 1
1.00293486252267 1
1.01042521725951 1
1.05448810340275 1
0.88699979461396 1
1.04784529499687 1
0.932294386954069 1
1.01036689643947 1
1.03971961931171 1
1.14677972580793 0
0.947197056071482 1
1.06904986845008 1
1.01309313304402 1
0.983154787516404 1
1.0471901975528 1
0.985634063354393 1
0.95622727043702 1
1.03563087388802 1
1.06416803082725 1
0.926142546664851 1
1.01827691005487 1
1.0027989978715 1
1.067230928262 1
1.01919442592171 1
0.92004817388107 1
0.962570687595793 1
0.936212811352706 1
0.942627101526757 1
0.998037476611238 1
1.04135571259398 1
1.14215415608998 1
0.96846811034161 1
0.842419993018232 0
0.92007617778619 1
1.02658906076363 1
0.987735805424456 1
1.03918674282875 1
1.02773956929706 1
1.07548785435975 1
0.95082757146872 1
0.967624200445069 1
1.04866534542433 1
0.840584008610101 0
0.96893620286414 1
0.857355662760661 0
1.10639707944904 1
1.0528295590709 1
1.02974159085713 1
1.02929444408318 1
0.963441832759636 1
1.05141590995669 1
0.911127876627098 1
0.909488842577857 1
1.14575517003837 0
1.0546217958979 1
1.02442300815818 1
1.05312144292303 1
0.935810925017832 1
0.958095931400521 1
1.1369428695362 0
0.995796088164605 1
0.901475048199719 1
1.02725761782264 1
0.902369288685502 0
0.978914685306061 1
1.07603194745739 1
0.912654401989567 1
1.04291118289139 1
0.98834086017585 1
1.00590404173096 1
1.07023560720898 1
0.762373374199637 1
1.0396113220374 1
0.946599045435481 1
1.02108437984289 1
0.980031670239001 1
0.960115233967808 1
1.02732688562713 1
0.903018051302986 1
1.03792250595424 1
0.980371295960127 1
1.03289854318111 1
1.03102262248515 1
0.856576003772437 0
0.944699564631191 1
1.04798102908556 1
1.04137207884076 1
1.02078256107877 1
0.959273258776521 1
0.948464200879771 1
1.00149880633457 1
0.98332589069456 1
1.07134316683056 1
1.07065945414316 1
0.959890432840586 1
0.986822077445595 1
0.970613714154898 1
1.02351604267378 1
1.00299428738314 1
0.933836467062581 1
1.09835978909623 1
1.09916659389251 1
0.844358732071644 0
0.99948811928763 1
0.997804071006548 1
1.03663165694624 1
0.992015100515828 1
1.06848627025928 1
1.01835854525744 1
0.99253081354156 1
1.0271849430146 1
1.08617480415196 1
1.10969295185246 1
0.990147927562471 1
1.04607767489161 1
0.988474294611718 1
1.00349040063642 1
0.946821027100595 1
0.970230273786779 1
1.02311938019022 1
1.02956795290445 1
0.942370425197615 1
1.06221274943419 1
1.10925904726084 1
0.932619372129901 1
1.01589351215593 1
1.02442817468445 1
1.09006419376704 1
1.00181062494767 1
1.09032680974443 1
0.955211372664075 1
0.90375597080283 1
0.934130967153621 1
0.947499957801691 1
0.977831001705487 1
1.01220319397621 1
1.02952035064542 1
0.988506385053793 1
0.946561155359715 1
0.946949190823782 1
0.961120897241247 1
0.941078056901454 1
0.987102172267243 1
1.00077276940801 1
1.02201281911359 1
1.01536593069257 1
0.992484434903853 1
0.974135653450319 1
1.00251000032828 1
1.06580887920857 1
1.07240481744313 1
0.966703929551905 1
0.978336239665798 1
1.03201089990328 1
1.03996415351302 1
1.03068318765001 1
0.997423770760598 1
1.01767023628186 1
0.949123137226378 1
1.03824333387401 1
0.815638053087366 0
0.818893282593415 0
0.964534698814289 1
1.00938189663168 1
0.879561960512205 0
1.02515836246331 1
1.07380324805157 1
1.03422448640422 1
1.0308491031373 1
1.02874418374531 1
1.06498726277825 1
1.0318989833525 1
1.03969909927512 1
1.05588483552518 1
1.00405228222426 1
0.92880964141426 1
0.97887256050136 1
0.961691017523861 1
0.96443786965661 1
1.01741360601422 1
0.951060358423312 1
0.929373897115704 1
1.06673105974695 1
0.926349775616587 1
0.999301352737076 1
0.948287079965845 1
0.985611363150532 1
0.92949148442462 1
1.00124668833165 1
0.971286309485572 1
1.07901199331623 1
1.05342982520575 1
1.07856983453899 1
1.0525209006263 1
0.952821687359206 1
0.879638736039113 1
1.0258897038513 1
0.990038044293843 1
1.1269923303691 1
1.02491663878334 1
1.0169112356598 1
0.995786566038365 1
0.980734978374394 1
1.03323761151558 1
1.01410652263802 1
0.93420762576592 1
1.00455806226603 1
1.06539714797926 1
0.954030584483119 1
1.12739083553375 1
1.12027867287891 1
0.847469325074333 0
1.10747910302643 1
0.955685156452203 1
0.969464005632768 1
1.0205824162181 1
0.975184581411543 1
1.06970322879791 1
1.10229155911299 0
0.981300310967419 1
0.921006991617188 1
1.01609500211065 1
1.06248775318304 1
0.909165383317665 1
0.931469125983295 1
1.03910735105819 1
0.973504875197369 1
0.898484317009167 1
1.07767536194245 1
0.984836519464703 1
0.980867761036129 1
1.04236969975102 1
1.08741810475015 1
0.979659265562223 1
0.94766750221754 1
0.867443986058751 0
0.944155046635314 1
0.994310481849443 1
0.942241184449582 1
0.948620595183924 1
0.965333369033742 1
0.998025521576015 1
1.01592067934241 1
1.00622469083516 1
0.943263455189936 1
0.943319259035138 1
0.970350510113061 1
1.09411033212872 1
1.0683408107452 1
1.12050332424939 1
0.921106691585125 1
0.843626593379681 1
0.978892761289897 1
0.988733627573553 1
1.04698369726843 1
0.998324872334112 1
0.956895561564259 1
0.982341437576766 1
0.928615514371743 1
0.981926510025856 1
1.00940298411504 1
1.11238943599689 1
0.964395011261522 1
1.00921971744356 1
1.00740351437187 1
1.0120347293555 1
0.966457476328385 1
1.03744523349023 1
1.04679345061523 1
0.989018895573735 1
1.0514606365174 1
0.979026349579942 1
1.09599796430691 1
0.937915857714068 1
0.983570188853334 1
0.926755101816146 1
1.0807015602978 1
1.04140329953259 1
0.988030432723916 1
0.98817989857747 1
0.934863136990588 1
0.995682067842522 1
0.962131219792353 1
0.973951663004687 1
1.07207487488886 1
0.902729710419375 1
1.02268510362139 1
1.03100548321597 1
1.07904410048069 1
0.998979305639129 1
1.01688806326499 1
0.884134697569437 1
1.04888188997205 1
1.05254653115552 1
1.01642890564032 1
1.03422492838416 1
1.06837758174888 1
1.0232439866002 1
1.02472558745843 1
0.858240019821738 1
0.949695181577663 1
1.0116899600558 1
0.985510982777029 1
0.984929192352892 1
0.99412582134133 1
0.981780019437142 1
1.04792567047093 1
1.02605073411901 1
1.03008612765355 1
1.06136535678714 1
1.03318155542727 1
0.980644540276861 1
1.01154642062076 1
0.940787321408712 1
1.02621842653605 1
1.01290611770787 1
0.970005810606338 1
1.00890029018887 1
0.970855197352565 1
1.00833860041117 1
1.01711940811256 1
1.0659276243059 1
0.897102929747462 1
1.02087684226401 1
1.01140352937816 1
1.11671854339427 1
0.923893056836272 1
1.03892337892509 1
0.926065526871736 1
0.895364020467459 1
0.957884901617235 1
0.925471691830464 1
0.911644459139156 1
0.971577047505134 1
0.958247023683964 1
0.95322520171822 1
1.0204215696616 1
1.03284636173849 1
1.08432103538009 1
0.990235669737396 1
1.01047640203996 1
1.00629938969692 1
0.939264591639287 1
1.0566771321847 1
0.998428359478388 1
0.973065804023274 1
0.969476319307116 1
1.00685598599566 1
1.03063811285256 1
0.898382622014913 1
0.951341494874333 1
0.924540154875501 1
0.911688845269825 1
1.03750513911044 1
1.01348781043239 1
0.921842889923633 1
0.953045819033645 1
0.913741598547092 1
1.04333489773334 1
0.972160770071705 1
1.02697402208835 1
1.02657820536292 1
0.881977723568653 1
0.964786672413692 1
0.927967382180275 1
0.934292637000533 1
1.0571076529063 1
1.03886640291484 1
0.918395511336749 1
1.03289545945258 1
0.982272820334309 1
0.970211649709309 1
0.878351767803757 1
1.07840460343795 1
0.907956805310461 1
1.04458341409594 1
0.918380992920865 1
0.983258972545301 1
0.942827026852903 1
1.00979591661775 1
1.00849291401517 1
0.983622197539123 1
1.08132574043678 1
1.00348926118944 1
0.906096018551167 1
1.05606170670204 1
0.998007069823239 1
1.06314369124417 1
0.967052862791571 1
0.927098042440452 1
1.05510441872742 1
0.884077988557715 1
1.06680655789672 1
0.898411547449983 1
1.00917187709426 1
1.03195220362536 1
1.01540619615564 1
1.06873977627195 1
0.877667075211982 0
0.976644980421088 1
1.03785387728885 1
1.03526700441221 1
0.889737676552112 1
1.06274547883775 1
1.03260405582423 1
0.931378955331759 1
1.0349588126588 1
1.02855638871642 1
0.972146735069615 1
0.958492966966522 1
0.968636265241445 1
0.996210304700112 1
0.943324088409487 1
0.9850044013178 1
0.992636276353539 1
0.942875406104217 1
1.01967197723411 1
0.98514270571491 1
1.06733450371675 1
0.938574379557747 1
1.08576411200417 1
1.11973234724377 1
0.986156666133024 1
0.923781277065692 1
0.953237707865284 1
1.0586190534943 1
0.994938208967958 1
0.963762818388784 1
0.953086519846205 1
1.00558070043428 1
0.990742623198771 1
1.06645753183642 1
1.03236188719396 1
0.959262717118407 1
0.939923872224977 1
0.852982354828973 0
1.02848269459644 1
1.04128051048235 1
1.13882166283859 0
0.968294334604914 1
0.961147581841567 1
1.09884661145198 1
0.97109626329106 1
0.992161573814412 1
1.01860940189316 1
1.03622997014912 1
1.02125634485594 1
0.96707196079778 1
0.930726231097636 1
0.992056361863007 1
1.03165900799256 1
0.863318918412694 1
1.02124770856019 1
0.911880572826265 1
0.995627061764317 1
1.07092188502178 1
1.03946622759603 1
1.05341380093577 1
1.11121839670248 1
0.954411681690132 1
1.02423548291668 1
1.0249838939925 1
0.928231792498297 1
1.04515146940724 1
0.987309378859378 1
0.943122786767541 1
0.985749969958996 1
0.895080810595871 1
0.880853291683765 1
0.953995592697421 1
1.03519436263093 1
1.02677269327999 1
0.977050269836167 1
0.958986719062734 1
0.983142067643468 1
0.962713256598511 1
0.999111171445344 1
1.07773552190138 1
0.966890774406371 1
1.09311667093576 1
1.13802287323255 1
1.09576459565637 1
1.04232051394272 1
1.00689711913838 1
0.884608107237976 1
1.08212471854486 1
0.961973032112726 1
0.965484308728976 1
1.03847624194053 1
1.13252644349701 1
0.943266906990228 1
0.958408997962429 1
0.935609431720801 1
1.05946410265874 1
0.991182523260625 1
1.05796762803129 1
0.916302747743942 1
1.03066378483543 1
0.965313462780959 1
1.00557430715746 1
0.957918371322357 1
0.989149118274522 1
1.03579611521949 1
1.07232068039015 1
0.901496900296289 1
1.05002472551681 1
0.944707756734008 1
1.01955004368527 1
1.1096444513477 0
1.03129679910138 1
1.02141795304958 1
0.91617364228612 1
0.881287570440034 1
0.913462989115873 1
0.976664955942772 1
0.95804425640564 1
1.07088804750346 1
1.09853046346564 1
1.00398169991854 1
1.07029857308373 1
1.03649238727704 1
0.98121682198182 1
0.885662022442717 1
1.01076796347411 1
0.891698403745835 1
1.09262897361493 1
0.920128949869541 1
0.942709890661367 1
0.928929037040462 1
0.986635875452954 1
1.10626170633692 1
0.987968493847518 1
1.00531278652955 1
1.04274800377402 1
1.11813682389591 1
1.05493261944714 1
1.03396641408389 1
1.02127328170458 1
0.956060302126543 1
0.964006789547459 1
0.959103683260223 1
1.04046172569404 1
0.977601536122226 1
1.09319176263729 1
1.10237456480577 1
0.98596065923524 1
0.996015132566225 1
0.9916921891489 1
0.992780811730062 1
1.00706177101153 1
0.939191268136178 1
0.997053864473368 1
0.942673962214395 1
0.975551506740064 1
1.05670959085995 1
1.02547545502403 1
0.960199666323024 1
0.99473966895975 1
1.01568354232218 1
0.965156359627168 1
1.02243068937529 1
0.980464987017681 1
0.868009670160797 0
0.965975772806113 1
1.07203480069666 1
1.09356328573108 1
0.946171394638813 1
1.02742538123891 1
1.01909244129349 1
0.984395402324096 1
1.06397655533146 1
0.90366589242043 1
1.01372717712374 1
0.886020810602482 1
1.10928002003125 0
1.12694165421174 1
1.05527464820507 1
1.00027349766413 1
0.928273347931199 1
0.939981286815177 1
0.900146491884498 1
0.94898204873485 1
1.02624318323772 1
1.01956157041548 1
0.958573112968839 1
0.995342955011876 1
0.964433978853757 1
1.02934658833234 1
1.16190451790201 0
0.922352374727456 1
0.861310769230522 0
1.01277503907405 1
0.955797930260856 1
1.05087139606357 1
1.05997900171399 1
1.02942616238583 1
0.922450408753594 1
1.10100871121183 1
0.933255131934635 1
1.07270438544062 1
0.997740091908154 1
0.947688955765831 1
0.983635879982162 1
1.10906769119112 0
0.906482227050853 1
0.996269598667614 1
1.14560041484464 0
0.973396867151733 1
0.991022008599794 1
0.929782712926232 1
