# Supplementary material for: Bias caused by sampling error in meta-analysis with small sample sizes
Source: PLoS One. 2018 Sep 13;13(9):e0204056. doi: 10.1371/journal.pone.0204056 (PMC6136825; doi:10.1371/journal.pone.0204056)
Supplement: S3 File — (ZIP) [file pone.0204056.s003.zip › results N = 20 delta = 1 tau = 0 sz = 20-30.txt]

"dl.delta" "dl.cp"
0.993136285321776 1
0.874471760513318 1
0.895567629031066 1
0.925601680589364 1
0.676316428390208 1
1.09099245747117 1
0.889733561004379 1
0.891089160594595 1
1.11689746792367 1
1.04025062253402 1
0.690128119243661 1
1.11682124061881 1
1.34916156568398 1
1.25515248928876 1
0.883505596097101 1
0.753602023182881 1
0.86991935931647 1
0.85678983312196 1
1.03081421707973 1
1.14560151500929 1
1.34572418675299 1
1.24226002317513 1
1.03400493598975 1
1.17231603241118 1
1.03397414939019 1
1.41834290904192 1
0.899017264347231 1
0.862851649808719 1
1.05738418290635 1
0.771723383619292 1
0.376063964117662 0
1.14295957558812 1
0.719686651164537 1
1.22339332104906 1
0.895470317368093 1
1.01138415201164 1
0.861235600010594 1
0.916161913028661 1
0.968901067605017 1
0.928029617465237 1
0.866302842038348 1
0.95565699429882 1
1.18954455233423 1
0.942889123118514 1
1.23950555018119 1
1.08590061696038 1
0.985273424536922 1
0.710034544650196 1
0.966186753590259 1
0.806315311327625 1
0.846851704468234 1
0.741225266314721 1
0.804504486660491 1
0.425296130726663 0
0.88462691207508 1
0.987583770935311 1
0.87513589075366 1
0.690732868356997 1
1.2239945707818 1
0.921223322962638 1
0.70125112090362 1
0.985914927141242 1
1.59901427247001 0
1.25232127201094 1
0.856383207185192 1
0.907649360917704 1
0.949062159768322 1
1.11452172165212 1
0.580696847562483 0
1.15789483120861 1
1.16401874751973 1
0.970532449364087 1
1.43983632918217 0
0.679143515478654 1
1.15139518205283 1
1.0670646423686 1
0.744658617126448 1
0.937327042906787 1
0.551781692606575 1
0.921219338332742 1
0.848368742771173 1
1.15365683779299 1
0.913652744935818 1
0.945219928003652 1
1.25281616848163 1
0.475802944275705 0
0.654514104373994 1
0.567686774700858 1
0.998323007549013 1
0.984121031526923 1
1.2602793898941 1
0.467414706130313 0
0.988608532856173 1
0.954138857082218 1
0.605654833671745 1
1.37622098446553 1
1.1727970884307 1
0.987314631985067 1
0.857547436318012 1
0.879020179691217 1
0.899879528862258 1
1.03944961525621 1
1.2026623123559 1
1.10622937967494 1
0.953182643426983 1
1.29573470478998 1
1.29096587436241 1
1.12091183059927 1
1.0011729681087 1
0.681754551873865 1
1.21021240516443 1
1.42901311284159 0
0.749374629768689 1
0.841690953176541 1
0.8063691653837 1
0.6365892595695 1
1.00198076816836 1
1.10706022961297 1
1.23130292461562 1
1.61076882034699 0
1.08711789802094 1
1.172644401778 1
0.849933587339351 1
1.29892909152439 1
1.06763061649764 1
0.549757148933321 0
0.543808854888113 1
1.05527831239788 1
0.968956318673582 1
1.12957620078022 1
0.626988622664401 1
1.09277201054692 1
0.917666363701044 1
1.18702474607418 1
1.0743279041745 1
1.22096372742688 1
0.87042824119268 1
1.17080193458075 1
1.0797172696227 1
0.72628001092216 1
1.04917039830213 1
0.827315675669939 1
1.46252201647518 1
0.56662176328514 0
0.493630667253996 0
1.14617572130228 1
0.728671373150643 1
1.0482961428427 1
0.913932587347746 1
1.36998642097238 1
1.0720591274916 1
1.28018639944633 1
1.2706174410607 0
1.00209384766289 1
0.787913403897208 1
1.04120875165623 1
0.970312367150966 1
1.07973500964798 1
0.842367812000062 1
1.19135897261781 1
1.39129283979028 1
1.07414832371406 1
1.19264782975033 1
1.00609062177638 1
0.572848811510513 1
1.33272039927184 1
1.61418766665051 0
1.29760014435997 1
1.34567676480757 1
1.00186021008036 1
1.11526607399448 1
1.21180888074178 1
0.964776200151523 1
0.862295117217427 1
1.3853387722692 0
0.837392078147929 1
0.960951767699049 1
1.11990319524818 1
0.923918217428049 1
0.798129533433069 1
0.766545487424147 1
1.21976726532645 1
0.874956955288489 1
1.02882708383737 1
1.37591174944157 1
0.773954627927101 1
1.20892972417433 1
1.14640129707459 1
1.24380275559427 1
0.745574910674279 1
0.897878800893342 1
0.829878247625295 1
1.18718884504205 1
0.926769085866322 1
1.21292811596159 1
0.705666821852377 1
0.670619085047663 1
0.974857708129034 1
0.979595281242082 1
0.877231896731156 1
0.586121340241845 0
1.20451913154643 1
0.947002731506863 1
0.98393456838028 1
1.02306771834598 1
0.718175585442427 1
0.785750974811968 1
1.1324756224224 1
1.05864844452706 1
0.852488801203326 1
1.18529967804753 1
0.80458006092759 1
0.971406109278179 1
0.821414192411681 1
1.02200714166917 1
0.414929657095175 0
1.15723460485872 1
0.81672620930653 1
0.883675010058061 1
1.24824263998942 1
0.930242083751745 1
0.998011948834472 1
1.1139159397134 1
0.983655167791634 1
1.10466485738637 1
1.15964123473261 1
0.874066036744587 1
0.896999602677068 1
1.09035172464436 1
0.976131916658121 1
1.10124572650843 1
0.838032996938578 1
1.43508741980972 0
0.919417036268244 1
1.22497420459551 1
1.09527317552028 1
1.33643548884338 1
1.35609975657478 1
1.24492882240604 1
1.1715096619691 1
0.891062879867081 1
0.84710469934279 1
0.798522984369651 1
1.0945883200064 1
0.735800600695666 1
1.49438845190423 1
1.14324751345369 1
0.997485376937949 1
1.17062048934627 1
1.44730277836462 0
0.692658813990751 1
1.3256364943913 1
1.1014889226483 1
1.46877437721806 1
0.998014484806858 1
1.01708765814397 1
1.44720215292967 1
1.10151104444696 1
1.11948455523506 1
1.15782474406625 1
0.758821199277364 1
0.576763876722039 1
1.28006428171645 1
0.968923618994125 1
0.727204699985443 1
0.93128564339557 1
0.793771739265063 1
0.937291559291467 1
0.958886279961278 1
0.810284787394684 1
1.057716751053 1
1.20037691894123 1
1.2118152255695 1
1.12615781204054 1
1.21892098113731 1
0.769458090252092 1
0.731151568952142 1
0.947962415224978 1
0.874724371350513 1
0.770595776454786 1
0.873924542775655 1
0.983881732805499 1
1.06887291785724 1
0.774986656173429 1
0.963688159066426 1
1.65926336289108 0
0.923359396738517 1
0.821437641517503 1
1.13045471760579 1
1.20106537656976 1
1.1842484841995 1
1.582526102691 0
0.93622039355145 1
1.00248482363679 1
0.799632945392097 1
1.14237756432704 1
1.03795734015802 1
1.16207895404386 1
0.711654527000258 1
1.2361172911494 1
1.18597366297804 1
1.06606450953449 1
1.27330665215607 1
1.09838185929728 1
1.00439065475675 1
1.0010484232404 1
1.22902295198429 1
1.09693488370318 1
1.06812584087731 1
1.10300084715284 1
1.07466704117689 1
1.1571970523891 1
1.07782971077679 1
1.10123040678529 1
1.20598147409427 1
0.886952102152217 1
1.04232345676687 1
0.752324264522933 1
0.853701917879821 1
1.40676445918249 1
0.91530708138547 1
1.04633711598245 1
0.933705288080803 1
1.25171200634146 1
1.10557539088109 1
1.02442566833926 1
0.959724102776331 1
0.642158747394073 1
0.778788790343931 1
0.91420370406662 1
1.06272073960747 1
0.763461181382397 1
0.973234809383607 1
0.944321689590084 1
1.27162795287134 1
1.00632339209206 1
1.01420631965913 1
0.969179554224232 1
1.32830553005415 1
0.744587206893016 1
1.04524679441393 1
0.674315929992272 1
0.964271118224829 1
1.22323331311368 1
1.09915315117744 1
0.911166867770721 1
1.18462973441071 1
0.780018680442161 1
1.05649764831517 1
1.18703474269949 1
0.780505908295212 1
1.28021789873645 1
1.09468633103911 1
1.05128185842038 1
0.686287815118127 1
1.23254813398234 1
0.881156681614126 1
0.798602427984047 1
1.08841048984439 1
0.894350645722474 1
1.13896737584329 1
1.44827648220845 1
1.27511863625086 1
1.13646364075535 1
1.12244024046186 1
0.8034537346143 1
0.963929374321579 1
1.0188854724464 1
0.963856496711478 1
0.837270589267733 1
0.857470585370929 1
0.853953816154373 1
1.32503990598974 1
0.702164131152772 1
1.12167292680861 1
0.982556782371615 1
0.894597032550671 1
1.03126271980251 1
1.02114499647184 1
1.18491440771319 1
0.688122278506692 1
1.15670430499683 1
1.01254609297001 1
0.812398070305296 1
1.04011081328714 1
0.833027414260443 1
1.23938012075882 1
1.20162090396229 1
0.934181958098138 1
0.990540124286998 1
0.878946648534717 1
1.06279992209068 1
1.30435805605432 1
0.814679071089785 1
1.19643418723202 1
0.875619326272718 1
1.30140047626657 1
0.86628300002169 1
1.25582110864197 1
0.866901782569417 1
1.01619280451537 1
1.11960512352626 1
1.07027514917315 1
0.772304246996068 1
1.00278930779662 1
0.782418773100026 1
1.09281725747536 1
0.960102743565651 1
0.951440093219762 1
1.19547978376283 1
0.728884833648428 1
0.796819911006702 1
0.730090664645749 1
1.36927891726567 1
1.18251025489065 1
0.892202681082329 1
1.0645389699333 1
0.866414507499798 1
1.1166368965532 1
1.54909984306511 1
0.912977837055212 1
0.808600467675229 1
1.35146607938555 1
1.00403947371604 1
0.487967172089123 0
1.30896517070331 1
1.37937394584031 0
1.23916743945342 1
0.749335317409027 1
1.26762593589731 1
1.12647466152019 1
0.91255030736581 1
1.06393734269343 1
1.18935787465938 1
0.956611217836337 1
0.955605914485009 1
0.757579685715115 1
1.03752655810114 1
1.10306522969485 1
1.12325283374882 1
1.18580094596604 1
1.10892314148785 1
1.37067125050645 1
1.25933956783427 1
1.30006833727554 1
0.952446100313039 1
1.1324714394743 1
0.793839194006211 1
1.17889231531604 1
1.2947162227031 1
1.15152822983579 1
0.826972072830667 1
1.12193389175776 1
0.987234199753886 1
1.3950944509755 1
0.84178858608917 1
0.963384334534795 1
1.26921852978564 1
0.884903439075143 1
1.14754469912356 1
1.35186385561045 1
1.00262669121719 1
0.991125260033179 1
1.17337430539544 1
1.20401115471648 1
1.01422119558851 1
1.03809588495687 1
1.62237637207661 0
1.17568323933055 1
0.838237518480281 1
0.720689690513594 1
1.01763882987076 1
1.27439070493442 1
0.732287881739952 1
0.709477871594192 1
1.36401002280916 0
0.820742101734653 1
1.08494991369613 1
0.893375702762836 1
0.647458205466631 0
1.07156846185487 1
0.781769959233453 1
0.599309304931004 1
1.28904744556451 1
1.16779415207954 1
0.973055028990124 1
1.15886916080419 1
1.45010866945678 0
1.04764014103258 1
0.883357722378647 1
0.752954424894896 1
1.08654340775377 1
1.1764243727839 1
1.3296927798042 1
0.94852512704724 1
0.693002137289964 1
0.959263377421004 1
1.23405863583847 1
0.927312618023847 1
1.29157048876806 1
1.17470716837439 1
1.11857960371858 1
0.889281584990728 1
0.917003259724671 1
0.832165602332671 1
0.970594396258908 1
0.790819426883784 1
1.23479413602181 1
1.06391811392534 1
0.855237076650582 1
0.849291064583463 1
1.23350794934611 1
0.840017392731795 1
1.16702382238863 1
0.660840653344936 0
1.19088811444878 1
0.935478083079895 1
1.08422536855412 1
1.05745079133319 1
1.17335636844471 1
0.721745529729344 1
0.885316042698773 1
1.10510867975518 1
1.16930111010815 1
0.888849626961322 1
1.23539840530586 1
1.01717764164816 1
0.923661504076256 1
0.924460453220827 1
1.3373285948246 1
1.05131244458574 1
0.793929457377518 1
1.0730868785751 1
1.11490922897587 1
1.06583939014007 1
0.935823875084737 1
1.21934054201542 1
0.865997900495954 1
0.790718779933397 1
1.02209374100054 1
0.77853379961247 1
0.969934426273156 1
1.26242317612664 1
1.17798904423833 1
0.84086312269845 1
0.993285656895137 1
0.961371166751927 1
1.47963300215701 1
1.17346139577941 1
0.892932836036471 1
0.492912708347815 1
0.893527504665122 1
0.743596525329768 1
0.967683726353062 1
1.10885858565381 1
0.855787521603824 1
1.16585079718274 1
0.796354887384938 1
1.18162893125634 1
0.708732139132338 1
0.827166831123541 1
1.21039538627046 1
0.821690483268308 1
1.03045979811377 1
0.930259319966873 1
1.33722734619905 1
1.182828713412 1
1.0635252112702 1
0.958304537721303 1
1.20693760513429 1
1.25149399609225 1
1.37666956886084 1
0.854837517296839 1
1.50144090527679 0
1.18972223979151 1
1.12633998240927 1
0.890023143547676 1
0.996123601414917 1
0.820497606180018 1
1.27549913366857 1
1.15278013644547 1
1.1920748065294 1
1.42832418117036 1
0.535721125310278 1
0.917824517160214 1
1.06699290434344 1
1.39977623876261 1
0.651821956416103 1
0.784357842602213 1
1.24232270378376 1
0.85117312818352 1
0.936897404814947 1
1.0137220236843 1
0.996997417171245 1
0.865322270268799 1
1.23255203904694 1
0.868965365325239 1
1.09414481266549 1
1.18156607575776 1
0.749436557215687 1
1.18007786788025 1
1.37627030933638 1
1.04972429981868 1
0.750557755692706 1
0.710222558613356 1
0.833569059254537 1
0.972812180774093 1
0.781848574294644 1
0.794159916442709 1
0.793304776815262 1
1.08549515578439 1
1.22057760398388 1
1.03855166979616 1
0.872074796917928 1
1.19593194122296 1
0.965875554439299 1
0.978510948701359 1
1.1253469672417 1
1.1133907693199 1
0.674299029935387 1
0.777710036957944 1
0.840372203551547 1
0.909213262097792 1
0.702560892672484 1
1.00979655521598 1
1.13070160330042 1
1.26970558828617 1
0.98254788741306 1
1.25830932627128 1
1.05938628237504 1
0.971770802230465 1
0.887358703559963 1
1.22857044384911 1
1.14711450353516 1
0.827099727039644 1
1.28000766274088 1
0.827256520317566 1
0.953348558111534 1
0.541417723696265 1
0.854291255746336 1
0.724688122693312 1
0.957397339299471 1
1.02732514426903 1
1.23362858288601 1
0.788833911057414 1
0.880506160896151 1
1.20650022602299 1
1.09788689666524 1
1.13476467722901 1
1.03054909134392 1
0.635120661882328 1
0.901164199197452 1
0.958246429016421 1
1.01611195227947 1
0.948767659792127 1
1.06578895037056 1
0.735662176966582 1
1.20995095365007 1
0.701365560598456 1
1.1130995918443 1
1.29090698385208 1
0.665662040069711 1
1.15199659609208 1
1.20893255364034 1
0.701363973090351 1
1.35440858223183 1
1.46077902631073 1
1.07832318534046 1
1.33647012841555 1
1.05297816658905 1
0.887783144347261 1
0.977067028014055 1
0.700979391598114 1
0.768779540479955 1
0.958718440267877 1
0.985147817747826 1
0.755564711954227 1
0.856914035405862 1
1.30952871012645 1
0.726694612922568 1
1.26346469541487 1
1.04321401503949 1
0.895860792272479 1
0.807651823076312 1
0.98487129632574 1
0.860425492057397 1
0.778112269074338 1
1.03696882002436 1
0.913346541465564 1
0.953541595429581 1
1.0266590583041 1
1.55039365567005 0
1.09367925039338 1
0.760180655685898 1
0.55350833980346 0
0.509125542986892 0
0.671706707227366 1
0.96478945848937 1
0.817601917192676 1
1.27676698651143 1
0.77005218883217 1
0.7974840213054 1
0.881619891242472 1
0.850316128205584 1
0.70784125243859 1
0.726151744291971 1
1.09549136286166 1
1.30824313779816 1
0.972935495948505 1
0.739587217331787 1
0.993004140471226 1
1.04944293687366 1
0.831631699251656 1
0.924083894435583 1
0.787258480835294 1
0.867575504826392 1
0.870071820270508 1
1.06848040084323 1
0.931897137974178 1
0.906558595274891 1
1.26150610416545 1
0.680293614909515 1
1.15808633957896 1
1.07272954684702 1
0.886585483476982 1
0.993589071570668 1
1.04696572040522 1
0.979609056408799 1
1.52177422821058 0
1.43520031482 0
1.15618404782608 1
1.35229610674864 1
0.769348091482432 1
0.953369168581951 1
1.2493653984774 1
0.859365872556659 1
1.02309128801854 1
1.07714291205916 1
0.65047414862416 1
1.0019628132898 1
0.755179295197172 1
1.08162506897204 1
0.982466209305747 1
0.65914635909156 1
1.01919747932001 1
1.38610080492123 1
0.818754694465592 1
0.877262438970692 1
0.571287569701852 0
0.828642706670569 1
0.87456355640029 1
1.06495190646291 1
0.663396685893445 1
1.29036999331103 1
0.643038516939338 0
0.736470225821112 1
0.848370337683717 1
1.35825054085754 1
0.917129676408525 1
0.978400058115542 1
0.757754114113976 1
0.999952201721558 1
1.20209703563736 1
0.997884089805227 1
1.20621959201674 1
0.90260432850356 1
0.870448938187411 1
0.813750605088383 1
1.08722703717241 1
0.963799911597726 1
1.28941450059678 1
0.847617446047614 1
1.03308806052903 1
0.769473057148606 1
1.00436834058707 1
0.974308884145292 1
1.2002231882648 1
0.924473353706821 1
1.03194637478491 1
0.710038378919753 1
1.00612356283406 1
0.800043092596997 1
1.06792361861408 1
0.947378507566965 1
1.09891851579657 1
1.39234214608054 1
1.13670408381981 1
1.08735428786405 1
0.713745184870991 1
1.28479692169206 1
1.13230159221118 1
0.700446665351162 1
1.06987622402939 1
1.17216194435877 1
0.878252737779078 1
1.19916493383941 1
0.831852919081582 1
0.798938624973495 1
0.872868299593865 1
1.03148922213457 1
0.96889731176964 1
0.712863177187956 1
0.906248523904161 1
1.04556402148709 1
1.25253152519208 1
0.913792853906201 1
1.03958768366102 1
0.543907680343578 0
1.24062345594215 1
1.16549084929598 1
0.960946105523467 1
1.27280242816533 1
1.47985498555011 0
1.0700963406081 1
1.00496174507103 1
0.817490920187903 1
0.995304473346227 1
1.30170284281043 1
1.07827736513263 1
1.19984084247204 1
1.01373350650972 1
0.799887033578574 1
1.00126274881261 1
0.644014679386376 1
0.88373114666334 1
1.00012629742982 1
0.881092341836115 1
1.3453960354067 1
1.31464626844447 1
0.907815523507782 1
1.23607974125831 1
0.584738325336868 1
0.909899023052639 1
1.06513563723656 1
1.15999460904601 1
0.583403610481618 1
0.651750693603811 1
0.803912213777998 1
0.720157588676038 1
1.09695392460471 1
1.01494662857829 1
1.1169646173351 1
1.12977991199885 1
0.717557298116085 1
0.895730869898594 1
1.26362858413693 1
0.949089610692063 1
1.17175604995861 1
1.29546491571248 1
0.859475919947597 1
1.14939702223508 1
1.34608016730419 1
0.870486009279965 1
0.813285941553515 1
0.555781021936637 1
1.40732545019744 0
1.09808381965115 1
1.02721740666693 1
1.26639453931372 1
0.988553911672863 1
1.35329199033752 1
0.908649079524978 1
0.563163781990104 0
0.996966858882002 1
0.714237565974069 1
0.908089295053178 1
1.02018771132857 1
1.06598518992667 1
0.570091629830499 0
1.10902081609568 1
0.922760892810129 1
0.865202165144024 1
0.924725667808708 1
0.870493977606672 1
1.12345043654492 1
0.997590739633437 1
0.79992982732584 1
1.12797085812554 1
1.0590323514223 1
0.895989465278331 1
1.2637087137108 1
1.20692838095348 1
0.97505874864614 1
0.913256975602413 1
1.01024145368059 1
0.788560864857749 1
0.892068372403456 1
1.28008148555902 1
1.07912891464232 1
0.893169308778608 1
0.86334332518379 1
0.828554214652933 1
1.30408871673579 1
1.13860894005746 1
1.18280626786384 1
1.06150132511553 1
0.963021174718274 1
1.07289256263307 1
1.03301082416511 1
0.740829740076374 1
1.07507594106897 1
0.982709040209994 1
1.17146744645945 1
0.67195960011072 1
1.15039474894782 1
1.46851658102878 1
1.29440641517197 1
0.991339604072339 1
1.46175395431085 0
0.963424664521605 1
1.18140282627707 1
0.790909407561891 1
0.671069404480346 1
1.26353717587615 1
0.982675131820326 1
0.814385294050792 1
1.10277993128509 1
1.10111622985289 1
1.04782979856934 1
0.843707340694743 1
0.754040230254431 1
0.641893512669065 1
1.20255788511043 1
0.74823946473765 1
0.921974076113193 1
0.967640396181606 1
0.685095162493171 1
1.06202747039044 1
0.682824352959145 1
1.15516226332569 1
0.760016653440749 1
0.908416660930326 1
0.875698740049709 1
1.11166990134178 1
0.948357190827801 1
0.892061582366293 1
0.996018106680717 1
0.887900416509265 1
0.550202834374429 1
1.58123329907716 0
0.954058258608853 1
0.756195324579104 1
1.05028624697085 1
0.996625849224568 1
0.448177045193315 0
1.15924197297526 1
0.864555210488502 1
0.617088890433338 1
0.867288619991453 1
0.700589008124613 1
1.16157552686735 1
1.14939616649677 1
0.844819600163236 1
1.15167104231021 1
0.701248220519084 0
0.889776583301124 1
1.42224384035556 0
1.08612709578483 1
0.981159476773237 1
1.36719160477355 1
1.04245861791722 1
1.36800545663316 0
1.20724538449523 1
0.971526188667856 1
0.927011358351742 1
0.985084480717602 1
1.12858680676067 1
0.76807477378299 1
1.14911762030064 1
1.10470363164283 1
0.820132484178626 1
1.04473862484054 1
1.07811261038621 1
1.6111648934796 0
0.86613596606737 1
1.16389159270118 1
1.44439154530771 1
0.832778112402625 1
0.911262621894105 1
0.880472399724426 1
0.850017181461744 1
0.868651703013267 1
1.12144202835378 1
1.16285505926316 1
0.906632762063134 1
1.26884273402939 1
1.15204384914831 1
0.899699302036164 1
0.863467413150081 1
0.977497535277746 1
0.554672748160913 0
1.06254493894173 1
0.89021560347114 1
0.679933667339254 1
1.27476486520027 1
0.681078861554754 1
1.12855403186365 1
0.800427023936122 1
0.943582657832174 1
1.09393693216137 1
0.951765070672878 1
1.15928697256103 1
0.943679512456239 1
0.794375687865624 1
0.928226411411093 1
1.24186917712374 1
0.82144156829144 1
0.802185178306744 1
1.00290430079 1
0.929269246426508 1
0.767968848089176 1
0.895399549874851 1
0.930540980567772 1
0.83643822844481 1
1.14889696432801 1
0.927109672007925 1
0.623665851898347 1
0.884057410256487 1
1.28578068101248 1
1.09978916780006 1
1.1372189062911 1
0.642850829800675 1
1.1335346136396 1
0.844912184955557 1
1.23869690013418 1
1.06221185676592 1
1.1478201362594 1
0.893968216460748 1
0.689730753720526 1
0.694533259885886 1
1.1353899428197 1
0.916801142021087 1
0.939298389242907 1
1.3069766617195 1
1.21279752448744 1
0.80937743863398 1
1.02550670211333 1
0.974467627994441 1
0.7027031800803 1
0.880527580133188 1
0.731484584797905 1
0.398643151363019 0
1.17199850539105 1
0.983071025360522 1
1.22866391832943 1
1.24407176892666 1
1.33132393093681 1
0.864522707957349 1
1.24813981822183 1
1.02248190129223 1
1.28855338187775 1
1.16707422995497 1
1.05488393273505 1
0.958296475241375 1
0.93647801851545 1
1.39872662308851 1
0.724015120377698 1
1.13169070053057 1
1.05969979016339 1
0.850109819897224 1
1.06084922100117 1
0.969265719480793 1
0.664774077546191 1
0.995774346204876 1
0.82400926197578 1
0.839097982641393 1
0.745355676098118 1
1.06426182450528 1
1.20077443076469 1
0.917214244228032 1
0.939439744983544 1
1.12533507503787 1
0.898978152873954 1
1.05688579293723 1
1.19073007916714 1
0.889735584301407 1
0.986438592450168 1
0.72808140701833 1
0.933975364907205 1
0.989952729589706 1
0.947249856778499 1
1.06530728263941 1
1.17880882706019 1
1.05747484768533 1
1.17980305012441 1
0.877949043355616 1
0.862440935071212 1
0.907779012679301 1
1.25502301401226 1
0.936093981793767 1
0.409780073694323 0
0.973340851763904 1
1.30603051001889 1
0.83792183429688 1
1.29635712229028 1
0.848139083935718 1
0.98187587988532 1
0.612090956704666 0
1.2888195381706 1
0.868529845901755 1
1.32845516854438 1
0.750764313546854 1
1.0085065656573 1
1.10045579006923 1
1.18739011483403 1
0.671623784803297 1
1.0413205999309 1
1.06384076666439 1
1.2042154275441 1
1.19433470723212 1
0.440640817471532 0
1.11974491382183 1
1.00472019875248 1
1.52642931391687 0
0.773453431582565 1
0.982712759557807 1
1.16017159085487 1
0.888958121179403 1
1.18125393808124 1
0.798652496572229 1
0.693581971748662 1
0.858194388812993 1
1.04467063003566 1
0.415526117104447 0
0.805188657339747 1
0.804037093755658 1
0.973750809503729 1
1.32028366025375 1
1.31955722860927 1
1.44046711160613 1
1.31558328406781 1
1.15961994062748 1
0.894633993315056 1
0.616412094239919 1
0.938595530126494 1
0.902039542984531 1
0.78082147992857 1
1.36703859530127 1
1.41048866251897 1
1.21563961057141 1
1.05645385402601 1
1.04531963350822 1
0.949229533577821 1
0.626001906268833 1
0.735601888549085 1
1.27544482744626 1
0.864728244122033 1
1.17899379307893 1
0.776823204190291 1
0.94960158095811 1
0.712225044875279 1
1.00106717803859 1
1.25683245313432 1
0.807810291798222 1
1.05143185898047 1
1.03923775131995 1
0.855071173382115 1
0.784062755599034 1
1.28657479174582 1
0.816106781292152 1
0.863012618146773 1
1.29426846503128 1
1.1007812892029 1
1.34252711342477 0
1.25408349464199 1
1.03305540574172 1
1.13132243887941 1
1.04038592215943 1
0.932390302434082 1
0.720030947816187 1
0.852989281763611 1
1.14699158438214 1
1.14558959142738 1
1.10076727353235 1
1.16076277156919 1
0.874585036915853 1
0.689041772550549 1
1.46696390174668 0
0.625192166315799 1
0.875686331338259 1
0.622354629849182 1
0.79848432454174 1
0.891741722422308 1
1.14583052480665 1
1.07112834978017 1
1.47637277413486 1
1.21283386337702 1
1.01149278428279 1
0.964695857471617 1
1.0973106716968 1
0.940263400942116 1
1.05015580647222 1
1.18151531732176 1
0.694076017845691 1
1.21678656842526 1
0.68016345384003 1
0.676719588776612 1
0.820900285587287 1
1.10684688013769 1
0.842540104635486 1
1.34467413861057 1
0.995584341092307 1
0.67661315231145 1
1.04956747763296 1
1.16590935715243 1
0.923719736428328 1
1.13744081625552 1
1.12578077391729 1
0.905904042953697 1
1.03004487058085 1
0.84842377654892 1
1.10860963499965 1
0.605770335241268 1
1.00415555520266 1
1.22996521960799 1
0.835627210619273 1
0.831765696185134 1
1.14117389344702 1
1.47778686912346 0
1.1191741077171 1
0.517763280323582 0
1.30843524085967 1
0.634502195499301 1
0.761527060660227 1
1.10587214093069 1
1.06866859615049 1
0.72080194717144 1
1.1691171387896 1
0.765225782120018 1
0.72526236360643 1
0.389138966644002 0
1.28910863534276 1
1.1762125918418 1
0.859657858237656 1
0.935544437010634 1
1.03631892429221 1
0.818233340646715 1
0.791983915719324 1
0.980122859559505 1
1.13661518689886 1
0.93946227427531 1
1.17942994957289 1
1.27837386455486 1
0.76707432809518 1
1.02187966223169 1
1.24557093099008 1
0.736046270884636 1
1.29971515586406 1
0.631274598332419 1
1.02615513480426 1
0.964238758896043 1
0.932878117124211 1
1.4026306302451 1
0.937666058244692 1
0.768990976655173 1
1.06748337229357 1
1.13053900901259 1
0.914318243821283 1
0.751796812807092 1
1.11419469533949 1
0.61670901729667 1
1.15062582027928 1
1.0137840383794 1
1.11887033808494 1
1.08184570935298 1
1.06447226362692 1
1.09544193076494 1
1.1036226410729 1
0.693606881330584 1
0.980103454519533 1
0.746636860376508 1
0.797935820016939 1
1.73500965227444 0
1.15789292409297 1
0.9873110077165 1
1.09279578012296 1
1.17462979513625 1
1.06223929638664 1
0.622946690849461 1
1.00053551271078 1
1.16364380928062 1
0.882113798455803 1
0.878917341839304 1
1.13272135618263 1
0.942999742326884 1
0.948216879921826 1
0.876043289437007 1
1.28288488436938 1
0.933961583267272 1
0.650224729626018 1
1.50136447954341 0
1.17517020040728 1
0.889347413567533 1
1.03708625622499 1
1.29700227190486 1
0.917257261669452 1
0.660592569723997 1
0.86928926941895 1
0.956512941292296 1
0.739082895960477 1
1.01188126534991 1
0.919490316972034 1
1.08178313028125 1
1.15619825749308 1
1.28731608241172 1
1.09373010426586 1
1.30407020541218 1
0.975344276522625 1
0.963411639176891 1
1.19053283679648 1
1.06725690045306 1
1.26797388855061 1
1.07015633001413 1
0.904059364184128 1
1.10943599682257 1
1.22887693978456 1
1.38784934431634 1
1.55959584816199 1
1.17429693608535 1
0.970147284251007 1
1.0894712713905 1
0.808708751164384 1
1.03096110860878 1
0.94748279328632 1
0.85726637011602 1
0.911920037711854 1
0.967607657613293 1
0.904318777064211 1
0.947729228477904 1
0.78034983220486 1
1.06619106525322 1
1.18529124822807 1
0.994217833041548 1
0.672889390312617 1
0.72390725789516 1
1.1050838233323 1
1.03434786521237 1
1.22431261440992 1
0.979348669935838 1
0.669330329957081 1
1.08318661836003 1
0.710628641967738 1
0.755499794098226 1
0.880097557921718 1
0.910469477860696 1
1.11761615704059 1
1.24578672993058 1
1.05409863692648 1
1.07173175634198 1
1.05889974016557 1
0.822848882880051 1
0.877755574265494 1
1.2148966406164 1
1.09380220993482 1
1.23797638495429 1
0.602246642768407 1
1.27034332327507 1
0.761708933414313 1
0.816397571749054 1
1.10019454876404 1
0.818844326675597 1
1.36307994696117 1
0.490227677728104 0
1.04476534624126 1
1.19346949276251 1
0.817741977060437 1
1.04243178093233 1
0.891146957868506 1
1.05725481511725 1
0.833773295245009 1
1.08728728051767 1
1.20949100992396 1
1.03014544883752 1
1.07812656551135 1
0.958440426354946 1
1.55268236460693 1
0.918456985662379 1
0.580273699946169 1
0.998493325060191 1
0.954358754243261 1
0.831164217362532 1
1.17564959740143 1
1.3568616061695 1
1.02527210930878 1
0.99387243751525 1
0.971630368567404 1
1.17973290417271 1
1.14386909034814 1
1.02612030826355 1
1.2425393170773 1
1.23698758368029 1
0.51406911386546 1
1.38144382805637 1
0.910222351718776 1
0.862758903509467 1
1.13717842032993 1
0.882771261974696 1
0.764257112796574 1
1.1657381723561 1
1.35740922626214 1
1.13976037936912 1
1.14670459163434 1
1.22732732412848 1
1.04030786749575 1
1.39579562632918 0
1.14967432878068 1
0.415473927944126 1
1.16795987103206 1
1.06656137673972 1
1.0883074866995 1
1.06961156415177 1
0.803645002978498 1
1.02875436491781 1
0.720249975699168 1
0.904410631820856 1
0.950866353991784 1
0.951845614929695 1
0.990338155586559 1
0.491592656465829 0
1.0829018565589 1
0.726063978260956 1
0.945325716587642 1
0.839860610992732 1
1.35397720993799 0
0.840365875712716 1
0.902181361898407 1
1.08057992827693 1
0.955928961998254 1
0.960942529954665 1
0.927303415614866 1
0.752426862962662 1
0.896290949373234 1
0.749369679930087 1
0.775552430135537 1
1.07066536686217 1
1.10646100833528 1
1.07876490302405 1
1.09864572019548 1
1.04674775000385 1
0.901719357929179 1
0.932216283395491 1
0.86371659014771 1
1.17011810904267 1
0.899341121629161 1
1.15765918894828 1
0.995760466939548 1
0.642981125318269 1
0.884900238579698 1
0.531530936766336 0
1.08470359254585 1
1.07785718020624 1
1.09904845963157 1
1.44627912698016 1
1.15386971274348 1
1.04009581919206 1
0.616709798992268 0
1.17457527570693 1
1.04375331504457 1
0.750223705404774 1
0.66893555355693 1
1.24591665642448 1
0.947062842276732 1
1.10839327355044 1
0.882062185285736 1
1.11243016649969 1
0.850851038908869 1
1.15718357384512 1
1.13177171530819 1
1.26244497922975 1
0.823854501728673 1
0.730020041861337 1
0.849025734355068 1
1.040380974096 1
0.770143435356016 1
0.798070278305888 1
1.0050719960684 1
1.00161616938363 1
0.801717259419701 1
0.659105451605839 1
0.719570182888851 1
1.0841846476787 1
1.21957336431276 1
1.03168509952926 1
0.75327186804108 1
1.23313658014034 1
1.26636724855589 1
1.25151064324134 1
0.966887691920134 1
0.872215910967453 1
1.20093440504842 1
1.33451654739114 1
1.12386808170558 1
0.855711262809382 1
1.28445080286478 1
1.48501263981697 1
0.606037254416457 1
0.713289268223629 1
0.997306530536216 1
1.1789984609271 1
1.0132296184148 1
1.40041631702987 1
0.871733404097373 1
0.416287049393445 0
1.30870756607374 1
0.891668233319884 1
0.964077401601275 1
0.624265099556264 0
1.03768371935651 1
0.924545795532899 1
0.91407460048506 1
1.08676054181741 1
1.13471516470908 1
1.24416637027884 1
0.868739654455447 1
0.959876926857425 1
0.877859742087108 1
0.801123840659277 1
1.14266962000593 1
1.27858104209882 1
0.809578498920722 1
0.76156758161364 1
1.02722237151383 1
0.82585817479959 1
0.836576588928229 1
0.884331159891595 1
0.967468107480856 1
0.588139388757151 1
1.10341565738295 1
1.17712018704369 1
0.966521568582515 1
0.821095280050958 1
1.18011598441718 1
1.3654927714425 1
0.980480597236819 1
0.831846700218396 1
0.907984476106886 1
1.12832203034443 1
1.1389821515026 1
1.32454906948054 1
1.30715404905124 1
1.12020935432824 1
0.904661810079435 1
1.04813748641801 1
1.28432757557501 1
0.976114585776644 1
0.604411123220133 1
1.13884856166436 1
1.01299323850435 1
0.736116486441045 1
0.906496607853223 1
0.833120580355774 1
0.769846178204296 1
1.15261890841914 1
0.881320722146358 1
1.00192506108463 1
0.578239357084809 1
0.713914335287241 1
0.883291310861753 1
1.14702088387113 1
1.15106990205885 1
1.123290448017 1
0.955345798002781 1
1.29303811488619 1
0.938528958949851 1
1.41510603412346 1
1.32802233246802 1
0.9185620244985 1
0.986182635943228 1
1.27347612903582 1
0.989452471439124 1
1.10464451872375 1
1.05901757021046 1
1.11250466830873 1
0.663685784389441 1
0.59282026030556 0
0.968910281256256 1
0.910779744432363 1
1.18870641617719 1
0.813938726570995 1
0.657670566591793 1
0.714402892250345 1
1.13713567641052 1
1.11474524752004 1
0.822002117608661 1
0.780098151853832 1
1.37450852365683 1
0.982478949522412 1
1.01036295712121 1
1.09925247355868 1
0.805906219923257 1
1.08815945356252 1
0.567156677666915 1
1.2715667121567 1
1.00072271658527 1
0.729699722588741 1
1.01915625820045 1
1.03100070951787 1
0.572753306969392 0
0.945421125770403 1
1.21967369419218 1
0.820816107788246 1
1.03215463663481 1
1.15856950638374 1
1.07128824976923 1
0.988385558940095 1
0.797445159921014 1
1.02410852518408 1
0.89500124238653 1
1.07771864294563 1
0.648241932380775 1
0.758266722609998 1
0.985416378352597 1
0.842664777760154 1
0.948116168233148 1
1.09926716521727 1
1.19739179589631 1
0.720962358140269 1
0.940164568652144 1
1.09395712798281 1
1.2280270912055 1
1.01032824641167 1
0.933696642996961 1
1.00308890060407 1
1.28704586896623 1
1.07709809484748 1
1.18437849490145 1
1.2013314207767 1
0.914738194905439 1
0.894492226064132 1
1.07967012141648 1
1.03578796193741 1
1.43971250520036 1
1.07872338827466 1
1.03845105765775 1
0.783810681321593 1
1.13336656765448 1
0.85599998877299 1
1.14059640417698 1
0.732556650519106 1
1.04741895194819 1
0.658950770490065 1
0.798285280127577 1
1.07130597098756 1
0.97993947574194 1
0.5548938160013 0
1.28181516371067 1
1.01384025139348 1
1.35602943501653 1
0.981096563540308 1
0.998127290321952 1
0.910962021552751 1
0.825903325754777 1
1.16227154084535 1
1.07083736831382 1
1.26979666349735 1
0.463187997254384 0
0.934907360303122 1
1.17354376460297 1
1.38557494848608 0
0.827475427704162 1
1.29069700719021 1
1.03430464722308 1
1.01120757750663 1
0.855558040273737 1
0.969526628220102 1
0.955207127386482 1
0.830402454328392 1
1.1587448727332 1
0.932343697664985 1
1.0443749719715 1
0.825561222553105 1
1.5441700639966 0
0.793846329606432 1
0.967888460774551 1
1.02958086480503 1
1.27893133631593 1
1.24613945657523 1
1.37413390393059 1
1.08854356276468 1
1.09879581884568 1
1.11628909764427 1
1.30175135297944 1
1.14893992776811 1
1.21825146332284 1
0.97172928169825 1
0.838331199084539 1
1.01123294121287 1
1.13061924695192 1
1.042805746661 1
0.911358326328111 1
1.16033286692235 1
1.04672170965343 1
0.535120688282673 1
1.02475340321923 1
0.895889592655889 1
1.23127373807401 1
1.09634382535845 1
1.12284159889419 1
0.909116704443177 1
0.653530811986985 0
1.06065472096292 1
0.908921935964571 1
0.962267045833913 1
1.04949926055584 1
1.15270709018654 1
1.12384378771212 1
1.25779524030053 1
0.684634569514873 1
1.09652072130038 1
1.18974380688314 1
0.497837962106801 0
1.24977091747394 1
0.743517311476921 1
0.95895824425807 1
1.10377330113524 1
1.03541300722653 1
0.914425356082165 1
0.801448973852207 1
1.23067305789004 1
0.914095390715355 1
1.10746613872567 1
0.924332798214579 1
1.64797064773979 0
1.14453402002293 1
1.0668998139273 1
1.10249937912533 1
1.23601173729621 1
1.0805181214712 1
0.619218598609056 1
1.33892789184402 1
1.04328387513663 1
0.789811958272284 1
0.997672699104051 1
0.559321544805916 1
1.28204876868783 1
0.941648883712523 1
1.15145950795454 1
0.562616983503659 1
1.07820133355686 1
1.06820816110503 1
1.34690201210931 1
0.722221160927526 1
0.756497099448391 1
1.03518655285132 1
1.09760186221219 1
0.80587020566154 1
1.25965782792394 1
0.745560676657926 1
1.08220921603125 1
0.885944258773015 1
1.18456868380192 1
1.24523703832211 1
1.14808967283471 1
0.559623005966856 1
1.11805456771251 1
0.743635854389485 1
0.724145254810648 1
1.22039674820757 1
1.06583830606414 1
0.500658201966766 1
1.50389875972163 1
0.877398543087258 1
0.987951384108065 1
1.01869992441986 1
1.14314519131871 1
0.848196597319729 1
0.993631254908831 1
0.970467569455276 1
0.947113924709299 1
1.20271974572445 1
0.70929203671116 1
0.778513147549259 1
0.865858234014253 1
0.960594761931967 1
1.03251235715188 1
0.864975474793517 1
1.15425720611906 1
0.803398145063215 1
1.09823541649749 1
0.973955366286026 1
1.24735467221854 1
1.34957626894631 1
0.899666773678897 1
1.56603380443573 0
0.495235971059234 0
0.800438635646243 1
1.52711861931274 0
1.41061899521391 1
1.18502085926376 1
0.742838477492946 1
1.07041539527529 1
1.02366158050908 1
1.09793569669492 1
1.08732365777381 1
0.944378068972829 1
1.08074529730888 1
1.28907300716223 1
0.880451971944656 1
0.737045477980556 1
0.936735253615452 1
0.867666617899145 1
0.638362712218232 1
1.28164534032131 1
0.928495614059796 1
0.516103177732146 0
1.36574323999897 1
0.860828776279578 1
1.13169600350819 1
0.528908081084067 0
0.942205929422233 1
1.07529636333231 1
1.06428707733719 1
0.863835304246907 1
1.19956734978971 1
1.04056997152106 1
0.620601275953983 1
1.23974694496198 1
1.23768898637175 1
1.06562929067161 1
1.07781337045537 1
0.736609620069832 1
0.829399722275691 1
0.89781887088832 1
0.977558726174037 1
1.41797032278642 0
0.733280993731945 1
1.36592957438265 1
0.415280796703799 1
1.31087419796263 1
0.793577354712023 1
0.881740362322012 1
0.622917182158246 1
0.655078434312713 1
1.48863809328548 0
0.840237167750689 1
0.830334425591382 1
1.34000467441008 1
1.02325385067846 1
0.581414012386349 0
1.35049077485503 1
1.1071643360847 1
1.11802960844232 1
1.08622047475655 1
0.65066038020623 1
1.08198219423505 1
0.786161826825024 1
1.10370380603152 1
1.2771122177148 1
0.941259967077786 1
0.690589622572724 1
1.17082131622197 1
0.955428484184662 1
1.17563394227389 1
1.10887906538975 1
1.14357161996926 1
1.46521871495724 0
1.2859268946515 1
1.13988314580482 1
0.616338332983798 1
0.943500242064811 1
1.12263576652918 1
0.974437391941379 1
1.24716464235669 1
1.2708942662359 1
0.955681559388532 1
0.960157374569403 1
1.43457678017009 0
0.822035536586908 1
0.63477362394359 1
1.7249640957832 0
1.07028846816864 1
0.795394145274821 1
1.06854433686738 1
1.2313914603042 1
0.767902610242686 1
1.03582283570425 1
0.882844941632686 1
1.4703876559408 0
0.92559789875307 1
1.13253183004553 1
0.643503350215755 1
0.482814963606458 0
0.948487260884734 1
0.783106349400867 1
1.34389478075279 0
0.814895638949757 1
1.13642857760788 1
0.620373218932756 1
0.884879974638795 1
1.1978359149647 1
0.948156927260565 1
0.935709735553643 1
0.715719396746323 1
1.36902596753515 0
0.766741450585877 1
0.867385273324677 1
0.80239001033601 1
1.14081118468608 1
1.22285367161978 1
0.671680884329235 1
0.928305047741358 1
0.873128065876097 1
0.91282607807502 1
1.18696534352694 1
1.28225436642146 1
1.40422104658782 1
0.804856273129474 1
0.750921078390532 1
1.49173325700743 1
1.44810856183154 1
0.773893198310131 1
0.995264028927788 1
0.672070410066105 1
0.769783075138029 1
0.352317029748744 0
0.871398249164697 1
1.31406337095251 1
0.725437250521394 1
1.16812602436513 1
0.784597252187158 1
1.14870740898271 1
0.892207932033475 1
1.11491707179585 1
1.10412770669531 1
0.505345241649723 0
0.901778358096518 1
1.21234340071152 1
0.778058159691987 1
0.796426576205817 1
1.42529488054805 0
0.778491246284755 1
0.915554554251563 1
0.820185394171351 1
0.652152999195285 1
0.974874662453272 1
0.869346689805116 1
1.09217787224459 1
0.811400654707082 1
1.16152407895073 1
0.838527065600213 1
1.01712390929531 1
1.0150642000344 1
0.711708330054626 1
1.24972199218411 1
1.18507956061548 1
1.30116171678123 1
0.860093751496625 1
0.976801437099995 1
0.871101499576656 1
0.9134768897604 1
0.410047485209222 0
1.20798909780952 1
0.640626253514515 1
0.475717238118986 1
1.11776865904539 1
1.0367002781283 1
1.16507724341252 1
0.988828528467358 1
0.723750721412943 1
1.19886211508811 1
0.609011630041834 1
1.51448924906213 0
0.533230508109942 0
1.25400656804032 1
0.880412182071544 1
0.758541730337163 1
1.27787100606561 1
1.1831864025634 1
0.776920573567672 1
1.18756308367989 1
0.951350572670943 1
1.29869728476346 1
1.2996445219184 1
0.905670655112502 1
0.958138062849547 1
1.11300970588195 1
0.964277192266512 1
0.795037057511247 1
1.19321174643863 1
1.25138565077667 1
0.798814122002084 1
0.917207197295682 1
1.13780095171266 1
1.03371497605168 1
0.758055415032769 1
0.795237585819778 1
0.981989545026114 1
1.2467220945524 1
1.17969783375918 1
1.06344790956391 1
0.842029722824146 1
1.22014875503928 1
1.14173618663711 1
0.956808482611042 1
0.821227984555681 1
1.40415819282818 0
0.883489412591477 1
1.55896419004021 0
0.92468103742508 1
0.92623768814087 1
0.844711825147769 1
1.20885263692626 1
0.770959450220391 1
1.33233425376855 1
0.623423500248572 1
1.18158477937467 1
0.854622280741761 1
0.944179199707953 1
0.764464086238371 1
1.10336783703194 1
1.38910252178415 1
1.04243272938927 1
1.25218015933881 1
1.06567967604435 1
0.708336463224276 1
0.922683099210102 1
0.779238346356377 1
1.3663395126136 1
0.732150556746435 1
1.37841718522593 1
0.637373380649356 1
1.17726554467764 1
1.5372240191631 1
1.07288108169892 1
0.994908039014102 1
1.19263725306572 1
1.16110399826758 1
0.699282334242817 1
0.888218757936081 1
1.2379941168306 1
0.972837009611611 1
1.04013919952177 1
1.1026256818537 1
1.02085636126056 1
1.27550189939755 1
0.869035335478857 1
0.966931406166619 1
1.13689298080859 1
0.917283880285539 1
1.15038534306628 1
1.09390075182985 1
1.18345061416655 1
1.04326288707 1
0.810133625737563 1
0.891338638311208 1
0.569830221452475 0
1.01280253608925 1
0.885685553020465 1
0.883656913025062 1
1.46653222684467 0
0.968430319372736 1
0.721477884725681 1
1.09492866764631 1
1.07372976605884 1
0.968872938830561 1
1.13165168777586 1
0.755665559116985 1
0.626300549382353 1
1.25027325701641 1
0.960116457529554 1
0.811487767726534 1
1.23555774117507 1
0.984265044040107 1
0.918553527409545 1
1.3320532264905 1
0.669765532887546 1
1.21994718045686 1
1.08186101126619 1
0.861542322920511 1
0.724755602190184 1
1.50533930151564 1
0.874684115252924 1
1.07722139219031 1
0.795297086787912 1
1.36859014101015 0
1.11430936753553 1
0.802962882154871 1
0.823135784301785 1
1.22550035581183 1
1.25507322848392 1
1.13195415346772 1
0.675512109230028 1
0.920841123986008 1
1.06876688869763 1
0.599752752016619 1
1.09545964249084 1
0.905927209125812 1
0.965439386457107 1
0.613791742807445 1
1.02759447706504 1
1.14046846686926 1
1.02543678628105 1
0.934271058592818 1
1.20100571472959 1
0.978837203800393 1
0.712510092113615 1
1.02206196527677 1
0.54520951750295 1
1.09750475923493 1
0.875219135004017 1
0.736744687623417 1
1.45897152786507 0
1.25677953870315 1
0.918083330775047 1
0.788980313275477 1
1.04703194382565 1
0.806035409429857 1
0.817258733424814 1
0.841603092494795 1
1.05376956497532 1
1.11743160191591 1
1.04022982436852 1
0.711190036752673 1
0.930822387682842 1
1.14125004215744 1
1.17423566700522 1
1.13587085259539 1
0.708146029918632 1
0.957192893767806 1
0.944226416940589 1
1.28448798112836 1
1.06534345524613 1
1.10584957927542 1
1.14543995494015 1
1.03606993250695 1
1.33175833937311 1
1.24370132854059 1
1.04346529320033 1
0.574419944555035 0
1.15600649736827 1
1.08036845171461 1
1.12105205473174 1
0.50564116913591 1
1.30557129365289 1
1.33895014859047 0
0.789162394959596 1
1.06106885131875 1
1.17030034678278 1
0.729385101416699 1
0.848828932263987 1
0.536812503934439 1
1.19683446819292 1
0.8137825442301 1
0.794180830616618 1
1.01095140922624 1
0.912173475994065 1
1.15815524850505 1
0.680395158038978 1
1.42222351092887 1
0.688525416607751 1
1.06512442764085 1
0.951560279729874 1
1.00300309550234 1
0.79599057212079 1
1.23978720538965 1
1.08617185770962 1
1.19995211400558 1
0.944329253459581 1
0.964766980876248 1
0.87590666347057 1
1.3847126902688 0
0.863804172977614 1
0.796204130559292 1
1.37476042595573 1
1.29534906439428 1
1.03129258249561 1
0.939019478693882 1
1.52717291834043 0
0.427207525516741 0
0.808729837468486 1
0.848778172543075 1
1.15628674791297 1
1.00682821100883 1
0.829168662065757 1
1.08348483897003 1
0.877372112343471 1
1.12088423601662 1
0.537574037570812 1
0.981626092441886 1
0.265870644560998 0
0.843168026787562 1
1.25047537554414 1
0.762881871931403 1
1.17920031537365 1
1.05152376139591 1
1.07776931785615 1
1.12394125514962 1
0.895128004645749 1
1.25807791649308 1
1.06489558459172 1
1.15699384551873 1
1.12688394567617 1
1.05552488674963 1
1.40630721495344 0
0.895729362840028 1
1.03258876923796 1
0.806048777485987 1
0.775142108970859 1
1.03563019345181 1
0.877849249049771 1
1.10849690207673 1
0.958676913812504 1
1.10081935416673 1
1.16506763733111 1
0.923352240548653 1
1.0924341571844 1
1.11750753928399 1
0.735070928898066 1
0.734041409297778 1
1.43962639965684 1
0.89667659221077 1
0.88742257783954 1
1.11111026283625 1
1.15382368031691 1
0.612951152658797 1
1.19552202101468 1
1.3421359309364 1
1.25060396689449 1
0.845342629195872 1
0.715421595314821 1
0.741736167200183 1
0.753297680303907 1
1.09411848125562 1
0.972737789572956 1
0.85017975172911 1
1.24015320207895 1
0.866435408303657 1
1.1857156391802 1
0.89200902172714 1
1.30507182251144 1
0.624030333349982 1
1.0557878045229 1
0.792473221444844 1
0.888926117540264 1
0.904866443676243 1
1.07259280139661 1
0.794740484065356 1
1.21502617564719 1
1.14129585070109 1
0.92181809783763 1
1.22508576665515 1
1.15412830201678 1
1.15708574030905 1
0.891986316523004 1
1.16311706372668 1
1.09094701456967 1
1.29604562584759 1
1.09681742082347 1
1.17604502514821 1
1.09421173812578 1
0.462049718857256 0
1.0920740552266 1
1.25862040294144 1
0.918039831726458 1
1.17431462788098 1
0.650396133735337 1
0.634326307898664 1
1.25244488545078 1
0.931022203706707 1
1.37315267425656 1
1.13772962509261 1
0.904716344067722 1
1.26088688897444 1
0.928797477184777 1
1.02714047635198 1
1.24035972235964 1
0.678624497100406 1
1.16228234198524 1
1.38813504067119 1
0.904740043851311 1
1.17953182875994 1
1.51465388931419 0
0.789731331523856 1
1.11261506327101 1
1.73552198402108 0
1.18494515362622 1
1.07948521321069 1
1.23471217868147 1
0.651192481632508 1
0.901985319130753 1
0.884589431311486 1
1.13535575949391 1
1.09172783998845 1
0.736870049311192 1
0.807926964025064 1
1.2176792579903 1
1.07647200644302 1
0.944178646729252 1
1.00353254476885 1
0.984388457705715 1
1.10116394575704 1
0.904643820176954 1
0.912674158820799 1
1.00132957646807 1
1.05768929068402 1
0.978942784386436 1
1.19856221409463 1
0.756242336021732 1
1.01056998045052 1
1.1986893017659 1
1.16066234985199 1
0.937661580890172 1
0.976768596374979 1
1.10305718338579 1
1.06544152699031 1
1.01507419508281 1
0.972018844857758 1
1.25200370393049 1
0.804686608214756 1
0.787190989629607 1
0.854101554225399 1
0.949552420829129 1
1.0982944145627 1
0.613258945389744 1
1.47087724512133 1
0.897836597256547 1
1.1002111807701 1
1.10924224505333 1
1.29293495613906 1
0.648026676712841 0
0.742243019610324 1
1.02759200968294 1
0.807804467601486 1
1.1066400513082 1
1.14060896063994 1
0.855888595523396 1
0.652850164209777 0
1.06570434668587 1
0.894731193333297 1
1.19108307619124 1
0.635012353450972 1
1.45525933910068 1
0.928981540029629 1
0.76529520547208 1
1.23218780516513 1
0.955726973196555 1
1.03708336491906 1
1.00172677205603 1
0.779526288038217 1
0.703466555299481 1
0.940483077171258 1
0.727879620830968 1
0.645039404155179 0
0.899760754324927 1
1.02219671401547 1
0.702958005656201 1
0.862948183319657 1
0.776496511863708 1
1.04470389388181 1
1.00513704983795 1
0.995672190237856 1
1.14142239841932 1
0.874753989604044 1
1.02244677324634 1
1.05559798461333 1
0.969205897685759 1
1.13863378071004 1
1.04432833050976 1
0.701672052140572 1
0.721100873484491 1
0.875186071069397 1
0.805467152392624 1
1.22176298422596 1
1.12650799341067 1
1.20431118049716 1
1.07953337815172 1
0.500176834677591 1
0.839803550711342 1
0.777046839132683 1
0.816934692763782 1
0.927830510685083 1
1.0683756299489 1
1.11983863850185 1
0.967795075463228 1
1.04316085564829 1
0.949304632966016 1
0.623066287392866 1
1.11924899781609 1
0.928434060036999 1
1.05087776033327 1
0.824138436684483 1
0.978800120431211 1
1.10329021802968 1
0.541796394010395 0
0.497384478831145 1
0.939312977378153 1
0.833899535227015 1
0.938603910135626 1
1.17033228951324 1
1.19810893021087 1
0.685979904603081 1
0.855114419760129 1
0.806186919541317 1
0.815311876768128 1
1.09845300107298 1
1.04122769085977 1
0.933214783510685 1
0.936089654343588 1
1.07669854068984 1
0.779527231011317 1
0.907362180192086 1
1.28102846219703 1
1.04126572539129 1
1.12257249094636 1
0.951219254376525 1
1.08773647464348 1
1.23925634823689 1
0.923551068105885 1
0.89371701761414 1
1.02907537781978 1
0.973034242341774 1
0.741105093214963 1
0.874375712758975 1
0.701615387037041 1
1.0196749500808 1
1.04038677057641 1
0.632309500275349 1
0.877596304015925 1
0.943401167527347 1
1.15116626944653 1
1.05186282031083 1
1.07223688789098 1
1.08709620374296 1
1.10564066761375 1
1.443833581395 0
0.888639498720025 1
0.902719111448056 1
0.964572613724002 1
0.915696797426049 1
0.542668544563432 0
1.17669521548597 1
0.918151834130402 1
1.11915450076678 1
0.73702094067571 1
1.17438810999317 1
1.59908813860367 0
0.942468102749073 1
0.64171883505327 1
1.34130955782051 1
1.1738400915373 1
0.782670390768893 1
1.08206849907597 1
1.08986102971304 1
1.24082573462557 1
0.965269860692337 1
0.814728404473949 1
0.824762449867664 1
0.873316965054924 1
1.12814150632729 1
1.27259816748186 1
1.24924274913009 1
1.06654772222957 1
0.824836270074162 1
0.815619828142595 1
1.16257926687265 1
0.731317354631364 1
0.545554538286213 0
1.0849165345728 1
1.00036825333742 1
1.77236677432918 0
0.8631204504277 1
0.654581951543598 1
1.00277655004194 1
0.972182261630615 1
1.01474249263809 1
0.900494579617265 1
0.864710066794984 1
1.2923657784402 1
1.03543848650296 1
0.921976951084367 1
0.98213232921968 1
1.41215388774536 1
1.07167754238204 1
0.921247129489282 1
1.58731489111312 0
1.04096324653658 1
1.37981128233203 1
1.11641718638131 1
0.946504579575684 1
1.03623725976559 1
0.891763912096049 1
0.902216220414048 1
1.35602380385624 1
0.88265202923985 1
0.851698039332323 1
1.11935607682226 1
1.21149887534745 1
0.673213087494134 1
0.700334957552475 1
1.24433711363846 1
1.6493702485186 0
1.14884086993802 1
1.05308470748661 1
0.828138313580692 1
0.884138873275167 1
1.20447223493192 1
0.616209810919387 1
0.938364575247844 1
0.980021823681777 1
0.951873435202962 1
1.28453456193556 1
1.23502476460408 1
0.998084463258772 1
0.941106711734467 1
1.21875497619191 1
1.03553427111544 1
1.18944521338168 1
1.42314675324509 1
1.2730309201402 1
0.828364964996141 1
1.0297287228515 1
1.05987611466106 1
0.543265046864582 1
1.73616911064868 0
0.794262259455917 1
0.67024466948395 0
1.15490259168641 1
0.693757465510977 1
0.435670163377774 1
0.946923637479322 1
1.07750376401596 1
1.20310538298615 1
0.996126108499361 1
0.944706809997645 1
0.832703426523052 1
0.87463006046689 1
1.12871610341698 1
1.17432107421741 1
0.787942118821277 1
1.04878331013284 1
0.933508833487453 1
0.920445014239647 1
1.2264981471661 1
1.11224407447822 1
0.936494567939966 1
1.47388640919774 0
1.01259046098554 1
1.38447606085233 1
1.10467982518157 1
0.65441768694123 1
0.713242144612604 1
1.13761908975049 1
0.827653558525213 1
0.852555954814158 1
1.04965591400185 1
1.11797815519887 1
0.990766266856506 1
0.698946213611301 1
1.2596640585506 1
0.748275324482896 1
1.26791702241016 1
1.07307541680347 1
0.940837127227509 1
0.966824765874568 1
1.00210088498701 1
1.20116191242043 1
0.891189653557183 1
0.785587128035854 1
0.774912699518324 1
0.988315458510429 1
0.666020813098919 1
0.699487616139352 1
1.00077376204231 1
0.774253830274272 1
0.993866033539254 1
1.02585120066332 1
0.90124347258633 1
1.1102411406305 1
1.13719051029003 1
1.20436364112921 1
1.10258347027448 1
0.76862275740359 1
0.804310398571032 1
1.1821632789166 1
1.13801829610328 1
0.917710060483827 1
1.08260500687465 1
1.15365395398406 1
1.02204061435283 1
0.965011600989722 1
0.953658352871776 1
1.21768261510196 1
1.24700745572533 1
1.07876084802865 1
1.04668740837497 1
1.1978824670934 1
1.09663441871889 1
0.965149009880983 1
1.316552498342 1
0.978801083049366 1
1.05151439223959 1
1.31585477431833 1
0.843544429746745 1
1.06330510473746 1
0.776586721631421 1
1.25099105124382 1
0.83867176701545 1
1.27318373142432 1
1.20635731099223 1
0.922992281447602 1
0.771627743599378 1
0.784447046729202 1
0.594364488616217 1
1.29956609993488 1
1.31448725205332 1
0.539658948682858 0
0.973215004753965 1
0.944627851164524 1
0.755426242932645 1
1.00761983198205 1
0.987222319229994 1
1.43645044600392 1
1.3295562643791 1
0.809113674987887 1
1.05192630647102 1
0.865481203026319 1
0.983443342943768 1
1.41268700211518 1
0.896133783403797 1
1.04779541860843 1
0.575305912844451 0
0.518256592872543 0
0.868237932066812 1
1.02120029100372 1
1.12409965746185 1
1.11613546954125 1
0.677045609967036 1
1.27991826135103 1
0.795723090588738 1
0.859689413531486 1
0.899648615030102 1
1.37416962649037 0
1.18844339112343 1
1.2093947750106 1
1.0378396323077 1
0.909038527069825 1
1.00622877046528 1
0.899389495534171 1
1.02037090859078 1
0.829390603673629 1
1.15583399376276 1
0.833543795086423 1
1.0253052068097 1
0.876046225151024 1
1.33155096794002 1
0.987073248969426 1
1.16204767970572 1
0.849827407343248 1
1.33089084581183 1
1.12891973655802 1
0.965597769578705 1
0.840883102625927 1
1.20155413700624 1
0.745043022203294 1
1.05464904486166 1
1.141845945403 1
1.02676947730166 1
1.12166679692718 1
0.687517234887557 1
0.826306475293394 1
1.03942972510816 1
0.818238369054315 1
1.23814871479057 1
1.15657542062236 1
0.979887270011549 1
1.09446827866664 1
0.872018197646838 1
0.908538152857018 1
1.44948580145487 0
0.853765240692259 1
0.938632159027422 1
1.2425483185946 1
0.822668315954409 1
1.16035526735935 1
1.21147327725101 1
0.706374429416618 1
1.29854664435889 1
1.19956726193204 1
1.05935751698192 1
0.616736772351276 1
1.04855379507451 1
0.71840452538399 1
0.82922131069397 1
1.37660583488281 1
1.10081424157725 1
1.15132904379072 1
0.962680624329453 1
1.3116727021545 1
0.952550547892158 1
0.900736675762877 1
0.908295453569801 1
1.16119096708796 1
0.972296841375995 1
0.913243308507607 1
0.590515099706044 1
0.785246113601169 1
1.25246781435564 1
0.942522200050608 1
1.14333086318535 1
0.536285654511627 1
0.815307378195132 1
0.652049205393335 0
0.812813300182044 1
1.48742704153559 1
1.24453265114506 1
1.02005634272394 1
0.874313031323726 1
1.13866003676431 1
1.15509276693173 1
0.752783675878081 1
1.23839122611959 1
1.10654999881049 1
1.39622382004523 1
0.837515479880415 1
1.07236038408009 1
0.718535910300861 1
1.1733685420839 1
0.981183634812423 1
0.969566338227652 1
0.791345720754749 1
0.907658262831587 1
1.198891532615 1
1.07922730941659 1
1.0933640323684 1
0.715637008397368 1
0.708575273615231 1
1.12001207806788 1
1.20752042294701 1
0.945347244394047 1
0.778128123545421 1
0.876986587818739 1
0.979347694369028 1
1.53145175394747 1
1.00217974435689 1
1.09318011380148 1
0.932781542393724 1
0.964391269056581 1
1.17898963838775 1
1.55261507595038 0
0.866795688928554 1
1.07661424522975 1
1.08802771169359 1
1.13316073409737 1
0.901654853184199 1
1.00086077945117 1
0.967606505067487 1
1.40122943933136 1
0.914776471668248 1
1.01076682017804 1
1.26309706745359 1
1.02111273744271 1
0.922567132550463 1
0.847025510247601 1
1.35417071286284 1
1.25372160735126 1
0.780069386930407 1
0.865458899170372 1
0.80386636462388 1
0.79367051767295 1
1.07281516458109 1
1.0707311548579 1
0.961367985877183 1
1.08126841531486 1
1.07601681645418 1
0.954529957436932 1
0.91654156386082 1
0.816195327745414 1
0.854595262717092 1
0.813943747575309 1
1.4114685459857 0
1.06938709297806 1
1.05550035314894 1
0.633350222589641 1
1.21642723231024 1
0.852968344535792 1
1.13632806619108 1
1.32892229949505 1
0.891160500407123 1
1.07565667557221 1
0.667933634554519 1
0.989689253821873 1
1.30679655340724 1
0.993774429996366 1
1.48593131062297 0
1.20938542435589 1
0.647981264291463 1
1.29135478781834 1
1.13032956494915 1
0.62200635320959 1
0.869230549252774 1
1.43458956554086 1
1.17400904082943 1
1.2963930887084 1
0.854480263289748 1
0.83759338386238 1
1.36290382045728 1
1.08137413902618 1
1.211012965497 1
1.20399111969759 1
1.1883340301365 1
0.592743150099041 1
1.45288550557523 1
0.898890142961975 1
0.808047819734201 1
0.753234652864771 1
0.862353137229696 1
0.976616450469122 1
0.962288794457626 1
0.886536214535081 1
0.905964489123648 1
0.868463504574569 1
1.173135824744 1
0.879884659476663 1
0.754102863741338 1
0.868461745196517 1
0.895218437688937 1
0.638296488903643 1
0.897662970133994 1
0.330141324415806 0
0.936287719457314 1
1.0079615731601 1
0.829878240187785 1
0.902524624254072 1
1.09457220801634 1
1.18270008437186 1
1.32811454183025 0
1.13397102530915 1
1.1927369636131 1
0.809866329959395 1
1.11799152250756 1
1.20379010186269 1
1.32035591578711 1
1.29187855854975 1
1.31342973775932 1
0.661526751201914 1
0.876135145506752 1
0.916476046417688 1
0.540319410682822 0
0.433063022035243 0
1.30276869493877 1
0.945309218882053 1
0.960184185995206 1
0.554397993254777 1
0.974817551503187 1
1.17817476118541 1
0.995682624119459 1
0.339983469739172 0
1.06099284734426 1
1.1379471251948 1
1.21031324181366 1
0.697802325822195 1
1.07716941790111 1
1.08573653891855 1
1.07805232889402 1
0.906267984311718 1
1.12106407643697 1
0.855792714079011 1
0.892359948381025 1
1.17453749252742 1
0.873302784137784 1
1.04889313602729 1
0.902204737880434 1
1.10516579294523 1
1.25040505401459 1
1.20916610695069 1
1.40637884428599 0
1.41660936289486 0
0.820549052056182 1
0.932936060472254 1
1.07428457469482 1
0.877956217787259 1
0.779115580457199 1
1.18803198304838 1
0.981828035470002 1
0.978838231799624 1
0.885433870903631 1
0.887968366910066 1
1.21309643109582 1
0.756917417658476 1
1.21146136151032 1
1.18725652894638 1
1.05868861203825 1
0.979449566182725 1
1.08925967118786 1
0.674900286504523 1
1.00513381204331 1
0.771998138631801 1
0.493888335151754 0
1.28572196886997 1
1.04532674517623 1
1.05342952458922 1
0.950921287064512 1
1.0290882945186 1
0.618186470527039 1
0.913830167900979 1
1.27367714822571 1
0.890424467873909 1
0.836027735056056 1
0.874083262501141 1
0.784798269539222 1
0.893086505842572 1
0.889271895693712 1
0.871308335066964 1
0.991997358897211 1
0.89696105539197 1
1.15388829389162 1
1.19976446207954 1
0.977965242650748 1
1.14087000252647 1
0.985101014782558 1
0.919495669729089 1
0.995611187760775 1
1.08007486181141 1
1.22141942299415 1
0.653614245975996 1
0.783127817855063 1
1.21400211489503 1
1.10980108332014 1
0.539615600305304 1
1.06974482355617 1
0.894621735399941 1
1.00046548991152 1
0.791526160720268 1
0.645652622031714 1
0.975974466616242 1
1.04627918527306 1
0.597181580018508 1
0.554115128541674 1
1.03280395823695 1
1.24944277661399 1
1.06686322979926 1
1.04948057436633 1
1.09234596632631 1
1.18692442130895 1
1.07498188695319 1
1.15220928806168 1
0.993097256459768 1
1.28347432103792 1
1.02915779160454 1
0.559863887595427 1
1.15635825118739 1
0.89380688767703 1
0.68586265782524 1
0.934595257638824 1
1.09754956756744 1
0.927383266359853 1
1.17422823543656 1
0.714233411713538 1
1.37202633655312 1
0.680683552268498 1
1.01699160899785 1
0.923142930957305 1
1.18197239885914 1
1.16505269419167 1
1.0752820865958 1
1.21125822085902 1
0.934988333764241 1
0.698786816356837 1
0.960308855330862 1
0.808911765900587 1
0.565493821196457 0
0.813988206438287 1
0.913427563184434 1
1.64906643482255 0
0.906628475822774 1
0.732292644213301 1
0.672594843573247 1
1.07615294304028 1
0.546988520562923 0
0.980959892655292 1
1.28710905904542 1
1.00392172960774 1
1.0635523507305 1
0.80821957671926 1
0.974382141616301 1
1.2035866182052 1
0.96965835790146 1
1.03702748372675 1
1.20478565157746 1
1.00532776316319 1
0.921885039070914 1
1.13715569535732 1
1.05450372293182 1
1.02517841903715 1
0.757923088442735 1
1.00308642122677 1
1.18971626227328 1
1.34387350652691 1
1.11185055390366 1
1.10834339756879 1
1.142641365209 1
1.02393953008976 1
1.07829804056633 1
0.83488602599979 1
1.39865028620383 0
1.2341621470536 1
0.992375828045527 1
1.21868483094241 1
1.26469346625222 1
1.06726666739795 1
0.695953597230314 1
1.08120771284788 1
0.845567614895234 1
1.40537588154045 1
0.923324424906389 1
1.03832178863244 1
0.78323602881558 1
1.15472733998832 1
0.877106799756886 1
1.15173823557636 1
1.05958120849737 1
0.946341610150738 1
1.1094640949658 1
0.622076034947245 1
0.908148036604361 1
1.01849327148779 1
1.37514509648145 0
1.16854957977677 1
1.1384961338002 1
1.24074496510261 1
0.933826060068751 1
0.607455860731518 1
1.43987739832331 0
1.34120919717698 1
0.867047510666538 1
0.910049122787507 1
1.23771180432864 1
1.03347552817204 1
0.901290161959249 1
1.31909862969185 1
0.95262550723873 1
1.26011115090519 1
1.04155575724637 1
0.877177734910252 1
1.11969107189686 1
1.27270592164324 1
1.22122262656228 1
0.720117728535937 1
0.952842603566412 1
0.762346268446165 1
1.42880323538059 1
1.11528064319347 1
0.687775229757577 1
0.818764513819494 1
0.93911959094157 1
0.869076556285117 1
0.540194311243397 0
1.19984188333364 1
0.696217837938202 1
0.929482756920674 1
1.52177988021735 0
0.964364500077934 1
1.13144468578368 1
0.826535367662436 1
1.13462038162467 1
1.23836093463059 1
0.936859367783713 1
0.939812108690568 1
0.905252181811944 1
1.13613800395568 1
1.05538862096884 1
1.50249810667738 0
0.799684053969843 1
0.942760529528948 1
1.17968486273621 1
1.09811965213618 1
0.97681320660554 1
1.07266440368438 1
1.30170641882654 1
1.23242775225293 1
0.684981082549533 1
0.917761989892232 1
0.873806775552671 1
1.33149326573418 1
1.21539955084581 1
0.662393989833917 1
1.07494387608517 1
1.1216485460264 1
1.18914028148808 1
0.973463498428772 1
1.09889353280924 1
0.818568588471373 1
1.08972223216913 1
1.06949888542841 1
0.89807007061243 1
1.18729683858458 1
0.453841692466638 0
0.946154044432642 1
0.952506947696675 1
1.08619714661299 1
0.955880141634476 1
1.10292865629347 1
0.799720476105207 1
0.618649242460122 1
0.939541152499035 1
0.671489957612734 1
1.10247319990122 1
0.906243547693513 1
1.00076012916962 1
0.913751647877276 1
1.02625554471392 1
0.94676076821878 1
1.1657318809293 1
1.18047888542815 1
1.02941862117662 1
0.481238549178146 0
1.27569693407664 1
1.02881178593777 1
0.98473772633707 1
1.11935154202157 1
0.768345784442098 1
0.665032286428491 1
0.855414486090603 1
1.09981527307796 1
0.912505362448897 1
1.34716811870441 1
0.859067095409821 1
1.11935789184619 1
0.819411350345514 1
0.892481652953781 1
1.0334286515453 1
0.70892921279134 1
1.05409461796485 1
1.01700743399535 1
1.15610536545148 1
1.05051787122876 1
1.25483488518754 1
0.934863984647773 1
1.02711093545817 1
0.714504282606959 1
0.827291901775397 1
1.19193641937587 1
1.172538913872 1
0.954499562647629 1
0.759055994793011 1
1.09734961737791 1
1.28213786609965 1
0.820596692287721 1
0.7929109090634 1
0.615607248695615 1
0.606855193884487 1
1.13188531023315 1
0.843105945287663 1
0.67601801467938 1
1.19229287302318 1
0.920511682698523 1
1.14957000680451 1
0.998002609970463 1
1.03020472539686 1
1.04251196619925 1
1.35196812866856 1
0.892665367619478 1
1.01881745093839 1
1.05661058146735 1
0.786638328742314 1
1.06098130103798 1
0.812060134966846 1
0.711193092102407 1
0.876306571969447 1
0.970065628736278 1
0.865264586070037 1
1.10009647515924 1
1.08774950020376 1
1.05356360049203 1
1.22547085750107 1
1.10767078160484 1
1.01760523171049 1
0.62640933524716 1
0.614825050831733 1
0.974221192909973 1
1.26072803591761 1
1.27119585182812 1
0.913528740953797 1
1.2719295065281 1
0.986782251900282 1
1.12181632242331 1
1.11393453933239 1
0.696703235799451 1
0.61024427332679 1
0.690924124080878 1
1.07310601633889 1
0.841957957878177 1
1.08584707377852 1
0.898923495311478 1
0.743241322621476 1
1.19744598698685 1
1.1091441138778 1
1.01214067582889 1
1.05646692207421 1
0.705385263100689 1
0.793203840706032 1
0.752640708687455 1
0.587154599763078 1
0.786685530406339 1
0.762734358686786 1
0.483267492544654 0
1.24629504469164 1
1.01719469805408 1
0.7140791174711 1
1.071312966511 1
0.398506753836382 0
1.14936151111101 1
1.0627165221012 1
0.687692539149053 1
1.432003571117 0
0.899845542491631 1
0.812252484600773 1
0.692044120924502 1
0.841388320152402 1
1.10418852191342 1
1.17482614922304 1
0.942941979543159 1
0.819845284080296 1
1.10240890237788 1
1.31225787925062 1
0.986076817921442 1
0.855462383625259 1
0.727274221062355 1
1.12681728291618 1
1.19295962597178 1
0.858282227460172 1
0.959878301918937 1
0.7152280477987 1
1.46985173601832 1
1.20714633222885 1
1.07389934755285 1
1.11334617293829 1
0.745370861851116 1
0.802794218096558 1
1.17516108848358 1
0.882173438192348 1
1.02596274018953 1
1.00966061477568 1
0.713437120552314 1
1.40810293975031 1
0.778181378306479 1
1.19436858098207 1
0.8353916883588 1
1.11785240244572 1
0.625194815793012 1
1.60169303897343 0
0.970743997454755 1
1.4514840935728 0
1.05070861530554 1
0.877989286030923 1
0.705952248472203 1
0.420114834615124 0
1.0128830018073 1
0.602250290686496 1
0.904002540998949 1
1.0268360072702 1
0.968790493688448 1
0.75794526406748 1
1.48013158437286 1
1.23738576983124 1
1.08931517551783 1
1.25279519356341 1
1.0443105832685 1
0.72601686291664 1
1.04801826522125 1
0.780440795132826 1
0.742498538824475 1
0.747518400288643 1
0.724648423790927 1
0.71751243852835 1
0.379373235966035 1
1.27059499568126 1
0.722823639863449 1
0.970361248034385 1
0.804436219460168 1
0.969004089278712 1
1.05283123893592 1
1.14427997965952 1
1.09031349422723 1
0.565397928011674 1
1.21664745802906 1
1.21854710199426 1
1.12123143858752 1
0.799297390885205 1
1.13058515686526 1
0.928574974224149 1
1.05916383368834 1
1.11860034264149 1
0.767044978359954 1
0.872671541133805 1
1.07262204254466 1
0.886047006772432 1
1.10472931053465 1
1.34408003521185 1
1.14603066658686 1
0.902452399933924 1
0.945235184812268 1
0.711460118958457 1
0.981245236296749 1
1.00719355065235 1
0.782181335091558 1
0.96601756473479 1
1.04283354130822 1
1.26703971796763 1
0.945601463789203 1
1.01399129898435 1
0.86855955171262 1
0.981000633116876 1
0.919160238752467 1
1.41167969691936 1
1.15742238892438 1
0.750778799095441 1
0.968123513906781 1
1.24701168555875 1
1.38260729405638 1
1.20783897639417 1
1.23493323637082 1
0.962262241831933 1
1.05611892357426 1
1.23743432529185 1
0.758830590314691 1
1.18565532499118 1
0.684142087953223 1
0.972717825409206 1
0.809142482304123 1
1.1862378008973 1
0.667898182272916 1
0.98157602258148 1
1.23532526308365 1
1.46468312836519 0
1.02907171478238 1
0.564225177455473 0
0.958330443144413 1
1.10928379864464 1
0.7330191896578 1
0.713685206462075 1
0.590842312081505 0
0.886652864403388 1
1.06363470722109 1
0.979425501612994 1
0.816807720147372 1
1.28327498081882 1
1.12904868188362 1
0.95152227064559 1
1.01165609847824 1
0.621311121516516 0
1.10154791257102 1
1.01718439569092 1
1.13764097056063 1
0.911981634945254 1
0.997086974639354 1
1.10375559490988 1
1.03973378851479 1
1.25036074654121 1
0.687230382317097 1
1.02136634458159 1
1.5037702884114 1
0.975767839364088 1
1.01432514224698 1
0.961239934717268 1
1.36396881224966 1
1.06723924504663 1
1.04067463548899 1
1.2942133598999 1
0.803340777656713 1
0.810399210298802 1
1.37738138152428 1
1.08594076169792 1
0.899408092006888 1
0.709856434324266 1
0.796139849463113 1
1.08493681909752 1
0.748459314914756 1
1.09442729498066 1
0.615827216832757 1
0.896762023627225 1
0.775762149015625 1
1.50693885170388 0
0.643031894918537 1
1.14437176514461 1
1.15553213000052 1
0.892339117407339 1
0.708277681331015 1
0.881023808317 1
1.06816020045676 1
0.475217213204637 1
1.14430825867139 1
1.02255774014261 1
0.992802047285596 1
1.11558353867858 1
1.15300077900015 1
0.998584207850462 1
0.684429707512474 1
0.763842382326293 1
1.0472658389754 1
1.13763879484101 1
0.843568331617478 1
0.858953887765583 1
0.892228756785616 1
1.21881955321413 1
1.02287486870422 1
0.867702554254068 1
1.09171385296712 1
0.840095431323244 1
0.8890432532862 1
0.901749451908417 1
0.859822343709936 1
0.957670843894107 1
1.14402185600964 1
0.489647184792942 1
1.0202265430044 1
0.722340857451063 1
0.796575407110354 1
1.07314766336565 1
1.06033308466174 1
0.912913764459796 1
1.22686978514418 1
1.20435323543072 1
1.00948490274209 1
0.791630797608235 1
1.07046502720723 1
0.925899812367883 1
0.923141187538378 1
0.976847159608316 1
1.16180124467531 1
1.06458134273981 1
0.970347623188201 1
0.869906584015466 1
1.12002340410461 1
1.03730135956853 1
0.769597467301257 1
0.67653382432371 1
1.14234595738859 1
0.546936300841133 1
0.803170751986843 1
0.907367606787256 1
0.985391547986207 1
0.847395504852597 1
0.864347894380768 1
1.41888674332724 1
1.13188676727579 1
0.889548854252716 1
1.13963360728887 1
1.02102546137957 1
1.17012001767522 1
1.096792346154 1
1.17690462690676 1
0.750695280514593 1
1.55540194601646 0
0.88430550183048 1
0.7963342068289 1
1.14633493591994 1
1.00021017837547 1
0.728879065070405 1
0.876204314487669 1
0.953982566291028 1
1.07379071658599 1
1.35516295750752 1
1.43930109976094 0
0.766415525406145 1
0.993874276621961 1
0.87303192988002 1
0.929332471143649 1
1.28824325033872 1
0.896323948476132 1
1.10416685013228 1
0.807360377151602 1
0.634489521290268 0
0.722670520853542 1
1.05292222352248 1
1.19309317865058 1
1.23515989317724 1
1.09609997689442 1
0.944012170028839 1
0.89552986098594 1
1.26360082235484 1
0.749408179385983 1
0.922220667544366 1
1.04315993440797 1
1.00179316532447 1
0.759948673652724 1
0.940626933409192 1
0.77004864480546 1
0.977468511065576 1
0.710842195748136 1
0.7135288663199 1
1.34508807479586 1
0.940265612860987 1
0.840561372092269 1
0.983253333979046 1
0.740343672775543 1
1.1742489050112 1
0.967536313934344 1
0.80312930231921 1
0.780092564600781 1
0.941219524668824 1
1.26927120301375 1
1.17595518717163 1
1.20981905895823 1
1.3319600467611 1
0.383430449109431 0
1.1244229655513 1
0.811257620479682 1
1.03758047402539 1
0.977716382009702 1
0.998833773635648 1
1.22673189521711 1
0.65034780959847 1
0.771616897880022 1
0.832477449151934 1
1.07655049875018 1
1.13506552291398 1
0.993601762635045 1
0.714806427858646 1
0.968594107838798 1
1.26961373446698 1
1.15142574562347 1
0.699320094576381 1
1.22999754552075 1
0.66767937568301 1
1.43242704720756 1
1.11688039165242 1
0.855902408652796 1
1.25147436623728 1
0.616202679477143 1
0.883177177801465 1
0.796388437422797 1
0.989573614729388 1
0.880726398331574 1
0.786739317265609 1
0.825883370992458 1
0.755284163695573 1
1.15362130196734 1
1.01406312961396 1
1.14921088022664 1
1.13013991652038 1
0.926120499079467 1
1.22757831429115 1
1.1157275304995 1
1.29876984654527 1
0.714122441250324 1
1.27958156283831 1
1.23772208678152 1
0.673530827709566 1
1.39466265699299 1
1.25349707086616 1
0.785856268680995 1
0.90547732795754 1
0.955944176245377 1
1.03305378164385 1
1.2000909154164 1
0.999257023109925 1
1.26272103217131 1
1.17741556669855 1
0.714278833078904 1
0.794917716595511 1
1.16711017680558 1
1.0279033496668 1
1.07295724907892 1
0.897104299355687 1
1.32767649527629 1
0.882434976009098 1
0.669880688381673 1
1.33993003949668 1
1.30571813504604 1
1.02965661514852 1
0.563972136636714 1
0.851023917692429 1
1.2075079804589 1
0.935814339718959 1
0.924938843764537 1
1.11374896979565 1
0.930712697912331 1
0.965184423701194 1
0.960924308822821 1
0.492382743237137 0
1.02269049359013 1
1.39403094425878 1
1.13462839856412 1
0.825209286160738 1
0.534097989103616 0
0.95760809150015 1
1.37258105304127 1
0.94427633193486 1
0.831129162922996 1
0.837040957398666 1
1.04597192935458 1
1.12099820470624 1
0.975422521517553 1
1.28860645633161 1
1.09103945275439 1
0.922949690177017 1
0.662370129453816 1
0.880828917975792 1
1.12123175217603 1
0.916511047381019 1
0.816735190779346 1
1.52260854523802 0
0.931807874940645 1
0.937494215757674 1
1.00272010155557 1
1.08889030437754 1
0.841313826489399 1
1.3079153934123 1
0.872604008580542 1
0.972970578308681 1
0.911413506523792 1
1.11009528714127 1
1.03734276718601 1
0.735952358545326 1
0.833810420801283 1
0.46294007914395 1
1.09794856707601 1
0.6826341894723 1
1.29064784218501 1
0.755768172869 1
0.775991155932515 1
0.688092049516396 1
1.12173578358842 1
0.753812166372493 1
0.560363113359818 1
1.02604868955742 1
0.893895272103247 1
0.778151837466361 1
1.0296931202098 1
1.01813808327041 1
0.976631642411369 1
1.12145526001181 1
0.898709700618263 1
1.12335657066598 1
0.856554545826806 1
0.792992870791575 1
1.31355269908896 0
1.10930191619699 1
0.764215157868121 1
1.57052674342842 0
1.03404571343342 1
0.724768846432419 1
0.882323938122213 1
1.05008110183962 1
0.972977533925845 1
0.743406454608265 1
0.862883408322258 1
0.472395914417314 0
0.59266605705416 0
1.17945136357971 1
1.11891797288478 1
0.971912499501659 1
0.659670303717407 1
0.903177132956991 1
1.16944444740482 1
0.791328856083509 1
0.666285498877776 1
1.43734852075427 1
0.972486897696313 1
1.05173890058536 1
1.11881255488821 1
0.987052651483115 1
1.13962073411492 1
0.728054952417081 1
1.18252516718973 1
1.30627919991649 1
0.940801452224477 1
1.03515270403769 1
0.758934349583484 1
1.04668441772145 1
0.907955782180449 1
0.796215648295822 1
1.26141298991379 1
0.78068314464633 1
1.03524959463786 1
0.965888517673086 1
1.16963088200539 1
0.958787391579872 1
1.23711804441584 1
1.03532189241646 1
1.0061505129953 1
0.978877652693317 1
1.43395826372418 0
1.40195959471911 0
0.918961676135106 1
1.19833594457621 1
1.01366982077448 1
1.01146790982864 1
0.722954142376681 1
0.823114062858161 1
0.885459204441052 1
1.31963738816124 1
0.989059953160313 1
1.10592256030483 1
1.01569403864304 1
0.941828248854228 1
0.943147419378191 1
1.17798490013333 1
1.30256028154336 1
0.880103722213458 1
0.954594876433469 1
1.03234429333633 1
0.97551412516149 1
1.31726147677181 1
1.09689664347266 1
0.866601911326779 1
0.985005861188164 1
0.750252364379188 1
0.714831478672717 1
1.42495172852526 1
1.2558011782251 1
1.17735804122978 1
0.820016510193944 1
1.08252130388494 1
0.84220959159259 1
0.464910861449703 1
0.961639670555524 1
0.789480697164774 1
1.02197979386434 1
1.64529985691982 1
1.12839541814444 1
0.883388169017738 1
1.32820327421951 1
0.73675458183145 1
1.0274907627189 1
1.11463445013126 1
0.974915946388256 1
0.982008576589003 1
0.956419628608557 1
1.19630338727273 1
0.859991814405732 1
0.870487285619094 1
0.880551631773293 1
0.890869086139624 1
1.20874327120877 1
1.23660612837155 1
0.660488854195232 1
1.05576076492076 1
0.86777416713699 1
1.13845465926941 1
1.12248806705039 1
0.912402846416688 1
0.761319842985934 1
0.735920578036253 1
1.01277981621653 1
0.84383545777757 1
1.25443929393218 1
1.2448577527037 1
0.804442443700117 1
1.2189629290486 1
0.966124408502416 1
1.12436690456999 1
1.53187143419544 0
1.10346384405681 1
1.246332156136 1
0.535769673757295 1
1.09517455033207 1
1.16972944223915 1
0.852622696770863 1
0.875343510628701 1
1.29969854654714 1
1.0023895287762 1
0.94052698427494 1
0.44211107718647 0
1.05646159210201 1
1.25737371566923 1
1.08717612956528 1
0.815777563415284 1
0.850932045113584 1
1.09070064220563 1
1.02094062183516 1
0.596598576768471 1
1.3058824675207 1
1.09377095801578 1
0.89889840039341 1
0.860083770135366 1
1.25382383684172 1
0.786211543585107 1
1.03384815126918 1
0.705581151299753 1
0.836003849817377 1
0.829860666135652 1
0.929124065722101 1
1.08669159253286 1
0.813002237744526 1
0.822163799294891 1
0.700262381576563 1
1.90878788263637 0
1.19485814440503 1
0.877389182195701 1
0.738621602584178 1
1.26280986921283 1
0.934937719874053 1
1.07708512066412 1
0.440262665153171 0
1.02553589312718 1
0.679826292133917 1
0.902335510742342 1
0.94957846362472 1
1.02923677163027 1
0.890653413467028 1
1.04456591149904 1
0.833873692731497 1
0.710918318219146 1
1.17594206351512 1
1.19802755907099 1
0.909575275089554 1
0.86068923279338 1
1.05657085997783 1
0.863685349070698 1
0.937684141407799 1
0.686479430420699 1
0.990599799363716 1
0.925300041094734 1
1.10680837140625 1
1.04388556955344 1
1.03881264183725 1
0.935034749993849 1
1.09340597348909 1
0.649656091878862 1
1.05933823258778 1
0.663905748134394 1
0.940174254257099 1
0.906346818153173 1
1.05771179357571 1
1.39532127278218 0
0.890395889154274 1
1.28286628003654 1
1.19285667058064 1
0.770642653055643 1
1.20514151698236 1
1.13769492007148 1
1.05900245495544 1
0.781403155267189 1
0.867278733595874 1
0.500973226825319 0
1.04420546944763 1
1.13754534664507 1
0.861084676797047 1
1.07134730172601 1
0.881299040417859 1
1.07618653178218 1
0.921326457286011 1
0.947280012008933 1
0.882562620934085 1
0.951665078252401 1
0.940756324014309 1
1.11864988123048 1
0.840993442505254 1
1.07183073806123 1
0.795483348218161 1
1.20857084888746 1
1.28759465622942 1
1.10500872324915 1
1.12289006231622 1
0.766002353534008 1
0.680014952990488 1
1.28174359575693 1
1.04326453601399 1
1.09055548234506 1
0.968313038717485 1
0.983648066287598 1
1.26671528593903 1
1.1455345208851 1
0.620436360750173 1
0.758517892789662 1
1.31258693653786 1
1.0381370537612 1
1.16358576564947 1
0.845884812836837 1
1.14219296245308 1
1.06914663828909 1
1.28688894726946 1
1.26370984016247 1
0.819953755738602 1
1.12176596971399 1
0.82125347482428 1
1.04383031388458 1
1.22161060306286 1
1.12941121276506 1
0.911903967046016 1
0.727432547569756 1
1.12060694519978 1
1.04072090760217 1
1.16264460855792 1
0.633588575952023 1
1.19797769525269 1
1.13641540649704 1
0.940979663121812 1
0.64607664175003 1
0.79605428280242 1
1.01653448941195 1
0.801229027019415 1
1.03737864933824 1
1.00592851640678 1
0.722202401112893 1
0.900767202733678 1
0.790773986665614 1
1.03362194391646 1
1.02663360705699 1
1.19917783683346 1
1.0597741765611 1
0.610081774251642 1
0.863558392118642 1
1.03702057969622 1
1.54795138182314 0
0.985107523803849 1
0.957997074471988 1
0.975540380295261 1
0.896529381110457 1
0.841822304089871 1
1.09454806025957 1
1.15211516547725 1
0.981643772714741 1
1.10016070550682 1
0.770035856573658 1
0.874565607529215 1
1.11922196380859 1
1.06178777977379 1
1.01115326572675 1
1.02344780936652 1
1.1066151701023 1
1.208810095623 1
0.843200491410135 1
0.890858575965517 1
1.03081307881629 1
0.842041485355955 1
0.868831412264219 1
1.2386030477347 1
1.02614409432617 1
0.962424525011148 1
0.918894695430417 1
1.15071831614616 1
0.622957283064348 1
1.27776906411818 1
1.09885767782484 1
0.856437809398337 1
1.43561289691474 1
0.859717730516159 1
1.02846169418284 1
0.925636330016087 1
1.34277284618506 1
1.16975209038784 1
1.12386003085509 1
0.72995239238941 1
0.960867757615375 1
1.06170207538718 1
0.874708983224141 1
1.10771120909351 1
1.00283868545571 1
1.1001292940258 1
1.24290583478509 1
0.758238909044473 1
1.22578953978553 1
0.495494405263994 0
0.892808507283925 1
1.26151673903889 1
1.1163260172267 1
1.48651732003986 1
1.10653252298426 1
0.887637084671041 1
1.153395901038 1
0.744559628365151 1
1.5363202775089 0
1.24256586577297 1
1.30179919456006 1
0.764565983666078 1
0.792836524381491 1
0.891171575478949 1
1.02784219748111 1
0.819498852568169 1
1.20248182300942 1
1.1827205508672 1
1.03310736938892 1
1.08707539562361 1
1.00402202510771 1
1.17912312826875 1
0.946657689060392 1
1.30160469627778 1
1.16080273179051 1
1.0842940865329 1
0.813706456403485 1
1.3703939420803 1
0.555855803580059 1
0.998748636391313 1
0.94452572244267 1
1.14178693741939 1
1.13577167347137 1
0.539860142138656 1
1.00119971733296 1
0.891684875824425 1
1.14154343831773 1
0.754987909658834 1
1.18057705946271 1
1.14939205209723 1
0.564867909917758 0
1.0069623633649 1
1.37884367476339 0
1.17203753739609 1
0.868407400217571 1
1.18197090335093 1
0.843809660621956 1
0.85206994324933 1
0.532813829306224 0
0.954460942971335 1
1.21344253828921 1
1.21073288797637 1
0.953309766272564 1
0.697809612427852 1
1.20934953703655 1
0.950051097603194 1
1.06216642866446 1
1.24449477386034 1
1.07276605616321 1
1.21586837648614 1
1.01232967996051 1
0.906479782680895 1
1.49126621243546 0
0.974476228156021 1
1.30902824725966 1
1.15026004303971 1
1.09400049938409 1
0.69250559845245 1
0.878394677954241 1
1.07630345372255 1
1.14604727955208 1
0.74052468658563 1
0.736712812787438 1
1.26397673412072 1
1.30921911925525 1
0.892466216002282 1
1.00606888549396 1
1.24321671894262 1
0.861591769999316 1
1.08726884924231 1
0.97349339705681 1
0.976444890865136 1
0.832794891207443 1
0.992799634681534 1
1.15099383118975 1
1.12537883830838 1
0.908966204754997 1
1.61416793216593 0
0.956470778107673 1
0.676746478358413 1
1.31943361222555 1
1.04244745856733 1
0.89871729110483 1
0.972902036547973 1
0.685448069054062 1
0.772334662618487 1
1.19386655548223 1
1.29929907559354 1
1.4306632969961 0
0.996566963124681 1
1.20853546160033 1
1.11558347232602 1
1.06419627313787 1
0.897948039902662 1
0.840941389834474 1
0.925451930809407 1
0.627951407878123 1
1.04718191262764 1
1.23253986136048 1
1.17347655002237 1
1.28388151199534 1
0.590052414092512 0
1.04413804575387 1
0.661763446470119 0
1.14511341189691 1
1.20519956807309 1
0.865977918900398 1
0.971556930036835 1
0.936791553914192 1
1.09009666264437 1
0.620101163302726 0
1.36771243118055 1
1.04638635292943 1
0.976019956840826 1
1.16913786324078 1
0.384861947206033 0
1.0211123228286 1
0.970737991593345 1
0.653950525546923 1
1.03619674720494 1
0.876244179495748 1
1.13302323212155 1
0.807480379681508 1
1.05449734125831 1
0.855127746979282 1
0.853058919035498 1
0.75959226056845 1
1.00049702710489 1
0.820012423351896 1
0.723172283475203 1
0.94653851169446 1
0.831959883434792 1
0.870326813454373 1
0.808466270856384 1
1.10110269254267 1
0.872809058812524 1
1.44122472240638 1
1.26257073993177 1
0.899843553423965 1
1.36604754097585 1
0.997284286221066 1
1.16025018532715 1
0.824699337596783 1
0.959001448689643 1
1.02065464786489 1
1.33037115450364 1
0.994611349605844 1
1.15338231444902 1
1.22227982131408 1
1.13204096334614 1
0.860610711124092 1
0.901329389702785 1
0.458151351574376 1
0.918588779365963 1
0.808586442191745 1
1.28421377327359 1
1.19680575188132 1
0.614252840808869 1
1.13465059556729 1
1.03227327600207 1
1.41049086242751 1
1.04865913545452 1
0.611499554558171 1
1.00498940469965 1
0.648489027382396 1
0.792055208959078 1
0.865539431419389 1
1.12515881560212 1
1.13757593129218 1
1.04075533702181 1
0.896548249253725 1
0.784501171342518 1
1.10097419216507 1
1.44675553551976 1
1.11184659320775 1
0.877114613021404 1
1.02220814084399 1
0.890374777601481 1
1.04081281117703 1
1.00918476599461 1
1.06112635695053 1
0.790427967955014 1
0.56442271072557 1
1.3768171440937 1
0.91224084451562 1
1.17496323019167 1
0.988898521092624 1
1.28782391752236 1
1.08251362274721 1
0.754434503485456 1
0.847613999322263 1
1.52547509229352 1
1.02025713094133 1
1.03345474269227 1
0.775112150050039 1
1.14661495407415 1
1.02146717466225 1
1.13566236691863 1
0.873164175765943 1
1.17500945055296 1
0.933476293876982 1
0.811848574082275 1
1.29087049530102 1
1.2936858585192 1
0.762804277120907 1
0.890080592114639 1
0.885525439352573 1
0.858572639788778 1
0.954408625440457 1
1.05518407460364 1
0.910770849025363 1
0.566943179411573 0
1.2138270261655 1
0.8535149402894 1
0.943013800513122 1
1.49312441309565 0
0.727360248756583 1
1.15424504261015 1
1.30156034518147 1
1.08170811699483 1
1.01556391524475 1
0.900708958437146 1
0.937641267404179 1
1.19659041011029 1
1.11998213553886 1
0.950231253397672 1
1.05277921941767 1
1.07075859976056 1
0.757083709034356 1
1.18717224434208 1
0.998338493963903 1
1.18010184923823 1
0.839721022100669 1
1.11912330501319 1
0.786395052034415 1
1.25631757174485 1
0.977132603986428 1
0.845498370280762 1
0.759069087737283 1
1.01833052448788 1
0.735145637395827 1
1.2528202440845 1
0.815294117353596 1
0.995607764622686 1
0.545281901827889 0
1.13760305760189 1
1.42314368564438 0
0.801100256403086 1
0.862421248947826 1
0.995842118606211 1
1.08332649561544 1
0.673673650211064 1
0.982756130037576 1
1.32685825839022 1
1.04048168653858 1
1.21972823794443 1
0.895559547556738 1
1.05772587294421 1
0.840425655708686 1
1.05258065653814 1
0.787260461239269 1
1.04181366139865 1
1.02074777226044 1
0.936651411989874 1
1.23401659300458 1
0.974178140235684 1
0.977920402986829 1
0.994319885489644 1
0.787175905107862 1
1.27751863822563 1
1.40055975373831 0
1.05879747811912 1
0.954073592627079 1
1.10540879676855 1
0.948030370879547 1
0.957152496300998 1
1.08816316591767 1
0.857852321504954 1
1.39082332483505 0
0.835676027099549 1
1.0291576783347 1
1.25962832857842 1
0.770859363719149 1
1.25224559468971 1
0.855332864627859 1
1.00321911842696 1
1.06127475920812 1
1.27495494250278 1
1.01094208745168 1
0.738058004550273 1
0.976737769936826 1
1.32321586779982 1
1.09377505526925 1
0.924481401620931 1
0.878811004582206 1
0.88648390156473 1
0.60856226276851 1
1.4054446652635 1
0.749895772090566 1
1.11118986162797 1
1.20715690492091 1
0.926009443163875 1
1.23078775300593 1
0.929668516671495 1
0.982529034366519 1
0.804201543589976 1
1.08383791776296 1
1.00105103727705 1
1.25361025358279 1
1.13035251439554 1
1.0513173475859 1
1.05462876753386 1
1.06543645133267 1
1.16110983752876 1
0.973211704531719 1
0.87499983901106 1
0.864842986248711 1
0.895574797833541 1
1.20143492163648 1
1.19809689004386 1
1.12707861387426 1
1.05543689235128 1
1.30486780512656 1
0.9535580968736 1
1.11653619791666 1
0.773575989343358 1
1.53644032558972 0
0.875475985136923 1
1.0562010714831 1
1.16208403639476 1
1.15153662154798 1
0.896278742764189 1
1.19221178482233 1
1.14628382906182 1
1.34647514552393 1
1.14352071871286 1
1.07399519117532 1
1.02822903108722 1
1.14734054469675 1
1.1307860263667 1
0.930617235886105 1
0.917462462193838 1
0.901168361683217 1
1.14628676870118 1
1.0493483646121 1
0.888884751523499 1
1.49696216332541 1
1.05151938211535 1
1.07782369956374 1
0.717574078641988 1
0.893776760130456 1
1.02933739426669 1
0.779045752759786 1
1.01903779163025 1
0.845212751899368 1
1.05125054385368 1
1.10250647197439 1
0.987242384863723 1
1.01997095518902 1
1.17268476607888 1
1.35110494278022 1
0.78622763988974 1
0.645720361193507 1
0.792669928053817 1
1.06313904173437 1
1.17260224934553 1
1.04267521931802 1
1.08930466231987 1
1.0719255691977 1
1.37650578377326 1
0.955963629768228 1
0.874151595754617 1
1.08965276101572 1
1.10035881173545 1
1.01369588199523 1
1.14392961250996 1
0.855967135911304 1
1.17792999207677 1
1.23472130061133 1
1.33170542453478 1
1.22043928107926 1
1.0516454276647 1
1.20238292459158 1
0.990981634523151 1
0.963519944733416 1
0.892370019129065 1
0.972429568505419 1
1.06938674283447 1
1.03670718295862 1
1.14904856470881 1
0.738990927371237 1
0.98983533923934 1
1.01591401381404 1
0.771158008798745 1
1.16734479167636 1
0.775935652307787 1
0.978476634692419 1
1.13050720687601 1
1.2359600318811 1
1.08774979905746 1
1.16846481090823 1
0.76892165797871 1
1.03659071571777 1
0.840210996177432 1
0.957858228040091 1
0.902945412647325 1
1.0060244620857 1
0.783457045182332 1
1.43968186363016 1
1.14866855401766 1
0.898328729097624 1
0.858582570969738 1
1.22375805464573 1
1.17608030011711 1
0.65606174442443 1
0.576016355423961 0
1.00460947183698 1
0.683751732218374 1
0.825644714013303 1
0.745749369074251 1
1.30857001994843 1
1.07244113110324 1
0.995309410422612 1
1.02878386198652 1
0.982665412974395 1
1.33889390621414 1
0.901051836580224 1
1.09067518657433 1
0.548295656090027 0
0.967803648662029 1
0.961887024586152 1
0.807729780466883 1
1.44161586109744 1
1.35736676630639 0
0.997306611386028 1
1.19594988482698 1
1.08405348876748 1
0.91036148262117 1
1.02354687169612 1
0.999261528865082 1
0.935452255574207 1
0.74180831447034 1
1.45431387832221 0
1.35729141892211 1
1.03594894297627 1
0.843848142642579 1
0.639202140284239 1
1.21705221879096 1
0.867797139719522 1
1.49299272379819 0
0.977198386873712 1
0.75763633119199 1
0.920418555688174 1
1.06037300608096 1
1.18605715092063 1
0.793165619876992 1
0.891409413314305 1
1.27114633318491 1
1.08091330962087 1
1.27463174885312 1
1.07356678505954 1
1.18308410772158 1
0.69896268458071 1
1.1131698927367 1
1.05368149778312 1
0.890248106540841 1
1.51737821903264 0
1.02029595635071 1
1.13239673627801 1
0.870573942616136 1
0.87927879256135 1
0.952422544272956 1
0.788385821903085 1
0.870010738313553 1
1.11866884540582 1
0.752187566785199 1
0.818504256872183 1
1.04020661135525 1
1.01944846672613 1
1.12865890708126 1
0.814926671981259 1
1.12635607014014 1
1.04822108095091 1
1.29353719432358 1
1.06911687269197 1
0.905935168135334 1
0.956010371444378 1
1.12346515951009 1
0.951403587849926 1
0.882137713684478 1
0.976584710143271 1
0.591474231926471 1
1.54284035070471 0
1.1149333282972 1
1.08635307786019 1
1.11709084733878 1
1.30211097527055 1
1.36984769527142 1
0.929531237839454 1
0.64339203275239 1
0.941300609209145 1
0.820044641310453 1
0.720306982996987 1
1.28273222913661 1
0.941730914555786 1
0.611747901434734 1
0.823622942469839 1
0.71031797426723 1
1.28941911578851 1
0.755467632021537 1
0.972519194297923 1
0.924342563086336 1
0.853686338486558 1
1.09796163504425 1
1.01963146602027 1
1.17139573833845 1
1.15918785479711 1
0.957395693753795 1
0.930082084914856 1
1.06650448837529 1
0.776101596770087 1
0.962078222936909 1
0.926990974014217 1
1.07335051047423 1
1.28991405789553 1
0.71837438992995 1
1.07489295660929 1
0.860505178978129 1
1.11201099796317 1
1.03767214697347 1
0.86106702374636 1
0.497784833539643 0
0.848073804512617 1
0.983973852231682 1
0.324436886404623 0
0.716350503556565 1
1.07041153418337 1
0.693390161102755 1
1.25141838293513 1
0.584591018867685 1
0.959819958751411 1
1.1803850202366 1
1.0651308777703 1
1.00669476798997 1
1.15475323649908 1
1.10434184355406 1
0.769077416489025 1
0.8188144902581 1
0.814575499418095 1
0.847444137794988 1
1.18049613874515 1
1.36397562391596 1
1.07259223348057 1
1.24255548845464 1
0.906415327795117 1
1.30241306400885 1
1.18689257614975 1
1.07649435789061 1
0.746899267144274 1
1.05889358516318 1
1.24895527058879 1
1.21467293413736 1
1.29803777249937 1
0.925407006121085 1
1.10076767204585 1
1.29678461534082 1
1.3344539739484 1
0.9509073859794 1
1.0951193431341 1
0.980142485805156 1
1.24301083104829 1
0.67796269930527 1
0.800374791125356 1
1.02888982728713 1
1.23524894545543 1
1.01886552127767 1
0.992358970994797 1
0.8433546118365 1
0.510589947081634 0
0.762394727739244 1
0.634735240061374 1
0.80074283588536 1
0.774684985741292 1
1.02005655696871 1
0.772208913065434 1
1.19090184557814 1
1.17924921138647 1
0.773602003228043 1
1.32341191656907 1
0.788134294756369 1
1.05538100839301 1
1.36804237614684 1
1.05257753053864 1
0.823822165356391 1
1.45663361875265 0
0.855247512247354 1
0.972996257867083 1
1.34896391340217 1
0.944594244698342 1
0.949597200963799 1
0.974081911972177 1
1.26948521845867 1
0.969235703659016 1
1.06920542712985 1
1.16062814371644 1
0.846822367043759 1
1.06635283549346 1
1.28524928708287 1
1.06933261691708 1
1.05478805509214 1
1.26921488443108 1
0.296861496567948 0
0.856071813377785 1
0.448009446155082 0
0.762142075792966 1
0.977778973922473 1
1.0467635622973 1
0.640917518250969 0
1.04449697127264 1
0.909402334622101 1
0.644405012062869 1
1.00203730585399 1
1.0740244617769 1
1.4925396421538 1
0.980783333104168 1
1.09040756802157 1
1.2198542019608 1
0.923379817931167 1
0.867495517655112 1
0.990384153676389 1
0.969507388123685 1
1.07711189076461 1
0.999622610738481 1
0.778580094451658 1
0.738459901527505 1
1.35065290193042 1
0.725311163260098 1
1.23379964391962 1
1.03411355833926 1
1.20877529436518 1
0.863295875092812 1
1.17355562746864 1
0.885546728589147 1
1.26433242013999 1
1.115408859985 1
0.807623113000925 1
1.11874576463541 1
1.26754279851444 1
0.589923680322416 1
1.16562932812529 1
0.889985924818331 1
1.02530359497762 1
0.925427236732508 1
1.06701936750048 1
1.00086605775279 1
0.896574040793449 1
0.695868726623308 1
1.23639425080447 1
0.759931811745571 1
0.859926214047042 1
0.920460313399908 1
1.3236178345655 1
1.28191919456377 1
0.804085785330364 1
0.862279723647421 1
1.18534380492243 1
0.920526475618611 1
1.00190990301803 1
0.76363483453639 1
0.75370227446469 1
1.26676353679507 1
0.973214867618898 1
1.32572645347918 1
1.10625937562874 1
0.636780412502353 0
1.14811280389631 1
1.32165459689121 1
1.12416956014184 1
0.726760393876582 1
1.19466805895233 1
0.578906831018765 0
0.958713002220821 1
0.871829066167047 1
1.10135307513082 1
0.824414272624652 1
1.25948593590425 1
0.978683380961417 1
1.24497448735615 1
0.946617937114104 1
0.786978174182986 1
1.17954010647592 1
0.936428803922375 1
1.0060940953474 1
0.894536152662179 1
0.604513989401577 1
1.36217640033998 0
1.09562951568059 1
1.42917295281426 0
1.143527922897 1
0.716420434810419 1
1.12296309310157 1
0.899003102873405 1
0.828116311521888 1
1.2595280345219 1
1.02160346281247 1
0.911082100797409 1
1.1615755267829 1
1.04993556119543 1
1.04994015438936 1
0.695982491887338 1
1.07600358494577 1
1.03987011543428 1
1.26677689031039 1
0.62046864969412 0
0.855483412003857 1
1.36342778127592 1
0.74701034046531 1
1.16007897805046 1
1.31230315505029 1
0.610392337074927 1
1.08001905751439 1
0.982352220366719 1
1.09270393110956 1
0.963001000335252 1
1.16188816157723 1
1.17273573298662 1
1.07821198878736 1
1.21055704551445 1
1.06930111019392 1
0.960239679510234 1
0.983104831291765 1
1.00379464671107 1
1.36366038351621 1
0.90474243668559 1
1.03069564097452 1
1.11058780293976 1
1.47538389818918 0
0.873041128025544 1
1.23338072462915 1
1.10932063918951 1
0.62960121158258 1
1.0959853032018 1
1.23507657749175 1
1.2215151754528 1
0.68413321713445 1
0.935483589208493 1
1.01803137629284 1
1.68382831190301 0
0.827827719457231 1
1.24586488846561 1
0.875088675915589 1
1.33762165144082 1
1.08621526661344 1
1.06326018959469 1
0.774790804445561 1
1.06153558633989 1
1.24922711745205 1
1.26757342544705 1
0.877885344602408 1
1.20714585011554 1
1.25911570710117 1
0.863296979519747 1
0.888574041450247 1
1.01193015843184 1
0.891305761840358 1
0.868603121310421 1
0.956652255015794 1
1.19999757209063 1
0.76703944563996 1
0.843801215073308 1
0.782896986403095 1
0.954839301941001 1
0.600138995836995 0
1.16608261777395 1
0.847927209090381 1
0.991459230224139 1
1.02725742480526 1
0.865884374917974 1
0.94013979396874 1
0.931007467389124 1
0.992354837626989 1
0.99293656200465 1
0.957606591233102 1
0.820613388531006 1
1.02115794376689 1
0.766114032376968 1
1.31011820563481 1
0.740829232696014 1
0.770119411011622 1
1.18388172408714 1
0.695062199988536 1
1.08352634696054 1
0.79000249507116 1
1.37137625381793 1
0.600137166499967 1
0.552279424094047 1
0.893233606002117 1
1.29362133259282 1
1.10035664443934 1
0.770060004231566 1
1.08468550676611 1
1.06441846351986 1
0.982399419952515 1
1.19265774954498 1
1.11538610664356 1
0.814088277526889 1
1.0510656543574 1
1.13979225841789 1
1.12392513706564 1
0.822790985437724 1
0.935838273152168 1
1.25694724612272 1
0.573397238239671 1
1.02307988534766 1
0.953436899829498 1
0.637196768307377 1
0.939906326328498 1
1.06324036006203 1
0.550304451145258 1
0.914690685916878 1
0.718205569753399 1
0.977120931675697 1
0.734240976837552 1
0.915429298945865 1
1.33932168744619 1
1.06422633149257 1
1.27909055128222 1
1.20964545062595 1
1.09469328545843 1
1.30824631210724 1
1.22298407829413 1
0.877138323561074 1
0.842917215627829 1
1.05237054895626 1
0.970436090729817 1
1.02577406611618 1
1.35304904502111 0
1.03285796431108 1
0.680279098444146 1
0.925943823082243 1
1.10272370405836 1
1.13883680690131 1
0.979654388926416 1
0.756395581480546 1
1.42438152508873 1
0.722503026735406 1
0.784389883210224 1
0.965289311208417 1
0.956885047447048 1
0.908439520853861 1
1.20820916049833 1
0.856783780374922 1
0.53278624085309 1
0.776206029598292 1
0.703586948238803 1
0.619129845293285 0
1.4889344733307 0
1.31355392913912 1
0.787408576328934 1
0.904447430716455 1
1.00191705974113 1
1.23227664788567 1
1.22499917563966 1
0.999347281267508 1
0.989713946474817 1
0.948366410887558 1
1.29975283623658 1
0.994189509921702 1
1.05146158726809 1
1.07215791949733 1
1.4589974001752 0
1.36213150054058 0
0.567491729527732 0
0.711658455346914 1
1.15398061823261 1
0.715170838286181 1
1.04693501832842 1
0.99311117649987 1
1.09465967671477 1
1.07279149549152 1
0.743741174591112 1
1.05286400330317 1
1.22305609616042 1
0.800937185709914 1
1.18751194370341 1
1.07855622843081 1
1.06361109880206 1
0.714317306534788 1
1.12419998690935 1
0.901035069456501 1
0.910022329040111 1
0.970340910648332 1
0.839151931763903 1
1.08300556631917 1
1.3493607522228 1
0.919353039455629 1
0.915311612530269 1
0.864598153550328 1
0.880562493738965 1
1.30593808634655 1
1.30179920747564 1
1.03989224029703 1
1.11028573173685 1
0.562807212241247 1
0.878108300180408 1
0.980439471317776 1
0.869880734365455 1
1.24084472319804 1
1.06910110164007 1
0.986606399508272 1
1.20392793317667 1
0.641175545940883 1
0.737749959947501 1
1.14765007546765 1
1.12637408185107 1
1.01758358038801 1
1.05573789988013 1
1.33061592294185 1
0.907654423290234 1
0.728808682210664 1
0.60664701432352 0
1.32827563614741 1
0.684175415638979 1
1.14770513663404 1
1.27171804670775 1
1.18333265001907 1
1.26192566842552 1
0.68239404997154 1
1.41889682614121 1
1.40811145965216 1
1.17030209038235 1
1.03443136901828 1
1.09130052146312 1
0.846957871918905 1
1.16068477346817 1
1.14598580205559 1
1.14035377604446 1
1.05081115942633 1
0.822085805543783 1
0.883497025480793 1
0.645731631432136 1
1.0715120098635 1
1.169584096995 1
0.649675624984706 1
1.33080105909207 1
0.825725721009888 1
1.18055152024834 1
0.636914297208686 1
1.1052415070424 1
0.735773788268281 1
1.00751075246202 1
0.846336033503106 1
1.17936344536297 1
0.802086906353445 1
0.823116034102991 1
1.08439194754146 1
1.191328241888 1
0.92864157771054 1
1.02652877385779 1
0.777563339799354 1
0.756411991457746 1
0.733479908597215 1
1.02720714044473 1
1.18514990449371 1
1.02048300512908 1
1.03309674540025 1
0.936734362170167 1
0.713962303292952 1
1.05307150180021 1
1.22971918715291 1
0.708003875955231 1
0.731348921533887 1
0.959713968623368 1
0.802690716415914 1
1.05335847311502 1
0.482209016277844 0
0.668364321640972 1
1.08499752231555 1
1.08558164190296 1
1.14606328625129 1
0.852263029673746 1
1.15567512370254 1
1.28397299562919 1
0.737359805259227 1
1.18051176667964 1
1.284284795109 1
0.508882535150723 1
0.665823902474002 1
0.894474653087875 1
0.765437998634876 1
1.09128029753308 1
0.972734384250255 1
0.835463372392058 1
1.31370128016691 1
0.822311026302127 1
0.829672783982874 1
0.963719471054173 1
0.920198014506045 1
1.03241478723491 1
0.850618888881184 1
0.899216943299722 1
1.08398118787583 1
0.582101889500383 1
0.92700342719857 1
0.996575389703462 1
0.748389645053952 1
0.849824493301442 1
0.763166375708564 1
0.825738213280325 1
0.950302142290385 1
1.09517739667028 1
1.16058667134216 1
1.09939462033047 1
0.820273760482504 1
0.860439482465453 1
1.38370177253758 0
1.07680232287132 1
1.19258681449466 1
0.747386280013865 1
0.653852304289903 1
1.19969861707697 1
1.34131877947356 1
0.932213279121453 1
1.20913888860469 1
0.858193569216039 1
0.991484095925426 1
0.871940721261694 1
0.954091334220578 1
1.01974878451165 1
1.37657831699333 1
0.924887080069518 1
0.977839103195217 1
0.921412478453606 1
0.794480161300228 1
1.56347388532131 1
1.13929075780018 1
0.398893130101903 0
1.04469784774442 1
1.06254953451158 1
1.01927727205646 1
1.00183188931661 1
1.17590512298714 1
1.16124384114666 1
0.868956682939818 1
0.88909339674391 1
0.912086135972149 1
0.943733037405751 1
1.09348998814082 1
0.948572492460073 1
0.842129909331693 1
1.20205405309761 1
0.961306343123851 1
0.945343796238235 1
1.09439558171444 1
0.929564719535092 1
1.10714705820798 1
1.0558958742054 1
1.02657524145327 1
0.992233631775818 1
1.04548113331666 1
1.09187009391082 1
1.13450914850522 1
0.764911957891805 1
0.896290133155369 1
0.768153859373968 1
1.2701862496615 1
1.0004876896843 1
1.22109561332306 1
1.05180546396716 1
0.972013561284441 1
0.785947542722094 1
1.08555133927306 1
0.958566373013819 1
1.13754072988695 1
1.1069033975022 1
0.980452051603124 1
0.916105411607971 1
1.09438480396429 1
1.09146436055722 1
1.5576401550228 0
0.947498035251184 1
1.09133639850774 1
1.23775257808905 1
0.834776219443669 1
0.789242768320407 1
1.27714242255736 1
1.10110523917063 1
0.957440146036556 1
0.971566323712853 1
0.962574226373985 1
1.24534328807287 1
1.23146544200263 1
1.27022161946561 1
0.43937848564674 1
1.16839629907897 1
1.24680354954103 1
1.06189197197852 1
0.97734248123452 1
1.10599981250257 1
1.13482485312219 1
0.641700513406285 1
1.23559656802001 1
1.40302243080282 1
0.982191589566488 1
1.07212704745568 1
1.11418199151289 1
1.06468595575439 1
1.00956458146295 1
0.76375584949475 1
1.00936137128152 1
0.816329498991401 1
1.1616223788397 1
1.14003634251708 1
1.27133265720449 1
0.684427371404241 1
1.23971645470115 1
1.16504086194564 1
1.38044586563895 1
0.875056143004673 1
0.926643896649754 1
0.688726280500722 1
1.05947961644422 1
1.17616628782326 1
1.12454668990306 1
1.00836308325581 1
0.770861628748716 1
0.918019770156925 1
1.22753664779647 1
1.15971311223842 1
0.594266922903356 1
1.03648270769377 1
1.14620420181942 1
1.26408647235246 1
0.853003318497801 1
0.742198554357527 1
1.04655036991554 1
1.06754790906961 1
1.05929435225095 1
0.564186413096621 1
0.771097919687875 1
1.22840352137252 1
1.09871511059731 1
0.802689952026081 1
0.930014857629447 1
1.09619083898971 1
0.738412046120553 1
1.11328646511241 1
0.620186605102924 1
0.727548356474692 1
0.525955595058012 1
1.00848909955847 1
0.893623135552565 1
0.762049637100047 1
1.23602932841173 1
0.89368779221747 1
0.959344214035828 1
1.04395701632473 1
1.15629705579433 1
0.755108521431931 1
0.695976678396795 1
0.600749619574495 0
0.756436685088745 1
1.04737663616453 1
0.865195143167127 1
1.11872579004806 1
1.06677455603208 1
0.991092426512046 1
0.892797446856137 1
1.13773034478881 1
0.658568565251715 1
1.01885381168683 1
1.15030047855002 1
1.3364132445685 1
0.833090758687129 1
0.746947166613688 1
0.878599150690833 1
0.904993561911088 1
0.944951822131571 1
1.01328479164928 1
0.942378874231248 1
0.961269911372129 1
0.981318220419017 1
0.898553428634725 1
1.06105865616532 1
1.23554020131281 1
1.01319854550168 1
0.942667730763132 1
0.771840756882792 1
1.17823375441038 1
1.43507765691042 0
1.17003461754007 1
1.5083603904624 1
1.26952780243946 1
1.28686387011003 1
1.04977771155733 1
1.36964736085118 1
1.07117036747215 1
1.25640898863213 1
0.853917193339279 1
1.63666165900582 1
0.968599611543512 1
1.24300465338003 1
0.967959524007522 1
1.22153807934164 1
1.33753291923404 1
1.10955706593652 1
0.876960336332685 1
0.972988824019745 1
1.39938866315824 1
0.866138769570871 1
0.952117100002895 1
1.01144772064358 1
0.965777651683924 1
0.767095291244128 1
1.03333681684093 1
1.03504164379419 1
0.802375214244155 1
0.789986035178392 1
1.45158239181057 0
1.13219345006642 1
0.685829866641678 1
1.22072653780767 1
0.820376735225802 1
1.00793870807893 1
1.32258059257548 1
1.14014110315139 1
1.12019009602359 1
1.50038925445196 1
1.10894346877109 1
1.52461773611438 0
1.27651263611643 1
0.926613093749866 1
0.490130327534605 0
1.40487740880097 1
0.908551576844481 1
0.828862099358619 1
1.03380219772327 1
0.968872779999409 1
0.828373148759124 1
0.949337441329486 1
1.2543212115607 1
1.38634552566997 1
0.702326062294401 1
1.20818684149628 1
1.36742394524201 1
1.16958882331826 1
1.13324299797366 1
0.780301612839417 1
0.908573710121778 1
1.28102300506437 1
1.5059635241713 0
0.862383540085742 1
1.01142316910943 1
0.932433058866191 1
0.90818134106592 1
0.986663492162534 1
1.07877056542297 1
0.794080543871639 1
0.923697853620051 1
0.801024125244912 1
0.969313947255151 1
1.21547646809448 1
0.690918350099296 1
1.01851711097861 1
0.971872370490041 1
1.28985613803899 1
0.640172423572935 1
0.957940225667677 1
1.10658599350268 1
1.15869663305531 1
0.757713544511934 1
0.73751140884154 1
0.764963645847822 1
1.01740936549268 1
0.824721302669132 1
0.516776487206291 1
0.973386729946693 1
1.25235937016979 1
0.750291357328233 1
1.06176516889101 1
0.716539348152765 1
1.33438968921296 1
1.08122350156951 1
0.944591850022196 1
1.25417039866012 1
0.825316871384062 1
0.827501578840437 1
1.24285670107319 1
1.26583860000681 1
1.15162968579752 1
1.32115589309186 1
1.23456452014255 1
1.24456639960758 1
0.839565136992005 1
0.996566925580163 1
1.29334647735589 1
1.19167974097773 1
1.00942297213864 1
0.92693433622548 1
0.781189058640667 1
0.974377412300979 1
0.990806815478695 1
0.926061421328999 1
0.950556916964856 1
1.12234330972754 1
1.29504478597868 1
1.12355918060109 1
0.905528505967103 1
0.870282999051164 1
0.871472177037365 1
0.60254816191341 1
0.805445659072242 1
1.09815328957787 1
1.02482547309217 1
0.965988880928946 1
0.87095953274345 1
0.717489858367329 1
1.04521464087342 1
1.01617299636452 1
1.02161163515993 1
0.880875570550659 1
1.22809643162678 1
1.07711272862784 1
0.910379163522166 1
0.90161104966644 1
1.51704966107057 0
1.05011764083336 1
1.20270596593972 1
1.3523000734427 1
1.35755159879248 1
0.980930730602558 1
1.28607942104511 1
1.0188713591835 1
0.824496367334549 1
0.651089400715827 1
0.961655136542166 1
1.05945065056483 1
0.916469879460407 1
0.599393750397363 1
1.09570579138646 1
1.44028496271769 1
1.43240064740133 0
0.969470957650818 1
0.957471472035466 1
0.993110633957438 1
0.8955910416143 1
0.864185789619471 1
0.719613068864076 1
0.956147107019166 1
1.01236129067148 1
1.13209568444647 1
0.875896752399227 1
0.792267727961266 1
0.73282261941207 1
0.84380748899961 1
1.13214397407095 1
1.0181853966992 1
1.27367083868252 1
1.22007686834784 1
1.00074198742777 1
0.966846672382565 1
0.957818518274366 1
1.18695076164534 1
1.07018158498473 1
1.30428541373034 1
0.902086459738133 1
0.692606752989171 1
0.885366394553316 1
1.0202992370315 1
0.795035796515789 1
1.16971892364062 1
0.847872077217291 1
0.627453257838653 1
0.588428376772973 1
1.27324551938765 1
0.74638688433645 1
1.0287888089989 1
0.979095235400632 1
1.08098533666543 1
1.07004185782557 1
1.12268194073044 1
0.647466803426862 1
0.930136881544067 1
0.976498040791547 1
1.06235559746625 1
0.700739274514388 1
0.843787188120067 1
0.504134854171446 0
1.01357522851047 1
0.98681000770622 1
0.78546070581967 1
0.873748793235558 1
0.936724911340786 1
0.896082629896495 1
0.552040960760757 0
1.41911287763959 1
0.806936587851592 1
0.559119711704349 1
1.06100146440785 1
0.734812340888158 1
0.826464400068718 1
0.833553853955813 1
1.00389547638481 1
0.747168472640592 1
0.959125014472839 1
1.35376288873748 1
0.777070251809686 1
0.956289138682006 1
0.757605908304017 1
1.00088554855106 1
1.16222865372792 1
0.763654661151644 1
1.42181941075371 1
0.866966313201387 1
1.07254703048625 1
1.24777405445302 1
1.26259388037776 1
1.248963129831 1
0.959315628190842 1
1.11746840677313 1
1.02633385965649 1
1.09388669329049 1
1.25861460276717 1
0.636854617423943 1
0.951132973559262 1
0.988537881050418 1
1.04298566471167 1
0.886094529631561 1
1.25551522029467 1
1.28819265381637 1
1.18284476941962 1
1.1839164749298 1
1.11323217248324 1
1.07065004309313 1
0.972088331181554 1
1.21791503289377 1
1.37580612486735 1
0.826115014338584 1
0.866292277106492 1
0.900045780993385 1
1.05377188058975 1
0.82742364746879 1
1.21907362508955 1
0.560432342119399 0
0.886684374211153 1
0.920194287496236 1
1.19756479920819 1
1.34459117193099 1
0.851943109738165 1
1.21570241868221 1
0.658683382759784 1
0.782894497784015 1
1.04933128579185 1
0.889784015941208 1
0.714321394949475 1
0.767721981142765 1
0.932468569885666 1
1.02540720402832 1
0.696795923846376 1
0.934716132857267 1
0.477507801178972 1
1.08780630372818 1
0.975358856788422 1
0.942152231374813 1
1.07541234033876 1
1.3228263966403 1
0.814309580677907 1
1.14784529235455 1
1.08174213734737 1
1.07658336319751 1
0.777241178135879 1
1.03088361458397 1
1.30168431706159 1
1.17920267974055 1
0.822272545439653 1
0.813177347636448 1
0.828742051142 1
0.967211960283428 1
0.513450585380712 1
1.16258232926272 1
1.45122309731482 1
0.656057120562981 1
0.98115101455906 1
0.856148238081658 1
0.696473376213153 1
0.651520863648332 1
0.868446057719923 1
0.827791115028125 1
0.996398775615311 1
0.975621246345472 1
1.25749099633763 1
1.30075504855429 1
1.12810939634103 1
0.47438617638156 0
1.60812317621261 0
0.957271714125921 1
1.16517844342116 1
0.927249435472545 1
1.00751660595985 1
0.975064612744884 1
0.710702470994459 1
0.938826040715161 1
0.967916356680974 1
0.676688304453177 1
0.972170399045317 1
0.78080205359636 1
1.16642904195035 1
1.57654577297292 1
0.996763465959009 1
1.27670052178694 1
1.19690646156859 1
1.13940750005879 1
0.817725686266835 1
0.762964217316617 1
0.609434591315847 1
0.948789450069401 1
0.403786340492436 0
1.30053033618466 1
0.947563395520389 1
0.604144324274448 1
1.73487656939674 1
1.06687762218855 1
1.02552759079562 1
0.919615241979511 1
0.904387441820564 1
1.17808702039493 1
0.913995838044135 1
0.782938205169821 1
1.0066194784355 1
0.523632009050797 1
0.86307832386902 1
1.18180551809634 1
1.46458893004347 0
0.996614192146814 1
1.39097828451862 1
0.961706859649065 1
1.06564501452495 1
1.13711272943742 1
0.990328347966933 1
0.845768775358007 1
1.12506685096257 1
1.20582630962841 1
1.44728678228604 0
1.03673409749426 1
1.26215024503816 1
0.996159632435429 1
1.33085116367645 1
1.47930826287608 1
0.77306832184327 1
1.24845874582251 1
0.807777693197006 1
1.07429381443227 1
0.683328855440248 1
1.37711783984091 1
1.10554146980195 1
1.16383862702133 1
0.89199952394765 1
0.590260277340869 1
1.06946991575171 1
1.04806131077857 1
1.34290218957607 1
1.17029727369844 1
0.99897737251087 1
0.528687315926653 1
1.05939312961387 1
1.63810727608952 0
0.890563238573616 1
0.822582092610221 1
0.866402964392649 1
0.857665187009631 1
0.827313463301655 1
0.930480534938774 1
0.642644814928183 1
0.768179696495784 1
1.06850564825714 1
1.05925383371613 1
1.24301707093584 1
0.883899217788343 1
1.13124333596322 1
1.18629444706313 1
0.893921949121502 1
0.904532795211066 1
1.44983797915111 1
0.862198636893456 1
1.29290721584951 1
0.855821837867475 1
0.814456356880228 1
1.15535877729721 1
1.00789221353262 1
0.721876314626245 1
0.630697405429212 1
1.2527730720332 1
0.763069714494763 1
1.3303578118895 1
0.896167489696513 1
1.11631924265996 1
0.965167676919849 1
0.783639124301471 1
0.870258810194062 1
1.02656376639134 1
1.16065929128691 1
1.10182007212846 1
0.952166578782557 1
1.1780691585438 1
0.910375813753302 1
0.943715632167353 1
1.25452003322592 1
1.26612091070603 1
1.03030665262564 1
1.2333939259798 1
0.915468128063826 1
1.1464165694965 1
0.690683230115897 1
1.1367218215515 1
0.776574476090004 1
0.833033567123126 1
1.01401971245232 1
1.13166774354771 1
1.03247963356541 1
0.8989578503966 1
1.28244735216349 1
1.26253330813619 1
0.852557104848787 1
0.834995320423458 1
0.729962893472958 1
0.659728264054713 1
1.02327012488801 1
1.07082869659365 1
1.0711033658279 1
0.963548665049139 1
0.504103378915724 0
1.20470938642828 1
0.94024799422023 1
0.839768012287717 1
0.9813303108537 1
1.10717100777495 1
0.860570798113971 1
1.00859653895226 1
1.24363417272601 1
1.30477808132117 1
0.821388804609597 1
0.777122506188058 1
1.2168944670961 1
1.59863030436595 0
0.845284210632383 1
0.440980929944096 1
0.988092128930655 1
0.615278757934413 0
0.793024041374943 1
0.913639060874756 1
0.776376170411994 1
1.12454238290691 1
0.984107919846945 1
0.845829010322411 1
1.26112985483483 1
1.03012432213746 1
1.01033061876373 1
1.29837657869791 1
0.920257196681337 1
0.897763651359099 1
1.04642761180039 1
1.04700669554535 1
0.934916554357264 1
1.08318305284462 1
1.00728370648863 1
1.08379351464019 1
0.695008349776062 1
1.30755281970236 1
0.935577787701307 1
1.02425833380909 1
0.828492080815562 1
1.06112686864771 1
1.32284901378976 1
1.09013178171379 1
0.66899797725003 1
0.868993013678687 1
1.16324633448135 1
0.901452704738592 1
0.520285827293488 1
0.851202813366361 1
1.03244521911032 1
0.74623427594806 1
1.06700992429134 1
0.803344556769343 1
1.05970838927488 1
1.31439530086617 1
1.07945451075855 1
1.25776071196439 1
0.832652082173997 1
1.26685952641263 1
0.988016758085836 1
1.13652085652327 1
1.20333225165164 1
0.994888396737208 1
1.04446355765281 1
1.31131844132182 1
0.86586008479146 1
0.736903075586726 1
0.896798611863352 1
0.855627870658609 1
1.15170805404367 1
1.02480310527061 1
1.37675425975941 1
1.04988480510454 1
1.40176547620548 0
1.18585139752584 1
1.17885393133174 1
1.35294510385708 1
1.00864597442498 1
0.736515185373527 1
0.967643484483023 1
1.06898894589147 1
0.998008155841114 1
1.50742840277294 1
0.74761770046031 1
1.24995966449468 1
0.844922603757745 1
1.32789714989291 1
0.999439586091622 1
0.931688984061164 1
0.960750768691792 1
0.859419021633248 1
1.41416664473256 1
1.27895103776509 1
1.50815799934168 1
0.929174463514482 1
0.691133376357298 1
1.1346483285783 1
1.15890006720788 1
0.802005892101802 1
1.41861137729671 0
0.915097141300064 1
0.73425191684941 1
1.12733423878636 1
0.9396082377231 1
0.958713098300303 1
1.01386693517074 1
1.09520568480218 1
0.643116961475035 1
0.974162673704465 1
0.966487572834581 1
1.19703282388799 1
0.757614813810952 1
1.11929250275522 1
0.954801959134924 1
0.648917743062433 1
1.11955058360602 1
1.12309679881533 1
1.04171520923896 1
1.07175950293352 1
1.17535528104843 1
0.847549231009563 1
0.854387107164347 1
1.21476880625218 1
1.06800819175314 1
0.883083128305171 1
1.15362805363732 1
1.066652663475 1
1.05349066610815 1
0.916419525391328 1
1.07303374880482 1
1.10489131392123 1
1.14075800475967 1
0.669324000688415 1
0.700981078249357 1
0.902529712313299 1
0.961252278041009 1
1.07567319182204 1
0.945395255005287 1
0.976450621302101 1
0.930651050152719 1
0.975536218744605 1
1.05464873496319 1
0.528884607113902 0
0.83768514326589 1
1.23211845065958 1
0.944735498743197 1
1.36399540930306 1
1.09012065408065 1
0.626299538122859 1
0.907171506275302 1
0.932489254128422 1
0.947969911766548 1
0.906970610625244 1
0.949727382931758 1
0.910954159281425 1
0.716697777941231 1
0.39652357750877 0
0.901226242291879 1
1.07560179089364 1
1.10030222235147 1
0.920606851168559 1
0.904289019372227 1
0.976720433019701 1
1.13240685707748 1
1.26629899977973 1
0.906858207990114 1
1.31138486122645 1
0.447748409892448 0
0.91544657517128 1
0.96668339482764 1
1.38392057191094 1
1.08452014097765 1
0.950743730187821 1
0.737495222038989 1
1.64986924698353 0
0.839320011313493 1
1.35564836191663 1
0.73799570679955 1
0.925755481410096 1
0.970356670526894 1
1.41088460602392 1
0.703804266323664 1
1.18061458748349 1
0.882650896348522 1
0.967073442795998 1
0.939816992110535 1
0.959802689947046 1
1.12273313110265 1
1.21159889564962 1
1.0657106465031 1
0.866520960972033 1
1.04965070493135 1
1.21270699494565 1
0.881289812398156 1
0.989385263586672 1
1.26874461457911 1
1.00052893514566 1
0.793543756719173 1
1.23094835890928 1
0.993876527890222 1
1.1230858127832 1
0.900592410875992 1
1.21751103611558 1
0.928343969005333 1
0.889092337442734 1
0.95759784430753 1
0.920976290077502 1
1.30252578991384 1
1.07983719054984 1
0.829428762502192 1
1.19147824126111 1
0.989854893091873 1
1.04524654877196 1
0.760531774357091 1
1.04037718455627 1
1.26433920440977 1
1.25563559025425 1
0.577497835405956 1
0.76192818562664 1
0.779311938418664 1
1.03759105638114 1
1.13531804553368 1
1.07247427194666 1
1.25528823074941 1
1.21589585446949 1
1.39346912606279 1
1.17200721328823 1
1.12676063643572 1
1.16982264560896 1
0.902653065209957 1
0.983592416566168 1
0.888047839560531 1
0.642261765646936 1
1.39503277411999 0
1.10775631648315 1
1.08519720669869 1
0.588982966607985 0
1.15347258759825 1
1.31861972788644 1
1.04244588855419 1
0.730728816999493 1
0.999378201255662 1
1.45773942728578 0
0.941684277514918 1
1.15999020569338 1
0.981128732214567 1
0.950427185487004 1
1.09748882410848 1
0.917536985563671 1
0.883188944025358 1
1.06847176014936 1
0.868767006884915 1
1.21476066528032 1
1.05042407014813 1
0.892833753399136 1
0.919754565209971 1
1.17018427512395 1
1.04602146596693 1
1.16121924944956 1
1.06482842144435 1
0.846461724704832 1
0.731004492188177 1
1.33855692802156 1
1.04906224444615 1
0.671584754109211 1
1.27785467288417 1
0.737198607091509 1
1.13007332204543 1
1.17501069800192 1
0.912638980934999 1
1.12845489081634 1
1.012251391193 1
1.05434874680546 1
1.31253343724333 1
0.742542442444212 1
1.03266028193017 1
0.915881489386079 1
1.01525496472008 1
0.875347835805839 1
0.94007657677308 1
0.9580515758896 1
1.13057673823019 1
1.18198548017971 1
1.14629712410407 1
1.18754460522387 1
0.846621407681519 1
1.27411832766476 1
0.711934996624169 1
0.780656031266632 1
0.953920202794764 1
0.952000182228858 1
0.935308020101795 1
1.24540648369254 1
1.12809507062336 1
0.776190960551627 1
0.824768700901907 1
1.07922233344314 1
0.836265337057606 1
0.923201171423793 1
0.998042629883933 1
1.11948154810421 1
0.909814768778581 1
1.00114272489047 1
0.944349289832618 1
0.716692078505785 1
1.02861946118417 1
0.899823835177892 1
0.768423430424914 1
0.624579026947951 1
0.701544863951808 1
0.826146636761402 1
1.03150750432963 1
1.03662268060697 1
0.800668238315345 1
0.66599373241534 1
1.10374669873042 1
0.678626459202751 1
1.13073200968674 1
1.14025571423406 1
1.18056387155904 1
0.961031532196221 1
0.9945856033911 1
0.785249632300475 1
0.972039864196551 1
0.697880764691779 1
0.946410472952435 1
1.28637882201051 1
0.854921728168393 1
1.15725395672083 1
0.921094408163401 1
0.585984627722204 0
1.13795269575834 1
0.970441368802904 1
1.10548097018826 1
1.3099415433827 1
1.21838113831874 1
1.40477987909121 1
0.834953925144041 1
0.720572365589137 1
1.29004270244612 1
1.27675151115476 1
1.26785495618421 1
1.03188106346948 1
0.928357947160242 1
0.629210835961745 1
0.962134171429233 1
1.19522128249454 1
1.11880075883929 1
0.92148041621922 1
0.850221459600374 1
1.12685427992185 1
0.74996445481404 1
1.65942181405828 0
0.773073973611512 1
1.06790841776717 1
0.991528431169054 1
0.74646582793924 1
1.08403438040068 1
1.02082756986683 1
0.840023230327481 1
0.94894028152687 1
1.18680443280867 1
0.727450541569831 1
0.761397942982806 1
0.871340157978094 1
0.621822188796011 1
0.764231390357715 1
1.0444748335664 1
1.14544337589495 1
1.36690021348259 1
0.924432691796583 1
0.754209229215188 1
0.766668020915064 1
0.853878159548273 1
1.10800172339099 1
0.550915411864625 1
1.10707618947893 1
1.08849433210018 1
1.09155794974369 1
0.996367190363847 1
0.934866368807371 1
0.89029939928088 1
1.05075163637407 1
0.698263730207528 1
1.26780573811595 1
0.902925605255469 1
1.19539687711447 1
0.890166873036064 1
0.89229613401987 1
0.846658228155992 1
0.547962346988403 1
1.15298193511233 1
0.671665922337641 1
0.714164890203688 1
1.18316277358201 1
0.803155704704357 1
0.977313695495424 1
0.670187160927847 1
0.945734641592265 1
1.02889914975116 1
1.00710483809274 1
0.891192194975477 1
0.959655585186298 1
0.995644140320656 1
0.800325956974457 1
1.09834293845143 1
0.993645216198631 1
1.01998246791714 1
0.928263471831579 1
0.964527843309113 1
1.01536005460749 1
0.878864977326108 1
0.732230462609162 1
0.796939103678125 1
0.999487335505797 1
1.12019612197625 1
0.836644007294764 1
1.0754812709849 1
0.864237523106788 1
1.01704408371085 1
0.532184061755517 0
0.90580226626819 1
1.33456138297374 1
1.40232259073469 1
0.926763679169642 1
1.47200754056022 1
1.00802685351074 1
0.953214116110734 1
1.14446063909198 1
0.587903483095426 0
0.904677500022717 1
0.907525463071783 1
0.888704217621766 1
0.783647132201128 1
1.24449726292702 1
1.05238403741486 1
1.11546262110991 1
0.896010645363663 1
1.00530885815891 1
0.742985175411742 1
0.692083406317987 1
1.12799523487898 1
0.875175600496698 1
1.08752364596626 1
0.752743696270367 1
0.743520541370223 1
1.20384876078601 1
1.1184803701965 1
1.09742921720485 1
1.07141091611067 1
0.914092655632572 1
1.15280222880978 1
0.693308390808894 1
1.01360637520879 1
0.590800196687215 1
1.32351219182589 1
0.88266654226961 1
1.32431457643727 1
0.796680656921285 1
0.769409961047391 1
1.14817200349416 1
1.22844579603497 1
1.12699629537024 1
0.885671631165133 1
0.766129523666318 1
1.13675878634017 1
1.05676740221967 1
1.26692903569603 1
0.672196249464281 1
0.823056735406968 1
1.00105706880509 1
1.17798517443717 1
1.2041777307857 1
0.93495055104885 1
1.20602990940107 1
1.16930774858515 1
1.2680356634823 1
0.941606321257684 1
0.743511592807241 1
0.555954764927125 0
1.08340976237931 1
1.03674747488413 1
1.03640967804658 1
0.839563911561122 1
1.02769971411325 1
1.14786186831138 1
1.05975451303205 1
1.19229615768082 1
0.898803614296106 1
0.850413584887554 1
0.887733609195299 1
0.749662192469897 1
1.25198629994651 1
1.12924222387495 1
0.599983437333759 0
1.05046210524888 1
1.64409696076247 0
0.65033163025028 1
0.533109054232044 1
0.834242324539803 1
0.872653353141322 1
1.23636363158028 1
1.34256665106611 1
0.623273849480434 1
1.27003015833671 1
1.22772380192017 1
0.897334532642619 1
1.28060293058348 1
1.16897811812778 1
1.26785250740041 1
0.574930170960684 0
0.833673086320172 1
0.96236534265 1
0.789298715910648 1
1.3155013884707 1
0.712058590599485 1
0.963395992762608 1
0.992593629394922 1
1.42276613334361 0
0.847662153787485 1
1.42482611928231 1
0.817268656804541 1
0.645058552445683 1
0.952092035315061 1
0.90318059952982 1
0.700984413740812 1
1.10704315534147 1
0.89548168490686 1
1.24655893995251 1
1.04026051719142 1
0.934308611384827 1
0.883344619899272 1
0.779622492926782 1
0.850930579570643 1
0.826052449055123 1
1.22090309911165 1
0.96461931152476 1
0.954212695703113 1
1.03729381064578 1
0.789217460770189 1
0.679250600786879 1
1.36500123013786 1
1.00119432763401 1
0.756315217125119 1
1.01717549519026 1
0.76534768026347 1
1.16041829989595 1
0.972700191928841 1
1.3245482604033 1
0.99120759425173 1
1.32861285132651 1
0.571002094093591 1
1.11676552259383 1
1.08148336559534 1
0.899833996327463 1
0.478894651093861 0
1.23407802522178 1
0.703825635029323 1
1.12054828031041 1
0.774899403756931 1
0.664853537226131 1
0.960915048822576 1
1.07519825164117 1
0.456127176472966 1
0.831648891549397 1
1.00940874074469 1
1.10013293275974 1
1.14108982964378 1
0.865533969168053 1
1.19749240839977 1
0.809464133437328 1
1.03724730919027 1
0.884270066125664 1
0.992520987224401 1
0.857062675492943 1
1.22646313667992 1
0.830003333540319 1
0.901632206427274 1
1.17207812998533 1
1.01484967843849 1
0.957754468944878 1
0.546979338729452 0
0.856912627600858 1
1.07192967871615 1
1.06067558026889 1
0.664719163908023 1
1.00325048927944 1
1.1375687940525 1
1.2742548756959 1
0.697849285053518 1
1.21551427440554 1
0.831018379181294 1
0.866711269723142 1
1.14526930670975 1
1.07080657191273 1
0.685849040033192 1
1.16942163019798 1
0.755176201385706 1
0.731671917528769 1
1.29955682885593 1
1.53481853091741 0
0.929125151210822 1
0.411547493624635 0
1.28475803437516 1
1.19981856317133 1
1.07415952184257 1
0.875084659239525 1
0.736379906852463 1
1.10979975643934 1
0.781560804974839 1
1.08372701068726 1
0.558178465013845 1
1.11274407300962 1
0.954791957903963 1
0.886747596212058 1
0.691800481463324 1
0.748809012047877 1
1.08581272694705 1
0.889824743553217 1
0.96694500123722 1
1.20397250664984 1
1.0101435772665 1
1.0709211555797 1
0.983606196671661 1
0.980895355219878 1
1.63143748086165 0
1.0414859425987 1
0.469459333393603 1
1.2058027323272 1
1.16995915683874 1
1.1279061576423 1
0.924249801243192 1
0.944172820243688 1
1.1224867462776 1
0.712903871440538 1
1.04556276226952 1
0.852651974381367 1
1.00720034062781 1
0.840566443672668 1
0.994241788899822 1
1.03810750047329 1
0.968823547435621 1
1.30833211223773 1
0.75268765175857 1
0.924394589408601 1
0.926593486856622 1
0.594858685834844 1
0.877253917673551 1
0.952582726275015 1
0.969515325143925 1
0.848454057838643 1
1.06028127225835 1
0.890412471969436 1
0.94715872459787 1
1.24593077723994 1
0.916702459934944 1
1.06576383068259 1
1.14679200828508 1
0.987227804153064 1
1.12123431355831 1
0.965083296409045 1
1.33434051172342 1
1.24370587063347 1
0.964736361676885 1
0.950516778931629 1
1.01282325170599 1
0.845713015491578 1
1.25798776637731 1
1.16260041650669 1
1.15156930408192 1
0.919487829173312 1
1.06528563950551 1
1.10316499396571 1
0.924229033145342 1
0.508320550274047 0
0.989881076312485 1
1.03057846782296 1
1.12442378735401 1
1.11422182224119 1
0.701180631734441 1
0.971477671638548 1
1.02103377777473 1
0.682449586387702 1
1.02632798713333 1
0.936360029098562 1
0.842282110078434 1
1.10010837325422 1
0.526395267689573 0
1.1709665597233 1
1.02690248794924 1
1.21438895421807 1
1.04816265393074 1
1.06827751909389 1
0.828882837871985 1
0.70448430897365 1
1.14692712277521 1
1.05799665991251 1
0.916589043144431 1
0.593712131154651 0
1.06106480965549 1
0.865518489089885 1
0.973468780606195 1
0.780854810659868 1
0.70378480055901 1
1.28585893800978 1
0.555021065612518 0
0.834923495083971 1
0.8672378739054 1
1.15540389953222 1
1.07632904326658 1
1.12947102890596 1
0.964061017857631 1
1.17236876427492 1
0.477683622177038 0
1.0974962217653 1
1.02880470845937 1
1.14397586880258 1
0.866769663716085 1
0.967461447148996 1
1.27302677975224 1
0.897286716986722 1
1.18047814705106 1
0.927646372048059 1
1.1385298754069 1
0.835898834968752 1
0.909802414395719 1
1.10290606094765 1
1.34398318996595 1
1.14008508590367 1
0.683080210858823 1
1.06586363405885 1
1.14203635691362 1
1.20110276517172 1
0.71483191123113 1
0.991057151956477 1
0.612890598028459 1
0.82677894457463 1
0.862256426488647 1
0.948392275336113 1
0.916023440100881 1
0.991808463233374 1
1.19551994381004 1
1.20740602742442 1
1.03081358377824 1
0.620860901870833 1
0.584913289072553 1
1.12924744000286 1
0.786372500414881 1
1.05390174004269 1
0.834413400286245 1
0.894120414369642 1
0.560531673939256 1
1.57021174240825 0
1.21038654788412 1
1.03818260085024 1
0.852886965689297 1
1.49244985087429 0
1.27950036636992 1
1.52183218321236 0
1.21711504505688 1
0.956497843437331 1
0.94895768866675 1
1.14449970006479 1
1.11634631275227 1
1.32313743120927 1
1.05068693853916 1
0.790670453382642 1
0.885342407447828 1
1.23044947635608 1
0.818368949690035 1
1.13802408060694 1
1.08691131856085 1
1.14933281077575 1
1.10505493771813 1
1.07040387188344 1
1.06088471156845 1
0.806180223015682 1
0.990470294227533 1
1.28756328758273 1
1.03424050290889 1
1.32172089402347 1
1.38220400930481 1
0.719425597064291 1
1.05640661685761 1
1.01752366041217 1
1.618924976657 0
0.97539315695979 1
1.66269738239741 0
1.17232806245543 1
1.01885941485552 1
0.774430818010961 1
0.683914704137769 1
0.891129488893758 1
1.27625724553748 1
1.13359306154342 1
0.732272341853198 1
1.2798335420493 1
1.13692417298193 1
0.649106413588929 1
0.999441980578715 1
0.762792998198619 1
1.26399969403275 1
0.852192731289111 1
1.07241778004247 1
0.92961717689907 1
1.17470856737338 1
1.22480319797863 1
0.870609077710233 1
1.05991929147395 1
1.0953205767727 1
0.631117299652779 1
0.777272827178694 1
1.06025322133236 1
1.06329461506928 1
1.07686960441936 1
0.801479183222412 1
1.05482031722584 1
1.54318417266446 0
0.887146885031599 1
1.31384519497502 1
1.03383178726846 1
1.06568183183006 1
0.809598866918202 1
1.31226896255973 1
0.717597028649804 1
0.736078277179446 1
1.00375315083041 1
0.545030904116876 0
1.15109805655144 1
0.70397098384237 1
0.988186948925702 1
1.23576851276178 1
0.817236795497825 1
1.24830622544435 1
1.04592281809742 1
0.637434019667482 1
0.987392057252873 1
0.801972362936514 1
0.772222058436342 1
0.638142677957917 1
1.24748306153545 1
1.25890811788039 1
0.749354455363352 1
0.920201092438473 1
1.01717142164249 1
1.05748974815841 1
0.927137858946619 1
0.984718411549184 1
1.08643068395545 1
0.660230086974064 1
0.867869429467978 1
1.02449891119554 1
1.12784018885686 1
0.963137454474495 1
1.0283411395258 1
1.17090698283348 1
1.10572094361987 1
0.909016517810404 1
1.38359403897854 1
0.938876510678161 1
0.813496775500493 1
0.686026110084013 0
0.944935785042698 1
1.0703886046744 1
0.757358848098037 1
0.919445813222752 1
1.0154044660901 1
0.430492411946322 0
1.15985589323047 1
1.08278206179342 1
1.23706685637696 1
1.06626444765518 1
1.15784391411238 1
1.40565492026944 1
1.06390661955074 1
0.662054096061431 1
0.74599309894472 1
1.13970784592942 1
0.712228170910488 1
0.961224631119814 1
0.947634349708542 1
1.07071466222129 1
1.00018541100259 1
1.29662329133761 1
0.514502742053762 0
1.02866057954379 1
1.13030329690985 1
0.574717350661176 1
0.849311600360138 1
0.810814558396879 1
0.984263063935285 1
1.00631099364058 1
1.45480222214569 1
1.15516202088075 1
1.1400398224521 1
0.915658098538007 1
0.939861922411384 1
0.823437321015143 1
1.18015011554732 1
0.921584163019492 1
0.920694892997328 1
0.619162267076285 1
0.896315092345652 1
0.621556545538316 1
1.23280074320721 1
0.700867923676757 1
1.10178029795931 1
0.961438127694352 1
0.696072415828318 1
1.41522009449239 1
0.561990524824116 1
0.92345528657041 1
0.81075329362709 1
0.909823111932301 1
0.925799843961565 1
1.33506916584549 1
1.05949712675683 1
0.855598299854939 1
0.87047819995753 1
0.871882109296089 1
0.984569598138905 1
0.721156869709427 1
0.939566492241268 1
0.932939918896729 1
1.29326254610771 1
0.61307195876155 1
1.30074709525498 1
1.01932123802789 1
0.71213160711147 1
0.817212826404861 1
1.06762182865685 1
1.244650865008 1
1.24036097581599 1
0.755988445507116 1
1.09996610332453 1
0.74191126664983 1
0.870426991657181 1
1.02615745371768 1
1.20603654149095 1
0.865595877811203 1
1.34192448689636 1
0.983405761130919 1
0.785269579231616 1
0.782986523234326 1
1.11373942936074 1
0.885253780838692 1
0.559535744009034 1
1.13339691924014 1
0.861501723873158 1
1.37487034593011 1
1.1310550260153 1
1.00490000115551 1
1.03551021968969 1
1.18371055331477 1
1.09400379668464 1
0.965533312519498 1
1.18472154481485 1
0.85041208798542 1
0.809010064862353 1
0.664673522782063 1
0.871411645580396 1
1.04630332640738 1
0.886224155393131 1
0.246909875402503 0
0.752549950570061 1
1.05080325819561 1
1.07190283625186 1
0.793224387465854 1
0.889411593102206 1
1.1072454448059 1
1.03980081908633 1
0.910377019446232 1
0.801898814886205 1
0.679141498516446 1
0.893354596769701 1
0.838373391494466 1
0.777621999755174 1
1.25521465028768 1
0.833481690425008 1
0.678801591397887 1
0.786598088094532 1
1.03180570660894 1
0.760488577669742 1
1.26832686415109 1
0.957337910881656 1
1.09639319551931 1
0.578774658380702 1
1.11782698402056 1
0.920387728195266 1
0.964386849656315 1
0.686741210846441 1
1.01867439502825 1
0.94827848558267 1
0.678473735071175 1
1.23492710198395 1
1.37749950896556 1
1.01353069528095 1
0.796049394493831 1
1.24361471098407 1
0.988006738241444 1
0.891908712380988 1
1.04810253281104 1
1.11690582983562 1
0.976441453616763 1
1.22537970139821 1
0.949727518540122 1
0.802257946165306 1
0.992060471805521 1
1.4202654653199 1
0.88263552779997 1
0.74659936586597 1
0.795656776058347 1
0.348529040906868 0
1.15838294802486 1
1.0533834040804 1
0.605922321893594 1
1.0801225371372 1
1.16321808197551 1
1.08851837120141 1
1.17391119585409 1
0.672585122921396 1
0.868066603606634 1
0.817837862385194 1
0.896241534184582 1
1.15917994177257 1
1.07654440634718 1
0.88050199127521 1
0.824589779130014 1
0.982310809488933 1
1.32483770616498 1
1.17939392653838 1
0.93376062974405 1
1.01127192752862 1
0.845059267919026 1
1.4385482374961 0
0.861788933771562 1
1.0542601420308 1
1.45574113726588 0
0.906992720805232 1
1.17691749811525 1
0.812614933949942 1
0.91121915405858 1
0.752762197668643 1
0.901699934837343 1
0.647081190367362 1
1.00390995432879 1
1.35365139564244 1
0.837393030047822 1
1.14584598501509 1
0.940523667530645 1
0.911165605099629 1
0.824547796971849 1
0.892465746763138 1
0.91533309716373 1
0.812463645497133 1
1.22717986068894 1
0.982200618709987 1
0.820187518244424 1
1.10864977646307 1
0.59571829095523 0
0.88779889747538 1
0.786779381947974 1
0.410900800069157 0
0.873244840104174 1
1.05312270902987 1
0.921030553557769 1
1.14637182469157 1
1.35284190535004 1
1.07964767709074 1
1.21039723341882 1
1.21385649351479 1
1.20417972110676 1
0.824799574377832 1
0.88274281596411 1
1.23901132875641 1
1.24528339848479 1
0.820741860044684 1
1.20473226905284 1
1.07807380014006 1
1.01802590612565 1
1.24008899977895 1
1.04817871932061 1
0.764247445864628 1
1.88068874754832 0
0.992262045158248 1
0.986301925142943 1
1.1730333253464 1
0.742742209375379 1
0.759137230049589 1
0.925330964630395 1
0.909679814675918 1
1.08878597893468 1
0.860723728712263 1
1.00305597889115 1
0.773714687357843 1
1.10800514945238 1
1.16488677579375 1
0.889356606749489 1
0.710858827831236 1
0.974748065931723 1
0.899716026467361 1
1.11390146321436 1
0.989323292079749 1
0.659807809762698 1
0.967121465345302 1
1.47232291366688 1
0.753371684598653 1
1.42300067901421 0
0.306888392070657 0
1.03197455736635 1
1.00727300689515 1
0.836564565256355 1
0.85354519051059 1
1.03008056699314 1
1.30515655279538 1
0.954898681707725 1
0.895379011842957 1
1.24239418905583 1
1.0060443878799 1
0.896567880643632 1
0.985340581068162 1
0.820758427553574 1
0.782011921945336 1
0.9025958246383 1
1.25295955894048 1
0.261959456063569 0
0.519578756991367 1
1.0453418284314 1
1.08145442041758 1
1.23688091227656 1
0.851504453297558 1
1.03882988222254 1
1.30602332958927 1
1.26956334006706 1
1.01630354096085 1
1.06033212942956 1
0.881980318699368 1
0.525168181043039 0
0.878036141279825 1
1.06471531238058 1
0.953253542061129 1
0.91115634646102 1
1.06283384111593 1
1.43061602558955 1
0.873732591627248 1
0.789090232895544 1
1.10801330367619 1
1.14137874067237 1
1.32672287592173 1
0.901376081018572 1
1.27769879974706 1
1.11740981021076 1
1.21487764511039 1
0.969646728865799 1
0.962710419536742 1
0.720933334196595 1
1.14556593235283 1
0.716417591721649 1
1.03760008640558 1
1.18262247705315 1
1.11105326752362 1
1.08836830623541 1
0.861815188114049 1
1.37094751512015 1
1.11961447682101 1
0.85377493580686 1
0.884636855504026 1
0.683137241896029 1
1.10280814148398 1
1.18508068570682 1
1.02151138417278 1
0.621398422452316 1
0.717912992941401 1
1.0137873155343 1
0.66240792263561 0
1.42447797395429 1
0.859730328335755 1
1.36144649651088 0
0.992289742268798 1
1.02273601079945 1
1.03462181484003 1
1.23295022232847 1
1.22591754896322 1
1.12241100054529 1
1.32124780747236 1
1.382997962025 1
0.947247177597171 1
1.13497180549433 1
1.23773719430599 1
1.10660304984474 1
1.2348029129258 1
0.885567041493557 1
0.912706498794064 1
0.995888631785273 1
0.84625838144465 1
0.892526493052323 1
1.20465888250127 1
1.27330202010797 1
1.06582838749135 1
0.818912067837628 1
0.884670616941902 1
0.946939510778305 1
0.775139936643031 1
1.05128340095947 1
1.16657769064074 1
0.989530269777838 1
0.998987959352207 1
0.958680173644254 1
1.32790611629732 1
1.12647476370595 1
0.995287621459143 1
1.05583702952905 1
1.09598452973685 1
0.964856657431879 1
0.87552161075095 1
1.04027581774696 1
1.27653658226492 1
1.04677565978394 1
1.31639176132785 1
1.46978834141026 0
0.59235396480372 0
0.897048625557573 1
1.21711954510954 1
0.873618874421632 1
0.959933085343473 1
0.951327378839162 1
0.904943996419563 1
1.13779466226185 1
1.02774848114214 1
1.11500131680395 1
1.14666188581831 1
0.958168343051455 1
0.737484083520279 1
1.14624579125944 1
0.808713490665736 1
1.05264133266104 1
1.38390053755765 0
1.25677576329798 1
1.0463047653968 1
1.25949555056788 1
0.87068819933823 1
0.91149909556205 1
0.867059213013854 1
0.850461622361554 1
1.0239898253687 1
0.982669122510853 1
0.864149414700039 1
0.692102090834027 1
0.880671071308459 1
0.758330378985357 1
1.21754528698108 1
1.1068760596294 1
0.617383705455636 1
0.920152863521895 1
1.0709992779311 1
1.04898103729494 1
0.8229236695553 1
0.831139919777779 1
0.9968421725272 1
0.843781789654462 1
1.13232716733018 1
1.14098088736574 1
1.00389678465198 1
1.16350110019268 1
1.06609188485974 1
1.51909652730815 0
1.19641205206377 1
0.870752141377608 1
0.781241041478179 1
0.932683963214654 1
1.04089038445686 1
1.24439192927657 1
1.22001193652832 1
1.03367756010083 1
1.00494278247589 1
0.425190861476151 0
1.14942423549269 1
1.1669906796552 1
1.03731929569477 1
0.940317363158679 1
0.945703359920682 1
1.01908132525517 1
0.949432372564788 1
1.14644100644212 1
1.11934365174855 1
1.29438922696722 1
0.831427218619876 1
1.24105623626205 1
1.26026421409296 1
1.31724946144211 1
1.07312018695546 1
0.792050486271981 1
1.37918195787643 1
1.0689199850143 1
1.03502996206641 1
1.41936576307518 0
1.11694525919946 1
0.899263105175288 1
0.751783884732081 1
1.12049205853133 1
0.896220082199109 1
1.0739288416547 1
0.808313110812653 1
0.805975078252169 1
0.672587893646606 1
0.773818033889073 1
1.0661512183025 1
1.07100504131525 1
1.14014496026769 1
1.0052176274577 1
1.26370956482906 1
1.07399895606612 1
1.00664577392572 1
0.918228394637978 1
0.941776803930305 1
0.793181715313803 1
0.920633479434866 1
1.24525521477126 1
1.31818092564371 1
0.878702338086446 1
0.688203770349003 0
1.3179095993515 1
1.25456226468502 1
1.08322800794931 1
1.30386004103518 1
0.842611984883671 1
0.969483038654532 1
0.97546598671297 1
0.855567826708933 1
1.11754717243973 1
1.00362917635514 1
0.960112453652078 1
0.910661353526185 1
0.825449479866996 1
0.806407716833717 1
1.05501854147984 1
1.24834093024084 1
0.721027697491602 1
0.852897600562392 1
0.993378975392718 1
0.912805333297379 1
0.712636012255015 1
0.740960098044025 1
1.13197112865288 1
1.18209546151288 1
0.740978258302967 1
1.08480108315475 1
1.25265615052588 1
1.06457552474319 1
1.25061593006106 1
1.01843328365641 1
0.880326155121115 1
0.439675320519683 0
0.830428433982454 1
1.11884601482851 1
0.959196851820987 1
1.31869856493471 1
1.32138489889836 1
1.35046439180268 1
1.04200152977433 1
0.706845545869067 1
1.2890576456568 1
0.904812960908159 1
0.964843049168497 1
0.80990316893973 1
1.14416918134467 1
0.827807693387701 1
1.2508450946836 1
0.97030918727769 1
0.792575801786776 1
1.00591192995895 1
0.955748459840489 1
0.957915723201794 1
0.582265493696457 0
0.90190648055893 1
0.896754475742842 1
1.01668591917406 1
1.12657983189567 1
1.33640011021921 1
0.961871780631417 1
0.857310624777556 1
1.01477818345616 1
1.11106181645449 1
0.73768515499766 1
0.923059420345117 1
1.20124323876171 1
0.97928304154771 1
1.04033063015801 1
0.626710087545764 0
0.390188618994559 0
0.814288414605093 1
1.0631765788285 1
0.589798186798488 0
1.15381364235446 1
0.700018259319067 1
1.10192437837949 1
1.08004016559054 1
1.07070425967784 1
0.83447359110199 1
0.857550088437683 1
1.05141965588323 1
0.897849900690259 1
0.960078457949455 1
0.841565222035596 1
0.669996052196794 1
1.18551327997528 1
0.954695367097892 1
1.00259563471065 1
0.823256631802932 1
1.23361815450586 1
0.907049933553472 1
1.08261847602315 1
0.829701334012118 1
1.15015883933702 1
1.16350827743372 1
1.09882245358161 1
0.84839609550405 1
1.17497254744607 1
1.16122631110766 1
0.884180048787366 1
0.804689770342989 1
0.942056550569279 1
0.774758120316569 1
0.903742672313617 1
1.06388160349069 1
1.28393855351418 1
0.729399776231155 1
0.959396071031173 1
1.12311068959728 1
1.0385172893383 1
0.658599042722012 1
1.29661244748107 1
0.632614915332807 1
1.10137638251372 1
0.904893612946803 1
1.02224973255723 1
1.24053714720556 1
1.29172348691047 1
0.919157788393085 1
0.963568830260498 1
0.790990777804234 1
0.929466768067452 1
0.993594320784154 1
1.06185197835451 1
0.856391375632715 1
1.32941501901213 1
0.971424271865284 1
1.12526547878857 1
0.837756697709957 1
0.579824686674739 0
0.787355522222119 1
1.25637949290673 1
0.899921515985698 1
1.00111558597778 1
1.07022388864374 1
0.702255852146529 1
0.99653923131336 1
0.999186800840751 1
0.830659828477439 1
1.12544048981364 1
1.07032868804662 1
0.732383239824883 1
0.899105004806863 1
0.787888822502834 1
1.10071142034454 1
1.04477676529539 1
1.14124836569959 1
0.992766426578872 1
1.32012521437214 1
1.14151526781834 1
0.79255193783163 1
1.0661702973472 1
1.06065633382433 1
0.775875400482607 1
0.660702791517374 1
0.676149703801182 1
1.01856806368102 1
1.05174845783448 1
1.16996331965967 1
0.344451990168545 0
1.39915029442385 0
1.28011962037479 1
0.917473901600747 1
1.0579707141231 1
1.07883661282518 1
0.822768309254978 1
1.16415790990485 1
0.944692932526571 1
1.37589881759173 1
1.11934651867927 1
0.72969008430114 1
0.905732281741253 1
1.26126678029886 1
1.409118712523 1
0.666320202100447 1
1.02083948314608 1
0.764003521467323 1
1.18026931344004 1
0.944528003336671 1
0.989526153569889 1
0.939977785863841 1
1.03265104510109 1
0.661247126347064 1
0.768243241165284 1
0.923028399959753 1
1.04365213410874 1
1.32035772752776 1
1.28882215265609 1
1.29115647692705 1
0.714406435329353 1
0.779576653648694 1
1.03508020585153 1
0.880909377188819 1
0.890752399928558 1
0.944383519421142 1
0.91839093625379 1
1.47725626705044 1
0.797771683379865 1
0.872382242455917 1
1.19611774455165 1
1.0049066063867 1
0.834740143489745 1
1.15751986791337 1
1.00569103496203 1
1.210479696493 1
0.574712579598606 0
0.385346178808612 0
1.24139599668401 1
1.25077853020535 1
0.496304186458742 0
1.06031989734569 1
1.16566948283967 1
0.828794325849532 1
1.01985237757429 1
1.18491971181372 1
0.970267922740149 1
0.895634337285376 1
0.980270350355465 1
1.26518275713691 1
1.00213720729184 1
0.853766279820583 1
1.07368123958924 1
1.02959270636923 1
0.685733048488577 1
0.953782360918836 1
0.731096248450654 1
0.57574513826679 0
0.427810555518089 0
0.883287684691214 1
0.570798256832704 1
0.78987311691694 1
0.721005565134543 1
1.16136715308043 1
0.827047922713042 1
0.612643982379699 1
1.20650248711433 1
1.33873827311902 0
0.881784631494922 1
0.877189623029797 1
1.12321868771138 1
1.08647346477728 1
1.0757337006613 1
1.61520173784823 0
0.756435882058644 1
0.624935334875319 1
0.816967919870101 1
0.750055045115515 1
0.942867602335191 1
0.783106607046614 1
1.17059134161313 1
1.00038002461312 1
1.14945904450069 1
1.21950947522583 1
1.08103522291383 1
0.843356531361671 1
0.814384145795084 1
1.00008054704247 1
1.15234624185163 1
0.884048686234737 1
1.01913749327693 1
1.16192254425801 1
0.572802029065105 1
1.25334551825819 1
1.1709514813477 1
0.867509499031518 1
0.824183082212086 1
1.2723419381886 1
1.05133992786285 1
1.13714853767094 1
0.7841782963571 1
0.986943799889073 1
0.883608474511955 1
1.03192280859124 1
0.856998202290753 1
1.63132489425758 0
1.15585932260234 1
0.825626558820821 1
0.943026177036446 1
1.42837155067418 1
0.767863658452436 1
1.22510623485185 1
0.882854199619434 1
0.635095790990896 1
1.24498213102164 1
0.875156892854815 1
0.980187551973134 1
1.11079943415076 1
0.850971098580354 1
1.05382900947159 1
0.849211114502318 1
1.00488240243533 1
0.97925502289774 1
0.632697456176088 1
1.33633453853466 1
1.24086946401994 1
1.20745334930322 1
0.990518160226774 1
0.713475834305694 1
0.978245479720986 1
1.07640969370726 1
0.649057280053853 1
1.21747356229642 1
0.502746069478878 1
1.5296692838982 0
0.789053931834831 1
0.462353238475564 0
1.03332640001828 1
0.953930000138523 1
1.13325850760586 1
0.866054586485735 1
0.860061018506516 1
0.926498189970115 1
1.03429114170428 1
0.782630821182688 1
0.955905874221674 1
1.08675514003246 1
0.871223541117968 1
0.94843932788864 1
1.0319434159008 1
1.19798522644083 1
0.808833917761824 1
0.805413790977844 1
0.399303998196353 0
0.930474098757503 1
0.942410657307699 1
0.652689925394134 0
1.06174843813694 1
0.869178091811824 1
0.692208296824684 1
0.951772751465579 1
0.457752637658571 0
1.28310097930194 1
0.987770451305717 1
1.13146280196761 1
1.1984757031716 1
0.755834331602493 1
0.9343413806429 1
0.95549987359209 1
1.00098654025356 1
0.681111283211533 1
1.04692648746998 1
1.42468061862149 1
0.693545112795051 1
1.17533886252695 1
0.893007507370745 1
1.10103910615051 1
0.704651721740309 1
0.696400602325578 1
1.07515623261416 1
0.590516204160689 1
0.632809684591387 1
0.815894480048766 1
1.0741085935217 1
0.923891553980528 1
1.0731785770388 1
0.750765999093758 1
1.37026695329329 1
1.03468276524501 1
1.32043063947898 1
0.997604480034621 1
1.37749377298343 1
0.808820408969818 1
1.24326623486566 1
0.982524927995104 1
0.829340316611447 1
0.646617255598589 1
1.07912273408612 1
0.792540952891258 1
1.06954694914996 1
1.00940570395106 1
1.08898206096897 1
1.21194852374566 1
1.05415054932123 1
1.18863752760058 1
0.685270294257914 1
1.38429803433728 1
1.24119878045255 1
1.13153694163264 1
0.793873466137046 1
1.3176548470264 1
0.507426894362015 1
0.952717356315433 1
0.844350334426775 1
0.787321214773572 1
1.07805381657037 1
1.02060550438067 1
0.404241726881255 0
1.00083934250515 1
1.02254632293587 1
1.01126301464045 1
0.802958457994078 1
1.07439995526913 1
0.962051262293661 1
1.08579917019438 1
0.840246691627098 1
0.340306001871234 0
0.943177858739579 1
1.05926061064435 1
1.1317902297932 1
0.863735086261342 1
0.780268175652508 1
1.28300421046142 1
0.933386022988717 1
1.25598735069374 1
0.961634005071855 1
1.08477512261057 1
1.22275724132741 1
1.35416896549061 1
0.848680532193199 1
0.917531442611763 1
1.21090011760091 1
1.35457048105179 1
0.886068414729312 1
1.26013549609144 1
1.11759587171207 1
1.36991716401488 0
1.12121367951703 1
0.758115216511735 1
0.893864528378803 1
0.948340412050163 1
1.44294348058723 0
1.1341705806058 1
1.2553907384568 1
1.23318565054667 1
0.980756075015173 1
1.0597934089684 1
0.869991792320348 1
1.11375911299309 1
0.698570022716032 1
1.24158080387328 1
1.27283046601773 1
0.799033257422006 1
1.36532385999961 1
0.777353418609648 1
1.07845489179015 1
1.09156963304692 1
1.16485119273208 1
1.08210836471163 1
0.921216626157952 1
0.799062888633946 1
0.827809855492909 1
0.89198697050652 1
1.05467934763549 1
1.24889563082659 1
1.27237020268727 1
0.855775492365412 1
1.0549826165561 1
1.0556635500369 1
0.878585286860219 1
1.01564180338002 1
0.889164732894067 1
0.93897873222815 1
0.931134821132611 1
1.52161044670005 0
1.01639191191787 1
0.875512884200612 1
0.919013467610404 1
0.858277060119666 1
0.996761122801869 1
1.20656719025268 1
1.10800225657257 1
0.641958627965 1
0.713596481327398 1
0.330140598646103 0
1.06513608720867 1
0.913664710478945 1
0.864046025768427 1
1.4537903270444 0
1.06180226665961 1
1.19374125444212 1
1.31217797863059 1
1.07163185272649 1
0.984925807393793 1
1.40288104586971 1
0.965481906744476 1
1.1748749496245 1
0.962969717162168 1
0.422890150926034 0
0.827112476083257 1
1.00777124449526 1
0.99605693116197 1
0.748747541337652 1
0.881784724231736 1
0.875931312382133 1
0.99295987192519 1
1.20156467375814 1
1.19162365286829 1
0.874206444329354 1
1.23838781727488 1
0.790209140144379 1
1.12183942410113 1
1.12265329828607 1
1.07283343214606 1
0.602635366481302 0
1.52124871117547 1
1.25176107778252 1
1.06282720877715 1
1.25563281829573 1
0.77035673007392 1
0.712119685657818 1
0.916639178018318 1
1.30048342914171 1
1.13589230237923 1
0.920916289961686 1
1.04399701756736 1
0.91884534748927 1
0.586377956584968 0
0.84179066787289 1
1.22575600280406 1
1.27432062133701 1
0.909057054545039 1
0.990289813687789 1
1.01060860845879 1
0.918458807320588 1
0.90504055279112 1
1.05597141977644 1
1.09826809292803 1
1.01001499235733 1
1.28592147401962 1
1.53254872864892 1
1.12534417132451 1
0.795996340122656 1
1.04946111057648 1
0.728073893430071 1
0.889271192196117 1
0.972860549959794 1
1.37799631581185 1
1.14324765312946 1
1.2713873092364 1
0.82567009636563 1
1.28004177594145 1
1.02204008060702 1
0.980460309287247 1
0.589187608457605 1
1.29115437718538 1
1.19966945594786 1
0.770130388681218 1
1.38855073058687 0
1.16466491033186 1
0.996131511752651 1
1.01445746971965 1
1.0440496295419 1
0.79471256558467 1
0.882585048973705 1
0.815130353300521 1
0.636039664791807 1
0.992336542933381 1
1.15140070097746 1
1.06905244883154 1
1.17523067446968 1
1.0420791053776 1
0.959995744782165 1
0.833221751978309 1
1.16158241545588 1
0.838772037353653 1
0.82095908067659 1
1.09999820001925 1
1.08004923007944 1
0.887910588160825 1
1.07048625538045 1
1.25756333939882 1
1.18554361469521 1
1.46247675316784 0
1.37683768969056 1
0.816160914926466 1
0.992369224491088 1
0.944097935170142 1
1.16650642077175 1
0.889769427205895 1
0.503936266649377 0
1.11279632030186 1
1.11372063967572 1
1.06662284209488 1
0.36828160004055 0
1.29996866528171 1
1.20301458381151 1
0.872982570342676 1
1.03719617858207 1
0.675961112355527 1
0.984204295239373 1
0.945144437610361 1
1.25767831166007 1
1.29715758690579 1
1.09278884738123 1
0.987247155794818 1
1.05459566924007 1
0.951436610835174 1
0.857839244480434 1
1.04382606522159 1
0.972376950463761 1
1.00289301733242 1
1.08837091740245 1
0.953954868673191 1
0.994555053519343 1
0.900481840140963 1
1.21638287817206 1
0.809360224345602 1
1.42787319638342 1
1.30944448057071 1
1.17153251830532 1
0.886148215226324 1
1.1199004189381 1
1.3512952445004 0
0.868149321869035 1
1.04062959019159 1
1.1369648415999 1
1.14067348823724 1
1.07059371384738 1
0.944792704333466 1
1.03097228134288 1
1.14159944297319 1
1.1506777679745 1
1.15284675640325 1
1.0493979823853 1
0.869776358929533 1
1.14213670794373 1
1.0269891184149 1
1.04709367762248 1
1.16512814633759 1
1.38830239176805 0
1.10498560329134 1
0.89869001827299 1
1.13079950290193 1
0.991273825958382 1
1.04342276582811 1
1.33201877367203 0
0.798150164146249 1
1.01891010734177 1
1.06249811792929 1
0.518542515829112 0
0.617517907583923 1
1.04284722741109 1
1.30461325458658 1
1.28410513803569 1
0.875850872250918 1
1.40640400777936 1
0.991708818581385 1
0.397168290126521 1
1.14814492628615 1
1.63649609238677 0
1.23285527533491 1
1.03179969953258 1
0.966182338724935 1
0.920414518954175 1
0.886460053904141 1
0.902414588992572 1
1.34861986052108 1
0.747859062501713 1
0.725053307051892 1
1.18492840910022 1
0.819204472438656 1
0.901628239877624 1
0.775012661466833 1
1.31132661058728 1
1.06869536663338 1
0.758868285123908 1
1.14592198688618 1
1.13829081980591 1
1.01557161553491 1
1.00933844860263 1
1.03832797781966 1
1.03063847562876 1
0.973248113396413 1
0.865971290587398 1
0.751762605433681 1
0.93330401584226 1
1.22824592758335 1
1.09396942268091 1
1.2791301778447 1
1.24210551667573 1
0.991004852086986 1
0.976396535459984 1
1.00393494183224 1
0.824987159130516 1
0.904236302874146 1
0.834416575619871 1
0.582893997977546 1
1.00717776216027 1
0.781509027303585 1
1.27255881732985 1
1.12348733094023 1
1.0189298593146 1
1.14547073063911 1
0.653419332116292 1
0.878647641953206 1
0.895393528155407 1
1.07411113690711 1
1.10743276826749 1
1.52674992372765 1
0.91692058463883 1
1.28650387100274 1
1.21320398415407 1
0.526871122879902 1
0.967692083064433 1
0.877941134335792 1
1.09424308155311 1
1.06921089650081 1
0.937951106242426 1
1.10587326801343 1
0.834917088720352 1
0.868275738565959 1
0.732690021604621 1
1.27176900873997 1
1.11765155506308 1
1.07330245540629 1
1.20623392724434 1
0.836347887186478 1
0.824381044493924 1
1.80955136977492 0
0.932757969135314 1
1.05518075359228 1
0.708024857097434 1
0.951422538812411 1
0.934647349889694 1
1.04873302667031 1
0.739464917485299 1
1.56266708867362 0
0.8451161454372 1
0.976642631208332 1
1.0066694237795 1
1.1400318767207 1
1.2028053405731 1
0.881113232131155 1
1.03541999604189 1
0.679861007689395 1
1.23562460044845 1
1.03137672202794 1
0.795222328157316 1
1.360900602817 1
1.38024038476478 1
0.15927183313213 0
0.941724275820671 1
0.767014000498421 1
0.562110690556717 0
0.934911212361402 1
1.10686571090671 1
0.893397667510473 1
1.32056750445228 1
1.06153007519753 1
0.994010930379589 1
1.09975442577471 1
0.816926624482443 1
0.723437424016237 1
1.13027379504521 1
0.389560160717051 0
0.754050357594309 1
1.53709445765081 0
1.17714154980532 1
1.0562470876371 1
0.987937924789406 1
0.983555368649017 1
1.00005981921883 1
0.823858728978207 1
0.827229791748711 1
0.904389922322203 1
0.961756767155582 1
0.878818556510144 1
1.19307647805143 1
0.596480035561166 1
1.45752351167469 0
0.830381503785398 1
0.907981606741847 1
0.790472241771009 1
1.23677593966295 1
0.653268232301105 1
0.68885188336284 1
0.961660771338569 1
0.99394540227668 1
1.14261677410436 1
0.832483267619508 1
1.03930380009749 1
1.39055941366319 1
1.23704900649014 1
1.16855192618226 1
1.19231688977738 1
1.1666800641174 1
1.18588101472586 1
1.02103355861053 1
1.1037096609907 1
1.00418722412514 1
1.24458567052845 1
0.954592985481122 1
1.0924696419917 1
0.717063948118614 1
1.19092108704006 1
1.0034114440701 1
0.541850171393934 1
1.07134882875451 1
1.07251284272166 1
1.20196107621945 1
1.3510988844914 1
0.850011060699755 1
0.793603971378171 1
1.10619886099324 1
0.919860740464286 1
1.0456677565531 1
1.32277207787398 1
0.862734484198421 1
1.09436352393301 1
0.964819559705207 1
0.78682145017458 1
1.13719091325236 1
0.889428499754425 1
0.909819601030031 1
0.778321957337692 1
0.864844570086062 1
0.958919062129271 1
0.83725390619341 1
1.07255399226455 1
1.01134216004955 1
0.568653163538087 0
0.876396034465283 1
1.21779466048889 1
0.748332225581669 1
1.18218019223686 1
0.869242207186806 1
1.03481755998583 1
0.681532688258578 1
1.09570812789509 1
0.965801172511156 1
0.943674577997724 1
1.08078744464227 1
0.927001406233785 1
0.843151576407588 1
1.18417158491468 1
1.03995493780931 1
0.796246111347811 1
0.579553184808666 1
1.25747605170029 1
1.01645571127616 1
0.92332833906184 1
1.27935070531431 1
1.1329237564936 1
1.03449120635502 1
1.25021276194522 1
0.746792125809638 1
0.62447876768907 1
1.20691696496569 1
0.763648527343549 1
1.31297451422208 0
0.896039124447391 1
0.902765140127104 1
1.08929774369586 1
1.12545519067306 1
1.2234923866462 1
1.27267478819478 1
0.889992632074328 1
1.16254142188496 1
0.8110242555132 1
1.00504112300584 1
0.743171530144774 1
0.654497683081857 1
0.746410097528407 1
1.02025486572389 1
0.886201485144582 1
1.00606702467064 1
0.707457224831933 1
1.05404405694704 1
1.19216644858707 1
1.24259388746578 1
0.870741747113752 1
0.847489286206687 1
0.779178067835731 1
0.709182150945503 1
0.840124174336671 1
1.04179049466725 1
0.912655366055577 1
1.41502411057363 0
0.721418899137377 1
0.750660898909686 1
1.26062203201431 1
0.953219545911649 1
1.04946523609085 1
1.19202894566851 1
1.24612273836277 1
0.350798409654719 1
1.55298242200396 0
1.15794348081334 1
1.15797105772693 1
1.32079257239608 1
1.24529779874622 1
0.928551030764769 1
0.92560485415155 1
0.696904300507075 1
1.16924574924723 1
1.10546521146541 1
0.803487601016662 1
0.940045359478321 1
1.12116403319018 1
1.16710463404234 1
1.17355507061495 1
1.28282741121961 1
1.2051356200543 1
0.948024126995061 1
1.21828294194737 1
1.04488783792288 1
1.04768897490337 1
1.48902844559781 0
1.0263163346061 1
0.90970006262199 1
0.999424035237203 1
0.893739487652424 1
0.96175466316513 1
0.508787219195608 1
1.23281192810276 1
1.35782182842512 1
0.541319537637721 0
0.896558132045622 1
1.12957203795624 1
0.628476993334907 0
1.01921246256585 1
1.06746362167433 1
0.573385718003121 1
0.717927583716282 1
1.02758841498832 1
1.11399595299691 1
1.22073320316795 1
0.800089144962665 1
1.03269532878419 1
1.16782412321759 1
1.14481104790458 1
0.915835922204065 1
1.18876246272495 1
1.04773978610756 1
1.35023878618686 1
1.09146992189044 1
0.891995699491434 1
1.02663958016065 1
0.813904117552711 1
0.830647757597493 1
1.15235296867097 1
0.887361361040236 1
0.730835074495624 1
0.791205449747799 1
0.894244093282133 1
1.07859698261341 1
1.05858539378181 1
1.16519082311534 1
1.17193059059092 1
0.78240739483492 1
1.11975069944819 1
1.09753211569201 1
0.65449854375573 1
1.11778352237193 1
1.22586137037097 1
1.46501085844839 1
0.932034929547002 1
1.21548563249064 1
1.11260540071686 1
1.07586386792595 1
0.826444663288436 1
0.518501324194809 0
0.664479532552376 1
0.818030804218638 1
1.05713290778888 1
0.666322531631413 1
0.951171570955195 1
0.799221199682442 1
0.885485282954569 1
1.15582240644639 1
1.08517393964792 1
0.809562421180707 1
1.35376545363317 0
1.15734230052717 1
1.16886321133377 1
1.21938695396184 1
1.49768663509682 0
0.899406270352206 1
1.13009740423022 1
1.43103309696025 0
0.855021623242206 1
0.911123894039413 1
0.571005811044644 0
0.726524877229569 1
0.874077902247179 1
1.18098248154483 1
0.855701189012992 1
1.18264016063724 1
1.19827018316153 1
1.39916235536257 0
1.18938206866355 1
0.73027233887751 1
1.08492753174457 1
0.879114942089228 1
1.35090394054136 1
1.28487692342898 1
1.05710155324685 1
1.00883390988965 1
0.565553327819727 0
1.00258676560942 1
1.20931882573276 1
1.2046505575925 1
1.22911585071187 1
1.24246098656651 1
1.25504816827085 1
1.12638975021409 1
0.754319810984201 1
1.09957495887292 1
0.866803561635765 1
1.13675216397102 1
1.08803546277889 1
1.11579878545977 1
1.20149590252424 1
1.01841185012213 1
0.886390950671344 1
0.722623633682588 1
0.80381807382899 1
0.849563251346096 1
0.990567288223243 1
1.02827445009923 1
1.41491930003897 0
0.980639661740897 1
1.23323535254085 1
1.08438779239998 1
0.818249312859301 1
1.10837825695135 1
1.01288179885134 1
1.10802808236705 1
1.01651562858548 1
0.763360978382224 1
1.07894514758049 1
1.03535948664946 1
0.940439965426922 1
0.683338514815427 1
1.21057800389327 1
1.25603334332992 1
0.785472894370486 1
1.2604668126809 1
0.767070373035801 1
0.544408333980348 0
0.848995365991226 1
1.18571337482345 1
0.818864380828899 1
0.958487311572218 1
1.14659493232245 1
1.20700650422921 1
1.19052544376373 1
0.723175999709416 1
0.742917691834874 1
1.0654123520938 1
0.842963915269715 1
1.16367474338831 1
0.749752879273397 1
1.02446872580677 1
1.32244903101003 1
1.19478678062096 1
1.0462998379432 1
0.628044127372302 1
0.777112661550037 1
1.22179492993935 1
0.821711026136386 1
1.1151382278215 1
0.959618704612206 1
1.09541564528102 1
1.31929242947488 1
1.10352869500535 1
1.31278222510437 1
0.721594553591238 1
0.917738497224783 1
0.888149090405297 1
1.39966099722995 1
0.906571144435847 1
0.868252215319339 1
1.0340756280114 1
1.48025291148382 0
0.969322019102558 1
1.18682715485015 1
1.10269640629962 1
0.871483390214255 1
1.31839196021357 1
1.09125145650681 1
1.02640175518059 1
0.775072188161392 1
1.15729281711789 1
1.14723040385804 1
1.03217575135021 1
1.61852465181874 0
0.82740837740525 1
0.83461102892128 1
1.26528563390512 1
1.03997200305704 1
1.08887187415249 1
0.994102566805608 1
1.01529676834493 1
0.852859471989704 1
1.06356271509361 1
1.00096319426507 1
0.739953785691446 1
0.884300409652836 1
1.38541946324592 0
1.16757333878613 1
0.817211457081326 1
0.813535046913916 1
0.690667730851978 1
0.822240926098512 1
1.20297053207384 1
1.14700151390885 1
0.759555408810811 1
0.968488249920765 1
0.887941462601045 1
1.07949798615214 1
0.836164304631909 1
0.997587580947797 1
1.09106663479775 1
0.924726431837134 1
1.05070224809255 1
1.09275921526806 1
0.800420379971 1
1.13669956171123 1
0.890585039807833 1
0.742081549362221 1
1.00894009785431 1
1.25096480685084 1
0.964173574342784 1
1.21093056565384 1
1.10129924337874 1
0.906065638985631 1
0.932217577845934 1
0.874282915425833 1
1.09310811599324 1
1.10442260601283 1
1.16140268662803 1
1.24691358934659 1
1.16803849576631 1
1.19782624163826 1
1.27197555106684 1
0.987747481221983 1
1.2853924227444 1
1.23951192634895 1
1.00298571691387 1
0.854500763786552 1
1.37640366580774 1
0.816023816966685 1
0.773105262111408 1
0.908982830834714 1
0.891208090885335 1
0.841817255780387 1
0.827454112159508 1
1.05868260500217 1
1.13412562722535 1
1.22154717419945 1
1.14397401515106 1
1.31794980505622 1
0.92750383535904 1
0.893833909595352 1
0.717343945532511 1
0.780331383210969 1
1.22173119942211 1
1.05708112980737 1
1.04292694471995 1
1.15221359850556 1
1.0579116482286 1
0.614246267716916 1
1.20554670843972 1
1.26584034814162 1
0.473302750849174 1
1.25635204420057 1
0.933841937684683 1
1.05076961994088 1
1.04887962123034 1
1.03931072650051 1
0.700552833210145 1
0.320714425270502 0
0.964192765020636 1
1.14994740133936 1
1.11027357926546 1
1.04593206024177 1
1.09577868290496 1
1.22311033332632 1
0.972126783079413 1
1.29349073418287 1
0.722036352598114 1
1.20131288100122 1
1.20705060213276 1
1.15912188090316 1
0.877351483124526 1
1.00410926409908 1
0.639698737480911 1
0.915337866494529 1
0.792859474420327 1
1.2718431401697 1
0.92433438329657 1
0.913234418785198 1
1.02376116998888 1
0.919956386608374 1
0.114289760247722 0
1.19527425612341 1
1.37868950998097 1
0.968186123754393 1
1.08818369074639 1
1.03891502418091 1
1.04780191597056 1
1.01497637937236 1
1.08121854341674 1
0.724856462674798 1
1.06707075560206 1
1.17353281378106 1
0.537543476040776 0
1.1288162862649 1
0.704110280118301 1
1.1091657545148 1
0.610069424891641 1
1.05740882331813 1
0.691104191063638 1
0.978497467353534 1
1.12441563200205 1
0.980972162405256 1
0.605957751661562 1
1.07915314466046 1
0.750237790687374 1
1.20321356482255 1
0.964828408003639 1
0.839032571366751 1
1.1737101243396 1
0.77028735199821 1
1.11151160977397 1
0.922893309882318 1
0.651981522244186 1
1.01062397838735 1
1.01858561423609 1
0.971920843428519 1
0.628537124923221 1
0.77685241749732 1
1.22308258250425 1
1.01681336322067 1
1.07776122670147 1
0.773388081752954 1
1.23586286080837 1
0.94539025354047 1
0.938231705757734 1
0.633843550517216 1
0.813441370273718 1
1.27249364831457 1
1.08686209000946 1
1.27042664040066 1
0.726212120269393 1
1.35664127831806 1
1.27747534171465 1
1.02080297399595 1
0.776930713144091 1
1.43716308493649 0
0.917517185764579 1
0.881206150537061 1
0.710922989597608 1
0.962745552324834 1
0.817384074936602 1
0.946289833140196 1
1.03520627377842 1
0.692652880649673 1
0.946683388112534 1
1.03481206436105 1
0.996716698833682 1
0.857435923689135 1
1.0488582192933 1
0.999760641759936 1
1.02918998407378 1
1.01969274422558 1
1.29472576359263 1
1.67093093125992 0
1.09408434095853 1
0.934455488113803 1
1.0170750529377 1
0.964263181434367 1
0.77383426799721 1
0.776369622866674 1
1.18875174069896 1
1.08500070237307 1
0.733934612650677 1
1.00592395183531 1
1.02196292676498 1
0.925301163042992 1
1.0705698376017 1
0.87503710041143 1
1.19681116709736 1
1.02439088029311 1
0.929755416185255 1
0.690958869691099 1
1.16272214747838 1
1.05140077759081 1
1.02486749179834 1
1.18177389591466 1
1.20747653710181 1
1.15266523952987 1
0.94285398102674 1
1.53111220878233 0
1.29766147321313 1
1.49547605797576 1
1.14132794544997 1
0.95159611003804 1
0.946927359579379 1
0.726241093000175 1
1.08886777768208 1
1.12379854568136 1
1.32256075635902 1
1.18934888435394 1
1.1420124077036 1
1.4902423742754 0
0.749179131629773 1
0.956457288293454 1
0.989894409315815 1
1.34093536054762 1
1.02974594135514 1
1.35606762603855 1
1.17010509454312 1
1.26900959976499 1
1.02470682043962 1
1.1619385352961 1
0.99279891991857 1
0.829485653906969 1
0.820239981288924 1
0.773394575008769 1
0.658443424691427 1
1.15249581539525 1
0.963684623798954 1
1.32544869851619 1
1.07031384638959 1
1.19565994198645 1
0.832349555875506 1
0.671635885258675 1
1.21903232476242 1
0.790322005440287 1
1.14995881445969 1
0.744592328612153 1
0.709088412091972 1
0.831128228539037 1
0.570628557521191 0
1.00623218088207 1
0.71044092112044 1
0.907805591471292 1
1.22095291981033 1
1.35359047976784 1
0.791044007714308 1
0.907801793287565 1
1.0973644084841 1
0.988869966375473 1
1.05788042057581 1
1.35288043969537 1
0.985114744422594 1
1.08687213462096 1
1.17478039498162 1
0.976425931739681 1
1.44977192505912 0
1.02392609906706 1
1.08397494558968 1
1.08583482160131 1
0.883203412157094 1
1.27468554143766 1
0.943280532104106 1
1.10226232534905 1
0.600477087991336 0
0.87564564477214 1
0.722232563843608 1
0.811558392579242 1
1.53733305241975 1
0.84210469531695 1
1.22669466245036 1
0.775781740274386 1
1.15635422859964 1
0.825420106639901 1
1.09966909396758 1
0.947628238313155 1
1.27852014947163 1
0.907571724948274 1
0.681555717782694 1
0.546114983915613 1
0.221559647972687 0
1.2333234248577 1
1.29064706217163 1
0.940143825927973 1
0.839182327265683 1
1.12998585403134 1
1.15186692736041 1
0.677570173287954 1
0.987609427803531 1
1.08940320252633 1
0.812941080716436 1
0.884106761668862 1
0.726379603948309 1
0.888443256690429 1
0.804771587246199 1
1.15657515012696 1
1.04712029374103 1
1.22353472968619 1
0.747918407808623 1
0.841084444834959 1
1.40617551991728 1
1.21888595183838 1
0.916728990528797 1
0.897530761413826 1
1.11669431232709 1
0.849835367671668 1
1.22783870729127 1
1.33950700966445 1
0.770980759217218 1
0.866532079314959 1
1.04726349336755 1
1.05199400179181 1
1.10383979345177 1
1.38525699869922 1
0.975619409577933 1
0.919855195353827 1
0.793925741180885 1
1.10218050418709 1
0.721552819836071 1
1.01554887690358 1
1.22578481587395 1
1.19757062208864 1
0.941863815206952 1
1.00745857271973 1
0.960714004800186 1
0.787099872673944 1
0.866086637687832 1
1.08952204940815 1
1.30642315207121 1
1.05388444677644 1
1.15743439990214 1
0.626338045955176 1
0.98799631446804 1
1.05966077102041 1
0.735609865691974 1
1.14631810214666 1
0.581838870982681 0
0.541663088899317 1
0.655523291003904 1
1.17561213422933 1
1.1782709436681 1
0.907933836369408 1
0.827344082672251 1
0.88640237447035 1
0.931885956829466 1
0.852508640186449 1
1.03277215357429 1
0.811742856977261 1
1.00814586140336 1
1.07148193111228 1
0.826690387988299 1
0.989044304532629 1
0.986204459844731 1
0.728959250261407 1
0.751889200547323 1
0.952298593658021 1
1.02598392083579 1
0.674251448232051 1
0.718183025285633 1
1.16874577413702 1
1.23964962313334 1
0.937137081923655 1
1.02331153080367 1
0.954279942092608 1
1.00068115126051 1
1.19263626170178 1
1.25436935855771 1
1.21510143514362 1
1.0890946095147 1
0.806808593608512 1
0.886574681883328 1
0.455702200269996 0
0.985495484735406 1
0.57804490144156 0
1.06803885013726 1
0.730210305504918 1
1.20044260997584 1
0.935608564069426 1
0.637209615790585 0
1.36138453764737 1
1.0215331468106 1
0.657692352434011 1
1.17813634879578 1
0.827464723560232 1
1.03237673869695 1
0.958238618404887 1
1.15385096450959 1
0.701669008500999 1
0.456193527347334 0
1.22580039037328 1
1.04298283879296 1
0.983594308859226 1
0.982502547839339 1
1.09993713332108 1
0.910825905006815 1
1.21028140444758 1
1.46029680913715 1
0.832953896862795 1
1.06163215219271 1
1.07620546139186 1
0.778002536920525 1
0.810347737395391 1
1.10988483697676 1
1.11232464069677 1
1.39153676565801 0
1.27104503254348 1
0.912873262710817 1
1.24786102542379 1
1.05719128114068 1
1.21985864122451 1
0.848784887266865 1
1.22067027553741 1
1.14135849631242 1
1.05657959157226 1
1.03084584900516 1
1.10584705473416 1
0.988906265325315 1
1.14622144853387 1
1.29446433601547 1
0.913312625971875 1
1.06726578919848 1
0.92690415536004 1
0.958395370157676 1
0.723256604340313 1
0.794484555667646 1
0.612116407183498 1
1.21543897263625 1
0.852056974733303 1
1.14635475481524 1
0.897578810143925 1
0.816819745528852 1
1.07612724000511 1
1.11574279156452 1
0.927202556277445 1
1.08154901867149 1
0.95590643664913 1
0.840711775173553 1
0.901957777297472 1
1.20496044690368 1
0.945898114190423 1
1.13600551194716 1
0.707711971920489 1
0.685756269254826 1
0.28354821591531 0
0.970990072540282 1
1.03394889193869 1
0.738333537892286 1
1.00356548874204 1
1.0324507677319 1
1.16029986842165 1
1.19556307214555 1
1.13114488133933 1
1.10748368895888 1
1.21956255552709 1
1.09533138591091 1
0.756996786009164 1
1.09606950010795 1
1.14337347034105 1
1.14496436906923 1
0.912142076547024 1
0.750103252516628 1
1.31148034570181 1
0.964953939464507 1
0.957129859517274 1
0.961840027045658 1
1.21894713966197 1
0.462348763065441 1
1.09413334255175 1
0.87195332432227 1
0.796504054153419 1
1.362366070856 1
0.77188121334978 1
1.12334699439268 1
1.03487503604692 1
0.632517175699238 1
1.16948312903771 1
1.01911140126962 1
1.56900673085649 0
0.787286786750369 1
0.822108465038745 1
0.837621214721782 1
0.914204218488855 1
0.89357844496993 1
0.430071609325383 0
1.11935768094056 1
1.07275393456429 1
1.2394491711796 1
0.74154255787626 1
0.755741259751526 1
1.07315381611283 1
0.880599500074228 1
0.568402023443721 0
1.21447582487813 1
0.588998293900668 1
1.13661585919126 1
1.1060660168555 1
1.23661730021504 1
1.18807436813959 1
1.13524754383341 1
1.09063093932154 1
0.469402814257503 0
1.15651527800661 1
0.989185884859281 1
1.0047323795143 1
1.14434241682382 1
1.01704698531217 1
1.43267365665296 0
1.3343407873934 1
1.24059709716638 1
1.12033008273016 1
1.1340514723563 1
0.836479005006993 1
1.09382221161085 1
1.2482296387587 1
1.17056615827833 1
0.885688018489544 1
0.557519459818736 1
0.848730072859141 1
1.33355054584308 1
1.10040373606146 1
1.04913010801576 1
1.16207680852081 1
0.912613054823997 1
1.27289079795259 1
0.881333547930064 1
1.05927097894472 1
1.09311730423308 1
1.21816684104168 1
0.87648973906167 1
1.46689439597363 1
0.296783130602677 0
1.14919770927634 1
1.04915236868736 1
0.902923959345335 1
1.06924987051934 1
0.969538124193699 1
0.765812760036948 1
0.469537722044611 0
0.917726020008813 1
1.22885025371564 1
0.606803883349094 1
0.981852266559485 1
0.75524920007977 1
0.830998761182779 1
0.869379478349228 1
0.642665062527036 1
0.531274701385489 0
0.695526155861318 1
0.979717581079931 1
0.874989960204691 1
0.974408984550965 1
0.783517514385488 1
1.3875538523726 0
0.974391508747383 1
1.24968067117205 1
0.963909239170332 1
1.29738854426447 1
0.624358730725121 1
0.63506000611082 1
0.750853326653531 1
1.1213074778753 1
0.999760742431379 1
0.75338348089824 1
0.971693840554973 1
0.717934677742464 1
0.661244722297942 1
1.10340973940934 1
1.03984814201417 1
1.28051252717893 1
0.880516450464762 1
0.981687739697044 1
1.02025299785052 1
1.00924839243729 1
1.22582280798574 1
0.537509885329788 0
0.680427853824314 1
1.15579010969243 1
1.06092807385969 1
0.883557900884373 1
1.02417781399997 1
0.860355546502293 1
1.0844920245391 1
0.668198750732803 1
0.772668800243454 1
0.742489610504202 1
1.14239106121384 1
1.36786787081381 0
0.946387242461278 1
1.03404350312503 1
1.09396172832755 1
0.87361495482925 1
1.13672358916108 1
1.29114335815341 1
1.43812553735819 0
1.06982181230043 1
1.02579249737993 1
1.10509200225564 1
0.735291890059355 1
1.12562827192526 1
1.11974859870734 1
1.32670158983044 1
0.803308396792934 1
0.868791893741889 1
0.7921055120098 1
1.31019043716327 1
1.22915240029334 1
1.07680123136231 1
0.906958167098201 1
1.22330652407072 1
0.776831094855055 1
1.24754773985975 1
1.00977399841086 1
1.22338363708927 1
0.748576238780625 1
0.764989340255193 1
1.12737601770335 1
1.3858532786447 1
1.14787541948471 1
1.32264153108294 1
1.06353104713437 1
0.960296212320423 1
1.12732834957425 1
0.435803515070144 0
0.986095080699008 1
1.15290335430339 1
0.899755072781687 1
1.26894120280188 1
0.970719344211496 1
0.801123471893029 1
1.09965975096805 1
0.791535744669368 1
0.93930638261264 1
0.945079021786136 1
1.2113757549673 1
0.960345629116335 1
1.12742742374844 1
1.08186938557064 1
1.01427614186123 1
0.827280893441479 1
0.751253341378326 1
1.09166822500228 1
1.02583506051441 1
0.720291623758025 1
1.36504843124485 1
1.40345970557503 0
0.674015704460952 1
0.6875876308827 1
0.793279238795206 1
1.36883404574618 1
1.07413077451559 1
0.733777924925646 1
1.50334236075763 0
0.757299159700137 1
1.07969802780506 1
0.677175446933904 1
1.07696112796292 1
0.836135734090525 1
0.721029583938369 1
1.28227671724397 1
0.929347922834081 1
1.04752393345171 1
0.977850530869539 1
1.30442103127806 1
1.02833992462263 1
1.09333329949266 1
1.23091786257811 1
1.11411972330797 1
1.1577130552213 1
1.25514805292715 1
0.910786832501573 1
0.92171647467389 1
0.868362788242948 1
1.13314052985117 1
1.29987782609049 1
0.953812385520946 1
0.875595116918278 1
1.0415300667833 1
0.742303829472046 1
0.970180053893154 1
0.734014067474213 1
0.943133805998865 1
0.961091307581993 1
1.22025296206342 1
0.921946124227356 1
0.909361045790718 1
1.08987276662515 1
0.88433952363404 1
1.27101978796891 1
1.08060367850447 1
1.12766725359871 1
0.826394496374463 1
0.691580115600273 1
1.3085218882809 1
1.51350992775983 1
1.4756994067224 0
1.0537448403072 1
0.932897319902672 1
1.15736709397723 1
0.831149230784266 1
1.03272253747279 1
1.11666097422592 1
0.807726714638204 1
0.966888426092087 1
1.30489195823213 1
0.683892654854409 1
1.27608302703122 1
0.984192827957485 1
1.32524593004025 1
0.920258416540109 1
0.974895042087842 1
1.10617814694018 1
0.936172578574406 1
1.03341703930463 1
0.758061613412875 1
0.886191462393045 1
1.28913362874499 1
1.01371884496447 1
1.63669463648682 0
0.956124647518508 1
0.934481703110781 1
0.777198653187162 1
1.08951812075158 1
1.01469571802965 1
0.780872274756744 1
0.94182782756981 1
0.98259640513307 1
1.60911418402969 0
1.11969546947735 1
1.13566772090112 1
0.892774564003489 1
1.2530496404728 1
0.663338116709132 0
1.04654734929576 1
1.0489522752115 1
0.837759801971952 1
0.823351330504451 1
1.13879928836317 1
1.17613073934757 1
0.693599557853976 1
1.10331402374007 1
0.986106221744482 1
0.884079780608491 1
1.03382906868025 1
1.01868000114461 1
0.939706627581378 1
0.833571837799319 1
0.894463254436661 1
1.03003424686227 1
0.556165332279054 1
1.00719980499676 1
1.56461124471848 1
1.33161670776878 1
0.92272998172074 1
0.909779205596579 1
0.44485928845653 0
0.640806687030897 0
1.03657941450968 1
1.06389403102521 1
1.1099668803403 1
1.08128784930623 1
1.21946836776591 1
1.15830023482073 1
0.617498419688242 1
1.07915041853933 1
0.780443354912526 1
1.0826187335634 1
1.1083974774143 1
0.862131199927366 1
1.10388794659642 1
1.15843770501972 1
1.04810224632453 1
1.11295661910542 1
1.32304471501098 1
1.04757617227072 1
1.17246259347864 1
0.94506851597679 1
1.34693667879849 1
1.05971596131984 1
0.767145871538814 1
1.09728684610453 1
1.42362283271093 1
1.09559065412291 1
1.01472518641632 1
1.06328357962696 1
0.829758677896601 1
0.933298778088467 1
0.790238083668319 1
1.08188889771599 1
0.643796648321995 1
0.981233753957377 1
0.995834691872738 1
1.21589575973557 1
0.958255601299199 1
1.17394755867468 1
1.11747717097353 1
1.04661557001957 1
0.86213358667825 1
1.32263001621206 1
1.18013624414482 1
0.799993934829778 1
0.968050444663039 1
0.845262534527387 1
0.830626477391407 1
1.06402013425387 1
0.926303586426638 1
0.532481084363991 0
1.05352979786561 1
1.15540298552549 1
1.40317406326449 1
0.863240804523391 1
1.06129113277062 1
1.24104784364448 1
1.13216321145918 1
1.3248304062682 1
1.11164153349816 1
1.15422688575265 1
1.19975756183949 1
1.13889200440113 1
1.0740106846497 1
0.874862664339939 1
1.20594536451262 1
0.822189635646539 1
0.818132060870165 1
1.13437790862342 1
0.905810605350456 1
0.9704399333855 1
1.27480610413905 1
1.04727305608114 1
1.21557073504772 1
1.03556119723544 1
1.05471875789808 1
1.07375240871134 1
0.814813541376788 1
0.750082992345866 1
1.02849453692377 1
1.0456036470582 1
1.22445180531872 1
1.63390334630176 0
0.931434522451786 1
1.35452388017892 0
1.17621299600492 1
0.877306926666149 1
1.05332832791333 1
0.684748231826096 1
1.17559872872161 1
1.21348769990542 1
1.0163660858725 1
0.632062246667236 1
0.86131888914668 1
0.796478383211982 1
0.872910524540024 1
0.95107715663841 1
0.954132357236735 1
1.33242587852129 1
0.651469966824775 1
1.05824367542688 1
0.628832332288474 0
1.12621935481077 1
0.668887352723443 1
1.14794898472337 1
0.731806298777435 1
1.15100176056433 1
0.988386643415389 1
1.02242802279871 1
1.19293257957206 1
1.0184332942219 1
0.9840116068751 1
0.80186503968927 1
0.940235629769622 1
0.77280111173799 1
0.952444433345646 1
1.0057933231697 1
0.946061972345669 1
0.834901681830789 1
1.26781160915435 1
1.07958362232125 1
1.37464290905225 0
1.14872303579833 1
0.961588636271492 1
1.14332075502032 1
0.682283028274817 1
0.915938280636783 1
1.00127665852523 1
1.04139901947188 1
0.958853543133253 1
0.912340199906756 1
1.43160274453927 1
0.874665220093042 1
0.65419086800435 1
0.816771579767749 1
0.781623105932645 1
1.01127548581811 1
1.00964716387979 1
0.924533630295081 1
0.871356356491746 1
1.19238425190586 1
0.588369337305823 1
1.2831805716107 1
1.21365313409382 1
0.795388809179045 1
1.11549482413 1
1.26780527573515 1
1.16149121273583 1
1.38133551151159 0
1.03163403845541 1
1.15639058869301 1
0.741197976666488 1
0.981466358153511 1
1.06132347123004 1
0.858841988323158 1
0.594092112192174 1
1.28757057797529 1
1.00481894550393 1
1.33741815112242 1
0.98880095908477 1
1.07438781092958 1
0.942379894898099 1
1.10394871687439 1
0.931928597189316 1
1.20792303734333 1
1.08716542495205 1
1.07823095426321 1
1.54471994315036 0
0.934560355931709 1
0.771382096944486 1
1.0289674878807 1
0.895139834153861 1
0.888178610990742 1
1.16928970008443 1
1.01301628909462 1
0.71451354874469 1
0.991393995729312 1
0.870129914869707 1
1.07030186918842 1
0.711813045185029 1
1.34056487157387 1
0.975157875571949 1
1.1863586292753 1
0.953419480591919 1
1.03303936826034 1
0.991296861536149 1
1.18315234363035 1
1.3328801885644 1
0.707265072750712 1
0.793528322030245 1
0.812222279190301 1
0.563931897951723 1
0.703273129397238 1
0.781990724292411 1
1.11737511098237 1
1.28265934635129 1
0.215819650825826 0
1.2198638160128 1
1.05569209659389 1
1.01256541489243 1
1.02723813668238 1
0.623731473888248 1
0.969054468539244 1
1.04873012076118 1
1.05982814867407 1
1.31224373691475 1
0.770545445946594 1
1.05805069141085 1
0.694813897785142 1
0.94173617436661 1
0.791741218901043 1
0.425096386789234 1
1.28080804420466 1
1.18986247715199 1
0.921872889616229 1
0.979344917979324 1
1.32200579481161 0
0.713637569866493 1
0.801203851462399 1
0.998341633473357 1
0.994022182998608 1
1.0921678753471 1
1.00182350655281 1
1.19172767394149 1
1.28911066503707 1
1.12560149071779 1
1.152720812291 1
0.920254986201119 1
0.881989967330974 1
1.16018622891469 1
1.10403245387338 1
1.11285107078472 1
0.716284880649961 1
0.912436417991552 1
1.05796647716209 1
0.860727076075357 1
1.00601523690156 1
0.872186746700968 1
0.810946630735434 1
1.41500848727981 0
0.402889829290224 0
1.01860351246211 1
0.989792495896969 1
1.20838747366644 1
1.03308850631728 1
0.723524378394801 1
1.31749259853245 1
1.07393174708979 1
0.913890463573477 1
1.47434767126424 1
1.01668966332672 1
1.01819145412658 1
0.834968292506533 1
1.1591083260104 1
0.897572542226305 1
0.830610722514717 1
0.962771504950742 1
0.943302238585424 1
1.05488663828327 1
0.952422800876331 1
1.17109702781883 1
1.16837465947517 1
0.909996676164513 1
1.27084493087931 1
1.13320188884648 1
1.17854842226566 1
1.02805402227771 1
1.05638299320838 1
1.15769142226819 1
0.633644796937887 1
1.37924427337032 1
1.30112923484983 1
0.867831654313828 1
1.33401859804704 1
1.00995097167916 1
1.34354244389077 1
1.17874790139395 1
1.26732554447103 1
0.960538294252882 1
1.22007006415624 1
1.22015940570865 1
1.09628544412277 1
1.28585925988661 1
1.00586958315807 1
1.34503198496018 0
0.788658501180844 1
0.955870952946687 1
0.958419249375996 1
0.995809305086056 1
1.06140492844179 1
0.766364705786023 1
0.871488489641097 1
0.574919160996352 0
1.07685273685949 1
1.41844851627792 0
0.746507471053286 1
1.17789541325761 1
1.02995032536251 1
1.0468125713162 1
0.6927667389599 1
0.725012892241874 1
1.41941462012243 1
1.22577768082566 1
0.948492257439195 1
0.947172618968726 1
0.937452380411767 1
1.15415009936939 1
1.20427266597971 1
0.759916720920883 1
0.846422709673213 1
0.921486765247557 1
0.618909067464998 1
1.28472272670951 1
1.17126837933663 1
1.18419797005741 1
0.923632417216049 1
1.1372900585579 1
0.864173331577655 1
0.890910591420173 1
1.24395691346311 1
0.753476302399619 1
1.09506027278837 1
0.904339418194122 1
1.12877785642075 1
1.00317295824101 1
1.18797650962124 1
1.46648904703638 1
0.724190373003726 1
0.65023870845067 1
1.18567440810628 1
0.853994305401899 1
1.34734680845812 1
1.16147418085816 1
1.01293771148336 1
0.795323579310636 1
0.869466070495817 1
1.08687425125811 1
1.061689378832 1
1.02668448964611 1
1.14688570957715 1
1.3823470979004 0
1.12815678148503 1
1.14652648492498 1
1.05607851105336 1
1.4043334512019 1
1.11795928146454 1
1.28730997270802 1
1.12818636947795 1
0.865840328080316 1
1.07675693342767 1
1.51965991524106 0
0.781693110729964 1
0.644104313440053 1
0.799884504159472 1
1.30504961455591 1
0.912999949947989 1
0.975594010703636 1
1.13967841761809 1
0.986026479894835 1
1.18883692836073 1
1.09836289607292 1
1.02664173015547 1
0.900193573168969 1
1.56513698100003 0
1.22324223188942 1
0.874568099024213 1
1.0460084249585 1
0.902355994574839 1
0.933897498069079 1
0.792539977940887 1
1.11246740601305 1
0.616125959260181 1
0.930300449438704 1
1.47383194939833 1
1.04112793928117 1
1.04879653141091 1
1.06720654920623 1
1.06382609133538 1
0.844058346927011 1
0.979097072924398 1
1.06281200541125 1
0.82097424847871 1
0.908413406435826 1
0.763398058826056 1
0.935107419502457 1
0.741506691318314 1
1.06152032142931 1
1.11028439453254 1
1.28981858690369 1
0.898645321862657 1
1.26449085487038 1
1.08278896644038 1
0.55130648045464 0
1.49066872689481 1
1.15338275450881 1
1.19294018399636 1
1.06147539070146 1
0.93306873825732 1
0.818282248908781 1
0.860840291329864 1
1.08295109196372 1
0.899065871920696 1
0.80489745067849 1
0.958484714703118 1
0.830870477170227 1
0.909906070689078 1
0.710303436979567 1
1.21483987616562 1
1.19956570221428 1
0.972201981989485 1
0.974268488621098 1
0.993740368393304 1
1.05475107294555 1
0.613483387706554 1
1.33134248956819 1
0.82160860121832 1
1.25162843846802 1
0.982172482206168 1
0.652321150414908 1
1.32227875050388 1
0.797333663742642 1
0.880053892427762 1
0.66496092251287 1
1.00373531504254 1
0.790174335762237 1
1.47064811166006 1
0.948529163596355 1
0.987551985572656 1
0.988060473620642 1
0.961482782373427 1
0.798797285139126 1
1.00085759161485 1
0.897388769783608 1
1.02903791642107 1
0.44452465410649 0
1.13966791850969 1
1.18787377542059 1
0.925468886188414 1
1.16554552856365 1
1.11210332620157 1
0.935300507401135 1
0.654425689585089 1
0.7303496657915 1
1.21770917610023 1
1.08507775283839 1
1.60173011121177 0
0.862348894091539 1
1.09607991608941 1
1.27879292506754 1
0.825879911686502 1
1.24381115131799 1
0.912852724914074 1
0.97717513239996 1
1.19677143127364 1
1.04267103404037 1
0.815071189427562 1
0.993923188693299 1
1.20408466720586 1
1.17117377905126 1
1.49224762600296 0
0.974652937569283 1
0.987398516770167 1
0.8445078619541 1
0.873139055168493 1
0.850167983061433 1
1.07838093888658 1
1.10322732884814 1
1.16009720076809 1
0.780248066282721 1
0.810559116792852 1
0.831258846290516 1
0.984548084332216 1
0.468633847193357 0
0.972498647845791 1
1.17414123627344 1
0.810149973814532 1
0.802777459735068 1
1.06579812808096 1
1.2248477381621 1
1.20364749127762 1
1.2658634647994 1
0.710691873534808 1
1.3175107921663 1
1.03719129231539 1
1.12515922560965 1
1.19984519285348 1
0.748040311062231 1
0.697085395830426 1
1.00247398270939 1
0.967159017904033 1
1.00515753948991 1
1.07735079524142 1
1.13332211559055 1
1.1841646326166 1
0.783441172525079 1
0.977357871776566 1
0.85260126001287 1
1.16843082597128 1
0.821316179322198 1
0.916196911087726 1
1.01638557217458 1
0.855336428801126 1
1.29943209484148 1
0.819358821863641 1
1.06269753915235 1
1.23411036441847 1
0.864023666601286 1
0.991365705398128 1
0.86258561597702 1
0.686614378332199 1
1.04237136651088 1
0.667593649299536 1
0.789447138917542 1
1.05059614722275 1
1.06993514809471 1
1.08305885137996 1
1.40150497108574 1
0.916607171340737 1
1.10321891297834 1
0.835466784504035 1
0.710606847921392 1
0.980018617436144 1
0.8885840651022 1
0.696569577319748 1
0.842499115655207 1
1.20446235307878 1
1.35253395775302 1
0.892582852370356 1
1.11037379324419 1
1.06943186452753 1
1.12844336138318 1
0.698672097802089 1
0.902616019350902 1
0.738022642235803 1
0.778270436641342 1
0.957638001503245 1
1.42027176003592 1
1.18342638859322 1
0.985770345805449 1
0.922472815865913 1
0.807550152956776 1
1.02293344429688 1
0.74495494843289 1
0.764152760722281 1
1.08897641225801 1
1.11367448493956 1
1.00641717535171 1
0.867063336101699 1
1.29735282926049 1
0.964841242754703 1
0.835362429422474 1
1.09761934907406 1
0.913259030969643 1
1.22661701578367 1
1.13406991614071 1
0.999052986567913 1
1.1954183929348 1
0.841564401877851 1
1.07219022381396 1
0.836373086789338 1
1.18131226076485 1
0.863810403169157 1
1.23535245560493 1
1.27434429626518 1
0.825152815985701 1
1.02630785216398 1
1.16602093802719 1
1.00036100193767 1
1.08471523793741 1
1.07259594796018 1
1.12171507377183 1
1.12685656357374 1
1.03528941863827 1
0.903741957118759 1
0.713516047207174 1
0.858664547015782 1
1.06040039219114 1
0.650349772537179 1
1.07621550292291 1
1.14701198374221 1
0.978328096846758 1
0.925923835590956 1
1.24408694908407 1
1.0746673185885 1
0.894661272454335 1
0.872065657419649 1
0.859190419628638 1
0.745760433507824 1
0.987149733100553 1
1.0641971789567 1
0.548710258413093 1
1.30758164878116 1
1.13134366039274 1
1.01883568902193 1
1.05729781530424 1
1.11986429508584 1
0.372820904072563 0
0.738520618682391 1
0.76567955845484 1
1.32455071118024 1
0.910329650081181 1
0.948628472364744 1
1.35789532479565 1
0.957305407603352 1
1.23931152772569 1
1.25700919376466 1
0.883543140663727 1
0.91988140794882 1
1.34129739267141 1
1.12312135792129 1
0.94466686926531 1
1.16203117109393 1
1.30547405995488 1
0.994890373469731 1
0.918136080581713 1
0.803489461405156 1
1.28034386152162 1
1.00686826874913 1
0.737858232649844 1
1.08124174464061 1
1.00821442600941 1
0.437755479788639 0
1.1719617712539 1
0.773021929807805 1
0.997235206617252 1
0.979691777437096 1
1.10080512694599 1
1.40791550525967 1
0.536374703419185 1
0.885045560920614 1
1.14861315049873 1
0.949074691494701 1
0.790564048517275 1
0.909796014249232 1
0.934351999615558 1
1.00081129319209 1
0.912570112268434 1
1.13987615665426 1
1.04859310876604 1
0.993050121467064 1
1.17342348195738 1
1.28296551536133 1
0.962202368503767 1
0.899189055287911 1
0.865384543644089 1
0.934690175559703 1
0.753698814087422 1
1.06762037398547 1
1.12232770847895 1
1.01719777740969 1
1.03017358403821 1
1.16088245248737 1
0.961407153525278 1
0.916934529584417 1
1.37508844588686 1
1.13096720807687 1
0.97896492971477 1
1.00676778184569 1
1.1923130860635 1
1.19370746092051 1
0.992488834690548 1
0.765975525979039 1
1.19163909813151 1
1.09809979589809 1
0.754857646517685 1
0.809540633228919 1
0.684907654735818 1
1.38818719070633 1
1.22889793911592 1
0.955151644989502 1
1.32568910764538 1
1.46067837277592 1
0.932431845259108 1
1.35194483797607 1
1.08497887223302 1
1.03335534187029 1
1.22613177274015 1
1.06086543054584 1
0.817731774080961 1
1.05329843199448 1
0.782965078345082 1
1.10853516100751 1
0.990145901494061 1
1.12863821909745 1
0.890646836575019 1
1.220687658631 1
1.37370024856935 1
1.09742305505016 1
1.18778521132748 1
0.758426284064275 1
0.941647150000244 1
0.966255633227274 1
0.978897270868326 1
1.128451748314 1
0.876886132576702 1
0.580800939559201 1
1.36480892424563 1
1.02003042683777 1
0.987780452178433 1
0.917955469210952 1
0.281930373763445 0
1.07989692578649 1
0.524505502741013 0
0.848081195254384 1
0.971593410287047 1
1.06848980053845 1
1.04427196144314 1
0.757569715619102 1
0.717865981464232 1
0.869089438111446 1
1.14928728278485 1
1.00009608747972 1
1.15666868753454 1
0.991054579433098 1
1.03983231789525 1
1.17931148102153 1
0.985937771945507 1
1.13644387964135 1
0.630158889366084 0
1.21339499504032 1
1.13628353455131 1
1.00148100168915 1
0.989095413091666 1
1.34902639122712 1
0.636167221281965 1
1.24417764506402 1
0.860891088656705 1
0.823500162016886 1
1.09671575773343 1
0.827602443802833 1
1.46644770370999 1
1.07415719318743 1
0.884317718496912 1
0.974236174772494 1
1.3449673299284 0
1.1698556848895 1
1.28754193879891 1
1.08513242248205 1
1.15853467395987 1
1.19673561088851 1
1.23383410637353 1
0.985625631413035 1
0.85883201356599 1
1.02199281157797 1
1.07019148245168 1
1.2189842309478 1
1.50197097713314 0
1.08889407353034 1
1.24567233347136 1
1.11303708513922 1
1.0655416091528 1
1.1548898292632 1
1.09899894075172 1
1.05658072048135 1
0.527795295501602 0
0.701075365985673 1
1.08703830491432 1
1.13208480935319 1
0.653043231661006 0
0.673328686459893 1
1.33018032050453 1
1.31162771210224 1
0.873477447574857 1
0.883505916943684 1
0.815582144250635 1
0.893161912842517 1
0.937803670406905 1
0.810538348950984 1
1.20616667751628 1
1.05109351924864 1
0.823638548490755 1
1.33811631266549 1
0.819567836161318 1
1.09198714168013 1
0.938813055713559 1
0.986426206484021 1
1.20955947907464 1
1.29127842265227 1
0.959834724143496 1
1.11591148109421 1
0.670930239537703 1
1.2508155215724 1
0.843763641945583 1
0.923466608639416 1
0.812241685018411 1
1.11307962072869 1
0.970133264661172 1
1.52307257844315 0
1.02280747795922 1
0.805570763871358 1
0.902291898436477 1
0.958045547146931 1
0.907687299716852 1
0.616543286428852 1
1.06966823123308 1
0.527857596518693 0
1.10000500210275 1
1.10268027383814 1
1.27627132209921 1
0.77185353839574 1
0.688823076780489 1
1.43092046926162 0
0.868742833611575 1
0.987467348345984 1
0.975932592875696 1
1.01078849659075 1
0.98217029397113 1
0.850367931059527 1
1.07090980169249 1
1.20988018211954 1
0.707763319994964 1
1.30274954977128 1
0.807748255281537 1
1.24437966755283 1
1.02397618437955 1
1.22486711733339 1
1.33442380367373 1
0.920204587686975 1
1.05757481928271 1
1.01709393865817 1
1.1316039005867 1
0.767926356215406 1
1.00287306372787 1
0.653014865238368 1
0.843635118790154 1
0.995260694999955 1
1.03926986941696 1
0.903940638089968 1
0.711894876411248 1
0.779328021207606 1
1.09656065220156 1
0.840850965720065 1
1.11392349547455 1
0.834670368069951 1
0.732517993979864 1
1.12386692310549 1
1.22796550342001 1
0.794177297331938 1
1.2787830430168 1
1.12880747148469 1
1.19891135964536 1
1.07138182949877 1
1.08177016635497 1
1.11408125432005 1
1.06466529425238 1
1.14616973733091 1
1.07346448061764 1
0.858189620411459 1
1.23447264434882 1
1.32892769466099 1
1.20666048061804 1
0.669132032499734 1
0.595223503855514 1
1.18482891084051 1
0.516869626402723 1
1.21228601503402 1
0.62015219897725 0
1.04059153456218 1
0.904668670988702 1
1.01436740401963 1
1.16357317266507 1
1.11260668530472 1
0.831858260948541 1
1.0088257873383 1
1.1694842621435 1
0.983079492826461 1
0.897541441477809 1
0.485157688038434 0
1.44681044838897 0
1.25487213381923 1
0.368978773397598 0
0.510145625896037 1
0.881137309477554 1
1.37400944962912 0
0.961912673008625 1
1.03584390734123 1
0.628373800624076 1
0.695905444082423 1
1.10989455854807 1
1.19050266063136 1
1.04086803581858 1
1.23422948987307 1
0.810808202160399 1
0.925441251306419 1
1.09190887454291 1
1.28407455669193 1
0.890448536240642 1
1.10941233933077 1
0.811425054315824 1
1.02256418255699 1
0.950797196248809 1
1.2691257575125 1
0.60082765232709 1
1.15200801579924 1
0.923013300674657 1
1.00664035304694 1
1.02666284249142 1
1.15183276539566 1
0.98591802796415 1
0.894181708642769 1
0.641832848514626 1
1.10620661878603 1
1.00967363607642 1
1.22895484466755 1
1.37743664396053 1
0.565680550914487 1
1.01399372301747 1
1.01626935305298 1
1.23667123180262 1
1.04048786300552 1
0.896518473317818 1
1.12871704336633 1
0.744136150920128 1
1.02418026361773 1
0.848306340306165 1
1.2212936260524 1
1.10605662043689 1
1.10076123238732 1
0.807732845094176 1
1.13955137126275 1
0.917960739556081 1
1.36305942519909 1
0.805317016144348 1
0.729322558277174 1
0.618547488900705 1
0.841507393641938 1
0.930124349806774 1
0.83909722560616 1
0.858436042505882 1
0.911096365609565 1
1.3467125836017 1
0.910658067597789 1
0.95781912936222 1
0.916276874196694 1
0.717599237801239 1
0.883745801051527 1
0.773952104479504 1
0.831650787661065 1
1.00557600454232 1
1.14852878059955 1
0.695733557707399 1
1.17893627297928 1
0.850031208801086 1
1.20473191265327 1
1.04463627957189 1
0.945633037800208 1
0.776285907378039 1
0.886536741549459 1
1.05994280044952 1
1.13687473847193 1
1.29788581938121 1
0.743076200244144 1
1.07081182787567 1
0.976508905956334 1
1.2214015201692 1
0.914737326450904 1
0.790538228076532 1
0.901261289026769 1
0.576377722422162 1
1.03113031939829 1
0.747756584507985 1
1.05350114699245 1
1.02829247830821 1
0.9234349412235 1
1.06361027973025 1
1.18876801908014 1
1.04252765280949 1
1.16153901660305 1
1.12022239469443 1
0.890393399832555 1
1.10818599313757 1
0.662203914567632 1
1.24076375925038 1
1.21950270755078 1
0.549900874212031 1
1.19423395729582 1
1.08467489605876 1
1.11572826027882 1
1.13906231891035 1
1.33681030177835 1
1.04186415812582 1
1.33808454478467 1
0.966712349001919 1
0.837946768115208 1
1.03077194382263 1
1.15544322659576 1
0.90285090723143 1
0.917944887614639 1
1.3055761869962 1
0.744015031211749 1
1.06841731773471 1
1.06414193001144 1
0.822468344722673 1
0.937488791303195 1
0.339262136537778 0
0.978174112374657 1
1.12837741303484 1
0.960468413744306 1
1.09007019320801 1
0.904381958365448 1
1.43045743125666 0
0.684954367573272 1
1.15694346312877 1
0.770571248746553 1
0.9768270783747 1
1.15665078595965 1
1.05104030877556 1
0.722659484995577 1
1.33009863743753 1
1.17808544604098 1
0.752934434458967 1
0.970918454258156 1
0.45895713994315 0
0.78987141165982 1
0.860874566299563 1
1.08155561349663 1
1.10783430417455 1
1.25281683983062 1
0.670962316934175 1
1.21587685535784 1
1.18876695788294 1
0.977144093430293 1
1.01935040275202 1
0.846490535416761 1
1.05990405094262 1
1.13811579477619 1
1.00567199115238 1
1.22271688615201 1
0.799285087238247 1
1.1285225694947 1
1.11127674902955 1
1.12622428436667 1
1.26348636713125 1
1.08268823686961 1
1.10754720951735 1
1.26038555765315 1
0.852299830654306 1
0.811283748309705 1
0.633246510325671 0
1.07357222118713 1
1.03495196161098 1
0.713723001116419 1
1.1404526388661 1
0.953542912642491 1
1.01272038094544 1
0.923779734760753 1
0.436943472480315 1
0.586755997820668 0
1.21157606395511 1
0.51148328804143 0
1.198231709469 1
0.962986008592626 1
1.23073813499474 1
0.942610553939506 1
0.866924483457004 1
1.13942284769991 1
1.30915279438784 1
0.826252031805284 1
1.04581949034155 1
1.38679787143931 0
0.761318761510845 1
1.00560100604371 1
1.33623306948006 1
1.23921429445639 1
1.15354136057208 1
0.754277144058189 1
0.766538201359537 1
0.900363150437676 1
1.16556039788397 1
1.00002831803822 1
0.904827519743697 1
1.05170605698656 1
0.881673568547266 1
0.629535525197784 1
1.06512560049046 1
0.810398420438912 1
1.04167822018501 1
0.81903919302492 1
1.12660374028921 1
0.783357178488239 1
0.718320470972649 1
1.2605037737655 1
0.516051960529221 0
0.914623999954103 1
1.33266417328482 1
0.791533707600287 1
0.467161067422852 1
1.53049498033033 0
0.645233288480739 1
1.04878543336851 1
1.03351008894814 1
0.839551335197872 1
0.637969128506764 0
0.700308518279674 1
1.40585547892408 1
0.952256776100945 1
0.678989883166408 1
0.610026652872356 0
1.47647925657807 1
1.03636150888816 1
1.1596273899622 1
1.33464447377259 1
1.16577692517968 1
0.918578284285991 1
1.22744351029221 1
0.947078604271261 1
1.18974331324527 1
0.953969645442625 1
1.08083405685458 1
0.878614856094274 1
1.37423554579641 1
1.0701884335167 1
0.862911182228421 1
0.934910471740908 1
1.17025866748035 1
1.01884781306769 1
0.915913323007497 1
1.46063409078091 0
1.30991754698377 1
0.472091303739956 1
1.13608565382173 1
0.489819185160538 0
1.28135395347161 1
1.09421057372491 1
0.683404293335693 1
0.845055608384238 1
0.597587737933132 0
1.00397070253331 1
1.37051287771111 1
1.16462967781277 1
0.963376873424157 1
0.799274364131149 1
1.11424615706347 1
1.30220407342242 1
0.832687088878947 1
0.673627385274287 1
1.03104362063864 1
1.00715390535553 1
0.707500904009797 1
1.00384117793419 1
0.956215712471661 1
1.5305773271092 0
1.0989476361471 1
1.00474123050884 1
0.358832232572346 0
1.41069237782327 1
0.996813290969233 1
1.21400821705576 1
0.756544993423267 1
1.47243725437335 0
1.18579863837828 1
1.01656432974679 1
1.00484670276279 1
0.830195819248504 1
1.49515600347155 1
1.24184414305831 1
0.970385218739288 1
1.10723497956916 1
0.910372721104971 1
0.759999051966047 1
0.773306560232768 1
0.750855341209168 1
0.627214672331939 1
0.919695535222312 1
0.89877626846701 1
0.876889908630097 1
1.14852775031428 1
0.722559367928653 1
0.772770489606057 1
1.11688005457546 1
0.871759381060507 1
0.749437904815283 1
0.87090917959764 1
0.831989713248634 1
0.931674213543752 1
1.1696006436924 1
1.28485277758111 1
0.522226247126603 1
1.05673417296463 1
1.04855517859937 1
1.3636242798072 1
1.08418156897053 1
0.764078183785378 1
0.966091515632128 1
1.04062323716378 1
0.871963878085288 1
1.10705353105043 1
1.5695197339658 0
0.899723056843922 1
0.794847846282433 1
1.34863053967747 1
1.1890108506752 1
1.07671605129322 1
0.895632170239705 1
1.31933382076843 1
0.858007310072069 1
0.574610462135499 0
0.849295793981673 1
1.13329551299888 1
0.826736344537637 1
0.712572481259873 1
1.0069580570524 1
0.828330431471425 1
1.09896026506292 1
1.19921860285019 1
1.04049320164356 1
0.87067799217479 1
1.02709370594487 1
0.950659588724234 1
1.00643427800731 1
1.23889958718156 1
0.983478500149292 1
1.02988903093579 1
1.07862597095573 1
0.723850181162487 1
0.925916693671918 1
0.850352452505393 1
1.12535136354285 1
1.11508387141617 1
1.1458971483831 1
0.985482366925921 1
1.1059182886266 1
1.09078667386319 1
0.517522223635952 1
0.992735595941341 1
1.14861362701401 1
1.07047225904882 1
1.36315140110158 1
1.11859355415698 1
1.20494535963664 1
0.876976054322242 1
1.34287804156981 1
1.59167243681768 0
0.830114974660827 1
0.867577337402807 1
1.10812022068144 1
1.02617313620501 1
0.784120524616276 1
0.80084899776849 1
1.02077281624907 1
0.798039159320579 1
0.834242821448543 1
1.37997184973835 1
0.911993510922925 1
0.687993447800941 1
1.24187269881825 1
0.996018370121676 1
0.95247402444486 1
1.16975045498666 1
0.979203825325292 1
1.13251392556195 1
1.05086428433583 1
0.699491663759779 1
